# Supplementary material for: High-Throughput Venomics
Source: J Proteome Res. 2023 Apr 3;22(6):1734–46. doi: 10.1021/acs.jproteome.2c00780 (PMC10243144; doi:10.1021/acs.jproteome.2c00780)
Supplement: Supplementary file 9 — pr2c00780_si_009.zip [file pr2c00780_si_009.zip › Manual files/Calloselasma rhodostoma MGF/210702_Calloselasma_halfplate000049_5.1.201.mgf]

###	D:\Data\Julien\210702_Cr_half_TFA\210702_Calloselasma_halfplate000049.d\ProteinAnalysisResults.mgf
###	D:\Data\Julien\210702_Cr_half_TFA\210702_Calloselasma_halfplate000049.d\analysis.baf
###	210702_Calloselasma_halfplate000049.d
###	Instrument: maXis HD
###	Manufacturer: Bruker
###    PeakWidth 0.30, MiniumIntensity 10, S/N 1Apply threshold 0, Threshold 10
###    Retain Residuals no, Create neutrally no,
###    FullScan Parameters: AdductIon (+)+H (-)-H, LowMass 0, HighMass 8000, MaxCharge charge decon 4, MinPeaks 3
###    Perf. isotope decon yes, Max Charge Istopic decon 6, MW agreement 0.00, Abund. cutoff 2.00, Envelope cutoff 75.00
###    MaxRes   Parameters: AdductIon (+)+H (-)-H, LowMass 0, HighMass 8000 
###    Perf. isotope decon yes, Max Charge Istopic decon 6, Abund. cutoff 2.00
###    MSn      Parameters: AdductIon (+)+H (-)-H, LowMass 0, HighMass 8000 
###    Perf. isotope decon yes, Max Charge Istopic decon 4, Abund. cutoff 0.05
###    Global Charge Limit: no 3, Prefer FullScan Result: yes, Export what: 2 (0=non deconv/1=deconv only/2=mixed), NoMSMSSignals: 150, Intensity threshold: 10, NoMSSignals (deconv): 2, NoMSSignals (non-deconv): 2, NormalizeData: no, SingleCharged: yes
###
COM=210702_Calloselasma_halfplate000049.d
USERNAME=Demo User

###FS:    #m/z: 322.92993 #charge 1+
###MS: 2
###MSMS: 3
BEGIN IONS
TITLE=Cmpd 1, +MS2(322.9299), 28.0-35.0eV, 0.0min #3
RTINSECONDS=1.8795
SCANS=2-3
PEPMASS=322.92993	2947052
CHARGE=1+
206.93981	5194	
208.94549	13068	1+
211.94418	33152	1+
213.93946	30536	1+
215.88744	3664	
215.93856	7634	1+
217.94100	15190	
222.95182	51524	1+
224.95089	11530	
226.12215	2888	
226.94673	224066	1+
227.19796	5876	
228.94260	392358	1+
229.45464	3290	
231.95112	21668	1+
233.94817	4120	
234.97025	9620	
234.99747	7356	
235.12853	6336	
238.45445	12852	
238.95759	2626	
239.07898	3280	
239.14589	7562	
239.23470	3290	
239.98028	4420	
240.11541	4126	
240.23121	3712	
240.96220	26056	1+
241.46237	3482	
242.61951	4480	
242.96196	7486	
243.12039	2674	
243.88247	5214	
244.91240	2768	
244.95726	132602	1+
245.18416	3880	
245.94229	7674	
246.95243	125544	1+
247.24008	3312	
248.03199	2602	
248.62932	2830	
248.97346	3234	
249.18260	2980	
249.25589	3034	
249.91043	9390	1+
249.97176	112692	1+
250.94678	50254	1+
250.99808	7348	
251.19855	4580	
251.62463	2878	
251.90980	2888	
252.47030	3508	
252.94634	19570	
252.97125	1435930	1+
253.12874	2758	
253.19316	2882	
253.21300	5662	
253.90493	21916	1+
254.94188	300640	1+
254.96662	476692	1+
255.07419	2806	
255.22869	6330	
256.26123	6366	
256.91330	9864	1+
256.96407	68688	1+
258.88487	6048	
258.90884	3298	
258.96384	17978	1+
260.97861	4538	
261.97798	12746	
262.96768	5900	
263.13075	4166	
263.97859	183944	1+
264.96942	38480	1+
265.24968	2846	
265.97640	21070	1+
267.26600	3390	
267.97352	84428	
268.95806	20994	
269.97406	39566	1+
270.96093	3486	
270.98052	25148	1+
271.87393	2686	
272.88108	9278	1+
272.95229	55492	1+
272.97636	9070	
274.27168	15074	1+
279.09236	4780	
279.22988	5896	
281.04893	2802	
281.24521	14300	1+
281.98878	3390	
282.27695	21586	1+
282.97401	2676	
283.17374	4228	
283.26084	13682	1+
283.94695	12332	
283.98761	3342	
284.29281	7246	
285.20154	3932	
285.22208	3378	
285.94180	252830	1+
285.98344	41890	1+
287.98065	3724	
288.13298	2600	
288.20363	2976	
288.25090	10622	1+
288.28709	3022	
289.88548	3158	
290.26686	29214	1+
290.89285	5074	
291.09976	4494	
291.19649	4634	
291.97343	13730	1+
292.05876	7512	1+
292.10142	2596	
293.20888	5338	
293.97505	34014	1+
293.99733	65318	1+
294.12478	2660	
294.16527	3150	
294.93559	12364	1+
295.13048	6718	1+
295.18654	2820	
295.22492	8520	
295.96821	10814	
295.99287	26046	1+
296.29248	6364	
297.07878	13156	1+
297.22210	3716	
297.24059	12038	1+
297.90429	5004	
297.99128	3812	
298.27208	4804	
298.96777	4090	
299.11022	3016	
299.25570	2902	
300.28764	7972	
301.17534	2788	
301.95726	3510	
302.17338	11060	1+
302.30344	22882	1+
302.94509	14846	
303.95219	59850	1+
303.99436	19232	1+
304.28173	6830	1+
304.90296	3120	
304.92382	6036	
305.24552	2656	
305.26704	3328	
305.95248	6680	
306.90519	7678	
307.19095	3104	
307.24608	57192	1+
308.14188	10794	1+
308.21374	5092	
308.87163	10556	1+
309.25774	6362	
309.27582	3782	
310.11654	7738	1+
310.15827	14448	1+
310.30823	19936	1+
311.05444	3382	
311.21926	4716	
311.27334	6238	
311.86956	28218	1+
311.93475	10628	
311.98602	27220	1+
312.10233	2942	
312.32405	9648	
312.90102	8322	
312.94763	7102	
313.17333	8674	1+
313.21808	3802	
313.23430	4048	
313.25238	2614	
313.27310	5286	
313.29153	11580	1+
313.86567	13006	1+
313.92919	248184	1+
314.26770	4354	
314.89375	6882	
316.28229	18090	1+
316.31919	9604	1+
316.88931	3226	
316.93958	7610	
318.16170	2682	
318.29861	28116	1+
318.93465	153144	1+
319.28524	3152	
320.93437	346070	1+
321.20634	2830	
322.19103	18014	1+
322.27440	2740	
322.84448	4184	
322.87702	9384	
322.90695	9390	
322.92977	6718916	1+
323.11403	7828	
323.17189	12454	1+
323.23815	11762	1+
323.27028	2774	
323.29194	2840	
323.33630	3860	
323.35166	3666	
323.37968	6132	
324.09956	2626	
324.13469	3712	
324.28725	4990	
324.32406	5908	
324.87737	10442	
325.25370	46832	1+
325.29567	11830	1+
325.31640	2990	
325.90100	3972	
326.14815	2668	
326.17223	3790	
326.30321	7072	1+
326.33872	2864	
326.87187	103390	1+
326.96843	20396	1+
327.00635	7232	
327.14497	3038	
327.17580	2862	
327.19980	8780	1+
327.23287	3340	
327.26928	55354	1+
327.33423	2852	
328.31865	10840	1+
END IONS

###FS:    #m/z: 340.94062 #charge 1+
###MS: 2
###MSMS: 4
BEGIN IONS
TITLE=Cmpd 2, +MS2(340.9406), 28.0-35.0eV, 0.1min #4
RTINSECONDS=2.66
SCANS=2,4
PEPMASS=340.94062	1355104
CHARGE=1+
192.89024	134	
205.92350	124	
205.95107	140	
210.93734	118	
213.93920	4364	1+
215.08830	222	1+
215.88613	766	1+
215.93680	790	
216.91295	216	1+
217.88131	314	1+
217.93767	260	
222.95564	328	1+
224.51335	120	
225.96372	156	
226.94576	418	1+
227.14486	266	1+
228.08906	178	1+
230.88887	194	
230.95464	232	
231.08579	184	1+
231.95125	4502	1+
233.01069	134	
233.89942	548	1+
233.94772	1102	1+
233.98223	150	
235.89339	676	1+
235.94425	336	1+
235.97968	184	
236.96982	136	
238.04207	314	
239.07272	120	
239.18000	158	
239.90338	252	
240.03732	146	
240.14026	130	
240.22960	596	1+
241.04345	144	1+
243.89458	250	1+
244.05411	124	
244.95701	276	1+
244.97072	308	1+
245.04820	120	
245.15741	148	
246.97747	444	1+
247.24530	128	
247.94196	586	1+
248.15617	156	
249.10144	242	1+
249.96174	1024	1+
249.98552	146	
251.04084	136	
251.07572	176	
251.95678	158	
252.98554	154	
254.06982	162	
254.28219	188	
254.86758	136	
254.96697	2664	1+
255.02946	148	
255.07657	706	1+
255.17730	132	
256.04449	132	
256.96447	614	
257.10279	118	
257.26578	138	
258.90714	344	1+
258.96594	410	1+
260.95256	118	
262.04717	432	1+
262.14964	358	1+
262.96591	414	
263.00375	340	
263.98033	118	
264.23333	204	
265.02291	216	
265.10496	148	
265.95587	288	1+
266.09103	232	1+
266.13116	162	
266.86639	126	
266.99930	630	1+
267.01800	206	
267.06045	364	1+
267.13410	508	
269.17297	204	
269.91932	126	
270.18200	120	
270.97103	120	
272.03588	318	1+
272.08998	176	1+
272.93753	438	1+
272.97703	390	1+
273.06122	122	
273.18022	218	1+
275.00320	374	1+
275.06819	344	1+
277.00097	150	
277.99564	128	
278.84000	138	
278.86388	290	1+
278.94196	322	1+
279.01560	132	
279.21093	162	
279.96274	134	
280.08143	156	
280.30206	236	1+
280.87992	286	1+
280.93446	148	
280.97705	230	1+
281.04673	630	1+
281.18795	130	
281.88088	162	1+
282.08232	126	
282.27810	1388	1+
283.88696	206	1+
283.91044	304	1+
283.94188	118	
283.95687	196	1+
284.02879	352	
284.98015	124	
285.02066	226	
285.25236	190	1+
286.09248	124	
287.02078	160	
288.06403	174	
288.13694	170	
288.20850	186	1+
289.01955	190	
289.51077	184	
289.87780	126	
290.87053	146	1+
291.91735	238	1+
292.05411	144	
292.09180	126	
292.26189	130	
293.06672	186	
293.85009	302	1+
294.12147	208	1+
294.15776	152	1+
294.31305	118	
294.91059	126	
295.05019	134	
296.02039	118	
296.12082	228	1+
296.32959	296	1+
297.04441	142	
297.06607	120	
297.97188	192	1+
298.02116	126	
298.08204	516	
298.30920	410	1+
298.58599	164	
299.05836	794	1+
299.11052	320	1+
299.19890	124	
300.23321	198	1+
301.02100	318	1+
301.05842	142	
301.52073	224	
302.16932	252	
303.05940	222	1+
303.30253	178	1+
303.75287	124	
303.91245	120	
303.93716	144	
304.26636	154	
304.91829	242	1+
305.03236	126	
305.15515	142	
306.27631	346	
306.31626	336	1+
306.79517	254	
306.88423	160	1+
307.08340	158	
307.24390	400	1+
307.28944	200	
307.80522	302	1+
308.15373	266	1+
308.29270	620	1+
308.88584	142	
308.97054	120	
309.01293	150	
310.30688	120	
310.87463	200	
311.08464	126	
311.10820	146	
311.12572	134	
311.88660	156	
312.87841	120	
313.02972	352	1+
316.86302	200	1+
318.02848	204	1+
318.12519	144	
318.59619	382	1+
319.07214	154	1+
320.12126	132	
320.21110	150	
320.23893	148	
320.32072	134	
321.02263	122	
321.14195	450	1+
321.22148	800	1+
322.03370	216	1+
322.08083	126	
322.14273	384	1+
322.30669	128	
323.23745	1056	1+
323.26960	152	
324.11631	206	
324.29166	130	
324.32477	290	1+
324.77734	132	
324.89160	394	1+
325.11747	118	
325.25652	266	
326.26275	450	1+
326.28675	136	
326.34187	460	
327.31308	506	1+
328.09256	138	
328.18285	342	1+
330.99463	118	
331.26585	212	1+
331.93614	146	1+
332.09499	176	
332.99080	146	
333.06426	166	
333.43644	198	
334.31934	200	1+
336.12325	250	1+
336.95102	134	
337.07686	142	
337.22726	230	
337.30828	120	
338.01414	120	
338.08695	122	
338.27762	226	
338.87415	156	1+
339.09934	216	1+
339.22934	542	1+
340.27212	540	1+
340.29444	200	
340.36059	198	
340.39169	674	1+
340.62213	138	
341.13730	162	1+
341.16443	126	
341.20043	312	1+
341.25056	300	1+
342.16754	204	
342.31477	474	1+
343.20084	382	1+
343.29268	122	
344.11585	324	1+
344.18555	380	1+
344.32359	272	1+
344.97601	122	
345.08319	122	
345.11989	216	1+
345.96251	184	1+
346.08617	194	1+
END IONS

###FS:    #m/z: 363.95674 #charge 1+
###MS: 2
###MSMS: 5
BEGIN IONS
TITLE=Cmpd 3, +MS2(363.9567), 28.0-35.0eV, 0.1min #5
RTINSECONDS=3.4325
SCANS=2,5
PEPMASS=363.95674	797440
CHARGE=1+
191.85750	300	1+
205.94729	176	
208.93981	144	
209.88157	444	1+
209.94333	1344	1+
212.87839	990	1+
216.11328	164	1+
220.86231	164	
221.98143	316	1+
222.95231	1634	1+
224.94928	2164	1+
226.45591	110	1+
226.94709	7690	1+
227.03326	164	
228.89748	192	
228.94261	7862	1+
229.97737	372	1+
230.05659	150	
230.88993	1978	1+
231.03371	132	
231.95263	136	
232.01653	142	
232.05479	128	
232.88489	270	
234.10255	236	1+
234.15886	196	1+
234.87783	142	
235.02726	184	1+
235.10618	168	1+
235.98316	286	1+
237.05055	388	1+
237.91541	130	
239.06953	164	
240.96344	1250	1+
240.99711	128	
241.88086	272	1+
242.03844	154	
242.11098	218	1+
242.95980	856	1+
243.88273	318	1+
244.03709	372	1+
244.85389	194	1+
244.91630	156	
244.95838	3864	
245.94331	354	
245.96368	144	
246.95306	4762	1+
246.97133	304	1+
248.01174	316	1+
248.06490	198	1+
248.89959	788	1+
249.01417	224	1+
249.21695	134	
250.13594	150	
250.94775	184	
251.12957	196	1+
251.97393	170	1+
252.08053	144	
252.79820	152	
252.95869	124	
253.92761	182	
254.09168	138	
257.00963	146	
257.18377	198	1+
257.95974	128	
257.98020	134	
258.02043	230	1+
259.05496	206	1+
259.97125	142	
260.96864	1144	1+
261.04271	132	
261.07525	270	1+
262.00810	146	
263.03935	136	
263.88119	194	1+
263.98655	234	
264.11384	236	1+
264.85909	190	1+
265.24516	330	1+
265.97516	142	
266.09726	294	1+
266.12906	336	1+
266.92612	194	1+
267.89810	130	
267.97395	636	1+
268.96347	726	1+
269.11771	144	
269.15436	146	
269.96886	586	1+
270.12023	162	
270.27414	162	
270.53437	166	1+
272.84645	188	
272.93250	324	1+
273.07527	150	
273.84777	188	1+
275.05978	180	1+
275.07720	194	
275.92105	304	1+
276.81974	130	
277.10394	148	
277.86141	272	
277.98942	172	
278.03721	300	1+
278.06708	180	1+
279.01259	342	1+
279.09905	140	
279.78790	220	1+
279.92415	176	
280.11036	128	
280.26003	178	
280.29544	130	
280.91243	142	
281.89774	208	
282.04285	266	1+
282.12896	160	
282.91386	286	1+
282.97929	450	1+
283.07273	178	
283.09928	202	1+
283.86609	266	1+
283.90010	284	1+
283.98591	324	1+
284.02945	140	1+
285.08799	176	
285.84438	384	
285.86443	136	
285.87827	300	1+
285.94030	396	1+
287.00182	214	1+
287.01931	228	1+
287.86072	158	1+
288.06716	510	1+
288.09883	256	1+
289.10195	202	1+
289.12897	124	
290.07184	140	
291.01537	122	
291.04491	264	1+
291.08226	148	
291.14222	236	1+
292.07920	144	
292.16926	254	1+
293.39326	152	
293.85038	138	
293.86944	128	
294.90083	190	
295.14052	140	
295.89110	134	
295.90888	260	1+
295.94061	272	1+
296.19329	142	
297.07064	130	
297.11534	136	
297.13866	172	
297.25493	138	
297.79636	314	1+
297.87688	244	1+
298.05980	180	
298.79660	248	1+
299.05788	130	
299.08313	188	1+
299.99450	170	
301.11562	168	
301.85957	346	1+
302.05304	356	1+
302.23959	144	
303.12011	140	
303.85548	476	1+
303.95504	246	1+
304.14039	232	1+
304.21882	188	
304.77333	140	
304.90325	148	
305.01465	280	1+
305.05413	136	
305.09878	126	
305.88533	514	1+
306.28487	150	
306.86384	156	
306.88716	424	1+
307.09507	296	1+
307.13186	260	
307.30446	130	
308.26305	248	1+
308.29220	820	1+
308.79265	254	
309.17671	340	1+
309.85324	240	1+
310.31075	506	1+
312.16361	126	
312.19402	212	1+
312.34883	128	
314.29221	142	
314.90642	150	
315.21007	184	1+
315.88471	126	
317.29532	198	1+
317.94589	150	
318.04892	130	
318.59680	130	
318.97448	142	
319.08527	190	
321.09458	176	1+
321.13525	130	
321.28201	162	1+
321.87189	238	1+
321.90336	140	
323.08022	152	
323.16008	318	1+
323.20179	126	
323.24136	352	1+
323.34593	206	1+
324.02323	134	
324.32312	308	1+
324.89532	142	
324.92945	142	
325.03076	208	1+
325.05236	122	
325.12117	170	1+
325.21610	152	
325.24119	278	1+
326.01106	162	
326.96965	154	
327.06825	136	
327.80044	342	1+
327.88716	430	1+
328.15197	126	
328.89338	334	1+
328.97238	208	
329.32285	188	
331.08660	596	1+
331.16839	194	
332.08913	522	1+
332.26184	124	
332.77122	142	
332.85924	126	
333.18608	158	
333.76484	170	1+
335.13436	254	1+
336.13679	206	1+
336.81128	262	1+
336.94621	910	1+
337.09061	130	
337.33495	332	1+
337.35551	146	
337.86443	234	1+
338.22827	180	1+
338.34211	234	1+
339.82643	130	
340.94210	352	1+
342.12393	144	
342.23351	250	1+
342.27945	356	1+
343.10106	208	1+
343.19621	168	
343.30394	158	1+
343.97754	188	1+
344.18453	128	
344.28969	128	
344.91258	142	
346.90519	224	1+
347.17226	142	
347.23865	154	1+
349.25339	548	1+
349.27405	198	
349.32035	288	
350.18316	166	
350.25781	402	1+
351.33949	242	
352.90879	164	
354.88493	172	
354.92629	128	
354.98248	120	1+
355.21105	268	1+
355.98963	140	1+
357.13636	126	
357.15222	168	
357.19089	204	
359.21189	232	1+
359.99103	128	
360.11828	138	
360.16071	190	1+
360.28336	386	1+
360.36052	372	1+
361.28488	288	1+
361.88508	186	1+
362.09410	138	
362.25280	466	1+
362.33444	228	1+
363.17109	316	1+
363.27646	152	
364.05175	214	1+
364.11380	440	1+
364.14793	134	
364.17157	266	1+
364.20967	134	
364.28627	496	1+
364.35545	178	1+
364.39914	160	1+
365.19783	340	1+
365.28870	422	1+
365.31610	152	
366.01808	212	1+
366.33260	1056	1+
366.93113	298	1+
367.33400	894	1+
367.93457	210	1+
368.24171	134	
368.42293	1934	1+
END IONS

###FS:    #m/z: 322.92995 #charge 1+
###MS: 6
###MSMS: 7
BEGIN IONS
TITLE=Cmpd 4, +MS2(322.9300), 28.0-35.0eV, 0.1min #7
RTINSECONDS=7.1475
SCANS=6-7
PEPMASS=322.92995	3032532
CHARGE=1+
189.96388	148	
191.95541	770	1+
201.04663	118	
202.85359	148	
204.00402	136	
205.94930	238	
207.97076	136	
209.10464	238	1+
209.92004	148	
209.97774	126	
214.89330	146	
215.88710	562	1+
218.90115	162	
219.17379	352	
220.86594	150	
220.88028	122	
221.07213	114	
222.95416	948	1+
224.97849	138	
228.04971	132	
228.10580	216	1+
228.92666	114	
230.86113	132	
230.89247	132	
230.96152	116	
233.04731	164	
233.18785	150	
233.89698	298	
233.91665	132	
234.89747	148	
234.97960	166	
235.06286	154	
235.82496	124	
236.99304	118	
237.09359	264	1+
237.11079	298	
237.12361	128	
238.11507	138	
238.57079	116	
239.07955	572	1+
240.03817	120	
240.93910	260	
240.96136	488	1+
241.09547	234	1+
241.94195	182	
242.94398	628	1+
243.88303	262	
244.03578	178	
244.88451	138	
245.94273	166	
245.97862	116	
246.02357	294	1+
246.05095	120	
246.14731	118	
246.97592	278	
248.07624	134	
248.98825	378	1+
249.03757	396	
249.13498	136	
249.16402	140	
250.94633	312	
251.07523	144	
251.10770	228	1+
251.92535	160	
251.93980	138	
252.00671	206	1+
252.19259	170	1+
252.22950	160	
252.98520	130	
254.09980	134	
255.01218	216	
255.09188	194	1+
256.88355	178	
257.18886	122	
257.79744	178	1+
259.07975	116	
259.14298	126	
260.08950	306	1+
261.22913	220	1+
261.55617	116	
261.82893	132	
261.89236	162	
262.21702	132	
262.83002	120	
262.98221	144	
263.97830	450	1+
264.91239	130	
265.01879	446	1+
265.05789	368	1+
265.86200	358	1+
266.08313	232	1+
266.86527	238	1+
266.99687	136	
268.00076	120	
268.05794	242	
268.93644	152	1+
269.00248	278	
270.18871	204	1+
270.80151	162	
271.08243	142	
271.27972	306	1+
271.84635	138	
272.09128	202	1+
272.92834	110	
272.95523	166	
272.98649	114	
272.99973	112	
273.92150	252	1+
275.10326	130	
276.15165	120	
276.85299	174	
277.00013	132	
277.06964	172	
277.09166	180	
278.86182	122	
279.09077	902	
279.23088	164	1+
279.92952	142	
280.10538	140	
280.14266	1124	1+
280.26609	176	1+
281.04567	226	
282.04358	120	
282.06779	524	1+
282.27634	330	
282.83279	136	
283.07040	450	1+
283.14262	292	1+
283.18477	138	
283.26248	576	1+
283.66513	94	1+
283.86852	130	
283.96776	152	
284.02521	114	
284.14147	168	1+
284.29377	1738	1+
285.02285	180	
285.05274	130	
285.89470	400	1+
286.10493	128	
286.91696	116	
287.07790	154	
288.05937	178	1+
288.19768	128	
289.14286	118	
291.03370	144	
293.06285	132	
293.10015	122	
294.16154	176	
294.86213	156	
295.89076	118	
299.01823	116	
299.05896	788	1+
300.13876	138	
301.05436	162	
301.14773	128	
302.17791	358	1+
303.01268	134	
303.04573	188	1+
303.09418	296	1+
303.15030	214	1+
305.26002	166	
305.89419	138	
306.24829	180	1+
306.27393	272	1+
306.58828	128	
306.88186	398	1+
307.08109	112	
307.14284	282	1+
307.19790	112	
308.00045	254	1+
308.29233	920	1+
308.32593	122	
309.09664	110	
309.21789	132	
309.25979	114	
310.04606	120	
310.30753	614	1+
310.84703	138	
310.89514	118	
310.94002	114	
311.03174	124	
311.05721	116	
311.10852	176	1+
311.89129	220	
312.02711	436	1+
312.13004	142	
313.19614	134	
314.86572	130	
317.29445	166	
319.30472	212	1+
319.32552	204	1+
320.16523	116	
320.21764	222	1+
321.09855	114	
321.29299	314	
322.13638	118	
323.02151	160	
323.09745	236	1+
323.23747	4960	1+
323.30063	148	
324.13641	360	
324.20437	1380	1+
324.28317	134	
324.75512	132	
324.89681	168	
325.14152	158	
325.16635	160	
325.17613	160	
325.31661	188	1+
325.71295	92	1+
325.90024	298	1+
326.21184	164	
326.27912	132	
327.13229	218	1+
327.24902	330	
327.26686	208	1+
327.75237	200	1+
END IONS

###FS:    #m/z: 363.95691 #charge 1+
###MS: 6
###MSMS: 8
BEGIN IONS
TITLE=Cmpd 5, +MS2(363.9569), 28.0-35.0eV, 0.2min #8
RTINSECONDS=7.9195
SCANS=6,8
PEPMASS=363.95691	828280
CHARGE=1+
189.86518	124	
191.85819	312	
191.95484	232	
196.88089	232	1+
207.87234	194	
208.88134	142	
209.94266	934	1+
210.88528	146	
212.87964	1380	1+
216.41124	132	
220.86704	124	
222.85336	116	
222.95256	1524	1+
224.95046	1756	1+
225.09361	120	
226.06185	186	1+
226.89602	128	
226.94742	7022	1+
228.89638	336	1+
228.94264	8100	1+
229.14920	128	
230.88950	1710	1+
232.88714	394	1+
233.87920	184	1+
234.96745	200	1+
235.07925	134	
235.11242	174	1+
235.88160	198	1+
237.87376	216	1+
240.96236	1186	1+
241.90138	182	1+
242.96171	508	1+
243.02508	138	
243.05019	134	
243.11816	114	
244.03479	152	
244.95719	3312	1+
245.94176	330	
246.95291	4022	1+
246.97805	394	1+
248.89960	932	1+
249.04142	122	
249.13182	154	
249.22249	140	1+
250.10708	188	1+
250.94696	190	
250.97020	158	
251.05525	116	
253.00866	208	1+
253.83333	114	
254.15968	120	
254.92096	176	
255.91882	110	
256.04579	250	1+
257.10686	110	
258.88114	138	
258.97264	360	1+
259.01768	136	
259.82613	150	1+
259.89295	114	
259.94562	138	
260.95128	138	
260.96750	728	1+
260.98844	218	
261.02336	300	1+
261.16433	178	1+
262.12768	120	
262.84651	138	
262.93015	130	
263.05880	236	1+
263.97992	394	1+
265.03027	144	
265.08517	124	
265.14356	242	
266.04758	436	1+
266.14333	306	1+
266.24798	256	1+
267.05114	342	1+
267.97267	532	1+
268.00333	116	
268.95816	182	
269.96924	1272	
271.06538	142	
271.99811	126	
272.09347	158	
272.91709	118	
272.99226	118	
273.06210	246	
273.11748	220	1+
273.79031	108	1+
273.84008	180	
274.08917	246	1+
274.85299	142	
275.93460	126	
277.85921	144	
277.87909	252	1+
278.90901	116	
279.05479	178	1+
279.09995	248	
280.03137	166	
280.94032	272	1+
282.09034	376	1+
282.40046	124	
282.91376	156	
282.98248	348	1+
283.00836	194	1+
283.06866	122	
283.09574	248	1+
283.90640	176	1+
284.13964	228	1+
285.06170	244	1+
285.09434	146	
285.79412	176	1+
285.84538	352	
286.88747	136	
288.06424	230	
289.06362	144	
290.87509	224	1+
290.92775	192	1+
292.05114	170	
292.06998	152	
292.43588	124	
293.05014	306	1+
293.11787	130	
293.86659	280	1+
293.91525	138	
294.28084	324	1+
295.87001	188	1+
296.02759	160	
296.80873	214	
297.11323	166	
297.92131	136	
298.08361	248	
299.03908	212	1+
299.11992	128	
299.95313	134	
300.82440	192	1+
300.92779	150	
301.13703	236	1+
301.86255	280	
301.91243	116	
301.99942	124	
302.21990	114	
302.24530	128	
302.91462	126	
303.06731	144	
303.85578	456	1+
304.90731	110	
304.93998	208	1+
306.16395	124	
306.28278	198	
307.03291	144	
307.28811	1258	1+
307.30900	142	
307.89319	146	
308.15232	308	1+
308.20119	196	1+
308.29235	910	1+
308.88053	120	
308.93689	134	
309.84368	126	
310.07971	168	1+
310.31013	410	1+
310.34438	160	1+
311.08592	178	1+
311.88457	138	
312.87161	196	
312.95045	126	
313.14490	114	
313.87255	194	1+
315.13201	122	
315.93045	216	1+
316.76296	158	
317.26716	140	1+
318.93879	192	1+
319.08044	158	1+
320.14592	184	1+
320.26624	280	1+
320.80747	166	
321.05793	126	
321.11000	194	
321.80183	202	1+
321.81781	144	
322.00489	138	
322.92643	124	
323.01543	450	1+
323.12293	172	
323.89450	248	1+
323.93739	120	
324.23561	550	1+
324.32331	396	1+
324.89468	178	1+
325.18552	118	
325.23824	378	1+
325.98335	114	
326.16640	194	1+
326.87357	142	
326.96320	142	
327.07334	126	
327.80037	130	
328.29791	134	
328.80658	158	
328.88784	136	
329.19222	166	
329.79886	150	
329.86220	290	1+
330.01942	164	1+
330.95284	164	
332.09280	126	
333.85500	264	1+
336.94669	288	1+
338.13306	120	
339.82617	352	1+
340.02534	110	
340.94292	166	
341.16679	186	1+
341.25826	120	
341.36130	188	
342.03303	142	1+
342.27982	154	
342.36440	138	
343.00211	112	1+
344.29408	140	
344.97814	210	1+
346.23735	124	
346.28244	114	
347.30553	182	
347.76817	118	
349.29686	184	
349.31408	164	
350.18294	388	1+
353.88659	240	1+
354.13875	204	1+
354.86137	240	1+
356.20644	150	
360.10936	140	
360.35407	164	
361.22492	128	
361.99125	154	1+
362.05049	200	1+
362.12247	116	
362.33701	170	
363.21727	128	
363.34488	126	
363.37207	124	
363.83670	176	1+
363.96733	180	1+
364.10709	234	1+
364.24030	132	
365.28860	360	1+
365.38715	218	
366.16554	140	
367.08273	138	
367.32893	208	
368.33243	138	
368.38553	148	
368.42328	1404	1+
END IONS

###FS:    #m/z: 507.84634 #charge 1+
###MS: 6
###MSMS: 9
BEGIN IONS
TITLE=Cmpd 6, +MS2(507.8463), 28.2-35.2eV, 0.2min #9
RTINSECONDS=8.692
SCANS=6,9
PEPMASS=507.84634	250588
CHARGE=1+
191.95585	456	1+
196.01463	306	1+
209.94408	230	
217.95480	214	
218.88117	286	1+
224.12155	196	
225.05374	262	1+
227.13632	212	1+
227.95538	254	
230.84919	608	1+
230.88122	262	1+
233.06226	394	1+
236.88435	276	1+
237.03526	194	
237.85597	192	1+
238.05963	320	
238.13837	426	1+
240.07997	210	
241.03909	356	1+
241.09015	202	1+
244.99035	200	
245.96683	304	1+
248.08995	232	1+
248.11983	186	
248.85208	346	1+
249.89411	272	1+
252.23115	200	1+
252.95759	442	1+
252.99923	178	1+
253.08478	298	
254.09610	182	
256.09281	282	1+
258.88669	588	1+
258.93293	302	1+
259.89081	450	1+
260.07129	244	1+
265.12493	218	1+
265.96163	204	1+
266.09402	188	
266.16444	878	1+
266.86635	322	1+
267.02275	160	1+
268.01362	188	1+
268.06646	234	
268.10857	420	
268.97523	274	
269.12021	200	
270.10543	444	1+
270.85876	292	
271.00451	304	1+
271.87800	320	
272.04534	208	1+
272.85287	1420	1+
272.92909	360	1+
273.87651	254	1+
275.86897	190	
276.91001	192	
277.05933	276	1+
277.86407	210	
277.96867	184	1+
279.02963	318	1+
280.14758	344	1+
280.86600	202	
280.93611	218	
281.01370	268	1+
282.78943	232	1+
282.85614	206	
283.11256	352	1+
284.05710	352	1+
284.79532	196	1+
284.87607	546	1+
285.94140	1108	1+
286.96689	402	1+
287.15841	254	1+
287.96829	244	1+
288.86775	486	
289.08080	394	1+
289.85154	178	
289.88292	1534	1+
290.13154	286	1+
290.86721	2696	1+
291.11117	744	1+
292.08091	194	
292.90138	218	
292.94000	494	1+
293.87390	4642	1+
293.94433	424	1+
294.91279	178	1+
295.05712	266	1+
295.13773	556	1+
295.97932	216	
296.85620	372	1+
296.88145	1352	1+
297.10964	348	1+
298.11042	196	1+
298.12852	204	1+
298.77855	128	1+
298.85261	652	1+
298.87793	1384	1+
299.77814	160	1+
300.05412	284	1+
300.14360	314	1+
300.85388	546	1+
300.90254	220	1+
300.95470	374	1+
300.99956	220	
301.86848	212	
301.95576	268	1+
302.09811	314	1+
302.54888	186	
303.05013	312	1+
303.14500	474	1+
303.83760	442	1+
303.95288	738	1+
304.05054	188	1+
305.08276	224	1+
305.12700	520	1+
305.89049	202	
305.93465	252	1+
306.12897	370	1+
306.98989	178	1+
307.02413	206	
307.11056	178	
307.89111	1726	
308.10823	322	1+
308.14160	1270	1+
308.29242	222	1+
308.83428	190	1+
308.88654	2558	1+
309.11334	276	1+
309.88858	1616	1+
309.95782	184	
310.15755	2606	1+
311.01985	336	
311.20308	148	1+
311.88346	13070	1+
312.14865	322	
312.37204	172	1+
313.00294	210	
313.03887	322	1+
313.13215	454	1+
313.16730	230	1+
313.93150	568	1+
314.13836	330	1+
314.86840	1550	1+
314.89191	2358	1+
314.96831	192	1+
315.81172	300	1+
316.86358	1184	1+
316.88790	1018	1+
317.10880	226	
317.34261	134	1+
317.98139	280	1+
318.86142	934	1+
318.91256	206	1+
318.93770	218	
318.98603	224	1+
319.00763	378	1+
319.11767	210	
319.28212	182	
319.95980	370	1+
320.01028	324	1+
320.14703	182	
320.81014	206	
321.10853	332	1+
321.88859	378	1+
321.96371	170	1+
322.00935	414	1+
322.15713	216	
322.17848	176	1+
322.23148	108	1+
323.01174	282	1+
323.12997	626	1+
323.86060	626	1+
324.13585	714	1+
324.16850	468	1+
324.25579	296	1+
324.97284	198	
325.16740	320	1+
325.25888	262	1+
325.89977	1188	1+
325.98962	362	1+
326.99615	262	1+
327.87994	672	
327.89574	658	
328.37149	148	1+
328.87364	436	1+
328.91690	180	
328.94773	312	1+
329.80597	326	1+
329.89674	714	
329.91972	276	1+
329.99370	404	1+
330.09078	452	1+
330.16406	428	1+
330.31629	138	1+
330.88028	616	
331.88912	510	
332.07802	336	1+
332.38892	250	1+
332.87687	1214	1+
332.90368	1666	1+
332.93497	328	
333.07718	212	1+
333.09842	382	1+
333.14625	414	1+
333.87045	256	
333.97065	194	1+
334.87181	214	
334.90079	1544	1+
335.89417	842	1+
336.17490	194	
336.87658	946	1+
336.89982	656	1+
336.94469	486	1+
337.08924	290	
337.13039	186	
337.18471	326	1+
337.87895	622	1+
338.12951	258	1+
338.19013	204	1+
339.05841	180	
339.87765	612	1+
340.19232	350	1+
340.99254	458	1+
341.00537	446	1+
341.04759	178	
341.06503	364	1+
341.89861	208	1+
342.41244	194	
343.87530	408	1+
344.09801	326	1+
344.36869	256	1+
345.10089	210	1+
345.88045	218	
346.00816	436	1+
346.15956	338	1+
346.96848	268	1+
348.03980	556	1+
348.28538	180	1+
348.91978	212	
349.04048	362	1+
349.17726	210	
349.90831	710	1+
349.95026	432	1+
350.07612	592	1+
350.14888	176	
350.29757	214	1+
350.38671	284	1+
350.88203	1180	1+
350.91152	520	1+
350.95278	368	1+
351.11307	286	1+
351.18453	316	
351.34312	264	1+
351.38756	204	1+
351.84083	246	
352.11434	200	1+
352.16945	420	1+
352.91125	672	1+
353.05172	278	
353.85023	178	
354.11506	310	1+
354.91532	546	1+
355.06637	524	1+
355.89117	654	1+
356.36568	214	1+
356.81493	276	1+
357.89239	222	
357.92387	530	1+
358.84493	284	1+
361.89010	266	1+
361.94997	246	
363.12159	220	1+
363.92816	278	1+
365.08708	374	1+
366.12641	204	1+
366.18627	732	1+
366.77746	214	1+
366.83960	2066	1+
367.33417	192	
368.10448	192	1+
368.90170	244	
369.00837	380	1+
369.08151	346	1+
369.41931	208	1+
369.83935	762	1+
369.88965	208	1+
370.04200	236	1+
370.17056	182	
370.91338	584	1+
371.13421	202	
371.18861	616	1+
372.17460	196	
372.35645	294	1+
373.01614	214	
373.86503	236	
373.90449	224	1+
374.77768	192	
374.81702	410	1+
375.18525	230	1+
376.27363	164	1+
376.82307	190	1+
377.97953	294	1+
378.04443	162	1+
378.14109	286	1+
380.09662	448	1+
380.19202	300	1+
380.22574	244	1+
380.85860	416	1+
381.12790	198	
381.16948	208	1+
381.39033	234	
381.93851	278	1+
382.07113	316	1+
382.32395	204	1+
382.85664	430	1+
383.01367	184	1+
383.09663	218	
383.11765	654	1+
383.19808	190	
384.21209	398	1+
384.84969	4780	1+
384.89833	214	
385.10905	264	
385.21678	290	1+
386.10829	198	
386.61910	154	1+
386.95988	198	1+
387.04857	354	1+
387.77025	182	
387.79702	202	
387.90954	244	1+
388.16951	606	1+
388.79351	538	1+
388.84762	282	
389.09455	190	
389.20161	758	1+
389.86515	566	
390.18081	178	
390.84354	1352	1+
391.91453	312	1+
392.00071	230	1+
392.18499	638	1+
392.78782	214	
392.83777	424	
392.86394	2764	1+
393.09378	338	1+
393.40311	368	1+
393.80293	544	
393.84168	274	
394.20666	198	
394.70320	190	
394.78947	280	
394.83554	884	1+
395.29803	204	1+
395.80183	192	
395.86642	504	1+
396.20393	220	1+
397.81880	550	1+
397.93788	300	1+
398.19197	350	1+
398.24899	246	1+
398.86799	266	1+
399.28453	254	1+
399.35269	284	1+
399.39199	320	1+
400.05359	202	1+
400.13489	376	1+
400.39577	218	1+
400.86424	248	1+
400.99719	286	1+
401.82304	454	1+
402.22144	456	1+
402.25010	204	
402.47106	244	1+
402.86710	3208	1+
402.97348	346	1+
403.07661	246	1+
403.11422	430	1+
403.15474	268	1+
403.87154	2340	1+
404.12006	262	1+
404.38738	184	1+
405.03690	106	1+
405.20930	250	
405.49606	106	1+
405.87015	1282	1+
405.90696	246	1+
406.97646	190	1+
407.00353	136	1+
407.86485	7848	1+
407.90933	206	
408.81184	374	1+
409.00886	178	1+
409.72668	184	1+
409.98944	254	1+
410.85196	668	
410.87572	2348	1+
410.90177	234	
410.99783	210	1+
411.06199	366	
411.73270	200	1+
411.80874	716	1+
412.37178	208	1+
412.84805	1588	1+
412.87178	1458	1+
413.07520	1174	1+
413.11471	320	1+
413.17819	480	1+
413.20050	322	1+
413.97286	176	
414.02834	126	1+
414.09712	198	1+
414.11580	188	1+
414.86833	356	1+
415.14276	238	1+
415.19577	478	1+
416.06975	188	
416.87869	448	1+
417.81002	240	1+
417.88004	260	1+
418.11468	360	1+
418.13955	188	
418.39237	240	1+
419.13924	236	
419.22187	232	1+
419.88111	178	
420.15310	290	1+
420.42114	276	1+
421.08094	282	1+
421.88445	698	
422.85560	256	
422.87116	1422	1+
422.97744	246	1+
423.19490	262	1+
423.86938	912	1+
424.14223	440	1+
424.16819	308	1+
424.19990	182	1+
425.88011	1372	
426.14175	376	
426.86295	2380	1+
426.94047	400	1+
427.87892	408	
428.09882	208	
428.12863	382	1+
428.19105	422	1+
428.75925	112	1+
428.79789	182	1+
428.85295	718	1+
428.88449	4518	1+
428.92361	252	
429.19542	346	1+
429.80088	152	1+
430.22947	322	1+
430.86110	2144	1+
431.08978	216	
431.86666	1564	1+
432.14603	316	1+
432.80443	220	1+
433.20423	560	1+
433.97664	176	
434.94343	182	
435.22670	242	1+
435.35130	128	1+
435.77350	182	1+
435.83419	414	1+
435.86018	212	
436.88752	194	
437.14919	670	1+
438.40201	140	1+
439.00980	102	1+
439.14584	322	
439.89357	1460	1+
440.15446	228	
442.15197	1316	1+
442.26395	284	1+
443.03308	240	1+
443.33563	228	1+
444.38295	436	1+
444.80355	220	1+
444.87311	3046	1+
445.12366	192	
445.19214	374	1+
445.29183	214	1+
445.80820	360	1+
446.00468	226	1+
446.19376	292	1+
446.29679	144	1+
446.89559	562	1+
448.09132	380	1+
448.16106	284	1+
448.89556	374	
449.16010	174	1+
449.32399	198	1+
449.87767	1084	1+
450.03707	258	1+
450.07869	238	1+
451.76913	198	1+
451.90535	618	1+
452.84445	262	1+
453.88071	266	
454.28208	210	1+
455.36491	246	1+
455.76453	288	1+
456.01646	190	1+
456.27791	216	1+
456.76647	278	1+
457.90466	1106	1+
460.16563	616	1+
460.41612	206	1+
461.10375	198	1+
461.37638	140	1+
461.87770	780	1+
462.16138	214	
463.08378	192	1+
463.39397	186	1+
464.22832	184	
464.26440	156	1+
464.88538	468	1+
465.28089	180	1+
465.89719	300	1+
466.17322	614	1+
466.23983	342	1+
466.42964	186	
467.24516	230	1+
467.40396	184	
467.88749	1468	1+
468.37347	304	1+
468.78437	272	
469.05392	168	1+
469.09707	152	1+
469.88791	216	
469.91505	244	
470.16543	512	1+
471.37533	204	1+
471.78776	226	1+
472.17914	264	1+
472.21996	250	1+
473.32416	178	
474.21934	244	1+
474.32698	216	1+
482.26850	168	1+
482.87351	116	1+
485.89919	974	1+
487.33304	494	1+
487.39992	486	1+
487.80147	224	1+
487.90368	320	
488.27255	348	1+
488.33880	368	1+
488.44729	328	1+
488.48099	340	1+
489.47898	182	1+
490.13084	164	1+
490.17702	194	1+
490.40706	188	
490.90832	154	1+
492.22014	192	1+
492.27777	244	1+
492.43240	262	1+
492.80228	300	1+
493.28446	194	1+
493.39974	206	1+
494.21159	200	1+
496.06732	170	1+
497.97472	200	1+
500.04678	162	1+
500.07817	210	1+
501.07354	126	1+
502.76524	198	1+
503.13702	292	1+
503.35355	1234	
503.44398	912	1+
504.10998	504	1+
504.27115	268	1+
504.35635	1016	
504.41773	314	
504.44187	662	1+
504.77227	216	1+
505.11866	404	1+
505.23693	200	1+
505.33546	734	1+
505.47688	548	1+
505.50532	348	1+
505.79774	238	1+
506.17506	192	1+
506.43252	686	1+
506.47737	338	1+
507.10345	190	1+
507.22898	196	1+
507.33106	616	1+
507.43213	454	1+
508.26161	194	
508.46564	194	
508.57195	178	1+
508.80882	198	1+
509.05022	270	1+
509.29076	218	
509.38219	328	1+
509.46514	210	
509.77244	186	1+
509.85913	202	1+
510.31005	1292	1+
510.43151	254	1+
510.47210	182	
511.21961	186	1+
511.27967	290	1+
511.47402	180	
511.74376	140	1+
512.19441	222	1+
513.01758	118	1+
513.06096	192	
END IONS

###FS:    #m/z: 322.93020 #charge 1+
###MS: 10
###MSMS: 11
BEGIN IONS
TITLE=Cmpd 7, +MS2(322.9302), 28.0-35.0eV, 0.2min #11
RTINSECONDS=12.379
SCANS=10-11
PEPMASS=322.93020	2397036
CHARGE=1+
88.31987	96	
96.84335	118	
159.09768	98	
191.95702	138	
192.88850	132	
198.85780	136	
204.96823	178	1+
205.94921	466	
210.18316	144	
214.88480	516	1+
219.16953	104	
220.86630	146	
222.45545	92	
222.95206	324	
223.00381	118	
223.40538	116	
223.97503	246	1+
224.93481	122	
224.96173	156	
226.46230	92	
226.93206	94	
226.97997	92	
227.82086	92	
227.92996	342	1+
229.84830	92	
229.95847	92	
229.96908	132	
230.05565	114	
230.90495	90	
231.58727	90	
231.82652	158	
232.00806	114	
232.41989	110	
233.04069	140	
233.89580	448	1+
234.84849	98	
235.87459	110	
236.01204	122	
236.22223	102	
237.05514	88	
237.12512	90	
237.89733	90	
238.93630	124	
239.07664	520	1+
239.10001	110	
240.94275	438	
240.96322	336	1+
241.88621	186	
241.94283	470	
242.94107	1248	1+
243.04413	104	
243.87988	330	1+
244.04248	208	1+
244.94027	854	1+
245.02962	90	
245.82753	90	
245.87747	270	1+
246.23599	108	
246.91018	148	
246.97678	454	1+
247.83802	122	
248.05791	198	1+
249.03928	150	
249.86802	148	
250.04038	94	
250.89700	206	
250.94628	242	
251.10188	96	
251.96114	190	1+
252.22867	176	1+
252.26875	162	1+
252.63386	98	
252.89332	168	
253.12252	140	
253.83324	98	
254.07302	160	
255.07696	132	
256.91931	198	1+
258.06692	108	
260.17790	140	
261.16118	90	
261.93177	100	
262.00868	90	
262.93383	160	1+
263.59975	94	
263.97949	186	
264.37608	98	
265.01444	190	
265.05841	674	1+
265.13019	244	1+
265.84344	192	1+
265.96348	102	
266.21213	126	
266.79946	88	
266.99965	256	1+
267.11313	126	
267.96916	256	1+
268.91214	106	
268.95828	190	
269.00309	190	
270.99315	132	
271.27979	100	
271.79838	94	
271.84815	118	
272.18552	94	
273.94039	92	
275.05859	110	
278.03558	136	
279.09058	1282	1+
279.23212	216	1+
280.14343	422	
280.24792	94	
280.97027	90	
280.99183	152	
281.05349	138	
281.12053	90	
281.14612	374	
282.27780	142	
282.72862	106	
282.93158	140	
282.95771	104	
283.02849	346	1+
283.04474	204	
283.07016	248	
283.26089	310	
283.90194	218	1+
283.94776	270	1+
284.05199	96	
284.29349	1052	1+
284.95189	184	1+
286.91664	150	
287.90676	106	
288.10119	94	
291.11304	102	
292.80658	148	
293.06622	104	
294.76538	100	
296.03337	110	
297.10350	114	
297.11840	96	
299.05493	334	1+
300.96060	182	1+
301.23332	102	
303.01480	98	
303.26255	92	
303.30523	92	
304.19252	124	
305.06789	90	
305.26441	114	
305.89390	100	
306.27851	164	
306.88208	184	
307.29034	660	1+
307.90606	92	
308.29517	548	1+
308.89879	140	
309.88920	112	
310.02785	106	
310.04850	182	
310.30626	496	
310.87615	304	1+
311.02791	128	
312.03086	100	
312.85941	90	
313.02974	232	
314.13968	92	
315.93787	100	
317.02341	182	1+
318.82756	106	
318.88659	100	
319.10801	108	
319.16577	138	
319.86344	96	
320.10292	98	
320.21456	146	1+
322.31050	116	
323.01875	174	
323.23905	2490	1+
324.13682	376	
324.20467	794	1+
324.27048	132	
324.89213	194	
325.02988	132	
325.15880	150	
325.89702	98	
325.91838	186	1+
326.25237	104	
326.90095	132	
326.96937	108	
327.12478	114	
328.18703	108	
END IONS

###FS:    #m/z: 363.95705 #charge 1+
###MS: 10
###MSMS: 12
BEGIN IONS
TITLE=Cmpd 8, +MS2(363.9571), 28.0-35.0eV, 0.2min #12
RTINSECONDS=13.152
SCANS=10,12
PEPMASS=363.95705	732532
CHARGE=1+
189.86337	128	
190.92781	116	
191.85845	100	
191.93803	118	
191.95209	242	
192.86040	90	
195.05959	94	
198.06163	102	
204.10044	114	
204.42495	92	
205.01616	140	
207.10584	90	
207.54290	96	
207.87291	118	
208.94068	136	
209.88022	472	1+
209.94442	570	1+
212.87905	1264	1+
220.07370	104	
221.85874	114	1+
222.95174	512	1+
223.47124	90	
223.88910	124	
224.94813	1412	1+
225.15315	222	1+
225.84728	94	
225.88731	210	1+
226.15263	152	1+
226.94729	6392	1+
226.97055	174	
227.93078	254	
228.61474	102	
228.89547	270	
228.94276	5550	1+
230.88930	1700	1+
231.02626	104	
231.97897	98	
232.88510	284	
233.89534	148	
237.05845	226	1+
239.08739	184	1+
240.94267	138	
240.96223	1092	1+
241.94271	412	1+
242.95919	638	1+
243.05040	98	
243.88231	138	
244.09026	166	1+
244.95750	2630	1+
245.54080	90	
245.94038	300	
246.87233	102	
246.95226	3564	1+
247.16494	150	1+
248.89985	644	1+
248.98755	152	
249.94957	140	
250.06056	192	1+
250.08433	140	
250.58262	108	
250.89914	128	
250.96719	94	
251.94750	132	
252.04273	146	
252.95889	100	
253.08835	104	
255.04618	188	1+
257.06430	136	1+
258.14695	92	
258.87430	92	
258.97542	148	
259.90404	136	
260.80628	94	
260.89319	104	
260.91112	108	
260.96713	386	1+
261.20096	92	
261.97866	186	1+
262.83816	94	
263.94581	92	
264.91075	146	
264.96252	152	
265.97262	144	
266.24951	292	
266.97996	104	
267.05906	272	1+
267.13247	100	
267.97407	338	1+
268.10217	228	1+
269.96939	572	1+
270.04376	114	
270.86186	98	
271.41217	92	
271.91656	186	
272.93462	186	
274.09871	208	1+
274.85900	104	
275.99820	112	
276.85605	240	1+
277.00281	96	
277.06828	96	
277.71919	118	
278.11030	164	1+
280.16032	122	1+
280.80398	190	
280.92637	154	
280.99069	120	
281.04006	346	1+
281.84865	234	1+
282.09386	214	1+
282.11487	198	
283.06110	344	1+
283.98414	336	
284.08266	114	
284.28925	110	
285.84369	360	1+
285.93801	140	
290.66880	104	
290.86700	134	
291.06872	102	
291.87593	126	
293.16735	104	
294.13579	100	
294.27764	214	1+
298.40247	98	
298.80573	124	
299.02626	124	
300.18269	92	
301.05085	216	1+
301.09029	128	
301.36438	92	
301.40725	92	
301.86134	352	1+
301.90623	104	
301.91992	184	1+
301.99534	104	
302.81887	134	
303.80696	152	
303.85562	478	1+
303.95609	344	1+
304.08850	118	
304.26818	226	1+
304.79538	98	
305.13583	208	1+
305.43465	242	1+
305.64944	96	
306.28457	482	1+
306.77884	312	1+
307.08126	158	
307.30785	138	
310.21962	100	
310.26923	90	
310.30694	138	
310.87353	172	1+
313.03214	112	
313.87713	332	1+
315.86071	190	1+
317.01779	136	
317.11913	256	1+
317.87054	196	1+
318.28673	110	
318.93720	316	
319.17328	96	
319.81847	124	
319.83904	90	
319.85462	106	
320.09645	166	
320.20177	142	
321.81749	168	
322.01387	402	1+
322.11310	196	1+
322.93114	194	
323.01732	370	1+
323.16964	264	1+
324.24435	144	
324.87579	102	
324.98324	106	
325.23481	122	
325.27109	96	
325.58082	98	
326.16200	134	
326.87382	228	1+
327.17891	110	
327.94137	230	1+
328.81566	118	
329.87127	194	1+
333.72524	96	
334.12096	188	1+
334.29277	90	
335.79414	104	
336.30975	104	
336.84622	90	
336.94764	526	1+
337.19414	128	
339.17104	92	
340.82899	92	
342.27818	310	1+
342.30804	90	
342.90451	188	1+
344.20089	90	
344.25567	118	
345.09192	122	
346.89525	160	
346.92211	90	
349.25605	128	
349.31706	148	
350.31736	90	
351.33075	296	1+
354.88260	92	
355.05670	166	
357.05285	262	1+
361.32613	96	
362.31993	124	
363.36621	174	
364.21155	116	
367.31387	124	
367.32916	204	
368.42159	572	
369.42441	288	
END IONS

###FS:    #m/z: 507.84646 #charge 1+
###MS: 10
###MSMS: 13
BEGIN IONS
TITLE=Cmpd 9, +MS2(507.8465), 28.2-35.2eV, 0.3min #13
RTINSECONDS=13.924
SCANS=10,13
PEPMASS=507.84646	241876
CHARGE=1+
196.01444	170	
217.95653	238	
223.04051	210	1+
224.11864	156	1+
226.06409	164	
230.84803	268	1+
230.97649	266	1+
231.01407	198	1+
232.07240	200	
234.00180	176	1+
234.88964	158	
235.07547	546	1+
235.90817	280	1+
236.07901	464	1+
238.94790	248	1+
239.06237	176	
239.07822	450	1+
239.90104	204	
240.07919	310	1+
240.94402	172	
242.95432	304	1+
244.99190	162	
246.89276	190	1+
248.11124	182	
252.07841	306	1+
252.11738	174	
254.89314	186	
260.10632	176	1+
262.10771	168	
262.13447	220	1+
263.01742	272	1+
265.09144	434	1+
266.09514	372	1+
266.13283	406	1+
266.16568	552	1+
268.05821	162	
268.88664	158	
269.11341	172	1+
270.85795	228	
270.88415	168	
271.87622	372	
272.85207	824	1+
272.98699	166	1+
273.95673	544	1+
275.79756	224	1+
275.85955	170	
276.11401	250	1+
276.86237	174	
278.08322	238	1+
278.83277	212	
278.85935	214	
279.02969	186	
280.41594	170	
280.85438	318	1+
280.93587	166	
281.87497	174	
281.97265	178	1+
283.09880	168	
283.17175	124	1+
283.94867	266	1+
284.87905	168	
285.94273	942	1+
286.07075	164	
286.10600	206	1+
287.97048	204	
288.81267	162	1+
288.86978	434	
289.09531	232	1+
289.88198	1236	
290.86386	1990	1+
291.08618	260	1+
291.87873	676	
291.96611	160	
292.05591	226	1+
293.87395	3522	1+
294.17813	230	1+
294.89523	264	
294.95700	286	1+
295.09859	238	1+
296.13805	234	
296.25286	206	1+
296.85627	234	
296.88207	696	
296.90745	180	
297.25388	152	1+
297.82072	164	
297.87773	1284	1+
298.85515	506	1+
298.87797	830	1+
299.03486	170	
299.52651	176	
300.86377	606	1+
300.97566	210	1+
302.18358	254	1+
302.88906	164	
303.06655	320	1+
303.88379	230	1+
303.95253	264	
304.01766	190	1+
304.10202	192	
304.12059	220	1+
305.96805	516	1+
306.79240	176	
306.88258	288	
307.89160	986	
307.99749	322	1+
308.14230	250	
308.16425	206	
308.29112	168	
308.79216	250	
308.88252	1952	1+
309.03812	282	1+
309.11502	240	1+
309.15187	1676	1+
309.30284	300	1+
309.41500	206	
309.89000	1188	1+
309.97917	436	1+
310.15545	1224	1+
310.98089	300	1+
311.88267	9648	1+
313.38049	210	1+
314.27203	166	
314.86848	582	
315.14437	180	1+
315.81673	176	
315.86241	1018	1+
316.11895	360	1+
316.86472	684	1+
316.88849	780	
316.96931	216	1+
316.99610	278	1+
317.88899	448	
318.86031	600	1+
318.88413	666	1+
318.93495	294	
318.99656	244	1+
319.12352	328	1+
320.09913	252	1+
320.97795	208	1+
321.83555	178	
321.93279	176	1+
322.15723	230	1+
324.86236	378	
325.03925	196	
325.86269	166	
325.90264	252	
326.18288	160	
326.76638	214	1+
326.88455	164	
326.89969	212	
327.88187	496	
327.89740	434	
328.12472	160	1+
328.80177	218	
328.87091	276	
328.89272	1262	1+
329.16561	394	1+
330.87923	304	
331.38578	280	1+
331.83240	284	1+
331.89216	524	
332.87532	794	1+
332.90419	1596	1+
334.87389	220	
334.89818	1662	1+
335.17193	430	1+
335.88161	202	
336.08237	158	
336.87294	198	
336.94576	344	1+
337.01252	254	1+
337.09061	256	
338.14021	232	1+
338.87901	218	
339.05698	190	
339.88422	186	
340.84486	166	
340.90362	358	1+
341.06875	174	
341.90647	230	1+
341.98557	402	1+
342.93918	328	1+
343.87418	226	
345.89237	254	1+
346.92684	210	
347.89634	268	
348.17630	562	1+
349.95352	568	1+
350.15119	192	
350.34027	244	1+
350.39280	230	1+
350.88175	718	1+
350.91391	322	1+
351.03406	146	1+
351.18214	190	
351.83501	328	1+
352.00623	268	1+
352.16790	414	1+
352.91033	638	1+
353.06836	346	1+
353.85115	320	1+
354.88334	426	1+
355.78004	240	1+
355.88744	358	1+
355.91677	172	
356.03632	164	
357.88892	506	1+
357.95530	186	1+
359.83359	190	1+
360.11219	184	1+
361.19411	238	
361.87233	474	1+
361.95737	172	
362.83256	476	1+
362.94133	314	1+
363.83367	372	1+
365.91684	224	1+
366.84126	1398	1+
367.04779	238	
367.08310	360	
367.32931	384	1+
367.70183	212	
368.19727	204	1+
368.89620	436	1+
368.94931	296	1+
369.08097	422	1+
369.17825	252	1+
369.49468	234	1+
369.83577	714	1+
370.00255	242	1+
370.49495	162	1+
371.19001	220	
371.78001	404	1+
372.17854	168	
372.86100	162	
373.02935	252	1+
373.33719	196	1+
373.90665	362	1+
374.06780	372	1+
374.15601	312	1+
374.36628	268	1+
375.18430	444	1+
375.49115	222	1+
375.84060	272	1+
376.84513	230	1+
376.88094	434	1+
380.08749	226	
380.86071	438	1+
382.09664	176	
382.11482	508	1+
382.85582	536	1+
383.18143	172	
383.32157	166	
383.81383	224	1+
384.02332	168	
384.85077	4672	1+
385.15758	168	
385.18311	330	1+
385.22449	290	1+
385.34251	160	1+
385.97370	188	1+
386.00683	306	1+
387.10476	178	1+
387.89793	284	1+
388.16737	310	1+
388.79449	508	1+
388.90104	170	1+
389.20018	476	
389.24516	196	
389.86512	192	
390.05951	238	1+
390.19723	570	1+
390.36911	160	1+
390.84127	594	
390.89172	182	1+
390.97820	378	1+
391.23540	230	1+
391.84423	416	
391.90481	298	1+
391.94321	180	1+
391.98077	308	1+
392.01199	194	1+
392.07408	238	
392.16983	230	1+
392.79272	180	
392.83618	552	
392.86537	2138	1+
393.08352	490	
393.79937	244	
393.82818	708	1+
394.79193	216	
394.83411	440	1+
394.85744	510	1+
395.10147	206	
395.33596	178	
396.78372	160	
398.07540	192	1+
398.87047	320	
398.89684	304	1+
401.06396	194	1+
401.12940	216	
401.75879	224	1+
401.81557	268	1+
401.96575	240	1+
402.12662	462	1+
402.24873	166	
402.86557	2196	1+
403.23198	246	1+
403.87046	1456	1+
404.81139	274	1+
405.87459	286	
406.87692	194	
407.11272	130	1+
407.86595	6980	1+
407.97744	168	
408.06408	194	1+
410.83695	748	1+
410.87433	2362	1+
411.80975	936	1+
412.27871	240	1+
412.33071	186	
412.73571	238	1+
412.84596	958	1+
413.07394	874	1+
413.87469	344	1+
414.80645	408	1+
415.19480	450	1+
416.73329	244	1+
416.87751	356	1+
419.14556	170	
419.86325	206	
421.88667	710	
422.19335	172	1+
422.86413	604	1+
422.88471	464	
423.83775	176	1+
424.13833	688	1+
425.17544	220	1+
425.82786	338	1+
425.88141	786	
426.37002	218	1+
426.86475	1514	1+
426.93568	232	1+
428.09317	270	1+
428.81692	312	1+
428.84545	838	1+
428.88520	3334	1+
428.91696	188	
429.37140	188	1+
429.80360	172	
429.82482	242	1+
430.55665	164	1+
430.73929	292	
430.78867	186	
430.86414	1614	1+
430.88298	1260	1+
431.13711	250	1+
431.38473	170	1+
431.86983	1264	1+
433.20231	202	1+
433.79625	292	1+
434.10156	242	1+
435.86164	468	1+
436.14411	334	1+
437.14795	278	1+
437.22040	256	1+
438.22360	200	1+
439.89047	540	1+
440.21198	244	1+
440.91163	198	1+
442.15108	202	
442.23550	258	1+
443.23799	218	1+
443.30023	178	1+
444.15281	258	1+
444.38561	158	
444.87539	2576	1+
445.12163	142	1+
445.22336	180	1+
447.88765	212	
448.89253	280	
449.87873	576	
450.13197	154	1+
450.87594	562	1+
451.16603	214	1+
451.71850	182	1+
451.90101	440	1+
453.87400	162	
457.14598	214	1+
457.90428	612	1+
460.08520	206	1+
460.78107	332	1+
460.88444	170	
461.16460	172	
462.15787	318	1+
462.21837	344	1+
462.88455	1224	1+
463.06445	236	1+
463.72651	280	1+
464.88254	174	
466.82801	226	1+
467.16227	202	
467.88858	1086	1+
468.18036	176	
468.31970	178	
468.78066	362	1+
469.16009	212	1+
469.89132	310	1+
469.91567	210	
470.23739	354	1+
470.26549	236	1+
471.23984	286	1+
471.39739	210	1+
485.29662	258	1+
485.90082	748	1+
486.26813	376	1+
486.79698	218	1+
487.27321	280	1+
488.24426	236	1+
488.34305	360	1+
488.39399	178	1+
490.09152	220	1+
491.32501	230	1+
491.42782	276	1+
492.32402	148	1+
492.40110	366	1+
498.75719	258	1+
499.73666	140	1+
500.73915	100	1+
503.16156	212	1+
503.35576	1230	1+
503.42361	248	1+
503.45596	332	1+
503.77471	244	1+
503.79710	194	1+
504.27999	302	1+
504.42534	146	1+
504.77848	188	1+
505.06706	184	1+
505.28236	176	1+
505.33331	632	1+
506.03712	104	1+
506.16534	182	1+
506.39336	142	1+
506.46600	624	1+
507.25262	198	1+
507.85072	148	1+
508.23684	240	1+
509.10545	184	1+
509.15331	104	1+
509.20434	246	1+
509.29142	220	
509.35579	152	1+
510.32172	276	1+
510.44427	174	
510.46010	176	
510.50907	130	1+
511.22949	212	1+
END IONS

###FS:    #m/z: 340.94090 #charge 1+
###MS: 14
###MSMS: 15
BEGIN IONS
TITLE=Cmpd 10, +MS2(340.9409), 28.0-35.0eV, 0.3min #15
RTINSECONDS=17.609
SCANS=14-15
PEPMASS=340.94090	1305962
CHARGE=1+
157.41985	102	
184.86054	102	
186.99549	132	
189.85056	180	1+
192.92421	156	
203.93315	130	
205.94916	120	
208.92830	94	
208.95821	110	
210.88785	148	
210.93673	140	
211.94213	128	
212.87890	110	
213.88036	214	
213.93873	4048	1+
214.89579	102	
215.88673	534	1+
215.90154	148	
215.92025	130	
217.88272	318	
217.93591	212	
218.83558	148	
218.88680	230	
221.14483	94	
221.94263	466	1+
223.21203	128	
224.05194	206	1+
224.57602	108	
224.97470	116	
226.89387	134	
226.94364	308	1+
228.53096	100	
228.93323	110	
229.95523	142	
230.84616	94	
230.88773	364	1+
231.63035	114	
231.85563	138	
231.94980	3014	1+
233.89764	284	
233.95018	600	
235.09433	238	1+
235.87052	176	
235.89301	330	1+
235.94795	190	
237.06473	134	
238.04624	194	1+
239.03318	146	
239.53251	104	
239.90465	232	
240.23452	118	
241.02115	98	
242.94159	116	
244.95524	186	
245.02838	142	
245.08222	110	
246.63884	100	
246.97812	342	1+
247.94351	116	
248.90021	106	
249.04125	220	
249.40800	96	
249.96192	698	1+
251.07795	120	
251.95691	218	
253.09027	146	
253.98003	130	
254.10194	94	
254.88581	104	
254.96750	1896	1+
255.07682	188	
256.04524	154	1+
256.90731	142	
256.96459	156	
257.90916	136	
258.90808	100	
258.97565	102	
259.90067	126	
259.95905	122	
262.05336	256	1+
262.92918	164	
262.96886	222	
264.02859	116	
264.33202	96	
264.94963	236	1+
265.01488	100	
266.01795	286	
267.13918	124	
268.14477	116	
269.00488	170	
270.19049	192	
271.98122	118	
272.86545	154	
272.93662	516	1+
273.09571	130	
273.91987	108	
274.97178	148	
276.96733	362	1+
278.04617	172	1+
278.95766	116	
279.80709	114	1+
279.96319	256	
280.91486	144	
281.04919	264	
281.08854	168	1+
281.23257	126	
282.05179	182	
282.27499	378	
283.03086	214	1+
283.86715	120	
284.09918	136	
284.29140	192	
285.08092	98	
286.05935	112	
287.13367	106	
287.80333	146	
287.91809	104	
289.00983	144	
290.85649	208	1+
290.93545	162	
292.92868	128	
293.95632	98	
294.85987	126	
295.21011	128	
296.00745	226	1+
296.32977	110	
296.62338	106	
297.94401	104	
297.97471	352	1+
298.08124	166	
298.18682	118	
298.42706	118	
299.05710	160	
300.05828	138	
302.17218	210	
302.20258	106	
303.95121	118	
304.92456	118	
306.88662	316	1+
307.28779	196	
308.29222	134	
309.27068	102	
309.32272	106	
309.74812	106	
309.92334	108	
310.30982	162	
310.87935	118	
311.02945	122	
311.10986	214	1+
311.85377	256	1+
311.87736	138	
312.08635	108	
312.85833	214	1+
313.03126	162	
313.90127	110	
320.91419	96	
321.14199	106	
321.30142	100	
322.04818	110	
323.01518	166	
323.07637	96	
323.23739	414	1+
323.30215	148	
324.01979	198	
326.16929	134	
326.30278	134	
326.33977	158	
327.05588	110	
328.00154	166	1+
328.19062	94	
328.88812	166	
330.15948	126	
330.82048	166	
331.88254	174	1+
335.13165	106	
336.95071	148	
337.25052	128	
337.35556	202	1+
340.83361	152	
341.25778	236	1+
343.20000	110	
343.23835	94	
343.91283	152	
345.86869	110	
345.89101	174	
END IONS

###FS:    #m/z: 507.84654 #charge 1+
###MS: 14
###MSMS: 16
BEGIN IONS
TITLE=Cmpd 11, +MS2(507.8465), 28.2-35.2eV, 0.3min #16
RTINSECONDS=18.3815
SCANS=14,16
PEPMASS=507.84654	222066
CHARGE=1+
191.95419	194	
209.94389	170	
211.94173	204	
217.95438	178	
218.89968	170	
230.84678	664	1+
232.87738	252	1+
236.89364	262	1+
238.89771	180	1+
239.09081	200	
240.07563	234	
241.88289	164	
242.06711	204	1+
245.89275	280	1+
247.03518	178	
247.09381	344	1+
248.94234	128	1+
250.84695	304	1+
250.91219	264	1+
250.96985	228	
251.09049	164	
251.97264	240	
252.08383	300	1+
253.08752	256	1+
258.04075	254	1+
258.11873	170	
259.00775	210	1+
259.86256	200	
259.88259	508	1+
259.90762	186	
259.95916	206	1+
260.88713	328	1+
261.14031	214	1+
261.90524	248	1+
262.03325	128	1+
263.95157	174	1+
266.06294	290	1+
266.16662	242	1+
266.86210	574	1+
266.94154	176	1+
267.91316	314	1+
268.13851	258	1+
269.14405	196	1+
271.07532	162	1+
271.87542	584	1+
272.79492	200	1+
272.85381	1262	1+
272.91710	192	
273.38733	276	1+
274.06433	206	
274.90787	218	
275.79587	282	1+
276.79420	274	1+
277.00029	150	1+
277.02390	220	1+
277.88515	208	1+
277.96257	468	1+
278.08903	332	1+
279.09230	264	1+
279.87436	284	1+
279.94574	170	
280.04224	192	1+
280.85440	252	1+
280.94663	170	
281.00132	176	
282.12398	174	
284.87344	176	
284.93070	182	
285.88680	178	
285.94178	652	1+
285.95797	188	
286.14033	202	1+
287.07374	304	1+
287.89083	542	1+
288.07898	242	1+
288.86925	528	
289.03702	220	1+
289.88197	1082	
289.96577	254	1+
290.01809	248	1+
290.39207	222	1+
290.60118	268	1+
290.86368	2100	1+
290.92665	660	1+
291.12579	206	1+
291.91025	388	1+
292.11174	260	1+
292.80763	302	1+
292.88468	166	
293.39174	274	1+
293.87343	6536	1+
294.96176	304	1+
295.91103	196	1+
296.14021	446	1+
296.80608	254	
296.85849	188	
296.88377	708	
297.87223	160	
298.01872	376	1+
298.36971	296	1+
298.85369	468	1+
298.87985	466	
299.10850	224	1+
299.81217	274	1+
299.83615	166	
299.88342	704	1+
299.97445	216	
300.11559	134	1+
300.85898	660	1+
300.91408	354	1+
301.91595	328	1+
301.96443	186	
302.07743	274	1+
302.14967	192	
303.24506	218	1+
303.82451	278	1+
303.87573	214	
303.95300	306	1+
304.16328	170	
304.97597	184	1+
305.86333	426	
306.01844	172	
306.87635	300	
306.91324	208	1+
306.95945	254	1+
307.13020	188	
307.89106	1288	
307.96233	172	1+
308.14498	364	
308.17791	364	1+
308.28866	216	
308.82565	180	1+
308.87982	2100	1+
309.15409	1508	1+
309.87028	560	
309.88589	1334	1+
310.04558	298	1+
310.15932	1186	1+
310.30891	292	1+
310.34760	142	1+
310.98934	268	1+
311.88397	10428	1+
312.96806	302	1+
313.08691	120	1+
313.58422	232	1+
313.93279	260	1+
314.13733	192	1+
314.86492	1390	1+
314.89237	804	1+
316.04003	168	1+
316.14780	222	1+
316.76301	232	1+
316.86368	750	1+
316.88697	1162	1+
317.98042	322	1+
318.79595	198	1+
318.82534	168	
318.86120	636	1+
318.93294	266	1+
320.17143	110	1+
322.16003	216	1+
322.85337	606	1+
323.01644	194	1+
323.07923	196	
323.20861	312	1+
323.85907	440	1+
324.14187	170	1+
324.86411	254	1+
324.91021	164	
325.90034	584	
325.99311	382	1+
326.87828	1350	1+
327.04185	362	1+
327.12563	318	1+
327.14608	220	
327.37010	404	1+
327.76765	296	1+
327.89691	556	
328.05914	174	
328.12001	158	1+
328.86729	384	
329.80399	178	
329.89523	738	
330.01691	268	1+
330.16271	298	
330.88218	426	
331.89697	1554	1+
331.94015	450	1+
332.87792	1336	1+
332.94844	248	1+
333.82549	184	
333.87159	672	1+
334.13580	220	1+
334.40347	246	1+
334.89734	1176	1+
335.01530	230	
336.01729	378	1+
336.02509	308	1+
336.78313	268	1+
336.87125	274	
336.94918	452	1+
337.00113	172	
337.08620	282	1+
337.18180	198	
337.19535	182	1+
337.88313	846	1+
338.81920	348	1+
338.86864	176	
340.00650	324	1+
341.04468	264	1+
341.14474	332	1+
341.87881	222	1+
341.92141	234	1+
343.87571	448	1+
343.96872	266	1+
344.57856	208	1+
344.99525	144	1+
346.09546	300	1+
346.39309	380	1+
346.89715	176	
347.20077	206	1+
347.83961	372	1+
347.97297	300	1+
348.16795	346	1+
348.84025	246	1+
349.82762	678	1+
350.17487	168	
350.83294	502	1+
350.88846	678	1+
350.91239	334	
350.95713	310	1+
351.19451	190	
351.26535	188	
351.36392	168	1+
352.07121	378	1+
352.14675	288	1+
352.17581	348	1+
352.33897	304	1+
352.76642	222	1+
352.87764	370	1+
352.90605	1008	1+
352.95288	218	1+
353.08632	178	1+
353.84837	378	1+
354.19030	336	1+
355.02483	396	1+
355.12814	170	
355.93120	174	
356.09375	158	1+
356.11341	224	1+
356.25340	96	1+
356.86333	164	1+
357.07739	182	
357.38677	218	1+
357.83915	330	1+
357.89391	214	
359.71755	202	1+
363.84484	360	1+
364.01708	298	1+
364.84699	306	1+
366.18431	356	
366.84139	1994	1+
367.05356	176	
367.38067	164	
367.70982	176	
368.78752	242	1+
368.89784	578	1+
369.35170	224	1+
369.83688	552	1+
369.88410	244	1+
370.15769	322	1+
370.78582	354	
371.00437	412	1+
371.19067	186	
371.72630	232	1+
371.83964	262	1+
371.87076	278	1+
371.90682	328	1+
372.04747	164	1+
372.82126	618	1+
373.17830	296	1+
373.83298	394	1+
374.81295	596	1+
374.89202	250	1+
375.18554	200	
377.96530	178	1+
378.06685	270	1+
378.87172	170	
380.19823	182	
380.77573	266	1+
380.85554	320	1+
381.09315	410	1+
382.85967	390	1+
382.89794	260	1+
383.11475	282	
384.78448	260	1+
384.85021	4464	1+
385.22122	264	
385.78883	220	1+
387.89939	290	1+
388.79668	320	
389.19937	864	1+
389.32230	252	1+
389.37615	320	1+
389.71654	186	
389.86662	288	
390.32715	298	1+
390.37821	280	1+
390.84298	1138	1+
390.86833	200	
391.72835	204	1+
391.80620	334	
392.07636	204	
392.23030	302	1+
392.82745	556	1+
392.86290	1842	1+
393.06719	170	
393.19331	212	1+
393.79817	336	
394.09067	380	1+
394.78232	180	
394.83832	730	1+
395.09588	250	1+
395.17585	164	
395.95159	294	1+
396.73548	222	1+
396.80378	382	1+
397.90179	282	1+
398.07391	140	1+
399.17119	124	1+
400.86601	230	
401.80732	396	1+
401.87886	234	
401.91213	268	1+
402.19792	160	1+
402.81390	270	1+
402.86355	718	
403.12409	172	
403.22732	186	
403.87214	910	
404.72607	184	1+
404.87103	1276	1+
405.14615	186	1+
405.95674	200	1+
406.20883	314	1+
406.85934	368	
407.73260	198	1+
407.86648	7150	1+
408.09056	198	
409.02265	230	1+
409.81426	234	
409.86729	2882	1+
409.88821	338	
409.91170	286	1+
410.08658	172	
410.77537	164	
410.84034	588	
411.08643	180	
411.81141	886	1+
411.83808	312	
411.99959	172	1+
412.21300	348	1+
412.84217	1006	1+
412.86799	470	
413.07401	662	1+
413.15494	178	1+
413.21856	330	1+
413.87896	238	
414.19121	742	1+
415.05059	130	1+
415.19289	524	1+
415.75126	194	1+
415.87422	458	1+
416.16823	370	1+
416.87742	312	1+
417.17398	268	1+
417.80200	188	
418.12918	380	1+
418.19798	318	1+
419.13851	222	1+
420.87018	258	
421.38472	216	1+
421.75334	158	1+
421.81580	274	1+
421.88092	556	
422.88303	356	
423.16923	216	1+
423.79287	186	
423.87924	326	
424.05352	164	1+
424.13891	166	
424.86658	282	
425.07894	284	1+
425.13999	582	1+
425.38225	214	1+
425.88084	1090	
426.82701	172	
426.86464	2512	1+
426.93903	268	
427.73352	384	
428.09124	182	
428.17305	248	1+
428.75370	298	
428.84965	694	
428.88636	2948	1+
429.82341	274	
429.92749	222	1+
430.21075	316	1+
430.73326	238	1+
430.75724	160	1+
430.85532	394	
430.88474	650	
431.86881	508	
432.57692	132	1+
432.87814	332	
433.14392	254	1+
433.85364	570	1+
434.89118	538	1+
435.86309	408	1+
437.14291	556	1+
439.86824	376	1+
439.89581	1012	1+
440.14246	228	1+
440.66394	142	1+
442.15247	342	
443.35131	178	1+
443.88997	194	
444.14625	228	
444.87315	2624	1+
445.11304	174	
445.31075	260	1+
445.38514	184	
445.77629	154	1+
446.73830	236	1+
446.80589	180	
446.89540	480	1+
447.77747	294	1+
447.82137	322	1+
448.40861	186	1+
448.46806	168	1+
448.77985	234	1+
448.89142	354	
449.11825	240	1+
449.87932	1158	1+
450.80146	344	1+
451.90183	290	1+
453.16760	170	1+
453.86817	298	1+
454.26743	206	1+
455.10642	160	1+
456.79267	186	1+
457.90345	508	1+
459.89465	156	1+
459.91714	170	
460.01572	214	1+
460.16576	216	
461.05583	196	1+
461.16333	480	1+
462.88188	538	
463.88133	268	
464.15331	234	1+
464.85686	196	1+
464.89044	178	
465.21361	372	1+
465.27244	242	1+
465.82099	224	1+
466.16058	236	1+
467.04059	166	1+
467.88702	1246	1+
468.21512	182	1+
468.77857	476	1+
469.88727	370	1+
470.11940	192	1+
470.19702	262	1+
471.25141	164	
472.26984	154	1+
481.91391	268	1+
484.75828	176	1+
485.90056	706	1+
486.64052	130	1+
487.33945	172	
487.48585	234	1+
488.25068	208	1+
488.44881	228	
491.10339	206	1+
491.42552	222	1+
492.48680	174	1+
493.26990	170	1+
496.79900	246	1+
500.35046	170	1+
500.76468	182	1+
502.25034	102	1+
503.35601	748	1+
504.26868	246	1+
504.42228	304	1+
505.27013	188	1+
505.29967	138	1+
505.33470	320	1+
505.44335	176	1+
505.46812	162	
506.09654	234	1+
506.23153	252	1+
506.40499	174	
507.23251	200	1+
508.15730	234	1+
508.71834	194	1+
509.39189	246	1+
509.43512	216	1+
509.85698	496	1+
510.46120	180	1+
510.76693	226	1+
511.76818	156	1+
END IONS

###FS:    #m/z: 336.94636 #charge 1+
###MS: 14
###MSMS: 17
BEGIN IONS
TITLE=Cmpd 12, +MS2(336.9464), 28.0-35.0eV, 0.4min #17
RTINSECONDS=19.1525
SCANS=14,17
PEPMASS=336.94636	164934
CHARGE=1+
53.65868	96	
192.89482	92	
193.89121	120	
197.93605	88	
198.95704	136	
200.87984	116	
205.94913	296	
206.92403	88	
207.87008	88	
208.98179	278	
210.88348	124	
211.94483	7346	1+
212.87922	522	1+
213.93920	3362	1+
214.09131	94	
214.88879	94	
215.88479	1104	1+
217.85772	112	
223.97628	108	
224.97650	118	
225.86416	100	
225.90673	94	
226.89623	100	
226.91540	100	
227.86337	86	
227.89307	90	
228.89663	394	1+
229.95579	6064	1+
230.07796	228	1+
230.89042	1092	1+
231.95101	3756	1+
233.06060	106	
233.84110	94	
233.89796	736	1+
233.94849	510	
234.83497	150	
235.11669	106	
235.82893	96	
235.89411	500	1+
237.01462	98	
239.90250	116	
240.79432	88	
240.91852	102	
241.04911	92	
244.16716	88	
246.97565	120	
247.91047	92	
247.96696	1984	1+
248.02983	90	
248.05174	218	
248.86151	96	
248.89575	344	1+
249.96200	1040	1+
249.98617	94	
251.05148	90	
251.17484	90	
251.83365	140	
251.87387	176	1+
251.92670	138	1+
251.95837	138	
251.97522	158	
252.97106	4910	1+
253.90567	296	
254.96515	1694	1+
255.07274	360	1+
255.40906	92	
255.90609	282	1+
255.91876	148	1+
256.88354	114	
256.96290	230	1+
257.94761	138	
258.29218	96	
258.88550	184	
258.90874	144	
258.93555	160	
258.96591	136	
259.88002	106	
261.12154	128	
262.08590	92	
262.87453	96	
263.03767	116	
263.05459	198	
264.12441	106	
264.27279	136	
265.01881	184	
265.85403	192	1+
266.10773	108	
267.01272	114	
267.82953	112	
268.84829	402	1+
269.00207	150	
269.04695	266	1+
269.79807	130	
269.85557	256	1+
269.91508	88	
270.04997	206	1+
270.98199	160	
271.85872	238	1+
272.97828	144	
276.43349	100	
277.96070	322	1+
279.88810	130	
281.04773	346	1+
281.80273	94	
281.87015	110	
282.01783	324	1+
282.27603	134	
282.57982	98	
283.56740	94	
283.85920	90	
284.50927	86	
284.79276	88	
285.00421	116	
285.35689	104	
285.83222	116	
285.85089	138	
286.85557	226	
286.92300	92	
287.85131	108	
287.86434	128	
289.01069	102	
289.70212	92	
289.97182	116	
291.15871	88	
292.12024	106	
292.82446	144	
292.97434	92	
293.10678	324	1+
293.87451	154	
293.99822	238	
295.17998	250	1+
295.90475	126	
295.97299	194	
295.99570	132	
296.86965	112	
296.97567	246	1+
297.82461	224	1+
298.00601	92	
298.08920	160	
298.92995	116	
299.08596	88	
299.88715	90	
300.05949	160	
301.01700	104	
301.05670	100	
301.87437	114	
302.18397	178	1+
302.81256	96	
303.70308	116	
303.72898	94	
304.86330	142	
304.89828	258	1+
304.98875	118	
305.09897	92	
305.27137	88	
305.63216	86	
305.80604	88	
305.94456	126	
307.24181	106	
310.30600	90	
310.80357	112	
310.87513	368	1+
314.21643	88	
316.16952	96	
319.07008	154	
319.13888	108	
319.82446	118	
319.89094	114	
320.85456	144	
321.10016	128	
322.07946	128	
323.24164	192	
323.30111	92	
324.29137	344	1+
324.89088	202	
325.90344	106	
326.45672	152	
327.88577	196	1+
330.38658	94	
332.93571	96	
333.28108	88	
333.93620	102	
334.05794	272	1+
334.29929	96	
334.83756	146	
335.22243	98	
335.31142	220	1+
337.35206	144	
338.28893	290	1+
339.82529	120	
341.25139	120	
341.82753	126	
342.14298	132	
END IONS

###FS:    #m/z: 340.94088 #charge 1+
###MS: 18
###MSMS: 19
BEGIN IONS
TITLE=Cmpd 13, +MS2(340.9409), 28.0-35.0eV, 0.4min #19
RTINSECONDS=22.865
SCANS=18-19
PEPMASS=340.94088	1640700
CHARGE=1+
184.98909	100	
186.02421	98	
188.95353	112	
189.87936	106	
192.92723	136	
202.87013	132	
205.94980	166	
206.96209	206	
208.88640	202	1+
208.95817	258	
209.94224	166	
210.93777	538	1+
212.87608	120	
213.90791	94	
213.94063	1074	
214.88620	676	1+
214.93864	1230	1+
215.73797	108	
215.88838	580	1+
217.85958	180	
217.88121	276	1+
217.93524	202	
217.99754	144	
218.91421	96	
219.90350	94	
222.95465	596	1+
223.22547	102	
223.56703	106	
223.95945	366	1+
224.04352	144	
225.20027	94	
225.96560	98	
226.89670	120	
226.94725	822	1+
227.90041	138	
229.95912	128	
230.84824	114	
231.95042	2072	1+
232.89116	148	
233.89914	568	1+
233.94806	606	1+
235.06568	120	
235.82600	92	
236.89455	100	
237.06208	190	
237.89464	184	1+
238.57761	104	
238.95778	102	
239.14492	120	
239.21517	146	
241.03234	110	
241.06475	106	
241.87877	132	
242.89081	92	
243.55559	98	
244.90772	104	
244.95701	254	
245.82966	94	
246.97795	260	
247.40317	96	
248.87775	112	
248.92170	94	
248.97507	132	
249.90005	174	
249.96015	800	1+
249.98668	110	
250.90885	130	
251.91058	118	
251.95831	432	
252.11171	116	
252.98748	100	
254.96644	1396	1+
255.07418	504	
255.39723	94	
256.85925	136	
256.91204	176	
256.96517	182	
258.85841	258	1+
258.91038	106	
259.89391	98	
259.95467	232	1+
260.80024	94	
262.07384	140	
262.17719	138	
262.92825	96	
262.96384	190	
263.07235	258	1+
263.41824	94	
263.97688	94	
265.01502	122	
265.26083	150	
265.89773	146	
265.92089	148	
266.24563	100	
267.08772	232	1+
267.13930	118	
267.90403	114	
268.95807	94	
269.11843	110	
269.79914	226	1+
269.98282	146	
272.93432	600	1+
272.97938	124	
273.79404	136	
274.00411	112	
275.00555	218	1+
275.95032	96	
276.84699	138	
277.07412	116	
277.85605	114	
277.96585	98	
278.12881	98	
278.86425	218	1+
278.96158	392	1+
281.05180	110	
281.27300	506	1+
282.05203	220	
282.27763	440	1+
283.02683	104	
283.04293	146	
283.79251	98	
283.86850	114	
285.16453	104	
285.83416	126	
286.40946	102	
289.04969	102	
289.09112	146	
289.88476	170	1+
290.80301	190	1+
290.85182	116	
290.94406	106	
291.00680	132	
292.03003	172	1+
292.43754	170	
292.87024	332	1+
293.06719	100	
293.28913	156	1+
294.85284	202	
295.00989	106	
295.85755	138	
295.97489	282	
296.86607	104	
296.97398	132	
297.10974	102	
297.97615	334	
298.58159	166	
299.40881	94	
299.45741	100	
300.83747	184	1+
301.05949	120	
301.51165	106	
301.88258	110	
303.88043	104	
305.78237	144	
305.80612	102	
307.78464	172	
307.80323	134	
307.88982	156	
308.16381	116	
308.29834	206	
310.88017	236	
311.86318	462	1+
311.88543	220	
315.05187	226	1+
315.79846	138	
315.85679	248	1+
319.12452	190	1+
321.00573	146	
321.31877	126	
321.98581	338	1+
322.83221	112	
322.97163	166	1+
322.99089	280	1+
323.01887	378	1+
323.23817	498	1+
324.02154	326	1+
324.15701	350	1+
324.18421	114	
324.87330	174	1+
324.89405	112	
325.24505	114	
326.29043	128	
327.18742	230	1+
327.78224	164	1+
328.12629	160	
328.17252	220	1+
328.88642	210	
329.82679	224	1+
329.87584	160	
330.80801	116	
332.89804	112	
335.09840	100	
338.08776	200	1+
339.96969	94	
341.84088	120	
341.88804	142	
342.90075	124	
343.12843	100	
343.96321	98	
END IONS

###FS:    #m/z: 336.94628 #charge 1+
###MS: 18
###MSMS: 20
BEGIN IONS
TITLE=Cmpd 14, +MS2(336.9463), 28.0-35.0eV, 0.4min #20
RTINSECONDS=23.6375
SCANS=18,20
PEPMASS=336.94628	204648
CHARGE=1+
93.92461	108	
182.86822	122	
192.88790	138	
205.95370	88	
206.92398	106	
206.94506	88	
206.97837	104	
211.94477	7030	
212.87951	846	1+
212.94902	264	
213.93958	3166	1+
214.68325	90	1+
214.89307	102	
215.07967	92	
215.88598	860	1+
215.93843	550	
217.88459	398	1+
217.93977	182	
221.89475	182	
221.97106	280	1+
227.89673	142	
227.95579	116	
228.10194	104	
228.89340	108	
229.95458	6472	
230.88946	1590	1+
230.95930	172	
231.95006	3232	1+
233.89775	502	
233.94764	512	1+
234.14704	96	
234.82393	112	
234.87956	98	
235.79396	164	
235.86949	192	
235.89575	110	
236.00148	100	
236.08086	134	
236.96880	212	1+
237.59616	96	
238.10168	92	
238.94734	190	1+
241.99229	90	
242.45506	114	
244.82192	102	
244.88733	106	
246.09940	134	
247.96604	1698	1+
248.12079	202	
248.55767	94	
248.85447	102	
248.89897	892	1+
248.98820	120	
249.03591	90	
249.96246	1062	1+
250.04965	100	
250.83329	110	
250.98561	104	
251.82992	96	
251.91591	94	
251.97441	152	
252.04259	96	
252.07829	110	
252.97127	4592	1+
253.08858	88	
254.13649	88	
254.90772	278	1+
254.94411	324	
254.96642	1412	1+
255.07496	656	
255.89835	98	
255.98341	114	
256.92888	104	
256.96620	256	
257.94249	108	
257.96372	266	1+
258.19392	96	
258.32939	98	
258.81816	176	1+
259.83244	202	1+
261.22473	120	
262.91045	106	
263.05671	274	1+
264.79445	150	
264.85754	186	1+
264.89113	158	
266.91019	186	1+
266.99446	190	1+
268.83610	644	1+
268.98008	92	
270.98103	314	1+
271.03464	150	
271.78620	108	
271.91710	192	
272.28652	102	
272.87866	164	
272.94102	88	
272.97679	250	
273.79035	110	
274.81119	102	
275.06113	86	
275.10888	130	1+
275.18355	114	
275.85443	138	
276.84530	124	
276.86344	124	
276.88690	122	
276.93498	298	1+
278.55488	92	
278.79534	148	
278.83540	160	
278.90129	94	
279.06883	92	
279.83617	112	
279.98716	122	
280.96254	104	
281.04582	124	
282.88387	104	
283.04866	86	
283.08311	140	
284.02263	92	
284.05035	142	
284.90743	216	1+
285.99623	90	
286.02475	292	1+
288.85822	132	
289.80364	206	1+
289.88396	94	
290.93931	128	
290.96394	154	1+
291.10907	148	1+
292.16657	94	
292.43841	100	
292.86775	208	1+
292.99403	238	1+
293.26608	92	
294.85182	140	
295.72510	94	
295.80283	258	1+
295.83379	196	
295.96286	162	
296.84714	132	
296.97784	244	1+
297.88474	104	
298.10625	100	
298.95151	146	
299.06085	274	1+
300.86268	146	
303.25402	96	
303.95375	94	
304.01534	100	
305.09176	94	
305.61723	114	
306.19490	88	
306.50201	92	
306.88484	412	1+
307.10251	86	
307.29211	250	1+
307.31750	116	
308.45071	90	
308.82092	100	
308.86994	112	
309.03143	118	
309.33306	114	
309.86779	98	
309.91007	92	
310.87789	584	1+
310.97891	210	1+
312.03694	146	
312.37748	98	
312.81449	282	1+
312.87104	178	1+
314.01615	110	
314.90252	200	1+
318.77447	110	
319.02458	134	
319.30682	106	
319.91785	92	
320.97259	136	
321.21125	88	
321.23962	208	1+
321.90440	94	
321.96303	156	
322.84290	94	
323.31933	282	1+
324.89348	294	1+
325.39692	100	
326.88114	192	1+
328.05267	142	
329.90347	114	
330.92472	90	
332.36677	116	
332.42526	102	
332.76850	88	
333.88411	88	
335.84810	92	
336.17609	246	1+
337.25415	116	
337.32948	332	1+
337.94635	126	
339.27268	140	
END IONS

###FS:    #m/z: 359.96180 #charge 1+
###MS: 18
###MSMS: 21
BEGIN IONS
TITLE=Cmpd 15, +MS2(359.9618), 28.0-35.0eV, 0.4min #21
RTINSECONDS=24.41
SCANS=18,21
PEPMASS=359.96180	166294
CHARGE=1+
79.82748	100	
184.93415	92	
196.88593	114	
198.07416	154	
201.08390	96	
201.93260	100	
202.08471	104	
207.94458	166	
207.97279	92	
209.87923	150	1+
209.94330	850	1+
211.37931	102	
215.40818	102	
220.03364	100	
222.95463	1786	1+
222.97404	192	
223.03951	104	
223.89008	94	
224.94842	2036	1+
225.87156	92	
225.96862	122	
226.94740	5752	1+
226.97832	224	
227.93198	204	
228.00403	92	
228.89503	162	
228.94236	4674	1+
229.19392	92	
230.89018	92	
232.84900	232	1+
233.16142	104	
233.95520	114	
234.95102	134	
235.00467	96	
235.83553	114	
237.94282	94	
238.97014	242	
240.94187	214	
240.96307	952	1+
242.95931	872	1+
244.95744	2772	1+
245.06383	112	
245.94192	168	
245.97265	190	
246.44210	92	
246.88794	174	1+
246.95262	2730	
247.09158	90	
247.48625	92	
248.91604	100	
249.93912	138	
250.95441	388	1+
250.96735	418	1+
251.02877	202	
251.17022	126	
251.84000	98	
251.93240	92	
253.83733	186	
253.98809	94	
254.02510	92	
255.05068	92	
255.09920	140	
255.85380	112	
256.98167	134	
258.97274	270	
260.00611	106	
260.80648	102	
260.96781	874	1+
261.55845	100	
263.17419	138	
263.97688	204	
264.96544	130	
265.97249	118	
266.81306	336	1+
266.86704	118	
267.40921	102	
267.90010	230	
267.97308	544	
268.46028	112	
268.95825	144	
269.19646	122	
269.96818	626	1+
270.71027	98	
270.93368	106	
271.84533	364	1+
271.97903	206	1+
272.94589	126	
273.79078	100	
273.83619	222	1+
273.85302	368	1+
273.91657	98	
273.94139	92	
275.04158	144	1+
276.10438	268	1+
276.17334	112	
276.93713	214	1+
278.17780	110	
279.91190	338	1+
280.79508	208	
280.84941	354	1+
280.86735	144	
280.91802	240	1+
281.79959	94	
281.87283	102	
282.05469	144	
283.86952	220	1+
283.98691	192	
284.94814	158	1+
285.79740	240	1+
285.91841	228	1+
287.81362	128	
289.79408	232	1+
289.91774	132	
290.79541	188	1+
291.84228	202	1+
291.98694	138	
292.43541	120	
292.90730	118	
293.08369	96	
293.39756	102	
293.81586	132	
294.42802	100	
294.86512	124	
295.02291	176	1+
295.86630	120	
295.92905	122	
296.80984	100	
296.89276	120	
296.97018	228	1+
298.58273	90	
298.79942	374	1+
299.10417	112	
299.87720	148	
299.92086	106	
301.02339	118	
301.77982	94	
301.97221	98	
302.85394	200	
302.88959	120	
306.79799	120	
306.83666	102	
307.13439	130	
307.78546	100	
307.88670	292	1+
308.28945	200	
308.80325	350	1+
308.87462	98	
310.34817	96	
310.87721	424	1+
314.27713	90	
314.82406	162	
314.87354	192	1+
316.19558	114	
316.27842	94	
316.82491	116	
317.45885	146	
317.81349	94	
318.93589	176	
319.04202	148	
319.87624	132	
320.29395	124	
320.80686	100	
320.99265	112	
321.29283	110	
322.34550	100	
323.01714	422	1+
323.24256	162	
325.90892	154	
326.29418	164	1+
326.58788	96	
327.89312	318	1+
329.37870	102	
330.30403	90	
330.88809	266	1+
332.81879	132	
332.89185	186	1+
334.95314	126	
336.94336	316	
338.17018	92	
339.12482	108	
339.35037	474	1+
339.83273	178	
340.35623	338	1+
341.13714	144	
341.26333	272	1+
341.87657	96	
342.29658	170	
342.83744	98	
342.90430	174	
346.00808	122	
347.86059	108	
349.11412	282	1+
350.36066	96	
350.81786	204	
351.79745	236	1+
352.18716	168	1+
352.37224	94	
353.88373	150	1+
357.78918	146	1+
358.19895	258	1+
359.75673	96	
360.10594	106	
360.28432	200	1+
362.77137	174	
364.18505	120	
END IONS

###FS:    #m/z: 322.93039 #charge 1+
###MS: 22
###MSMS: 23
BEGIN IONS
TITLE=Cmpd 16, +MS2(322.9304), 28.0-35.0eV, 0.5min #23
RTINSECONDS=28.1085
SCANS=22-23
PEPMASS=322.93039	3055298
CHARGE=1+
186.87637	228	1+
187.93679	88	
189.96002	230	
192.89021	122	
194.99323	154	
196.87981	88	
198.07999	102	
200.88724	184	
201.98169	88	
202.85594	116	
203.88396	132	
205.94866	366	1+
206.04178	88	
206.56692	94	
209.94099	146	
210.02512	94	
213.08784	88	
215.42994	100	
215.89021	174	
217.88311	94	
217.89985	132	
219.86986	120	
220.86531	186	
221.94372	94	
222.03080	88	
222.95183	102	
223.95958	352	1+
224.97619	90	
225.04541	90	
225.95986	92	
226.87356	138	
227.91618	110	
227.95140	110	
228.94335	98	
229.85284	88	
229.95574	98	
230.39233	102	
230.89301	188	1+
231.21008	100	
232.96847	92	
233.89644	260	
234.04469	90	
234.06349	196	1+
234.91547	106	
235.52248	100	
236.05045	122	
236.83697	138	
238.94174	158	
239.07676	394	1+
239.50021	114	
239.78741	90	
239.88419	152	
240.09416	152	1+
240.94078	1872	
240.96087	220	
241.84153	100	
241.89323	228	1+
241.94148	1128	
242.03837	88	
242.46459	100	
242.94136	3864	1+
243.88169	716	1+
244.82098	122	
244.93893	1110	1+
245.15184	132	
246.93989	96	
246.97442	474	
247.51928	116	
247.84243	94	
248.85781	136	
249.04111	128	
249.07463	230	1+
250.89494	148	
251.92750	126	
252.04034	140	
252.97251	248	1+
253.83498	182	
255.08340	94	
255.78507	108	
255.86832	166	1+
256.84939	92	
256.90622	190	1+
256.96549	150	
256.99697	92	
258.84856	246	1+
258.97360	92	
259.88378	332	1+
261.83088	260	
262.02909	90	
262.08281	154	
262.98986	120	
263.03235	86	
263.05105	334	1+
263.06822	184	1+
263.90903	92	
263.99655	94	
264.08259	90	
264.66155	88	
265.01986	124	
265.12005	102	
267.93762	150	
268.35577	116	
268.90828	162	1+
268.99944	246	1+
270.07655	100	
270.80446	136	
270.87342	206	1+
271.84238	100	
271.90772	90	
272.16007	156	
272.84751	88	
273.09412	102	
273.79909	124	
273.81587	122	
274.03811	92	
275.80922	126	
275.90915	90	
275.97632	114	
276.16222	90	
276.66424	88	
276.80420	98	
276.84986	384	1+
276.99023	124	
279.02969	92	
279.09176	512	1+
279.23187	132	
280.13888	292	1+
281.04939	172	
281.27187	212	1+
282.80834	126	
283.07176	112	
283.34840	100	
283.78566	196	
284.29288	516	1+
284.87410	216	1+
285.42642	126	
287.91803	104	
289.08602	166	1+
289.85249	312	1+
289.87971	196	
290.00903	122	
291.81727	88	
292.93321	114	
293.06764	92	
293.43639	120	
294.85769	174	
294.93518	126	
295.85182	148	
297.80862	100	
298.90095	94	
298.96621	120	
300.23369	192	1+
300.41256	98	
300.91074	122	
304.25562	90	
305.45813	94	
306.88245	322	1+
306.89652	100	
306.92571	96	
307.40133	90	
307.79697	112	
308.29205	384	1+
309.22734	178	
309.76320	94	
309.87366	128	
310.30574	258	
311.03404	94	
312.07131	90	
313.03402	100	
314.05927	106	
314.82456	134	
315.88353	92	
316.87207	108	
319.41976	118	
320.11478	178	1+
320.16460	96	
321.30667	140	
321.80891	162	
321.88844	124	
323.23848	470	1+
323.95016	276	1+
324.13212	182	1+
324.20288	244	1+
324.89112	252	
325.75815	100	
325.89874	128	
327.07806	128	
328.07379	104	
END IONS

###FS:    #m/z: 340.94105 #charge 1+
###MS: 22
###MSMS: 24
BEGIN IONS
TITLE=Cmpd 17, +MS2(340.9411), 28.0-35.0eV, 0.5min #24
RTINSECONDS=28.8805
SCANS=22,24
PEPMASS=340.94105	1615886
CHARGE=1+
187.88620	100	
189.86402	122	
190.94656	128	
191.95613	94	
192.92615	156	
193.99909	108	
197.05413	98	
202.96540	98	
205.95002	216	1+
206.97234	304	1+
207.87106	132	
209.58013	106	
210.94202	308	1+
212.88072	230	
213.88284	172	
213.93946	2040	1+
214.88140	132	
214.89478	106	
215.88658	1182	1+
215.93633	346	
217.85847	228	
217.88225	330	
221.89007	136	
222.95355	202	
224.97676	126	
225.86405	130	
225.95460	100	
226.89122	168	
226.94425	170	
227.04838	164	
227.17817	112	
228.91281	120	
230.88848	354	1+
231.95076	1634	1+
233.89803	658	1+
233.94721	244	
234.94732	116	
235.82377	218	1+
235.89190	158	
237.05999	164	
237.89062	122	
237.95201	244	1+
239.05259	128	
239.78482	286	1+
240.09929	96	
240.22950	386	
244.91972	118	
245.05746	178	1+
246.97592	114	
248.83417	180	1+
248.98117	156	1+
249.96006	420	1+
251.96154	246	
252.95396	98	
253.08685	114	
253.90575	160	
253.94114	128	
254.76350	116	
254.90754	108	
254.96603	906	1+
255.07807	182	
255.17335	126	
255.83190	104	
256.88599	108	
256.91087	512	1+
256.96553	250	
257.98820	120	
258.85863	122	
258.89044	116	
259.10543	108	
259.95547	144	
260.80188	138	
262.43482	104	
263.00299	110	
263.17826	126	
264.85309	216	1+
265.00115	210	1+
265.01781	220	
265.09987	126	
265.92110	114	
267.82878	94	
268.13757	130	
268.83888	110	
269.79975	318	1+
269.85434	98	
271.08398	140	
271.13252	112	
271.84472	186	
272.84662	110	
272.93254	264	1+
273.79248	176	
273.87117	96	
274.85171	156	
274.98496	166	
275.46892	118	
275.80868	194	
275.86170	140	
276.42349	94	
276.81541	96	
276.85276	180	
276.99954	126	
277.81177	126	
277.96409	96	
278.85346	126	
278.97266	110	
279.85005	380	1+
279.96226	224	1+
280.79247	140	
280.93707	118	
280.99898	168	
282.05120	302	
283.02613	156	
283.86526	100	
284.78897	108	
284.87772	104	
284.94856	94	
285.08562	118	
285.25210	166	
285.42519	104	
286.39697	104	
289.78670	194	1+
289.87707	100	
290.02615	240	1+
290.60362	100	
290.87916	130	
293.42630	94	
293.85492	196	
293.87271	108	
294.27654	120	
294.86654	116	
295.95207	94	
295.98824	162	
296.22934	130	
296.80501	108	
296.97575	210	
297.79015	124	
297.97479	316	
299.01166	180	
299.78299	348	1+
299.79996	100	
299.91876	100	
300.06140	244	1+
303.94614	170	
305.20205	128	
306.27671	94	
306.88140	154	
307.02712	108	
307.24352	110	
307.28723	114	
307.89713	94	
308.29181	240	
308.79402	110	
309.07452	96	
310.87899	470	
311.86279	132	1+
313.02874	108	
313.83027	102	
315.02612	98	
315.86828	96	
318.73331	92	
319.82456	206	1+
319.87020	94	
321.22417	154	1+
321.91825	142	
322.13849	98	
323.01673	148	
323.23822	304	1+
323.26887	166	
324.08509	94	
324.28512	162	
327.18317	188	1+
327.29936	166	
328.80961	148	
328.89182	250	
329.41886	100	
330.81243	112	
330.86877	210	
338.87172	108	
339.78317	110	
341.24623	232	1+
342.21720	102	
342.90595	140	
344.25983	94	
END IONS

###FS:    #m/z: 363.95717 #charge 1+
###MS: 22
###MSMS: 25
BEGIN IONS
TITLE=Cmpd 18, +MS2(363.9572), 28.0-35.0eV, 0.5min #25
RTINSECONDS=29.653
SCANS=22,25
PEPMASS=363.95717	993940
CHARGE=1+
110.39696	96	
156.45242	128	
189.86322	612	
191.85769	794	1+
196.88566	130	
196.94020	98	
205.94514	108	
207.87401	460	1+
208.94291	160	
209.87700	736	1+
209.94320	1578	1+
210.88366	484	1+
210.90328	108	
210.92060	114	
211.02568	120	
212.87949	4338	1+
214.89436	100	
220.88607	144	
222.95280	1154	1+
223.92307	144	
224.94995	1314	1+
226.94759	9148	1+
227.91792	96	
227.93371	248	
228.10371	98	
228.89706	490	
228.94285	9706	1+
229.08388	132	
229.89571	434	
230.79900	112	
230.88928	5408	1+
231.90499	146	
232.88545	388	
232.90838	120	
232.96015	244	1+
233.89530	176	
234.87822	272	1+
234.93110	98	
235.07422	104	
239.06733	192	
240.82147	172	
240.93985	700	1+
240.96157	620	1+
241.83718	120	
241.88148	140	
242.81718	130	
242.94051	924	1+
242.96015	786	1+
244.16740	202	1+
244.78947	100	
244.95748	4472	1+
245.83533	144	1+
245.94106	514	
246.90669	264	
246.95307	5216	1+
247.06284	126	
248.80348	112	
248.90060	1458	1+
249.12765	104	
249.20898	196	1+
250.89880	330	
250.95399	100	
250.97334	248	
251.04214	200	1+
251.07482	210	1+
252.23377	156	
252.47965	102	
252.88992	126	
253.57330	104	
253.82936	434	1+
253.90372	398	1+
256.09387	354	1+
258.97817	212	
259.97457	160	
260.84386	382	1+
260.97002	544	1+
261.42709	112	
263.02186	110	
263.97996	356	1+
264.86784	98	
265.02186	120	
265.08679	164	
265.97737	148	
266.09225	112	
266.81567	136	
267.80896	348	1+
267.97334	850	1+
268.39522	122	
268.81237	218	1+
268.84051	228	1+
268.90323	218	1+
268.95785	118	
269.96769	720	1+
270.08640	104	
271.79653	104	
271.88188	130	1+
271.91749	330	
272.84432	202	
272.91711	202	
272.95227	182	1+
273.84580	114	
276.42143	98	
276.80505	114	
276.93607	98	
277.45751	102	
278.14680	174	1+
278.79824	208	
278.83850	122	
279.10204	316	1+
279.92622	260	1+
280.26377	114	
280.79694	286	
280.92719	210	1+
281.02423	164	
281.10922	122	
281.79299	164	
281.98575	136	
282.03950	208	1+
282.79277	142	
282.84772	316	1+
282.89607	262	1+
283.78811	308	1+
283.85018	268	1+
283.95405	140	
285.84615	932	1+
285.93722	120	
287.59923	106	
287.82228	130	
288.14297	102	
289.64370	100	
289.88544	146	
290.78468	464	1+
290.86152	220	1+
292.05343	204	1+
292.10246	96	
292.43828	184	
292.81328	162	
292.93389	190	1+
292.98218	98	
293.11349	98	
293.85728	404	1+
296.01680	106	
296.80793	216	
298.80469	456	1+
298.91834	268	1+
300.14011	98	
301.80344	574	1+
301.86403	746	1+
301.97130	152	
302.22059	180	
302.89921	100	
303.80683	686	1+
303.85730	944	1+
304.87842	96	
305.50108	98	
305.76716	242	1+
305.78834	140	
305.82396	142	
305.85941	142	
306.82389	164	
306.89512	352	1+
307.30530	134	
307.84710	178	
308.80806	246	1+
308.86523	134	
309.29887	228	
310.87560	164	
311.87402	138	
311.93175	202	1+
313.89259	102	
314.01867	142	1+
314.77809	108	
314.81401	366	1+
315.31627	106	
316.81569	108	
316.85911	180	1+
317.75355	110	
318.81952	156	
318.93543	126	
319.81023	120	
319.82518	156	
319.87086	104	
320.29250	158	
320.87003	426	1+
321.81935	784	1+
321.87199	356	1+
322.27247	106	
322.31565	234	1+
322.92649	362	1+
323.47969	104	
324.06737	106	
324.89357	100	
326.17472	122	
326.87230	432	1+
327.30719	104	
328.18514	134	
328.90640	116	
329.88367	112	
330.32179	104	
331.42296	104	
332.45903	128	
333.04942	224	1+
334.88219	232	1+
336.32814	114	
336.94675	532	
337.95078	242	
338.83860	126	
339.83006	896	1+
340.94348	224	
342.31727	112	
343.26957	108	
344.29939	112	
347.17222	110	
347.72400	150	1+
348.07754	218	
348.33657	146	
348.58419	102	
349.32145	386	1+
350.75367	180	1+
351.33008	100	
352.88725	162	1+
353.14265	98	
354.28122	104	
355.77494	264	1+
356.96861	104	
357.32120	146	
361.35166	102	
362.84061	184	1+
363.37113	108	
363.71915	150	
364.75411	152	1+
365.16837	196	1+
367.30955	130	
367.33617	130	
368.42100	224	1+
END IONS

###FS:    #m/z: 322.93037 #charge 1+
###MS: 26
###MSMS: 27
BEGIN IONS
TITLE=Cmpd 19, +MS2(322.9304), 28.0-35.0eV, 0.6min #27
RTINSECONDS=33.328
SCANS=26-27
PEPMASS=322.93037	2615616
CHARGE=1+
187.88471	96	
189.93027	106	
191.95759	262	1+
192.00366	102	
193.13327	94	
200.83831	90	
200.89236	86	
201.04493	236	
201.42512	90	
205.94923	510	1+
206.88505	92	
210.89609	122	
215.88238	278	1+
221.03130	136	
222.95035	138	
223.95643	186	
224.97932	106	
225.04803	178	
226.87632	182	1+
227.92928	322	1+
230.88909	100	
231.05157	92	
232.05129	90	
233.88592	82	
233.90201	320	1+
233.93286	84	
234.07541	82	
235.87871	88	
239.07912	190	
239.90445	148	
240.40181	86	
240.48234	104	
240.81968	206	1+
240.94111	1194	
241.09929	88	
241.88613	234	
241.94265	914	
242.03723	114	
242.94176	3544	1+
243.88649	132	
243.95257	136	
244.02132	100	
244.83014	186	
244.93990	1474	1+
245.44284	86	
245.89054	106	
246.97709	392	1+
247.22171	86	
248.85474	304	1+
248.91201	116	
248.95259	144	
249.04518	130	
249.90197	88	
250.50789	94	
252.22449	82	
253.83219	104	
255.39906	86	
255.77994	118	
256.79916	134	
256.85915	86	
256.88297	90	
257.79886	186	
258.88528	264	1+
258.97826	144	
259.12753	86	
260.83815	120	
260.98458	272	1+
261.02843	90	
261.05800	116	
261.82871	84	
262.83620	106	
262.92080	92	
263.85299	92	
263.90709	132	
264.43165	82	
264.83102	134	
264.84727	82	
264.94725	82	
265.05853	192	
265.83519	238	1+
265.86539	138	
265.92324	102	
266.05155	86	
266.12113	148	
266.80631	190	1+
266.95743	308	1+
267.15435	82	
268.02231	82	
268.93956	100	
269.00202	104	
269.04410	92	
269.12474	88	
270.43156	84	
270.86145	140	
271.17742	92	
271.80044	160	
271.84486	244	1+
272.84697	148	1+
273.49991	86	
273.63362	94	
274.79029	132	
274.85789	364	1+
274.93086	102	
275.79467	82	
276.81430	90	
277.01461	114	
277.05889	94	
277.92399	82	
278.85330	112	
279.09222	782	
279.80148	112	
280.81285	174	1+
280.92404	182	1+
281.02960	90	
281.79998	100	
281.84784	96	
281.86400	312	1+
281.95473	96	
282.04303	196	1+
282.96328	84	
283.06853	104	
284.29516	780	1+
284.79044	126	
286.80306	240	1+
288.86932	114	
289.79332	136	
290.73553	88	
290.86133	188	
290.88798	94	
291.80257	540	
291.91336	82	
292.95280	92	
293.85105	92	
293.87113	122	
294.27533	110	
294.87584	106	
295.86558	132	
296.34631	90	
296.75649	104	
297.08670	110	
298.06307	82	
299.78547	196	
299.87851	148	
300.78912	152	
300.81984	112	
301.82096	92	
301.86331	126	
302.26487	196	1+
302.79471	96	
303.84001	82	
303.88092	84	
306.27880	88	
306.54304	82	
306.88150	94	
307.23133	82	
307.39928	92	
307.45301	104	
307.80143	136	
307.90007	154	
308.29411	532	1+
308.41828	82	
308.80302	142	
308.87681	138	
310.30731	366	
310.88089	374	1+
311.06783	84	
312.02641	96	
312.81354	84	
313.06487	106	
319.05718	198	1+
320.96866	82	
321.03924	140	1+
321.34291	96	
321.42478	102	
322.29562	82	
322.31656	144	
323.12728	108	
323.23765	380	1+
324.07507	110	
324.11122	92	
324.89615	330	1+
327.27795	160	
END IONS

###FS:    #m/z: 363.95722 #charge 1+
###MS: 26
###MSMS: 28
BEGIN IONS
TITLE=Cmpd 20, +MS2(363.9572), 28.0-35.0eV, 0.6min #28
RTINSECONDS=34.1005
SCANS=26,28
PEPMASS=363.95722	746486
CHARGE=1+
178.43125	164	
187.86515	130	
189.86300	782	1+
191.85712	384	1+
196.88504	262	
206.87334	386	1+
207.94790	98	
208.94276	98	
209.86795	230	
209.94401	1714	1+
210.88375	242	
211.88687	102	
212.87921	3330	1+
213.08877	128	
214.89283	182	
216.41055	142	
216.88826	210	1+
221.89915	170	
222.95239	786	
223.95343	446	
224.94850	1900	1+
224.97010	306	
225.88465	136	
225.97312	164	
226.94727	7508	1+
227.13469	86	1+
227.16728	110	
227.88490	212	
227.93432	206	
228.02116	102	
228.86837	106	
228.89334	834	1+
228.94237	8588	1+
228.99015	268	1+
229.82477	144	1+
229.99190	164	1+
230.88990	5392	1+
232.88534	768	1+
235.97149	162	
236.50366	110	
236.82445	134	
237.08822	100	
237.97432	110	
238.19497	98	
240.07634	114	
240.81931	98	
240.90501	112	
240.93937	436	
240.96161	1036	1+
241.83370	100	
241.93957	1374	1+
242.94072	928	1+
242.95977	756	1+
243.89554	122	
244.90056	98	
244.95684	3750	1+
245.11044	152	
245.93987	330	
246.85582	142	
246.90587	578	1+
246.95251	4310	1+
246.99028	140	1+
247.79968	210	1+
248.03269	136	
248.90077	1212	1+
249.03684	110	
250.23127	100	
250.89777	338	1+
250.94843	166	
250.97179	330	
251.09922	98	
251.84658	112	
251.95311	270	1+
252.24896	114	
252.73189	96	
253.90572	456	1+
254.99503	100	
255.04203	102	
255.14760	200	1+
257.72740	254	1+
258.44165	96	
258.84653	164	
258.97158	374	1+
260.84110	120	
260.85588	106	
260.97010	414	1+
261.83171	392	1+
263.93668	228	1+
264.79604	114	
264.90520	98	
265.06374	132	
265.08277	220	
265.74935	100	
265.97903	122	
266.80873	308	1+
266.91580	100	
267.84255	216	1+
267.97322	608	1+
268.03447	236	1+
268.92175	110	
268.95853	242	
269.96984	748	1+
270.02014	206	1+
270.40533	98	
270.80256	124	
271.84092	292	1+
271.91665	204	1+
271.92891	136	
272.79601	192	1+
272.84348	182	1+
273.29679	116	
273.93197	136	
276.08830	276	1+
276.46217	102	
276.84974	456	1+
277.80396	146	
277.85354	286	1+
278.79495	112	
278.89149	100	
279.24525	106	
280.79127	756	1+
280.86265	126	
281.01441	190	1+
281.94386	118	
282.87749	104	
283.78832	276	
283.80003	204	
283.85081	358	1+
283.98818	286	1+
284.07298	142	
284.87494	106	
285.84607	648	
285.93409	128	
286.01920	202	1+
287.82421	98	
287.85769	102	
290.78593	234	
291.96449	146	
292.25951	106	
292.88254	124	
293.11835	418	
293.85268	444	1+
294.85756	336	1+
296.81254	146	
296.92789	118	
298.08059	202	1+
298.80360	532	1+
300.88858	252	1+
301.13837	120	
301.80265	196	
301.85942	270	
301.91284	112	
302.80285	196	
302.86131	124	
303.43675	166	1+
303.80687	652	1+
303.85762	1568	1+
304.87192	116	
305.79079	218	1+
306.80752	202	1+
307.29512	406	1+
308.32344	98	
308.88448	100	
310.87856	462	1+
311.02773	140	
312.27988	116	
313.84855	136	
314.81500	118	
316.81566	146	
317.06090	152	
317.45257	100	
317.87872	166	
317.93621	152	
318.88592	124	
319.74405	134	1+
319.82074	254	
319.87108	140	
320.14392	188	1+
320.47652	106	
320.62138	100	
320.81175	104	
320.94318	102	
321.30415	100	
321.82057	478	1+
321.86689	132	
322.92998	128	
323.10427	108	
324.22186	100	
324.88320	178	
325.07148	100	
325.14034	114	
326.09292	112	
326.80100	122	
326.86979	406	
327.87459	192	
328.93227	130	
329.87484	138	
330.64882	106	
330.86730	110	
331.02506	100	
336.72159	112	
336.94329	518	1+
337.83584	102	
338.88636	180	1+
339.82963	418	
340.26334	206	1+
340.93963	144	
342.90353	132	
342.97339	214	1+
343.27421	196	1+
343.77492	98	
344.89806	122	
348.17165	106	
348.31074	192	1+
349.91025	100	
350.85123	170	1+
353.77745	142	
357.02314	104	
357.80670	116	
357.84042	120	
360.85955	256	1+
362.84345	118	
364.36979	192	1+
365.00177	216	1+
365.78021	122	
367.32925	234	
368.42028	134	
368.77935	98	
END IONS

###FS:    #m/z: 507.84617 #charge 1+
###MS: 26
###MSMS: 29
BEGIN IONS
TITLE=Cmpd 21, +MS2(507.8462), 28.2-35.2eV, 0.6min #29
RTINSECONDS=34.873
SCANS=26,29
PEPMASS=507.84617	207990
CHARGE=1+
190.79245	150	
196.01761	234	
214.02765	180	
219.88256	170	
228.88990	296	1+
229.89333	228	1+
230.85104	286	1+
237.06282	352	1+
241.85570	172	
243.86138	214	1+
246.97590	210	1+
247.11733	178	1+
248.03314	212	1+
250.11500	290	1+
250.97178	202	
251.88391	188	
252.90128	166	
253.93300	152	
254.09087	204	
254.87043	316	1+
258.85108	398	1+
266.09159	166	
266.86146	154	
269.00664	170	1+
270.85857	240	
270.89784	156	
271.87565	576	1+
272.85413	768	1+
273.89361	160	
275.85159	184	
278.81846	228	1+
278.83106	208	1+
279.10328	280	1+
279.78776	218	1+
280.10658	238	1+
280.37933	610	1+
280.94687	182	
281.38055	390	1+
281.39455	188	
281.85820	224	1+
281.87989	412	1+
281.96264	218	
283.81228	188	1+
285.94150	194	
286.87202	164	
286.93709	452	1+
287.85327	410	
288.86945	292	
289.09274	184	1+
289.88243	946	
290.12964	158	
290.38462	208	
290.86713	468	
291.88216	496	1+
292.80541	232	1+
292.86031	252	
293.87440	1932	1+
296.85481	498	1+
296.98168	184	
297.88215	230	
297.97015	214	
297.99926	258	1+
298.09969	132	1+
298.78825	272	1+
298.85639	364	
299.88225	246	1+
300.85112	554	1+
301.83219	156	
302.89238	248	1+
303.16709	266	1+
305.86680	222	
306.12153	246	
307.89029	926	1+
308.06708	158	
308.14325	1138	1+
308.80947	152	
308.86787	1224	1+
309.07711	244	1+
309.86968	906	1+
309.88984	776	
309.93037	218	
310.15851	936	1+
310.96995	278	1+
311.88345	3888	1+
312.06221	224	1+
312.80831	154	
312.82235	314	1+
313.37449	220	1+
313.82434	246	1+
314.79346	172	
314.86330	1522	1+
314.88138	526	
316.38789	330	1+
316.86467	362	1+
316.88997	236	
318.81956	208	
318.85846	374	1+
318.93746	242	1+
319.08472	250	1+
320.13248	264	1+
320.87740	162	
321.95669	162	
323.38342	216	1+
323.86023	592	1+
324.81313	188	1+
324.87782	272	
325.89981	486	
326.07556	242	1+
326.87811	1152	1+
327.89889	356	
328.86554	332	
330.77606	228	1+
330.87589	288	
330.89920	280	
331.84234	160	
331.89291	272	
331.93613	250	1+
332.87702	808	1+
332.90759	158	
333.81882	290	1+
334.82456	206	1+
334.89734	266	
335.88593	234	
336.01118	292	1+
336.02466	150	
336.04698	226	1+
336.86817	336	
336.94591	174	
337.01675	208	1+
337.84364	240	1+
337.88291	358	
338.38875	166	
338.89727	242	1+
339.88006	154	
339.94058	244	1+
340.38515	220	1+
341.87434	194	
341.96197	220	1+
342.87440	714	1+
343.78398	202	
343.87666	602	1+
347.88795	588	1+
348.84342	252	1+
349.91620	152	
350.30228	166	
350.82490	188	
350.88297	456	1+
352.90736	260	
353.85704	524	1+
353.89903	176	
355.06289	290	1+
355.89298	352	
356.84420	160	
357.02578	216	1+
357.92192	164	
358.87634	172	
359.03323	194	1+
360.96894	298	1+
361.86484	194	
362.09840	212	1+
362.31324	168	1+
363.69921	168	1+
365.32239	162	
365.87562	230	
366.02202	298	1+
366.79041	186	1+
366.83848	518	1+
366.88290	168	
367.02569	208	1+
367.71080	252	
368.12246	148	1+
368.35995	264	1+
368.70675	300	1+
368.79842	188	1+
368.83586	950	1+
368.89341	292	
369.03030	162	1+
369.29867	96	1+
369.72780	268	1+
369.83753	704	1+
370.78422	274	1+
370.88735	158	
371.72493	178	
371.89351	168	
371.90897	372	1+
372.04752	174	
372.91155	270	1+
373.72776	308	1+
373.82839	188	
373.88393	230	
374.04481	224	1+
374.81706	212	
374.92202	214	
375.89079	254	
376.68473	82	1+
376.82479	262	1+
376.86600	196	
376.88512	408	1+
377.83060	186	1+
378.77414	286	1+
378.81300	190	
378.97523	170	
380.85567	318	1+
381.74915	150	
381.90221	174	
382.77475	266	1+
382.86019	252	1+
384.39352	150	
384.84862	2574	1+
384.88927	216	
385.04642	156	1+
385.73362	178	1+
387.71716	266	1+
387.84669	300	
388.10447	140	1+
388.84664	256	
389.20392	446	
389.71372	188	
389.76355	232	1+
390.03057	152	
390.81423	198	
390.84253	612	
390.89992	306	1+
391.36493	158	1+
391.84430	460	
392.07853	300	1+
392.82921	1124	1+
392.86527	224	
393.08569	190	1+
393.80175	250	
394.05701	226	1+
394.19776	156	1+
394.39484	236	
394.78801	354	1+
394.83532	514	1+
396.12745	136	1+
396.74159	166	
397.80472	240	1+
397.86825	488	1+
397.95758	154	1+
398.73202	366	1+
398.87235	348	1+
400.83703	222	1+
400.85683	158	
400.92404	126	1+
402.86239	1296	1+
404.73302	220	1+
405.87141	514	
406.81301	302	1+
406.86262	244	
407.73223	202	
407.86847	2180	
408.85673	1964	1+
410.08642	200	
410.83740	1834	1+
411.08667	180	
411.72481	684	1+
411.81249	438	
411.85970	396	
412.36319	226	1+
412.92387	190	1+
413.07894	288	
413.18880	216	1+
413.87485	312	
414.86568	270	1+
417.71514	194	1+
417.82773	188	
418.85000	176	
419.13610	228	1+
420.00226	154	
421.81162	256	1+
421.88327	706	1+
422.81320	172	1+
422.83452	182	
423.77025	260	1+
423.86967	632	1+
424.82389	184	
425.80661	202	1+
426.83506	180	
426.86264	2272	1+
427.22557	160	
427.39435	152	
427.74060	998	1+
428.74574	650	1+
428.84933	860	
428.88617	444	
429.06766	214	1+
429.84562	552	
430.52323	152	
430.71320	148	
430.74216	948	1+
430.81108	232	1+
430.85292	432	
430.88335	196	
431.86991	1030	1+
433.73051	196	1+
433.98324	146	1+
435.88946	250	1+
437.15176	150	
439.89787	154	
441.82235	202	1+
441.87397	342	1+
441.94956	176	1+
442.15147	188	
444.87388	2524	1+
445.38768	186	
445.73996	222	
445.80160	184	1+
446.87701	586	1+
446.90158	194	
448.35592	150	
448.75619	166	1+
448.90387	198	
449.88099	500	
450.16507	170	1+
450.20429	214	1+
450.88306	380	
451.74759	258	1+
451.78636	210	
453.82208	212	1+
453.87535	168	
457.90147	840	1+
462.88318	1620	1+
465.87483	178	
466.27166	304	1+
466.78830	212	
467.88818	1794	1+
469.77285	204	1+
470.89503	206	1+
473.74735	298	1+
474.89623	192	1+
478.26459	232	1+
478.76450	206	1+
485.87240	186	1+
485.90049	1224	1+
487.41286	148	1+
487.46075	228	1+
487.82584	162	1+
489.79144	206	1+
490.85962	176	1+
493.40240	152	
496.79467	220	1+
498.90054	170	1+
500.80456	194	1+
502.20107	192	1+
503.38363	240	1+
504.10509	150	1+
504.28492	292	1+
504.38770	166	1+
504.50118	222	1+
504.80428	270	1+
505.29456	256	1+
505.33684	166	
505.50199	156	1+
506.44465	160	1+
507.44597	112	1+
END IONS

###FS:    #m/z: 322.93034 #charge 1+
###MS: 30
###MSMS: 31
BEGIN IONS
TITLE=Cmpd 22, +MS2(322.9303), 28.0-35.0eV, 0.7min #31
RTINSECONDS=38.548
SCANS=30-31
PEPMASS=322.93034	2546528
CHARGE=1+
165.45723	86	
191.86097	110	
192.89010	230	
193.89007	116	
196.88447	166	
200.95316	110	
202.05307	90	
205.95066	216	
207.97346	100	
209.94273	128	
212.04615	90	
212.87797	90	
213.03941	94	
213.88362	120	
214.89555	194	
215.89096	246	
218.16898	100	
218.89040	106	
219.02407	86	
219.95178	86	
220.86806	234	
222.89373	88	
222.95645	462	1+
222.97236	88	
223.86996	88	
223.96163	266	1+
227.86725	92	
227.90120	126	
227.93126	122	
227.95939	100	
229.09202	94	
230.88718	200	
230.90896	108	
231.66410	98	
231.89205	138	
236.06495	86	
236.83074	122	
238.87685	152	
238.89090	162	
238.93903	124	
239.08018	192	
239.78872	336	1+
239.95441	96	
240.49689	90	
240.82084	146	
240.94077	2520	
241.19279	90	
241.93938	7820	1+
242.82765	124	
242.88045	100	
242.91762	116	
242.94144	5480	1+
243.01045	114	
243.80073	84	
243.83622	104	
243.88632	452	1+
243.89868	104	
243.91509	98	
244.89212	306	1+
244.93947	1468	1+
244.97115	98	
245.91695	184	1+
246.06285	86	
246.97751	548	1+
248.03721	88	
248.40447	100	
248.90041	88	
249.90470	108	
250.07021	186	1+
252.22937	98	
252.68250	86	
253.83774	144	
255.55995	102	
255.89372	90	
256.81133	128	
257.43396	90	
257.79905	340	1+
258.97516	120	
259.10160	92	
259.97222	86	
260.83676	194	
260.89324	182	1+
261.22879	140	
262.35141	100	
262.46472	98	
262.83574	120	
262.85174	144	
263.17137	92	
263.83021	130	
263.98141	296	1+
264.89725	88	
264.96999	94	
265.85623	120	
265.88355	162	
266.01155	96	
266.04757	174	
266.83318	140	
267.00169	128	
267.87010	114	
268.05661	98	
268.80867	84	
268.95454	100	
269.46317	86	
269.89676	86	
270.65781	100	
270.86216	162	
272.84327	188	1+
273.79676	200	
274.59118	108	
274.99787	198	1+
275.81108	398	1+
275.98100	162	1+
276.84034	312	1+
276.85619	152	
278.03193	100	
279.09025	474	
280.09684	306	
280.14035	148	
281.04629	110	
281.79282	218	1+
281.82188	144	
282.08975	108	
283.04456	86	
283.36072	100	
284.29231	488	1+
284.87906	320	1+
285.92764	98	
287.80893	202	1+
289.88317	160	
290.08706	110	
290.79881	298	1+
290.85933	90	
290.88849	86	
291.18788	90	
291.23839	88	
291.80406	248	1+
291.87433	204	1+
292.96310	90	
293.86129	132	
294.85372	128	
295.87953	260	1+
296.16482	94	
297.81944	102	
298.79390	138	
298.88251	222	1+
299.79829	234	
300.78408	112	
301.87747	116	
302.36080	92	
302.85993	214	1+
302.88632	152	
304.03495	148	
304.80866	104	
305.43384	88	
306.01606	154	
306.73779	122	
306.80358	98	
306.86739	210	1+
307.79971	312	1+
308.29440	138	
309.29489	108	
309.86501	86	
310.31079	192	
310.87884	108	
311.88891	148	
312.80090	86	
312.86700	194	
313.03226	106	
313.85034	86	
314.28347	100	
314.81922	96	
317.87285	190	1+
321.28565	90	
321.81897	86	
321.91574	90	
322.41148	86	
322.85141	114	
323.23969	296	1+
324.13791	100	
324.89041	130	
325.80935	124	
326.87953	214	1+
326.95620	98	
327.82586	120	
327.88539	150	1+
END IONS

###FS:    #m/z: 363.95713 #charge 1+
###MS: 30
###MSMS: 32
BEGIN IONS
TITLE=Cmpd 23, +MS2(363.9571), 28.0-35.0eV, 0.7min #32
RTINSECONDS=39.32
SCANS=30,32
PEPMASS=363.95713	655652
CHARGE=1+
189.86193	1220	
191.86024	572	
196.88210	192	
199.24063	112	
207.87078	314	1+
207.94628	142	
208.93987	118	
209.94297	1500	1+
210.88918	324	1+
211.87158	120	
212.87897	2742	1+
214.89284	222	1+
216.41237	324	
218.91329	138	
222.95202	802	1+
223.67151	98	
224.43051	146	
224.88715	120	
224.94881	1966	1+
226.88930	288	
226.94722	7506	1+
228.04938	146	1+
228.89481	690	1+
228.94294	7514	1+
230.88957	6620	1+
232.88353	450	1+
233.90016	134	
234.80337	136	
235.04036	164	
236.85681	102	
238.06830	220	1+
238.93930	118	
240.80094	204	
240.81911	124	
240.83572	118	
240.94165	360	
240.96121	904	1+
241.93822	1848	1+
242.94048	1266	1+
242.95947	672	1+
243.01876	112	
243.81995	136	
244.95720	3470	1+
245.94172	354	
246.85656	124	
246.90544	336	1+
246.95290	4234	1+
247.14422	134	
247.38585	100	
247.97560	186	
248.90097	1598	1+
249.04964	302	1+
250.02978	198	1+
250.21287	102	
250.89554	510	
250.94795	98	
250.96924	408	1+
251.07479	134	
251.37829	104	
251.91154	234	
253.08839	114	
253.90454	444	1+
253.94256	98	
254.83034	134	
255.06687	98	
256.39673	108	
256.84548	98	
257.96221	98	
258.84792	130	
258.89990	110	
258.97528	278	
259.84886	144	
260.96799	1220	1+
261.49675	118	
261.83684	104	
263.89873	104	
265.05617	166	
265.08949	262	1+
265.97120	200	
266.79206	134	
266.81443	176	
267.13291	122	
267.72265	98	
267.78221	238	1+
267.79607	278	1+
267.81352	116	
267.86261	264	1+
267.97699	386	
268.00687	116	
268.95946	176	
268.97636	176	
269.04785	348	1+
269.96854	802	1+
271.79453	176	
271.84312	164	
271.91643	318	
272.58642	104	
274.85443	128	
276.85310	336	1+
276.88421	104	
278.79476	190	
278.92063	118	
279.10365	152	
279.85373	122	
280.10981	136	
280.79085	624	1+
280.81332	130	
281.86248	188	
281.88542	188	1+
282.27768	208	1+
282.84554	578	1+
282.92092	102	
283.07049	110	
283.79574	142	
283.98168	334	1+
285.00549	140	
285.84666	546	1+
286.79439	186	1+
288.06106	126	
289.78202	218	1+
289.80483	148	
289.88317	162	
290.85838	118	
290.99607	102	
291.05395	172	1+
292.43556	152	
292.80893	128	
294.27913	196	
294.86006	306	1+
295.93300	156	
296.81105	216	
296.85833	118	
297.14519	132	
297.80126	952	1+
298.80328	818	1+
299.05452	108	
300.80213	106	
300.86889	114	
301.56051	102	
301.77927	378	1+
301.80499	314	1+
301.86230	226	
301.96820	152	
302.86374	212	
303.25857	226	1+
303.77109	134	
303.81106	538	1+
303.85636	1488	1+
303.94657	116	
304.01428	134	
305.29409	96	
305.81311	146	
306.81128	132	
306.85573	122	
306.93587	122	
307.79039	204	
308.29332	206	
308.30925	162	
308.80130	100	
309.29560	130	
309.37018	108	
309.86842	186	1+
310.31311	98	
316.26755	98	
316.77003	104	
316.81377	330	1+
318.74502	236	1+
318.93538	372	1+
319.61031	98	
319.82108	144	
321.45107	118	
321.81732	500	1+
321.86717	178	
322.93115	312	1+
323.08538	206	1+
323.13523	100	
324.87442	126	
325.89765	104	
326.01984	102	
326.87098	298	
326.90587	98	
327.87637	134	
327.94942	102	
330.84240	120	
333.47826	106	
334.30847	130	
334.74755	122	
335.29745	248	1+
336.94487	218	
337.08273	102	
337.19622	100	
338.82628	110	
338.94266	126	
339.82666	324	1+
340.93992	318	1+
342.07739	170	1+
347.30752	144	
348.32602	126	
348.53577	102	
349.31651	348	1+
349.76169	204	1+
358.74988	268	1+
360.73462	98	
360.86642	118	
361.31206	100	
364.72297	106	
366.32262	104	
366.36271	140	
366.73143	102	
366.79315	138	
366.93429	170	
367.19421	172	1+
367.32955	112	
367.73170	102	
368.33899	106	
368.41977	130	
END IONS

###FS:    #m/z: 336.94634 #charge 1+
###MS: 30
###MSMS: 33
BEGIN IONS
TITLE=Cmpd 24, +MS2(336.9463), 28.0-35.0eV, 0.7min #33
RTINSECONDS=40.092
SCANS=30,33
PEPMASS=336.94634	192166
CHARGE=1+
84.90976	110	
128.84688	84	
182.86877	118	
188.12382	98	
189.86444	254	
197.95838	84	
209.88188	546	1+
210.88344	460	1+
211.94451	5346	1+
212.87836	2018	1+
213.89340	144	
213.93910	1774	1+
214.89664	146	
215.88631	650	1+
215.93672	192	
216.01948	150	
216.93109	88	
217.61238	108	
217.85914	174	
217.88208	258	
217.93417	122	
217.96931	102	
218.45551	88	
218.88946	134	
222.95811	126	
223.89932	84	
223.96034	142	
224.03335	84	
225.86032	118	
226.97066	110	
228.40126	94	
228.69997	98	
228.89388	192	
229.87860	84	
229.89451	184	
229.91055	132	
229.95471	5094	
230.88855	2264	1+
230.95784	188	
231.83651	116	
231.95016	1336	1+
233.89650	356	1+
233.94860	314	1+
234.15087	88	
234.83179	148	
235.87135	100	
235.89667	158	
235.94586	124	
237.05955	380	1+
238.50175	102	
241.96549	86	
243.83429	84	
244.14208	104	
245.92162	132	
246.97889	102	
247.96540	1052	1+
248.89982	1122	1+
249.07426	86	
249.96248	518	
250.83362	156	
250.94985	336	1+
250.98698	184	
251.07439	130	
251.83720	280	
251.86950	120	
251.88170	94	
252.83738	152	
252.93626	90	
252.97048	2122	1+
253.83437	112	
253.90253	298	1+
254.09089	232	1+
254.86143	114	
254.94589	122	
254.96721	944	1+
255.07532	380	
256.44409	106	
256.80161	88	
257.47365	98	
257.83369	146	
257.91704	300	1+
258.84998	180	
258.88528	250	1+
258.96495	106	
259.03153	176	1+
259.84985	88	
259.94951	108	
260.71692	104	
262.43468	98	
262.80489	192	1+
262.82931	176	
263.71156	84	
264.00263	88	
267.26102	84	
267.34908	90	
267.79119	170	1+
267.84749	118	
268.83856	708	1+
269.84264	554	1+
269.95327	86	
270.38707	102	
270.54903	110	
270.98018	98	
271.05832	84	
271.91580	158	
272.91804	142	
272.97663	198	
273.79401	186	1+
273.92158	116	
274.85969	84	
275.50558	102	
275.89804	96	
276.49282	94	
276.85497	148	
277.83950	102	
277.89149	86	
277.90659	100	
278.83432	808	1+
279.76935	84	
279.83480	494	1+
280.04626	338	1+
280.14770	90	
280.79593	102	
280.81550	114	
281.05034	280	1+
281.79891	176	1+
281.84594	178	
283.82399	92	
285.06448	86	
285.84881	1500	1+
286.74204	120	
286.85108	1102	1+
287.81192	140	
288.85377	430	1+
288.93341	96	
291.80011	154	
291.95045	248	1+
292.31647	94	
293.10624	120	
293.11738	114	
293.85057	128	
293.87150	130	
294.87047	90	
295.08774	100	
295.97071	306	1+
295.99063	120	
296.81288	100	
297.44442	98	
298.16269	86	
298.93074	98	
299.06054	130	
299.81086	108	
301.06181	86	
302.02776	88	
303.80384	122	
303.86019	102	
304.78254	84	
304.86915	116	
307.28502	146	
307.30839	164	
308.78955	96	
308.87437	168	
309.86803	126	
310.85305	102	
310.88049	418	1+
312.86345	86	
313.30681	84	
314.44666	94	
315.90302	108	
320.21028	90	
320.77555	104	
321.29128	106	
322.04201	118	
322.30902	118	
322.79308	92	
323.28059	102	
323.88562	426	1+
324.03411	106	
324.16232	98	
324.86409	138	
325.81518	206	1+
326.29475	104	
328.20505	100	
329.80769	184	
330.37097	86	
331.90415	214	1+
335.05437	98	
336.91591	102	
338.77555	150	
340.11941	90	
END IONS

###FS:    #m/z: 340.94112 #charge 1+
###MS: 34
###MSMS: 35
BEGIN IONS
TITLE=Cmpd 25, +MS2(340.9411), 28.0-35.0eV, 0.7min #35
RTINSECONDS=43.7745
SCANS=34-35
PEPMASS=340.94112	1191012
CHARGE=1+
187.66942	96	
190.93057	146	
192.88792	130	
192.92792	182	
196.88349	178	
201.97816	96	
205.95390	214	
208.96048	100	
209.94250	142	
212.87959	414	
213.87891	300	
213.94000	1450	
214.88501	258	
215.88586	848	1+
215.93933	234	
217.86505	132	
217.88479	422	
218.88778	288	
218.91659	92	
219.88174	98	
221.89485	276	
222.95287	488	1+
225.89414	392	1+
227.95706	140	
228.94568	142	
230.70235	104	
230.88905	366	1+
231.90889	138	
231.95028	1428	1+
232.06876	116	
232.13290	104	
232.88819	210	
233.40903	90	
233.89710	644	1+
233.94903	156	
235.03733	118	
235.82230	124	
235.88875	448	1+
235.94617	164	
236.38353	166	
238.21560	90	
241.83271	98	
241.97694	88	
242.82373	102	
242.93871	106	
243.83336	116	
244.83150	92	
244.95341	108	
245.97322	314	1+
246.13767	98	
248.89637	380	1+
249.95996	508	1+
250.99490	104	
251.02404	98	
251.78730	92	
251.84079	170	
252.20245	110	
253.87864	92	
254.89451	94	
254.96878	262	
255.07573	156	
255.13430	92	
255.85425	162	1+
255.90641	550	1+
255.96975	174	
256.07476	120	
257.79700	124	
258.84610	158	
258.96786	198	
259.84979	126	
259.92902	94	
259.95628	138	
260.02524	100	
260.04909	90	
260.38406	92	
260.83142	120	
261.84271	182	
262.49842	98	
262.83367	120	
263.04489	106	
265.01893	116	
266.86679	106	
266.96879	104	
267.84557	186	1+
268.14266	130	
268.95941	98	
269.79765	176	
270.02357	122	
272.84444	126	
272.93911	122	
272.97618	94	
273.25430	100	
273.79434	452	1+
273.91938	214	
274.97192	130	
275.81027	194	
275.92481	204	1+
276.85322	422	1+
278.85227	392	1+
279.27869	114	
279.85455	282	1+
279.91706	120	
280.09689	152	
280.26083	140	
280.79097	92	
280.90837	90	
281.80323	120	
282.27823	124	
283.03501	90	
283.78455	318	1+
284.43558	96	
285.80814	132	
285.83390	212	1+
287.12197	116	
287.43053	94	
289.44716	88	
289.87847	106	
290.14491	94	
292.83300	124	
292.87433	130	
293.15166	150	
293.84983	166	
293.91344	144	
294.06187	90	
294.85266	190	
295.87114	276	1+
295.99706	170	
296.80992	116	
297.97412	140	
298.08434	96	
298.82177	88	
299.05960	154	1+
299.15560	144	
299.78481	128	
299.79729	162	
300.15718	140	
301.87853	102	
302.86275	108	
302.90568	92	
303.80824	234	1+
304.83574	138	
305.88405	188	1+
306.79441	100	
306.81616	122	
307.19935	92	
307.80195	180	
308.29318	96	
308.80690	546	1+
310.87985	178	
311.88248	158	
312.80794	106	
316.38555	100	
316.82532	94	
320.82650	130	
322.02062	92	
322.31096	92	
323.01536	120	
323.24011	126	
324.28972	142	
324.82590	138	
324.89907	174	
325.28845	106	
325.73620	248	1+
326.14358	100	
326.17603	408	1+
326.89169	154	
327.90734	120	
327.95392	90	
328.30775	92	
328.81606	104	
328.89835	122	
329.82367	192	1+
329.86946	350	1+
330.81710	108	
334.88240	106	
335.11953	88	
335.74681	140	
336.33824	280	1+
340.14408	112	
341.90269	220	1+
344.90058	160	
END IONS

###FS:    #m/z: 507.84638 #charge 1+
###MS: 34
###MSMS: 36
BEGIN IONS
TITLE=Cmpd 26, +MS2(507.8464), 28.2-35.2eV, 0.8min #36
RTINSECONDS=44.547
SCANS=34,36
PEPMASS=507.84638	193296
CHARGE=1+
191.96540	188	
212.04588	154	
224.97545	208	
237.89479	232	1+
239.88521	160	
240.90766	160	
241.85317	240	
252.07414	202	
255.09702	154	
256.06308	218	1+
256.79594	200	1+
259.86506	236	1+
265.86675	268	1+
265.92330	144	
266.16829	290	
270.93370	160	
271.87242	182	1+
272.84915	550	1+
274.92325	178	1+
275.84676	210	
278.13192	148	
278.83541	228	
280.11069	152	
281.37788	214	
281.84448	276	1+
283.12417	148	
284.87416	148	
285.94255	314	1+
286.84896	150	
287.85227	232	
287.89669	192	1+
289.88481	550	
290.86531	1400	1+
292.89819	218	1+
293.87521	1980	1+
293.96216	208	1+
294.32955	150	1+
296.01927	180	1+
296.14150	140	
296.85542	370	1+
297.87964	388	1+
297.97110	192	1+
298.85616	256	1+
298.88117	244	1+
300.80828	190	
300.85265	224	
300.97833	320	1+
301.85528	264	
301.98094	250	1+
302.85978	158	
302.93405	200	1+
305.96412	262	1+
306.86144	214	
307.28566	204	1+
307.88918	430	
308.14196	438	1+
308.86978	1246	1+
308.91001	276	1+
308.94293	234	1+
309.87061	828	1+
309.88955	456	
310.15587	584	1+
311.88300	4752	1+
312.92702	276	1+
312.94385	136	
313.17946	182	1+
313.81786	140	
314.78239	158	
314.81547	142	
314.86730	1022	1+
316.11467	84	1+
316.38784	166	
316.83660	192	
316.85955	918	1+
316.88427	260	
317.54561	136	
317.89491	344	
319.86023	180	
320.87271	250	1+
323.14032	216	1+
323.85883	632	1+
323.87525	184	
324.82714	362	1+
324.86186	436	1+
324.90605	240	
325.80351	360	1+
325.90141	412	
326.80704	288	1+
326.88426	326	
327.89592	324	
328.06288	138	
328.12069	140	1+
328.87803	166	
329.88907	784	1+
329.98199	230	1+
330.84867	154	
330.87811	296	
330.94285	226	1+
332.87375	796	1+
333.88648	234	
333.96433	190	1+
334.09278	134	
334.40281	140	
334.82253	138	
335.83866	134	
335.88396	214	
335.95236	162	1+
336.01105	468	1+
336.86928	230	
336.94613	204	1+
337.38688	144	
337.88173	330	
338.88103	574	1+
339.88327	390	1+
340.86819	356	1+
340.95105	184	
341.95020	140	
343.82758	180	1+
345.75983	160	
345.87131	146	
345.95648	206	1+
345.98041	168	
346.16512	222	1+
346.88249	242	1+
348.91206	260	1+
349.18468	366	1+
349.40634	150	
349.81770	376	1+
350.89106	564	1+
351.40831	156	
352.08264	148	
352.90300	192	
353.85165	550	1+
354.41063	154	
355.19173	186	1+
355.84429	148	
355.89066	442	1+
358.98403	162	
359.09890	168	1+
359.25812	144	1+
360.04346	226	1+
360.41759	146	
360.77541	220	
361.75579	160	1+
361.86163	202	
361.89263	340	1+
362.00372	226	1+
362.84956	144	
364.84474	314	
364.90263	170	
365.86192	234	1+
366.84030	748	1+
367.19297	134	
367.40344	236	1+
367.70609	764	1+
367.79340	218	1+
367.84308	434	1+
369.83351	692	1+
369.86665	158	
369.89817	224	
370.16322	142	
370.75030	346	1+
370.81141	194	1+
370.89587	280	1+
371.17951	186	1+
371.72553	160	
371.87338	138	
372.01600	152	
373.08490	156	1+
373.71972	956	1+
374.81663	318	
374.86676	140	
376.81917	178	
376.90802	160	
377.39103	154	
378.79096	184	
380.86002	368	1+
381.04747	174	
381.71646	142	
381.79810	164	
382.72436	196	
382.85774	230	
383.72865	150	
383.77978	170	
384.74632	298	1+
384.85123	1666	1+
385.21946	138	
385.71385	186	
386.84404	860	1+
387.84576	680	1+
388.38309	158	
388.79183	152	
389.19772	494	1+
390.05924	164	
390.36388	172	
390.84324	810	
391.84074	778	
392.82676	816	1+
392.86296	310	
393.19289	140	1+
393.74294	278	1+
393.79756	244	
394.77757	312	1+
394.80731	150	
394.83540	228	1+
396.73013	570	1+
397.72978	584	1+
398.72795	496	1+
398.87722	144	
399.71166	278	
399.81438	142	
402.19291	254	1+
402.86660	1134	1+
403.87034	748	1+
405.86627	440	
405.92420	166	
406.34137	138	
406.86422	286	
407.72043	222	
407.86778	1688	
408.31613	194	1+
408.85538	2750	1+
409.04526	160	
409.41629	144	
409.72331	834	1+
410.08699	240	1+
410.83697	1514	1+
410.98944	138	
411.06130	160	1+
411.11570	166	
411.81121	502	1+
412.73324	500	1+
412.79510	162	
412.85186	850	1+
412.87622	656	1+
413.07642	420	
413.84188	148	
413.87636	542	1+
414.30477	98	1+
414.33318	250	1+
415.85245	158	
417.82189	240	1+
417.84365	160	
418.71233	206	1+
419.05004	130	1+
421.15258	208	1+
421.79301	328	1+
421.88215	516	1+
423.86954	646	1+
423.93974	236	1+
424.06789	254	1+
424.83096	168	
425.07114	372	1+
425.42724	108	1+
425.87382	244	
426.11742	144	
426.86534	2242	1+
427.73438	1026	1+
427.81575	156	
428.09767	160	
428.84589	1518	1+
429.74329	172	
430.73993	780	1+
430.86114	276	
430.87550	260	
431.86659	974	1+
433.84996	384	1+
434.85684	456	1+
435.72463	154	1+
435.85793	386	1+
436.07140	144	
439.88844	150	
440.70980	206	1+
441.86380	142	
444.87205	2712	1+
445.74249	434	1+
447.88574	256	
448.71391	164	
448.75983	140	
449.88256	614	
450.74565	244	1+
450.88149	304	
453.87198	280	1+
457.90523	552	1+
460.22695	140	
462.88352	1540	1+
464.78847	192	1+
466.80886	152	1+
467.88856	1916	1+
468.77994	268	1+
475.78920	232	1+
483.83884	142	1+
484.18431	178	
484.77295	150	
485.89756	1106	1+
486.74226	172	1+
486.78957	208	
487.89894	140	
488.71458	222	1+
489.82926	154	
490.90599	208	
491.79183	140	
491.85031	154	
492.79705	156	1+
504.38394	164	1+
505.79767	246	1+
506.80055	270	1+
509.86063	138	1+
510.79214	134	1+
511.46666	154	
END IONS

###FS:    #m/z: 336.94646 #charge 1+
###MS: 34
###MSMS: 37
BEGIN IONS
TITLE=Cmpd 27, +MS2(336.9465), 28.0-35.0eV, 0.8min #37
RTINSECONDS=45.3195
SCANS=34,37
PEPMASS=336.94646	171030
CHARGE=1+
101.94675	98	
185.87033	140	
189.85982	112	
192.10737	104	
201.95004	82	
207.88254	210	1+
207.95490	84	
208.97883	156	
210.88184	272	
211.88082	122	
211.94457	2698	
212.87766	1750	1+
213.94080	1574	1+
215.88487	860	1+
215.94188	86	
216.44052	94	
217.54544	92	
218.87251	120	
219.41317	100	
221.00914	86	
222.89467	228	1+
222.95484	126	
223.97197	110	
224.96006	230	1+
225.49899	108	
225.88260	88	
226.86924	82	
226.89579	166	
228.89434	666	
229.95488	2796	1+
230.11509	134	
230.88916	2724	1+
231.94946	2032	1+
232.88455	132	
233.46944	100	
233.89755	500	1+
234.82283	120	
235.84769	130	
235.86642	116	
235.89302	126	
235.95968	114	
237.05860	122	
238.21346	84	
239.79848	86	
241.91595	96	
244.37247	92	
244.84500	84	
246.97269	146	
247.09032	100	
247.96664	432	1+
248.67005	118	
248.84976	106	
248.90040	1490	1+
248.92046	132	1+
249.95813	778	1+
250.07778	92	
250.83037	286	
250.90765	86	
250.99351	156	
251.82784	198	
251.90999	146	
252.22771	110	
252.84214	194	
252.97063	1328	1+
253.41725	92	
253.64379	84	
253.83572	154	
253.88614	90	
253.90550	458	1+
253.95781	112	
254.88745	114	
254.96602	986	1+
255.07603	326	
255.37953	98	
255.90210	238	1+
255.99801	136	
256.88759	92	
256.96159	190	1+
257.79909	318	1+
258.40435	92	
258.84569	148	
260.82668	174	1+
260.93312	100	
261.97344	84	
262.07100	88	
263.80531	94	
265.08474	152	
266.80662	202	1+
267.84755	150	
268.83963	866	1+
269.35851	88	
269.80001	138	
269.84148	564	1+
270.71250	118	
270.98063	302	1+
270.99361	122	
271.81032	88	
271.91582	162	
272.09213	88	
272.92100	142	
272.97565	190	
273.38678	138	
274.81836	82	
275.80933	110	
276.84633	116	
276.98773	216	1+
277.85768	162	
278.83395	574	1+
278.86209	140	
279.86587	130	
279.96678	266	1+
280.94022	122	
283.00711	96	
283.03120	88	
284.81577	84	
285.85127	304	
285.89832	88	
286.85053	1342	1+
287.80799	90	
288.05338	86	
288.14290	94	
288.19509	84	
291.24676	82	
291.28044	84	
291.39951	84	
292.04970	132	
292.43599	146	
292.86323	122	
293.88282	102	
293.99568	290	1+
294.86383	166	
295.85660	90	
295.91526	148	1+
295.99238	146	
296.14764	90	
296.87589	204	1+
296.97370	114	
297.06447	104	
297.81362	124	
298.01563	270	1+
298.84605	84	
299.86050	104	
299.90125	84	
301.31555	84	
301.84866	100	
301.86710	338	1+
302.51461	98	
302.92681	88	
302.94391	176	
304.25758	84	
304.60464	82	
304.77623	92	
304.92412	86	
305.98874	88	
307.88328	132	
308.29826	82	
308.86667	186	
309.87186	180	
310.84341	100	
310.87218	242	
311.85795	230	1+
313.09058	102	
313.88305	96	
314.86700	122	
316.31557	100	
316.99281	154	
317.43457	82	
317.89358	130	
321.07653	86	
321.30542	92	
321.81973	98	
323.14971	84	
323.88409	210	1+
325.00733	106	
327.71400	86	
328.84215	186	1+
328.85752	90	
328.99018	86	
329.88389	180	
333.32371	86	
334.30859	124	
334.43669	96	
337.07927	100	
338.88236	108	
339.75910	82	
340.83332	108	
341.72553	88	
END IONS

###FS:    #m/z: 340.94107 #charge 1+
###MS: 38
###MSMS: 39
BEGIN IONS
TITLE=Cmpd 28, +MS2(340.9411), 28.0-35.0eV, 0.8min #39
RTINSECONDS=49.001
SCANS=38-39
PEPMASS=340.94107	931492
CHARGE=1+
121.61447	106	
189.86193	344	1+
192.88786	106	
192.92889	244	
196.88412	188	
198.88020	116	
200.87881	90	
205.95092	210	
207.90354	94	
208.88379	362	1+
208.95747	126	
210.94055	480	1+
212.87895	314	
212.89416	98	
213.88250	146	
213.94021	1060	1+
214.88851	1054	1+
215.41541	100	
215.88876	666	1+
215.93686	344	1+
217.88367	494	1+
221.89517	94	
221.96488	198	
223.95333	86	
224.89517	118	
225.07675	96	
225.88021	124	
226.89921	94	
226.94716	652	1+
227.90873	136	
229.90120	88	
230.88917	886	1+
230.95098	98	
231.94995	1094	1+
233.89876	570	1+
233.94672	266	
234.04355	92	
235.15719	92	
235.42072	100	
235.84288	136	
235.86907	288	1+
235.88851	442	1+
235.94944	100	
236.91362	88	
237.41474	102	
238.08853	96	
238.83562	130	
238.94546	198	1+
239.02155	98	
239.84019	202	1+
240.23384	86	
240.79137	104	
240.96339	176	
241.94745	164	
243.82921	242	
243.88904	214	1+
244.41080	156	
246.53467	86	
246.87800	90	
246.97518	296	
248.87894	204	
248.90237	192	
249.23193	90	
249.90065	144	
249.96125	210	
250.89586	128	
250.95260	328	1+
251.02812	90	
251.84634	166	1+
252.07865	150	1+
252.42673	92	
254.78724	88	
254.96292	916	1+
255.09948	104	
255.41291	88	
256.07745	186	
256.90904	208	
257.07946	92	
258.07087	102	
258.85463	248	
258.88384	104	
259.83916	334	1+
259.94563	88	
259.95925	106	
260.84120	276	1+
260.92277	228	1+
262.89260	88	
263.85015	94	
264.00975	158	
265.00024	140	
265.80259	162	
266.02953	104	
267.13628	98	
268.84042	312	1+
268.97870	190	1+
269.80428	132	
270.56311	98	
272.34130	92	
272.84897	138	
272.93296	250	1+
274.97145	94	
275.01062	92	
275.03551	198	1+
275.79651	120	
276.85200	444	1+
277.81244	94	
277.91986	172	
279.85296	220	
280.00262	130	
280.92700	128	
280.94316	92	
282.02715	102	
282.87267	96	
283.82415	126	
283.88189	88	
286.80593	132	
286.94389	86	
289.08860	118	
289.75453	84	
289.85349	216	1+
289.87190	116	
290.79787	384	1+
290.89060	96	
291.40593	92	
292.16455	84	
292.95705	90	
293.85416	128	
293.94648	90	
294.08016	162	
294.38806	86	
294.86165	144	
295.86909	416	1+
296.80976	106	
296.87140	326	1+
296.93324	202	
297.79197	96	
297.97678	168	
299.06153	138	
299.78609	98	
301.87570	130	
302.79998	120	
302.85492	240	1+
304.03298	86	
305.78069	152	
305.81592	90	
306.88453	246	1+
307.00312	108	
307.31014	164	
307.80000	142	
308.15752	84	
308.80757	156	
308.95577	102	
309.92554	84	
310.15504	90	
310.80512	94	
310.87782	344	
310.91405	98	
311.88393	318	
312.00075	122	
316.81084	178	1+
317.82688	162	
317.91627	88	
319.11755	90	
320.63699	108	
320.91866	98	
321.32493	102	
322.82260	114	
323.81771	136	
323.88536	96	
326.87661	104	
327.11615	90	
327.82432	114	
328.14876	126	
328.89082	114	
329.87422	228	
330.82185	110	
331.74467	238	1+
332.81812	108	
337.35344	88	
337.86770	202	1+
338.44753	92	
338.96764	100	
340.39266	96	
340.91868	110	
342.90484	154	
343.96262	84	
344.99330	130	
345.66026	104	
END IONS

###FS:    #m/z: 507.84611 #charge 1+
###MS: 38
###MSMS: 40
BEGIN IONS
TITLE=Cmpd 29, +MS2(507.8461), 28.2-35.2eV, 0.9min #40
RTINSECONDS=49.773
SCANS=38,40
PEPMASS=507.84611	162302
CHARGE=1+
192.02063	164	
196.01627	646	1+
199.88601	186	
221.89113	210	1+
224.97409	186	
230.86033	164	1+
232.89373	318	1+
238.06134	296	1+
239.86205	214	
241.89804	142	
248.96357	142	
249.03965	252	1+
249.88700	140	
250.07477	180	1+
250.96736	340	
251.91334	156	
253.12256	204	1+
261.88737	158	
266.09306	268	1+
266.17069	248	1+
267.13809	162	
269.78361	156	1+
271.87212	252	
271.91675	182	1+
272.85239	224	
272.88244	182	
273.79639	210	1+
273.85163	160	
278.83553	300	1+
278.86343	206	
279.39881	150	
280.38872	158	
281.38219	156	
284.79908	136	
284.92181	276	1+
285.90142	134	
285.94437	158	
288.87102	224	
289.88196	496	
290.86433	1232	1+
291.91318	356	1+
293.87230	1884	1+
294.94867	154	
295.96499	258	1+
296.84956	380	1+
296.86880	134	
296.97290	244	1+
298.85613	204	
298.87425	400	1+
299.81052	158	
300.79745	416	1+
300.84533	430	1+
304.87020	268	
305.86153	156	
306.12245	140	
306.85938	154	
307.13044	258	
307.88909	986	1+
308.14186	1258	1+
308.87493	260	
309.78276	244	1+
309.84533	170	
309.87181	904	1+
310.15625	1190	1+
311.88452	3708	1+
312.97533	234	1+
313.01211	178	1+
313.20168	140	1+
313.87825	386	
314.08048	140	
314.86446	1036	1+
314.93302	144	
315.38469	156	
315.89168	150	
316.12670	146	1+
316.86301	496	1+
316.88799	220	
317.36595	138	
318.85962	458	
318.93132	196	
319.93691	142	
321.88380	144	
321.89726	192	
322.87006	166	
322.89092	176	
323.85353	404	1+
324.85641	318	1+
325.90364	628	1+
326.88525	920	1+
327.03098	178	
327.80437	162	
328.38244	270	
328.87589	198	
329.89472	230	
330.01533	274	1+
330.81170	380	1+
330.88100	278	
331.76154	276	1+
331.89351	206	
332.87666	962	1+
332.91550	286	1+
334.79294	212	1+
334.89764	224	
335.83768	178	
335.88859	216	
336.97915	214	1+
337.87489	208	
340.86727	284	1+
343.86790	196	
344.18419	152	1+
344.76564	252	1+
346.97002	146	
348.17948	156	
348.33485	118	1+
348.82734	190	1+
348.89190	188	
350.88567	886	1+
351.39166	136	
352.00634	362	1+
352.77803	138	
352.91555	336	
353.85458	326	
353.90156	156	
353.91529	166	
354.83877	148	
355.78207	156	
355.89218	246	
357.71879	220	1+
358.83395	150	
363.08259	252	1+
363.38272	150	
363.86062	152	
364.86485	364	1+
364.99950	132	
365.86662	250	1+
366.83831	842	1+
367.08189	162	
367.70848	1050	1+
368.81020	140	
368.89839	636	1+
369.04769	206	1+
369.73050	138	
369.83555	558	1+
371.19162	156	
371.36882	146	
371.84108	146	
372.83235	406	1+
373.04952	146	
373.39240	162	
373.71777	230	
373.83591	326	1+
373.87527	142	
374.81177	240	
374.88603	206	
375.89516	158	
376.73489	136	
376.88541	310	1+
378.87621	264	1+
378.90259	216	1+
379.73782	174	
379.85621	406	1+
380.72054	764	1+
380.81002	150	
380.85960	294	1+
382.70492	150	
384.84906	2160	1+
384.88076	304	1+
385.82450	154	
385.88292	232	1+
386.80535	260	1+
387.71906	152	
387.77112	140	
388.71683	418	1+
388.74361	154	
388.79399	314	1+
389.08050	156	
389.20172	204	
389.71646	294	1+
389.86516	158	
390.84255	1902	1+
391.04527	136	
391.88145	138	
392.83171	374	
393.19540	140	
393.80174	136	
393.81944	170	
393.87230	174	
394.09017	132	
394.83410	606	1+
394.87186	298	1+
395.79821	274	1+
396.40140	158	
396.79799	184	1+
398.73510	244	
399.70473	148	
399.85130	256	
400.73499	178	
400.79690	218	1+
402.72765	154	
402.86108	196	
403.81208	304	1+
403.87304	862	1+
404.74998	202	1+
405.86511	608	1+
406.73059	166	
406.81141	296	1+
407.72743	180	
407.75222	272	1+
407.86763	2012	
408.75305	170	1+
408.85358	1962	1+
409.72333	624	1+
410.08315	194	
410.84285	716	1+
411.74512	198	
411.86816	212	
412.21418	282	1+
412.73071	318	
412.85002	616	1+
413.03222	150	
413.07538	318	1+
413.74324	170	
414.81923	318	1+
414.87658	254	
416.88065	376	1+
420.82312	184	1+
421.88205	578	1+
423.78571	260	1+
423.86768	360	
423.95832	200	
424.86934	166	
425.73871	174	
425.88404	144	
426.74443	264	
426.86048	2396	1+
427.73622	1166	1+
428.08488	236	1+
428.79571	258	1+
428.84825	1418	1+
428.88618	308	
429.67829	202	1+
429.87079	168	
430.73904	1036	1+
430.85667	290	
430.88173	134	
431.86479	1302	1+
432.87020	890	1+
433.85244	134	
435.85932	192	
436.14016	286	1+
437.14505	172	1+
438.84304	228	1+
439.89301	908	1+
440.23973	144	
441.67724	220	1+
442.88623	206	
444.76566	170	1+
444.87305	3266	1+
445.74388	220	1+
446.86739	294	
446.88587	792	1+
448.75633	226	1+
449.87531	1244	1+
450.72961	164	1+
450.74805	326	
456.69568	210	1+
457.90720	614	1+
459.22734	200	1+
460.87513	152	
462.88358	1084	1+
464.88524	320	1+
467.89116	1846	1+
468.76107	210	1+
469.23175	138	
469.82075	184	1+
471.79465	150	1+
476.25989	174	
476.90239	166	
485.90194	830	1+
486.84602	168	1+
487.25068	146	
487.27985	178	
490.90841	136	
491.79768	200	1+
499.73193	142	
504.51074	108	1+
504.67436	380	1+
505.67905	296	1+
506.09532	176	1+
509.86446	252	1+
510.25536	152	1+
512.70137	170	1+
END IONS

###FS:    #m/z: 336.94620 #charge 1+
###MS: 38
###MSMS: 41
BEGIN IONS
TITLE=Cmpd 30, +MS2(336.9462), 28.0-35.0eV, 0.9min #41
RTINSECONDS=50.545
SCANS=38,41
PEPMASS=336.94620	148328
CHARGE=1+
182.86591	90	
184.98065	92	
192.88925	172	
196.88254	264	1+
205.94815	170	
207.87969	226	1+
210.88607	232	
211.88613	178	
211.94440	3568	1+
212.87801	2640	1+
212.97359	98	
213.89172	392	
213.94066	1226	
214.84990	88	
215.88527	876	1+
215.93701	292	
217.88356	352	
219.83591	104	
220.42745	92	
225.39175	90	
225.97147	120	
227.89092	470	1+
227.95527	188	1+
228.89320	400	1+
229.95509	3488	1+
230.89010	2916	1+
231.07569	92	
231.94945	1358	1+
232.89106	840	1+
233.89536	594	1+
233.94653	348	1+
234.83416	142	
235.87114	156	
235.89427	140	
235.95008	174	
236.89309	104	
237.06541	160	
238.05091	86	
238.06401	92	
239.78629	108	
239.90319	102	
242.39581	100	
243.87357	136	
246.97738	176	
247.96428	1130	1+
248.85608	140	
248.90071	1084	1+
249.07855	88	
249.88648	106	
249.96341	510	1+
250.14373	126	
250.83196	636	1+
250.90083	120	
250.91253	258	1+
250.99144	176	
251.07340	258	
252.03988	142	
252.97068	1820	1+
253.40522	86	
253.90359	700	1+
254.94130	100	
254.96775	674	
254.99479	106	
255.07526	392	1+
255.95761	244	1+
256.91395	200	
257.61165	192	
258.84745	86	
258.91970	98	
258.96163	112	
259.84910	152	
261.83419	178	
264.38172	88	
265.08605	138	
265.79616	128	
265.86082	86	
265.93559	90	
266.99837	182	
267.84102	126	
267.85906	96	
267.95979	88	
268.13868	114	
268.84098	772	1+
270.73899	92	
270.98285	124	
271.84419	178	
271.92078	160	
271.94676	184	1+
272.85411	330	1+
273.07751	96	
273.97675	148	
274.37346	86	
274.41407	112	
274.48744	100	
275.81270	130	
275.89099	102	
275.92133	92	
276.85494	196	
276.98131	88	
277.82997	140	
278.83577	532	1+
278.88690	90	
279.09791	114	
279.14526	86	
279.27942	112	
279.80174	110	
279.81519	92	
279.96363	100	
280.39632	88	
280.84564	92	
280.86319	140	
281.07371	114	
281.84161	148	
282.05113	118	
282.87906	154	
282.91440	198	1+
283.45792	100	
283.79113	106	
283.89299	136	1+
285.81659	120	1+
285.85322	242	
286.84971	1228	1+
288.44961	96	
289.87686	112	
290.15390	98	
290.88582	114	
291.45018	84	
291.80718	110	
292.10525	426	1+
292.22843	92	
292.43597	138	
293.04305	94	
293.07595	140	
293.39228	106	
293.87233	150	
294.17099	106	
294.95482	94	
295.97791	94	
295.99341	116	
296.19431	100	
296.80700	110	
296.82759	98	
297.43593	104	
297.97485	156	
298.22224	92	
298.92871	162	1+
299.81879	84	
300.14847	94	
300.51676	88	
301.88101	134	
302.13278	234	1+
302.38239	90	
303.86536	98	
304.74176	84	
304.82147	164	1+
304.87233	178	1+
307.28550	104	
307.89603	136	
308.55012	102	
309.10879	86	
309.81487	96	
309.86871	358	1+
310.90102	90	
311.85720	104	
311.87866	100	
312.13870	94	
312.35323	92	
314.81332	242	1+
316.85745	94	
317.42824	90	
319.80840	90	
320.81840	220	1+
321.81989	178	1+
321.88953	186	1+
321.92666	100	
322.79538	94	
323.01530	92	
323.07962	186	1+
324.20627	100	
324.73743	104	
324.89457	100	
325.20686	90	
325.63393	90	
325.89277	130	
326.38139	86	
326.90280	102	
328.82192	226	1+
328.88814	190	
335.83476	158	
335.95862	114	
336.94848	140	
338.38900	88	
339.82945	204	
339.89650	178	1+
341.90066	222	1+
END IONS

###FS:    #m/z: 322.93055 #charge 1+
###MS: 42
###MSMS: 43
BEGIN IONS
TITLE=Cmpd 31, +MS2(322.9306), 28.0-35.0eV, 0.9min #43
RTINSECONDS=54.2155
SCANS=42-43
PEPMASS=322.93055	2567352
CHARGE=1+
154.34322	94	
191.06211	86	
191.85579	84	
192.88861	130	
197.03013	210	1+
198.92703	82	
201.04208	94	
205.95006	190	
205.96923	160	1+
207.02839	92	
209.99457	88	
212.88406	178	1+
215.88948	280	1+
215.96904	94	
218.86753	104	
219.16955	92	
219.80963	88	
220.95453	86	
221.94677	82	
223.79256	94	
223.96025	192	
224.84097	118	
225.47285	138	
227.93364	194	
230.49541	100	
230.84813	100	
230.88915	252	
230.90531	182	
231.52777	82	
232.90894	306	1+
233.39041	86	
233.45237	98	
233.79936	88	
233.91364	208	1+
234.68662	94	
234.89358	248	1+
234.95547	86	
236.83977	86	
238.93949	290	1+
238.96043	126	
239.78786	314	1+
240.56372	80	
240.82311	146	
240.94078	3946	
240.96163	358	1+
241.08004	82	
241.88353	90	
241.94239	2750	
242.00189	106	
242.82071	282	1+
242.94170	9838	1+
243.03905	82	
243.11255	84	
243.88035	102	
244.94004	2318	1+
245.05945	94	
245.16372	88	
245.83077	178	1+
245.87602	152	
245.89734	88	
246.97517	278	1+
247.99935	142	1+
248.97723	96	
250.94734	128	
251.00894	82	
251.78141	82	
251.85949	116	
251.90417	106	
252.97553	98	
253.38186	80	
253.83804	138	
253.90332	210	1+
253.99020	84	
254.86812	132	
255.92533	104	
256.90630	146	
256.95745	90	
257.79909	266	1+
258.83544	106	
258.85867	82	
259.08589	84	
259.85214	88	
260.83961	126	
260.86755	84	
261.06001	92	
261.83226	140	
262.48846	114	
262.83064	132	
264.07255	90	
264.96533	102	
265.05848	278	1+
265.79814	132	
266.04064	126	
267.10007	90	
268.46440	84	
268.81483	98	
268.95890	98	
269.79956	138	
269.86649	86	
269.89495	98	
270.74266	94	
271.80307	170	
271.95419	80	
272.34543	104	
273.79091	606	1+
273.81600	134	
274.84986	96	
275.80891	204	1+
276.84858	100	
277.63957	108	
277.85129	148	
278.03250	86	
278.84834	84	
279.09318	882	1+
279.42542	92	
279.79743	112	
281.05462	92	
281.78931	104	
281.86020	86	
283.06960	140	
283.36486	80	
283.78682	188	
283.90805	224	1+
284.29483	150	
284.36622	84	
284.78788	122	
285.42936	86	
285.80287	82	
286.14965	162	
286.79330	118	
286.91354	180	
287.80030	116	
289.79111	184	
289.83175	108	
289.87886	236	
290.00941	82	
290.79343	152	
290.86006	122	
292.05871	116	
293.74374	96	
294.86284	204	
295.86152	132	
295.93866	96	
296.82755	132	
298.85246	86	
299.76577	134	
299.78855	484	1+
300.81983	128	
301.04063	94	
301.86924	106	
304.27054	224	1+
304.81449	84	
305.80825	84	
305.86941	118	
306.88120	300	1+
307.79861	246	1+
308.29411	218	
308.87363	80	
309.28914	96	
309.80059	154	
309.88906	112	
310.30689	190	
311.88291	208	
313.84819	80	
313.88240	190	
316.84418	82	
320.75787	82	
321.29544	108	
321.82091	182	
321.86709	90	
322.34542	86	
323.23452	80	
323.88171	94	
323.89938	84	
324.89603	298	
325.90119	162	
326.70423	182	1+
326.89012	118	
END IONS

###FS:    #m/z: 340.94117 #charge 1+
###MS: 42
###MSMS: 44
BEGIN IONS
TITLE=Cmpd 32, +MS2(340.9412), 28.0-35.0eV, 0.9min #44
RTINSECONDS=54.9875
SCANS=42,44
PEPMASS=340.94117	1029258
CHARGE=1+
189.86131	224	1+
192.88701	110	
196.08127	90	
196.87877	112	
197.87541	146	
205.95360	96	
207.87471	232	
209.96267	88	
212.87989	612	1+
212.95354	94	
213.89707	298	1+
213.94067	1190	
215.88668	1368	1+
217.85976	100	
217.88600	282	1+
218.91139	92	
220.90148	92	
223.95714	142	
224.90374	104	
226.89110	196	1+
226.96698	86	
227.95137	134	
228.93921	142	
229.85648	94	
230.88791	1296	1+
231.90641	130	
231.95236	852	1+
232.90901	158	
233.89838	870	1+
233.94702	342	
235.87041	150	
235.89059	256	
235.94292	184	
238.18702	88	
239.78770	150	
239.90052	136	
240.35412	94	
240.93438	112	
241.87969	88	
241.93119	88	
242.94705	140	
242.98103	114	
243.09190	100	
243.16487	94	
243.89179	148	
244.23825	92	
244.84702	118	
245.83991	166	
246.35784	98	
248.01173	92	
248.89805	202	
249.90093	176	
249.95893	336	1+
250.12132	90	
251.90674	106	
251.92588	92	
251.96163	142	
252.90398	212	1+
253.83727	154	
254.96607	782	1+
255.08005	100	
255.09878	92	
255.52673	86	
255.85885	122	
256.91453	138	
256.96332	204	
257.52268	92	
257.79844	208	1+
257.84911	86	
257.96497	108	
258.84406	230	
258.88050	144	
258.97080	180	
259.95772	212	
261.89114	92	
262.92732	132	
263.05594	98	
263.38606	94	
263.88883	94	
264.07428	136	
264.99816	88	
265.01676	204	
265.90554	102	
267.98395	102	
268.41007	124	
268.79659	106	
268.84366	238	
269.81408	98	
269.83628	112	
270.82150	92	
270.86313	112	
271.05202	108	
272.85479	214	1+
272.91581	134	
272.94490	112	
273.89962	218	1+
273.93718	128	
273.95475	106	
274.42218	88	
274.92717	106	
275.80400	104	
275.85055	634	1+
276.85428	534	1+
277.07132	92	
277.96913	86	
278.84118	148	
279.84686	346	1+
280.07347	180	1+
281.42723	92	
281.92413	92	
282.04920	116	
282.85392	138	
283.14619	128	
283.88598	86	
285.42723	104	
285.86950	142	
288.15353	86	
289.88630	88	
290.28538	94	
290.80951	92	
291.43760	96	
292.85217	124	
294.86617	278	
294.88140	112	
294.90423	88	
296.85507	138	
296.98305	90	
298.80399	94	
299.06392	106	
299.24339	180	1+
299.78430	126	
299.83659	250	1+
300.87572	346	1+
301.80474	206	1+
301.87873	236	1+
302.18369	98	
302.94221	88	
303.94698	112	
304.71606	106	
306.28091	90	
306.88388	182	
307.16972	98	
307.30825	112	
307.79874	280	1+
309.56901	96	
310.88827	138	
312.20144	104	
312.80500	170	
312.87697	90	
312.94820	90	
315.69145	102	
315.77420	96	
318.85793	90	
319.88243	252	1+
321.38926	104	
322.30797	382	1+
323.30933	346	1+
324.77487	96	
324.89177	178	
325.89565	114	
326.21705	92	
327.89379	102	
328.89346	182	
329.75972	100	
329.88823	160	
330.17450	102	
330.81661	388	1+
330.83522	98	
331.90145	96	
332.00685	86	
333.88422	92	
335.74432	90	
337.88102	186	1+
338.75970	86	
339.13703	92	
339.87397	140	
341.07356	98	
341.26813	88	
343.13338	90	
343.77685	134	
344.72190	178	1+
END IONS

###FS:    #m/z: 363.95731 #charge 1+
###MS: 42
###MSMS: 45
BEGIN IONS
TITLE=Cmpd 33, +MS2(363.9573), 28.0-35.0eV, 1.0min #45
RTINSECONDS=55.7675
SCANS=42,45
PEPMASS=363.95731	442562
CHARGE=1+
90.36148	104	
170.06793	122	
180.86234	94	
182.86835	292	1+
186.86585	92	
189.86302	480	
190.86396	218	
191.86108	466	
201.86295	90	
207.87554	114	
208.94186	186	
209.00383	132	
209.87141	160	
209.94452	1012	1+
210.10236	134	
210.88340	784	1+
212.87971	3800	1+
218.91381	266	
219.40957	90	
219.89699	92	
222.95181	1028	1+
224.88555	224	1+
224.94776	1446	1+
224.97008	134	
225.88307	256	1+
226.94694	6150	1+
227.93280	296	
228.71652	92	1+
228.89416	856	
228.94301	6214	1+
230.07828	100	
230.89000	4972	1+
232.04568	90	
232.88701	676	1+
233.01924	98	
234.88032	188	
237.05472	94	
239.07112	184	
239.42226	152	
239.46228	110	
240.83981	234	1+
240.94259	496	
240.96293	432	
241.94005	2680	1+
242.84240	92	
242.90737	90	
242.94239	1914	1+
243.96758	100	
244.88912	106	
244.93916	572	1+
244.95804	3624	1+
246.90959	124	
246.95399	3320	1+
248.80463	184	
248.90017	1712	1+
248.99134	106	
249.80572	104	
249.95611	138	
250.89656	374	1+
250.96923	192	
251.20328	94	
251.79543	90	
251.91064	112	
252.01149	94	
252.88821	168	
253.08674	150	
253.90569	110	
255.87271	108	
258.82837	130	
258.84568	136	
258.97275	412	1+
259.94305	210	
260.84495	100	
260.97048	826	1+
261.83808	126	
261.85438	102	
262.97662	266	1+
263.82841	138	
264.05780	278	1+
265.97646	302	
266.81615	230	
266.90383	98	
267.78640	108	
267.81832	112	
267.97549	780	1+
268.01429	100	
268.95746	158	
269.79609	126	
269.81048	132	
269.96865	652	1+
270.39938	90	
271.92199	236	1+
272.84673	130	
272.91295	92	
273.07540	90	
273.79373	134	
276.53568	90	
276.85638	330	1+
278.65142	92	
278.79952	144	
278.88345	150	
279.10111	114	
279.80038	144	
280.79247	774	1+
280.95586	98	
281.85102	108	
281.88774	224	1+
282.78510	400	1+
282.86695	90	
283.05881	216	1+
283.35050	90	
283.81566	150	
283.84767	528	1+
284.82593	170	
285.79335	114	
285.84475	700	1+
285.94814	92	
288.21533	174	
288.79093	122	
288.84300	118	
289.17986	116	
289.86437	192	1+
289.93012	96	
290.78613	274	1+
291.91122	92	
292.85068	272	1+
294.01523	96	
295.92567	98	
296.80648	206	
297.80831	168	
297.85302	202	1+
297.86528	308	1+
297.87937	220	1+
298.14191	230	1+
298.80510	1038	1+
300.41229	122	
300.80009	592	1+
300.82011	128	
300.92780	204	1+
301.86098	678	1+
302.90760	96	
303.24376	106	
303.40165	100	
303.80883	378	1+
303.85651	1010	1+
304.92325	90	
304.94737	98	
305.42115	98	
306.88088	128	
306.92793	90	
307.12275	148	
307.84009	134	
307.87549	122	
308.87225	170	
308.88798	102	
309.86771	362	1+
310.31034	154	
310.81359	152	
310.88018	262	1+
310.89664	104	
316.81090	116	
317.89718	164	
318.93475	208	
319.87072	218	1+
320.82071	94	
321.15134	212	1+
321.81721	1104	1+
322.89124	140	
322.92328	176	
323.75626	204	
324.82057	100	
325.87726	116	
326.40349	94	
326.45228	96	
326.87019	366	1+
326.91058	168	
327.12512	92	
328.80794	102	
328.88121	220	1+
331.86298	118	
332.29778	100	
336.94596	554	1+
337.04182	92	
338.15903	92	
339.82835	614	1+
340.94088	248	
342.89412	118	
343.27396	94	
344.76139	94	
344.87847	92	
345.09221	100	
347.29672	92	
347.73006	164	1+
349.32174	150	
350.24573	136	
351.33982	172	
352.89921	92	
353.75752	242	1+
355.91716	150	
358.26789	96	
358.77331	92	
359.85980	214	1+
359.96394	90	
362.54054	94	
362.81643	100	
362.84999	172	
365.78385	136	
366.30530	92	
367.76620	152	
368.83623	92	
END IONS

###FS:    #m/z: 322.93054 #charge 1+
###MS: 46
###MSMS: 47
BEGIN IONS
TITLE=Cmpd 34, +MS2(322.9305), 28.0-35.0eV, 1.0min #47
RTINSECONDS=59.446
SCANS=46-47
PEPMASS=322.93054	2282218
CHARGE=1+
112.21074	76	
187.93520	148	
196.88413	514	1+
198.05156	84	
201.04188	124	
206.92744	86	
206.95550	80	
207.87601	130	
207.97172	144	
208.94776	76	
209.94119	80	
210.88689	88	
210.98321	86	
214.89651	96	
215.93484	78	
217.59261	114	
219.91719	76	
222.90067	78	
222.95326	114	
223.95949	454	
225.86234	78	
225.96363	86	
226.41250	88	
227.90038	106	
227.91523	100	
227.93199	362	1+
227.95409	80	
228.90227	194	1+
229.88358	230	1+
230.33899	82	
231.42846	80	
232.81302	100	
234.45700	84	
234.56417	76	
235.82241	86	
235.88723	98	
236.07870	76	
237.03082	80	
238.88888	84	
238.94034	156	
239.07610	148	
239.79018	338	1+
240.82623	140	
240.94102	3188	
241.83189	80	
241.94206	2590	
242.02090	86	
242.94171	9038	1+
243.81772	398	1+
243.83812	130	
243.87255	120	
244.94061	1844	1+
245.39283	92	
245.44265	80	
246.97559	400	
248.85477	134	
249.90199	96	
250.04102	96	
250.47780	82	
250.86356	136	
250.95127	120	
251.14088	80	
251.92645	298	1+
252.83254	112	
253.91186	96	
254.87298	92	
254.95380	102	
255.01439	92	
255.79870	104	
255.90262	192	1+
257.54846	84	
257.79942	240	
258.79839	174	
258.83154	200	
258.90265	102	
259.34473	106	
260.82953	312	
260.84975	146	
261.07393	80	
261.83001	156	
261.90297	122	
262.35697	118	
263.08766	76	
263.96791	86	
264.07370	108	
264.82335	94	
264.87023	126	
265.84941	76	
266.16773	76	
266.99989	78	
267.02399	98	
267.56791	78	
267.79399	146	
267.84492	214	1+
268.05925	108	
268.41446	102	
270.13288	76	
271.01554	80	
271.79519	112	
271.84919	220	1+
272.79523	312	1+
273.42026	94	
274.87605	88	
275.80991	226	
276.07852	124	
276.85133	224	
277.02440	90	
278.08877	128	
278.40957	106	
278.85430	88	
279.04750	202	1+
279.09155	828	1+
279.80209	92	
279.92123	78	
280.14240	130	
280.32439	116	
280.85494	82	
281.29336	78	
283.79447	300	1+
284.29461	394	1+
284.78861	122	
284.92949	94	
286.92105	220	
289.79106	180	
289.81103	130	
289.87931	148	
292.41508	106	
292.80557	80	
292.85980	142	
293.15377	154	
293.82556	94	
293.86154	80	
294.86263	414	1+
296.80360	120	
296.91625	88	
298.10109	78	
299.78132	282	1+
299.89097	90	
300.88541	88	
302.25101	112	
302.39099	76	
302.92925	102	
303.40145	84	
303.86877	150	
303.94960	78	
304.09921	88	
304.81706	96	
304.87901	78	
305.21805	86	
306.88247	118	
307.00575	78	
307.28621	152	
307.80298	136	
307.88839	334	1+
308.28924	82	
309.82183	88	
310.80584	80	
310.87817	432	1+
312.86212	116	
313.87921	108	
318.86295	110	
320.95134	84	
321.25968	78	
321.42003	92	
322.96509	108	
323.23777	218	
323.30506	152	
324.08725	82	
324.24320	270	1+
324.89130	218	1+
325.01844	136	1+
325.77406	78	
325.91200	124	
326.34161	100	
END IONS

###FS:    #m/z: 363.95736 #charge 1+
###MS: 46
###MSMS: 48
BEGIN IONS
TITLE=Cmpd 35, +MS2(363.9574), 28.0-35.0eV, 1.0min #48
RTINSECONDS=60.2185
SCANS=46,48
PEPMASS=363.95736	361038
CHARGE=1+
69.87623	86	
93.87222	100	
131.01781	92	
179.42843	92	
186.86968	84	
187.86615	132	
189.86278	664	1+
191.85832	836	1+
196.88368	358	
197.87606	244	1+
205.87779	90	
205.94774	268	1+
207.87347	262	1+
208.95752	134	
209.94467	1292	1+
210.88358	686	1+
212.87896	3040	1+
214.89610	198	
218.91676	176	
221.20639	110	
221.53160	86	
221.92676	88	
222.95254	970	1+
223.96876	128	
224.94819	1178	1+
224.97965	94	
225.88187	130	
226.03011	100	
226.88937	230	
226.94730	5920	1+
227.87815	178	
227.89567	226	
227.92907	320	
228.06105	86	
228.89371	1594	1+
228.94263	6856	1+
230.88997	4652	1+
230.91001	152	
231.07512	190	1+
231.10177	100	
232.00619	218	1+
232.88649	452	1+
234.88220	236	
240.93927	660	
240.96309	674	1+
241.94311	452	
242.82104	210	1+
242.83225	198	1+
242.94135	1504	1+
244.88240	146	
244.95817	3408	1+
245.94218	372	
246.90476	566	1+
246.95224	3336	1+
247.54822	94	
248.80459	406	1+
248.86151	118	
248.90110	2264	1+
250.03844	102	
250.94803	108	
250.96851	124	
251.06776	88	
251.79451	92	
251.91607	104	
252.85416	88	
252.89045	140	
253.08693	142	
253.43447	88	
253.82744	166	1+
253.90722	288	
254.86766	94	
255.89683	262	1+
256.34564	88	
257.87758	88	
258.84595	340	1+
258.97645	170	
259.00673	98	
259.97221	112	
260.10283	90	
260.96923	400	1+
261.83881	426	1+
262.36500	96	
263.37679	118	
265.50929	102	
265.89952	140	
265.98347	92	
266.81273	592	1+
266.86249	178	
267.97477	550	
268.58728	102	
268.96323	1268	1+
269.52377	86	
269.85327	114	
269.96769	904	1+
271.39975	106	
271.84923	168	1+
271.92114	478	1+
272.42434	102	
273.92027	96	
274.66052	84	
275.80725	164	1+
275.84226	132	
276.07854	122	
276.86213	140	
277.80518	90	
277.92114	134	
278.81419	140	
278.84533	160	
279.10218	446	
279.95432	96	
280.79251	880	1+
281.85178	102	
281.94370	140	
282.79550	168	
282.82082	136	
283.06504	250	1+
283.12513	110	
283.79025	130	
283.85125	224	1+
283.89668	194	1+
284.80252	394	1+
284.82231	162	
285.50838	110	
285.84663	760	1+
285.93715	124	
289.87807	266	1+
290.66431	92	
290.78828	122	
291.80397	110	
291.86401	102	
292.43598	366	1+
292.58942	86	
293.41971	92	
293.84975	122	
294.86364	134	
295.81821	90	
296.80668	196	
296.87834	212	1+
297.76440	100	
297.80166	1702	1+
297.88565	132	1+
298.80324	1452	1+
299.37046	92	
299.86800	346	1+
299.92126	86	
300.80319	582	1+
300.97233	148	
301.41763	90	
301.80551	368	1+
301.86140	620	1+
302.40874	194	1+
302.80158	508	1+
302.93488	92	
303.25854	260	1+
303.43987	100	
303.85742	1180	1+
304.87377	104	
306.78938	104	
306.96020	96	
307.13495	338	1+
307.80007	104	
308.87286	172	1+
309.00846	102	
310.87684	124	
311.86361	104	
311.88402	100	
313.88759	140	
313.90626	92	
314.10279	90	
314.82106	118	
315.26825	90	
315.81358	142	
316.81476	232	
317.95550	86	
318.05311	108	
318.82371	368	1+
319.61536	92	
319.88785	86	
320.13734	86	
321.81464	922	1+
321.86636	284	
321.96192	116	
322.93097	212	
323.26973	86	
323.37828	104	
323.88123	394	1+
323.89486	200	1+
325.16918	212	1+
326.87237	554	1+
327.80197	102	
328.72090	112	
328.81836	240	1+
328.88487	250	1+
331.75524	142	
333.38867	106	
335.80078	96	
336.89499	212	1+
336.94519	124	
336.96836	96	
337.32121	100	
337.87866	98	
338.71669	86	
339.82658	876	1+
340.94008	148	
342.91510	92	
343.70759	112	
344.85714	100	
347.85990	84	
349.33186	86	
349.75540	210	1+
353.75586	204	
355.83397	88	
356.41309	90	
360.70571	88	
360.86083	100	
361.75791	136	
363.90491	90	
364.76304	92	
365.31348	276	1+
367.61067	86	
368.72281	96	
END IONS

###FS:    #m/z: 507.84628 #charge 1+
###MS: 46
###MSMS: 49
BEGIN IONS
TITLE=Cmpd 36, +MS2(507.8463), 28.2-35.2eV, 1.1min #49
RTINSECONDS=60.9905
SCANS=46,49
PEPMASS=507.84628	174184
CHARGE=1+
196.01664	394	1+
214.88825	214	1+
222.97534	298	1+
232.89529	208	
233.42056	130	
238.13866	154	
240.07907	134	
250.87044	142	
250.97072	276	
251.97533	196	
252.07628	278	1+
252.79804	146	
254.09760	288	1+
257.85790	214	1+
258.12220	134	
258.92375	236	1+
259.92522	182	1+
260.11841	142	
260.88151	142	
261.38395	136	
266.13196	202	1+
267.76664	134	
268.78421	194	
270.36259	152	
272.85472	426	1+
274.40429	154	
275.85169	130	
282.90058	352	1+
287.85098	258	
287.90233	180	
288.82565	214	1+
288.86954	282	
289.88112	550	
289.90142	136	
290.80783	138	
290.86757	470	1+
292.79099	192	1+
292.88386	200	
293.34790	140	
293.43323	152	
293.87312	2266	1+
295.79283	202	1+
296.84613	192	
296.88374	302	1+
297.91488	328	1+
300.86081	188	
301.84644	150	
301.85992	132	
302.80938	130	
305.86513	710	1+
306.12936	134	
307.88930	660	1+
308.13942	622	1+
308.87552	1214	1+
308.98456	132	
310.15776	566	1+
310.39686	304	1+
311.88396	2758	1+
311.97487	150	
312.17205	154	1+
314.37737	136	
314.86368	1984	1+
314.88712	318	1+
314.93685	136	
316.37036	162	
316.88980	156	
318.81761	146	
319.85891	152	
319.88045	266	
319.97709	216	1+
321.88963	296	1+
323.38696	146	
323.87457	282	
323.97431	144	
324.87571	140	
325.81226	148	1+
325.86423	138	
325.90140	138	
326.88024	1786	1+
326.89851	414	
327.89731	434	
328.37363	244	
329.89387	212	
330.88797	692	1+
331.87351	908	1+
332.87530	712	1+
332.95548	208	
334.83398	436	1+
335.88721	462	1+
336.87136	170	
336.94657	256	
337.78987	196	1+
337.88689	300	
338.88429	134	
339.41349	168	
339.89775	262	1+
340.76435	214	1+
346.78641	202	1+
346.82461	162	
346.87882	188	
347.89351	154	
348.40313	130	
348.88950	172	
349.75890	132	
350.00778	138	1+
350.82454	160	
350.88951	430	
351.89232	194	
352.93847	156	
353.85128	718	1+
355.71357	150	1+
355.89076	302	
356.37785	160	
356.89680	160	
356.91232	234	1+
357.34109	308	1+
358.34309	268	1+
358.40528	298	1+
359.10568	136	
359.87437	384	1+
360.78963	136	
361.80812	144	
361.88979	144	
363.05319	208	1+
363.70986	142	
364.72327	218	1+
364.82025	136	
365.14356	194	1+
365.89497	270	1+
366.14591	204	1+
366.84136	714	1+
367.70853	992	1+
367.76660	332	
367.78626	140	
368.89769	444	1+
369.41077	132	
369.74070	138	
369.84016	594	1+
370.79003	140	
370.89186	172	
371.72509	268	
371.79835	172	
371.83880	182	
372.71781	514	1+
372.82469	162	
373.71819	372	1+
373.83814	286	1+
373.87042	388	1+
374.87426	316	1+
375.21230	160	
375.73387	172	
375.78000	198	1+
376.72878	152	
376.86836	170	
380.72406	254	
380.85974	134	
381.18254	162	
381.71728	652	1+
381.83126	194	1+
383.77577	342	1+
383.79281	364	1+
383.89466	260	1+
384.81808	324	1+
384.85316	1038	1+
385.14151	138	
385.77561	312	1+
385.82448	218	1+
386.76424	178	1+
387.39467	164	
387.84772	222	
388.84820	234	
389.20011	468	1+
389.71555	380	1+
389.80650	172	
389.86925	152	
390.84163	1088	1+
391.39773	132	1+
391.86924	454	1+
391.91375	174	
392.78968	460	1+
392.82709	464	
393.20047	164	
393.82668	564	1+
394.09336	136	
394.78461	150	
394.85680	162	
395.90575	134	
396.76035	152	
397.81451	142	
397.87095	312	1+
398.72801	462	1+
398.83954	364	1+
399.70055	132	
399.77476	144	
401.77936	150	
402.73251	222	1+
402.86141	164	
403.87342	968	1+
405.85932	428	
405.89639	214	1+
406.87000	356	
407.72314	128	
407.86722	1148	
408.85261	1756	1+
409.71879	526	1+
409.80889	138	
410.07594	170	
410.83779	1344	1+
410.87863	188	
411.11693	158	
411.81253	198	
412.73039	492	
412.78711	160	
412.84972	556	
413.08029	172	
413.86910	260	1+
415.75691	134	
415.88080	190	
417.73889	292	1+
417.84272	330	1+
420.87763	624	1+
422.74095	226	1+
423.87030	678	1+
424.76677	268	1+
426.08922	276	1+
426.86044	914	
427.73422	936	1+
427.79318	324	1+
427.86362	704	
428.14807	130	
428.84716	1492	1+
430.74164	960	1+
430.86928	158	
431.86735	976	1+
433.84711	364	1+
433.86806	152	
434.71048	138	
434.89059	164	
435.86537	148	
436.78585	160	
439.89569	410	1+
442.75330	198	1+
444.87384	2380	1+
445.74155	148	
445.77506	182	1+
446.04886	152	1+
446.75475	144	
446.87481	326	
449.74974	324	1+
449.88247	718	
450.77068	396	1+
450.88043	370	
451.86383	190	
456.78609	134	
457.90597	512	1+
458.88558	200	1+
462.88444	1392	1+
463.75225	154	
465.91038	128	
467.88879	1798	1+
468.78771	134	
472.79157	172	1+
485.89911	934	1+
486.89873	558	1+
487.28176	166	
488.80191	142	1+
491.85067	126	1+
499.26751	262	1+
502.80105	128	
508.91706	160	
509.85924	206	
END IONS

###FS:    #m/z: 322.93044 #charge 1+
###MS: 50
###MSMS: 51
BEGIN IONS
TITLE=Cmpd 37, +MS2(322.9304), 28.0-35.0eV, 1.1min #51
RTINSECONDS=64.674
SCANS=50-51
PEPMASS=322.93044	2409804
CHARGE=1+
187.93342	104	
192.89191	160	
193.92951	108	
196.89385	90	
196.95266	200	1+
197.52650	92	
199.90132	106	
205.94903	114	
207.97093	136	
208.83936	82	
209.94704	120	
210.02491	98	
210.37723	86	
212.88074	144	
212.89638	122	
213.07333	82	
213.88445	80	
213.90959	82	
214.88859	306	1+
216.41514	86	
220.87389	120	
221.10422	94	
221.95391	82	
222.93013	80	
222.95201	208	
223.95988	308	
225.09152	80	
227.93118	166	
227.95024	138	
228.89437	94	
229.96649	82	
230.83706	84	
230.89006	296	
231.41239	92	
233.95555	124	
235.01031	84	
238.93990	486	1+
239.06273	86	
239.22281	78	
239.79201	98	
240.94038	3218	
241.78592	92	
241.93933	12198	1+
242.87616	214	1+
242.94134	8522	1+
243.81945	212	
244.34571	96	
244.39930	82	
244.82103	146	
244.94041	2338	1+
244.99487	86	
245.83376	118	
246.82994	80	
246.97550	302	1+
247.06132	80	
247.38595	102	
248.07819	128	
248.90144	90	
249.15212	92	
249.84225	252	1+
249.94528	274	1+
250.83374	82	
250.89590	80	
250.91898	84	
251.92680	112	
252.91168	108	
254.03700	80	
256.50509	114	
256.90523	100	
258.45949	114	
258.80313	98	
258.83547	112	
258.91569	84	
259.78911	154	1+
259.81966	94	
260.44722	80	
260.83367	270	
261.40731	100	
261.82805	608	1+
262.82919	384	1+
262.93042	134	
263.14945	104	
263.34642	184	
263.92668	90	
263.97893	116	
264.00852	84	
264.10836	82	
264.85434	80	
265.05791	220	
265.90386	118	
266.85281	94	
267.78848	98	
267.84861	124	
268.81258	108	
268.84501	90	
268.95779	136	
269.79965	122	
271.49692	86	
271.79809	158	
272.44226	148	
273.79365	168	
274.02781	190	1+
274.42526	152	
274.85454	90	
275.80534	138	
276.86471	250	1+
276.99522	78	
277.83137	94	
279.09275	982	1+
279.26013	80	
279.92342	84	
281.40035	78	
281.85158	190	1+
281.90145	92	
282.04131	104	
282.27668	114	
283.02393	80	
283.07113	208	
283.78796	332	
284.07466	174	
284.29563	296	1+
284.78846	234	
284.87386	194	
284.95440	92	
285.82996	84	
285.85695	122	
286.40961	100	
286.57167	86	
286.85382	192	1+
286.91281	84	
287.81028	128	
287.91792	94	
289.03406	80	
289.79066	198	
289.87990	132	
290.79867	536	1+
290.88619	84	
291.01424	86	
291.80319	448	1+
292.08012	88	
293.85134	482	1+
293.89431	94	
294.80942	94	
294.85428	404	1+
294.92075	84	
297.84375	168	1+
298.80420	216	1+
299.78307	436	1+
300.85806	358	1+
301.86347	294	1+
301.88699	82	
302.03001	78	
303.00165	80	
303.94704	84	
305.89839	82	
305.93164	100	
307.31095	82	
307.79948	326	
307.88893	262	
308.29199	98	
308.94485	84	
309.00296	84	
309.28832	98	
309.81698	142	
310.30729	82	
310.88311	80	
311.88542	136	1+
312.80659	238	1+
313.05260	80	
314.86492	142	
315.15920	80	
315.91615	84	
319.81499	150	1+
320.14473	116	
320.78975	124	
321.79736	204	1+
321.81767	230	1+
321.92440	106	
322.77312	86	
323.24186	126	
324.44329	100	
326.49454	82	
326.95873	106	
END IONS

###FS:    #m/z: 363.95717 #charge 1+
###MS: 50
###MSMS: 52
BEGIN IONS
TITLE=Cmpd 38, +MS2(363.9572), 28.0-35.0eV, 1.1min #52
RTINSECONDS=65.4465
SCANS=50,52
PEPMASS=363.95717	371104
CHARGE=1+
130.06818	100	
183.94999	100	
189.86336	326	
190.86198	156	
191.85897	770	
192.95278	96	
193.99093	104	
196.88278	140	
200.94759	112	
203.86887	92	
205.88171	160	
205.95058	112	
207.87346	390	1+
209.86822	280	
209.94421	988	
210.88322	482	1+
210.93621	122	
212.01220	96	
212.87903	3042	1+
213.98136	110	
214.89358	248	
216.51787	104	
218.91412	160	
219.49137	124	
222.42074	90	
222.95202	714	
223.95524	368	
223.97154	98	
224.94973	2102	1+
225.88830	100	
226.94696	7448	1+
226.97141	130	
227.07771	92	
227.09096	122	
227.92980	410	
228.89481	1318	1+
228.94221	6956	1+
230.85863	98	
230.88987	4390	1+
232.88689	722	1+
234.88094	652	1+
235.12114	92	
237.93230	88	
239.42431	92	
240.83341	244	1+
240.94022	440	
240.96177	908	1+
241.93903	2532	1+
242.90860	90	
242.94107	1784	1+
242.95838	680	1+
243.82113	362	1+
243.87618	188	1+
244.95738	3996	1+
245.93893	268	
246.84744	100	
246.95322	4076	1+
247.51356	106	
248.80301	330	1+
248.90012	1622	1+
248.95384	196	
249.84532	438	1+
250.13604	102	
250.89585	162	
252.89045	108	
252.91573	166	
253.83836	156	
253.90594	196	
255.14662	206	1+
256.45411	98	
257.62912	92	
258.40057	102	
258.84446	310	1+
258.97554	152	
259.83055	92	
259.90460	88	
260.07089	88	
260.83235	456	1+
260.96961	610	1+
262.82737	118	
264.79828	176	1+
264.82067	148	
265.08615	306	1+
265.88761	102	
265.97801	166	
266.81287	764	1+
267.39319	98	
267.77807	136	
267.81431	474	1+
267.84081	262	1+
267.97429	608	1+
268.84208	200	1+
268.96360	770	1+
269.96986	492	1+
270.94412	128	
271.09747	94	
272.85331	180	
272.94132	104	
273.91732	146	
274.86283	312	1+
275.41583	90	
275.92149	88	
276.82162	122	
277.03647	104	
277.92088	206	
278.56089	94	
278.80772	134	
278.84520	134	
278.91387	266	1+
279.10659	332	1+
279.79621	122	
279.81861	90	
279.85349	100	
280.40921	142	
280.79023	950	1+
280.85678	144	
281.11700	178	
281.78982	808	1+
282.83136	120	
282.86405	110	
282.97982	294	1+
283.85132	454	1+
283.98101	204	1+
284.10167	108	
284.44689	102	
284.77590	94	
284.82456	354	
285.84543	908	1+
285.93365	102	
286.05663	98	
287.43700	98	
288.83569	94	
289.85595	120	
290.43861	90	
290.78871	256	
291.79953	114	
292.44218	90	
292.86898	122	
293.11830	164	
293.85509	482	1+
296.80695	286	
297.12458	100	
297.80887	192	
297.85474	120	
298.80222	1224	1+
299.86291	132	
300.90640	92	
301.80145	594	1+
301.85788	384	1+
302.79784	212	
303.80543	1010	1+
303.85679	646	1+
304.10794	168	
304.40756	96	
304.87892	100	
305.15724	140	
306.89024	134	
307.82245	192	1+
307.89564	132	
308.86115	258	1+
308.90616	88	
311.43405	94	
311.71804	88	
311.88514	320	1+
312.82142	222	
312.85963	128	
314.44253	104	
314.82036	140	
314.84971	98	
314.91564	88	
316.81583	300	1+
319.12915	126	
319.82214	220	
319.87616	122	
320.80564	104	
321.81839	854	1+
321.86957	240	
321.94433	88	
322.92863	124	
323.01823	88	
324.89250	216	
326.87429	548	1+
327.50850	130	
328.80743	136	
328.89586	110	
328.95290	92	
332.39614	88	
332.79007	90	
335.86174	92	
336.74234	96	
336.94708	260	1+
338.82736	426	1+
339.82907	380	1+
339.93151	100	
340.94147	88	
341.72200	102	
342.90441	222	1+
346.42533	88	
349.74032	100	1+
349.93556	92	
352.90378	100	
353.21036	94	
356.76134	88	
362.71261	148	1+
362.76627	92	
362.84906	290	1+
363.96166	116	
365.31593	96	
365.72854	122	
365.77459	178	1+
367.32606	242	
367.89089	132	
368.19013	94	
368.73656	122	
END IONS

###FS:    #m/z: 507.84609 #charge 1+
###MS: 50
###MSMS: 53
BEGIN IONS
TITLE=Cmpd 39, +MS2(507.8461), 28.2-35.2eV, 1.1min #53
RTINSECONDS=66.2185
SCANS=50,53
PEPMASS=507.84609	206172
CHARGE=1+
196.01625	174	
199.88419	134	
214.88308	242	1+
224.97716	338	
232.89608	250	
233.90098	154	
234.88976	136	
235.91533	154	
237.93375	228	
238.06159	134	
243.88860	220	1+
248.12101	150	
250.89871	144	
252.88860	162	
254.38740	172	
254.89902	154	
255.90688	176	
256.38899	206	1+
256.79024	196	
257.86913	142	
258.87515	256	
260.88276	230	
261.88459	134	
262.78829	190	1+
263.89727	184	
265.39134	158	
265.92599	210	1+
266.16692	188	
268.85995	158	
268.88939	144	
270.38891	228	
270.88255	158	
271.87526	138	
272.85533	340	
272.91055	150	
273.85694	192	
274.85305	166	
274.88526	150	
275.84510	162	
277.80897	158	
278.83191	164	
278.86488	138	
278.89505	172	
279.83042	136	
280.87927	166	
281.10131	170	1+
283.89837	142	
286.81875	214	1+
287.85550	582	
288.03879	234	1+
288.86987	206	
289.88234	590	
290.86823	472	
291.87693	456	
293.39235	134	
293.87232	2462	1+
294.12452	138	
294.80390	168	
294.95538	174	1+
295.81452	152	
296.85607	330	1+
298.79881	226	1+
298.85233	138	
298.88121	460	1+
299.83979	150	
300.40062	144	
300.85942	740	1+
301.13373	106	1+
301.84987	168	
301.86412	456	1+
303.39989	282	1+
303.86904	412	1+
304.02376	174	1+
305.86312	1164	
306.12933	330	1+
306.84569	220	
306.88138	210	
307.06190	164	1+
307.88880	752	
308.14345	920	1+
308.81762	170	
308.84654	200	
308.87913	1588	1+
310.15744	854	1+
310.40350	158	
310.87184	158	
311.88327	3966	1+
313.82889	140	
314.86395	672	1+
314.94718	190	
315.58399	92	1+
316.86334	488	1+
317.81518	264	1+
317.88488	278	1+
318.86226	242	1+
320.87869	160	
320.91181	190	1+
322.34807	244	
322.89121	268	
322.97262	368	1+
323.14803	180	1+
323.87628	526	
323.97546	276	1+
324.86026	482	1+
325.90191	376	
326.75521	140	
326.88278	2512	1+
327.37245	352	1+
327.80950	202	
327.89437	692	1+
328.87374	178	
328.89597	562	1+
329.82063	146	
329.87922	690	1+
330.80454	172	
332.80914	150	
332.87722	876	1+
332.91229	178	
332.98591	134	1+
334.32352	150	
334.81008	140	
334.89983	254	
335.83978	286	1+
335.88464	208	
336.89155	226	
337.88473	318	
338.17709	230	1+
338.87767	696	1+
340.86543	170	
342.20347	206	1+
344.88349	324	1+
345.81582	150	
347.83475	136	
348.73013	162	
348.75907	294	1+
349.73946	262	1+
350.74345	206	1+
350.83077	432	1+
350.88677	278	
350.90985	186	
352.91084	150	
353.84850	1100	1+
353.89132	170	
354.78268	172	1+
355.88907	586	1+
356.91109	194	
357.30738	234	1+
360.37299	278	1+
360.83405	202	1+
360.87636	204	1+
360.89540	134	
361.41037	292	1+
363.79213	172	1+
364.86129	136	
365.77571	134	
365.88578	210	1+
366.84123	774	1+
366.92042	174	
367.70759	648	1+
367.76572	414	1+
367.84412	448	1+
368.38757	236	1+
368.89653	624	1+
369.70909	364	1+
369.83547	346	
370.41725	182	1+
370.83779	202	
371.72484	230	
372.04684	336	1+
372.80048	168	
372.86115	256	1+
373.37420	226	1+
373.72278	344	1+
373.81853	434	1+
373.90109	170	
374.81330	344	1+
376.88131	196	1+
377.88239	130	1+
378.84577	274	1+
379.90265	134	
380.38794	144	
380.72187	150	
381.71940	500	1+
381.84125	480	1+
383.36481	150	
384.84932	2156	1+
385.77594	196	1+
385.85140	1226	1+
386.74389	184	1+
386.91994	176	1+
387.71835	158	
387.84839	250	
388.78916	222	1+
388.84451	172	
389.20099	348	1+
389.71209	186	
389.84779	136	
389.91195	150	1+
390.05416	152	
390.73708	176	
390.84134	1106	1+
391.80338	160	
391.91492	150	1+
392.06935	138	
392.83083	362	
392.87015	174	
393.74111	306	1+
393.79764	162	
393.82450	156	
393.86423	642	1+
394.74717	170	1+
394.78321	140	
396.40900	226	
397.39468	154	
397.88646	178	
398.72981	830	1+
399.85023	470	1+
400.72292	288	1+
400.75763	222	1+
402.86577	1810	1+
403.73153	290	1+
403.87017	1330	1+
405.86368	1108	1+
406.75808	334	1+
406.80458	144	
407.72956	204	
407.75892	244	1+
407.86780	1738	
408.36107	144	
408.74279	150	
408.85058	2840	1+
409.71857	358	
409.82859	182	
410.73308	1040	1+
410.83904	2188	1+
411.80944	324	1+
413.07929	142	
413.86448	230	1+
415.75675	172	1+
415.86889	196	1+
416.73523	150	
417.82240	298	1+
417.86035	300	
421.64194	210	1+
421.88430	322	
422.34221	206	1+
422.82751	308	1+
422.87539	736	1+
423.80133	168	
424.86466	234	
425.75480	138	
425.86859	194	
425.88427	180	
426.86337	1708	1+
427.73435	1094	1+
428.07573	220	1+
428.84770	1370	1+
428.88680	446	1+
429.73919	1078	1+
429.83066	170	
430.74175	684	1+
431.87389	540	1+
433.85438	276	
434.89336	140	
435.84724	356	1+
435.87445	284	1+
439.89527	596	1+
442.87817	136	
444.76399	208	
444.87346	3098	1+
445.74436	404	1+
446.83906	126	1+
447.76438	304	1+
448.04451	136	
448.89500	148	
449.87644	1040	1+
451.22838	124	1+
457.90994	164	
458.75336	238	1+
462.20104	156	1+
462.88406	966	1+
465.69900	160	1+
465.89441	160	
466.89032	142	
467.88995	1386	1+
468.70058	262	1+
469.77804	144	
469.89588	230	
480.64677	118	1+
485.72987	158	1+
485.90089	670	1+
504.80634	170	1+
508.91662	190	1+
509.86162	404	
END IONS

###FS:    #m/z: 340.94103 #charge 1+
###MS: 54
###MSMS: 55
BEGIN IONS
TITLE=Cmpd 40, +MS2(340.9410), 28.0-35.0eV, 1.2min #55
RTINSECONDS=69.9295
SCANS=54-55
PEPMASS=340.94103	980118
CHARGE=1+
86.59047	132	
187.16501	98	
187.93687	92	
189.86252	104	
190.92933	300	1+
190.94671	146	
192.92579	610	
193.89140	214	1+
196.99018	96	
197.87891	124	
199.50067	92	
203.93008	142	
205.95020	498	1+
206.86205	86	
208.95723	264	
210.89822	120	
210.93789	456	
212.88058	574	1+
212.93453	132	
213.90314	90	
213.93981	1370	1+
215.88674	1090	1+
215.94086	88	
219.89483	118	
221.48772	92	
221.89346	314	1+
221.94301	98	
222.39066	168	
222.95719	410	1+
223.83631	198	1+
223.90281	94	
225.98971	130	
226.88864	266	1+
226.94746	126	
226.96822	136	
228.39196	98	
228.94717	374	
230.02952	88	
230.88889	1184	1+
231.89095	684	1+
231.95076	1482	1+
233.89735	450	1+
233.94772	348	1+
234.83764	190	1+
235.87021	162	
235.89054	260	
237.06376	212	
237.09093	92	
237.90567	96	
239.78858	108	
240.83461	166	
240.85090	132	
241.90357	142	
241.94802	196	1+
241.97996	134	
243.82909	136	
243.86654	162	
244.95448	114	
245.51964	88	
245.84319	94	
245.87683	130	
246.04756	88	
246.20314	94	
246.97339	288	1+
248.90324	172	
249.89704	136	
249.96381	172	
250.62763	86	
250.89002	112	
251.54966	102	
251.95966	192	1+
253.84611	104	
254.90509	152	
254.96529	544	1+
255.07437	456	1+
255.78636	194	1+
256.03937	88	
256.50299	98	
256.51862	94	
256.84977	102	
256.90038	206	
256.96311	194	
257.41147	154	
258.84563	518	
258.90886	120	
259.06683	116	
259.84762	242	
259.89788	100	
259.95572	144	
260.83909	308	
261.83986	240	
262.50655	88	
262.82907	202	1+
263.97611	100	
266.04745	94	
266.86221	130	
268.84213	210	
269.11660	90	
270.85212	130	
270.95109	94	
272.83478	130	
272.87834	90	
272.93238	122	
273.02059	96	
273.79169	158	
273.85505	158	
274.79866	150	
274.85688	90	
274.89559	130	
275.85481	614	1+
276.85732	436	1+
276.95239	128	
277.85345	120	
277.89025	160	
277.97586	96	
278.84599	856	1+
279.91164	110	1+
280.79510	88	
280.85852	232	1+
281.05229	256	
281.89410	164	
281.98846	166	
282.05077	116	
282.88193	144	
283.78614	246	
284.53173	136	
285.82088	184	1+
286.79335	190	1+
287.86258	176	
289.78609	100	
291.86938	116	
292.89384	160	
293.37133	92	
293.81194	114	
293.87320	132	
294.86425	586	1+
296.76301	86	
296.85596	92	
297.84481	102	
297.98100	118	
298.01128	206	1+
298.79716	166	
298.81701	170	
298.87701	114	
299.06100	124	
299.78409	136	
299.87066	152	
300.81821	126	
300.92976	108	
301.86431	276	1+
302.84749	130	
302.91240	194	1+
305.74998	94	
305.87917	112	
306.80442	224	1+
306.83113	118	
307.62109	102	
308.88278	112	
309.32276	88	
309.81676	194	
309.88837	160	
310.03334	94	
310.88008	254	1+
311.81136	88	
312.80771	150	1+
313.70461	102	
314.87355	116	
315.81907	86	
318.59514	86	
318.88583	128	
319.88415	106	
324.89321	160	
328.48090	106	
328.88813	246	
328.90863	180	1+
329.82632	100	
329.87207	122	
330.82481	140	
330.89807	100	
334.96471	106	
335.78987	102	
338.87244	160	
339.02630	152	
339.82933	270	
341.17783	86	
342.29901	104	
343.91264	100	
345.16064	88	
END IONS

###FS:    #m/z: 507.84623 #charge 1+
###MS: 54
###MSMS: 56
BEGIN IONS
TITLE=Cmpd 41, +MS2(507.8462), 28.2-35.2eV, 1.2min #56
RTINSECONDS=70.7015
SCANS=54,56
PEPMASS=507.84623	251654
CHARGE=1+
196.01704	172	
209.94758	138	
214.02921	154	
222.97150	484	1+
232.89797	414	
238.05963	212	
239.84555	218	1+
240.91291	140	
250.97138	278	
252.08694	202	
252.89865	142	
254.09371	148	
256.83750	180	
258.88165	172	
260.88241	146	
263.07470	200	
264.88783	214	1+
265.09287	188	
268.07620	178	1+
269.89372	150	
271.38504	262	1+
271.91326	206	1+
273.85723	180	
278.83587	138	
278.87238	320	1+
280.10774	284	1+
281.02718	164	1+
282.79208	138	
284.87644	150	
285.85679	244	
286.85977	138	
287.08159	148	1+
287.11967	182	1+
287.85214	854	1+
288.86831	194	
289.03964	144	
289.88204	492	
290.38531	190	
290.86741	1412	1+
291.39052	146	
292.88744	236	
293.87473	1976	1+
293.96230	134	
294.12095	158	
294.81881	244	1+
295.86403	172	
297.85952	154	
297.88519	326	1+
299.89202	426	1+
300.37782	142	
300.85804	436	1+
300.89708	294	1+
301.34202	166	
301.40793	172	
301.79582	226	
303.86898	1120	1+
305.86206	1538	1+
306.88444	274	
307.89241	558	
308.14217	756	1+
308.87383	1944	1+
309.40500	248	1+
309.81195	378	1+
310.15799	416	1+
310.81713	266	1+
310.84571	238	
311.34978	366	1+
311.85115	168	
311.88424	3496	1+
313.88365	852	1+
313.92936	188	
313.99378	146	
314.37317	210	1+
314.75378	190	1+
314.86347	1152	1+
316.81462	282	1+
316.86605	258	
317.89263	220	
318.86450	208	
319.89282	188	
320.36966	140	
320.83939	226	1+
321.84349	178	1+
323.87323	212	
324.80848	288	1+
324.86327	252	
325.83544	202	1+
325.86506	172	
326.88376	3930	1+
327.38674	416	1+
328.37355	164	
328.83665	154	
328.87249	590	1+
328.94497	226	1+
330.88207	192	
330.89593	172	
330.98304	202	1+
331.87062	1168	1+
332.82590	154	
332.87367	1012	1+
332.90307	142	
334.12457	142	
334.84084	492	1+
335.84219	354	1+
336.36759	248	1+
336.89005	268	
336.94323	186	
337.77760	312	1+
337.87951	624	1+
338.04822	212	
338.90293	134	
339.87922	410	1+
339.89825	164	
340.89743	142	
341.88993	150	
341.98552	136	
343.75977	192	1+
346.39483	372	1+
346.83938	146	
347.76791	150	
347.81396	140	
347.89167	410	1+
348.72696	318	1+
349.75589	290	1+
350.88832	492	1+
351.75582	160	
352.77983	322	1+
352.88864	214	1+
352.91094	154	
353.85239	754	1+
353.91972	214	1+
355.35281	220	
355.81244	144	
355.88682	320	1+
356.83939	162	
357.87547	408	1+
360.89967	308	1+
362.70331	148	
362.86853	144	
365.08284	218	1+
365.85569	172	
366.18719	204	
366.78746	244	
366.83974	1110	1+
367.70907	874	1+
367.76658	150	
368.78690	148	
368.86401	176	
368.89705	246	
369.41761	186	
369.71231	538	1+
369.83944	706	1+
369.89624	426	1+
370.03591	154	
370.78369	304	
370.96492	272	1+
371.19453	202	1+
371.77721	138	
371.83473	218	
372.83270	426	1+
372.91239	138	
373.83411	304	1+
373.89341	326	1+
374.72661	156	1+
374.81446	414	1+
376.75155	158	
376.95008	142	1+
379.38329	138	
380.72476	386	
380.78257	454	1+
380.88489	264	1+
381.72582	280	
381.78739	386	1+
381.83951	424	1+
381.86059	470	1+
382.71545	152	
382.86212	286	1+
383.70905	142	
384.85025	1918	1+
384.88824	140	
385.77602	252	1+
386.89294	148	
387.40083	148	
387.84827	590	1+
388.79437	170	
389.19551	144	
389.70962	158	
389.84718	258	
390.78958	330	1+
390.84433	1560	1+
390.86978	180	1+
391.90616	196	
392.06114	136	1+
392.82798	984	1+
394.40144	142	
394.78871	230	
394.83005	302	1+
394.86285	366	1+
395.78361	194	
395.86788	280	1+
396.73760	136	
396.89916	138	
398.73065	316	
398.87017	220	
399.72331	620	1+
399.80504	178	1+
399.84761	280	
401.80718	206	1+
402.86056	244	
403.87143	714	1+
404.75204	290	1+
404.82862	164	1+
405.86405	170	
406.05614	194	1+
406.86093	274	
407.72118	200	
407.74022	144	
407.86901	1770	
408.85713	1852	1+
408.91143	358	1+
409.72515	878	1+
409.75175	196	
410.83595	988	1+
410.86623	320	
411.88077	164	
412.73053	274	
412.79564	146	
412.84327	596	1+
412.86888	256	
413.07390	422	1+
413.87686	226	
414.86495	208	
415.73192	212	1+
415.87490	286	
416.87839	152	
417.85392	494	1+
420.87644	250	
421.74331	380	1+
421.77197	138	
421.87936	310	
421.91621	190	
422.86756	182	
423.78121	340	1+
423.86811	630	1+
424.89241	182	
425.74955	452	1+
425.89552	140	
426.81412	248	1+
426.86252	1484	1+
427.36851	140	
427.73436	1180	1+
428.84990	1844	1+
428.88614	590	1+
429.75377	196	
430.73969	604	1+
431.86840	630	
432.86565	590	1+
432.90621	132	1+
433.88597	172	
438.76875	170	
439.89362	536	1+
441.75482	142	
441.92123	152	
442.87621	334	1+
444.67714	124	1+
444.87279	2972	1+
445.67408	222	1+
445.74226	512	1+
446.81292	148	
447.70949	430	1+
448.75280	138	
449.87725	652	1+
451.90932	214	1+
455.22938	124	1+
457.90150	276	1+
462.88276	1068	1+
464.78318	248	
467.89019	1408	1+
468.78359	280	
470.89652	146	
475.88148	142	
479.76515	192	1+
485.89798	934	1+
486.84510	218	
489.83310	172	1+
500.79034	158	1+
503.23221	182	1+
508.66253	228	1+
508.92023	164	
509.85722	272	
509.91578	180	
END IONS

###FS:    #m/z: 336.94618 #charge 1+
###MS: 54
###MSMS: 57
BEGIN IONS
TITLE=Cmpd 42, +MS2(336.9462), 28.0-35.0eV, 1.2min #57
RTINSECONDS=71.4735
SCANS=54,57
PEPMASS=336.94618	122790
CHARGE=1+
182.87565	130	
191.95089	86	
197.87192	80	
203.19458	78	
204.88191	76	
205.95154	286	
205.97231	92	
207.87501	186	1+
209.94567	152	
211.91682	116	
211.94398	4904	
212.87738	1790	1+
212.94511	96	
213.93974	1594	1+
213.98128	80	
214.89268	188	
215.88739	270	
215.97072	90	
217.88222	130	
217.93813	176	
217.97485	78	
223.96253	186	
225.83816	78	
226.82924	136	1+
226.94596	122	
226.96697	96	
228.89448	396	1+
229.46409	90	
229.95487	3440	1+
230.88999	2360	1+
231.95027	2052	1+
233.82785	468	1+
233.89693	128	
233.94337	208	1+
234.83135	272	1+
235.87921	82	
235.89465	192	
236.36750	92	
236.85606	246	1+
236.94355	86	
238.89551	150	1+
240.83067	164	
240.93742	78	
240.96574	80	
241.84203	158	
241.95782	86	
243.63603	116	
243.90049	76	
244.45507	78	
245.36580	104	
245.87031	82	
245.98568	92	
246.44403	102	
246.90323	76	
246.97703	192	
247.65050	94	
247.96532	740	1+
248.89874	708	1+
249.01279	106	
249.82902	78	
249.95939	206	
250.84157	154	
250.89739	146	
250.94875	156	
250.96389	114	
251.83462	464	1+
251.92325	130	
251.97027	88	
252.96992	1852	1+
253.08765	98	
253.16279	94	
253.41895	76	
253.79855	84	
253.90408	682	1+
254.93839	116	
254.96637	746	1+
255.07671	438	
256.91538	300	
256.96117	514	1+
257.79483	82	
257.85015	126	
258.84609	474	1+
258.90982	164	
259.79391	80	
259.81849	198	1+
259.86702	88	
259.95694	296	1+
260.22564	94	
260.85416	150	
260.94627	122	
261.31988	82	
261.84779	96	
262.84092	102	
263.09777	78	
263.63774	90	
263.83267	104	
263.86071	140	
263.90105	100	
264.10665	84	
264.93500	90	
265.86233	166	1+
266.35020	94	
266.84544	80	
266.99788	82	
267.84134	656	1+
268.81935	204	1+
268.91754	76	
269.25169	78	
270.85165	108	
270.97724	330	1+
272.80369	84	
272.84062	210	
274.85904	100	
274.89035	86	
275.85515	450	1+
276.40304	86	
277.83911	148	
278.83884	560	1+
279.80258	80	
279.85983	92	
280.50519	102	
280.87743	84	
282.57601	92	
282.83734	80	
283.83741	158	
283.89219	84	
284.34782	88	
284.80317	240	1+
284.84704	104	
285.84876	1060	1+
286.14045	144	
286.74419	92	
286.84998	752	1+
287.09761	96	
287.41603	82	
288.06173	88	
288.84982	122	
288.89626	78	
289.44304	104	
289.78449	124	
289.82366	168	1+
290.79981	312	1+
290.85396	112	
291.80372	268	1+
291.85485	192	1+
292.87493	78	
293.85916	296	1+
293.89404	148	
294.80698	332	1+
296.90876	130	
297.15850	82	
297.93783	94	
298.27296	82	
298.30915	86	
299.81492	86	
299.93147	90	
299.96149	88	
299.98337	172	1+
302.85792	82	
302.95674	104	
303.27090	88	
304.86134	144	
306.84830	84	
308.89586	82	
309.02897	82	
309.94265	92	
310.79926	158	1+
310.87707	266	
311.87389	116	
313.36792	82	
313.87939	122	
314.58203	76	
315.45131	82	
315.85964	80	
316.28495	118	
317.89079	82	
321.29033	86	
323.41546	84	
324.89673	88	
328.82185	92	
328.88741	308	1+
329.85787	82	
329.88227	100	
330.81529	88	
333.93598	76	
334.39393	80	
336.30960	78	
336.78941	78	
338.88382	104	
338.95644	106	
340.78803	112	
END IONS

###FS:    #m/z: 340.94117 #charge 1+
###MS: 58
###MSMS: 59
BEGIN IONS
TITLE=Cmpd 43, +MS2(340.9412), 28.0-35.0eV, 1.3min #59
RTINSECONDS=75.1925
SCANS=58-59
PEPMASS=340.94117	1042170
CHARGE=1+
187.87226	134	
190.94657	114	
192.92593	240	
193.07887	98	
194.92260	146	
196.88366	110	
206.38382	98	
208.88374	110	
208.94162	306	1+
210.93824	226	
211.02252	90	
212.87501	652	1+
212.89563	158	
213.93999	1092	1+
214.07470	92	
214.88166	1170	1+
214.89414	238	
215.41364	110	
215.94743	106	
216.98253	92	
217.93695	142	
218.91683	98	
220.90174	104	
221.86712	126	
221.89304	154	
222.40975	100	
223.95917	328	1+
226.39020	92	
226.94752	136	
226.97102	190	
227.78509	190	
228.95201	92	
230.88835	1116	1+
231.94953	1444	1+
233.87259	158	
233.89715	320	1+
235.86939	106	
235.88835	114	
236.92673	96	
237.83499	204	1+
238.79964	94	
239.79009	112	
239.90621	100	
241.84123	190	
241.94224	92	
242.84971	132	
243.89544	156	
244.13639	94	
244.90653	104	
245.50446	88	
246.06263	98	
246.97728	170	
247.97846	196	1+
248.70659	92	
248.87794	128	
248.89840	90	
249.90736	172	
249.96212	160	
250.89571	114	
250.94630	130	
253.07067	132	
254.40099	88	
254.84482	122	
254.90568	140	
254.96741	518	1+
255.07423	330	1+
255.79432	102	
255.91277	124	
256.84174	138	
256.89625	86	
256.91457	106	
256.96184	92	
257.84357	996	1+
258.84466	698	1+
258.86132	152	
258.91299	190	1+
258.96533	106	
259.13928	100	
259.63154	102	
259.95605	190	
260.08296	90	
260.51892	98	
260.83773	624	1+
263.83573	258	1+
263.86285	124	
264.79711	102	
266.57053	88	
266.92352	88	
267.13574	108	
267.90947	88	
267.97501	136	
268.84277	332	1+
269.94926	92	
269.96355	92	
270.41554	94	
270.80202	184	
270.83837	408	1+
272.93606	212	
273.11477	120	
273.80965	138	
273.87646	88	
274.31229	92	
274.42034	112	
274.82958	98	
275.80851	116	
275.84197	104	
276.85661	400	
277.86487	188	
278.84459	842	1+
281.40908	94	
281.85875	178	
281.87868	100	
282.44149	100	
283.09298	124	
283.42892	90	
283.84858	150	
283.86511	148	
285.37764	98	
288.85635	126	
289.80262	112	
290.78927	100	
290.85715	120	
291.80245	286	1+
292.80476	190	1+
294.40692	92	
294.86783	398	1+
294.94646	98	
295.83504	162	
295.97558	108	
296.80264	212	1+
296.85519	106	
297.84890	156	
297.97688	176	
298.58069	94	
299.06584	120	
299.79981	194	1+
299.88939	214	1+
300.86913	118	
301.85993	138	
302.85442	118	
304.40774	104	
304.85513	136	
305.20289	120	
307.79681	100	
308.80248	90	
308.87893	176	
309.29418	116	
310.82152	116	
310.88016	112	
310.94650	94	
311.03692	92	
311.87746	166	1+
313.84649	114	
318.82173	140	1+
318.88272	150	
318.98993	102	
319.18063	88	
322.04578	100	
324.41452	90	
325.82488	272	1+
325.89385	120	
328.19118	144	
328.80757	94	
328.81903	104	
328.88538	96	
330.81357	148	1+
331.77016	100	
333.86504	108	
333.98744	88	
335.29246	90	
336.12293	94	
336.37264	104	
338.17613	116	
338.77638	106	
338.87173	106	
339.40872	102	
339.83256	134	
342.90240	124	
344.31261	94	
346.40260	106	
END IONS

###FS:    #m/z: 336.94644 #charge 1+
###MS: 58
###MSMS: 60
BEGIN IONS
TITLE=Cmpd 44, +MS2(336.9464), 28.0-35.0eV, 1.3min #60
RTINSECONDS=75.9655
SCANS=58,60
PEPMASS=336.94644	115616
CHARGE=1+
77.81500	214	
182.86407	80	
192.02065	84	
193.88246	78	
194.02356	90	
197.07312	96	
199.93288	82	
205.95040	200	
207.97165	210	
210.88500	232	
211.94427	3508	
212.87845	1906	1+
213.93886	1352	1+
215.88801	506	1+
215.93761	166	
216.39151	90	
217.88319	424	1+
220.87405	142	
221.98510	78	
223.90293	80	
223.97162	206	1+
225.94680	264	1+
226.89526	94	
227.78585	104	
228.43465	114	
228.89347	328	
229.43030	86	
229.95589	3734	1+
230.02201	98	1+
230.88926	2420	1+
231.94987	1658	1+
232.33156	80	
232.82930	120	
233.82830	134	
233.89855	344	1+
234.83616	120	
235.89439	126	
236.83223	114	
240.78738	122	
241.95798	84	
242.89002	120	
245.79699	114	
245.87661	92	
246.60420	78	
246.84979	104	
246.90522	160	
246.95000	92	
246.97731	176	
247.96542	838	
248.89863	858	1+
248.98610	152	
249.05657	272	1+
249.82694	566	1+
249.87384	144	
249.96141	610	1+
250.82951	420	1+
250.95260	150	
250.99514	162	
251.95985	88	
252.37023	92	
252.47950	100	
252.93218	84	
252.97037	1502	1+
253.08466	90	
253.79379	202	1+
253.84067	108	
253.90664	634	1+
254.61103	102	
254.94181	94	
254.96660	686	1+
255.07140	250	
256.00573	78	
256.85793	108	
256.88537	86	
256.91736	156	
258.84770	136	
258.88838	226	1+
259.95749	112	
260.02372	94	
260.83515	112	
261.83253	160	
262.08289	106	
262.84013	124	
264.98268	104	
265.08818	116	
266.09175	88	
266.96774	132	
266.98582	80	
267.80136	202	1+
267.84465	128	
268.84060	446	1+
269.90548	120	
270.84256	254	1+
270.98163	88	
271.40817	78	
271.80239	156	
271.86288	108	
271.91507	122	
272.97464	104	
273.79595	94	
274.07608	78	
274.89435	138	
275.85437	132	
275.87174	146	
276.36827	100	
276.39898	88	
276.85697	730	1+
276.94006	120	
276.98403	134	
277.83337	218	
278.39075	102	
278.83358	610	1+
279.08800	80	
279.83544	418	1+
279.91952	90	
280.07330	78	
280.79035	102	
280.90229	96	
281.85990	320	1+
281.95483	90	
282.91456	88	
283.07757	80	
283.42473	94	
283.78469	86	
283.92116	110	
284.17353	78	
284.26497	84	
285.85157	204	
286.85066	1010	1+
288.85179	240	1+
289.40549	220	1+
289.87748	82	
289.93643	88	
291.07078	80	
291.42928	88	
291.80209	140	
291.85995	98	
292.43725	80	
292.81845	164	
293.10814	170	
293.87254	80	
293.90317	232	1+
294.86477	128	
296.81520	92	
298.06525	96	
299.19876	98	
299.42568	84	
302.01700	90	
304.76764	80	
305.20750	78	
305.88867	80	
306.88157	112	
307.16251	102	
308.49157	88	
309.84312	92	
309.87105	364	1+
310.81887	120	
310.87533	264	1+
313.86780	80	
313.91351	78	
316.81153	92	
317.83092	92	
317.88457	150	
320.32931	116	
320.89853	106	
321.76241	96	
321.80096	90	
323.88843	92	
324.89774	118	
325.42390	86	
325.89498	110	
326.88646	126	
327.28262	82	
328.88793	258	
328.96624	78	
329.17805	86	
329.87363	154	
332.80933	102	
333.88552	80	
334.80493	98	
334.95982	88	
337.88545	82	
338.18120	84	
339.82834	154	1+
340.61309	92	
END IONS

###FS:    #m/z: 359.96239 #charge 1+
###MS: 58
###MSMS: 61
BEGIN IONS
TITLE=Cmpd 45, +MS2(359.9624), 28.0-35.0eV, 1.3min #61
RTINSECONDS=76.7375
SCANS=58,61
PEPMASS=359.96239	87954
CHARGE=1+
152.51632	98	
179.93516	88	
195.89735	104	
197.85459	90	
197.91162	102	
203.85351	104	
205.93079	94	
208.40327	94	
208.45344	90	
208.94420	86	
209.94260	638	1+
210.88343	86	
216.89146	114	
221.89351	88	
221.96951	168	
222.88536	244	1+
222.95361	786	1+
223.50096	90	
223.82570	92	
223.97722	124	
224.02398	250	1+
224.94888	1732	1+
224.97210	364	1+
225.89064	276	1+
226.94756	4894	1+
226.97147	160	
227.92776	118	
228.94219	4988	1+
230.89051	124	
233.96246	212	
234.86636	124	
236.73013	96	
237.04300	90	
237.87643	108	
238.93680	144	
239.43003	114	
240.78671	86	
240.94139	590	1+
240.96299	476	
241.04030	90	
241.91090	140	
241.95655	902	1+
242.95775	630	1+
244.95818	2204	
245.79712	90	
245.83739	142	
245.85632	118	
245.94345	364	
246.95376	2928	
246.97608	476	1+
247.04193	88	
248.80652	150	
249.07851	88	
249.43908	104	
249.85847	94	
250.91335	100	
250.95096	330	
251.07262	118	
251.10922	120	
252.03475	88	
252.80560	148	
252.87704	128	
252.95384	90	
254.25224	90	
255.37174	96	
256.90276	190	1+
257.20965	84	
258.97214	218	
260.09667	92	
260.97408	210	
261.02627	94	
261.82719	252	1+
261.88967	160	
263.97150	88	
264.79442	104	
264.81748	244	1+
265.41710	92	
265.80909	486	1+
265.88842	94	
265.97861	108	
266.57281	114	
266.81360	424	1+
266.92543	98	
267.90548	96	
267.97396	290	
268.90721	86	
268.95856	120	
269.97072	474	
271.84385	118	
272.96654	182	1+
274.38765	90	
274.79730	264	1+
275.36894	96	
276.85473	518	1+
277.40846	98	
278.84341	94	
278.91391	144	
279.52700	106	
279.85264	150	
279.96141	84	
279.99526	92	
280.10853	100	
280.79406	1096	1+
280.93333	96	
281.86226	138	
283.32979	92	
283.84058	120	
283.85887	86	
284.71836	92	
284.82563	440	1+
288.41216	98	
289.88603	86	
290.78325	124	
290.85476	126	
291.80410	116	
291.97685	144	
292.82541	86	
292.86979	150	
293.15667	120	
294.01091	86	
294.07616	96	
294.86175	102	
295.86044	86	
296.62768	94	
296.81143	308	1+
296.83036	90	
296.86679	134	
298.07265	120	
298.80308	1134	1+
299.95268	86	
300.80202	168	
301.78132	188	
301.81245	126	
301.85568	106	
302.82874	100	
303.78667	140	
306.43006	182	
306.88739	150	
306.93006	102	
307.13276	142	
308.84355	90	
308.87916	110	
310.16121	86	
311.79566	120	
311.86455	120	
312.88215	240	1+
315.81074	402	1+
316.81594	340	1+
317.04521	86	
318.73354	102	
318.76647	126	
318.83004	124	
318.87780	98	
319.82292	186	
321.81927	346	1+
322.92939	94	
323.88596	184	1+
324.31719	90	
324.84170	182	1+
325.76485	88	
327.80723	124	
327.94488	88	
332.37811	116	
332.81931	164	1+
333.75189	210	1+
334.95109	116	
336.94843	126	
338.61484	110	
339.84407	106	
340.23817	146	
340.94101	224	
342.20730	140	
343.26086	88	
344.96455	88	
347.88983	106	
351.76781	154	
356.77237	94	
356.90724	194	
359.15369	92	
360.54704	88	
361.76000	98	
363.39687	86	
363.78325	134	
364.71430	218	1+
END IONS

###FS:    #m/z: 322.93052 #charge 1+
###MS: 62
###MSMS: 63
BEGIN IONS
TITLE=Cmpd 46, +MS2(322.9305), 28.0-35.0eV, 1.4min #63
RTINSECONDS=80.4205
SCANS=62-63
PEPMASS=322.93052	2905584
CHARGE=1+
56.22242	78	
175.70743	90	
192.88590	124	
196.88373	76	
197.00074	80	
197.01442	74	
197.88571	100	
198.02916	82	
201.04297	104	
205.94994	178	
207.97800	168	
211.79019	94	
212.87568	92	
212.90008	78	
213.89728	86	
215.88690	136	
217.88960	76	
219.79892	78	
220.91988	84	
221.93930	80	
222.02011	74	
222.94974	542	1+
224.91102	78	
225.86284	158	
226.57518	92	
227.81881	76	
227.95478	196	
228.91583	92	
230.83665	78	
230.88471	114	
231.88949	84	
232.46075	84	
233.39621	88	
234.36111	86	
235.11751	80	
235.61115	96	
235.93902	110	
237.07219	80	
237.91807	76	
238.07370	216	1+
238.84692	84	
238.88676	172	
238.90772	80	
238.93923	328	1+
239.07425	206	1+
239.80251	142	
240.82496	168	
240.89963	104	
240.94081	4322	
241.78435	78	
241.82479	112	
241.93949	10478	1+
242.88160	78	
242.94190	7096	1+
243.82505	168	
243.87845	118	
244.81966	120	
244.90089	74	
244.93942	1436	1+
245.88276	154	1+
245.90289	76	
246.97492	650	1+
247.79939	76	
247.85349	126	
248.95285	86	
248.97981	78	
249.07494	84	
249.82128	76	
250.94642	152	
252.00377	76	
252.82912	214	1+
252.85052	78	
252.95945	78	
253.08882	78	
253.83372	136	1+
253.92553	90	
254.53616	100	
254.91237	84	
255.94873	98	
256.93781	82	
257.07999	104	
257.80036	270	
258.83269	224	
258.85053	76	
260.12254	96	
261.83240	170	
261.84485	108	
262.34760	86	
262.83034	512	1+
263.83476	338	1+
263.86092	86	
265.05878	108	
265.85760	90	
266.06970	90	
266.24978	82	
266.85505	120	
268.57102	78	
268.91022	130	
269.09658	110	
269.85447	146	
269.94356	76	
270.80346	216	
271.80582	104	
271.84152	272	1+
272.39627	96	
272.79338	76	
272.84447	220	1+
272.92314	74	
273.08142	74	
273.78940	300	1+
274.85355	268	1+
275.80842	234	1+
275.92366	94	
276.89698	92	
277.03101	128	
277.08107	84	
278.84685	346	1+
279.09153	868	1+
280.83619	90	
282.79194	114	
282.85498	104	
283.06564	114	
283.78896	182	
283.84999	128	
284.29176	198	
284.92447	218	1+
285.81527	76	
287.81096	86	
289.78730	118	
289.80846	98	
289.87802	172	
290.80285	82	
290.85282	112	
291.80101	120	
293.82994	82	
293.85169	110	
293.86959	80	
294.85623	118	
295.09422	114	
296.51133	76	
297.55275	80	
299.78528	158	
301.85482	78	
302.24123	84	
303.83022	92	
303.87014	110	
304.82504	80	
304.87493	86	
307.79894	354	
307.89209	190	
308.17474	76	
308.29345	98	
308.86954	170	
308.89695	96	
309.24492	84	
309.88643	134	
311.85868	120	
312.76817	82	
313.76173	74	
314.91057	88	
316.86309	134	
317.80022	76	
320.81440	92	
320.87204	76	
322.03937	80	
322.77768	76	
322.97848	86	
324.52964	94	
324.88852	144	
326.90035	128	
327.34943	82	
END IONS

###FS:    #m/z: 340.94123 #charge 1+
###MS: 62
###MSMS: 64
BEGIN IONS
TITLE=Cmpd 47, +MS2(340.9412), 28.0-35.0eV, 1.4min #64
RTINSECONDS=81.1925
SCANS=62,64
PEPMASS=340.94123	1070310
CHARGE=1+
156.68588	90	
189.86516	218	
190.93086	218	
192.92666	82	
194.92236	104	
196.88489	88	
205.95377	142	
208.88496	108	
208.95779	102	
210.93681	276	
212.87969	186	
213.03769	82	
213.88629	164	
213.94009	1594	1+
214.40384	92	
214.88296	754	1+
214.89578	82	
215.93582	354	
217.88379	392	1+
219.88447	92	
222.97376	98	
223.95710	104	
224.97564	96	
225.67954	80	
226.16310	82	
226.89598	118	
226.96697	98	
227.78640	126	
227.95039	84	
228.94237	108	
229.95409	252	
230.89107	406	
231.89070	276	
231.95120	1306	1+
232.89363	510	1+
233.94834	568	1+
234.93408	142	
235.89378	130	
235.91345	90	
236.40149	86	
236.83760	92	
237.86303	94	
238.79371	80	
238.88201	84	
239.79096	102	
239.90481	164	
240.83284	218	
240.90113	82	
241.44435	98	
241.84405	154	
242.21410	90	
242.83165	108	
242.94746	184	
243.83019	132	
243.89114	118	
244.95464	102	
245.06612	86	
245.83361	270	1+
246.92849	96	
248.83444	120	
248.90242	202	
249.83300	80	
249.89804	228	
249.96449	386	1+
250.05259	100	
250.08918	88	
251.87927	118	
251.96148	192	
251.98021	80	
252.00655	138	
253.96063	92	
254.37570	80	
254.90499	140	
254.96575	698	
255.07406	148	
256.26182	114	
256.56385	100	
256.86177	120	
256.92012	106	
256.96354	198	
257.79865	158	
257.90928	200	1+
257.97456	80	
258.45174	86	
258.84598	352	
259.84713	226	
259.93431	96	
259.95899	110	
260.83631	598	1+
260.85779	132	
260.93887	84	
261.89833	90	
263.34085	84	
263.80515	80	
263.84573	162	
263.89885	82	
264.84585	90	
264.89834	104	
265.52909	82	
265.85713	120	
266.85325	86	
267.80561	108	
268.84093	144	
269.84273	132	
270.83859	116	
271.93824	120	
272.93443	232	
272.97628	192	
273.79112	266	
273.84719	174	
274.86625	100	
274.90077	128	
275.82153	88	
275.85257	506	1+
275.91856	106	
276.85692	474	1+
278.84465	864	1+
279.03051	84	
282.05709	112	
282.84443	128	
282.87325	140	
283.60708	82	
289.79216	160	
289.88049	82	
290.90951	100	
292.37113	98	
292.86611	96	
294.86756	170	1+
295.93437	84	
296.83470	88	
296.86680	376	1+
297.78747	222	1+
299.87435	108	
300.85903	202	1+
300.87960	112	
301.07418	82	
301.57342	88	
301.81230	158	
301.87847	204	1+
302.17103	80	
302.38854	94	
302.94102	134	
304.87798	270	1+
306.93045	84	
307.79453	190	
310.82675	114	
310.89062	80	
311.88082	118	
313.83093	80	
315.88554	100	
316.55132	84	
320.81909	148	
324.85687	78	
325.38838	86	
325.90898	192	
326.42588	82	
326.90064	86	
327.12272	92	
328.82725	114	
330.12337	80	
330.81091	128	
330.82775	144	
332.87259	172	
334.87869	146	
336.39542	106	
338.38709	80	
338.87409	114	
341.08903	84	
342.90160	106	
END IONS

###FS:    #m/z: 363.95734 #charge 1+
###MS: 62
###MSMS: 65
BEGIN IONS
TITLE=Cmpd 48, +MS2(363.9573), 28.0-35.0eV, 1.4min #65
RTINSECONDS=81.9645
SCANS=62,65
PEPMASS=363.95734	464660
CHARGE=1+
61.92512	100	
189.86338	392	1+
191.85739	658	
195.97156	98	
196.88489	128	
197.88980	90	
198.87671	96	
200.88003	98	
205.88032	106	
207.87713	104	
207.94596	98	
208.87227	112	
209.81475	108	
209.94410	1580	1+
210.88548	296	
212.01911	108	
212.87865	3200	1+
214.89246	210	
215.40810	102	
218.91498	84	
220.50599	84	
222.88630	92	
222.95346	1210	1+
223.40868	108	
224.89406	164	
224.94905	1274	1+
224.97418	94	
225.88812	684	1+
226.07062	84	
226.92093	86	
226.94768	8770	1+
227.93333	280	
228.01114	118	1+
228.16174	108	1+
228.89537	590	1+
228.94243	7844	1+
230.80351	96	
230.85417	86	
230.88949	3638	1+
232.88431	722	1+
234.46278	88	
234.88735	178	
234.92962	128	
237.12805	88	
238.50176	112	
238.95536	94	
240.82020	244	1+
240.94021	1052	
240.96244	396	
241.93989	1768	1+
242.94194	1110	1+
243.82254	134	
243.85671	128	
244.09350	136	1+
244.84249	86	
244.95752	3904	1+
245.15898	110	
245.94111	444	
246.83406	204	1+
246.90548	446	1+
246.95318	4138	1+
247.02201	90	
247.39531	100	
247.43604	88	
247.83790	170	1+
248.80634	192	
248.89965	1754	1+
249.80181	86	
249.85654	88	
249.91848	86	
249.94180	118	
250.89902	302	1+
250.97212	106	
253.08682	84	
253.90433	328	1+
256.90512	102	
257.41235	110	
258.83184	532	1+
258.85025	110	
260.83077	124	
260.96884	424	1+
261.83537	116	
261.87996	88	
262.96695	170	
263.97787	186	
263.99655	86	
264.96462	124	
264.98533	92	
265.08740	96	
265.78372	376	1+
265.81455	122	
266.41836	84	
266.62588	88	
266.81356	546	1+
266.86625	110	
267.85385	148	
267.97434	588	1+
269.96873	964	1+
270.41174	112	
271.02373	92	
271.48699	94	
271.84732	108	
271.91794	320	
274.85898	150	
274.88238	94	
275.80703	264	1+
277.81934	134	1+
277.86042	110	
278.79691	258	
278.84166	354	1+
279.78895	1034	1+
279.90305	102	
280.79168	888	1+
280.87123	84	
281.11438	172	
282.00617	88	
282.78736	508	1+
282.80203	124	
282.83169	92	
283.06033	92	
283.79075	386	1+
283.85005	164	
284.82975	148	
284.85379	182	
285.84714	360	
285.86433	176	
286.81810	128	
286.92238	98	
287.80899	106	
287.87651	92	
290.78664	218	1+
292.02882	88	
294.41943	104	
294.86347	246	1+
294.92427	182	1+
296.17500	86	
296.81308	128	
297.80544	190	
298.80403	1252	1+
299.87088	100	
300.80221	1108	1+
301.05291	92	
301.81041	204	
301.86213	460	1+
302.09113	106	
303.80691	330	1+
303.83393	124	
303.85623	742	1+
304.87731	274	1+
305.77169	90	
306.12870	250	1+
306.57521	86	
308.28825	124	
308.87989	124	
308.90369	96	
310.87662	202	1+
310.99231	94	
311.12871	106	
314.80834	126	
315.45583	90	
315.81245	564	1+
316.28068	84	
316.81185	610	1+
317.87044	128	
319.88019	118	
320.90944	124	
321.81915	314	
321.86710	352	1+
322.92569	128	
323.82181	116	
324.08712	86	
324.81611	94	
324.87758	188	
326.75400	84	
326.87072	288	
327.82470	142	
328.88725	144	
329.75595	106	
329.88125	94	
332.90716	84	
333.89113	98	
333.92033	92	
336.94506	164	
337.94621	100	
337.97342	114	
339.08783	88	
340.94032	108	
344.37857	90	
346.39136	94	
347.20764	92	
349.80020	100	
353.77639	154	
355.16700	90	
356.39032	92	
358.77124	118	
358.78826	100	
359.85873	112	
363.75744	146	
363.78320	128	
366.72647	132	
366.76361	112	
366.79616	92	
END IONS

###FS:    #m/z: 322.93045 #charge 1+
###MS: 66
###MSMS: 67
BEGIN IONS
TITLE=Cmpd 49, +MS2(322.9305), 28.0-35.0eV, 1.4min #67
RTINSECONDS=85.6265
SCANS=66-67
PEPMASS=322.93045	3152492
CHARGE=1+
183.93182	92	
192.88847	112	
205.96247	92	
206.94876	90	
207.92328	78	
207.97347	198	
208.89687	94	
209.94463	110	
213.92004	96	
215.65492	90	
220.87446	114	
221.90487	88	
222.95288	238	
223.87351	80	
223.96010	178	
224.97082	110	
225.88515	78	
225.92484	104	
227.57226	98	
227.81315	74	
227.87809	74	
227.92827	78	
227.95397	126	
228.10236	78	
232.86346	76	
232.90093	152	
233.97774	74	
234.16578	80	
234.82414	74	
235.90517	76	
237.13297	78	
237.78887	104	
237.88769	80	
238.02975	74	
238.93954	338	
239.08084	354	1+
239.89387	100	
240.79417	164	
240.82175	308	1+
240.94005	3264	
241.78749	210	1+
241.94237	2976	
242.94177	8310	1+
243.00387	86	
243.08274	140	1+
243.83405	78	
243.96002	74	
244.83278	196	1+
244.89152	92	
244.93987	2388	1+
245.80277	76	
245.89124	100	
245.98362	88	
246.05892	98	
246.97575	414	1+
247.83784	100	
247.92031	252	1+
248.42594	94	
248.80179	82	
248.95215	288	1+
248.97617	74	
249.91075	132	
250.91689	88	
250.93790	124	
251.79402	96	
252.56568	98	
252.83262	80	
254.50892	78	
254.90508	158	
255.78395	100	
256.87053	84	
257.08463	136	
257.16422	92	
257.44989	76	
257.79927	108	
257.89622	80	
257.91467	78	
258.44203	104	
258.80287	96	
258.83285	200	
258.97424	120	
259.33882	104	
259.49699	76	
260.82736	144	
260.84390	120	
261.35759	88	
261.82764	782	1+
262.82960	486	1+
263.48206	78	
263.93507	78	
263.98085	86	
264.06437	90	
264.11235	80	
264.80728	96	
264.82927	78	
266.85750	78	
266.90155	94	
267.35497	86	
267.84327	88	
268.91542	78	
271.80046	106	
271.86326	146	
271.89363	76	
272.85204	76	
273.79420	342	
275.81135	178	
276.81574	102	
276.85241	236	
277.85746	128	
278.84413	76	
278.87211	78	
278.98517	82	
279.04318	80	
279.09157	1026	1+
280.14605	98	
281.05777	102	
281.09742	98	
281.80681	80	
281.85172	224	1+
282.17957	88	
283.06813	146	
283.32763	84	
283.79085	82	
283.81598	82	
284.07267	112	
284.29271	318	1+
284.87643	320	1+
284.95053	84	
285.84018	90	
287.12904	78	
288.86666	82	
289.81511	82	
290.78785	80	
291.78578	110	
291.80088	278	1+
291.85456	110	
292.81743	134	
293.81175	118	
294.85815	174	
294.88741	84	
294.94646	84	
295.90050	74	
296.25564	78	
296.80903	100	
296.91533	84	
298.41737	80	
299.78590	192	
300.37605	76	
300.81898	74	
300.85521	232	1+
301.86620	266	1+
302.37357	76	
304.94991	82	
305.87754	152	
306.43987	96	
306.79754	282	1+
307.44304	76	
307.80368	202	1+
307.87490	230	1+
307.88990	246	1+
312.81358	76	
312.85707	80	
314.82067	128	
315.75444	76	
315.78113	92	
317.83847	106	
319.40473	82	
319.82618	90	
320.19094	94	
321.88407	78	
322.21968	120	
322.32321	96	
325.13595	74	
325.88702	204	1+
END IONS

###FS:    #m/z: 363.95720 #charge 1+
###MS: 66
###MSMS: 68
BEGIN IONS
TITLE=Cmpd 50, +MS2(363.9572), 28.0-35.0eV, 1.5min #68
RTINSECONDS=86.399
SCANS=66,68
PEPMASS=363.95720	513568
CHARGE=1+
86.82952	82	
152.59516	86	
184.93249	94	
189.86107	464	1+
191.85985	342	
196.95055	80	
197.93908	92	
207.87502	272	1+
207.94603	136	
209.86731	122	
209.94349	1358	1+
210.88440	652	1+
211.86187	86	
212.05131	138	
212.87934	3170	1+
216.41147	122	
216.90465	80	
222.95240	608	1+
224.82881	86	
224.90367	86	
224.94962	1386	1+
224.97859	124	
225.88796	84	
225.97625	134	
226.89210	144	
226.94740	7940	1+
226.97349	122	
227.82448	138	
227.88011	102	
227.92615	152	
228.89462	466	1+
228.94240	7572	1+
230.83572	228	1+
230.88991	2862	1+
232.88428	578	1+
234.88207	102	
235.43389	94	
237.38818	92	
237.97130	96	
238.46753	86	
238.79060	208	1+
238.93876	122	
239.91483	84	
240.12585	82	
240.82353	162	
240.94036	380	
240.96225	754	1+
241.93888	1950	1+
242.82166	392	1+
242.94158	1410	1+
244.89494	86	
244.95736	3486	1+
245.00068	100	
245.82614	116	
245.94086	336	
246.81434	86	
246.90779	94	
246.95271	4400	1+
247.14646	144	
248.80280	208	
248.85096	92	
248.90113	1454	1+
248.97592	90	
249.80296	274	
249.96892	90	
250.79160	184	1+
250.89738	206	1+
250.94262	154	
250.96985	294	1+
251.07477	112	
252.07810	132	
252.89084	116	
253.90814	242	1+
257.91890	124	
258.84392	288	1+
258.93951	106	
258.97440	310	
260.82900	88	
260.96806	148	
261.83096	306	1+
261.85148	114	
262.97096	214	1+
263.05286	96	
263.35259	86	
264.81513	100	
264.83413	94	
266.81357	304	1+
267.78493	120	
267.85005	92	
267.97370	754	1+
267.99612	86	
268.80936	184	
268.92035	138	
268.95688	150	
269.80164	142	
269.96802	1184	
271.86675	106	
271.91314	134	
274.79827	270	1+
275.43216	114	
276.86500	156	
277.86073	426	1+
278.79741	192	
278.84306	190	
278.85907	352	1+
279.10105	278	
280.79187	754	1+
280.83811	154	
281.80558	98	
281.97870	88	
282.78971	210	
282.92072	172	1+
282.97921	130	
283.78869	364	1+
283.82389	440	1+
283.85483	206	1+
284.89386	84	
285.41263	232	1+
285.84676	482	1+
286.62543	82	
286.91544	94	
287.81754	246	1+
288.84065	118	
290.78723	168	
291.79182	132	
293.85055	180	
293.86778	270	1+
294.57957	106	
294.92763	106	
296.81167	252	
297.81055	274	
298.42663	82	
298.80200	2318	1+
298.82939	110	
299.41733	104	
299.95926	100	
301.86267	132	
302.79100	96	
303.80797	238	
303.85837	1016	
303.90222	90	
304.88509	298	1+
305.55701	96	
305.80540	88	
306.83002	114	
306.86331	94	
307.05063	82	
307.80431	88	
307.93118	84	
311.78503	106	
313.09161	88	
315.18332	82	
316.45538	94	
316.81423	490	1+
318.88467	156	
319.82308	132	
320.83155	132	
320.88443	138	
321.48182	86	
321.54326	80	
321.81624	94	
321.86348	268	1+
322.82325	84	
323.25870	112	
323.81947	120	
324.15354	90	
324.89573	86	
326.86865	528	1+
327.12095	156	
327.89078	98	
330.91589	94	
333.86618	92	
334.73955	90	
336.94511	362	
338.39827	92	
339.82870	278	
340.76840	110	
340.83104	136	
340.90571	82	
340.94276	136	
341.89944	104	
343.91447	82	
346.27244	80	
346.42089	88	
351.11740	98	
351.76379	190	1+
352.19051	88	
353.95926	142	
354.57267	82	
355.91965	124	
356.84669	80	
359.06093	82	
359.96627	134	
360.08743	86	
360.18103	94	
361.90032	90	
362.78618	96	
365.87899	130	
368.72944	162	1+
END IONS

###FS:    #m/z: 507.84652 #charge 1+
###MS: 66
###MSMS: 69
BEGIN IONS
TITLE=Cmpd 51, +MS2(507.8465), 28.2-35.2eV, 1.5min #69
RTINSECONDS=87.171
SCANS=66,69
PEPMASS=507.84652	305646
CHARGE=1+
196.01539	162	
201.91200	156	
214.88600	298	1+
222.97348	156	
230.90243	216	
232.89821	572	1+
236.12372	154	1+
236.88681	200	
238.06319	206	
240.07970	240	1+
241.85515	148	
250.96922	174	
252.07367	212	1+
254.90119	196	1+
258.87640	138	
260.88521	252	
266.17008	204	1+
267.37838	150	
268.10928	154	
270.85836	278	1+
271.88601	354	1+
272.38697	174	
272.85564	388	1+
275.91394	196	
278.83130	130	
282.89572	236	1+
287.85344	902	
289.88374	204	
290.86272	880	1+
290.88074	164	
291.09701	248	1+
291.39663	198	1+
291.89590	310	
293.87119	1332	1+
296.85461	334	1+
297.86826	140	
297.90392	232	1+
298.80335	130	
299.84383	200	
300.05893	144	
300.84588	670	1+
300.86060	228	
300.89781	140	
300.94014	148	
302.80098	260	1+
302.87379	200	
303.86822	668	1+
303.88776	174	
305.86387	1646	1+
306.84778	160	
307.89042	494	
308.14183	630	1+
308.82403	190	1+
308.84325	138	
308.87259	2064	1+
310.15890	544	1+
310.98870	192	1+
311.88518	2836	1+
311.93408	166	1+
313.88112	806	1+
314.86525	940	1+
317.88923	236	
318.85799	260	
318.87269	296	1+
320.76012	130	
321.82701	138	
322.85218	264	
322.90288	210	1+
323.82381	128	
323.87448	500	1+
324.37935	128	
324.81960	154	
324.86413	346	1+
325.89521	174	
326.88359	3208	1+
326.91923	130	
328.87699	510	
329.89305	126	
330.80237	188	1+
330.82641	154	
330.87900	228	
330.89815	126	
331.88553	140	
332.80483	142	1+
332.87639	350	
333.38084	330	1+
333.87322	492	1+
335.84622	224	
336.77575	132	
336.94325	248	
337.88321	596	1+
337.90269	174	
338.01416	148	1+
338.38673	172	
340.82010	212	1+
344.72276	126	1+
345.81611	230	1+
345.83131	148	
345.90822	164	
347.76560	298	1+
347.88754	146	
348.17298	132	
348.91203	170	
349.75678	150	
349.99242	172	1+
350.39812	212	1+
350.76490	136	
350.80257	138	
350.81928	342	1+
351.88953	256	1+
353.85027	296	
353.89841	398	1+
354.79157	152	
354.84905	154	
355.72458	154	
355.89146	552	1+
356.79138	128	
356.85748	210	1+
358.78686	210	
360.00769	180	1+
363.86668	146	
365.91695	240	1+
365.94736	186	1+
366.18709	174	
366.70461	282	1+
366.84143	830	1+
367.77093	744	1+
368.83651	712	1+
368.89603	224	1+
369.70665	158	
369.83819	594	1+
370.88085	166	
371.11079	126	
371.19228	166	
371.83592	138	
373.72361	172	
373.89914	182	
374.81685	174	
375.85669	468	1+
375.88511	370	1+
376.15945	214	1+
377.16388	152	1+
378.73214	232	1+
379.78680	168	
380.72057	704	1+
380.85023	368	1+
382.77978	140	
383.79574	222	
384.84949	1802	1+
385.72254	134	
385.75863	132	
386.89167	184	
387.91679	286	1+
388.73598	264	1+
389.71654	126	
390.02219	132	
390.79321	164	
390.84098	1320	1+
391.73301	154	
391.94272	158	
392.82620	706	1+
392.89247	212	1+
393.85050	556	1+
394.75640	314	1+
394.78221	156	
396.69357	218	1+
398.72850	602	1+
398.86615	170	
399.77909	246	1+
399.85126	420	
400.81747	272	1+
401.72529	202	1+
402.86384	256	
403.80879	180	
403.86883	284	
404.79049	136	
404.87057	196	
405.73904	386	1+
405.75807	154	
405.85952	168	
406.85738	264	
407.73438	280	
407.77847	138	
407.85992	2724	1+
409.72543	628	1+
410.72886	446	1+
410.84095	692	
410.86589	276	
411.80879	130	
411.83962	722	1+
411.86186	208	
412.75397	134	
412.87063	188	
413.87676	258	
414.37132	150	
414.75773	136	
414.80457	298	1+
415.74425	186	1+
415.80957	252	1+
416.88346	264	1+
417.82233	142	
417.85858	188	
419.80308	186	1+
421.73322	142	
421.87716	236	
422.87088	370	
423.76755	336	1+
423.79101	144	
423.86533	698	1+
424.81607	134	
425.15315	166	1+
425.73284	170	
425.76375	400	1+
426.83210	154	
426.86161	1624	1+
427.73341	426	
427.88439	350	1+
428.74531	286	
428.80168	272	1+
428.84765	1468	1+
429.70458	270	1+
429.72900	168	
429.74460	772	1+
430.74277	474	1+
431.86676	800	1+
433.77123	150	1+
433.85799	240	1+
434.21647	248	1+
435.86063	244	1+
435.89103	144	
439.89463	290	
440.88096	158	
441.90358	138	
443.75617	134	
444.76261	194	
444.87465	2626	1+
444.94900	126	
445.71835	212	
445.74706	506	1+
446.86711	158	
447.70646	664	1+
448.46727	210	1+
448.76075	142	
448.89143	148	
449.87875	394	1+
450.74860	536	1+
450.77186	140	
451.75031	360	1+
451.86818	266	
452.86575	176	
452.98093	146	
453.83085	136	
453.86806	152	
457.90347	724	1+
461.70033	130	
462.88271	1002	1+
467.70532	126	
467.88933	984	1+
468.71031	200	
468.79222	138	
472.86709	130	
478.72494	240	1+
483.90643	124	
485.90159	312	
486.89898	178	
489.72439	136	
501.60750	190	1+
503.79724	244	1+
504.80284	198	1+
505.29442	140	
506.20177	208	1+
510.80863	182	1+
510.86870	130	
END IONS

###FS:    #m/z: 322.93046 #charge 1+
###MS: 70
###MSMS: 71
BEGIN IONS
TITLE=Cmpd 52, +MS2(322.9305), 28.0-35.0eV, 1.5min #71
RTINSECONDS=90.8425
SCANS=70-71
PEPMASS=322.93046	3177326
CHARGE=1+
65.58496	94	
110.66288	78	
187.08773	80	
189.92681	126	
190.89255	72	
192.89109	138	
192.93037	92	
193.06694	74	
193.44234	78	
194.89339	78	
201.88549	90	
205.97032	90	
206.01234	74	
206.93274	74	
207.97018	120	
208.90706	80	
208.94348	208	1+
211.88858	80	
211.94021	70	
212.87931	134	
212.91040	72	
216.85220	74	
217.44035	78	
218.85087	72	
218.88787	84	
222.95464	370	1+
225.89918	96	
227.11890	76	
227.86440	116	
228.78380	72	
230.08935	74	
230.88721	184	
230.89931	74	
231.91058	76	
234.82185	80	
234.93484	78	
236.89935	136	
238.94114	314	
239.07611	122	
239.79679	96	
240.09734	78	
240.79472	82	
240.82148	234	1+
240.94130	3336	
241.08070	78	
241.79213	74	
241.93893	11720	1+
242.83073	106	
242.94115	8658	1+
243.82257	104	
244.81936	364	1+
244.93973	2160	1+
245.98193	80	
246.83392	152	
246.96870	148	
247.97809	140	
248.85051	232	
249.96375	96	
250.04254	114	
250.90318	72	
252.07369	72	
252.83280	76	
253.83718	284	1+
254.90427	72	
255.36580	102	
256.84185	88	
256.89626	190	
258.54841	116	
258.79911	76	
258.83336	184	
258.97157	90	
259.84175	142	
260.80425	72	
260.82985	862	1+
260.86577	86	
261.83134	634	1+
262.90331	162	
262.92456	74	
263.83626	110	
263.88076	104	
263.97957	124	
264.83496	90	
264.85914	80	
265.85932	72	
266.12379	90	
266.39195	88	
267.86103	70	
268.21116	86	
269.90088	80	
270.81951	82	
271.47704	72	
271.79353	128	
271.92818	116	
272.17714	78	
272.85089	126	
274.21474	100	
275.80792	110	
276.81904	78	
278.02034	72	
278.09603	102	
278.85178	168	1+
279.09342	1036	1+
280.04240	76	
280.83265	172	1+
282.10142	72	
282.27244	94	
282.39407	104	
282.80119	70	
282.86084	132	
282.89593	76	
283.02388	94	
283.07017	204	
283.80359	132	
284.29340	228	
284.86605	304	1+
285.02933	92	
285.21764	90	
285.29758	124	
285.81983	72	
287.86168	250	1+
287.92422	70	
289.05912	84	
290.39683	80	
290.78364	80	
291.77075	78	
291.80485	146	
293.80887	94	
295.87108	72	
295.89022	76	
296.82290	84	
298.81015	76	
299.78549	118	
300.78196	114	
300.91280	84	
301.86031	90	
301.88067	84	
301.91244	82	
301.98089	70	
303.86203	74	
304.37534	74	
304.89403	146	
305.84652	74	
306.78168	86	
306.80629	216	1+
306.87818	76	
306.90014	80	
307.89038	316	1+
308.91704	72	
310.72892	74	
310.88085	330	1+
311.79148	86	
311.86002	192	1+
312.30776	118	
313.38070	80	
313.80903	72	
315.88804	178	1+
316.93786	96	
318.77671	84	
319.83309	78	
320.37549	84	
322.03295	86	
322.84058	76	
323.25428	80	
323.81123	92	
323.88957	374	1+
324.38898	90	
324.86126	164	
324.89352	260	1+
325.31968	78	
325.76572	192	1+
326.82743	96	
327.88522	72	
328.05825	88	
END IONS

###FS:    #m/z: 363.95727 #charge 1+
###MS: 70
###MSMS: 72
BEGIN IONS
TITLE=Cmpd 53, +MS2(363.9573), 28.0-35.0eV, 1.6min #72
RTINSECONDS=91.6145
SCANS=70,72
PEPMASS=363.95727	508582
CHARGE=1+
185.88871	92	
187.93829	88	
189.86292	752	1+
191.85875	488	
196.01590	86	
196.88547	132	
207.87682	182	
209.86838	114	
209.94384	1058	1+
210.88462	220	
212.87863	2046	1+
213.60813	100	
214.89526	136	
220.50759	100	
222.95090	612	
223.94701	1080	1+
224.94848	736	1+
226.88661	90	
226.94669	6228	1+
226.97422	114	
227.10888	116	
227.92168	138	
228.89462	400	1+
228.94247	5712	1+
229.08285	104	
230.88970	3160	1+
231.80042	88	
232.09087	122	
232.88386	432	1+
234.88084	302	
236.90020	84	
237.05682	162	
239.06960	152	
240.81209	94	
240.94012	426	
240.96195	290	
241.39478	84	
241.81987	168	1+
241.93896	1450	1+
241.96101	200	
242.94130	1012	1+
243.86963	174	
243.90781	104	1+
243.96293	124	
244.81922	90	
244.95745	3276	1+
245.94599	214	
246.90192	320	1+
246.95351	3568	1+
246.98633	88	
248.80074	220	
248.83998	146	
248.90102	1606	1+
248.95217	132	
249.80424	178	
250.51460	88	
250.79895	134	
250.89597	410	
250.94737	258	
251.07126	152	
252.07099	222	1+
253.01248	84	
253.90704	162	
254.89887	102	
258.83319	230	
258.97249	164	
259.03239	96	
260.44138	88	
260.83268	214	
260.97092	104	
261.83958	144	
262.83178	118	
262.99259	106	
264.09046	112	
264.81526	188	1+
264.96833	314	1+
265.06297	86	
266.34819	88	
266.81694	306	
266.94187	92	
267.78565	224	
267.81755	278	
267.84527	118	
267.97266	502	1+
268.13778	126	
268.78270	92	
268.80446	118	
268.96470	936	1+
269.80925	168	
269.96975	772	1+
270.80796	98	
270.94373	114	
271.05624	90	
271.91507	324	1+
272.84635	130	
274.42192	142	
275.90519	94	
276.80753	96	
276.83905	132	
277.09502	110	
278.80206	210	
279.09820	112	
279.24614	88	
279.79766	98	
280.11677	100	
280.79368	978	1+
280.91068	112	
281.87710	148	
282.85649	94	
283.07646	194	1+
283.78872	540	1+
283.85013	122	
283.93008	228	1+
283.96261	96	
283.98048	116	
284.82539	102	
284.87373	116	
285.84873	408	
286.66499	84	
286.81333	104	
286.88329	94	
286.97308	106	
287.81478	126	
289.80680	130	
290.79096	158	
291.89247	94	
293.11747	246	1+
294.86251	430	1+
295.84992	92	
295.86746	246	1+
296.81007	236	
297.80810	108	
297.93390	94	
298.80429	900	1+
299.12820	150	
299.87498	110	
300.80199	338	
301.79013	140	
301.80470	258	
301.86261	410	1+
302.80431	198	
303.80885	168	
303.85623	582	1+
304.44724	94	
304.46215	108	
304.88790	120	
305.81883	122	
306.43976	90	
307.89047	130	
308.86617	120	
309.11123	116	
310.10937	104	
311.00084	102	
313.37441	100	
313.85554	98	
314.82143	132	
315.17669	94	
316.81232	196	1+
316.85125	236	1+
316.88613	166	
317.88127	88	
318.79773	122	
319.81505	94	
321.81855	360	1+
321.86530	278	
322.93176	152	
322.96972	144	
324.02094	98	
324.38343	86	
326.46565	88	
326.87291	548	1+
326.93621	98	
332.10958	92	
336.94812	248	
338.06175	86	
339.82634	158	
340.86026	86	
347.15954	94	
347.75057	94	
348.10313	90	
348.90283	92	
355.00525	88	
355.78281	96	
356.77085	118	
359.81758	84	
360.28823	86	
360.71921	102	
361.01077	96	
364.77164	150	1+
368.35493	92	
END IONS

###FS:    #m/z: 507.84663 #charge 1+
###MS: 70
###MSMS: 73
BEGIN IONS
TITLE=Cmpd 54, +MS2(507.8466), 28.2-35.2eV, 1.6min #73
RTINSECONDS=92.395
SCANS=70,73
PEPMASS=507.84663	241226
CHARGE=1+
196.01716	372	
223.97906	170	
224.97651	370	
227.95421	110	
232.89551	630	1+
234.89454	128	
236.88804	184	
238.94575	136	
239.85635	146	
250.90752	152	
252.07866	124	
256.91345	240	1+
266.16848	140	
269.91794	126	
271.87782	216	1+
272.38560	126	
272.85460	332	1+
274.38229	118	
276.79781	114	
278.83191	160	
279.82912	342	1+
280.39599	108	
282.91217	236	1+
285.77717	174	1+
285.85358	182	
286.38020	116	
287.85232	696	1+
288.09264	242	1+
289.84708	148	
289.87740	224	
289.97040	194	
290.12791	272	1+
290.86845	712	1+
291.81765	222	1+
293.87237	1328	1+
296.85988	140	
296.88209	118	
298.80673	404	1+
298.85487	252	
299.88017	204	1+
300.11709	126	
300.85753	156	1+
301.84128	240	1+
302.35317	138	
303.86858	630	1+
305.86336	1350	1+
306.12507	154	
307.85452	142	
307.88409	228	
308.14232	760	1+
308.83990	116	
308.87226	1314	1+
309.16585	158	
309.88794	308	
310.15717	522	1+
310.89210	150	
311.12736	150	
311.88418	2450	1+
312.82075	112	
313.88008	446	
314.86486	590	1+
316.81274	118	
316.86580	410	1+
316.88908	110	
318.85743	120	
321.10529	134	
321.32227	236	1+
321.80551	138	
321.88033	160	
322.86723	804	1+
324.37910	150	
325.80791	160	
325.90123	322	
326.82179	392	1+
326.88345	3144	1+
327.97124	110	
329.87664	142	
330.16222	200	
330.81673	134	
330.88001	114	
331.41524	244	1+
331.78883	144	
331.80629	146	
331.88614	166	
332.87692	550	1+
332.91225	112	
334.85954	198	
335.37349	212	1+
335.77194	266	1+
335.88865	162	
337.88025	352	1+
339.33735	180	1+
339.88360	206	
340.90127	136	
341.82089	114	
341.87996	120	
343.87418	248	
344.87479	154	
346.89632	256	1+
347.77889	466	1+
348.84670	168	
348.88673	132	
349.75742	460	1+
350.78424	154	
350.89190	252	1+
350.92875	130	
353.85447	328	
354.77478	120	
355.78275	240	1+
355.89230	308	1+
356.86555	136	
358.14010	108	
360.76998	138	
362.73819	128	
363.78786	138	
365.78711	132	
366.84262	714	1+
366.87316	166	
367.70668	810	1+
367.76906	256	
367.82415	212	1+
367.87301	152	
368.77392	206	
368.89973	336	1+
369.77248	240	1+
369.83879	534	1+
370.79332	138	
371.14411	110	1+
371.91012	246	1+
372.77932	120	
373.71594	118	
373.81630	352	1+
373.87719	148	
375.73820	126	
375.88405	272	1+
376.79063	146	1+
376.86883	140	
378.83040	114	
379.38590	128	
379.88014	118	
380.71839	310	1+
380.86075	154	
381.83837	132	
382.39067	224	1+
383.71645	130	
383.79975	236	1+
384.85187	1070	1+
384.89804	160	
385.75353	126	
385.77871	118	
387.84666	502	1+
388.79574	126	
389.19775	156	
389.71327	180	1+
389.73006	134	
389.76340	144	
389.82474	110	
390.05237	264	1+
390.84071	722	1+
392.82624	734	1+
394.84182	180	
395.09771	116	
395.40082	122	
396.79150	114	
396.88531	130	
397.74345	136	
397.86417	132	
398.72986	906	1+
398.74832	210	
398.86533	110	
399.85425	208	
401.79947	180	
402.86473	228	
403.80920	156	1+
403.87209	296	
404.87585	256	
405.73802	130	
405.76450	174	
405.87684	178	
407.72984	258	
407.74973	460	1+
407.83570	186	
407.86841	1018	
408.08142	164	1+
408.85605	1598	1+
409.05160	202	1+
409.71810	356	
409.77655	110	
410.21920	126	
410.72139	794	1+
410.74245	144	
410.83494	890	1+
411.72356	626	1+
411.74090	248	
412.84529	442	1+
412.88152	126	
413.07438	210	
414.75087	114	
415.87685	370	1+
416.73642	164	
416.88102	244	1+
417.85735	136	
421.88389	140	
422.86873	236	
423.78749	144	
423.86911	948	1+
425.74984	580	1+
426.86375	762	1+
427.73498	1386	1+
427.94471	290	1+
428.09161	170	
428.81765	178	1+
428.84984	1024	1+
428.97981	114	1+
429.79246	116	
430.74055	238	
431.87113	262	
432.87267	466	1+
436.88883	110	
440.08242	120	
440.87510	124	
440.89934	170	
441.75564	236	1+
444.87295	1674	1+
445.74122	862	1+
446.68477	118	
446.77901	238	1+
446.87265	160	
446.90054	124	
447.71238	378	
447.89880	148	
449.87477	582	1+
450.74745	350	1+
451.74923	236	1+
457.90110	364	1+
458.90362	234	1+
462.88517	642	1+
464.88157	146	
465.72258	336	1+
467.89013	760	
468.88634	458	1+
470.72808	130	
471.87970	172	
485.89809	566	1+
487.28756	108	
END IONS

###FS:    #m/z: 340.94093 #charge 1+
###MS: 74
###MSMS: 75
BEGIN IONS
TITLE=Cmpd 55, +MS2(340.9409), 28.0-35.0eV, 1.6min #75
RTINSECONDS=96.079
SCANS=74-75
PEPMASS=340.94093	902064
CHARGE=1+
188.95319	78	
191.43744	80	
192.92383	194	
197.96025	70	
205.94767	92	
207.97994	72	
210.93647	128	
212.87580	404	1+
213.87886	290	1+
213.90234	82	
213.93901	668	1+
214.85506	110	
214.90041	92	
215.88765	366	
216.99689	92	
217.88127	246	
219.94458	94	
221.86841	76	
221.93969	82	
223.03119	106	
223.95955	116	
223.97931	208	1+
225.05636	78	
226.95046	86	
228.84734	136	
228.89300	74	
228.94807	116	
230.06503	86	
230.88821	242	
231.03842	96	
231.88973	162	
231.95128	984	1+
232.88798	84	
232.90107	536	1+
233.94716	132	
234.84648	72	
234.94251	80	
235.09365	82	
235.82617	72	
235.86910	102	
235.93723	70	
236.00731	72	
236.90021	142	
236.97389	76	
237.12338	98	
237.32741	94	
238.07530	72	
238.90384	72	
239.90890	90	
239.92190	74	
239.99275	84	
240.00990	104	
240.23044	76	
240.79728	132	
240.85265	120	
240.96156	118	
241.84045	204	
242.84124	92	
243.83042	124	
243.87954	84	
245.83840	124	
245.89593	120	
245.92587	90	
246.02989	90	
246.97520	302	1+
248.49544	106	
248.92548	74	
249.82718	74	
249.95528	452	1+
250.08936	82	
250.89985	94	
253.00966	140	
254.86559	84	
254.96648	610	1+
255.07322	176	
255.92696	84	
256.84967	148	
256.90892	78	
257.96261	178	1+
258.84670	568	1+
260.83222	254	
261.83806	198	
262.84201	110	
262.90462	86	
263.83238	72	
264.23012	104	
264.90933	82	
265.98325	78	
267.02779	88	
267.13232	72	
268.37197	80	
268.84148	342	1+
268.91333	76	
272.84786	72	
272.91488	94	
274.85937	82	
274.89236	72	
276.81336	76	
276.85890	420	
276.97150	70	
277.85934	252	
277.90383	78	
278.42559	92	
278.84498	914	1+
278.98918	124	
280.83065	102	
280.90828	150	1+
281.04952	102	
282.86716	136	
283.79173	114	
283.92444	334	1+
284.87212	182	1+
285.52694	102	
287.39529	82	
287.80778	74	
288.02007	78	
288.84321	130	
289.01477	90	
289.79342	86	
290.80050	76	
291.80096	254	
291.94299	84	
292.12135	110	
292.44253	92	
292.81817	312	1+
292.87764	76	
293.44691	82	
295.33906	70	
295.86876	128	
295.99553	78	
296.01001	86	
296.89143	156	
296.97674	78	
297.85596	224	1+
297.92564	94	
297.95056	76	
297.97221	144	
298.40456	90	
299.01275	190	
300.86869	72	
300.98930	84	
301.86302	322	1+
302.40800	90	
302.83904	90	
302.94489	98	
303.08285	74	
305.56126	78	
305.89999	82	
306.82591	114	
306.93649	80	
307.78999	92	
307.79841	270	1+
310.87756	108	
312.80949	108	
312.88841	282	1+
316.35730	76	
316.82018	94	
318.81688	80	
319.87763	144	
321.81220	76	
324.89262	100	
325.90454	110	
327.76389	94	
327.83169	76	
328.72468	80	
329.82342	110	
330.83069	78	
332.76344	116	
337.76381	80	
339.73901	86	
343.62236	90	
END IONS

###FS:    #m/z: 507.84605 #charge 1+
###MS: 74
###MSMS: 76
BEGIN IONS
TITLE=Cmpd 56, +MS2(507.8460), 28.2-35.2eV, 1.6min #76
RTINSECONDS=96.851
SCANS=74,76
PEPMASS=507.84605	191298
CHARGE=1+
196.01592	256	
209.94358	134	
214.88513	154	
224.12079	124	
229.86868	116	
232.89647	418	
237.88592	136	
240.07794	188	
244.90915	166	
250.97050	168	
258.10389	172	
261.38355	160	
269.88263	144	
272.85393	354	
275.85856	138	
276.85394	140	
277.88208	186	
279.83599	132	
279.85592	182	
280.39616	172	
281.11460	138	
283.81480	212	1+
283.88197	130	
285.85771	166	
287.81778	210	1+
287.85295	610	
288.84461	192	
288.86759	128	
288.87833	436	1+
289.85517	124	
289.88043	364	1+
290.86272	806	1+
291.88593	122	
293.87304	596	
294.87743	374	
295.86728	396	1+
298.85564	246	1+
300.89749	194	
301.84581	164	
303.86711	238	
303.96856	236	
304.87639	134	
305.86336	1620	1+
306.12047	158	
306.82307	140	
307.79754	422	1+
307.81484	120	
307.89188	224	
308.14358	750	1+
308.80169	356	1+
308.87144	1310	1+
309.83936	124	
309.88902	630	
310.15726	676	1+
310.22603	140	1+
310.86945	220	
311.88289	3026	1+
312.81550	180	
313.32774	128	
314.86423	214	
315.86881	224	
316.37933	164	
316.86325	222	
317.76380	192	1+
318.85710	452	1+
318.87984	138	
321.81904	120	
321.97932	154	
323.87219	662	1+
325.88343	166	
325.90166	326	
326.40978	236	1+
326.88514	2410	1+
328.87618	294	
329.89702	290	1+
330.16327	152	
330.81448	246	1+
330.87754	324	1+
332.83839	300	1+
332.87325	1002	1+
333.79801	120	
334.89923	150	
337.84834	188	1+
337.87861	504	1+
338.87970	326	1+
340.88503	170	
345.79405	126	
345.90227	140	
347.77418	336	
348.76485	162	
348.82922	212	
349.75647	330	1+
349.81581	174	
349.89443	138	
349.92444	166	
350.83626	144	
350.88596	266	1+
350.95985	130	
351.87159	162	
352.84453	320	1+
352.88609	140	
352.91205	116	
353.01136	130	
353.84964	264	1+
353.90502	260	
355.86432	152	
355.88921	136	
357.13983	108	1+
360.76277	340	
362.36677	140	
362.85091	148	1+
364.76769	132	
365.78279	274	1+
366.18606	276	
366.71836	124	
366.74016	154	
366.78509	190	1+
366.83785	716	1+
367.70539	832	1+
367.76579	220	1+
367.83760	408	1+
368.81393	120	
368.89906	290	1+
369.83829	430	1+
370.78588	282	1+
371.72502	126	
373.71519	314	1+
373.98159	130	
374.87712	152	
375.81985	258	1+
375.86215	318	1+
375.91109	212	1+
376.73076	118	
376.77834	152	1+
378.75031	130	
379.78086	124	
380.71927	600	1+
381.76696	124	
381.80190	202	
381.83900	292	
382.71732	210	
383.71477	266	
383.77726	390	1+
384.85104	342	
385.85425	228	
386.06974	164	
386.84911	546	1+
387.72611	300	1+
387.77680	120	
387.84751	326	1+
387.91810	122	
388.19682	322	1+
388.74390	232	1+
389.39314	218	1+
390.77964	272	1+
390.84300	474	
391.84746	288	
391.91627	122	
392.03745	150	
392.83067	286	
393.74757	178	1+
393.78410	206	1+
393.82513	548	1+
394.86376	296	1+
398.73257	352	1+
399.84911	762	1+
400.73185	174	
402.86455	900	1+
403.81076	170	
405.74885	272	
405.76988	182	
406.77501	134	
406.86416	118	
407.72982	200	
407.75257	202	
407.78829	232	1+
407.86778	874	
408.06444	152	1+
408.74538	236	
408.85370	1536	1+
409.72315	690	1+
410.80046	146	
410.83598	1448	1+
410.87793	190	
411.72497	424	1+
411.86299	128	
411.88268	154	
412.72984	356	1+
413.87632	412	1+
417.86240	144	
418.74515	146	1+
418.84967	116	
420.87912	786	1+
421.73457	126	
421.81537	246	1+
423.77141	260	
423.86949	436	1+
424.09546	118	1+
424.77251	126	
424.82828	132	
425.75143	764	1+
425.79975	168	
425.87608	270	
426.86511	522	
427.73275	1438	1+
427.86329	320	
428.84932	1380	1+
428.88678	188	
431.67854	178	
431.86834	428	1+
432.69272	126	
434.76533	132	
434.87354	150	
439.89472	468	1+
440.87656	130	
440.91950	126	
442.67374	194	1+
443.67883	162	1+
443.76887	120	
444.74789	564	1+
444.82175	136	
444.87421	1420	
445.87450	878	1+
447.71515	524	
447.84307	144	
448.74835	124	
448.90326	180	
448.94936	110	1+
449.75495	118	
449.87947	742	1+
450.70290	220	1+
450.75736	158	
451.76969	144	
457.89951	226	
458.91184	204	
462.88294	626	1+
463.71869	410	1+
464.72113	330	1+
467.88854	962	1+
468.77847	142	
470.72671	120	
475.72293	144	
479.76775	238	
485.89778	766	1+
500.66881	126	1+
END IONS

###FS:    #m/z: 336.94584 #charge 1+
###MS: 74
###MSMS: 77
BEGIN IONS
TITLE=Cmpd 57, +MS2(336.9458), 28.0-35.0eV, 1.7min #77
RTINSECONDS=97.623
SCANS=74,77
PEPMASS=336.94584	81904
CHARGE=1+
75.97149	74	
192.89407	74	
196.28275	72	
196.88509	226	1+
203.90044	100	
205.94916	176	
206.95383	80	
207.87362	76	
209.88773	92	
210.88047	124	
211.94466	2864	1+
212.87807	1488	1+
213.93989	1666	1+
214.89523	154	
215.89100	284	
215.93718	304	1+
216.19742	78	
216.86860	84	
218.79681	98	
222.89031	102	
222.95621	122	
223.96060	88	
224.97128	210	1+
226.88135	164	1+
227.04473	74	
228.89598	158	
229.95517	2658	1+
230.88790	2306	1+
231.95037	1420	1+
232.01743	72	
232.82604	78	
233.82495	232	
233.87846	74	
233.90251	184	
233.94867	294	
234.82917	108	
234.88076	132	
234.90672	92	
235.43016	94	
235.82431	98	
236.07697	80	
236.86800	80	
236.99074	82	
238.83589	90	
238.90608	84	
240.83443	212	
240.85540	80	
241.84082	282	1+
243.06144	72	
243.91221	74	
246.06098	78	
246.89379	76	
246.91274	88	
246.97407	248	
247.96472	850	1+
248.89945	1000	1+
249.96320	570	1+
250.83541	522	1+
250.94802	208	
251.08840	76	
251.92186	74	
252.82890	92	
252.97126	2478	1+
253.90613	340	1+
254.00000	96	
254.08795	92	
254.13892	72	
254.85125	76	
254.94619	102	
254.96432	1044	1+
255.81707	94	
256.96357	162	
257.34937	84	
257.85951	366	1+
257.94083	118	
258.84874	462	1+
258.90200	80	
259.89812	142	
259.95476	100	
261.82897	464	1+
262.78496	96	
262.94818	74	
263.88914	78	
264.79337	92	
264.85942	72	
265.08717	74	
265.14337	72	
266.37027	92	
267.79478	86	
268.14269	84	
268.41019	72	
268.84040	576	
269.82037	84	
269.84980	622	1+
269.89202	88	
269.96157	86	
270.37704	100	
270.81153	78	
270.98278	232	
271.58185	104	
271.84424	238	1+
272.97619	112	
273.85090	274	1+
274.43250	76	
274.57694	92	
274.91707	74	
276.40705	86	
276.85482	320	
276.88165	226	1+
277.41446	72	
277.80724	72	
277.83661	220	
277.86647	138	
278.83377	806	1+
278.92587	80	
279.86929	152	1+
279.90901	76	
279.95001	76	
281.79189	78	
281.92376	72	
282.00863	90	
282.08907	84	
282.53868	100	
284.87603	80	
284.93183	76	
285.84886	976	1+
286.04389	98	
286.35746	94	
286.85082	656	1+
287.13741	78	
288.13500	94	
288.85425	136	
288.92528	80	
289.01511	88	
290.86458	228	1+
291.90091	84	
293.10604	128	
293.36485	74	
293.99579	72	
294.85011	116	
294.86440	356	1+
295.00815	76	
297.81530	90	
298.30495	72	
298.82340	148	
299.79990	90	
299.87449	248	1+
301.25140	72	
301.51153	74	
301.88003	114	
304.85891	148	1+
306.97083	80	
307.89116	124	
308.87728	136	
309.87022	110	
310.79654	130	
310.84696	90	
310.98583	72	
311.35819	84	
311.81745	78	
311.85772	74	
311.88145	148	
313.87081	76	
314.81506	84	
314.88702	84	
315.89521	136	
316.43352	96	
317.06316	78	
319.11039	98	
320.08083	72	
320.13120	96	
320.61274	90	
320.96454	76	
322.89468	92	
323.76702	86	
324.79502	102	
328.35888	104	
328.87737	134	
330.00952	76	
339.26644	104	
340.16443	80	
340.82391	90	
342.29894	104	
END IONS

###FS:    #m/z: 340.94065 #charge 1+
###MS: 78
###MSMS: 79
BEGIN IONS
TITLE=Cmpd 58, +MS2(340.9407), 28.0-35.0eV, 1.7min #79
RTINSECONDS=101.289
SCANS=78-79
PEPMASS=340.94065	1142808
CHARGE=1+
69.08000	84	
182.46427	122	
190.92911	210	
190.94986	76	
192.92681	194	
194.91900	98	
196.08669	94	
197.91350	82	
199.88405	86	
208.93843	126	
208.95489	122	
209.87901	86	
209.94477	132	
210.93833	176	
212.87758	112	
213.87952	568	1+
213.93949	424	1+
215.88721	278	1+
215.93891	384	
217.38791	98	
217.88268	258	
219.88339	158	1+
222.02554	80	
222.95935	90	
223.95633	364	1+
226.94471	272	
228.94374	126	
229.38957	110	
230.05789	78	
230.89325	386	1+
230.94786	76	
230.95886	96	
231.94889	558	1+
232.89277	298	1+
233.94752	200	
235.82187	114	
235.89463	194	
235.90798	136	
237.90671	144	
237.93694	88	
238.03357	96	
238.42997	84	
238.90768	118	
238.98200	94	
239.79678	152	
239.89961	208	1+
240.83811	386	1+
240.94473	86	
241.94472	344	1+
243.83158	412	
243.85936	90	
244.37636	82	
244.87768	76	
246.97782	190	
248.89699	116	
248.95288	78	
249.03595	78	
249.37127	80	
249.96255	130	
251.05990	82	
251.90305	296	1+
253.00677	94	
253.83370	82	
253.84764	76	
254.96540	534	1+
255.07657	108	
255.94298	86	
256.02922	88	
256.84936	184	
256.89155	84	
256.91080	244	1+
256.96561	124	
257.83004	128	
257.96416	82	
258.35325	78	
258.84447	686	1+
259.40021	76	
259.95854	158	
260.83321	546	1+
260.85853	100	
260.96016	78	
261.86428	78	
261.91012	92	
262.00089	86	
262.82791	102	
263.43817	86	
263.83603	88	
264.07437	86	
264.40397	88	
264.86476	200	
266.84063	424	1+
267.79678	78	
267.97562	206	1+
269.96755	82	
270.80129	96	
270.94299	170	
271.01970	78	
272.92304	80	
272.93985	140	
273.95465	76	
274.79172	108	
275.53826	90	
275.81336	118	
275.85240	704	1+
276.04214	80	
276.82581	76	
276.89528	78	
277.96550	132	
278.84753	926	1+
278.96496	94	
279.85019	696	1+
279.88252	88	
279.90787	84	
279.92842	130	
280.26247	76	
280.92078	86	
281.05241	104	
281.89254	82	
282.80264	118	
284.90690	90	
287.42665	80	
288.86359	80	
289.83157	104	
292.95902	108	
294.87071	140	
295.41172	158	
295.85429	140	
295.99557	162	
296.04730	212	1+
296.54503	104	
297.08244	78	
297.81678	122	
297.96124	88	
298.31326	88	
298.86491	236	1+
298.89675	84	
299.01987	94	
300.42066	78	
300.93615	94	
300.97870	78	
301.36241	78	
301.80815	116	
301.85885	184	
303.79752	98	
303.85808	118	
304.93723	98	
306.79669	148	
307.08077	116	
307.79749	120	
307.82415	160	
307.88381	92	
308.79805	76	
309.81515	88	
310.87732	82	
310.89546	120	
312.03638	126	
312.22537	80	
312.82514	94	
313.88542	84	
314.37046	78	
314.87578	82	
320.83282	80	
321.89038	98	
324.89354	160	
325.00714	82	
327.80737	80	
329.87710	102	
330.81457	246	1+
331.77843	76	
332.90450	114	
336.34123	98	
338.39594	90	
338.82049	84	
342.89653	90	
END IONS

###FS:    #m/z: 336.94579 #charge 1+
###MS: 78
###MSMS: 80
BEGIN IONS
TITLE=Cmpd 59, +MS2(336.9458), 28.0-35.0eV, 1.7min #80
RTINSECONDS=102.062
SCANS=78,80
PEPMASS=336.94579	89154
CHARGE=1+
164.86088	78	
183.87008	92	
196.89910	76	
205.95003	72	
207.97244	176	
210.41828	116	
210.94048	72	
211.94359	2748	1+
212.87958	1102	1+
213.94002	894	1+
215.88620	462	
215.93462	294	1+
218.83876	78	
222.45548	92	
223.97362	162	
224.97196	86	
226.05508	88	
226.38686	80	
227.95641	108	
228.89510	208	
229.95478	2938	
230.86089	122	
230.89017	1540	1+
230.95628	72	
231.94918	1814	1+
233.89745	254	
233.94209	110	
233.95395	76	
234.82847	158	
234.90163	160	
234.94803	116	
235.82406	102	
235.87152	166	1+
235.91193	108	
235.95059	76	
237.06269	74	
239.06528	74	
239.56681	98	
240.84131	298	1+
245.84312	72	
245.92053	80	
247.82844	86	
247.96431	594	1+
248.90039	664	1+
249.95436	628	1+
250.82442	160	
250.83990	126	
250.90169	82	
250.95352	402	1+
251.05773	144	
251.07162	170	
251.83452	148	
252.83915	74	
252.97193	1436	1+
253.08478	142	
253.85393	100	
253.90816	116	
254.07018	90	
254.73216	92	
254.92008	88	
254.93998	120	
254.96478	610	1+
256.63690	120	
256.91446	168	
256.94848	72	
256.96149	76	
257.92277	78	
258.18518	72	
258.59577	134	
258.84781	550	1+
258.88226	82	
259.10552	76	
259.80165	78	
259.82848	298	1+
259.85004	318	1+
259.91241	86	
260.83302	212	1+
262.30358	72	
262.85070	90	
262.87872	86	
262.94632	100	
263.82985	192	1+
263.92871	94	
264.86327	136	
265.35522	74	
266.84970	78	
267.79725	80	
267.83995	142	
268.84096	930	1+
270.84963	128	
270.97922	186	1+
271.17341	78	
271.41001	78	
271.85129	116	
271.91501	100	
272.97486	186	
273.87010	122	
273.97276	170	
274.35518	98	
274.79064	72	
274.93298	76	
275.86767	134	
275.94723	90	
276.85651	688	1+
277.02198	74	
277.83475	132	
278.24740	78	
278.80078	74	
278.83663	260	
279.82013	76	
280.85444	102	
282.42912	74	
282.85900	78	
282.87673	90	
284.41598	80	
285.85144	202	
286.84957	942	1+
286.89591	72	
286.91871	78	
288.81048	72	
289.51189	74	
290.85987	120	
291.87636	284	1+
291.97954	118	
293.84791	128	
294.00193	94	
295.00139	80	
295.13240	92	
295.89015	78	
296.86321	76	
297.97585	110	
298.01852	90	
298.88621	74	
299.01796	74	
299.05346	92	
299.06587	106	
299.21951	78	
299.77854	72	
299.87646	76	
300.87669	154	
301.06810	78	
301.87630	88	
303.45287	80	
305.27800	94	
305.45195	102	
305.82347	106	
305.85901	216	1+
306.78156	74	
309.87043	368	1+
314.82727	80	
315.82686	76	
316.81815	160	
322.88578	86	
324.46761	80	
324.81261	80	
324.89598	148	
325.83583	84	
325.86911	78	
326.50137	82	
326.88944	130	
327.52694	80	
327.71149	84	
327.89656	100	
328.80902	74	
328.88012	130	
329.89796	90	
330.81773	110	
332.42095	88	
333.93392	90	
336.76901	90	
336.87479	76	
337.88986	74	
337.99857	76	
338.04365	80	
338.76962	122	
339.61022	82	
END IONS

###FS:    #m/z: 359.96164 #charge 1+
###MS: 78
###MSMS: 81
BEGIN IONS
TITLE=Cmpd 60, +MS2(359.9616), 28.0-35.0eV, 1.8min #81
RTINSECONDS=102.834
SCANS=78,81
PEPMASS=359.96164	67800
CHARGE=1+
196.88526	84	
197.89259	78	
202.29599	80	
207.94735	112	
208.89003	118	
209.94281	912	1+
211.07981	80	
213.64566	78	
216.83051	80	
218.91508	98	
222.95125	656	
223.96803	78	
224.94881	1030	1+
224.97237	184	
225.96852	386	1+
226.06138	90	
226.39040	84	
226.94753	6070	1+
227.91154	76	
228.89418	78	
228.90726	96	
228.94340	4546	1+
230.89142	84	
231.03335	90	
232.97418	78	
233.95932	106	
234.94651	80	
235.13981	96	
235.38484	102	
235.82406	84	
238.94003	114	
240.10690	78	
240.83255	110	
240.93930	624	1+
240.96134	412	1+
241.50537	96	
242.96124	224	
244.89143	98	
244.95732	3244	1+
245.94230	126	
246.90887	76	
246.95237	2802	
246.97605	130	
247.80820	134	
247.95607	92	
248.80358	526	1+
248.90048	80	
250.09082	94	
250.83761	100	
250.94859	254	
250.96981	302	1+
251.06731	108	
253.38956	78	
254.84918	102	
254.86737	94	
255.06925	90	
256.03539	88	
258.83889	324	1+
258.91594	78	
258.97299	152	
260.96875	442	
260.98483	82	
261.83563	86	
261.85036	130	
262.95083	104	
264.81657	162	
265.08745	174	
265.97256	136	
266.14763	76	
266.81419	684	1+
267.10413	80	
267.91555	110	
267.97422	368	
269.97054	532	1+
270.12905	86	
272.84731	198	1+
272.93568	92	
273.92624	108	
275.80948	84	
275.97159	410	
276.61939	92	
276.85445	130	
276.87880	80	
277.10380	94	
277.46569	94	
277.80018	472	1+
277.82997	94	
277.89681	116	
278.09388	90	
278.80093	312	1+
278.84103	148	
279.10098	128	
279.91335	100	
280.79218	360	1+
280.84259	124	
281.88448	80	
281.90462	104	
282.79202	138	
282.81936	86	
283.11253	154	
283.42252	86	
283.85588	142	
284.82404	380	
285.16385	96	
285.78537	112	
287.58296	74	
287.93474	88	
287.95324	80	
289.54755	88	
289.83605	76	
290.80987	76	
290.85526	90	
290.88009	106	
291.79360	122	
292.43833	98	
294.24290	74	
294.86046	122	
296.80856	182	
297.85871	204	1+
297.92340	90	
298.80366	1044	1+
299.41565	124	1+
300.79198	176	
301.84656	126	
301.86556	168	1+
302.91203	122	
303.04766	102	
303.78448	76	
303.94700	150	
305.84943	144	
305.88796	166	1+
308.13807	82	
309.38087	84	
309.79786	118	
309.82963	110	
311.86365	226	1+
311.87839	112	
312.42954	98	
314.17243	78	
314.82650	76	
315.80502	94	
315.82213	82	
316.76557	90	
316.81660	356	1+
316.85548	78	
317.12210	88	
317.81889	280	1+
317.86371	76	
318.11711	88	
318.93740	140	
319.32353	88	
320.14318	78	
320.91954	250	1+
320.95522	98	
321.87016	196	
322.82280	150	
323.05997	98	
323.34902	90	
323.92130	82	
324.89435	116	
325.91341	96	
329.86890	150	
332.82772	178	1+
336.94263	252	1+
337.39143	94	
337.82563	216	1+
338.87018	76	
340.94274	148	
348.96010	104	
350.97010	76	
352.61227	82	
358.20032	86	
359.96629	76	
360.80377	96	
360.90606	86	
361.96113	98	
362.26937	76	
362.71748	210	1+
363.79770	76	
363.81537	80	
END IONS

###FS:    #m/z: 322.93018 #charge 1+
###MS: 82
###MSMS: 83
BEGIN IONS
TITLE=Cmpd 61, +MS2(322.9302), 28.0-35.0eV, 1.8min #83
RTINSECONDS=106.497
SCANS=82-83
PEPMASS=322.93018	3582550
CHARGE=1+
178.04758	82	
183.89173	96	
184.85875	84	
191.93742	72	
192.88855	144	
193.89005	78	
194.86259	74	
195.91956	70	
196.87851	70	
200.02485	86	
201.04382	86	
205.95098	226	
209.92357	80	
212.87913	100	
213.88800	80	
216.89379	72	
217.80271	80	
218.88263	70	
220.87855	148	
221.94477	86	
222.95488	418	1+
223.88207	370	1+
224.82615	102	
225.86146	142	
225.98779	74	
226.87448	84	
227.89941	286	1+
230.83153	188	
230.88400	302	1+
231.83778	82	
232.83088	158	1+
234.93126	70	
237.07780	86	
237.78875	116	
238.04318	84	
238.21540	84	
238.87876	218	1+
238.94397	142	
239.07370	134	
239.78846	150	
240.94025	2710	
241.04952	82	
241.82063	90	
241.89486	70	
241.94233	2518	
242.05154	70	
242.82354	78	
242.90813	74	
242.94200	7574	1+
243.82165	160	
244.03356	68	
244.81928	446	1+
244.93997	1766	1+
246.97548	508	1+
248.04475	84	
248.80574	76	
248.89093	192	1+
248.95470	76	
249.96702	72	
249.99625	152	
251.07560	114	
251.83015	210	1+
252.07394	70	
252.83545	174	1+
252.90685	90	
253.80810	76	
255.44989	74	
255.92903	74	
256.06650	72	
256.26112	72	
256.78615	78	
256.85134	84	
256.89654	76	
257.64683	80	
257.77714	74	
257.79765	200	
258.02754	102	
258.83372	232	
259.41395	84	
260.83496	114	
260.95190	134	
261.83104	610	1+
262.02209	74	
263.06880	74	
263.98074	78	
265.05500	248	
266.80537	74	
266.86421	104	
267.51365	78	
267.58192	74	
267.79716	72	
267.84386	72	
267.92579	100	
268.78646	72	
268.85491	76	
268.87148	70	
268.96256	124	
269.83851	90	
270.85373	190	1+
271.84109	82	
272.84119	100	
272.94972	82	
273.79586	84	
274.08100	82	
275.52994	84	
275.80956	118	
276.94432	76	
277.48210	70	
277.79940	68	
279.09201	1004	1+
279.14158	78	
279.20276	82	
280.79485	258	1+
280.85078	92	
281.04625	126	
281.96123	70	
282.85045	142	1+
283.06701	74	
283.10008	74	
283.35844	86	
283.79005	74	
283.87242	170	1+
284.06594	82	
284.29229	178	
284.35575	90	
285.29957	166	
286.00856	80	
286.41148	102	
287.16333	74	
287.78893	70	
287.95156	68	
288.01189	100	
289.79187	270	1+
289.85831	72	
292.02692	88	
292.80786	144	
294.02144	80	
294.11188	86	
294.85819	72	
296.81372	72	
301.91695	78	
302.26677	86	
302.88416	74	
303.87230	74	
304.18064	70	
304.88027	122	
306.82344	76	
306.88426	318	1+
307.02716	82	
307.06776	74	
307.79781	272	1+
307.83447	70	
307.90975	80	
310.75610	72	
312.80929	68	
313.04157	86	
318.87693	136	
319.02499	110	
319.82840	76	
319.89173	78	
322.14943	106	
322.31441	92	
322.81733	74	
322.86949	102	
323.83289	72	
324.88814	98	
325.40363	72	
325.73607	76	
325.89961	118	
326.11276	72	
326.89876	78	
328.51217	102	
END IONS

###FS:    #m/z: 340.94084 #charge 1+
###MS: 82
###MSMS: 84
BEGIN IONS
TITLE=Cmpd 62, +MS2(340.9408), 28.0-35.0eV, 1.8min #84
RTINSECONDS=107.269
SCANS=82,84
PEPMASS=340.94084	1292114
CHARGE=1+
191.95534	134	
192.92727	140	
206.88333	82	
210.93312	140	
212.87700	366	1+
213.93883	1208	1+
215.88670	334	
215.93413	204	
216.48386	78	
217.85712	80	
217.87985	192	
217.93668	78	
217.98743	80	
219.89365	86	
222.84225	86	
223.95979	88	
226.94591	84	
228.84107	78	
229.05134	80	
230.89061	152	
231.89000	392	1+
231.95063	922	1+
232.06044	84	
232.52465	78	
232.86553	80	
233.84255	86	
233.89624	164	
233.95091	90	
234.88212	78	
234.89908	82	
235.86932	92	
235.99017	82	
236.43370	84	
238.88127	214	1+
239.04071	86	
239.46227	114	
241.84153	114	
242.83871	114	
243.83006	182	
244.82676	80	
245.84426	144	
248.61382	96	
248.89884	126	
249.90355	198	
249.96075	204	
250.43128	92	
250.89562	84	
250.96982	92	
251.08248	98	
251.44844	86	
251.80901	86	
251.95872	128	
252.94814	80	
252.96389	104	
253.88043	78	
254.76163	80	
254.96695	504	
255.07501	78	
256.96740	168	
257.85273	88	
257.92102	82	
258.84510	370	
259.07613	84	
259.85199	160	
259.95569	406	
260.13647	80	
260.55859	86	
260.83314	198	
260.85665	90	
260.93789	126	
261.84710	110	
262.13066	78	
262.85867	82	
263.34029	114	
264.86427	128	
264.93959	92	
267.84213	116	
267.87732	92	
267.97390	80	
268.18085	94	
268.39452	98	
268.82586	148	
268.84828	106	
269.84556	212	
270.83640	108	
271.84657	170	
272.93202	96	
272.96976	86	
274.81898	82	
275.41613	84	
275.80714	110	
275.87340	152	
276.14999	82	
276.85865	582	1+
277.41449	80	
277.83992	78	
277.93609	88	
277.96624	210	1+
278.84560	972	1+
278.95447	94	
279.96544	216	
279.99114	84	
281.84367	78	
281.85984	270	1+
282.38214	78	
282.97545	80	
283.34966	146	
283.42720	124	
283.78087	84	
284.95250	82	
287.89292	80	
288.84172	84	
289.01967	90	
289.41197	78	
289.88707	140	
290.01978	88	
290.40283	96	
290.85704	88	
292.35408	84	
292.87646	128	
293.87260	90	
294.86862	138	
295.83499	84	
295.99274	132	
296.85475	222	
296.87319	102	
297.01538	82	
297.16493	78	
297.97825	134	
298.48303	84	
299.78260	122	
299.87849	158	
300.07612	88	
302.85594	90	
303.85986	88	
307.81397	104	
307.89027	94	
308.27609	90	
308.86931	86	
309.87330	90	
310.80354	78	
310.87689	336	1+
312.26687	90	
316.45534	86	
323.89688	94	
324.39904	88	
324.46297	84	
325.07578	104	
325.92664	94	
326.17265	88	
326.99849	78	
328.18728	84	
328.81861	116	
328.88613	150	
329.07565	112	
330.81289	92	
333.78574	80	
335.33746	90	
339.24003	134	
344.29180	84	
END IONS

###FS:    #m/z: 363.95692 #charge 1+
###MS: 82
###MSMS: 85
BEGIN IONS
TITLE=Cmpd 63, +MS2(363.9569), 28.0-35.0eV, 1.8min #85
RTINSECONDS=108.042
SCANS=82,85
PEPMASS=363.95692	589050
CHARGE=1+
117.46470	88	
160.95378	84	
186.88097	86	
187.86819	160	
189.86154	382	
191.85986	234	
200.94874	118	
207.87301	240	
207.94847	236	
209.86809	128	
209.94288	1484	1+
210.88408	514	1+
212.87863	1890	1+
213.99747	112	
222.95211	632	1+
223.33756	98	
223.97833	92	
224.88531	222	1+
224.94914	1202	1+
226.91708	82	
226.94716	8252	1+
226.97232	276	
227.88118	194	
227.93228	300	
228.89588	608	1+
228.94198	9346	1+
230.88870	3174	1+
231.08426	84	
232.88371	434	1+
233.49541	92	
234.07385	92	
234.87777	134	
238.43727	94	
239.05028	80	
239.42233	164	
240.94106	406	
240.96256	506	
241.93978	1998	1+
242.52361	86	
242.94201	1408	1+
242.95892	640	1+
243.81977	288	1+
243.85605	198	1+
244.95666	4050	1+
245.38894	92	
245.89761	298	1+
245.94148	260	
246.80946	116	
246.90360	214	1+
246.95269	4956	1+
248.38825	98	
248.89974	1132	1+
248.92762	84	
248.98161	90	
249.05939	104	
250.02720	88	
250.06729	296	1+
250.80745	110	
250.89254	274	1+
250.94781	186	
252.29441	88	
252.79633	94	
253.12416	82	
253.90651	392	
255.09883	104	
257.36909	94	
257.45010	88	
257.90132	82	
257.93616	196	1+
258.83394	296	1+
258.85461	146	
260.83183	142	
260.97206	190	
261.01668	86	
261.83245	218	
261.87608	84	
262.82972	474	1+
262.85077	94	
263.84685	86	
264.16422	82	
264.96376	136	
264.97673	112	
265.08572	174	
265.81012	366	1+
265.87542	124	
266.09403	228	
267.90160	88	
267.92234	118	
267.97427	810	1+
268.79267	184	1+
268.81431	160	
268.89515	100	
268.95763	164	
269.45733	86	
269.91579	130	
269.96909	1254	1+
270.10063	94	
271.01989	84	
271.48683	96	
271.84484	120	
271.85791	82	
271.91856	256	1+
271.95260	82	
272.91287	326	1+
273.79335	136	
276.80761	126	
276.85472	350	1+
277.36361	84	
277.80029	270	1+
277.88518	88	
278.84510	294	1+
279.10064	130	
279.87230	90	
280.79662	202	
280.84475	466	1+
280.92773	148	
281.11296	126	
281.79358	134	
282.79106	194	
282.83376	100	
283.07853	92	
283.79753	158	
283.84812	164	
283.94006	128	
284.02477	98	
284.80314	96	
284.84687	108	
284.86900	130	
285.84377	162	
285.88474	132	
286.80986	178	
286.84391	242	
288.90851	106	
288.92322	82	
288.96906	84	
290.74849	84	
290.78625	262	1+
290.89074	98	
290.91035	202	1+
291.37767	82	
291.81745	102	
294.85168	140	
295.04797	88	
295.85125	160	1+
295.87139	174	1+
296.80554	204	
296.89817	94	
297.29404	88	
297.81169	354	
297.94732	82	
298.31541	112	
298.80203	1470	1+
300.17814	82	
301.16392	84	
301.20541	92	
301.72828	90	1+
301.79775	132	
301.86243	154	
303.80556	140	
303.85548	1106	1+
304.44620	96	
304.80659	266	1+
304.93468	104	
305.11145	120	
305.80703	216	1+
305.89412	86	
306.54960	86	
310.87212	180	
316.81362	278	1+
317.88987	84	
318.93373	84	
319.12364	104	
319.88747	126	
320.81637	432	1+
321.81559	254	1+
321.86886	114	
322.88339	86	
322.92416	94	
324.60454	84	
324.87257	100	
324.89475	226	1+
326.84832	116	
326.87239	688	1+
333.76177	118	
336.94652	214	1+
338.77314	84	
339.48554	96	
339.82727	372	1+
340.94130	136	
342.84588	94	
348.76080	88	
349.39280	108	
350.43657	98	
350.99768	84	
353.71949	82	
354.85016	86	
356.70955	224	1+
363.77169	100	
365.84957	100	
366.94360	106	
366.98557	110	
368.73711	138	
368.77778	110	
END IONS

###FS:    #m/z: 322.93024 #charge 1+
###MS: 86
###MSMS: 87
BEGIN IONS
TITLE=Cmpd 64, +MS2(322.9302), 28.0-35.0eV, 1.9min #87
RTINSECONDS=111.706
SCANS=86-87
PEPMASS=322.93024	3834402
CHARGE=1+
113.25245	92	
183.03203	94	
192.88944	72	
196.88625	124	
196.99187	72	
199.97450	76	
200.89245	90	
201.04547	80	
205.94929	164	
205.96779	72	
206.03980	74	
206.89941	70	
207.97832	84	
208.83962	84	
214.87812	74	
220.87322	72	
220.90158	116	
221.08205	72	
221.96509	68	
222.88426	92	
223.96076	110	
225.95644	84	
226.81366	78	
227.82239	72	
227.92938	208	
228.06540	72	
228.83945	244	1+
230.83109	186	
231.93494	76	
233.89541	78	
234.97859	68	
235.82553	182	
235.94662	88	
236.96258	70	
237.02261	110	
237.88217	72	
238.83095	96	
238.88681	72	
238.93947	360	
239.07827	158	
240.94041	3200	
241.07830	70	
241.78236	70	
241.93762	10256	1+
242.83185	136	
242.93971	7784	1+
243.82203	346	1+
244.45689	72	
246.97740	204	
247.38972	176	
247.85170	134	
248.02944	72	
248.84497	148	
248.89262	100	
249.97082	88	
250.94645	84	
252.33733	70	
253.79438	76	
256.13136	112	
256.89143	100	
257.03840	86	
257.07608	68	
258.54064	76	
258.83626	266	
258.86454	78	
258.94530	88	
258.97764	134	
259.34284	94	
259.96807	70	
260.05897	68	
260.11448	70	
260.83002	138	
260.89931	72	
261.39354	76	
261.83151	936	1+
261.93174	86	
264.04841	94	
265.02117	72	
265.06051	96	
265.08225	136	
265.80317	86	
265.86341	76	
266.11582	74	
266.86045	346	1+
267.82457	78	
268.84504	72	
270.79335	74	
271.17126	98	
272.04747	70	
272.34712	76	
273.79540	136	
275.81175	186	
276.79947	78	
276.85176	248	1+
277.81029	116	
279.09047	420	
279.82106	70	
279.83742	126	
279.85780	144	1+
280.06538	82	
280.09603	240	
280.83212	76	
280.93501	82	
281.87794	76	
282.06773	242	1+
282.27657	88	
282.85913	186	
282.95311	214	1+
283.35275	70	
283.86467	86	
283.97277	156	1+
284.29452	294	1+
284.88418	126	
286.42401	78	
286.92695	78	
286.96439	78	
288.76654	74	
288.90642	78	
289.79104	148	
289.85073	80	
290.03451	84	
290.11604	74	
290.78178	68	
290.90934	80	
291.80867	98	
291.87146	78	
294.93805	86	
296.80323	72	
296.87279	80	
297.79319	80	
298.93711	80	
299.08804	74	
300.78056	72	
303.86377	70	
304.52329	82	
304.76815	120	
304.88108	76	
304.92193	82	
307.79789	106	
307.88335	136	
308.42047	76	
309.89530	86	
310.87522	74	
311.37135	88	
311.88900	70	
312.80420	144	
315.75901	84	
315.84620	100	
316.81800	74	
317.82652	78	
320.89444	68	
321.58977	68	
322.23518	74	
322.78189	86	
322.81954	72	
323.88192	94	
323.93716	68	
324.13822	106	
324.99622	68	
326.76508	70	
326.82308	72	
327.90495	74	
END IONS

###FS:    #m/z: 363.95698 #charge 1+
###MS: 86
###MSMS: 88
BEGIN IONS
TITLE=Cmpd 65, +MS2(363.9570), 28.0-35.0eV, 1.9min #88
RTINSECONDS=112.479
SCANS=86,88
PEPMASS=363.95698	634294
CHARGE=1+
103.80754	80	
104.12809	92	
189.86031	502	1+
193.85287	112	
196.88794	178	
197.88589	92	
205.87731	124	
205.92710	172	
206.88872	82	
207.87573	186	
208.94245	116	
209.86950	126	
209.91816	92	
209.94443	1412	1+
210.88498	520	1+
210.97075	128	
211.94844	140	
212.87958	2690	1+
212.95356	80	
212.96850	106	
213.41773	90	
214.08031	88	
216.85409	82	
218.91122	86	
219.86721	84	
222.95119	746	1+
223.97464	84	
224.95082	1164	1+
225.88583	254	1+
225.92310	84	
225.96566	162	
226.08173	154	1+
226.82741	98	
226.94713	8746	1+
227.04963	144	
227.87833	82	
227.93055	154	
228.06236	98	
228.89341	550	
228.94213	10210	1+
229.42509	122	
229.91611	82	
230.83265	214	
230.88948	3008	1+
232.88643	656	1+
234.88043	214	
235.89000	90	
237.05792	112	
238.93853	150	
240.82050	300	1+
240.83733	192	
240.93973	728	
240.96151	588	1+
241.93759	1888	1+
242.93920	1252	1+
242.96305	646	1+
243.81966	150	
243.83134	162	
244.85400	98	
244.93823	396	
244.95751	3470	1+
245.82175	176	
245.93825	196	
246.01225	164	1+
246.80492	144	
246.91037	106	
246.95321	5250	1+
247.89217	82	
248.42021	90	
248.80499	270	
248.83710	202	1+
248.89989	1302	1+
248.94912	86	
249.04370	100	
249.39252	94	
249.80495	220	
250.89682	232	1+
250.96849	332	1+
252.00102	100	
252.78883	86	
252.88948	110	
253.90792	456	1+
255.92121	82	
256.93196	104	
258.00969	92	
258.83414	440	1+
259.94840	122	
260.58800	86	
260.97031	442	
261.82830	112	
261.90792	86	
262.82503	284	1+
263.97999	106	
265.08830	146	
265.11312	92	
265.82256	124	
265.90345	86	
265.92943	86	
265.97811	146	
266.08950	82	
266.81195	722	1+
266.83509	102	
266.85430	176	1+
266.97203	698	1+
267.78657	146	
267.97489	590	1+
268.95807	192	
269.91509	90	
269.96843	652	1+
270.83466	146	
270.90915	374	1+
271.85773	138	
271.91439	308	1+
273.15056	86	
273.39829	88	
273.81757	102	
274.90049	88	
275.42018	94	
276.85605	168	
278.09668	120	
278.79762	196	
278.84672	406	1+
279.79995	116	
280.10254	108	
280.79145	854	1+
281.79001	658	1+
283.35657	92	
283.85139	252	
283.98937	90	
284.81933	202	
284.84075	666	1+
284.93258	100	
285.84294	520	1+
286.44486	86	
286.81248	84	
286.86571	120	
288.02846	104	
288.80153	80	
288.99416	94	
289.87322	116	
292.44019	156	
293.12307	80	
293.85132	164	1+
295.93004	80	
296.81015	198	
296.93419	102	
297.80606	130	
297.82323	202	1+
297.90567	106	
297.91906	88	
298.80352	1206	1+
299.87178	114	
299.99950	90	
300.03560	102	
300.17610	82	
300.80053	426	1+
300.91474	80	
301.34331	80	
301.86068	404	1+
302.10307	164	1+
302.11956	80	
303.81393	130	
303.85472	930	1+
305.88761	84	
306.84819	92	
306.87947	202	
307.22486	84	
307.44003	94	
307.93134	108	
308.46569	100	
310.05755	84	
312.89625	92	
313.82069	188	1+
316.81656	316	1+
318.15502	84	
318.81584	192	1+
318.93238	264	1+
320.83984	128	
321.81972	272	1+
321.86634	172	
322.93448	188	
323.88615	102	
324.17111	110	
324.77732	100	
326.87459	234	
327.39131	94	
328.28557	88	
336.95448	100	
338.82728	108	
338.94709	90	
339.82845	350	1+
340.77151	120	
340.94029	336	1+
341.82824	90	
343.91152	86	
349.43509	84	
349.77173	114	
358.38185	112	
358.78233	102	
360.80111	136	
361.71611	88	
366.02561	82	
366.18538	92	
368.79246	150	1+
END IONS

###FS:    #m/z: 507.84613 #charge 1+
###MS: 86
###MSMS: 89
BEGIN IONS
TITLE=Cmpd 66, +MS2(507.8461), 28.2-35.2eV, 1.9min #89
RTINSECONDS=113.251
SCANS=86,89
PEPMASS=507.84613	234640
CHARGE=1+
196.01496	560	
209.94117	142	
214.88625	344	
222.97785	130	
224.98047	282	
232.89686	404	
234.89143	146	
236.88647	188	
238.06781	244	1+
241.85408	158	
250.90832	196	
250.97052	308	1+
254.09278	140	
258.85877	342	1+
258.87639	126	
264.37726	132	
265.15942	308	1+
268.86541	124	1+
268.88964	260	1+
270.93469	162	
272.85609	322	1+
275.84884	226	1+
275.89124	218	1+
276.80436	150	
280.82865	124	
283.00966	128	
285.85495	370	1+
286.80948	140	
287.85249	754	1+
288.87891	502	1+
289.88369	424	1+
290.13392	196	
290.86338	550	1+
290.90624	138	
292.39293	162	
293.87294	936	1+
293.94558	212	1+
294.83004	138	
296.80979	144	
297.89654	220	1+
298.80549	144	
298.84208	126	
300.85501	244	
301.84794	168	
301.87822	262	1+
303.86681	312	
304.87382	230	
305.86353	926	
306.15864	164	
306.88345	138	
307.89006	812	
308.14182	994	1+
308.80884	280	1+
308.87357	1216	1+
310.15773	376	
310.83902	140	
310.89972	136	
311.16405	282	
311.80712	312	1+
311.88420	2676	1+
312.11340	134	
312.14444	142	
312.81366	216	1+
313.88510	388	
314.81755	138	
314.86535	664	1+
315.37517	166	1+
316.86459	348	1+
318.85629	138	
321.90778	150	
323.87353	504	
324.86213	132	
324.88964	128	
324.98795	218	1+
325.07729	178	
325.85790	142	
326.88556	2790	1+
327.80708	126	
328.81459	314	1+
328.86659	210	
329.86791	172	
329.95308	200	1+
330.83622	140	1+
330.89463	144	
331.88743	178	
332.87466	730	1+
333.33471	124	
334.79997	140	
335.84230	206	
335.88516	182	
336.92392	122	
337.88096	300	
338.89092	138	
341.89244	160	1+
342.86673	134	
344.71629	168	1+
346.85999	198	
347.40507	212	1+
347.77230	326	1+
347.84862	126	
349.75928	226	
350.88252	554	1+
351.88529	374	1+
352.91602	178	
353.85355	182	
353.90852	190	
354.88535	292	1+
355.77518	248	1+
355.88880	238	1+
356.73495	198	1+
356.77876	192	1+
357.84989	152	
359.86759	130	
360.75669	298	1+
362.50161	154	
362.89495	142	
365.77779	126	
366.70972	380	1+
366.74294	122	
366.83732	196	
367.76176	146	
367.78089	254	1+
368.83819	134	
369.02372	144	
369.83995	630	1+
370.79074	442	1+
370.80931	136	
371.18808	348	1+
371.72553	208	1+
372.75295	136	
374.81650	262	1+
375.78859	182	
375.80503	244	1+
375.84409	186	1+
380.71674	348	1+
380.85325	458	1+
381.71952	194	1+
383.75078	200	1+
383.95395	128	
384.84825	996	1+
385.39542	130	
385.77927	124	
385.96971	216	1+
386.83178	126	
387.72529	134	
387.88745	140	
388.75112	124	
388.79932	280	1+
389.20247	456	1+
389.71901	190	
390.78154	358	1+
390.83832	296	
390.92694	142	
391.84394	218	
391.91150	298	1+
392.82824	278	
392.86457	126	
393.75181	176	
393.80724	188	
393.82947	252	
394.74147	180	
394.78043	142	
394.82455	220	
396.86460	164	1+
397.74170	194	
398.73002	702	1+
399.85105	530	1+
399.87772	150	
401.77971	126	
402.73292	154	1+
402.86510	1106	1+
403.80707	246	1+
403.87015	706	1+
405.87418	394	
407.74255	236	
407.86667	890	
408.74746	210	
408.86648	1100	
409.72037	736	1+
409.85073	426	
410.83878	380	
411.72585	608	1+
411.75653	124	
411.81064	278	
411.83793	652	1+
411.87931	214	
412.18890	138	
412.84132	444	1+
412.86656	174	
413.87666	176	
415.84040	292	1+
415.86950	192	
416.88024	292	
421.88111	228	
422.74625	274	1+
422.83643	324	1+
422.88055	214	
423.77955	298	
423.81084	238	1+
423.86888	544	1+
424.77830	240	
425.75137	490	
425.87705	212	
426.74233	260	
426.86441	1140	1+
426.88830	180	
427.73714	1200	1+
428.67201	144	1+
428.84782	1106	1+
429.70455	154	1+
429.88116	196	
430.74070	316	1+
431.86894	608	1+
432.81710	252	1+
433.85741	168	
434.89297	148	
437.72150	148	
439.89068	218	1+
442.67741	216	1+
443.75407	166	
444.76874	176	
444.87220	1492	1+
445.72215	172	
445.74429	220	
446.74431	148	
447.71505	408	1+
447.73867	142	
448.91725	122	
449.69030	172	
449.76759	364	1+
449.87689	590	1+
450.75064	394	1+
451.70102	198	
452.88305	222	1+
454.85774	138	
457.90112	244	
459.69335	220	1+
462.88477	702	1+
466.78264	212	1+
467.72046	144	
467.88871	460	
468.70665	130	
468.89516	224	
469.88772	128	
470.20708	124	
470.72862	160	
476.11936	124	
485.89902	394	1+
487.89619	146	
500.73955	160	1+
511.75878	96	1+
512.80505	152	
END IONS

###FS:    #m/z: 322.93025 #charge 1+
###MS: 90
###MSMS: 91
BEGIN IONS
TITLE=Cmpd 67, +MS2(322.9302), 28.0-35.0eV, 2.0min #91
RTINSECONDS=116.927
SCANS=90-91
PEPMASS=322.93025	3766058
CHARGE=1+
181.86583	74	
185.87201	86	
188.92270	78	
190.99087	80	
192.89629	72	
193.15387	78	
196.88508	70	
197.88419	72	
200.88900	82	
202.16661	74	
205.95369	108	
205.98370	106	
206.93112	72	
207.97207	116	
208.96166	76	
209.94639	86	
210.08692	84	
211.49360	78	
213.08601	108	
213.88803	72	
214.88844	128	
218.88152	168	1+
220.83574	72	
221.93949	80	
222.95195	158	
223.95870	318	
224.81724	76	
224.96070	148	
227.08734	70	
227.37624	86	
227.81685	72	
227.87981	72	
227.95421	72	
228.84305	70	
228.92841	80	
229.93353	234	1+
229.95566	76	
230.82846	118	1+
230.85627	88	
230.88687	218	1+
230.90351	68	
231.90087	228	1+
232.54873	130	
233.93090	88	
234.88221	84	
235.82627	70	
236.90588	68	
238.93903	208	
239.07988	104	
239.78346	110	
239.83890	68	
240.82041	376	1+
240.90808	158	
240.94133	2554	
241.91854	76	
241.93940	9610	1+
242.82236	176	
242.94145	6794	1+
243.89131	72	
244.03083	68	
244.53982	74	
244.82861	130	
244.85504	116	
244.93942	2092	
245.22546	70	
245.84791	88	
246.94473	134	
246.97464	126	
247.16378	70	
247.83419	84	
248.85605	124	
249.87021	68	
249.88334	88	
250.94759	122	
251.07136	106	
251.79288	70	
252.08357	70	
252.10719	72	
252.79729	120	
252.87788	68	
253.55989	68	
253.81191	74	
255.03217	78	
255.78544	74	
256.88071	78	
258.83433	162	
258.85070	86	
259.92626	70	
260.82922	152	
260.84782	90	
261.83023	396	1+
261.92774	68	
262.35562	140	
263.98468	96	
264.81120	72	
265.05914	84	
265.85801	74	
265.88535	72	
265.93129	86	
266.47024	74	
266.79721	76	
266.84649	72	
267.79490	70	
267.97404	68	
268.13251	78	
268.95964	182	
270.09466	72	
271.92195	74	
272.84766	104	
274.42867	102	
274.81294	76	
275.37091	70	
275.81077	98	
275.84463	216	1+
276.87211	76	
278.81549	136	1+
279.01177	88	
279.09079	756	1+
279.83740	104	
280.36144	106	
281.83887	192	1+
281.88098	74	
281.97499	106	
282.27675	98	
282.80330	76	
283.06938	96	
283.09814	72	
284.29354	388	1+
284.86199	128	
285.86128	94	
286.85660	76	
286.91724	114	
287.85887	160	
287.89726	86	
289.78631	168	1+
289.86736	114	
290.88621	70	
291.80254	102	
292.80993	244	1+
293.77339	72	
293.85140	72	
293.87580	88	
294.85606	318	1+
297.78980	68	
300.33144	76	
302.81053	70	
304.79560	68	
304.81898	72	
305.81242	80	
305.87015	76	
306.20123	76	
306.88477	368	1+
307.02491	74	
307.81542	108	
307.88697	342	1+
308.79689	146	
310.00103	100	
310.38373	84	
311.92168	84	
315.37949	88	
315.45574	78	
315.83315	124	
316.80926	78	
317.76747	84	
319.82822	78	
320.06109	80	
321.75914	92	
323.88446	136	1+
324.93431	76	
325.89485	186	1+
327.40461	92	
END IONS

###FS:    #m/z: 363.95711 #charge 1+
###MS: 90
###MSMS: 92
BEGIN IONS
TITLE=Cmpd 68, +MS2(363.9571), 28.0-35.0eV, 2.0min #92
RTINSECONDS=117.7
SCANS=90,92
PEPMASS=363.95711	596418
CHARGE=1+
185.92546	86	
189.86245	582	1+
191.85896	718	
193.85067	80	
199.77988	96	
200.94832	90	
205.87950	114	
205.94803	160	1+
207.87558	314	1+
208.94440	102	
209.94385	2300	1+
210.88386	710	1+
211.43832	84	
212.87881	2230	1+
213.83412	98	
214.21671	82	
219.86417	102	
222.95145	664	1+
223.37767	100	
224.88756	250	1+
224.95018	1624	1+
224.96802	78	
226.94707	9844	1+
226.96965	218	
227.00037	94	
227.93013	240	
227.98571	94	
228.89611	482	
228.94283	10010	1+
230.88959	3150	1+
232.88510	368	1+
234.87797	136	
235.89028	100	
239.06880	112	
240.82421	96	
240.94177	718	
240.96463	558	
241.82267	260	1+
241.94360	500	
242.94291	1440	1+
242.95970	704	1+
244.82168	194	
244.95747	5750	1+
245.13052	116	1+
245.88907	140	
246.82972	138	
246.90492	306	
246.95292	6302	1+
247.38957	80	
247.85154	90	
248.06664	80	
248.80243	228	
248.83234	208	1+
248.84785	80	
248.90044	1558	1+
249.80347	148	
250.04024	158	
250.89795	166	
250.96802	352	1+
251.80228	142	
251.90729	222	1+
252.89017	186	
253.95281	86	
255.84858	96	
258.82826	210	
258.84476	152	
259.09772	94	
260.93586	112	
260.96698	286	
260.99849	82	
261.83641	270	1+
261.97106	118	
264.42180	90	
264.81712	92	
264.96303	180	
265.08507	224	
265.79552	80	
265.97471	212	
266.78793	116	
266.81209	500	1+
267.84421	324	1+
267.88303	188	1+
267.97436	988	1+
268.81269	136	
268.96494	1382	1+
269.96984	1136	1+
270.35923	80	
270.82635	108	
271.84663	160	
271.86536	88	
271.94825	84	
275.53601	108	
275.87360	92	
278.49198	114	
278.79629	212	
278.84636	128	
278.95850	82	
279.10153	364	
279.79293	138	
280.79422	294	
280.95396	100	
281.78724	890	1+
281.85569	146	
281.89151	102	
282.78811	604	1+
282.87119	98	
282.98699	324	1+
283.10395	88	
283.85316	164	
284.82140	120	
284.85238	106	
284.89773	130	
284.94199	86	
285.42944	100	
285.84555	374	
286.81485	92	
287.81354	88	
287.87021	80	
288.91788	88	
289.78640	172	1+
289.87634	106	
289.99297	84	
290.41769	82	
290.86324	84	
291.95914	126	
293.11345	134	
295.92585	124	
296.04222	92	
296.81058	126	
297.81394	200	
297.93400	94	
298.80461	884	1+
299.39175	82	
299.87242	96	
300.80105	578	1+
300.88547	88	
301.86236	286	
301.88013	132	
302.09828	80	
302.85367	132	
303.76305	90	
303.80815	206	1+
303.85672	846	1+
305.47345	92	
307.12807	128	
307.83103	124	
308.82624	84	
309.87230	98	
310.81730	160	
310.87761	90	
312.90732	94	
313.93524	78	
317.86987	108	
318.43323	94	
318.93584	172	
319.80177	90	
320.14333	112	
320.23904	138	
320.82470	90	
321.81816	288	
321.86746	146	
322.92848	148	
324.87373	122	
325.33947	84	
325.39275	100	
325.78499	82	
326.87217	286	
327.07825	88	
327.87416	140	
328.88039	228	1+
336.86612	134	
336.94535	134	
337.38712	84	
338.41632	88	
338.94616	96	
339.75744	84	
339.83275	170	1+
340.36862	90	
340.87612	80	
340.94634	128	
342.09035	84	
343.71570	106	
351.79877	92	
354.36023	78	
355.36163	80	
356.79856	208	1+
360.86614	94	
361.16734	92	
362.71177	224	1+
366.93062	82	
368.12647	92	
368.81007	86	
END IONS

###FS:    #m/z: 507.84609 #charge 1+
###MS: 90
###MSMS: 93
BEGIN IONS
TITLE=Cmpd 69, +MS2(507.8461), 28.2-35.2eV, 2.0min #93
RTINSECONDS=118.471
SCANS=90,93
PEPMASS=507.84609	219968
CHARGE=1+
196.01621	326	
214.89127	236	1+
222.88986	126	
224.97718	342	
232.89685	188	
234.89523	166	
238.06272	192	
253.89900	202	1+
254.09681	154	
259.87040	156	
260.04819	126	
261.88997	150	
264.85289	188	1+
266.16610	126	
267.79529	126	
267.88270	296	1+
275.84182	142	
278.83596	302	
283.89904	128	
285.27584	112	1+
287.85393	624	
288.87069	204	
289.87847	320	
289.90733	126	
290.86405	828	1+
290.88772	186	
290.90329	180	
293.87413	954	1+
295.81679	190	
295.87480	410	1+
296.78055	148	
296.82414	146	
296.85261	130	
296.96990	298	1+
298.80138	136	
299.91485	162	
300.86256	288	1+
301.37705	142	
303.86621	632	
304.85143	142	
304.88207	144	
305.86278	1066	1+
306.82932	242	1+
307.88972	406	
308.14028	492	1+
308.87389	526	
309.87013	402	
309.89171	180	
310.15696	644	1+
310.84632	272	
310.88844	150	
311.88403	2520	1+
312.34605	184	
314.86274	446	
315.37586	244	1+
315.75591	162	1+
315.86299	462	1+
318.86491	454	1+
322.79003	164	1+
322.88820	190	
323.87410	340	
324.86242	270	
325.90280	238	
326.88344	1370	
327.89687	610	1+
328.37661	144	
328.80649	130	
328.87307	226	
329.89281	270	
330.17622	144	
330.88218	150	
332.87033	602	1+
334.86134	128	
335.81797	138	
335.84431	156	
336.95082	164	
339.86600	162	
340.35582	252	1+
340.86359	150	
340.89765	178	1+
341.75650	198	1+
342.83372	190	1+
342.86453	290	1+
342.98860	180	
344.90149	194	1+
346.83813	256	1+
346.88918	168	
347.77307	186	
348.47687	154	
348.78705	148	
348.89356	162	
349.07563	140	1+
349.16416	140	
349.75893	290	
349.78202	148	
350.75908	152	
350.89034	304	
351.18755	146	
351.88895	178	
352.75498	152	
353.36868	306	1+
353.85573	252	
354.87212	154	
355.89757	294	
356.83418	246	1+
356.88847	318	1+
357.92002	126	
358.36906	146	
358.87545	320	1+
359.87859	222	1+
360.77012	236	1+
361.86347	124	
365.37868	166	
365.78326	506	1+
365.91598	206	1+
366.18499	146	
366.83897	370	
367.71125	856	1+
367.76524	308	1+
367.84602	204	
368.83823	124	
368.89545	148	
369.83880	368	1+
371.80053	128	
373.72166	188	1+
373.83306	186	
374.81712	174	
375.88498	140	
380.85413	150	1+
381.71657	336	1+
381.83607	126	
383.80970	178	
384.04465	128	
384.75286	164	
384.85032	676	1+
384.89153	134	
385.74577	152	
385.80874	130	1+
385.88882	130	
386.78542	196	1+
386.85814	134	
387.72769	196	
387.84308	146	
389.06472	164	1+
389.19860	296	1+
389.72225	196	
390.39066	152	
390.73794	126	
390.84262	682	
391.84381	596	1+
392.07447	206	1+
392.78540	130	
392.82487	660	1+
392.86832	208	1+
394.67489	206	1+
394.80665	250	1+
394.83244	122	
395.39926	286	1+
395.78901	148	1+
398.73055	824	1+
398.86932	154	
399.85154	478	1+
401.72891	138	
402.86500	226	
403.87369	254	
404.86748	250	
405.75191	132	
405.77951	132	
405.86337	206	
406.85844	188	
407.73138	258	1+
407.74643	132	
407.86804	922	
408.85311	1074	1+
409.72711	432	1+
410.83763	900	1+
411.80761	372	1+
411.83688	562	1+
412.72896	160	
413.75199	132	
414.67781	162	
419.74289	196	1+
421.88335	408	
422.76747	496	1+
423.77295	564	1+
423.80331	240	
423.86901	462	1+
425.11165	128	
425.75660	762	1+
426.86035	912	1+
427.73591	640	
428.73592	352	
428.80308	270	
428.84708	880	1+
428.87822	238	1+
429.68621	128	
429.73636	562	1+
430.74250	370	1+
431.86857	160	
433.85261	254	
433.87204	286	
434.80540	128	
434.85814	124	
439.89663	310	1+
440.70047	130	
442.68442	128	
442.87783	202	
443.80053	164	
444.87241	1730	1+
445.74427	514	1+
445.80741	180	
447.69191	156	
447.71144	444	1+
447.88361	206	
449.78083	288	1+
449.88265	284	
450.70470	160	
450.75615	300	
450.88039	146	
451.75055	142	
462.88278	376	
463.72442	144	
463.88515	216	
464.88738	172	
465.72731	148	
467.88802	902	1+
468.78418	158	
469.77337	180	
469.88963	236	1+
485.89899	494	1+
486.84390	132	
487.90017	152	
508.91601	280	
END IONS

###FS:    #m/z: 340.94090 #charge 1+
###MS: 94
###MSMS: 95
BEGIN IONS
TITLE=Cmpd 70, +MS2(340.9409), 28.0-35.0eV, 2.1min #95
RTINSECONDS=122.173
SCANS=94-95
PEPMASS=340.94090	1314830
CHARGE=1+
46.43973	80	
105.20967	80	
172.29315	88	
192.92735	426	
196.88690	132	
197.92395	78	
199.92051	80	
199.97531	168	
201.95229	106	
208.88985	142	
208.94311	82	
208.95821	220	1+
209.90394	84	
210.93811	574	1+
210.97608	80	
212.88092	228	
212.92643	78	
213.87664	120	
213.93951	670	1+
214.89398	144	
215.88816	196	
215.94190	108	
216.40960	106	
216.82888	88	
216.93911	76	
217.87742	656	1+
218.87857	434	1+
222.95105	192	
224.97731	76	
226.39589	116	
226.56932	102	
226.94395	88	
228.95018	120	
230.88843	200	
230.94646	702	1+
231.88939	290	1+
231.95066	598	1+
233.08927	146	
233.94781	96	
234.06446	98	
234.88234	94	
236.80193	130	
236.99834	88	
237.91618	78	
238.39199	76	
238.46180	82	
238.88997	90	
239.83279	582	1+
239.90239	86	
240.78490	78	
240.83685	516	1+
240.96592	240	
241.95357	142	
242.94676	84	
243.87256	232	1+
246.95094	98	
246.97501	172	
248.91405	98	
248.98701	120	
249.49546	82	
249.96549	252	
250.07759	78	
250.90060	110	
250.96577	128	
252.07609	82	
252.95599	82	
253.80825	106	
253.87801	130	
254.90768	166	
254.96368	320	1+
254.98069	104	
255.01653	84	
255.86816	94	
255.91557	88	
256.80769	80	
256.84716	150	
256.88784	110	
257.44652	102	
257.84542	152	
257.94461	76	
258.11650	86	
258.84614	566	1+
259.86334	128	
259.90070	86	
259.91640	92	
259.95250	112	
259.97209	86	
260.83559	146	
261.83729	180	
262.06688	100	
262.80480	104	
262.84092	170	
263.00508	164	
263.24482	98	
263.83740	96	
263.86885	78	
264.90427	128	
266.86393	234	1+
268.83842	394	1+
269.79965	112	
272.38987	84	
272.94354	94	
274.42241	78	
275.40570	90	
275.42186	130	
276.83821	98	
276.85675	602	1+
276.95764	280	1+
278.81524	80	
278.84310	898	1+
278.87282	176	
279.81672	98	
279.83497	86	
279.86780	122	
280.48872	90	
280.85541	148	
281.88721	110	
282.84658	152	
283.35448	78	
284.93360	76	
285.93433	120	
285.95657	80	
287.88065	86	
289.80290	96	
289.87788	106	
290.94701	78	
291.86298	88	
292.87096	80	
292.91495	80	
294.85309	138	
294.86657	124	
295.04803	84	
296.80728	78	
296.86418	118	
296.89813	84	
297.84920	164	
297.89233	90	
297.97575	124	
298.01868	96	
298.47873	76	
298.91601	84	
298.94276	120	
298.95966	98	
299.01107	132	
299.79365	182	1+
299.87441	416	1+
302.86285	100	
302.94378	116	
304.01973	80	
306.89646	80	
307.79684	122	
307.87972	80	
308.03034	76	
308.89497	122	
310.87720	206	
311.83089	80	
313.86780	166	
315.89430	100	
316.80699	76	
318.52509	78	
321.99702	94	
323.83085	96	
324.82147	76	
324.89597	78	
325.89437	106	
328.19045	126	
330.81569	148	
338.72557	80	
340.82799	126	
342.91088	82	
END IONS

###FS:    #m/z: 507.84630 #charge 1+
###MS: 94
###MSMS: 96
BEGIN IONS
TITLE=Cmpd 71, +MS2(507.8463), 28.2-35.2eV, 2.1min #96
RTINSECONDS=122.945
SCANS=94,96
PEPMASS=507.84630	222728
CHARGE=1+
196.01448	188	
197.01965	122	
210.03282	176	
224.97730	252	
232.89621	196	1+
236.04758	146	
250.90675	248	
250.97212	168	
257.86809	118	
258.87308	248	
263.94870	124	
266.16545	186	
267.78498	124	
268.97230	166	1+
269.85002	304	1+
269.92600	150	
272.85174	184	
273.41945	134	
277.38582	146	
278.84238	164	
282.86769	200	1+
283.78739	248	1+
286.79479	210	1+
287.85092	762	1+
288.36610	124	
288.83135	132	
289.03477	132	
289.87933	370	
290.86829	306	
291.86669	284	
292.86156	138	
293.87427	1528	1+
296.87293	278	1+
298.80041	198	
298.85555	170	
300.84794	140	
300.99774	128	
301.84845	180	
303.86733	550	1+
303.90628	120	
305.86131	994	1+
305.94593	128	
306.12506	124	
307.34812	246	1+
307.88920	266	
308.14253	998	1+
308.37557	322	1+
308.87259	1124	1+
308.89059	472	1+
310.15539	466	
310.87268	188	
311.36442	158	
311.88367	2248	1+
311.90692	136	
314.86495	676	1+
314.88303	126	
321.86100	156	
322.56331	124	1+
322.88461	158	
323.87675	156	
325.89944	270	
326.88075	1634	1+
327.81504	124	
327.89521	366	1+
328.88001	270	
329.87383	168	
330.86626	128	
332.87770	350	
332.95107	218	1+
333.82153	300	1+
333.85765	126	
333.89432	176	1+
334.76882	184	1+
334.86729	150	
335.79546	182	1+
337.88169	450	1+
337.99970	124	
341.85339	244	1+
345.89887	116	
346.80853	200	
347.77018	252	1+
348.34928	118	
348.88433	144	
349.75687	170	
350.76209	180	
350.82432	234	1+
350.88639	376	1+
351.77083	168	
351.85405	146	
352.81009	176	1+
353.72276	166	
353.84902	376	1+
353.90856	146	
355.84201	262	1+
355.89262	164	
358.89533	182	1+
359.36042	270	1+
359.76257	120	
360.77898	134	
361.79024	122	
362.06366	134	
362.88234	254	1+
365.79324	362	1+
366.05975	156	
366.37542	210	1+
366.79984	328	1+
366.83987	268	
367.70913	550	1+
367.77059	348	1+
367.77883	196	
367.84532	252	
368.83225	120	
368.89379	300	1+
369.83625	336	
371.80080	138	
371.82228	142	
372.72395	140	
372.77054	144	
372.83542	116	
372.87854	114	
373.71757	168	
373.79306	368	1+
374.79365	240	1+
375.76812	168	1+
376.73897	170	1+
376.81809	120	
377.84304	192	1+
379.80811	230	1+
379.84275	358	1+
380.71819	536	1+
380.89653	212	
383.71067	204	1+
383.79646	208	
384.85052	1086	1+
385.33774	116	
385.78280	294	1+
387.67721	180	1+
387.77901	144	
387.84818	288	
388.79245	126	
388.85305	160	
389.19812	122	
389.71517	264	
390.05321	318	1+
390.79429	166	
390.83959	1052	1+
391.91567	128	
392.78941	126	
392.82848	418	
394.83949	128	
396.75245	156	
396.86989	150	
398.72594	634	1+
398.77434	226	1+
398.86250	154	
399.81852	134	
399.85240	236	
400.70438	144	
402.80221	258	1+
402.86550	634	1+
404.33469	144	
405.77725	212	
405.86071	240	
406.05582	150	
406.77936	142	
406.85872	122	
407.72274	204	
407.74098	656	1+
407.86558	726	
408.85847	1144	1+
409.72596	362	
410.72744	166	
410.83630	834	1+
411.72714	296	1+
411.86639	336	1+
412.84599	234	1+
414.68319	158	
415.20887	144	1+
417.86642	290	1+
418.37998	134	
421.77790	258	1+
421.88445	234	
422.68461	204	
422.86662	668	1+
423.74090	124	
423.77935	416	
423.87031	466	1+
424.78029	224	
424.82657	140	
425.21985	138	
425.76044	306	
426.74873	258	
426.86022	198	
427.73321	1498	1+
427.86318	134	
428.70074	412	1+
428.84873	440	
428.86917	274	
429.75877	156	
429.84923	204	
429.88344	162	
430.85283	128	
431.77078	118	
431.86991	652	1+
433.85436	120	
435.75489	124	
435.86642	128	
437.80289	114	
439.89773	314	
440.68620	120	
440.89040	164	
441.87215	168	1+
442.72487	222	1+
443.76874	116	
444.87308	702	
444.91747	118	
445.75192	602	
445.87382	866	1+
446.78328	120	
447.71396	172	
447.75408	232	1+
449.87274	490	1+
450.69816	172	
450.72534	138	
450.74789	232	
453.66073	190	1+
456.70016	176	1+
457.90449	592	1+
461.70759	156	1+
462.88353	736	1+
464.88980	116	
465.72779	216	
467.88913	694	1+
468.77709	238	1+
470.74183	118	
472.72804	134	
485.90424	448	1+
505.29962	136	
508.68538	118	1+
508.91539	210	1+
END IONS

###FS:    #m/z: 336.94612 #charge 1+
###MS: 94
###MSMS: 97
BEGIN IONS
TITLE=Cmpd 72, +MS2(336.9461), 28.0-35.0eV, 2.1min #97
RTINSECONDS=123.717
SCANS=94,97
PEPMASS=336.94612	77790
CHARGE=1+
65.71634	74	
75.43523	122	
155.33315	82	
170.19610	78	
191.95594	88	
192.89793	94	
200.88532	72	
205.06466	84	
207.97842	86	
210.88301	216	
210.90298	116	
211.94382	2950	1+
212.87812	1156	1+
213.74431	74	
213.90015	128	
213.93984	780	1+
213.96116	96	
215.05323	78	
215.88508	108	
215.93844	130	
216.88472	84	
217.93506	84	
223.96466	76	
224.90003	74	
224.96388	82	
225.01212	88	
226.94565	138	
227.94875	82	
228.89680	118	
229.04747	80	
229.95461	2238	1+
230.88861	1828	1+
231.94989	1112	1+
232.88717	256	
233.82642	366	1+
233.89933	178	
233.94563	506	1+
235.52639	80	
235.89295	88	
237.06468	88	
239.04075	78	
239.37672	74	
239.85003	78	
239.90222	130	
240.83943	446	1+
241.84345	252	1+
241.94775	110	
242.43013	86	
242.90634	80	
243.83551	74	
244.84107	94	
244.95819	80	
246.97467	88	
247.96536	918	
248.89880	848	1+
249.42572	92	
249.82495	80	
249.96014	256	
250.82653	570	1+
250.95020	192	
250.98325	84	
251.43669	86	
251.82859	410	1+
251.95949	96	
252.97077	1374	
253.84792	130	
253.90600	456	1+
253.94579	72	
254.96581	938	1+
255.07709	228	
255.85953	146	
256.05692	80	
256.93976	88	
257.09142	72	
257.83578	114	
258.84499	344	
259.96037	142	
261.82698	76	
264.86904	84	
266.07200	74	
266.86178	104	
267.84179	162	
268.40603	76	
268.60918	92	
268.83865	788	1+
268.95972	80	
269.07681	74	
269.79552	154	
269.84038	496	1+
270.83161	86	
270.86037	102	
270.98340	124	
272.40005	90	
272.88447	100	
272.97387	174	
273.38791	76	
273.79764	280	1+
273.81225	88	
274.27797	124	
274.40392	80	
274.85956	114	
274.87712	112	
275.85658	532	1+
275.90124	86	
276.05223	72	
276.85993	458	1+
277.37555	82	
278.83340	668	1+
279.85376	78	
279.90485	72	
279.97503	82	
280.04073	88	
280.10045	72	
280.83442	88	
280.87157	210	1+
282.85661	74	
283.09209	84	
285.85012	156	
285.96584	132	
286.85000	1328	1+
286.90420	76	
287.41824	92	
287.61596	108	
289.95348	80	
290.07630	74	
290.12044	78	
291.08767	74	
293.45111	72	
293.85637	446	1+
294.85759	280	1+
294.97637	82	
297.11211	74	
297.88812	80	
298.80212	124	
298.86519	74	
299.82969	72	
300.84039	80	
301.86951	110	
302.74100	82	
304.00910	76	
304.02745	142	
304.04213	132	
306.75576	76	
306.89121	78	
307.39712	88	
307.83966	152	1+
308.06043	86	
308.87842	102	
309.86529	182	
310.85556	80	
310.88061	94	
311.29341	106	
311.83274	72	
311.89148	88	
312.91577	96	
314.82801	78	
315.44278	92	
315.99721	94	
316.41635	78	
320.76218	140	1+
321.83620	78	
321.85611	80	
322.03933	90	
325.46584	82	
327.88265	72	
328.82178	72	
331.02965	82	
331.38743	92	
331.92619	80	
332.85994	94	
334.87859	78	
338.75735	76	
339.76697	100	
339.89071	96	
340.75207	106	
340.95999	96	
341.83999	76	
END IONS

###FS:    #m/z: 340.94122 #charge 1+
###MS: 98
###MSMS: 99
BEGIN IONS
TITLE=Cmpd 73, +MS2(340.9412), 28.0-35.0eV, 2.1min #99
RTINSECONDS=127.421
SCANS=98-99
PEPMASS=340.94122	1345274
CHARGE=1+
189.86230	92	
190.94472	154	1+
192.92776	232	
195.08208	86	
196.87910	132	
197.95684	172	
203.92742	102	
206.95562	82	
208.95920	272	
209.96265	120	
210.93565	332	1+
212.90174	150	1+
213.88398	240	
213.94039	1190	1+
214.87357	82	
214.89482	142	
215.93793	280	
216.41318	80	
217.88367	134	
217.92219	122	
221.88407	84	
222.52324	108	
222.95540	112	
223.37584	82	
226.03559	92	
226.94789	114	
228.05595	94	
228.93519	116	
228.94959	182	
229.84452	126	
230.51065	88	
230.89230	234	
231.00495	82	
231.89214	142	
231.95113	812	1+
233.90191	266	
233.95086	188	
234.90170	152	
235.89611	104	
235.94592	176	1+
236.83215	84	
237.39191	102	
239.18105	92	
239.99465	90	
240.82307	96	
241.83741	184	
241.89682	120	
241.94365	146	
242.00751	86	
242.80867	82	
242.84588	164	
242.93789	96	
243.83333	134	
243.89673	92	
244.16129	92	
244.95670	134	
247.37210	84	
247.57335	80	
247.83226	82	
247.85536	90	
247.90387	94	
247.98120	124	
249.40608	82	
250.88212	82	
250.98148	90	
251.78937	88	
252.51088	90	
254.09005	106	
254.91169	148	
254.96875	302	
255.06973	80	
256.09005	82	
256.26126	82	
257.92909	98	
258.84439	166	
258.91209	100	
258.93182	86	
259.34084	98	
259.85311	260	
259.95438	110	
260.83872	754	1+
260.85508	136	
261.89896	220	1+
262.92733	150	
262.96215	140	
263.84118	80	
263.98481	80	
265.80474	148	
266.01552	88	
266.04983	86	
266.83921	138	
267.01201	92	
268.84141	152	
269.83986	128	
269.85736	82	
270.88820	90	
271.83184	128	
272.55806	88	
272.87054	98	
272.93931	148	
273.84947	116	
273.92425	84	
273.98101	92	
274.85997	190	
275.81100	112	
275.85945	170	
276.15624	82	
276.85603	600	1+
277.90976	134	
277.96528	156	
278.57530	96	
278.81050	92	
278.84620	906	1+
279.94881	130	
279.96418	128	
280.49708	96	
280.84394	116	
281.86074	266	1+
282.88358	88	
284.43430	90	
284.85373	128	
288.36820	100	
290.82345	82	
292.38556	92	
292.93198	82	
293.17155	88	
293.80006	88	
293.84832	104	
293.91190	96	
294.40886	100	
295.94176	88	
295.97410	104	
296.85264	138	
296.97636	262	1+
297.91670	82	
297.93624	80	
298.31340	82	
299.87283	184	
300.87633	124	
300.98525	108	
302.94245	108	
303.86392	144	
304.10340	80	
305.82739	132	
306.42465	80	
306.89132	160	
307.19030	88	
307.89363	144	
308.79384	102	
308.88450	82	
309.89726	82	
311.84181	90	
313.89153	140	
314.86699	140	
325.83067	136	
328.35855	92	
328.81162	112	
335.40740	92	
340.74542	92	
341.19590	86	
342.80124	112	
343.90933	80	
END IONS

###FS:    #m/z: 336.94625 #charge 1+
###MS: 98
###MSMS: 100
BEGIN IONS
TITLE=Cmpd 74, +MS2(336.9463), 28.0-35.0eV, 2.2min #100
RTINSECONDS=128.193
SCANS=98,100
PEPMASS=336.94625	79032
CHARGE=1+
158.95044	78	
184.85903	72	
185.06762	94	
197.87635	158	
202.87426	78	
205.94838	70	
206.95076	70	
208.88735	70	
210.37735	76	
211.94459	2520	1+
212.39457	72	
212.87764	1164	1+
213.89074	86	
213.93966	1350	1+
215.93648	76	
216.88712	112	
217.88291	292	
221.96334	72	
222.97405	70	
223.93603	82	
224.96809	132	
225.97533	96	
225.98970	94	
227.89308	72	
228.89646	208	
229.95612	2366	1+
230.88851	1618	1+
230.94963	168	
231.12479	86	
231.95075	1222	1+
232.82408	172	1+
233.53479	88	
233.95364	148	
235.94763	84	
236.11661	82	
236.78680	78	
236.85108	108	
237.06832	84	
238.06014	102	
238.39952	74	
238.50551	96	
238.89587	280	1+
239.04438	92	
239.84135	146	
240.83695	138	
240.88363	72	
241.84379	290	1+
242.64975	86	
242.88162	90	
244.92582	76	
245.44470	82	
247.05068	98	
247.90949	98	
247.96588	932	1+
248.90094	436	1+
248.99051	114	
249.82915	176	
249.96219	690	1+
250.83711	92	
250.90003	72	
250.95231	366	
251.07020	100	
251.82914	196	
252.36237	96	
252.82262	82	
252.84130	110	
252.97036	1254	1+
253.90471	232	
253.95084	82	
254.96665	688	1+
255.00514	74	
255.07701	192	1+
256.25921	80	
256.78811	106	
256.87054	94	
257.15231	86	
257.83873	394	1+
258.96913	74	
259.07968	70	
259.88489	74	
259.95746	116	
261.82955	152	
261.93157	92	
262.85093	70	
262.92249	76	
263.82696	92	
264.58756	78	
264.85928	102	
265.49336	104	
265.86538	78	
265.98937	168	1+
266.86246	314	1+
266.88350	82	
267.84313	346	
268.84207	1018	1+
268.95768	96	
270.85846	136	
270.98467	158	
271.09635	82	
271.84730	150	
271.92061	84	
272.59282	88	
272.86821	90	
272.91012	86	
273.00641	70	
273.97112	102	
274.80271	72	
274.87077	92	
274.92480	100	
275.85618	548	1+
275.88342	188	
276.42144	90	
276.85626	330	1+
276.87866	158	
277.81573	70	
277.83242	84	
277.88379	110	
278.22705	84	
278.83595	440	1+
279.07160	116	
280.86911	76	
281.07527	108	
282.04978	72	
282.80618	94	
284.99190	70	
285.79047	84	
285.84821	1230	1+
286.85111	1078	1+
289.85752	130	
289.87771	122	
290.97639	104	
291.85263	130	
292.05334	70	
292.87117	124	
292.90438	94	
293.80424	72	
293.87822	110	
294.11888	160	
294.57548	106	
294.87549	160	
296.34235	82	
297.93279	110	
298.82577	112	
298.89274	72	
299.87553	148	
300.87461	70	
301.97467	72	
302.42273	96	
304.88545	76	
305.99269	70	
307.80436	92	
308.86885	84	
308.88315	118	
309.87873	100	
309.90192	102	
310.85340	84	
310.87693	84	
310.98325	78	
311.09689	116	
311.59000	84	
311.97804	74	
312.81141	86	
317.06869	212	1+
319.10618	90	
319.46611	94	
321.84650	90	
321.88990	86	
322.26604	94	
324.48337	72	
325.87584	82	
326.84962	84	
326.95635	90	
329.86895	114	
331.30898	86	
332.35137	94	
END IONS

###FS:    #m/z: 359.96213 #charge 1+
###MS: 98
###MSMS: 101
BEGIN IONS
TITLE=Cmpd 75, +MS2(359.9621), 28.0-35.0eV, 2.2min #101
RTINSECONDS=128.965
SCANS=98,101
PEPMASS=359.96213	61200
CHARGE=1+
117.35970	86	
180.87230	88	
185.95560	92	
190.93325	74	
195.89587	102	
200.83491	76	
201.12043	88	
203.04585	84	
204.42684	76	
207.94968	150	
209.94517	1096	1+
210.88335	80	
217.92044	76	
220.96737	92	
221.14067	106	
222.95265	730	1+
223.83929	80	
224.94788	980	1+
225.89350	78	
225.99866	76	
226.82826	76	
226.90594	84	
226.94760	5170	1+
227.88397	102	
228.44320	90	
228.94217	5240	
229.09282	78	
229.94013	126	
230.42084	80	
230.46391	92	
232.94425	74	
232.97620	76	
233.05854	90	
233.83348	80	
233.90096	94	
235.88281	92	
236.55247	92	
239.50230	106	
240.82372	184	
240.93905	476	1+
240.96223	590	1+
241.89954	316	1+
241.94103	298	1+
242.96114	636	1+
243.94938	128	
244.02150	90	
244.95746	2878	
245.93906	416	
245.96525	80	
246.43635	78	
246.95293	4052	1+
246.97679	132	
248.80455	410	
250.83742	144	
250.95091	160	
250.97660	130	
251.04567	78	
251.97349	178	
252.87300	160	
252.91609	202	1+
252.95504	124	
254.00562	90	
257.47757	86	
258.82880	86	
258.84808	102	
258.97748	152	
259.93431	86	
260.83404	100	
260.96603	464	1+
261.60611	88	
264.96040	112	
265.82012	136	
266.03552	78	
266.81152	150	
266.86384	256	1+
267.77718	74	
267.84529	84	
267.97429	550	1+
268.05005	74	
268.79676	80	
268.85082	90	
269.79383	74	
269.83829	76	
269.84957	282	1+
269.96826	722	1+
271.95228	84	
272.96372	280	1+
273.85524	250	1+
275.79943	138	
277.08723	80	
277.81155	76	
277.88692	82	
278.79846	212	1+
278.84766	332	1+
279.09582	156	
280.79631	456	
281.85442	154	
281.94062	86	
282.32602	90	
282.66469	82	
282.83206	74	
283.93605	78	
283.97905	78	
284.83100	158	
285.82050	138	
285.86539	96	
287.93395	108	
288.44131	88	
288.92516	92	
292.43817	176	
293.12112	134	
295.86459	78	
295.93456	134	
296.81221	230	
297.12881	92	
297.41284	88	
297.80770	128	
297.93820	102	
298.07591	88	
298.80335	1258	1+
300.07821	76	
300.81352	202	
300.88961	222	1+
301.78774	120	
301.98532	96	
305.88991	144	
306.79227	78	
306.87862	76	
307.79775	78	
309.91491	78	
311.80635	156	
312.81807	76	
314.32902	78	
314.81507	110	
314.87283	104	
316.81651	176	
317.81323	110	
318.93516	132	
321.42454	92	
321.81809	132	
321.87162	74	
322.93079	154	
323.39350	96	
323.87387	88	
324.37521	92	
324.82368	78	
325.14251	94	
328.13156	82	
329.86905	84	
330.05196	76	
330.97827	76	
331.64658	80	
332.81155	132	
332.91568	94	
333.88869	114	
336.94523	208	
339.05563	92	
340.94035	178	
342.17391	76	
343.76014	82	
344.40572	76	
347.42739	82	
347.90356	78	
348.19342	136	
352.90633	130	
353.89545	78	
355.41952	92	
355.87794	88	
356.18609	84	
356.32708	102	
357.19608	258	1+
358.20218	148	1+
360.76815	74	
361.93085	90	
END IONS

###FS:    #m/z: 322.93054 #charge 1+
###MS: 102
###MSMS: 103
BEGIN IONS
TITLE=Cmpd 76, +MS2(322.9305), 28.0-35.0eV, 2.2min #103
RTINSECONDS=132.629
SCANS=102-103
PEPMASS=322.93054	3462994
CHARGE=1+
178.01823	88	
191.86472	132	
192.88601	70	
194.88631	92	
195.91467	72	
196.88515	72	
199.02072	92	
200.83851	72	
200.93234	78	
202.03903	84	
206.97287	68	
207.97267	162	
209.38844	72	
209.94499	70	
210.89605	84	
210.91719	70	
212.89542	114	
216.01880	126	
217.87535	68	
221.94914	108	
222.07133	74	
222.37313	92	
222.94772	152	
224.96162	110	
225.84940	82	
225.86599	92	
226.01913	106	
226.83952	86	
226.90596	72	
227.95233	70	
228.00262	78	
228.79485	78	
229.86016	80	
231.83244	76	
232.17270	78	
233.90456	90	
234.07356	70	
236.04480	100	
237.57574	82	
237.90840	96	
238.94171	94	
239.07897	108	
240.94079	2778	
241.13160	70	
241.41575	94	
241.94180	1624	
242.82469	204	
242.84966	84	
242.94148	5508	1+
243.82026	154	
243.84885	94	
243.95841	98	
244.81973	272	
244.93844	1874	1+
246.85311	134	
246.86845	76	
246.97280	108	
248.84534	238	
248.87560	76	
251.06894	74	
252.47164	78	
252.82719	88	
252.87569	90	
252.93439	78	
253.11608	86	
253.34850	92	
253.80799	68	
254.86933	74	
256.89676	304	1+
257.80675	132	
258.83304	228	
259.44353	98	
260.83088	132	
261.83338	152	
262.83043	354	1+
263.97797	186	
264.10892	72	
265.80532	76	
265.85927	70	
266.02894	114	
266.41421	92	
266.85279	112	
268.89121	72	
268.90737	80	
268.95670	120	
269.08455	70	
270.80429	212	1+
272.15679	88	
273.35556	82	
273.79674	116	
273.84863	124	
274.78660	70	
275.80778	270	1+
275.92336	68	
277.43903	124	
278.09200	76	
279.00159	78	
279.09198	878	1+
280.14353	68	
280.78897	76	
281.91406	82	
281.92805	82	
282.79670	68	
282.88210	168	
283.44137	90	
283.85887	72	
284.29393	102	
284.38088	82	
284.80942	78	
285.86213	90	
286.79881	204	
286.90824	70	
287.52893	84	
288.86473	78	
289.20712	86	
289.78779	70	
290.31508	100	
291.80967	210	1+
291.86780	72	
292.58329	92	
293.33960	88	
293.87213	78	
294.86308	146	
296.86241	72	
296.87932	90	
297.06320	96	
298.80763	106	
298.83264	68	
298.95211	80	
299.78714	70	
300.82777	72	
300.84460	78	
301.86550	78	
302.87155	74	
305.13234	80	
305.25663	74	
305.88546	84	
307.80519	112	
307.88700	148	
308.96401	72	
309.89091	76	
310.90752	74	
312.86679	130	
313.80913	78	
315.45674	72	
316.03185	76	
316.75909	84	
322.41609	70	
322.48200	92	
322.80433	76	
322.94109	88	
323.38226	98	
323.88080	114	
324.09157	72	
324.80141	68	
325.75602	96	
327.59141	78	
328.17417	74	
END IONS

###FS:    #m/z: 340.94120 #charge 1+
###MS: 102
###MSMS: 104
BEGIN IONS
TITLE=Cmpd 77, +MS2(340.9412), 28.0-35.0eV, 2.2min #104
RTINSECONDS=133.401
SCANS=102,104
PEPMASS=340.94120	1269058
CHARGE=1+
59.55472	76	
100.61462	88	
122.10490	92	
187.92165	86	
188.94979	78	
189.96052	78	
192.91837	78	
196.89516	80	
205.95060	138	
208.94362	206	1+
211.94588	76	
212.87806	138	
213.88075	128	
213.93961	700	1+
214.87514	92	
215.88782	254	1+
215.94916	90	
217.88958	76	
218.88411	78	
219.39111	96	
221.87571	74	
221.89749	110	
221.91836	176	
222.88819	84	
224.83933	88	
226.39207	74	
226.89550	130	
226.95038	92	
227.90595	80	
228.95004	108	
229.08276	86	
229.85663	78	
230.84733	102	
230.88925	580	1+
230.95496	82	
231.95096	1026	1+
233.89710	170	
233.94665	184	
234.83312	150	
235.84046	80	
235.86388	76	
235.94704	74	
237.56395	82	
238.40700	74	
238.95157	84	
239.62934	98	
239.79014	140	
239.84243	148	
239.85579	146	
240.83475	436	1+
240.88002	266	1+
240.91230	80	
240.93596	236	1+
241.80473	78	
241.83880	312	1+
243.83622	286	1+
244.82537	110	
245.03527	92	
245.83580	124	
246.85676	82	
246.97521	116	
249.90487	80	
249.96212	114	
250.01345	94	
251.89043	90	
251.96464	216	1+
252.78592	82	
253.00062	100	
253.96684	462	1+
254.84016	78	
254.91254	74	
254.96948	390	1+
256.91549	114	
257.06774	80	
257.85236	116	
257.90025	216	
257.93968	88	
258.84492	748	1+
258.96468	116	
259.01074	138	
259.95668	250	
260.83382	120	
261.84400	110	
262.82277	96	
262.85129	94	
262.91606	88	
263.82500	80	
264.49764	84	
265.12127	72	
265.90738	78	
266.18809	74	
266.83961	76	
268.84144	344	1+
269.40104	74	
270.01586	90	
271.02396	122	
271.79457	74	
271.84728	288	
271.88980	94	
272.89828	180	
272.93389	228	
273.78922	126	
274.86062	190	
274.89966	122	
275.80868	178	
276.04384	94	
276.85959	628	1+
277.83873	1030	1+
278.07542	74	
278.84259	924	1+
279.00407	80	
279.08342	104	
279.13941	84	
279.90074	72	
279.96449	94	
280.93138	150	
281.38006	76	
282.81319	248	1+
282.92196	88	
282.97224	80	
283.86521	96	
283.87960	96	
284.35752	174	
285.81135	72	
285.86493	76	
286.42814	76	
288.49742	90	
288.79800	94	
288.93156	102	
290.77953	96	
292.44235	76	
294.59218	96	
295.85512	84	
295.88991	82	
295.91119	82	
296.87476	94	
297.85628	80	
297.87654	108	
297.97275	148	
298.80114	78	
299.42141	80	
299.75730	80	
299.78538	188	
299.86500	192	1+
300.95751	88	
302.86818	100	
302.94825	74	
305.87024	84	
307.14747	78	
307.89203	172	
308.79794	78	
309.42419	74	
310.41412	74	
310.88179	146	1+
310.93131	78	
315.95537	92	
316.07994	72	
319.88074	100	
323.32748	78	
323.75983	74	
324.89323	78	
326.10397	78	
328.81696	210	1+
329.86693	84	
329.89387	80	
332.93383	104	
333.01208	92	
334.84522	72	
336.97643	88	
340.29353	82	
340.80367	98	
344.37634	74	
END IONS

###FS:    #m/z: 363.95730 #charge 1+
###MS: 102
###MSMS: 105
BEGIN IONS
TITLE=Cmpd 78, +MS2(363.9573), 28.0-35.0eV, 2.3min #105
RTINSECONDS=134.173
SCANS=102,105
PEPMASS=363.95730	556918
CHARGE=1+
104.40506	84	
169.85360	96	
177.92961	84	
189.86332	298	1+
191.85784	444	1+
196.88597	132	
205.87779	78	
206.88684	84	
207.40822	80	
207.87367	108	
207.94522	142	
208.89069	140	
209.86429	92	
209.94408	1400	1+
210.01598	90	
210.88416	294	
211.86360	160	
212.87858	1248	1+
214.07310	84	
218.92053	94	
222.95221	202	
223.86626	100	
223.94746	1346	1+
224.94985	1148	1+
224.96943	88	
225.07356	96	1+
225.89343	78	
225.97206	142	
226.94769	6846	1+
228.08777	86	
228.11597	82	1+
228.89449	428	
228.94216	8794	1+
230.78650	90	
230.89059	2396	1+
232.42554	92	
232.88386	142	
233.88674	90	
234.88149	564	
235.90319	82	
235.92239	78	
237.92754	78	
240.07819	106	
240.50481	142	
240.79644	82	
240.81928	86	
240.94196	806	1+
240.96397	602	1+
241.89515	80	
242.83074	80	
242.94164	1354	1+
242.96322	478	1+
243.81802	338	1+
244.81853	202	1+
244.95726	3622	1+
245.40451	86	
245.94252	212	
246.43637	92	
246.81770	94	
246.95330	4622	1+
247.90936	92	
248.79895	360	1+
248.83149	172	1+
248.87523	92	
248.89996	526	
248.97826	88	
249.12321	104	
250.89337	166	
250.94948	204	1+
250.97086	136	
251.07278	154	
252.04155	142	
252.89504	96	
253.83348	92	
254.06061	102	
256.89924	222	1+
258.83505	542	1+
258.97575	166	
259.10176	92	
260.82988	676	1+
260.86954	80	
260.96554	246	
260.98058	80	
263.84212	84	
264.96908	106	
265.08276	106	
265.41517	92	
266.81211	526	1+
266.86381	118	
266.88327	92	
266.90459	102	
267.85485	84	
267.97455	790	
268.79847	134	
268.83579	92	
269.80901	134	
269.84666	84	
269.96990	880	1+
270.33151	104	
271.84859	186	1+
271.87541	78	
271.91289	144	
273.37167	94	
273.59108	80	
274.45076	80	
274.91049	92	
275.81115	226	1+
276.21104	78	
276.42557	88	
276.85780	90	
278.80025	140	
278.84272	258	1+
279.79230	676	1+
279.93155	92	
280.79268	468	1+
280.83341	136	
280.87746	86	
280.92698	118	
281.85297	114	
281.89300	94	
282.08587	96	
282.79098	390	1+
282.86720	86	
283.06823	100	
283.79418	266	1+
283.85216	176	
284.82569	116	
284.86237	126	
285.84662	166	
285.97755	78	
286.84861	82	
287.41430	80	
287.75134	78	
287.92852	88	
288.81652	196	1+
289.09024	92	
289.34687	80	
289.87043	128	
290.78734	228	
291.39764	106	
291.85220	100	
292.85635	276	1+
293.00261	86	
293.06868	80	
293.11619	244	1+
293.37337	102	
293.43239	84	
296.81106	150	
296.86644	104	
297.81074	288	
298.80098	1264	1+
300.78694	94	
301.86200	442	
301.96793	76	
302.53167	92	
302.91413	82	
303.85698	672	1+
304.33902	82	
306.79893	92	
306.85364	116	
307.13419	90	
308.42495	90	
308.92315	102	
312.27748	88	
315.14403	78	
315.45367	84	
315.82141	94	
316.81649	258	1+
317.73888	80	
317.89235	98	
317.94309	152	
318.92986	78	
320.75342	84	
320.93389	78	
321.82524	124	
321.86816	122	
321.92847	336	1+
322.93073	286	1+
323.82631	214	1+
324.87925	104	
324.89552	122	
326.87298	502	1+
327.45808	78	
327.87638	374	1+
330.40474	80	
332.75469	82	
336.94984	110	
337.83475	134	
337.94666	114	
339.83446	80	
340.94052	168	
343.86326	94	
351.61022	90	
354.05466	86	
354.79292	210	1+
360.80760	92	
END IONS

###FS:    #m/z: 322.93060 #charge 1+
###MS: 106
###MSMS: 107
BEGIN IONS
TITLE=Cmpd 79, +MS2(322.9306), 28.0-35.0eV, 2.3min #107
RTINSECONDS=137.832
SCANS=106-107
PEPMASS=322.93060	3486914
CHARGE=1+
48.12266	86	
77.61903	98	
184.86227	70	
185.10459	68	
189.96386	72	
197.86873	86	
197.91518	74	
197.93926	66	
198.14152	76	
201.04330	238	
202.00966	66	
204.87320	86	
205.94851	152	
206.94200	88	
209.94225	108	
211.95860	72	
213.90591	82	
214.12866	66	
218.36661	86	
220.01130	116	
220.87961	70	
220.92366	88	
222.51234	74	
222.95511	422	1+
224.88344	72	
225.89936	76	
226.81539	70	
228.05613	78	
228.84269	66	
231.83229	78	
232.92348	76	
236.79619	74	
238.89826	66	
238.94029	294	
239.48697	90	
239.78763	178	
240.82471	492	1+
240.89322	82	
240.94113	2844	
241.60270	72	
241.87657	82	
241.93886	7788	1+
241.97344	70	
242.02856	72	
242.94105	5776	1+
243.53256	70	
243.81949	246	
243.87557	66	
244.00061	80	
244.81718	156	
244.90425	78	
244.93938	1074	
244.98737	166	
245.43078	200	1+
245.82404	98	
246.97468	242	1+
247.22162	72	
248.07955	100	
248.85065	138	
249.34030	78	
249.93400	64	
250.97246	106	
251.06924	68	
251.92201	90	
252.07470	148	
252.73926	92	
252.82271	124	
255.09484	70	
255.78195	136	
255.88025	82	
256.37127	82	
256.80197	76	
256.83731	64	
256.90022	70	
257.09920	66	
257.15668	114	
257.78888	96	
258.40216	66	
258.83265	186	
258.88814	80	
258.93361	76	
259.83722	74	
260.34236	80	
260.83041	238	
261.03612	72	
261.83389	136	
262.83197	304	1+
263.81136	66	
264.41784	84	
264.87718	70	
265.09116	78	
265.56703	70	
265.97939	64	
266.85613	96	
267.05606	90	
267.80053	66	
267.93701	74	
269.57412	76	
270.80738	72	
270.83704	68	
271.79728	64	
273.17877	72	
273.79192	86	
274.80811	296	1+
274.85358	66	
275.89897	66	
278.82918	218	1+
279.09021	704	1+
280.11475	68	
280.83035	66	
281.00291	72	
281.07308	64	
281.79248	262	1+
282.10547	84	
283.06929	144	
283.96984	134	
284.29217	224	1+
284.37266	74	
285.78878	88	
286.88242	186	1+
286.89792	98	
286.91681	68	
287.12664	70	
288.92103	86	
290.81532	68	
290.86442	332	1+
290.88397	98	
291.80253	66	
293.84690	112	
294.85513	164	
296.89825	64	
297.78877	100	
297.88510	64	
298.92259	76	
299.76367	86	
300.78145	86	
300.91292	100	
302.80357	110	
302.82213	82	
303.65192	78	
303.81671	64	
304.86857	64	
304.97790	70	
306.00782	68	
307.79499	144	
307.88198	72	
308.74643	72	
308.89008	98	
311.37524	74	
311.88208	126	
312.79847	68	
314.92178	84	
315.84624	68	
319.28185	80	
319.75576	88	
319.84812	86	
320.76207	76	
320.94682	70	
322.23097	72	
323.31847	102	
323.85740	82	
325.81001	112	
325.83601	78	
326.89618	70	
END IONS

###FS:    #m/z: 363.95748 #charge 1+
###MS: 106
###MSMS: 108
BEGIN IONS
TITLE=Cmpd 80, +MS2(363.9575), 28.0-35.0eV, 2.3min #108
RTINSECONDS=138.605
SCANS=106,108
PEPMASS=363.95748	546482
CHARGE=1+
56.28870	78	
96.31715	88	
189.86290	352	1+
191.85516	152	
196.87988	130	
205.88338	78	
207.88122	152	
207.95004	208	
209.94313	1430	1+
210.88381	368	
212.87862	1644	1+
214.04788	78	
214.89403	140	
215.89165	78	
216.41155	80	
218.91493	108	
219.90970	82	
220.84520	82	
220.89240	102	
222.39327	84	
222.95203	632	1+
223.88781	78	
224.94802	1196	1+
225.79199	80	
225.88902	312	1+
226.94741	9222	1+
227.05099	90	
227.97024	78	
228.83924	78	
228.85223	78	
228.89471	290	
228.94231	9172	1+
229.15782	126	
229.21919	114	1+
229.89491	168	
230.88923	2780	1+
232.88600	348	
234.89296	110	
235.14568	78	
237.89905	76	
238.07717	86	
239.93577	90	
240.07487	76	
240.83546	96	
240.94009	512	
240.96412	502	
241.09543	78	
241.94026	1214	1+
242.94239	780	1+
242.96077	578	1+
243.82314	166	
244.95740	4454	1+
244.98808	112	
245.83350	142	
245.94370	184	
246.90637	132	
246.95368	5186	1+
247.04420	78	
248.89909	806	1+
249.80469	120	
250.89685	288	
250.94907	156	
250.97163	204	
251.94822	136	
252.79963	80	
252.88559	78	
253.02816	84	
253.06167	78	
253.08869	78	
253.40348	132	
253.51066	90	
253.83297	76	
253.90762	248	1+
258.07275	96	
258.42613	82	
258.83053	136	
258.85000	150	
258.86654	96	
260.83336	270	
260.97250	258	1+
261.83319	646	1+
262.96332	240	1+
264.02857	100	
265.08511	78	
265.53297	90	
265.81166	364	1+
266.81385	310	1+
266.84720	102	
266.91558	76	
267.87954	78	
267.97228	722	
267.98993	80	
268.78543	106	
268.81102	120	
268.83864	86	
268.89530	88	
268.95962	92	
269.92016	124	
269.96853	860	1+
270.82555	92	
271.55147	92	
271.91729	508	1+
272.85050	76	
274.03794	82	
275.90602	124	
276.40289	88	
276.81749	82	
276.85787	118	
277.48632	94	
277.85433	86	
278.01390	82	
278.79755	176	
278.84378	300	
279.89061	78	
280.79172	638	1+
281.79329	462	1+
281.98576	84	
282.03326	86	
283.78423	212	1+
283.98393	120	
284.82430	346	1+
284.88863	98	
284.97740	90	
285.84477	152	
288.83608	90	
289.86522	232	1+
290.78664	78	
293.11776	106	
293.37961	104	
294.12464	76	
294.43439	88	
296.11401	208	1+
296.81256	142	
297.37015	90	
297.80619	86	
298.80452	646	
299.80546	478	
299.82991	76	
299.87463	76	
300.80060	526	1+
301.86102	282	
302.16423	104	
302.88371	82	
302.92733	104	
303.05491	84	
303.85598	1010	
304.07368	86	
305.13039	162	1+
308.84569	82	
310.88740	108	
311.78064	90	
311.88045	78	
312.84825	92	
314.81395	166	
318.81748	304	1+
319.13285	196	1+
319.94320	102	
320.87072	186	1+
321.81902	260	1+
322.08369	78	
322.60096	102	
322.92818	342	
323.02261	98	
323.07899	138	
324.88420	144	
325.02947	80	
325.84162	144	
325.90025	150	
326.11760	98	
326.87126	144	
327.81814	210	1+
327.87821	90	
330.38004	98	
333.54781	76	
336.87212	208	1+
336.94579	246	
340.93999	188	
341.94145	120	
342.23527	98	
343.89609	78	
345.40499	106	
347.14341	80	
353.76281	150	
358.82840	78	
359.95713	80	
360.71682	92	
362.71578	194	1+
365.86612	90	
365.91994	86	
END IONS

###FS:    #m/z: 507.84662 #charge 1+
###MS: 106
###MSMS: 109
BEGIN IONS
TITLE=Cmpd 81, +MS2(507.8466), 28.2-35.2eV, 2.4min #109
RTINSECONDS=139.377
SCANS=106,109
PEPMASS=507.84662	203422
CHARGE=1+
209.94130	188	1+
214.88396	154	
222.97646	160	
238.06580	116	
250.90964	152	
252.79442	114	
256.81180	276	1+
258.54243	130	
260.83105	116	
262.94691	198	1+
266.08909	132	
266.16775	152	
266.86436	128	
271.86810	198	
272.84934	350	1+
279.87689	170	1+
280.79134	234	1+
280.83420	192	
281.08673	168	
284.13548	128	
284.39740	158	
285.86145	136	
287.85110	664	
289.03760	138	
289.87977	364	1+
290.13313	130	
290.86180	282	
291.86126	170	
292.77671	132	
292.86278	158	
293.87211	1096	1+
296.85928	114	
297.87648	230	1+
298.85666	222	1+
298.91685	112	
301.87358	114	
303.86968	480	1+
305.86538	574	1+
306.14514	132	
307.88951	434	
308.14241	330	1+
308.80511	134	
308.87582	1262	1+
310.15490	262	
311.16262	222	
311.88369	1876	1+
312.81054	126	
313.90295	170	
314.37429	154	
314.83528	186	
314.86491	770	1+
314.89255	136	
316.86633	140	
316.88560	152	
317.81528	150	
317.86043	138	
317.88569	312	1+
323.87316	220	
325.32322	178	
325.90131	156	
326.39161	180	
326.88408	956	
327.88378	572	
328.11979	154	1+
328.86708	226	
329.90297	148	
330.83415	128	
330.90357	122	
331.89305	266	1+
332.86921	160	
333.85927	128	
336.79978	134	1+
336.94857	128	
337.88385	178	
338.90783	124	
338.99927	116	
339.87579	122	
339.89673	254	1+
340.86697	130	
347.77494	688	1+
347.84747	168	
349.78144	168	
349.81393	128	
350.60671	114	
350.83594	208	
350.88196	512	1+
350.90213	128	
352.91353	136	
353.70782	116	
353.85490	308	
354.84335	140	
355.37759	116	
357.00144	194	1+
357.86014	124	
357.92329	148	
358.77092	420	1+
359.77553	302	1+
359.84891	132	
360.87442	150	
364.88313	286	1+
365.72164	134	
365.78996	124	
366.76256	410	1+
366.84051	388	
367.70707	616	1+
367.72924	228	1+
367.76615	342	1+
367.84219	216	
368.83095	476	1+
369.77150	120	
369.87864	130	
370.41078	146	
370.80776	132	
370.90420	236	1+
371.18851	162	
372.71708	290	1+
372.86010	148	
373.89999	130	
374.82362	148	
374.93215	118	
376.77191	192	
378.75933	162	
380.71974	384	1+
381.76430	130	
381.78892	112	
381.85039	246	1+
382.79016	378	1+
383.79510	314	1+
384.75526	148	
384.77231	230	1+
384.85126	688	1+
385.39316	168	
386.73155	156	
386.82688	134	
387.73270	146	
387.77540	212	
387.85210	158	
388.76606	144	
388.79139	170	1+
389.20081	348	1+
390.84280	432	
391.84943	264	
392.82738	744	1+
396.75318	204	1+
397.72584	562	1+
397.85483	204	
398.73019	490	1+
398.78299	126	
399.84988	316	
400.85495	154	
402.86293	952	1+
403.73043	132	
404.83143	128	
405.76619	336	
405.85928	292	
406.34700	134	1+
406.74584	484	1+
406.77995	286	1+
406.87575	162	
407.74289	612	1+
407.86844	580	
408.85417	1230	1+
409.11237	116	
409.72287	182	
409.79606	150	1+
410.73517	136	
410.83923	1128	1+
411.77138	142	
412.69009	130	
412.73445	150	
412.82918	118	
412.84923	136	
413.67889	202	1+
413.87144	218	
415.77639	134	
417.81916	152	
421.88537	172	
422.87030	198	
423.77052	444	1+
423.87476	382	1+
425.75633	376	
425.83362	126	
426.76175	404	
426.86510	1242	1+
427.73282	1028	1+
427.74535	782	1+
427.82919	126	
428.85293	666	
428.87719	150	
429.69780	130	1+
429.76475	382	1+
430.84793	138	
430.88630	122	
431.86907	620	1+
434.85265	126	
435.71954	116	
439.89773	406	1+
441.78363	120	
441.89670	144	
443.76833	354	1+
444.74917	136	
444.87333	1372	1+
445.74023	554	1+
446.87864	352	1+
447.70895	458	1+
447.73807	226	1+
448.68692	184	1+
448.77432	158	
449.88229	706	1+
450.75583	384	1+
450.77812	128	
451.76139	244	1+
451.86099	134	
452.87755	120	
457.71515	118	
457.90229	184	
458.76538	174	1+
458.90899	122	
462.88611	350	1+
464.89082	188	1+
467.69793	118	
467.88684	256	
468.77388	216	1+
468.89015	148	
469.88623	230	
470.73101	156	
470.74735	142	
485.89702	522	1+
509.86147	148	
END IONS

###FS:    #m/z: 322.93039 #charge 1+
###MS: 110
###MSMS: 111
BEGIN IONS
TITLE=Cmpd 82, +MS2(322.9304), 28.0-35.0eV, 2.4min #111
RTINSECONDS=143.043
SCANS=110-111
PEPMASS=322.93039	3545208
CHARGE=1+
145.82653	72	
161.01454	66	
185.92563	94	
190.93189	156	
191.93554	86	
192.89051	164	
193.89354	86	
197.86691	68	
200.89080	68	
205.95011	114	
207.97270	192	
208.88395	70	
208.98675	72	
209.94314	66	
210.84074	80	
213.41966	76	
213.88613	70	
218.38647	86	
218.90577	84	
221.94917	92	
223.81850	72	
223.96177	148	
224.96434	80	
224.98107	94	
227.90400	78	
230.85260	162	
230.88555	118	
231.03463	114	
232.02112	68	
234.09633	88	
234.84445	74	
235.79178	72	
238.02611	68	
238.83373	72	
238.85671	86	
238.93730	140	
239.07784	240	1+
239.79668	70	
240.80359	70	
240.82415	124	
240.94109	2042	
241.04769	84	
241.93900	8980	1+
242.09930	78	
242.82117	142	
242.87834	106	
242.94132	6420	1+
243.00765	72	
243.82156	456	1+
243.87247	80	
244.82431	252	1+
244.94044	1304	
245.21952	116	
246.06672	68	
246.39390	70	
246.83197	78	
247.85995	86	
248.85757	186	
249.14724	102	
250.96596	68	
251.92797	70	
252.03280	68	
253.93525	84	
254.03829	68	
256.04107	74	
256.89465	74	
257.90123	130	
258.83240	136	
258.85610	68	
258.89587	186	
259.81844	78	
259.84551	76	
260.01347	76	
260.48882	72	
260.83235	108	
260.85584	80	
261.22466	78	
261.54841	104	
261.82807	878	1+
262.83070	660	1+
262.88474	76	
262.96941	100	
264.04454	78	
265.05490	80	
266.05162	78	
266.86718	100	
267.87741	68	
268.79221	208	1+
268.95871	130	
269.34454	86	
269.79650	164	1+
271.38172	80	
271.85203	122	
272.84416	112	
272.87046	78	
273.41860	70	
273.79612	72	
273.84513	76	
275.81114	180	
276.02735	72	
276.83819	98	
278.81706	120	
279.09132	858	1+
279.11454	82	
279.88850	96	
280.36736	100	
280.83589	100	
281.95083	86	
282.80277	70	
282.96811	82	
283.07369	68	
283.78960	304	
283.83023	90	
283.86558	262	1+
283.94180	74	
284.07211	86	
284.29402	190	
284.88987	86	
285.29200	122	
285.79039	74	
286.91909	148	
289.11499	74	
289.90722	76	
289.98650	72	
290.80894	72	
290.85519	78	
291.55700	88	
291.80343	128	
291.81728	76	
291.86934	80	
294.85441	148	
297.41473	80	
298.88435	68	
299.17721	70	
299.80631	186	1+
300.88929	70	
300.92745	70	
303.88086	82	
304.36049	84	
305.56356	72	
306.25266	76	
306.88828	196	1+
307.80379	116	
309.81506	74	
310.80369	70	
310.87706	76	
311.89792	74	
315.78527	68	
316.80714	86	
318.31284	76	
319.86558	70	
319.88522	68	
320.93151	68	
320.95169	78	
321.38260	74	
321.48398	104	
322.89686	70	
323.89210	394	1+
324.86581	86	
325.83362	68	
326.13544	74	
326.82740	72	
326.88515	66	
327.80493	70	
END IONS

###FS:    #m/z: 363.95729 #charge 1+
###MS: 110
###MSMS: 112
BEGIN IONS
TITLE=Cmpd 83, +MS2(363.9573), 28.0-35.0eV, 2.4min #112
RTINSECONDS=143.815
SCANS=110,112
PEPMASS=363.95729	557650
CHARGE=1+
153.67866	108	
182.85742	80	
189.86372	400	1+
191.85745	336	
193.93596	142	
196.88684	106	
205.18968	92	
205.40949	82	
206.46486	84	
207.86970	110	
208.84511	86	
209.94377	1072	1+
210.88444	380	1+
212.87967	1900	1+
215.91307	80	
218.91306	102	
222.95436	364	
223.89136	146	
223.95428	188	
224.94764	828	1+
224.96988	132	
225.81591	84	
225.95903	128	
226.88704	196	
226.90557	158	
226.94788	8374	1+
227.89532	122	
227.93104	142	
228.45128	112	1+
228.89375	440	
228.94230	9288	1+
229.89747	252	
230.88997	2648	1+
230.97495	80	
231.82474	84	
232.82689	96	
232.88805	412	
233.45603	80	
233.50490	110	
233.85581	104	
234.87973	374	
234.92915	100	
235.92415	80	
236.86230	128	
237.11559	110	
237.79343	152	1+
238.05720	114	
238.93034	82	
239.06947	134	
239.42063	86	
240.82399	202	
240.83955	80	
240.94077	676	
240.96054	466	1+
241.83750	100	
241.94062	1836	1+
242.00665	190	1+
242.94389	1292	1+
242.95959	798	
243.82078	184	
244.95788	3878	1+
245.04973	92	
245.94050	164	
246.39044	154	
246.90386	194	
246.95341	4462	1+
247.17163	96	1+
247.83743	86	
247.91075	86	
248.80443	242	
248.85157	166	
248.90042	1344	1+
249.99736	106	
250.89508	420	1+
250.97164	366	1+
253.79522	88	
253.90969	134	
254.90543	208	1+
256.80404	82	
256.88477	88	
258.40656	110	
258.84987	146	1+
259.90065	90	
260.90153	90	
260.97326	260	
261.83371	166	
262.83445	114	
262.98923	128	
264.81797	108	
264.87188	84	
264.97917	274	1+
265.79516	92	
266.07961	82	
266.81546	156	
266.86170	94	
267.11009	92	
267.81708	214	
267.85019	212	1+
267.97362	608	1+
268.82868	136	
268.96039	176	
269.97020	380	
270.82912	132	
271.09849	94	
271.85545	80	
271.91770	122	
276.85748	106	
277.00427	88	
277.11188	80	
277.85563	128	
277.88118	116	
278.79411	104	
278.84959	124	
279.79805	162	
279.84320	92	
280.10140	108	
280.79128	1036	1+
281.85827	168	
281.89332	90	
283.84902	288	1+
283.87576	88	
283.88980	82	
283.98247	114	
284.82687	174	
284.87963	94	
284.89555	130	
285.84509	428	1+
285.91509	88	
287.89176	88	
288.92306	80	
289.86819	116	
292.43393	94	
294.85490	138	
295.80266	534	1+
297.11647	88	
297.16279	84	
298.80390	668	
299.32775	114	
299.79924	1168	1+
300.83607	94	
301.86235	340	
302.86067	162	
302.90973	94	
303.85642	902	1+
305.51605	108	
307.12829	102	
307.83507	102	
308.87638	118	
309.95127	82	
310.87780	124	
314.39028	92	
316.03964	84	
316.81096	538	1+
316.89020	208	1+
318.45272	82	
318.93294	116	
319.86486	128	
320.52907	92	
320.81973	500	1+
320.93869	98	
321.22856	84	
321.82212	292	1+
322.92756	322	1+
325.91794	104	
326.87525	228	
326.96501	96	
327.82256	80	
328.95531	92	
329.87183	130	
333.46248	80	
334.88112	84	
335.03192	100	
335.94041	92	
336.94544	182	
337.94439	128	
338.94298	122	
339.83020	160	
340.94240	338	1+
341.58831	104	
344.18661	154	
346.95608	92	
349.75843	170	1+
351.30633	82	
351.32688	84	
357.80326	106	
360.17385	88	
362.83592	112	
363.82287	80	
END IONS

###FS:    #m/z: 507.84632 #charge 1+
###MS: 110
###MSMS: 113
BEGIN IONS
TITLE=Cmpd 84, +MS2(507.8463), 28.2-35.2eV, 2.4min #113
RTINSECONDS=144.588
SCANS=110,113
PEPMASS=507.84632	191158
CHARGE=1+
194.03731	118	
196.02011	128	
203.01407	142	
209.94418	134	
223.92121	116	
224.97447	152	
232.89744	296	
236.89094	140	
238.06473	122	
240.07829	158	
243.84992	136	
258.00754	130	
259.86117	110	
259.87546	234	1+
263.95889	110	
269.92726	132	
272.84810	122	
278.83795	196	
279.88547	446	1+
285.39190	202	
286.87551	114	
287.85354	966	1+
288.83220	184	
289.03741	174	
289.87989	164	
290.12806	164	
290.87123	178	
291.87514	176	
292.86970	222	
293.87292	966	1+
297.81257	112	
298.10668	148	
298.85776	276	1+
299.79334	154	1+
299.83746	504	1+
300.84118	458	1+
300.85762	220	
300.90161	114	
301.95180	204	
303.87091	618	1+
305.86312	656	1+
307.13689	858	1+
307.88987	368	
308.14110	738	1+
308.16296	146	
308.87219	1404	1+
309.89260	234	
310.16047	574	1+
311.88408	1812	1+
312.18186	200	
312.86262	286	
312.88568	1146	1+
314.86866	588	1+
315.37395	172	
316.86654	200	1+
322.89053	112	
323.87311	208	
324.86841	130	
325.82869	164	
325.89939	278	
325.95639	144	
326.88259	1356	1+
327.81890	118	
327.92286	146	
328.82785	114	
328.86420	136	
329.88061	446	1+
330.82114	578	1+
331.80145	176	
331.82078	386	1+
332.87135	516	1+
332.90343	158	
333.80616	150	
335.83984	136	
337.88104	332	1+
339.90288	374	1+
340.36058	166	
341.74710	182	1+
343.82629	156	
343.90860	146	
344.77143	112	
347.76053	168	
347.77631	238	
348.76280	142	
348.79150	396	1+
348.83658	146	
349.34838	124	
349.75477	274	
350.76284	532	1+
350.88741	558	1+
351.85753	228	1+
353.86109	258	
354.79225	130	
356.73525	126	
359.72658	168	1+
360.75272	142	1+
363.79267	162	
365.77439	144	
366.76591	472	1+
366.83782	496	1+
367.70670	258	
367.81715	130	
368.71688	172	
369.71036	248	1+
369.74421	180	1+
369.84677	296	
369.89659	154	1+
370.83814	276	1+
370.91669	124	
371.79946	214	
372.77973	140	
373.71597	412	1+
373.78183	174	
374.83422	132	
375.77501	128	
376.78033	112	
376.88409	176	
380.72018	192	
380.80465	248	1+
380.85883	144	
381.71713	128	
381.84089	260	1+
383.78965	158	
384.85295	470	
385.62471	126	
385.77532	198	
385.81941	290	1+
385.84725	668	1+
387.39910	142	
388.79757	116	
388.85169	170	1+
389.20145	304	1+
390.05243	124	
390.84291	318	
391.75716	114	
391.84389	270	
392.07294	156	
392.82837	658	1+
392.89553	254	1+
393.76560	142	
393.80402	246	
394.82578	114	
395.79584	136	
395.86751	122	
397.74198	174	
398.72796	758	1+
398.81637	238	1+
398.87663	174	
398.90064	122	
399.72996	532	1+
399.84636	308	1+
401.80945	260	1+
402.86111	232	
403.87309	164	
404.87295	286	
405.76324	168	
405.78140	252	
405.85747	170	
406.06496	270	1+
406.86138	158	
407.73954	682	1+
407.86775	602	
408.85598	1214	1+
409.72467	232	
409.75404	110	
409.88455	134	
410.71235	274	1+
410.72634	300	
410.83645	822	1+
410.86091	334	1+
411.13777	114	
411.74428	120	
411.80909	304	
412.87376	142	
413.76378	204	1+
414.93428	152	1+
416.80134	126	
416.87640	118	
417.86090	286	1+
420.71985	118	
421.88815	162	
422.86451	146	
423.74709	170	
423.77560	276	
423.86952	524	1+
424.76712	116	
424.82330	172	
425.75044	450	
426.75434	500	
426.78540	284	1+
426.86349	844	1+
427.06330	122	
427.73545	678	1+
428.81620	112	
428.84716	1638	1+
429.70923	186	
429.72252	126	
429.74354	414	1+
430.72289	134	
431.86945	370	
431.89527	126	
432.86397	182	
434.85428	116	
435.76387	130	
439.89075	128	
441.88325	142	
442.88238	132	
444.76912	176	
444.87384	1424	1+
445.74554	370	1+
447.72410	318	1+
449.74747	412	1+
449.87736	600	1+
450.70832	184	
450.74947	358	1+
457.69883	130	
457.90259	310	1+
459.91433	174	
461.74119	114	
462.88233	442	1+
465.73047	130	
467.88959	1064	1+
469.89009	214	1+
473.73717	116	
485.90233	500	1+
487.89971	162	
488.23310	114	
509.86315	142	
END IONS

###FS:    #m/z: 340.94110 #charge 1+
###MS: 114
###MSMS: 115
BEGIN IONS
TITLE=Cmpd 85, +MS2(340.9411), 28.0-35.0eV, 2.5min #115
RTINSECONDS=148.253
SCANS=114-115
PEPMASS=340.94110	1244302
CHARGE=1+
117.22662	84	
181.86606	208	1+
190.94786	174	
191.93582	72	
192.90497	80	
192.92641	74	
195.46808	82	
196.88451	164	
197.92280	130	
203.86898	92	
204.41813	100	
205.13850	86	
206.97273	78	
208.93894	82	
208.95528	138	
209.95538	74	
210.93783	306	1+
212.88039	252	
213.93955	768	1+
215.85707	72	
215.88731	226	
215.93659	128	
217.88277	92	
217.94031	138	
218.88188	84	
220.87577	132	
223.93479	200	1+
223.95999	124	
224.97351	152	
226.36448	78	
226.97182	92	
228.84033	212	1+
228.88182	74	
229.39165	76	
230.89014	480	1+
231.89254	338	1+
231.95217	714	1+
232.85874	130	
233.06243	84	
233.43028	104	
233.94757	144	
235.95048	92	
236.88882	76	
237.88964	76	
238.85008	174	1+
239.97944	74	
240.83508	212	
240.95987	200	
240.99061	108	
241.84474	204	
242.84735	154	
242.96165	84	
243.83271	184	
244.16518	76	
244.85957	144	
244.88512	126	
244.94970	88	
245.36216	78	
245.83039	102	
246.07420	92	
246.85881	126	
246.90912	92	
247.97143	74	
249.02814	96	
249.91092	78	
249.96079	292	
250.97590	166	
250.99315	74	
251.84138	298	1+
251.96783	138	
253.94459	116	
254.91520	80	
254.96571	312	1+
255.07412	130	
255.83460	142	1+
255.89091	82	
256.96274	178	
257.91708	76	
258.80133	74	
258.84523	422	1+
259.95728	106	
260.33669	78	
260.83472	328	1+
261.54434	74	
261.91787	142	
262.83875	170	
262.92550	88	
264.06003	150	
264.86921	96	
266.39636	100	
266.84785	272	1+
266.86721	92	
267.45145	92	
268.82874	76	
270.82975	122	
271.84891	92	
271.98675	74	
272.83798	100	
272.85278	106	
272.88660	74	
272.93676	208	
272.97813	164	
273.79534	116	
273.90309	144	
273.92410	88	
274.42643	74	
274.86253	172	
275.87158	146	
275.91730	88	
276.85814	812	1+
276.89040	136	
277.08736	72	
277.89752	82	
278.84570	1130	1+
278.96911	114	
279.86742	140	1+
279.92903	76	
280.84544	156	
280.88567	84	
281.15552	88	
281.85926	86	
282.85471	76	
282.87382	118	
282.90077	100	
282.91423	142	
283.06098	90	
283.78984	142	
286.38436	94	
286.82116	88	
287.80972	80	
289.86206	146	
289.87876	88	
292.83107	92	
295.83584	128	
296.11584	92	
296.85254	134	
297.80453	78	
297.89142	78	
299.01585	156	
299.87850	98	
300.04654	96	
300.90313	90	
302.17412	126	
303.87218	80	
303.89812	76	
303.94509	92	
304.02436	98	
305.87907	90	
307.79777	106	
308.57561	94	
310.87794	246	1+
311.86292	88	
312.80089	90	
316.81375	92	
316.86849	94	
320.39742	98	
320.92129	74	
321.75528	72	
321.84730	78	
325.34818	112	
325.89471	108	
327.42933	88	
330.35086	80	
337.06449	74	
338.01870	80	
338.80499	90	
338.86160	74	
339.39272	80	
342.91309	114	
END IONS

###FS:    #m/z: 507.84642 #charge 1+
###MS: 114
###MSMS: 116
BEGIN IONS
TITLE=Cmpd 86, +MS2(507.8464), 28.2-35.2eV, 2.5min #116
RTINSECONDS=149.026
SCANS=114,116
PEPMASS=507.84642	178440
CHARGE=1+
196.01816	490	1+
214.88561	122	
224.97870	212	
232.90046	114	
234.89496	222	
236.89081	182	
241.85786	108	
250.96827	110	
251.91991	126	
252.08323	474	1+
258.87595	276	
264.84115	118	
266.86504	148	
266.89370	210	1+
266.92673	108	
268.38287	300	1+
269.36257	112	
272.85180	256	1+
276.89409	150	
278.83595	128	
279.89871	164	
281.82952	238	1+
281.91385	154	1+
284.92884	204	1+
285.85883	138	
286.28896	122	
287.85207	652	1+
287.87016	358	1+
288.35997	142	
289.03311	124	
289.86460	888	1+
289.89315	156	
290.13738	130	
292.81195	122	
293.87362	1624	1+
296.85621	252	
298.85454	124	
301.85145	404	1+
301.87416	132	
303.86686	258	
304.79124	182	1+
304.87195	130	
305.86193	950	1+
305.92135	148	
307.82335	118	
307.91732	196	1+
308.14398	704	1+
308.87442	442	
308.88807	668	1+
309.86989	368	1+
309.88827	428	1+
310.15893	438	1+
311.88482	776	
312.88337	670	1+
314.86486	514	1+
316.81817	148	
316.86834	138	
317.87151	136	
318.93119	122	
319.82222	182	
319.86051	140	
320.99653	134	
323.87632	324	
324.85732	130	
325.38819	110	
325.86336	136	
326.03406	192	1+
326.88293	1590	1+
328.88122	186	
329.89175	118	
330.16127	110	
330.83502	120	
330.88321	192	
331.81428	138	
332.87980	428	1+
335.84258	124	
337.88104	204	
338.72186	168	1+
338.88766	168	
338.97433	172	1+
339.36999	122	
340.86732	306	1+
343.05362	114	
345.86338	320	1+
345.88213	162	
346.86690	190	1+
347.77981	224	
348.77940	220	
349.14033	140	
349.75296	152	
349.76952	344	1+
349.84549	154	
349.91340	278	1+
350.05404	168	1+
350.74864	148	
350.82287	130	
350.88947	184	
351.85852	144	
352.89117	180	1+
353.85540	148	
354.83978	136	
355.77922	120	
355.86761	208	
355.88761	394	1+
356.73664	108	
356.91927	106	
362.84505	148	1+
365.77577	168	
366.18520	152	
366.77502	132	
366.84514	192	
367.70882	302	
367.76488	396	1+
367.81804	112	
367.83473	478	1+
367.87822	106	
367.94846	268	1+
368.71668	232	
368.87065	238	1+
368.89549	170	1+
370.70696	116	
370.80709	198	1+
370.83752	116	
370.90980	218	1+
371.39907	114	
373.83206	256	1+
374.81585	110	
375.73271	128	
375.81748	140	
375.86921	310	1+
375.91600	202	1+
376.78936	118	
378.81319	120	
379.87205	322	1+
380.71959	178	
380.85453	126	
381.77801	224	1+
381.84475	250	
382.85519	124	
383.12585	116	
383.71673	192	1+
384.84728	898	1+
385.78043	384	1+
387.73714	130	
388.77568	230	1+
388.84670	148	
389.20031	508	1+
389.72026	164	
389.79372	190	1+
390.73022	280	1+
390.77423	118	
390.83934	660	1+
392.82623	382	
393.83507	208	
393.90444	110	
394.83485	122	
395.71698	132	
396.73777	136	
398.72988	490	1+
398.76486	180	1+
399.84829	186	
400.73038	252	1+
400.84290	124	
402.73434	108	
402.81071	114	
402.86444	122	
403.73129	114	
403.87172	652	1+
405.73514	140	
405.78665	476	1+
405.85864	168	
406.75103	114	
406.85935	114	
406.93073	218	1+
407.73532	178	
407.82514	108	
407.86649	698	
408.85527	1422	1+
409.72335	248	
410.72383	130	
410.75577	172	
410.83691	1046	1+
411.80358	334	1+
413.85841	320	1+
415.86966	176	
421.88377	256	
422.86416	678	1+
423.77000	264	
424.77296	162	
424.82841	190	
425.75677	774	1+
426.86119	868	1+
427.73656	1042	1+
428.84969	826	1+
428.87068	178	
429.70111	362	
429.74092	270	
429.87291	108	
430.74086	154	
431.67495	162	1+
431.87089	414	1+
432.69546	156	1+
432.77642	122	
433.85576	154	
434.88233	132	
434.97145	106	
439.75025	212	
440.09934	150	
440.68121	244	1+
444.87368	1082	1+
445.74672	152	
446.70041	458	1+
446.74498	694	1+
446.78384	236	1+
446.82893	108	
446.87705	244	
447.88260	154	
448.88912	118	
449.88054	384	
450.70408	206	1+
450.75651	322	1+
450.88196	174	
451.86064	120	
452.75873	128	
457.90100	348	1+
462.88353	450	1+
465.72984	130	
466.70744	370	1+
467.88930	624	1+
468.75029	112	
468.78068	154	
469.67662	106	
469.95016	110	
485.90380	206	
487.80062	146	
510.27169	162	
510.80151	230	1+
511.80314	198	1+
END IONS

###FS:    #m/z: 336.94629 #charge 1+
###MS: 114
###MSMS: 117
BEGIN IONS
TITLE=Cmpd 87, +MS2(336.9463), 28.0-35.0eV, 2.5min #117
RTINSECONDS=149.798
SCANS=114,117
PEPMASS=336.94629	72402
CHARGE=1+
68.54932	76	
114.01691	78	
120.61423	78	
182.86521	164	1+
184.86044	76	
185.87885	72	
190.09590	80	
192.88940	72	
195.96122	90	
196.96269	72	
198.88703	108	
199.08302	78	
201.24591	90	
205.94405	120	
208.88412	90	
210.89036	76	
211.94447	3076	1+
212.87754	1934	1+
213.94046	1044	1+
214.90190	74	
215.93726	308	
216.41845	74	
221.47358	148	
223.95994	144	
224.89988	100	
224.97357	74	
226.79495	80	
226.83760	122	
226.85261	74	
227.95417	94	
228.08048	80	
228.89687	296	
228.93956	168	
229.95568	2500	1+
229.99044	78	
230.88937	2076	1+
231.95072	1282	1+
232.82381	80	
233.89959	72	
233.95139	142	
234.04181	82	
234.82727	94	
234.89131	198	1+
236.86706	122	
236.98532	94	
237.84822	72	
237.97105	74	
238.84299	92	
239.85003	78	
239.97378	86	
240.88207	74	
241.84245	294	1+
241.86046	72	
243.21079	72	
244.04618	88	
246.42309	72	
246.82601	78	
247.96479	536	
248.89926	634	1+
249.83136	80	
249.96143	332	
250.95336	408	1+
251.07069	110	
251.83771	150	
251.88274	78	
251.91015	116	
251.93589	72	
252.84878	128	
252.97246	862	1+
253.57356	76	
253.90670	308	1+
254.09712	108	
254.96438	690	1+
255.06764	82	
255.11199	80	
255.86830	78	
256.42242	78	
256.81187	92	
256.89158	112	
256.94189	76	
257.83327	82	
257.87366	94	
257.90914	76	
257.96702	94	
258.85002	130	
258.86578	84	
258.96343	88	
259.85251	354	
260.83093	182	1+
261.90587	98	
263.98061	82	
264.45714	82	
264.83333	72	
267.84066	84	
268.83923	412	
269.84424	280	
269.89864	74	
270.42181	76	
270.84555	172	
270.98308	142	
271.85567	134	
271.91526	222	
271.95262	108	
272.85026	74	
272.86840	78	
272.92044	140	
272.97597	126	
273.79034	80	
274.66624	94	
276.85999	358	1+
276.95425	112	
277.83498	124	
277.84949	80	
277.90794	124	
278.79896	74	
278.83115	492	1+
278.85854	76	
279.35067	76	
279.99741	78	
280.05076	78	
280.83851	72	
281.87686	172	1+
283.03203	72	
285.85081	260	
286.06103	78	
286.85075	1292	1+
287.88296	74	
288.06803	72	
288.57062	86	
289.79172	104	
289.92166	92	
291.05803	76	
291.08519	82	
291.59261	82	
291.85867	284	1+
291.88853	76	
292.04540	100	
292.13177	72	
293.86102	308	1+
293.92472	84	
293.99394	70	
295.10707	74	
295.83514	148	
296.81243	164	
299.81215	172	1+
301.51203	74	
301.86147	88	
302.52083	98	
303.43797	72	
304.35197	70	
304.88788	76	
305.01207	88	
305.86031	112	
306.07218	74	
306.14743	70	
309.86635	384	1+
309.96857	88	
310.42085	76	
315.85297	84	
320.87873	76	
322.88122	176	
323.98755	78	
324.88883	86	
327.88852	92	
328.90393	90	
329.87560	70	
330.83133	72	
331.57035	88	
337.39841	72	
337.85386	84	
338.88856	96	
339.36320	84	
342.08566	72	
END IONS

###FS:    #m/z: 340.94120 #charge 1+
###MS: 118
###MSMS: 119
BEGIN IONS
TITLE=Cmpd 88, +MS2(340.9412), 28.0-35.0eV, 2.6min #119
RTINSECONDS=153.486
SCANS=118-119
PEPMASS=340.94120	1228302
CHARGE=1+
188.95239	130	
190.93399	130	
191.95596	96	
192.92818	174	
193.95161	74	
195.87871	212	1+
195.93345	82	
197.01631	76	
203.88185	180	
204.86158	84	
206.93462	84	
207.97632	76	
208.95644	226	
209.93621	344	1+
210.96919	78	
212.88024	166	
213.88126	156	
213.93870	438	1+
214.87495	82	
214.90076	82	
215.89390	86	
215.93634	112	
215.95655	84	
216.88496	168	
217.88076	76	
220.01564	100	
221.89471	254	
221.95027	76	
222.95101	430	1+
223.88819	74	
223.94579	74	
224.83166	86	
226.94578	118	
228.89124	90	
228.94493	114	
229.89014	82	
230.88699	756	1+
231.95227	674	1+
233.83339	78	
233.89582	228	
233.94620	156	
234.87511	98	
236.28623	90	
236.88422	96	
236.90760	84	
239.84899	154	
240.04619	80	
240.61132	90	
240.84981	144	
240.86252	74	
240.90382	146	
240.96456	186	1+
241.84221	268	1+
241.89009	102	
241.94068	92	
242.02105	78	
242.51378	84	
243.83029	274	1+
244.16337	76	
246.44226	104	
246.88204	74	
246.97686	130	
247.04696	94	
247.09988	80	
248.83820	74	
248.89833	114	
249.90100	142	
249.96274	194	
250.91711	140	
250.97162	78	
251.55170	72	
251.87916	90	
253.90258	130	1+
254.96429	592	1+
255.09297	76	
256.85616	90	
257.85154	186	
258.84619	482	1+
259.83115	406	1+
259.85040	322	1+
259.91668	148	
259.95731	484	1+
260.83207	292	1+
261.03832	88	
261.95598	72	
262.92508	216	
263.84630	234	
264.42589	86	
264.82933	78	
264.85218	128	
264.87909	104	
266.84347	78	
267.49555	102	
268.84225	236	
269.34159	180	
270.82581	124	
270.85437	90	
270.96319	92	
272.34736	76	
272.92087	168	
273.85302	72	
273.90798	92	
274.85416	124	
274.87770	154	
275.80729	184	
275.86358	202	
276.85602	450	
277.79710	82	
277.83738	168	
277.87098	246	
277.96003	78	
278.84429	320	
278.86319	112	
279.85115	264	
279.91184	354	1+
279.97883	78	
281.14733	78	
281.86115	234	1+
282.80496	88	
282.84289	98	
284.42846	94	
284.90082	72	
286.89187	80	
287.79126	76	
288.00980	96	
290.81291	80	
290.85887	178	
290.87983	84	
291.95743	80	
293.81370	78	
294.86827	194	
295.84899	116	
295.86946	78	
296.81610	74	
296.85698	260	
296.87686	148	
297.88115	114	
297.89284	190	1+
298.42464	114	
298.86587	92	
300.02743	100	
300.13822	72	
300.88083	94	
300.99383	84	
302.94300	132	
303.44207	76	
303.86149	114	
304.87875	82	
305.87767	194	1+
307.80101	116	
309.08503	84	
309.92694	176	
310.87689	116	
311.81986	78	
313.42414	90	
313.86746	86	
319.82525	72	
325.89697	120	
327.82931	118	
329.43649	84	
329.87197	174	
330.78624	98	
330.87538	78	
332.72116	78	
332.84206	82	
333.31900	88	
333.83515	118	
337.72539	88	
342.30821	78	
345.23580	90	
END IONS

###FS:    #m/z: 336.94614 #charge 1+
###MS: 118
###MSMS: 120
BEGIN IONS
TITLE=Cmpd 89, +MS2(336.9461), 28.0-35.0eV, 2.6min #120
RTINSECONDS=154.257
SCANS=118,120
PEPMASS=336.94614	72182
CHARGE=1+
159.15951	96	
194.88475	72	
196.88509	76	
198.88373	74	
200.88185	78	
205.95230	144	
206.97086	72	
207.96916	112	
209.88448	86	
210.89660	80	
211.94459	2120	1+
212.87836	836	1+
213.94027	1326	1+
213.96726	86	
215.88567	224	1+
215.93619	276	
217.13279	82	
222.95401	108	
223.83979	114	
225.02141	78	
226.97216	162	
228.85053	108	
228.89488	210	1+
229.95487	2656	1+
230.42091	94	
230.65384	72	
230.88814	1350	1+
231.95115	1270	1+
232.82720	114	
233.89584	312	1+
233.94701	312	
235.11754	84	
235.80157	86	
235.83393	138	
235.85613	84	
235.94860	74	
237.79306	80	
238.02694	96	
238.06041	72	
238.88327	80	
239.92613	70	
240.83743	358	1+
240.86084	124	
241.09951	72	
241.84136	300	1+
242.02467	88	
243.86980	92	
245.43727	92	
246.01468	92	
246.90734	144	
246.97820	226	
247.90398	90	
247.96692	848	1+
248.89979	656	1+
249.46847	104	
249.95991	578	1+
250.02519	76	
250.83861	152	
250.93080	160	
251.00472	86	
251.83712	134	
251.90839	94	
251.95146	96	
252.07106	88	
252.97177	1496	1+
252.99686	80	
253.10024	80	
253.83411	292	1+
253.90671	382	1+
254.86788	72	
254.96512	394	
255.05244	94	
256.78460	90	
256.96676	176	
257.85445	184	
257.87197	80	
257.96049	76	
258.33911	84	
258.84943	690	1+
258.89817	84	
259.89588	78	
259.96811	82	
260.83203	88	
260.93161	74	
260.94597	176	
261.83013	90	
262.92628	74	
264.96315	130	
265.08803	126	
265.96424	82	
266.83745	80	
267.84900	212	
267.87344	140	
268.83944	690	1+
269.05115	86	
269.95947	74	
270.91394	336	1+
270.98463	180	
271.84736	72	
271.86523	76	
272.87146	82	
272.97793	176	
273.85094	206	1+
274.89659	102	
276.86136	516	1+
277.93043	76	
278.36420	90	
278.79247	72	
278.83520	360	
278.87026	184	
279.09830	74	
279.83101	230	
280.14113	92	
280.78936	76	
280.85031	256	1+
280.86750	74	
281.05488	76	
282.12647	74	
282.81539	78	
283.79299	72	
285.85000	252	
286.15373	94	
286.85157	466	
287.85276	584	1+
287.87921	188	
288.39543	90	
289.89445	94	
290.85847	214	1+
290.90714	92	
291.80142	122	
292.09997	72	
292.81097	86	
293.10712	138	
293.80473	74	
293.87275	136	
293.89832	88	
293.99706	108	
294.10771	118	
294.86233	92	
294.91388	72	
295.85605	96	
295.87534	118	
296.90040	92	
296.93021	136	
296.97906	126	
297.23282	76	
297.98094	78	
298.30869	152	
299.01374	80	
299.87434	104	
300.86700	178	1+
303.72873	78	
304.86842	74	
306.05538	72	
307.89458	86	
308.86924	114	
309.72001	92	
309.87458	156	
310.87735	106	
311.86088	80	
312.99812	86	
314.88481	84	
315.90102	72	
317.76744	92	
319.91170	98	
322.04353	80	
322.36975	98	
322.75348	72	
325.12245	74	
334.39600	110	
336.04397	72	
336.91783	90	
338.30541	78	
340.79455	76	
340.86487	84	
340.96486	94	
END IONS

###FS:    #m/z: 359.96232 #charge 1+
###MS: 118
###MSMS: 121
BEGIN IONS
TITLE=Cmpd 90, +MS2(359.9623), 28.0-35.0eV, 2.6min #121
RTINSECONDS=155.029
SCANS=118,121
PEPMASS=359.96232	57604
CHARGE=1+
139.79136	104	
178.92701	84	
192.42598	96	
205.94660	98	
208.94243	88	
209.94404	968	1+
212.89244	94	
212.98213	88	
218.90967	86	
220.95622	78	
222.95130	524	1+
222.97161	74	
224.94876	1170	1+
224.96885	258	
226.52336	86	
226.94751	5718	1+
227.23170	76	
227.78727	116	
227.90213	84	
228.02088	84	
228.94248	5840	1+
228.98039	78	
232.83122	190	
234.96145	84	
235.82412	102	
235.84969	216	1+
235.94916	176	
238.36906	92	
240.82869	136	
240.94293	416	
240.96325	608	
241.78909	112	
241.90347	126	
241.94251	216	
242.94330	136	
242.96084	400	
244.95704	3248	
245.85677	124	
245.89787	108	
245.94318	136	
246.03007	78	
246.95328	2752	1+
248.79820	276	1+
249.40444	114	
250.95069	450	
250.97364	134	
251.07289	156	
252.03692	78	
252.51069	74	
252.95495	268	
253.00850	76	
254.90106	78	
256.12358	94	
256.14335	92	
258.37503	100	
258.79527	78	
258.83212	178	
258.84818	166	
258.98612	92	
259.35871	78	
259.83551	80	
260.83564	116	
260.94971	194	
260.97022	252	
261.39578	132	1+
261.87352	152	1+
261.90394	98	
262.09897	112	
262.83755	178	1+
263.98010	124	
264.38005	100	
264.82082	98	
264.96123	142	
264.98306	82	
265.79529	80	
265.82370	130	
266.81131	550	1+
267.10208	76	
267.97420	292	
268.84085	112	
269.04821	84	
269.12207	128	
269.96878	750	
271.85019	118	
272.82390	86	
273.96921	82	
275.39763	82	
275.42833	108	
275.96850	224	
276.81029	94	
276.85255	120	
277.81028	140	
277.88930	238	1+
277.97501	102	
278.79785	226	
278.84458	370	1+
278.87673	82	
279.09986	194	
279.79268	720	1+
280.79386	526	1+
280.91275	76	
281.07742	82	
281.84791	74	
281.87807	82	
282.86022	126	
283.85093	104	
283.98543	128	
284.82054	190	1+
284.83594	90	
285.00832	86	
285.93205	116	
286.42306	100	
286.80859	92	
287.81793	80	
289.08615	82	
289.89231	88	
291.81769	170	1+
292.00036	166	1+
293.11474	78	
293.41943	92	
293.43659	76	
293.96055	88	
296.80665	192	
296.87296	82	
297.80175	772	1+
297.97095	76	
298.38989	92	
299.78075	78	
301.78448	292	1+
301.84828	112	
302.90337	74	
302.93980	84	
306.85066	76	
307.12635	172	
309.80370	112	
310.82105	174	1+
311.12844	92	
311.79820	76	
313.84204	224	1+
313.87227	78	
316.81559	138	
317.03688	76	
317.81398	128	
317.87402	98	
318.93258	138	
322.92820	112	
324.85127	138	
326.95632	84	
327.02477	84	
330.96025	76	
331.97977	82	
332.81050	78	
332.87778	74	
336.94447	176	
338.51308	102	
339.05090	90	
340.20777	74	
340.79056	188	1+
340.83732	80	
340.94088	154	
341.27051	84	
342.19691	78	
342.61247	86	
342.89702	78	
343.77716	86	
344.41298	92	
346.88266	86	
348.76086	98	
351.83315	84	
352.09114	74	
359.73127	88	
359.87321	84	
361.26794	106	
361.86053	80	
END IONS

###FS:    #m/z: 322.93031 #charge 1+
###MS: 122
###MSMS: 123
BEGIN IONS
TITLE=Cmpd 91, +MS2(322.9303), 28.0-35.0eV, 2.7min #123
RTINSECONDS=158.701
SCANS=122-123
PEPMASS=322.93031	3332464
CHARGE=1+
75.91168	78	
80.10312	86	
190.86869	78	
190.92983	78	
192.89266	68	
192.94751	90	
199.46097	94	
204.95569	68	
205.94925	190	
209.95557	66	
211.79051	80	
212.87978	132	
214.88224	78	
215.87161	68	
215.88692	124	
216.05742	78	
220.87328	120	
220.95728	128	
222.93191	68	
222.95028	190	
224.96607	100	
226.84315	82	
226.93752	64	
227.02802	68	
227.92635	78	
228.89878	92	
230.82832	134	
230.89144	106	
231.82293	68	
234.06049	68	
234.87823	68	
236.01289	72	
237.07404	72	
237.86523	70	
237.99023	74	
238.09986	74	
238.88687	68	
238.93845	140	
239.07483	72	
239.78564	68	
240.01389	76	
240.14289	64	
240.82320	254	1+
240.88359	72	
240.94117	2282	
241.94219	1964	
242.94114	6160	1+
243.81978	288	1+
243.88370	84	
244.81982	202	1+
244.85068	80	
244.89288	80	
244.94053	1226	
246.85730	76	
246.89005	78	
246.97380	198	
247.10184	70	
247.12317	88	
247.83798	96	
247.85921	74	
248.83862	78	
249.82823	76	
249.94624	66	
250.96961	64	
251.07461	68	
252.83093	74	
254.91643	72	
254.95968	70	
255.78302	106	
256.10387	76	
256.39677	92	
256.84931	78	
256.89848	224	
257.79120	72	
257.95454	92	
258.12005	74	
258.34712	92	
258.83457	206	
258.84879	132	
259.18076	78	
259.84711	78	
260.83116	688	1+
260.93521	134	
261.87334	80	
263.07572	72	
263.82305	78	
263.98359	98	
266.08148	68	
266.86381	82	
266.88158	108	
267.87126	66	
267.96989	76	
269.37473	78	
270.83156	68	
270.85801	154	1+
271.00969	86	
271.79494	120	
272.79913	66	
272.98418	72	
273.79725	148	
274.79875	78	
276.05203	68	
276.35408	70	
276.85811	82	
278.94557	66	
279.09302	896	1+
283.06851	144	
283.84700	70	
284.29266	226	1+
284.86915	76	
285.48123	82	
287.79318	72	
288.00538	64	
289.88088	120	
290.78776	72	
290.81762	70	
290.87171	78	
291.85291	84	
293.81330	78	
294.09316	108	
294.37959	84	
294.83487	76	
296.86151	154	
297.37250	78	
297.81671	86	
298.79854	66	
300.01242	72	
302.88408	82	
303.79112	72	
303.81206	70	
305.12569	68	
306.87751	104	
307.79975	178	
307.89051	130	
308.78708	70	
308.88875	78	
309.87571	140	
309.91890	80	
311.74388	82	
311.89777	100	
312.04761	96	
312.80577	156	
312.87193	74	
313.80292	66	
316.78320	66	
317.76499	72	
317.89242	80	
318.23882	72	
318.88883	100	
319.12587	78	
321.76583	80	
323.25024	70	
324.82795	84	
324.87272	70	
324.89461	66	
324.98387	68	
325.19768	80	
325.90089	114	
END IONS

###FS:    #m/z: 340.94101 #charge 1+
###MS: 122
###MSMS: 124
BEGIN IONS
TITLE=Cmpd 92, +MS2(340.9410), 28.0-35.0eV, 2.7min #124
RTINSECONDS=159.473
SCANS=122,124
PEPMASS=340.94101	1193054
CHARGE=1+
66.91435	76	
104.09938	72	
191.95623	144	
208.96015	80	
210.89695	128	
213.87837	336	
213.93904	948	1+
214.88186	186	
215.88599	254	
215.93803	318	
216.87590	92	
222.83098	88	
223.88974	84	
224.50966	82	
226.94486	118	
226.96973	74	
227.95427	86	
228.94593	122	
230.78999	78	
230.90565	92	
230.94747	742	1+
231.94962	612	1+
233.90050	204	
233.94910	358	1+
236.89635	144	
237.90348	232	
238.84317	72	
239.84568	160	
240.23658	84	
240.83075	96	
240.83594	258	1+
241.00959	82	
244.83977	132	
244.85476	74	
244.99091	76	
246.94839	102	
246.98033	118	
247.87644	84	
249.90724	112	
249.96186	464	1+
250.56717	78	
251.58849	94	
251.84597	92	
251.88210	118	
251.97451	96	
252.96533	80	
253.11692	132	
253.83932	72	
253.97433	78	
254.85669	118	
254.96695	750	1+
255.07552	128	
255.15567	72	
255.42445	90	
255.91924	84	
255.95271	90	
256.79625	78	
256.85343	72	
256.90030	228	
256.96151	102	
257.86098	94	
257.89523	90	
258.07063	74	
258.84232	112	
259.85115	322	
259.95737	104	
260.83730	592	1+
260.90909	72	
261.35190	78	
263.98061	74	
264.83107	118	
265.40321	78	
265.85787	74	
266.86420	118	
267.13842	72	
267.87382	112	
268.14131	76	
268.78468	80	
268.83764	508	1+
269.91912	74	
270.79719	72	
272.90521	118	
272.93709	136	
272.97600	210	
273.91816	72	
274.38798	84	
274.78849	78	
274.85985	82	
275.81428	126	
276.85820	310	
276.88487	94	
276.97546	80	
277.86152	480	
278.81125	72	
278.84673	916	1+
280.10433	72	
280.12815	200	1+
281.87792	112	
281.92203	82	
281.94062	76	
282.87515	130	
282.91422	74	
283.42698	104	
284.86960	80	
286.45933	104	
286.82755	80	
286.88616	134	
288.85219	76	
289.92188	72	
290.35887	84	
290.85951	88	
291.16077	86	
294.88958	80	
295.13021	76	
295.87030	114	
296.23434	98	
296.80596	78	
296.85202	80	
296.87361	78	
297.01070	106	
297.88721	76	
297.97207	88	
299.78267	72	
299.87206	78	
299.92714	72	
300.87961	112	
301.05419	90	
301.61407	88	
301.81340	126	
301.85992	108	
302.81157	74	
302.94488	172	
304.44657	84	
307.02247	80	
307.80067	72	
308.11664	76	
308.81526	74	
308.95294	74	
309.84307	74	
309.88673	78	
310.97903	82	
311.86522	80	
313.87877	206	1+
317.86793	82	
320.91633	76	
322.79932	76	
322.84391	94	
324.89244	106	
328.84051	92	
330.38199	72	
330.75253	76	
330.80851	74	
331.83202	72	
332.97854	72	
333.08161	74	
334.81173	78	
334.94851	82	
337.09175	78	
338.75975	82	
339.02861	92	
343.78103	230	1+
343.91158	108	
344.62234	86	
END IONS

###FS:    #m/z: 363.95708 #charge 1+
###MS: 122
###MSMS: 125
BEGIN IONS
TITLE=Cmpd 93, +MS2(363.9571), 28.0-35.0eV, 2.7min #125
RTINSECONDS=160.245
SCANS=122,125
PEPMASS=363.95708	531684
CHARGE=1+
99.75291	106	
189.86329	348	1+
191.85954	418	
191.95432	80	
196.88134	142	
203.95832	82	
207.87514	386	1+
207.94583	160	
209.94383	1206	1+
210.88514	122	
211.94944	226	1+
212.87819	1394	1+
214.89300	160	
215.88772	78	
215.93277	84	
218.83339	88	
219.62797	80	
221.94883	644	1+
222.02932	106	
222.95275	562	1+
224.88902	108	
224.95074	938	1+
224.96854	522	1+
226.89545	84	
226.94713	8312	1+
228.89681	244	
228.94271	7504	1+
229.16003	84	
229.86765	78	
229.89271	132	
230.08549	106	
230.85006	80	
230.88913	3066	1+
231.51855	122	1+
231.90242	112	
232.88771	148	
234.88063	124	
234.93329	98	
237.05766	110	
238.80472	102	
240.83008	326	1+
240.94153	522	
240.96341	374	1+
241.05542	80	
241.93902	1756	1+
242.42218	96	
242.94046	1220	1+
242.95973	212	
243.96039	90	
244.38596	100	
244.83401	116	
244.88736	82	
244.95729	4030	1+
245.86678	160	1+
245.94118	268	
246.90652	226	
246.95355	4678	1+
247.14559	78	
247.80067	410	1+
248.33709	94	
248.80346	338	1+
248.89999	902	
249.04211	86	
249.95131	80	
250.89760	194	
250.95107	156	
250.97289	256	
251.79795	86	
253.08283	94	
253.56182	90	
253.90655	320	
253.94696	82	
256.98528	84	
258.81098	88	
258.82878	168	
258.84643	104	
258.91175	78	
258.97597	144	
259.84880	78	
260.83547	230	
261.83489	228	
261.96966	150	
262.82993	122	
262.84692	126	
263.15981	104	
263.82141	404	1+
263.97864	78	
264.85328	78	
264.87453	88	
264.96564	268	1+
266.40047	102	
266.80902	606	1+
267.02588	80	
267.81118	466	1+
267.91537	88	
267.97349	760	1+
268.84094	90	
269.85855	80	
269.96946	1334	1+
270.41574	104	
270.84167	86	
271.85616	174	
271.91608	108	
276.43794	86	
276.81316	120	
277.90565	84	
278.09671	138	
278.79661	82	
278.84686	574	1+
279.03930	100	
279.10478	86	
280.79457	682	1+
280.87544	136	
282.36956	92	
282.82623	96	
282.86552	180	
282.89722	114	
283.80274	116	
283.85308	106	
283.95442	84	
284.06621	80	
284.82694	234	
284.98352	86	
285.84368	682	1+
285.89917	124	
285.93075	112	
287.80328	96	
288.84088	86	
289.87383	106	
289.98219	84	
291.52750	76	
291.77917	78	
291.86120	256	1+
292.25775	94	
292.43843	84	
293.11979	128	
294.05726	86	
294.86835	356	1+
295.87060	262	1+
295.92206	90	
296.04195	82	
296.80952	272	1+
298.80243	880	1+
298.89898	88	
299.03065	96	
299.86437	142	
300.80031	656	1+
300.94039	82	
300.95558	80	
301.86076	772	1+
303.72229	100	
303.80599	122	
303.85646	1000	1+
303.88075	94	
304.12229	186	1+
304.89186	80	
306.12504	196	1+
307.84295	208	
308.15969	78	
309.04214	94	
309.86840	120	
310.38179	78	
310.86958	166	
311.92805	90	
313.00690	78	
313.19376	82	
314.38568	92	
316.81534	426	1+
318.93688	130	
319.77813	76	
319.81051	88	
321.25497	80	
321.81677	148	
321.86433	128	
322.88949	82	
322.92903	190	
324.92868	108	
325.84900	82	
326.87147	258	
327.93850	82	
334.84077	96	
336.78720	88	
336.94544	270	
340.93984	214	
341.96737	86	
343.40849	96	
345.72258	100	
351.78941	80	
355.91737	106	
365.80025	212	1+
366.94963	92	
368.05133	102	
368.83835	78	
END IONS

###FS:    #m/z: 322.93057 #charge 1+
###MS: 126
###MSMS: 127
BEGIN IONS
TITLE=Cmpd 94, +MS2(322.9306), 28.0-35.0eV, 2.7min #127
RTINSECONDS=163.916
SCANS=126-127
PEPMASS=322.93057	3430882
CHARGE=1+
70.52339	80	
72.34055	76	
135.99777	70	
142.34650	64	
186.85771	78	
189.86315	110	
199.10574	74	
200.83782	168	
200.86433	74	
205.94898	116	
209.11640	66	
212.02075	72	
212.88930	88	
214.90400	82	
215.03737	68	
215.92022	74	
218.88750	66	
220.87249	128	
221.92496	84	
221.94467	68	
222.95431	242	
223.00169	76	
223.95855	156	
224.89445	80	
224.95693	86	
225.12273	74	
227.78739	90	
228.85932	132	
230.83931	118	
230.88531	84	
231.12358	96	
231.87892	78	
233.16520	70	
233.91987	66	
235.33780	74	
235.80602	86	
235.82783	92	
235.88448	150	
237.02694	84	
237.04949	74	
238.03370	92	
238.14946	66	
238.83394	68	
238.93928	218	
239.00641	84	
239.07350	68	
240.26666	76	
240.79411	80	
240.82173	92	
240.94132	2932	
241.83008	66	
241.86640	92	
241.94183	1818	
242.82027	98	
242.94190	6710	1+
243.11303	70	
243.82139	358	
243.87588	76	
244.09798	92	
244.94005	1554	
245.89511	94	
246.09170	68	
246.85686	84	
246.97589	666	1+
247.14823	74	
247.39167	70	
247.92322	66	
248.85527	158	1+
250.94851	144	
251.07377	120	
251.92399	70	
253.83569	72	
253.93236	74	
253.96443	82	
254.03526	68	
254.82546	80	
254.91491	96	
255.79563	78	
255.86034	70	
256.83937	88	
256.89824	160	
256.92445	66	
257.79684	72	
257.92573	176	1+
257.94452	108	
258.83514	244	
259.00848	128	
260.81817	66	
260.83608	330	
261.82833	700	1+
261.88038	74	
262.82930	416	1+
262.95245	80	
263.50820	72	
263.99857	72	
265.85570	300	1+
266.81731	88	
266.89355	74	
268.83078	84	
268.90940	68	
268.95565	66	
269.79595	68	
270.80369	92	
271.87122	70	
272.44061	98	
273.33735	66	
274.12549	70	
274.93956	68	
275.81359	84	
275.90945	76	
276.93625	86	
277.03015	90	
277.86472	64	
278.91790	70	
279.09183	614	1+
279.80168	82	
280.11577	86	
280.65357	64	
280.83392	94	
281.86279	216	1+
282.11771	70	
283.06585	164	
283.97276	82	
284.05561	74	
284.29516	414	1+
284.92130	74	
285.85073	90	
286.85446	74	
286.87240	72	
287.15006	72	
288.06167	72	
288.89810	84	
289.79243	162	
289.87153	72	
289.89257	68	
290.99719	126	
291.80403	110	
294.86629	68	
298.80560	84	
299.06015	78	
301.83142	74	
304.87561	264	1+
307.79592	76	
309.35056	80	
311.88070	142	
312.38375	78	
312.88245	90	
315.33156	74	
315.73698	66	
317.99937	78	
319.87460	76	
320.07192	70	
320.92976	66	
321.87388	78	
323.82845	74	
324.89748	70	
325.89797	120	
326.89193	66	
327.01162	94	
327.77840	76	
327.80727	78	
END IONS

###FS:    #m/z: 363.95747 #charge 1+
###MS: 126
###MSMS: 128
BEGIN IONS
TITLE=Cmpd 95, +MS2(363.9575), 28.0-35.0eV, 2.8min #128
RTINSECONDS=164.688
SCANS=126,128
PEPMASS=363.95747	533390
CHARGE=1+
92.60472	84	
95.57882	94	
130.77199	80	
183.92842	84	
187.86784	74	
189.86375	384	1+
190.91810	76	
191.85805	526	1+
205.87401	76	
205.88238	82	
207.87139	102	
207.95687	98	
208.95837	94	
209.87097	146	
209.94327	1330	1+
210.88322	728	1+
212.87978	1916	1+
215.89414	142	
216.41148	92	
220.95652	76	
222.95250	370	
223.95038	160	
224.94893	1164	1+
225.86046	76	
225.88337	126	
226.04564	114	1+
226.87501	96	
226.91984	100	
226.94729	8896	1+
226.96738	246	
228.89480	678	1+
228.94273	8302	1+
229.14962	106	1+
230.88961	2934	1+
231.10938	82	
232.08848	88	
232.79668	74	
232.88357	544	
232.94425	84	
234.00998	102	
234.88210	350	1+
235.97158	118	
238.57959	82	
238.87544	86	
238.93503	102	
240.81844	192	1+
240.89777	78	
240.94088	806	
240.96160	482	1+
241.94155	456	
242.81621	482	1+
242.94143	1366	1+
242.95830	612	1+
243.81917	412	1+
244.95849	3992	1+
246.03221	200	1+
246.90493	268	1+
246.95281	4420	1+
246.97798	130	
248.15301	90	
248.80303	586	1+
248.84402	174	
248.90109	584	
249.96913	248	1+
250.89338	254	
251.07373	186	
251.83799	80	
252.89379	130	
253.36034	84	
253.39168	76	
253.90621	456	1+
254.36589	92	
257.08139	80	
258.83360	206	
258.97738	92	
259.83145	78	
259.94208	82	
260.83927	134	
260.89146	92	
260.96763	374	
261.82969	774	1+
263.86517	172	
263.97847	166	
264.82138	134	
264.96444	266	1+
264.97927	106	
265.36311	76	
265.82937	84	
266.81265	158	
267.97377	684	1+
268.81524	130	
269.90749	272	1+
269.96805	676	1+
271.10044	82	
272.90746	194	1+
273.99112	82	
276.84638	90	
276.86366	82	
277.09139	78	
278.79738	510	1+
278.86708	82	
279.91351	76	
280.79593	494	1+
281.12069	152	
282.02298	100	
282.79341	94	
282.97216	306	1+
283.79194	200	1+
283.82202	396	1+
283.88169	84	
285.26892	88	
285.84628	130	
286.82424	168	
288.36626	86	
288.85014	100	
288.94202	96	
289.88865	148	
290.03262	74	
290.46361	80	
290.79350	148	
290.86296	140	
290.88645	76	
291.06018	90	
291.84235	98	
292.10978	112	
292.43882	92	
292.83508	88	
292.86527	102	
293.02220	78	
293.12361	176	
293.85740	110	
294.86795	204	
296.80782	204	
297.80924	174	
298.42184	76	
298.80528	462	
299.80260	332	
300.80014	538	1+
301.85983	352	1+
301.94236	78	
301.97428	102	
302.41412	74	
303.80609	286	1+
303.83407	94	
303.85716	772	1+
304.39905	90	
305.80168	84	
306.36261	78	
307.79344	80	
307.87908	132	
309.81942	92	
309.89365	220	1+
310.91861	78	
316.04286	88	
316.81453	224	
316.91904	100	
319.22202	80	
320.82036	114	
320.86875	260	1+
320.96053	78	
321.81146	88	
322.79965	76	
322.92905	254	
323.83981	80	
324.87946	232	
326.08416	82	
326.87566	138	
327.81489	82	
329.82095	122	
330.81428	154	
334.29708	104	
336.94834	128	
337.31035	78	
337.77281	88	
337.88375	118	
339.82897	158	
339.88139	80	
340.37950	94	
340.93995	276	1+
341.03034	130	
341.49045	88	
341.79019	76	
344.34204	88	
349.72897	94	
354.42450	74	
354.88949	80	
355.42381	82	
357.14858	80	
357.32484	82	
357.70539	78	
360.78484	80	
362.85422	84	
363.78324	82	
364.41523	114	
END IONS

###FS:    #m/z: 507.84646 #charge 1+
###MS: 126
###MSMS: 129
BEGIN IONS
TITLE=Cmpd 96, +MS2(507.8465), 28.2-35.2eV, 2.8min #129
RTINSECONDS=165.46
SCANS=126,129
PEPMASS=507.84646	162730
CHARGE=1+
196.01662	252	
222.97798	120	
224.11712	270	
224.97575	164	
232.89422	208	
238.06320	198	
251.94933	116	
252.08109	258	1+
258.87325	274	1+
261.86441	148	
261.88906	140	
264.92767	122	
266.16546	340	1+
272.85363	188	
275.85009	128	
277.85547	154	
279.40744	166	
283.78529	122	
284.87044	154	
285.85202	150	
286.84409	134	
287.85245	326	
288.87201	150	
289.87864	308	
290.87264	444	1+
293.80678	238	1+
293.87521	742	1+
295.86972	276	1+
300.36426	180	
303.80709	140	
303.86830	540	
305.86035	566	
305.97111	226	1+
307.89024	494	
308.14158	484	
308.87156	608	
309.14276	262	
309.88611	504	
309.91045	132	
310.15738	778	1+
310.37728	118	
310.88040	1606	1+
311.86651	118	
311.94366	122	
311.97607	144	
312.00674	176	1+
312.81113	376	1+
312.88333	932	1+
312.96465	132	
314.86461	546	1+
316.86588	116	
317.76080	154	
317.86519	138	
317.88163	142	
318.82817	118	
319.85033	136	
320.81096	278	1+
321.81523	232	1+
321.91340	154	
323.87513	200	
324.86034	298	
325.35705	150	
325.85935	124	
325.96005	140	
326.88373	2478	1+
326.95951	156	
327.80836	132	
328.87047	218	
329.80751	466	1+
329.85016	134	
329.93108	188	
330.39371	190	1+
330.81357	232	1+
330.88095	178	
331.90305	186	1+
332.74776	142	
332.87278	286	1+
333.80523	194	1+
333.99902	134	
335.83999	284	
337.88789	154	
339.88851	224	
340.84875	128	
344.87902	150	
345.81793	496	1+
346.77815	118	
346.82196	374	1+
347.75999	134	
347.77505	240	1+
348.84251	204	
349.75655	508	1+
349.88472	468	1+
350.76135	312	1+
350.88798	394	1+
351.77983	150	
351.82346	138	
352.76210	194	1+
352.78720	200	1+
353.82390	134	
353.85178	176	
353.89265	232	1+
353.91521	140	
353.98673	120	
354.95911	136	
355.03324	116	
355.36364	130	
356.03007	170	1+
356.73180	184	1+
357.84773	170	
359.78088	232	1+
360.74790	142	
361.82136	124	
364.36174	130	
365.77419	118	
365.78888	298	1+
365.81264	394	1+
366.74419	134	
366.83798	136	
367.70985	132	
367.76969	192	
367.85070	130	
367.91380	186	
368.70825	550	1+
368.83822	504	1+
369.83961	304	1+
371.79828	296	1+
372.04542	164	1+
372.83052	160	1+
373.25420	126	
373.71844	336	1+
380.72059	234	
380.84891	362	1+
381.73659	126	
381.84963	258	1+
382.71876	212	
383.78370	220	1+
384.85171	712	1+
385.39694	176	
385.73711	186	1+
385.78033	142	
386.84493	124	
387.77769	150	
387.84373	220	1+
387.89675	164	
389.98039	212	1+
390.83433	178	
390.95607	118	1+
391.74840	120	
391.84141	170	
392.72860	136	
392.78883	136	
392.82928	282	
393.07388	138	
393.78515	122	
393.83151	248	
393.84736	182	
393.91549	134	
394.80185	204	1+
395.83427	136	
396.73803	148	1+
396.75898	134	
396.92386	152	
398.73454	194	
399.80872	130	
399.84816	418	1+
402.86350	170	
403.82008	256	1+
405.75022	158	
405.77394	126	
405.85380	134	
405.87190	142	
406.77652	142	
407.75098	610	1+
407.81597	124	
407.86777	670	
408.75809	340	1+
408.85720	740	1+
409.73080	534	1+
409.83864	884	1+
410.73647	322	1+
410.83842	626	1+
411.87076	310	1+
412.87169	190	1+
414.79908	116	
415.88195	248	1+
416.75076	176	1+
417.81676	146	
418.14954	98	1+
421.74655	128	
421.78571	158	
421.88606	170	
422.86902	266	1+
423.78132	206	
424.82904	124	
425.74806	588	1+
426.77326	142	
426.86391	694	1+
427.73400	582	
427.75715	294	
428.06999	132	1+
428.74512	266	
428.84828	1094	1+
429.73487	466	1+
429.87933	156	
430.73798	316	1+
430.84143	122	
431.68089	120	
431.86815	128	
432.71334	146	
433.84697	284	1+
434.89424	168	
440.82866	176	1+
440.85965	136	
443.76868	310	1+
444.87482	1314	1+
445.71879	152	
445.74363	464	1+
447.70944	348	
448.75428	124	
448.77752	114	
449.88011	408	1+
450.70384	348	1+
450.75028	308	
451.75529	148	
456.91057	134	
457.25863	118	
457.90455	224	
458.91085	126	
462.88567	752	1+
462.91974	136	
464.72083	162	
465.72648	244	
466.74290	124	
467.88743	648	1+
468.78705	200	1+
470.73350	172	
485.89876	434	1+
END IONS

###FS:    #m/z: 322.93045 #charge 1+
###MS: 130
###MSMS: 131
BEGIN IONS
TITLE=Cmpd 97, +MS2(322.9304), 28.0-35.0eV, 2.8min #131
RTINSECONDS=169.123
SCANS=130-131
PEPMASS=322.93045	3310008
CHARGE=1+
147.02598	74	
178.46075	72	
185.92541	72	
193.44068	76	
193.89360	72	
195.89075	76	
198.03791	68	
198.84212	70	
200.83541	122	
205.00849	76	
207.88954	98	
208.94081	100	
209.95534	80	
214.87694	152	1+
215.84734	84	
221.52066	96	
221.94179	114	
223.95547	340	1+
225.36795	82	
225.81500	70	
226.97818	80	
227.84479	76	
227.93374	68	
229.83757	112	
230.85150	120	
230.88541	96	
231.04419	68	
231.11671	70	
233.51617	84	
233.89542	72	
233.93291	88	
234.05856	68	
235.82038	80	
236.90093	78	
237.05718	76	
237.43527	84	
238.85855	68	
238.88313	72	
239.07956	126	
239.11275	88	
240.04224	82	
240.09161	72	
240.36755	72	
240.82260	376	
240.94044	2794	
241.94176	1784	
242.22921	68	
242.94186	6144	1+
243.82076	194	
244.03472	114	
244.81214	70	
244.82519	110	
244.87948	122	
244.91810	72	
244.93962	1336	
245.85092	78	
246.85495	72	
246.97844	176	
247.85233	110	
247.99087	94	
248.85235	90	
248.86925	74	
249.05923	76	
250.94652	92	
250.96579	88	
251.07380	78	
251.89833	82	
252.84630	70	
253.89497	70	
255.02049	102	
255.79759	92	
256.09043	98	
256.38741	72	
257.09331	88	
257.26648	68	
257.90675	92	
258.83467	316	1+
258.85192	104	
258.89033	68	
259.90096	78	
259.95017	78	
260.82719	720	1+
261.01656	94	
261.82797	534	1+
262.35722	90	
263.07162	74	
263.18109	72	
263.37669	78	
263.85070	72	
263.90073	84	
264.85411	80	
264.87718	76	
265.05905	84	
266.08355	68	
266.09757	74	
266.84881	182	1+
266.86630	72	
269.60902	80	
269.69516	108	
270.05066	72	
271.94209	116	
273.79350	128	
273.80809	180	1+
274.04808	112	
274.85057	128	
275.11022	76	
276.85578	258	1+
278.11039	88	
279.09081	904	1+
280.18641	96	
280.83633	94	
280.92065	100	
281.86226	76	
282.07239	184	1+
282.18803	78	
282.27262	74	
284.29382	580	1+
284.43877	82	
284.80957	72	
284.84681	72	
284.87780	124	
284.89477	72	
285.01055	84	
285.86774	110	
288.02205	78	
288.79164	74	
290.85313	84	
290.87059	90	
294.05104	70	
294.86457	80	
295.94067	76	
296.80761	72	
296.93439	68	
297.83847	74	
299.77971	68	
300.34017	84	
300.86816	94	
301.79496	68	
301.88279	84	
302.11555	80	
302.81773	66	
302.90362	70	
304.86932	76	
305.88868	98	
306.88087	68	
307.14519	96	
307.79963	224	1+
307.89504	104	
309.87789	84	
310.08765	80	
310.82742	76	
310.87796	72	
310.92707	98	
312.80671	188	
312.90540	100	
314.81700	70	
314.88037	104	
323.07115	82	
323.72470	84	
323.89190	206	1+
324.19118	70	
324.28824	112	
325.95332	74	
327.96705	90	
END IONS

###FS:    #m/z: 363.95731 #charge 1+
###MS: 130
###MSMS: 132
BEGIN IONS
TITLE=Cmpd 98, +MS2(363.9573), 28.0-35.0eV, 2.9min #132
RTINSECONDS=169.895
SCANS=130,132
PEPMASS=363.95731	532676
CHARGE=1+
184.95409	88	
187.83733	82	
189.86290	274	
191.85860	420	
193.00547	116	
196.88145	94	
201.88553	86	
204.95635	78	
207.86922	300	1+
208.55383	94	
208.98873	84	
209.94404	1070	1+
210.88433	354	1+
212.87921	1350	1+
214.89139	140	
221.55363	84	
221.88891	124	
222.91908	100	
222.95445	212	
223.88398	236	1+
223.95362	130	
223.97644	216	1+
224.46722	94	
224.94947	234	
225.58920	76	
225.94897	166	
226.94749	7490	1+
227.06823	88	
227.88179	80	
227.93065	100	
228.40292	114	1+
228.83573	84	
228.89319	168	
228.94231	8416	1+
229.11302	92	
229.89567	142	
230.09485	120	
230.88950	2400	1+
231.90788	74	
232.88706	132	
233.37734	100	
235.88647	92	
237.84430	86	
240.83286	92	
240.84973	84	
240.90747	84	
240.94034	490	
241.82328	110	
241.90449	214	1+
241.94331	318	
242.82966	396	1+
242.94124	1448	1+
243.96470	84	
244.95750	3674	1+
245.39479	80	
245.82084	78	
245.87733	294	1+
246.43838	76	
246.80722	112	
246.87924	204	1+
246.90661	134	
246.95330	4234	1+
247.93532	86	
248.80288	158	
248.90038	1050	
250.88980	142	
250.89993	128	
250.94983	124	
253.84254	128	
253.90607	138	
254.84053	116	
255.06762	92	
255.88402	100	
256.96002	82	
257.80285	76	
258.84052	166	
259.84599	208	1+
260.83212	314	1+
260.87550	86	
260.97247	244	1+
262.49062	100	
262.83309	82	
263.83290	80	
263.97006	230	1+
264.81902	254	
265.09101	82	
266.81370	308	1+
266.96894	598	1+
267.90024	196	1+
268.96061	130	
268.96850	1146	1+
269.96996	972	1+
270.79803	152	
270.84290	246	1+
271.15293	80	
271.79448	80	
271.86545	76	
272.99017	80	
273.79608	82	
276.85716	186	
277.86866	86	
278.79746	152	
278.84656	112	
278.90751	88	
279.10041	112	
279.80399	96	
280.10676	90	
280.79528	720	1+
281.36957	96	
281.60229	102	
281.85063	104	
281.96093	122	
282.79432	188	
282.92887	80	
283.85583	126	
284.01441	82	
284.82487	362	1+
284.84650	656	1+
284.86337	120	
284.98679	88	
285.82653	242	1+
285.84881	456	1+
286.81884	186	1+
288.41616	90	
288.94394	82	
289.32806	104	
289.43064	80	
289.78894	110	
294.86442	82	
296.40153	86	
296.80884	432	1+
297.84896	82	
297.86814	80	
298.08250	78	
298.42024	98	
298.80071	902	1+
299.12812	74	
299.80141	558	1+
299.86514	124	
300.86169	316	1+
301.76956	82	
301.80643	138	
303.81886	84	
303.86062	520	1+
305.92616	108	
306.00592	84	
306.43553	102	
308.92976	98	
310.88120	104	
311.50780	96	
311.81479	320	1+
311.88700	124	
312.40761	92	
312.85748	178	1+
315.81187	232	1+
315.86399	194	1+
316.10948	202	1+
318.80909	120	
318.82631	82	
319.82232	140	
320.01490	114	
320.95068	76	
321.81597	124	
321.86153	122	
322.90331	88	
322.92933	128	
323.36021	86	
323.39998	82	
323.82114	132	
324.87368	78	
325.90015	80	
325.99559	80	
326.18155	90	
326.86829	552	1+
331.81217	80	
333.85558	84	
334.89921	84	
335.39371	88	
337.06024	86	
337.95150	154	
340.94439	192	
341.09822	78	
343.91608	90	
345.02815	82	
348.75371	82	
350.79986	98	
355.88036	76	
360.72641	86	
363.71490	114	
363.96114	82	
364.31754	78	
365.78383	88	
366.77919	90	
366.92611	78	
END IONS

###FS:    #m/z: 507.84638 #charge 1+
###MS: 130
###MSMS: 133
BEGIN IONS
TITLE=Cmpd 99, +MS2(507.8464), 28.2-35.2eV, 2.9min #133
RTINSECONDS=170.667
SCANS=130,133
PEPMASS=507.84638	165820
CHARGE=1+
196.01652	338	
212.89178	140	
222.97432	130	
224.97484	230	
227.95548	152	
232.89512	378	1+
234.88613	116	
236.88921	336	1+
238.06127	146	
244.09233	132	
259.88690	140	
260.88150	142	
268.10827	122	
272.85710	240	
275.80462	116	
275.85733	246	1+
279.94429	146	
280.11471	138	
282.12279	122	
285.85398	156	
286.89063	140	
287.85331	746	1+
289.84444	162	
289.88233	168	
290.81089	126	
290.86482	120	
290.87622	146	
291.86416	146	
293.87235	1172	1+
296.85695	122	
297.84578	232	1+
297.92649	184	
299.97127	130	
300.85843	216	1+
301.84763	128	
302.80718	218	1+
303.86848	490	
305.86212	798	
306.80986	142	
306.88694	118	
306.91292	122	
307.88673	244	
308.14149	232	
308.80777	172	1+
308.87622	674	1+
310.15559	584	1+
310.34092	208	1+
310.86357	138	
311.88289	2012	1+
314.81752	132	
314.86522	500	1+
315.78994	154	1+
318.38664	118	
318.85914	186	1+
318.88263	140	
319.86338	144	1+
320.38092	160	
321.98042	128	
322.85716	134	
323.87391	150	1+
324.85852	134	
325.90597	164	
326.11172	144	
326.80651	130	
326.88204	1762	1+
329.86436	194	
330.13537	120	
330.87941	330	1+
332.87213	140	
333.79061	144	
333.84643	166	
333.86211	142	
333.88798	182	
334.83833	372	1+
334.91885	124	
335.77410	146	
335.83981	310	1+
335.88471	322	1+
336.94727	126	
337.88049	318	
338.88216	144	
340.89648	150	
341.83028	158	1+
342.99427	124	
344.40769	148	
345.77875	384	1+
345.86045	124	
345.87694	230	1+
345.88950	144	
347.77440	636	1+
348.72646	120	
349.82811	298	1+
350.76422	158	
350.88911	264	1+
351.85586	266	1+
352.90977	272	1+
353.85297	124	
353.87165	134	
354.10653	164	
357.72290	122	
357.80310	140	
361.85747	148	
364.38072	152	
364.98829	122	
365.78096	142	
365.82330	144	
366.18464	116	
366.38169	152	
366.83803	462	1+
366.85848	166	
367.70834	298	1+
367.77691	350	
367.83923	290	1+
368.89946	192	
369.76577	122	
369.80602	138	
369.83959	140	
370.85189	194	
371.19030	124	
371.77015	190	1+
371.81083	172	
371.91397	124	
373.72324	122	
374.81476	350	1+
376.87826	248	1+
380.72280	568	1+
382.77490	156	
382.85440	160	
382.89705	320	1+
383.71997	218	
383.77753	120	
383.80087	134	
383.93534	132	
384.79713	166	
384.85067	842	1+
385.77850	220	1+
386.39192	248	1+
386.82202	120	
389.20512	176	
390.06117	128	
390.84309	354	
391.84078	154	
392.82909	434	
393.07499	146	
393.75337	174	1+
393.90027	240	1+
394.86170	150	
395.73951	148	
397.86989	154	1+
398.73018	284	
399.69611	176	
399.72555	516	1+
399.84748	264	
400.72654	348	1+
400.86121	146	
401.79482	220	1+
401.87976	128	
402.86461	556	1+
404.72512	152	
404.75459	418	1+
404.87953	170	
405.75922	352	1+
405.87121	260	
406.86759	254	
407.74170	198	
407.86849	878	
408.72985	146	
408.85225	886	1+
409.72323	168	
409.74622	562	1+
409.79497	122	
409.87296	342	1+
410.09377	142	
410.71670	162	
410.83792	1016	1+
411.72975	156	
412.83771	136	
413.08055	122	
413.77925	280	1+
413.86137	220	1+
415.83239	240	1+
417.87327	128	
421.88165	132	
422.82615	166	1+
422.86402	740	1+
422.91383	208	1+
423.77225	486	1+
423.86710	514	1+
425.75217	544	
426.75736	308	
426.86145	864	1+
427.73614	1830	1+
427.77624	116	
428.84688	260	
429.69414	414	1+
429.84923	196	
430.86222	464	1+
431.86724	320	1+
432.88935	136	
433.76898	210	1+
433.86350	148	
435.37858	120	
435.85994	144	
439.26420	116	
439.89373	138	
440.83867	140	
440.89688	118	
441.68882	126	
441.75205	140	
441.88571	158	
442.77084	234	1+
443.69398	122	
443.75142	544	1+
443.81030	192	1+
444.87371	1156	1+
446.71105	488	1+
446.74517	128	
446.79422	128	
448.76091	120	
449.69200	318	1+
449.77919	384	1+
449.88338	162	
450.69460	216	1+
450.75415	460	1+
451.86680	154	
457.90536	410	1+
462.88531	418	
463.88364	376	1+
467.89082	654	1+
468.71185	290	1+
485.90150	360	
493.26997	120	
505.33975	94	1+
509.29239	168	1+
END IONS

###FS:    #m/z: 340.94109 #charge 1+
###MS: 134
###MSMS: 135
BEGIN IONS
TITLE=Cmpd 100, +MS2(340.9411), 28.0-35.0eV, 2.9min #135
RTINSECONDS=174.333
SCANS=134-135
PEPMASS=340.94109	1213084
CHARGE=1+
182.86593	84	
182.93055	84	
191.99330	80	
192.92813	200	
193.95002	82	
194.89504	76	
196.88401	164	
199.10713	80	
203.93742	74	
206.93434	90	
206.96304	88	
208.96000	110	
210.93837	232	
212.87861	448	1+
213.91855	130	
213.94015	660	1+
215.88787	332	1+
215.93777	126	
217.93852	74	
223.83398	84	
223.95644	86	
225.84027	74	
226.94667	94	
226.96742	136	
227.88188	74	
228.84592	130	
228.94279	114	
230.84243	76	
230.85747	78	
230.88716	140	
231.89017	106	
231.94919	680	1+
233.86892	80	
233.89285	136	
233.94751	138	
234.90299	86	
235.08543	76	
235.89510	248	
236.16747	84	
236.83202	86	
236.86040	78	
236.89823	150	
238.06777	90	
238.79587	90	
238.83573	82	
240.80207	80	
240.92754	140	
240.96747	84	
241.14689	74	
241.83886	78	
241.85667	76	
242.83056	362	1+
243.87511	104	
244.95784	188	
245.88756	98	
246.95551	78	
246.97771	168	
248.90105	300	1+
249.37722	102	
249.96513	142	
251.84979	74	
253.12400	72	
253.91497	222	1+
254.97026	254	
255.96799	134	
256.15127	96	
256.26705	72	
256.85076	200	
256.86701	114	
256.96166	136	
257.10108	106	
257.80272	76	
257.85733	116	
257.94272	80	
258.80504	74	
258.84813	682	1+
258.87097	78	
258.96910	122	
259.12737	78	
259.82559	80	
259.96109	190	
260.83720	716	1+
260.86635	74	
261.79263	76	
261.89003	148	
262.87743	90	
262.92255	218	
262.96677	172	
263.87483	92	
264.05844	90	
264.79134	74	
267.80702	80	
267.84341	74	
268.84355	470	1+
268.86677	86	
270.92663	98	
270.94296	126	
272.91821	100	
272.93414	86	
274.80082	76	
274.86088	194	
275.84257	86	
275.86510	150	
275.94431	306	1+
276.85509	320	
277.12024	84	
277.85841	290	
277.92619	74	
278.84687	424	
279.84606	202	
280.79717	96	
280.84645	196	
280.86764	120	
280.93731	110	
281.85812	396	1+
281.88067	122	
282.11372	82	
282.86063	280	1+
282.88336	82	
285.78760	122	
285.87565	80	
286.87077	76	
286.87977	76	
287.81472	104	
287.89516	80	
287.91395	74	
288.83343	78	
290.79174	200	
290.88008	84	
292.80595	104	
293.85287	160	
293.93489	86	
294.83260	80	
294.85075	408	1+
294.87152	148	
295.86512	216	1+
296.97559	84	
297.90847	74	
298.89119	112	
299.86182	104	
300.88078	76	
300.91907	92	
305.00347	84	
307.79541	152	
308.80238	76	
309.80433	104	
310.86235	84	
313.84387	130	
313.87994	82	
317.83782	144	
317.86849	146	1+
320.25452	82	
320.86581	72	
321.87653	88	
322.03701	78	
324.89323	260	1+
328.96433	84	
329.86816	102	
330.37994	78	
330.81334	220	
336.06662	86	
337.09822	80	
338.88266	104	
339.22548	102	
342.33970	82	
342.83522	80	
342.89059	184	1+
342.91283	76	
END IONS

###FS:    #m/z: 507.84627 #charge 1+
###MS: 134
###MSMS: 136
BEGIN IONS
TITLE=Cmpd 101, +MS2(507.8463), 28.2-35.2eV, 2.9min #136
RTINSECONDS=175.105
SCANS=134,136
PEPMASS=507.84627	153830
CHARGE=1+
196.01692	262	1+
214.88326	306	1+
222.97236	234	1+
251.06561	148	
252.11784	136	
254.09194	164	
255.94981	162	
256.85706	266	1+
256.88425	114	
258.14486	142	
264.17019	136	
266.16998	142	
268.77894	116	
269.92832	132	
275.84723	148	
278.83657	118	
281.90248	182	
281.95216	132	
283.80672	156	
285.32991	110	
285.85113	142	
286.84658	382	1+
287.85091	316	1+
288.03040	120	
288.83140	132	
288.86980	164	
290.87592	130	
292.88665	126	
293.87520	1048	1+
295.86224	128	
298.79809	118	
298.85095	124	
301.37449	152	
302.86657	484	1+
303.87054	346	1+
304.10374	138	
305.86307	1072	1+
306.79586	142	
306.90841	190	
307.89121	562	
308.14216	352	
308.36658	190	
308.86962	994	1+
309.84554	220	
309.88902	140	
310.15720	572	
311.85595	112	
311.88375	1902	1+
312.79781	162	
313.88333	228	
314.86368	210	
314.89434	110	
315.86589	120	
316.86702	158	
321.85665	138	
323.84806	160	
323.87340	172	
324.86250	422	1+
324.89361	144	
324.90395	266	1+
326.88219	1704	1+
327.00101	140	1+
327.81592	304	1+
328.87081	568	1+
331.87597	438	1+
334.77942	328	1+
335.82239	144	
335.83919	144	
335.87713	112	
337.88378	118	
338.90982	138	
339.82622	140	
340.00829	128	
343.95143	134	
344.36093	226	1+
344.88220	208	1+
345.81865	260	1+
346.40725	124	
346.76171	154	
346.88849	126	
347.78549	112	
348.02264	146	
348.77227	286	
348.85016	318	1+
349.75969	702	1+
350.82664	182	
350.88911	234	
351.88599	126	
352.83594	180	
352.90345	222	1+
353.03630	196	1+
353.85537	198	
355.78883	120	
356.78682	128	
357.81503	136	
357.84983	126	
359.40522	164	
359.76299	124	
359.82531	114	
362.88624	242	1+
365.78653	198	
366.17962	124	
366.78410	246	
366.84094	460	1+
367.70739	720	1+
367.77388	518	1+
367.90034	196	1+
368.84608	124	
369.83279	124	
371.20673	168	1+
371.71324	142	
371.90117	142	
372.78295	168	1+
373.89969	142	
374.72102	152	
374.81416	224	
374.87159	114	
375.72894	118	
375.79593	186	1+
376.83403	118	
376.89123	142	
379.86080	168	
380.71979	312	1+
380.85760	136	
381.83925	176	
382.71251	286	1+
382.81951	130	
383.79767	376	1+
384.85016	760	1+
385.77666	140	
387.71364	230	1+
387.76869	242	1+
387.84712	482	1+
389.19875	268	
390.71695	118	
390.83817	428	1+
390.86039	190	
391.87015	126	
392.82681	342	
393.79998	136	
393.82678	184	
394.74226	176	1+
394.84427	118	
395.79037	114	
397.80974	136	
398.73224	592	1+
398.86722	120	
399.70726	158	
399.84741	256	1+
402.86796	492	1+
405.05288	166	1+
405.76384	180	
405.87754	252	
406.85896	158	
407.72802	120	
407.75053	378	1+
407.78110	140	
407.81483	272	1+
407.86459	1356	1+
408.73414	116	
409.72224	304	
409.85826	180	
410.71669	136	
410.83720	500	1+
411.73893	166	
411.81546	168	
412.72732	132	
412.84760	264	
413.85865	232	1+
414.68007	126	
417.71466	172	1+
418.74394	190	
421.78558	116	
421.88157	256	
422.73436	112	
422.82059	228	1+
422.86851	528	1+
423.77691	310	
423.87313	302	1+
424.77513	166	
424.79349	148	
425.00210	114	
425.75262	1104	1+
426.86900	416	
427.73336	1010	1+
427.85304	184	
428.84912	648	1+
429.69646	140	
429.74294	190	
429.89461	134	1+
430.70175	130	
430.74233	146	
431.77757	178	
431.82762	166	
431.86617	380	1+
439.73764	160	
439.88755	128	
442.67713	292	1+
442.77033	110	
443.78754	184	
444.73612	418	1+
444.76828	176	
444.87358	940	1+
445.21864	126	
445.73986	348	1+
446.70839	356	1+
446.77930	292	1+
446.87746	148	
448.75519	148	
448.81696	128	
449.69926	130	
449.76811	158	
449.88032	562	1+
450.70143	224	1+
457.90635	196	
459.78573	126	
462.88369	550	1+
464.88375	128	
465.71768	204	1+
467.88576	682	1+
485.89838	252	1+
491.79854	138	
503.80197	120	
509.27943	124	
509.85795	210	1+
END IONS

###FS:    #m/z: 336.94598 #charge 1+
###MS: 134
###MSMS: 137
BEGIN IONS
TITLE=Cmpd 102, +MS2(336.9460), 28.0-35.0eV, 3.0min #137
RTINSECONDS=175.877
SCANS=134,137
PEPMASS=336.94598	72410
CHARGE=1+
80.41880	108	
192.88795	70	
194.97392	84	
201.87847	88	
203.99340	76	
206.96974	72	
207.97072	146	
208.88557	88	
210.88288	188	
210.89598	70	
211.90453	100	
211.94436	3258	1+
212.87873	1114	1+
213.93934	964	1+
214.04250	76	
215.83422	132	
215.88887	126	
216.05742	72	
216.89385	82	
220.59881	144	
222.93376	94	
222.95239	98	
225.05825	88	
226.89496	78	
226.94711	110	
228.39766	84	
228.89702	388	1+
229.95539	2374	1+
230.88844	1516	1+
230.98543	76	
231.95111	1164	1+
233.84454	76	
233.94525	312	
234.83034	138	
234.88244	104	
235.89406	74	
235.94846	224	1+
236.84046	74	
236.92095	72	
239.90458	92	
240.83860	72	
240.99996	80	
241.83939	270	1+
244.85673	74	
246.03652	154	1+
246.91206	124	
247.94610	96	
247.96591	620	1+
248.87382	152	
248.90001	1016	1+
249.82522	72	
249.96205	294	1+
250.83042	300	1+
250.94692	188	
250.98261	96	
251.95685	76	
252.83591	282	1+
252.97174	874	
253.08788	120	
253.90670	440	
254.81248	86	
254.96750	678	1+
255.10683	74	
255.38128	100	
256.89443	70	
257.81073	86	
257.90917	78	
258.84828	140	
259.01435	92	
259.85299	178	
260.82009	76	
260.85961	138	
260.93309	90	
261.82323	192	1+
261.85941	82	
261.97138	72	
262.05516	84	
262.89667	74	
262.95227	84	
263.08545	72	
263.85510	78	
267.84264	138	
268.04810	74	
268.84406	200	
269.41483	94	
269.84304	318	1+
270.40744	78	
270.89618	80	
270.98204	348	
272.88334	80	
272.97607	142	
273.79527	124	
273.89989	150	
274.41415	102	
274.81716	78	
274.86018	158	
275.86128	114	
275.95409	106	
276.87106	184	
277.84053	140	
277.86472	142	
278.00996	72	
278.13107	70	
278.83497	442	1+
278.86346	92	
279.85770	154	
279.88350	178	
279.90301	86	
280.83745	98	
280.85902	76	
281.06890	74	
281.80662	84	
283.87353	80	
284.07208	86	
284.79909	96	
284.88153	138	
285.84881	224	
286.59251	100	
286.85350	414	
287.85005	240	
287.89300	76	
287.97440	78	
288.83346	82	
288.85533	140	
288.91265	72	
289.85091	126	
290.37149	78	
291.81434	106	
291.85465	264	1+
292.01184	76	
292.43419	90	
292.80902	84	
292.86793	70	
293.10835	242	1+
293.99683	218	
294.85854	72	
295.79528	72	
296.75686	76	
297.05293	100	
298.05887	78	
299.87355	122	
300.00161	76	
302.86488	74	
304.85981	154	
307.80426	152	
307.86870	76	
307.96782	78	
308.88661	86	
308.93407	78	
309.86828	148	
310.86933	282	1+
311.98657	92	
314.86738	76	
316.83561	80	
317.93386	78	
320.92495	70	
321.27970	108	
321.87658	78	
323.35573	108	
323.75569	78	
323.85695	146	
324.88369	108	
325.94701	72	
327.71351	72	
328.89060	82	
329.87607	74	
332.76111	78	
335.02275	72	
335.23651	78	
337.85637	72	
338.95183	84	
339.93371	108	
END IONS

###FS:    #m/z: 340.94106 #charge 1+
###MS: 138
###MSMS: 139
BEGIN IONS
TITLE=Cmpd 103, +MS2(340.9411), 28.0-35.0eV, 3.0min #139
RTINSECONDS=179.56
SCANS=138-139
PEPMASS=340.94106	1179098
CHARGE=1+
131.81177	84	
186.47004	78	
187.88810	78	
190.92880	74	
190.94806	240	
191.95969	138	
192.11427	80	
192.92809	450	
196.88275	166	
198.10354	82	
201.92049	82	
205.91669	84	
206.36815	98	
207.42074	80	
208.95800	294	
209.93750	76	
210.01764	72	
210.89773	80	
210.93756	202	
213.87812	136	
213.94010	732	1+
214.88404	502	1+
215.41719	88	
215.88777	442	1+
215.93709	168	
219.82887	80	
220.86870	88	
222.87883	72	
223.84377	224	1+
226.94568	216	1+
226.97406	92	
227.81903	82	
228.94756	248	
229.94090	134	
230.13950	82	
230.85728	76	
230.89133	118	
231.36503	84	
231.89020	340	1+
231.95052	830	1+
233.89817	128	
233.94335	136	
234.46300	90	
234.83531	84	
238.79217	74	
239.83921	76	
240.84301	132	
240.96347	134	
241.19833	90	
241.84105	460	1+
241.90449	82	
242.82408	84	
242.94336	104	
242.95937	76	
243.83859	84	
244.82951	186	
244.92390	78	
245.86813	74	
245.91811	72	
246.86645	84	
247.03628	72	
248.89640	142	
248.97866	304	1+
249.14250	94	
249.90289	144	
249.95900	254	
250.38058	78	
250.82416	78	
250.97052	162	1+
251.95905	80	
252.06396	76	
252.10118	78	
252.62413	78	
252.79250	76	
252.85235	72	
253.84924	206	1+
253.90453	268	1+
254.05646	88	
254.96752	260	
256.07479	84	
256.85740	310	1+
256.96734	146	
258.84846	266	
258.91568	110	
259.84858	174	
259.91205	74	
260.83526	492	1+
261.95391	92	
262.92602	116	
263.00798	80	
263.07967	98	
263.85098	178	
263.92471	82	
264.07038	82	
264.90406	108	
265.01709	92	
265.83936	74	
266.01363	72	
266.86938	282	
267.11251	102	
267.97177	84	
268.83939	118	
268.95954	90	
269.82863	78	
271.86342	94	
272.49734	76	
272.85359	96	
272.93795	118	
274.36525	94	
274.86975	92	
274.89875	170	
274.94326	112	
275.80946	102	
275.86965	140	
276.85665	1304	1+
277.04095	86	
277.84809	110	
277.88593	98	
278.84483	882	1+
279.19468	88	
279.89472	78	
280.93737	136	
281.86824	78	
281.89515	80	
285.10181	94	
287.46820	88	
287.84309	92	
287.88487	74	
288.83897	112	
289.80917	76	
289.84457	78	
289.86049	244	1+
290.88627	106	
290.94691	94	
291.80118	78	
293.86582	74	
294.87162	156	
294.89593	86	
297.89529	76	
298.60407	108	
298.82670	84	
299.84774	210	1+
300.82120	74	
300.86498	124	
301.85946	204	1+
302.16957	80	
303.90917	74	
304.39912	78	
306.88149	130	
307.80433	76	
309.85000	76	
310.18502	92	
310.34502	78	
310.87818	110	
311.20454	76	
312.03872	78	
312.82779	112	
313.90068	88	
320.14667	90	
324.86559	78	
325.89374	76	
326.26157	90	
326.88802	90	
328.89130	122	
330.12316	86	
331.72262	78	
331.81330	134	
335.82567	74	
343.28557	82	
END IONS

###FS:    #m/z: 336.94593 #charge 1+
###MS: 138
###MSMS: 140
BEGIN IONS
TITLE=Cmpd 104, +MS2(336.9459), 28.0-35.0eV, 3.0min #140
RTINSECONDS=180.332
SCANS=138,140
PEPMASS=336.94593	72526
CHARGE=1+
174.01544	90	
180.86380	84	
182.86925	84	
185.86952	178	
191.95310	80	
195.01354	104	
196.00930	98	
200.87328	78	
207.42427	106	
208.98529	92	
209.88927	94	
210.88342	122	
211.94489	3474	1+
212.87770	926	1+
213.12594	90	
213.93898	1402	1+
215.88797	164	
215.93943	226	
218.88211	70	
218.92243	92	
219.95913	82	
223.95515	70	
224.83935	258	
225.97311	98	
226.86715	106	
226.89124	78	
226.97478	178	
228.84434	80	
228.89642	260	
229.95504	2812	
230.88995	1442	1+
230.95534	70	
231.95038	1124	1+
232.89576	360	1+
232.92898	90	
233.90135	218	1+
233.94785	74	
235.89590	166	
236.85861	78	
237.05889	70	
237.88849	88	
237.94270	76	
238.84344	72	
238.93194	72	
239.78771	72	
239.81966	86	
239.85235	110	
240.83896	618	1+
240.96394	128	
242.89624	240	1+
242.93497	96	
244.01580	86	
244.37053	72	
245.39474	78	
246.03973	98	
246.89236	92	
246.90564	122	
247.50165	74	
247.96527	810	
248.00406	86	
248.90003	632	1+
248.91992	72	
249.96319	164	
250.02330	78	
250.82675	140	
251.06915	80	
251.79202	160	
251.82894	132	
252.97209	2264	1+
253.01436	74	
253.09733	78	
253.80023	84	
253.83419	210	
253.84983	74	
253.88666	74	
254.08714	76	
254.90622	84	
254.96686	698	1+
255.07730	80	
256.96483	232	1+
257.84912	136	
257.88644	80	
258.40031	90	
258.56429	98	
258.84277	130	
258.85070	78	
259.85539	118	
260.83110	144	
260.92706	78	
260.95298	80	
261.83385	180	
263.07069	156	
263.81112	70	
264.95908	90	
265.03517	74	
265.86550	88	
267.13398	82	
267.84640	200	
268.84259	404	
268.92533	98	
269.80018	78	
269.84005	236	
270.84547	392	1+
270.97819	180	
271.92611	82	
273.79451	70	
274.86146	182	
275.58695	110	
275.84110	106	
275.86080	80	
275.87694	72	
276.85658	182	
277.83432	600	1+
277.86085	90	
277.89740	76	
278.83664	434	1+
278.86077	164	1+
279.10507	90	
279.80828	74	
280.10665	74	
280.82807	72	
281.95455	96	
283.79096	72	
285.78658	82	
285.85276	194	
286.53016	92	
286.85237	708	1+
287.93490	84	
288.04945	98	
289.82358	84	
291.00564	80	
292.86439	84	
293.10515	82	
293.80894	78	
294.11548	82	
294.86578	188	
294.90104	74	
295.86776	150	
295.90882	90	
296.84534	76	
296.91939	74	
297.86854	306	1+
298.94979	76	
299.60859	90	
302.40971	88	
304.87670	310	1+
305.86173	82	
306.80756	74	
308.86919	80	
309.86086	160	
309.92118	74	
311.84805	76	
316.36153	80	
322.41802	74	
324.16895	76	
324.37907	78	
324.98984	74	
326.17063	140	
327.97834	72	
328.88421	72	
330.81975	76	
330.96906	106	
331.89730	78	
332.79023	92	
338.28283	76	
338.74374	76	
338.87720	80	
339.17349	72	
340.90095	80	
340.92228	120	
END IONS

###FS:    #m/z: 359.96214 #charge 1+
###MS: 138
###MSMS: 141
BEGIN IONS
TITLE=Cmpd 105, +MS2(359.9621), 28.0-35.0eV, 3.1min #141
RTINSECONDS=181.104
SCANS=138,141
PEPMASS=359.96214	52278
CHARGE=1+
93.07425	86	
186.93831	74	
197.88251	82	
197.95319	82	
200.90303	78	
207.94525	120	
209.94410	570	
215.83196	76	
218.84766	84	
221.88835	78	
222.95292	772	1+
224.89094	76	
224.94847	900	1+
226.31853	194	1+
226.89226	208	
226.94769	4956	1+
226.98001	114	
227.83007	74	
228.84509	84	
228.87290	120	1+
228.94255	5620	1+
230.90458	106	
233.76933	76	
234.86303	72	
236.86624	98	
237.82341	78	
238.80155	88	
238.93459	72	
239.97171	78	
240.10901	84	
240.82407	324	
240.84400	96	
240.94025	314	
240.96197	900	1+
241.19433	102	
241.39302	98	
241.94177	150	
242.95917	414	
243.84697	78	
243.91272	118	1+
244.95692	2200	1+
245.89458	72	
245.94321	138	
246.95252	2818	1+
248.80403	250	1+
249.12925	78	
249.96521	80	
250.07637	102	
250.83783	116	
250.95152	222	
250.97083	202	
251.03561	78	
251.07471	84	
251.10997	76	
252.91091	76	
252.95607	276	
253.98598	82	
256.09234	78	
256.84731	94	
257.90513	100	
257.94064	78	
258.97452	290	1+
259.01277	92	
259.03056	84	
259.79677	106	
260.94440	154	
260.97043	118	
261.90189	160	1+
264.86919	78	
264.92320	78	
265.81121	80	
265.89769	88	
265.96951	72	
266.09551	84	
266.81536	232	
267.81592	204	
267.84721	76	
267.97554	714	1+
268.78908	182	1+
268.84608	192	
268.95963	130	
269.85656	78	
269.96834	666	
270.94310	78	
271.07623	186	
271.41390	76	
273.85968	88	
273.96988	118	
275.97007	282	1+
276.80531	86	
276.83842	86	
276.85635	170	
277.81007	192	
277.84643	270	1+
278.07958	94	
278.80193	142	
279.78974	550	1+
280.79252	478	1+
280.83498	152	
280.85985	84	
281.12255	132	
281.85491	158	
281.94071	84	
283.82306	300	1+
283.98822	110	
284.82719	178	1+
284.87170	134	
290.37754	74	
290.85903	76	
292.85853	178	1+
293.11852	120	
293.81172	132	
294.81562	74	
295.00472	178	
295.93659	76	
296.80909	248	
297.05889	106	
297.80089	958	1+
297.88232	84	
298.80401	798	1+
299.87124	134	
300.80654	76	
301.86131	78	
301.92533	88	
301.99017	78	
303.93230	74	
305.92204	100	
306.00597	78	
308.01105	92	
308.80027	142	
311.70928	80	
314.81920	122	
315.81785	76	
316.82686	162	
316.94281	76	
317.43702	74	
317.80472	84	
317.96237	98	
318.76200	86	
319.06477	78	
319.94456	78	
320.14132	106	
320.32043	78	
320.88348	76	
320.93158	72	
321.38515	72	
321.83166	82	
321.90010	88	
322.92563	74	
324.81242	74	
330.94908	120	
334.78672	76	
335.88184	86	
336.94542	184	
336.97418	90	
337.94577	110	
340.94297	104	
342.38083	86	
342.79785	128	
343.50625	72	
343.80948	78	
344.96005	102	
346.97190	94	
349.82034	166	
350.90141	142	
355.06282	72	
356.84936	78	
356.91867	92	
359.90766	80	
360.19007	78	
360.86635	72	
361.28390	92	
361.77414	80	
362.15740	74	
363.03286	242	1+
END IONS

###FS:    #m/z: 322.93046 #charge 1+
###MS: 142
###MSMS: 143
BEGIN IONS
TITLE=Cmpd 106, +MS2(322.9305), 28.0-35.0eV, 3.1min #143
RTINSECONDS=184.791
SCANS=142-143
PEPMASS=322.93046	3813222
CHARGE=1+
94.40102	90	
192.88941	168	
193.89682	104	
196.88199	84	
201.04034	90	
203.88640	90	
203.95453	166	
205.94948	194	
205.97257	116	
206.95238	72	
207.02656	96	
207.97698	84	
210.98855	82	
211.41692	94	
212.87617	136	
213.09691	74	
221.06587	90	
222.06566	74	
222.89547	76	
222.93397	78	
222.95189	452	1+
222.96379	74	
223.95522	328	1+
224.03539	78	
224.98471	82	
225.54291	108	
227.50220	94	
227.93201	136	
228.49772	94	
228.83566	68	
228.91192	76	
228.97697	74	
230.77128	82	
230.83130	68	
230.84629	94	
230.96191	100	
231.13164	78	
233.09424	70	
234.95019	68	
235.79030	86	
235.88639	76	
236.04487	90	
236.85544	118	
237.78730	72	
238.82622	82	
238.93776	196	
238.96849	74	
239.78775	108	
240.82300	92	
240.87249	90	
240.94058	3328	
241.93964	8910	1+
242.81841	422	1+
242.86208	84	
242.94171	6124	1+
243.04616	72	
243.82176	358	1+
244.49395	110	
244.85424	68	
244.94029	1570	1+
244.99955	76	
245.81803	84	
245.85295	82	
246.85510	118	
246.97667	138	
247.38574	88	
248.84996	136	
248.92767	90	
250.15523	96	
250.33775	100	
250.48263	118	
250.96863	90	
251.07093	90	
252.47175	80	
254.91654	90	
257.08127	74	
257.79664	112	
257.81442	92	
257.89526	74	
258.79715	68	
258.83194	208	
259.40026	84	
260.82970	186	
260.95102	78	
261.83022	606	1+
261.96965	184	1+
262.83170	460	1+
262.84887	74	
262.91765	72	
263.99477	92	
265.08548	72	
265.59111	78	
266.35829	72	
266.85711	154	
267.85765	68	
268.04664	84	
269.22382	82	
270.79139	94	
271.42222	104	
271.84710	142	
271.87138	156	
272.85355	118	
272.87880	72	
273.79256	142	
273.81412	116	
274.09572	100	
274.84581	80	
274.90673	100	
275.03298	96	
275.80660	204	
276.80642	186	
277.85815	124	
278.87701	76	
278.90347	78	
279.09244	894	1+
279.80954	96	
279.92351	80	
280.82618	74	
280.99277	106	
282.81723	80	
283.84921	70	
284.20900	76	
284.29525	506	1+
284.86019	138	
285.09565	74	
285.87761	78	
286.15185	72	
286.82729	72	
286.91659	70	
288.89387	76	
289.78550	242	1+
289.87662	106	
289.90689	94	
291.79013	70	
291.80437	98	
291.88621	126	
292.86006	74	
293.37327	78	
293.85753	72	
294.85096	214	
294.88542	80	
295.82857	92	
296.41212	74	
296.75437	74	
298.85284	200	1+
299.88054	74	
302.78913	262	1+
302.85483	82	
302.92455	82	
305.41990	92	
305.92398	90	
306.74715	68	
306.97329	100	
307.79473	280	1+
309.19957	72	
310.88393	70	
313.79819	74	
314.87787	68	
314.90210	72	
315.80274	68	
316.87487	72	
318.39575	78	
319.85490	68	
319.88769	78	
321.43117	86	
322.81989	72	
END IONS

###FS:    #m/z: 340.94114 #charge 1+
###MS: 142
###MSMS: 144
BEGIN IONS
TITLE=Cmpd 107, +MS2(340.9411), 28.0-35.0eV, 3.1min #144
RTINSECONDS=185.563
SCANS=142,144
PEPMASS=340.94114	1361364
CHARGE=1+
139.32587	196	
185.86704	82	
190.94360	122	
191.95944	212	
195.96271	72	
197.96008	74	
198.88881	78	
201.01414	86	
201.57352	82	
205.91297	98	
205.95142	96	
210.93505	180	
212.87646	568	1+
212.90494	90	
213.87884	324	1+
213.89518	82	
213.93971	1170	
215.88841	260	
215.93883	84	
217.89314	94	
218.52818	96	
218.90928	78	
219.87901	78	
222.83217	262	1+
223.01465	86	
223.96017	238	
226.89194	112	
227.87694	258	1+
227.92828	72	
228.89899	76	
228.94086	178	
230.84701	162	1+
231.88950	294	1+
231.95027	1044	1+
233.89654	140	
233.94554	176	
233.99479	102	
234.50043	116	
234.83723	96	
235.94658	134	
236.88135	82	
238.06840	114	
238.84328	78	
239.83407	240	1+
239.88702	188	
240.14678	96	
241.89777	106	
241.94694	264	1+
242.84789	160	
243.83256	102	
243.87578	92	
244.97748	74	
245.39472	90	
246.94783	86	
246.97487	82	
247.33354	100	
248.89662	72	
249.89654	124	
249.94244	74	
249.96058	402	
254.90854	176	
254.96715	536	1+
256.46180	74	
256.84544	88	
256.86748	100	
256.89421	280	1+
256.96394	98	
257.79724	198	1+
258.84797	722	1+
258.96112	86	
259.96079	212	
260.83485	546	1+
261.46521	74	
261.83993	326	1+
262.87422	320	1+
262.90274	134	
262.92423	84	
263.84920	94	
264.04853	84	
264.07923	88	
264.09653	76	
264.40392	92	
264.85934	92	
264.96730	82	
265.01695	98	
265.93152	78	
266.01752	86	
267.84718	72	
267.97992	72	
268.84218	186	
269.08269	88	
270.83427	106	
272.91723	84	
272.93456	236	
273.79258	96	
274.79968	220	1+
274.87829	162	
276.85609	410	
276.90127	74	
277.85906	300	
277.96876	90	
278.84535	494	
278.87915	144	
279.55786	76	
279.84454	264	
279.90006	170	
280.24829	114	
280.86242	304	1+
281.00283	72	
281.86566	250	1+
281.89721	102	
281.94053	86	
282.97451	84	
283.04452	74	
283.35468	74	
284.87882	122	
284.93622	78	
286.86688	78	
287.94920	112	
288.80814	74	
289.79153	184	1+
289.94881	84	
291.38515	76	
292.86059	88	
294.36894	94	
294.94253	104	
295.86441	118	
295.99296	166	
296.85067	74	
296.86624	78	
296.91929	94	
297.92343	72	
298.39625	108	
298.85604	90	
299.00499	90	
300.87010	90	
302.94642	72	
304.02640	84	
304.83620	72	
305.34034	154	
305.93076	76	
306.80219	230	1+
306.88332	76	
306.93636	76	
307.88612	106	
310.86861	76	
311.02660	86	
311.81131	134	
311.88709	128	
312.80423	92	
312.86814	78	
313.37202	96	
316.87307	74	
316.95836	78	
317.87705	78	
321.42450	110	
322.76647	88	
323.26791	88	
328.81708	74	
331.98649	82	
332.89077	72	
333.84172	84	
334.07089	78	
334.21423	72	
336.63215	76	
336.87755	104	
339.87496	78	
340.35928	78	
340.89641	78	
342.07224	74	
346.04646	74	
END IONS

###FS:    #m/z: 363.95733 #charge 1+
###MS: 142
###MSMS: 145
BEGIN IONS
TITLE=Cmpd 108, +MS2(363.9573), 28.0-35.0eV, 3.1min #145
RTINSECONDS=186.336
SCANS=142,145
PEPMASS=363.95733	629220
CHARGE=1+
57.09403	98	
86.47058	104	
189.86320	520	
191.85851	236	
193.93973	88	
195.89570	78	
196.88680	140	
200.94451	82	
205.95014	144	
207.87254	192	
207.94947	102	
209.94461	1096	1+
210.88506	244	
211.88166	106	
211.95640	86	
212.87939	1790	1+
213.85202	90	
218.39956	82	
221.93215	78	
222.95426	586	1+
223.54650	98	
223.99879	76	
224.05229	152	1+
224.88364	180	1+
224.95082	1132	1+
226.65280	94	
226.94783	7624	1+
226.97262	302	
228.79657	78	
228.89640	358	1+
228.94243	9846	1+
229.54986	90	
230.88998	2854	1+
231.91272	96	
232.01447	86	
232.88815	268	
234.39515	84	
234.88116	206	
237.12895	86	
237.91647	84	
238.87936	80	
240.46463	88	
240.94067	470	
240.96054	334	
241.94177	448	
242.05748	86	
242.82470	112	
242.86026	78	
242.94231	1628	1+
242.96006	502	1+
243.54595	90	
243.82020	640	1+
244.49136	94	
244.83607	174	1+
244.95783	3816	1+
245.12301	98	
245.89338	100	
245.94286	204	
246.90338	334	
246.95295	4590	1+
247.38964	174	1+
248.80665	332	
248.90053	874	1+
249.80333	222	
249.87374	82	
253.09059	152	
253.90588	204	
255.92503	76	
256.90262	80	
258.83329	448	1+
258.90021	186	1+
259.87167	158	
259.90540	198	1+
260.82948	392	1+
260.84822	118	
260.97094	342	1+
261.87424	84	
264.04022	202	1+
264.96477	92	
265.05915	80	
265.45711	92	
265.82111	96	
266.38850	96	
266.40641	108	
266.81591	330	
266.84239	264	1+
267.79281	292	1+
267.81387	234	
267.97141	404	
268.71616	90	
268.95557	80	
268.97468	206	
269.02407	78	
269.87054	80	
269.95120	124	
269.96874	1174	1+
270.48422	84	
271.91272	494	1+
272.15079	88	
272.87881	92	
273.83501	92	
274.43040	78	
275.90867	128	
275.98606	84	
276.80843	122	
276.91782	100	
277.01574	76	
277.91414	96	
278.79675	156	
278.81132	110	
278.84809	128	
279.79270	762	1+
280.79400	554	1+
282.79224	78	
282.82600	144	
282.85209	124	
283.07209	102	
283.79926	132	
283.85322	102	
284.03291	84	
284.42599	90	
284.84783	182	
284.87642	94	
284.98384	220	1+
285.79359	112	
285.81990	102	
285.84746	308	
286.38639	88	
287.07256	92	
287.81193	130	
288.13064	84	
288.84731	272	1+
288.90183	88	
293.06839	80	
294.86787	108	
296.80727	170	
297.80959	88	
298.14786	118	
298.39386	80	
298.80292	1124	1+
300.80181	204	
300.83150	156	
300.87528	144	
301.79549	184	1+
301.86137	396	
303.85606	382	1+
304.45267	108	
304.91642	76	
304.93499	94	
305.74816	108	
305.80933	124	
306.22933	84	
306.84201	84	
307.89226	102	
310.87763	196	1+
315.81003	536	1+
316.81105	668	1+
317.07165	78	
317.93578	238	1+
318.95921	86	
319.22448	94	
320.13820	134	
321.15015	94	
321.86075	314	1+
322.92882	206	
323.92784	78	
326.84950	106	
326.87104	220	
328.90858	84	
333.28988	80	
334.77334	90	
334.85866	92	
336.89287	88	
336.94721	130	
337.94553	104	
339.18698	78	
340.93913	270	
345.20402	88	
345.86114	86	
347.93563	82	
348.82925	86	
349.76249	254	1+
358.92594	82	
359.95710	82	
360.80784	80	
361.79749	80	
362.70668	84	
362.85114	82	
363.75684	78	
364.98828	102	
367.20582	78	
END IONS

###FS:    #m/z: 322.93055 #charge 1+
###MS: 146
###MSMS: 147
BEGIN IONS
TITLE=Cmpd 109, +MS2(322.9306), 28.0-35.0eV, 3.2min #147
RTINSECONDS=190.02
SCANS=146-147
PEPMASS=322.93055	3546704
CHARGE=1+
182.86908	76	
185.92416	68	
186.93000	72	
192.01893	90	
192.88857	144	
196.88455	70	
198.85253	78	
199.03764	74	
200.88725	68	
201.04496	92	
205.94875	106	
207.90006	72	
208.88201	74	
212.88713	78	
216.87600	70	
217.04599	70	
221.94880	156	1+
224.95716	72	
225.06752	70	
225.86207	68	
227.27231	68	
227.82620	66	
227.88641	126	
227.93343	74	
227.95618	66	
228.91529	98	
229.01401	74	
229.93657	72	
230.88820	114	
231.01965	66	
231.92570	94	
233.06058	68	
233.89711	74	
234.88170	98	
234.93522	70	
235.83019	314	1+
236.89834	80	
237.01929	78	
237.06490	76	
237.11772	68	
238.46013	68	
238.91215	94	
238.93653	138	
239.07349	72	
240.82650	142	
240.94027	1688	
241.82036	78	
241.83951	68	
241.92005	68	
241.93993	8642	1+
242.05342	66	
242.25025	104	
242.94206	6088	1+
243.81838	376	1+
243.89848	72	
243.91546	98	
244.82086	216	1+
244.91628	72	
244.93957	1328	1+
244.96998	76	
245.01009	66	
245.83928	74	
245.87415	78	
246.91045	68	
246.97626	112	
247.89012	72	
248.84523	180	
249.95530	78	
250.96809	72	
251.32427	68	
252.07305	90	
252.83309	92	
252.85634	72	
254.04129	88	
254.92047	72	
255.78486	66	
256.89752	72	
257.15831	80	
258.83211	246	
259.34455	72	
259.44944	102	
260.83865	126	
261.83043	506	1+
265.08903	70	
265.11920	84	
265.80158	70	
265.93341	68	
266.87623	102	
267.03206	66	
267.84513	142	
268.79656	84	
268.84109	234	1+
268.96377	118	
272.44064	92	
273.84698	74	
274.83576	68	
274.86287	138	
275.80810	158	
276.07090	96	
276.83591	88	
276.85046	88	
278.41339	72	
279.05309	68	
279.09073	842	1+
280.82828	82	
281.10378	70	
281.89717	66	
281.97997	90	
282.89229	76	
284.21109	72	
284.29489	184	
285.29664	80	
285.78857	100	
285.94016	76	
286.91440	70	
289.78988	132	
289.87563	82	
290.81503	82	
291.78406	174	
291.83396	84	
291.88004	82	
291.94408	144	1+
291.96783	98	
292.49086	82	
292.84998	76	
294.02809	94	
294.84736	72	
294.86772	98	
296.76093	70	
296.80883	130	
297.78725	98	
297.80894	118	
299.77927	88	
301.89335	72	
302.80922	66	
303.72466	72	
303.87768	70	
305.80562	108	
305.87733	76	
306.88282	100	
307.00322	102	
307.75092	68	
307.90792	72	
308.01738	74	
309.22122	70	
310.87750	70	
311.86046	98	
312.90722	72	
313.88293	68	
314.83434	70	
317.81890	118	
317.87018	86	
318.76421	80	
319.86132	90	
321.37186	76	
321.78371	76	
322.12079	68	
323.75237	124	
324.88793	68	
325.80708	76	
326.18250	72	
END IONS

###FS:    #m/z: 363.95735 #charge 1+
###MS: 146
###MSMS: 148
BEGIN IONS
TITLE=Cmpd 110, +MS2(363.9574), 28.0-35.0eV, 3.2min #148
RTINSECONDS=190.793
SCANS=146,148
PEPMASS=363.95735	572366
CHARGE=1+
178.94521	144	
182.86910	90	
189.86242	500	
191.85603	436	1+
196.88710	172	
206.41019	94	
207.87724	128	
207.94607	186	
209.94414	1094	1+
210.88426	224	
212.87894	1622	1+
216.40771	84	
217.43487	78	
222.95126	350	
223.95552	194	
224.95056	1124	1+
225.88394	188	
225.97469	214	1+
226.94757	7000	1+
227.88916	380	1+
227.92800	184	
228.85694	90	
228.89400	322	1+
228.94266	8454	1+
229.08470	82	
230.88994	2806	1+
231.91977	130	
232.02120	78	
232.88187	566	1+
233.83810	78	
234.84646	78	
234.88317	132	
236.82835	78	
236.86635	94	
237.99580	92	
238.83780	82	
238.94859	76	
239.49641	88	
240.79611	78	
240.82110	272	
240.94105	606	
240.96444	292	
241.84113	154	
241.93900	1864	1+
241.96156	128	
242.94172	1560	1+
242.95925	694	
243.82421	108	
244.82044	132	
244.93883	302	
244.95758	3846	1+
245.82949	114	
245.94503	202	
246.90530	244	
246.95292	4744	1+
247.03258	84	
247.80357	92	
247.84993	110	
247.97728	78	
248.51294	90	
248.84775	106	
248.90059	830	1+
249.95740	100	
250.89759	172	
250.97071	170	
251.97499	106	
252.10708	82	
252.89568	84	
253.90521	210	1+
258.83299	88	
258.97905	152	
259.90469	78	
259.97977	82	
260.42159	88	
260.83250	220	
260.96557	210	
261.07195	80	
261.43710	92	
261.82968	506	1+
261.92992	88	
261.98412	94	
262.35738	94	
263.84913	82	
264.35577	98	
264.82679	188	1+
264.96337	104	
264.98084	106	
266.04561	110	
266.81329	456	1+
267.97279	1044	1+
268.95883	128	
269.03583	146	1+
269.18126	78	
269.96877	872	1+
270.79538	194	1+
271.87352	122	
276.07458	76	
276.09808	84	
276.86005	482	1+
278.79832	100	
279.09765	124	
279.79616	88	
279.84356	94	
280.79578	472	
280.85175	102	
281.12865	194	
281.79611	212	
282.78917	484	1+
282.88553	78	
283.43114	86	
283.79467	450	1+
283.84962	144	
283.97821	80	
284.39536	88	
284.82749	382	
284.84897	116	
285.82460	178	
285.84740	496	1+
285.93791	78	
286.77727	80	
287.96610	100	
289.88246	278	
290.78489	132	
291.33487	80	
291.91979	92	
293.93958	78	
294.91684	84	
296.81202	108	
296.88573	94	
297.17152	84	
298.80321	1050	1+
299.86907	134	
300.92551	76	
301.80068	192	
301.86506	252	1+
301.89965	86	
302.82117	218	1+
303.10188	136	
303.80439	124	
303.85931	940	1+
304.10127	98	
304.97335	94	
305.03364	78	
306.42285	78	
306.81533	218	1+
306.85083	82	
307.13766	84	
307.87876	108	
310.81235	80	
311.87403	124	
313.81896	184	1+
316.81535	136	
317.76956	96	
318.81756	284	1+
318.95171	98	
319.01412	86	
319.83042	306	1+
319.86891	154	
320.83782	172	1+
321.13951	124	1+
321.81761	158	
321.86721	146	
321.88677	84	
322.88350	82	
322.93032	246	
324.85057	90	
324.89449	164	
325.15536	104	
326.87242	262	1+
328.87067	76	
329.87407	112	
330.79887	78	
332.90103	154	
335.89090	88	
336.88441	82	
336.94377	158	
337.97034	100	
339.83196	98	
340.83003	106	
340.94073	118	
341.07122	76	
346.96087	80	
352.48106	92	
352.71596	106	
356.78639	78	
359.18171	90	
364.32010	84	
365.54654	92	
368.49662	90	
END IONS

###FS:    #m/z: 507.84675 #charge 1+
###MS: 146
###MSMS: 149
BEGIN IONS
TITLE=Cmpd 111, +MS2(507.8467), 28.2-35.2eV, 3.2min #149
RTINSECONDS=191.565
SCANS=146,149
PEPMASS=507.84675	178914
CHARGE=1+
196.01354	284	
210.03099	118	
214.88541	182	
222.97609	114	
224.97920	120	
232.89705	120	
235.88338	130	
236.85008	170	1+
251.91006	120	
252.07906	154	
253.89293	122	
256.95345	214	1+
258.87690	132	
258.96082	202	1+
266.16937	174	
271.85234	114	
272.89044	316	1+
273.77864	136	
275.85189	164	
276.86123	232	1+
277.84839	310	1+
280.80322	162	1+
286.15225	134	
286.87731	150	
287.85339	494	1+
289.88380	234	
290.86405	208	
290.90039	220	1+
290.93807	224	1+
291.86639	316	
293.87436	974	1+
297.82172	142	
300.88392	140	
301.86375	240	1+
303.87052	538	1+
304.85905	992	1+
305.86234	812	1+
307.89118	138	
308.14617	848	1+
308.87316	472	
309.86889	222	
309.88681	328	
309.99554	148	
310.87194	164	
311.88376	2444	1+
314.82026	156	1+
314.86387	238	
315.89317	226	1+
316.86931	140	
317.76844	110	
321.81074	220	1+
321.85977	124	
323.87488	304	
324.86436	172	
324.89651	198	
325.90204	122	
325.92657	240	1+
326.82718	200	
326.88282	1430	1+
326.99638	116	
327.81837	326	1+
328.86885	300	
330.81665	174	1+
330.88325	136	
331.86589	136	
332.87415	502	1+
333.85103	214	1+
334.79108	340	1+
334.88528	226	1+
336.78042	148	
336.94543	126	
337.79825	212	1+
337.86454	118	
337.88029	168	
338.84077	144	
340.84650	108	
341.85827	128	
345.76546	136	
346.79056	140	
346.88161	152	
347.78031	382	1+
348.72612	112	
348.84481	174	
348.86556	126	
348.91610	124	1+
349.75423	380	1+
349.81707	110	
350.72915	122	
350.79119	284	1+
350.81499	120	
350.88942	170	
351.14201	128	1+
352.97325	110	
353.85306	220	
354.06325	126	
355.88797	166	
358.78370	150	
359.76011	316	1+
360.86955	116	
362.36577	136	
364.84871	126	
365.79352	326	1+
366.18427	180	
366.37486	136	
366.79861	226	1+
366.84030	372	1+
367.70865	606	1+
367.76455	266	1+
367.82459	142	
367.84482	256	1+
367.90690	156	
369.83976	158	
371.19323	224	
371.37037	186	1+
371.79854	198	
372.19166	116	
372.78279	292	
372.80131	144	
373.72471	168	
373.79432	142	
374.72370	152	
374.81840	194	
375.81617	306	1+
378.73509	302	1+
380.71357	126	
380.85766	186	
381.72300	124	
381.80053	136	
384.84944	880	1+
384.92090	108	
385.77080	132	
386.73387	162	
386.82610	108	
386.89906	158	
386.92193	138	
389.20228	294	1+
390.72984	132	
390.75215	184	
390.80858	154	
390.85924	282	
391.74618	258	1+
391.84444	182	
391.90194	124	
392.82535	186	
392.86109	238	
393.80665	236	
393.83138	570	1+
394.83586	376	1+
396.90035	126	
398.73233	784	1+
399.70165	168	
399.85214	238	
400.73178	164	
400.77377	114	
400.85542	124	
402.72700	110	
402.86319	194	
403.06428	170	1+
403.86747	280	
404.87172	188	
405.74713	292	1+
405.79198	192	
405.86175	128	
406.76316	136	
406.80285	108	
406.86293	190	
407.74143	608	1+
407.86507	1194	1+
408.85155	372	
409.72167	282	
410.72668	188	
410.78713	168	1+
410.83740	882	1+
411.71510	262	1+
411.73589	160	
411.82413	144	
412.81315	136	
413.77319	152	
413.81764	202	1+
414.21158	142	
414.85974	144	1+
417.86319	216	1+
421.74766	110	
421.88362	270	1+
422.86791	364	1+
423.76499	154	
424.77631	292	
425.75684	480	
426.76796	334	1+
426.86234	640	1+
426.93487	108	
427.70362	114	
427.73336	1318	1+
428.85158	618	
428.88843	164	
429.70073	274	
429.80133	136	
429.83208	138	
430.86721	362	1+
433.85913	136	
434.85658	108	
439.68017	228	1+
439.88386	136	
440.89945	278	1+
444.74162	542	1+
444.78309	158	
444.87148	976	1+
446.71536	122	
446.87496	278	1+
447.71473	228	
448.68980	124	
448.74800	182	
448.77806	154	
449.77265	122	
449.87758	424	1+
450.74807	452	1+
451.90113	174	1+
452.79399	128	
457.91277	248	
462.89205	180	
465.72497	184	
466.76395	142	
467.88997	594	1+
468.70972	180	
484.19711	192	1+
485.89985	478	1+
504.37399	128	
512.58882	124	1+
END IONS

###FS:    #m/z: 322.93035 #charge 1+
###MS: 150
###MSMS: 151
BEGIN IONS
TITLE=Cmpd 112, +MS2(322.9303), 28.0-35.0eV, 3.3min #151
RTINSECONDS=195.242
SCANS=150-151
PEPMASS=322.93035	3426378
CHARGE=1+
66.90808	108	
189.86405	88	
193.01597	72	
194.00657	70	
196.97542	94	
198.84543	68	
200.83417	70	
201.04345	112	
205.95000	82	
206.94692	82	
206.97310	130	
207.55510	72	
207.87734	78	
207.97426	104	
210.03195	92	
211.42814	82	
214.41443	76	
215.43506	68	
215.87705	88	
218.02750	106	
218.84425	74	
219.97178	70	
221.94301	80	
222.87694	72	
222.94996	68	
223.96091	110	
224.87607	76	
224.89436	78	
225.01780	88	
225.81977	66	
225.93413	72	
226.89307	88	
227.93208	160	
228.84148	72	
228.85436	80	
228.89504	78	
229.41761	96	
230.79562	82	
230.83305	68	
232.90318	86	
234.40463	80	
235.38108	88	
236.01080	80	
236.23928	78	
237.05356	66	
237.09051	70	
237.98825	98	
238.02432	88	
238.93774	100	
239.07903	200	
240.81983	180	
240.94106	2632	
241.06101	72	
241.88344	100	
241.94110	1712	
242.82085	354	1+
242.88593	104	
242.94177	6402	1+
244.84305	68	
244.93979	1712	1+
244.98354	82	
245.83239	112	
246.89724	142	
246.94373	96	
246.97718	108	
249.97274	68	
252.00404	72	
252.07790	68	
252.10131	90	
253.85716	128	
254.81134	84	
255.07932	102	
256.39093	76	
256.85340	110	
256.89450	100	
257.93678	74	
258.83480	72	
258.97651	72	
259.83642	80	
260.07101	104	
260.83394	140	
261.83435	86	
262.33348	96	
262.35725	80	
262.83245	350	1+
262.85871	68	
263.17329	74	
263.34457	74	
263.97496	68	
264.08226	82	
264.86238	96	
264.87350	108	
264.92315	86	
265.86488	72	
265.91956	76	
266.34614	90	
266.82110	68	
266.86633	120	
267.79927	70	
271.00351	82	
272.79394	84	
272.85317	82	
273.98305	92	
274.42839	78	
275.80933	80	
279.09236	812	1+
281.01126	72	
281.10385	82	
281.90524	74	
282.93082	88	
283.41668	94	
283.85514	92	
284.29225	170	
284.82182	70	
285.22057	80	
285.45624	84	
286.15168	120	
286.41354	72	
287.88467	68	
289.78805	98	
294.75464	74	
294.86001	110	
294.97834	68	
296.81175	98	
296.93456	76	
300.08034	74	
300.78537	110	
302.81787	78	
305.81355	126	
306.11097	84	
306.81201	68	
307.09992	68	
307.80093	88	
308.80652	110	
308.89514	104	
309.96419	90	
310.85556	74	
311.87826	82	
312.80196	100	
312.86788	74	
313.80478	72	
314.80828	114	
315.01727	76	
316.75043	82	
319.89184	110	
320.12035	70	
320.29876	72	
321.75516	66	
321.83427	74	
322.19766	98	
322.80854	68	
323.44848	78	
323.89076	242	1+
324.17109	66	
325.84519	66	
327.80744	66	
END IONS

###FS:    #m/z: 363.95714 #charge 1+
###MS: 150
###MSMS: 152
BEGIN IONS
TITLE=Cmpd 113, +MS2(363.9571), 28.0-35.0eV, 3.3min #152
RTINSECONDS=196.014
SCANS=150,152
PEPMASS=363.95714	558006
CHARGE=1+
97.70570	86	
120.91801	86	
174.44012	82	
187.91829	72	
189.86371	368	1+
191.86081	180	
194.03713	84	
201.85238	74	
205.94560	74	
207.86919	268	1+
209.94245	1046	1+
210.88153	160	
211.09753	74	
212.87899	1548	1+
216.41479	74	
217.40585	74	
218.91663	94	
222.95507	438	
223.89501	134	1+
224.94893	956	1+
225.97144	212	
226.94762	9284	1+
227.19049	72	
228.89241	196	
228.94246	8556	1+
229.89790	148	
230.84300	144	
230.88981	2568	1+
231.40018	72	
232.88538	618	1+
234.09425	82	
234.86633	76	
238.94024	156	
239.42244	88	
239.58574	130	
240.93666	2048	1+
240.96140	282	
241.79761	92	
241.93852	1576	1+
242.81598	376	1+
242.83315	176	
243.81941	280	1+
243.96531	100	
243.97860	88	
244.82919	176	1+
244.95682	5076	1+
246.90649	128	
246.95326	4298	1+
247.81545	144	
248.00033	80	
248.11336	72	
248.80209	328	1+
248.90104	1092	1+
250.71294	72	
250.79845	138	
250.89347	548	1+
250.97858	78	
251.00883	72	
253.07146	102	
253.49531	104	
253.94922	80	
254.00975	72	
254.91768	154	
255.90951	150	
258.82862	106	
258.97369	122	
259.50694	78	
259.85129	108	
260.13623	82	
260.83868	346	1+
260.96942	184	
261.82563	196	
261.97214	84	
262.99216	74	
263.04997	108	
264.10768	236	1+
264.81775	104	
264.96861	260	
265.08532	212	
265.98146	156	
266.81666	448	
266.86649	112	
266.91141	94	
266.96674	748	1+
267.93156	78	
267.97161	626	1+
268.40035	76	
268.81591	78	
269.96959	918	1+
271.86193	166	
272.84806	94	
274.01762	90	
274.84449	118	
275.61183	88	
275.89166	152	
276.85264	166	
276.88504	76	
277.07497	80	
278.79646	552	1+
279.10492	142	
279.11829	82	
279.41037	74	
279.82352	226	1+
280.35719	76	
280.89229	84	
281.43861	74	
281.79057	536	1+
281.85811	86	
281.92400	96	
282.11348	72	
282.80608	252	1+
282.87912	84	
283.06501	142	
283.78800	296	1+
283.84952	166	
283.90466	90	
284.84990	100	
284.92979	78	
285.63891	80	
285.82790	74	
285.84896	144	
286.88538	78	
289.88322	142	
290.41523	76	
290.78385	146	
291.80943	84	
294.11578	122	
295.88790	88	
295.93483	102	
296.80820	216	
297.14944	128	
297.80692	168	
298.80401	1032	1+
299.37072	80	
299.83384	88	
299.87532	114	
300.79818	364	1+
301.80219	250	1+
301.86050	302	1+
303.33535	82	
303.81153	74	
303.85739	674	1+
303.94091	98	
306.15815	78	
306.86108	82	
306.92586	74	
307.04132	80	
307.17309	88	
307.84715	132	
310.87154	114	
313.76345	80	
314.81890	114	
314.93925	78	
316.81602	100	
317.46962	126	
318.12204	78	
318.99215	114	
319.82020	112	
320.89419	82	
320.93673	170	
321.11014	76	
321.81859	102	
322.02347	74	
322.81544	86	
322.92327	80	
323.82643	72	
326.87303	280	
327.87205	162	
328.39648	92	
328.90508	86	
331.39418	96	
331.77161	74	
334.76685	142	
336.94777	122	
338.97875	74	
339.02409	82	
339.83409	238	
340.93739	158	
346.78911	72	
348.83174	90	
353.41312	88	
355.28501	74	
357.49879	74	
365.51138	78	
366.78716	104	
END IONS

###FS:    #m/z: 507.84616 #charge 1+
###MS: 150
###MSMS: 153
BEGIN IONS
TITLE=Cmpd 114, +MS2(507.8462), 28.2-35.2eV, 3.3min #153
RTINSECONDS=196.786
SCANS=150,153
PEPMASS=507.84616	157270
CHARGE=1+
196.01815	490	1+
217.90320	110	
224.97979	300	
232.89216	150	
233.89442	118	
238.06138	194	
241.85383	126	
246.97483	132	
250.88224	130	
250.91091	112	
252.07558	226	
257.87151	320	1+
258.87481	252	1+
265.08837	324	1+
266.16767	130	
268.92355	230	1+
273.79534	120	
273.85335	160	
275.85558	298	1+
278.83064	142	
279.89160	110	
280.13192	112	
285.84962	138	
285.94660	176	1+
287.77825	124	
287.85252	846	1+
289.87943	196	
290.86466	488	1+
293.87178	726	1+
295.82949	240	1+
295.89442	204	1+
300.86098	216	
300.88325	122	
301.85040	156	
301.91589	116	
303.86777	496	1+
305.86282	784	1+
306.12504	128	
306.93000	172	1+
307.12875	136	
307.88920	336	1+
308.14084	478	
308.86588	704	1+
309.14355	242	
309.86656	454	1+
309.88887	208	
310.16016	396	1+
310.82033	240	
310.88733	136	
310.95075	136	1+
311.34770	412	1+
311.80832	210	1+
311.88293	1476	1+
314.86605	652	1+
314.89360	124	
315.89011	182	
316.86564	162	
317.89421	140	
318.88509	162	
321.88935	144	
323.87524	384	
324.82086	292	1+
325.90568	126	
326.88521	1816	1+
326.99187	212	1+
327.06753	126	
327.80550	192	
328.88316	246	1+
329.18545	114	
330.16374	116	
330.81009	122	
330.82616	136	
331.87932	126	
332.87334	114	
333.87463	184	
334.90453	110	
335.85018	112	
335.88660	132	
337.87164	202	
339.88167	118	
345.78231	114	
346.80069	244	1+
346.84896	138	
347.77996	502	1+
347.91257	236	1+
348.77282	188	
348.84587	160	
348.87668	138	
349.75688	606	1+
349.81971	396	1+
349.88603	438	1+
350.39986	156	
350.88607	298	1+
351.85819	150	
353.85387	160	
357.85060	150	
357.87539	150	
363.87767	136	
365.76528	196	
365.92241	138	
366.71285	318	1+
366.74456	148	
366.78841	194	
366.83729	232	
367.70032	186	
367.76454	458	1+
367.79378	116	
367.83611	196	
367.90282	230	
368.83572	130	
369.71828	260	1+
369.87091	226	1+
370.79428	114	
371.19331	168	
372.04976	114	
373.72106	132	
373.73768	140	
373.83191	120	
374.81566	114	
375.86530	262	1+
376.80109	112	
376.88477	172	
377.73826	114	
379.80001	156	1+
380.72137	188	
381.38599	280	1+
381.71777	244	1+
381.84075	132	
382.88635	176	
383.77831	268	
383.90435	120	
384.83128	556	1+
384.85275	546	
385.76296	218	1+
385.83445	452	1+
387.72304	140	
387.78612	118	
388.73079	498	1+
388.79477	302	1+
390.84578	116	
390.86403	250	
391.84227	298	
392.06892	140	
392.82103	178	
392.86467	116	
393.39106	228	1+
393.72673	256	1+
393.82301	128	
394.88898	320	1+
395.86642	116	
395.89256	226	1+
396.73169	136	
396.84522	188	1+
397.77220	124	
398.72892	232	
399.84919	460	1+
399.89819	116	
400.75215	272	1+
400.95438	128	
401.73379	170	
402.86334	158	
403.87269	560	1+
404.80210	158	
405.73062	182	
405.76899	506	1+
405.79601	122	
405.86686	270	
406.85746	166	
407.04515	136	
407.74009	440	1+
407.86752	618	
408.85805	782	1+
409.72262	332	
409.83573	626	1+
410.08478	282	
410.72875	324	
411.73736	212	
411.81838	206	
411.93832	122	
412.73117	164	
413.73914	122	
415.73505	226	1+
418.75560	170	
421.75552	112	
421.88487	332	
423.77020	542	1+
423.88083	204	
425.75690	466	
426.76403	256	
426.86055	770	1+
427.73124	1324	1+
427.75498	370	
427.80119	194	1+
428.84417	644	1+
428.88756	218	
429.75222	228	
429.82462	110	
430.73282	186	
431.87025	176	
432.68816	180	
432.86997	140	
439.18834	112	
439.66217	136	
439.89900	228	1+
444.76197	112	
444.87432	874	1+
445.68269	162	
445.74604	600	1+
445.76907	208	
446.78979	120	
447.71171	502	1+
447.76633	408	1+
449.88176	642	1+
450.70921	178	
450.73874	144	
450.75362	160	
452.77706	138	
455.18148	112	
457.90637	270	1+
462.88213	340	1+
465.72511	286	
467.85139	110	
467.88948	546	1+
485.90198	366	1+
492.79838	138	
509.28386	340	1+
509.85766	146	
END IONS

###FS:    #m/z: 340.94111 #charge 1+
###MS: 154
###MSMS: 155
BEGIN IONS
TITLE=Cmpd 115, +MS2(340.9411), 28.0-35.0eV, 3.4min #155
RTINSECONDS=200.467
SCANS=154-155
PEPMASS=340.94111	1179070
CHARGE=1+
178.95186	74	
189.86243	76	
190.94597	118	
191.41355	78	
196.88506	120	
203.87810	132	
208.93912	82	
208.95605	128	
210.88361	74	
210.93913	344	1+
212.87796	196	
212.93357	74	
213.87862	144	
213.93983	670	1+
215.88966	78	
215.93594	212	
216.91213	76	
217.83724	76	
217.93552	106	
218.86944	80	
220.95265	78	
221.88958	226	1+
222.95441	178	
222.98165	88	
223.96409	108	
224.53538	100	
226.89901	116	
226.96792	186	
227.57416	76	
228.84335	114	
228.94308	224	
229.15136	76	
229.83986	78	
229.94877	94	
229.97381	92	
230.37061	80	
230.84539	140	
230.88880	728	1+
231.95094	1172	1+
233.39792	84	
233.89535	226	
233.94779	256	
234.87095	76	
235.01392	74	
235.82231	90	
235.88917	98	
235.94310	120	
237.04395	90	
239.79308	98	
239.83858	78	
239.90605	186	
240.10295	80	
240.13176	82	
240.83871	536	1+
240.86389	122	
241.84329	456	1+
243.83348	454	1+
243.89541	84	
243.94086	74	
246.82808	78	
246.98421	84	
247.84565	88	
247.88187	90	
250.90730	136	
251.07655	100	
251.96667	74	
253.51079	104	
253.83424	102	
253.90436	166	
254.96274	606	1+
255.79582	106	
255.87106	112	
256.40676	84	
257.40461	84	
257.80062	80	
257.84346	512	1+
259.91280	74	
259.95821	160	
260.83367	630	1+
260.96465	78	
261.13150	90	
261.55036	112	
261.87001	90	
261.89200	80	
262.01511	92	
262.88202	112	
262.92838	112	
264.85876	186	1+
264.90334	96	
265.79958	80	
266.84843	152	
267.13408	76	
267.84120	86	
268.87331	98	
268.89404	92	
269.83903	122	
271.87328	74	
272.79367	80	
272.80951	84	
272.84809	204	1+
272.88451	84	
272.93423	118	
273.79332	114	
273.92204	80	
274.81774	74	
274.85882	196	
275.42404	90	
275.87067	120	
276.85427	480	
277.86514	334	
277.93012	72	
278.09173	94	
278.84604	882	1+
279.92983	74	
280.37184	102	
282.92061	80	
283.43954	126	
283.86321	74	
284.88403	92	
285.11211	74	
286.96643	96	
287.99316	88	
289.85675	84	
289.88616	116	
290.06855	88	
290.85784	112	
291.89300	104	
292.87149	110	
294.86690	206	
295.11322	84	
295.97872	88	
296.86293	84	
297.86602	76	
298.07578	90	
299.78645	86	
299.87416	88	
299.89529	78	
301.85863	140	
302.87027	126	
302.89266	92	
302.91722	96	
306.06362	92	
307.79843	184	
309.87811	220	1+
311.86998	92	
312.86374	76	
313.51139	80	
313.80667	78	
314.41614	88	
315.89455	134	
320.31366	76	
320.82806	80	
321.90711	90	
323.85067	80	
325.89704	148	
328.89734	86	
329.23365	82	
329.42532	80	
329.86906	84	
330.81308	74	
332.82489	74	
337.46808	74	
339.86775	76	
340.35724	82	
343.78212	74	
END IONS

###FS:    #m/z: 507.84623 #charge 1+
###MS: 154
###MSMS: 156
BEGIN IONS
TITLE=Cmpd 116, +MS2(507.8462), 28.2-35.2eV, 3.4min #156
RTINSECONDS=201.241
SCANS=154,156
PEPMASS=507.84623	151908
CHARGE=1+
125.62271	118	
193.86517	120	
196.01521	138	
214.88216	142	
222.97415	298	1+
224.97774	254	
232.89755	158	
236.88644	132	
253.87880	112	
256.81015	142	
256.87117	254	1+
261.89076	116	
270.38536	106	
272.85332	222	1+
276.85031	144	
278.87187	242	1+
279.94298	158	
280.39197	132	
281.96247	118	
286.39029	202	1+
286.79713	324	1+
287.85337	620	1+
289.04646	136	
290.05264	154	
290.86371	194	
290.88128	240	1+
292.78038	244	1+
293.87311	1274	1+
296.84284	114	
296.85952	218	1+
297.79655	342	1+
300.85616	202	
301.95203	142	1+
303.86111	408	1+
304.88044	120	
305.86278	986	1+
306.11774	182	1+
307.88844	212	
308.14189	644	1+
308.87190	800	1+
309.84095	110	
309.89089	198	
309.95823	196	
310.15849	606	1+
311.88441	1620	1+
313.87883	578	1+
314.86480	414	1+
314.88032	354	1+
315.81148	154	
315.89381	254	1+
316.07218	106	1+
316.86566	114	
318.85851	110	
319.87876	318	1+
319.97452	212	1+
323.87319	820	
325.86166	118	
325.89984	286	
326.38490	120	
326.81612	206	
326.88285	2192	1+
327.80341	118	
328.86914	244	
329.17295	174	1+
329.98256	110	
330.78356	238	1+
331.81048	306	1+
331.89018	112	
332.87571	372	
333.99332	136	
334.86769	164	
336.85759	144	
337.77913	158	1+
337.80401	130	1+
337.88427	280	1+
338.38983	168	1+
340.86006	276	1+
341.84482	298	1+
345.89786	144	
347.76037	164	
347.77762	396	1+
348.83064	146	
348.89443	166	
349.03738	120	
349.76312	114	
350.82476	162	
350.91488	120	
351.87347	128	
352.99303	168	1+
353.85226	244	
355.89338	146	
356.81605	116	
357.85352	314	
358.88449	136	
360.86928	258	1+
361.77429	178	1+
364.88579	128	
366.73417	212	1+
366.78898	208	
366.84394	418	
367.70922	286	
367.83863	394	1+
367.89045	340	1+
368.71109	576	1+
368.79089	166	
368.89024	244	1+
369.78838	122	
370.80047	386	1+
370.84182	114	
371.19235	130	
371.33639	126	
371.80376	324	1+
372.78348	128	
373.73446	264	1+
374.79610	186	1+
375.83434	128	
376.35439	164	
377.73304	314	1+
379.85624	272	1+
380.72031	342	1+
380.83804	342	1+
381.05200	112	
381.78435	128	
381.83843	248	1+
382.85803	144	
383.77282	214	1+
383.79985	286	
384.85269	968	1+
385.80157	120	
385.88259	108	
387.84527	178	1+
387.88503	120	
388.80001	162	
389.71185	172	
389.72789	130	
389.79280	124	
390.83914	152	
390.94702	108	
391.32080	120	
391.73569	124	
391.84193	248	
392.73505	226	1+
392.82879	316	
392.85276	160	
396.40378	148	
398.72991	286	
398.86728	130	
399.72671	454	1+
399.84806	310	
400.91253	164	1+
402.86944	480	1+
403.80382	196	1+
405.77034	244	
405.86781	220	
406.76783	140	
406.78665	120	
406.88641	108	
407.74167	214	
407.86841	290	
408.73975	150	
408.81184	116	
408.85156	716	1+
408.86575	486	
409.72484	804	1+
410.71887	126	
410.83695	278	
410.87594	126	
411.75578	278	1+
411.80896	168	
411.83582	156	
411.88125	120	1+
412.21200	208	
412.73181	380	1+
412.84983	450	1+
413.80730	108	
413.85458	324	1+
416.87981	272	1+
417.85713	160	
418.11061	112	
420.74551	198	1+
421.88533	162	
422.82070	114	
422.86845	474	1+
423.77487	360	
423.82638	116	
423.87079	320	1+
424.78042	174	
425.75489	960	1+
425.87587	164	
426.77264	308	
426.86033	336	
427.70277	108	
427.73524	452	
427.86359	164	
428.08979	124	
428.73351	630	1+
428.84963	558	1+
428.87880	128	
429.76290	136	
430.85634	568	1+
432.69419	124	
432.81305	146	
433.85520	114	
439.90006	182	
440.89130	120	
442.68157	200	
442.78271	122	
444.76273	106	
444.87301	1254	1+
445.74311	334	
445.79740	222	
446.74457	182	
446.87398	210	
447.71123	684	1+
447.76566	486	1+
447.78929	126	
447.80879	120	
447.82803	124	1+
447.87969	128	
449.69412	136	
449.87872	402	1+
450.69834	154	
450.75051	498	1+
457.90672	150	
458.90745	116	
462.78637	112	
462.88469	494	1+
464.78574	112	
465.72752	122	
466.71479	122	
467.88799	706	1+
468.73341	116	
470.73654	118	
485.89634	134	
490.80211	128	
509.85871	194	
END IONS

###FS:    #m/z: 336.94593 #charge 1+
###MS: 154
###MSMS: 157
BEGIN IONS
TITLE=Cmpd 117, +MS2(336.9459), 28.0-35.0eV, 3.4min #157
RTINSECONDS=202.012
SCANS=154,157
PEPMASS=336.94593	66028
CHARGE=1+
52.30976	70	
182.87609	82	
184.86886	80	
198.95468	74	
202.84098	98	
203.13825	86	
206.97179	126	
207.98037	92	
208.88605	142	
210.13864	80	
210.88638	94	
211.94502	2938	1+
212.87952	804	1+
212.91213	110	
213.93944	1136	1+
215.88952	318	1+
215.93567	126	
216.48165	82	
216.91020	76	
218.83335	76	
219.88799	84	
222.95404	78	
223.96141	86	
224.83557	84	
226.97434	94	
228.89600	138	
229.95461	2418	1+
230.40225	88	
230.89052	1590	1+
231.04607	72	
231.83043	74	
231.95172	1342	1+
232.82436	330	1+
233.03049	74	
233.38287	104	
233.82736	244	1+
233.88270	70	
233.89750	254	1+
233.92161	76	
233.94622	180	
234.86543	76	
234.98022	88	
235.83455	110	
237.99566	140	
238.85922	182	1+
239.94772	112	
240.38852	82	
240.83512	144	
241.42645	90	
241.84173	244	
241.94674	296	1+
242.84490	184	
244.45306	92	
244.79126	96	
245.09302	78	
245.80111	70	
247.96491	1032	1+
248.89868	322	
249.89972	176	
249.96259	400	
250.82914	280	1+
250.95212	318	
250.97457	72	
251.01511	76	
251.07269	82	
251.92175	88	
251.93931	82	
251.95982	144	
252.97112	1314	1+
253.08518	128	
253.11340	82	
253.90437	500	1+
253.99189	74	
254.84404	80	
254.93632	72	
254.96576	902	1+
255.07571	184	
255.85524	78	
255.98118	74	
256.85023	76	
256.96532	78	
257.94365	112	
258.80331	76	
258.84931	452	
258.92379	74	
259.40217	76	
259.82995	266	1+
259.85487	220	
259.87491	70	
261.87812	74	
262.95023	72	
263.11317	104	
263.84575	130	
264.84355	174	1+
264.86584	112	
265.08360	104	
267.84028	852	1+
270.52060	80	
270.84230	154	
270.98269	106	
271.09474	72	
271.52534	102	
271.80031	72	
271.84737	194	1+
272.97855	148	
273.80249	72	
273.91189	70	
275.88476	140	
276.85733	304	
277.83843	354	
277.86107	206	
278.11242	78	
278.58784	86	
278.83531	262	
279.05112	76	
279.83230	132	
279.85115	152	
281.04852	72	
282.88346	84	
283.92711	78	
284.46133	96	
285.04361	72	
285.14713	74	
285.83197	72	
285.85915	130	
285.93129	104	
286.85018	1208	1+
286.92706	76	
287.83017	190	1+
288.38691	82	
289.88537	132	
290.09554	70	
290.90320	82	
291.87056	86	
292.86743	112	
292.93180	84	
293.99545	114	
294.86099	246	1+
295.92163	76	
296.05472	80	
297.88194	86	
297.91487	82	
297.94655	98	
298.81644	78	
299.51120	72	
300.52083	70	
301.07885	96	
303.17061	90	
303.86298	108	
304.85984	126	
305.89656	80	
306.87394	72	
308.86518	70	
309.86877	380	1+
310.37732	82	
310.41196	70	
310.86942	250	1+
315.37071	166	
315.77418	80	
315.97085	80	
316.87268	104	
317.88323	84	
318.46599	110	
319.87870	76	
320.39494	92	
323.23247	96	
324.78395	94	
324.89549	176	
326.95808	134	
327.94936	82	
328.87878	174	1+
329.92693	76	
335.94064	102	
338.16538	88	
340.29807	114	
340.35611	88	
340.77173	92	
END IONS

###FS:    #m/z: 340.94121 #charge 1+
###MS: 158
###MSMS: 159
BEGIN IONS
TITLE=Cmpd 118, +MS2(340.9412), 28.0-35.0eV, 3.4min #159
RTINSECONDS=205.716
SCANS=158-159
PEPMASS=340.94121	1177094
CHARGE=1+
182.98552	86	
189.96398	80	
191.95562	186	
192.92857	188	
194.92069	78	
196.88437	88	
196.98861	90	
197.08678	82	
197.95852	72	
198.86650	96	
204.90299	98	
208.88364	94	
208.94053	104	
208.96027	114	
210.93773	176	
211.97434	84	
212.87813	362	
212.89849	192	1+
213.87868	196	
213.94048	790	1+
215.88968	156	
215.93645	234	
216.88940	250	
217.88453	316	
217.93882	98	
221.87155	74	
223.90659	92	
223.97113	118	
224.84098	122	
226.89440	202	
227.78927	164	
228.84489	72	
228.89678	92	
228.94513	162	
230.84977	98	
230.88737	802	1+
231.89180	480	1+
231.94934	626	
233.89937	176	
233.95073	304	
234.02862	84	
234.97278	78	
235.34237	102	
236.50541	72	
236.89067	92	
236.91115	112	
238.18130	88	
239.03103	78	
239.82230	84	
239.87614	134	
240.83710	252	
240.96465	146	
241.00770	88	
241.07049	76	
241.84504	244	
241.93886	112	
242.84672	136	
244.95915	184	
245.83346	90	
245.87782	74	
245.93976	78	
247.82454	92	
247.91117	92	
248.90090	216	1+
249.95975	292	1+
250.08371	82	
252.85056	162	
252.93806	128	
253.92941	80	
254.96564	512	1+
255.08535	78	
255.84269	86	
256.96198	442	1+
257.87086	118	
257.89575	318	1+
258.84855	564	1+
259.83166	86	
259.95909	102	
260.16193	82	
260.83277	354	1+
260.90931	82	
260.92928	92	
261.34574	78	
261.47492	74	
261.95587	80	
262.92266	150	
263.79708	78	
264.86530	76	
265.85538	74	
266.99186	88	
267.84925	148	
268.84000	238	
268.91130	106	
270.83090	116	
270.97736	80	
271.08247	94	
271.82611	82	
272.34718	96	
272.89467	76	
272.91884	184	
272.97559	108	
274.86098	212	
275.80733	136	
276.35603	90	
276.85738	532	
276.97896	80	
277.86143	372	
277.88147	140	
278.84755	394	
278.87694	120	
278.89753	100	
278.98269	86	
279.85054	192	
280.85884	268	1+
280.89957	218	1+
282.04590	74	
282.10940	86	
282.79385	78	
284.86040	256	1+
289.78594	114	
290.38383	84	
290.84230	74	
292.09604	76	
292.44258	82	
293.86563	202	1+
295.03137	94	
296.22175	72	
296.85549	152	
298.25837	78	
299.78720	100	
299.88334	106	
301.26020	92	
301.88704	82	
301.90397	92	
302.92884	72	
303.97093	90	
304.38406	80	
304.88273	138	
305.84475	76	
305.88451	92	
307.81117	86	
310.88379	80	
310.91191	74	
311.84574	90	
312.16670	74	
312.80520	122	
313.95731	92	
317.76940	96	
317.85937	78	
318.04086	88	
321.82206	156	
323.83081	76	
324.89480	160	1+
325.80906	74	
326.89193	74	
327.89377	80	
327.98735	88	
328.73156	106	
330.61223	74	
330.82385	142	
330.88082	94	
331.86229	76	
342.18558	76
[truncated: 1,790,189 more chars]
