# Supplementary material for: High-Throughput Venomics
Source: J Proteome Res. 2023 Apr 3;22(6):1734–46. doi: 10.1021/acs.jproteome.2c00780 (PMC10243144; doi:10.1021/acs.jproteome.2c00780)
Supplement: Supplementary file 9 — pr2c00780_si_009.zip [file pr2c00780_si_009.zip › Manual files/Calloselasma rhodostoma MGF/210702_Calloselasma_halfplate000050_5.1.201.mgf]

###	D:\Data\Julien\210702_Cr_half_TFA\210702_Calloselasma_halfplate000050.d\ProteinAnalysisResults.mgf
###	D:\Data\Julien\210702_Cr_half_TFA\210702_Calloselasma_halfplate000050.d\analysis.baf
###	210702_Calloselasma_halfplate000050.d
###	Instrument: maXis HD
###	Manufacturer: Bruker
###    PeakWidth 0.30, MiniumIntensity 10, S/N 1Apply threshold 0, Threshold 10
###    Retain Residuals no, Create neutrally no,
###    FullScan Parameters: AdductIon (+)+H (-)-H, LowMass 0, HighMass 8000, MaxCharge charge decon 4, MinPeaks 3
###    Perf. isotope decon yes, Max Charge Istopic decon 6, MW agreement 0.00, Abund. cutoff 2.00, Envelope cutoff 75.00
###    MaxRes   Parameters: AdductIon (+)+H (-)-H, LowMass 0, HighMass 8000 
###    Perf. isotope decon yes, Max Charge Istopic decon 6, Abund. cutoff 2.00
###    MSn      Parameters: AdductIon (+)+H (-)-H, LowMass 0, HighMass 8000 
###    Perf. isotope decon yes, Max Charge Istopic decon 4, Abund. cutoff 0.05
###    Global Charge Limit: no 3, Prefer FullScan Result: yes, Export what: 2 (0=non deconv/1=deconv only/2=mixed), NoMSMSSignals: 150, Intensity threshold: 10, NoMSSignals (deconv): 2, NoMSSignals (non-deconv): 2, NormalizeData: no, SingleCharged: yes
###
COM=210702_Calloselasma_halfplate000050.d
USERNAME=Demo User

###FS:    #m/z: 322.93000 #charge 1+
###MS: 2
###MSMS: 3
BEGIN IONS
TITLE=Cmpd 1, +MS2(322.9300), 28.0-35.0eV, 0.0min #3
RTINSECONDS=1.8925
SCANS=2-3
PEPMASS=322.93000	1638000
CHARGE=1+
206.94003	3890	
208.94585	10124	1+
211.94392	25158	1+
213.93960	21380	1+
215.93743	3432	
217.94055	8952	
222.95200	32186	1+
224.95049	6386	
226.94679	133856	1+
227.19812	4722	
228.94251	219598	1+
229.45447	2224	
231.95123	16808	1+
233.94750	2298	
234.97054	5584	
234.99770	5256	
235.12806	3476	
235.20312	3114	
238.14821	2294	
238.45438	8470	
239.07906	3058	
239.14639	8220	
239.23510	3016	
239.63953	6192	
239.98120	3650	
240.11576	4940	
240.23101	2662	
240.96210	19600	1+
241.46318	2214	
242.61962	2976	
242.96120	4086	
243.11840	2326	
243.46415	2258	
243.88262	2970	
244.95729	86644	1+
245.18440	2706	
245.22381	2580	
245.94277	5796	
246.23917	2286	
246.95236	73908	1+
247.23992	3538	
248.62924	2608	
249.18293	3002	
249.25581	3074	
249.91092	4410	
249.97180	82766	1+
250.94658	40214	1+
250.99764	6156	
251.16141	2870	
251.19845	5692	
252.47052	2650	
252.94686	12274	
252.97138	1051780	1+
253.12719	2554	
253.18114	2210	
253.21453	5870	
253.90532	13172	1+
254.94185	171718	1+
254.96660	359768	1+
255.07349	2302	
255.22943	5562	
256.26169	6394	
256.91348	4734	
256.96407	54984	1+
258.12149	2750	
258.88487	2750	
258.96371	14136	1+
260.97867	3838	
261.97766	7028	
262.96821	3912	
263.05574	2330	
263.12796	4264	
263.97851	123320	1+
265.25005	3390	
265.97645	10884	
267.26623	2832	
267.97346	54592	
268.95839	15082	
269.20823	2374	
269.97502	31490	1+
270.95690	3524	
270.98137	21560	1+
271.91752	2430	
272.88256	4566	
272.95204	34900	1+
272.97632	8576	
274.27182	12076	1+
279.09165	5028	
279.22997	5014	
281.04882	2724	
281.24548	14724	1+
281.98828	2212	
282.27683	17380	1+
282.97296	2238	
283.17325	5830	
283.20527	2230	
283.22437	2690	
283.26088	14914	1+
283.94658	6324	
283.98686	3036	
284.29262	6278	
285.20164	3288	
285.22206	3192	
285.94144	123302	1+
285.98321	35034	1+
287.25080	12102	1+
288.13141	3114	
288.25127	8434	1+
288.28713	2212	
289.88534	2200	
290.26682	21076	1+
290.89199	2944	
291.10035	6630	1+
291.19636	5282	
291.97316	11374	1+
292.05917	4434	
293.10704	3134	
293.20856	6518	
293.24573	2160	
293.97546	21666	1+
293.99749	52622	1+
294.12655	8662	1+
294.93668	7584	
295.13035	5978	1+
295.18772	2422	
295.22501	10712	1+
295.26037	2936	
295.96898	7536	
295.99318	23992	1+
296.29241	3876	
297.08005	6494	
297.24024	13818	1+
297.90568	3808	
297.99100	3684	
298.08313	3698	
298.27284	3630	
298.96798	2616	
299.10928	2184	
299.20160	2314	
299.23905	3094	
299.25577	4030	
300.28741	7948	1+
302.17384	8190	1+
302.30315	17170	1+
302.94581	7898	
303.95232	33008	1+
303.99468	16486	1+
304.28325	3334	
304.92374	3656	
305.26726	3644	
305.95187	4694	
306.90415	5136	
307.18917	2708	
307.24628	40196	1+
308.14193	8516	1+
308.21586	3146	
308.65628	2280	
308.87148	6836	1+
309.18575	2582	
309.20456	3764	
309.22017	2206	
309.25942	5568	
310.15730	6198	
310.30873	13878	1+
311.05383	3346	
311.16106	4816	
311.21948	9180	1+
311.25638	2864	
311.27351	7002	1+
311.86943	17234	1+
311.93503	7934	
311.98615	18898	1+
312.32411	5858	
312.90103	4296	
312.94685	7286	
313.17435	9898	
313.21735	3802	
313.23497	3726	
313.25111	2498	
313.27271	4160	
313.29087	7554	1+
313.67610	3640	
313.86588	6960	
313.92915	179190	1+
314.26735	3572	
314.89299	5508	
316.28243	13960	1+
316.31872	7644	1+
316.88785	2344	
316.94070	5150	
318.29833	19066	1+
318.93452	101678	1+
319.28309	2800	
320.93441	182294	1+
321.23890	2182	
321.31327	2730	
322.19333	14248	1+
322.87726	5592	
322.90932	8478	
322.92991	3706126	1+
323.11959	4056	
323.17594	6576	1+
323.19730	10988	1+
323.23799	18220	1+
323.29131	3128	
323.32845	2642	
324.13645	6686	1+
324.29003	11998	1+
324.32450	4360	
324.87674	6708	
325.25373	43688	1+
325.31065	2300	
325.90166	2386	
326.11716	2236	
326.17498	3018	
326.87185	56804	1+
326.96825	11570	1+
327.00632	4898	
327.17764	2880	
327.20074	5726	
327.26933	67312	1+
328.31850	7640	1+
END IONS

###FS:    #m/z: 340.94061 #charge 1+
###MS: 2
###MSMS: 4
BEGIN IONS
TITLE=Cmpd 2, +MS2(340.9406), 28.0-35.0eV, 0.1min #4
RTINSECONDS=2.6645
SCANS=2,4
PEPMASS=340.94061	808468
CHARGE=1+
213.93930	3618	1+
214.88117	810	1+
215.88461	724	1+
215.93795	884	1+
216.41322	116	
218.88334	152	
223.95688	220	
225.05839	154	
226.94517	132	
229.00013	174	
229.04791	152	
231.02868	126	
231.88762	148	
231.95050	2766	1+
233.07644	124	
233.89861	194	
233.94765	812	1+
235.97062	334	1+
237.13476	108	
238.92731	124	
239.04841	288	1+
239.17653	162	
240.23306	328	
240.98740	150	
241.04451	182	1+
241.16171	134	
241.23098	156	
242.88056	128	
243.96116	134	
244.96213	276	1+
245.22393	110	
247.23723	196	1+
247.94247	160	
248.98858	128	
249.95959	594	1+
250.05575	236	1+
251.95895	262	
252.98413	148	
254.28061	172	1+
254.93996	210	
254.96524	1842	1+
255.07311	298	
255.09673	112	
255.99863	244	1+
256.03794	318	1+
256.91406	174	1+
256.96186	414	1+
257.98537	166	
258.06194	230	1+
259.06405	184	1+
259.95788	230	
261.05368	134	
261.09188	238	1+
261.18743	172	
262.97422	354	1+
263.05623	108	
264.07394	260	1+
264.19192	220	1+
264.26679	108	
264.95943	172	
265.01652	560	1+
266.11448	126	
266.17556	130	
266.94322	120	
266.96196	174	1+
266.99663	284	1+
267.10117	250	1+
267.13884	388	1+
267.18964	164	
267.20761	118	
267.90052	152	
269.00955	120	
269.04055	110	
269.19282	182	
269.98319	120	
270.15889	124	
272.84926	134	
272.93233	378	1+
272.95434	110	
272.97508	212	1+
273.16478	140	
274.08748	120	
274.88749	186	1+
275.07033	156	
276.07672	164	
276.99471	124	
277.02018	170	
277.08520	142	
278.02499	190	1+
278.24780	140	
278.96830	152	
279.00225	244	1+
279.07130	276	1+
279.92294	318	1+
279.96180	112	
280.88085	110	
281.04765	422	1+
282.14316	122	
282.27833	1138	1+
282.30709	110	
282.91967	136	
283.02710	206	
283.21028	142	
283.26637	152	
283.92555	174	1+
284.03199	176	
284.06622	264	1+
285.01894	236	1+
285.19058	160	1+
286.09937	142	
286.12831	266	1+
287.92130	126	
288.06258	356	1+
288.08047	142	
289.51011	230	
290.10952	110	
291.14018	220	1+
291.93542	318	1+
292.05436	238	1+
292.43854	160	
293.06977	120	
294.27673	210	
294.85993	140	
294.90675	126	
296.32789	340	
297.11422	220	
297.97297	142	
298.08133	316	1+
298.11660	142	
298.15207	98	1+
298.31348	130	
298.84233	176	1+
299.05920	450	
299.20552	138	
299.30882	108	
299.90390	238	1+
300.05509	606	1+
300.10834	136	
300.92960	190	
301.08428	220	1+
301.11843	118	
301.21757	140	
302.17488	146	
303.15593	128	
303.94189	316	
304.06974	156	1+
304.97421	196	1+
305.18814	150	
305.23265	118	
306.27571	302	1+
307.08703	166	
307.24032	488	1+
307.30569	136	
307.89282	134	
308.10970	144	
308.29214	398	
308.31226	124	
309.32361	224	
309.90827	114	
310.30174	128	
310.34547	148	
310.69434	126	
310.87089	164	1+
310.88698	136	
311.01923	118	
311.05222	138	
311.11563	166	1+
312.02350	344	1+
313.92465	130	1+
315.80619	124	
318.05170	214	1+
318.59622	426	1+
318.88819	218	1+
319.09632	136	
319.20756	116	
320.09189	200	1+
320.32846	118	
321.05815	142	
321.22285	204	
322.07917	160	1+
322.13860	318	1+
322.22648	162	
322.53511	122	
323.23841	1444	1+
323.27072	202	
323.30980	220	
324.11134	150	
324.29626	134	
324.32336	334	
324.89477	376	1+
325.25582	346	1+
326.27122	126	
326.30476	376	1+
326.34155	208	1+
326.90599	132	
327.14411	136	
327.79179	108	
328.08557	110	
328.16679	212	1+
328.26357	136	
328.31499	174	
329.12363	152	
331.07905	108	
334.27724	110	
334.78832	146	
335.12637	118	
337.04426	138	
337.19529	138	
337.21700	194	
337.33704	238	1+
338.18794	276	1+
338.21400	118	
338.24540	110	
338.34012	158	1+
339.11149	114	
340.21821	262	1+
340.29557	120	
340.39174	690	1+
340.93003	114	
341.12359	132	
341.24366	224	
341.26400	160	
341.31923	110	
342.05404	112	
342.20554	428	1+
342.24439	122	
342.25310	114	
342.28089	550	1+
342.31285	600	1+
343.21242	386	1+
344.33164	154	
344.96775	150	
345.14821	168	1+
346.09090	126	
END IONS

###FS:    #m/z: 363.95687 #charge 1+
###MS: 2
###MSMS: 5
BEGIN IONS
TITLE=Cmpd 3, +MS2(363.9569), 28.0-35.0eV, 0.1min #5
RTINSECONDS=3.437
SCANS=2,5
PEPMASS=363.95687	461862
CHARGE=1+
196.88298	136	
207.87124	144	
207.94878	142	
209.92101	122	
209.94322	770	1+
210.88421	216	
212.87776	640	1+
220.01942	180	1+
222.95187	1464	1+
224.94801	2200	1+
226.15587	124	
226.94794	4204	1+
228.06606	256	1+
228.89660	170	
228.94273	5902	1+
230.04032	162	
230.88905	970	
231.00726	184	1+
231.90521	146	
232.88718	270	1+
233.04787	216	1+
235.07478	242	1+
235.95846	174	1+
236.12795	122	
238.07706	164	
240.96202	1090	1+
241.06542	164	
242.07573	142	
242.95836	654	
244.86457	134	
244.95732	2464	
245.06817	174	
245.15214	120	
245.94050	614	
246.11206	130	
246.56439	180	1+
246.95336	2332	1+
248.08972	292	1+
248.90023	684	1+
248.97199	178	
249.15931	144	
250.04019	172	1+
250.94579	298	1+
250.97278	148	
251.07364	334	1+
252.23124	148	
252.79689	158	
253.11766	270	1+
254.90192	124	
254.91933	144	
254.98011	134	
255.00840	120	
255.41040	138	
256.91165	206	1+
257.00652	122	
258.96665	288	1+
259.20971	174	1+
260.96907	464	1+
261.04090	168	
261.10208	138	
262.92692	120	
262.97118	186	
263.00013	156	
263.07988	132	
263.54419	178	
263.80118	140	
263.97853	398	1+
264.96321	126	
265.06019	148	
266.06854	248	1+
266.24676	212	
267.05017	244	1+
267.13655	128	
267.88696	208	1+
267.97275	734	1+
268.05121	150	1+
268.96438	442	1+
269.10173	274	1+
269.96915	322	1+
270.04527	184	1+
271.01418	220	1+
271.10625	206	1+
271.20265	226	1+
271.24497	190	1+
271.84131	222	1+
272.93792	180	1+
274.94320	126	
275.01421	198	1+
275.05247	146	
275.83866	218	1+
275.93225	128	
276.07585	390	1+
278.16379	300	1+
279.05205	166	1+
279.09933	202	1+
279.95838	258	1+
280.03616	120	
280.26212	136	
280.93807	148	
281.99327	146	
282.03604	254	1+
282.86166	136	
282.98070	144	
283.01257	276	1+
283.07071	420	1+
284.29428	162	
284.92766	134	
285.06528	302	1+
285.11899	274	1+
285.18290	214	1+
285.84563	150	
285.94131	318	
286.09892	152	
286.81790	122	1+
286.98023	138	
287.94582	240	1+
288.06335	200	
289.07418	124	
289.23968	248	1+
290.87829	138	
291.15787	140	
291.87132	156	
292.45309	142	
293.04250	146	
293.06464	140	
293.87273	138	
294.12716	140	
294.28427	144	
294.85282	156	
295.93406	212	1+
296.11109	144	
296.14451	120	
297.07563	362	1+
297.10985	128	
298.07929	286	1+
298.10203	438	1+
299.15275	308	1+
299.95603	200	1+
300.83546	156	
300.92826	492	1+
301.03951	164	1+
301.08033	202	
301.85983	200	
301.98650	120	
302.01737	142	
302.22265	320	1+
302.94716	364	1+
303.04653	224	1+
303.09545	204	1+
303.26125	214	1+
303.85281	258	
304.15833	118	
305.03244	126	
305.22034	130	
305.90545	116	1+
306.07849	132	
306.88272	476	1+
307.02874	394	1+
307.28158	122	
307.30947	124	
307.60665	138	
307.78890	426	1+
307.88558	404	1+
308.06705	134	
308.29290	410	
309.12162	188	1+
309.89039	176	
309.94032	304	1+
310.08589	160	
310.31004	376	1+
310.99578	220	1+
311.17033	184	
311.86286	346	1+
312.17036	144	
314.90029	268	1+
316.00051	208	1+
316.26207	132	
316.54010	108	1+
316.79297	222	1+
316.96250	134	
317.97973	220	1+
318.05876	274	1+
318.25984	190	1+
318.59624	164	
318.93555	226	
319.14496	186	1+
320.98919	286	1+
321.12457	392	1+
321.86845	136	
321.93239	134	
321.96136	268	1+
322.08798	128	
322.12899	332	1+
322.31026	156	
322.86819	134	
322.93071	218	
323.23721	450	1+
323.28611	224	1+
323.31905	472	1+
324.09717	132	
324.24143	260	1+
324.32430	404	1+
326.87401	256	1+
327.15650	124	
328.13357	208	1+
328.31619	202	1+
329.87374	400	1+
330.94879	162	1+
332.09070	188	
332.21108	210	1+
332.84192	150	1+
333.09398	122	
333.32842	206	1+
336.80159	152	
336.94827	240	
337.08994	156	
337.86051	368	1+
338.86157	278	1+
338.90624	158	1+
339.82993	120	
339.90922	180	1+
340.93816	406	
341.16115	134	
341.18091	162	
341.35982	310	
342.05411	164	1+
342.13541	120	
342.27374	502	1+
342.36133	184	
342.88162	178	
342.99463	128	
343.05839	200	1+
343.90348	398	1+
344.14209	128	
344.26342	230	1+
344.97084	296	1+
345.01514	244	1+
346.13984	288	1+
346.19669	132	
346.23562	146	
347.23760	134	
347.30772	182	
347.97143	122	
348.78976	182	1+
349.25137	270	1+
349.32238	336	1+
349.84321	130	
349.94505	214	1+
350.02147	306	1+
350.17806	136	
350.35716	238	1+
350.97792	120	
351.27249	132	
351.33275	204	
352.88382	154	
353.08651	182	1+
353.89950	184	1+
354.20446	158	1+
356.31880	288	1+
357.05472	136	
359.36947	142	
360.11042	356	1+
361.27156	166	1+
361.33108	320	1+
362.13712	216	1+
362.18007	174	
362.20865	300	1+
362.23259	180	
362.91594	134	
363.23713	216	1+
363.96741	130	
364.06185	242	1+
364.35375	132	
365.28407	174	
365.31337	230	
365.38764	282	
366.04718	142	
366.17431	138	
366.31503	220	
366.37456	130	
366.71955	154	
366.92854	194	1+
367.22504	134	
367.33239	508	1+
368.29585	126	
368.38994	118	
368.42425	1968	1+
369.13295	126	
END IONS

###FS:    #m/z: 340.94081 #charge 1+
###MS: 6
###MSMS: 7
BEGIN IONS
TITLE=Cmpd 4, +MS2(340.9408), 28.0-35.0eV, 0.1min #7
RTINSECONDS=7.1155
SCANS=6-7
PEPMASS=340.94081	984520
CHARGE=1+
187.86738	162	
189.86165	156	
190.92920	148	
192.88867	162	
197.95611	134	
204.00779	152	
205.95343	148	
206.98930	146	
207.96014	134	
207.97295	178	1+
211.07885	236	1+
212.94612	136	
213.88374	122	
213.93938	2760	1+
214.89240	176	
215.88803	776	1+
215.93579	508	
217.01595	116	
217.88156	448	1+
217.93913	502	1+
221.00942	136	
222.95324	128	
223.21818	134	
223.96013	486	1+
224.93027	132	
224.97482	146	
225.04192	232	1+
225.07367	234	1+
225.94480	322	1+
226.11606	134	
228.95408	306	1+
230.88956	172	
231.57465	126	
231.89188	140	
231.94952	2452	1+
232.13311	144	
232.89360	584	1+
233.89800	494	1+
233.94875	572	
235.89352	186	1+
235.94939	116	
237.06526	176	
238.87009	142	
238.89691	140	
239.88466	150	
239.90286	138	
239.91975	202	1+
240.23204	586	1+
240.96370	114	
241.94936	124	
242.88935	246	1+
242.94545	124	
244.17197	132	
244.58283	192	1+
244.95724	386	
244.98945	134	
245.09198	134	
246.03024	160	
246.95050	124	
246.98058	208	
247.04358	136	
247.93927	170	
248.95605	608	1+
248.98308	158	
249.03338	290	1+
249.96064	532	1+
250.89313	140	
250.94730	122	
251.11371	118	
251.95768	150	
252.04359	148	
252.08426	360	1+
253.06108	152	
253.90413	262	1+
254.02065	148	
254.86618	204	
254.96540	1406	1+
255.01274	132	
255.07678	640	1+
255.20760	132	
256.26165	188	
256.96679	296	
257.04829	134	
257.07895	152	
259.16868	122	
260.84962	154	
260.98969	276	1+
262.96865	118	
263.10518	162	
263.17194	308	1+
264.24204	170	1+
264.90484	182	1+
265.01910	266	
265.04546	166	1+
265.12044	282	1+
265.94183	230	1+
266.02417	186	
266.24507	196	
266.28003	134	
266.85358	216	1+
267.00029	432	1+
268.07848	146	
268.97899	132	
269.11875	130	
269.19549	196	
269.99282	188	1+
271.06079	120	
271.91067	198	1+
272.93440	648	
272.97677	288	1+
275.06986	118	
276.89766	134	
276.92452	170	1+
277.07542	182	1+
277.88958	120	
277.96325	166	
278.95387	154	
279.14957	434	1+
279.96392	150	
280.05544	188	
280.12364	182	1+
280.17753	182	
280.81184	186	
280.94473	262	1+
281.04757	416	
282.04614	200	
282.27833	1306	1+
282.98712	214	1+
283.04316	178	
283.13396	122	
283.20568	130	
283.99278	256	1+
284.03224	238	
284.06296	120	
284.29326	196	
284.87775	170	
284.93512	138	
285.02303	146	
285.09374	248	1+
285.86640	216	1+
286.88977	114	
287.00167	232	1+
287.19955	158	
288.06438	334	1+
288.87946	250	1+
289.51239	304	1+
290.28055	178	1+
291.08988	170	1+
291.90632	256	1+
292.04165	124	
292.43860	136	
293.11391	134	
293.15256	220	1+
293.17380	120	
294.08901	134	
295.05907	118	
295.28705	286	1+
295.93664	120	
295.96905	482	1+
296.32818	488	1+
297.08103	394	1+
297.80222	226	1+
297.90795	132	
298.08393	332	1+
298.85188	172	
298.91625	254	1+
298.94805	122	
299.05822	844	1+
299.23169	404	1+
300.15842	144	
301.01448	124	
301.03077	184	
301.92826	126	
302.08634	162	
302.17634	232	1+
303.94529	200	1+
304.10596	120	
304.26714	232	1+
304.86699	188	1+
304.91892	150	
306.31439	210	
307.24843	236	
307.28820	136	
308.07764	208	1+
308.29227	520	1+
308.33607	264	1+
308.58106	244	1+
309.32296	140	
313.09733	226	1+
314.06253	134	
315.98267	128	
316.12086	126	
316.99934	130	
319.05977	138	
319.09335	172	1+
319.20411	128	
320.23354	232	
320.25489	238	1+
321.06888	240	1+
321.13055	272	1+
321.22067	168	
322.30295	158	
322.87431	122	
323.23773	1488	1+
323.30554	124	
324.02397	114	
324.13371	202	1+
324.28888	508	1+
324.32381	270	
325.24922	258	1+
325.32987	280	1+
326.10230	128	
326.17586	474	1+
326.30122	218	
327.28718	162	
327.36395	132	1+
327.91168	138	
327.97186	150	
328.06020	114	
328.26324	170	
329.19183	160	
332.12929	164	1+
333.06159	156	
335.97316	132	
337.21906	356	1+
337.35670	170	
338.24378	126	
338.28560	120	
338.37755	150	
339.01451	168	
339.09880	136	
340.24224	610	1+
340.35218	228	1+
340.39222	492	1+
341.16971	222	1+
341.24590	522	1+
341.82462	140	
342.27898	424	1+
342.31374	286	
342.90505	122	
343.20552	330	1+
343.24340	180	1+
344.29674	122	
344.33048	132	
344.80974	228	1+
344.99444	210	1+
345.08419	136	
END IONS

###FS:    #m/z: 363.95693 #charge 1+
###MS: 6
###MSMS: 8
BEGIN IONS
TITLE=Cmpd 5, +MS2(363.9569), 28.0-35.0eV, 0.2min #8
RTINSECONDS=7.887
SCANS=6,8
PEPMASS=363.95693	571452
CHARGE=1+
189.86582	198	
189.96177	114	
190.86036	390	1+
191.95745	128	
205.92427	186	1+
207.87251	128	
209.94208	596	1+
210.89600	144	
212.87965	1170	1+
222.95293	618	
223.95818	288	
224.88070	208	1+
224.94741	1284	1+
226.94752	4322	1+
227.93083	502	
228.01911	190	1+
228.19782	134	
228.89478	340	1+
228.94307	5826	1+
229.00185	132	1+
230.88839	1332	1+
230.93865	136	
231.07414	122	
232.01683	218	
235.03597	140	
235.06194	154	
236.05899	198	1+
237.12498	120	
237.16270	200	1+
238.21354	232	1+
240.03290	204	1+
240.96280	1188	1+
242.93542	126	
242.96017	408	
244.03987	344	1+
244.05825	164	
244.95818	2304	1+
245.13196	124	
245.94222	212	
246.90640	126	
246.95313	2816	1+
247.24297	156	
247.98299	142	
248.90037	534	1+
249.04277	124	
249.10229	188	1+
250.11929	140	
250.89909	226	1+
250.94565	134	
250.96835	178	
251.03219	124	
251.78862	126	
252.11426	196	1+
253.01205	200	
253.59707	120	
253.84150	170	
255.06374	276	1+
257.04960	124	
257.08955	128	
259.23820	162	
259.89296	158	
259.96751	488	1+
260.21245	132	
261.12580	126	
262.07005	324	1+
262.96495	130	
262.97635	422	1+
263.08984	132	
263.97737	290	1+
264.79626	136	
265.05314	140	
265.97683	274	1+
266.09239	224	1+
266.24652	334	1+
267.00053	178	1+
267.13723	132	
267.88927	176	1+
267.97680	128	
268.07235	134	
268.22111	124	
268.92657	126	
268.96305	192	
269.08185	138	1+
269.96992	478	
270.97162	248	
271.07437	122	
271.14135	124	
271.91322	136	
271.93121	236	1+
272.01490	124	
272.88152	200	1+
273.96672	114	
274.25758	140	
274.85766	126	
275.97490	274	1+
276.08108	142	
276.89604	182	1+
276.94827	196	1+
277.07186	166	
277.08532	256	1+
277.11207	176	
278.05088	354	1+
278.13026	192	
279.13469	116	
279.21710	160	
280.26553	156	1+
280.93887	296	1+
281.05304	150	
281.11849	310	1+
282.98054	214	1+
283.07995	120	
283.91349	164	
284.04447	122	
284.09448	300	1+
284.93708	126	
285.02426	144	
285.07488	140	
285.83990	288	1+
285.88548	136	
286.82148	134	
287.06161	128	
288.06606	394	1+
289.14299	224	
289.87812	136	
290.03172	248	1+
290.07378	140	
290.86868	142	
290.91293	150	
291.97525	126	
292.06515	278	1+
293.14968	142	
293.84892	244	1+
294.03497	122	
294.28297	122	
296.91596	382	1+
296.93450	310	1+
297.13460	166	
298.42858	130	
298.82013	204	1+
298.96762	166	
299.00196	118	
299.10428	136	
300.81409	120	
300.92760	122	
300.97542	118	
301.09729	116	
301.17250	116	
301.86219	132	
301.88034	134	
302.22248	400	1+
302.91636	234	1+
303.02527	226	1+
303.10002	166	1+
303.18317	156	1+
303.85659	704	1+
304.27303	216	1+
304.81357	258	1+
305.96157	154	
306.08478	410	1+
306.72780	94	1+
306.77466	134	
306.79908	208	
307.06199	214	
307.28772	134	
307.78952	156	
308.15123	132	
308.29806	836	1+
308.89028	138	
308.97796	148	
309.25911	146	
310.82954	166	
310.87855	310	1+
311.14594	144	
311.86371	126	
312.34839	142	
313.03055	192	
314.96115	196	1+
315.05425	262	1+
316.03705	168	
318.59260	286	1+
318.93218	138	
319.01971	194	1+
319.06473	256	1+
320.92540	146	
320.98219	132	
321.22353	214	1+
321.81155	152	
321.88508	276	1+
322.13878	146	
322.22649	140	1+
322.92658	310	1+
323.01982	120	
323.95769	232	1+
324.01804	418	1+
324.13888	148	
324.32692	170	
325.32639	172	
325.94845	170	1+
326.87431	130	
326.89593	160	
327.27294	270	1+
328.08975	142	
328.81000	118	
328.88624	406	1+
329.20523	96	1+
329.94119	162	1+
330.90055	212	1+
331.08776	360	1+
331.89992	146	1+
333.06702	208	1+
335.03870	116	
336.88581	226	1+
336.94612	568	1+
337.31072	200	1+
338.87747	124	
340.93480	282	1+
341.17867	132	
341.35478	142	
342.20237	146	
342.28133	258	
342.86643	168	1+
342.97735	270	1+
343.10800	326	1+
343.27502	374	1+
344.03106	214	1+
344.06300	136	
344.32490	164	
345.14998	116	
347.08767	132	
347.23909	192	1+
348.13401	128	
348.87554	128	
349.32178	642	1+
350.17636	282	1+
350.29777	156	
351.11253	114	
352.86531	156	
352.88565	158	
353.19871	246	1+
355.05674	278	1+
359.16850	170	
360.13150	182	1+
360.32538	250	1+
360.35519	304	1+
361.07940	134	1+
361.11237	136	
361.22166	134	
361.95351	194	1+
362.23422	130	
363.13863	122	
363.36987	114	
363.89719	146	
364.24991	224	1+
365.18031	136	
365.31862	562	1+
366.34524	130	
368.33368	206	
368.37031	228	1+
368.42458	1294	1+
369.34355	166	
369.37507	160	1+
END IONS

###FS:    #m/z: 336.94631 #charge 1+
###MS: 6
###MSMS: 9
BEGIN IONS
TITLE=Cmpd 6, +MS2(336.9463), 28.0-35.0eV, 0.2min #9
RTINSECONDS=8.6595
SCANS=6,9
PEPMASS=336.94631	240370
CHARGE=1+
203.91630	96	
206.92842	234	1+
206.97743	190	1+
208.88600	224	1+
211.94468	8706	
212.87754	430	1+
212.94807	378	
213.93985	3450	1+
215.88567	606	1+
215.93635	344	
217.88437	314	1+
219.02719	232	
219.05877	100	
222.85394	166	1+
222.94704	108	
222.97330	182	
223.96163	164	
224.01894	104	
224.97948	126	
226.89886	98	
227.13886	146	
228.89443	138	
229.95460	8156	1+
230.88946	334	
231.95096	3928	1+
233.89794	480	
233.94858	386	1+
234.89943	218	
235.02723	128	
235.11738	124	
235.86763	124	
235.89648	150	
235.94930	138	
236.03350	100	
237.09624	124	
238.04676	392	1+
239.08685	114	
239.10439	230	1+
240.12665	428	1+
240.41931	100	
240.96879	132	
242.69603	100	
242.79095	108	
243.89199	156	
245.04357	136	
246.03770	108	
246.06774	196	1+
246.99801	106	
247.89028	100	
247.96544	2426	1+
248.03527	580	1+
248.90084	124	
249.96084	1564	1+
250.09840	252	1+
250.12680	118	
250.94923	188	
250.98410	152	
251.07528	130	
251.92379	150	1+
252.97141	4866	1+
253.21755	108	
253.90558	124	
254.07565	188	
254.09226	192	1+
254.93925	280	
254.96638	1976	1+
255.07573	654	1+
255.90054	206	1+
256.96440	440	1+
257.19176	264	1+
257.22732	96	
258.96067	202	
258.98757	178	
262.21559	120	
262.87304	120	
262.97978	288	1+
263.05482	128	
263.89621	216	1+
265.01751	200	
265.04792	272	1+
266.99453	474	1+
267.13335	114	
267.63272	98	
267.85327	100	
268.17658	148	
269.96237	106	
270.11490	108	
270.98165	906	1+
270.99959	154	
271.07880	324	1+
271.09597	116	
272.78540	96	
272.85075	98	
272.97717	406	1+
273.06580	106	
274.01222	100	
274.07975	142	
274.10023	128	
274.84705	176	1+
274.94243	136	
274.98125	138	
275.05952	110	
275.08531	98	
276.06216	156	
276.10943	208	1+
277.00439	312	1+
277.06940	120	
278.32479	102	
278.96339	204	1+
280.09617	124	
280.88860	162	1+
281.04717	722	1+
281.94703	142	
282.27557	214	
283.02861	334	1+
286.84724	154	
287.21759	108	
287.86395	122	
287.99342	112	
288.02247	168	
289.14403	110	
289.51865	156	
291.03218	110	
291.25961	106	
291.73962	98	
292.01378	164	
292.05721	220	
293.06982	250	
293.10653	124	
293.91969	228	1+
293.99680	428	1+
294.04277	118	
294.13788	150	
294.28253	214	1+
295.20271	136	1+
296.97253	232	1+
297.82307	218	1+
298.08155	642	1+
298.58148	112	
298.99914	114	
299.06021	344	1+
299.10672	306	1+
300.13767	100	
300.16241	292	1+
301.06615	180	
302.24366	126	
302.83187	148	1+
302.88495	140	
303.03672	380	1+
304.04023	306	1+
304.07457	208	1+
305.12286	152	
306.13183	98	
306.29155	406	1+
307.10804	174	1+
307.88868	110	
309.02032	96	
309.19195	136	
309.31520	130	
309.86716	132	
310.86875	126	
310.97769	142	
311.00375	168	1+
311.88332	174	
312.97282	114	
313.09417	114	
314.04400	128	
315.08425	138	
315.16246	100	
315.24886	140	
316.09528	120	
316.18765	152	
317.15285	168	
318.59133	136	
319.04195	206	
319.07775	112	
319.16795	276	1+
320.04928	126	
320.95514	128	
322.13756	104	
322.27441	264	1+
322.96640	114	
323.23880	568	
323.27818	206	1+
323.30394	156	
323.88413	108	
324.89076	378	1+
325.09010	122	
325.78872	100	
325.80618	108	
327.95225	122	
328.18344	132	
328.89239	104	
329.06441	158	
329.32183	148	
330.87574	140	
331.17285	150	
332.08962	158	
333.03905	196	
333.09273	376	1+
334.20000	234	1+
334.23316	206	1+
334.28065	116	
335.05740	124	
335.13746	220	1+
336.32118	322	1+
336.35498	222	1+
336.81448	130	
337.08893	130	
337.21642	262	
337.25250	306	
339.17132	122	
339.20626	134	
339.88518	106	
340.19691	204	1+
340.26316	176	
340.28934	98	
340.39007	232	1+
341.11753	102	
341.14725	164	
END IONS

###FS:    #m/z: 340.94076 #charge 1+
###MS: 10
###MSMS: 11
BEGIN IONS
TITLE=Cmpd 7, +MS2(340.9408), 28.0-35.0eV, 0.2min #11
RTINSECONDS=12.3705
SCANS=10-11
PEPMASS=340.94076	1157570
CHARGE=1+
180.63121	104	
184.11027	104	
185.06775	134	
188.96147	214	1+
189.86167	310	
192.92492	198	
195.88660	184	1+
197.86997	238	1+
199.86010	120	
205.92835	266	1+
205.94704	132	
208.88108	112	
208.95895	246	
209.94933	152	
210.94027	152	
211.10558	166	
211.87562	440	1+
213.93974	2986	1+
214.90127	132	
215.88636	908	1+
215.93741	874	1+
217.88013	524	1+
217.93563	142	
217.99646	226	1+
218.86101	216	1+
220.95936	128	
221.15444	134	
222.95589	120	
223.96214	424	1+
225.13300	226	1+
226.88007	326	1+
226.89766	200	
226.94652	328	1+
229.06884	238	1+
229.95831	112	
230.95634	140	
231.06367	200	1+
231.88368	112	
231.95148	2754	1+
232.16340	108	
232.73998	110	
232.87219	174	1+
233.39837	114	
233.84154	206	1+
233.89908	624	1+
233.94736	350	1+
235.89458	108	
236.05056	134	
237.89501	104	
240.22973	526	
240.96093	208	
242.11288	118	
242.99327	192	
243.13165	102	
243.87578	236	1+
244.95384	164	
245.02446	312	1+
245.13045	132	
246.06112	122	
246.97713	410	1+
247.94335	134	
248.90234	142	
248.94283	114	
248.95592	118	
249.05285	222	
249.96038	486	1+
251.02796	120	
251.94400	190	1+
251.96282	116	
253.91204	102	
253.93870	442	1+
254.02554	134	
254.12799	122	
254.28485	132	
254.87026	144	
254.96618	1078	1+
255.07682	488	1+
256.06367	148	
256.90626	452	1+
256.96409	114	
258.96267	184	
259.97117	102	
259.99790	150	
260.98962	286	
262.92325	114	
262.96842	148	
263.18531	128	
263.82809	214	1+
263.98574	104	
264.07934	112	
264.22760	114	
264.91228	102	
265.00842	160	
265.12243	118	
266.01477	156	
266.24792	290	1+
266.86583	144	
266.95591	102	
266.97929	166	
267.02579	120	
268.80016	376	1+
269.00150	180	
269.03901	108	
270.93878	258	
270.97661	152	
271.01697	116	1+
271.87204	196	1+
272.17632	282	1+
272.78281	134	
272.93406	702	
275.90414	106	
276.42360	104	
276.98499	114	
277.08218	158	1+
278.96089	154	
279.06223	212	1+
279.96227	278	
280.80088	154	1+
280.93586	150	
281.04915	276	
282.04587	176	
282.27819	672	1+
282.92713	142	
282.96775	122	
282.98902	216	1+
283.00224	270	1+
283.04233	306	1+
283.07448	162	
284.29262	206	
286.15405	104	
286.28706	106	
286.87930	198	1+
287.20119	116	
288.07930	206	1+
290.86857	112	
290.94714	158	
291.13607	152	
291.25102	118	
291.27877	114	
292.85800	104	
293.06610	302	1+
293.09392	122	
293.87419	158	
293.90070	106	
294.28846	102	
294.86371	154	
294.89726	118	
295.85537	112	
295.97216	278	
296.32998	170	
296.97333	124	
297.10612	114	
297.97498	534	1+
298.08603	116	
298.30887	326	1+
298.58149	164	
299.03342	112	
299.05924	296	
299.10696	122	
299.92688	112	
299.96911	158	1+
300.92947	114	
301.17650	116	
303.25555	156	
306.28066	110	
307.01404	282	1+
307.20663	138	
307.24611	268	1+
307.29062	326	1+
307.87411	214	1+
308.02236	254	1+
308.89527	110	
308.95279	108	
309.97674	122	
310.88323	188	
311.08430	108	
311.88474	252	
312.10100	160	
312.17998	118	
313.03034	120	
315.30350	112	
318.59809	208	
320.09461	216	1+
320.30264	326	1+
320.39099	102	
322.23345	512	1+
323.01873	536	1+
323.07775	110	
323.23734	432	1+
323.31552	390	1+
323.88496	174	1+
324.14150	274	1+
324.26016	168	
324.89343	200	1+
325.25420	196	
326.17120	142	
326.25970	110	
326.30200	264	1+
328.00980	138	
328.19357	186	
328.25940	104	
328.89010	178	
329.81332	150	
335.07831	112	
336.03593	166	1+
337.25970	136	
338.33880	138	
338.82162	126	
338.87952	144	
339.22777	108	
340.12401	130	
340.35196	228	1+
340.39384	682	1+
340.87388	238	1+
341.24916	144	
341.87604	140	1+
342.28052	242	
342.31564	372	1+
343.20717	120	
343.27772	164	
344.21218	154	1+
344.90972	112	
END IONS

###FS:    #m/z: 363.95686 #charge 1+
###MS: 10
###MSMS: 12
BEGIN IONS
TITLE=Cmpd 8, +MS2(363.9569), 28.0-35.0eV, 0.2min #12
RTINSECONDS=13.1505
SCANS=10,12
PEPMASS=363.95686	652574
CHARGE=1+
189.86333	500	1+
190.92969	140	
191.85797	216	
193.89007	100	
196.88276	146	
208.88423	110	
208.93841	1160	1+
209.94034	1090	1+
211.88244	154	
212.01194	104	
212.87956	1214	1+
219.07304	100	
222.95152	1150	1+
224.94731	1246	1+
225.88632	136	
225.95845	160	
226.94734	5996	1+
226.97143	308	
227.10018	178	1+
227.15638	154	
227.92505	130	
228.89440	584	1+
228.94259	5628	1+
230.88955	1782	1+
231.11231	116	
232.88560	632	1+
235.11239	120	
239.90500	404	1+
240.96443	616	
241.93896	286	1+
241.96389	284	
242.96129	690	
244.02045	106	
244.95758	3114	1+
245.94112	402	
246.90318	120	
246.95301	3018	1+
247.05727	130	
248.90026	546	1+
249.03522	196	1+
249.09433	122	
250.88812	190	1+
250.94558	252	1+
250.97294	266	1+
251.84314	144	
251.92072	108	
253.90411	240	
255.07428	180	1+
256.97696	312	1+
257.05245	114	
257.59002	100	
257.89861	132	
258.14505	224	1+
258.84763	154	
260.96966	412	
261.20278	104	
261.79666	106	
261.96828	192	
263.05651	104	
263.97512	258	1+
264.82750	270	1+
266.24946	146	
266.86635	102	
266.96907	662	1+
267.15643	102	
267.24705	120	
267.97265	556	1+
267.99301	130	
268.95717	110	
269.08155	126	
269.96880	646	1+
269.99803	126	
270.12021	110	
271.10209	278	1+
271.14525	140	
271.92004	150	
271.95862	114	
274.84785	166	
275.46229	120	
275.88506	104	
275.93184	130	
276.57465	104	
276.84003	210	1+
277.10122	202	1+
277.94969	160	
278.25226	158	1+
278.79758	120	
279.10483	240	1+
280.23057	218	1+
280.79465	292	1+
280.82200	138	
280.85384	362	1+
281.07992	148	1+
281.26890	124	
281.43785	136	
281.95593	138	
283.08066	148	
283.79092	204	
283.85277	188	
283.87293	122	
283.91836	194	1+
283.99034	106	
284.04740	102	
284.07041	134	
284.14177	186	1+
284.95475	102	
284.97708	206	1+
285.05229	122	
285.84579	316	1+
287.12291	280	1+
288.06500	142	
288.25008	100	
290.80357	134	
291.52169	104	
292.29114	206	1+
292.86240	174	
293.12035	120	
293.15523	340	1+
293.94011	202	
294.15897	284	1+
294.82469	100	
295.27907	136	
297.57811	110	
298.15229	158	
298.79849	118	
298.96804	184	1+
299.92446	138	
300.07578	128	
301.28636	140	
301.60328	112	
301.80070	140	
301.86118	340	
302.22325	140	
303.76817	172	
303.85725	760	1+
304.99125	184	1+
305.27960	100	
306.43675	248	1+
306.88599	138	
307.02649	110	
307.08376	106	
307.12074	294	1+
307.18917	180	1+
308.29333	628	1+
309.02733	182	1+
309.16021	144	1+
309.87047	218	
310.17591	182	1+
310.30450	114	
310.88198	428	1+
311.13154	114	
315.03042	108	
315.30987	100	
316.26887	106	
316.28711	100	
318.81550	118	
319.93423	112	
321.81868	222	
321.86782	140	
322.08986	132	
322.87838	112	
322.92849	182	
323.24025	104	
324.02161	310	1+
324.32630	270	
324.89249	174	
325.11667	234	1+
325.33102	110	
325.86703	166	
325.88966	128	
326.17356	110	
326.87235	290	
326.96231	162	
327.03329	110	
328.19709	122	
328.88161	150	
328.93587	222	
329.09355	158	1+
329.87376	148	
330.21620	138	
330.88135	106	
330.90467	170	1+
332.08863	430	1+
332.94379	144	
335.13984	144	
335.79658	108	
336.94685	386	1+
336.98390	100	
337.81216	202	
339.82967	248	
340.93523	302	
342.21035	126	
342.74154	134	
342.90427	282	1+
343.13479	168	
344.23216	130	
344.97093	210	1+
346.09203	116	
346.31413	126	
347.91189	244	1+
348.91574	160	1+
350.31201	104	
351.33878	146	
353.82586	152	
354.21187	224	1+
354.79475	110	
355.05204	142	
355.41735	124	
358.84594	150	
360.12648	108	
360.27146	328	1+
360.36211	212	1+
362.14751	104	
362.30463	136	
363.01583	106	
363.22626	118	
365.39014	100	
366.11490	102	
366.24863	210	1+
367.15557	116	
368.36798	110	
368.42327	782	1+
368.82698	156	1+
369.11904	178	1+
END IONS

###FS:    #m/z: 336.94610 #charge 1+
###MS: 10
###MSMS: 13
BEGIN IONS
TITLE=Cmpd 9, +MS2(336.9461), 28.0-35.0eV, 0.3min #13
RTINSECONDS=13.923
SCANS=10,13
PEPMASS=336.94610	208864
CHARGE=1+
76.52173	88	
135.52715	108	
189.85889	170	
199.16430	108	
206.95240	96	
207.96229	92	
209.88387	104	
211.94404	7888	
212.87994	692	1+
212.94967	340	
213.93959	3448	1+
215.88649	444	1+
215.93564	314	
217.88111	338	1+
217.93520	164	
221.94084	150	
223.96015	356	1+
224.94338	122	
225.15805	106	
226.89362	142	
227.89481	152	
228.88898	116	
229.09758	96	
229.92372	100	
229.95500	8156	
230.63184	102	
230.88567	1068	1+
230.95739	266	
231.94988	4522	1+
232.04342	132	
233.03749	226	1+
233.84179	90	
233.89502	780	1+
233.94604	514	
235.94754	162	
236.07528	140	
237.20854	238	1+
237.43812	94	
238.68404	112	
238.90056	188	1+
239.10052	98	
239.97189	176	1+
241.01653	102	
241.04815	222	
242.88892	104	
244.03723	130	
244.93723	100	
244.98470	96	
245.97734	96	
246.18402	90	
247.04257	124	
247.96497	1770	1+
248.04202	108	
248.14106	100	
248.90141	128	
248.98180	118	
249.96149	1204	1+
250.83562	106	
250.94681	240	1+
250.98474	166	
251.05055	126	
251.07464	194	1+
251.17241	94	
251.97946	138	
252.56771	100	
252.83958	104	
252.97119	4468	1+
253.03184	92	
253.67323	94	
253.90592	176	
254.01356	96	
254.93913	180	
254.96723	1486	1+
255.04671	102	
255.07526	668	
255.20121	100	
255.54546	96	
255.91117	374	1+
256.91121	242	1+
256.96527	244	1+
257.07204	92	
258.88129	162	
258.96784	198	
259.22382	104	
260.57424	94	
260.85654	126	
261.98652	96	
262.05798	196	1+
262.98146	92	
263.86298	96	
265.02374	134	
265.08452	124	
266.07986	108	
266.99887	170	
267.44962	96	
267.99467	212	1+
269.85034	218	
270.98126	582	1+
271.06650	96	
271.84135	146	
271.97011	360	1+
272.83372	154	
272.97606	268	1+
275.13747	248	
275.15640	240	1+
275.90748	134	
276.06221	94	
276.67476	100	
276.86073	132	
276.88517	194	1+
277.08558	212	
277.96710	92	
278.02153	286	1+
278.27893	116	1+
278.96547	282	1+
279.02339	220	1+
279.07794	254	1+
279.14795	90	
279.33834	92	
279.70805	98	
279.93298	122	
281.05049	334	1+
281.18791	170	1+
282.40870	90	
283.02795	108	
283.05847	98	
283.86415	138	
285.03330	90	
285.84549	278	1+
286.06767	108	
286.84732	198	1+
287.02754	310	1+
287.80783	102	
289.07374	98	
290.00773	94	
290.05981	106	
291.22333	202	1+
293.10910	248	
293.15543	188	1+
293.26837	88	
294.00215	170	
294.10885	240	
294.13589	104	
294.17171	212	1+
294.68514	100	
295.06348	122	
295.21069	128	
295.27946	116	
295.97166	150	
296.06021	92	
296.97823	148	
297.89179	102	
297.94532	280	1+
297.98063	130	
298.08269	204	1+
298.90549	92	
299.03307	90	
299.06129	212	
300.02762	90	
300.05977	134	
300.91746	206	1+
300.94033	204	
303.02107	148	
306.88323	206	1+
308.00698	92	
308.28857	122	
308.55211	96	
309.09543	184	1+
309.27113	96	
309.87908	246	1+
310.30209	214	1+
311.95901	90	
312.87794	88	
315.05172	108	
317.11657	100	
319.07908	126	
319.16216	194	1+
321.14250	156	
321.22442	94	
322.12405	178	
322.30989	222	1+
323.23736	386	1+
324.89049	538	1+
324.99128	98	
325.91661	92	
326.10696	112	1+
327.14261	110	
328.81549	144	
328.88437	374	1+
329.06365	204	1+
330.83335	100	
330.99705	110	
332.77702	116	
333.20456	136	
333.64657	100	
334.32329	100	
334.88358	92	
335.33976	136	
336.35250	258	1+
337.91293	88	
338.08278	202	1+
339.22568	98	
340.13087	184	1+
340.38818	146	
340.75429	116	
340.89187	328	1+
341.08133	200	1+
341.12112	94	
341.25552	96	
341.39826	132	
END IONS

###FS:    #m/z: 322.93030 #charge 1+
###MS: 14
###MSMS: 15
BEGIN IONS
TITLE=Cmpd 10, +MS2(322.9303), 28.0-35.0eV, 0.3min #15
RTINSECONDS=17.6225
SCANS=14-15
PEPMASS=322.93030	2377556
CHARGE=1+
138.99551	84	
189.96423	82	
190.95537	86	
191.95529	224	
195.11641	172	
197.88241	92	
199.86077	90	
201.04537	120	
202.85218	106	
205.94966	116	
205.97489	92	
209.05810	86	
209.92031	104	
209.94271	236	
210.89376	92	
215.88762	444	1+
219.92827	90	
220.86627	258	
221.07291	174	
221.87056	124	
221.94365	166	
222.14633	84	
222.95455	434	1+
223.97657	136	
224.97612	188	
225.90661	108	
226.89321	98	
226.95417	174	
229.92478	154	
230.86213	344	1+
230.88940	86	
231.00473	84	
233.05213	94	
233.89898	316	1+
238.06275	138	
238.07770	334	1+
238.09757	122	
238.53083	114	
238.54733	90	
238.87381	314	1+
238.91499	84	
238.94295	94	
239.78733	82	
240.03109	82	
240.52760	94	
240.90125	90	
240.93988	740	
240.96195	248	
241.05177	116	
241.10314	86	
241.13057	86	
241.93908	2954	1+
241.99239	110	
242.03643	128	
242.94146	2140	1+
242.97883	82	
243.19816	150	
243.88155	572	1+
244.04463	100	
244.81841	102	
244.93954	590	1+
247.07149	86	
247.60826	86	
247.94234	86	
247.98189	266	1+
248.03198	174	
248.19915	108	
248.95375	112	
250.94444	258	
252.11075	122	
252.92283	102	
253.10072	202	1+
253.82742	128	
256.89952	256	1+
257.06815	124	
257.08527	108	
257.17234	96	
258.99573	212	1+
259.10800	128	
260.02133	86	
260.04135	82	
260.17665	128	
261.10751	202	1+
261.47720	174	
261.83925	118	1+
262.00816	222	1+
262.92738	86	
264.08417	106	
264.98358	94	
265.06180	230	
266.04051	184	
266.83775	142	1+
267.00207	108	
267.02007	98	
267.04536	108	
268.86852	106	
268.91028	140	
268.95578	194	
269.00289	204	
269.79723	122	
270.93286	82	
272.85228	102	
273.00012	142	
274.06253	126	
275.81047	114	
275.86682	82	
276.57669	94	
276.85131	98	
278.10092	92	
278.72311	112	
279.08952	932	1+
279.91168	190	1+
280.14398	336	1+
280.47234	96	
281.07522	86	
283.02714	124	
283.06968	236	1+
283.20729	110	
283.43746	98	
283.97503	94	
284.29498	910	1+
284.91090	440	1+
284.94830	164	1+
285.81771	158	
285.88602	92	
286.07489	102	
287.02721	96	
287.97653	92	
289.86602	250	1+
289.94740	106	
290.85310	88	
290.88510	142	
290.99685	106	
291.26790	92	
293.06524	116	
293.22195	94	
294.79063	82	
294.82617	120	
295.43819	86	
296.13533	82	
297.09329	100	
299.06056	116	
299.79627	190	1+
299.81845	148	
299.98901	84	
300.86594	84	
301.03210	92	
301.06216	96	
302.24359	90	
303.44246	98	
304.77873	92	
304.80745	140	
305.10757	182	1+
306.79719	338	1+
307.28921	580	1+
307.30704	152	
307.80069	232	1+
307.88697	228	
308.29484	436	1+
308.89661	100	
309.04044	82	
309.80040	104	
310.31001	460	1+
310.88357	116	
311.02452	86	
311.36248	90	
311.81559	98	
311.88348	256	
312.79011	104	
313.03185	152	
314.86502	126	
314.88478	86	
315.06108	182	1+
317.10234	96	
317.50075	82	
317.87030	96	
321.28610	88	
323.23630	1428	1+
323.88084	138	
323.90064	86	
324.13257	204	1+
324.20561	450	1+
325.31855	302	1+
325.89721	314	1+
326.23402	122	
326.34385	84	
327.00766	84	
327.04947	104	
327.28648	104	
END IONS

###FS:    #m/z: 507.84656 #charge 1+
###MS: 14
###MSMS: 16
BEGIN IONS
TITLE=Cmpd 11, +MS2(507.8466), 28.2-35.2eV, 0.3min #16
RTINSECONDS=18.395
SCANS=14,16
PEPMASS=507.84656	229150
CHARGE=1+
200.88559	162	
230.85419	224	
234.89568	350	1+
235.89840	356	1+
236.09103	218	1+
238.86053	178	1+
240.00769	226	1+
240.07985	506	1+
240.90598	192	
241.85807	128	1+
241.88808	192	1+
243.96135	188	1+
244.04444	160	
246.05329	172	
248.02595	208	1+
248.86164	358	1+
248.92950	196	1+
249.86554	274	1+
252.01031	248	1+
252.87123	210	
252.91109	212	1+
254.09351	638	1+
256.85501	364	1+
257.03934	260	1+
257.08606	222	1+
257.93798	160	1+
259.09590	386	1+
259.86478	256	1+
262.66290	160	
263.12987	262	1+
263.86645	214	1+
263.95083	290	1+
265.96147	426	1+
266.16697	1038	1+
266.86459	262	1+
267.09949	154	
267.89938	176	
267.94795	242	1+
268.94026	270	1+
269.12056	442	1+
269.88193	180	
270.85727	406	
271.87774	722	1+
272.15840	178	
272.38572	174	
272.85349	310	
273.85291	216	
273.95571	170	
275.07190	266	1+
275.80338	328	1+
276.11471	154	
277.90181	346	1+
277.94168	218	1+
278.87910	204	
279.12709	190	
280.94699	388	1+
281.88333	342	1+
282.13070	166	
282.91824	190	
283.94450	206	
284.88040	324	1+
285.91599	190	1+
285.94264	682	1+
286.01525	258	1+
286.96802	414	1+
287.13300	158	
287.85205	284	
288.87002	254	
289.88366	1242	
290.09372	242	
290.87040	1700	1+
292.14260	180	1+
292.88838	214	
292.91788	206	1+
293.87407	4058	1+
294.00835	300	1+
294.12620	192	
295.13410	446	1+
296.85511	390	1+
296.88281	758	1+
297.96007	650	1+
298.85571	218	
298.87759	724	1+
299.01992	152	1+
299.81100	184	
299.99174	452	1+
300.85279	330	
300.99274	376	1+
301.85942	416	1+
302.10538	316	1+
302.89041	272	1+
303.07723	162	1+
303.10685	256	1+
303.95421	182	
304.15981	234	
305.86302	256	
305.99371	226	
306.12875	156	
306.81967	168	1+
306.95827	384	1+
307.13153	296	
307.28851	372	1+
307.89079	920	
308.14200	1070	1+
308.29038	270	1+
308.88109	1454	1+
308.93330	166	
309.37457	270	1+
309.88741	926	1+
309.99201	168	
310.15787	1552	1+
310.82193	168	
310.86748	224	
310.96787	160	
310.99891	298	1+
311.11307	362	1+
311.78298	252	1+
311.88339	8702	1+
311.98090	374	1+
312.17707	192	
313.12297	316	1+
313.16207	214	1+
313.97302	474	1+
314.07919	188	1+
314.16955	178	1+
314.83113	188	
314.86528	1296	1+
314.89283	1108	1+
315.11196	204	1+
315.93909	198	1+
316.86458	622	1+
316.88754	484	1+
317.06692	248	1+
318.85894	274	
318.88965	198	
318.93640	198	
319.07600	262	1+
319.88964	546	1+
321.02613	162	
321.06525	152	
321.40253	164	
321.95196	214	1+
322.06516	126	1+
322.14446	254	1+
323.93436	198	1+
324.16445	184	
324.86188	438	1+
324.88240	162	
324.99697	204	1+
325.90164	796	1+
326.06010	248	1+
326.11834	194	1+
326.88109	230	
327.88790	772	1+
328.01119	544	1+
328.37059	356	1+
328.86955	566	
328.96081	346	1+
328.98056	230	1+
329.01763	400	1+
329.13651	296	1+
329.18026	156	
329.89104	754	1+
329.94630	206	1+
330.16389	242	
330.82600	172	
330.88044	436	
330.91259	160	
331.16688	196	
331.88835	268	
331.90287	1094	1+
332.25328	154	1+
332.79161	154	
332.87129	1338	1+
332.90450	930	1+
333.03942	192	1+
334.15043	160	
334.78711	280	1+
334.89780	742	1+
336.01298	394	1+
336.17150	154	
337.01766	262	1+
337.88080	244	
338.87469	830	1+
338.90073	446	1+
339.13639	154	
339.18107	154	1+
339.82820	172	
339.87706	608	1+
340.39533	234	1+
340.93987	156	
342.88037	608	1+
343.88631	450	1+
347.00616	332	1+
347.08392	190	1+
347.11085	160	
347.88894	224	
348.00955	288	1+
348.42073	156	
349.88520	742	1+
350.11330	262	1+
350.17715	324	1+
350.82942	272	
350.88921	566	1+
350.96652	194	
350.99963	260	1+
351.87611	238	
352.10793	172	1+
352.20063	304	1+
352.77241	220	1+
352.84637	786	1+
352.90789	612	1+
353.05235	390	1+
353.89606	198	
354.01995	150	
354.16954	186	
355.18996	210	1+
355.84497	306	1+
355.88729	514	1+
358.01654	236	1+
358.06058	160	
358.15194	208	1+
359.97150	232	1+
360.88398	174	1+
362.84799	334	1+
362.95482	194	1+
363.16171	218	1+
363.88118	306	1+
364.18781	176	
365.37040	196	1+
365.79177	196	
366.18451	564	1+
366.83946	1192	1+
367.79077	352	1+
367.84151	716	1+
367.88529	388	1+
368.05896	184	
368.12129	184	1+
368.19884	220	1+
368.33504	184	
369.07922	176	
369.70639	182	1+
369.77985	386	1+
369.83746	194	
370.18133	572	1+
370.52985	196	1+
370.78522	258	1+
370.91389	188	1+
371.18725	424	1+
372.71728	274	1+
373.09308	476	1+
373.83659	352	1+
373.88797	446	1+
374.03742	256	1+
374.81538	302	
375.88274	580	1+
376.72560	124	1+
377.13810	212	1+
377.85795	342	1+
377.90994	208	1+
379.05309	156	
379.10222	172	
379.79038	184	1+
380.73999	276	1+
380.85804	272	
381.14462	382	1+
381.74234	186	1+
381.87509	156	
382.08926	196	1+
382.80610	202	1+
382.85432	502	1+
383.05640	156	
383.11425	410	
383.89070	244	1+
384.33413	276	1+
384.84995	3956	1+
385.13646	266	1+
385.33712	230	1+
386.04631	222	
386.13616	168	1+
386.16535	240	1+
386.89534	252	1+
387.20513	156	
387.85717	814	1+
387.87324	284	
388.30753	180	
388.39499	208	
388.79363	202	
389.04726	360	1+
389.20064	1144	1+
389.71778	160	
390.17887	216	1+
390.84073	966	
391.84162	678	
391.91836	310	1+
392.04895	346	1+
392.07721	716	1+
392.38584	170	
392.82758	498	
392.86367	958	1+
393.27789	162	1+
393.32028	148	1+
393.80006	508	1+
393.83073	250	
393.89428	192	1+
394.02376	250	1+
394.19831	198	
394.78652	172	
394.83630	312	
394.86341	218	
396.05802	266	1+
396.34612	240	1+
396.67294	90	1+
396.86150	560	1+
396.98501	332	1+
398.08275	176	1+
399.13703	502	1+
399.89668	162	1+
402.86339	2038	1+
403.07331	274	1+
403.23091	234	1+
403.73736	164	1+
403.81023	242	1+
403.86786	1494	1+
404.19699	152	
405.81483	242	1+
405.86855	790	1+
406.70814	230	1+
407.86455	6034	1+
407.93433	220	1+
409.12813	204	1+
409.72229	182	
410.08160	454	1+
410.72697	388	1+
410.84005	692	
410.87507	988	1+
410.90939	296	1+
411.81016	1042	1+
412.84511	702	
412.87190	584	1+
412.92036	208	
412.99693	266	1+
413.07647	908	1+
413.99960	188	1+
414.91215	242	1+
415.21249	258	1+
416.14166	224	1+
416.87572	298	1+
418.39923	326	1+
418.71658	108	1+
419.13181	548	1+
419.82395	180	1+
421.07350	192	1+
421.88502	654	1+
423.13870	502	1+
423.87193	614	
424.04805	188	
424.14263	436	1+
424.86819	332	
424.94826	176	1+
425.08911	224	1+
425.87746	568	
426.21768	188	1+
426.86163	2006	1+
426.93790	274	1+
427.73639	352	1+
428.22789	570	1+
428.84872	1006	1+
428.88500	2304	1+
429.27912	146	1+
429.78616	216	1+
430.07900	280	1+
430.13973	152	
430.73714	212	
430.88518	582	
430.96733	190	1+
431.37441	230	1+
431.79082	236	1+
431.86854	1314	1+
432.12609	112	1+
432.38165	158	1+
432.41395	208	
433.08640	238	1+
433.15149	156	1+
434.89059	414	1+
435.15291	156	
435.83401	186	
435.85861	156	
436.14408	366	1+
436.88041	164	
438.88564	164	
439.21838	262	1+
439.89261	1216	1+
441.31043	162	
441.87639	180	
442.15600	830	1+
442.79228	426	1+
443.18628	188	
444.14465	280	1+
444.87337	3472	1+
444.92329	162	
445.08124	210	1+
445.14793	160	1+
446.09978	260	1+
446.89718	334	
447.89488	198	
448.16656	158	
448.89420	166	
449.87762	1066	1+
450.90500	438	1+
451.11156	202	1+
452.42589	158	
452.84487	222	
453.87025	202	
454.14114	218	1+
454.40008	168	
455.24814	210	1+
455.76932	218	1+
457.90522	668	1+
458.03156	164	1+
459.28632	244	1+
460.16242	494	1+
462.15806	352	1+
462.88239	1120	1+
463.45394	160	1+
464.17098	180	
466.10148	228	1+
466.18055	250	1+
467.23455	202	1+
467.88870	1686	1+
469.38655	164	1+
469.77417	168	
469.89297	502	1+
472.18537	180	1+
473.33557	240	1+
477.09253	126	1+
478.29631	160	
485.34574	356	1+
485.90065	950	1+
487.27440	204	1+
487.35550	246	1+
487.85765	178	1+
487.89609	160	
488.44184	316	1+
488.48848	242	1+
488.83183	196	1+
489.40696	154	
490.36572	230	1+
491.46944	156	
493.23586	180	1+
494.73978	106	1+
495.36299	240	1+
498.28636	158	
499.23243	222	1+
503.35453	808	1+
503.41180	218	1+
503.74444	192	
503.84171	86	1+
504.05805	138	1+
504.24248	250	1+
504.41928	152	1+
504.45382	210	1+
504.78184	156	
504.81285	280	1+
505.28517	296	1+
505.32533	488	1+
505.36628	212	
505.49369	178	1+
505.82374	212	1+
506.12158	102	1+
506.44369	310	1+
506.50825	172	1+
507.26534	204	1+
507.41274	170	
507.44221	480	1+
507.89846	322	1+
509.01082	142	1+
509.27918	354	1+
509.30600	614	1+
509.41265	192	1+
509.46455	214	1+
509.49193	162	1+
509.72174	170	1+
509.85815	218	1+
510.11048	324	1+
510.30709	632	1+
510.59995	94	1+
511.22760	178	1+
END IONS

###FS:    #m/z: 336.94628 #charge 1+
###MS: 14
###MSMS: 17
BEGIN IONS
TITLE=Cmpd 12, +MS2(336.9463), 28.0-35.0eV, 0.4min #17
RTINSECONDS=19.167
SCANS=14,17
PEPMASS=336.94628	211172
CHARGE=1+
187.88963	100	
196.88450	128	
206.97957	122	
207.87149	110	
207.97764	116	
208.98073	150	
209.02076	86	
209.88620	118	
210.88345	96	
211.91133	96	
211.94464	6646	1+
212.87705	762	1+
213.89804	100	
213.93923	2550	1+
215.88670	820	1+
215.93668	484	
217.88156	346	1+
217.93693	118	
218.45044	92	
222.11171	96	
222.95117	130	
223.96039	188	
223.97363	142	
224.97330	104	
225.06393	96	
226.89421	150	
227.89829	120	
228.05801	244	1+
228.89093	86	
229.95534	5826	1+
229.99326	102	
230.88989	1216	1+
231.95030	3064	1+
232.83595	100	
232.92025	94	
232.99876	86	
233.82945	96	
233.89677	648	1+
233.94834	636	1+
235.87782	130	
235.95881	120	
239.94689	192	1+
241.08431	92	
241.94508	84	
243.06327	98	
243.55545	88	
244.07425	220	1+
244.86834	102	
244.97866	334	1+
245.98134	268	1+
247.96532	1322	
247.98471	238	1+
248.05676	86	
248.90150	748	1+
249.03934	164	
249.96372	986	1+
250.11819	124	
251.06923	206	1+
251.95486	136	
252.90313	348	1+
252.97157	3876	1+
253.12171	94	
253.95305	94	
254.09029	164	
254.93824	132	
254.96657	2046	1+
255.07438	540	1+
255.09383	100	
255.90646	136	
256.91871	132	
257.85245	190	
258.84676	84	
260.91732	84	
262.72172	102	
263.93409	122	
264.91611	164	1+
265.98185	246	1+
266.01399	262	1+
266.89154	88	
268.83704	416	1+
268.99915	192	1+
269.12222	134	
269.80381	188	
269.83923	332	1+
270.97728	332	1+
272.01931	192	
272.46389	104	
272.83812	134	
272.85309	134	
272.92455	136	
272.97312	288	1+
273.41887	102	
274.93372	122	
275.93482	92	
276.01353	84	
276.06849	256	1+
276.19925	84	
276.85365	146	
276.88576	192	1+
277.85876	160	
277.96267	100	
278.24532	100	
278.25996	88	
278.83721	140	
278.97253	92	
279.13325	88	
279.56211	90	
279.83616	118	
279.85737	144	1+
281.04799	112	
281.42113	104	
283.86776	102	
285.00870	232	1+
285.85362	86	
285.94536	86	
286.85025	330	
286.91937	126	
287.07936	212	1+
287.09384	92	
287.43489	86	
287.80938	128	
287.86336	156	
289.00833	196	1+
289.87668	162	
291.28217	134	
292.86959	112	
293.06964	222	1+
293.11014	174	
293.87219	96	
294.85904	140	
295.05574	178	
295.09301	136	
295.85627	96	
295.97338	560	1+
296.92426	96	
297.81119	126	
298.41089	90	
298.86375	126	
298.96311	96	
301.01711	90	
301.06151	118	
301.79975	90	
302.75753	86	
304.88459	92	
305.80863	150	
305.88041	412	1+
306.79692	88	
306.88304	338	1+
307.11962	84	
307.28056	216	1+
307.31534	86	
308.81463	136	
308.87096	570	1+
309.03364	94	
309.10261	88	
309.57321	102	
310.05593	162	
310.14497	130	
310.40236	86	
311.02541	228	1+
311.10070	108	
311.87769	132	
312.92421	90	
312.95277	118	
315.30987	104	
315.81844	92	
316.56056	110	
317.06455	120	
318.04518	154	1+
318.91541	92	
319.81403	258	1+
321.22287	194	
321.88502	100	
321.96233	102	
322.13856	110	
322.39182	98	
322.78079	92	
322.94310	106	
324.31970	120	
326.89105	238	1+
327.96594	104	
329.16491	92	
331.04689	108	
331.93538	94	
333.79912	86	
334.94208	104	
336.39758	92	
337.25588	104	
337.32890	170	
338.11173	94	
339.09811	92	
339.15603	92	
339.40628	100	
340.39498	334	1+
340.84220	90	
341.02794	100	
341.98117	116	
342.03792	98	
END IONS

###FS:    #m/z: 322.93048 #charge 1+
###MS: 18
###MSMS: 19
BEGIN IONS
TITLE=Cmpd 13, +MS2(322.9305), 28.0-35.0eV, 0.4min #19
RTINSECONDS=22.834
SCANS=18-19
PEPMASS=322.93048	2507216
CHARGE=1+
58.53201	84	
109.10313	84	
124.85877	88	
154.99518	86	
182.10281	88	
184.03185	92	
191.95786	216	
192.88275	92	
196.88314	104	
197.96154	128	
199.88792	92	
201.04168	286	
205.94842	124	
206.91971	134	
208.88930	106	
208.90365	140	
210.89564	114	
212.87577	100	
214.88974	394	1+
218.15644	102	
219.01416	148	
220.02831	86	
220.86860	346	1+
221.06855	202	
222.95250	662	1+
223.82973	100	
224.97569	194	
227.86179	152	
227.93321	182	
229.05676	88	
230.90776	136	
231.89956	90	
231.92587	84	
233.79740	100	
233.83172	156	
233.89776	286	
234.89509	144	
235.07837	96	
235.88058	166	
236.06955	94	
238.88287	120	
238.93750	164	
238.95370	162	
239.07753	314	1+
239.78368	160	
239.90564	100	
240.93914	2168	1+
240.96300	146	
242.02188	104	
242.94116	3170	1+
243.88242	328	
244.94033	892	1+
245.22592	90	
246.91697	90	
246.97697	412	
248.16307	84	
248.66406	98	
248.98524	202	1+
250.01203	88	
250.46630	94	
250.94789	222	
251.01710	178	1+
251.07942	100	
251.11467	82	
251.22319	102	
252.11707	96	
253.06200	190	1+
253.40912	98	
254.86621	120	
255.11676	90	
256.84947	94	
256.91323	108	
257.80069	114	
258.21726	106	
258.83377	126	
259.06128	218	1+
259.96236	92	
260.01197	130	
260.98299	88	
261.82772	396	1+
263.05478	402	1+
263.38669	94	
263.72172	84	
263.88277	100	
263.98509	100	
264.05797	318	1+
264.95449	198	1+
265.04533	94	
266.02969	84	
266.86656	242	
266.98811	82	
268.06164	124	
268.90860	140	1+
268.95777	110	
269.00302	112	
269.87277	84	
270.95734	86	
271.28264	86	
271.80255	158	1+
271.84450	264	1+
271.96367	98	
273.07229	120	
274.80183	98	
276.44800	114	
278.09731	136	
278.24463	136	
278.85023	90	
278.93251	90	
279.09108	1162	1+
279.15806	86	
280.14622	316	
280.26193	140	
280.82323	232	1+
281.07584	100	
282.38813	84	
282.81104	158	1+
282.87347	86	
283.07068	152	
283.58395	84	
284.29310	960	1+
284.93383	92	
285.91724	94	
286.18921	84	
286.91633	146	
289.87657	126	
291.60935	100	
291.88022	98	
292.86297	108	
293.06631	140	
294.86207	408	1+
298.41096	84	
299.05530	118	
301.05675	112	
301.80811	88	
301.86167	86	
302.21614	100	
303.13898	106	
303.18098	184	1+
303.25167	94	
303.27835	126	
304.46545	106	
304.89473	140	
305.90050	102	
306.11125	98	
306.80534	86	
307.35417	104	
307.79894	146	
307.89137	156	
307.97702	88	
308.29185	356	1+
308.88079	244	1+
309.98397	100	
310.04252	88	
310.31260	154	
310.87240	120	
311.82003	88	
311.88828	264	1+
312.02765	100	
313.02988	184	
314.06773	86	
315.31200	94	
317.86393	114	
319.05818	84	
319.17269	204	1+
319.88734	104	
321.75301	100	
323.04824	86	
323.23615	1012	1+
323.28993	84	
324.13888	218	
324.20467	538	1+
324.89468	446	1+
325.22735	90	
325.24458	130	
325.26226	82	
325.98236	94	
326.12676	86	
326.33647	110	
326.37746	232	
326.75663	84	
327.17242	156	
END IONS

###FS:    #m/z: 507.84650 #charge 1+
###MS: 18
###MSMS: 20
BEGIN IONS
TITLE=Cmpd 14, +MS2(507.8465), 28.2-35.2eV, 0.4min #20
RTINSECONDS=23.6065
SCANS=18,20
PEPMASS=507.84650	229354
CHARGE=1+
196.01645	376	1+
218.06225	166	
224.97882	176	
227.95491	274	
230.84945	220	
230.88304	294	1+
231.09193	170	1+
233.06319	376	1+
237.93530	164	
238.06020	168	
239.07156	382	1+
239.98689	158	1+
242.85611	124	1+
248.85865	308	
249.93202	302	1+
251.88072	184	1+
251.95864	228	1+
252.07835	198	
253.87454	170	
254.09383	664	1+
254.86092	194	
256.93746	186	1+
258.37918	176	
259.11203	224	1+
260.01457	176	
261.05192	252	1+
264.12045	222	1+
265.89616	164	1+
266.16515	582	1+
268.11433	520	1+
268.96452	188	
269.12062	344	1+
270.87346	1132	1+
271.87437	830	1+
272.85722	708	1+
273.00687	222	1+
274.85045	370	1+
274.91187	162	1+
275.85128	222	1+
276.79734	172	
276.99395	254	1+
278.38269	150	1+
278.86794	174	
278.98177	198	1+
280.18245	190	1+
280.87957	200	1+
280.92187	156	1+
280.95818	234	1+
281.37945	482	1+
281.84873	188	1+
282.08192	210	1+
282.12473	234	1+
283.29270	94	1+
283.93064	184	
283.94855	224	1+
283.97201	180	
284.87685	272	1+
285.94284	670	
286.12248	168	
287.03625	168	1+
287.83879	202	
287.96154	166	
288.87278	324	
289.12548	188	1+
289.88197	1376	
289.98364	222	1+
290.86445	1818	1+
291.88062	342	
292.03564	180	
292.05460	206	1+
292.94841	454	1+
293.35662	164	
293.37747	162	
293.87362	3396	1+
293.92016	178	1+
293.99162	310	1+
294.10641	242	1+
294.12611	176	
294.35573	186	1+
294.99303	202	1+
295.96373	508	1+
296.02522	170	
296.05479	202	1+
296.85085	164	
296.88425	494	1+
296.96903	390	1+
298.85517	348	1+
298.88023	594	1+
298.99630	190	1+
300.85572	740	1+
300.88136	242	1+
301.90527	198	1+
302.88448	168	
302.97453	186	
303.14227	180	
303.94882	214	
304.16007	306	1+
304.87875	196	
304.93012	272	1+
305.86544	216	
305.87924	194	
306.01343	218	1+
306.12562	222	
306.16411	210	1+
307.86035	184	
307.88670	2662	1+
308.02070	202	1+
308.14154	1258	1+
308.29295	314	
308.87326	476	
309.87047	388	
309.99093	422	1+
310.12094	242	1+
310.15741	2058	1+
310.93023	222	1+
311.05938	154	1+
311.78857	160	
311.88460	6852	1+
312.02793	342	1+
312.82040	330	1+
313.09834	184	1+
313.88730	1748	1+
314.82397	350	1+
314.86703	1330	1+
315.16127	146	1+
315.37625	220	1+
316.81323	448	1+
316.86202	726	1+
316.88846	410	1+
318.08723	190	1+
318.85980	402	1+
318.93222	254	
319.77657	156	1+
319.79616	162	1+
320.13246	162	
320.88156	158	
322.12690	402	1+
323.19206	228	1+
323.41751	154	1+
323.87554	188	
324.17348	162	
324.85970	452	1+
324.90282	244	
325.00303	176	
325.90210	948	
325.94470	236	1+
326.88641	348	
326.94461	196	1+
327.05873	248	1+
327.37330	294	1+
327.88323	430	
327.89533	416	
327.92253	510	1+
327.99505	214	
328.81415	164	
328.86786	312	
328.89707	236	
329.80445	278	1+
329.89518	482	
330.00986	148	1+
330.16301	380	1+
330.83385	242	1+
330.89739	382	
331.13004	184	1+
331.89216	304	
332.02845	268	1+
332.87357	1260	1+
332.90226	780	1+
333.15889	210	1+
334.05266	170	1+
334.89795	242	
335.08163	204	1+
335.88757	542	1+
336.87467	168	
336.94635	552	1+
337.03257	206	
337.13690	154	1+
337.80896	192	1+
337.88161	314	
337.99585	220	1+
338.87691	206	
339.04883	172	1+
339.20259	198	1+
339.87977	344	
339.95706	184	
340.86639	178	
341.11997	298	1+
342.12356	244	1+
342.86696	336	1+
342.95057	122	1+
343.15319	162	
343.89154	204	1+
344.03498	166	
345.18635	292	1+
346.21401	112	1+
346.87811	166	
346.91292	160	
347.88426	230	
348.17356	230	1+
348.87410	220	1+
348.89224	164	
349.99122	178	
350.06821	276	1+
350.88665	744	1+
350.91578	316	1+
350.95954	528	1+
351.16181	440	1+
351.18843	188	
351.86582	164	
352.16744	324	1+
352.81899	212	
352.91743	170	
353.22704	110	1+
353.84985	214	1+
353.91078	236	
354.38601	136	1+
354.79199	284	1+
354.89901	220	
355.02511	250	1+
355.89122	552	1+
355.91689	168	
356.18486	312	1+
357.90848	360	1+
358.86180	204	
359.15201	226	1+
359.34350	180	
360.28776	110	1+
361.09261	208	1+
362.86755	162	
362.92525	166	1+
363.03791	186	1+
363.88417	166	1+
363.97795	258	1+
365.78249	306	1+
365.86486	190	
366.18610	262	
366.80846	146	1+
366.84000	704	
366.99759	248	1+
367.10131	196	1+
367.70757	380	1+
367.84509	328	
368.84066	244	
368.88975	636	1+
369.08119	408	1+
369.83739	680	1+
370.02481	356	1+
370.78423	478	1+
370.80122	232	
371.15738	248	1+
371.19146	426	1+
371.73172	162	
371.87232	176	
372.86160	232	
373.13360	128	1+
373.37491	230	1+
373.72661	242	
373.83709	160	
373.90444	164	
374.01405	158	
374.81579	252	
376.15456	246	1+
376.73426	130	1+
376.88463	338	1+
378.93544	158	
379.06468	222	1+
380.78136	198	1+
380.85127	226	
381.11757	182	
381.73199	222	1+
381.99472	186	
382.19929	194	
382.71021	404	1+
383.11678	156	
383.22297	398	1+
383.71443	272	1+
383.91604	452	1+
384.23388	274	1+
384.85129	3302	1+
385.88135	214	
386.06758	198	1+
387.04205	222	1+
387.84770	560	1+
388.18398	202	
388.79582	216	
388.86716	432	1+
388.91777	370	1+
389.19894	740	1+
389.71667	228	
389.80611	168	
389.83886	1414	1+
389.86949	294	1+
390.18645	292	1+
390.84047	1216	1+
391.08764	172	
391.91451	178	1+
392.07191	528	
392.82590	402	
392.86573	904	1+
393.08104	448	1+
393.80091	320	
393.83561	472	1+
394.14234	168	1+
394.15990	168	
394.80672	296	1+
394.84592	278	
394.85750	330	
395.06235	258	1+
395.73521	270	1+
395.87224	434	1+
396.11583	174	1+
396.78705	194	1+
397.71622	164	
398.86534	344	1+
399.13269	320	1+
402.10594	280	1+
402.86303	640	
403.22902	158	
403.87258	698	
403.98940	154	1+
404.86873	1032	1+
405.31751	188	1+
405.78110	294	
406.21510	306	1+
406.77216	282	1+
407.86107	5794	1+
408.81049	156	
409.81368	200	
410.08130	582	1+
410.83603	1272	1+
410.86434	1180	1+
410.94825	214	1+
411.38582	156	
411.81068	432	1+
411.88625	298	
412.16993	334	1+
412.79336	182	
412.84563	752	1+
412.92037	420	1+
413.07395	412	1+
413.10792	132	1+
413.17457	238	1+
414.14531	170	1+
414.80994	306	1+
414.83616	288	1+
415.08412	210	1+
415.83373	240	1+
415.87371	396	1+
416.05377	182	1+
416.19246	384	1+
416.87647	272	1+
417.19542	298	1+
419.13152	420	1+
419.32901	224	1+
419.99410	224	1+
420.70279	172	1+
420.99695	170	1+
421.13430	360	1+
421.88200	784	1+
423.24792	198	1+
423.86427	738	1+
424.06809	298	1+
424.14274	174	
424.74957	184	1+
425.34266	314	1+
425.80006	158	
425.88891	324	
426.17326	188	1+
426.86198	2204	1+
426.93769	236	
427.14410	174	
427.73698	816	1+
428.09841	174	
428.74429	496	1+
428.84929	1516	1+
428.88546	1726	1+
429.11580	294	1+
430.21567	428	1+
430.25801	216	
430.74031	572	1+
430.88624	642	1+
430.91509	192	1+
431.86705	1134	1+
432.71598	162	
433.19981	228	
433.85617	284	
434.88615	174	
435.86196	238	
436.17542	220	1+
436.22923	244	1+
437.14790	402	1+
437.23252	286	1+
438.71833	178	1+
438.80733	218	1+
438.87873	222	
439.89428	768	1+
442.15273	562	1+
442.87170	184	
443.80236	318	1+
444.16813	350	1+
444.87312	3390	1+
445.71301	260	1+
446.22636	196	1+
446.28691	180	1+
446.89096	858	1+
448.15257	214	1+
449.15580	208	1+
449.72478	170	
449.87780	644	1+
451.86579	156	
451.90433	204	1+
452.69985	304	1+
453.70232	206	1+
453.87555	160	
457.90303	1074	1+
458.26429	236	1+
460.16543	334	1+
461.90303	362	1+
462.16350	242	1+
462.88147	968	1+
462.90744	308	1+
463.78444	208	1+
463.93097	200	
464.18592	248	1+
464.88243	316	
465.89111	168	
466.26353	162	1+
466.36753	194	1+
467.22472	272	1+
467.37441	226	1+
467.77566	492	1+
467.88758	1594	1+
469.89017	264	1+
470.17078	216	1+
472.88571	214	1+
477.41877	112	1+
485.89988	1096	1+
486.19462	176	1+
487.17813	170	
487.27653	316	1+
488.82952	192	1+
489.10309	224	1+
489.45476	304	1+
491.38557	224	1+
491.42665	226	1+
494.78367	174	1+
500.91269	200	1+
501.74800	150	1+
501.80368	226	1+
502.24561	202	
504.12074	110	1+
504.37157	192	1+
504.39867	258	1+
504.76066	102	1+
505.02937	226	1+
505.27869	268	1+
506.23148	348	1+
506.27910	178	1+
506.80492	202	1+
507.38384	176	1+
508.30237	334	1+
510.46784	166	1+
510.85752	186	1+
511.31686	300	1+
511.75735	206	1+
512.31973	238	1+
END IONS

###FS:    #m/z: 359.96224 #charge 1+
###MS: 18
###MSMS: 21
BEGIN IONS
TITLE=Cmpd 15, +MS2(359.9622), 28.0-35.0eV, 0.4min #21
RTINSECONDS=24.378
SCANS=18,21
PEPMASS=359.96224	169994
CHARGE=1+
93.94469	92	
190.03696	100	
205.95332	124	
208.88324	128	
209.94436	824	1+
216.40804	108	
221.89394	116	
222.95106	1556	1+
223.89066	236	1+
224.94812	1462	1+
224.96599	150	
225.97309	190	
226.42750	114	
226.89585	346	1+
226.94724	5222	1+
226.96908	306	
227.08653	264	1+
227.98884	144	1+
228.64273	94	
228.94256	2880	1+
230.89359	148	
233.89578	102	
233.95935	214	1+
234.79781	96	
235.98835	100	
236.13495	90	1+
236.46203	112	
236.51675	102	
238.79703	100	
238.94181	142	
238.97881	132	
239.42644	96	
240.94106	524	
240.96266	822	1+
241.94256	262	
242.03379	98	
242.95862	674	1+
244.86267	124	
244.95787	1880	1+
245.21995	106	
245.94267	232	
246.95360	2200	
246.97978	124	
247.51341	100	
248.03536	132	
248.56147	116	
248.70674	98	
248.89579	128	
248.96127	274	1+
249.04118	108	
250.95037	190	
251.03531	110	
251.07392	212	1+
252.95391	170	
253.83551	206	
253.90456	128	
257.96243	102	
258.90404	234	1+
258.94158	118	
258.97166	296	1+
259.99574	122	
260.96768	786	1+
262.12965	106	
262.38321	100	
262.40724	102	
263.05533	248	1+
263.10563	94	
263.97888	160	
264.94720	108	
265.06394	104	
266.92995	100	
267.10503	246	1+
267.15054	100	
267.97253	254	
268.91683	130	
269.11349	236	1+
269.96946	398	
271.77842	120	
271.84675	192	
273.79241	144	
273.88233	222	1+
273.96845	118	
275.06036	144	
275.79697	284	1+
275.85103	290	1+
275.92544	96	
275.96966	120	
276.03374	94	
278.24459	114	
278.90365	98	
278.96589	206	1+
279.71021	100	
279.80570	154	
280.27501	120	
280.79567	188	
280.81405	92	
280.86305	190	1+
280.92584	286	1+
281.05756	98	
281.10784	118	
281.12513	136	
281.47897	108	
281.81786	130	
281.98919	128	
282.45823	100	
283.02912	176	
283.78064	182	1+
283.88176	132	
283.91544	114	
283.98644	196	
284.87798	116	
284.91943	140	
284.97743	106	
286.94614	118	
288.13043	188	
290.85497	294	1+
290.88465	110	
291.94403	92	
293.26517	96	
294.86001	194	
295.02276	226	
295.88263	248	1+
295.93618	144	
296.80860	164	
296.98952	96	
297.91031	108	
298.58273	186	
298.80317	530	1+
299.44282	94	
299.79587	212	1+
300.88318	134	
301.80373	222	1+
302.04733	160	1+
302.22651	174	
302.84831	122	
303.39529	100	
304.09024	136	1+
304.74876	94	
305.13111	144	
305.94437	178	1+
307.13350	140	
307.34554	102	
307.80045	96	
307.88910	132	
308.30871	92	
308.89217	92	
309.29583	202	1+
310.87533	444	1+
311.35131	134	
312.87350	132	
313.85506	98	
314.02092	118	
314.06741	100	
316.28101	98	
318.93418	122	
318.95548	122	
319.86186	136	
319.98654	94	
320.29419	226	
320.32735	96	
320.92142	254	1+
321.22388	288	1+
321.32953	98	
321.81637	194	
322.04953	106	
322.31274	100	
323.01888	806	1+
323.23853	168	
323.77817	258	1+
325.32890	94	
328.89386	116	
329.31875	142	
329.87121	152	
330.16708	170	
330.83902	120	
333.85768	146	
333.94970	94	
335.79836	94	
336.94881	300	1+
337.15279	130	
338.24510	246	1+
340.02872	202	1+
340.35536	376	1+
340.94342	106	
343.21146	132	
343.27611	120	
344.89548	130	
346.21838	98	
347.12068	136	
349.10861	110	
355.18535	270	1+
355.36815	106	
357.90557	106	
358.36097	118	
359.77594	94	
360.13695	160	
361.31902	96	
362.81374	134	
363.06953	106	1+
END IONS

###FS:    #m/z: 322.93025 #charge 1+
###MS: 22
###MSMS: 23
BEGIN IONS
TITLE=Cmpd 16, +MS2(322.9302), 28.0-35.0eV, 0.5min #23
RTINSECONDS=28.0525
SCANS=22-23
PEPMASS=322.93025	2495298
CHARGE=1+
174.86717	92	
185.87546	92	
186.93830	96	
191.95754	140	
192.88964	140	
197.89439	190	
197.95889	88	
198.90118	90	
201.06338	90	
205.94917	246	
205.97125	228	1+
208.87511	90	
211.89274	222	1+
212.87917	132	
214.00858	92	
214.42192	104	
215.88558	130	
218.99878	90	
219.57875	88	
219.86252	242	1+
220.05697	146	
221.94139	150	
222.94957	300	
223.95937	530	
227.88102	120	
227.92093	122	
227.95322	138	
228.84815	142	
230.13800	110	
233.89947	142	
238.02634	86	
238.21661	184	1+
239.08475	128	
239.23924	272	1+
239.39208	104	
239.94723	112	
240.08134	108	
240.79825	112	
240.88319	106	
240.94131	1078	
241.41983	130	
241.46737	92	
241.94309	904	
242.82605	138	
242.94087	3914	1+
242.98098	90	
243.81998	92	
243.88411	188	
244.08172	188	1+
244.82377	86	
244.93993	1138	1+
245.88619	108	
246.97629	130	
248.89836	184	1+
248.96280	192	1+
249.04269	126	
251.10999	100	
251.72900	100	
251.92572	116	
251.97477	88	
252.04066	140	
253.22857	192	1+
253.98819	104	
254.00475	88	
254.85384	90	
256.91523	124	
258.85515	128	
260.17533	150	
260.83662	112	
260.97303	90	
261.16279	102	
262.14449	90	
262.89326	170	
263.04003	90	
263.82741	188	
263.90068	156	
264.07078	160	
264.92526	86	
265.06408	126	
266.98923	146	
267.84131	86	
268.00525	236	1+
268.36600	86	
268.84958	374	1+
268.90966	128	
268.95870	122	
269.79668	140	
271.78721	114	
272.42859	94	
272.84596	254	
272.87953	108	
273.68269	88	
273.79763	324	1+
276.80842	112	
278.00189	88	
279.09014	598	1+
279.13703	280	1+
279.85454	122	
279.98530	84	
280.05515	114	
280.14106	238	1+
280.23172	84	
280.78728	94	
281.09906	134	
282.14860	104	
283.06840	230	1+
283.79252	118	
283.80863	186	1+
283.85662	162	
284.29353	528	1+
285.41718	102	
286.38259	94	
286.91879	184	
287.81040	140	
287.92018	92	
288.20208	116	
289.01917	90	
289.43068	94	
289.88257	120	
290.85936	138	
291.08784	92	
291.80226	162	
292.10685	90	
292.81016	98	
292.85957	106	
292.88626	126	
293.79841	212	1+
294.95733	88	
295.30516	94	
295.98803	116	
296.87531	96	
296.91605	112	
297.10052	120	
299.41732	106	
299.78298	300	1+
299.87555	112	
304.26894	98	
304.77868	98	
305.16537	160	
305.28905	92	
305.87662	114	
306.80545	92	
306.85710	106	
307.17988	86	
307.28431	172	
307.88978	444	1+
308.29093	258	
308.79223	94	
308.80710	120	
308.91406	108	
309.05652	94	
309.21397	110	
309.29485	136	
310.30877	264	
310.88066	326	1+
310.91643	100	
311.85838	106	
311.88550	196	1+
312.02708	100	
312.80729	110	
313.02855	106	
313.07492	94	
315.15066	114	
317.88709	116	
318.15591	324	1+
319.09901	124	
319.21034	120	
319.88901	118	
322.89240	92	
323.08433	88	
323.24007	714	1+
324.20115	106	
324.28989	108	
324.89112	160	
325.11390	96	
325.20700	150	
325.88835	100	
END IONS

###FS:    #m/z: 340.94096 #charge 1+
###MS: 22
###MSMS: 24
BEGIN IONS
TITLE=Cmpd 17, +MS2(340.9410), 28.0-35.0eV, 0.5min #24
RTINSECONDS=28.825
SCANS=22,24
PEPMASS=340.94096	1284804
CHARGE=1+
65.50633	110	
171.84236	90	
185.99594	94	
189.86049	188	
192.88656	152	
198.00352	92	
203.93820	156	
205.94909	126	
206.97789	136	
207.87056	106	
212.55413	104	
212.87804	212	
212.94806	102	
213.87599	256	
213.89032	186	
213.93940	1298	1+
214.88441	142	
215.88821	592	1+
215.93775	362	
217.88302	156	
219.49136	98	
219.87883	128	
221.86819	98	
221.88949	110	
222.96963	104	
224.97482	160	
226.80268	90	
227.87901	90	
228.94220	130	
229.99924	164	
230.87966	132	
230.89045	126	
231.88877	242	
231.95151	1530	1+
231.97074	112	
232.88698	132	
233.03328	98	
233.89915	444	1+
233.94846	116	
234.01801	90	
234.91827	160	
235.86584	186	1+
235.89496	266	
238.89354	242	1+
240.01490	216	1+
240.22941	346	1+
243.83401	164	
244.00792	90	
244.49355	100	
245.44488	112	
246.18806	112	
246.83109	124	
246.97889	240	1+
247.24496	102	
249.04314	106	1+
249.95993	562	1+
250.91166	94	
251.88221	92	
251.96242	254	1+
252.79618	348	1+
254.07428	92	
254.90070	148	
254.96707	760	1+
255.07589	414	
255.09358	112	
256.14166	92	
257.79938	124	
258.84223	142	
258.91044	124	
259.02619	170	1+
260.83441	168	
262.67958	106	
262.96497	110	
263.74935	98	
264.07318	158	
264.22761	138	
264.97834	146	
265.01820	132	
265.95551	108	
266.00397	90	
266.81951	96	
266.84162	160	
267.13579	186	
269.80291	136	
272.91624	104	
272.93320	92	
272.97341	154	
273.65630	116	
273.91435	180	1+
275.01287	90	
275.07398	92	
275.13573	116	
277.48442	100	
277.85401	130	
278.84616	432	1+
280.02664	100	
280.89852	280	1+
280.93425	136	
280.98117	96	
281.05120	250	1+
281.42963	94	
282.27429	194	
282.85373	134	
283.89475	112	
284.18000	92	
284.84268	90	
285.59350	104	
286.86980	96	
287.81010	98	
288.39759	94	
289.26391	108	
289.87842	104	
290.85774	172	1+
291.80447	98	
292.25159	134	
292.60645	94	
292.91306	202	
293.43656	142	
295.09281	94	
296.33330	154	
296.96873	178	
297.20952	94	
297.56736	98	
297.97669	248	1+
298.04316	112	
298.08375	92	
298.85720	158	
299.05896	232	
301.05263	186	
301.94492	92	
302.09121	120	
304.19988	94	
304.26418	92	
305.14312	98	
305.40687	92	
305.80172	190	
306.29059	130	
306.88098	258	1+
306.96896	144	
307.28209	154	
307.30705	108	
307.44024	92	
307.80067	128	
310.82810	106	
310.87756	124	
311.88384	118	
312.03251	172	
312.83254	148	
312.95639	90	
313.84187	94	
314.86173	256	1+
317.08486	92	
317.62105	106	
318.99013	118	
320.17938	208	1+
320.79642	110	
321.88478	94	
323.23831	166	
324.89650	158	
324.98107	98	
325.85827	94	
326.17780	318	1+
326.33464	200	1+
329.87268	114	
330.81907	124	
333.89210	104	
336.93147	98	
337.32741	134	
337.36688	130	
338.87104	242	
339.38145	90	
340.93003	96	
341.89369	106	
342.19714	184	1+
342.27221	96	
342.31606	104	
343.13933	108	
END IONS

###FS:    #m/z: 363.95708 #charge 1+
###MS: 22
###MSMS: 25
BEGIN IONS
TITLE=Cmpd 18, +MS2(363.9571), 28.0-35.0eV, 0.5min #25
RTINSECONDS=29.5965
SCANS=22,25
PEPMASS=363.95708	833346
CHARGE=1+
46.45398	96	
178.94440	132	
189.86350	696	
191.85975	1136	
196.88193	234	
196.93999	92	
197.95777	172	
201.90128	94	
202.04637	94	
205.94977	102	
207.87238	280	
208.88670	154	
209.87144	104	
209.94306	732	1+
210.88454	500	
212.87967	2390	1+
213.41772	94	
214.51535	96	
219.44767	100	
222.95325	938	1+
224.94868	1558	1+
225.96938	286	
226.89943	178	
226.94704	8044	1+
227.02297	94	
227.13468	136	
227.87758	122	
227.93094	330	
228.89219	622	1+
228.94206	7362	1+
230.89014	3664	1+
230.93047	98	
231.83161	258	1+
232.88368	426	1+
233.95927	142	
234.88313	390	1+
235.84788	168	1+
237.43377	106	
239.42638	120	
239.62540	100	
240.19846	92	
240.89880	116	1+
240.94238	354	
240.96211	1128	1+
241.08705	154	
241.93900	1216	1+
242.94136	836	1+
242.95704	808	1+
243.53436	118	
244.82959	102	
244.95751	2664	1+
245.43727	92	
245.94136	470	
246.90252	152	
246.95280	3976	1+
247.81012	102	
247.90068	192	
248.79722	176	1+
248.90029	1756	1+
248.99721	116	
249.84613	112	
249.97653	122	
250.89490	148	
250.94693	412	1+
250.96873	178	
251.79800	106	
252.89900	318	1+
253.97649	96	
255.22854	120	
255.43237	96	
255.90478	104	
257.41638	110	
259.02166	150	
260.84923	172	1+
260.96848	452	1+
261.91382	122	
262.56437	94	
263.06263	138	
263.83063	202	
264.05003	322	1+
264.79444	222	
264.81958	146	
265.08410	132	
266.78657	148	
266.81431	248	
266.87013	174	
266.95862	134	
267.83655	122	
267.97163	790	1+
268.85560	94	
268.90880	168	1+
269.03698	150	
269.80133	228	
269.87879	116	
269.96841	640	1+
270.81166	130	
270.83450	186	1+
271.91917	320	1+
275.03912	100	
276.41227	106	
276.85392	140	
277.09110	114	
277.15835	164	
278.11058	136	
278.79896	164	
280.79099	756	1+
280.98997	92	
281.70974	94	
283.07009	132	
283.78992	310	1+
283.85101	316	1+
283.94402	98	
284.87492	128	
285.00445	104	
285.84522	850	1+
286.89381	98	
289.06939	94	
289.57473	92	
289.86687	410	1+
290.78466	344	1+
291.79947	122	
293.11770	188	
294.17878	118	
296.80719	130	
298.58708	134	
298.80251	838	1+
299.26968	136	
299.86322	142	
301.01511	94	
301.42723	168	
301.80205	388	
301.86167	458	1+
302.80357	618	1+
302.90839	92	
303.12060	96	
303.22761	118	
303.80603	428	1+
303.85595	994	1+
304.07715	96	
305.78464	98	
305.82378	130	
305.83676	100	
305.92127	162	
306.05007	108	
306.27653	144	
306.49369	94	
306.88389	96	
307.29012	436	1+
307.88800	264	1+
308.12992	94	
308.79749	284	1+
308.92531	144	
309.26912	92	
309.98565	212	1+
310.87414	238	1+
310.96969	96	
312.84361	200	1+
312.86948	106	
314.82276	154	
316.12835	134	
317.80716	152	1+
317.87287	112	
317.93172	122	
317.99274	92	
319.14532	186	1+
319.87132	148	
320.01513	174	1+
321.11861	92	
321.81710	664	1+
321.87113	318	1+
324.01677	128	
324.99271	134	1+
325.02105	112	
326.87236	258	
327.82966	108	
328.31483	210	1+
329.31823	148	1+
330.03653	92	
330.09866	124	
330.88144	180	1+
333.61991	104	
333.76330	138	
334.04284	174	1+
334.80835	242	1+
334.89195	134	
336.29180	196	1+
336.94809	212	
337.14822	110	
337.53176	106	
337.83516	116	
338.33377	106	
339.75272	106	
339.82742	614	1+
340.94467	154	
341.11541	176	1+
343.18730	230	1+
343.21924	92	
343.27971	216	1+
345.08104	110	
348.02969	92	
348.80450	118	
349.32534	106	
351.26264	114	
351.33535	178	
354.76098	120	
356.19870	138	1+
359.71336	128	
359.85914	112	
361.16340	232	1+
361.31375	126	
363.29450	182	1+
364.88163	112	
365.19032	156	1+
365.28678	118	
365.85460	92	
366.98945	96	
367.20141	176	1+
368.42190	110	
368.83698	202	
END IONS

###FS:    #m/z: 340.94082 #charge 1+
###MS: 26
###MSMS: 27
BEGIN IONS
TITLE=Cmpd 19, +MS2(340.9408), 28.0-35.0eV, 0.6min #27
RTINSECONDS=33.2825
SCANS=26-27
PEPMASS=340.94082	1030042
CHARGE=1+
187.87208	148	
189.86217	302	1+
192.92648	160	
196.88400	272	1+
204.40960	100	
205.94921	234	
207.87888	408	1+
208.88273	356	1+
208.95972	116	
209.94658	92	
210.93864	306	1+
212.87984	136	
212.89099	108	
213.88109	202	
213.93849	1188	1+
214.89399	132	
215.88726	608	1+
215.91146	94	
215.93818	188	
216.40994	94	
217.85752	94	
217.88449	522	1+
219.83037	96	
221.39497	98	
221.89249	116	
222.95276	138	
223.95739	278	
224.97609	140	
226.89634	206	
226.94310	218	1+
230.88861	492	1+
230.96958	132	
231.89125	310	1+
231.95040	924	1+
233.89687	560	1+
233.94715	338	
234.78451	186	1+
235.89096	594	1+
237.36933	90	
238.00729	106	
238.83390	152	
239.78795	162	
240.23160	114	
240.94231	114	
240.96448	142	
240.99438	94	
241.89512	98	
241.94570	112	
242.85484	100	
243.63636	96	
244.95837	214	
246.86734	214	1+
246.94194	100	
246.97677	322	
247.97567	160	
248.90176	150	
248.97375	130	
249.96194	526	1+
251.96320	118	
252.22411	90	
252.79775	100	
253.04180	152	
253.83994	120	
254.93654	262	1+
254.96482	824	1+
255.07597	312	
255.90759	374	1+
256.84720	624	1+
257.22157	92	
257.84987	510	1+
258.89882	134	
259.88588	112	
259.95576	110	
260.84474	120	
261.84219	340	1+
262.80471	104	
263.05767	166	1+
263.83334	108	
264.02325	184	1+
264.80465	98	
264.86547	168	1+
264.96373	122	
265.01138	108	
265.08158	92	
266.00160	94	
266.53671	90	
266.82924	130	
266.99795	192	
267.14014	188	
267.78904	92	
268.87526	108	
268.96391	142	
269.11838	186	
269.79467	252	1+
269.83181	194	1+
269.89453	116	
271.02510	140	
271.91948	158	
272.94088	142	
272.97760	92	
273.20326	120	
273.79421	350	1+
273.98006	208	1+
274.93010	114	
275.84943	440	1+
275.88080	94	
275.96855	102	
276.14986	134	
276.89388	108	
276.91481	98	
277.96428	114	
278.04686	98	
278.87566	122	
279.95841	218	1+
280.16631	106	
280.84982	346	1+
280.93283	96	
282.27541	144	
283.02550	114	
284.35607	112	
284.44707	104	
284.67929	92	
285.91712	136	
288.06374	120	
290.01188	92	
291.80308	98	
292.45933	94	
293.29282	194	
294.28724	118	
294.86540	284	1+
294.95719	92	
295.01335	198	
295.84846	92	
296.97839	124	
297.16717	104	
297.84417	250	
297.97398	182	
298.85805	120	
298.94326	92	
299.01457	122	
299.05999	352	
300.78935	98	
301.82536	138	
302.17250	138	
303.20368	176	1+
304.01139	98	
305.55137	124	
305.87465	206	1+
307.24122	188	1+
307.30705	112	
307.80280	252	1+
308.29326	320	1+
308.60829	96	
310.87923	162	
311.82595	196	
311.88591	112	
312.80347	334	1+
313.25941	96	
313.87835	94	
313.94923	130	
314.11775	158	1+
317.29326	96	
317.89231	100	
319.88319	142	
320.34779	126	
321.00013	96	
321.81556	92	
322.08187	110	
322.13296	128	
322.87682	98	
323.13105	96	
323.23689	124	
324.91448	124	
325.82376	280	1+
326.17165	96	
327.47177	90	
328.19212	242	1+
328.28560	160	
328.31437	94	
328.45911	92	
329.89252	102	
330.31972	136	
330.92470	94	
337.10542	144	
339.08751	108	
341.05307	98	
341.39443	106	
342.90604	110	
343.20325	104	
343.23594	100	
343.77570	122	
343.89820	268	1+
344.30367	114	
345.34107	96	
345.71939	168	1+
END IONS

###FS:    #m/z: 363.95690 #charge 1+
###MS: 26
###MSMS: 28
BEGIN IONS
TITLE=Cmpd 20, +MS2(363.9569), 28.0-35.0eV, 0.6min #28
RTINSECONDS=34.0545
SCANS=26,28
PEPMASS=363.95690	667932
CHARGE=1+
77.06291	96	
189.86271	716	
190.93021	122	
191.85677	234	1+
196.88673	122	
207.87151	124	
207.95541	120	
208.88142	130	
208.94007	1008	1+
209.87125	188	
209.94282	840	1+
210.88379	516	
212.87781	2752	1+
213.02874	110	
213.36577	104	
216.41026	296	
218.71338	124	
218.91325	146	
222.95085	1408	1+
224.94800	1768	1+
226.89183	178	
226.94735	6106	1+
226.99743	104	
227.05110	94	
227.87342	100	
227.93315	460	
228.89643	382	
228.94216	6080	1+
229.89171	248	
230.79293	130	
230.88977	4714	1+
230.98028	120	
232.88482	1038	1+
232.90553	110	
232.95693	292	1+
233.90957	156	
234.87982	250	
237.08950	146	
238.52085	98	
239.07143	194	
240.05352	212	1+
240.82648	262	1+
240.93911	268	
240.96146	1312	1+
240.99162	96	
241.93886	1226	1+
242.94166	870	1+
242.95702	604	1+
243.83566	174	
244.79019	128	
244.95804	2870	1+
245.94026	502	
246.90523	244	
246.95303	3696	1+
246.97540	190	
247.10906	114	
247.24066	98	
248.00038	106	
248.06438	212	1+
248.90061	1270	1+
248.95426	196	
249.03798	182	
250.89519	336	
251.85122	138	
252.06764	230	1+
252.80359	226	1+
252.82148	220	1+
253.90520	598	1+
255.03361	258	1+
256.94473	118	
257.97511	130	
258.41072	94	
258.44098	140	
258.85680	112	
258.97474	232	
259.62210	100	
259.97215	156	
260.97038	476	1+
261.52256	102	
263.05674	120	
264.78313	310	1+
265.78189	444	1+
265.82558	138	
266.25377	200	1+
266.78353	334	1+
266.81424	274	1+
267.97550	556	
268.84131	304	1+
268.86346	118	
268.95364	150	
269.80435	350	1+
269.97118	824	1+
270.84066	436	1+
271.91951	256	
273.84652	116	
274.03744	96	
274.06582	272	1+
274.43086	94	
275.87261	128	
276.06148	282	1+
277.18971	104	
277.26012	122	
277.80582	128	
277.82592	242	1+
277.88930	226	1+
278.82845	198	1+
278.85353	108	
279.10875	154	
279.79109	734	1+
279.86093	476	1+
280.79284	616	1+
283.07670	150	
283.78944	302	1+
283.85152	136	
283.98653	152	
284.02940	120	
284.82627	164	
285.42903	110	
285.79183	200	
285.81894	140	
285.84593	614	1+
288.60850	170	
288.81925	118	
290.07579	220	1+
290.79055	112	
290.86874	200	
291.00618	150	
291.79092	124	
292.86849	152	
292.93837	98	
293.29127	132	
293.85871	226	1+
293.96129	96	
294.18441	128	
294.88834	156	
294.93494	158	
295.13046	130	
296.80935	134	
296.93034	108	
297.81165	112	
298.80235	784	1+
298.90395	116	
300.47430	100	
300.80171	120	
300.88072	100	
301.79722	172	
301.86125	700	1+
302.22138	128	
302.75141	100	
302.81246	110	
303.80677	432	1+
303.85581	1050	1+
304.44919	286	
305.21402	100	
306.82045	164	1+
306.88680	340	1+
307.28506	348	
308.29085	282	
309.84490	108	
309.91045	120	
310.87511	114	
311.01819	106	
311.86712	416	1+
311.88291	200	
312.82808	102	
312.87189	268	1+
314.10024	212	1+
314.80517	114	
314.81972	114	
315.87506	266	1+
316.78543	112	
316.81451	288	1+
318.93536	286	
319.86898	120	
320.13873	136	
320.86298	478	1+
321.31671	102	
321.81560	782	1+
321.86549	336	1+
322.88192	240	1+
325.96496	102	
326.87503	432	1+
327.79845	100	
328.11026	246	1+
328.80545	132	
329.87042	178	
334.87765	126	
336.24909	100	
336.33675	100	
336.90910	94	
336.94505	564	1+
338.86440	98	
339.82723	520	1+
339.85289	120	
340.17398	106	
340.94395	136	
343.83881	106	
343.90379	96	
343.90843	136	
344.88340	206	
345.89338	106	
347.27319	182	1+
349.32242	236	
350.00833	140	
351.14065	172	
351.32951	108	
352.76459	122	
352.88899	194	
356.87619	144	
359.95505	120	
360.86052	134	
361.77579	106	
362.19655	236	1+
362.71995	120	
362.84437	172	1+
364.32046	232	1+
365.19842	144	
365.90328	190	1+
366.09985	120	
366.28217	116	
368.42435	176	
368.83874	140	
END IONS

###FS:    #m/z: 336.94622 #charge 1+
###MS: 26
###MSMS: 29
BEGIN IONS
TITLE=Cmpd 21, +MS2(336.9462), 28.0-35.0eV, 0.6min #29
RTINSECONDS=34.827
SCANS=26,29
PEPMASS=336.94622	198414
CHARGE=1+
131.13025	112	
182.86913	152	
187.88625	92	
189.87089	130	
192.88801	134	
193.92779	98	
196.88358	104	
198.95791	144	
205.94876	220	
206.98211	100	
209.88315	370	1+
209.94571	134	
211.94485	3804	
212.87959	994	1+
212.94602	138	
213.93947	1090	1+
214.87878	156	
215.88544	594	
215.93607	402	
217.86036	102	
217.88300	244	
221.89499	214	
221.95217	328	1+
223.96846	436	1+
223.99880	152	
225.41059	104	
226.89220	210	
227.16147	94	
227.89742	102	
228.89458	228	
229.89028	92	
229.95498	3556	1+
230.88860	2426	1+
231.95017	2032	1+
233.82615	202	
233.89770	658	1+
233.91808	108	
234.82833	198	
235.11762	110	
235.89270	164	
235.94708	154	
236.12531	106	
236.82851	110	
237.06000	142	
237.40346	96	
239.41341	110	
241.13366	100	
241.98672	92	
242.05459	102	
246.39254	96	
246.97292	148	
247.96594	582	
248.12865	202	1+
248.90306	906	1+
248.95346	480	1+
249.04378	106	
249.96176	400	1+
250.04661	94	
250.42728	100	
250.98815	130	
251.07015	330	1+
251.11017	92	
251.55405	92	
251.78572	134	
251.82991	114	
251.96349	166	
252.02720	92	
252.07349	226	1+
252.97178	2840	1+
253.83394	142	
253.90548	522	1+
254.02351	104	
254.83238	136	
254.93874	168	
254.96501	896	1+
255.07520	476	
255.92326	98	
255.98134	140	
256.78624	110	
256.91451	124	
256.96593	222	
257.94664	92	
258.04250	100	
258.43997	102	
258.84818	118	
258.91478	122	
258.96396	204	
259.95693	196	
264.48087	92	
265.01620	132	
265.24113	100	
265.85766	126	
266.84530	94	
267.83731	126	
268.83609	532	1+
269.79728	170	
269.83960	338	1+
270.79902	156	
270.98030	450	
271.40222	102	
271.84063	130	
271.91603	114	
272.02657	100	
272.84573	108	
272.98076	234	
273.86336	134	
276.84466	154	
277.83321	114	
278.83459	124	
279.25433	92	
279.83676	226	
280.06528	108	
281.05189	104	
281.35353	96	
281.83988	126	
282.81334	92	
285.84768	732	1+
288.85894	120	
289.85415	118	
289.90730	104	
290.88169	140	
291.80868	106	
291.86178	126	
292.05737	142	
293.08002	128	
293.10829	198	1+
293.95241	106	
293.99878	142	
294.85899	124	
295.28800	182	1+
295.83537	114	
295.97622	268	1+
295.99176	130	
296.04861	106	
296.86630	172	
298.08223	92	
298.82907	198	
299.06380	154	
299.96438	224	1+
300.05947	126	
301.05950	124	
301.11287	98	
301.80936	244	1+
304.02852	160	1+
304.88325	110	
304.94159	92	
306.29237	126	
306.80543	130	
306.87857	176	
308.05867	122	
308.86529	134	
309.29026	106	
309.87392	474	1+
309.92549	142	
310.30945	112	
310.87472	346	1+
313.15934	96	
313.29510	138	
314.86841	234	
315.86466	110	
316.20890	92	
316.87117	236	1+
320.86906	110	
320.98054	114	
322.04156	92	
323.24190	204	
323.30629	124	
325.89744	116	
326.79415	146	
326.92286	96	
326.96096	98	
327.81603	136	
327.90012	122	
327.99181	94	
328.88493	188	
331.79754	132	
333.31370	164	1+
334.03337	128	
336.17207	100	
338.88860	96	
339.22557	92	
END IONS

###FS:    #m/z: 340.94094 #charge 1+
###MS: 30
###MSMS: 31
BEGIN IONS
TITLE=Cmpd 22, +MS2(340.9409), 28.0-35.0eV, 0.7min #31
RTINSECONDS=38.5195
SCANS=30-31
PEPMASS=340.94094	916510
CHARGE=1+
189.85925	128	
192.92671	124	
200.45067	90	
201.93468	100	
202.07785	92	
205.94956	126	
207.87200	124	
210.02317	92	
210.90464	152	
210.93613	196	
212.87926	278	
213.88171	196	
213.89580	116	
213.93910	1116	1+
214.88051	112	
214.89633	230	
215.88689	786	1+
215.93826	470	
216.41381	140	
217.88078	386	1+
221.89171	122	
222.95372	164	
223.96001	90	
223.97652	162	
224.89828	128	
226.89168	124	
226.94521	114	
227.95413	98	
228.89094	288	1+
228.94705	166	
229.95165	92	
231.89103	562	1+
231.94984	1070	
232.89407	548	1+
233.95668	94	
235.86747	102	
235.88420	134	
235.89557	204	
235.94749	218	1+
236.02983	106	
237.06564	118	
237.89047	112	
238.00544	102	
239.08456	108	
239.89087	94	
239.90671	198	
240.96379	200	
241.46959	94	
242.12462	98	
242.94308	98	
243.02125	90	
243.43310	88	
243.83021	106	
243.89691	106	
244.83131	108	
244.95252	92	
246.97596	230	
247.97441	104	
248.85978	204	
248.96763	118	
249.89917	140	
249.96290	336	1+
250.91661	166	
251.56353	108	
251.90387	130	
251.95814	186	
253.10076	90	
253.91995	102	
254.83780	116	
254.96566	446	1+
255.07465	230	
255.17461	108	
256.91449	88	
258.79913	118	
258.84572	90	
258.88499	120	
258.94744	88	
259.89800	156	
260.64383	100	
260.83410	114	
262.83787	122	
262.97456	112	
264.25465	116	
265.85156	156	
266.41451	94	
267.84207	252	1+
267.95582	162	
268.22334	90	
269.02279	88	
270.89452	106	
271.76014	92	
272.93301	272	1+
273.10584	86	
274.09919	96	
274.85098	140	
275.80951	110	
275.85982	218	
276.05836	96	
276.85342	200	
277.21422	90	
277.84897	114	
277.96464	140	
278.84274	406	1+
278.89387	270	1+
279.96327	258	1+
281.03191	96	
281.85856	300	1+
282.05349	94	
282.90449	100	
282.93555	170	1+
283.13173	94	
287.80560	136	
288.01821	168	
288.51458	94	
289.01531	86	
289.51641	106	
290.86193	172	
291.80388	352	1+
292.80654	226	1+
294.85488	276	1+
296.89411	88	
297.87159	132	
299.78862	140	
300.81705	142	
301.41804	110	
301.86923	140	
302.17346	128	
302.40383	90	
302.68554	112	
303.14278	88	
303.80763	266	1+
303.94806	128	
304.02119	132	
304.40768	86	
305.88133	268	1+
307.43164	100	
308.86934	98	
309.28813	86	
309.81099	90	
310.33043	92	
310.87612	170	
311.88586	234	
312.83103	104	
312.87785	152	
313.88493	126	
315.85679	186	
316.81056	158	
318.94773	98	
319.09649	148	
319.16570	96	
319.83463	208	1+
319.86884	258	1+
320.22182	86	
320.86897	180	1+
321.09919	92	
321.26622	94	
323.30460	132	
324.28875	86	
324.84152	104	
324.88699	318	1+
325.90257	152	
326.82805	192	1+
327.97299	110	
328.18687	182	
328.31757	110	
328.88478	212	
329.28478	92	
329.86939	398	1+
331.81080	240	1+
332.88943	116	
336.87070	134	
338.19273	86	
338.36442	96	
339.88013	96	
341.02542	92	
342.00971	94	
342.90999	118	
343.17431	140	1+
343.27914	138	
END IONS

###FS:    #m/z: 363.95706 #charge 1+
###MS: 30
###MSMS: 32
BEGIN IONS
TITLE=Cmpd 23, +MS2(363.9571), 28.0-35.0eV, 0.7min #32
RTINSECONDS=39.2915
SCANS=30,32
PEPMASS=363.95706	519238
CHARGE=1+
182.86820	124	
189.86324	510	
191.85734	210	
192.92482	110	
196.88427	276	1+
205.88459	98	
207.87396	428	1+
209.94386	1342	1+
210.88308	392	1+
212.87876	2502	1+
212.89990	154	
213.90772	172	
222.95247	956	1+
224.94894	1492	1+
225.05986	92	
225.88811	142	
226.49046	102	
226.89033	174	
226.94705	6386	1+
226.97200	372	
227.93307	280	
228.83133	92	
228.89314	794	1+
228.94158	6382	1+
230.88890	3066	1+
231.02112	90	
231.38978	92	
231.80239	102	
232.88133	552	1+
233.85378	212	1+
235.84149	92	
236.89582	264	1+
237.06003	326	1+
240.83851	218	
240.94245	394	
240.96151	1124	1+
241.55140	94	
241.84013	120	
241.94287	416	
242.90445	96	
242.94040	1328	1+
242.95758	856	1+
244.13746	174	1+
244.36689	110	
244.95663	3586	1+
245.23615	94	
245.36599	98	
245.94007	340	
246.09958	92	
246.50717	102	
246.90426	406	1+
246.95343	3490	1+
247.83703	90	
248.03537	116	
248.42445	102	
248.80390	142	
248.90037	1050	1+
249.04256	92	
249.06587	256	1+
249.80015	130	
250.89329	138	1+
250.94753	346	1+
251.80324	120	
252.83068	276	1+
253.83319	234	1+
253.87457	102	
253.91083	506	1+
253.98236	98	
256.67434	100	
257.63950	94	
258.84282	166	
258.88448	92	
258.97519	282	1+
259.84324	114	
260.02504	104	
260.89920	188	1+
260.96695	910	1+
261.02106	106	
262.06545	160	
262.41897	90	
262.84089	166	
262.99559	98	
263.02022	92	
263.08051	282	1+
263.97787	166	
264.81981	160	
265.97658	112	
266.78655	158	
266.96446	106	
266.99425	90	
267.97235	730	1+
268.83983	184	
269.45756	92	
269.84074	110	
269.90591	456	1+
269.96862	300	1+
270.03215	94	
270.12098	100	
270.91027	418	1+
271.54152	92	
272.14135	96	
272.15702	102	
272.93460	146	
273.01458	166	1+
273.51399	94	
273.84499	90	
274.80657	232	1+
274.86435	112	
274.90070	228	1+
275.16564	100	
276.85436	338	1+
277.82588	122	
278.79556	254	1+
280.25961	226	1+
280.44765	96	
280.79252	762	1+
280.90356	140	
280.92300	98	
281.86017	106	
281.88699	216	1+
282.08347	214	1+
282.40569	98	
282.79476	162	
282.93538	158	1+
283.06477	138	
283.78849	566	1+
283.85218	408	1+
283.98375	134	
284.82953	90	
285.84575	296	
286.79307	102	
286.82727	114	
286.85831	126	
286.89084	140	
286.91880	90	
287.65710	106	
287.87285	154	1+
289.03387	106	
289.53719	100	
289.79152	244	1+
290.87022	116	
291.24912	102	
293.26618	98	
294.11378	300	1+
296.28022	128	
296.80687	212	
297.38760	104	
297.93128	126	
298.80270	1376	1+
299.05637	158	
300.80032	186	
301.80043	250	
301.86130	416	
302.80397	662	1+
302.85574	1416	1+
303.80795	376	1+
303.85641	942	1+
306.87000	122	
306.90257	90	
306.97106	92	
308.29230	222	
308.89342	232	
309.87080	132	
309.92434	274	1+
310.30483	122	
311.13009	236	
312.03032	90	
312.88403	236	1+
314.02792	138	
314.10948	94	
315.58543	106	
315.85207	158	
316.81840	144	
317.65803	96	
317.82166	176	
318.71403	92	
318.81247	286	1+
320.31403	96	
321.81771	586	1+
321.86922	430	1+
322.01131	144	
322.15413	98	
322.30813	122	
323.17209	108	
324.89016	114	
325.02120	120	
325.88062	136	
326.13263	124	
326.87386	424	1+
328.76245	216	1+
328.86960	342	1+
332.15697	100	
334.30535	126	
334.37405	98	
336.28668	104	
336.94400	620	1+
337.83487	108	
338.90690	94	
339.82758	582	1+
342.20679	156	
342.27639	204	1+
342.90389	174	
344.76174	128	
347.30392	142	
349.32001	346	1+
349.83465	116	
351.19464	158	
352.77471	126	
352.89252	148	
357.18365	100	
361.16230	98	
361.79777	116	
362.26258	90	
362.28395	182	1+
362.31651	106	
362.85492	190	1+
363.93358	94	
365.33205	114	
365.38985	90	
366.72363	122	1+
367.78523	236	1+
368.33760	108	
368.42269	184	
END IONS

###FS:    #m/z: 336.94618 #charge 1+
###MS: 30
###MSMS: 33
BEGIN IONS
TITLE=Cmpd 24, +MS2(336.9462), 28.0-35.0eV, 0.7min #33
RTINSECONDS=40.0635
SCANS=30,33
PEPMASS=336.94618	178094
CHARGE=1+
48.68472	102	
54.98540	86	
84.30229	100	
183.86852	152	
185.86873	148	
187.86936	114	
187.88631	84	
189.86249	154	
190.99782	84	
192.89601	106	
195.06502	84	
196.88479	194	
197.06800	86	
205.94497	84	
209.94496	100	
210.88272	244	
210.90371	90	
211.05485	88	
211.94410	5878	1+
211.97324	114	
212.87849	1566	1+
213.94068	2086	1+
214.01296	112	
214.19175	98	
214.90201	108	
215.88655	788	1+
215.94213	130	
216.53422	100	
217.88236	124	
218.84060	84	
221.94134	84	
223.89221	92	
223.97513	122	
226.97165	152	
227.42645	106	
227.89455	694	1+
227.95680	122	
229.95528	5060	1+
230.88869	3056	1+
231.38207	114	
231.95004	2914	1+
232.90333	134	
233.82743	124	
233.89786	820	1+
234.94450	228	1+
235.11533	122	
235.89335	162	
236.11366	100	
237.95222	100	
238.06411	136	
239.90350	130	
240.04408	224	1+
240.85182	88	
240.96395	138	
242.07665	94	
242.88736	88	
244.96055	84	
245.89332	92	
245.95901	110	
246.38061	84	
246.71828	98	
246.90404	134	
246.97651	176	
247.38986	94	
247.89406	88	
247.96622	1128	1+
248.83851	86	
248.89740	842	1+
249.91777	224	1+
249.96343	1036	1+
250.83440	172	
250.95248	106	
251.08464	88	
251.85014	122	
252.88213	94	
252.92620	120	
252.97118	2892	1+
253.90433	284	1+
254.83739	130	
254.96594	1312	1+
255.07367	458	1+
255.90391	96	
256.96376	282	
257.80458	86	
258.84811	250	
258.89836	154	
261.90623	90	
262.79701	316	1+
262.95599	186	1+
263.83924	216	1+
264.07846	90	
265.01838	158	
265.48047	90	
266.04784	88	
266.40071	88	
267.83603	928	1+
268.83692	676	1+
268.95599	214	
269.80118	160	
269.92052	244	1+
269.97813	96	
270.98274	400	1+
271.09558	96	
271.84917	112	
271.91529	90	
272.45885	98	
272.97663	268	1+
273.79035	106	
273.85168	252	1+
273.90113	96	
276.85416	144	
276.96340	250	1+
277.04032	88	
277.52918	88	
277.58860	90	
277.96338	174	1+
278.25182	98	
278.27626	90	
278.57729	98	
278.83421	554	1+
279.83649	394	1+
280.36447	172	
280.89856	84	
285.10175	92	
285.13943	86	
285.59985	92	
285.85698	186	
286.85289	838	1+
286.88158	164	
287.24160	90	
287.51409	110	
288.15579	98	
288.41226	88	
289.85225	314	1+
290.85436	222	1+
290.89482	98	
291.80937	192	
291.93885	88	
292.80715	124	
292.86502	88	
293.10735	136	
293.33354	100	
293.85264	544	1+
294.00041	294	1+
294.27432	100	
296.13933	86	
296.97610	100	
297.80579	334	1+
298.34336	88	
298.62949	90	
298.80871	230	1+
299.05725	260	1+
300.88309	90	
301.51096	96	
301.88083	86	
301.96821	86	
304.77505	186	
304.86527	102	
305.78235	110	
306.03500	144	1+
306.79702	160	
307.78710	88	
307.80151	206	1+
307.87455	92	
307.89714	184	
308.88918	86	
309.08756	94	
309.91534	134	
310.87515	408	1+
312.42309	94	
313.17441	102	
315.29462	90	
315.76064	188	1+
318.10700	92	
319.27958	86	
322.30496	106	
323.24300	162	
325.70779	86	
325.93187	164	
327.18582	112	
328.83402	108	
328.88782	240	
329.86889	92	
331.88903	120	
334.83408	92	
335.88126	124	
336.32229	124	
336.86420	118	
338.74650	102	
339.22331	134	
339.33206	94	
339.74822	88	
340.08775	86	
340.25690	162	
END IONS

###FS:    #m/z: 322.93020 #charge 1+
###MS: 34
###MSMS: 35
BEGIN IONS
TITLE=Cmpd 25, +MS2(322.9302), 28.0-35.0eV, 0.7min #35
RTINSECONDS=43.738
SCANS=34-35
PEPMASS=322.93020	2419266
CHARGE=1+
103.06944	110	
182.52573	90	
191.95961	114	
192.88626	88	
199.96946	114	
205.01436	92	
205.94833	148	
209.94372	240	
210.92654	92	
211.83140	88	
212.01191	92	
212.89683	188	
215.89508	100	
218.00947	104	
218.87144	96	
220.40382	94	
220.89598	86	
221.06779	152	
222.95103	116	
223.95330	86	
224.92400	88	
224.95327	132	
224.97151	192	1+
225.05114	100	
226.39244	84	
227.93199	134	
227.95634	86	
229.89774	100	
230.90501	124	
233.06241	90	
233.95448	168	
234.96906	112	
236.91645	124	
237.06835	182	1+
238.02707	100	
238.94390	128	
239.78583	436	1+
239.90569	144	
240.05667	88	
240.94050	2874	
241.41610	102	
241.94151	2438	
242.00953	88	
242.89595	128	
242.94182	8798	1+
243.82285	288	1+
243.88412	212	
244.18106	88	1+
244.89172	250	1+
244.93917	1948	1+
244.97407	150	
245.14497	92	
246.14365	92	
246.84302	110	
246.97706	290	1+
248.08547	98	
248.83037	96	
248.87525	88	
250.47008	92	
250.58081	96	
250.94696	188	
250.97391	122	
251.07687	188	
251.10626	126	
251.79433	82	
252.06421	84	
252.93472	92	
253.34695	86	
253.71637	84	
253.83464	92	
254.83249	102	
254.90813	152	
255.80125	100	
255.91222	182	1+
257.05611	88	
257.09056	158	
257.79617	96	
258.79723	98	
260.34040	94	
261.83111	174	
261.93372	84	
262.82866	164	
262.90015	192	1+
263.97883	82	
265.05957	282	
265.84316	102	
266.17464	110	
266.24218	86	
266.86556	122	
267.84348	268	1+
268.50100	94	
269.75387	94	
269.80008	110	
269.95681	112	
271.34961	84	
271.80105	112	
272.84240	228	1+
272.88765	86	
272.90377	120	
273.79399	134	
274.81728	124	
274.98409	94	
275.78921	94	
275.80897	178	
276.85711	138	
277.25927	86	
278.85165	258	1+
279.08984	686	1+
280.07860	186	1+
280.26062	86	
280.83656	118	
280.90459	120	
281.26478	84	
282.27614	112	
282.85572	214	1+
283.06837	106	
283.78544	170	1+
283.81785	92	
284.29369	378	1+
285.84336	98	
286.92084	102	
287.79435	136	
289.79027	350	1+
290.01595	84	
290.03288	106	
291.80129	190	
292.81001	236	
293.21786	84	
293.85557	100	
293.87628	90	
294.87429	108	
295.86266	148	
296.81273	310	1+
299.76199	82	
299.78624	244	
300.79410	126	
301.86675	144	
301.89273	92	
301.92504	120	
302.64937	82	
303.00389	82	
304.26627	86	
304.55981	92	
304.87814	156	
304.92167	106	
305.87493	94	
305.91791	84	
306.01476	126	
306.30015	92	
307.28874	660	1+
307.80198	90	
307.89518	116	
308.03370	132	1+
308.29232	554	1+
308.79874	82	
308.86344	314	1+
308.89225	114	
310.30899	236	1+
310.82873	86	
311.88425	260	
312.24525	134	
312.80444	246	1+
312.86947	100	
313.87274	104	
317.11328	84	
318.10057	92	
318.39386	86	
318.92701	90	
320.02874	84	
321.81659	124	
321.88554	128	
322.99016	106	
323.08909	82	
323.24006	298	1+
324.89709	398	1+
325.11607	82	
325.81141	112	
326.10320	182	1+
326.75718	100	
328.19049	126	
END IONS

###FS:    #m/z: 507.84585 #charge 1+
###MS: 34
###MSMS: 36
BEGIN IONS
TITLE=Cmpd 26, +MS2(507.8459), 28.2-35.2eV, 0.8min #36
RTINSECONDS=44.51
SCANS=34,36
PEPMASS=507.84585	157840
CHARGE=1+
196.01692	298	
224.97641	176	
238.06484	226	
248.94353	212	1+
250.97192	256	
251.85603	216	1+
252.07979	146	
252.11828	210	1+
252.88081	144	
257.05253	214	1+
257.86001	178	1+
258.93143	174	1+
265.08726	282	1+
265.93640	230	1+
266.17145	174	
267.16813	234	
267.41154	264	1+
267.88991	190	1+
267.90611	354	1+
268.02373	122	1+
269.12225	288	1+
271.87598	162	
272.85439	428	1+
274.38577	164	
278.82742	244	1+
278.94238	178	1+
279.13513	214	1+
280.85743	302	1+
282.12276	146	
285.93980	216	
287.05637	194	1+
287.13433	202	1+
287.85518	264	
288.87072	386	
288.89522	152	
289.87684	950	1+
290.86441	856	
290.87715	592	1+
292.88162	178	
292.90806	184	1+
293.87382	2840	1+
293.99021	214	1+
295.97404	148	1+
296.81589	404	1+
296.85642	450	1+
297.88742	166	
297.93060	150	
298.87871	456	1+
299.03625	158	
299.85189	146	
300.03757	148	
300.86363	242	
301.84875	174	
302.34261	198	1+
302.88297	190	
303.03916	264	1+
303.09015	218	1+
303.85494	202	
304.16779	164	
305.86380	200	
306.09401	166	1+
307.28416	168	
307.77764	144	
307.88989	852	
308.14265	814	1+
308.87830	300	
308.88423	1366	1+
309.87134	378	
310.16069	590	1+
310.79839	178	1+
311.88309	4598	1+
312.16282	140	
312.36888	222	1+
312.86761	232	
314.81840	226	
314.86421	1240	1+
315.89868	202	
315.98681	152	1+
316.86559	614	1+
316.89201	188	
316.93724	172	1+
317.81389	206	1+
318.98062	200	1+
319.87043	142	
320.01654	140	
320.13244	162	
320.85565	186	
320.89050	142	
320.90362	188	
321.41922	166	
321.98742	142	
322.01591	150	
322.86440	618	1+
322.88286	238	
323.30291	162	
323.81698	260	1+
324.90430	152	
325.85306	354	1+
325.90058	322	
326.88531	726	1+
327.88861	448	1+
328.37107	312	
329.88664	268	
330.82200	272	
330.87942	322	
331.89103	190	
332.87685	1078	1+
332.90196	348	
333.01670	152	
333.85772	308	1+
334.39237	222	
334.89613	202	
335.84353	200	
335.90237	382	1+
336.00426	160	
336.94735	344	1+
336.97984	142	
337.87747	602	1+
339.91185	198	1+
340.89092	174	
340.99668	272	1+
341.91300	156	1+
342.87573	162	
343.87201	356	1+
343.96616	148	
346.88015	160	
346.96694	212	
347.07080	210	1+
347.77594	198	1+
348.90362	148	
349.18637	232	1+
350.14256	388	1+
350.80028	154	
350.84268	192	
350.88872	858	1+
350.95738	156	
351.06858	196	
351.15997	142	1+
351.85950	186	
352.91008	426	1+
353.13954	236	1+
353.84979	596	1+
354.88666	660	1+
354.90987	194	
355.13250	178	
355.19821	154	
355.88968	560	1+
355.91966	146	
356.11419	202	1+
361.85757	214	1+
363.86503	238	1+
363.96815	272	1+
364.71188	350	1+
364.79908	264	1+
364.84280	268	
364.90356	422	1+
364.94266	164	1+
365.04195	142	
365.85442	144	
366.70572	830	1+
366.77573	200	1+
366.84125	870	1+
367.07526	100	1+
367.70818	704	1+
367.73423	160	1+
368.31297	172	
368.35047	242	1+
368.90273	628	1+
369.71528	238	
369.83680	666	1+
372.04686	140	
372.73395	144	
372.95444	168	1+
373.72275	194	
373.83582	302	
373.90114	142	
373.99474	130	1+
374.79021	182	1+
374.81665	148	
374.89345	150	
376.35867	246	1+
376.88900	266	
379.10149	248	1+
379.72700	326	
380.00920	172	
380.10630	206	1+
380.72302	194	
380.76275	170	
380.85591	454	1+
381.90271	140	
381.97735	198	1+
382.73984	144	
383.89004	530	1+
384.85083	1898	1+
384.89186	396	1+
386.39124	372	1+
386.74630	254	
387.71931	326	1+
387.84917	700	1+
389.19768	316	1+
389.71022	268	1+
389.91457	272	1+
390.08569	146	
390.84286	822	
391.83033	1296	1+
392.83011	888	1+
392.86420	364	
393.08127	258	1+
393.12868	184	1+
393.80562	582	1+
393.85338	164	
394.78294	220	
394.83349	302	
395.84136	194	
395.86628	158	
396.37671	256	1+
397.73894	180	
397.85973	398	1+
398.72687	754	1+
398.86308	338	1+
398.90741	260	1+
399.78877	204	1+
400.21308	230	
402.86528	1426	1+
403.39729	200	1+
404.04181	182	1+
404.78543	196	1+
405.72809	168	
405.85850	426	
405.87116	490	
405.90867	144	
406.85717	438	
407.72743	154	
407.86765	1332	
408.85458	2174	1+
409.72752	282	
410.08169	302	1+
410.73257	268	
410.83893	1584	1+
411.80877	466	1+
412.21635	160	
412.72973	516	
412.84652	660	1+
412.88897	166	
413.06904	464	1+
415.87229	300	
416.16518	146	
416.87819	160	
417.73392	248	1+
417.81138	300	1+
418.85349	602	1+
421.11835	176	1+
421.88311	374	
422.34112	240	1+
422.79558	194	1+
422.88155	214	
423.86867	290	
424.09640	176	1+
424.86437	230	
424.88403	172	
425.74292	202	
425.88196	378	
426.75854	214	
426.86108	2048	1+
426.93727	242	
427.73444	1224	1+
427.78312	210	1+
428.09888	232	1+
428.84821	1846	1+
428.88440	288	
429.40501	232	1+
430.73877	422	1+
431.86656	954	1+
432.86941	632	1+
434.89096	338	1+
435.75808	142	
435.86145	178	
436.73940	144	
436.86781	142	
439.87615	422	1+
439.88946	664	1+
440.74705	170	
440.86041	262	1+
441.11217	234	1+
442.68531	154	
442.83583	190	1+
444.87318	2650	1+
445.20959	154	1+
445.74020	566	1+
445.76456	192	
446.74272	326	1+
446.87573	430	
447.83273	216	1+
447.88858	206	
448.89551	196	
449.87802	936	1+
450.76637	230	1+
456.78436	202	1+
457.90685	480	1+
459.76853	150	
462.13629	154	1+
462.88249	1412	1+
463.70761	212	1+
466.76630	246	1+
467.88828	1034	1+
468.78097	296	1+
468.91432	154	
472.33734	182	
472.41833	138	1+
473.78730	246	1+
474.31409	142	
479.78707	184	1+
485.89976	558	1+
486.79839	298	1+
487.80399	210	1+
489.14828	202	1+
492.79298	140	1+
497.72898	166	1+
499.28036	148	
501.24635	214	1+
503.44447	216	1+
503.48219	186	1+
504.23966	166	
504.44466	146	1+
504.47029	174	1+
504.79718	316	1+
505.79896	216	1+
506.81306	170	1+
508.29785	170	1+
508.91556	198	1+
509.78263	146	
509.85872	360	1+
END IONS

###FS:    #m/z: 336.94629 #charge 1+
###MS: 34
###MSMS: 37
BEGIN IONS
TITLE=Cmpd 27, +MS2(336.9463), 28.0-35.0eV, 0.8min #37
RTINSECONDS=45.2825
SCANS=34,37
PEPMASS=336.94629	151570
CHARGE=1+
182.86689	116	
196.16424	100	
206.97687	266	1+
209.88411	248	1+
210.89924	176	1+
211.94440	5546	1+
212.87730	1368	1+
213.93927	1928	1+
214.89665	136	
215.88628	678	
217.85746	166	
217.88243	146	
218.84314	208	1+
221.03312	90	
222.96718	92	
223.96256	186	1+
224.97552	136	1+
226.97312	118	
228.89351	196	
229.95506	4470	
230.83887	94	
230.88784	2664	1+
230.95760	170	
231.10171	136	
231.94972	2098	1+
232.39557	92	
233.82923	100	
233.89708	412	
233.94879	412	1+
234.07434	220	1+
234.83436	144	
234.89320	814	1+
235.86373	148	
235.89275	488	1+
235.94771	96	
236.08959	196	1+
236.20351	104	
236.97581	84	
240.50473	94	
240.84030	114	
240.93833	118	
241.04972	170	
245.56445	88	
246.49850	84	
246.97829	98	
247.80156	90	
247.90952	94	
247.96615	978	
248.10708	100	
248.85231	96	
248.90106	530	
249.04440	88	
249.78681	92	
249.96181	284	
250.82760	282	1+
250.96863	118	
251.07180	142	
251.78807	94	
251.84480	114	
251.88290	156	
251.96219	206	
252.97093	3234	1+
253.09133	116	
253.83357	182	
253.90697	426	1+
254.09136	338	
254.84539	134	
254.92133	116	
254.94311	84	
254.96678	1402	1+
255.07434	126	
255.16732	98	
255.85650	86	
256.84763	84	
256.89091	86	
256.91730	124	
256.96339	366	1+
258.84678	180	1+
258.87616	118	
258.90354	100	
259.15181	130	1+
260.82398	122	
261.16144	100	
261.83242	196	
262.84745	182	
263.79601	292	1+
264.93553	98	
265.85574	86	
267.25102	88	
267.84466	116	
268.84320	416	
269.79547	196	1+
269.84041	266	
269.91831	176	1+
270.84988	470	
270.97992	322	
270.99418	96	
271.39618	96	
272.38538	94	
272.91555	94	
272.94155	86	
273.79497	190	1+
273.85115	196	
273.90269	86	
273.98010	152	1+
274.85879	86	
274.89765	102	
276.85560	244	
277.08973	94	
277.83931	102	
278.83564	256	
279.05607	88	
279.83767	132	
279.88867	86	
281.85882	116	
283.05056	96	
283.78904	100	
285.79283	84	
285.85105	210	
286.07295	84	
286.81582	242	1+
286.84900	838	1+
287.17057	86	
288.40623	92	
288.49767	94	
289.04021	86	
289.07487	166	
290.88348	102	
290.93152	240	1+
291.85781	436	1+
292.86117	266	1+
293.10576	138	
293.44910	110	
293.95235	86	
294.10966	130	
294.18814	96	
294.30583	86	
294.85403	128	
294.87019	90	
294.90361	96	
295.40038	98	
295.84175	160	1+
295.99376	188	
296.85530	160	
297.01279	142	
298.80688	140	
299.92530	92	
300.74889	86	
302.80086	122	
303.79967	88	
303.94734	158	
304.86081	180	1+
304.89414	114	
305.04011	88	
305.12423	92	
305.53386	94	
305.82350	90	
306.88297	178	
307.52124	84	
307.80072	86	
308.87462	84	
309.81085	252	1+
309.98150	90	
310.86751	176	
311.39079	104	
311.87724	130	
312.86455	160	1+
313.03976	90	
313.94433	84	
317.04943	104	
317.36486	98	
319.10644	106	
320.85366	108	
321.81890	150	
322.10435	84	
323.15371	96	
323.82726	240	1+
324.89389	130	
324.97198	100	
326.59711	90	
327.15496	234	1+
327.43182	90	
327.77833	100	
329.87222	134	
330.88928	140	
333.06718	218	1+
333.79411	264	1+
334.29392	132	
334.35593	92	
334.77156	116	
338.77728	246	1+
339.82801	186	1+
340.96253	100	
END IONS

###FS:    #m/z: 322.93043 #charge 1+
###MS: 38
###MSMS: 39
BEGIN IONS
TITLE=Cmpd 28, +MS2(322.9304), 28.0-35.0eV, 0.8min #39
RTINSECONDS=48.948
SCANS=38-39
PEPMASS=322.93043	2763938
CHARGE=1+
100.14600	84	
141.69246	80	
181.02739	94	
190.86182	98	
190.93170	162	
192.88829	142	
193.03623	96	
194.87980	78	
196.88158	214	1+
203.88298	78	
205.94997	104	
212.89039	80	
218.88047	98	
219.05600	132	
219.09516	92	
220.86648	130	
221.06961	82	
221.93788	76	
222.94891	238	1+
225.99151	82	
226.21331	88	
226.94708	80	
227.04298	84	
227.92907	118	
228.91004	130	
229.89944	80	
230.88837	184	
231.96754	78	
232.89917	132	
233.40001	100	
235.09504	78	
235.86757	84	
236.44317	114	
236.54909	88	
236.83078	92	
238.83285	122	
238.93894	326	
239.07809	106	
239.89558	124	
239.90646	126	
240.81979	126	
240.94003	4348	
241.78836	84	
241.80737	80	
241.94168	2726	
242.94142	8490	1+
244.78929	118	
244.82664	146	
244.93985	2798	1+
246.18240	78	
246.97505	332	
247.87393	86	
248.84044	170	
248.97060	82	
249.43566	92	
249.85143	80	
250.12819	94	
251.10231	86	
251.79273	180	1+
251.92208	98	
252.82608	220	1+
252.87198	82	
253.23335	86	
253.99398	94	
254.37788	92	
254.87799	118	
255.06276	94	
255.11851	110	
256.90654	154	
258.80568	182	1+
258.84698	104	
258.91957	98	
258.97477	182	
262.82920	150	
262.87475	90	
262.93653	78	
263.82794	174	
263.84350	78	
263.97921	332	1+
264.23295	134	
266.11583	108	
268.04022	78	
268.05965	78	
269.80073	160	
270.11487	78	
270.79959	84	
271.84452	326	1+
271.91600	88	
272.52254	80	
272.78961	274	1+
272.82916	120	
272.84964	238	1+
274.46924	84	
274.94725	86	
275.80935	362	1+
275.90858	114	
276.42580	84	
276.84026	148	
279.02765	178	1+
279.09212	908	1+
280.14274	138	
280.81194	88	
280.92224	84	
281.09991	82	
281.99339	82	
282.02960	144	
283.06606	298	
283.79091	292	1+
283.86749	78	
283.96619	110	
284.29437	166	
284.85496	238	1+
285.43592	80	
288.05387	78	
288.89858	90	
289.26142	88	
289.79194	98	
289.87659	130	
290.78823	78	
290.84602	114	
290.90112	96	
291.26398	282	1+
291.80598	198	
292.26693	234	1+
292.80381	108	
295.86274	80	
295.91766	102	
296.12863	88	
297.11538	132	
297.85948	130	
299.78311	126	
300.33156	86	
300.78673	104	
300.80251	262	1+
300.87681	128	
301.87472	124	
302.09297	144	
302.84994	94	
302.86256	150	
304.87767	78	
305.39870	86	
305.80904	82	
306.30277	86	
306.88410	130	
307.79498	174	
307.88574	186	
308.30046	78	
309.29937	84	
310.30716	234	
310.87798	236	
310.91465	110	
311.75275	80	
312.79445	80	
312.82261	136	
314.81654	118	
314.84812	146	
314.87002	98	
316.18067	92	
316.97375	80	
317.00643	92	
319.88873	128	
320.93412	98	
321.10549	102	
321.82767	80	
323.24001	172	1+
323.88379	84	
324.86491	96	
324.89355	132	
325.45502	86	
327.82080	152	
END IONS

###FS:    #m/z: 507.84617 #charge 1+
###MS: 38
###MSMS: 40
BEGIN IONS
TITLE=Cmpd 29, +MS2(507.8462), 28.2-35.2eV, 0.9min #40
RTINSECONDS=49.72
SCANS=38,40
PEPMASS=507.84617	165316
CHARGE=1+
199.88831	198	
222.97334	178	
224.97508	156	
228.11291	254	
230.84645	154	
234.89172	230	1+
241.08400	146	
244.89346	272	1+
248.85332	202	
250.96797	458	
251.10284	148	1+
252.04218	194	1+
255.10461	160	
257.81857	174	
262.92853	138	
266.96275	140	
267.80144	190	
267.89871	134	
268.97136	204	
270.86048	140	
270.92753	144	
274.85029	268	1+
275.88225	144	
276.99598	148	
277.04250	144	
277.83355	308	1+
278.93010	244	1+
280.89443	140	
280.90696	162	
285.92266	140	
285.94013	168	
287.84945	350	
287.99704	214	1+
288.03026	246	1+
289.87855	562	
289.92653	210	1+
290.86517	630	1+
291.11603	138	
292.13175	140	
293.87499	2152	1+
295.85835	204	
296.06498	130	1+
296.85041	342	1+
296.88080	188	
297.80515	302	1+
298.85098	146	
300.86017	312	
301.85252	260	1+
302.36775	142	
303.86878	168	
305.84992	194	
305.86260	208	
306.12511	146	
306.85806	156	
307.20794	146	
307.84140	240	1+
307.88983	690	
308.14073	316	
308.88588	1008	1+
309.15245	878	1+
309.81057	194	
309.86990	440	1+
309.88908	640	1+
309.99169	136	
310.15750	640	1+
311.88339	3538	1+
312.06280	148	1+
312.17008	168	
312.80833	152	
314.86458	1048	
315.86252	1172	1+
316.88771	266	
317.89705	144	
318.85662	378	1+
318.88499	204	
322.35666	150	
322.88767	234	
323.86203	474	1+
324.90254	152	
325.85570	272	1+
325.87433	978	1+
325.90091	244	
326.80482	152	
326.88262	828	1+
327.03848	212	1+
327.34626	148	
329.89301	220	
330.87674	218	
330.91526	134	
331.87724	170	
331.89573	188	
332.01754	136	
332.87342	772	1+
332.90839	232	1+
333.13054	144	
333.85129	200	
333.89407	564	1+
334.84132	332	1+
334.87245	138	
335.84561	278	1+
335.95021	370	1+
336.81977	264	1+
336.87169	194	
336.88867	182	
337.88279	232	
338.88226	144	
339.88327	200	
340.16633	134	1+
340.43003	240	1+
340.86349	144	
342.88088	244	
343.87802	142	
345.76494	138	
345.87418	200	
347.09309	160	
347.82429	216	1+
347.99289	200	1+
349.76171	208	1+
349.86488	134	
350.83223	168	
350.88763	428	
350.95182	144	
351.85797	180	
352.89407	456	1+
352.90943	266	
353.85045	514	1+
354.02394	172	
354.90589	264	1+
355.89035	252	
356.88677	262	1+
358.78522	174	
360.76059	216	1+
360.97712	138	
361.82890	312	1+
361.89997	182	
365.92094	130	1+
366.79330	150	
366.80631	152	
366.83964	632	1+
367.70955	324	
367.81848	144	
367.84258	360	1+
368.71042	180	
368.89285	318	1+
369.83562	780	1+
370.17467	138	
370.78386	188	
372.83379	144	
373.71994	406	
373.80874	320	1+
373.90501	346	1+
375.19608	142	
376.88934	146	
380.71909	924	1+
380.85245	140	
382.18313	154	
382.89543	404	1+
383.39534	152	
383.79885	146	1+
383.86069	154	
384.85011	1984	1+
385.89612	138	
387.84945	574	1+
389.71534	520	1+
389.86376	160	
390.84350	376	
391.84242	786	
392.78626	154	
392.82564	1120	1+
392.86195	356	
392.88744	146	
394.17391	180	1+
394.77836	170	
394.79957	212	
394.83804	438	
395.06153	202	1+
396.40530	160	
397.13170	182	1+
398.72690	820	1+
398.80371	276	1+
401.24227	138	
402.86336	442	
403.87341	336	
404.77187	216	1+
404.87771	288	
405.87134	428	
405.90311	340	1+
406.21012	168	
406.85768	360	
407.73814	142	
407.86674	1558	
408.25567	284	1+
408.85599	2112	1+
409.72945	554	1+
410.83879	1300	1+
411.67570	142	
411.81647	148	
411.87835	198	1+
412.73392	182	
412.84662	1130	1+
413.07619	324	1+
413.74348	184	
413.87608	294	
415.87314	488	1+
416.81513	212	1+
418.84940	152	
421.39678	166	
421.88310	276	
422.88610	146	
423.82445	228	1+
423.87249	670	1+
424.05739	176	1+
425.74328	168	
425.76903	254	1+
425.89929	154	
426.82012	148	
426.86043	840	
427.72991	262	
427.86020	594	
427.94020	206	1+
428.08395	252	
428.72715	274	
428.74520	220	
428.84680	1446	1+
428.88704	838	1+
429.10487	134	
430.73939	474	1+
430.86183	1486	1+
431.86893	1014	1+
435.86606	276	1+
439.73765	232	1+
439.89297	564	1+
442.09734	136	
443.75518	150	
444.87255	2412	1+
445.74230	416	1+
446.16822	144	
446.88021	436	
448.89225	330	
449.87847	446	
450.88513	202	
452.36288	172	1+
457.90640	560	1+
460.91747	168	
462.88538	994	1+
465.75989	176	1+
467.88919	1254	1+
469.77457	362	1+
469.89483	168	
476.77199	218	1+
479.65491	128	1+
481.79120	146	1+
485.89888	1048	1+
493.07326	252	1+
503.99390	94	1+
504.23591	156	
504.80218	132	1+
507.48085	152	1+
510.24712	302	1+
END IONS

###FS:    #m/z: 359.96214 #charge 1+
###MS: 38
###MSMS: 41
BEGIN IONS
TITLE=Cmpd 30, +MS2(359.9621), 28.0-35.0eV, 0.9min #41
RTINSECONDS=50.492
SCANS=38,41
PEPMASS=359.96214	119558
CHARGE=1+
108.87870	102	
177.93326	90	
179.09805	90	
195.88629	298	1+
199.37754	88	
209.94432	534	
221.89273	98	
222.95333	810	
223.95360	460	
224.89205	138	
224.94766	1662	1+
225.97744	208	
226.39043	94	
226.88508	92	
226.94736	4896	1+
226.96917	176	
227.92983	268	
228.39386	90	
228.94229	4854	
229.94043	148	
232.94067	196	
232.96123	92	
233.95963	216	1+
234.02885	102	
235.84212	114	
239.42463	88	
240.09947	106	
240.93981	344	
240.96298	1124	1+
241.59348	88	
241.78538	108	
241.83784	92	
241.94048	330	
242.95807	332	1+
244.95805	1770	1+
245.44305	90	
245.94190	244	
246.80704	92	
246.95330	2466	1+
246.97661	162	
248.04075	106	
248.80419	200	
250.91001	118	
250.94963	352	
250.97217	214	
251.07819	106	
251.10519	308	1+
251.79790	126	
251.96902	94	
252.87521	90	
252.95601	252	
253.13167	94	
255.97636	92	
256.86766	108	
257.07192	96	
257.80284	92	
257.93907	106	
258.84342	104	
258.97287	350	
259.80487	126	
260.83860	204	1+
260.93161	96	
260.96894	530	1+
263.83411	100	
265.81165	90	
265.91856	118	
265.97446	134	
266.81689	428	1+
267.78384	116	
267.97311	448	1+
268.95807	276	
269.04025	98	
269.11933	192	1+
269.96837	272	
270.84032	302	1+
270.89050	102	
271.02570	88	
271.10691	98	
271.58632	100	
273.35966	88	
273.79232	146	
273.96630	106	
274.52608	94	
276.85948	258	1+
277.44730	100	
278.42574	90	
278.79719	186	
279.05825	126	
279.79342	702	1+
279.89686	112	
280.79573	580	1+
280.86172	124	
281.37606	88	
281.87560	122	
281.99544	108	
282.05387	136	
282.28173	112	
282.80415	144	
283.49742	92	
283.93373	130	
284.14506	102	
284.80447	88	
284.82429	654	1+
285.87777	110	
286.03567	108	
286.11542	138	
286.79612	88	
286.82117	88	
290.88152	116	
290.90124	92	
290.97251	136	
291.13078	90	
292.78240	146	
294.03416	92	
294.58600	88	
294.86859	164	
295.02193	194	1+
296.80802	484	1+
296.88650	110	
297.11028	110	
297.90639	88	
298.80454	1332	1+
298.87461	142	
299.86909	164	
301.07469	88	
301.78070	120	
301.84762	130	
301.94903	94	
302.80628	100	
302.87198	246	1+
302.94620	100	
303.42306	100	
303.87502	302	1+
304.16000	88	
305.80851	132	
307.83525	160	1+
309.78968	136	
309.81787	96	
309.86306	112	
310.05294	94	
310.87168	236	1+
312.04780	96	
313.39822	88	
316.81329	206	
316.94682	90	
318.28452	94	
318.78868	90	
318.93656	206	
319.02949	92	
319.80961	130	
321.83783	230	1+
322.78245	92	
323.01446	118	
323.15792	184	1+
324.02700	96	
326.82532	88	
326.89644	124	
327.85512	140	
329.83137	88	
332.91826	90	
334.94656	92	
335.94209	552	1+
336.78069	94	
336.94603	474	1+
337.06674	90	
337.22272	112	
338.16126	100	
338.82040	108	
340.93967	88	
343.37692	98	
344.10757	88	
351.89796	108	
353.76316	100	
354.19161	134	
356.77116	138	
358.70886	104	
358.77992	92	
361.28656	92	
362.75827	88	
363.95437	148	
END IONS

###FS:    #m/z: 322.93029 #charge 1+
###MS: 42
###MSMS: 43
BEGIN IONS
TITLE=Cmpd 31, +MS2(322.9303), 28.0-35.0eV, 0.9min #43
RTINSECONDS=54.1635
SCANS=42-43
PEPMASS=322.93029	2261726
CHARGE=1+
182.87446	90	
186.93831	84	
190.93331	122	
192.88921	292	
194.91084	94	
196.88375	138	
204.95208	90	
205.94998	306	
208.01604	90	
210.92108	108	
211.84029	96	
212.87834	180	
214.89601	132	
215.88978	178	
216.88817	108	
217.86983	82	
219.00784	84	
219.92806	84	
220.87004	74	
220.88717	76	
221.42597	74	
221.93215	82	
222.95070	252	
223.41822	80	
223.96032	384	
224.96507	212	
226.81736	248	
227.93223	166	
228.82494	100	
228.84182	220	1+
231.87168	84	
232.82008	196	1+
233.03231	90	
233.91576	260	
234.05683	92	
234.10035	74	
235.96197	74	
236.43745	92	
236.89844	74	
237.05275	94	
237.79134	74	
237.96744	110	
238.06006	74	
238.86227	74	
239.06552	148	
239.08279	128	
239.78827	334	1+
239.89408	90	
240.82432	106	
240.94064	4926	
241.04019	80	
241.65074	80	
241.93935	12012	1+
242.06705	98	
242.82627	92	
242.94137	7596	1+
243.18360	124	1+
244.14219	80	
244.84884	88	
244.87884	96	
244.93939	1808	1+
245.83762	90	
246.78568	82	
246.97666	192	
247.85616	120	
248.85909	92	
250.41399	90	
250.79873	74	
250.95182	138	
251.05706	76	
251.11394	76	
251.88896	86	
251.92624	240	1+
253.08484	78	
253.78669	74	
255.10690	88	
256.01185	92	
256.50136	108	
257.79974	306	
258.82994	136	
259.11356	74	
259.80989	76	
260.83494	174	
261.01080	74	
261.47687	86	
261.82912	418	1+
262.95039	78	
263.17551	90	
263.85696	140	
264.15246	84	
265.05682	90	
265.85661	172	
267.79631	148	
267.88357	74	
268.80292	80	
268.86101	88	
268.93162	76	
269.79997	200	1+
270.16776	74	
271.84910	146	1+
271.86357	74	
274.79962	222	1+
275.43231	92	
275.84635	72	
275.87682	78	
276.81592	86	
276.84309	130	
276.94251	72	
277.02522	98	
277.83410	112	
277.91217	74	
278.09408	74	
278.13115	98	
278.36247	80	
279.01326	74	
279.09179	1048	1+
279.82715	86	
280.12904	72	
280.81004	102	
281.15958	78	
282.02731	80	
282.82831	92	
283.28677	452	1+
283.87197	110	
284.15870	92	
284.29138	378	1+
285.64129	78	
286.02751	90	
287.79164	278	1+
287.86001	78	
289.86446	138	
290.80189	438	1+
290.86976	74	
291.80508	364	1+
292.96127	126	
293.53111	82	
293.84461	94	
293.87987	154	1+
294.17789	106	
295.81855	74	
295.83716	76	
297.88018	76	
297.92050	148	
299.84463	122	1+
300.91285	76	
301.87319	364	1+
302.74982	136	
304.81521	106	
305.80693	104	
306.88309	86	
307.03789	80	
307.30260	76	
307.80136	208	1+
307.89141	148	
308.29290	164	
308.86958	236	1+
308.88678	142	
310.07473	90	
310.81929	86	
311.88674	238	
311.92653	76	
312.80664	116	
312.87035	324	1+
313.84872	210	1+
314.81929	200	
315.02416	82	
316.77220	92	
319.89232	96	
319.93392	74	
320.61969	78	
322.23601	144	1+
323.81319	78	
324.72634	142	
324.89042	390	1+
325.28869	78	
325.82843	188	1+
325.87835	224	1+
326.85224	80	
327.96715	76	
END IONS

###FS:    #m/z: 340.94103 #charge 1+
###MS: 42
###MSMS: 44
BEGIN IONS
TITLE=Cmpd 32, +MS2(340.9410), 28.0-35.0eV, 0.9min #44
RTINSECONDS=54.9355
SCANS=42,44
PEPMASS=340.94103	842178
CHARGE=1+
125.41646	98	
189.86210	186	
192.92714	122	
193.00235	82	
199.86836	106	
200.46989	92	
204.94538	96	
205.94720	132	
207.87368	86	
208.93567	214	1+
210.44691	110	
213.16158	104	
213.87973	190	
213.89281	184	
213.93983	1378	1+
215.88660	746	1+
215.93787	330	
217.88039	410	1+
220.39270	84	
222.00356	86	
223.40529	94	
224.97859	92	
226.20015	84	
226.89919	188	1+
226.97089	92	
230.88711	592	1+
231.21198	88	
231.95100	1478	1+
232.08415	94	
233.89647	524	1+
233.94970	214	
235.89093	104	
235.94581	130	
236.89452	106	
237.86826	86	
238.84073	116	
238.88899	100	
239.85040	90	
239.93756	86	
240.95802	88	
241.12610	84	
242.94545	188	
243.83351	174	
243.96400	90	
244.95782	128	
246.97409	100	
248.90054	112	
249.12367	84	1+
249.80991	92	
249.96055	546	1+
251.82467	86	
251.95728	158	
253.71631	106	
253.83038	192	1+
254.94228	86	
254.96666	676	1+
255.07539	122	
255.44430	108	
255.90919	112	
255.94503	92	
255.99987	82	
256.07796	138	
256.85415	94	
256.92287	82	
256.96052	284	
257.80214	90	
258.44826	92	
258.84356	156	
258.91217	150	
258.96537	190	
259.84681	122	
259.86533	96	
259.95542	114	
260.83033	318	1+
261.43050	154	
261.47887	84	
263.00366	208	
264.86348	128	
265.92767	84	
266.85684	150	
266.99683	150	
267.17450	84	
267.79930	90	
267.91353	104	
268.95564	100	
269.79822	88	
270.85497	120	
272.85088	154	
272.93366	274	
272.97908	158	
273.85115	108	
275.05595	102	
275.80978	306	1+
276.17619	184	1+
276.41935	150	
276.85787	686	1+
276.95223	94	
277.96509	108	
278.84836	268	1+
280.87777	160	1+
281.27524	88	
282.27523	84	
282.85482	84	
284.79926	88	
287.80962	84	
287.88855	216	1+
287.93086	94	
289.78708	142	
290.78788	246	1+
290.86134	120	
291.00820	82	
292.26221	86	
292.93608	102	
293.06224	86	
293.84906	114	
294.26820	86	
294.85821	164	1+
295.05004	84	
296.83649	120	
296.97598	120	
298.86520	84	
299.06385	142	
299.78631	106	
299.87316	144	
300.78631	146	
300.87255	106	
301.85484	170	1+
301.90437	102	
302.03436	114	
302.86930	92	
304.78957	88	
304.81495	84	
304.84092	90	
305.21600	92	
305.87423	152	
306.27673	86	
306.88513	100	
307.29149	296	1+
308.29509	202	1+
308.31136	134	
308.91040	88	
308.92583	84	
310.11157	84	
310.87302	100	
311.87972	142	
312.88241	190	
316.01031	84	
317.76777	94	
318.40476	82	
319.13177	138	
320.76778	134	
320.84835	88	
324.23915	120	
325.94179	114	
326.69202	108	
327.05033	82	
328.03173	84	
328.19033	118	
328.61483	84	
328.88495	112	
328.90553	92	
329.32534	88	
330.05420	84	
330.81093	224	
330.88509	114	
333.94125	90	
335.08012	86	
336.94343	100	
338.30576	86	
338.60186	84	
340.41192	84	
340.90612	116	
341.79716	100	
344.18752	190	1+
344.21784	92	
END IONS

###FS:    #m/z: 363.95698 #charge 1+
###MS: 42
###MSMS: 45
BEGIN IONS
TITLE=Cmpd 33, +MS2(363.9570), 28.0-35.0eV, 1.0min #45
RTINSECONDS=55.7075
SCANS=42,45
PEPMASS=363.95698	360100
CHARGE=1+
178.94536	86	
186.93669	86	
187.86842	152	
189.86326	624	1+
191.85859	590	1+
193.46987	94	
196.88015	162	
196.89562	92	
207.40658	84	
209.86835	96	
209.94378	1040	1+
210.88222	272	
212.87877	2194	1+
213.99617	118	
214.89863	156	
216.91554	112	
219.41334	94	
221.20469	84	
222.95196	910	
223.89482	216	1+
224.95027	746	1+
225.96780	100	
226.94709	5714	1+
228.89472	708	1+
228.94279	5564	1+
229.52544	88	
230.79055	122	
230.88936	4082	1+
232.88513	488	1+
233.03665	92	
233.56815	136	1+
234.88150	236	1+
234.93324	88	
236.82671	92	
237.05466	122	
238.94003	122	
240.82125	140	
240.89011	92	
240.94236	1294	
240.96314	804	
241.00220	226	1+
241.12029	84	
241.94072	1842	1+
242.82238	356	1+
242.94268	1084	1+
243.82529	230	1+
244.16349	90	
244.95799	2820	1+
245.83315	162	
245.94227	624	
246.80899	94	
246.85784	118	
246.90768	166	
246.95238	2620	1+
246.97910	94	
247.87894	90	
248.80231	182	
248.90012	958	1+
249.53353	98	
249.97126	200	1+
250.79535	262	1+
250.89210	90	
252.82994	212	1+
252.88893	134	
253.78684	84	
253.90232	88	
253.95497	90	
254.55007	84	
257.46187	90	
258.85580	120	
258.97379	296	1+
259.94029	130	
260.44173	130	
260.90464	106	
260.96972	720	1+
262.83311	104	
263.84589	160	
264.82316	214	
265.97176	190	
266.63083	96	
266.78657	106	
266.81488	268	
266.94397	194	
267.10037	108	
267.78882	228	1+
267.81132	166	
267.97565	424	1+
269.96969	454	
269.99312	228	1+
270.80623	144	
272.05566	88	
272.42039	86	
273.92303	164	
275.05759	86	
275.34483	94	
276.18060	90	
277.40272	84	
277.85703	104	
278.24880	102	
278.79869	182	
278.84491	104	
278.92227	94	
279.10121	278	
280.38212	100	
280.79284	794	1+
282.42334	106	
283.06729	266	
283.10045	84	
283.79117	290	
283.84908	100	
284.02052	96	
284.79467	124	
284.82429	204	
284.93708	98	
285.79666	94	
285.82608	106	
285.84595	688	1+
286.93321	240	1+
288.80601	86	
290.78270	216	1+
291.49005	138	
292.95091	106	
293.05620	116	
293.86918	168	1+
294.37163	100	
295.91968	112	
296.80822	216	
296.94159	162	
297.81100	212	
297.88732	90	
298.80188	924	1+
299.85524	92	
300.07229	84	
300.77016	202	1+
300.79895	560	1+
300.86207	134	
300.97906	90	
301.52041	88	
301.79933	334	1+
301.86139	554	1+
303.24968	84	
303.72709	118	
303.80717	376	1+
303.85523	1124	1+
303.87814	114	
303.91883	142	1+
305.83289	144	
305.95655	96	
306.03394	102	
306.11132	96	
306.88305	298	1+
308.14901	106	
309.87106	114	
311.86007	210	
312.41943	112	
312.87534	132	
312.89117	148	
314.82374	86	
316.40087	88	
316.81995	150	
318.12655	148	
318.93969	94	
319.82312	282	1+
320.80312	134	
321.77271	92	
321.81855	640	1+
321.88525	88	
322.86780	110	
322.92681	200	
323.68286	84	
324.02344	190	1+
324.44991	98	
324.80850	86	
324.88196	380	1+
325.88814	258	1+
326.13314	98	
326.87414	326	1+
327.04850	90	
327.82530	234	1+
327.94524	86	
328.10603	148	1+
328.89194	140	
331.89047	202	1+
333.75201	98	
334.88039	132	
334.90195	112	
336.94404	258	1+
337.83471	176	
338.31681	98	
339.82799	330	1+
339.84940	190	
340.94351	92	
345.71202	198	1+
348.16931	86	
349.31686	146	
350.18400	112	
350.32997	148	1+
351.81747	84	
356.77790	140	
357.32042	98	
358.71156	180	1+
363.71980	88	
363.84194	90	
364.21220	84	
365.82861	98	
366.78269	316	1+
367.76398	128	
368.10127	84	
END IONS

###FS:    #m/z: 340.94101 #charge 1+
###MS: 46
###MSMS: 47
BEGIN IONS
TITLE=Cmpd 34, +MS2(340.9410), 28.0-35.0eV, 1.0min #47
RTINSECONDS=59.393
SCANS=46-47
PEPMASS=340.94101	749978
CHARGE=1+
150.98413	86	
169.73825	88	
181.08873	84	
189.86300	266	
189.89795	94	
190.93624	178	
191.07771	86	
192.92631	174	
193.87323	90	
196.88611	200	
197.88246	86	
205.94843	188	
206.41040	84	
208.88352	148	1+
208.93903	114	
208.95881	136	
212.88134	124	
212.94803	92	
213.88015	136	
213.93987	946	
215.88664	826	1+
215.93788	98	
216.41152	90	
217.88331	394	
219.88536	140	
220.87804	114	
222.95319	478	1+
222.96953	98	
224.06391	170	
224.97148	120	
225.02528	106	
225.85643	114	
225.88836	232	
226.89762	92	
226.94481	332	1+
228.89500	168	
230.88560	748	1+
231.95066	1006	
233.40308	150	
233.83551	154	
233.90197	190	
234.96899	102	
235.89612	224	
238.88960	114	
240.03845	96	
240.93263	94	
240.95833	126	
241.03453	164	
241.40244	90	
241.84709	128	
241.90150	96	
241.94227	254	1+
243.83004	124	
245.09132	88	
245.83379	132	
246.97415	190	
247.92035	146	
248.90024	152	
249.96397	172	
250.14970	88	
250.33596	90	
251.95891	174	
253.00113	120	
253.90498	114	
254.09576	86	
254.96711	314	
255.07557	410	1+
255.78580	88	
255.80740	86	
255.96210	158	
256.83407	118	
256.84942	134	
256.91584	84	
257.79885	126	
257.85722	120	
258.06696	86	
258.84700	228	
258.87286	120	
258.91006	104	
259.85562	144	
259.88472	88	
259.95829	130	
261.40752	102	
261.85007	124	
262.83113	102	
262.93842	82	
262.96632	88	
264.53570	88	
265.85712	172	
266.42041	84	
266.84727	136	
267.80035	126	
268.00417	86	
268.84159	92	
269.11698	88	
269.79406	92	
272.84650	128	
272.91396	114	
272.93539	232	
272.97718	118	
276.38482	84	
276.84930	148	
277.86130	128	
278.15139	88	
278.85186	680	1+
279.90950	84	
280.03867	146	
281.87579	188	1+
282.38602	84	
283.37345	104	
283.78891	132	
284.79623	108	
286.85562	118	
286.90431	104	
287.80414	120	
288.86049	86	
290.13938	100	
290.41117	90	
290.78835	130	
290.85661	118	
292.86855	208	
293.84968	100	
293.88345	102	
293.98181	88	
294.29987	92	
294.39070	104	
295.82015	186	1+
297.86469	130	
297.88946	102	
298.80390	124	
298.86402	124	
299.05833	106	
299.87205	92	
301.87524	112	
302.91329	140	
307.79996	394	
308.29332	84	
308.87410	222	
309.87561	100	
310.88072	276	
312.80441	226	
312.85301	84	
312.91380	92	
314.44956	88	
318.45736	86	
322.89907	94	
324.89171	118	
325.83306	102	
327.70974	84	
327.75846	86	
327.82889	114	
328.19001	200	
329.72640	84	
330.17905	84	
330.81277	300	1+
330.87896	154	
331.85023	92	
333.80375	84	
339.82965	134	
342.19461	86	
345.25094	96	
END IONS

###FS:    #m/z: 363.95704 #charge 1+
###MS: 46
###MSMS: 48
BEGIN IONS
TITLE=Cmpd 35, +MS2(363.9570), 28.0-35.0eV, 1.0min #48
RTINSECONDS=60.1655
SCANS=46,48
PEPMASS=363.95704	316104
CHARGE=1+
138.35071	106	
183.87354	110	
187.93523	92	
189.86285	662	
190.93278	102	
191.66352	114	
191.85865	504	1+
196.88135	154	
201.10315	104	
205.40240	110	
207.87430	192	
208.94617	96	
209.87203	160	
209.94397	1358	1+
210.88354	598	
212.85074	94	
212.87817	2350	1+
218.91692	92	
222.95238	758	1+
224.94879	1442	1+
225.88857	114	
226.15209	92	
226.88543	100	
226.89966	134	
226.94749	6876	1+
228.89543	754	
228.94221	5958	1+
228.98930	92	
229.08928	88	
230.88967	4456	1+
231.13566	92	
232.88531	666	1+
233.96116	86	
234.88194	112	
234.92608	110	
236.06043	222	1+
237.72459	102	
239.07305	182	
240.93930	660	
240.96330	732	1+
241.85945	122	
241.93949	1854	1+
242.79156	104	
242.82527	208	1+
242.94229	1252	1+
242.95986	510	
243.93602	200	
244.95702	3058	1+
245.83460	132	
245.90108	490	1+
245.94275	190	
246.80497	290	1+
246.84091	138	1+
246.85779	120	
246.90539	416	1+
246.95346	3800	1+
247.11287	118	
247.82447	110	
248.80716	286	
248.89844	1670	1+
249.41020	116	
249.46664	106	
249.80715	172	
250.94374	154	
250.96813	164	
251.80116	138	
252.48761	104	
253.09073	98	
253.90598	422	
254.42491	86	
258.03756	88	
258.13697	92	
258.40658	92	
260.57241	110	
260.84104	126	
260.96619	688	1+
261.82810	402	1+
262.82834	288	1+
263.10677	136	
264.55172	116	
264.96538	114	
265.08857	176	1+
265.17912	92	
265.85790	278	1+
266.81161	534	1+
267.97145	276	
268.95818	180	
268.97696	148	
269.97043	552	1+
270.82869	126	
271.91617	246	
272.17343	90	
272.84609	184	
273.79264	136	
275.17334	102	
275.35831	274	1+
275.80808	238	1+
275.89909	90	
275.91774	92	
275.94614	98	
276.98534	88	
278.80033	228	
279.79539	142	
279.84880	256	1+
280.11551	218	1+
280.79098	778	1+
280.84983	204	1+
281.81629	88	
281.96534	118	
283.79087	98	
283.98857	134	
284.80571	86	
284.82280	334	1+
284.85457	182	
285.84397	438	1+
286.80588	92	
286.82831	170	
287.83587	92	
288.79384	92	
289.10975	226	1+
290.78488	120	
290.80234	172	1+
292.86498	122	
293.84571	118	
293.86930	106	
295.92696	140	
296.80940	106	
296.92207	134	
297.80590	192	
297.85510	158	
298.38983	114	
298.42596	140	
298.80316	1328	1+
299.40235	86	
299.86136	102	
299.87425	104	
300.79947	98	
301.80344	812	1+
301.86349	376	1+
302.04505	102	
302.64505	112	
302.84825	92	
303.72898	100	
303.85507	970	1+
304.81072	202	
305.83727	86	
306.16927	92	
306.88330	118	
307.60910	108	
307.89023	86	
308.43996	90	
309.87466	280	1+
312.04398	100	
312.87243	200	
313.87809	190	
314.81582	208	1+
314.87124	94	
314.95034	90	
315.37107	86	
316.81416	158	
317.28175	100	
318.44214	142	
318.81644	134	
319.93160	116	
320.81307	390	1+
321.10554	104	
321.86500	162	
322.93043	154	
324.39255	94	
324.87752	184	
326.01111	88	
326.87455	580	1+
327.04902	220	1+
328.16732	154	
328.83457	108	
328.88546	124	
329.47715	86	
329.82266	92	
329.86825	124	
330.42461	122	
330.53653	114	
330.88002	100	
334.90715	102	
336.63205	118	
337.17900	166	1+
338.94478	136	
339.82853	328	1+
340.92887	138	
346.16299	112	
348.88488	128	
349.32047	110	
350.76982	174	1+
353.58848	86	
353.89436	164	
355.70782	106	
359.83153	102	
361.41723	114	
361.77964	94	
363.95757	106	
365.77602	110	
367.77605	240	1+
END IONS

###FS:    #m/z: 507.84604 #charge 1+
###MS: 46
###MSMS: 49
BEGIN IONS
TITLE=Cmpd 36, +MS2(507.8460), 28.2-35.2eV, 1.1min #49
RTINSECONDS=60.9375
SCANS=46,49
PEPMASS=507.84604	153718
CHARGE=1+
200.89175	272	1+
224.97582	366	
227.95069	138	
231.05311	194	1+
232.89793	184	
234.88644	180	
238.06722	272	1+
239.07083	226	1+
240.87527	224	1+
241.78630	114	
246.97609	116	
250.89851	192	1+
250.97100	230	
263.08591	182	1+
266.16447	168	
268.79956	182	1+
269.12051	112	
269.89933	174	1+
269.92581	224	
270.85868	158	
272.85418	686	1+
274.41429	120	
274.93457	204	1+
275.84828	148	
276.84855	302	1+
277.88322	156	
277.95971	128	
278.39258	238	1+
280.03416	184	1+
280.10672	142	
284.91695	172	
286.79113	140	
287.79482	176	1+
287.85336	504	1+
288.03671	266	1+
289.87931	396	
290.40579	130	
290.78853	168	1+
290.86351	870	1+
290.88651	194	
293.87351	2488	1+
295.85111	362	1+
296.40731	172	1+
296.85348	314	1+
297.84564	442	1+
298.84801	322	1+
298.87695	182	
298.94944	178	1+
300.85955	470	1+
301.84140	274	1+
302.88413	138	
303.15767	194	1+
303.86812	486	1+
304.80990	112	
304.83652	138	
305.86759	442	1+
306.85668	138	
307.13937	562	1+
307.88992	612	
308.87829	866	1+
309.87016	206	
310.11829	152	
310.15679	682	1+
310.41171	236	1+
310.80787	172	1+
311.09500	98	1+
311.41129	252	1+
311.88379	3280	1+
313.34417	122	
313.88125	712	
313.95199	128	
314.29445	138	
314.80489	350	1+
314.82748	202	1+
314.86727	838	1+
315.89677	148	
316.81483	280	1+
316.86420	192	
318.86252	388	1+
318.88225	386	1+
318.93662	136	
322.87533	152	
323.86718	550	1+
323.89407	142	
324.86674	308	1+
324.97400	124	
325.37524	152	
325.89684	148	
326.88242	1960	1+
327.38135	114	
327.81542	176	
328.81915	136	
328.86574	502	1+
329.81249	208	1+
329.89368	324	
330.15912	164	1+
330.84761	134	
331.79957	180	1+
332.87733	522	1+
332.90370	146	
334.39750	150	
334.90053	118	
335.04773	168	1+
335.88646	262	1+
336.78870	120	
336.94557	172	
337.87840	540	1+
338.84232	120	
338.96605	162	
339.87800	206	
340.85940	262	1+
341.86017	160	1+
343.83309	228	1+
345.37176	116	
345.76781	236	1+
346.79278	178	
347.82292	130	
348.17392	242	1+
348.88775	128	
348.91130	164	1+
349.79458	158	
350.40066	166	
350.88251	604	1+
350.95507	128	
351.80602	208	1+
351.84486	116	
353.85316	240	
353.90154	148	
355.19500	206	1+
355.89110	680	1+
357.80341	142	
357.87984	114	
357.97163	114	
358.78567	218	1+
358.87266	222	1+
360.90575	216	1+
364.19073	140	
365.90906	416	1+
366.08690	236	1+
366.76873	118	
366.84109	522	
367.70886	730	1+
367.84270	316	
367.89409	482	1+
368.78286	164	1+
368.83504	556	1+
368.89675	410	1+
369.83838	362	1+
371.72781	154	
371.93993	120	
372.84198	126	
373.71816	226	
373.90101	128	
374.72471	120	
374.81675	530	1+
374.85056	268	1+
377.71454	122	
377.85823	120	
379.11498	128	
381.72074	160	
382.72103	594	1+
382.86057	140	
383.77693	154	
383.89302	390	1+
384.77460	114	
384.85082	2122	1+
385.71052	214	1+
387.72197	226	1+
387.81368	186	1+
387.84821	516	1+
389.20032	142	
389.70972	118	
389.87738	168	
389.94860	116	1+
390.78240	124	
390.80465	114	
390.84188	796	
391.39194	216	1+
391.84399	470	
392.83202	540	1+
393.80099	122	
394.83100	230	
394.89450	334	1+
396.73225	142	
398.72857	756	1+
398.86046	132	
399.85474	552	1+
401.05704	158	1+
401.75033	140	
402.78240	120	
402.86747	748	1+
403.81705	126	
404.83620	124	
405.87005	276	
406.85874	182	
407.81597	134	
407.86847	1542	
408.72495	540	1+
408.74854	116	
408.82290	202	
408.85132	1938	1+
409.72691	432	1+
409.81114	160	
410.69543	136	1+
410.83864	1286	1+
411.80833	448	
412.07216	382	1+
412.72833	434	1+
412.85066	428	1+
413.21312	152	
413.80670	188	1+
413.87644	162	
415.74889	140	
415.86925	130	
416.20604	152	
417.72039	150	
417.82138	210	
417.87552	160	
419.80295	170	1+
420.13290	128	
421.88340	786	1+
423.72854	126	
423.86927	144	
423.88782	204	
424.79389	228	1+
424.82585	172	
424.87014	168	
425.74918	150	
425.86783	246	
425.89168	188	
426.73665	134	
426.86260	770	
427.73399	354	
427.86165	512	
428.73025	240	
428.74856	458	
428.84991	1160	1+
428.88431	672	1+
429.73774	146	
430.34367	198	1+
430.73638	496	1+
430.85402	210	
431.86674	1200	1+
433.84952	238	
435.87051	136	
439.74669	126	
439.89272	378	1+
441.87406	114	
442.87896	154	
443.84560	186	
443.88333	202	
444.87315	2892	1+
445.74132	298	1+
446.77898	176	
446.99017	120	
447.75532	374	1+
449.88169	678	1+
451.09507	118	
451.86903	138	
457.90489	562	1+
462.88482	748	1+
464.88620	380	1+
467.88753	1184	1+
469.77510	154	
469.89295	178	
471.02010	114	
476.70763	220	1+
480.83574	146	
485.90054	736	1+
486.23658	132	
500.80884	200	1+
501.74655	106	1+
507.85656	150	
509.86355	120	
END IONS

###FS:    #m/z: 340.94080 #charge 1+
###MS: 50
###MSMS: 51
BEGIN IONS
TITLE=Cmpd 37, +MS2(340.9408), 28.0-35.0eV, 1.1min #51
RTINSECONDS=64.6195
SCANS=50-51
PEPMASS=340.94080	750044
CHARGE=1+
195.89669	162	
196.88192	112	
199.10389	88	
205.94435	160	
206.41928	96	
207.97349	198	
209.93970	84	
210.93517	204	1+
212.05307	82	
212.88106	94	
213.93939	1246	1+
215.88652	840	
215.93412	126	
217.88509	176	
220.87040	102	
221.87055	118	
221.94322	200	
222.95232	284	
223.95984	364	
225.04380	92	
226.94940	124	
226.97081	134	
228.90821	110	
228.93938	170	
230.39510	102	
230.88720	650	1+
231.88898	426	1+
231.94972	842	1+
232.53030	100	
233.50301	82	
233.54640	96	
233.89713	566	1+
233.95081	238	
235.89246	312	1+
235.95176	136	
236.84218	82	
237.06877	82	
237.56416	100	
238.21766	84	
238.43936	82	
239.78849	254	
239.88012	82	
240.94519	98	
240.96646	84	
241.84183	108	
242.82021	86	
242.83967	88	
243.83395	262	1+
243.90837	106	
246.97626	142	
247.97445	90	
248.89668	424	1+
249.06893	106	
249.13882	88	
249.96214	354	1+
250.95343	112	
251.33188	88	
253.08618	220	
253.92048	170	
253.95690	112	
254.41118	84	
254.83865	106	
254.90910	156	
254.92902	110	
254.96687	676	
255.07576	354	1+
255.17189	84	
255.77863	108	
255.95879	82	
256.91215	218	1+
256.93195	84	
256.96365	98	
257.79735	86	
257.85409	156	
258.84663	304	
258.90189	146	
258.96070	134	
259.84615	130	
259.95665	214	
261.90813	84	
261.97969	94	
265.52526	112	
266.89953	88	
267.79984	132	
267.82612	116	
269.79606	320	1+
271.85551	104	
272.84695	182	
272.93164	114	
272.97898	140	
274.81935	88	
275.98489	106	
276.35838	82	
276.85586	698	1+
277.81159	92	
277.94052	92	
278.38517	86	
278.84482	522	1+
279.07622	82	
279.14196	88	
281.00943	90	
281.04338	90	
281.84986	98	
282.28493	156	
282.94065	138	1+
284.84893	124	
285.37151	90	
285.42756	100	
285.49196	100	
285.91514	88	
286.08959	102	
287.44741	110	
289.87913	182	
291.47113	82	
291.86722	84	
293.43450	92	
293.85834	338	1+
294.04077	88	
294.58816	100	
295.81833	96	
296.41009	90	
297.79340	166	1+
298.23117	132	
298.40489	116	
299.06150	90	
299.78201	128	
299.88145	140	
300.01056	82	
301.05146	90	
301.80627	86	
303.41443	92	
303.80211	120	
303.86904	90	
304.88771	84	
304.93969	216	1+
305.83831	94	
306.88310	364	1+
307.79975	334	1+
308.29761	124	
309.81389	112	
310.88089	256	1+
311.86202	178	
312.80761	126	
312.92716	96	
313.85009	98	
313.87580	172	
316.43819	82	
316.97551	82	
317.99630	84	
318.94429	82	
321.16292	90	
321.76309	96	
321.88482	88	
322.41177	92	
322.89326	118	
323.88298	88	
324.89371	94	
325.89205	160	
326.89045	158	
328.18922	204	
328.82079	92	
328.88637	136	
329.86586	106	
330.81507	180	
330.87723	112	
331.20646	84	
331.81623	90	
334.93762	94	
339.78218	88	
342.20145	174	
342.31636	108	
344.90179	184	
END IONS

###FS:    #m/z: 363.95677 #charge 1+
###MS: 50
###MSMS: 52
BEGIN IONS
TITLE=Cmpd 38, +MS2(363.9568), 28.0-35.0eV, 1.1min #52
RTINSECONDS=65.3915
SCANS=50,52
PEPMASS=363.95677	308838
CHARGE=1+
189.86342	410	1+
190.97413	98	
191.85686	520	1+
196.88559	352	1+
204.30397	92	
205.87873	156	
207.87237	306	
208.87816	138	
208.88449	138	
208.93893	944	1+
209.86977	184	
209.94158	784	1+
210.88489	424	1+
211.45443	94	
212.01910	88	
212.87828	1818	1+
213.00428	84	
213.94933	92	
215.89401	134	
219.87056	104	
220.89320	138	
221.91475	92	
222.95243	256	
223.42360	86	
223.96131	428	1+
224.94793	774	1+
226.94778	5606	1+
226.97822	192	1+
227.93053	302	
228.02275	92	
228.89568	728	1+
228.94227	5772	1+
229.09001	94	
230.55909	90	
230.79420	94	
230.88946	3948	1+
232.88273	500	1+
234.88119	180	
235.79763	98	
237.04462	122	
239.92274	84	
239.98348	84	
240.83184	90	
240.93863	710	
240.96222	484	
241.08381	94	
241.93960	1972	1+
242.94126	1394	1+
242.95742	480	1+
243.55371	104	
243.82796	326	1+
244.90694	126	
244.95716	2442	1+
245.00540	88	
245.94270	184	
246.44237	84	
246.90832	164	
246.95268	3158	1+
247.04144	86	
248.11492	96	
248.80249	360	1+
248.90059	1122	1+
250.79661	196	1+
250.94746	178	
250.97092	180	
251.91328	138	
252.88952	96	
253.67156	96	
253.83579	138	
253.90617	368	1+
255.14152	92	
256.06086	88	
257.94076	102	
258.84442	264	
260.10497	156	1+
260.49105	102	
260.83564	174	
260.84613	168	
260.97095	226	
261.83137	182	
262.83280	330	1+
264.82247	182	1+
264.88227	164	
265.97702	108	
266.81063	846	1+
267.78296	158	
267.87015	164	
267.97586	742	
268.95831	106	
269.92196	106	
269.96836	610	
271.06334	84	
271.91828	176	
272.03972	84	
272.83007	86	
272.84655	116	
274.01810	94	
274.35931	96	
274.84326	106	
275.81044	110	
276.34973	96	
276.80899	96	
276.85893	364	1+
278.29668	90	
278.79749	300	1+
278.82604	214	1+
278.91537	92	
278.96700	88	
279.09940	134	
279.85784	142	
280.11002	86	
280.79206	542	1+
280.99909	88	
281.45045	92	
282.78971	804	1+
283.06724	92	
283.78950	528	1+
283.85061	198	
283.98384	116	
284.16541	84	
284.77690	112	
284.82671	108	
284.85558	138	
285.84417	472	
286.79722	92	
286.83360	96	
290.78901	114	
290.88232	106	
291.80386	178	1+
291.85711	122	
292.02051	102	
292.42166	86	
294.86711	202	
296.80667	378	1+
296.84284	288	1+
298.43883	102	
298.80288	2214	1+
298.89519	86	
298.95229	86	
301.80070	570	1+
301.86253	296	1+
302.61504	84	
303.05119	84	
303.80218	526	1+
303.85471	982	1+
303.91063	124	
305.76120	88	
306.11763	112	
306.43430	178	
309.87537	298	1+
310.40373	94	
311.85756	178	
312.76927	86	
314.47975	108	
314.81915	132	
315.81008	612	1+
318.09670	160	1+
318.84893	156	
319.80695	124	
319.87336	100	
321.14732	92	
321.81749	738	1+
321.86834	402	1+
322.80998	236	1+
322.89441	124	
326.87639	144	
328.16964	90	
329.11832	84	
329.87237	108	
330.71038	128	
330.90052	106	
332.24183	92	
332.86212	86	
335.75511	124	
336.94567	260	1+
337.83207	184	
337.85964	98	
338.83882	100	
339.76404	92	
339.82817	466	1+
340.94280	208	
342.90726	140	
343.91260	96	
345.41203	106	
348.76997	142	
350.41399	84	
350.77014	158	
351.05994	88	
352.88470	152	1+
353.77907	124	
353.80105	100	
353.91432	92	
355.41608	84	
355.63947	112	
356.43674	88	
357.84166	112	
360.86410	90	
360.91794	120	
361.71055	84	
361.89349	88	
363.37845	96	
363.75517	112	
364.35445	162	1+
END IONS

###FS:    #m/z: 507.84597 #charge 1+
###MS: 50
###MSMS: 53
BEGIN IONS
TITLE=Cmpd 39, +MS2(507.8460), 28.2-35.2eV, 1.1min #53
RTINSECONDS=66.1635
SCANS=50,53
PEPMASS=507.84597	179098
CHARGE=1+
196.01603	370	1+
224.97488	242	
232.89694	392	1+
234.07877	142	
236.88419	196	1+
238.06402	134	
244.13509	140	
250.90476	154	
250.96844	126	
253.08811	150	
258.87546	124	
261.91055	128	
266.16796	228	1+
266.90970	178	1+
269.12155	138	
269.38596	154	
274.85438	272	1+
277.88522	234	1+
278.88842	186	1+
280.86379	154	
281.88591	206	1+
282.91166	174	
284.87447	310	1+
285.94281	130	
286.83995	124	
287.82177	192	1+
287.85363	426	
289.87649	368	
290.86264	326	
291.83095	132	
291.86512	320	
293.87216	1698	1+
293.96104	138	
296.85273	662	1+
298.37022	128	
298.87465	244	
299.81068	158	
300.04230	134	
300.86006	300	1+
301.84546	326	1+
303.86460	566	1+
304.03437	226	1+
305.86529	690	1+
306.80368	196	1+
306.93941	102	1+
307.13411	742	1+
307.89145	488	
308.14019	542	1+
308.87026	1430	1+
309.84419	138	
309.88744	282	
309.90506	472	1+
310.15751	336	1+
310.40929	218	
310.84830	150	
311.88316	4348	1+
312.81897	268	1+
313.05212	192	1+
314.86522	1076	1+
316.86849	346	1+
317.75953	214	1+
317.82226	140	
318.81014	126	
318.85705	358	1+
320.01527	138	
323.87232	268	
324.78071	144	
324.86278	228	
325.86273	184	
325.88273	190	
325.90087	208	
326.88200	2134	1+
327.37971	206	1+
329.02229	140	
329.88436	154	
329.92043	124	
330.88574	172	
330.91205	172	
332.81591	156	
332.87280	676	1+
333.89011	220	
336.89683	148	
336.94526	194	
337.87924	334	
338.39634	128	
338.88007	184	
339.85476	286	1+
339.87822	126	
343.87671	192	
343.90352	132	
344.80186	266	1+
345.87292	146	
346.87106	190	
347.77407	158	
348.17429	176	1+
348.82430	290	1+
348.87676	170	
348.91567	154	
349.75655	256	1+
349.80046	134	
350.88879	206	1+
351.32813	154	
351.36556	92	1+
352.87527	456	1+
352.90549	168	
353.78566	132	
353.85131	344	
353.90057	126	
355.36669	222	1+
356.91675	240	1+
357.83217	152	
360.76707	142	
360.84889	162	1+
362.36711	158	
362.89475	216	
363.86758	132	
363.89790	126	
364.84683	230	
365.36682	252	1+
365.71326	140	
365.86151	156	
366.83825	842	1+
367.70696	596	1+
367.76967	380	1+
367.81682	154	
368.90157	272	
369.83548	472	1+
370.18688	322	1+
370.72334	358	1+
370.78251	136	
370.88070	228	1+
371.19028	272	1+
371.38598	130	
371.85377	172	
373.38756	236	
373.71379	250	1+
373.78691	232	1+
373.81087	540	1+
373.82333	362	1+
373.90893	164	1+
375.88210	308	1+
376.78966	182	1+
376.86178	140	
378.88702	128	
379.02327	196	
380.71459	542	1+
380.86099	130	
381.84127	296	
381.90722	154	
382.78583	126	
382.83907	180	
383.17812	132	1+
383.71651	262	
384.71743	160	
384.79732	260	1+
384.82503	142	
384.85319	1040	
384.96939	126	1+
385.77607	182	
385.85340	798	
386.84123	484	1+
387.73012	140	
388.79286	176	
389.20212	380	1+
389.71529	258	
389.85959	150	
390.77940	140	
390.84272	1168	1+
391.90256	248	1+
392.83064	812	1+
392.99074	188	1+
393.74332	352	1+
393.79731	444	1+
393.87964	194	
394.74151	198	1+
394.83431	154	
396.73321	240	
398.39328	238	
398.72894	1170	1+
398.87463	232	
398.91588	144	1+
399.70885	186	
399.85265	254	
400.85213	124	
401.78581	228	1+
402.86566	290	
403.87314	394	
404.05987	172	
404.81627	224	1+
404.86584	232	
405.20862	252	1+
405.73339	128	
405.82524	260	1+
405.86735	616	1+
406.40346	206	1+
407.73235	462	1+
407.80783	236	1+
407.86680	1416	
408.85750	1970	1+
410.07946	170	1+
410.71675	156	
410.73873	270	1+
410.83657	1272	1+
411.72222	126	
411.81277	172	
412.73276	410	
412.84834	540	1+
413.07584	130	
414.88192	330	
416.87845	182	
417.84963	396	1+
418.75036	148	
418.84909	278	1+
419.72288	226	1+
420.87807	132	
421.87912	190	
422.73220	134	
422.82808	256	1+
422.88415	186	
423.86846	438	
424.08792	146	
424.88094	212	
425.74976	200	
425.88564	176	
426.08223	264	1+
426.86343	1026	1+
427.73577	1292	1+
428.84863	1108	1+
428.88354	422	1+
430.73936	908	1+
430.85320	324	
430.87763	260	
431.81691	186	1+
431.87146	626	1+
433.85586	282	1+
435.32568	162	
435.85237	132	
439.84498	162	
439.89750	324	
442.88350	194	
443.77846	140	
444.87344	1676	
445.74697	174	
445.87528	1770	1+
447.70189	332	1+
447.74393	148	
447.83172	142	
449.09912	134	
449.87626	808	1+
450.24717	150	1+
450.75669	160	
456.86888	130	
457.90236	450	1+
459.90590	218	
462.87996	1092	1+
464.88832	288	1+
465.20959	130	
466.77466	128	
467.88838	1494	1+
468.78229	206	
469.23860	122	
470.11864	198	1+
485.89897	890	1+
487.28570	264	1+
504.80295	290	1+
507.13897	214	1+
END IONS

###FS:    #m/z: 322.93015 #charge 1+
###MS: 54
###MSMS: 55
BEGIN IONS
TITLE=Cmpd 40, +MS2(322.9302), 28.0-35.0eV, 1.2min #55
RTINSECONDS=69.8365
SCANS=54-55
PEPMASS=322.93015	2181166
CHARGE=1+
64.12430	82	
192.88876	140	
195.00670	82	
196.03514	80	
200.89772	78	
201.04143	154	
203.88375	92	
205.88331	74	
205.94805	254	1+
206.87998	78	
207.97365	112	
210.10509	104	
210.43260	80	
212.89820	76	
214.89619	196	
216.89582	94	
218.39223	98	
221.42411	82	
221.89248	88	
222.94921	182	
223.82597	92	
223.96111	94	
227.17803	76	
227.37251	74	
227.93050	150	
227.95235	80	
230.81834	162	
230.84423	114	
230.88908	106	
231.91306	76	
233.90285	84	
234.92927	92	
236.01178	116	
238.07832	302	1+
238.90546	256	1+
238.93874	256	1+
239.78964	204	
239.95481	74	
240.00620	82	
240.04988	82	
240.40828	94	
240.79052	88	
240.82140	88	
240.94102	3414	
240.97297	148	
240.99939	110	1+
241.94145	2704	
242.46257	78	
242.81576	292	1+
242.93953	10324	1+
243.41961	112	
243.81751	236	1+
243.87234	290	1+
244.03475	102	
245.86826	78	
246.11074	94	
246.35760	84	
246.89588	90	
246.97468	160	
248.84459	96	
250.96986	88	
251.07199	140	
251.79223	212	1+
252.04006	84	
252.11052	74	
254.34842	84	
254.90018	76	
255.80147	216	1+
256.39726	74	
256.83559	110	
258.39099	102	
258.83130	74	
258.86070	76	
258.90043	76	
260.82972	86	
260.84871	102	
261.82972	188	
262.83488	156	
262.89655	78	
266.03950	90	
266.84284	204	1+
266.86197	78	
266.95776	94	
267.13230	80	
267.79544	140	
268.91367	84	
268.96307	78	
269.14713	82	
269.34261	94	
270.35946	94	
270.80356	80	
272.34570	98	
272.79355	80	
272.84930	84	
273.78969	74	
273.85113	80	
274.98051	86	
275.80956	138	
276.83951	76	
277.85877	142	
278.13322	78	
278.42399	78	
278.84202	76	
279.09130	636	
280.09317	360	
280.86328	78	
281.87268	86	
283.06998	94	
283.78692	208	1+
283.91708	88	
284.06409	114	
284.21328	82	
284.29389	346	1+
284.87809	86	
286.79848	134	
286.89487	110	
286.91682	104	
286.93974	74	
288.86101	74	
289.78988	92	
289.82077	138	
290.85799	178	1+
291.08967	116	
291.80265	534	1+
291.93062	74	
292.83328	84	
292.93627	102	
293.44084	74	
293.92502	88	
294.08045	82	
294.88356	106	
295.89033	76	
297.05290	98	
298.83417	126	
298.86515	100	
299.77861	82	
300.79849	86	
302.79438	94	
302.82868	78	
302.86095	80	
305.70317	104	
305.80624	88	
305.87254	82	
305.93392	220	1+
306.88329	118	
307.80052	134	
307.88655	104	
308.87697	172	
309.02258	76	
309.16094	82	
310.19827	88	
310.27394	90	
310.88161	216	1+
311.86545	90	
312.38390	82	
312.80826	154	
312.99852	80	
313.84842	74	
317.39118	90	
321.82342	86	
321.95955	106	
322.88197	74	
323.11088	80	
323.80523	188	1+
323.87218	80	
325.34173	82	
325.89614	180	
326.95630	80	
327.06052	80	
END IONS

###FS:    #m/z: 507.84603 #charge 1+
###MS: 54
###MSMS: 56
BEGIN IONS
TITLE=Cmpd 41, +MS2(507.8460), 28.2-35.2eV, 1.2min #56
RTINSECONDS=70.6085
SCANS=54,56
PEPMASS=507.84603	186610
CHARGE=1+
222.97382	226	
224.97702	320	
232.89792	340	
234.87423	140	
236.89124	154	
237.89458	132	
241.14511	136	
241.85548	210	
241.88736	160	
250.90834	192	1+
250.97229	224	
256.89321	238	1+
258.87872	140	
262.37976	224	
262.95851	288	1+
263.08279	210	1+
266.16704	136	
266.93521	178	1+
270.85833	236	
272.38722	178	
275.85340	186	
278.83449	234	
282.12501	204	
283.79720	132	
284.87400	170	
285.79314	136	
285.85514	302	1+
286.78866	146	
287.80454	136	
287.85198	1350	
287.87522	164	
288.84295	140	
288.86903	140	
289.03484	256	
289.85088	156	
289.87938	716	
289.90510	258	1+
290.13215	202	1+
290.86151	932	1+
291.88596	180	
292.40639	140	
293.87095	1760	1+
293.95990	106	1+
296.10658	148	
296.81180	152	
297.89712	138	
298.85684	186	
299.81448	216	1+
300.84916	176	
300.87905	240	1+
301.84499	130	
303.86848	786	1+
305.86256	920	1+
307.89178	512	
308.14083	506	1+
308.82718	152	
308.87396	1534	1+
309.36640	270	1+
310.15684	456	1+
311.88269	4704	1+
312.80635	138	
312.91429	248	1+
313.81566	170	1+
314.86258	1386	1+
315.89107	360	1+
317.82072	144	
318.87081	160	
321.89282	316	1+
322.85833	134	
322.89697	264	1+
323.87233	414	
324.86055	510	1+
324.88415	190	
324.89985	260	
325.90049	458	
326.02079	174	1+
326.88231	3088	1+
327.82664	232	1+
328.78890	190	1+
328.87756	422	
328.95671	186	1+
330.06414	148	1+
330.87685	406	1+
331.83576	298	1+
332.87756	610	1+
332.90237	306	1+
333.76950	200	1+
334.88279	418	1+
334.89208	128	
334.93176	306	1+
335.90624	140	
337.88603	310	
338.01814	130	
338.87593	736	1+
339.79685	240	1+
339.87568	426	1+
341.10734	192	1+
343.90465	286	1+
344.88377	256	1+
345.86707	134	
347.35810	230	
348.17667	170	
348.72306	232	1+
349.01774	168	
349.76944	356	1+
349.80651	272	1+
350.88651	692	1+
352.77575	180	
353.77991	280	1+
353.85022	538	1+
355.71276	198	1+
355.87445	206	
355.89529	336	1+
356.87832	138	
357.81031	372	1+
358.80979	234	1+
358.87384	176	
362.87032	188	
364.12501	148	
364.84222	210	1+
365.76660	130	
366.18580	162	
366.83979	414	
367.38097	216	1+
367.70727	666	1+
367.76850	136	
367.78371	250	
367.84494	192	
367.91926	166	
368.77339	370	1+
368.83385	682	1+
368.89781	432	1+
369.83836	564	1+
370.70955	284	1+
370.78010	420	1+
371.13761	166	
371.83936	248	
371.90959	256	
372.39319	214	1+
372.84143	188	
373.72275	252	1+
373.82975	138	
373.89786	222	1+
374.38102	192	
374.78548	174	
374.81672	200	1+
376.85741	152	
376.88604	502	1+
377.86221	152	
378.75463	142	
380.71842	668	1+
380.85549	170	
381.29235	160	1+
381.83919	492	
382.85549	172	
382.88545	160	
383.71493	170	
383.81307	386	1+
383.84531	130	
384.77475	312	1+
384.85106	1246	1+
385.73832	146	
385.77546	330	1+
386.96849	168	
387.72029	176	
387.80729	134	
387.84505	232	
388.85375	306	1+
389.02836	114	1+
389.72446	158	
389.89613	168	1+
390.20893	202	
390.38526	176	
390.84145	1434	1+
391.37177	144	
391.91708	188	
392.83016	1070	1+
393.80485	150	
393.88465	162	1+
394.79049	148	
394.82356	132	
395.78467	136	
396.78216	202	
397.18933	138	
397.86602	348	1+
398.33416	148	
398.73445	646	1+
399.72396	424	1+
399.80568	198	
399.85078	338	1+
401.13705	162	
402.85939	426	
403.65197	224	1+
403.87291	406	
404.87046	332	
404.89880	160	
405.78464	364	1+
405.86879	740	1+
407.73041	362	
407.86717	2128	
408.76144	136	
408.85770	2544	1+
409.72270	666	1+
410.72555	440	1+
410.83810	1324	1+
411.81015	184	
412.72843	644	1+
412.84195	526	1+
412.87020	190	
413.07287	192	1+
413.75408	134	
413.87976	196	
414.80802	264	1+
416.87439	172	
417.86726	162	
418.10085	142	
418.85684	248	
419.84607	174	
421.82052	214	1+
421.85952	248	
421.89020	202	
422.35042	178	
422.86703	990	1+
423.86740	720	1+
423.89056	238	
424.82856	218	1+
425.69570	186	1+
425.74888	470	1+
425.87561	344	
426.86144	2140	1+
427.73523	870	1+
428.84946	464	
428.89164	156	
429.09348	130	
429.70237	176	
429.73417	532	1+
429.85101	366	
429.88503	514	1+
430.73823	310	1+
430.80421	246	1+
430.86273	1412	1+
431.38974	146	
431.75720	200	1+
431.86998	930	1+
433.85366	408	1+
434.72040	178	1+
435.86455	240	
439.89143	416	1+
439.91570	138	
440.74488	142	
444.87294	2428	1+
445.74310	302	
446.70599	560	1+
446.78802	246	1+
446.87575	266	
447.71096	398	1+
448.89404	224	
449.69225	248	1+
449.87820	360	
450.88394	190	
451.85871	238	1+
451.88386	176	
454.79329	152	
454.88985	164	
457.90613	366	
458.90953	166	
462.88552	428	1+
465.06695	214	1+
465.73004	152	
467.88796	1420	1+
468.08611	144	1+
469.71003	234	1+
469.77520	140	1+
480.78385	128	
485.89855	900	1+
491.85074	132	
498.25074	194	1+
505.25613	130	
508.91552	136	
509.85868	320	1+
END IONS

###FS:    #m/z: 336.94584 #charge 1+
###MS: 54
###MSMS: 57
BEGIN IONS
TITLE=Cmpd 42, +MS2(336.9458), 28.0-35.0eV, 1.2min #57
RTINSECONDS=71.3805
SCANS=54,57
PEPMASS=336.94584	98428
CHARGE=1+
70.36786	80	
122.15653	96	
131.83862	78	
195.88541	88	
197.97045	82	
199.94148	90	
202.94269	86	
203.10186	90	
205.94671	122	
206.94513	80	
208.88634	152	
208.98111	108	
210.88720	84	
211.94451	3368	1+
211.99790	84	
212.87883	2144	1+
213.94004	1324	1+
215.42147	98	
215.43535	78	
215.88586	620	1+
215.93421	110	
217.88647	88	
217.94227	82	
221.86646	94	
222.02752	112	
222.93026	102	
222.95413	78	
223.96168	312	1+
225.67973	100	
225.89000	78	
226.89498	144	
228.48847	84	
228.89590	236	1+
229.44905	102	
229.95490	2408	1+
230.89026	2448	1+
231.95072	1584	1+
232.13835	104	
232.82520	356	1+
232.88449	96	
233.89795	560	1+
233.94622	192	
234.90975	88	
235.89612	200	
235.95234	78	
236.80210	92	
237.13126	92	
238.01669	78	
238.89693	112	
240.84739	84	
241.84079	178	
242.84875	112	
243.91975	78	
244.85263	100	
244.94897	100	
246.37680	78	
246.44848	80	
246.90143	78	
246.91871	90	
246.97317	98	
247.96507	746	1+
248.88055	90	
248.89897	686	1+
249.04003	78	
249.11540	102	
249.42013	78	
249.82648	156	
249.96433	140	
250.83839	212	1+
250.94990	182	
250.96997	142	
250.99427	86	
251.79136	84	
251.82705	94	
251.91163	122	
251.92292	186	1+
251.96300	82	
252.08084	178	1+
252.56937	90	
252.97076	2158	1+
253.90480	802	1+
253.95662	98	
254.96679	894	1+
255.07429	196	
255.13452	78	
255.91077	128	
256.38438	98	
256.47169	90	
256.84459	126	
256.88880	106	
256.91363	106	
256.96101	222	1+
257.38098	78	
257.84176	356	1+
257.85971	94	
257.95475	218	1+
258.88065	88	
258.90478	206	1+
261.88232	90	
262.88076	78	
262.91325	124	
263.37662	78	
264.94128	86	
267.84380	150	
267.99711	140	1+
268.38816	96	
268.83859	654	1+
268.89831	112	
269.79548	160	
269.91308	106	
270.79820	162	1+
270.98250	200	
271.09952	80	
271.91581	298	1+
271.98304	86	
272.84291	176	
272.97921	78	
273.38800	78	
274.13365	82	
274.86154	100	
275.81961	112	
275.85094	534	1+
276.06250	78	
277.83673	104	
278.83472	624	1+
278.86655	84	
281.00115	90	
281.05223	174	1+
281.82906	90	
281.87249	164	1+
283.01172	84	
286.85447	212	
287.84999	250	
288.52064	86	
288.86125	130	
290.98147	92	
291.80196	180	1+
291.97005	84	
292.87276	188	1+
293.18838	88	
293.99773	124	
294.15010	94	
294.77622	102	
294.85417	394	1+
295.10518	214	1+
295.88808	108	
295.90277	84	
296.80872	184	
298.86329	344	1+
299.48965	82	
299.94670	84	
300.81261	88	
300.95123	88	
301.40545	86	
301.81647	98	
302.80982	128	
302.86949	84	
302.91024	86	
303.24780	90	
303.94309	96	
303.96900	96	
304.13160	86	
305.83606	78	
305.86333	136	
305.93921	86	
308.38638	80	
308.90376	98	
309.87338	410	1+
310.82393	226	1+
310.85117	80	
311.86222	408	1+
312.86613	284	1+
313.88474	134	
314.33374	90	
315.84558	202	1+
317.75043	104	
318.37842	106	
319.96259	78	
321.20711	80	
325.89656	144	
326.87188	78	
327.34285	98	
327.71609	78	
328.89228	114	
329.93629	80	
331.09264	92	
333.93173	78	
334.79183	86	
337.21798	78	
337.37593	92	
339.89751	90	
END IONS

###FS:    #m/z: 322.93030 #charge 1+
###MS: 58
###MSMS: 59
BEGIN IONS
TITLE=Cmpd 43, +MS2(322.9303), 28.0-35.0eV, 1.3min #59
RTINSECONDS=75.0455
SCANS=58-59
PEPMASS=322.93030	2765102
CHARGE=1+
56.83838	80	
85.96424	84	
107.52844	74	
184.86085	76	
189.87944	74	
191.85287	84	
191.88125	74	
192.89132	146	
194.01348	100	
195.88917	78	
196.88936	144	
199.85639	120	
203.45899	78	
205.94937	258	
209.94446	152	
213.88525	192	1+
214.60894	74	
214.87192	82	
216.51612	74	
217.12383	84	
217.50408	84	
218.02213	78	
220.95471	74	
221.94156	74	
222.42997	100	
222.88075	116	
222.95540	544	1+
223.81986	148	
223.96059	386	1+
227.93182	156	
227.95261	96	
228.90271	80	
229.83821	90	
230.04291	74	
230.52386	82	
230.89085	258	
233.89538	74	
234.93132	76	
235.11775	82	
237.01768	86	
238.94122	414	1+
239.07670	162	
240.08032	74	
240.82335	130	
240.94033	4044	
241.94172	3244	
242.57358	86	
242.81978	210	1+
242.94168	10776	1+
243.49061	74	
244.93984	1862	1+
244.96257	90	
245.72031	102	
245.85496	76	
245.87089	170	
246.97825	180	
248.12584	106	
248.44170	86	
248.84924	182	
248.90257	90	
248.93137	94	
248.98520	74	
249.05543	76	
249.97900	84	
250.08773	80	
250.49405	84	
250.92909	76	
252.10934	76	
252.79198	74	
254.15868	96	
256.40708	100	
256.52712	76	
256.89103	76	
256.91602	148	1+
258.09481	86	
258.83013	110	
259.05827	78	
259.44711	184	
260.04341	86	
260.84006	76	
261.82922	200	
261.88255	82	
261.90600	78	
262.06913	190	1+
262.83142	188	
264.79746	140	
264.86145	100	
264.87748	78	
265.85697	206	
266.28209	80	
266.95193	82	
267.02198	76	
267.79376	78	
267.84751	74	
268.85405	112	
269.80364	136	
269.86082	92	
270.07459	140	
270.45602	80	
272.44080	92	
273.79565	188	
273.93643	80	
274.80151	172	1+
274.84365	82	
274.90492	78	
274.93945	80	
275.83195	270	1+
276.83775	194	1+
277.80753	84	
277.96918	190	1+
279.05613	162	1+
279.09143	794	1+
281.09384	74	
283.07157	226	
283.79074	192	
283.86449	134	
284.29328	338	1+
284.51327	92	
285.98371	74	
286.78584	108	
286.91692	206	
287.87435	82	
287.91188	186	
288.01413	90	
288.04737	74	
289.11750	74	
289.79065	106	
289.81456	130	
290.85753	282	
291.80455	82	
292.01117	84	
292.80567	146	
293.07934	78	
293.10635	76	
293.40311	92	
293.80187	86	
293.86498	180	1+
295.55846	76	
296.10575	74	
296.80357	140	
298.78550	176	1+
299.88291	120	
301.94561	90	
302.80850	160	
303.00615	74	
303.88759	74	
304.76884	104	
304.80021	74	
304.83873	76	
306.11990	76	
306.88362	412	1+
307.09666	84	
307.80041	126	
309.88489	106	
310.87334	128	
311.88617	170	
312.86681	94	
313.79960	102	
313.99233	78	
314.81750	90	
314.89564	78	
315.80271	78	
317.84205	76	
318.76011	108	
321.09433	108	
321.76371	94	
324.76626	102	
324.89214	274	1+
325.80069	80	
327.89377	122	
END IONS

###FS:    #m/z: 336.94592 #charge 1+
###MS: 58
###MSMS: 60
BEGIN IONS
TITLE=Cmpd 44, +MS2(336.9459), 28.0-35.0eV, 1.3min #60
RTINSECONDS=75.8175
SCANS=58,60
PEPMASS=336.94592	116288
CHARGE=1+
55.85296	90	
173.08393	90	
195.40449	92	
196.88417	130	
197.42333	76	
199.87398	80	
202.43935	106	
206.97155	104	
207.98342	82	
208.88576	74	
210.88429	180	
211.94421	5064	
212.07018	94	1+
212.87821	1726	1+
212.94842	182	
213.93942	2258	1+
214.89317	122	
215.88649	486	
215.93603	232	
217.46217	108	
217.88527	218	
223.07688	86	
223.97739	168	
224.01140	80	
224.20066	78	
224.97371	322	1+
225.40673	90	
225.88453	82	
226.97861	78	
228.91193	82	
228.95642	78	
229.92904	76	
229.95481	3516	
230.44236	126	
230.88924	2084	1+
230.96421	84	
231.83254	214	1+
231.95044	2092	1+
233.89361	148	
234.01349	78	
234.15451	92	
234.82474	202	1+
234.90142	88	
234.91626	78	
234.97065	82	
235.20207	88	
235.89030	110	
236.84750	90	
237.90307	82	
239.90224	96	
239.95094	84	
240.83567	322	1+
240.84799	74	
240.89740	82	
241.03452	78	
242.96403	78	
243.83535	108	
244.78935	78	
245.87012	84	
246.05508	78	
246.97484	204	
247.90241	122	
247.96444	850	1+
248.89729	658	1+
249.40816	88	
249.85616	86	
249.95855	482	1+
250.09075	78	
250.82886	462	1+
250.89673	100	
250.98901	158	
252.97107	2214	1+
253.90621	218	
254.81226	76	
254.91055	118	
254.96529	2116	1+
255.07419	382	1+
255.79153	78	
255.85765	92	
256.00609	80	
256.45004	90	
257.85009	76	
258.84614	314	1+
259.95281	78	
260.44560	88	
260.83614	506	1+
261.80979	88	
262.91657	80	
264.91947	80	
267.06448	78	
267.84196	248	
268.84450	160	
268.95241	118	
269.83785	378	
270.84600	166	
270.89647	90	
270.98190	216	
271.00559	80	
271.85109	96	
272.86759	126	
272.97426	244	
273.07129	104	
273.45286	92	
273.80654	106	
273.92025	86	
274.08486	76	
274.14989	98	
274.39423	82	
275.83902	96	
275.85837	138	
276.76683	78	
276.85642	828	1+
277.20622	84	
278.83645	368	1+
279.40820	78	
280.82017	82	
285.85135	300	
286.81072	84	
286.85067	1428	1+
287.93076	80	
288.03487	90	
288.67270	78	
288.86803	100	
290.85244	190	
291.85056	78	
292.85969	114	
292.89847	92	
293.43677	92	
293.81741	78	
293.85523	82	
293.99725	186	
294.86610	134	
294.89355	84	
295.85630	84	
296.80948	128	
296.84967	90	
297.01042	274	1+
297.78989	78	
298.79987	144	
299.85958	74	
300.59792	100	
302.85972	282	1+
304.78046	80	
305.56917	92	
306.44416	114	
306.88730	498	1+
307.84800	122	1+
307.89206	306	1+
308.87850	108	
309.81747	128	
310.87669	346	
311.88487	252	
315.83875	86	
319.85700	84	
319.90971	120	
319.93823	80	
321.29255	102	
321.85631	78	
321.96771	76	
324.89919	80	
325.89367	76	
328.88546	134	
328.92437	82	
328.97753	76	
332.87935	128	
333.85525	90	
334.29751	100	
334.33551	90	
334.79168	124	
336.84843	132	
338.87163	138	
339.40851	92	
339.82881	98	
339.89081	76	
340.73105	78	
341.84485	94	
END IONS

###FS:    #m/z: 359.96213 #charge 1+
###MS: 58
###MSMS: 61
BEGIN IONS
TITLE=Cmpd 45, +MS2(359.9621), 28.0-35.0eV, 1.3min #61
RTINSECONDS=76.59
SCANS=58,61
PEPMASS=359.96213	89538
CHARGE=1+
93.90191	106	
144.27663	94	
184.10849	86	
187.88985	102	
191.95479	90	
197.95678	86	
199.93507	94	
205.01748	94	
205.95225	110	
207.95319	108	
209.94548	648	1+
210.03394	88	
214.40933	94	
218.88128	140	
220.96085	132	
222.87577	222	1+
222.95187	742	1+
223.89505	156	
224.89018	192	1+
224.94813	1334	1+
225.79413	92	
225.91967	84	
226.94706	5012	1+
227.93377	126	
227.97467	86	
228.91399	86	
228.94219	3994	
230.90389	94	
231.62668	82	
232.95644	226	1+
234.32362	84	
235.82606	156	
235.90162	90	
236.45650	96	
236.56234	90	
239.15069	90	
239.95491	82	
240.81901	82	
240.94024	526	
240.96231	740	1+
241.78863	110	
241.94155	332	
242.78524	96	
242.89206	82	
242.91809	92	
242.96004	424	
242.98869	100	
244.57805	114	
244.95777	2302	
245.44288	92	
245.85566	104	
245.90164	124	
245.94306	122	
246.02078	110	
246.06755	160	
246.90407	112	
246.95296	2644	1+
247.97509	166	1+
248.80079	478	1+
250.95049	148	
250.96743	218	
252.95482	214	
253.40538	86	
254.45018	98	
256.83761	106	
257.84076	272	1+
259.43976	88	
260.93815	160	
260.96824	620	1+
262.92064	88	
264.86962	90	
264.95901	92	
265.06258	84	
265.17910	96	
265.82265	164	
265.98125	112	
266.81542	462	
266.85997	106	
267.35732	92	
267.44163	86	
267.79482	160	
267.97266	478	
268.41654	84	
268.84017	214	
268.91254	164	
269.13146	84	
269.81845	82	
269.94538	96	
269.96900	460	1+
271.84528	86	
271.90012	84	
275.88828	140	
276.80172	122	
276.85392	242	1+
277.11078	110	
278.84874	254	
278.91777	214	
279.06556	126	
279.10241	82	
279.79758	184	
279.88868	88	
280.79148	660	1+
280.84362	96	
281.13115	82	
281.85476	222	1+
282.79118	338	1+
282.98062	94	
283.79175	214	1+
283.98480	140	
284.46186	102	
284.82318	136	
285.99433	92	
288.79799	190	1+
289.39105	100	
289.82365	88	
289.93030	94	
290.86472	268	1+
292.41093	82	
293.60076	102	
293.84828	102	
294.96159	84	
295.14908	88	
295.36463	98	
295.93315	120	
296.35485	98	
296.80680	588	1+
296.85411	160	
297.86876	186	1+
298.09715	90	
298.14619	102	
298.80425	1050	1+
299.34748	102	
300.93879	90	
301.78101	204	
301.80573	142	
303.40373	102	
303.80541	214	
303.86586	94	
303.94425	168	
305.10231	106	
306.43793	84	
309.80032	154	
310.87919	476	1+
314.81624	118	
315.27487	82	
316.81165	202	1+
317.01948	94	
319.87100	86	
319.88502	138	
320.92261	104	
321.82183	196	1+
322.82264	222	1+
322.92865	236	
324.02248	136	
327.80297	90	
328.67494	88	
328.88578	120	
328.95321	88	
329.87317	138	
330.88302	180	
331.07232	94	
332.81935	92	
334.95111	90	
336.94424	346	1+
337.75016	88	
339.17351	88	
339.83030	128	
340.40959	82	
340.93858	246	
342.90209	266	1+
345.41186	98	
348.75261	106	
348.90330	84	
350.91424	152	
352.46949	86	
353.29758	90	
353.84922	238	1+
356.76922	272	1+
358.87101	88	
361.30628	110	
361.34954	88	
363.69238	86	
364.78436	196	1+
END IONS

###FS:    #m/z: 322.93020 #charge 1+
###MS: 62
###MSMS: 63
BEGIN IONS
TITLE=Cmpd 46, +MS2(322.9302), 28.0-35.0eV, 1.4min #63
RTINSECONDS=80.252
SCANS=62-63
PEPMASS=322.93020	2902768
CHARGE=1+
148.60662	84	
179.89587	80	
192.88938	148	
201.04418	264	1+
205.94741	428	
205.97402	136	
206.97008	86	
207.49148	74	
210.89949	102	
212.88085	198	1+
212.89811	88	
219.87364	76	
221.06959	72	
222.95551	638	1+
223.31751	76	
224.44360	76	
227.95045	76	
228.07290	88	
228.91018	112	
229.06126	140	
230.82193	78	
230.91172	74	
234.09461	80	
234.92842	72	
236.83047	168	1+
238.06406	78	
238.88519	118	
238.94309	182	1+
239.08057	74	
240.07462	92	
240.82251	102	
240.88708	74	
240.94070	3614	
241.83018	96	
241.94252	2820	
241.97547	74	
242.38231	82	
242.78788	94	
242.94194	10156	1+
243.82092	168	1+
243.88259	222	1+
244.93941	1924	1+
245.37387	88	
245.56227	78	
245.82431	128	
246.97655	382	
248.85433	80	
250.94660	142	
251.05755	96	
251.82521	194	1+
251.95319	82	
253.03226	72	
253.78516	82	
253.92375	76	
255.10490	94	
255.78435	90	
256.89745	128	
256.95769	76	
257.91528	120	
258.46157	84	
258.83495	410	
258.87046	84	
259.79389	94	
259.89745	72	
259.94156	98	
260.83102	76	
260.93315	78	
261.39348	92	
261.83191	224	
262.83353	206	
263.03194	158	1+
263.83348	128	
263.84630	160	
264.26441	86	
266.03390	74	
266.24823	84	
266.80056	74	
266.85848	250	1+
266.87005	188	1+
266.93782	82	
268.78988	134	
268.83325	144	1+
268.90542	72	
268.95394	78	
269.39513	88	
271.04202	92	
271.10064	80	
272.44095	86	
272.79031	306	1+
273.79485	212	1+
273.85749	140	
275.81024	80	
276.84210	134	
278.09417	80	
278.12482	110	
279.09134	1070	1+
280.14566	114	
281.04944	72	
281.47296	90	
281.86020	128	
281.91380	112	
283.06530	76	
283.08398	72	
283.85958	84	
284.29501	350	
284.82013	74	
285.80300	78	
286.15384	72	
286.25592	76	
286.85026	76	
286.91511	74	
286.93550	100	
286.97704	88	
287.91815	120	
287.96173	100	
288.49348	92	
288.80839	78	
288.86945	194	1+
289.78721	250	
290.78980	100	
290.85094	82	
291.80368	94	
292.06261	86	
292.86484	78	
293.87005	74	
294.50835	72	
294.93594	90	
295.89237	72	
296.05519	74	
296.86096	268	1+
297.79929	98	
297.99538	74	
298.91496	122	
298.95278	72	
300.80289	114	
300.82340	74	
300.92783	82	
302.52955	76	
302.94417	74	
303.88821	86	
305.16675	100	
305.79998	80	
306.22736	74	
307.79703	210	
307.81627	74	
307.89032	200	
308.03910	74	
308.41897	142	1+
308.86813	98	
308.88364	86	
310.79706	196	1+
310.88183	140	
310.91246	78	
311.13435	94	
311.86050	84	
311.87712	104	
313.83984	80	
313.94858	92	
314.84510	84	
315.75610	282	1+
315.89945	108	
316.87779	78	
317.42413	92	
318.81494	100	
319.88600	120	
320.26596	80	
320.61721	100	
320.79356	72	
320.92528	72	
322.24870	84	
323.88594	404	1+
324.89026	296	1+
325.83016	152	
326.95880	76	
END IONS

###FS:    #m/z: 340.94090 #charge 1+
###MS: 62
###MSMS: 64
BEGIN IONS
TITLE=Cmpd 47, +MS2(340.9409), 28.0-35.0eV, 1.4min #64
RTINSECONDS=81.024
SCANS=62,64
PEPMASS=340.94090	1014108
CHARGE=1+
105.30686	100	
189.86783	102	
190.92650	92	
192.92354	182	
196.86978	84	
196.88423	184	
198.86312	80	
201.35578	88	
205.97155	154	1+
209.88632	82	
209.94454	76	
211.93881	78	
212.88250	82	
212.96975	100	
213.88332	132	
213.93952	1194	1+
214.89052	102	
215.88721	650	
215.93582	424	1+
217.88491	212	
218.88065	140	
220.87211	88	
223.95769	138	
224.95168	80	
226.84451	112	
228.88974	76	
228.94907	130	
229.93685	84	
230.88876	514	1+
231.39307	78	
231.94774	1230	1+
232.88631	210	
233.89767	106	
233.96243	106	
234.02888	210	1+
234.88320	244	1+
235.08751	76	
235.86765	108	
235.94858	78	
236.55656	78	
237.62472	76	
239.04630	78	
239.11108	80	
239.82116	92	
239.84899	202	
240.90882	80	
240.94024	118	
241.11854	92	
241.90454	78	
241.94197	156	1+
242.84220	200	
243.83001	486	1+
243.88904	150	
244.88534	78	
245.19122	78	
247.06354	84	
247.96577	86	
248.79802	100	
248.89785	112	
249.96142	390	1+
250.89424	94	
254.90108	78	
254.96770	472	1+
255.07398	272	1+
255.55056	80	
256.10807	90	
256.89555	188	
256.90720	174	
257.21129	104	
258.84601	220	
258.85944	162	
258.90732	128	
259.85068	226	
259.96161	194	
260.83405	406	1+
261.14558	82	
262.92439	96	
262.97666	196	1+
264.86249	76	
266.84428	182	
268.84346	324	
269.46552	104	
269.80607	126	
272.91428	156	
272.97737	170	
273.79558	326	1+
273.97534	104	
274.89782	146	
275.86439	78	
276.82823	108	
276.85567	256	
276.89913	106	
276.92820	88	
277.85430	246	
277.86796	134	
277.90395	94	
277.92002	140	
277.93261	122	
278.84730	1064	1+
278.93034	78	
279.95836	94	
280.84356	176	
280.92010	122	
280.95395	76	
281.84070	98	
281.87039	134	
282.79500	130	
282.87007	200	1+
282.88359	106	
282.97669	76	
283.81885	90	
283.83946	120	
284.37478	118	
286.87516	78	
286.90853	90	
288.83564	212	1+
289.79051	130	
289.88025	86	
290.87724	158	
294.25134	78	
294.86588	278	1+
295.89433	80	
295.95345	92	
296.85723	214	
296.88431	86	
297.79106	82	
297.89088	102	
297.97507	234	
298.05075	76	
298.86753	106	
299.78310	92	
299.85096	84	
299.87162	118	
300.08855	124	
300.98982	80	
301.82166	124	
302.88417	86	
302.94296	84	
303.87022	190	1+
303.91938	78	
304.17202	100	
305.02522	82	
305.85322	78	
305.90496	80	
306.88515	274	1+
310.80598	86	
310.87605	166	
311.85777	118	
314.80963	190	1+
314.87169	102	
317.87327	98	
318.88507	120	
321.42676	86	
325.88700	80	
327.81172	92	
327.93395	78	
328.95094	94	
329.87035	242	1+
329.88689	76	
330.82392	140	
330.91597	84	
331.32065	88	
331.80362	106	
332.03822	138	
332.24645	80	
332.64705	102	
333.75264	84	
334.67717	94	
338.85234	78	
339.84319	74	
342.87642	74	
342.90168	148	
346.39824	88	
END IONS

###FS:    #m/z: 363.95692 #charge 1+
###MS: 62
###MSMS: 65
BEGIN IONS
TITLE=Cmpd 48, +MS2(363.9569), 28.0-35.0eV, 1.4min #65
RTINSECONDS=81.7955
SCANS=62,65
PEPMASS=363.95692	461320
CHARGE=1+
187.86382	86	
188.94980	84	
189.86102	564	1+
191.85959	100	
194.89010	114	
196.88713	88	
200.94553	120	
207.87669	274	1+
207.94631	222	
209.86971	120	
209.94437	1364	1+
210.88358	458	1+
212.40539	94	
212.87851	2376	1+
214.89238	196	
215.89858	110	
222.95278	646	1+
223.84829	94	
224.94817	882	1+
224.97469	114	
226.87286	88	
226.88635	86	
226.94762	6164	1+
227.10449	98	
227.88321	118	
227.92996	472	
228.89509	472	1+
228.94247	7056	1+
230.79522	116	
230.88952	3052	1+
230.91867	102	
230.98133	106	
232.64847	102	
232.88533	320	
234.88204	106	
236.53940	88	
238.46030	108	
238.84139	88	
239.11504	96	
240.82786	194	1+
240.94135	764	
240.96244	366	
241.47508	88	
241.63298	84	
241.93935	3076	1+
242.81972	462	1+
242.94157	2248	1+
243.96203	152	
244.86894	102	
244.88922	86	
244.95807	3690	1+
245.94197	336	
246.11430	114	1+
246.80757	124	
246.90628	216	
246.95238	4600	1+
246.97880	162	
247.38925	88	
247.91973	84	
248.80650	188	
248.84773	90	
248.90124	572	1+
249.41010	84	
249.81047	118	
250.40487	122	
250.79681	86	
250.89911	218	
250.92331	108	
250.94832	116	
250.97210	100	
251.07675	182	
251.90917	158	
252.89137	92	
253.83201	86	
253.90678	176	
254.45047	98	
254.49499	84	
254.90810	118	
257.40662	92	
258.83142	162	
258.97145	88	
259.84209	162	
260.89743	84	
260.97025	352	
261.82518	304	1+
262.82497	214	1+
262.84832	104	
263.89090	98	
264.81641	156	
264.96417	146	
265.05830	136	
265.14921	90	
265.85864	172	
265.90696	106	
266.81260	344	1+
266.85781	144	
267.10064	82	
267.97391	338	
268.41656	112	
268.81637	136	
268.85498	90	
268.96067	660	1+
269.37677	104	
269.40895	92	
269.79485	146	
270.48432	82	
271.79884	98	
271.91209	422	1+
272.83933	146	
274.12775	90	
274.85899	142	
275.85145	294	1+
277.04875	86	
278.79840	376	1+
278.84804	188	
278.92135	250	1+
278.97542	100	
279.02028	92	
279.07985	90	
279.10500	190	1+
279.85925	138	
280.79071	968	1+
280.86153	82	
281.38019	92	
282.80737	122	
282.96018	86	
283.79735	124	
283.82953	120	
283.85300	86	
283.86739	88	
284.56774	104	
284.78966	98	
284.82716	122	
284.84502	628	1+
285.84650	534	1+
286.81085	116	
288.00761	96	
289.88479	126	
290.36299	94	
290.46577	90	
290.81888	110	
290.86354	134	
291.80591	162	
292.92355	84	
293.04568	84	
293.11620	182	1+
294.85852	86	
296.80680	222	
296.82981	122	
297.80766	290	
297.91852	108	
298.80238	1044	1+
299.87345	106	
300.80100	896	1+
301.85948	326	1+
302.91644	176	1+
302.94368	164	
303.81879	86	
303.85439	944	1+
303.94312	86	
304.89265	88	
305.73545	88	
306.13407	192	1+
308.87395	210	1+
312.04982	112	
314.82588	138	
315.45389	88	
316.81802	468	1+
318.27584	118	
320.86173	298	1+
320.93205	84	
321.81807	352	1+
321.83974	90	
321.87073	292	1+
322.92903	150	
323.60807	100	
324.83965	98	
326.00684	94	
326.87417	146	
328.16313	148	1+
328.92415	98	
335.88008	84	
336.94404	184	
338.87270	122	
339.82537	304	1+
344.98784	94	
345.89792	86	
349.76108	138	
349.83967	86	
349.91779	84	
351.70935	82	
352.77369	84	
356.77405	100	
362.70229	96	
364.75826	86	
366.72443	220	1+
END IONS

###FS:    #m/z: 340.94104 #charge 1+
###MS: 66
###MSMS: 67
BEGIN IONS
TITLE=Cmpd 49, +MS2(340.9410), 28.0-35.0eV, 1.4min #67
RTINSECONDS=85.4605
SCANS=66-67
PEPMASS=340.94104	880098
CHARGE=1+
136.19118	90	
184.86077	74	
188.95332	78	
192.92481	216	
207.88789	92	
209.08982	82	
210.93927	136	
211.88312	74	
212.87890	374	
212.89683	76	
213.94036	974	1+
214.87379	150	
215.88816	654	
217.88257	146	
217.91728	110	
217.99303	80	
219.87526	90	
219.90998	80	
222.95342	174	
222.97245	84	
223.88645	80	
223.95995	164	
225.90674	104	
226.89451	216	
226.96574	76	
228.94574	218	
229.81970	74	
230.89176	172	
231.89367	240	
231.95092	1006	1+
232.90702	88	
233.40550	76	
233.89589	284	1+
233.95043	250	1+
235.89907	142	
235.96756	76	
236.09387	82	
237.59052	76	
237.93555	84	
239.11275	96	
239.81393	96	
240.22489	76	
240.83421	140	
240.89165	86	
240.96280	322	1+
241.84421	116	
242.14948	78	
242.93998	114	
243.82785	186	
245.89535	80	
246.02064	72	
246.38851	102	
246.85333	80	
246.97638	354	1+
248.87135	72	
248.89846	310	1+
248.91997	86	
249.96278	404	1+
250.91348	72	
250.99145	72	
251.95833	128	
252.42712	74	
254.90682	150	
254.96697	524	
255.89003	124	
255.94519	74	
256.07914	104	
256.13770	100	
256.85034	134	
256.96383	136	
257.83320	128	
257.93892	76	
258.60784	76	
258.84584	314	1+
259.95901	236	
260.02946	102	
260.39794	104	
260.83342	380	
261.83898	384	1+
262.54224	104	
263.10972	74	
263.86072	158	
263.88917	90	
263.98405	86	
264.86876	120	
267.13616	236	
267.84730	154	
268.83772	150	
269.79834	216	
269.82346	256	1+
270.84354	102	
271.84659	348	1+
272.90255	74	
273.93831	82	
274.89059	84	
274.90956	94	
275.55467	96	
275.89839	126	
276.33361	96	
276.85560	488	
277.85807	270	
277.93019	94	
278.84492	842	1+
279.96667	100	
280.86326	266	1+
281.05776	104	
281.19270	78	
282.11566	80	
282.88217	100	
283.04493	86	
287.35576	88	
287.93297	84	
288.84170	174	
290.50977	94	
291.02559	84	
291.81491	80	
292.43409	258	1+
293.84841	102	
294.81421	76	
294.85309	304	1+
294.87715	148	
295.88585	78	
295.97218	172	
296.97215	124	
297.04207	132	
297.12710	82	
297.81395	100	
297.87483	120	
297.88958	94	
298.06104	86	
299.05936	140	
299.87466	224	1+
300.80330	130	
301.86089	138	
302.17558	94	
302.86594	132	
302.94421	156	
305.03152	82	
305.94833	152	1+
308.81759	80	
308.87778	220	1+
309.42207	90	
309.81305	116	
310.77142	74	
310.83411	74	
311.81146	90	
311.84767	78	
311.88781	224	1+
312.87140	84	
313.04329	72	
314.79324	78	
316.93153	94	
318.90060	84	
319.88087	78	
319.89284	94	
320.39515	92	
322.61888	98	
323.02072	90	
324.89443	138	
326.62774	92	
327.88096	188	1+
329.87217	148	
330.82025	84	
332.84231	86	
334.85432	94	
335.53331	88	
335.87755	80	
335.90671	74	
337.82350	206	1+
338.19305	82	
340.41849	80	
340.80482	142	
END IONS

###FS:    #m/z: 363.95708 #charge 1+
###MS: 66
###MSMS: 68
BEGIN IONS
TITLE=Cmpd 50, +MS2(363.9571), 28.0-35.0eV, 1.5min #68
RTINSECONDS=86.233
SCANS=66,68
PEPMASS=363.95708	388768
CHARGE=1+
51.14948	92	
56.37179	88	
154.36433	88	
180.64769	84	
181.93569	88	
189.86309	626	1+
191.85801	696	1+
193.88800	162	1+
196.88479	336	1+
200.94897	100	
202.03927	88	
204.11281	90	
205.91682	88	
205.94747	92	
207.87459	290	
207.94609	82	
208.89562	80	
209.86758	142	
209.94334	1408	1+
210.88211	502	1+
210.91208	82	
212.87810	1554	1+
212.90112	88	
214.89318	284	
221.89216	162	
222.95121	756	1+
224.94919	858	1+
225.88412	154	
225.97604	92	
226.89599	166	
226.94766	5594	1+
226.97132	384	
227.56134	80	
227.89286	106	
228.06184	90	
228.89510	178	
228.94220	5884	1+
229.89625	172	
230.88922	3788	1+
231.81044	120	
232.88467	600	1+
232.90545	120	
233.05856	92	
234.88014	186	
236.07142	84	
238.83691	104	
240.83278	92	
240.94101	742	
240.96120	534	1+
241.93843	2572	1+
242.94048	1732	1+
242.95935	496	1+
243.82331	184	
244.81758	130	
244.95753	3324	1+
245.94207	304	
246.84573	180	1+
246.90987	122	
246.95275	3610	1+
247.81132	186	
247.82642	138	
248.41124	86	
248.45510	92	
248.58162	82	
248.80081	190	
248.90008	698	1+
250.80187	124	
250.89348	166	
250.94991	260	
250.97028	222	
251.91283	136	
252.89796	434	1+
253.84519	208	1+
254.46809	90	
254.86552	82	
257.95935	90	
258.83910	416	1+
259.77632	82	
260.82834	386	1+
260.96992	356	1+
263.01616	82	
263.17353	88	
263.90917	84	
263.97620	160	
264.08257	212	1+
264.80372	116	
264.82153	82	
264.96008	134	
265.82316	90	
265.90193	104	
266.79019	212	1+
266.81407	760	1+
267.90201	86	
267.97481	694	
268.80419	318	1+
268.96301	168	
269.96983	522	1+
270.45219	86	
271.24008	92	
271.52554	84	
271.91545	170	
272.87209	86	
272.94155	136	
273.82902	102	
273.85422	122	
273.91327	196	1+
274.80086	82	
275.02693	92	
275.48555	98	
275.80960	86	
276.07244	86	
276.81446	142	
276.85720	174	
277.86016	102	
278.79427	142	
278.84770	326	1+
279.43071	80	
279.73973	86	1+
279.96560	90	
280.79005	1176	1+
280.93006	92	
281.87261	100	
281.90368	82	
282.82782	156	
283.36898	106	
283.79653	376	1+
283.85072	128	
283.98172	164	
284.82079	180	
284.88988	212	1+
285.81573	94	
285.84390	698	1+
286.02108	90	
287.33309	82	
287.86931	92	
288.79844	84	
288.94977	184	1+
290.78257	202	
292.86896	344	1+
292.87781	88	
292.94254	92	
295.93644	84	
296.08234	84	
296.80941	330	
297.80689	266	
297.96569	82	
298.80372	806	
298.82445	84	
299.42390	114	
299.80051	1164	1+
301.85980	530	1+
302.03889	84	
303.03797	80	
303.80993	336	1+
303.85596	558	1+
304.90066	84	
305.42636	104	
306.30877	98	
308.81457	148	
309.37886	80	
310.04244	112	
310.41199	84	
310.87700	142	
311.86048	130	
314.81967	152	
315.08163	84	
316.81632	298	1+
317.79656	142	1+
317.82154	226	1+
317.90543	82	
318.44439	94	
318.87864	92	
318.93958	124	
320.81611	524	1+
321.82015	388	1+
321.86714	370	1+
322.88949	124	
322.92713	128	
323.89516	110	
324.87618	110	
325.45492	108	
325.84554	88	
326.87167	252	1+
327.01857	80	
328.87238	328	1+
334.38769	82	
339.82633	282	1+
340.94273	106	
343.91644	102	
344.91920	88	
345.81575	88	
349.76823	82	
350.89527	186	1+
352.07099	82	
355.79233	82	
356.77934	202	1+
358.17494	98	
359.71725	178	1+
359.96379	174	
361.15120	86	
362.05706	92	
364.11869	82	
365.07031	80	
367.33222	122	
367.83233	100	
368.35770	82	
END IONS

###FS:    #m/z: 507.84623 #charge 1+
###MS: 66
###MSMS: 69
BEGIN IONS
TITLE=Cmpd 51, +MS2(507.8462), 28.2-35.2eV, 1.5min #69
RTINSECONDS=87.005
SCANS=66,69
PEPMASS=507.84623	192030
CHARGE=1+
196.01297	220	
214.88547	430	
222.97674	164	
223.97450	204	
224.11999	160	
224.97649	172	
230.90338	192	
232.89640	416	1+
234.89003	132	
236.88957	192	
249.87730	242	1+
250.90684	360	
250.97216	184	
251.11289	150	
254.09379	256	1+
264.17150	152	
265.88537	122	
266.86554	200	
268.96546	122	
269.85305	188	1+
270.12190	132	
272.85242	170	
276.04367	260	1+
276.83536	182	1+
278.39003	158	
279.83668	122	
279.85914	160	
279.94768	152	
281.84590	142	
281.88084	148	
285.79529	384	1+
285.85683	234	
286.78616	214	1+
287.85300	836	1+
287.89690	212	1+
287.97196	124	
288.81314	236	1+
289.87620	272	
290.86510	528	
291.86701	254	
291.90453	122	
292.86510	230	
292.88945	144	
293.87526	1580	1+
295.86831	196	1+
296.82056	126	
296.85220	502	1+
299.80064	150	
300.81441	136	
300.84457	126	
300.86213	332	1+
300.88731	130	
302.88508	222	
303.86749	656	
304.85941	128	
305.80794	156	
305.86227	2178	1+
305.96095	156	
307.19730	130	
307.86565	170	
307.88811	222	
308.14027	786	1+
308.87270	1808	1+
309.88725	314	
310.15938	306	
311.16238	142	
311.88451	2168	1+
312.93950	158	1+
314.86545	790	1+
314.88310	240	
315.36960	128	
315.97944	142	
316.03614	152	1+
316.86199	172	
318.85790	208	
319.86631	152	
323.87301	332	
324.85984	194	
324.89785	160	
325.86143	124	
325.88275	198	
325.90222	274	
326.88368	2346	1+
327.92067	124	
328.84058	130	
328.86974	330	
329.88465	194	
330.06058	266	1+
330.82606	294	1+
330.88068	252	
331.76133	252	1+
332.76416	194	1+
332.82760	338	1+
332.87323	570	1+
334.95940	124	
335.81668	146	
335.87851	162	
336.84131	186	1+
337.87996	322	1+
338.12617	176	
339.87731	144	
340.88754	144	
343.90347	284	1+
344.82310	142	
344.87335	178	
345.76948	130	
345.84297	230	1+
348.83338	154	
349.75780	240	
349.82924	362	1+
350.88624	506	1+
351.77672	128	
352.90740	122	
353.33170	110	1+
353.85313	136	
354.89746	132	
354.91842	150	
355.89212	454	
356.84886	214	1+
356.89400	206	
357.72299	134	
358.05546	124	
358.34140	164	
358.36687	138	
359.77793	136	
361.86301	282	1+
362.84618	210	1+
364.72071	122	
364.81608	138	
365.78315	142	
366.84289	664	1+
367.70894	576	1+
367.76556	344	1+
367.90904	178	
368.70870	332	1+
368.78909	134	
368.83579	522	1+
369.77368	144	
369.83818	446	1+
370.80790	136	
370.82577	196	1+
371.78136	184	
372.79321	126	
372.85390	138	
373.72212	274	1+
373.83183	304	
374.80825	184	
375.88462	214	1+
376.78952	128	
378.76423	234	1+
379.72719	144	
380.72059	252	
380.77536	178	1+
381.73087	160	
382.41066	168	
382.71881	132	
383.72742	154	
384.77419	388	1+
384.84939	1314	1+
385.77520	268	1+
388.17932	154	
388.19581	414	1+
388.89979	168	
389.19802	350	1+
389.71813	148	
389.73626	310	1+
390.73697	202	1+
390.78430	148	
390.84309	1066	1+
391.71312	194	1+
391.79300	186	1+
392.82599	686	1+
393.89364	302	1+
394.75386	156	1+
394.82758	134	
394.89913	210	1+
396.90323	158	
397.85064	134	
398.73123	1026	1+
398.86193	218	
399.84964	804	1+
400.69607	202	1+
400.72573	244	1+
401.70052	130	1+
402.86657	244	
403.74249	160	
403.87181	196	
404.71838	190	
404.87226	146	
405.80586	226	1+
405.86675	318	1+
406.74371	458	1+
407.74674	326	1+
407.86770	1336	
408.85608	1198	1+
409.18787	142	
410.74279	128	
410.83794	1348	1+
410.86822	288	1+
411.73260	220	1+
411.81062	170	
412.87274	360	1+
412.98575	228	1+
413.83519	162	1+
414.85183	260	1+
415.74322	124	
416.79817	154	
416.93975	214	1+
421.08382	162	1+
421.72300	136	
421.88503	376	
422.86549	1054	1+
423.76877	240	
424.82696	146	
425.75720	538	1+
426.76404	350	1+
426.80270	134	
426.86013	1290	1+
427.73330	824	1+
427.94143	138	1+
428.84880	1398	1+
428.89084	208	
429.70154	172	
429.80836	198	1+
429.87643	224	
430.74228	560	1+
430.85221	126	
431.76753	144	
431.86752	600	
432.86838	346	
433.85475	280	
439.89844	384	1+
440.69540	122	
440.73218	160	
443.75728	322	
444.72067	184	1+
444.87310	1758	1+
445.75061	134	
446.76421	140	
447.71365	794	1+
447.88613	226	1+
448.75948	202	
449.87438	616	1+
450.70062	196	
450.75124	364	1+
453.87293	138	
457.90748	468	1+
462.88417	1096	1+
466.78383	168	
467.88808	1684	1+
468.28973	122	
470.72445	132	
485.90282	752	1+
END IONS

###FS:    #m/z: 340.94089 #charge 1+
###MS: 70
###MSMS: 71
BEGIN IONS
TITLE=Cmpd 52, +MS2(340.9409), 28.0-35.0eV, 1.5min #71
RTINSECONDS=90.6815
SCANS=70-71
PEPMASS=340.94089	1003920
CHARGE=1+
190.94759	94	
191.89495	78	
196.88627	148	
197.88532	96	
197.92721	86	
199.88246	76	
200.18124	84	
203.45203	88	
205.95123	118	
206.94803	144	
207.97482	78	
209.88429	96	
210.89784	90	
210.93904	164	
211.94165	110	
212.87687	222	
213.87842	118	
213.93899	922	1+
214.88194	110	
215.88708	600	1+
215.93522	334	1+
217.88187	98	
218.88994	96	
222.95151	80	
223.95793	316	1+
226.39050	92	
227.94881	82	
228.92662	98	
229.03629	84	
230.89159	256	
230.90783	92	
231.89086	236	
231.94905	1206	1+
232.89597	196	
233.02911	80	
233.89549	108	
234.83901	78	
235.85259	90	
235.94331	78	
236.89566	200	
237.90411	128	
238.87220	108	
238.90811	84	
239.79032	142	
240.83127	102	
240.96334	236	1+
241.84047	230	
241.90462	84	
242.84812	188	
242.94078	120	
243.43872	80	
243.83233	268	
244.84034	146	
244.91149	106	
246.39806	78	
246.97591	150	
248.87077	76	
249.96341	126	
250.11868	80	
250.39621	78	
250.43532	80	
250.82650	76	
250.89754	102	
250.96164	254	1+
251.33581	76	
251.42716	86	
252.93043	244	1+
253.02252	94	
253.82946	146	1+
253.95111	88	
254.35048	82	
254.85194	80	
254.92254	82	
254.96372	224	1+
255.06857	82	
256.85094	80	
256.91281	152	
256.96256	140	
258.06914	78	
258.84447	272	
258.86709	122	
259.55854	86	
259.85292	758	1+
259.95716	210	
260.83378	526	1+
262.84349	96	
263.84721	78	
264.87080	100	
265.42118	84	
265.97371	82	
266.08014	78	
266.81660	76	
266.86173	128	
266.92753	96	
268.11664	96	
268.14713	76	
268.84083	458	1+
269.83263	76	
270.94295	94	
271.35748	100	
274.84597	94	
274.89687	156	
274.96807	78	
275.81282	114	
275.92394	84	
276.80549	114	
276.85637	272	
277.86493	118	
277.97502	106	
278.84467	1392	1+
279.81842	90	
279.87220	106	
279.92958	128	
281.06247	96	
281.89941	142	
281.91779	76	
283.02808	86	
283.79266	254	1+
284.79320	294	1+
284.92348	90	
285.13724	92	
286.15117	78	
288.79854	94	
290.86794	80	
292.90164	100	
293.87236	122	
294.84984	390	1+
296.98183	76	
297.86550	216	1+
297.97320	136	
297.99605	126	
299.07760	102	
299.78068	86	
299.88171	220	1+
301.27953	84	
301.84959	136	
301.86411	262	1+
302.11960	96	
304.11446	90	
305.78478	96	
305.80414	82	
306.38228	80	
307.80325	102	
307.88906	428	
309.92714	88	
310.82084	102	
310.87890	166	
311.86353	156	
314.16826	100	
318.07193	76	
318.67429	90	
320.84812	88	
321.42682	86	
321.82020	78	
325.41516	76	
327.37831	90	
329.86705	104	
329.88938	78	
330.81514	108	
330.88795	124	
331.81580	272	
331.98045	78	
333.95625	86	
336.12084	106	
338.72361	76	
338.77559	82	
339.71636	80	
339.82161	80	
339.85642	122	
345.38890	82	
END IONS

###FS:    #m/z: 363.95702 #charge 1+
###MS: 70
###MSMS: 72
BEGIN IONS
TITLE=Cmpd 53, +MS2(363.9570), 28.0-35.0eV, 1.6min #72
RTINSECONDS=91.454
SCANS=70,72
PEPMASS=363.95702	441554
CHARGE=1+
67.15857	84	
187.86957	104	
189.86411	160	
191.85895	286	1+
192.49931	90	
202.90610	96	
203.03195	92	
207.87329	162	
209.94357	1150	1+
210.88535	302	1+
211.38508	90	
211.44584	110	
212.87913	1804	1+
214.90051	86	
221.37441	86	
222.95285	1014	1+
223.88685	82	
224.95059	826	1+
224.96717	214	
225.72041	86	
225.94379	182	
226.05694	160	1+
226.89706	102	
226.94709	7758	1+
227.93101	390	
228.89462	716	1+
228.94211	8684	1+
230.88897	3310	1+
232.88357	470	
232.89873	278	1+
232.92111	100	
234.88069	462	
236.42836	88	
236.84364	106	
239.43216	92	
239.48138	84	
240.94025	798	
240.96291	696	1+
241.94350	484	
242.82711	194	
242.94145	1436	1+
242.95831	560	1+
243.81448	162	
244.00746	108	
244.83539	216	1+
244.90072	130	
244.95726	4188	1+
245.94261	372	
246.82135	106	1+
246.90628	368	
246.95262	4294	1+
248.38173	94	
248.80534	304	1+
248.90043	912	1+
249.97485	80	
250.37300	108	
250.89360	354	
250.94971	168	1+
250.96832	146	
251.07224	104	
251.50700	82	
251.79944	132	
251.91706	86	
252.79100	118	
252.90007	290	1+
253.90740	162	1+
254.05775	120	
254.08618	78	
254.95181	84	
255.78793	92	
256.01317	116	1+
258.03941	96	
258.83780	96	
259.83775	236	
259.85265	112	
260.83301	678	1+
260.97071	448	1+
261.83677	410	1+
262.96925	114	
263.39447	96	
263.82814	146	
264.81852	180	
264.91338	86	
264.96322	142	
265.81848	110	
265.83263	116	
265.88160	82	
265.97562	106	
266.78713	206	
266.81545	246	
266.96543	84	
267.78286	88	
267.81488	152	
267.97173	538	1+
268.96278	844	1+
269.37880	78	
269.79805	142	
269.88908	78	
269.96718	712	1+
270.79761	82	
270.86424	174	1+
271.91244	84	
273.85998	224	1+
276.81257	118	
277.80133	402	1+
277.85193	80	
278.09300	94	
278.79940	238	1+
278.84291	446	1+
279.08804	120	
279.42042	100	
280.79580	418	
281.79244	244	
281.92631	242	
282.79157	234	
282.82710	92	
283.78985	628	1+
283.82286	102	
283.85420	180	
284.79357	410	1+
284.82239	402	
285.84572	548	
285.94597	94	
286.82593	86	
287.82841	142	
290.79329	90	
290.90964	88	
291.79295	114	
292.85790	100	
292.95268	88	
293.12119	102	
293.84176	180	1+
294.86424	96	
294.87600	116	
295.02787	144	
295.53956	84	
295.92825	86	
296.80856	518	1+
296.87955	82	
298.38562	78	
298.80269	1198	1+
300.79915	796	1+
301.46281	80	
301.86132	490	1+
302.97824	88	
303.80697	370	1+
303.85803	848	1+
304.83476	102	
305.92978	266	1+
307.13817	132	
311.90004	100	
313.27225	130	
313.91191	86	
314.81994	230	
315.81478	134	
316.13491	102	
316.82130	126	
317.81479	182	
317.83032	80	
318.82804	120	
318.93114	126	
319.32162	88	
320.91651	90	
321.81473	122	
321.86707	410	1+
322.93627	92	
322.95169	104	
323.81854	114	
323.89513	84	
324.81509	126	
324.88159	126	
326.83519	78	
326.87245	354	1+
327.07527	182	
327.82941	164	
328.26989	92	
328.99551	80	
332.09461	100	
332.43448	90	
333.77681	90	
336.94403	200	
337.18442	80	
337.82865	78	
339.82776	512	1+
342.18783	78	
343.14524	186	1+
346.78477	88	
347.17818	92	
348.26613	80	
348.76352	84	
353.74129	78	
355.32722	84	
356.78598	116	
360.76140	84	
363.71986	112	
364.28477	78	
365.19468	100	
366.32301	82	
366.36892	88	
366.76864	88	
END IONS

###FS:    #m/z: 507.84610 #charge 1+
###MS: 70
###MSMS: 73
BEGIN IONS
TITLE=Cmpd 54, +MS2(507.8461), 28.2-35.2eV, 1.6min #73
RTINSECONDS=92.2265
SCANS=70,73
PEPMASS=507.84610	163956
CHARGE=1+
196.01515	370	
222.97256	328	1+
224.97731	386	
232.89887	276	
236.88655	254	
240.08335	150	
250.90430	272	1+
252.90430	150	
254.09506	130	
254.84554	196	1+
256.87622	130	
258.87655	222	
260.88242	202	1+
266.86046	134	
268.98440	148	
270.89242	196	1+
272.38818	262	
277.93402	226	1+
278.83077	128	
280.87436	212	1+
285.85617	594	1+
287.85268	988	
288.86827	178	
289.80714	236	1+
289.85108	126	
289.88110	394	
290.86503	336	
291.87950	132	
293.09346	208	1+
293.39440	134	
293.87324	1728	1+
294.80519	302	1+
296.05292	248	1+
296.85496	148	
296.87041	152	
298.79604	280	1+
298.84969	158	
300.85271	136	
300.88312	170	
303.80791	126	
303.86924	988	1+
304.85001	166	
305.86244	1556	1+
306.12548	136	
307.80832	220	1+
307.86776	188	
307.88841	388	
308.14082	770	1+
308.87549	940	1+
309.15918	150	
309.34090	214	1+
310.15530	340	
310.85086	134	
310.86794	196	
311.15911	210	
311.78338	162	1+
311.84153	140	
311.88321	1220	1+
312.82041	162	
313.88444	188	
314.82744	148	
314.86502	336	
315.86100	552	1+
316.88807	132	
318.07838	148	
318.85665	294	1+
321.00061	188	1+
321.38020	146	
322.89286	176	
323.87421	484	
324.86303	268	
326.80402	212	1+
326.88368	3190	1+
328.88468	284	
329.88221	172	
330.06276	146	
330.12256	136	
330.13875	206	
330.80896	268	
331.81612	134	
332.87341	566	1+
335.84048	240	
335.88749	212	1+
336.94181	140	
337.87845	390	1+
338.83457	144	
339.83156	206	1+
340.90239	214	1+
343.40211	136	
343.85815	266	1+
345.78124	336	1+
346.81307	214	1+
347.77239	210	
347.81451	140	1+
348.76194	312	1+
348.78498	232	1+
348.84519	152	
348.86102	134	
349.76520	266	1+
350.83638	180	
350.89083	166	
351.77376	132	
351.82037	134	1+
351.88983	274	
352.91128	146	
353.85219	414	1+
353.90167	412	1+
354.82260	180	
355.88801	266	1+
358.87889	156	
359.87489	222	1+
361.86172	184	
363.70237	214	
364.84540	136	
365.78735	466	1+
366.18634	168	
366.84092	378	
366.89908	424	1+
367.70924	472	1+
367.76868	336	1+
367.84180	210	
368.85061	170	
369.83647	338	
370.83394	172	
371.07438	194	1+
371.72372	192	
371.79769	290	1+
373.71737	182	
374.78664	230	
374.81832	150	
374.87471	144	
376.80443	324	1+
376.88950	134	
377.88145	246	1+
380.74032	146	
380.85732	132	
381.83450	376	1+
382.71665	244	1+
383.41922	134	
383.71628	146	1+
383.79808	126	
384.84956	1354	1+
385.39362	146	
385.77565	280	1+
387.73013	240	1+
387.74353	174	
387.84777	560	1+
388.74069	180	1+
388.79623	210	1+
389.19490	164	
389.71364	190	
390.72552	132	
390.84224	808	
391.84217	432	
392.07506	138	
392.82449	890	1+
392.86620	376	1+
393.75892	134	
393.80108	244	
394.73706	288	1+
396.68628	140	
397.22588	134	
398.72753	694	1+
398.86614	150	
399.74851	370	1+
399.84741	590	1+
402.72232	194	1+
403.87177	402	
404.82764	130	
404.87059	504	1+
405.76596	288	1+
405.86152	448	1+
406.72767	204	
406.79851	226	
407.81304	194	1+
407.86669	1232	
408.74396	186	
408.85053	1070	
409.72594	284	
409.85386	626	
410.71109	284	1+
410.74614	138	
410.77404	202	1+
410.83718	922	1+
411.68324	222	1+
411.80543	258	1+
412.84459	202	
413.07365	134	
413.75500	158	
413.85153	374	1+
414.86221	240	1+
414.88406	272	1+
415.69349	172	
417.85926	354	1+
418.76465	276	1+
418.84847	128	
419.76758	230	1+
421.88422	366	
422.74648	176	
422.88442	248	
423.73652	132	
423.76705	234	
423.79988	178	
423.82216	424	1+
423.86941	514	1+
424.76582	172	
424.82350	262	1+
425.76338	336	
426.75716	192	
426.78148	146	
426.85961	834	
426.91984	184	1+
427.70276	130	
427.74326	800	1+
427.83698	146	
427.86219	502	
428.84473	650	1+
428.88234	148	
429.69922	334	
429.73622	460	1+
430.67682	244	1+
430.70507	144	
430.73920	294	1+
430.76354	350	1+
430.83976	416	1+
430.86436	152	
431.87000	670	1+
435.89280	126	
439.89061	450	1+
442.87771	236	
444.70555	130	
444.87288	1522	1+
445.73987	374	1+
445.76733	154	
446.76196	132	
446.89341	138	
447.71291	788	1+
447.88074	126	
448.75333	170	
448.89640	158	
449.69551	174	1+
449.87681	342	
450.75676	184	
450.87830	218	
456.90321	200	1+
460.71692	148	1+
462.88267	766	1+
467.71233	172	
467.88778	1006	1+
468.72427	192	1+
468.77758	182	
469.88589	200	
471.77157	186	1+
474.70519	184	1+
480.73540	146	
483.66106	166	
485.89872	718	1+
488.27458	152	
499.73411	196	1+
509.85994	224	1+
END IONS

###FS:    #m/z: 322.93040 #charge 1+
###MS: 74
###MSMS: 75
BEGIN IONS
TITLE=Cmpd 55, +MS2(322.9304), 28.0-35.0eV, 1.6min #75
RTINSECONDS=95.9155
SCANS=74-75
PEPMASS=322.93040	3121848
CHARGE=1+
55.74384	72	
144.25453	78	
187.87453	76	
190.89940	84	
190.93024	88	
191.86087	72	
192.88605	198	1+
196.04186	88	
197.88410	72	
200.02334	86	
201.05373	72	
203.87772	70	
203.95502	78	
204.54809	86	
205.95597	96	
207.93516	90	
207.97133	96	
209.91809	98	
209.94300	98	
210.90035	80	
211.02269	74	
212.88465	74	
212.89982	70	
214.89957	118	
219.06048	82	
219.09162	72	
219.82084	78	
220.88524	80	
221.59199	82	
221.89268	116	
221.94631	360	1+
221.96154	76	
222.39911	78	
224.38311	92	
224.87706	84	
225.95837	80	
226.03572	72	
226.92088	72	
228.01173	86	
228.10630	72	
228.85233	70	
228.91948	82	
229.81402	84	
229.89243	198	1+
229.90343	212	1+
230.57209	80	
230.83738	196	
231.95216	88	
233.15788	90	
234.88604	100	
235.82025	128	
236.82276	80	
237.01766	78	
237.05713	72	
238.02437	92	
238.05078	76	
238.82810	78	
238.93835	308	1+
238.95846	76	
239.08137	160	
239.79008	114	
240.82399	130	
240.94046	3508	
241.79945	78	
241.94198	2876	
242.81786	112	
242.88042	84	
242.94152	9206	1+
243.82083	192	
244.81778	128	
244.88909	134	
244.93937	2336	1+
245.04148	76	
246.85522	140	
246.97549	196	
247.03666	82	
247.43433	78	
247.97655	98	
248.08764	80	
248.46470	74	
248.84573	176	
248.90788	288	1+
248.98382	78	
249.84088	78	
250.97255	100	
251.07112	104	
251.82649	78	
251.84993	72	
252.34698	78	
254.07225	74	
254.54224	82	
254.78140	70	
254.84231	70	
255.92552	74	
256.90062	142	
257.36327	70	
257.89365	70	
258.50711	70	
258.83714	330	1+
260.83104	342	1+
260.85188	74	
262.37923	100	
262.82287	74	
262.97443	74	
263.16748	72	
263.82982	84	
263.97892	84	
264.85391	342	1+
265.85446	266	1+
266.87968	120	
267.84505	80	
267.93972	76	
272.97826	78	
273.80124	126	
273.82072	92	
274.79079	72	
274.99249	86	
275.85490	72	
276.41958	98	
276.80313	244	1+
276.92816	88	
277.80499	214	1+
279.05116	74	
279.09236	1042	1+
279.85301	202	1+
281.82717	76	
282.27467	94	
282.88700	108	
283.35472	80	
283.76004	92	
283.81369	80	
284.05535	74	
284.29141	280	
285.90477	80	
286.16398	78	
286.37838	90	
286.92216	136	
287.88477	106	
288.86896	76	
289.85355	236	1+
290.79882	190	1+
291.11703	90	
291.89865	128	
291.98479	80	
293.85772	74	
293.89984	76	
296.81162	86	
296.86672	258	1+
299.89134	84	
300.80629	118	
300.86025	272	1+
300.92240	110	
302.15811	90	
307.79649	90	
307.88498	114	
307.93362	84	
308.29328	72	
308.81210	164	1+
309.86986	84	
310.88565	254	1+
311.88665	154	1+
313.78747	78	
313.94023	76	
314.13377	72	
315.00911	78	
316.81646	218	1+
316.90327	78	
317.00420	78	
319.60004	90	
320.32502	84	
320.83281	82	
322.89705	96	
324.89298	254	1+
325.05509	78	
328.41245	102	
END IONS

###FS:    #m/z: 507.84626 #charge 1+
###MS: 74
###MSMS: 76
BEGIN IONS
TITLE=Cmpd 56, +MS2(507.8463), 28.2-35.2eV, 1.6min #76
RTINSECONDS=96.688
SCANS=74,76
PEPMASS=507.84626	165628
CHARGE=1+
199.88371	198	
214.88525	232	
218.06131	188	
224.97368	150	
224.98884	154	
232.89662	334	1+
236.88776	282	1+
250.90725	390	1+
250.96902	126	
252.91434	198	
258.87636	126	
265.96279	122	
266.16440	212	
269.78110	198	1+
269.89952	216	1+
272.85269	490	1+
272.89479	128	
278.83175	140	
279.82696	120	
281.86948	128	
285.85356	172	1+
287.85267	892	
288.79325	158	1+
288.86912	128	
290.12790	136	
290.87808	158	
290.91806	132	
293.87334	1246	1+
294.85620	158	
295.87645	264	
296.85225	240	1+
296.87305	218	
297.91207	216	1+
298.88078	146	
300.85814	162	
301.85220	168	
303.86672	784	1+
305.86338	1490	1+
306.12229	296	1+
306.79054	184	
307.79120	208	1+
307.89166	432	
308.14343	1098	1+
308.87652	1346	1+
309.84750	356	1+
310.82552	126	
310.86965	200	
311.88269	2254	1+
314.86555	524	
315.38119	152	
315.82176	128	
315.88397	172	
316.76801	188	1+
316.93432	162	
318.89216	128	
323.87327	508	1+
323.97059	196	1+
324.90079	218	
325.89999	284	
326.07455	168	
326.88381	2286	1+
327.80988	184	
327.94207	132	
328.86842	480	
330.83453	144	
330.91161	136	
331.82037	174	1+
332.87534	302	
333.87614	244	
334.87830	140	
335.82779	154	
336.39127	140	
337.87832	432	1+
339.81536	138	
339.82782	152	
342.86944	314	1+
343.76153	218	1+
344.33684	150	
347.00554	152	
347.77783	358	
348.72911	222	1+
348.77797	286	
348.83069	146	
348.91720	242	
349.75605	384	
349.77800	166	
350.76273	224	
350.82827	222	1+
350.88763	174	
351.87735	210	1+
352.91094	174	
353.85319	294	
355.88786	564	1+
356.36830	170	
358.75748	210	
358.80601	152	
358.83721	128	
360.76329	166	
363.86117	202	1+
363.87792	132	
364.17776	234	1+
365.79503	130	
366.72710	142	
366.74237	166	
366.83842	628	1+
366.88046	154	
367.70664	432	1+
367.72420	168	
367.76633	566	1+
368.70660	356	1+
368.78968	152	
368.89562	280	1+
369.23649	114	1+
369.77495	158	
369.84010	604	1+
370.80388	144	
371.19363	120	
371.83756	132	1+
373.76595	144	
373.81251	448	1+
373.83304	156	1+
373.88824	358	1+
374.81550	384	1+
374.89447	256	1+
375.19898	156	1+
375.73861	124	
378.38734	214	1+
380.71733	424	
381.71876	196	
381.84440	206	1+
382.06339	132	
382.71648	158	
383.71491	152	
383.79811	124	
384.72665	222	1+
384.84867	1020	1+
385.78222	142	
387.76910	184	1+
387.85064	262	
388.18296	186	
388.84452	154	
389.19851	138	
389.71578	304	1+
390.84099	942	1+
391.05312	126	
391.86418	138	
391.91129	152	
392.83050	234	
392.86724	122	
393.82846	172	
393.86849	274	1+
393.89864	142	
394.78494	140	
394.83973	194	1+
395.78404	120	
397.71402	130	
397.86392	264	1+
398.72938	400	
398.75998	156	
399.72694	224	
399.80115	190	
399.84835	834	1+
400.73354	382	1+
401.78086	272	1+
403.86464	302	
404.87721	136	
405.20942	124	
405.78593	130	
405.86283	314	
407.16829	148	
407.73610	228	
407.86816	994	
408.07220	256	1+
408.75626	168	
408.85287	1306	1+
408.91738	202	1+
409.11619	126	
409.72635	582	1+
409.76951	136	
410.83677	946	1+
411.87576	142	
412.72499	136	
412.80265	150	
412.84367	312	1+
413.07177	208	1+
413.75485	170	
413.86814	394	1+
416.45532	126	
417.86466	168	
420.69468	162	
421.89913	128	
422.73624	152	
422.87839	142	
423.77650	198	
423.86439	620	1+
424.79869	182	1+
424.82309	178	
425.75506	346	
426.76052	298	
426.86201	760	1+
426.88628	190	
427.05183	98	1+
427.73303	1010	1+
428.84629	1016	1+
428.88207	168	
429.70866	176	
429.82301	216	
430.74010	252	
430.85834	756	1+
431.86365	550	1+
432.69042	132	
435.84167	246	1+
439.73812	268	1+
439.89527	398	
440.88287	172	
442.68024	262	1+
443.68187	168	1+
444.76475	132	
444.78323	148	
444.87316	2368	1+
445.75237	326	
446.75302	188	
446.87801	460	1+
447.71132	678	1+
448.75007	204	1+
448.76933	180	
448.89836	152	
449.88039	428	1+
450.71362	190	1+
450.74774	476	1+
454.42245	130	
462.88320	740	1+
464.88594	162	
465.71641	196	
467.88938	818	1+
468.76007	160	1+
468.78306	132	
470.79642	174	1+
471.76659	142	
476.70802	120	
485.90347	568	1+
501.80520	182	1+
509.85751	288	
END IONS

###FS:    #m/z: 336.94612 #charge 1+
###MS: 74
###MSMS: 77
BEGIN IONS
TITLE=Cmpd 57, +MS2(336.9461), 28.0-35.0eV, 1.7min #77
RTINSECONDS=97.4605
SCANS=74,77
PEPMASS=336.94612	81716
CHARGE=1+
185.86744	98	
196.86455	80	
197.87383	72	
198.02927	80	
200.88049	70	
207.86875	74	
209.88794	76	
210.88278	256	1+
210.91856	78	
211.94455	2380	1+
212.87797	916	1+
212.89989	128	
213.89307	86	
213.93850	1086	1+
214.89863	84	
215.88543	524	1+
216.54545	100	
219.38238	90	
223.97847	138	
224.97308	112	
228.90627	80	
229.95494	2916	1+
230.88969	1804	1+
231.94999	1462	1+
232.49278	90	
232.82890	146	
232.88785	74	
233.22250	84	
233.89733	220	
234.03054	74	
234.82963	76	
235.86763	72	
235.89964	72	
236.07717	84	
238.01467	100	
239.07119	70	
240.84888	136	
241.84191	600	1+
244.86607	96	
246.89168	86	
246.90916	84	
246.97451	72	
247.96366	988	1+
248.04501	88	
248.53823	92	
248.82884	74	
248.90297	454	
249.82937	74	
249.96210	384	1+
249.97759	78	
250.06017	72	
250.83336	218	
251.84501	238	1+
251.90827	70	
251.96216	154	
252.97110	1186	1+
252.99774	90	
253.83138	70	
253.90382	148	
254.37577	78	
254.43264	88	
254.90697	120	
254.96746	394	1+
255.07282	184	1+
255.09909	86	
255.87636	72	
256.87709	72	
256.89177	128	
256.95826	132	
257.96303	96	
258.81517	82	
258.84831	486	1+
259.02258	96	
259.84070	98	
259.95762	86	
260.83661	106	
261.84326	80	
261.87423	70	
262.88481	72	
262.90472	72	
264.83537	88	
264.84955	70	
265.01238	228	1+
266.87182	98	
267.38375	88	
267.80711	94	
267.84124	90	
268.83882	848	1+
270.82195	92	
270.98075	142	
271.44046	78	
271.84829	238	1+
271.96536	236	1+
272.92130	76	
274.86057	182	
275.13102	74	
275.84263	78	
275.85389	1018	1+
276.85654	888	1+
277.82756	416	1+
277.94258	70	
278.01861	70	
278.83129	358	1+
278.91771	74	
278.96477	94	
279.85396	132	
279.91342	74	
280.85114	136	
281.00946	102	
281.05489	80	
281.82161	74	
281.87461	80	
282.40909	90	
283.87593	88	
284.16340	76	
284.88831	86	
285.21197	74	
285.43089	70	
286.00062	76	
286.85131	754	1+
287.87436	80	
289.89036	72	
290.09008	78	
290.14343	84	
290.85503	164	
290.89094	114	
291.17013	84	
291.87415	116	
291.90542	104	
292.43921	76	
292.86367	118	
293.11345	88	
293.85540	314	1+
293.88509	70	
293.90783	78	
294.00259	72	
294.11112	148	
294.80958	70	
295.37720	92	
296.84940	134	
297.22249	76	
298.26889	76	
299.02035	96	
302.38010	84	
304.85784	70	
305.44572	88	
306.40552	92	
307.76765	92	
309.87595	158	
309.92994	74	
310.86629	282	1+
312.00888	108	
312.19724	82	
312.94876	70	
313.87252	268	1+
314.90460	86	
315.79831	100	
317.86843	82	
317.91656	76	
317.94738	76	
318.89801	72	
320.04147	72	
320.38870	86	
320.45448	78	
320.93363	82	
321.88282	82	
324.89295	118	
326.57678	70	
327.80982	72	
328.88522	184	1+
329.41671	74	
332.81256	86	
337.89931	78	
338.46840	92	
338.75760	80	
339.87489	82	
340.34862	72	
341.96977	72	
342.42186	92	
END IONS

###FS:    #m/z: 322.93032 #charge 1+
###MS: 78
###MSMS: 79
BEGIN IONS
TITLE=Cmpd 58, +MS2(322.9303), 28.0-35.0eV, 1.7min #79
RTINSECONDS=101.137
SCANS=78-79
PEPMASS=322.93032	3007198
CHARGE=1+
107.79097	70	
177.33571	72	
183.91850	66	
188.92322	72	
192.89132	84	
193.89350	68	
200.85130	102	
201.04596	154	
203.97254	70	
206.94895	84	
209.94341	126	
212.83335	74	
214.88252	74	
216.93932	78	
219.83518	72	
219.89453	138	
222.95414	66	
223.89014	66	
223.95965	110	
223.98011	66	
224.39583	92	
226.81787	76	
226.83033	70	
226.94236	224	1+
227.92790	70	
228.84681	68	
229.12757	76	
229.84169	104	
230.08954	68	
230.43967	94	
231.11334	100	
231.84512	88	
232.85825	68	
233.89416	110	
234.98224	68	
235.13275	96	
238.88656	148	
238.93852	190	
239.07963	176	
239.79254	90	
240.82235	144	
240.94103	3372	
241.93922	9636	1+
242.82325	160	
242.88023	78	
242.94124	6610	1+
243.81994	580	1+
244.64309	84	
244.88946	72	
244.93990	1800	
246.85177	92	
246.95556	92	
246.97381	330	1+
247.85361	134	
248.49626	68	
250.94836	72	
253.92182	66	
254.88155	82	
256.44822	86	
256.84814	76	
257.05604	72	
257.09159	80	
257.79611	164	
257.85010	78	
258.83505	150	
258.85507	70	
259.16712	72	
260.83195	200	
261.82944	584	1+
262.85698	66	
262.95031	82	
263.80914	70	
263.98405	86	
264.83153	78	
264.89555	92	
266.85650	136	
266.88544	74	
267.01503	68	
267.80703	72	
268.06455	88	
269.41494	72	
269.84674	116	
270.34110	106	
271.81204	104	
271.90409	66	
272.84319	166	
273.82063	70	
275.81165	74	
276.42148	84	
279.09116	608	1+
279.86052	104	
280.17020	90	
281.07938	74	
281.38650	86	
281.96661	118	
282.06911	184	1+
282.09546	78	
282.79057	86	
282.89203	118	
284.28765	114	
284.30448	70	
284.85811	132	
285.16810	66	
285.21787	68	
285.90680	68	
287.90185	98	
289.87604	66	
290.08099	88	
290.85968	72	
291.80966	126	
291.86766	80	
292.88589	78	
294.85434	72	
294.95122	72	
296.11423	70	
296.84982	82	
296.90686	72	
297.92745	66	
298.87223	68	
298.93536	92	
299.78137	116	
301.78302	76	
301.82542	90	
302.81596	122	
302.88399	72	
303.06962	128	
303.69928	70	
303.80823	68	
303.82938	70	
303.98367	76	
305.95222	86	
306.73024	68	
306.88087	70	
307.24223	78	
307.79519	248	1+
307.89491	272	1+
308.81989	86	
308.88654	78	
309.52371	68	
309.81759	108	
310.49206	72	
311.82214	80	
311.88786	68	
312.86389	82	
313.01162	80	
313.77885	66	
314.82630	82	
319.13328	72	
319.33446	86	
320.43075	72	
320.61732	112	
321.06169	88	
324.15894	70	
324.46324	84	
324.89686	126	
326.15312	76	
327.11387	68	
327.28325	72	
327.81117	72	
328.15449	70	
END IONS

###FS:    #m/z: 336.94594 #charge 1+
###MS: 78
###MSMS: 80
BEGIN IONS
TITLE=Cmpd 59, +MS2(336.9459), 28.0-35.0eV, 1.7min #80
RTINSECONDS=101.909
SCANS=78,80
PEPMASS=336.94594	77038
CHARGE=1+
59.02240	90	
145.77457	80	
152.46045	76	
183.88348	86	
187.89152	80	
203.04967	72	
203.98645	80	
205.94737	176	1+
207.97130	140	
209.00110	88	
210.88177	84	
211.75482	72	
211.94437	2252	1+
212.87951	1542	1+
213.93928	962	1+
215.88466	426	1+
215.94103	74	
217.60713	94	
223.97499	264	
224.02643	80	
225.97436	128	
226.89390	88	
227.89267	372	1+
227.95609	80	
228.84610	122	
228.89465	320	1+
229.95503	2272	1+
230.88891	1794	1+
231.95102	1010	1+
233.82829	114	
233.89847	92	
233.94957	244	1+
234.89773	146	
235.82269	124	
235.88509	74	
235.89888	144	
235.97891	74	
236.93811	74	
239.84751	74	
240.84066	106	
241.84342	94	
242.84221	72	
244.44943	76	
246.03386	76	
246.84926	96	
246.88015	90	
247.90384	82	
247.96546	716	
248.87910	80	
248.89991	378	1+
248.95346	520	1+
250.83502	540	1+
250.90048	88	
251.07307	76	
251.58473	78	
252.93090	170	1+
252.97132	1194	1+
253.84015	122	
253.90718	148	
253.95900	80	
254.09216	100	
254.96896	450	
255.07457	134	
255.16561	80	
256.84971	86	
256.86539	78	
256.91368	122	
256.96792	90	
257.94288	80	
258.84747	324	
258.90024	90	
259.82763	80	
260.16032	78	
260.83014	160	
260.85212	90	
261.83186	126	
261.87431	84	
262.81423	72	
263.04604	116	
264.04945	130	
264.50995	80	
265.05300	100	
265.84180	214	1+
266.98000	86	
268.84269	514	1+
268.89735	74	
268.95383	94	
269.07496	72	
269.91926	96	
269.96798	76	
270.98198	278	1+
271.10915	78	
271.84530	80	
271.87540	76	
271.91333	140	
272.85423	78	
272.97686	118	
273.43905	106	
273.79615	86	
273.97324	74	
274.86100	74	
274.87839	174	
274.91012	80	
275.85636	78	
276.85612	756	1+
277.15295	72	
277.89779	102	
277.96240	76	
278.83880	222	
278.88698	92	
279.83338	144	
280.29170	74	
280.79966	84	
280.84697	94	
281.05255	80	
281.14030	100	
281.89735	78	
282.41482	106	
282.96850	78	
283.02602	90	
285.84796	184	
286.85239	714	1+
288.06631	78	
288.19764	80	
290.01816	100	
290.85715	146	
291.40677	208	
291.86570	124	
292.86504	80	
293.10518	104	
293.85540	80	
294.86468	98	
295.97049	86	
296.83362	78	
297.81760	84	
298.01455	86	
298.31465	122	
298.44303	82	
298.80172	78	
299.06035	84	
299.80387	72	
299.99555	76	
300.26389	76	
301.82976	74	
303.08338	88	
303.12800	80	
304.07582	82	
304.85851	96	
304.90279	84	
308.87349	146	
308.89529	80	
309.86790	118	
310.87639	348	1+
311.37788	84	
311.83080	100	
311.84576	74	
314.94367	82	
318.05215	102	
319.96702	72	
321.06838	72	
321.82297	88	
324.88980	258	1+
327.93410	78	
328.19648	72	
329.89390	114	
332.90947	78	
332.93187	88	
333.88206	228	1+
335.44144	78	
337.39551	132	
338.84117	122	
340.81704	72	
341.72456	78	
341.89500	102	
END IONS

###FS:    #m/z: 359.96184 #charge 1+
###MS: 78
###MSMS: 81
BEGIN IONS
TITLE=Cmpd 60, +MS2(359.9618), 28.0-35.0eV, 1.8min #81
RTINSECONDS=102.68
SCANS=78,81
PEPMASS=359.96184	56646
CHARGE=1+
59.75584	74	
68.19400	84	
165.77194	78	
200.87327	116	
207.94825	92	
209.94526	522	1+
217.05153	74	
222.95134	942	1+
223.90137	78	
224.94893	1150	1+
225.97363	122	
226.89739	86	
226.94749	4790	1+
227.89462	234	1+
228.05775	104	1+
228.94250	4130	
229.79269	102	
230.12100	80	
230.51998	86	
230.90838	84	
232.82989	78	
233.95656	118	
234.02869	76	
234.86755	88	
234.92774	120	
240.93851	528	1+
240.96133	660	1+
241.12982	100	
241.38190	88	
242.95698	360	
243.83264	128	
243.90071	80	
243.96398	206	
244.95785	2288	1+
245.43916	106	
245.94202	232	
246.81034	88	
246.92149	108	
246.95306	3074	1+
247.81205	132	
248.05669	90	
248.41840	78	
248.80158	352	1+
248.97825	116	
249.94372	102	
250.94829	190	
250.97865	130	
251.12733	92	
251.97278	104	
252.05258	80	
252.60313	96	
252.88020	80	
252.95495	354	1+
254.81488	78	
255.79583	74	
255.91743	78	
255.92582	82	
256.00410	84	
256.79560	228	1+
258.14193	76	
258.83461	166	
259.85152	110	
259.92853	76	
259.96755	382	1+
260.83369	192	
260.96996	320	1+
262.04127	98	
262.95027	120	
263.49207	88	
263.97862	178	1+
264.81852	126	
265.09467	188	1+
265.81432	456	1+
265.97402	98	
266.86046	120	
266.87252	98	
267.97379	494	
268.80841	144	
268.95767	104	
269.12905	154	
269.79715	118	
269.97084	586	1+
270.12257	78	
271.89181	90	
272.84394	100	
273.79428	96	
273.96657	168	
275.00036	80	
275.42208	84	
275.88914	86	
275.98854	198	
276.80924	144	
276.85726	188	1+
277.80945	170	
278.79712	210	
278.85547	76	
279.11216	88	
279.79734	152	
280.37564	80	
280.79159	688	1+
280.82365	234	1+
280.85954	226	1+
281.15584	88	
281.25247	84	
282.78259	128	
283.89428	78	
283.98572	98	
284.82456	370	1+
285.85939	78	
286.82346	82	
286.88511	202	1+
287.06899	84	
287.92269	78	
288.39749	88	
288.88498	298	1+
289.86749	98	
291.11249	128	1+
292.88034	88	
293.80914	98	
293.85444	184	1+
294.89736	132	
296.80897	194	
297.08041	74	
297.38952	80	
297.80698	106	
297.92974	80	
298.80472	1106	1+
299.84249	102	
299.87049	150	
300.80737	320	1+
300.87464	82	
301.78180	140	
302.61291	80	
303.72496	76	
305.42398	88	
306.43996	80	
308.79593	92	
308.81547	82	
309.79248	204	1+
309.81538	80	
311.42125	78	
311.85914	80	
312.82054	78	
313.94181	76	
315.43862	76	
315.82022	98	
316.38134	108	
316.81206	150	
317.69759	80	
318.81468	134	
319.93659	146	
320.86818	156	
320.95573	164	
321.04609	74	
321.81879	80	
321.87917	208	1+
322.93218	86	
323.01517	270	1+
325.90134	104	
327.87170	90	
329.87568	130	
331.86745	196	1+
332.81582	84	
335.95416	76	
336.94516	406	
338.86166	80	
340.94152	256	
342.90128	76	
342.91951	94	
344.85514	80	
345.87770	76	
349.89458	78	
351.56408	104	
351.75761	82	
351.77614	86	
354.29109	78	
355.41501	92	
356.42053	102	
357.77317	76	
359.75967	80	
361.77709	80	
362.41731	82	
363.95918	80	
364.72780	76	
END IONS

###FS:    #m/z: 322.93032 #charge 1+
###MS: 82
###MSMS: 83
BEGIN IONS
TITLE=Cmpd 61, +MS2(322.9303), 28.0-35.0eV, 1.8min #83
RTINSECONDS=106.341
SCANS=82-83
PEPMASS=322.93032	2904940
CHARGE=1+
183.86221	64	
185.91556	72	
186.92314	68	
195.91645	78	
205.40940	66	
205.95722	68	
206.95063	60	
208.89656	78	
209.83275	76	
212.86214	76	
214.42005	88	
214.89237	126	
215.98881	86	
216.86514	62	
216.89107	86	
218.89329	74	
219.88479	74	
220.86961	66	
222.95417	74	
223.09357	64	
223.81849	66	
223.96166	106	
224.47500	62	
224.96364	70	
225.05508	66	
225.55039	98	
228.91008	72	
228.93232	62	
230.90407	72	
231.88663	68	
231.95766	90	
232.83957	72	
233.91607	80	
234.85798	84	
234.89564	64	
235.04633	64	
235.79254	130	
237.06233	198	1+
237.60195	92	
237.88837	80	
238.79623	80	
238.88343	62	
238.93568	166	
239.55566	84	
239.78390	64	
240.04418	82	
240.08038	66	
240.82393	116	
240.94012	2396	
241.94272	2650	
242.03568	88	
242.30400	64	
242.79001	62	
242.82394	188	
242.94199	7408	1+
244.82984	112	
244.90232	86	
244.94060	1380	1+
246.97502	64	
249.94951	66	
250.94105	70	
251.05169	84	
253.80808	70	
253.83162	124	
255.07949	76	
255.77907	66	
255.87821	68	
256.89467	86	
256.92418	72	
257.79478	160	
257.84806	64	
258.82929	280	1+
259.92265	62	
260.83231	106	
261.79465	66	
261.83189	550	1+
261.85205	82	
262.58817	110	
263.98474	72	
264.23633	68	
264.85357	108	
265.85489	62	
266.08776	72	
266.82948	66	
266.86402	122	
267.06625	66	
268.01631	88	
269.40134	84	
270.37544	84	
271.03200	110	
272.06398	70	
273.79564	222	1+
275.81141	144	
275.85247	78	
277.41044	72	
277.81564	66	
278.82544	64	
278.84105	108	
279.09143	738	1+
279.54599	86	
282.28902	70	
282.31615	64	
282.85992	302	1+
282.89391	130	
282.91436	70	
283.03044	64	
283.06922	116	
284.29143	372	
284.84691	66	
285.88392	74	
286.75671	72	
286.84455	62	
287.74317	78	
287.81189	82	
289.79239	82	
289.80947	70	
289.88397	98	
290.80908	70	
290.85477	168	1+
291.02661	62	
292.87763	76	
294.44950	74	
294.85855	142	
294.88543	86	
296.04432	86	
296.80996	172	
296.87309	68	
298.88851	80	
300.41251	108	
300.86532	174	1+
301.87997	84	
302.92952	72	
303.81880	84	
304.85567	72	
305.88201	66	
306.76462	62	
306.88253	82	
307.80038	130	
308.16869	64	
308.31300	62	
308.92778	70	
309.93640	76	
310.87546	86	
310.90139	104	
311.01388	70	
312.03907	72	
313.85057	72	
314.02812	88	
316.76579	72	
316.86855	80	
318.95064	68	
320.89455	66	
322.18251	64	
322.27958	96	
322.82164	62	
322.93021	70	
323.89009	248	1+
324.45888	76	
325.95776	74	
327.80986	80	
327.82543	74	
END IONS

###FS:    #m/z: 340.94104 #charge 1+
###MS: 82
###MSMS: 84
BEGIN IONS
TITLE=Cmpd 62, +MS2(340.9410), 28.0-35.0eV, 1.8min #84
RTINSECONDS=107.113
SCANS=82,84
PEPMASS=340.94104	1016132
CHARGE=1+
82.53804	104	
190.92820	80	
192.92535	96	
195.08728	76	
198.05686	86	
199.93648	74	
203.92865	74	
207.97291	120	
208.98567	78	
210.94243	76	
211.93753	74	
213.59018	94	
213.87921	192	
213.93754	752	1+
214.87879	76	
215.88662	256	
217.93792	76	
220.87777	92	
221.05880	88	
223.99850	82	
224.97385	78	
226.95236	84	
228.83819	112	
228.86926	78	
230.00001	86	
230.84836	74	
230.88762	746	1+
231.89030	482	1+
231.95058	978	1+
233.41003	84	
233.89302	202	1+
238.84326	84	
239.08260	110	
239.92824	96	
239.98536	76	
240.83315	148	
241.13154	76	
241.84011	166	
241.85701	78	
242.58685	72	
242.90071	80	
243.83312	494	1+
248.02561	90	
249.05162	76	
249.89829	388	1+
249.96114	258	
251.85337	108	
251.96118	216	
252.06428	102	
252.23212	72	
252.92670	88	
252.99582	74	
253.39005	94	
254.81467	76	
254.96693	278	
255.07315	188	1+
255.12446	72	
255.64256	98	
256.85116	106	
256.86716	106	
256.91190	100	
258.84459	488	1+
259.90668	76	
259.95870	170	
260.83520	112	
261.43620	128	
261.84684	198	
261.86813	72	
261.95999	74	
261.99159	84	
262.84171	106	
264.06856	88	
264.47972	100	
265.02340	92	
266.80359	84	
266.86099	232	1+
268.84224	112	
269.01399	118	
269.82474	110	
269.84316	204	
270.83260	140	
271.79670	154	
271.87860	300	1+
272.36187	86	
272.92953	112	
272.97824	74	
273.02290	76	
273.59920	74	
273.93270	96	
274.40213	94	
274.91823	136	
275.80676	98	
275.86737	136	
275.92037	106	
276.41990	80	
276.85485	440	
276.90174	120	
277.86521	516	1+
277.97131	128	
278.11971	74	
278.84896	312	
279.36900	76	
279.85071	208	
279.95982	84	
280.84714	174	
281.42539	102	
282.65071	74	
282.80546	90	
282.87545	112	
283.35872	80	
283.42699	86	
284.82009	72	
284.85261	90	
285.85815	90	
286.41818	80	
287.47243	74	
288.83466	122	
289.84900	76	
290.03269	94	
290.79232	72	
292.43004	92	
294.86314	192	
296.85862	174	
297.97149	80	
298.30917	84	
298.85161	138	
299.06058	92	
299.31548	90	
301.86132	422	1+
302.83938	90	
302.93351	92	
305.81033	74	
306.93373	90	
307.35863	84	
307.80206	78	
307.89718	74	
308.87493	112	
310.88104	76	
310.98132	100	
311.84195	74	
311.88246	124	
312.80302	72	
313.80276	100	
314.86399	132	
315.41252	76	
315.95771	86	
317.93032	146	
318.02592	92	
318.87158	84	
322.89537	76	
325.88356	78	
326.28837	104	
326.96507	88	
327.06753	84	
327.87846	76	
328.19188	72	
329.87599	84	
330.81333	86	
330.87816	102	
335.11506	88	
338.28070	76	
342.82325	92	
343.13568	72	
END IONS

###FS:    #m/z: 363.95715 #charge 1+
###MS: 82
###MSMS: 85
BEGIN IONS
TITLE=Cmpd 63, +MS2(363.9572), 28.0-35.0eV, 1.8min #85
RTINSECONDS=107.885
SCANS=82,85
PEPMASS=363.95715	439100
CHARGE=1+
149.86668	86	
178.94523	84	
187.86479	114	
189.86074	280	
191.85993	282	
193.85524	170	
200.94653	86	
205.94857	162	
207.86880	146	
209.94371	1464	1+
210.88209	374	1+
210.90317	82	
212.87785	1678	1+
214.89328	88	
216.00015	84	
216.91573	118	
221.88993	110	
222.95039	182	
223.97550	112	
224.95003	670	1+
225.96865	242	
226.94712	6294	1+
228.89491	548	1+
228.94188	7498	1+
230.85043	92	
230.88936	2628	1+
231.80701	180	
231.83066	88	
232.88369	486	1+
232.95746	82	
233.03430	98	
234.05699	94	
234.87844	164	
235.87916	82	
236.94581	84	
237.49995	80	
238.40136	120	
238.94399	88	
239.80087	86	
239.96633	84	
240.83469	128	
240.94142	692	
240.96543	236	
241.37019	86	
241.93961	1476	1+
241.96717	124	
242.94200	980	1+
242.96008	450	1+
243.01354	96	
243.14458	108	
243.89886	100	
244.95742	3806	1+
245.85071	200	1+
245.94031	390	
246.80624	200	1+
246.95319	3276	1+
247.00093	118	
247.09428	80	
247.21042	150	1+
248.13791	92	
248.80912	228	
248.90009	1446	1+
248.95088	114	
249.06709	94	
249.51877	96	
250.80514	84	
250.97056	176	
252.82902	138	1+
252.89810	390	1+
253.90516	256	1+
254.40339	86	
254.87276	98	
256.83943	86	
257.09175	128	
257.85255	96	
258.36476	92	
258.84095	190	
259.83487	108	
260.82932	214	
260.84540	144	
260.96942	194	
261.83316	118	
261.89813	84	
262.83141	284	
263.97920	110	
264.39427	86	
264.81632	120	
265.81784	112	
265.92567	92	
266.81223	172	
267.13725	174	
267.61451	94	
267.77943	126	
267.82230	168	
267.97349	918	
268.07261	84	
268.40617	82	
268.80575	380	1+
268.84247	146	
268.95768	244	
269.80720	346	1+
269.84075	92	
269.96865	520	
269.98821	106	
271.74182	104	
271.91415	96	
274.84598	102	
276.80847	122	
278.79999	216	
278.84477	392	1+
278.87632	102	
279.80226	138	
279.86447	86	
280.79428	968	1+
281.89531	88	
282.08096	82	
282.15707	80	
282.78574	396	1+
282.81163	94	
282.92168	252	1+
283.06928	122	
283.82059	286	1+
283.85133	204	
284.82348	216	1+
285.84606	418	
291.80509	112	
291.93880	90	
292.11075	94	
294.15993	86	
296.80992	126	
296.85822	106	
297.80169	1496	1+
299.11988	92	
299.80280	1010	1+
300.43168	90	
301.82680	84	
301.86170	230	
302.79879	180	
302.85453	192	
303.85437	790	1+
304.16773	92	
304.88367	102	
305.87382	236	1+
306.82290	100	
307.14113	88	
310.92069	98	
314.84330	94	
316.36809	80	
316.81516	548	1+
318.42480	94	
319.82387	264	
320.81487	118	
320.88153	88	
321.17065	150	
321.82419	112	
321.86427	182	
322.92456	144	
322.94329	92	
326.37699	82	
328.29031	92	
329.89589	134	
330.39580	90	
330.88404	102	
332.42775	104	
334.12480	108	
334.95456	94	
336.94466	86	
337.12110	80	
338.76456	90	
339.59432	94	
339.82683	124	
342.93845	92	
344.18060	82	
345.06722	92	
345.28876	102	
345.37524	88	
351.75914	248	1+
353.05259	234	1+
353.88629	80	
359.83883	82	
359.86987	160	
360.40017	90	
360.99715	88	
366.91457	86	
368.37843	100	
369.16635	88	
END IONS

###FS:    #m/z: 340.94088 #charge 1+
###MS: 86
###MSMS: 87
BEGIN IONS
TITLE=Cmpd 64, +MS2(340.9409), 28.0-35.0eV, 1.9min #87
RTINSECONDS=111.543
SCANS=86-87
PEPMASS=340.94088	1026252
CHARGE=1+
192.92555	138	
196.07635	72	
196.88520	116	
196.91983	92	
201.88222	82	
202.89713	76	
203.93481	204	
205.94656	138	
205.96621	74	
207.91089	86	
208.95876	100	
209.89070	120	
209.94276	136	
210.93863	124	
213.43595	94	
213.71406	72	
213.87972	96	
213.93885	1174	1+
215.88170	140	
216.89861	76	
217.88260	118	
218.42129	102	
219.98670	90	
222.88641	92	
222.95073	80	
223.95892	266	
223.97703	78	
223.98967	76	
225.83822	84	
225.88399	124	
227.03741	76	
227.78850	80	
228.88038	82	
228.94804	254	1+
229.84614	224	1+
230.88899	190	
230.94682	92	
231.88929	250	
231.94923	970	1+
233.89584	142	
233.95075	174	
234.46682	74	
234.89759	72	
235.86955	76	
236.85435	78	
238.85008	90	
239.92427	92	
240.83384	162	
240.84607	170	
241.84453	250	
241.94690	172	1+
242.84005	232	
242.85874	80	
242.98505	80	
243.82959	602	1+
246.85380	98	
246.97323	114	
249.43939	78	
249.96344	140	
252.87972	74	
253.08902	86	
253.18864	84	
254.91657	88	
254.96727	392	1+
255.38342	102	
256.78645	74	
257.79716	128	
257.85497	96	
258.71274	102	
258.84513	176	
258.87475	74	
259.82774	84	
259.85352	250	
259.88531	104	
259.92844	138	
259.95623	150	
259.97602	78	
260.18997	106	
260.80229	80	
260.83346	608	1+
261.47328	88	
261.83484	344	1+
262.80109	86	
262.90851	76	
262.93642	80	
263.01017	88	
263.76793	82	
264.80150	126	
267.14471	78	
268.84096	428	1+
268.87133	84	
269.00008	92	
270.82802	76	
271.90047	310	1+
271.93023	72	
272.35371	94	
272.84027	80	
272.93441	114	
272.97511	186	1+
274.85884	142	
275.48954	86	
275.80967	128	
276.80769	80	
276.85708	244	
277.83399	120	
277.86030	336	
277.96369	94	
278.84562	996	1+
278.99720	84	
279.50679	92	
279.80239	78	
280.86952	80	
280.88726	148	
281.86846	152	1+
282.05194	80	
283.05378	116	1+
283.10046	74	
286.90796	82	
292.12765	82	
292.85844	82	
293.05611	76	
293.99839	76	
294.86825	120	
295.92402	76	
296.85743	128	
296.87278	82	
296.98304	230	1+
297.79620	72	
297.88973	108	
298.30821	218	
298.82058	82	
299.81048	88	
299.85565	94	
299.89775	78	
300.21030	86	
300.78188	130	
301.87599	108	
302.94685	200	1+
303.88532	176	
307.80452	206	
309.32376	130	
311.88276	126	
311.90030	72	
313.89997	82	
314.86504	84	
314.90027	76	
314.96329	78	
315.82892	90	
322.82521	142	
322.89485	88	
323.84824	72	
324.89262	100	
325.92026	78	
327.01168	98	
327.84276	76	
331.87970	78	
333.79302	72	
334.95587	100	
337.90340	88	
338.02105	86	
339.77318	80	
339.79802	72	
342.07885	132	
343.22371	74	
344.27636	84	
344.72509	76	
345.89579	78	
END IONS

###FS:    #m/z: 363.95694 #charge 1+
###MS: 86
###MSMS: 88
BEGIN IONS
TITLE=Cmpd 65, +MS2(363.9569), 28.0-35.0eV, 1.9min #88
RTINSECONDS=112.316
SCANS=86,88
PEPMASS=363.95694	451830
CHARGE=1+
143.84779	80	
187.87452	82	
189.86221	274	1+
191.85822	548	
192.89261	86	
192.92690	80	
193.90564	80	
196.03852	96	
197.86345	86	
203.08431	80	
203.87852	98	
207.87321	318	1+
209.04398	96	
209.94365	1048	1+
210.88636	134	
212.87992	1464	1+
213.89807	78	
214.41287	86	
215.88081	84	
218.90822	102	
219.95913	78	
222.95326	482	
224.94903	948	1+
226.94720	6714	1+
226.98989	84	
227.56808	102	1+
227.93223	192	
228.89409	242	1+
228.94234	8066	1+
229.03888	80	
229.15208	98	1+
230.83241	144	
230.88987	2090	1+
230.92337	84	
231.95039	90	
232.07177	162	1+
232.88342	346	1+
232.91259	176	
233.93302	86	
234.87900	302	1+
235.96757	80	
240.82592	270	1+
240.89180	86	
240.91983	92	
240.94047	632	
240.96462	460	
241.94278	460	
242.94152	1552	1+
243.00433	78	
243.82125	102	
243.96133	168	
244.95739	4046	1+
245.44505	92	
245.94713	246	
246.82725	154	
246.84151	78	
246.90275	128	
246.95295	3764	
247.03250	100	
247.80059	552	1+
247.95277	104	
248.80351	476	1+
248.90066	782	1+
248.95465	136	
249.07113	90	
249.44901	86	
250.89606	210	
250.97191	220	
251.04189	92	
251.07678	224	1+
251.91234	132	
252.79500	120	
253.90802	88	
255.45419	86	
256.93566	184	1+
258.83667	262	
258.97384	86	
259.02515	82	
259.84354	118	
260.96826	442	1+
261.83267	192	
262.83422	152	
263.82963	126	
263.97717	162	
264.00666	82	
264.98112	84	
265.82100	140	
266.42254	78	
266.81227	570	1+
267.90365	90	
267.92361	88	
267.97430	680	1+
268.95779	102	
269.79067	88	
269.86486	80	
269.96901	788	1+
270.80654	160	
270.83537	126	
270.89119	102	
271.49927	90	
271.53346	94	
271.91774	108	
272.54021	90	
272.87659	94	
273.01637	84	
273.15689	82	
273.96091	84	
275.07174	80	
275.94013	94	
276.81146	134	
276.86071	172	
277.80373	106	
277.86286	80	
279.10008	246	
279.84284	190	
280.79355	324	
280.84778	354	1+
280.92342	138	
281.78930	556	1+
282.79080	502	1+
283.05305	78	
283.48784	88	
283.85112	402	1+
283.92564	98	
284.82743	218	
284.89731	232	1+
285.82194	124	
285.84330	416	1+
286.62179	114	
288.80259	80	
290.12754	108	
290.79988	96	
290.88132	92	
291.16291	100	
292.10219	176	1+
292.44042	170	
294.87499	88	
295.85741	110	
296.43739	80	
296.80710	304	1+
297.40017	80	
298.80229	902	1+
299.86828	204	
301.86445	102	
302.80318	490	1+
302.85976	112	
303.80459	346	1+
303.85619	850	1+
305.94797	88	
306.85678	94	
306.88724	122	
307.82797	84	
307.89394	128	
307.94648	98	
308.16420	80	
308.44029	94	
308.85780	126	
308.90000	124	
309.43079	82	
310.87768	108	
311.05486	86	
313.87017	136	
314.81861	150	
316.81397	404	1+
318.93862	110	
319.81751	114	
320.14032	88	
320.74939	104	
320.96482	82	
321.82002	284	1+
322.92607	392	1+
323.80749	102	
324.45227	78	
324.89240	110	
326.16410	90	
326.87447	378	1+
327.00206	90	
329.88064	102	
336.77174	100	
336.92715	100	
336.94747	176	
340.93730	374	1+
342.28100	100	
344.46788	92	
346.72058	80	
348.00918	86	
350.04395	86	
355.11189	84	
355.71604	88	
356.70794	90	
361.83993	80	
366.85800	112	
366.94018	94	
END IONS

###FS:    #m/z: 507.84579 #charge 1+
###MS: 86
###MSMS: 89
BEGIN IONS
TITLE=Cmpd 66, +MS2(507.8458), 28.2-35.2eV, 1.9min #89
RTINSECONDS=113.088
SCANS=86,89
PEPMASS=507.84579	137364
CHARGE=1+
196.01728	378	1+
224.97553	346	1+
236.88421	112	
250.92452	164	
251.94863	132	
257.87210	284	1+
258.87655	240	1+
266.16048	178	
269.92711	126	
271.84364	320	1+
275.85239	254	1+
277.90200	152	
278.82934	148	
278.84341	162	
278.94446	136	
279.85990	160	
280.11158	118	
283.09377	172	
283.89851	144	
285.38908	184	1+
285.85376	156	
287.85404	348	1+
289.88091	370	1+
290.86287	188	
291.86184	176	
291.87914	148	
293.87118	834	1+
294.87245	508	1+
299.91276	140	
300.84656	150	
301.77634	126	
301.79766	304	1+
303.86585	234	
303.94761	190	
304.84841	128	
304.87982	136	
305.86304	1112	1+
306.11943	126	
307.88202	174	
308.13968	306	
308.87195	1156	1+
309.14509	148	
310.15561	236	
311.16363	142	
311.85094	176	
311.88404	1316	1+
311.91967	126	
312.81839	186	
312.86884	198	
313.81789	122	
313.88594	214	
314.86379	630	1+
315.81083	210	1+
315.88356	134	
316.86600	208	
316.88826	258	
317.76258	182	
318.93898	124	
319.99683	156	
320.78570	176	1+
323.87497	352	1+
324.85826	226	
325.90319	262	
325.97819	112	
326.88249	2754	1+
327.80813	120	
328.87178	122	
329.86263	118	
330.16129	136	
331.83003	152	
332.78887	110	
332.87231	192	
334.86365	142	
335.82224	216	
335.85014	130	
336.77626	290	1+
336.82481	116	
338.92021	112	
339.83669	134	
343.87376	116	
344.87146	146	
345.85216	190	
346.83885	138	
346.88789	120	
347.77747	298	1+
347.82149	124	
347.89226	284	1+
349.16449	188	1+
349.75742	272	1+
350.72776	126	
350.85549	112	
350.88501	626	1+
353.85081	250	
354.78740	110	
356.91302	144	
357.85113	132	
360.76568	198	
365.73618	344	1+
365.78416	182	
365.89321	188	1+
366.84475	308	1+
367.71385	354	
367.76511	292	1+
367.91975	132	
368.71006	154	
368.84170	120	
368.89359	354	1+
369.71126	300	1+
369.84075	406	1+
370.80772	176	
372.18712	114	
372.83333	150	
373.72517	200	1+
373.74445	134	
373.87043	170	
373.90812	156	
374.81509	128	
376.74088	110	
376.79473	120	
378.77520	174	1+
379.86936	120	
380.72006	196	
381.83538	346	1+
382.72554	216	
383.72374	134	
383.77966	204	
384.79444	112	
384.86243	160	
385.77322	174	
385.81340	256	1+
385.85296	546	1+
386.77843	136	
389.20414	146	
389.71868	188	
389.76538	114	
390.84126	406	
390.89014	204	
391.14384	160	1+
391.82196	888	1+
391.84265	208	
392.82693	736	1+
393.66043	114	
393.75612	146	
393.79924	188	
393.88494	150	
394.73000	186	
394.80020	138	
398.72870	734	1+
399.85110	542	1+
402.07095	220	1+
403.77308	168	
403.86925	398	1+
404.73385	124	
405.78507	240	
405.86734	194	
406.75882	188	
406.86160	190	
407.73623	258	1+
407.86957	632	
408.06703	146	
408.79944	188	
408.85578	780	1+
409.72254	192	
410.74192	324	1+
410.83625	1106	1+
416.86522	136	
417.85569	118	
420.87971	218	1+
421.74342	132	
421.78056	114	
422.75226	136	
423.06776	134	1+
423.78033	314	
423.84679	144	
423.87043	454	1+
424.77331	138	
425.74523	340	
426.75405	510	
426.86250	932	1+
427.73535	506	
428.73786	830	1+
428.84591	1458	1+
429.78137	116	
429.88448	200	
431.87291	480	1+
432.69400	128	
432.73006	112	
432.76373	302	1+
433.85299	220	
439.89341	120	
441.78269	322	1+
442.68753	134	
443.76038	164	
444.76912	430	1+
444.79585	206	1+
444.87169	1484	1+
445.67954	178	1+
445.71788	290	1+
445.73947	300	1+
446.80560	232	1+
446.87754	558	1+
447.71022	436	1+
447.74184	126	
448.70979	260	1+
448.75965	112	
449.88088	422	
450.69421	148	
450.71911	178	
450.75082	178	
450.88347	194	
451.76238	130	
451.88108	122	
452.18993	126	
452.86943	140	
462.88306	746	1+
465.70673	118	
465.72775	160	
467.89077	490	1+
483.90628	116	
485.72553	124	
485.90037	480	1+
END IONS

###FS:    #m/z: 340.94090 #charge 1+
###MS: 90
###MSMS: 91
BEGIN IONS
TITLE=Cmpd 67, +MS2(340.9409), 28.0-35.0eV, 2.0min #91
RTINSECONDS=116.748
SCANS=90-91
PEPMASS=340.94090	987534
CHARGE=1+
97.99243	78	
128.56291	72	
189.85402	72	
190.93417	74	
191.01831	94	
191.95385	118	
196.89296	78	
201.89443	116	
201.97123	84	
203.85868	78	
205.95097	174	
207.87178	182	1+
208.89465	102	
208.95496	94	
210.94328	110	
212.84413	72	
212.87704	492	1+
212.93222	92	
213.93794	912	1+
215.88591	196	
217.94052	112	
219.55709	96	
220.87443	86	
220.95842	74	
221.06612	86	
221.89297	118	
222.87346	100	
223.82962	78	
223.95746	224	1+
224.98134	80	
225.94644	216	1+
226.85447	164	
228.84374	208	
228.94282	126	
229.95791	74	
230.88918	626	1+
231.42893	104	
231.95096	198	
232.88708	106	
232.95317	192	
233.89552	192	
235.11971	74	
235.16292	92	
235.88124	174	1+
238.06392	80	
239.85580	74	
239.92430	84	
240.85920	106	
240.89157	76	
240.96026	330	
241.46755	76	
241.84047	108	
241.94105	98	
242.82606	80	
242.95952	204	1+
243.82940	422	1+
243.88735	190	
244.01948	78	
244.84702	106	
244.87213	78	
244.93867	108	
246.15117	80	
246.92099	74	
246.97588	112	
248.03568	284	1+
249.82347	92	
249.85996	92	
249.89906	78	
249.96073	278	1+
250.38463	108	
251.92804	88	
252.87887	166	
254.94925	86	
254.96768	404	1+
255.10121	72	
255.91216	130	
256.85450	74	
256.89760	216	
256.96478	156	
257.78310	74	
257.86191	86	
258.04338	106	
258.84603	346	1+
258.89364	196	1+
259.01854	96	
259.95714	252	1+
260.83563	508	1+
260.91912	84	
262.83066	126	
262.88504	84	
263.82716	94	
263.84332	72	
264.02878	84	
267.08851	76	
267.14233	100	
268.64976	120	
268.84180	278	
269.85557	94	
272.85161	208	1+
272.93097	172	
272.97745	150	
273.00651	92	
273.46108	94	
273.81153	200	
273.97300	178	1+
274.94139	80	
275.82385	74	
275.85039	84	
276.85485	612	
277.86437	356	
277.96231	106	
278.84643	944	1+
279.88074	156	
279.90672	204	1+
279.95865	74	
281.02572	72	
281.26277	88	
281.93658	76	
282.88569	94	
282.96942	122	
283.04069	102	
284.03318	78	
285.86950	84	
286.01710	90	
287.85144	74	
290.36096	76	
291.89254	82	
293.85157	126	
293.87642	118	
294.86759	76	
295.85793	120	
295.87530	136	
295.89648	76	
296.85483	100	
296.87254	296	1+
297.89360	78	
297.97645	84	
298.58059	82	
299.01569	80	
299.05615	74	
299.10086	92	
299.87385	180	1+
300.86391	74	
301.86150	150	
302.93799	86	
305.88761	196	1+
306.91966	80	
307.79574	154	
308.82836	78	
309.86495	76	
311.88249	122	
317.80246	92	
317.89467	72	
317.91200	78	
323.89087	282	1+
327.08720	86	
327.82507	82	
328.83639	126	
328.91353	76	
329.86776	90	
330.81246	208	
330.88903	82	
332.41441	90	
332.75252	74	
335.76511	78	
336.94725	74	
337.75958	74	
338.87494	78	
340.90155	72	
341.87231	72	
343.26538	80	
344.37640	86	
344.90534	72	
345.10828	110	
END IONS

###FS:    #m/z: 363.95687 #charge 1+
###MS: 90
###MSMS: 92
BEGIN IONS
TITLE=Cmpd 68, +MS2(363.9569), 28.0-35.0eV, 2.0min #92
RTINSECONDS=117.52
SCANS=90,92
PEPMASS=363.95687	435696
CHARGE=1+
47.47147	78	
140.55031	78	
187.87458	78	
189.86327	278	
190.86337	152	
191.85711	502	
194.88821	136	
203.80606	76	
205.09297	100	
207.94938	164	
209.87102	144	
209.94307	1186	1+
210.88469	216	
212.87814	1786	1+
222.95356	826	1+
224.94960	1112	1+
225.92146	78	
226.89502	88	
226.94713	6952	1+
228.89476	470	1+
228.94196	7174	1+
229.96488	114	
230.88961	2678	1+
232.88596	138	
239.08048	78	
239.91866	76	
240.07400	178	1+
240.82128	258	1+
240.93987	634	
241.89510	78	
241.94216	478	
241.96331	166	
242.82500	88	
242.94160	1856	1+
243.06135	80	
243.82035	382	1+
243.96091	162	
244.95681	4118	1+
246.85525	134	
246.91382	118	
246.95290	3302	
247.85957	78	
247.95489	104	
248.80400	472	1+
248.90008	912	1+
248.95091	82	
249.56342	80	
250.89826	176	1+
251.96962	118	
252.00770	84	
253.90239	142	
254.41330	100	
254.86957	98	
258.83728	198	1+
260.83288	246	
260.86783	118	
260.96971	168	
261.83125	162	
261.84305	142	
261.97066	122	
262.83414	84	
263.83124	80	
264.81744	142	
264.99331	86	
265.78949	84	
266.81439	346	
267.81253	252	1+
267.92998	100	
267.94566	82	
267.97127	650	1+
268.57114	84	
268.86344	78	
268.95875	260	
269.56094	124	
269.86933	138	
269.96932	820	1+
271.84557	298	1+
271.87849	218	1+
271.91438	142	
272.92303	92	
274.06784	106	
275.81568	108	
276.80750	120	
276.85294	100	
276.93824	96	
277.45547	144	
277.85973	130	
278.79802	500	1+
278.84403	348	1+
279.91938	100	
279.95665	92	
280.79251	946	1+
280.81018	132	
280.83437	86	
281.88649	78	
282.83633	96	
283.78795	122	
283.81979	462	1+
283.84917	268	
284.39743	78	
284.61501	100	
284.79498	124	
284.82288	412	1+
285.39153	82	
285.42988	78	
285.84547	222	
285.89228	78	
286.03184	102	
286.15821	100	
286.35357	86	
287.82033	144	
287.93260	96	
288.80649	96	
289.42268	80	
289.82867	90	
289.87578	110	
291.12317	110	
291.80021	80	
294.85662	174	
294.88139	86	
295.34562	92	
295.85196	116	
296.06328	84	
296.81016	346	1+
296.84884	210	1+
297.38098	110	
297.44061	90	
298.80616	778	
299.80309	648	1+
299.95842	98	
300.88529	88	
301.10871	82	
301.16430	80	
301.42408	244	1+
301.85791	398	1+
302.40789	86	
302.49135	90	
302.80436	144	
303.22617	86	
303.81182	170	
303.85648	398	
305.92639	84	
306.08760	78	
307.13490	82	
307.88933	262	1+
310.84936	96	
310.87817	136	
310.92779	138	
313.44636	102	
316.81402	238	
317.81575	140	
318.44217	82	
318.80837	126	
318.88786	164	
318.93566	162	
319.16579	80	
319.87241	108	
319.99553	106	
320.87726	114	
321.27722	84	
321.73096	92	
321.81775	360	1+
321.84103	76	
321.86515	204	1+
322.89929	134	
322.92865	440	1+
323.90168	88	
326.87515	176	
329.87176	88	
335.39391	92	
336.10730	96	
336.72871	76	
336.94696	222	
339.82516	328	1+
344.23967	88	
350.76777	92	
351.11764	86	
352.83635	80	
353.34128	92	
354.92912	90	
356.17474	84	
358.81209	80	
360.86990	140	
361.17965	90	
363.42987	98	
367.89585	84	
369.27049	80	
END IONS

###FS:    #m/z: 507.84567 #charge 1+
###MS: 90
###MSMS: 93
BEGIN IONS
TITLE=Cmpd 69, +MS2(507.8457), 28.2-35.2eV, 2.0min #93
RTINSECONDS=118.292
SCANS=90,93
PEPMASS=507.84567	127320
CHARGE=1+
122.12151	108	
196.01567	124	
214.88895	286	
224.97402	132	
232.90400	132	
240.02327	108	
250.90574	136	
252.08347	268	1+
264.95056	206	1+
266.16593	132	
267.41163	114	
267.78138	120	
272.85386	212	
273.85767	118	
278.83047	240	1+
285.85277	118	
287.85775	440	1+
288.89233	194	
289.03117	122	
289.88142	158	
290.13109	204	
290.86255	332	
291.88181	168	
293.87348	430	
294.87339	394	1+
294.92867	140	
296.88717	124	
298.85240	152	
301.87869	120	
302.86500	580	1+
303.86830	374	1+
305.06033	186	1+
305.86099	880	1+
307.88972	386	
308.14405	582	1+
308.87173	956	1+
309.88838	296	1+
310.15883	190	
310.78976	118	
311.16430	256	
311.88392	1450	1+
314.86179	748	1+
315.89216	258	1+
316.16205	126	
318.85694	258	1+
319.76974	122	
320.80822	118	
322.87583	502	1+
323.00077	124	
323.87610	348	1+
324.06451	122	
324.82959	128	
325.00545	108	
325.90113	330	
326.83110	164	
326.88376	1768	
327.87532	152	
327.89818	216	
327.91944	174	
328.86212	228	1+
328.87962	588	1+
329.88270	340	1+
330.81885	146	
332.87858	382	
333.83400	134	
333.85764	116	
333.88078	170	
334.76887	226	1+
335.00070	128	
335.80367	144	
335.90819	128	
337.38913	242	
337.83573	198	1+
337.87835	130	
340.75878	126	1+
340.80504	130	
347.77641	640	1+
348.17045	132	
348.76199	176	
348.83953	184	
348.91262	322	1+
349.76044	248	1+
350.88436	412	1+
351.85669	122	
352.76844	178	
352.81990	176	1+
353.85155	254	
358.76750	120	
359.96448	156	
363.88185	184	
365.78693	140	
365.80587	184	1+
366.71594	128	
366.76191	120	
366.83754	666	1+
367.70485	332	
367.77037	370	1+
367.84082	452	1+
368.71077	190	
369.00796	168	1+
369.71227	186	
369.83934	286	1+
370.80346	164	
370.89477	110	
371.18592	108	
371.72302	146	
371.88253	172	1+
372.77908	302	1+
372.86030	110	
374.81335	416	1+
374.89944	220	
380.71571	210	
380.85223	138	
381.72355	240	
381.83467	160	
382.71803	174	
382.83795	130	
383.77899	198	
384.74310	154	
384.78712	136	
384.85017	1120	1+
385.39190	260	1+
385.70903	132	
385.77064	328	1+
385.83006	112	
385.85352	688	1+
386.39149	162	1+
387.85502	158	
388.72583	122	
389.20475	338	1+
389.68608	110	
389.79245	166	
389.83757	682	1+
390.72656	324	1+
392.82607	624	1+
393.75099	252	1+
393.80004	306	1+
394.83715	266	1+
395.38654	114	
395.73539	298	1+
396.74059	212	1+
396.90713	172	1+
398.72753	1076	1+
398.86195	134	
399.84673	164	
400.78592	122	
402.86792	710	1+
403.87212	530	1+
405.75405	162	
405.86240	216	
406.86248	132	
407.74288	344	
407.81515	208	1+
407.86796	1400	1+
408.74527	230	
408.85142	1122	1+
408.87107	854	1+
409.73278	190	
410.72653	162	
410.83603	908	1+
410.87090	122	
411.72393	370	1+
412.72806	284	1+
412.85836	238	1+
413.75387	112	
417.86724	134	
418.70111	126	
418.73535	164	
419.86224	214	1+
420.71349	246	1+
421.78382	170	
421.88918	248	
422.81495	118	
422.83594	112	
422.86445	140	
423.75928	310	
423.77774	462	1+
423.83075	148	
423.87019	266	
424.00275	150	
424.45954	118	
424.82712	188	
424.87408	194	
425.75600	710	1+
425.86849	134	
426.86175	936	1+
427.73363	452	
428.73885	300	
428.76435	120	
428.84713	1038	1+
428.89871	108	
429.70159	280	
429.73632	446	1+
430.73992	286	1+
430.84317	210	
431.21301	110	
431.86516	440	
432.86761	288	
433.85264	286	1+
437.71592	108	
441.89172	126	
442.68484	134	
442.78453	110	
443.76831	212	
444.69604	114	
444.77315	156	
444.79273	142	
444.87259	1616	1+
445.74458	502	1+
446.81349	142	
446.88001	332	1+
447.71252	476	1+
448.76986	174	1+
448.88713	124	
449.69815	198	1+
449.87828	424	1+
450.74902	396	1+
451.86970	132	
453.70539	110	
453.75161	132	
457.91051	320	1+
462.88261	318	
463.88999	228	
465.72132	236	
465.89372	178	1+
467.88801	678	1+
470.89746	108	
485.89975	182	
486.90820	130	
487.90225	106	
491.90075	130	
509.28823	152	
510.35359	120	
511.28167	144	
END IONS

###FS:    #m/z: 322.93034 #charge 1+
###MS: 94
###MSMS: 95
BEGIN IONS
TITLE=Cmpd 70, +MS2(322.9303), 28.0-35.0eV, 2.0min #95
RTINSECONDS=121.957
SCANS=94-95
PEPMASS=322.93034	2866684
CHARGE=1+
91.07963	74	
189.86593	88	
190.92847	66	
192.89203	160	
193.96369	70	
195.87859	70	
195.89392	64	
196.97506	98	
197.89106	66	
200.92729	66	
201.04291	118	
205.96318	70	
206.92960	152	
207.87015	84	
208.83856	68	
209.99236	124	
212.13893	64	
221.06936	68	
223.60382	88	
223.96016	68	
226.81757	76	
226.89534	76	
227.92967	142	
228.91026	84	
228.93064	66	
230.84595	70	
231.85283	66	
236.14050	92	
237.09694	66	
238.21185	88	
238.46197	62	
238.87843	72	
238.90357	78	
238.93939	90	
239.78934	64	
239.84627	66	
239.92456	72	
240.78677	74	
240.82431	150	
240.94041	3260	
241.00032	64	
241.46363	78	
241.93924	8086	1+
242.82449	390	1+
242.94139	5652	1+
244.81657	76	
244.93999	1500	1+
245.83450	82	
247.97356	106	
248.84755	276	1+
248.89031	114	
249.40058	64	
249.91097	92	
250.90377	64	
251.79852	130	
254.84040	66	
255.94332	186	1+
256.08445	76	
256.78476	70	
256.89276	252	
257.79713	78	
257.85011	88	
258.83180	404	1+
258.97131	92	
260.83213	176	
260.97671	82	
261.78906	220	1+
261.83289	262	
262.82656	636	1+
263.01997	88	
264.06854	82	
264.85729	94	
266.86845	196	
266.89046	86	
266.99784	84	
267.85241	70	
267.93748	72	
268.93276	110	
268.95796	230	
269.78529	212	1+
271.17364	66	
271.83908	84	
271.85346	76	
271.91448	66	
272.44075	94	
272.79166	62	
273.79620	178	
273.94888	92	
274.79476	74	
274.85195	72	
275.43254	68	
275.91364	62	
276.05267	64	
276.07077	64	
276.76703	68	
276.81161	70	
277.63959	98	
277.80568	78	
277.84255	72	
278.04715	98	
278.08580	80	
278.86248	64	
278.98786	76	
279.03502	64	
279.09170	882	1+
279.17600	68	
279.85142	94	
279.92358	72	
280.03054	70	
281.86206	66	
282.27893	88	
282.80496	66	
282.86394	116	
283.07479	200	
283.09205	82	
283.80316	60	
284.29172	308	
284.86170	76	
284.87797	72	
284.93594	68	
285.29487	154	
286.91277	90	
287.41212	86	
287.78710	70	
287.88900	66	
289.78560	198	1+
289.90293	120	
290.81108	72	
290.87622	66	
291.03971	68	
291.80454	68	
292.86477	70	
293.85405	378	1+
293.87034	72	
295.53968	102	
295.74263	66	
296.80944	68	
299.92336	78	
300.87475	84	
300.90888	90	
301.87417	84	
302.78193	72	
302.83976	80	
303.79125	64	
304.78726	92	
305.87723	72	
306.11759	80	
308.80668	70	
308.87998	66	
311.74883	72	
312.71613	68	
312.80740	66	
313.80026	92	
315.83757	70	
316.87310	62	
318.76896	66	
318.85679	66	
319.16893	140	
321.76375	74	
324.76750	110	
324.89017	72	
326.18414	74	
326.95185	78	
END IONS

###FS:    #m/z: 507.84604 #charge 1+
###MS: 94
###MSMS: 96
BEGIN IONS
TITLE=Cmpd 71, +MS2(507.8460), 28.2-35.2eV, 2.1min #96
RTINSECONDS=122.73
SCANS=94,96
PEPMASS=507.84604	126316
CHARGE=1+
196.01609	194	
214.88497	156	
224.04612	126	
224.97802	182	
232.89718	334	
238.07077	116	
249.89641	190	1+
266.16709	300	
268.10497	142	
269.85743	208	1+
272.38404	156	1+
273.85430	116	
278.83203	338	
279.88776	112	
279.94976	206	1+
283.93632	152	
286.14732	286	1+
287.85363	1006	1+
288.11520	130	
290.12689	144	
290.88623	204	
292.86819	206	
293.87373	336	
294.75075	120	
294.85594	208	
294.87414	226	
295.87923	336	
297.83985	212	1+
301.81037	112	
302.80199	162	1+
303.86449	424	
304.79896	194	1+
305.79542	204	1+
305.86039	692	
306.12443	122	
306.87859	116	
307.86595	114	
308.14289	464	
308.37632	232	1+
308.84234	242	1+
308.87863	824	1+
309.38286	142	1+
309.86587	290	1+
309.88541	538	1+
310.15880	684	1+
310.34783	168	1+
311.88273	1522	1+
313.88237	304	
314.85995	600	1+
316.37701	110	
316.88687	158	
319.85494	122	
321.85082	132	
322.89535	152	
323.87171	348	1+
323.97194	116	
324.37031	112	
325.90052	284	
326.88125	1718	1+
327.81459	112	
327.89733	148	
328.86945	276	
330.81314	160	
330.88351	208	
330.90108	146	
331.81279	156	
331.88606	176	
332.10087	114	
332.87558	288	
333.85688	144	
333.87111	144	
335.83995	286	1+
337.88211	148	
339.01547	116	
339.88352	196	
340.10849	164	1+
340.86597	126	
344.77597	338	1+
344.83944	220	
345.82661	134	
347.77807	190	
347.81176	124	
348.72913	112	
348.77663	150	
349.17123	318	1+
349.77292	414	
349.82127	534	1+
350.75902	154	
350.80480	146	
350.89531	132	
351.77391	110	
351.88340	134	
352.76348	166	
352.84848	440	1+
353.82874	144	
353.85020	434	1+
353.89239	128	
354.91298	140	
355.88379	140	
357.86966	260	1+
358.91457	166	
359.81161	124	
364.87013	134	
365.78808	380	1+
366.83961	630	1+
367.70792	512	1+
367.76513	162	
367.78342	114	
368.89689	136	
369.83359	414	1+
369.87192	142	
370.78903	238	
372.72106	112	
372.78680	314	1+
372.81400	132	
373.04650	128	
373.73221	296	1+
373.83010	130	
374.82315	188	
375.87912	234	1+
376.80004	116	
377.84221	230	1+
380.71598	542	1+
380.79675	114	
380.88092	226	
381.84053	254	
382.71801	212	
382.85521	186	
382.98147	172	1+
383.71183	118	
383.77933	176	1+
384.75648	264	
384.84666	514	1+
385.90309	122	
386.82457	158	
387.72315	146	
387.77370	236	
387.84885	414	1+
388.20246	188	1+
388.80582	210	1+
390.78112	162	
390.84275	538	
391.75491	116	
391.84440	270	
392.82923	536	1+
392.90095	152	
393.77265	134	
393.85619	182	1+
394.71968	222	1+
398.72889	846	1+
398.79958	232	1+
398.86634	134	
399.85162	460	1+
401.75819	102	1+
402.86098	118	
403.87316	246	
404.87913	130	
405.76892	174	
405.86613	236	1+
407.73300	190	
407.75158	244	
407.86776	422	
408.74080	308	
408.79294	278	1+
408.85340	1106	1+
409.72904	144	
410.83782	938	1+
410.87791	126	
411.73567	222	
411.81208	318	1+
413.85253	250	1+
415.88352	178	1+
416.88556	204	1+
417.92926	172	1+
421.88239	176	
422.74683	114	
422.86471	566	1+
423.77123	404	
423.79365	258	1+
424.77466	222	
425.74018	330	
425.75826	404	
426.66397	194	1+
426.75645	326	
426.79151	126	
426.86246	1058	1+
427.70303	196	
427.74218	470	
427.82320	156	
428.74883	244	
428.84860	872	1+
429.70593	264	1+
429.72998	160	
429.83261	114	
430.74045	422	1+
431.77515	166	
431.86789	388	
433.85160	288	1+
435.71053	172	
439.89731	134	
442.68724	128	
442.76719	112	
443.76649	182	
444.77843	140	
444.87182	1508	1+
445.74944	172	
445.79752	238	1+
446.74073	466	1+
446.79522	120	
447.71069	252	
448.77739	170	1+
449.88211	402	1+
450.71372	144	
450.74680	216	1+
451.69059	128	
451.85826	134	
451.88669	290	1+
456.90645	260	1+
462.88356	676	1+
462.91498	154	
463.71386	124	
465.42950	114	
467.89011	774	1+
468.70665	116	
468.78607	202	
471.27300	130	
480.92100	112	
485.90057	368	1+
492.79605	120	
509.28845	162	1+
509.86157	118	
END IONS

###FS:    #m/z: 336.94599 #charge 1+
###MS: 94
###MSMS: 97
BEGIN IONS
TITLE=Cmpd 72, +MS2(336.9460), 28.0-35.0eV, 2.1min #97
RTINSECONDS=123.501
SCANS=94,97
PEPMASS=336.94599	65818
CHARGE=1+
83.82942	78	
84.23132	68	
105.47192	102	
153.65138	76	
180.86552	98	
183.86523	80	
197.99494	80	
203.93577	90	
206.36444	78	
207.97358	130	
210.38635	84	
210.88723	106	
211.94410	1838	
212.87725	914	1+
213.93891	1304	1+
215.88963	124	
215.97111	68	
217.88266	104	
218.97138	100	
221.89284	112	
223.83039	82	
223.89196	68	
223.97019	70	
225.88268	88	
226.25357	68	
226.97479	100	
227.84128	86	
227.90782	78	
228.89694	212	
229.95467	2150	1+
230.88939	2306	1+
231.95015	606	1+
233.82474	182	
234.83523	92	
235.82050	88	
235.94874	134	
237.84816	76	
238.06594	72	
238.84312	72	
240.84489	152	
240.96489	132	
241.84537	140	
241.89903	146	
242.00423	68	
242.16991	78	
242.42058	68	
242.82984	72	
242.84507	78	
242.86262	98	
243.86623	70	
244.92194	84	
247.09827	72	
247.94445	82	
247.96593	546	
248.89787	524	
249.83335	148	
249.96063	214	
250.10109	72	
250.83270	356	1+
250.85893	74	
250.95321	280	1+
251.07247	80	
252.07405	74	
252.93105	198	1+
252.95263	226	
252.97127	1092	1+
253.09275	72	
253.83572	262	1+
253.90613	72	
254.91093	92	
254.96980	532	1+
255.01457	76	
255.07447	150	
255.37563	76	
256.88693	70	
257.85421	124	
257.89959	76	
258.80867	90	
258.84227	272	
258.90003	72	
259.41616	84	
259.89711	98	
260.84025	296	1+
260.85920	120	
261.82065	92	
262.82964	280	1+
263.95503	72	
264.96523	100	
265.02330	74	
267.83746	1252	1+
268.01093	110	
268.87320	90	
270.98196	182	
271.39813	72	
271.84418	126	
271.91677	324	1+
271.93168	80	
271.95776	108	
272.78551	92	
272.84404	108	
272.96901	76	
273.13056	68	
274.80294	84	
274.87735	92	
275.17564	68	
275.41416	100	
276.85454	268	
277.86344	304	
277.92408	76	
278.83431	584	1+
278.90997	78	
279.91447	76	
280.88603	68	
281.85685	156	
284.86362	94	
285.84951	198	
286.85237	510	
287.36221	86	
287.85135	358	
288.83250	72	
289.21568	80	
291.09831	176	
291.93919	70	
292.85170	72	
293.10944	234	
293.39032	74	
293.88167	108	
294.86374	154	
295.98760	70	
297.37056	72	
297.89236	124	
298.30764	180	
298.80189	68	
298.88620	68	
299.06418	88	
299.41952	84	
299.85230	116	
301.92136	98	
303.94535	88	
304.86040	68	
307.04014	130	
307.88826	70	
307.94009	102	
308.82408	74	
308.86594	464	1+
309.09387	116	
309.11802	70	
309.86898	380	1+
309.91285	100	
310.89607	126	
311.76612	68	
312.80358	138	
313.16143	68	
315.84873	80	
315.91002	82	
316.87110	76	
317.08959	78	
317.13100	74	
319.04973	68	
320.95568	108	
323.89713	68	
324.89725	114	
328.40579	106	
328.83330	70	
330.88621	140	
335.50419	80	
341.77706	72	
342.39718	78	
END IONS

###FS:    #m/z: 322.93032 #charge 1+
###MS: 98
###MSMS: 99
BEGIN IONS
TITLE=Cmpd 73, +MS2(322.9303), 28.0-35.0eV, 2.1min #99
RTINSECONDS=127.18
SCANS=98-99
PEPMASS=322.93032	2750758
CHARGE=1+
185.93413	84	
190.89951	68	
191.85749	78	
191.89806	92	
192.88464	72	
194.88141	74	
200.41586	100	
201.04738	72	
203.95354	70	
205.94817	228	
205.96140	108	
205.97204	72	
206.97278	110	
208.03309	68	
209.08805	68	
212.04421	72	
212.82657	66	
212.87657	64	
213.93844	68	
214.88594	62	
215.84470	72	
216.02523	74	
220.87614	68	
221.97790	78	
223.95806	62	
224.84468	96	
225.55239	96	
225.85841	72	
226.24999	100	
227.11149	88	
227.93032	72	
228.91493	110	
229.02748	74	
230.84758	208	
230.88727	78	
230.93570	70	
231.02733	72	
231.89038	72	
232.90515	118	
232.92760	74	
234.92209	64	
235.93363	78	
237.02117	74	
237.56800	116	
238.94242	382	1+
239.79120	76	
239.81045	84	
239.88247	88	
240.82097	114	
240.94045	3090	
241.78660	64	
241.82520	64	
241.93939	8556	1+
242.81874	326	1+
242.91546	106	
242.94138	6134	1+
242.98027	108	
243.21268	74	
244.78948	70	
244.93996	1166	
245.39496	116	
245.82438	110	
247.02675	76	
247.07614	72	
247.85325	88	
248.84408	80	
248.94113	74	
249.79218	64	
252.87020	80	
253.01854	88	
254.91276	170	
255.94894	86	
256.83663	148	
256.91424	72	
258.83377	68	
258.90747	98	
259.34108	74	
260.32852	78	
260.83108	80	
262.35131	104	
262.83321	202	
262.91927	72	
262.95658	64	
263.10601	74	
263.83222	116	
263.88133	66	
265.04321	72	
265.88366	84	
265.98600	66	
266.85015	130	
267.83918	70	
268.95930	128	
269.79444	166	1+
270.43205	88	
270.84997	66	
270.87042	68	
274.83382	78	
275.36939	90	
275.91539	70	
276.83803	224	
278.02668	84	
279.09206	460	1+
279.92164	84	
280.83087	76	
282.08282	72	
282.27312	132	
282.91662	78	
283.06051	112	
284.29313	240	1+
284.86375	146	
284.90635	106	
285.84910	70	
288.87568	80	
289.78645	76	
289.86853	118	
290.78818	98	
290.87299	70	
291.80098	262	
292.43424	82	
292.82272	78	
294.86123	104	
295.04376	80	
296.02934	76	
298.10113	78	
298.80487	118	
299.75540	72	
300.96638	92	
301.16001	72	
302.96112	64	
303.91309	74	
304.00963	78	
304.73550	70	
306.88321	72	
306.92609	102	
307.80425	74	
307.87730	66	
307.91872	98	
308.14694	78	
311.82435	72	
311.88932	78	
312.79869	72	
312.94401	66	
313.77262	62	
314.78483	68	
315.03753	96	
318.77985	72	
318.84092	68	
321.23346	92	
323.10656	64	
324.03686	76	
324.07408	68	
324.74914	72	
324.89045	100	
325.21821	64	
326.90572	76	
327.79605	72	
328.43025	82	
END IONS

###FS:    #m/z: 336.94613 #charge 1+
###MS: 98
###MSMS: 100
BEGIN IONS
TITLE=Cmpd 74, +MS2(336.9461), 28.0-35.0eV, 2.2min #100
RTINSECONDS=127.952
SCANS=98,100
PEPMASS=336.94613	64006
CHARGE=1+
67.31750	96	
187.96217	70	
190.89601	86	
195.02557	92	
197.88936	80	
197.90666	72	
199.10881	74	
202.04796	80	
205.95500	124	
207.70548	106	
207.97353	114	
208.84575	86	
210.88308	160	
211.88771	130	
211.94295	2800	1+
211.99238	102	
212.87866	1110	1+
213.94052	1056	1+
214.07671	80	
214.89729	168	
215.88943	216	
215.93845	132	
217.85539	84	
222.41917	74	
223.04212	80	
223.98031	84	
224.97723	74	
225.89199	78	
225.97316	86	
227.10226	86	
228.05284	74	
228.84311	78	
228.89320	128	
229.95500	2324	1+
230.88732	2000	1+
230.94536	96	
231.83203	100	
231.84472	72	
231.95135	966	1+
232.83177	78	
233.83532	114	
233.89572	110	
233.94570	142	
234.38021	82	
234.83057	160	
234.92217	72	
234.95397	78	
235.36651	104	
235.95044	70	
236.07532	82	
237.84449	100	
239.01060	74	
239.42449	112	
239.84635	148	
241.02305	80	
241.83755	444	1+
241.96589	70	
244.87600	78	
244.95482	120	
244.97158	124	
245.83193	74	
245.96455	100	
246.97578	240	
247.96473	798	1+
248.90190	340	
249.82788	292	1+
249.96134	134	
250.94970	138	
250.96979	98	
251.97796	92	
252.51505	98	
252.85250	228	
252.95253	216	
252.96906	1570	1+
253.06925	72	
253.83602	98	
253.90596	170	
254.90465	106	
255.07557	186	
256.45629	88	
256.84959	76	
256.88791	112	
257.79888	76	
257.83425	84	
257.86322	78	
258.04959	84	
258.85213	372	1+
260.06923	76	
260.94608	238	
261.83301	166	1+
262.87246	136	
263.38462	82	
263.84477	174	1+
263.88712	82	
264.07662	84	
264.86533	74	
265.48320	98	
267.83765	80	
268.83714	1306	1+
268.96381	72	
269.92129	106	
270.85616	70	
271.84167	90	
271.91701	216	
272.89083	76	
273.78969	92	
274.85977	164	1+
275.85152	802	1+
275.94421	74	
276.85616	706	1+
276.99778	70	
277.12849	74	
278.83487	550	1+
279.88467	72	
281.05274	80	
281.12495	132	
282.80320	76	
282.87334	174	
283.09215	78	
284.90491	88	
285.85067	90	
286.84968	790	1+
286.93377	104	
288.86695	82	
289.01102	86	
289.88111	84	
290.40296	72	
291.43672	132	
292.85345	126	
293.10413	142	
293.99041	80	
294.39029	102	
294.66009	88	
296.92191	94	
296.99160	72	
298.30525	72	
298.46195	80	
298.87830	90	
299.86816	144	
299.94659	82	
301.89340	86	
302.81812	92	
303.39949	92	
308.86918	142	
308.88736	114	
309.86659	130	
310.36911	104	
310.86421	154	
310.87633	176	
310.92953	84	
311.87509	104	
312.86846	74	
312.89213	84	
313.94646	76	
315.93606	86	
316.43575	96	
316.77941	72	
317.91637	86	
321.87196	78	
323.04492	82	
326.86974	74	
327.63832	94	
331.81678	84	
335.17166	98	
335.88715	102	
337.05793	88	
340.40047	78	
341.07133	76	
341.91536	72	
END IONS

###FS:    #m/z: 359.96153 #charge 1+
###MS: 98
###MSMS: 101
BEGIN IONS
TITLE=Cmpd 75, +MS2(359.9615), 28.0-35.0eV, 2.2min #101
RTINSECONDS=128.724
SCANS=98,101
PEPMASS=359.96153	49716
CHARGE=1+
95.86469	74	
135.03147	100	
182.86591	78	
187.01216	88	
209.94496	208	
210.12452	86	
212.89975	74	
213.84846	78	
214.93988	100	
216.84905	72	
222.04218	74	
222.95287	284	
223.96352	152	
224.41222	78	
224.89453	140	
224.94836	738	1+
224.98651	72	
225.97161	236	
226.94716	3290	1+
227.88228	78	
228.94274	3390	
231.88463	86	
232.82556	88	
232.84311	82	
234.83152	178	1+
236.88723	86	
237.05160	108	
237.12518	90	
238.96665	94	
239.93597	88	
240.84014	110	
240.94037	266	
240.96275	614	
241.94301	248	
242.48010	72	
242.82427	84	
242.95897	448	
244.88176	150	
244.95764	1944	1+
245.11261	94	
245.89143	72	
245.94271	166	
246.80706	80	
246.85529	82	
246.95298	1690	1+
247.80920	76	
248.80152	434	1+
249.95388	74	
250.46831	94	
250.83472	174	
250.95098	180	
251.11028	78	
251.92609	92	
251.95490	86	
252.87451	370	
252.95578	282	
253.15163	80	
253.81013	74	
254.87150	80	
256.39528	78	
258.89813	82	
258.97780	132	
259.40693	94	
260.35832	92	
260.95294	110	
260.97134	288	1+
261.86959	160	1+
262.07527	78	
263.81526	72	
263.84612	94	
263.90697	90	
264.81902	104	
264.90161	86	
265.81042	562	1+
266.09505	78	
266.80959	522	1+
267.80189	74	
267.83935	76	
267.97305	268	1+
268.16893	92	
268.84305	106	
268.95724	240	
269.91312	80	
269.96797	372	
270.88450	72	
271.07442	74	
273.97193	166	
275.80620	266	1+
275.96942	126	
276.84833	138	
278.79809	98	
278.88212	96	
279.10053	128	
279.79146	938	1+
280.06569	84	
280.79334	766	1+
281.12285	78	
281.39649	80	
281.87694	72	
282.83633	88	
283.06948	78	
283.77248	76	
283.98390	144	
284.98829	112	
285.83212	86	
287.42888	86	
288.94443	82	
290.78533	104	
291.78586	78	
291.86659	140	
292.43670	76	
292.85940	80	
292.94036	90	
293.13579	82	
293.89538	88	
295.43204	96	
295.81580	86	
295.84905	178	
297.80861	228	
298.27529	74	
298.80315	808	1+
298.85910	176	
299.87294	74	
300.40833	72	
300.83521	152	1+
301.78785	174	
302.86734	74	
303.00861	110	
305.08722	82	
306.32818	80	
309.85196	76	
311.82339	146	
312.86974	234	1+
312.92461	84	
313.43930	82	
316.81152	134	
317.42629	88	
317.88474	124	
319.82234	130	
319.93396	138	
320.86346	72	
321.83986	80	
321.86754	72	
322.92868	186	
324.46786	74	
324.89055	72	
329.88026	72	
330.15805	94	
331.17279	92	
333.11982	72	
334.87931	76	
336.94516	390	1+
340.38685	100	
340.41397	84	
340.93639	76	
342.30832	100	
346.71372	72	
349.27242	90	
349.34354	94	
349.96153	96	
350.09653	86	
351.07190	220	1+
353.78021	74	
358.88657	76	
359.03330	80	
360.78266	88	
363.72743	72	
364.00847	82	
364.38318	88	
END IONS

###FS:    #m/z: 322.93023 #charge 1+
###MS: 102
###MSMS: 103
BEGIN IONS
TITLE=Cmpd 76, +MS2(322.9302), 28.0-35.0eV, 2.2min #103
RTINSECONDS=132.408
SCANS=102-103
PEPMASS=322.93023	2792510
CHARGE=1+
46.69791	106	
184.85891	84	
193.89038	86	
194.89008	84	
194.95687	74	
195.91476	70	
201.04995	138	
205.94819	168	
206.90112	90	
206.93059	120	
207.97048	128	
209.85612	98	
209.90752	70	
212.97506	78	
214.87325	76	
216.90144	84	
218.88438	70	
220.87484	66	
223.96089	130	
224.49521	84	
225.05191	110	
227.93578	66	
228.14535	98	
228.88974	72	
230.83124	72	
230.88356	72	
230.90156	236	1+
231.41760	70	
235.79052	74	
235.81884	68	
236.09781	114	
236.47530	72	
236.90434	76	
238.64033	72	
238.83793	68	
238.93770	272	
239.03330	78	
239.07096	76	
239.08376	148	
240.93995	3320	
241.94206	2124	
242.04426	146	1+
242.82058	76	
242.94172	6600	1+
243.82156	154	
243.89406	70	
244.82101	114	
244.84127	70	
244.85656	72	
244.93863	1620	1+
245.82705	154	
247.84969	72	
247.88101	74	
247.97654	88	
248.38731	66	
248.83926	308	1+
248.85754	76	
250.94634	74	
250.98929	90	
251.07296	74	
251.91036	66	
252.87599	70	
254.79341	70	
254.85034	114	
254.91000	70	
254.94037	90	
255.99626	70	
256.51885	72	
256.89897	138	
257.96269	68	
258.82907	158	
258.89931	152	
259.40264	76	
260.01424	70	
260.08140	70	
260.33841	138	
260.82962	228	
261.83121	162	
262.83096	130	
263.34147	100	
263.82709	88	
263.85930	94	
264.87387	68	
265.06414	82	
265.37706	66	
265.85199	84	
266.85843	102	
266.96779	68	
267.87363	74	
268.05937	96	
268.14080	80	
268.83676	72	
268.86528	128	
268.95984	176	
270.80374	68	
271.80002	112	
272.10635	72	
272.66193	70	
272.84967	162	
273.79500	246	1+
273.84912	70	
273.95091	78	
274.04843	82	
274.83386	66	
275.83796	174	1+
276.89154	72	
278.24371	84	
279.08960	546	
279.81828	112	
280.09417	404	
280.11245	82	
280.14797	68	
280.81405	82	
280.83437	80	
280.85527	218	1+
281.01563	92	
281.99009	82	
282.18080	66	
282.22724	72	
282.29138	92	
283.06958	274	1+
284.29126	182	
284.87600	72	
286.91259	74	
289.78876	184	
289.88177	90	
290.00168	76	
290.77956	70	
291.79976	206	
292.85857	70	
293.39670	70	
294.86473	130	
295.33918	74	
296.97685	66	
298.12930	88	
299.87231	94	
300.04025	74	
300.07443	74	
300.81497	74	
304.89010	72	
304.91997	72	
306.87796	72	
307.79181	148	
307.89208	166	
308.87196	68	
308.97302	66	
309.08735	66	
309.27744	96	
310.87750	100	
311.71826	90	
312.13479	70	
313.63129	80	
315.85513	68	
320.27874	102	
320.72971	78	
324.44772	84	
325.23596	72	
326.89254	72	
326.92077	66	
END IONS

###FS:    #m/z: 340.94094 #charge 1+
###MS: 102
###MSMS: 104
BEGIN IONS
TITLE=Cmpd 77, +MS2(340.9409), 28.0-35.0eV, 2.2min #104
RTINSECONDS=133.18
SCANS=102,104
PEPMASS=340.94094	950776
CHARGE=1+
133.40115	98	
143.65650	82	
189.86441	84	
190.94874	80	
193.93119	84	
196.99913	72	
205.95215	90	
207.40647	80	
207.92871	72	
208.95502	78	
213.87191	124	
213.93781	574	1+
214.89331	80	
215.88599	184	
215.93818	186	
217.89111	72	
219.85547	80	
219.87394	72	
220.89621	92	
222.97439	78	
223.88472	70	
223.96032	150	
224.97731	286	1+
226.89389	100	
227.10403	78	
228.84034	244	1+
228.91562	90	
228.93622	104	
229.55649	76	
230.88912	256	
231.89134	220	
231.94984	802	1+
233.40530	70	
233.87085	70	
233.89716	252	1+
233.94654	148	
234.96889	84	
235.89193	100	
236.89485	142	1+
237.09676	72	
238.46211	98	
238.83887	184	1+
238.85674	212	1+
238.87969	116	
239.11287	78	
240.53156	90	
241.84989	140	
242.84619	102	
243.83521	152	
243.87526	230	1+
244.83538	124	
245.84330	72	
246.94985	78	
246.97504	84	
248.90236	240	
248.99172	74	
249.53458	78	
249.90119	150	
249.97500	76	
250.95226	72	
250.97536	116	
251.87902	94	
251.95929	108	
252.53256	72	
252.95425	78	
253.95314	72	
254.90643	128	
254.96594	562	1+
256.07865	102	
256.89345	98	
256.96215	92	
257.84420	636	1+
257.94384	88	
258.04928	80	
258.84661	446	1+
258.99818	74	
259.95645	168	
260.80293	198	
260.83887	264	1+
261.97188	72	
262.78520	88	
262.80096	74	
263.83941	116	
264.85536	96	
265.07480	134	
267.96783	78	
268.83924	410	1+
268.95794	74	
269.00102	118	
269.79610	78	
270.04825	76	
270.83240	128	
272.85476	68	
272.98058	114	
273.87546	78	
273.92299	108	
274.82124	80	
274.86101	240	
274.89605	318	1+
274.93114	120	
275.84222	88	
275.99037	224	1+
276.82410	92	
276.85760	846	1+
276.87773	100	
277.96562	70	
277.97954	70	
278.84416	870	1+
279.92368	72	
280.06984	86	
280.35316	78	
280.94336	102	
281.04165	220	
281.85395	68	
282.80303	70	
283.00770	78	
283.86982	116	
284.83864	80	
286.79026	82	
287.13116	70	
288.17662	70	
290.80786	250	1+
290.84094	78	
292.53858	84	
294.92339	92	
295.87663	112	
295.98249	160	
296.22381	82	
296.85729	296	1+
296.86947	234	1+
297.00012	84	
297.78885	96	
297.81099	74	
297.83842	72	
297.97388	72	
299.06909	68	
300.07000	72	
300.86182	200	
300.87668	138	
301.85602	270	1+
303.43806	86	
304.87358	206	1+
307.89306	156	
308.87866	84	
309.86096	76	
310.83844	82	
310.87667	80	
312.18874	72	
312.80275	98	
312.85733	98	
313.87485	84	
313.88990	76	
313.95717	82	
314.91091	106	
320.74948	78	
321.83195	72	
322.42702	68	
324.37726	70	
324.89395	192	
325.39962	84	
325.89276	128	
327.89643	88	
328.18454	104	
329.87800	72	
330.72176	88	
333.77001	76	
334.92858	86	
336.28726	100	
340.90749	86	
342.90154	84	
343.16770	94	
344.77119	68	
345.91855	70	
END IONS

###FS:    #m/z: 363.95697 #charge 1+
###MS: 102
###MSMS: 105
BEGIN IONS
TITLE=Cmpd 78, +MS2(363.9570), 28.0-35.0eV, 2.3min #105
RTINSECONDS=133.952
SCANS=102,105
PEPMASS=363.95697	429028
CHARGE=1+
48.97993	80	
189.86236	528	
191.85604	132	
193.93122	90	
196.88343	168	
200.87136	212	1+
203.93202	86	
207.09374	76	
207.87331	270	
207.94898	158	
209.94247	1252	1+
210.88252	230	1+
212.88034	1382	1+
214.89542	204	
218.02224	78	
218.89516	84	
219.03871	78	
222.96655	78	
223.95268	86	
224.81721	78	
224.95176	1230	1+
225.94707	78	
226.92479	110	
226.94695	7364	1+
226.96791	130	
227.07429	142	
227.89875	78	
227.92798	158	
228.89583	258	
228.91473	80	
228.94244	7200	1+
229.09599	78	
229.89890	132	
230.83319	104	
230.89040	2378	1+
231.05853	146	1+
231.43627	100	
231.47361	76	
231.55971	90	
231.93888	82	
232.88640	332	1+
233.93809	82	
234.88296	308	
235.84804	146	
237.11016	74	
240.82527	280	1+
240.94218	606	
240.96187	322	1+
241.94240	384	
242.48373	80	
242.50455	80	
242.94241	1258	1+
242.96202	460	1+
243.05966	82	
243.81809	126	
243.83644	124	
243.89356	84	
244.81461	102	
244.95714	3206	1+
245.90511	118	
245.94222	444	
246.43864	106	
246.80943	184	
246.86371	228	1+
246.90410	138	
246.95305	3746	1+
247.89504	92	
248.80242	122	
248.89985	538	1+
250.05239	74	
250.79227	98	
250.97229	210	
251.06924	124	
252.89962	398	1+
253.90502	372	1+
256.34983	106	
256.81033	74	
258.02970	80	
258.60593	80	
258.83946	214	
258.96940	88	
258.98326	116	
259.01021	102	
259.85132	82	
260.39591	98	
260.83099	182	
260.96861	140	
261.82892	484	1+
263.56408	78	
263.88132	80	
264.81226	134	
264.97212	408	1+
265.97865	276	1+
266.41843	82	
266.81442	618	1+
266.85431	84	
267.97208	560	1+
268.85243	76	
269.84053	74	
269.97023	444	
270.47619	94	
270.80968	76	
271.57206	94	
271.87417	104	
272.91505	132	
274.81062	112	
274.87948	102	
275.78924	94	
276.81196	130	
278.09863	174	1+
278.36052	98	
278.84173	280	1+
279.80321	136	
280.79306	760	1+
281.42129	90	
281.86504	84	
282.05343	114	
283.85272	128	
283.96730	90	
283.98990	148	
284.08686	78	
284.81832	240	1+
285.84460	458	1+
287.86609	84	
288.08072	74	
289.08604	122	
289.86799	120	
290.89083	132	
291.44211	78	
293.11519	74	
293.44368	80	
294.86007	136	
295.81009	94	
295.89871	76	
296.80769	264	
297.81016	144	
297.98143	92	
298.42584	82	
298.80392	866	1+
298.92373	90	
298.99719	76	
299.66640	80	
300.04028	86	
300.13830	166	
300.79766	590	1+
301.86584	204	
301.88592	100	
302.24367	78	
303.85813	318	
306.27260	74	
306.79498	88	
306.87980	150	
308.87229	204	1+
309.09405	76	
310.80311	108	
311.85912	92	
314.45785	92	
314.82167	92	
316.81277	316	
316.86641	168	1+
318.80905	204	1+
319.87231	78	
320.95400	96	
321.81973	162	
321.86624	172	
321.92649	356	1+
322.20921	80	
322.93019	302	1+
324.87955	116	
324.89701	80	
326.87084	140	
327.88472	78	
328.16978	74	
329.86815	168	
330.87630	116	
331.85402	84	
339.13941	88	
339.82527	166	
340.37762	80	
347.60149	82	
352.81791	80	
352.88921	90	
360.17646	100	
363.11877	74	
364.75588	82	
365.85675	74	
366.30090	74	
END IONS

###FS:    #m/z: 340.94094 #charge 1+
###MS: 106
###MSMS: 107
BEGIN IONS
TITLE=Cmpd 79, +MS2(340.9409), 28.0-35.0eV, 2.3min #107
RTINSECONDS=137.618
SCANS=106-107
PEPMASS=340.94094	981048
CHARGE=1+
189.86253	94	
190.93027	74	
190.94522	76	
191.96290	76	
192.89116	80	
193.93310	88	
195.88729	148	1+
200.92390	94	
206.96240	82	
208.94007	102	
208.95411	216	
209.96624	82	
210.52337	94	
210.95304	90	
211.94226	128	
213.88087	168	
213.93963	1046	1+
214.89689	78	
215.88952	440	1+
215.93843	122	
217.93535	100	
218.88063	132	
219.89097	140	
221.89377	74	
222.97425	104	
224.97989	126	
226.97460	114	
227.09309	94	
228.84697	96	
228.94213	86	
230.88862	416	1+
230.91333	102	
230.95076	72	
231.41385	120	
231.89172	298	1+
231.94991	452	1+
233.89711	122	
234.89409	112	
235.12016	120	
235.95265	86	
236.85885	78	
237.88627	86	
238.95361	82	
240.84029	72	
240.88592	74	
240.90890	74	
241.84458	144	
241.98307	96	
242.79168	98	
242.82983	354	1+
244.12685	72	
244.88352	84	
244.95589	166	
245.15278	80	
246.15159	88	
246.90714	72	
246.95095	254	
246.97324	94	
249.90285	130	
249.95727	160	
250.01752	74	
250.09141	80	
251.02619	72	
252.09782	78	
252.95634	72	
253.00688	86	
253.92077	154	
254.37577	104	
254.90890	120	
254.96686	406	1+
255.78721	92	
255.92901	86	
256.85051	104	
256.90135	72	
256.96322	302	
257.87094	166	
257.88829	118	
257.98254	72	
258.84569	702	1+
258.94361	84	
258.98704	90	
259.83608	78	
260.34602	76	
260.54472	96	
260.83247	668	1+
260.95388	168	1+
261.91012	86	
262.96549	302	1+
264.98533	86	
265.85231	128	
268.84020	172	
269.80127	82	
269.85358	80	
270.08877	76	
270.78945	76	
272.43491	80	
272.45529	114	
273.82068	72	
273.84519	92	
273.86963	78	
273.97938	78	
274.14398	80	
274.38403	96	
274.86115	238	
275.42001	98	
275.86455	168	
275.94851	88	
276.85639	646	
277.86044	352	
277.92334	90	
278.84458	676	1+
278.87485	200	
278.92809	76	
279.91314	118	
279.93008	202	
280.34475	102	
280.85413	100	
280.92231	108	
281.85020	78	
282.02309	166	1+
282.87313	348	1+
286.78600	80	
286.85447	72	
287.91617	86	
287.98682	84	
288.06807	72	
288.17862	94	
288.20588	86	
292.43823	80	
292.79542	82	
293.86396	86	
294.87318	134	
294.92791	80	
295.06683	74	
295.85175	182	1+
295.87104	86	
295.88940	104	
295.94063	72	
295.97510	230	1+
296.10224	74	
298.27510	86	
298.58520	106	
299.86972	184	
301.01525	82	
301.85953	408	1+
302.86540	206	1+
304.38873	78	
307.88205	92	
308.00901	72	
308.87164	132	
310.88194	120	
311.14824	72	
311.85568	114	
313.80065	86	
313.87632	96	
315.89441	124	
316.86892	144	1+
322.80869	90	
324.55187	82	
324.91240	76	
326.90310	92	
328.19191	82	
328.92011	92	
330.81108	108	
331.91969	72	
336.31754	86	
342.04273	78	
342.86744	78	
343.39061	86	
343.86176	94	
END IONS

###FS:    #m/z: 363.95704 #charge 1+
###MS: 106
###MSMS: 108
BEGIN IONS
TITLE=Cmpd 80, +MS2(363.9570), 28.0-35.0eV, 2.3min #108
RTINSECONDS=138.39
SCANS=106,108
PEPMASS=363.95704	438840
CHARGE=1+
80.04277	86	
182.86697	90	
184.56377	90	
187.86716	132	
189.86466	196	1+
191.85672	372	
196.94407	98	
197.87199	84	
197.88770	88	
207.87398	264	1+
209.87636	466	1+
209.94518	1174	
210.88192	328	1+
212.87928	1648	1+
214.89654	100	
216.41518	84	
217.12915	100	
218.90583	88	
222.95212	420	
223.95911	186	
224.13289	92	
224.59074	92	
224.94983	796	1+
225.10261	94	
226.94746	6206	1+
226.97225	176	
227.28932	82	
228.89457	510	1+
228.94248	7002	1+
229.12799	80	
229.16233	88	
229.21277	122	1+
230.88915	1960	1+
230.92108	108	
232.87970	376	1+
234.06107	90	
237.05314	122	
238.07567	80	
238.93853	80	
239.42447	78	
240.94221	424	
240.96328	578	1+
241.93987	1550	1+
242.94160	1024	1+
242.96218	672	
244.91248	88	
244.95681	3790	1+
244.99779	108	
245.85023	118	
245.94272	140	
246.78291	124	
246.80704	286	1+
246.95269	4144	1+
248.90027	1194	1+
249.85665	84	
250.94414	136	
250.96842	134	
251.06914	226	
251.79657	204	
251.91131	148	
253.07131	92	
253.90792	90	
254.86210	86	
256.10996	80	
257.29450	88	
258.84761	220	
259.83694	162	
260.87701	232	1+
261.04444	204	1+
261.83386	216	
261.85497	94	
261.96797	330	1+
262.83084	118	
263.83958	112	
264.00470	80	
264.11242	78	
264.82134	78	
264.96986	324	1+
265.09809	100	
266.42033	94	
266.78635	94	
266.81592	214	
267.80627	100	
267.84151	88	
267.96952	412	1+
268.37621	90	
268.78246	110	
268.80796	160	
268.84537	148	
269.41116	90	
269.83937	132	
269.91751	82	
269.96738	818	1+
270.03617	120	
270.80668	90	
270.87869	88	
271.91484	212	1+
274.06657	78	
274.79689	92	
276.81442	214	
276.86903	136	
276.95463	76	
277.10511	102	
277.81170	82	
278.35025	92	
278.79998	334	1+
278.84215	400	1+
279.10241	112	
279.92776	82	
280.76678	90	
280.79295	774	1+
282.79503	304	1+
282.82796	150	
283.84850	410	1+
283.98150	86	
284.07919	126	
284.29006	88	
284.79398	108	
284.82028	78	
284.87349	110	
285.84786	452	1+
286.10630	80	
287.05077	102	
288.85795	246	1+
290.04962	82	
290.78696	90	
294.85184	90	
296.80933	272	
297.80796	118	
298.80166	1322	1+
298.99711	80	
299.95326	84	
300.83420	110	
301.80220	128	
301.86196	442	1+
302.39492	78	
302.80369	492	1+
303.85668	520	1+
304.87567	162	1+
305.11505	98	
305.95678	90	
308.30009	78	
309.50671	80	
310.96616	82	
311.12400	92	
311.87337	134	
312.88766	106	
313.04209	78	
314.82403	92	
314.90887	88	
315.16589	82	
315.82590	114	
316.81099	222	1+
318.84343	114	
318.86969	100	
319.05816	94	
319.87022	142	
320.36672	98	
320.92977	86	
321.83672	96	
321.86440	254	1+
322.15428	118	
324.87501	92	
325.89633	78	
326.16874	84	
326.87004	192	
327.87824	90	
328.82739	94	
330.81699	138	
331.81224	146	
333.86669	80	
335.17369	84	
335.41186	90	
336.94862	186	
337.83208	78	
338.94634	130	
339.33400	98	
340.94134	346	
342.11533	78	
344.91298	90	
345.99411	90	
347.86927	86	
349.31835	86	
352.89155	78	
354.39496	76	
358.82833	80	
359.70433	98	
360.37458	78	
361.37060	88	
367.75227	78	
END IONS

###FS:    #m/z: 507.84576 #charge 1+
###MS: 106
###MSMS: 109
BEGIN IONS
TITLE=Cmpd 81, +MS2(507.8458), 28.2-35.2eV, 2.4min #109
RTINSECONDS=139.162
SCANS=106,109
PEPMASS=507.84576	114982
CHARGE=1+
196.02033	136	
210.03036	146	
222.97171	130	
224.87152	168	
224.97604	168	
236.88635	176	
250.90528	130	
252.07972	166	
253.09060	166	
257.07019	224	1+
258.12630	112	
264.09691	172	1+
266.16635	138	
267.78751	112	
268.88835	142	
284.87767	190	1+
287.85313	878	1+
288.10011	110	
288.99648	114	
289.87882	226	
290.12771	180	
290.86253	320	1+
293.87430	862	1+
294.85997	180	
296.80019	154	1+
296.84868	354	1+
298.85216	122	
300.86087	418	1+
303.79655	110	
303.86670	456	1+
304.13069	160	1+
305.86291	846	1+
306.80625	236	1+
307.77206	114	
307.88951	436	
308.13898	446	1+
308.87199	808	1+
309.89055	166	
310.15691	704	1+
311.88486	542	
312.88339	728	1+
313.84146	126	
313.91395	168	
314.86336	350	
315.86620	218	
316.85035	128	
316.86316	278	1+
318.87722	146	
319.78534	122	
319.81826	190	1+
319.87371	114	
320.42919	140	
320.89837	284	1+
324.86484	150	
324.89506	148	
325.90110	368	
326.35451	142	
326.88392	1638	1+
327.81661	306	1+
327.83961	196	
328.86812	146	
329.84345	136	
330.85737	190	
330.87824	130	
332.87515	580	1+
332.89696	248	
333.81471	144	
333.98341	118	
335.77616	124	
335.83960	168	
336.88736	114	
337.79641	220	1+
337.88142	274	
338.88363	114	
339.89950	210	1+
341.85932	174	1+
342.79120	178	1+
343.91228	110	
345.87499	128	
347.77580	398	
348.72986	174	
348.78428	308	
348.84637	150	
349.75541	528	1+
349.80508	110	
350.39099	110	
350.72914	132	
352.78444	298	1+
352.91552	150	
353.84963	214	
353.91606	214	1+
357.71830	164	1+
360.76728	126	
361.82711	126	
364.80664	138	
365.77843	266	1+
366.83440	110	
367.70725	598	1+
367.76859	164	1+
367.84944	126	
368.89621	130	
369.84005	208	
369.89815	114	
370.78492	220	
370.87055	126	
371.76396	136	
372.02699	140	
372.72199	264	1+
372.79925	112	
373.72900	164	1+
373.83538	144	
374.05461	126	1+
374.78550	112	
375.72773	132	
375.81632	110	
376.74140	116	
377.88715	224	1+
379.86721	194	1+
380.71684	736	1+
383.79323	218	1+
384.84951	534	1+
385.73731	120	
385.79949	324	1+
385.82813	120	
385.87201	180	
387.83876	130	
388.17556	116	
389.19793	130	
389.74389	110	
390.84338	1056	1+
391.78160	304	1+
392.75419	114	
392.82829	374	
393.07303	112	1+
393.73043	116	
393.82515	278	1+
394.75725	156	1+
394.78065	140	
395.83131	138	
396.35916	136	
396.73483	182	
396.75904	216	1+
397.72345	492	1+
398.38350	126	
398.72712	422	1+
398.87030	124	
399.85350	344	1+
400.73203	146	
402.86446	590	1+
402.90358	276	1+
403.76827	156	
403.80150	120	
403.87046	392	1+
404.82354	114	
405.76592	154	
405.81905	128	
405.85945	246	
406.75577	526	1+
406.85833	118	
407.72819	260	
407.75247	274	1+
407.86656	504	
408.40091	110	
408.79103	110	
408.85052	588	1+
409.10134	114	
409.71916	204	
409.86568	686	1+
410.08193	184	1+
410.72525	290	1+
410.83770	942	1+
411.75109	246	1+
411.81452	110	
412.77787	116	
412.84383	190	
413.87753	124	
414.83380	218	1+
418.78808	122	
421.74983	140	
421.77962	158	
421.89198	166	
422.87049	582	1+
423.74761	174	
423.77787	424	
423.86848	358	1+
424.77705	230	
425.75268	956	1+
426.71536	136	
426.86166	766	1+
427.73546	1052	1+
428.70754	110	
428.84902	698	1+
428.88807	160	
429.70069	416	1+
429.75536	158	
430.74611	142	
430.85213	170	
431.84752	134	
431.86651	268	
432.86700	110	
433.85979	212	
434.75949	114	
435.71633	184	1+
435.86860	160	
437.73097	220	1+
439.89308	132	
441.78397	176	
443.75342	128	
444.87406	914	
445.67812	250	1+
445.87587	452	
446.74458	238	
446.88311	252	
447.71472	472	1+
448.76526	334	1+
449.69383	364	1+
449.87635	338	1+
450.69843	254	1+
450.73902	150	1+
450.75524	210	
451.40002	128	
451.74622	164	1+
451.87132	130	
452.71361	154	1+
455.77810	226	1+
457.90538	368	1+
462.88284	544	1+
464.78449	110	
464.80615	124	
467.88920	1068	1+
470.73471	144	
483.90844	146	
485.89465	272	
486.89759	138	
504.23687	150	
508.82210	118	
509.29018	190	1+
END IONS

###FS:    #m/z: 340.94101 #charge 1+
###MS: 110
###MSMS: 111
BEGIN IONS
TITLE=Cmpd 82, +MS2(340.9410), 28.0-35.0eV, 2.4min #111
RTINSECONDS=142.822
SCANS=110-111
PEPMASS=340.94101	988480
CHARGE=1+
185.86555	92	
190.94855	144	
191.95516	162	
192.44627	72	
192.92425	78	
194.92109	88	
195.88564	74	
196.88434	140	
197.91366	80	
199.95689	72	
203.10176	72	
205.94853	86	
206.92413	78	
207.97635	80	
208.95873	240	
210.88570	78	
210.93669	174	
211.94753	74	
212.87852	662	1+
213.81639	104	
213.89419	396	1+
213.94042	912	1+
214.92879	84	
215.93729	98	
216.88590	144	
217.88439	98	
217.98076	72	
221.87549	78	
223.96062	130	
224.97404	78	
225.89162	74	
228.84401	86	
230.88793	404	1+
231.94867	606	1+
233.89857	118	
235.50772	102	
235.94490	76	
236.04684	72	
236.76630	82	
236.83592	72	
238.79970	76	
239.82202	204	
239.85611	88	
239.97198	74	
240.83505	156	
241.84446	528	1+
242.82377	218	1+
243.86567	116	
243.89329	92	
244.04079	74	
245.37785	100	
246.97686	88	
248.83364	144	1+
249.90347	150	
249.96248	350	1+
250.04892	72	
251.89658	76	
251.92354	218	1+
252.85264	94	
252.95222	130	
253.85225	136	
253.90421	130	
254.90823	84	
254.96590	448	1+
256.07601	202	
256.85095	94	
256.90935	170	
256.96321	126	
257.93579	96	
257.96456	92	
258.09846	98	
258.82490	72	
258.84369	366	
259.84411	340	
259.91707	122	
259.96070	158	
259.98548	164	1+
260.34241	72	
260.83697	368	1+
261.07602	74	
263.83732	74	
264.86715	122	
265.42733	84	
266.09079	122	
266.86770	154	
267.35515	92	
267.91346	126	
268.84238	464	1+
270.80593	104	
270.82845	114	
272.85122	256	1+
272.91751	72	
272.93699	78	
273.46128	82	
273.79414	90	
274.10527	72	
274.87555	188	
274.89266	72	
274.98485	108	
275.81145	72	
275.86906	88	
275.95825	78	
276.09915	74	
276.85891	1024	1+
277.83283	96	
277.86329	586	1+
277.96916	82	
278.84511	732	1+
279.87976	136	
279.91512	202	1+
279.95996	178	
280.07362	80	
280.17838	80	
280.86768	144	
280.94587	70	
281.13295	72	
281.80026	78	
282.86896	100	
283.43310	92	
283.84085	74	
284.02889	78	
285.86559	72	
286.86497	92	
290.85885	220	
290.99770	70	
291.76085	74	
291.89891	142	
291.91600	100	
291.93453	80	
292.61060	70	
292.80805	102	
293.84937	78	
293.87072	74	
293.89986	72	
294.87063	72	
296.85665	122	
296.90288	72	
297.97350	90	
298.87689	94	
299.44932	102	
300.87227	162	
301.85649	246	1+
302.17301	80	
302.90363	88	
302.93885	70	
304.16584	70	
305.88445	124	
307.89292	78	
308.89377	124	
310.43649	82	
310.80589	94	
311.86486	178	1+
313.75733	84	
315.84680	82	
319.82790	216	1+
320.89212	70	
321.81409	102	
324.88271	142	
325.83043	94	
326.89195	190	
332.87125	82	
334.77564	78	
335.87983	84	
336.03308	74	
336.14562	90	
339.43351	82	
340.16940	88	
340.38938	72	
340.79971	90	
340.83318	86	
342.90729	124	
346.17898	72	
END IONS

###FS:    #m/z: 363.95720 #charge 1+
###MS: 110
###MSMS: 112
BEGIN IONS
TITLE=Cmpd 83, +MS2(363.9572), 28.0-35.0eV, 2.4min #112
RTINSECONDS=143.595
SCANS=110,112
PEPMASS=363.95720	436984
CHARGE=1+
104.08294	78	
189.86227	260	
191.85723	354	
193.46328	80	
206.96480	84	
207.87449	362	1+
207.94895	156	1+
209.94287	684	1+
211.88717	106	
212.87958	552	
213.06278	78	
214.89310	210	
222.95175	388	1+
223.83162	76	
224.07884	174	1+
224.95095	716	1+
224.98158	78	
225.88546	132	
226.88873	94	
226.90150	164	
226.94717	6416	1+
227.87988	120	
227.93166	392	
228.84906	88	
228.89620	300	
228.94222	5540	
229.94319	410	1+
230.84344	104	
230.89058	2046	1+
231.05352	88	
232.84895	90	
232.88618	176	
234.88341	256	1+
236.11234	90	
237.83671	86	
238.93755	78	
239.93018	84	
240.53914	86	
240.94000	762	
240.96353	318	1+
241.94310	674	
242.81980	112	
242.94134	1926	1+
242.95888	600	
243.00395	100	
243.06343	92	
243.82041	544	1+
243.86830	106	
244.43403	230	1+
244.86706	84	
244.95703	3542	1+
245.94006	256	
245.98404	80	
246.90267	106	
246.95289	4384	1+
247.84402	82	
248.80184	96	
248.84390	178	
248.90141	666	1+
249.81559	92	
249.95739	80	
250.78511	76	
250.89425	140	
250.97039	174	
251.04193	84	
251.83624	76	
253.90700	124	
253.92081	94	
253.98472	102	
255.78797	96	
256.86728	78	
257.52690	78	
258.84596	188	1+
258.97340	76	
260.44558	86	
260.78854	94	
260.83431	140	
260.92756	78	
260.96772	258	1+
261.82596	358	1+
261.84275	92	
262.82852	256	1+
262.94462	80	
263.86518	84	
264.04359	86	
264.97662	100	
265.12249	82	
265.84296	228	1+
265.97514	76	
266.08989	76	
266.81279	542	1+
267.97215	618	
268.80960	128	
268.83719	188	1+
268.86120	78	
268.95768	182	
269.05052	80	
269.96702	690	1+
270.38757	106	
271.83740	194	1+
272.79408	76	
272.84358	168	1+
272.91369	78	
275.07135	114	
275.40997	78	
275.43224	86	
275.80724	182	1+
277.85593	186	
277.91146	94	
278.80126	80	
278.84049	172	
279.79900	82	
280.02054	108	
280.79216	404	
281.79325	190	
281.86010	134	
282.79817	236	1+
283.85199	104	
285.84374	310	1+
286.14155	82	
286.81979	116	
289.36615	102	
289.86905	104	
289.95140	92	
290.07657	78	
290.36949	102	
292.01029	90	
292.43585	88	
292.79754	84	
293.84089	116	
293.87406	92	
293.91657	104	
295.42554	76	
296.80922	144	
297.79733	134	
297.81274	88	
298.09701	98	
298.80164	1474	1+
299.87415	122	
300.85323	88	
301.79922	118	
301.86212	184	
302.86209	176	
302.88421	106	
303.10247	84	
303.80350	76	
303.85555	1256	1+
303.94518	80	
304.80849	322	1+
304.89848	78	
305.94782	80	
306.02972	80	
307.88931	110	
308.50912	82	
309.22330	86	
310.06850	76	
310.87974	124	
312.36665	108	
314.09669	80	
316.81642	88	
316.83382	78	
317.01063	82	
317.88785	76	
318.81447	106	
319.29760	82	
320.81087	258	1+
321.87254	234	1+
322.81766	286	1+
323.01386	76	
326.10887	80	
326.87528	90	
329.87796	144	
333.94957	100	
336.95682	84	
337.76873	78	
338.94509	86	
340.82349	78	
340.94002	280	1+
342.52876	100	
344.81903	80	
345.78160	78	
346.91952	104	
351.51577	76	
354.84556	94	
358.80723	84	
358.85865	84	
359.76459	166	1+
360.71251	82	
END IONS

###FS:    #m/z: 507.84592 #charge 1+
###MS: 110
###MSMS: 113
BEGIN IONS
TITLE=Cmpd 84, +MS2(507.8459), 28.2-35.2eV, 2.4min #113
RTINSECONDS=144.367
SCANS=110,113
PEPMASS=507.84592	111288
CHARGE=1+
232.89696	330	1+
241.85401	116	
253.09036	274	1+
255.91051	136	
259.87219	174	
260.87872	152	
264.94955	118	
277.12303	194	1+
278.86562	144	
281.39721	144	
281.85189	112	
283.12650	136	
286.82638	112	
287.85500	220	1+
289.87406	192	
290.86505	188	
291.86409	114	
294.86864	294	1+
295.97661	124	
296.85115	202	
298.83891	316	1+
299.33363	146	
303.86623	348	
305.86272	894	1+
307.89102	528	
308.14325	268	
308.87160	796	1+
309.14189	134	
309.15764	402	1+
310.88188	1672	1+
311.88494	1442	1+
313.87387	116	
314.86550	984	1+
316.86340	170	
321.86949	136	
321.99215	124	
322.87288	178	
323.87473	294	
324.86297	122	
325.85798	130	
325.90221	158	
326.88415	1260	1+
328.82993	118	
328.88155	246	1+
330.87795	162	
331.40546	228	1+
331.82999	172	1+
332.87476	460	1+
333.98421	128	
335.83920	206	
336.85603	158	
336.94317	168	
337.87867	368	1+
338.90420	324	1+
340.82928	116	
342.79585	136	
343.91400	326	1+
345.76061	116	
345.89500	132	
346.88275	220	1+
347.78017	462	1+
348.84478	176	
348.92008	156	
349.03789	172	1+
349.76110	162	
350.76589	120	
350.89020	192	
351.88854	118	
352.77099	164	
353.79306	136	
353.85174	242	
354.82743	220	1+
354.86714	124	
355.78872	134	
357.77095	128	
360.76398	338	1+
360.85553	160	
360.90413	142	
362.86626	138	
364.86837	146	
365.78657	218	
366.78980	142	
366.84966	206	
367.70752	518	1+
367.76501	402	1+
367.79003	114	
367.83873	134	
368.79610	150	
368.83933	124	
368.89400	144	
369.78611	116	
369.80821	136	
369.84033	216	
369.89519	174	
370.35685	228	1+
370.80022	112	
370.84240	264	1+
370.91441	166	
373.78693	110	
373.87227	134	
374.81799	166	
379.73385	214	
380.72204	194	
380.86419	130	
381.72134	110	
381.78161	112	
383.79649	312	
384.85343	550	
385.75331	116	
385.78440	120	
385.85281	308	
387.84851	156	
388.18144	320	
388.74172	116	
389.20016	370	1+
389.86693	126	
390.06659	128	
390.73445	120	
390.78412	170	
390.84688	344	
391.83887	188	
392.82430	244	
392.84708	150	
392.87989	124	
393.80547	200	
395.74579	124	
395.76657	234	1+
398.73056	252	
399.71531	218	1+
399.84730	344	1+
402.81861	222	1+
402.86775	130	
403.87153	494	1+
403.89728	150	
404.70860	206	1+
405.76453	194	
405.78734	248	1+
405.87176	192	
406.85909	114	
407.86802	644	
408.07454	132	
408.74727	198	
408.85644	700	
409.72046	286	
409.74431	118	
409.85224	408	
410.73287	150	
410.78511	112	
410.83612	788	1+
412.72553	126	
413.87768	178	
414.85980	130	
415.75181	208	1+
416.55458	122	
417.70135	162	
421.78714	110	
421.88675	236	
423.77016	558	1+
423.81994	130	
423.87116	232	
424.84123	122	
424.87148	122	
425.75028	348	
426.75057	292	
426.86265	318	
427.73627	872	1+
427.84527	520	1+
428.64509	114	1+
429.70091	320	1+
429.74064	142	
429.82758	226	1+
430.74326	190	
430.84513	136	
431.86622	248	
432.86832	134	
435.86075	120	
435.88373	236	1+
436.88573	192	1+
439.89415	116	
441.78602	146	1+
441.88007	124	
442.00216	130	
442.73578	112	
442.76151	270	1+
444.87380	988	
445.74149	446	1+
445.86085	124	
446.70471	584	1+
446.87520	208	
447.88324	140	
448.74904	184	
448.77131	130	
449.69332	318	1+
449.88982	194	
450.69686	232	1+
450.75178	352	1+
451.79186	198	1+
451.86559	110	
451.88145	118	
457.90881	198	1+
462.88373	344	1+
467.88666	808	1+
485.71548	124	
485.89679	200	
486.90474	136	
491.79225	110	
504.24033	128	
509.28190	198	
END IONS

###FS:    #m/z: 322.93003 #charge 1+
###MS: 114
###MSMS: 115
BEGIN IONS
TITLE=Cmpd 85, +MS2(322.9300), 28.0-35.0eV, 2.5min #115
RTINSECONDS=148.026
SCANS=114-115
PEPMASS=322.93003	2764428
CHARGE=1+
128.33868	82	
145.52001	74	
160.16799	66	
178.67768	206	
192.88432	72	
193.96556	116	
195.89264	68	
196.91453	86	
201.04660	144	
203.01282	66	
204.98918	68	
205.95716	134	
207.97266	76	
209.94311	82	
210.37558	80	
210.90316	76	
212.90179	84	
213.15778	76	
213.95446	74	
217.85016	84	
219.70083	92	
219.84812	70	
220.87286	176	
222.12072	74	
222.95125	132	
223.95859	98	
224.95889	72	
226.81908	78	
226.84443	124	
226.89316	80	
227.85795	68	
227.95063	78	
229.84006	188	
229.92777	92	
230.83788	126	
230.90421	78	
231.12075	68	
231.89613	70	
232.82824	70	
236.37558	66	
236.90396	78	
237.05917	70	
238.04339	90	
238.88320	72	
238.93999	136	
239.79332	98	
239.90923	90	
240.07673	68	
240.14706	102	
240.82235	300	1+
240.94107	3192	
241.46532	68	
241.93916	9054	1+
242.94152	6476	1+
243.82221	546	1+
243.88558	82	
244.94064	1146	
246.44463	80	
246.53480	80	
246.97601	306	
247.01900	70	
247.22508	68	
247.84571	232	1+
248.90247	88	
249.90605	72	
250.12454	86	
250.84479	70	
251.04562	88	
251.11600	68	
251.13348	74	
251.97282	82	
252.88786	68	
253.88057	82	
256.89719	178	
256.96364	74	
256.99333	74	
257.79810	146	
257.85096	262	1+
258.83394	120	
259.83564	84	
260.34041	78	
261.82813	404	1+
262.82960	278	1+
262.90149	90	
262.94988	136	
265.05451	130	
265.22540	82	
266.85919	114	
266.96208	84	
268.84700	76	
268.90333	66	
271.38191	82	
271.84933	144	
273.06563	84	
273.79251	88	
274.54898	102	
274.85611	110	
275.80512	68	
275.83005	70	
276.85406	68	
277.09273	186	
278.84825	76	
278.91792	84	
279.09173	748	1+
279.91467	130	
280.47671	88	
280.81193	66	
280.83580	110	
281.79416	84	
281.84712	130	
282.24188	72	
283.35270	78	
283.79112	92	
284.02706	70	
284.29296	258	
284.88012	78	
285.00650	74	
285.12011	68	
285.29921	200	
285.91993	106	
286.86710	82	
287.38737	68	
287.83077	68	
288.90485	70	
289.78484	240	
289.88390	204	
290.85513	70	
291.80424	74	
291.88012	78	
291.99345	72	
293.85967	72	
293.89534	116	
294.86238	94	
295.87299	78	
296.16055	70	
298.90344	70	
298.99913	74	
299.85723	94	
300.14017	72	
300.78523	84	
300.81496	188	1+
300.82994	74	
302.87372	84	
305.02294	78	
305.80788	70	
307.43586	84	
307.80423	76	
307.88548	158	
308.87099	72	
308.88894	78	
310.41897	76	
312.82044	70	
316.76587	76	
316.81416	78	
319.72324	70	
322.38978	86	
322.48899	68	
323.94051	82	
324.89317	180	
326.21089	72	
END IONS

###FS:    #m/z: 507.84528 #charge 1+
###MS: 114
###MSMS: 116
BEGIN IONS
TITLE=Cmpd 86, +MS2(507.8453), 28.2-35.2eV, 2.5min #116
RTINSECONDS=148.807
SCANS=114,116
PEPMASS=507.84528	106970
CHARGE=1+
196.01443	188	
211.87916	146	
224.97404	192	1+
232.89739	116	
236.89278	124	
250.96890	158	
258.10151	148	
263.94444	128	
266.09490	120	
266.16878	124	
277.91523	138	
280.39437	148	
282.81593	156	
283.78689	128	
287.85466	374	1+
289.84882	142	
289.87806	230	
290.09978	142	
290.86663	184	
293.87597	552	1+
297.81657	178	1+
300.80691	128	
301.78052	122	
302.87859	176	
303.00044	238	1+
303.87065	380	1+
305.86277	778	1+
306.82061	190	1+
307.55893	114	
307.86100	242	
307.88899	482	
308.14092	338	
308.81228	126	
308.87679	876	1+
309.14362	322	
310.15793	322	
310.87902	232	
311.15864	152	
311.88352	1154	1+
313.88696	314	1+
314.86527	368	
314.92399	174	
315.79369	118	
315.84427	210	1+
315.86447	388	1+
317.84904	140	
318.85867	136	
318.88522	376	1+
319.38282	146	
320.85738	268	
322.35094	156	
322.80960	294	1+
323.85947	142	
323.87638	310	
324.90896	114	
326.76848	136	
326.82414	132	
326.88508	1802	1+
327.80439	218	
328.82344	178	
328.87927	130	
329.87681	248	1+
329.89221	152	
331.82700	210	
332.87623	462	1+
333.79848	144	
333.98875	138	
334.82545	156	
334.85873	190	1+
335.02672	118	
335.80132	142	
335.84242	192	1+
336.95113	152	1+
337.88276	116	
338.88195	120	
342.84680	126	
347.76865	188	
348.00480	122	
348.88946	178	
349.75761	408	1+
349.77461	196	
351.83486	120	
351.85330	120	
353.84778	338	1+
353.90678	162	
354.78875	184	
354.82838	118	
358.35434	142	
358.77984	118	
365.77198	256	
365.78398	436	1+
365.83568	128	
365.86029	130	
366.18365	126	
366.73516	148	
366.83963	146	
367.71027	672	1+
367.76558	366	1+
369.83763	370	1+
370.79437	128	
371.80269	236	
371.84122	168	
373.71869	142	
373.83871	224	1+
373.90109	120	
375.73854	252	1+
375.81734	152	
375.86186	160	
376.76929	140	
378.77197	288	1+
380.72020	184	
380.85604	128	
381.71983	226	
381.80510	120	
382.72005	160	
382.84962	202	1+
383.71246	144	
384.44491	208	1+
384.85405	506	1+
385.77670	152	
385.82943	230	1+
385.88629	114	
386.04761	220	1+
386.36191	132	
387.85305	218	
388.79665	148	
388.84514	144	
389.19741	320	1+
389.75161	154	
390.74556	120	
390.78261	124	
390.84089	578	1+
392.73344	190	
392.82564	606	1+
393.90475	126	
395.76097	224	1+
395.80374	128	
398.72816	784	1+
398.83721	138	
399.81843	152	
399.88479	118	
401.73492	116	
402.86056	116	
403.80970	132	
405.76081	184	
405.78146	256	
405.81011	202	1+
405.85619	124	
406.76368	222	
407.73054	166	
407.74784	480	1+
407.86965	546	
408.78175	130	
408.85368	898	1+
409.72177	138	
409.73498	176	
410.72520	200	
410.83927	444	
410.87740	168	
411.73548	142	
412.84865	302	1+
414.83934	114	
417.86116	242	
419.88014	266	1+
420.72512	120	
420.88479	226	1+
421.77510	216	
423.77014	398	
423.86881	686	1+
424.77298	302	
424.82260	114	
425.75725	696	1+
425.78932	150	
426.86375	740	1+
427.73565	702	1+
427.77295	166	
428.09305	120	
428.67404	134	
428.84915	652	
429.70011	192	
430.85140	132	
431.86218	190	
432.69564	118	
432.87701	124	
433.85870	126	
434.87290	134	
439.89328	204	
440.78817	142	
441.78513	140	
443.77822	178	
444.77368	122	
444.87127	2104	1+
445.75084	314	1+
445.78029	226	1+
446.68368	484	1+
446.78214	160	1+
447.71015	484	1+
447.75687	250	1+
448.70988	276	1+
449.87910	204	
450.74917	160	
450.88139	130	
462.88263	736	1+
463.78089	114	
465.72153	330	1+
465.74402	174	1+
467.89280	434	
468.88097	166	
485.89970	398	
499.73566	114	
500.81231	128	
508.27913	266	1+
509.28380	232	1+
END IONS

###FS:    #m/z: 336.94547 #charge 1+
###MS: 114
###MSMS: 117
BEGIN IONS
TITLE=Cmpd 87, +MS2(336.9455), 28.0-35.0eV, 2.5min #117
RTINSECONDS=149.579
SCANS=114,117
PEPMASS=336.94547	68890
CHARGE=1+
65.13231	92	
185.86704	68	
194.06982	72	
196.88015	80	
199.55467	74	
207.97589	156	1+
211.94469	1652	1+
212.87874	1168	1+
213.93811	876	1+
214.89495	74	
215.88797	320	1+
215.93576	208	
216.91399	76	
217.88242	68	
218.11653	84	
218.83963	98	
222.96512	106	
223.95843	276	
225.95266	80	
226.97352	100	
227.95377	206	
228.89701	234	
229.95462	2170	1+
230.88930	1390	1+
231.95128	954	1+
232.83241	96	
233.94763	188	
237.06078	80	
237.09893	106	
237.13648	74	
238.45827	78	
239.86634	76	
240.44429	70	
241.84380	186	
242.84602	88	
243.82864	102	
244.05169	114	
246.97470	128	
247.47090	88	
247.96296	494	1+
248.01211	90	
248.90173	490	1+
249.83144	114	
249.96209	132	
249.98854	70	
250.83064	88	
250.95978	142	
250.98757	68	
251.07328	238	1+
251.83766	130	
251.96484	70	
252.42721	90	
252.97051	1096	1+
253.13032	70	
253.83442	110	
253.90659	182	
254.07379	84	
254.90186	98	
254.96548	464	1+
254.98713	80	
255.90177	86	
256.84862	112	
256.88495	70	
257.19035	76	
257.85617	92	
257.88768	88	
257.96654	80	
258.84805	192	
259.09564	86	
259.84161	78	
260.93440	86	
261.83076	92	
261.84694	130	
261.88022	90	
261.90619	106	
262.82706	80	
263.07806	86	
263.92705	68	
264.84731	70	
266.04966	72	
266.84952	70	
267.51972	88	
267.83780	162	
267.86136	128	
268.84259	588	1+
268.89929	100	
268.96749	70	
269.80434	100	
269.83552	102	
270.84388	86	
270.98571	198	
271.83134	192	1+
271.84678	76	
271.91624	254	
272.84650	70	
272.89940	104	
272.91740	138	
272.97478	268	1+
273.79127	182	
274.89586	72	
274.93130	76	
276.79321	70	
276.85602	372	
277.83317	698	1+
277.86396	202	
277.88240	134	
277.91990	70	
277.93624	74	
278.50603	80	
278.83432	462	1+
284.85534	72	
285.85371	172	
286.84847	610	1+
286.86907	156	
289.78584	90	
289.86325	130	
291.80665	110	
291.89306	68	
292.86916	112	
292.88736	70	
293.10729	358	
293.87722	210	1+
293.95861	68	
294.86504	78	
295.05438	68	
295.11564	80	
295.85755	106	
295.91352	68	
296.12854	72	
296.95969	76	
296.97667	74	
297.06770	72	
298.27079	72	
298.86096	70	
298.90134	80	
299.01767	72	
299.78112	72	
299.87351	164	
299.94866	88	
300.83633	68	
304.81290	72	
307.79788	88	
307.87127	70	
308.86266	142	
309.87087	444	1+
309.96239	88	
310.41895	82	
310.87315	344	1+
312.94225	76	
313.85525	138	
313.98811	72	
319.82834	70	
319.95802	70	
321.79244	94	
323.85524	92	
323.95907	76	
324.17584	70	
324.41074	78	
326.92335	70	
328.44577	90	
329.88056	118	
331.89502	68	
333.12685	76	
334.71293	114	
334.89713	94	
335.91609	108	
337.37600	86	
337.89942	76	
339.10499	80	
339.75233	78	
340.77660	76	
341.82993	146	
END IONS

###FS:    #m/z: 322.93025 #charge 1+
###MS: 118
###MSMS: 119
BEGIN IONS
TITLE=Cmpd 88, +MS2(322.9303), 28.0-35.0eV, 2.6min #119
RTINSECONDS=153.257
SCANS=118-119
PEPMASS=322.93025	2719658
CHARGE=1+
69.15977	70	
130.65148	74	
186.97362	68	
191.94766	68	
192.89123	100	
193.88641	94	
193.96380	74	
195.91986	88	
196.88842	142	
199.01912	70	
199.88452	68	
201.04148	72	
205.94908	192	1+
206.96811	74	
207.91278	70	
207.97404	100	
208.93931	76	
213.38909	78	
213.86111	64	
215.88772	110	
220.56946	70	
221.94851	66	
221.96444	140	
222.42088	78	
222.88528	134	
222.95680	116	
223.88662	70	
223.96053	90	
224.96828	76	
225.81628	76	
226.94860	64	
227.85605	86	
227.88195	78	
227.89703	64	
228.83846	270	1+
230.00390	72	
233.83168	86	
233.89344	70	
233.93880	78	
234.00624	94	
234.16214	70	
236.83418	84	
236.87025	62	
237.90133	64	
238.02625	66	
238.19115	68	
238.55514	108	
238.88697	82	
238.90223	76	
238.93492	212	
239.98911	68	
240.82047	156	
240.94048	2762	
241.84188	64	
241.94153	1780	
242.94231	5442	1+
243.16293	76	
243.82405	72	
243.89111	80	
244.78760	78	
244.89527	78	
244.93874	1410	1+
245.84104	70	
246.39642	106	
247.97247	80	
247.98470	82	
248.85463	70	
248.89278	88	
248.99861	66	
249.82802	118	
250.24283	88	
250.94267	82	
251.53829	92	
251.85557	64	
251.93365	86	
252.01387	76	
253.04960	66	
253.91130	224	1+
254.46406	92	
256.89721	204	
257.26501	70	
257.88184	96	
258.07886	70	
258.84083	80	
258.97704	68	
260.34448	76	
260.82772	676	1+
263.80926	82	
263.92095	72	
263.98075	78	
264.06849	66	
264.80552	66	
264.96318	116	
265.01571	72	
265.08441	100	
265.18125	96	
265.35736	92	
265.84663	116	
266.85374	80	
266.87669	220	1+
267.81179	98	
267.93972	78	
268.13261	90	
269.95463	70	
270.91919	64	
271.85291	66	
271.85973	62	
271.89378	80	
272.84258	70	
273.84521	68	
275.96127	72	
276.46045	106	
276.86151	130	
277.93058	64	
278.02778	84	
278.21276	130	
278.83376	74	
278.96113	100	
279.09131	918	1+
280.81011	78	
280.85511	72	
281.91813	74	
282.80736	70	
282.85898	68	
283.02616	70	
283.58611	88	
283.78600	114	
284.29409	366	1+
284.86534	154	
285.90499	240	1+
289.25108	86	
289.89891	228	1+
289.99068	84	
290.86143	158	
291.80789	266	1+
291.85331	68	
292.93823	64	
294.85839	78	
296.07394	94	
296.84978	72	
296.93890	64	
297.81018	104	
299.00954	72	
299.78401	146	
301.87254	104	
305.87257	68	
306.40362	88	
307.80015	78	
307.87133	202	1+
307.89271	76	
309.75283	64	
310.87553	86	
312.11019	68	
312.86938	122	
315.25744	72	
315.87062	84	
318.93754	70	
322.80222	70	
323.38266	80	
324.91244	102	
325.77173	70	
325.95582	86	
326.74769	66	
END IONS

###FS:    #m/z: 336.94589 #charge 1+
###MS: 118
###MSMS: 120
BEGIN IONS
TITLE=Cmpd 89, +MS2(336.9459), 28.0-35.0eV, 2.6min #120
RTINSECONDS=154.029
SCANS=118,120
PEPMASS=336.94589	64024
CHARGE=1+
193.09418	80	
203.09876	76	
203.88291	98	
205.95208	82	
211.94495	2000	1+
212.87941	966	1+
212.90169	74	
213.94071	680	1+
215.88438	198	
217.88486	78	
219.82996	80	
220.88520	78	
221.88855	72	
222.98710	100	
223.97522	102	
224.96841	92	
225.96934	78	
226.89145	80	
227.95647	68	
228.89414	522	1+
228.96058	70	
229.95518	1526	
230.88998	1544	1+
230.96894	72	
231.04611	78	
231.94920	458	1+
232.82733	68	
232.89294	394	1+
233.82608	94	
233.94600	198	
234.82698	66	
236.80215	66	
237.06111	72	
239.01821	86	
240.86668	94	
240.97940	74	
241.04589	70	
241.84136	480	1+
242.18346	66	
242.87751	76	
244.05042	86	
244.83944	92	
244.95472	74	
245.88761	94	
246.90473	196	
246.97868	126	
247.96341	612	1+
248.90091	506	
249.01878	88	
249.96424	368	1+
250.02152	68	
250.82993	272	
250.95169	266	
251.06994	132	
251.83302	146	
251.96682	1144	1+
252.84581	100	
252.87036	70	
252.97129	958	1+
253.83715	174	
253.90645	272	1+
253.93534	68	
254.33082	70	
254.96763	262	
255.38944	100	
255.84945	88	
256.08050	72	
256.45590	94	
256.90666	72	
256.92793	108	
256.96859	148	
257.85178	146	
257.93864	76	
257.97226	82	
258.44218	94	
258.50195	120	
258.84888	534	1+
258.86155	70	
260.52268	72	
260.82643	188	1+
261.15170	72	
261.55849	104	
262.17234	72	
263.85909	72	
265.01941	78	
265.08365	66	
266.34835	74	
267.37926	78	
267.84068	1094	1+
268.75643	76	
268.84454	638	1+
269.83790	454	1+
270.97326	68	
271.91634	176	
272.01322	72	
272.84433	98	
272.97155	106	
273.06739	92	
273.85411	118	
273.90029	74	
274.85782	182	
275.85614	446	1+
277.83067	480	1+
278.86023	368	1+
278.96709	104	
279.94856	80	
280.08395	72	
281.88290	100	
283.16466	76	
284.78476	74	
284.85624	136	
284.91325	68	
285.63742	76	
285.85382	154	
286.85099	1232	1+
286.88377	70	
287.02074	92	
287.88249	78	
289.83815	72	
290.01801	74	
290.85665	264	1+
290.87837	72	
290.94721	100	
291.01242	82	
291.55508	78	
291.80720	66	
293.07251	96	
293.85911	88	
293.87644	176	
293.99027	78	
294.86733	126	
295.15759	84	
295.89543	120	
295.98289	82	
296.85627	82	
296.97033	98	
297.84507	74	
299.06678	70	
299.87124	140	
300.88330	88	
300.91334	86	
302.87783	72	
303.87270	68	
304.85651	180	
305.86668	72	
305.90515	82	
306.03322	78	
306.89442	74	
307.79998	82	
309.86859	372	
310.07256	74	
310.85502	74	
311.80487	78	
312.00231	74	
313.87044	74	
313.89566	116	
316.06057	68	
316.57584	68	
317.85102	82	
317.89900	72	
318.82361	72	
318.86953	76	
320.88789	66	
321.14296	74	
325.82046	72	
327.62299	80	
329.87396	120	
330.80865	66	
331.83242	74	
332.38293	68	
340.74918	72	
341.60492	76	
342.04923	84	
END IONS

###FS:    #m/z: 359.96191 #charge 1+
###MS: 118
###MSMS: 121
BEGIN IONS
TITLE=Cmpd 90, +MS2(359.9619), 28.0-35.0eV, 2.6min #121
RTINSECONDS=154.801
SCANS=118,121
PEPMASS=359.96191	46338
CHARGE=1+
53.10063	84	
185.85702	84	
194.93491	76	
196.88316	74	
197.96219	80	
201.94327	76	
203.89037	90	
205.94998	76	
207.95755	126	
208.92500	86	
209.94234	376	
210.69996	98	
219.89777	74	
221.90291	90	
222.88647	220	1+
222.95106	648	
223.95415	302	
224.95021	988	1+
226.84882	82	
226.94664	4102	1+
226.97647	86	
227.93195	140	
228.06735	78	
228.78933	74	
228.84498	80	
228.94148	4050	
229.94290	98	
230.89280	74	
233.85442	100	
234.86532	112	
236.87200	90	
237.05128	80	
237.07608	80	
238.46028	90	
239.06924	196	
240.83915	92	
240.93995	438	1+
240.96264	264	
242.43798	86	
242.89904	76	
242.96003	388	
244.95751	2412	1+
246.43890	80	
246.95275	1696	1+
247.79949	566	1+
248.79965	416	1+
249.42390	90	
249.84569	92	
249.92253	80	
252.95465	326	
253.11414	92	
253.15443	74	
253.83468	124	
254.51118	72	
256.86944	74	
257.87578	76	
258.84612	92	
258.97587	120	
260.80051	74	
260.83990	160	
260.97065	98	
261.84842	110	
261.87033	128	
261.90016	80	
262.95064	200	
263.09582	78	
264.18634	88	
264.81872	130	
265.42756	80	
265.81258	510	1+
265.97775	124	
266.81477	378	1+
267.40182	76	
267.97333	270	
268.50479	92	
268.79708	74	
268.88745	84	
268.97130	114	
268.99327	90	
269.79711	108	
269.96931	436	
270.87665	86	
271.92218	80	
272.85579	150	1+
273.00508	108	
273.10824	86	
274.81400	74	
275.11031	102	
275.96912	142	
276.80570	112	
276.85390	342	1+
277.79847	82	
277.81168	108	
278.79799	310	1+
280.00385	98	
280.78985	246	
280.97434	74	
281.80133	150	
281.89321	84	
282.09735	76	
282.90455	74	
283.17070	76	
283.80746	86	
283.98762	74	
284.82270	338	1+
286.49686	102	
286.97744	96	
288.84193	82	
290.30237	76	
290.70209	80	
290.86008	140	
290.94306	76	
291.80081	102	
292.68599	92	
292.87915	120	
292.91764	74	
293.94382	116	
293.98431	104	
295.82262	78	
297.79327	78	
297.81121	278	
298.80379	1176	1+
298.85217	82	
299.45341	114	
301.83876	106	
303.55789	90	
303.78977	84	
303.95363	88	
305.84478	90	
305.93923	78	
307.03362	74	
307.89053	78	
309.79685	124	
311.43214	88	
312.95273	86	
316.59333	88	
316.81188	86	
318.40926	100	
319.81600	222	1+
320.15927	76	
322.15593	78	
322.82121	152	
324.01671	76	
324.89549	108	
326.82233	100	
331.83932	74	
332.40759	74	
333.07717	84	
334.90837	90	
336.94469	272	
339.04025	80	
339.99716	78	
340.82649	84	
340.93738	76	
343.90510	226	1+
346.25431	90	
347.76651	74	
350.40938	80	
350.92425	106	
351.05800	92	
353.02308	78	
354.02988	78	
356.77631	140	
361.89619	82	
362.20910	94	
363.90305	94	
363.95449	82	
END IONS

###FS:    #m/z: 322.93012 #charge 1+
###MS: 122
###MSMS: 123
BEGIN IONS
TITLE=Cmpd 91, +MS2(322.9301), 28.0-35.0eV, 2.7min #123
RTINSECONDS=158.481
SCANS=122-123
PEPMASS=322.93012	2647994
CHARGE=1+
49.49175	98	
58.93177	68	
126.84503	86	
185.85877	84	
189.86405	74	
192.89807	90	
193.01912	66	
193.89912	66	
194.44132	108	
196.90064	72	
197.00612	106	
197.86705	88	
201.04216	68	
201.10331	62	
203.04577	108	
205.94751	84	
205.97380	94	
206.82344	78	
206.97459	134	
209.94316	76	
210.83182	102	
211.90296	68	
212.98394	66	
214.88961	62	
217.88979	80	
218.88439	76	
222.95235	128	
223.95500	132	
227.81159	78	
228.84676	88	
229.84009	78	
235.37215	70	
235.91840	68	
237.05362	76	
238.01299	92	
238.07734	198	1+
238.93842	314	
239.06846	74	
240.82210	156	
240.90863	68	
240.94119	3582	
240.98498	68	
241.12034	82	
241.86071	62	
241.93884	7686	1+
242.82430	82	
242.86838	88	
242.88740	66	
242.94099	5518	1+
243.81843	426	1+
243.98108	66	
244.82006	272	1+
244.93889	1624	1+
245.36604	88	
245.86667	60	
245.99186	70	
246.90342	68	
246.97479	66	
247.93866	64	
248.00074	172	1+
248.84923	88	
249.80811	66	
249.97087	72	
250.82978	64	
250.90187	62	
252.91890	92	
254.78914	82	
257.14280	84	
257.90171	78	
258.81121	78	
258.83131	338	1+
260.82615	70	
261.82740	362	1+
262.83012	252	1+
263.02211	60	
266.10780	84	
266.85634	226	
267.79886	80	
268.80467	68	
268.87714	72	
268.95396	94	
270.35714	64	
270.49250	64	
271.15106	92	
271.85329	82	
271.97083	72	
272.07973	80	
272.80593	80	
273.48357	78	
274.02826	86	
274.17841	72	
274.78985	140	
274.81316	70	
274.87053	62	
275.90147	86	
276.39702	84	
276.84852	84	
276.86257	88	
277.33713	84	
277.91994	84	
278.02436	64	
279.09160	676	1+
279.10551	224	
279.91555	74	
280.81824	72	
280.84206	222	1+
280.99294	62	
282.96854	66	
283.09423	80	
283.35058	90	
283.78669	68	
284.13055	76	
284.29458	242	
284.80149	72	
284.86438	156	
286.87123	90	
286.93564	96	
287.81412	62	
289.78182	66	
289.80001	68	
289.81566	110	
290.78563	120	
291.94950	66	
294.08473	72	
294.74461	60	
296.76519	76	
296.92408	70	
298.89939	70	
299.78311	68	
299.82116	70	
300.09756	68	
300.78721	90	
300.81491	82	
301.81676	70	
302.88204	122	
303.94982	62	
305.74608	94	
305.81261	76	
305.83629	68	
306.88085	70	
306.99085	70	
307.79980	254	1+
308.86658	212	1+
311.85085	154	
311.88358	128	
312.80504	66	
312.87173	72	
313.73761	66	
314.02269	70	
314.35768	102	
314.82440	62	
317.17455	66	
317.80034	76	
317.88353	80	
318.74453	78	
319.17668	66	
320.91194	90	
321.02446	64	
321.22007	80	
322.01067	66	
323.00281	68	
324.10971	74	
325.90794	110	
328.17224	78	
END IONS

###FS:    #m/z: 340.94075 #charge 1+
###MS: 122
###MSMS: 124
BEGIN IONS
TITLE=Cmpd 92, +MS2(340.9408), 28.0-35.0eV, 2.7min #124
RTINSECONDS=159.254
SCANS=122,124
PEPMASS=340.94075	940804
CHARGE=1+
186.87443	80	
187.93360	72	
190.94020	84	
191.95959	78	
192.92964	126	
193.44424	76	
205.98573	86	
208.89657	100	
208.96232	72	
210.93582	270	
213.87909	200	
213.94133	606	1+
214.93618	140	
215.93811	296	
217.93513	74	
218.88059	72	
219.82806	74	
222.99082	76	
223.00723	78	
223.96245	80	
224.03534	94	
224.94788	78	
224.97636	80	
226.09473	78	
226.87660	94	
227.49650	90	
228.84448	220	
230.89291	200	
231.89054	342	
231.94910	642	1+
233.89763	422	
233.94793	156	
235.06679	94	
235.89156	158	
239.82364	80	
239.90166	128	
241.85136	102	
242.82229	82	
242.84305	144	
243.82870	182	
244.14071	74	
244.82581	92	
244.84328	72	
245.85506	72	
246.10032	104	
246.94395	92	
248.40865	92	
249.96565	236	1+
251.02835	100	
251.51513	80	
251.88394	96	
254.43466	106	
254.45052	76	
254.83855	132	
254.91072	86	
254.96646	576	1+
255.80357	78	
255.90669	86	
256.83988	78	
256.87099	88	
256.88783	140	
257.86000	72	
257.94294	72	
258.84840	528	1+
259.89099	112	
259.95819	142	
260.83611	318	1+
260.85318	88	
260.96008	78	
262.90056	114	
263.00227	86	
264.16651	78	
264.90343	78	
265.03327	78	
266.80533	124	
266.86592	168	
266.91369	84	
268.03616	94	
268.34795	82	
268.83943	100	
268.92581	72	
269.43521	90	
269.83850	98	
270.82606	168	
272.93370	174	
273.92539	92	
274.85771	160	
274.89876	82	
275.84417	72	
275.85830	76	
276.38691	74	
276.85418	622	1+
276.87112	116	
278.61854	82	
278.84480	726	1+
278.86233	170	
278.88317	156	
278.92433	102	
279.96409	112	
280.05327	94	
280.80927	78	
280.91669	114	
281.02406	80	
281.04888	80	
281.86294	126	
281.90181	76	
281.96963	80	
282.80942	84	
284.03320	92	
284.89739	140	
286.66126	92	
286.79738	158	
288.94417	74	
289.72945	106	
289.91574	86	
290.87276	74	
294.87560	248	1+
295.36004	94	
295.84782	72	
295.97370	106	
296.81594	84	
296.85702	138	
297.87690	74	
297.89531	84	
297.97652	110	
298.30993	244	
298.92450	76	
299.78094	76	
299.88293	84	
300.84681	86	
302.84649	108	
302.94485	120	
303.79122	90	
303.86884	124	
304.09309	90	
305.92451	76	
306.85056	90	
306.87779	78	
308.86879	72	
308.88615	84	
309.43719	88	
309.86693	198	1+
309.88673	74	
311.83739	94	
317.91225	88	
320.86524	78	
321.88948	82	
322.86837	76	
326.17057	142	
326.94305	84	
330.81559	160	
331.77223	82	
331.79467	78	
333.81952	86	
336.90705	82	
340.93067	102	
342.16392	72	
343.79812	72	
343.84115	80	
344.25343	82	
END IONS

###FS:    #m/z: 363.95695 #charge 1+
###MS: 122
###MSMS: 125
BEGIN IONS
TITLE=Cmpd 93, +MS2(363.9569), 28.0-35.0eV, 2.7min #125
RTINSECONDS=160.026
SCANS=122,125
PEPMASS=363.95695	401712
CHARGE=1+
50.02272	76	
141.55097	94	
189.86258	330	1+
191.85760	308	
197.89117	76	
198.87807	238	1+
200.41426	110	
205.97127	100	
207.40673	82	
207.42615	92	
207.87272	190	
207.95073	80	
209.94406	1550	1+
210.88492	136	
211.86377	88	
211.91545	82	
212.05314	94	
212.87952	1174	1+
215.84286	86	
221.93972	82	
222.95187	628	1+
223.88648	276	1+
224.88884	218	1+
224.95077	674	1+
225.00316	106	
225.97333	80	
226.51251	94	
226.94705	7078	1+
227.92756	178	
228.84530	92	
228.89519	270	1+
228.94236	5660	1+
230.79391	78	
230.85075	76	
230.88908	1716	1+
232.01242	86	
232.88561	324	1+
232.90190	84	
234.88118	244	1+
238.42819	94	
239.39791	94	
239.89597	88	
240.82975	112	
240.93978	342	
240.96146	430	1+
241.94091	326	
242.82446	128	
242.94286	1130	1+
243.81939	586	1+
243.88160	84	
243.96429	186	
244.83462	134	
244.95755	3120	1+
245.94152	318	
246.83209	110	
246.86580	88	
246.95293	3164	1+
248.04165	90	
248.80309	284	1+
248.84523	114	
248.90060	914	1+
249.94580	76	
250.54787	86	
250.80073	184	
250.90051	226	1+
250.97158	130	
253.90561	208	
256.16317	76	
258.83966	190	1+
258.93401	104	
258.97920	114	
259.44375	76	
260.16018	82	
260.83093	96	
260.96812	254	
261.83329	160	
262.84807	130	
262.96914	120	
263.84534	84	
263.98074	84	
265.05931	86	
265.90553	90	
265.97964	84	
266.09369	84	
266.81112	512	1+
267.97341	392	1+
268.80051	170	
268.84916	104	
268.95580	138	
269.79627	76	
269.97060	210	
270.86614	88	
270.90073	78	
270.96964	202	
271.81692	84	
273.47750	84	
276.85593	160	
278.80922	136	
278.84312	282	
279.10439	144	
279.30985	98	
280.06975	78	
280.40050	98	
280.79274	484	
281.85446	118	
282.05009	84	
282.79161	296	
282.82158	292	1+
283.06939	84	
283.78696	128	
284.08511	82	
284.39126	84	
284.42439	100	
284.85114	188	
285.84371	650	1+
285.92810	88	
287.26814	78	
287.88916	128	
288.83370	96	
288.86437	308	1+
288.96093	78	
289.86812	242	1+
290.78475	116	
291.09612	80	
291.90557	88	
293.02246	78	
293.97858	128	
294.85598	122	
295.84356	108	
296.80920	218	
296.93236	78	
297.11715	90	
297.81123	124	
298.80295	566	
299.80612	298	
300.80105	170	
300.81925	256	1+
301.79800	132	
301.86372	102	
301.92770	78	
302.13698	90	
302.41208	86	
302.85264	754	1+
303.81094	114	
303.85506	628	1+
304.03746	104	
304.80643	78	
306.85213	146	
307.84507	96	
309.91712	100	
309.95365	84	
314.96973	78	
315.17464	128	
315.19221	88	
316.81010	452	1+
316.99763	90	
317.81077	386	1+
319.83423	98	
321.74836	84	
321.82136	170	
321.86333	198	
321.88487	122	
322.52198	82	
322.92924	454	1+
323.02482	82	
323.81346	116	
323.84776	128	
324.89360	164	
325.84710	82	
326.87359	364	1+
330.28627	94	
330.87797	84	
333.16920	80	
337.02166	100	
337.83627	88	
339.83002	90	
347.84204	82	
348.86421	78	
350.75507	198	1+
354.62128	100	
356.77064	116	
359.72202	82	
361.17896	78	
362.34923	90	
363.22389	90	
363.93793	88	
368.78191	86	
END IONS

###FS:    #m/z: 340.94083 #charge 1+
###MS: 126
###MSMS: 127
BEGIN IONS
TITLE=Cmpd 94, +MS2(340.9408), 28.0-35.0eV, 2.7min #127
RTINSECONDS=163.701
SCANS=126-127
PEPMASS=340.94083	953388
CHARGE=1+
190.92981	76	
190.94788	142	
191.94887	158	
192.89466	86	
192.92609	114	
193.93970	92	
196.88619	74	
197.92319	128	
205.97300	72	
209.94133	76	
210.93546	72	
212.87749	168	
213.88189	96	
213.93913	890	1+
214.87969	72	
215.88551	164	
215.93689	130	
218.88250	82	
219.90272	74	
223.83244	106	
226.15040	72	
226.94710	184	
226.96706	80	
227.93046	72	
227.95388	80	
228.83104	92	
228.91961	80	
228.94601	170	
229.02966	94	
229.85411	100	
229.90312	74	
230.89221	284	
231.88880	294	1+
231.94974	268	
232.95492	188	
233.90154	110	
233.94825	100	
234.38975	86	
235.95809	104	
236.90406	82	
236.94771	122	
237.05950	74	
237.89928	74	
238.11529	78	
238.83399	78	
238.88144	84	
238.96856	74	
239.78915	100	
239.84190	98	
240.83607	92	
240.84049	460	1+
240.93845	92	
241.82978	88	
241.84215	312	1+
243.83332	166	
243.89229	116	
244.44568	86	
244.49376	78	
245.89166	74	
246.06287	76	
246.97837	336	1+
247.39755	104	
247.98457	354	1+
248.89961	220	1+
249.95927	168	
250.08783	80	
250.96912	72	
253.04959	72	
254.41503	72	
254.96338	358	
255.45671	94	
255.79402	84	
255.91337	104	
256.81819	76	
256.85030	122	
256.91751	80	
256.96922	76	
257.83243	86	
257.86248	122	
258.79555	86	
258.84737	362	
259.85169	158	
260.33649	84	
260.83222	252	
260.84882	134	
261.84028	302	1+
261.88839	108	
262.90763	82	
262.97830	86	
263.24309	90	
263.82749	80	
263.97098	88	
265.79951	78	
265.83942	76	
265.89361	78	
268.41235	74	
268.84146	308	
270.79967	76	
270.83696	204	
271.85148	86	
272.43874	82	
272.84907	162	
272.91967	152	
272.94746	120	
273.84718	82	
274.36159	84	
274.86533	202	
275.88496	78	
276.85722	908	1+
276.88543	88	
277.86087	528	1+
277.92435	146	
277.95715	326	1+
278.08838	104	
278.84743	930	1+
279.79432	82	
281.04983	132	
281.79215	74	
281.83951	78	
281.85556	86	
281.88512	84	
282.83062	78	
282.87628	74	
285.84668	116	
286.84194	78	
288.41220	92	
288.42696	76	
288.84198	140	
289.32630	76	
289.87816	74	
292.91312	78	
293.85013	134	
293.86347	280	1+
294.90443	84	
295.84901	426	1+
295.99379	98	
296.27042	92	
296.87090	88	
296.97430	122	
297.56572	72	
297.97599	86	
300.83088	82	
302.87372	88	
302.94200	78	
304.80237	128	1+
305.26948	94	
305.90504	86	
307.17756	74	
307.80536	122	
307.90995	80	
310.10719	72	
316.98883	74	
320.82654	72	
320.88549	84	
323.88537	280	1+
325.80966	76	
330.81642	80	
332.81539	76	
332.91147	80	
333.11973	102	
337.39631	82	
339.85467	72	
342.78880	108	
342.90089	76	
344.14631	82	
345.14729	72	
END IONS

###FS:    #m/z: 363.95686 #charge 1+
###MS: 126
###MSMS: 128
BEGIN IONS
TITLE=Cmpd 95, +MS2(363.9569), 28.0-35.0eV, 2.8min #128
RTINSECONDS=164.473
SCANS=126,128
PEPMASS=363.95686	421920
CHARGE=1+
51.58592	74	
156.73052	96	
189.86187	214	
190.86221	180	
191.85865	274	
194.86419	78	
196.03504	86	
196.88014	90	
206.97885	76	
207.87231	246	
208.05285	84	
208.96025	76	
209.94295	904	1+
210.88341	192	
211.91208	86	
212.87919	1422	1+
215.89889	78	
218.06755	84	
219.45695	98	
219.86259	78	
222.95224	274	1+
223.12462	90	
224.94735	632	1+
225.00667	84	
225.96155	216	
226.89834	144	1+
226.94687	6132	1+
227.13946	110	1+
227.68028	96	1+
227.93032	180	
228.89371	266	
228.94224	5634	1+
230.85301	80	
230.88847	1762	1+
232.88029	126	
233.92913	88	
234.88314	164	
235.98465	88	
240.93997	934	1+
240.96541	270	
241.83873	148	
242.83753	92	
242.94109	1482	1+
242.96043	338	
243.82200	126	
243.84728	78	
244.82035	162	
244.84155	126	1+
244.95762	3482	1+
245.44486	86	
245.94211	244	
246.04268	80	
246.90289	86	
246.95254	2904	1+
247.80924	76	
248.80649	308	1+
248.84233	110	
248.88131	80	
248.90016	794	1+
250.79559	186	
250.89889	176	
250.97158	324	1+
251.07127	82	
251.79831	108	
253.08299	84	
253.84055	198	
253.90303	104	
256.86939	92	
257.08366	84	
258.17982	76	
258.83289	484	1+
258.84323	350	1+
259.44810	90	
260.96711	386	1+
261.02249	78	
261.83278	302	1+
261.84819	74	
262.07318	102	1+
262.82195	108	
263.82869	100	
263.94880	84	
263.97712	90	
265.87760	108	
265.97663	108	
266.81324	502	1+
266.87177	154	
267.78007	156	
267.97271	526	1+
268.14678	92	
268.95731	204	
269.91713	76	
269.97078	628	
270.82988	98	
271.39984	130	
271.91734	248	1+
271.93640	102	
271.97544	142	
272.81999	92	
275.80274	122	
275.92400	102	
276.84905	160	
276.86350	138	
276.98957	76	
277.84864	92	
278.79598	282	1+
278.85095	336	1+
279.07792	102	
279.10590	138	
280.79248	408	
281.79578	212	
281.86161	110	
282.78601	414	1+
282.82816	104	
283.07085	74	
283.82055	208	1+
283.85273	84	
284.58200	76	
284.84862	96	
285.84678	308	1+
286.82554	158	
287.82228	136	
287.93271	78	
290.81752	80	
290.86302	234	1+
290.92221	78	
291.41255	96	
291.80121	108	
293.38843	102	
293.84919	80	
294.86445	152	
295.88604	78	
295.92949	218	1+
296.81060	122	
297.11637	90	
297.80800	184	
298.80162	960	1+
299.85952	106	
300.83765	174	
301.76543	78	
301.80165	184	
301.85971	280	1+
302.80307	76	
303.37564	94	
303.42424	90	
303.85476	452	
303.90577	112	
304.41222	88	
305.84257	92	
306.44015	78	
308.06278	76	
308.84153	78	
310.82077	90	
312.88354	80	
313.33986	78	
315.82463	80	
315.87500	76	
317.81034	112	
317.88365	90	
317.93611	74	
318.80064	114	
318.92445	104	
320.41277	84	
321.30142	80	
321.42500	80	
321.83346	80	
322.79330	76	
322.86611	82	
322.92772	430	1+
322.99188	78	
326.05552	78	
326.87186	266	
327.95394	108	
328.89606	82	
329.85829	80	
335.77214	78	
336.94753	318	1+
339.94969	134	
340.83098	78	
340.93494	196	
341.83376	76	
341.93993	98	
349.76445	88	
352.35180	84	
355.86200	78	
356.77981	86	
358.16769	172	1+
359.96073	118	
366.74538	78	
END IONS

###FS:    #m/z: 507.84585 #charge 1+
###MS: 126
###MSMS: 129
BEGIN IONS
TITLE=Cmpd 96, +MS2(507.8458), 28.2-35.2eV, 2.8min #129
RTINSECONDS=165.245
SCANS=126,129
PEPMASS=507.84585	98624
CHARGE=1+
196.01527	516	
224.97788	160	
234.88308	354	1+
239.85509	108	
246.10855	200	
252.07898	216	
257.85323	230	1+
266.54277	112	
269.93033	108	
272.85531	128	
273.79263	162	
274.38946	144	1+
279.84324	238	1+
281.86869	156	1+
284.90644	170	
287.85098	536	1+
288.06078	134	
288.41620	122	
290.86077	452	1+
291.88458	118	
293.87356	296	
294.12374	144	
294.85649	110	
294.87235	654	1+
295.75994	134	
297.80908	128	
298.84621	142	
299.83884	178	1+
303.80253	116	
303.85801	148	
303.93852	164	
304.16634	112	
304.80456	106	
304.87601	162	
305.86144	678	1+
305.96341	274	1+
307.88555	168	
308.14236	452	1+
308.87637	180	
309.82858	200	1+
309.88522	240	
310.15868	388	1+
310.87657	182	
311.78744	108	
311.88261	1652	1+
314.07477	114	
314.78128	130	
314.81638	116	
314.86757	418	1+
316.87413	148	
317.37886	108	
320.81537	146	
320.83172	122	
321.81355	226	1+
321.87067	186	
321.94555	150	
322.88884	106	
324.90583	116	
325.86409	108	
325.88130	128	
325.90210	278	
326.88320	1178	1+
327.81499	142	
328.39818	214	
328.88013	256	
329.15785	278	1+
329.18075	148	
332.87460	240	
333.79402	200	
333.85201	330	1+
334.81715	286	1+
334.91303	156	
336.94507	284	
337.80149	158	1+
340.74558	118	
344.80006	312	1+
345.78030	140	
347.77424	272	
348.78259	150	
348.84211	170	
349.75841	442	1+
349.80028	230	1+
350.84053	178	
350.88421	174	
351.17756	124	
351.88260	142	
352.90948	112	
353.78103	196	1+
353.85923	410	1+
354.03248	136	
354.86437	274	1+
355.88976	150	
356.89317	120	
357.84409	194	
358.77626	140	
359.77171	140	
363.79512	110	
363.86183	288	1+
363.89551	144	
364.79546	154	
365.04536	192	1+
365.78463	122	
365.92278	108	
366.78264	290	1+
366.82183	174	
366.84321	450	1+
367.70936	214	
367.78604	198	1+
368.70786	200	
368.76712	238	1+
369.70790	154	
370.83889	354	1+
372.04451	132	
372.78001	362	1+
373.71494	144	
373.73866	134	
373.80880	268	1+
373.87973	124	
373.89549	140	
374.72500	166	
374.80990	192	1+
378.73157	124	
378.79540	114	
380.18523	116	
380.71581	234	
381.71409	134	
381.78620	106	
381.84945	238	1+
382.71278	118	
383.79258	148	
384.85277	644	1+
385.78036	272	1+
386.84437	374	1+
388.19583	404	1+
388.73036	136	
390.05865	128	
390.84115	700	1+
391.33160	110	
392.82692	508	1+
393.73469	308	1+
393.75186	136	
393.78849	214	1+
394.83940	110	
394.88786	136	
395.81223	132	
398.72959	614	1+
399.85188	650	1+
399.98695	122	
400.35873	150	
400.72726	226	1+
402.37509	200	1+
402.90241	188	1+
403.86490	206	
404.86999	190	
405.76256	234	
405.86259	124	
406.74110	118	
407.72762	168	
407.76428	350	1+
407.86679	606	
408.74929	196	
408.80678	156	1+
408.85011	1044	1+
408.87004	374	
409.73893	200	
410.73876	124	
410.83763	1004	1+
410.86725	158	
411.73863	424	1+
411.76269	116	
412.75753	152	
413.73119	146	
413.86866	302	1+
417.86562	216	1+
418.71097	136	
421.88541	126	
422.86212	222	
423.72749	112	
423.75159	124	
423.77557	284	
423.86978	148	
423.88068	184	
424.77259	198	
424.83092	110	
424.86938	138	
425.75498	522	
426.76627	270	
426.86303	894	1+
427.73545	1010	1+
428.84727	880	1+
428.87884	262	
429.69672	110	
430.75288	112	
430.86152	128	
431.86994	274	
432.86888	170	
433.86105	162	
435.88016	110	
439.89693	252	
441.78974	296	1+
442.68881	140	
443.76174	140	
443.78512	116	
444.87107	1282	1+
445.74536	166	
446.70907	436	1+
446.87712	152	
447.70969	304	1+
447.87012	126	
448.77237	178	
449.41577	108	
449.74735	270	1+
449.88124	406	1+
450.69971	118	
451.73399	108	
455.72934	122	
457.90445	156	
458.72734	136	
462.88429	724	1+
467.88649	524	1+
END IONS

###FS:    #m/z: 340.94075 #charge 1+
###MS: 130
###MSMS: 131
BEGIN IONS
TITLE=Cmpd 97, +MS2(340.9408), 28.0-35.0eV, 2.8min #131
RTINSECONDS=168.908
SCANS=130-131
PEPMASS=340.94075	932146
CHARGE=1+
142.56052	72	
176.01876	74	
189.95883	72	
192.88790	80	
196.88190	72	
197.92560	82	
201.96945	80	
207.97461	84	
208.95497	124	
210.93927	196	
212.88038	142	
212.94931	76	
213.88265	74	
213.93890	680	
213.96748	80	
214.05746	82	
215.85361	86	
215.88979	366	1+
215.93272	130	
215.96744	76	
217.88113	196	1+
219.03347	72	
219.88989	72	
222.83874	74	
222.95165	88	
223.97691	94	
225.84028	76	
226.89541	122	
226.95080	76	
228.94954	86	
230.88688	162	
231.84777	92	
231.88741	134	
231.95072	812	1+
232.88804	90	
232.90419	174	
233.89386	152	
233.94723	72	
235.89213	138	
236.80768	76	
236.91747	76	
240.64593	78	
240.84305	96	
240.86303	78	
240.90248	74	
240.94295	80	
240.96942	78	
241.84188	342	1+
241.87394	84	
243.02507	86	
243.03874	78	
243.83269	456	1+
244.89889	84	
245.00449	76	
246.97666	340	1+
246.99221	130	
249.03495	92	
249.96272	210	
250.97013	202	
251.84597	82	
254.02141	76	
254.96721	312	
255.94889	72	
256.26533	82	
256.95966	120	
256.97525	82	
257.19013	88	
257.82843	72	
257.89745	100	
257.96463	72	
258.84561	342	
258.87247	112	
258.92782	78	
259.85199	434	
259.96047	88	
260.83792	602	1+
260.93344	86	
260.95714	140	
265.05551	84	
265.85756	158	
266.15612	96	
266.87577	76	
267.13428	82	
267.86735	116	
268.51906	78	
268.84095	508	1+
269.88716	84	
270.82977	150	
271.81077	78	
272.91354	80	
273.17086	74	
274.78914	72	
274.89658	124	
275.84368	126	
275.87674	140	
276.85694	1054	1+
277.81816	78	
277.89106	78	
277.95495	72	
278.84561	422	
278.88530	82	
279.84862	196	
279.91659	102	
279.93789	86	
280.84213	114	
280.86435	118	
280.93493	194	
281.83766	80	
281.87016	100	
281.89038	278	1+
282.87136	78	
283.11508	80	
284.92558	88	
286.88911	82	
287.40795	94	
287.83092	78	
287.89570	102	
288.79527	136	
289.08397	84	
290.94995	72	
293.11704	126	
293.86597	324	1+
294.84581	72	
295.89879	74	
296.01759	140	1+
296.85935	154	
296.98107	106	
297.95107	80	
298.43476	74	
298.89306	198	
299.81067	90	
299.87115	152	
300.94412	132	
300.99405	84	
302.94405	140	
303.94117	100	
306.94530	76	
308.79477	80	
308.80907	90	
308.87741	122	
308.89355	90	
311.90667	74	
315.93814	82	
317.81031	72	
319.87485	72	
320.91691	72	
320.95851	76	
322.90093	72	
323.43340	112	
323.80033	74	
324.89786	110	
324.95889	98	
329.10013	76	
330.81763	230	
331.82127	142	
332.81251	84	
338.19527	74	
341.37061	92	
342.00604	74	
344.01405	90	
344.79594	72	
345.75427	72	
END IONS

###FS:    #m/z: 363.95687 #charge 1+
###MS: 130
###MSMS: 132
BEGIN IONS
TITLE=Cmpd 98, +MS2(363.9569), 28.0-35.0eV, 2.9min #132
RTINSECONDS=169.68
SCANS=130,132
PEPMASS=363.95687	413680
CHARGE=1+
46.78770	96	
47.03602	76	
53.95945	74	
84.61954	80	
107.87655	98	
142.66169	80	
182.86272	86	
189.86404	468	
190.86440	210	
191.85655	316	
196.88214	128	
207.94620	88	
209.91661	110	
209.94358	1362	1+
210.88476	282	
212.87876	1338	
214.89313	78	
215.83738	76	
218.91322	82	
219.62431	74	
222.95193	218	
223.95308	124	
224.95091	896	1+
226.15032	84	
226.87662	118	
226.94688	5578	1+
228.83340	112	
228.89427	494	1+
228.94265	5366	1+
229.92544	76	
230.82576	80	
230.84798	144	
230.88930	1654	1+
232.88313	424	1+
234.88045	226	
238.06615	88	
238.56289	78	
239.07195	160	
240.07654	82	
240.82179	344	1+
240.84261	184	1+
240.93996	396	
240.96202	324	
241.94006	1410	1+
242.81791	170	1+
242.94206	988	1+
242.97468	132	
243.96029	136	
244.94003	458	1+
244.95818	2864	1+
245.44521	78	
245.46593	80	
245.87596	74	
246.95340	3780	1+
248.80161	108	
248.90020	644	1+
250.00504	78	
250.80018	178	
250.81639	88	
250.89536	134	
250.95036	88	
250.97160	208	
251.04381	106	
251.89368	110	
252.10627	92	
252.84865	98	
252.99144	86	
253.08788	128	
253.90083	228	
254.84220	106	
255.08744	84	
258.39890	84	
258.83343	196	
258.84571	118	
260.82975	122	
260.84721	112	
260.96613	300	1+
261.82931	560	1+
263.05386	74	
264.81750	138	
264.97355	228	1+
265.07774	78	
265.74942	102	
265.97607	160	1+
266.81299	380	
267.09652	108	
267.78466	126	
267.81347	186	
267.97509	594	1+
268.83340	90	
269.92227	126	
269.96963	724	1+
270.07479	76	
270.40968	76	
270.44197	92	
270.92085	94	
272.84629	92	
273.39250	82	
274.47358	96	
276.85474	170	
277.84655	214	1+
278.79749	318	
279.10714	276	1+
280.32028	84	
280.79485	742	1+
280.89199	214	1+
281.87275	80	
282.79668	128	
282.86500	82	
282.93142	76	
283.78503	78	
283.98311	74	
284.79184	80	
284.82269	510	1+
285.84568	406	
285.86314	176	
287.35369	92	
287.40780	88	
287.91427	96	
289.88446	78	
291.83759	88	
292.56000	88	
292.93614	92	
293.11586	102	
296.81071	104	
296.85439	116	
297.08038	98	
297.11253	88	
297.80093	1590	1+
298.15792	98	
298.80384	1376	1+
298.83311	78	
299.87018	112	
300.13413	78	
300.86842	140	
301.79994	442	1+
301.85570	210	
302.82452	92	
302.85615	102	
302.93831	92	
302.95222	84	
303.85684	486	1+
304.40773	106	
305.83625	100	
306.88414	108	
310.83411	78	
310.87564	90	
312.85948	82	
316.81249	256	
318.02808	92	
318.80919	94	
318.88190	114	
319.94121	142	
320.82088	158	
321.82248	120	
321.86849	162	
322.82085	114	
322.93025	306	
323.01626	88	
326.86947	158	
327.28722	116	
330.87783	90	
330.89454	116	
331.80588	76	
333.23868	108	
333.61758	92	
337.82820	114	
340.74025	84	
340.93074	136	
343.29947	82	
347.91066	86	
348.17410	74	
353.97647	76	
354.33234	78	
354.87123	92	
357.71253	74	
360.96909	74	
361.95928	114	
362.30258	82	
364.78648	74	
366.80375	84	
END IONS

###FS:    #m/z: 507.84561 #charge 1+
###MS: 130
###MSMS: 133
BEGIN IONS
TITLE=Cmpd 99, +MS2(507.8456), 28.2-35.2eV, 2.9min #133
RTINSECONDS=170.452
SCANS=130,133
PEPMASS=507.84561	100552
CHARGE=1+
199.88546	112	
214.88933	106	
222.98199	106	
224.98317	122	
250.97185	206	
266.37822	106	
266.42465	102	
270.80531	130	
271.85942	144	
273.86453	118	
275.83788	210	1+
276.34179	104	
279.38736	226	1+
279.92805	148	
281.87668	104	
282.92856	112	
285.79493	112	
286.14786	124	
287.85325	512	1+
289.85356	166	
289.87808	168	
290.86034	232	1+
292.90687	118	
293.87266	788	1+
294.85173	198	1+
297.81797	170	1+
300.85838	236	1+
303.02768	130	
303.86770	678	1+
305.86279	644	1+
307.33948	142	
307.89184	492	1+
308.14216	376	
308.87045	646	1+
309.15190	1040	1+
311.88617	1388	1+
313.88151	216	
314.86496	286	
315.86558	140	
316.86253	130	
316.89298	178	
317.33687	158	
317.39808	116	
318.83231	146	
319.87345	180	1+
320.83302	112	
323.87551	300	1+
324.86239	226	1+
325.88544	116	
326.82039	150	
326.88485	1296	
327.80219	114	
327.87596	472	1+
327.90190	114	
328.76940	102	
329.16973	122	
329.76096	168	1+
330.00532	140	
330.16683	140	
331.79898	116	
331.81984	110	
332.82079	184	1+
332.87267	212	
333.88089	122	
336.87336	420	1+
339.87823	238	
342.87639	106	
345.78828	140	
345.82192	196	1+
347.78283	274	
348.77657	200	
348.91504	108	
349.75621	358	1+
349.77076	106	
349.80150	148	1+
349.92011	104	
350.82272	146	
350.88769	238	
351.79222	218	1+
352.90768	116	
353.84839	266	
354.87616	118	
355.89776	128	
357.72272	122	
357.85020	134	
357.87450	166	1+
358.76027	130	
359.77883	164	1+
363.07405	102	
365.78618	268	1+
365.83740	210	1+
365.89327	104	
366.73924	140	
366.76255	506	1+
366.81455	196	1+
366.90067	118	
367.60391	158	
367.71017	552	1+
367.92008	134	
368.80190	104	
368.89868	108	
369.78271	108	
369.83517	518	1+
370.80482	134	
371.19758	146	
371.71565	120	
371.80095	510	1+
371.87170	124	
371.90541	170	1+
372.77688	112	
373.72565	126	
374.81851	262	
377.78196	188	1+
378.08429	192	1+
380.71426	854	1+
382.77961	190	
383.78164	112	
383.80196	168	
384.75501	132	
384.84735	116	
385.77514	158	
385.83057	206	
385.85690	284	
386.39159	136	
386.77934	108	
386.82053	216	1+
387.84783	312	1+
389.20162	170	
389.71935	114	
390.77622	232	1+
390.84071	212	
391.20476	102	
391.83934	126	
392.06775	156	1+
392.82531	208	
394.79264	106	
394.82855	136	
395.74081	166	
398.72635	870	1+
399.77237	178	1+
399.85064	364	
400.77135	202	1+
402.86415	734	1+
403.82189	112	
403.86807	616	1+
405.76119	542	1+
405.86319	126	
406.81680	142	
407.74360	260	
407.86535	598	
408.72937	128	
408.75562	130	
408.85478	520	
409.32693	106	
409.72398	174	
409.85514	304	
410.71965	114	
410.74410	148	
410.83520	1278	1+
411.74018	174	
412.87244	116	
413.07231	260	
413.68372	216	1+
413.81897	108	
414.83806	170	
414.86830	150	
414.89895	112	
417.85734	118	
420.74678	138	
421.87877	174	
422.86214	164	
423.77122	446	
423.87279	148	
424.77517	264	
424.86877	216	
425.75062	786	1+
425.81868	106	
426.86278	920	1+
427.73213	1114	1+
428.84918	758	1+
428.88457	140	
429.69243	104	
429.77733	142	
430.81025	148	1+
430.93759	150	
431.76190	106	
431.78266	134	
431.86583	424	1+
432.76014	106	
433.13110	112	
433.85268	120	
434.89011	162	
435.35092	108	
435.86805	208	1+
439.89413	178	
440.68634	104	
441.74990	118	
441.78106	106	
442.68500	148	
443.68292	126	
443.76659	254	1+
444.87225	882	1+
445.74231	574	1+
446.86846	168	
447.71272	446	1+
447.87099	126	
448.77322	258	1+
449.87640	476	1+
450.75309	284	1+
462.88304	498	1+
465.71187	156	1+
467.88899	692	1+
469.80048	102	
485.89841	122	
486.89688	180	
489.16635	116	
509.29047	112	
END IONS

###FS:    #m/z: 322.93015 #charge 1+
###MS: 134
###MSMS: 135
BEGIN IONS
TITLE=Cmpd 100, +MS2(322.9301), 28.0-35.0eV, 2.9min #135
RTINSECONDS=174.108
SCANS=134-135
PEPMASS=322.93015	2689790
CHARGE=1+
66.37684	64	
183.09189	130	
189.06662	68	
192.55380	76	
192.88610	70	
194.03739	86	
197.90859	88	
203.88312	68	
203.94631	84	
205.94829	194	
206.94716	142	
211.62625	98	
211.83333	116	
212.87591	106	
215.04087	90	
216.84738	62	
216.89240	76	
216.91605	68	
219.79908	96	
219.87536	80	
222.95629	68	
224.93864	76	
226.11700	66	
227.92633	112	
228.85065	78	
228.90259	66	
229.81965	76	
230.83313	106	
233.89919	76	
234.82985	64	
234.90333	80	
235.04429	76	
235.88660	68	
236.86242	100	
236.92157	66	
238.06612	68	
238.88133	92	
240.82241	252	
240.87827	92	
240.93989	1802	
240.96041	162	
241.07670	90	
241.45815	98	
241.94136	1718	
242.81929	254	1+
242.85396	66	
242.94185	6898	1+
243.00179	70	
244.88934	78	
244.94046	1496	1+
245.93185	62	
246.85501	80	
246.97708	132	
247.36101	76	
247.85755	86	
248.85771	64	
249.39475	82	
249.44905	78	
249.89334	114	
249.92850	70	
250.94948	78	
251.00090	92	
251.08688	70	
251.94928	108	
252.05839	92	
253.34484	114	
254.81643	72	
254.84028	74	
254.86788	78	
255.44823	86	
255.78006	78	
255.91362	68	
256.01200	64	
256.06490	68	
256.37924	70	
256.39691	118	
256.87311	70	
257.79284	64	
257.91172	62	
258.83273	258	1+
258.89606	66	
259.08190	68	
259.89289	72	
260.79238	66	
260.82992	420	1+
261.02065	68	
261.83329	304	1+
263.91727	108	
264.20019	70	
264.42208	96	
264.96010	90	
266.06233	76	
266.84622	206	1+
266.86809	146	
268.07063	74	
268.42470	102	
268.94603	64	
269.85378	78	
270.81332	74	
271.78474	64	
271.88564	84	
273.79424	212	
273.82501	70	
273.84915	130	
274.05062	62	
274.84985	74	
277.83613	66	
277.92415	74	
278.91702	68	
279.09369	530	1+
279.84563	62	
280.39255	66	
280.92286	92	
281.10018	64	
281.82722	72	
282.12208	74	
282.88257	132	
283.84718	74	
284.29188	352	1+
284.87610	68	
285.21582	94	
285.31763	68	
285.86068	126	
287.10396	66	
287.78912	66	
287.88687	72	
288.88376	78	
288.95467	74	
289.87050	64	
289.94901	66	
290.85544	70	
291.86970	76	
292.81232	66	
296.08444	112	
297.08078	62	
297.86188	72	
298.04018	66	
299.78496	130	
301.85937	68	
303.94299	102	
305.80866	100	
307.80139	124	
309.88684	64	
313.88354	72	
315.77646	82	
315.82039	88	
316.75703	62	
317.06308	74	
318.86086	68	
318.97260	66	
320.34021	62	
323.19056	86	
323.89024	238	1+
324.13566	62	
324.38608	72	
324.78404	98	
325.81841	70	
326.01339	70	
326.78745	68	
327.08315	86	
END IONS

###FS:    #m/z: 507.84547 #charge 1+
###MS: 134
###MSMS: 136
BEGIN IONS
TITLE=Cmpd 101, +MS2(507.8455), 28.2-35.2eV, 2.9min #136
RTINSECONDS=174.881
SCANS=134,136
PEPMASS=507.84547	100560
CHARGE=1+
196.01579	234	
209.94109	184	
214.88824	200	
224.11959	140	
224.97620	304	
236.89178	146	
257.82861	168	
259.88227	142	
260.61785	114	
268.96393	260	1+
269.89175	164	
270.86410	170	
273.85718	164	
273.92148	108	
274.85413	114	
276.84550	152	
278.83012	136	
280.11418	196	1+
281.87213	192	1+
285.80059	112	
285.86067	126	
287.85301	638	1+
289.87643	216	
291.87478	132	
292.86656	334	1+
294.85417	174	
296.82211	258	1+
297.85527	184	
303.86827	372	1+
303.95300	116	
305.34251	108	
305.86262	516	
307.89221	302	
308.14136	618	1+
308.87295	266	
309.87047	210	
309.88934	220	
310.15926	332	1+
310.89256	128	
311.01287	108	
311.88223	1190	1+
312.90653	236	1+
314.86645	476	1+
316.81666	106	
316.86643	156	
317.80964	196	1+
318.80923	156	1+
318.85775	194	
320.88879	416	1+
321.35661	106	
323.87217	244	
325.82445	128	
326.85942	114	
326.88405	1252	1+
327.80722	248	
328.78410	130	
328.87447	498	1+
330.15953	144	
330.81049	166	
332.87984	304	1+
333.76973	114	
334.88621	208	1+
345.76119	118	
345.82148	114	
346.78978	114	
347.77495	288	
347.83279	122	
348.77705	130	
349.75498	170	
349.77843	222	1+
349.82169	116	
349.89701	120	
350.80285	200	
350.82198	332	1+
350.88496	154	
351.82336	226	1+
353.78270	128	
354.79893	116	
355.89359	138	
359.83955	132	
359.86930	128	
363.10046	168	1+
365.78865	236	
365.89674	110	
366.18560	118	
366.70914	278	1+
366.81340	170	1+
366.83759	330	1+
367.05579	118	
367.76963	616	1+
369.01609	108	
369.83163	148	
369.89910	182	1+
370.83810	256	1+
371.81440	120	
372.80016	186	
373.72267	112	
373.81252	134	
375.19575	132	
376.88469	106	
378.79522	108	
379.34503	132	
379.73147	122	
380.72129	262	
380.74169	112	
380.90251	140	
381.71774	152	
381.84265	234	
382.71677	374	
384.85244	130	
386.79931	248	1+
386.86827	156	
387.79904	162	1+
387.89428	194	1+
388.73641	332	1+
388.84855	108	
389.80764	164	
390.20227	136	
390.78226	156	
390.84061	372	
391.83869	208	
392.82766	514	
393.73073	160	
394.74552	124	
394.91434	146	
396.76871	206	1+
398.73228	408	
398.86806	142	
399.72627	482	1+
400.73102	296	1+
400.75668	138	
402.86470	888	1+
403.72109	180	1+
403.78368	124	
403.80599	190	
405.78274	188	
406.78776	124	
407.73562	160	
407.74967	192	
407.86512	446	
407.98475	130	1+
408.74266	166	
408.76117	388	1+
408.85792	536	1+
409.72279	720	1+
409.81348	128	
410.70099	298	1+
410.83706	940	1+
411.32586	134	
411.81004	116	
412.73344	318	
412.83547	158	
413.07318	118	
414.68070	150	
414.77995	136	1+
415.73417	114	
416.84246	228	1+
418.75065	192	1+
421.88566	356	
422.86665	120	
423.77918	274	
424.77583	152	
424.82361	124	
424.87035	320	1+
425.70486	128	
425.75531	462	
425.81270	106	
426.76493	206	
426.86597	196	
427.73343	624	
427.86357	158	
428.09582	170	1+
428.17102	108	
428.74524	294	
428.76937	110	
428.84631	958	1+
429.70446	174	
429.73311	166	
430.71973	246	1+
431.68460	136	
431.86587	594	1+
433.85021	118	
438.14294	112	
439.89497	136	
442.14123	108	
443.76833	274	1+
444.87413	708	
445.68176	132	
445.71473	408	1+
445.74585	228	1+
445.80066	138	
445.87287	626	1+
446.71563	318	1+
446.79214	206	
447.77049	500	1+
448.89094	144	
449.69026	110	
449.88672	226	
450.74421	208	
450.87085	106	
451.75360	154	
458.90588	124	
462.88452	502	1+
465.71579	112	
467.88928	388	
468.89600	196	
469.88573	106	
485.90440	186	
486.89710	152	
499.65194	136	1+
503.23198	180	1+
509.27792	198	1+
END IONS

###FS:    #m/z: 336.94585 #charge 1+
###MS: 134
###MSMS: 137
BEGIN IONS
TITLE=Cmpd 102, +MS2(336.9458), 28.0-35.0eV, 3.0min #137
RTINSECONDS=175.653
SCANS=134,137
PEPMASS=336.94585	70304
CHARGE=1+
139.62609	72	
144.23986	84	
182.86603	74	
196.88552	78	
198.88036	72	
201.92468	66	
203.93044	94	
207.97282	90	
208.88752	68	
210.88296	98	
211.48133	68	
211.94316	2018	
212.87786	1172	1+
213.90071	66	
213.94001	812	
214.86440	70	
215.88707	362	1+
215.93778	190	
217.83189	84	
220.87065	76	
221.95036	302	1+
222.97392	130	
224.08518	66	
224.97422	144	
225.39379	90	
226.89236	144	
226.94685	92	
227.89660	82	
228.84439	152	
228.86002	76	
229.95485	1408	1+
230.88855	2344	1+
231.82360	342	1+
231.94977	1264	1+
232.82521	230	1+
233.94737	170	
234.05696	80	
234.82435	186	
234.86552	84	
234.90591	184	
235.82634	132	
235.88148	72	
236.07709	84	
236.83636	68	
237.12357	78	
237.44876	72	
237.89519	102	
238.01106	74	
239.84793	152	
240.85343	86	
241.14116	74	
241.84317	84	
242.84557	150	
246.90361	70	
246.98055	74	
247.96411	492	1+
248.01223	82	
248.89969	570	1+
248.92833	136	
248.98484	116	
249.84133	80	
249.99232	66	
250.82939	236	
250.89607	82	
250.94945	156	1+
250.99524	126	
251.83535	444	1+
251.91041	148	
252.95173	162	
252.97105	722	
252.99397	88	
253.90404	386	1+
254.09215	68	
254.96614	648	1+
255.07409	120	
255.39927	100	
255.91979	68	
256.84523	86	
256.88386	92	
256.90868	72	
256.96359	74	
257.03068	78	
257.85561	84	
258.84361	138	
259.83819	128	
259.85453	114	
259.95638	128	
260.82319	94	
260.85167	110	
261.83519	128	
262.85410	220	1+
262.92446	110	
263.96498	112	
265.01933	124	
265.08539	76	
265.10527	82	
265.89785	70	
266.84746	94	
267.84326	116	
268.84090	762	1+
269.33244	100	
269.92327	92	
270.97760	212	
271.84300	102	
271.91491	240	1+
272.98036	94	
274.87947	78	
275.07172	72	
275.86146	172	
276.43397	72	
276.85620	236	
276.94663	98	
277.41281	80	
277.83386	972	1+
277.86377	124	
278.83514	672	1+
278.86482	70	
278.93630	72	
278.96712	66	
279.10464	70	
279.64016	98	
279.86659	424	1+
279.89873	74	
280.84674	72	
280.89844	72	
281.39252	76	
281.83789	76	
282.00668	94	
284.95320	102	
285.84775	1164	1+
285.89464	130	
287.33961	76	
287.90262	96	
288.06429	74	
288.13491	88	
291.91994	72	
292.81415	72	
293.10422	126	
295.89842	68	
296.97283	66	
297.01035	78	
297.06169	86	
297.85473	212	1+
298.80587	66	
298.87994	68	
300.88491	70	
301.88162	64	
302.12092	74	
302.85828	116	
302.88552	134	
304.86121	100	
306.09397	68	
306.80356	76	
307.46210	86	
308.88101	244	1+
309.86964	78	
310.80846	72	
310.84519	66	
310.86576	186	
314.83472	68	
315.80505	74	
319.37751	174	
319.52109	72	
319.72300	74	
319.91650	68	
325.89806	82	
327.90098	70	
332.39876	78	
334.89960	70	
335.36500	72	
336.89800	76	
337.37134	94	
340.30748	106	
END IONS

###FS:    #m/z: 322.93015 #charge 1+
###MS: 138
###MSMS: 139
BEGIN IONS
TITLE=Cmpd 103, +MS2(322.9302), 28.0-35.0eV, 3.0min #139
RTINSECONDS=179.32
SCANS=138-139
PEPMASS=322.93015	2626104
CHARGE=1+
89.99424	68	
103.16315	78	
190.92675	88	
192.88792	66	
200.88907	68	
201.04382	234	
204.99441	72	
205.94785	132	
206.04006	108	
206.52862	74	
207.90742	74	
212.82657	74	
212.90513	74	
214.89493	76	
215.88260	66	
220.00113	82	
220.87657	66	
221.16082	78	
222.93966	68	
223.95863	180	
225.09745	70	
226.84721	70	
226.88417	92	
227.86891	68	
227.93480	138	
228.85428	64	
230.84893	146	
230.89839	88	
232.04371	88	
232.82650	74	
232.86210	72	
232.90293	86	
234.51176	94	
235.82223	68	
236.81328	76	
237.03490	82	
238.82834	78	
238.88700	78	
238.94188	294	1+
239.07491	160	
239.78585	66	
239.81358	212	1+
239.87321	94	
240.83815	72	
240.94101	2020	
240.97155	68	
241.93925	8946	1+
242.04971	96	
242.81657	170	
242.86863	90	
242.94146	6492	1+
243.18970	92	
243.81952	636	1+
244.82205	444	1+
244.85356	146	
244.88095	66	
244.90067	78	
244.94038	1262	1+
246.86196	112	
246.97795	78	
247.97525	64	
248.85906	122	
249.41608	64	
249.83716	72	
249.93627	64	
250.46840	72	
251.84228	64	
252.87022	74	
252.95808	68	
253.80019	72	
253.83361	68	
253.95484	72	
254.91075	88	
255.85074	70	
256.87550	72	
256.89668	74	
257.79676	64	
258.83574	350	1+
258.89496	76	
258.93180	64	
259.87726	84	
260.83435	234	
261.82853	516	1+
261.88534	68	
263.01604	64	
263.40486	72	
264.82755	78	
264.84548	84	
266.06396	94	
266.84333	192	1+
266.87157	78	
266.96184	70	
267.82132	68	
269.07859	74	
269.12312	68	
269.44942	94	
269.87531	90	
271.85094	182	1+
272.89895	78	
273.79237	102	
273.80824	386	1+
275.91374	86	
276.81112	72	
276.84284	110	
276.85664	96	
277.96715	80	
278.09201	74	
278.82979	64	
279.09186	888	1+
280.13322	76	
280.81810	72	
281.85696	86	
281.87664	76	
282.88205	84	
283.43942	90	
283.79130	74	
283.96651	178	
284.06819	76	
284.29312	412	1+
284.86125	76	
285.91723	92	
286.88146	74	
287.84941	78	
288.81494	68	
288.86489	76	
288.87962	98	
289.03605	88	
289.87792	92	
290.85848	130	
291.68953	66	
291.86962	72	
293.43051	84	
294.08044	74	
294.33358	76	
296.86229	68	
297.92767	88	
300.01508	70	
302.06646	88	
303.86805	62	
304.88145	84	
306.88940	84	
307.79794	86	
307.87689	116	
308.04911	66	
308.25942	66	
309.79672	80	
310.01635	74	
311.35971	126	
312.80497	70	
319.11523	64	
319.15035	72	
319.87881	72	
320.01089	84	
320.50544	76	
320.78885	98	
322.89558	98	
323.38461	88	
324.89161	140	
325.75192	72	
325.81181	94	
325.89480	64	
325.91126	78	
326.05362	66	
326.34423	62	
END IONS

###FS:    #m/z: 336.94597 #charge 1+
###MS: 138
###MSMS: 140
BEGIN IONS
TITLE=Cmpd 104, +MS2(336.9460), 28.0-35.0eV, 3.0min #140
RTINSECONDS=180.092
SCANS=138,140
PEPMASS=336.94597	65392
CHARGE=1+
101.83150	82	
193.87841	80	
197.88552	72	
198.58105	124	
205.97335	72	
207.52333	102	
209.94316	82	
210.88538	156	
211.94443	2918	1+
212.87784	688	1+
212.89834	142	
213.93950	1262	1+
214.08025	88	
214.85911	84	
215.88711	98	
215.93774	184	
218.88895	74	
219.83521	114	
221.97606	80	
222.94685	76	
222.97257	78	
223.95624	72	
223.97478	114	
224.04850	136	
224.90392	90	
225.82789	82	
226.94703	104	
227.79894	76	
228.83958	100	
228.89632	258	
229.05149	86	
229.38602	74	
229.89647	172	
229.95513	2734	1+
230.89029	1236	1+
231.95076	1000	
232.07034	76	
232.84119	92	
233.39427	84	
233.83823	76	
233.89343	244	1+
233.94661	238	
235.11944	76	
235.78858	76	
235.94893	92	
235.96198	78	
237.84252	84	
239.84649	76	
240.05023	84	
240.83462	146	
241.84487	204	
241.90276	74	
242.78970	80	
242.84432	142	
244.87207	84	
244.98333	98	
245.87016	92	
246.95349	94	
246.97463	106	
247.96478	412	
248.89851	300	1+
249.82939	78	
249.96075	278	
250.83185	100	
250.94545	140	
250.99510	80	
251.06975	132	
251.83216	342	1+
251.88080	108	
251.91133	98	
252.10961	88	
252.97065	1668	1+
253.08674	84	
253.90051	578	1+
254.05867	76	
254.86186	138	
254.96510	818	1+
256.85123	150	
256.96655	138	
257.36348	86	
257.86034	72	
257.94172	154	
257.98413	118	
258.84394	424	
259.95930	156	
261.85689	110	
262.86980	122	
263.83951	130	
265.60963	72	
266.09760	72	
266.41251	76	
267.83788	1036	1+
268.84093	882	1+
269.19369	80	
269.82139	86	
270.85887	180	
270.97956	286	1+
271.04525	96	
271.13916	80	
271.84738	72	
271.91643	334	1+
272.86773	118	
272.98611	80	
273.94053	80	
274.85592	156	
274.90567	108	
275.50570	106	
275.83416	92	
275.85646	810	1+
276.35216	76	
276.85773	644	1+
277.92832	108	
278.54077	80	
278.83185	148	
279.83015	92	
279.84375	78	
280.82406	78	
286.02747	80	
286.85093	822	1+
287.92037	100	
288.51883	80	
288.85153	140	
289.40810	104	
289.87601	82	
290.21057	86	
290.80246	116	
290.86372	80	
290.93059	74	
291.80238	84	
291.88223	80	
292.07098	78	
292.85447	74	
293.04977	80	
293.10650	84	
293.85122	76	
293.98185	76	
294.85747	114	
295.97425	110	
297.88053	98	
298.98197	74	
299.06654	72	
299.87003	134	
300.57458	74	
300.84266	84	
303.04054	92	
303.96023	88	
304.79572	82	
304.87797	74	
306.88920	100	
308.13205	72	
309.86637	132	
309.88506	88	
309.90863	72	
310.87701	140	
311.86175	128	
313.07483	92	
314.81887	94	
316.75709	88	
317.92309	80	
318.95515	76	
323.90422	96	
325.18707	84	
326.01356	98	
326.85849	82	
331.42337	74	
335.16004	84	
337.56321	120	
338.40973	108	
END IONS

###FS:    #m/z: 359.96168 #charge 1+
###MS: 138
###MSMS: 141
BEGIN IONS
TITLE=Cmpd 105, +MS2(359.9617), 28.0-35.0eV, 3.1min #141
RTINSECONDS=180.863
SCANS=138,141
PEPMASS=359.96168	47750
CHARGE=1+
182.93905	84	
197.86180	88	
198.91504	80	
199.87862	100	
205.94839	106	
206.04024	88	
207.95354	82	
208.85020	88	
209.94416	448	
210.85490	76	
211.49940	72	
212.87671	76	
214.36597	94	
216.08472	104	
216.85247	118	
218.91156	94	
220.93113	74	
222.95361	782	1+
223.83147	88	
223.88941	188	
224.89081	72	
224.94935	1034	
224.97731	78	
226.94719	4168	1+
228.94229	5402	
229.94450	206	
230.09522	82	
230.81452	92	
230.89005	120	
231.36739	84	
231.86386	100	
232.40868	100	
234.86415	186	
234.90309	80	
235.82800	78	
236.00364	94	
238.96894	84	
239.07108	74	
240.94080	628	1+
240.96102	160	
242.93783	136	
242.96029	312	
243.86248	92	
244.43516	76	
244.95685	2452	1+
245.93698	126	
246.95286	2694	
247.80852	146	
248.80195	102	
249.80408	74	
250.83756	94	
250.95223	308	
251.86067	120	
252.87704	102	
252.95391	282	
253.83186	72	
254.10449	76	
254.11751	90	
255.10293	74	
255.49740	78	
256.87100	86	
256.98347	88	
258.80745	78	
258.84438	92	
258.97135	168	
259.84943	74	
260.83415	132	
260.94861	78	
260.96676	250	
261.07782	88	
261.10311	128	
262.96645	226	1+
263.53217	88	
264.82070	88	
266.02786	80	
266.81265	336	
266.84608	92	
266.96189	84	
267.81211	172	
267.97484	612	
268.96519	622	1+
269.82461	106	
269.96966	538	1+
271.85160	86	
272.87269	94	
273.95495	76	
273.97122	138	
275.07820	74	
275.80457	204	1+
275.85255	80	
275.94416	100	
275.98279	80	
278.84218	150	
279.10188	156	
280.10769	118	
280.79498	216	1+
280.83004	208	
281.94262	86	
282.84697	112	
282.90003	90	
283.87575	72	
284.82327	102	
286.42010	74	
286.81907	78	
288.13688	102	
291.80250	102	
292.43817	96	
293.90374	84	
294.86202	128	
295.36021	78	
295.85819	78	
295.93024	76	
296.01500	82	
296.81177	164	1+
297.97424	74	
298.80301	1258	1+
298.96917	74	
301.78617	156	
301.84235	120	
301.85931	88	
302.86706	94	
303.82983	76	
303.84884	92	
304.94359	104	
305.16250	74	
306.12610	80	
306.83775	76	
307.13287	128	
308.88040	78	
311.79859	76	
313.14418	90	
313.42482	82	
313.83097	112	
313.85083	114	
314.11844	74	
315.00013	78	
316.58901	74	
316.81169	430	1+
317.87403	216	1+
318.92664	80	
322.87461	82	
322.93138	128	
323.77802	82	
324.81080	72	
324.87258	130	
324.89682	126	
326.91887	84	
328.95305	88	
330.86263	78	
331.59110	80	
332.76810	86	
336.94742	148	
340.94042	200	
342.28132	102	
344.41524	86	
344.71627	90	
346.87409	86	
351.78516	84	
351.92335	76	
352.88813	130	
358.77022	76	
360.20707	78	
361.02972	74	
END IONS

###FS:    #m/z: 322.93011 #charge 1+
###MS: 142
###MSMS: 143
BEGIN IONS
TITLE=Cmpd 106, +MS2(322.9301), 28.0-35.0eV, 3.1min #143
RTINSECONDS=184.527
SCANS=142-143
PEPMASS=322.93011	3234988
CHARGE=1+
88.60868	66	
101.71021	158	
189.90473	74	
192.02256	82	
194.98956	86	
196.88269	138	
198.03269	70	
204.32520	72	
205.95031	74	
205.98010	70	
208.83609	106	
208.89747	66	
209.94657	72	
210.89269	66	
211.83322	80	
214.88418	84	
214.97582	76	
216.42587	78	
220.05032	64	
220.87689	114	
221.87193	78	
221.94871	84	
222.95156	98	
222.96462	104	
222.99986	68	
223.95943	320	
224.81901	84	
225.89544	74	
226.84344	80	
227.93046	64	
227.95344	146	
230.84373	124	
230.88198	84	
234.90244	92	
236.87969	70	
238.90598	90	
238.92488	76	
239.83880	70	
240.04466	70	
240.82313	86	
240.94069	2280	
241.94136	2112	
242.87966	66	
242.94142	6514	1+
242.99858	80	
243.82095	392	1+
244.04862	70	
244.93969	1196	
245.89722	130	
246.97760	132	
247.84992	74	
247.93186	238	1+
248.84158	138	
248.88105	68	
253.04618	64	
254.78917	66	
254.91104	136	
255.78381	78	
255.80763	80	
256.89180	72	
258.34341	70	
258.52478	66	
258.83079	188	
258.89622	94	
259.07020	98	
259.83113	142	
260.84016	112	
261.83262	300	
262.35532	70	
262.82984	140	
262.87894	66	
263.35873	98	
263.82844	138	
263.97897	82	
264.32819	88	
264.85951	74	
266.88555	114	
267.78697	84	
267.84484	130	
269.08259	70	
269.79460	66	
271.79865	72	
271.84739	70	
272.85422	134	
272.91561	70	
273.79247	146	
273.97711	78	
274.79111	76	
276.87691	88	
276.96692	102	
277.07326	78	
277.81372	102	
277.83412	80	
277.98343	68	
278.04298	74	
278.08814	74	
279.09161	986	1+
279.84949	78	
279.91153	76	
280.34712	72	
280.82200	86	
281.83738	76	
281.88918	76	
282.85470	78	
284.29186	178	
284.90091	68	
284.92374	66	
284.94676	68	
285.06470	68	
285.29482	152	
285.78874	92	
285.85110	72	
286.06702	70	
286.10434	92	
288.87555	70	
289.87999	86	
290.79037	74	
291.77964	76	
291.80050	80	
292.88011	78	
293.03703	68	
293.78355	66	
294.00695	66	
294.16143	76	
296.02938	84	
296.81088	104	
298.01915	68	
299.15189	68	
299.19040	78	
301.78463	134	
301.88287	78	
302.86541	68	
303.86165	78	
303.94941	74	
306.87645	64	
306.92815	74	
307.36289	66	
307.88839	66	
308.83282	66	
309.86735	64	
310.81919	98	
312.03713	76	
312.54252	74	
313.95742	88	
314.74561	64	
316.38346	82	
320.25743	92	
320.83943	74	
320.89266	66	
322.98334	66	
323.84214	66	
324.89286	168	1+
327.75628	72	
327.77600	76	
328.39663	78	
END IONS

###FS:    #m/z: 340.94082 #charge 1+
###MS: 142
###MSMS: 144
BEGIN IONS
TITLE=Cmpd 107, +MS2(340.9408), 28.0-35.0eV, 3.1min #144
RTINSECONDS=185.299
SCANS=142,144
PEPMASS=340.94082	1112550
CHARGE=1+
58.09880	76	
146.97213	80	
189.86107	72	
192.92602	126	
196.88768	80	
203.93062	72	
206.41054	92	
207.89135	84	
210.87640	80	
210.93896	72	
211.41714	82	
211.89756	76	
213.87954	112	
213.94070	798	1+
215.88798	226	
215.93652	102	
216.89246	156	
217.88280	84	
217.93345	92	
219.02618	76	
220.02296	86	
220.90191	102	
221.06407	82	
223.03117	72	
223.96522	92	
224.84105	76	
224.94410	86	
225.88713	106	
226.94680	192	1+
231.89305	142	
231.94969	1156	1+
232.14091	116	
232.42933	86	
232.89473	72	
233.89745	354	1+
233.94950	328	1+
234.91653	74	
236.13746	100	
236.90740	126	
237.88925	190	
238.14364	76	
239.07165	80	
240.83457	108	
241.84294	304	
241.94838	72	
242.06695	76	
242.83932	140	
243.83514	206	
243.89343	78	
244.33807	88	
244.80846	72	
244.95675	88	
245.44128	80	
245.88565	98	
246.39212	102	
246.85340	174	
246.95459	102	
248.89769	130	
248.91396	90	
249.40041	98	
249.95857	298	1+
250.90971	84	
252.96377	78	
253.85321	72	
253.92555	76	
254.96387	680	1+
255.95116	98	
256.85514	198	1+
256.90680	290	1+
258.84542	234	
258.96730	88	
259.00706	106	
259.83172	528	1+
259.85679	208	
259.95530	196	
261.80905	70	
261.83904	320	1+
264.96633	82	
265.01760	134	
265.85775	170	
266.84262	72	
267.09433	76	
268.20921	84	
268.58750	86	
268.84220	468	1+
269.99868	100	
270.83601	100	
272.85242	104	
272.93083	186	
273.97916	88	
274.84368	72	
274.86226	160	
274.87529	138	
274.91006	76	
275.79111	108	
275.84332	96	
275.85817	78	
275.89327	84	
276.85642	456	
277.86147	390	
278.84622	840	1+
278.87685	90	
278.92389	80	
278.96979	86	
279.93799	108	
280.36949	78	
281.87059	132	
282.92343	82	
282.96566	128	
283.89247	98	
284.86155	96	
284.92601	86	
285.95470	84	
286.10223	78	
286.86922	86	
288.43711	92	
290.85870	136	
292.43825	110	
292.68423	118	
292.86947	124	
293.06057	100	
293.40299	80	
294.84810	88	
294.86741	120	
296.10587	80	
296.85523	74	
297.85130	88	
297.86645	74	
297.89588	90	
297.99305	76	
298.08394	116	
299.87336	108	
299.90218	72	
300.23373	74	
300.86953	136	
301.84943	322	1+
302.87544	196	1+
302.89713	78	
302.93346	72	
304.81297	72	
304.87989	300	1+
305.91353	90	
308.92748	74	
309.59712	72	
311.86766	110	
312.36451	78	
313.82630	72	
317.42396	78	
318.11573	94	
320.75794	78	
321.88054	94	
322.74045	74	
323.88696	80	
324.81064	98	
324.89644	142	
325.90627	78	
326.88856	76	
326.90353	108	
330.81891	134	
333.40912	84	
334.29761	106	
336.37988	86	
339.58990	94	
340.42761	84	
340.59301	88	
342.90377	92	
END IONS

###FS:    #m/z: 363.95689 #charge 1+
###MS: 142
###MSMS: 145
BEGIN IONS
TITLE=Cmpd 108, +MS2(363.9569), 28.0-35.0eV, 3.1min #145
RTINSECONDS=186.071
SCANS=142,145
PEPMASS=363.95689	511328
CHARGE=1+
111.04060	88	
178.62172	92	
184.95264	76	
189.86194	442	1+
191.85847	146	
195.49052	92	
196.10764	72	
196.94213	86	
199.88429	76	
205.94743	164	
207.87512	200	
208.87250	140	
209.87436	92	
209.94409	964	1+
210.88596	258	
212.87849	1674	1+
222.95303	648	1+
224.94874	520	1+
225.96380	216	
226.89379	104	
226.94733	7124	1+
227.11718	82	
227.93014	246	
228.89483	524	
228.94209	7446	1+
228.97640	74	
229.13624	90	
229.83806	74	
230.84693	74	
230.88997	2884	1+
232.88238	418	1+
233.95927	82	
234.88022	130	
234.99918	102	
237.06163	228	1+
238.93819	72	
240.78259	158	1+
240.93911	552	
240.96248	380	
241.94207	282	
242.81456	158	
242.94177	1636	1+
242.96100	770	1+
243.82477	292	1+
244.13545	116	1+
244.90881	138	
244.95713	3490	1+
245.62789	98	
246.80677	206	
246.90127	142	
246.95334	3224	1+
247.80178	564	1+
248.90086	802	1+
249.03637	74	
250.79781	102	
250.89776	88	
250.97225	140	
251.07077	108	
251.86786	126	
253.83056	140	
253.90699	116	
255.06374	76	
256.83776	74	
256.90086	74	
257.15081	90	
258.80034	138	
258.82888	104	
258.84481	378	1+
259.09395	88	
259.12345	84	
260.07513	80	
260.83079	112	
260.93713	86	
260.96864	402	
261.83097	106	
262.85183	76	
262.97041	110	
263.90913	78	
263.98613	84	
264.86736	78	
264.95870	82	
265.34665	84	
265.81403	880	1+
266.84676	102	
267.78927	74	
267.97184	476	1+
268.81224	166	
268.99226	78	
269.80627	76	
269.85872	72	
269.96822	754	1+
270.98956	82	
271.09268	80	
271.92028	158	
272.07822	78	
272.98424	90	
273.59121	92	
274.90898	72	
275.04732	72	
277.01410	74	
277.88541	74	
278.79496	114	
279.79053	674	1+
279.84368	136	
280.11098	172	1+
280.79121	428	1+
281.85708	84	
282.39052	74	
282.79493	124	
283.77748	88	
283.85243	172	
283.98108	80	
284.84836	108	
285.84334	476	1+
287.87025	102	
288.91282	98	
289.16155	74	
289.83985	110	
289.87085	100	
292.44239	74	
293.11692	114	
294.86510	150	
295.83526	96	
295.86424	80	
295.97671	76	
296.81232	182	
297.80537	122	
298.80255	806	1+
298.84170	82	
299.36862	106	
300.06591	90	
301.19758	78	
301.79812	234	1+
301.86181	420	1+
301.92768	80	
302.07312	72	
303.81348	104	
303.85532	616	1+
304.12282	84	
304.80843	90	
306.09103	108	
306.96696	102	
307.13231	126	
307.57827	88	
308.82161	198	
309.08954	76	
309.91579	152	
310.86242	186	1+
311.89070	102	
314.63867	78	
314.81314	88	
316.81267	486	1+
318.12673	90	
320.92082	74	
321.76172	80	
321.81500	96	
321.86802	154	
322.79131	86	
322.84611	94	
322.93128	350	
323.01390	82	
324.88635	74	
325.83386	80	
326.87279	504	1+
327.04749	88	
331.78575	76	
333.83278	76	
335.07254	74	
336.09140	74	
336.94836	116	
338.05956	76	
339.54666	92	
340.93952	118	
344.41977	74	
345.41634	74	
345.71981	76	
350.76119	98	
351.79434	80	
352.88233	72	
353.84016	84	
354.17553	88	
356.61258	72	
356.78753	78	
364.72072	82	
END IONS

###FS:    #m/z: 340.94077 #charge 1+
###MS: 146
###MSMS: 147
BEGIN IONS
TITLE=Cmpd 109, +MS2(340.9408), 28.0-35.0eV, 3.2min #147
RTINSECONDS=189.741
SCANS=146-147
PEPMASS=340.94077	1052732
CHARGE=1+
57.80335	102	
180.86552	78	
189.86261	76	
191.18781	78	
191.95102	80	
192.92666	124	
193.93247	82	
196.88425	116	
208.88929	86	
210.93833	184	
211.93905	144	
212.87934	222	
212.89613	80	
212.94327	92	
213.89819	82	
213.93904	836	1+
213.96149	76	
214.88050	98	
215.88966	132	
215.93456	126	
218.88251	90	
221.05542	72	
221.89015	84	
222.87166	124	
223.95592	78	
224.97492	116	
225.05281	72	
225.84586	80	
225.88078	82	
226.89593	146	
227.95248	86	
228.84134	112	
228.94177	136	
229.85311	124	
230.43231	82	
230.88908	124	
231.94959	674	1+
233.89950	208	
233.93315	96	
234.83543	74	
234.93890	84	
235.90266	140	
236.12231	78	
236.86636	84	
237.54154	72	
238.88348	242	1+
239.94916	76	
240.83754	482	1+
240.84922	72	
241.84225	350	1+
241.88350	98	
241.97557	74	
242.45129	86	
243.83584	82	
244.95629	90	
244.97181	72	
245.45645	78	
246.00691	86	
246.97454	158	
249.96013	388	1+
249.99630	78	
251.94947	78	
252.55376	96	
253.44044	86	
254.83944	246	1+
254.94599	84	
254.96635	628	1+
255.07347	80	
255.78569	74	
256.96180	72	
257.82971	76	
257.84497	422	1+
257.93113	74	
258.35461	72	
258.84702	352	1+
259.34108	102	
259.38655	92	
259.95484	242	1+
260.33681	72	
260.83279	152	
260.84728	322	1+
260.86483	84	
261.83029	108	
262.00740	106	
262.85041	146	
262.90947	80	
262.92552	152	
263.84273	100	
264.03088	76	
264.81132	88	
264.86375	142	
265.43742	80	
266.85956	82	
267.83455	284	1+
268.86542	86	
271.85217	134	
272.79403	84	
272.85626	80	
272.93457	214	
272.97470	124	
273.85605	438	1+
275.82981	72	
276.85551	302	
277.04855	72	
277.86388	304	
278.54508	122	
278.84522	1264	1+
279.21132	76	
280.10042	90	
280.96203	90	
282.86154	144	
283.95032	74	
284.87835	310	
286.79844	76	
287.36429	76	
287.51617	98	
288.83471	176	
290.86304	112	
291.80464	80	
291.85083	92	
292.83066	74	
292.84172	80	
293.43650	102	
294.85710	132	
295.89228	138	
296.29381	78	
296.85086	274	1+
296.95135	78	
297.87904	78	
298.10147	78	
298.36645	78	
298.40492	84	
298.85398	228	1+
298.87388	480	1+
299.78514	306	1+
299.87686	350	1+
300.03817	72	
300.44880	90	
300.80659	84	
302.17515	100	
302.94652	72	
303.84019	76	
303.94451	86	
304.88562	114	
304.91575	86	
304.94251	138	
305.86458	82	
306.04905	72	
310.42295	78	
310.82566	150	
311.81358	80	
312.42078	96	
312.89002	72	
315.96657	88	
318.75991	74	
320.72278	74	
320.84398	74	
323.90165	84	
324.90591	72	
326.95842	76	
327.82746	76	
328.14982	130	
329.86696	82	
330.81283	286	1+
331.17960	76	
333.76123	78	
335.14213	76	
335.81008	78	
338.26318	80	
340.78810	72	
342.76632	132	
END IONS

###FS:    #m/z: 363.95680 #charge 1+
###MS: 146
###MSMS: 148
BEGIN IONS
TITLE=Cmpd 110, +MS2(363.9568), 28.0-35.0eV, 3.2min #148
RTINSECONDS=190.514
SCANS=146,148
PEPMASS=363.95680	484770
CHARGE=1+
135.76603	88	
177.93010	84	
182.87265	82	
189.86425	106	
190.86103	126	
192.85876	80	
202.87105	84	
207.87986	92	
208.88638	236	
209.87013	134	
209.94412	814	1+
210.84092	80	
210.88799	148	
212.87871	1776	1+
215.03016	82	
219.56065	76	
219.86480	76	
222.95305	304	
223.95606	134	
224.94833	1078	1+
224.97913	98	
225.88822	168	
225.97542	126	
226.89428	82	
226.90462	96	
226.94708	7710	1+
226.97513	114	
227.78553	78	
228.89530	712	1+
228.94182	6364	1+
230.83421	172	1+
230.85019	226	1+
230.88976	2122	1+
231.94823	80	
232.88802	212	
233.88794	130	
233.96327	92	
234.87936	150	
236.89077	86	
238.06320	84	
238.92507	94	
240.93968	582	
240.96252	418	
241.94375	348	
241.96303	206	
242.94091	1456	1+
242.96505	198	
243.44260	84	
243.82278	108	
243.95453	306	
244.95753	3354	1+
245.39123	88	
245.94327	300	
246.82118	82	
246.95274	3206	1+
247.09097	80	
247.54068	86	
248.80872	156	
248.89926	1038	1+
248.97128	144	
249.80770	120	
250.80422	106	
250.89783	230	
250.96928	294	
252.08584	80	
252.89830	278	1+
253.83742	78	
255.54455	88	
255.67400	78	
257.88520	118	
258.83460	200	
258.97868	114	
259.97234	92	
260.84317	132	
260.96593	100	
260.99709	80	
261.87195	92	
261.97181	82	
262.84382	130	
263.83102	86	
263.97703	160	
264.82929	76	
264.88940	92	
265.78961	78	
265.90145	98	
266.79842	144	
266.81595	258	
266.85245	134	
267.78273	96	
267.81178	128	
267.97522	660	
268.84472	122	
268.90339	86	
268.95861	132	
269.84218	206	
269.97002	568	1+
270.81266	136	
271.85420	118	
271.91673	124	
272.88065	94	
276.85413	208	
276.87486	84	
277.84919	122	
277.88946	112	
277.92002	88	
278.79610	214	
278.84361	206	
279.10034	80	
279.79499	130	
280.79296	1028	1+
281.89724	80	
282.78487	462	1+
282.82931	126	
282.85126	328	1+
284.60460	80	
284.82323	252	
285.84147	402	1+
285.93379	82	
286.35550	90	
287.90774	78	
287.93934	80	
289.86743	124	
290.09134	86	
291.84511	106	
291.94710	78	
293.88075	106	
294.92766	98	
296.80638	168	
297.81090	174	
297.89164	170	1+
298.80429	992	1+
298.93281	86	
300.80464	426	1+
301.41786	88	
301.86224	284	1+
302.79601	126	
303.17509	80	
303.80194	114	
303.85398	510	1+
304.44639	84	
306.23589	100	
307.83927	130	
308.86529	152	
308.89519	86	
310.83016	90	
311.91756	80	
312.89149	106	
316.81380	212	1+
319.26873	80	
321.81084	124	
321.86347	86	
322.92502	118	
323.88871	100	
324.82163	80	
324.90571	90	
326.87122	412	1+
326.95271	198	1+
328.06083	164	
330.81549	80	
332.38532	100	
333.75114	106	
336.94404	236	1+
337.06709	88	
340.94375	180	
342.90725	80	
342.95602	100	
343.76784	104	
343.90720	78	
344.02563	94	
351.36606	94	
355.05406	90	
355.34557	84	
355.70893	84	
356.03774	92	
359.95980	96	
361.56906	78	
361.96158	78	
365.85436	84	
END IONS

###FS:    #m/z: 507.84557 #charge 1+
###MS: 146
###MSMS: 149
BEGIN IONS
TITLE=Cmpd 111, +MS2(507.8456), 28.2-35.2eV, 3.2min #149
RTINSECONDS=191.286
SCANS=146,149
PEPMASS=507.84557	129168
CHARGE=1+
196.01379	382	1+
210.03213	152	
214.88716	196	
224.12072	134	
224.97943	184	
232.90073	146	
236.89171	110	
250.90670	158	
250.97118	116	
259.86904	142	
260.12353	144	
265.80559	110	
267.94865	112	
276.84142	134	
278.83991	116	
287.85062	136	
289.03514	134	
289.87967	136	
290.86452	358	1+
293.06356	142	
293.87360	526	1+
294.34592	108	
296.14647	142	
296.87779	132	
299.08840	120	
299.85178	190	1+
299.85854	184	1+
302.86787	392	1+
303.86889	272	1+
305.81897	264	1+
305.86307	866	1+
306.79002	278	1+
307.86657	114	
307.89198	286	
308.14462	1198	1+
308.87178	1144	1+
309.81236	176	1+
309.83202	132	
309.88815	170	
310.85651	108	
311.16393	162	
311.88223	1670	1+
312.34714	188	
314.79649	134	1+
314.86317	326	
315.87427	206	
316.86259	140	
321.06822	144	
321.88727	134	
322.88756	176	
323.86390	614	1+
325.90000	162	
326.39168	204	1+
326.83665	128	
326.87976	1824	1+
327.80141	152	
327.81485	122	
328.79128	164	
329.81891	376	1+
330.06184	118	
330.82325	268	1+
330.89464	192	
331.89090	120	
332.87308	308	1+
333.06836	152	
334.94680	112	
335.77985	164	
335.81768	136	
335.86330	188	1+
337.12683	200	1+
338.87959	198	
339.89023	208	
340.86722	114	
341.87441	124	
343.87641	172	
344.93939	160	1+
345.83748	118	
347.75626	124	
347.77164	130	
348.77332	278	
348.84325	110	
349.75330	228	
349.76975	196	
350.01864	126	
350.76965	160	
350.88840	142	
351.84026	126	
352.76938	384	
352.88811	138	
353.84956	188	
353.91285	140	
357.84095	234	1+
358.81285	114	
362.36748	166	
364.84494	122	
365.78375	692	1+
365.89545	110	
366.84611	118	
366.88135	242	1+
367.70816	546	1+
367.76667	432	1+
367.84485	300	1+
369.70824	140	
369.83525	314	1+
369.89605	124	
370.90734	112	
371.79505	456	1+
372.72118	184	1+
372.79964	276	1+
373.20008	126	
374.77820	146	
375.73142	148	
375.82034	140	
380.71954	454	
381.71830	254	
381.76662	108	
383.79945	134	
384.84957	450	1+
385.77281	290	1+
387.77645	144	
387.84839	120	
389.04657	208	1+
389.20730	110	
390.77459	120	
390.83847	304	
391.09507	110	
391.35051	230	1+
391.72571	118	
391.74502	158	
391.83825	442	1+
392.07394	108	
392.82744	198	
393.82400	112	
394.83552	182	
396.28583	112	
396.74520	230	1+
397.81453	114	
398.72898	266	
398.86703	166	
399.72309	388	1+
399.84477	244	1+
402.86247	170	
403.72962	170	
403.80894	136	
405.76476	388	1+
405.78611	154	
405.86903	280	
407.74326	542	1+
407.86530	1506	1+
408.04368	122	
408.86722	1046	1+
409.72087	186	
409.85053	242	
410.72492	186	
410.83676	660	1+
411.71967	172	
412.79705	144	
413.75651	198	
413.82031	116	
414.75723	114	
415.71269	142	
416.89475	128	
421.76121	118	
422.85287	116	
422.87405	118	
423.75646	200	
423.78013	662	1+
423.82491	144	
423.86166	216	
425.07288	168	1+
425.75223	434	
426.75474	322	
426.86174	416	1+
427.73791	860	1+
427.76449	210	
428.72607	310	1+
428.84351	518	1+
429.69857	214	
429.75099	200	
431.87072	116	
433.80246	110	
433.85032	134	
435.87028	128	
439.75106	120	
441.78557	200	
442.68958	256	1+
443.74979	118	
443.77274	252	1+
444.79408	108	
444.87228	1184	1+
445.09879	112	
445.69117	130	
445.74368	700	1+
446.70932	304	1+
446.78411	124	
446.88814	224	
447.76787	392	1+
449.87521	110	
450.70588	170	
450.77233	194	
454.77191	130	
457.90474	330	1+
462.88311	154	
464.77386	120	
464.88599	110	
465.72105	204	
467.89310	236	
468.71024	130	
468.78479	182	
479.72093	116	
508.23987	126	1+
END IONS

###FS:    #m/z: 340.94094 #charge 1+
###MS: 150
###MSMS: 151
BEGIN IONS
TITLE=Cmpd 112, +MS2(340.9409), 28.0-35.0eV, 3.3min #151
RTINSECONDS=194.967
SCANS=150-151
PEPMASS=340.94094	969606
CHARGE=1+
187.05080	110	
191.92014	230	1+
191.95550	114	
196.88376	150	
200.83316	68	
208.95193	114	
209.01020	88	
210.02664	84	
210.93689	132	
212.87849	360	1+
212.89959	78	
213.93961	1468	1+
215.88811	328	1+
215.93805	182	
217.90982	80	
221.89031	170	
221.94515	334	1+
222.95041	196	1+
223.03319	74	
225.34403	110	
225.88457	72	
225.95271	78	
226.95256	232	
227.83942	70	
227.92090	74	
227.95452	132	
228.72237	74	
228.84334	136	
228.94030	218	
230.89240	120	
231.88785	148	
231.95034	682	1+
232.89404	92	
233.87949	84	
233.99110	92	
234.87856	182	1+
235.94738	142	
236.83790	92	
238.83862	188	
239.78412	94	
239.90467	100	
240.97562	98	
241.84420	184	
242.83529	72	
242.88341	88	
242.97338	74	
243.06532	74	
243.83571	360	1+
244.86239	70	
246.97678	114	
248.90074	130	
249.01485	80	
249.83140	98	
249.85084	90	
249.89927	72	
249.96202	156	1+
250.88622	78	
250.90365	124	
250.99315	76	
251.90073	74	
251.92798	76	
253.98439	76	
254.78534	68	
254.81189	84	
254.90925	78	
254.96700	432	
256.84749	144	
257.41261	76	
257.97559	72	
258.47161	100	
258.84717	196	
258.88573	70	
258.92090	130	
259.85682	172	
259.90168	72	
259.95350	230	
260.81035	92	
260.83614	568	1+
261.92200	160	
262.83982	118	
262.92564	122	
264.06481	74	
264.48382	106	
264.86350	72	
264.90668	138	
266.14004	94	
266.84745	118	
267.08866	76	
267.37918	90	
267.95596	78	
268.83788	242	1+
269.11888	72	
269.34062	74	
271.87166	68	
272.82227	74	
274.86231	240	1+
275.06582	72	
275.80979	74	
276.00112	76	
276.42603	84	
276.85974	920	1+
277.86508	626	1+
277.92316	200	1+
277.96734	80	
278.84431	1326	1+
278.90255	98	
279.91180	142	
279.93409	68	
280.93268	200	1+
281.89537	90	
283.86509	242	1+
284.79300	74	
285.01908	80	
285.80732	84	
286.37214	84	
286.94017	70	
289.80696	90	
290.87013	130	
291.88738	82	
293.85340	138	
293.87887	98	
294.86244	154	
295.37724	72	
295.84882	236	1+
295.87224	232	
295.89907	72	
295.98483	190	1+
296.29144	72	
296.89633	74	
298.89714	96	
299.13299	80	
299.86809	76	
300.87634	112	
300.98521	80	
301.86202	194	
302.86820	94	
302.94855	142	
303.03942	98	
303.33965	102	
303.78076	74	
303.86778	82	
306.79261	70	
307.79731	172	
307.89062	346	1+
308.92293	70	
310.15514	70	
311.88534	116	
312.80232	148	
313.87462	78	
315.78759	88	
316.86861	74	
319.16768	68	
319.77465	146	
320.74540	66	
321.81227	86	
323.13967	74	
323.76041	68	
323.85977	86	
324.88607	86	
325.05448	76	
325.90447	158	
328.18861	112	
329.88433	136	
330.12395	76	
331.38067	90	
331.79894	72	
334.82993	74	
337.76640	74	
339.02663	80	
339.76508	118	
340.79695	66	
342.31095	66	
END IONS

###FS:    #m/z: 363.95691 #charge 1+
###MS: 150
###MSMS: 152
BEGIN IONS
TITLE=Cmpd 113, +MS2(363.9569), 28.0-35.0eV, 3.3min #152
RTINSECONDS=195.738
SCANS=150,152
PEPMASS=363.95691	441282
CHARGE=1+
86.55961	92	
121.10975	76	
157.73535	84	
176.58612	96	
189.86181	270	
191.85752	188	
196.88593	78	
200.88732	86	
205.94983	92	
207.87485	258	
207.94898	126	
209.94317	1008	1+
210.88181	438	
211.47429	76	
211.61189	80	
212.87972	1122	1+
214.89572	118	
218.88958	84	
219.59884	102	
222.95204	1190	1+
224.95005	546	
225.10290	102	1+
225.96627	104	
226.09922	122	1+
226.88570	90	
226.94717	6214	1+
227.58920	102	
227.91775	82	
227.93053	146	
228.84503	80	
228.89483	426	
228.94226	6840	1+
229.03321	92	
230.83460	112	
230.84723	110	
230.88991	1656	1+
231.07581	78	
232.88186	302	1+
234.88363	192	
235.93569	78	
238.94767	84	
239.06651	102	
240.81908	156	
240.83531	142	
240.94118	570	
240.96255	614	1+
241.51904	78	
241.94150	436	
242.82245	80	
242.94206	1240	1+
243.82307	130	
244.82180	116	
244.87012	94	
244.95759	3506	1+
245.94422	228	
245.98793	86	
246.81244	136	
246.90547	426	1+
246.95321	2640	1+
247.80470	134	
247.85564	78	
247.97681	86	
248.80147	130	
248.84201	162	
248.90140	500	1+
250.80452	126	
250.88256	78	
250.89784	164	
250.97083	110	
251.90841	84	
252.07412	88	
252.79975	78	
254.44252	94	
254.87751	96	
256.93211	92	
257.89699	106	
258.83498	190	
258.97108	168	
259.01489	90	
259.86426	166	1+
259.92554	112	
260.84513	130	
260.96999	198	
261.83163	630	1+
261.97091	126	
262.83398	374	1+
264.55205	102	
265.09052	158	
265.80902	1054	1+
265.90576	78	
266.81079	902	1+
266.84145	78	
266.93200	90	
267.03611	80	
267.84745	126	
267.92242	84	
267.97491	612	1+
268.99196	92	
269.96805	584	1+
270.08496	142	
270.84115	150	
270.91500	324	1+
270.94296	78	
272.96187	78	
276.78930	80	
276.86816	90	
276.92832	130	
277.81118	116	
277.87526	92	
278.57569	94	
278.84352	446	1+
279.09859	82	
279.79492	84	
279.86515	124	
280.79201	760	1+
281.06928	76	
281.89293	124	
281.99024	92	
282.78931	310	1+
283.07243	76	
283.85090	76	
283.94408	78	
283.98294	88	
284.38525	78	
284.83083	240	1+
285.87009	82	
287.86785	104	
287.89530	90	
288.50825	96	
291.94085	94	
292.87960	88	
295.82666	78	
296.01504	80	
296.12904	84	
296.48844	92	
297.80115	1190	1+
298.80366	1016	1+
299.86832	108	
300.80242	348	1+
300.86762	80	
301.32879	78	
301.85976	270	
302.35036	102	
302.86148	230	
303.85559	702	1+
305.79329	80	
306.84955	140	
306.87999	140	
308.79407	86	
309.48079	108	
311.12634	134	
311.41904	98	
314.93313	88	
316.08003	90	
316.81459	136	
317.80935	82	
318.94043	114	
319.94649	80	
320.94928	148	
321.81537	144	
321.86841	108	
322.92805	276	
324.91096	98	
326.86766	172	
330.18579	84	
332.92946	78	
335.01197	94	
336.59582	82	
336.94199	188	
338.94797	112	
339.83231	88	
340.93803	270	
342.87470	120	
346.14720	76	
347.85561	82	
348.87098	80	
353.90024	76	
354.92208	84	
362.05250	88	
363.17946	78	
365.09379	90	
END IONS

###FS:    #m/z: 507.84576 #charge 1+
###MS: 150
###MSMS: 153
BEGIN IONS
TITLE=Cmpd 114, +MS2(507.8458), 28.2-35.2eV, 3.3min #153
RTINSECONDS=196.51
SCANS=150,153
PEPMASS=507.84576	107862
CHARGE=1+
196.01373	154	
210.02947	116	
214.89157	184	
222.97523	122	
232.89601	204	
240.08038	138	
252.08032	240	1+
259.86523	110	
260.88131	364	
263.87146	124	
267.17351	146	
272.85635	124	
273.85130	156	
275.79828	108	
276.06501	180	1+
278.90006	142	
280.12519	108	
283.88937	152	
287.85288	524	
287.93365	114	
288.86999	126	
289.84683	186	
289.88059	164	
290.86452	222	
290.88305	140	
291.84019	182	1+
291.87603	128	
292.86405	140	
292.92945	202	
293.87251	970	1+
295.83343	124	
295.88690	126	
295.91136	122	
296.86937	112	
303.86517	480	
304.89826	212	1+
305.86067	738	1+
306.81308	158	
307.88999	572	1+
307.95434	142	
308.14421	852	1+
308.81950	118	
308.87354	276	
309.15081	642	1+
309.88636	298	1+
310.15743	394	1+
310.93803	236	1+
311.88725	768	
312.88443	444	
313.87705	232	
314.84005	222	1+
314.86421	572	1+
318.92514	162	
323.87250	344	
324.82751	172	1+
325.89784	128	
326.88410	1124	1+
327.80963	134	
328.87058	234	
329.83453	146	
329.85498	148	
330.80972	196	1+
330.86956	120	
331.80834	204	1+
331.89957	172	
332.87257	140	
336.94828	288	1+
337.88011	310	1+
339.86520	292	1+
340.35301	114	
344.76050	166	1+
347.77411	452	1+
348.73050	146	
348.78026	306	1+
348.85387	130	
349.75849	236	
350.75894	252	1+
352.74733	152	1+
353.85053	394	
354.87309	112	
355.89101	190	
356.81781	152	
356.84171	116	
357.84520	136	
359.87028	148	
360.76004	198	
363.86987	172	
365.76259	112	
365.78492	338	1+
366.18062	224	1+
366.84150	196	
367.71583	314	
367.76724	372	
367.84348	166	
368.70657	276	1+
368.75743	178	
368.80672	112	
369.83602	144	
370.83628	116	
370.90655	154	1+
371.78567	192	1+
372.82326	154	
373.71836	154	
374.82122	190	
375.82109	112	
375.85756	110	
379.72320	118	
381.72622	136	
381.83769	278	
382.80963	176	1+
382.85935	112	
384.85027	496	1+
385.74680	126	
385.77444	128	
387.80691	110	
387.84993	118	
388.19251	356	1+
389.79227	144	
389.89598	134	
390.84017	564	1+
391.79429	128	
392.82511	400	
392.86713	112	
394.77729	208	1+
394.82673	246	1+
395.11617	170	1+
396.78059	226	1+
398.72921	368	1+
400.72649	308	1+
401.87530	120	
402.86455	244	
403.71125	112	
403.80562	110	
403.86749	242	
404.74817	408	1+
405.77795	132	
405.85267	114	
405.87358	166	
406.82115	124	
407.73724	192	
407.86653	1418	1+
408.17132	132	
408.73405	126	
408.75884	214	
408.79146	124	
408.84864	736	1+
409.72309	288	
409.81085	120	
410.71625	128	
410.74279	122	
410.83511	664	1+
410.86015	148	
411.13705	144	1+
411.81317	112	
412.78674	148	
413.74677	164	
413.88100	124	
415.87177	152	
421.73179	242	1+
421.77589	272	1+
421.88761	120	
423.77359	176	
423.87312	130	
424.76887	196	
424.79666	146	
425.75430	528	
425.86968	150	
426.75410	434	
426.86148	546	1+
427.73441	528	
427.81481	196	1+
428.73441	334	
428.84846	574	1+
428.88289	148	
429.70100	230	1+
429.73688	248	
430.74424	142	
431.74938	126	
431.86898	336	1+
432.69790	176	
439.90036	112	
443.75418	150	
444.73362	122	
444.76844	200	
444.79545	110	
444.87183	1132	1+
444.90216	134	
445.71498	136	
445.74653	530	1+
446.79530	274	1+
446.88036	144	
447.71057	412	1+
447.73801	172	
448.75942	192	
449.87591	550	1+
450.70395	264	
450.74858	162	
450.77719	124	
457.90883	170	1+
462.87987	480	1+
463.87948	268	1+
465.72311	476	1+
467.70245	124	
467.88969	162	
470.72351	132	
472.87427	110	
485.89824	274	
487.80460	116	
487.90890	140	
492.81937	130	
508.90657	108	
509.85949	124	
END IONS

###FS:    #m/z: 322.92991 #charge 1+
###MS: 154
###MSMS: 155
BEGIN IONS
TITLE=Cmpd 115, +MS2(322.9299), 28.0-35.0eV, 3.3min #155
RTINSECONDS=200.173
SCANS=154-155
PEPMASS=322.92991	2770514
CHARGE=1+
100.39793	72	
185.86210	72	
189.04790	72	
194.87971	82	
195.92024	68	
196.01807	76	
198.84426	98	
199.86530	72	
201.04609	114	
202.41499	66	
206.97537	94	
207.00176	88	
207.04622	66	
208.83249	68	
209.02620	64	
209.91652	62	
211.20831	102	
212.89259	74	
214.88925	104	
218.84774	62	
220.02838	68	
222.95564	358	1+
223.80206	70	
223.99482	70	
224.93524	84	
227.90465	70	
228.85072	92	
229.83716	94	
229.91076	192	1+
230.88567	68	
232.85440	70	
234.02876	78	
234.43479	98	
235.89038	58	
236.01104	102	
236.90060	60	
237.01268	122	
237.05342	70	
237.91252	80	
238.88649	114	
238.93732	176	
239.07694	104	
239.78580	128	
240.02898	80	
240.82063	394	1+
240.93987	2598	
241.04040	60	
241.88955	74	
241.93914	7176	1+
241.97910	64	
242.82157	108	
242.94159	5174	1+
243.81837	506	1+
244.89567	86	
244.93945	1226	1+
245.01250	82	
245.48163	96	
245.85137	64	
245.89139	68	
246.56388	74	
246.84938	58	
246.97719	152	
248.83304	72	
248.85467	82	
248.91813	58	
249.91460	82	
250.91348	68	
251.84391	94	
251.86934	56	
251.92021	60	
252.87795	74	
253.01505	70	
254.79498	58	
254.83830	60	
254.86670	122	
254.89932	70	
256.84744	64	
256.89434	162	
257.80083	78	
257.90159	72	
258.44008	108	
258.81396	72	
258.83107	288	1+
258.92204	88	
259.02004	80	
259.34500	58	
259.89712	98	
260.83091	284	
261.82983	282	
262.47466	68	
262.83861	330	1+
263.35485	102	
263.39879	88	
264.00488	78	
264.15435	86	
264.85772	226	1+
264.98745	70	
265.06236	138	
265.08943	72	
265.64354	102	
267.41769	96	
268.13494	76	
268.47670	74	
268.84521	62	
269.91929	86	
270.48432	78	
272.01932	68	
272.84326	60	
272.85950	98	
272.93337	94	
273.79052	72	
274.85582	78	
274.87660	74	
275.81986	80	
277.84631	66	
277.91995	90	
279.09085	946	1+
279.89713	70	
280.83138	154	
280.86764	80	
281.99824	62	
283.10270	68	
283.85298	68	
284.06298	68	
284.29256	202	
284.78675	70	
285.90471	66	
286.81705	78	
286.91950	88	
287.78694	72	
287.91402	78	
289.88660	78	
290.86061	102	
291.79480	74	
292.81453	66	
292.83960	94	
295.08811	68	
297.80256	68	
298.82723	66	
299.11373	82	
304.73597	72	
305.79351	72	
305.81066	86	
306.87833	274	1+
307.79501	256	1+
309.00113	58	
311.86295	112	
312.75962	62	
312.86923	148	
317.87038	62	
317.89673	66	
318.07628	62	
318.83006	58	
318.92208	80	
320.14505	60	
321.15827	68	
322.80872	70	
323.07575	62	
324.20454	96	
324.26424	94	
325.80740	68	
325.88478	74	
325.97114	96	
END IONS

###FS:    #m/z: 507.84538 #charge 1+
###MS: 154
###MSMS: 156
BEGIN IONS
TITLE=Cmpd 116, +MS2(507.8454), 28.2-35.2eV, 3.4min #156
RTINSECONDS=200.945
SCANS=154,156
PEPMASS=507.84538	102668
CHARGE=1+
119.89793	108	
196.01643	318	1+
209.94235	272	
213.88928	224	1+
221.40924	188	
223.97444	630	1+
240.08237	118	
241.85821	106	
246.07240	104	
246.47543	118	
252.38322	192	
257.07194	106	
258.92217	140	
266.09374	110	
266.16650	268	1+
266.85914	162	
270.92603	198	1+
272.78764	126	
272.85293	342	1+
272.88947	122	
280.78891	132	
281.39850	110	
287.79892	108	
287.85278	580	1+
288.87405	290	1+
289.87939	182	1+
290.86364	184	
292.87364	106	
293.87347	420	
294.87540	188	
294.92980	142	
297.90256	108	
299.80376	154	
300.85938	246	
302.79434	168	1+
302.86676	364	1+
303.87120	308	1+
304.89097	110	
305.86162	816	1+
306.88544	128	
307.13678	1022	1+
307.89062	192	
308.14122	886	1+
308.87298	770	1+
310.15674	368	1+
311.88525	1370	1+
314.85272	126	
314.86816	116	
315.86801	398	1+
316.81588	178	
320.86149	144	
321.87921	136	
323.87277	208	
324.81874	106	
324.86381	322	1+
324.90276	114	
325.90147	166	
326.32609	106	
326.88093	2166	1+
327.80879	424	1+
328.82675	130	
328.85021	120	
328.89610	222	1+
329.39438	166	
330.75131	194	1+
332.80620	206	1+
332.87822	218	
333.75722	122	
333.87294	128	
335.76983	162	
336.88671	142	
337.80141	346	1+
339.86475	138	
339.88434	116	
340.90718	284	1+
345.77717	126	
346.87469	224	1+
347.77656	892	1+
348.84807	178	
349.75586	138	
350.76546	360	1+
350.79913	132	
350.88648	142	
352.84108	260	1+
353.87042	116	
360.75448	370	1+
361.86746	170	1+
364.90712	104	
366.73837	142	
366.78069	126	
366.83757	488	1+
367.70839	522	1+
367.76498	618	1+
367.83992	422	1+
368.72973	146	1+
368.89117	178	
369.79639	108	
369.85320	206	1+
370.80274	164	
370.83574	164	
371.79428	128	
371.80935	126	
372.79143	142	
373.80884	112	
373.83372	124	
374.79439	126	
375.73143	272	1+
380.71683	456	1+
383.79703	122	
384.85097	370	
385.77745	112	
385.85525	246	
386.74967	120	
386.80617	152	
387.73174	240	1+
387.84584	220	
388.80380	150	
388.88256	114	
388.91124	186	1+
389.19485	356	1+
389.46598	104	
389.70974	130	
389.81324	126	
389.84088	422	1+
390.72379	122	
390.74410	116	
390.78529	256	1+
390.84162	308	1+
390.86139	176	
391.75028	194	
392.82590	552	1+
392.88544	128	
392.91104	132	
393.84481	254	1+
394.78267	122	
394.79477	128	
396.10397	108	
398.72568	658	1+
398.86608	112	
399.80636	184	1+
399.85068	520	
400.77461	110	
402.74130	124	
402.75640	142	
402.78738	254	1+
402.81951	146	
403.78804	166	1+
403.82302	112	
403.87452	292	
404.87260	184	
405.76275	246	
405.79052	128	
405.80653	132	
405.87150	148	
407.73878	324	
407.78586	106	
407.86928	394	
408.74123	318	
408.77328	256	1+
408.85316	474	
409.72302	548	1+
409.75745	154	
409.85778	564	1+
410.83926	670	1+
411.89382	146	
412.72977	118	
413.07456	150	
415.18123	106	
416.42806	106	
416.80299	178	1+
417.18802	128	
417.71319	110	
417.85738	112	
419.80585	150	
421.88766	154	
422.86621	302	1+
423.74091	252	1+
423.77489	474	1+
423.88247	110	
424.82528	106	
425.67265	130	
425.75650	536	
426.75842	372	
426.82329	128	
426.85938	696	1+
427.73094	1270	1+
428.75412	182	
428.84694	670	1+
429.71007	170	
430.75063	294	1+
430.90019	146	1+
431.73618	128	
431.86672	300	1+
433.85560	206	
436.72870	168	1+
439.88858	136	
440.90945	154	
442.80135	124	
443.76663	132	
444.78882	126	
444.87304	928	1+
445.74363	256	
445.80478	174	1+
446.73860	108	
446.78754	188	
447.71027	476	1+
447.79087	112	
447.84975	104	
448.74969	268	1+
449.69602	372	1+
449.77364	136	
449.87520	284	1+
450.75332	272	
451.75199	136	
452.75530	218	1+
457.90836	202	1+
462.88043	326	1+
467.89136	478	1+
468.70475	144	
468.75739	112	
469.89403	166	
477.20912	114	
479.77833	122	
480.91827	148	
485.89943	184	
486.84449	106	
486.90098	132	
499.73357	132	
END IONS

###FS:    #m/z: 336.94552 #charge 1+
###MS: 154
###MSMS: 157
BEGIN IONS
TITLE=Cmpd 117, +MS2(336.9455), 28.0-35.0eV, 3.4min #157
RTINSECONDS=201.717
SCANS=154,157
PEPMASS=336.94552	65102
CHARGE=1+
93.79489	100	
116.58018	76	
176.85390	90	
196.96785	74	
197.44901	92	
205.63498	76	
206.95069	84	
210.88260	216	
211.94437	2150	
212.04959	76	
212.87780	1190	1+
213.89728	72	
213.93920	1736	1+
214.86986	72	
215.85928	76	
215.88484	140	
220.89272	78	
222.40797	76	
222.64450	100	
223.94524	72	
223.95997	78	
225.01992	86	
225.83825	90	
228.84474	106	
229.95469	2412	1+
230.88883	1594	1+
231.14099	72	
231.94972	1014	1+
232.82938	70	
233.82671	128	
233.94568	150	
234.83182	88	
235.82642	70	
235.85066	114	
237.88797	76	
238.85185	164	
238.89263	144	
239.85412	96	
240.83271	194	
240.96222	104	
241.84871	84	
241.88557	74	
244.92761	90	
244.95481	120	
244.97954	82	
246.85321	78	
246.92011	72	
246.97454	158	
247.96600	976	1+
248.66815	86	
248.89949	832	1+
249.09421	88	
249.82879	228	
249.96273	142	
249.99113	90	
250.03362	76	
250.82702	340	1+
250.94899	386	
251.90638	96	
251.96319	98	
252.00199	80	
252.86219	92	
252.95180	162	
252.96964	1476	
253.90967	202	
254.96651	458	1+
255.04719	86	
255.06957	78	
255.10495	72	
255.84839	200	1+
255.90544	82	
256.91469	186	
257.29767	70	
258.84735	242	
258.90402	94	
259.10400	76	
259.81610	186	1+
259.85199	208	
259.97214	76	
260.85538	142	
261.07807	76	
261.85853	126	
262.83537	192	
262.89068	128	
262.95055	82	
263.01638	84	
263.06014	86	
263.92505	90	
266.84630	72	
267.83796	190	
267.85378	198	
268.04215	102	
268.41077	70	
268.83827	818	1+
270.80923	70	
270.97830	108	
271.84726	210	
272.85241	92	
273.37591	82	
273.85942	88	
274.88039	98	
275.86990	116	
276.02998	78	
276.85802	1072	1+
276.87568	142	
278.83586	460	1+
279.83746	314	1+
279.85658	106	
279.90304	80	
280.80563	84	
281.79228	70	
281.92848	72	
282.86946	124	
284.90914	82	
285.84856	332	
285.86758	80	
286.84874	1128	1+
286.92664	116	
290.85610	228	1+
290.86843	220	1+
291.09174	74	
292.12365	76	
293.10725	144	
294.86877	130	
295.90486	72	
296.90274	90	
296.93218	70	
296.97395	196	1+
297.90860	84	
298.87191	80	
299.01376	72	
299.08376	78	
299.14555	110	
299.87162	336	1+
299.93171	74	
302.86510	78	
302.88649	134	
303.89587	78	
304.95267	70	
305.86353	82	
307.88831	122	
308.84781	78	
309.86602	124	
309.91694	76	
311.71799	78	
311.83518	78	
312.87282	128	
316.81824	72	
318.18603	94	
318.76856	72	
318.93346	80	
320.16467	86	
323.79591	88	
324.52511	76	
324.89058	120	
326.01786	76	
329.12702	80	
329.86493	80	
330.15924	76	
330.81556	74	
334.17886	90	
334.82518	72	
334.88149	74	
335.83933	82	
335.88659	86	
336.01718	76	
338.29003	98	
338.33051	80	
338.83327	82	
338.87071	94	
END IONS

###FS:    #m/z: 322.92991 #charge 1+
###MS: 158
###MSMS: 159
BEGIN IONS
TITLE=Cmpd 118, +MS2(322.9299), 28.0-35.0eV, 3.4min #159
RTINSECONDS=205.376
SCANS=158-159
PEPMASS=322.92991	2802340
CHARGE=1+
188.91278	68	
190.88061	72	
190.93332	74	
194.01862	92	
197.95839	66	
199.98657	68	
200.83690	134	
205.97048	118	
207.97664	90	
210.88890	66	
215.96939	66	
218.85180	72	
221.07512	72	
223.96079	138	
226.89513	86	
227.95426	102	
228.00263	66	
228.22665	70	
228.85243	68	
228.88396	68	
229.90154	82	
230.86216	122	
231.95776	72	
232.91806	84	
233.40168	78	
235.08187	90	
236.05628	72	
236.85508	76	
236.94567	74	
237.42994	66	
238.96701	72	
239.07865	74	
239.10923	78	
239.43005	74	
239.88483	70	
239.92839	72	
239.95294	80	
240.08767	78	
240.82047	170	
240.94063	2566	
241.94224	1768	
242.81847	134	
242.93950	7184	1+
243.01096	76	
243.78346	66	
243.84897	70	
244.82415	108	
244.83946	68	
244.88816	78	
244.96761	70	
246.84699	88	
246.86285	138	
246.94107	152	1+
246.97675	68	
247.08091	88	
247.44953	108	
247.97819	130	
248.47083	80	
248.85864	112	
250.91361	74	
251.18586	72	
252.02735	152	
252.07407	84	
252.14440	74	
252.84850	70	
253.07317	72	
253.98631	98	
255.81533	76	
256.86542	70	
256.89471	74	
258.83595	214	
258.88859	88	
258.90230	96	
258.94564	74	
258.98326	86	
259.83545	98	
259.94033	88	
260.33466	72	
260.82767	230	
260.91763	94	
261.82878	566	1+
262.01937	88	
262.15053	70	
262.96710	156	
263.04791	82	
263.97880	110	
264.87038	108	
264.98170	66	
265.80367	80	
265.88105	112	
266.14223	66	
266.87160	68	
268.63384	120	
268.84697	86	
268.93166	92	
269.87658	82	
270.85194	100	
271.59028	66	
271.79681	72	
271.84724	76	
272.79942	186	1+
272.83830	72	
273.08184	108	
273.90797	78	
276.09728	66	
278.84364	132	
279.05737	76	
279.09157	836	1+
279.87050	74	
281.05697	70	
282.34505	96	
282.88566	76	
282.91679	66	
283.07570	88	
284.13859	76	
284.29260	244	
284.87805	66	
285.29738	106	
285.79280	120	
287.89312	66	
287.91432	80	
288.10980	92	
289.80785	74	
291.00381	72	
291.19669	86	
292.86083	70	
293.82164	76	
293.87334	94	
297.90022	70	
298.06110	92	
300.82779	72	
302.23713	68	
303.14537	66	
304.05648	88	
304.38012	90	
306.87871	68	
307.89057	76	
308.79841	136	
310.80946	68	
311.13956	74	
312.88121	86	
313.12707	72	
313.87027	80	
314.16841	68	
314.86703	142	
315.99038	90	
316.87732	70	
318.17920	80	
323.78928	66	
324.89830	92	
324.99698	66	
325.31971	68	
325.72090	68	
325.90078	148	
326.99201	82	
END IONS

###FS:    #m/z: 336.94552 #charge 1+
###MS: 158
###MSMS: 160
BEGIN IONS
TITLE=Cmpd 119, +MS2(336.9455), 28.0-35.0eV, 3.5min #160
RTINSECONDS=206.149
SCANS=158,160
PEPMASS=336.94552	66322
CHARGE=1+
191.26083	66	
192.91867	68	
193.04297	72	
199.95057	68	
200.83879	70	
202.41293	84	
204.88545	70	
205.95184	100	
206.97692	76	
207.05295	72	
208.06137	78	
210.88195	68	
211.94359	2264	1+
212.00858	100	
212.88024	890	1+
213.93893	998	1+
215.85748	74	
215.89005	152	
215.93795	220	
218.83970	122	
219.83894	68	
222.97040	98	
224.84481	84	
225.58039	104	
226.89709	74	
226.94683	82	
228.89429	132	
229.95401	2488	
230.21299	94	
230.88807	1278	1+
231.95029	1206	
233.05658	76	
233.82060	206	1+
233.86322	68	
233.94999	114	
234.94126	72	
235.94458	128	
236.90603	98	
238.85863	82	
239.64105	86	
239.89773	76	
239.92448	92	
240.83488	148	
240.86483	72	
241.13016	82	
241.83902	560	1+
241.98477	82	
246.39411	108	
247.96613	460	1+
248.89946	588	1+
249.04773	78	
249.82914	68	
249.96089	432	
250.12277	130	1+
250.83708	196	
250.85124	72	
250.95209	144	
250.98008	82	
251.00414	80	
251.83589	300	1+
251.87552	118	
252.97017	1184	1+
253.90527	436	
254.85872	134	
254.92101	68	
254.96629	450	1+
255.53447	106	
256.26131	68	
256.84761	94	
256.96781	74	
257.83241	80	
257.96264	74	
258.84866	524	1+
259.85293	294	1+
260.82235	92	
260.93754	84	
261.83505	102	
261.85634	84	
263.46488	70	
264.11447	72	
264.86462	70	
265.02152	68	
265.08927	124	
267.85864	78	
267.87646	82	
268.83999	458	
269.84104	220	
270.53891	90	
270.83198	74	
270.86624	72	
270.98236	296	
271.06228	76	
271.84850	96	
271.91557	166	
272.97870	122	
273.84117	78	
274.86858	152	
274.89069	92	
275.81780	80	
275.84640	74	
275.89941	78	
276.41550	72	
276.86144	316	
276.93009	76	
277.00990	78	
277.84022	234	
277.86288	298	
278.14554	74	
278.83555	424	
279.83068	284	
281.86236	72	
281.94449	68	
282.05088	146	
282.14475	92	
282.87354	76	
283.78083	84	
283.85332	88	
284.36628	90	
285.01691	104	
285.84998	216	
285.86974	92	
286.14583	72	
286.40988	90	
286.84986	1080	1+
287.87191	72	
288.83970	98	
289.07811	76	
290.88030	70	
291.50672	70	
291.80045	88	
293.10681	108	
293.85905	300	1+
294.35245	104	
296.80141	70	
297.90289	72	
298.30738	132	
298.89275	68	
299.79359	76	
299.82983	72	
299.87368	130	
300.78342	72	
301.86142	86	
302.79658	106	
302.85231	70	
303.88647	218	1+
303.93004	88	
303.97742	74	
304.86623	284	1+
307.89473	124	
309.88220	68	
310.87838	118	
311.88325	68	
317.76966	84	
318.14001	72	
318.96834	70	
320.88356	86	
321.62527	72	
322.07007	72	
323.87983	70	
326.87423	124	
328.15644	74	
331.39856	92	
332.78615	76	
335.04799	80	
336.96799	78	
337.94439	68	
339.73028	66	
341.86528	124	
END IONS

###FS:    #m/z: 359.96130 #charge 1+
###MS: 158
###MSMS: 161
BEGIN IONS
TITLE=Cmpd 120, +MS2(359.9613), 28.0-35.0eV, 3.5min #161
RTINSECONDS=206.921
SCANS=158,161
PEPMASS=359.96130	51480
CHARGE=1+
200.00953	72	
207.95167	272	1+
208.88928	118	
209.09904	88	
209.94174	602	1+
211.02100	72	
211.89078	102	
214.89316	94	
220.95925	78	
222.89729	110	
222.95272	626	1+
224.40503	94	
224.89592	70	
224.94643	770	1+
225.58749	80	
226.38135	70	
226.94677	4292	1+
227.92642	152	
228.94277	3830	
229.94417	136	
231.79510	70	
233.94743	138	
233.99498	90	
234.82260	72	
234.94774	130	
235.95600	90	
237.90681	116	
238.03364	70	
238.93538	138	
239.07004	72	
239.11089	90	
240.83581	104	
240.89170	74	
240.94177	546	1+
240.96411	388	1+
241.78848	80	
242.13006	72	
242.95667	302	1+
243.41206	72	
243.89486	80	
244.10211	82	
244.95699	2182	1+
245.93811	90	
246.01287	84	
246.95365	2048	
248.80203	102	
248.84449	78	
249.80648	162	
250.89899	136	
250.94718	100	
251.07025	110	
251.84610	142	
251.93195	82	
252.87582	76	
252.95350	216	
253.80449	76	
253.83225	290	1+
254.39355	76	
254.90583	216	1+
255.87841	72	
258.83270	124	
258.97126	102	
259.97228	92	
260.86179	126	
260.90552	82	
260.96793	244	
261.96861	120	
262.94619	100	
263.94895	80	
264.81563	140	
265.81547	596	1+
265.98258	134	
266.36033	88	
266.81630	382	1+
267.97393	536	1+
268.81297	80	
269.90923	80	
269.96728	416	
270.81562	78	
271.41643	96	
273.90869	214	1+
275.61804	76	
275.97369	456	
276.43808	72	
277.41859	70	
277.81021	182	
278.79938	118	
278.84335	166	
279.14756	86	
279.79485	626	1+
279.83723	82	
280.01615	72	
280.79610	474	1+
280.89682	74	
281.11657	174	
281.84941	136	
281.98409	96	
282.79890	74	
283.87388	92	
283.98544	136	
284.82521	380	1+
286.09806	74	
287.00200	76	
289.02145	108	
290.86446	90	
291.79067	110	
292.21990	80	
292.78951	70	
292.85224	80	
292.87326	82	
293.12126	92	
293.46174	72	
293.95035	94	
294.86077	134	
296.80733	330	1+
297.85261	104	
297.97033	74	
298.80458	1044	1+
300.80903	128	
300.88329	76	
301.33274	114	
301.78431	154	
301.87046	220	1+
302.78164	82	
303.96254	82	
308.35851	80	
308.80264	72	
308.97960	80	
309.75687	82	
309.87610	122	
310.87544	100	
311.13866	84	
312.14123	98	
312.95527	96	
314.77152	74	
316.81685	298	
318.84562	80	
318.93776	242	1+
319.31484	74	
319.88668	92	
320.01973	88	
320.79552	72	
320.81751	74	
321.81664	104	
322.86663	78	
322.92812	98	
323.01573	178	
323.87298	74	
324.81026	206	1+
326.10480	72	
326.90398	118	
333.72282	80	
333.89117	70	
334.75789	82	
335.08376	90	
336.94003	414	
340.78372	70	
340.93794	162	
342.83769	76	
346.12179	94	
346.81457	78	
347.11895	86	
353.59084	78	
353.72232	82	
355.71816	74	
355.82738	70	
357.79547	98	
359.73405	74	
359.77587	76	
360.36322	76	
363.27812	72	
363.33379	86	
364.33860	76	
END IONS

###FS:    #m/z: 322.92980 #charge 1+
###MS: 162
###MSMS: 163
BEGIN IONS
TITLE=Cmpd 121, +MS2(322.9298), 28.0-35.0eV, 3.5min #163
RTINSECONDS=210.582
SCANS=162-163
PEPMASS=322.92980	2700398
CHARGE=1+
47.21784	68	
117.83906	94	
188.91975	62	
190.09107	84	
190.96898	104	
191.93073	92	
192.88961	62	
192.99188	64	
193.89189	78	
195.91587	122	
197.96357	168	
198.02754	68	
199.86184	92	
201.04911	94	
201.32794	68	
201.88396	84	
202.04632	82	
206.97585	130	
211.83706	86	
212.88695	144	
214.08198	80	
215.02455	90	
217.85359	92	
218.84713	140	
219.05514	90	
221.95003	78	
222.06764	66	
222.96120	258	1+
223.90881	60	
227.92483	82	
227.94154	66	
228.84690	84	
229.84375	82	
230.83631	120	
230.89300	86	
231.86977	80	
233.16935	140	
236.83867	168	
237.05720	74	
237.79887	74	
237.90497	74	
238.46030	84	
238.85478	124	
238.94123	148	
238.96075	62	
238.98946	66	
240.03858	74	
240.82391	220	
240.94009	2326	
241.78622	66	
241.84724	262	1+
241.89706	76	
241.94155	2006	
242.82211	132	
242.94101	6060	1+
243.02787	62	
243.09517	104	
243.39671	86	
243.82155	214	
243.88333	76	
244.13662	72	
244.82399	212	
244.85845	184	1+
244.87209	66	
244.93856	1482	1+
245.84308	78	
246.82819	72	
246.97372	110	
247.85125	148	
248.84225	106	
248.85459	126	
249.09445	106	
249.90681	76	
249.96710	150	
250.29145	70	
251.98825	72	
253.39976	78	
253.90998	84	
254.02158	74	
255.17144	70	
255.80352	66	
256.89092	72	
257.37319	82	
258.83286	920	1+
259.12128	76	
260.08319	74	
261.83175	318	
262.35136	82	
262.83306	136	
262.92451	68	
263.82827	90	
263.97697	66	
264.88722	78	
264.93154	86	
265.24768	72	
266.09277	72	
266.81565	68	
266.85547	112	
267.79473	156	1+
267.86770	74	
268.84329	72	
268.89947	84	
268.95599	116	
270.35963	72	
271.05033	72	
271.10487	84	
271.87174	124	
272.15909	72	
273.79221	66	
276.10142	68	
276.83427	62	
276.85783	84	
277.02208	74	
277.80325	72	
277.83003	122	
278.84010	110	
279.08946	1108	1+
279.15689	68	
279.40006	86	
279.90953	94	
280.83252	66	
280.84760	224	1+
281.86643	64	
282.08523	86	
283.07187	84	
284.10066	128	
284.29097	380	
284.85312	66	
285.84987	122	
287.89327	90	
289.88327	120	
291.80203	120	
293.81951	78	
293.96274	90	
294.85176	68	
296.76516	86	
299.78311	72	
301.87864	72	
302.00463	66	
303.82134	98	
303.86375	66	
305.14969	62	
306.03392	78	
306.83778	66	
306.87888	78	
307.80339	66	
307.96590	70	
309.57147	74	
309.88234	100	
310.78036	88	
311.89823	82	
311.92307	134	1+
317.86434	60	
318.08070	72	
318.82126	82	
320.73388	72	
324.74869	68	
325.89815	76	
327.96334	70	
328.29206	74	
END IONS

###FS:    #m/z: 340.94056 #charge 1+
###MS: 162
###MSMS: 164
BEGIN IONS
TITLE=Cmpd 122, +MS2(340.9406), 28.0-35.0eV, 3.5min #164
RTINSECONDS=211.362
SCANS=162,164
PEPMASS=340.94056	975602
CHARGE=1+
186.03954	76	
191.89483	94	
196.88363	188	
201.96780	84	
204.05672	92	
205.92749	92	
213.88046	94	
213.93880	834	1+
214.88284	340	1+
214.89859	78	
217.92618	84	
220.87770	162	
223.83861	74	
223.89404	138	
223.96343	150	
224.83836	116	
224.96035	124	
224.98291	100	
225.96959	80	
228.84614	186	
228.93627	80	
228.94939	76	
230.88927	276	
231.89153	196	
231.95026	540	1+
233.94733	210	
235.86957	78	
235.89214	114	
235.94310	88	
237.41096	114	
238.04339	84	
238.88120	88	
239.39804	86	
239.46835	72	
239.85559	112	
239.92807	76	
239.95874	94	
240.83375	186	
240.85634	84	
241.05555	80	
241.60128	96	
241.84412	610	
241.94292	86	
242.39755	74	
243.82637	88	
243.84234	156	
243.86615	84	
246.39223	80	
246.83788	92	
246.97166	140	
247.80337	78	
248.49376	100	
248.84045	148	
248.85423	84	
248.90148	180	
249.72450	146	
249.96052	500	1+
250.89821	84	
252.84283	78	
252.95435	76	
253.09657	94	
253.92386	102	
254.91114	72	
254.94413	72	
254.96723	620	1+
255.07422	186	
255.43026	92	
255.91067	132	
256.84953	78	
256.89463	74	
256.96930	142	
257.08004	76	
258.80246	78	
258.84514	238	
258.86273	152	
259.73484	102	
259.84876	252	
259.95526	184	
260.83192	140	
260.85397	138	
260.89578	80	
261.85080	72	
261.89826	82	
262.13680	100	
262.52289	82	
262.84380	146	
262.88055	74	
262.92344	134	
262.96212	108	
264.82098	82	
264.86787	184	
264.92358	80	
266.79922	210	1+
266.90974	78	
267.39151	90	
267.83024	250	1+
267.94171	92	
268.84501	80	
269.85556	76	
270.05025	76	
270.82808	134	
271.99922	78	
272.83436	72	
272.87072	82	
272.89913	74	
272.92474	156	
272.96734	78	
273.79238	82	
274.79264	86	
274.86417	94	
274.97196	78	
275.84321	144	
276.37680	82	
276.85959	1006	1+
278.84635	720	1+
278.88717	78	
279.85120	492	1+
279.91227	278	1+
281.55110	76	
281.89169	198	
282.87340	86	
283.99375	72	
284.43244	96	
284.79260	86	
284.85515	76	
284.86994	76	
285.93848	88	
286.89215	74	
289.49982	82	
289.79898	80	
290.77361	98	
290.87172	84	
291.87586	76	
292.43024	104	
292.79758	84	
294.86549	332	1+
296.89069	154	1+
297.85810	74	
297.92126	72	
298.34120	78	
299.85857	102	
300.88619	90	
301.81101	84	
302.80522	74	
302.94571	236	
304.78490	76	
309.98648	72	
312.86323	96	
314.19257	90	
314.77167	76	
314.85784	326	1+
316.88391	86	
319.37448	74	
320.81947	88	
325.89372	98	
327.34066	82	
328.19898	92	
330.81231	172	1+
332.40527	72	
334.88374	72	
337.19545	72	
337.80027	98	
342.90387	186	
345.72902	82	
345.91406	78	
END IONS

###FS:    #m/z: 363.95656 #charge 1+
###MS: 162
###MSMS: 165
BEGIN IONS
TITLE=Cmpd 123, +MS2(363.9566), 28.0-35.0eV, 3.6min #165
RTINSECONDS=212.135
SCANS=162,165
PEPMASS=363.95656	420906
CHARGE=1+
85.85617	84	
104.70901	84	
159.20614	92	
185.87529	92	
187.86459	78	
189.86757	182	
191.85862	204	
192.92534	106	
196.02740	124	
196.88251	136	
200.84030	80	
203.92862	78	
207.87387	218	
208.93902	88	
208.95580	102	
209.87147	126	
209.94317	802	1+
210.88435	272	
212.87691	1256	1+
214.79227	88	
221.85936	74	
222.95010	456	1+
223.90480	106	
223.96372	86	
224.95003	696	
225.97137	130	
226.88406	90	
226.94738	5606	1+
227.49818	116	
227.79114	82	
227.93036	98	
228.85633	86	
228.89300	186	
228.94204	6782	1+
230.88922	2132	
231.79723	76	
231.83066	88	
232.84878	100	
232.88460	426	
234.04955	82	
234.88045	84	
234.94848	92	
236.84756	74	
237.06093	74	
240.35436	100	
240.82022	252	
240.94032	364	
240.96173	398	1+
241.93929	1796	1+
242.00025	98	
242.81575	326	1+
242.90280	88	
242.94165	1098	1+
244.93793	482	1+
244.95692	3198	1+
245.11375	76	
245.79999	316	1+
245.83378	126	
246.83780	80	
246.95220	3560	1+
247.27812	84	
247.90420	80	
248.41412	106	1+
248.80163	696	1+
248.89869	1006	1+
250.89738	144	
250.96920	184	
250.98761	114	
251.05916	126	
253.90624	154	
254.81141	128	
255.23464	112	
255.99603	78	
257.91560	132	
258.83689	146	
258.85604	186	
258.97125	78	
259.15495	88	
260.82982	164	
260.85503	236	1+
260.96770	546	1+
261.82852	898	1+
263.07462	240	1+
264.81941	132	
265.79086	90	
266.81510	340	
266.91544	100	
267.79928	102	
267.81583	226	
267.92152	80	
267.97304	388	1+
268.40164	80	
269.81069	214	
269.83971	326	1+
269.96584	774	1+
270.53906	88	
271.91559	172	
272.87462	78	
274.79100	80	
275.85660	80	
276.86206	124	
276.89591	144	
278.12088	80	
278.84919	104	
278.91586	82	
279.10398	108	
279.37763	74	
279.41037	172	
279.79122	1064	1+
279.90222	122	
280.10702	150	
280.79294	810	1+
281.84560	96	
281.87665	78	
281.98834	84	
282.41085	80	
283.78451	286	1+
283.84673	76	
283.98810	104	
284.78843	248	1+
284.82453	142	
285.82472	168	
285.84396	418	
287.74527	88	
289.08718	128	
289.85905	142	
291.85744	186	1+
294.52308	106	
295.78487	78	
296.80925	88	
296.83071	106	
297.80952	292	
298.80255	1074	1+
300.80106	696	1+
301.85956	456	1+
301.96595	78	
303.80589	132	
303.85657	682	
304.76143	88	
305.85581	74	
305.95011	104	
306.08688	188	1+
307.12843	106	
307.90096	86	
308.13640	82	
312.54036	76	
313.53997	82	
313.93230	80	
314.81407	90	
314.94701	86	
316.81524	174	
318.13548	76	
318.81577	96	
318.93242	112	
320.92402	110	
321.86726	158	
322.92743	140	
324.46100	78	
325.04469	100	
326.81838	82	
326.86660	264	1+
327.04531	86	
327.08090	80	
331.77219	84	
333.76148	84	
336.94399	138	
338.12279	84	
339.80919	76	
339.82738	346	1+
340.93956	160	
341.85862	76	
343.02660	82	
343.80258	90	
344.10310	88	
345.92568	84	
347.07311	94	
347.29051	84	
349.76606	76	
350.67832	86	
351.70941	94	
353.92800	92	
359.75106	82	
363.21446	86	
368.29868	110	
END IONS

###FS:    #m/z: 340.94054 #charge 1+
###MS: 166
###MSMS: 167
BEGIN IONS
TITLE=Cmpd 124, +MS2(340.9405), 28.0-35.0eV, 3.6min #167
RTINSECONDS=215.81
SCANS=166-167
PEPMASS=340.94054	978882
CHARGE=1+
190.93107	118	
191.89307	74	
192.92455	82	
194.99290	106	
195.38057	78	
206.39272	102	
206.98079	88	
210.90125	78	
210.93840	184	
212.87718	120	
213.87658	302	1+
213.94010	452	
214.01559	74	
214.89676	74	
214.93316	260	1+
215.88662	122	
216.88491	84	
217.88293	114	
218.04022	82	
219.02397	90	
221.01300	92	
221.94704	240	1+
223.41444	88	
224.94783	88	
224.97554	76	
226.87486	80	
227.83900	220	1+
228.95178	140	
230.89191	316	1+
230.94487	940	1+
231.94855	814	1+
233.88915	74	
234.03253	86	
234.90270	96	
235.89410	104	
238.82288	72	
238.89651	118	
239.79016	86	
239.84253	84	
239.90127	126	
240.95844	74	
241.84254	238	
241.87624	72	
242.82410	80	
242.84181	196	
242.85510	150	
242.90277	80	
243.83463	130	
244.47262	80	
245.83241	94	
246.94608	72	
246.97195	130	
247.95798	88	
248.90007	252	
248.92199	108	
248.97042	74	
249.90107	126	
249.96157	218	
250.02921	72	
250.13437	72	
251.90071	72	
253.96266	88	
254.84794	106	
254.91254	88	
254.96415	142	
255.39360	82	
255.50542	90	
255.95928	78	
256.84697	110	
256.86474	90	
256.91653	90	
256.96241	208	
257.13917	74	
257.79673	72	
258.84776	148	
258.97526	100	
259.85355	250	
259.90684	72	
259.95536	236	1+
260.33945	192	
260.84071	160	
261.83630	156	
262.83656	230	1+
262.89878	112	
262.92160	222	
262.97591	82	
264.91339	80	
265.35123	88	
265.89743	72	
267.01611	78	
268.83462	218	1+
271.95270	78	
272.38209	102	
272.84571	102	
272.86842	72	
272.91898	186	
272.93421	72	
272.98038	104	
273.79762	114	
274.85579	300	1+
274.87554	150	
274.92521	82	
275.88320	76	
276.14713	100	
276.85614	626	1+
278.84464	636	1+
278.92841	78	
279.95901	72	
280.14166	72	
280.84587	80	
280.93601	162	
281.11233	80	
281.84960	88	
281.89020	174	1+
282.06015	96	
282.15115	78	
282.86614	220	1+
282.87683	82	
283.84060	86	
288.84006	74	
290.89058	78	
293.84922	72	
293.86685	402	1+
294.03430	86	
295.85044	74	
295.91114	74	
296.23479	72	
297.44671	88	
297.76874	72	
298.01249	96	
299.05638	86	
299.24311	82	
301.87347	136	
302.94022	90	
303.90908	72	
304.10377	80	
304.83000	76	
304.86842	86	
309.04202	90	
309.15422	74	
310.87699	176	
311.83509	74	
311.88749	90	
312.80658	220	1+
313.89368	76	
317.61653	76	
320.76884	78	
321.12349	72	
321.80799	76	
321.92251	82	
323.01406	76	
323.88157	144	
324.09394	76	
326.03771	86	
327.93405	74	
329.18932	90	
330.82214	74	
331.13073	72	
331.70743	84	
335.78549	102	
338.19753	72	
338.76688	72	
339.59199	82	
340.37772	88	
340.76973	72	
340.95354	102	
343.90263	84	
END IONS

###FS:    #m/z: 363.95666 #charge 1+
###MS: 166
###MSMS: 168
BEGIN IONS
TITLE=Cmpd 125, +MS2(363.9567), 28.0-35.0eV, 3.6min #168
RTINSECONDS=216.582
SCANS=166,168
PEPMASS=363.95666	436570
CHARGE=1+
48.27530	102	
60.30863	86	
111.39421	80	
184.84048	76	
189.86190	488	1+
191.85864	196	
196.88692	78	
207.40323	94	
207.87300	272	1+
207.95334	84	
208.89256	94	
209.11131	88	
209.92357	86	
209.94466	810	
210.88403	316	1+
212.87809	1828	1+
213.98870	92	
218.66264	110	
222.89909	84	
222.95159	388	1+
223.88831	72	
224.81369	76	
224.94838	764	1+
225.87716	92	
225.96996	124	
226.07633	78	
226.88460	120	
226.94660	5726	1+
227.43218	72	
227.88042	72	
227.93019	250	
228.57182	110	
228.89276	262	1+
228.94225	7230	1+
230.88996	2418	1+
231.46396	72	
232.88583	164	
233.10500	106	
233.40921	76	
234.88943	138	
235.88270	80	
237.05281	122	
237.09752	72	
237.94858	94	
238.15182	74	
238.84094	128	
239.96017	436	1+
240.83147	168	1+
240.93963	872	1+
241.09253	108	
242.90055	72	
242.94106	1182	1+
243.82160	206	
244.82364	140	
244.85491	78	
244.95644	3112	1+
245.94107	132	
246.02843	156	1+
246.95202	4076	1+
247.80716	86	
248.80181	252	1+
248.84826	100	
248.90001	710	1+
248.97987	78	
249.96473	246	1+
250.11263	88	
251.43676	74	
253.02619	72	
253.90797	186	
254.86569	72	
254.90106	78	
255.78193	86	
256.83954	82	
257.85410	88	
258.83066	196	1+
260.97123	210	
261.83165	370	
261.88412	180	1+
262.82904	202	
263.10557	92	
263.83767	108	
264.82165	184	
265.08448	316	
265.98162	72	
266.00183	80	
266.78332	82	
266.81272	586	1+
266.84598	116	
266.87552	84	
267.78916	74	
267.97647	480	1+
268.80893	118	
268.93716	108	
269.42734	72	
269.96576	456	1+
270.04636	80	
270.16139	100	
270.53290	74	
270.90606	246	1+
271.86801	96	
273.84638	94	
276.81004	120	
278.09965	306	1+
278.84380	292	
280.78941	1050	1+
280.84058	80	
281.55346	72	
281.85009	424	1+
282.86793	118	
282.91463	72	
283.94018	72	
285.82428	170	
285.84680	182	
286.09377	80	
286.85912	80	
286.92742	92	
287.07910	72	
287.90285	150	
288.78875	106	
289.87513	132	
292.81270	74	
294.43454	92	
294.88783	80	
296.37212	96	
296.80788	284	
296.85200	76	
297.81007	250	
298.80505	624	1+
299.13298	74	
299.54718	88	
300.79804	400	1+
300.90870	98	
301.01512	92	
301.80089	270	1+
301.86617	254	
301.96206	76	
303.04247	82	
303.80870	98	
303.85721	718	
303.94526	78	
304.36919	80	
304.39076	96	
304.81479	74	
304.84273	78	
306.35859	84	
306.87961	98	
307.88098	208	
311.99570	86	
313.35737	102	
315.81663	104	
316.81351	252	
317.45013	100	
318.81687	114	
319.82320	122	
320.80404	84	
321.81577	160	1+
322.87686	234	1+
322.92874	182	
324.23771	72	
326.87081	228	1+
329.86728	174	
329.92512	86	
331.86850	76	
331.89504	72	
333.60633	92	
334.78512	74	
336.77375	86	
337.93652	78	
339.04448	72	
339.80504	72	
339.85688	80	
339.88848	82	
340.94046	432	1+
343.08104	78	
343.40672	76	
344.52247	72	
345.86830	80	
348.88260	104	
358.39593	80	
359.72126	108	
360.06903	78	
362.13895	72	
362.16689	78	
363.28016	78	
366.73109	90	
368.82937	118	
END IONS

###FS:    #m/z: 507.84534 #charge 1+
###MS: 166
###MSMS: 169
BEGIN IONS
TITLE=Cmpd 126, +MS2(507.8453), 28.2-35.2eV, 3.7min #169
RTINSECONDS=217.355
SCANS=166,169
PEPMASS=507.84534	103278
CHARGE=1+
224.97706	330	
232.89512	366	1+
250.97077	128	
252.08137	138	
255.07524	128	
255.40709	108	
257.86608	120	
258.80632	160	
261.93385	108	
267.85445	144	
269.92796	114	
270.80817	182	
270.86034	140	
273.85503	260	1+
278.83033	144	
278.86110	114	
282.86395	330	1+
287.85575	384	1+
288.89629	214	1+
[truncated: 2,081,335 more chars]
