# Supplementary material for: High-Throughput Venomics
Source: J Proteome Res. 2023 Apr 3;22(6):1734–46. doi: 10.1021/acs.jproteome.2c00780 (PMC10243144; doi:10.1021/acs.jproteome.2c00780)
Supplement: Supplementary file 9 — pr2c00780_si_009.zip [file pr2c00780_si_009.zip › Manual files/Calloselasma rhodostoma MGF/210702_Calloselasma_halfplate000051_5.1.201.mgf]

###	D:\Data\Julien\210702_Cr_half_TFA\210702_Calloselasma_halfplate000051.d\ProteinAnalysisResults.mgf
###	D:\Data\Julien\210702_Cr_half_TFA\210702_Calloselasma_halfplate000051.d\analysis.baf
###	210702_Calloselasma_halfplate000051.d
###	Instrument: maXis HD
###	Manufacturer: Bruker
###    PeakWidth 0.30, MiniumIntensity 10, S/N 1Apply threshold 0, Threshold 10
###    Retain Residuals no, Create neutrally no,
###    FullScan Parameters: AdductIon (+)+H (-)-H, LowMass 0, HighMass 8000, MaxCharge charge decon 4, MinPeaks 3
###    Perf. isotope decon yes, Max Charge Istopic decon 6, MW agreement 0.00, Abund. cutoff 2.00, Envelope cutoff 75.00
###    MaxRes   Parameters: AdductIon (+)+H (-)-H, LowMass 0, HighMass 8000 
###    Perf. isotope decon yes, Max Charge Istopic decon 6, Abund. cutoff 2.00
###    MSn      Parameters: AdductIon (+)+H (-)-H, LowMass 0, HighMass 8000 
###    Perf. isotope decon yes, Max Charge Istopic decon 4, Abund. cutoff 0.05
###    Global Charge Limit: no 3, Prefer FullScan Result: yes, Export what: 2 (0=non deconv/1=deconv only/2=mixed), NoMSMSSignals: 150, Intensity threshold: 10, NoMSSignals (deconv): 2, NoMSSignals (non-deconv): 2, NormalizeData: no, SingleCharged: yes
###
COM=210702_Calloselasma_halfplate000051.d
USERNAME=Demo User

###FS:    #m/z: 322.92929 #charge 1+
###MS: 2
###MSMS: 3
BEGIN IONS
TITLE=Cmpd 1, +MS2(322.9293), 28.0-35.0eV, 0.0min #3
RTINSECONDS=1.871
SCANS=2-3
PEPMASS=322.92929	1572732
CHARGE=1+
206.93901	3910	
208.94514	10696	1+
211.94385	22432	
213.93948	19284	
215.93702	3696	
217.94008	6784	
222.95139	31466	1+
224.95016	6930	
226.94623	130498	1+
227.19760	5700	
228.94197	212694	1+
229.45399	2334	
231.95101	16314	1+
233.94783	2620	
234.96982	6152	
234.99804	5192	
235.12801	3038	
235.20311	4272	
238.14756	3850	
238.45408	7576	
239.07843	3208	
239.14593	14040	1+
239.98042	4150	
240.11498	3254	
240.23038	6246	
240.96157	19964	1+
242.96180	4076	
243.22907	5252	
243.88156	2626	
244.95671	86126	1+
245.18312	2972	
245.22332	2488	
245.63200	4052	
245.94135	7298	
246.23953	2338	
246.95182	68084	1+
247.23981	3988	
248.03106	2864	
249.18246	2916	
249.25512	2500	
249.90983	5440	
249.97127	79792	1+
250.94609	38412	1+
250.99628	5758	
251.19734	5920	
252.47031	2534	
252.63727	2404	
252.94634	13952	
252.97076	987128	1+
253.13413	2696	
253.21344	6386	
253.90442	14000	1+
254.94121	170182	1+
254.96604	361252	1+
255.22795	5506	
256.26042	5548	
256.91305	5228	
256.96348	48904	1+
258.88305	2468	
258.90984	2310	
258.96448	17082	1+
260.16046	3638	
261.97804	9098	
262.96825	4294	
263.05476	3814	
263.13066	2216	
263.97726	136984	1+
265.25071	3022	
267.26579	2946	
267.97285	52370	
268.26176	2260	
268.95768	15430	
269.97395	28930	1+
270.95891	3154	
270.98043	19362	1+
272.88138	4934	
272.95137	34482	1+
272.97573	7540	
274.27134	12442	1+
277.21304	2318	
279.09126	5888	
279.22922	7304	1+
280.26115	2282	
281.04790	3050	
281.24460	13740	1+
281.98945	2448	
282.17488	3204	
282.27675	17256	
283.17306	13660	1+
283.20664	2424	
283.26083	15856	1+
283.94644	5856	
283.98648	2886	
284.29225	8430	1+
285.20224	3324	
285.22088	3832	
285.94100	142112	1+
285.98232	28050	1+
287.25020	18628	1+
287.65949	2648	
288.06326	2580	
288.16079	2526	
288.25031	11688	1+
288.28670	2236	
289.21236	2268	
289.23420	2356	
289.65774	3556	
290.16030	5930	1+
290.26616	24330	1+
290.89111	3084	
291.09909	6672	1+
291.19567	4568	
291.97287	9772	1+
292.05871	10010	1+
293.10639	3092	
293.20842	6816	
293.24506	3008	
293.97442	23956	1+
293.99675	55390	1+
294.12648	8016	1+
294.93621	6932	
295.18949	2518	
295.22386	12778	1+
295.26030	2844	
295.96870	6622	
295.99186	21980	1+
296.29179	4166	
297.07939	6566	
297.20289	2444	
297.23952	15242	1+
297.90380	3864	
297.99000	3338	
298.08447	3576	
298.27214	4222	
298.96867	2416	
299.06084	2250	
299.07639	2356	
299.23963	2728	
299.25404	3294	
300.28692	7478	1+
301.21623	2602	
302.17457	13924	1+
302.30235	19784	1+
302.94503	8642	
303.95067	40978	1+
303.99415	15742	1+
304.28262	4592	
304.92313	2838	
305.24427	2278	
305.26714	4484	
306.90395	5012	
307.08200	3216	
307.18599	2450	
307.24568	56618	1+
308.14060	7772	1+
308.21702	3812	
308.87118	6390	1+
309.18964	3102	
309.20213	3644	
309.22028	3168	
309.25670	7826	1+
309.67265	2282	
310.15670	3970	
310.17020	2306	
310.30827	15720	1+
311.05375	3622	
311.16264	4048	
311.21869	9250	1+
311.25626	3516	
311.27351	6306	
311.67115	3064	
311.86903	16542	1+
311.93392	8416	
311.98552	21754	1+
312.17023	11726	1+
312.32325	5736	
312.90015	5048	
312.94701	7192	
313.17257	9010	1+
313.21675	7944	1+
313.23531	6070	1+
313.26659	10018	1+
313.29078	8172	1+
313.86541	6274	
313.92846	184930	1+
314.89271	4558	
316.28140	15362	1+
316.31793	8404	1+
316.88937	2336	
317.21073	2352	
318.29761	25832	1+
318.93399	102052	1+
319.22344	2398	
320.93345	175506	1+
321.23807	2490	
322.19286	3888	
322.27458	8946	1+
322.83935	2260	
322.87703	6378	
322.90938	9812	
322.92915	3506638	1+
323.01601	2470	
323.11693	3628	
323.19435	5450	
323.23778	17634	1+
323.28972	2712	
323.32919	2294	
324.10691	5566	1+
324.20813	3330	
324.32235	7206	1+
324.87672	6590	
325.19763	2680	
325.21455	2404	
325.25315	45608	1+
325.28949	4400	
325.90165	2982	
326.17238	4050	
326.19977	3550	
326.22985	6478	
326.30282	4052	
326.87115	54432	1+
326.96753	13054	1+
327.00532	6246	
327.13571	2984	
327.17723	2570	
327.19952	12030	1+
327.26857	61976	1+
328.31788	8412	1+
END IONS

###FS:    #m/z: 340.93995 #charge 1+
###MS: 2
###MSMS: 4
BEGIN IONS
TITLE=Cmpd 2, +MS2(340.9400), 28.0-35.0eV, 0.1min #4
RTINSECONDS=2.643
SCANS=2,4
PEPMASS=340.93995	805008
CHARGE=1+
192.88572	160	
192.97926	160	
201.03981	220	1+
208.96043	130	
213.93888	2580	1+
215.88580	372	1+
215.93585	624	1+
217.01185	140	
217.93765	120	
226.04795	184	1+
226.87223	118	
226.91933	194	
226.94560	106	
230.88525	236	1+
231.13280	128	1+
231.94970	2332	1+
233.94759	502	1+
235.86477	130	
235.94378	130	
238.04954	116	
238.96536	106	
239.08146	200	
239.89910	128	
240.22954	1098	1+
240.96413	124	
241.12126	112	
241.88721	278	1+
241.99664	114	
242.03548	148	
242.89142	180	1+
243.05152	274	1+
244.03954	154	
244.05544	218	1+
244.09304	262	1+
245.04069	252	1+
246.97588	232	
247.16687	238	1+
247.94542	126	
248.98514	142	
249.04204	210	
249.44261	114	
249.95972	674	
250.09045	218	1+
250.95674	834	1+
251.17668	226	1+
251.90556	116	
251.95734	506	1+
252.13226	358	1+
252.51765	126	
253.03184	144	
253.13437	282	1+
254.27989	234	1+
254.96563	2054	1+
255.03035	122	
255.07365	584	1+
255.12192	188	1+
255.17652	190	
256.96399	324	
258.03722	186	1+
258.95820	208	1+
260.06734	180	1+
260.92613	252	1+
262.06347	112	
262.12834	206	1+
262.95423	164	
263.00491	106	
263.05581	178	
264.00303	108	
264.10282	126	
264.22698	204	1+
265.01769	556	1+
265.11940	110	
266.99637	130	
267.01949	198	
267.13477	110	
267.16913	126	
268.00307	452	1+
268.97489	128	
269.00335	308	1+
269.02744	120	
269.93213	138	1+
270.18898	110	
271.00433	116	
271.07355	274	1+
271.13448	128	
272.07765	220	1+
272.81866	106	
272.93190	170	
272.97520	240	
273.93381	358	1+
274.99668	122	
275.26854	200	1+
275.99513	128	1+
277.12055	126	
277.22052	148	
278.24388	148	
279.07582	126	
280.01443	242	1+
280.23451	116	
280.92956	116	
280.97627	112	
281.01752	206	1+
281.04841	550	1+
282.13749	128	
282.27653	790	1+
283.00857	130	
283.02812	158	
283.07534	128	
283.11067	112	
284.03114	164	
284.29541	306	
284.87424	124	
285.07487	268	1+
286.18694	128	
287.03777	120	
288.06183	608	1+
289.01544	128	
290.01743	250	
290.06133	150	
291.43676	338	1+
292.05518	146	
293.85473	268	1+
295.01099	122	
295.04793	196	1+
295.20626	178	
295.96541	108	
296.07387	112	
296.25681	128	
296.28945	150	
296.32862	380	
297.09372	150	
297.97405	164	
298.02466	132	
298.07861	330	
298.31477	180	
299.05913	432	
299.21016	142	
300.05579	590	1+
300.98345	120	
301.09046	140	
302.15431	114	
302.16880	190	
302.76490	114	
304.20747	138	
304.87941	106	
305.91793	146	
305.93248	164	
306.04139	172	1+
306.28119	192	
306.88105	146	
307.07853	110	
307.14075	124	
307.24292	226	
307.28827	752	1+
307.30405	164	
308.29206	528	1+
308.33056	170	
308.86972	140	
310.87382	116	
310.99742	118	
311.02893	110	
311.74664	116	
312.03155	128	
313.02962	238	
314.03341	134	
314.92438	120	
315.15999	128	
320.09626	158	
320.51479	112	
321.02225	124	
321.08446	122	
321.22198	386	
321.25632	112	
321.90426	192	1+
322.12921	148	
322.30713	134	
323.23782	1304	1+
324.26655	132	
324.32592	108	
324.88736	222	1+
325.25353	314	
325.27659	106	
325.33604	476	1+
326.17302	142	
326.24101	124	
326.30650	180	
326.34048	394	1+
327.12677	168	
328.01637	146	
328.18685	180	
328.26413	108	
328.31693	432	1+
328.88751	130	
329.87251	174	
332.08714	392	1+
337.11770	140	
337.19653	168	
337.35680	138	
338.21916	132	
339.23136	230	
339.33888	114	
340.08643	116	
340.26208	128	
340.39117	948	1+
341.24756	402	1+
341.27638	500	1+
341.36276	138	
342.10467	114	
342.20306	566	1+
342.23324	134	
342.31421	198	
342.37115	128	
342.90821	232	1+
343.18181	294	1+
343.20633	408	1+
343.54788	114	
343.70953	108	
344.25748	110	
345.30011	132	
END IONS

###FS:    #m/z: 363.95599 #charge 1+
###MS: 2
###MSMS: 5
BEGIN IONS
TITLE=Cmpd 3, +MS2(363.9560), 28.0-35.0eV, 0.1min #5
RTINSECONDS=3.4155
SCANS=2,5
PEPMASS=363.95599	430482
CHARGE=1+
189.86363	178	
191.86104	140	
206.95238	110	
209.94234	632	1+
212.87750	730	1+
222.86820	106	
222.95219	1382	1+
224.94878	1558	1+
225.08238	110	
226.94703	3758	1+
226.99747	242	1+
227.05363	154	1+
227.93217	218	
228.89434	294	
228.94159	4354	1+
230.88998	594	
232.88537	118	
236.20020	120	1+
238.06222	204	
239.06496	134	
240.93831	148	
240.96255	576	1+
241.99923	146	
242.95776	504	1+
243.57486	108	
244.03763	442	1+
244.88225	138	
244.95694	1942	1+
244.99596	150	
245.09507	134	
245.12554	128	
245.94042	510	
246.03544	184	
246.40000	186	
246.95245	2332	1+
246.97279	418	1+
248.89928	404	
249.02063	106	
249.03879	226	
249.97269	218	1+
250.94736	120	
251.03296	134	
251.20361	188	
251.94759	146	
251.97395	204	1+
252.91388	108	
252.95818	114	
253.09228	142	
253.51329	156	
254.14229	266	1+
255.09279	302	1+
255.21452	116	
256.05627	148	
256.11415	226	
256.98568	202	1+
257.06080	106	
257.11730	112	
258.07993	154	
258.52119	126	
258.87766	110	
258.91450	294	1+
258.97266	414	1+
259.06288	240	1+
260.06636	192	1+
260.96730	450	1+
261.66381	108	
262.14170	204	1+
262.96371	138	
263.00047	126	
263.88840	126	
263.98043	150	
264.11575	116	
264.96293	146	
265.90950	200	
266.24237	220	1+
266.42632	142	
266.99904	262	1+
267.02653	132	
267.13815	248	1+
267.97151	262	
268.96297	528	1+
269.96931	354	1+
270.10084	206	1+
270.95301	206	1+
271.05130	132	
274.06073	138	
275.42868	106	
277.57156	228	1+
279.10177	130	
279.96839	112	
280.08589	278	1+
280.10395	118	
280.13760	130	
280.26584	204	1+
281.92649	112	
282.43173	106	
283.02972	218	1+
283.84974	124	
283.90288	108	
283.95367	154	
283.98341	234	1+
285.05994	126	
285.94038	140	
286.87298	218	1+
287.06493	110	
288.06793	546	1+
289.86375	156	
289.94773	276	1+
290.85815	118	
290.94655	272	1+
292.05906	350	1+
293.01089	126	
293.14125	114	
293.87778	126	
295.04419	206	1+
295.28112	184	1+
296.01505	202	1+
298.42290	164	
298.58893	108	
299.08558	132	
299.23491	266	1+
299.80127	166	
300.11184	158	
301.86411	118	
301.91359	134	
302.08518	164	
302.14089	260	1+
302.21926	220	1+
302.92298	106	
302.94017	106	
303.12367	176	1+
303.85227	332	
303.96125	138	
303.99026	120	
304.10400	208	1+
305.15980	134	
306.16343	154	1+
306.88016	252	1+
307.28785	462	1+
309.87183	432	1+
310.30681	370	
311.31228	196	
311.86571	122	
312.02551	372	1+
312.89038	118	
314.40369	112	
314.86963	110	
315.04616	316	1+
316.26364	284	1+
316.42734	108	
317.94426	240	1+
317.99233	196	1+
319.03564	126	
319.08440	234	1+
319.12956	162	
320.95939	140	
321.23749	152	
321.81784	124	
321.87006	118	
322.01366	348	1+
322.31154	188	
322.78804	178	
323.23636	580	1+
323.31815	456	1+
323.88695	454	1+
324.88926	362	1+
324.98567	110	
325.02961	106	
325.11714	204	1+
326.05246	136	1+
326.17843	222	1+
326.25434	110	
326.30336	144	
327.10125	150	1+
328.07580	118	
329.02661	196	1+
330.95544	166	1+
331.12642	110	
331.20427	140	
332.09018	668	1+
334.09802	202	1+
336.13039	206	
336.80124	160	
336.94693	290	
337.94176	144	
339.16362	206	1+
339.82336	128	
341.05010	140	
341.08656	116	
341.28022	372	1+
341.36022	190	
341.90654	224	1+
342.20591	244	1+
342.28268	314	1+
345.13582	148	
345.41418	108	
345.93852	140	
346.07417	108	
347.07118	112	
347.14629	104	
348.25521	246	1+
348.32920	180	
349.21762	134	
349.27358	144	
349.31730	258	1+
350.18422	156	
351.33638	372	1+
352.05722	108	
352.10912	146	
352.88191	188	
354.87501	134	
356.84926	138	
357.05163	226	
358.18065	110	
359.18874	202	
359.24491	152	1+
360.11254	160	1+
360.14174	118	
360.33137	378	1+
360.86004	112	
361.05237	132	
361.09187	112	
361.21878	416	1+
362.14903	114	
362.20706	116	
362.30061	164	1+
363.01988	172	1+
363.10654	248	
363.20162	318	1+
364.11063	110	
364.36851	122	
365.13276	126	
365.17026	116	
365.28340	362	1+
365.31236	154	
365.38393	140	
367.14362	168	1+
367.33086	136	
368.26226	118	
368.38507	230	1+
368.42310	1728	1+
369.02684	162	
369.30374	106	
END IONS

###FS:    #m/z: 322.92946 #charge 1+
###MS: 6
###MSMS: 7
BEGIN IONS
TITLE=Cmpd 4, +MS2(322.9295), 28.0-35.0eV, 0.1min #7
RTINSECONDS=7.104
SCANS=6-7
PEPMASS=322.92946	1380492
CHARGE=1+
187.09478	102	
191.05074	100	
191.95377	334	
194.89240	110	
195.11655	134	
197.89122	186	
201.04214	248	
201.12598	150	
205.51529	100	
205.94874	272	
214.06956	96	
215.88908	310	1+
216.43158	102	
217.89039	146	
220.69017	100	
220.86828	122	
221.06721	156	
222.95485	658	1+
222.97127	102	
224.92970	108	
227.02495	230	1+
227.96191	104	
229.97928	154	1+
230.86039	180	
231.07394	96	
231.90511	148	
232.16945	162	
232.89462	554	1+
233.03663	104	
233.05951	254	
233.89905	462	1+
236.01010	120	
236.07997	152	
236.52071	100	
236.90613	104	
238.21331	200	
238.58573	96	
238.87653	310	1+
239.07765	338	1+
240.87150	118	
240.94029	272	
240.96260	334	1+
241.94129	746	1+
242.94251	552	1+
243.88227	98	
244.03702	106	
244.81839	104	
244.88301	124	
244.91008	98	
245.22113	136	
245.44522	106	
245.85402	220	1+
245.94007	166	
246.04097	154	
246.91844	260	1+
246.98019	528	1+
247.88687	96	
247.98335	432	1+
249.04126	176	
250.09745	304	1+
250.21502	124	
250.89442	116	
250.98270	116	
251.44491	110	
252.05680	148	1+
252.13116	108	
252.23904	130	
253.02477	200	1+
253.13310	128	
253.83248	178	
254.90529	108	
255.91585	102	
257.03639	212	1+
259.10898	136	
259.99692	226	1+
260.07914	100	
260.16244	146	
260.88867	256	1+
261.07649	112	
261.09227	108	
262.08030	98	
263.17955	170	
263.21680	122	
263.97807	180	
264.05477	124	
264.07179	132	
265.01666	262	1+
265.05184	190	
265.06871	138	
265.11895	118	
266.24246	136	
266.69961	102	
266.99638	264	
267.05122	368	1+
267.99541	148	
268.95835	104	
269.00286	444	
269.64306	106	
269.93309	156	
269.98613	166	1+
270.12697	214	1+
270.27749	138	
272.85048	122	
272.94719	178	
273.00471	180	1+
275.05435	130	
276.25540	212	1+
276.90029	114	
276.99159	100	
277.07203	184	
277.09408	200	
277.23564	132	
278.01946	136	
278.57379	120	
279.09196	954	1+
279.22801	214	
280.05808	152	
280.14185	1284	1+
280.23315	144	
281.02090	126	
281.04767	232	
281.24296	114	
282.05290	128	
282.08686	118	
282.26611	246	1+
282.88225	172	
282.98813	144	
283.02792	234	1+
283.06904	400	
283.19054	130	
284.08649	104	
284.29301	1268	1+
285.00494	186	
286.82024	136	
286.91705	120	
287.87157	130	
288.06362	124	
288.19937	176	1+
289.00312	96	
289.02138	254	1+
290.14572	96	
292.05751	206	
292.29659	146	
293.06224	384	1+
294.03037	134	
294.15885	142	
294.80727	186	1+
295.09380	102	
296.14380	144	
299.05442	400	1+
299.98776	120	
300.29141	100	
301.01679	174	
301.08369	108	
302.09074	188	1+
303.18726	162	1+
304.26240	148	
305.04701	102	
306.03273	136	
306.17758	106	
306.76421	136	
306.79607	322	1+
307.08259	110	
307.23788	126	
307.28861	496	1+
308.15952	100	
308.29241	428	1+
308.31269	148	
308.81357	98	
308.89569	296	1+
309.25586	200	
310.04374	148	
310.30772	630	
311.02827	280	
312.03438	172	
313.03508	138	
313.87933	144	
314.86871	102	
318.97010	118	
319.11107	228	1+
319.30881	162	
320.21992	170	
321.09572	96	
321.14587	146	
322.04009	284	1+
323.00071	100	
323.23785	5564	1+
324.13585	722	1+
324.20454	1472	1+
324.28741	106	
325.15517	128	
326.12724	216	1+
326.14306	136	
326.37487	134	
327.19433	120	
327.24710	336	
327.26904	100	
327.30754	100	
327.37712	98	
END IONS

###FS:    #m/z: 336.94545 #charge 1+
###MS: 6
###MSMS: 8
BEGIN IONS
TITLE=Cmpd 5, +MS2(336.9455), 28.0-35.0eV, 0.2min #8
RTINSECONDS=7.876
SCANS=6,8
PEPMASS=336.94545	178160
CHARGE=1+
187.00547	90	
190.89453	92	
194.05959	92	
197.04418	92	
200.95878	88	
205.01135	182	1+
207.93317	206	1+
211.94351	9228	
212.11716	102	
212.88217	100	
212.94624	408	
213.23144	98	1+
213.93954	4250	
214.94039	120	
215.88767	322	1+
215.93606	604	1+
216.87632	324	1+
219.91924	96	
222.97254	128	
223.95843	96	
223.97559	222	
224.97286	164	
226.58826	88	
226.87034	196	1+
228.89426	146	
229.95402	9122	1+
230.04855	138	1+
230.89269	282	1+
231.94976	3162	1+
233.04213	134	
233.89521	384	
233.94802	886	1+
235.07922	296	1+
235.55864	92	
235.86327	92	
235.89147	214	
235.94635	282	
236.12639	100	
237.23127	140	
237.91018	90	
238.07571	102	
238.90016	94	
239.10876	224	1+
239.79395	140	1+
239.95044	190	
241.04724	514	1+
241.98700	300	1+
244.03635	206	
246.97321	356	
247.96591	2278	1+
248.03583	1036	1+
248.24639	96	
248.90054	170	
248.98705	156	
249.04056	900	1+
249.96198	1146	1+
250.06850	220	1+
250.08796	108	
250.93104	150	
251.03051	100	
251.09091	106	
251.10898	250	1+
251.95666	220	
251.97559	124	
252.97069	5346	1+
253.03955	130	
253.08741	100	
253.19350	90	
253.99161	114	
254.90354	134	
254.93940	112	
254.96581	2214	1+
255.07118	442	1+
256.26226	138	
256.58428	112	
256.81400	108	
256.96551	308	1+
258.96465	256	1+
259.03086	130	
261.14978	112	
262.10118	200	1+
263.05628	336	1+
263.97624	176	
265.01735	474	1+
265.23755	98	
265.49349	94	
267.00575	102	
268.07063	88	
268.19950	88	
269.06690	98	
270.68669	90	
270.98200	1038	1+
272.08581	150	1+
272.97252	238	1+
274.19513	100	
275.05815	596	1+
276.92617	94	
277.01403	126	
277.96554	150	1+
278.10421	118	
278.13419	280	1+
279.05062	112	
279.22688	138	
280.16773	152	1+
280.26090	88	
280.31225	102	
281.05090	342	
281.14428	240	1+
281.96380	158	1+
282.06018	162	
282.11803	90	
282.27773	198	
282.67943	96	
283.02961	276	1+
284.13379	138	
285.00669	92	
285.09763	110	
286.79675	92	
287.43104	98	
287.97285	136	
288.05832	236	1+
288.14774	94	
289.15155	264	1+
289.88259	94	
290.39278	100	
290.99290	104	
291.07029	222	1+
291.77946	114	
292.93988	298	1+
293.02814	116	
293.06141	116	
293.10683	264	1+
293.16457	200	1+
293.22426	112	
293.99490	130	
294.85889	118	
295.04339	194	
295.06170	148	
295.13603	120	
295.44402	106	
295.92621	116	
295.99113	376	1+
296.06730	130	
296.39111	90	
297.99152	118	
298.08135	164	
298.18047	188	1+
299.02150	98	
299.05625	184	
299.98944	110	
300.04674	126	
300.06107	188	1+
300.51636	122	
300.82581	120	
302.03911	118	
302.10848	114	
302.13707	88	
302.93779	98	
302.97224	124	
303.18784	208	1+
303.88111	90	
305.02767	218	
305.22923	118	
305.28908	134	
306.31067	228	1+
306.79287	108	
307.07646	100	
307.90092	108	
307.99632	100	
308.29344	156	
309.01004	94	
309.43738	94	
310.31069	96	
310.97181	250	1+
311.07934	90	
311.86269	122	
313.02770	180	
315.15606	204	
315.93395	98	
318.25625	90	
319.08442	414	1+
321.21838	122	
321.32479	118	
322.13744	308	1+
322.15417	126	
322.22626	94	
323.23471	656	1+
327.09274	90	
328.91585	94	
329.11748	132	1+
331.25797	94	
331.78140	102	
333.18572	140	
334.27188	94	
334.91075	102	
335.05846	98	
335.24111	136	1+
336.08511	118	
336.21571	90	
336.33775	194	
337.00012	146	
337.25985	214	
338.09579	316	1+
338.28240	144	
338.99693	100	
339.15170	104	
340.18962	96	
340.39298	284	1+
341.24924	254	
342.12940	94	
END IONS

###FS:    #m/z: 359.96124 #charge 1+
###MS: 6
###MSMS: 9
BEGIN IONS
TITLE=Cmpd 6, +MS2(359.9612), 28.0-35.0eV, 0.2min #9
RTINSECONDS=8.649
SCANS=6,9
PEPMASS=359.96124	120440
CHARGE=1+
205.95929	104	
207.94745	110	
208.44977	112	
209.94321	278	1+
213.01656	106	
221.94064	110	
222.95138	1056	1+
224.94767	1374	1+
224.96784	110	
226.94578	2754	1+
227.86660	152	1+
227.92951	208	
228.94264	2850	
229.03478	208	1+
230.96017	92	
231.96970	102	
233.84766	146	
234.05325	98	
235.82471	114	
237.13279	134	
238.21443	280	1+
239.08282	138	
240.94194	170	
240.96173	950	1+
242.10376	102	
242.95842	638	1+
243.04445	106	
244.95657	1624	1+
245.04411	162	
245.09429	102	
245.93765	104	
246.95246	1732	
246.98201	120	
248.02621	132	
248.43785	102	
249.03685	378	1+
250.41992	96	
250.99027	98	
252.23338	124	
254.07868	250	1+
255.24403	124	
255.91779	106	
257.04099	138	
258.56445	134	
258.97742	362	1+
260.96776	446	1+
262.00821	250	1+
262.08744	264	1+
263.05371	570	1+
263.10585	116	
263.17508	106	
263.98242	102	
264.20441	284	1+
265.97508	246	1+
267.05714	152	
267.97012	96	
268.95755	194	
268.98172	134	
269.11694	384	1+
269.96908	180	
270.97149	152	
271.06049	98	
271.97095	138	
272.01066	136	
272.93494	132	
273.06160	130	
275.05595	148	
276.00108	108	
276.06179	116	
279.10046	172	
279.92330	218	1+
280.25987	298	1+
281.00272	106	
281.11792	112	
282.27467	104	
282.91532	172	
283.17686	104	
283.79478	138	1+
283.83772	160	
283.91864	122	
283.98822	110	
286.00429	214	1+
286.07668	122	
287.85721	108	
288.06374	426	1+
289.11544	100	
289.14800	130	
289.54587	112	
292.87663	174	
292.93242	290	1+
293.03733	104	
293.06826	360	1+
293.45563	102	
293.89767	100	
295.01811	114	
296.18940	124	1+
296.32707	204	
296.82201	180	1+
297.05136	292	1+
297.07051	96	
297.14199	226	1+
298.40933	106	
298.58147	98	
299.03619	138	
299.78361	106	
299.89390	124	
300.23399	142	
300.27667	100	
300.79186	100	
300.85581	108	
302.22108	298	
303.81345	136	
303.94572	170	
304.00820	104	
304.16365	112	
304.26256	100	
304.78163	372	1+
304.92128	106	
305.10549	348	1+
305.13059	134	
305.76694	152	
306.30134	226	
306.88222	120	
307.02242	116	
307.08254	162	
307.28853	434	1+
308.29420	294	1+
309.25503	112	
310.00569	96	
310.34470	1076	1+
311.16376	92	
311.31081	100	
311.85953	256	1+
312.02182	136	
312.32623	166	1+
312.90983	108	
315.01787	98	
315.97541	94	
316.05408	106	
316.16539	94	
317.04390	108	
318.04903	164	
318.30218	102	
318.93578	130	
319.08099	148	
319.29456	256	1+
320.08386	102	
321.01082	116	
321.21964	122	
321.61432	110	
322.22222	196	
322.34401	244	1+
323.01520	912	1+
323.06731	96	
323.23694	770	1+
326.01945	216	1+
326.90624	112	
328.18303	100	
329.86960	120	
330.06097	278	1+
330.10823	100	
331.87671	278	1+
332.08996	346	1+
335.91891	198	1+
336.94528	376	1+
337.08950	96	
337.28628	128	
338.33950	140	
339.23360	124	
340.16322	126	
340.23379	216	
340.35386	1488	1+
343.84625	116	1+
344.88490	92	
346.96700	160	1+
347.11698	290	
347.25373	106	
348.12126	188	
349.10797	478	1+
349.41736	102	
350.19527	150	1+
352.72104	116	
352.88248	124	
356.06374	142	
356.29656	166	
356.32767	228	
357.09572	100	
357.14860	98	
357.22125	202	
357.25795	260	1+
358.17694	264	1+
358.19590	164	
358.30223	204	
358.36879	210	
359.20718	188	
359.34840	172	1+
360.10712	98	
361.09639	184	1+
361.19147	336	1+
361.23426	106	
361.91600	146	
362.16291	104	
362.64873	100	
363.26771	132	
363.37386	132	
364.04129	114	
364.24511	154	
365.11990	102	
END IONS

###FS:    #m/z: 322.92960 #charge 1+
###MS: 10
###MSMS: 11
BEGIN IONS
TITLE=Cmpd 7, +MS2(322.9296), 28.0-35.0eV, 0.2min #11
RTINSECONDS=12.338
SCANS=10-11
PEPMASS=322.92960	1470762
CHARGE=1+
184.60558	86	
191.95500	386	
192.98705	104	
197.07680	94	
201.04079	112	
201.05525	96	
201.69041	116	
202.85129	124	
203.04962	100	
215.88653	452	
216.00518	94	
219.17043	86	
220.86697	204	
221.94634	668	1+
222.97193	92	
223.03694	110	
224.21951	98	
224.97880	134	
225.01975	90	
226.92869	242	1+
227.10339	148	
230.82204	92	
230.84639	86	
231.04604	86	
232.83405	106	
232.97128	82	
233.06688	246	1+
233.89715	184	
234.90323	84	
236.19812	106	
237.06117	150	
237.24204	86	
238.21310	102	
238.87288	112	
239.07846	502	1+
239.89773	132	
239.95905	98	
239.97967	84	
240.94099	480	
241.94070	332	
242.04215	196	1+
242.94237	1192	1+
243.88577	162	
244.03541	116	
244.11189	86	
244.93609	486	1+
244.98944	86	
246.62963	104	
247.89635	90	
248.03002	212	
248.85817	168	
248.98444	254	1+
249.04114	172	
249.96923	104	
250.00726	140	
250.89853	132	
251.03030	86	
256.02586	166	
256.80657	84	
257.91329	100	
258.89825	138	
260.15648	100	
260.97504	268	1+
261.89421	96	
262.01758	90	
263.05239	198	
265.05930	200	
265.09852	90	
266.06174	130	
266.97990	146	
266.98646	124	
266.99095	134	
267.04420	84	
267.17297	192	1+
268.00608	178	
269.00298	418	
270.27694	106	
270.85456	88	
270.99371	90	
271.13510	94	
271.79579	116	
271.84536	106	
271.97816	118	
273.00050	166	1+
274.07583	86	
275.01018	192	1+
275.15759	90	
276.42186	90	
278.13118	158	
278.73571	104	
279.09091	1110	1+
279.17260	156	
280.14174	394	1+
280.17872	112	
280.80650	106	
280.84543	122	
281.04614	470	1+
281.19453	86	
282.27546	262	
283.02992	96	
283.07188	96	
283.13190	98	
284.02431	204	1+
284.08154	138	
284.10355	88	
284.29396	1066	1+
285.88716	88	
286.92047	212	
287.14825	90	
287.80694	112	
287.90376	86	
287.99810	86	
288.06137	84	
288.07861	114	
290.06450	128	
290.85542	216	
291.07312	92	
292.06578	240	1+
293.03332	86	
294.84985	84	
294.90673	90	
295.87769	84	
296.80805	98	
299.06182	138	
301.03458	126	
302.13530	142	
302.17216	130	
304.26451	200	
305.00166	84	
306.79644	90	
306.87683	100	
307.07598	106	
307.09639	86	
307.20596	86	
307.28841	528	1+
307.31052	120	
307.88701	88	
308.29155	440	1+
309.14726	108	
310.30753	308	
310.87298	120	
311.03021	136	
311.10518	100	
311.15691	84	
312.02916	234	
312.87320	94	
313.02823	626	
315.03556	130	
315.10281	106	
316.05387	122	
316.99559	82	
317.12254	82	
318.28408	86	
318.29744	112	
319.21083	110	
319.88656	138	
320.08731	178	
320.22021	88	
321.20063	84	
322.20126	116	
323.02284	108	
323.23686	2982	1+
323.31862	86	
324.13772	190	
324.16052	98	
324.20530	612	1+
324.26686	84	
324.31881	300	1+
324.86201	220	1+
324.89474	446	1+
325.14577	128	
325.29547	120	
327.04693	90	
327.25011	408	
327.28036	170	
END IONS

###FS:    #m/z: 336.94556 #charge 1+
###MS: 10
###MSMS: 12
BEGIN IONS
TITLE=Cmpd 8, +MS2(336.9456), 28.0-35.0eV, 0.2min #12
RTINSECONDS=13.1105
SCANS=10,12
PEPMASS=336.94556	167636
CHARGE=1+
132.35255	102	
196.00778	104	
200.95356	94	
202.01327	92	
203.00235	124	
204.00636	150	
206.97308	118	
209.88456	152	
211.94400	8350	1+
212.04792	114	1+
212.88065	578	1+
213.93874	4012	1+
215.88598	594	1+
217.88374	412	
217.93719	106	
219.03211	114	
220.86715	106	
221.98187	92	
223.96129	126	
223.97651	162	
224.95888	108	
224.97509	190	
225.09368	100	
226.89842	132	
228.05834	110	
229.95493	9180	1+
230.88972	758	1+
231.87940	100	
231.95039	3396	1+
232.14603	116	1+
232.84474	126	1+
232.90944	136	
233.04147	302	1+
233.89335	578	1+
233.94970	892	1+
235.11744	220	1+
236.79658	90	
236.98394	90	
240.06159	112	
240.14340	100	
240.82713	212	1+
242.15114	118	
242.88479	232	1+
243.96160	190	1+
244.03609	100	
245.78780	160	1+
246.97230	188	
247.02698	104	
247.04516	170	
247.23826	108	
247.89454	364	1+
247.96498	1250	1+
248.05516	122	
248.12192	104	
248.98554	154	
249.03873	464	
249.13988	110	
249.96079	1106	1+
249.98793	122	
250.01497	114	
250.21411	92	
251.03644	188	
251.06777	266	1+
251.95770	250	
252.91478	98	
252.97092	4992	1+
253.83490	118	
253.88769	168	1+
253.90374	162	
254.09059	148	
254.38625	116	1+
254.90399	220	1+
254.94766	198	
254.96530	2656	1+
255.07449	568	1+
256.84703	326	1+
257.01115	102	
257.12365	100	
257.40317	92	
258.45211	92	
259.89323	90	
260.45363	94	
260.52500	94	
261.00096	218	1+
262.05162	268	1+
262.16098	90	
264.02361	190	1+
264.05922	230	1+
265.01429	112	
266.12127	168	
266.37057	90	
266.98906	362	1+
267.14168	112	
268.83911	126	
269.03261	92	
269.84747	128	
270.40977	118	
270.98001	892	
271.05463	150	1+
271.85344	150	
272.00318	138	1+
272.03588	98	
272.97503	516	1+
274.03127	92	
274.94153	98	
274.97408	118	
276.18928	120	
276.92426	98	
277.07460	316	1+
277.08644	96	
278.02421	90	
278.17495	242	1+
278.99588	92	
279.79634	128	
281.05103	320	1+
283.00574	126	
283.02406	280	1+
284.17962	116	
285.00767	132	
285.84777	122	
286.84941	92	
287.00120	280	1+
287.14716	114	
287.27336	108	
288.06420	274	1+
288.20808	90	
288.56892	90	
289.00704	168	
289.08864	144	
289.14416	118	
290.85904	130	
290.89133	174	
291.11058	98	
292.44140	120	
292.94475	92	
293.03923	110	
293.11153	300	1+
293.86960	242	1+
293.99651	412	1+
295.06851	212	1+
295.92387	96	
295.94082	122	
295.97134	418	1+
296.93561	92	
296.95303	116	
298.08249	158	
298.10329	214	1+
298.16769	92	
299.05637	328	1+
300.07884	134	
300.52044	208	
301.05920	136	
302.06988	168	
302.56860	130	
303.05012	142	
304.20758	128	
304.25779	204	1+
305.93496	144	
305.96011	158	1+
306.07027	108	
306.17589	98	
306.79652	390	1+
307.27861	140	
307.31067	158	
308.29314	136	
309.32310	114	
309.58661	98	
310.18577	114	
310.30899	144	
310.87834	156	
311.03134	316	1+
311.88126	104	
313.17277	96	
313.42253	98	
314.27743	92	
315.15961	172	
318.24689	180	1+
318.59778	100	
319.07986	216	
321.03514	166	
322.13625	194	1+
322.30815	278	1+
322.88632	90	
322.91429	136	
323.23663	520	
324.32657	96	
325.18628	98	
325.89834	156	
327.05081	130	
327.14067	116	
327.80236	150	
328.31249	190	
328.88105	278	1+
329.07032	92	
329.31595	126	
330.99900	196	1+
331.08665	222	1+
331.89406	236	1+
332.89705	184	1+
333.14180	114	
333.28844	176	
334.91406	122	1+
336.21800	192	1+
337.16171	98	
337.19237	166	
337.25046	152	
337.35508	94	
337.39963	90	
338.18886	106	
338.92865	112	
339.04950	94	
339.13266	204	1+
340.16262	96	
340.35113	114	
341.08580	194	1+
341.24795	194	1+
341.31770	118	
342.18882	164	1+
END IONS

###FS:    #m/z: 507.84547 #charge 1+
###MS: 10
###MSMS: 13
BEGIN IONS
TITLE=Cmpd 9, +MS2(507.8455), 28.2-35.2eV, 0.3min #13
RTINSECONDS=13.8825
SCANS=10,13
PEPMASS=507.84547	121000
CHARGE=1+
191.95322	632	
193.95103	174	
196.01365	292	1+
199.88619	290	1+
200.89279	246	1+
217.95482	198	
219.98398	226	
230.84733	370	1+
232.08002	250	1+
232.90278	282	1+
234.06657	246	1+
235.02692	216	1+
237.88884	150	1+
238.08956	202	1+
240.07974	366	1+
241.90150	258	1+
244.14193	228	1+
247.03363	276	1+
248.08871	208	1+
248.16258	200	1+
248.85484	236	
249.88872	252	
252.03959	184	
252.07902	194	
253.05263	180	
254.90252	378	1+
255.94734	212	1+
255.98849	250	1+
256.04722	174	1+
257.88676	216	
258.09964	424	1+
258.90861	394	1+
259.10225	346	1+
260.10990	258	1+
262.10422	166	1+
262.92447	182	
263.87155	272	1+
265.08687	202	
265.95786	190	
266.16460	204	
266.93462	234	1+
266.96765	312	1+
267.13601	174	
267.87778	188	
268.09821	350	1+
269.10514	238	1+
269.11960	204	
269.95663	182	1+
270.85615	186	
271.06716	288	1+
271.11718	226	1+
271.15258	220	1+
271.87188	486	
272.85237	1364	1+
272.92197	340	1+
273.92582	274	1+
275.85031	370	1+
276.05812	164	1+
276.97664	170	
277.88276	168	1+
278.02267	370	1+
279.10000	220	
279.13107	530	1+
280.13145	418	1+
280.22735	212	1+
280.85039	202	1+
280.87510	448	1+
280.95938	244	1+
281.04908	178	
281.36477	198	1+
281.88111	302	1+
281.96137	166	1+
283.11366	244	1+
283.85282	286	1+
283.97742	252	1+
284.87791	300	
285.14933	282	1+
285.79107	266	1+
285.94252	1016	1+
286.06968	218	1+
286.10500	194	1+
287.04678	298	1+
287.84818	198	
288.06970	224	1+
288.86861	628	
289.08793	220	
289.72870	154	1+
289.88142	1464	
290.86877	2066	1+
292.05819	214	
292.10998	182	1+
292.39593	180	1+
292.81809	138	1+
292.85836	172	
293.39929	148	1+
293.87278	5988	1+
294.07230	242	1+
294.08351	196	1+
294.15654	262	1+
294.37237	190	1+
296.13871	184	
296.58400	290	1+
296.80642	314	1+
296.85813	514	1+
297.00726	300	1+
297.04169	174	
298.13034	306	1+
298.85213	334	1+
298.87774	1036	1+
298.96777	208	
299.13178	240	1+
299.15707	208	1+
300.10363	234	1+
300.85967	978	
300.89605	272	
300.97228	292	1+
300.99849	276	1+
301.36123	244	1+
301.88922	208	
302.86339	192	
303.06512	206	
303.14446	260	1+
303.95455	570	1+
303.99986	190	1+
305.27351	264	1+
305.84704	198	
305.86416	260	
306.88174	172	
306.91615	222	1+
306.96163	202	1+
306.99912	322	1+
307.13388	202	
307.78421	190	
307.89015	1940	
307.91756	150	1+
308.02527	190	
308.14108	758	1+
308.29169	332	
308.88062	1770	1+
308.98407	488	1+
309.19076	168	1+
309.88737	1108	1+
309.91431	176	
309.95566	194	1+
310.04647	210	1+
310.10075	258	1+
310.15885	1130	1+
311.02068	270	1+
311.12153	330	1+
311.35810	142	1+
311.57769	202	1+
311.83054	180	1+
311.88261	13768	1+
312.07732	174	
312.97863	498	1+
313.09914	186	
313.98203	382	1+
314.03371	200	1+
314.17237	212	1+
314.82349	378	1+
314.86512	794	
315.37300	200	1+
315.82267	256	1+
315.86586	444	
316.81717	414	1+
316.86369	1398	1+
316.88722	990	1+
317.11762	182	
317.82008	490	1+
318.10993	280	1+
318.85857	956	1+
318.88325	436	
319.05775	220	1+
320.00525	196	1+
320.86583	208	
321.43867	280	1+
321.97671	160	1+
322.15818	178	1+
322.44124	238	1+
324.85923	376	1+
325.90287	546	
326.02504	272	1+
326.89498	274	
327.02925	228	1+
327.10634	340	1+
327.18649	294	1+
327.89134	426	
327.99724	242	1+
328.87959	356	
328.89759	402	
329.88819	1102	1+
329.94442	228	1+
330.13111	462	1+
330.16342	350	1+
330.79244	254	1+
331.08612	370	1+
331.82740	472	1+
331.89633	2392	1+
331.94889	284	1+
332.09214	232	1+
332.87472	998	1+
332.90272	1518	1+
333.38109	266	1+
334.10623	272	1+
334.86611	170	
334.89804	1532	
335.12602	316	1+
335.15396	260	1+
335.84170	232	
335.88581	344	
335.99677	172	1+
336.08490	178	
336.87447	792	1+
336.89206	804	1+
336.94414	392	1+
338.03710	304	1+
338.93776	448	1+
339.10973	290	1+
339.29012	180	
339.87645	438	
339.93993	412	1+
340.04122	260	1+
340.11229	236	1+
340.12826	408	1+
341.87793	478	1+
342.01116	182	1+
342.76602	258	1+
343.89667	214	1+
343.96063	242	1+
345.02950	322	1+
345.95271	226	1+
346.99775	170	1+
347.16380	442	1+
347.89487	794	1+
348.16408	464	1+
348.87259	234	
348.92316	170	
349.02625	184	
349.39854	268	1+
349.88537	178	
350.11906	214	
350.15188	282	1+
350.75317	232	1+
350.83213	418	1+
350.88097	1440	1+
350.91426	312	
350.97936	196	
351.19648	186	1+
351.88115	944	1+
351.90734	1516	1+
352.06020	172	
352.10603	204	
352.16761	226	
352.78693	170	
352.86605	180	
352.91013	1278	1+
353.10058	176	
353.13416	170	
353.94684	170	
354.02354	402	1+
354.12992	250	
354.78979	292	1+
354.84455	444	1+
354.88333	458	1+
355.00483	176	
355.02614	434	1+
355.06330	380	1+
355.12701	180	
355.85190	406	1+
355.88714	296	1+
355.91406	428	1+
356.18530	458	1+
356.53484	172	1+
357.53768	144	1+
359.04255	382	1+
359.90392	192	
360.04637	296	1+
360.08847	244	1+
360.14628	218	1+
360.86879	214	
361.03030	268	1+
361.86318	364	1+
362.40047	186	1+
363.06930	348	1+
363.11479	174	
363.21115	190	1+
364.03447	256	1+
365.17893	374	1+
366.18218	266	1+
366.84262	1024	
367.77907	202	1+
367.83660	1212	1+
368.05216	418	1+
368.08240	372	1+
368.89364	394	
369.89468	294	
370.15811	222	
370.91666	286	
371.03789	188	1+
371.18708	622	1+
371.91274	210	
371.97607	270	1+
372.09822	204	1+
372.13113	248	1+
372.17724	516	1+
372.89407	406	1+
372.93010	288	1+
373.07061	150	1+
373.79584	212	
373.89536	284	1+
373.93271	170	1+
374.01965	140	1+
374.81707	294	
374.91652	212	1+
375.79844	178	1+
375.81673	242	
375.84686	362	1+
376.86001	206	1+
376.90407	234	1+
377.05375	180	1+
379.84923	170	
380.05491	306	1+
381.09787	330	
382.10625	522	1+
382.12294	192	
382.85451	546	
384.05206	220	1+
384.84900	4818	1+
384.89191	238	
385.05860	156	1+
385.14487	184	
386.14501	212	1+
387.86081	350	
387.89779	230	1+
388.71117	312	1+
388.79642	566	1+
388.84734	204	
389.08637	232	1+
389.19996	194	
389.71560	278	1+
389.86822	310	
390.04267	374	1+
390.18502	222	
390.35662	220	1+
390.84153	990	
390.86328	498	
391.04375	316	1+
391.80348	268	
391.84172	546	
391.90586	184	
392.07814	330	1+
392.82829	654	1+
392.86489	986	
393.08443	206	1+
393.19862	194	
393.79861	1356	1+
393.86312	1670	1+
394.03646	394	1+
394.83358	316	1+
395.04217	260	1+
396.06863	294	1+
396.12223	266	1+
397.12901	164	1+
397.80141	604	1+
398.22611	242	1+
398.80212	338	1+
398.86523	346	
399.13048	174	
399.85098	260	1+
400.06894	410	1+
400.71427	256	1+
401.07313	314	1+
402.13672	180	
402.38092	336	1+
402.86651	2500	1+
403.20575	238	
403.87170	1792	1+
404.06782	176	
404.09594	250	1+
405.21224	244	
405.32419	190	1+
405.86785	986	1+
406.09522	282	1+
406.39308	254	1+
406.81511	412	1+
407.21965	186	
407.30413	196	1+
407.82081	286	1+
407.86531	8202	1+
408.14035	288	1+
408.92298	190	
409.05989	382	1+
409.81829	224	
410.08723	170	
410.84156	626	
410.87552	2108	1+
411.80921	990	1+
412.01011	110	1+
412.16406	174	
412.84500	1276	1+
412.87022	976	1+
413.07446	996	1+
413.17420	176	
413.69558	198	1+
414.79844	200	1+
415.19302	438	
415.87813	554	1+
416.13690	410	1+
420.03898	204	1+
421.12936	364	1+
421.30224	122	1+
421.88075	1092	1+
422.13344	242	1+
422.85772	186	
423.83390	168	1+
423.87668	368	
424.14189	258	
424.26364	242	1+
424.88025	296	
425.10873	338	1+
425.88058	774	
426.06535	244	1+
426.11155	210	1+
426.14091	268	
426.19299	406	1+
426.86287	1612	1+
427.25794	172	
427.92342	246	1+
427.94846	342	1+
428.36349	180	1+
428.85169	780	1+
428.88456	3684	1+
429.75895	254	1+
430.12727	250	1+
430.86038	426	
430.88353	576	
431.11654	192	1+
431.15664	176	
431.25762	218	1+
431.86638	624	
431.91452	180	1+
432.30584	204	1+
432.87193	360	
433.20936	352	1+
433.87060	274	
433.88966	448	1+
435.00321	118	1+
435.85989	354	1+
436.14863	270	1+
436.41315	204	1+
437.31606	160	1+
438.07211	230	1+
438.12250	162	1+
438.32039	184	1+
439.14251	252	1+
439.89473	1028	1+
440.01132	240	1+
440.36360	154	1+
441.11550	170	
441.14915	746	1+
441.79493	326	1+
442.15278	648	1+
442.96362	180	1+
444.15170	242	
444.38283	668	1+
444.87192	3066	1+
445.38748	438	1+
445.79494	282	1+
446.32554	422	1+
446.89178	688	1+
447.18519	248	1+
447.87993	172	
448.11280	272	1+
448.88247	1294	1+
449.76582	182	1+
449.88065	912	1+
450.39516	192	1+
450.95116	138	1+
451.90145	602	1+
453.83920	152	1+
454.12390	184	1+
457.90371	1080	1+
458.43312	200	1+
459.22282	220	1+
460.02970	122	1+
460.13265	196	
460.16455	358	
461.19675	188	1+
462.15792	408	1+
462.88225	1294	1+
463.00529	150	1+
463.04275	258	1+
463.20659	196	1+
463.77172	242	1+
465.78612	322	1+
467.30771	186	1+
467.88972	1394	1+
468.12775	196	1+
468.14764	206	1+
469.86088	176	1+
469.91222	378	
470.14341	222	1+
470.96604	196	1+
471.77883	306	1+
472.28208	250	1+
472.32535	206	1+
472.42542	230	1+
475.15704	236	1+
477.77403	304	1+
480.80731	178	1+
485.81652	342	1+
485.89844	794	1+
486.31543	168	1+
486.34397	306	1+
487.40437	436	1+
487.43905	172	
488.15844	232	1+
488.74579	188	1+
488.86743	202	1+
489.08820	194	1+
489.37281	312	1+
492.41792	228	1+
492.78636	224	1+
496.91186	170	1+
499.73547	206	1+
500.27145	270	1+
501.06001	194	1+
502.76204	256	1+
502.92748	126	1+
503.35403	5648	1+
503.76344	286	1+
503.80145	196	1+
504.06202	196	1+
504.11309	120	1+
504.14695	370	1+
504.44507	410	1+
504.50797	224	1+
504.72331	224	1+
505.26024	176	
505.27504	206	
505.43510	306	1+
506.14055	162	1+
506.19552	166	1+
506.34054	244	1+
507.20145	106	1+
507.34133	152	1+
507.40917	206	1+
508.31591	240	1+
508.48749	172	
509.28659	336	1+
509.43567	184	1+
509.54495	140	1+
509.77016	200	1+
510.24569	178	1+
510.31055	884	1+
510.40507	288	1+
510.46770	424	1+
511.36378	200	1+
512.43922	246	1+
END IONS

###FS:    #m/z: 340.94008 #charge 1+
###MS: 14
###MSMS: 15
BEGIN IONS
TITLE=Cmpd 10, +MS2(340.9401), 28.0-35.0eV, 0.3min #15
RTINSECONDS=17.573
SCANS=14-15
PEPMASS=340.94008	1331184
CHARGE=1+
186.86193	94	
189.85994	114	
192.92542	168	
193.88884	94	
205.94704	156	
206.93130	120	
207.02861	96	
207.98047	170	1+
208.88322	102	
208.95702	368	1+
209.93657	506	1+
212.94617	124	
213.93865	2848	1+
213.97570	188	1+
215.88681	1256	1+
215.93660	540	
216.41115	168	
217.88426	612	1+
222.89189	298	1+
222.95186	120	
222.97380	196	
223.95948	126	
223.97581	132	
224.04020	126	1+
226.87216	144	1+
226.94609	124	
226.96941	96	
229.04054	102	
230.10832	116	
230.89402	140	
231.00950	122	
231.08502	202	1+
231.89409	102	
231.94975	2222	1+
231.99706	100	
233.04768	94	
233.86764	92	
233.89732	426	1+
233.94746	380	
234.10600	162	1+
235.05437	206	1+
235.11031	136	1+
235.86890	132	
235.89258	392	1+
235.94454	124	
239.90359	94	
239.97194	92	
240.22856	164	
240.24282	102	
240.90306	298	1+
240.95813	156	
241.14092	98	
241.63364	106	
242.93727	124	
244.95972	336	
246.04957	128	
246.88838	230	1+
246.97654	324	
247.93815	124	
248.03407	336	1+
248.11110	120	
249.89759	92	
249.95986	1166	1+
250.98739	96	
251.10311	150	
254.93953	132	
254.96668	1344	1+
255.07284	652	1+
256.63891	98	1+
256.91225	146	
256.95893	188	
256.99847	136	
257.85472	136	
258.96597	134	
258.99281	240	1+
260.83329	142	
262.22174	124	
262.96333	236	
266.56087	100	
267.13830	270	1+
267.84875	122	
267.97348	146	
268.00346	106	
268.87530	100	
268.94123	118	
269.79635	134	
269.90101	180	
271.13045	118	
271.87465	244	1+
272.86391	112	
272.87934	168	1+
272.93378	482	
272.97211	362	1+
273.18371	116	
273.81579	126	
274.05078	94	
274.13804	102	
274.94675	118	
276.84834	236	
277.07060	118	
277.86097	124	
277.96253	150	
278.79573	172	1+
278.96296	168	
279.96466	130	
280.26081	120	
280.84733	94	
280.86570	122	
280.97149	124	
281.00576	162	
281.04898	366	1+
282.08695	128	
282.27716	354	
282.85687	152	
283.02846	202	1+
283.05094	96	
283.20538	118	
283.28183	156	
284.29198	204	
284.92718	92	
284.96868	108	
286.79774	122	
288.06361	246	
289.89135	172	
290.86459	146	
291.86704	188	1+
293.85016	94	
295.13586	96	
295.21588	120	
295.97565	136	
296.16704	102	
296.23950	192	
296.97283	170	
297.87187	130	
297.97428	480	1+
298.78236	276	1+
299.00237	122	
299.06101	110	
299.88069	302	1+
301.05806	166	
302.16797	354	1+
302.48317	124	
302.82052	126	1+
302.94765	152	
302.96194	192	1+
303.44221	130	
304.05445	126	
304.11045	262	1+
304.19169	138	
304.25690	128	
304.77699	106	
304.95751	102	
305.28931	118	
306.89417	96	
307.29249	142	
308.29338	394	1+
308.80054	96	
310.79927	96	
310.87908	542	1+
311.02706	266	
311.24909	116	
312.02474	618	1+
313.02599	448	1+
313.21481	100	
316.09433	208	1+
316.47567	170	
316.97610	96	
318.29337	104	
318.82828	180	1+
319.20912	222	1+
319.87073	114	
320.93428	112	
321.88461	146	
322.17909	126	
323.01765	320	1+
323.23909	678	1+
323.89293	176	1+
325.14409	108	
326.00774	124	
326.29862	136	
326.80246	132	
326.89180	108	
327.88636	380	1+
328.31928	170	
328.88829	322	1+
329.17167	114	
329.95643	102	
330.38261	106	
330.81706	144	
336.11483	192	1+
337.06291	126	
338.06281	238	1+
339.02789	164	
339.86493	160	
340.26030	142	
340.38650	234	1+
341.20186	122	
341.24955	178	
341.31780	126	
341.90080	236	1+
343.20666	146	
344.30863	124	
344.74357	98	
345.21489	152	
346.19983	142	
346.21180	148	
END IONS

###FS:    #m/z: 363.95616 #charge 1+
###MS: 14
###MSMS: 16
BEGIN IONS
TITLE=Cmpd 11, +MS2(363.9562), 28.0-35.0eV, 0.3min #16
RTINSECONDS=18.353
SCANS=14,16
PEPMASS=363.95616	717242
CHARGE=1+
189.01079	96	
189.86155	612	1+
191.85873	282	
191.95033	274	1+
205.94820	224	
206.95126	96	
207.87413	358	1+
207.94734	132	
209.94286	1022	
210.88252	574	1+
212.87782	1676	1+
214.89331	140	
222.95324	768	1+
222.97672	128	
224.88593	252	1+
224.94902	1546	1+
226.84606	178	1+
226.88309	94	
226.94664	6190	1+
226.97077	258	1+
228.69120	100	
228.89780	276	
228.94215	7900	1+
229.00782	130	
229.89705	144	
230.88928	2716	
232.88660	316	
233.18574	146	
234.88382	128	
239.07605	134	
240.94003	558	1+
240.96110	822	1+
242.95689	952	1+
244.03550	340	1+
244.95673	2970	1+
245.94245	390	
246.87035	172	
246.95237	3584	1+
247.07474	168	
247.18929	100	
248.03403	278	1+
248.80318	122	
248.85513	142	
248.89867	910	1+
249.03918	198	1+
249.05192	104	
249.94431	480	1+
250.89816	192	
250.94893	400	1+
250.96940	218	
251.79427	222	1+
252.89544	280	1+
253.83440	100	
253.90048	184	1+
253.98268	106	
254.83389	144	
256.80639	114	
256.88695	202	1+
258.02984	94	
258.68122	108	
258.92322	116	
258.94579	148	
258.97428	304	1+
259.85455	198	1+
259.92097	166	
260.91171	120	
260.96724	466	1+
261.97023	314	1+
263.05127	122	
264.81446	140	
264.95754	242	1+
265.83728	294	1+
265.90372	156	
266.01411	100	
266.24734	192	
267.81357	270	1+
267.97256	320	1+
268.14212	144	
268.83986	114	
268.95715	200	
269.87953	104	
269.92532	270	1+
269.96826	648	1+
270.99160	174	1+
271.91429	358	1+
272.38844	96	
272.93310	176	
275.07136	102	
275.64452	104	
275.84206	138	
275.86323	116	
276.05646	102	
276.85450	150	1+
277.89238	130	
278.03524	220	1+
278.81585	120	
278.88537	98	
279.78938	450	1+
279.91047	104	
280.10368	130	
281.85918	142	
281.99277	152	
283.06740	122	
283.85021	308	1+
283.86993	184	1+
284.79475	100	
284.92402	110	
284.98674	324	
285.07619	156	
285.84535	466	
285.94240	160	
286.80839	236	1+
286.92570	118	
287.14911	148	
287.85483	204	1+
288.06291	268	
289.06978	180	
290.78295	274	1+
290.86391	110	
292.06081	100	
292.13939	138	1+
293.06648	110	
293.18347	178	1+
293.85149	248	1+
293.92933	170	
294.00288	108	
296.04163	170	1+
296.07124	130	
297.01710	120	
297.81091	126	
298.79971	404	1+
298.82697	128	
298.95112	96	
299.88126	132	
301.80243	354	1+
301.85980	232	
302.22076	120	
302.86089	102	
302.87740	98	
303.01078	98	
303.22671	138	
303.80676	248	
303.85543	840	1+
303.94434	166	
304.94174	110	
305.15317	122	
306.80127	130	
306.93592	174	
306.99896	142	
307.08192	100	
307.29048	460	1+
307.88475	274	1+
308.29316	300	1+
308.30940	210	
310.31015	334	
310.87432	126	
310.97608	112	
311.13707	146	
311.47589	98	
311.86145	120	
311.88166	144	
312.87135	100	
313.03079	214	
315.80875	230	1+
318.85718	204	1+
319.82597	146	
320.21107	228	1+
321.01204	126	
321.05710	186	
321.82614	148	
321.86287	154	
322.89718	270	1+
322.92882	96	
324.11879	100	
324.29270	120	
324.87884	126	
325.02159	114	
325.22796	140	
326.02095	150	
326.20327	104	
326.31755	108	
326.87850	414	1+
326.99358	140	
328.18478	100	
328.28797	96	
328.31366	196	
329.16694	208	1+
330.88398	176	1+
331.00172	180	1+
331.24172	208	1+
332.09009	296	1+
333.87468	252	1+
334.88426	206	1+
336.33177	168	1+
336.94801	310	
337.30371	124	
337.81350	188	
338.86491	176	1+
339.83543	118	
340.94127	234	
342.16685	114	
342.27902	136	
342.90868	100	
346.09593	180	1+
348.00340	238	1+
348.32829	218	
348.46523	102	
349.25817	126	
349.31932	164	
350.15703	122	
350.18111	168	
350.35759	94	
351.33400	118	
355.05992	106	
357.05199	240	1+
357.18386	102	
358.92610	154	
359.69896	166	
360.11018	278	1+
361.21078	160	1+
361.28660	110	
362.83977	240	1+
364.87108	106	
365.28482	146	
367.32781	170	
368.20362	106	
368.33388	98	
368.41813	430	1+
END IONS

###FS:    #m/z: 507.84559 #charge 1+
###MS: 14
###MSMS: 17
BEGIN IONS
TITLE=Cmpd 12, +MS2(507.8456), 28.2-35.2eV, 0.4min #17
RTINSECONDS=19.1255
SCANS=14,17
PEPMASS=507.84559	259356
CHARGE=1+
191.95517	402	
196.01389	210	
198.87921	354	1+
206.03469	172	
210.03057	166	
211.95856	242	
215.99077	160	
224.04573	178	
224.97816	184	
227.10579	238	1+
230.85309	338	1+
231.07194	324	1+
231.89846	260	1+
232.98823	174	1+
235.06164	194	1+
235.89786	214	1+
240.07605	204	
241.88530	272	1+
247.00121	232	1+
248.08530	210	1+
248.85516	224	
249.88795	176	
250.96814	332	
252.04172	332	1+
253.04500	262	1+
257.06188	166	1+
258.90271	178	
259.09706	450	1+
259.88258	160	
260.09953	320	1+
260.11549	188	1+
260.78932	154	1+
262.90406	196	1+
266.13364	204	
266.16656	244	
266.86380	202	
267.94136	276	1+
268.10795	276	1+
268.96669	158	
269.01432	238	1+
270.86058	186	
271.87063	246	
272.85196	1080	1+
272.94985	376	1+
273.10194	278	1+
273.95309	298	1+
274.04987	158	
274.10387	208	1+
274.87928	334	1+
275.84771	158	
275.88242	190	1+
277.84560	206	1+
278.07154	182	
279.13384	558	1+
280.05312	388	1+
280.10162	354	1+
285.00322	160	
285.94209	430	1+
286.96387	176	
287.84957	270	
287.88689	334	
287.97338	160	
287.98638	180	1+
288.87089	542	
289.88182	868	
289.96854	208	1+
290.86484	1488	1+
291.95331	226	1+
292.85953	228	
292.88909	166	
293.87274	3924	1+
294.12004	256	1+
294.66854	172	
294.90039	306	1+
296.01067	318	1+
296.10099	230	
296.85365	330	1+
296.87994	698	1+
296.92934	280	1+
297.01526	198	1+
298.85270	238	
298.87502	784	1+
299.12270	188	1+
299.81774	194	1+
300.39148	184	1+
300.85312	262	
300.87124	196	
300.96962	168	
301.17851	288	1+
301.85670	202	
302.85184	428	1+
302.92341	192	1+
302.94557	568	1+
303.17988	242	1+
303.85357	290	1+
304.05608	168	
304.39401	164	
305.85223	218	
306.12251	264	
306.86697	234	
307.13630	1038	1+
307.17890	204	1+
307.28566	306	1+
307.81469	148	1+
307.89001	1174	1+
308.14086	908	1+
308.18600	250	1+
308.21901	186	1+
308.87764	2016	1+
309.08241	192	1+
309.42565	142	1+
309.97797	170	
310.15733	818	1+
310.31035	174	
311.88278	8846	1+
312.07569	202	1+
312.12201	180	
312.16179	240	1+
312.96768	180	
313.16886	172	1+
314.86402	684	
314.89096	792	1+
315.01913	196	1+
315.04479	254	1+
315.08344	326	1+
315.86196	1388	1+
315.97805	440	1+
316.53884	166	
316.67569	158	1+
316.86369	1042	1+
316.88717	510	
317.82016	244	
317.92127	416	1+
318.85943	1210	1+
318.88396	676	1+
318.97174	210	1+
320.01953	248	1+
320.94124	142	1+
321.38336	270	1+
321.88770	170	
322.05360	418	1+
322.85056	248	
322.93626	166	
323.03416	328	1+
323.10167	240	1+
323.86385	500	1+
324.05997	546	1+
324.10239	294	1+
324.84293	224	
324.86411	362	1+
325.01274	322	1+
325.14323	186	
325.18397	296	1+
325.90080	414	
326.16373	374	1+
326.23557	144	1+
326.40056	156	
326.80702	278	
326.88248	1270	1+
327.03581	170	
327.16401	278	1+
327.31509	230	1+
327.81582	548	1+
328.82443	430	1+
328.86812	462	1+
328.98118	276	1+
329.04969	264	1+
329.88879	1206	1+
329.98343	244	1+
330.12855	350	1+
330.16268	224	
330.76685	148	1+
331.02701	236	1+
331.89338	266	
332.10709	212	1+
332.83265	266	1+
332.87238	1088	1+
332.90612	1064	1+
333.39342	172	
333.81054	188	
334.89583	802	1+
334.92867	170	
335.32237	170	
335.83751	278	
336.87100	170	
336.88246	896	1+
337.01952	226	
337.83367	186	
337.88145	606	1+
337.96494	166	
338.02849	168	
338.04911	604	1+
338.90619	174	
339.37998	254	1+
339.88149	364	
339.97473	280	1+
341.01784	304	1+
341.10367	160	1+
341.88992	488	1+
342.02140	334	1+
342.16982	190	1+
343.87309	366	1+
343.91849	164	
344.08529	276	1+
344.84639	260	1+
345.88378	866	1+
345.94875	192	1+
346.82907	410	1+
346.88380	892	1+
347.20266	294	1+
348.17384	284	1+
348.78517	206	1+
348.91886	194	
348.98848	206	1+
350.06104	552	1+
350.95844	202	
351.06388	494	1+
351.87685	238	
351.89737	172	
352.77068	514	1+
352.91009	350	
353.19434	170	1+
353.85475	304	1+
353.90961	216	
353.97266	152	1+
354.02920	336	1+
354.99512	332	1+
355.06428	348	
355.13578	216	1+
355.17218	332	1+
355.38095	202	1+
355.88920	678	1+
356.06940	466	1+
356.13561	150	1+
356.91678	354	1+
357.09715	172	
357.72315	192	1+
357.82362	254	1+
357.85538	396	1+
357.95710	214	1+
359.13652	186	1+
363.88766	294	1+
363.91670	202	
363.98888	400	1+
364.99256	320	1+
366.84042	954	
366.87577	162	
367.70973	306	
367.83860	1004	1+
368.03348	240	1+
368.33832	202	
368.70227	170	1+
368.79291	180	
368.88797	460	1+
370.07581	230	1+
370.78326	302	1+
371.19211	210	
371.33949	264	1+
371.83128	184	
371.86966	176	
371.88697	190	
371.90647	200	
372.77750	286	1+
372.79950	158	
372.86952	224	
372.89721	558	1+
373.38409	226	
373.82998	374	1+
375.12633	152	1+
375.17941	184	1+
375.81276	190	
376.07875	318	1+
376.80722	302	1+
376.88329	490	1+
377.93368	120	1+
378.88507	222	
378.90777	292	1+
379.11078	168	1+
379.73344	250	1+
379.97461	184	1+
380.79684	266	1+
380.85082	180	
381.10608	384	1+
381.77889	288	1+
381.85642	160	
382.85716	216	
383.11114	158	
383.15094	142	1+
383.17227	202	1+
383.87541	272	
383.91168	132	1+
384.21919	268	1+
384.85050	3598	1+
384.89426	288	1+
385.03063	252	1+
385.07430	328	1+
387.76391	182	1+
387.84494	546	1+
388.16789	260	
388.71958	208	1+
388.79792	428	1+
388.84715	340	1+
388.89105	172	
389.19944	326	
389.87023	212	
390.05661	392	1+
390.20923	202	
390.78540	332	1+
390.84614	578	
391.16036	146	1+
391.19466	298	1+
391.84233	596	
392.07911	426	1+
392.79449	892	1+
392.82946	636	1+
392.86366	1188	1+
393.79765	768	1+
394.30196	184	1+
394.74521	262	1+
394.83280	678	
394.85624	626	1+
395.74903	224	1+
396.80314	298	1+
398.98199	350	1+
399.86087	510	1+
400.80304	212	1+
401.12691	286	1+
401.22643	408	1+
402.03342	202	1+
402.22643	362	1+
402.86253	500	
403.87312	878	
404.20341	226	1+
404.86253	1418	1+
405.07243	164	1+
405.16655	316	1+
405.20776	190	1+
405.77960	268	
405.86967	882	1+
406.80211	382	1+
406.85693	256	
407.74479	212	1+
407.86538	8036	1+
408.07203	580	1+
408.80393	320	
408.92175	280	1+
409.07511	450	1+
409.81179	166	
410.13676	172	1+
410.83916	914	1+
410.87055	1730	1+
410.90053	420	1+
411.80807	1182	1+
411.90167	316	1+
412.73128	372	1+
412.84692	1386	1+
413.07472	804	1+
413.21339	222	
413.87416	550	1+
414.12993	192	1+
415.19416	186	
415.84321	340	1+
415.87290	394	1+
416.36622	286	1+
416.87694	270	1+
417.17969	298	1+
417.81969	160	
418.03537	322	1+
418.09955	186	1+
418.64976	164	1+
420.79200	90	1+
421.08122	174	
421.88091	896	1+
421.93421	168	1+
422.13916	604	1+
422.24598	172	1+
422.73335	144	1+
422.86080	792	1+
423.14047	506	1+
423.18601	310	1+
423.86754	584	1+
425.88015	1356	
426.13663	362	1+
426.86221	1234	
427.73823	576	1+
427.86312	612	
428.09349	200	
428.34233	204	1+
428.74630	352	1+
428.84757	386	
428.88512	2056	1+
429.82320	364	1+
429.85133	346	
430.12240	182	1+
430.72215	218	
430.74611	280	1+
430.85283	448	
430.87258	1442	1+
431.09117	302	1+
431.28542	146	1+
431.36645	214	1+
432.22407	190	
432.83569	180	
433.20253	156	
433.87468	670	1+
433.92410	248	1+
434.97048	230	1+
435.82655	280	1+
435.85925	648	1+
436.88857	198	1+
438.39933	194	1+
439.15159	160	
439.72322	244	1+
439.89002	940	1+
439.91859	184	1+
440.05963	238	1+
442.15004	554	1+
442.25305	184	1+
444.38295	266	1+
444.87295	3926	1+
444.97712	174	1+
445.94032	220	1+
446.86340	176	
447.25345	166	
447.31189	184	1+
448.89815	452	
449.87929	956	1+
450.12105	314	1+
450.15276	360	1+
451.15565	312	1+
451.87703	266	
451.90520	192	1+
452.31797	114	1+
453.87046	166	
457.24374	192	1+
457.90487	364	
458.90184	196	
459.38078	210	1+
459.90915	278	
460.16288	384	1+
462.15707	190	
462.19329	180	1+
462.88307	704	1+
465.13417	194	1+
466.16328	230	1+
466.36183	166	
467.88956	1582	1+
469.30908	200	1+
469.90856	630	1+
476.78410	292	1+
481.73018	166	
482.83242	212	1+
484.91410	162	
485.84318	228	1+
485.90288	652	1+
487.38900	186	1+
487.75164	242	1+
489.08900	166	1+
489.90081	214	1+
491.49809	156	
493.39881	254	1+
495.80183	244	1+
496.39149	138	1+
501.71818	148	1+
502.71846	104	1+
502.79966	470	1+
503.23430	340	1+
503.35503	1366	1+
503.76448	222	1+
503.80378	416	1+
504.24583	268	1+
504.28180	260	1+
504.39935	182	
504.42062	210	
504.45936	382	1+
504.77275	132	1+
505.28918	180	1+
505.35220	194	1+
505.72144	140	1+
506.14754	136	1+
506.97001	132	1+
507.07094	164	1+
507.32912	242	1+
508.08273	120	1+
508.33451	158	1+
508.78640	276	1+
508.85221	392	1+
509.45384	268	1+
509.77854	256	1+
509.85979	274	1+
510.30182	386	1+
END IONS

###FS:    #m/z: 340.94024 #charge 1+
###MS: 18
###MSMS: 19
BEGIN IONS
TITLE=Cmpd 13, +MS2(340.9402), 28.0-35.0eV, 0.4min #19
RTINSECONDS=22.8255
SCANS=18-19
PEPMASS=340.94024	1369322
CHARGE=1+
189.86551	116	
200.87882	124	
200.98551	100	
206.97024	164	1+
208.88717	114	
208.95904	184	
210.93668	158	
210.99069	100	
211.90047	282	1+
212.87764	328	1+
212.93433	96	
213.93986	2498	1+
215.88710	956	1+
215.93653	222	
217.85518	154	
217.88324	492	1+
217.94085	124	
220.95191	198	
221.09745	96	
222.88851	120	
222.95793	98	
226.95027	130	
228.94478	98	
230.88583	202	
230.94333	100	
231.88694	210	
231.95013	1910	1+
233.89743	340	
233.94688	798	1+
235.86774	198	
235.89534	244	
238.02968	282	1+
238.79421	164	
240.22844	264	1+
240.95934	122	
241.40853	98	
241.57446	118	
242.02390	326	1+
243.87738	178	1+
243.89183	138	
244.95440	114	
245.84858	326	1+
245.95872	118	
246.97618	232	1+
248.89713	168	
249.95933	1058	1+
250.99132	112	
251.10112	96	
251.95935	160	
251.97951	96	
252.22993	100	
254.94472	118	
254.96691	1166	1+
255.00868	104	
255.07136	526	1+
256.10828	100	
256.90860	512	1+
256.96184	312	1+
257.84706	198	1+
258.88554	142	
258.96145	148	
259.89236	132	
259.95732	112	
261.03695	110	
261.05549	132	
262.12296	106	
262.96526	122	
263.98287	172	1+
264.07273	112	
265.01723	240	1+
265.10064	102	
266.89828	208	1+
266.99958	294	1+
268.00119	212	1+
268.09246	128	
268.78386	150	
268.90863	218	1+
269.06111	108	
271.04045	138	
271.84261	122	
271.94363	112	
272.84868	154	
272.93539	520	
272.98791	192	1+
275.06695	156	
276.16099	118	
276.46886	104	
276.85458	260	
277.89553	106	
278.25149	144	
278.80131	142	1+
278.96782	442	1+
279.00931	142	
279.97224	310	1+
280.02425	154	
280.25874	134	
280.84916	200	
280.90570	102	
281.04551	150	
281.86370	214	1+
282.27817	190	
282.97436	140	
283.02213	184	1+
283.81196	138	
284.42882	100	
284.87627	144	
284.91305	144	
286.07423	108	
286.87224	124	
287.93712	206	1+
289.88558	116	
291.24619	110	
291.80000	170	
291.94336	178	
292.01472	96	
292.86752	164	
293.06525	112	
293.85693	142	
294.10516	130	
294.83111	146	
294.86326	104	
294.90185	118	
295.13380	106	
295.97164	96	
295.98916	120	
296.32978	138	
296.95050	100	
296.97294	816	1+
296.99390	98	
297.11484	104	
297.86245	108	
298.07757	152	
298.58140	162	
298.92087	166	
299.86025	132	
300.28938	106	
301.06219	98	
301.26976	112	
301.52055	108	
301.87590	142	
301.90279	332	1+
302.17299	166	
303.39758	102	
305.27380	164	
306.06802	98	
306.88342	102	
307.08711	116	
307.24047	122	
307.28259	150	
307.79947	190	
307.87900	126	
307.90237	200	1+
308.29282	220	
308.79739	130	
309.30429	126	
309.88202	102	
310.82970	176	
311.02852	182	
311.33486	102	
311.87759	140	
312.86511	104	
313.02818	226	
313.88407	256	1+
315.87661	190	1+
317.87878	228	1+
318.60451	100	
320.81856	126	
323.01486	350	1+
323.23786	130	
323.30179	156	
324.32931	106	
324.89423	124	
325.01881	104	
325.89391	118	
326.17108	102	
326.90539	200	
327.92857	156	
328.18868	126	
328.81017	332	1+
328.88862	362	
332.89864	128	
333.82373	194	1+
335.07284	100	
337.23296	178	1+
337.25874	176	1+
337.36197	98	
337.81399	98	
337.86828	200	1+
338.23974	208	1+
338.60413	106	
340.38882	142	
340.99806	108	
342.10899	116	
342.31525	240	
343.20494	118	
343.26497	148	
END IONS

###FS:    #m/z: 363.95635 #charge 1+
###MS: 18
###MSMS: 20
BEGIN IONS
TITLE=Cmpd 14, +MS2(363.9564), 28.0-35.0eV, 0.4min #20
RTINSECONDS=23.598
SCANS=18,20
PEPMASS=363.95635	787486
CHARGE=1+
127.25335	98	
189.86153	340	
190.92841	136	
191.85649	328	
195.89681	164	
196.88629	176	
201.87173	102	
207.87419	500	1+
207.90229	94	
208.94089	180	
209.94194	1192	1+
209.97008	96	
210.88255	310	
212.87823	2580	
214.89439	542	1+
219.05703	102	
221.89123	200	
222.95229	972	1+
224.94724	1656	1+
225.88196	152	
225.97045	114	
226.04716	116	
226.88449	172	
226.94599	6118	1+
226.96925	192	
227.79252	118	1+
227.88396	162	
228.89372	426	
228.94251	7154	1+
230.79160	250	
230.88902	3620	1+
232.88585	738	1+
234.88012	354	
236.82819	268	1+
237.90540	116	
238.22287	114	
238.93961	134	
239.52712	106	
239.92072	142	
240.83904	110	
240.93858	100	
240.96050	354	
241.81910	226	1+
241.94245	346	
241.96332	290	
242.95936	968	1+
244.95651	3940	1+
245.57389	92	
245.93960	348	
246.90474	184	
246.95297	3786	1+
247.03022	294	1+
247.22835	116	1+
247.85037	402	1+
248.02914	176	1+
248.80185	122	
248.85220	314	1+
248.89864	1288	1+
248.98600	92	
249.81292	112	
250.89417	114	
250.94759	146	
250.96859	258	1+
251.05764	124	1+
252.07718	102	
252.88971	100	
253.19116	94	
253.90402	332	1+
254.09117	130	
254.54499	114	
255.78365	158	1+
256.23728	126	1+
257.90737	98	
258.55868	94	
258.84399	138	
258.97451	194	
259.44318	154	
259.84674	136	
260.14190	126	
262.03968	94	
263.14660	114	
263.83012	178	1+
263.98027	178	
264.96190	128	
265.91701	192	1+
265.97385	126	
266.24991	108	
266.97811	106	
267.10276	152	
267.90388	206	1+
267.97380	156	
268.84325	102	
268.89311	92	
268.95886	332	
269.96861	998	1+
270.24654	94	
270.87142	106	
271.80693	134	
271.84580	116	
271.89577	122	
271.91417	514	1+
272.79709	100	
272.84415	154	1+
272.94471	116	
273.42702	94	
275.05652	186	
275.85016	310	1+
275.91824	290	1+
277.07179	112	
277.15128	96	
278.95847	116	
279.06460	154	
280.23432	94	
280.45611	92	
280.78932	550	1+
280.91750	120	
280.95084	192	
281.99160	110	
282.08540	146	
282.51632	100	
283.03970	154	1+
283.07273	136	
283.79155	190	1+
283.85101	164	
284.98407	96	
285.17911	94	
285.84357	566	1+
286.92985	112	
287.10979	190	1+
288.79474	124	
289.87943	98	
290.78632	282	1+
291.36034	98	
291.48565	98	
292.44035	210	
293.06522	120	
293.29278	126	
294.27809	106	
294.43485	98	
295.09197	244	
295.98410	94	
297.36479	104	
297.80174	492	1+
297.83156	174	
297.94420	334	1+
298.80198	352	1+
298.90996	96	
299.27940	98	
299.86716	152	
299.88178	194	1+
299.92478	100	
300.06585	130	
301.80021	692	1+
301.85877	540	1+
302.03573	104	
302.22347	124	
302.88923	212	1+
302.96348	186	1+
303.15258	218	1+
303.80901	510	1+
303.85510	804	1+
304.97797	208	1+
306.28424	122	
307.29446	514	1+
309.03377	212	1+
310.31229	110	
310.57275	130	
310.87741	452	1+
311.76811	110	
311.81069	208	1+
311.84982	224	1+
313.03014	110	
313.12692	256	1+
313.14295	234	1+
313.94107	104	
314.17289	126	
314.93742	144	
315.80338	198	1+
317.92655	338	1+
319.05916	96	
319.82451	160	
319.87403	92	
320.81950	116	
321.82141	462	1+
321.86002	104	
322.92801	504	1+
324.02003	126	
324.11157	112	
324.17414	128	
324.24515	104	
324.78304	126	
324.89138	458	1+
325.64134	116	
325.95623	102	
326.87260	356	1+
327.05834	110	
327.18101	124	
328.18806	224	
328.80086	120	
328.88780	352	1+
329.08582	144	
329.40561	94	
329.87326	136	
335.32895	134	
336.79690	206	1+
336.94560	398	1+
337.13058	94	
339.82275	346	1+
342.23127	96	
344.06581	104	
349.32300	386	1+
349.88210	204	1+
351.88548	256	1+
351.99579	108	
355.70195	120	
355.96881	98	
357.71058	102	
361.77165	178	1+
362.89662	96	
363.07794	112	
363.94985	142	
365.27826	230	1+
365.31229	272	
366.32443	412	1+
367.33196	258	1+
368.42230	498	1+
368.91185	106	
END IONS

###FS:    #m/z: 507.84538 #charge 1+
###MS: 18
###MSMS: 21
BEGIN IONS
TITLE=Cmpd 15, +MS2(507.8454), 28.2-35.2eV, 0.4min #21
RTINSECONDS=24.37
SCANS=18,21
PEPMASS=507.84538	253166
CHARGE=1+
191.95474	268	1+
196.01580	490	
199.88604	202	
217.89865	146	1+
224.97602	316	
225.12228	168	
228.89540	156	
230.84797	412	1+
230.89060	228	
232.89358	356	1+
236.90010	240	1+
247.04038	210	
247.87844	196	1+
248.16310	204	1+
250.85059	254	1+
251.07443	270	1+
252.07811	232	1+
254.37856	160	
256.92389	208	1+
256.96205	174	1+
261.05623	190	
261.88156	148	1+
261.98532	164	
264.92211	186	
265.40920	176	
266.13340	406	1+
266.16492	300	1+
267.99784	324	1+
268.99930	192	1+
270.85583	282	
270.97635	266	1+
271.87350	800	1+
272.85238	526	1+
274.11743	256	1+
274.80248	212	
274.84978	340	1+
274.90722	280	1+
275.79343	330	1+
275.93071	220	1+
276.79647	282	1+
278.90691	204	1+
279.13027	260	
279.83857	310	1+
279.94809	280	1+
280.11020	318	1+
280.37989	172	
282.88187	170	
283.99498	166	
284.87303	222	
285.00602	312	1+
285.87545	418	1+
285.94131	322	
286.00851	268	1+
287.52117	154	
287.84113	174	
288.86943	198	
288.89581	178	
288.91759	164	
289.87955	1768	1+
290.13156	238	1+
290.86430	1656	1+
293.07107	150	1+
293.39310	156	1+
293.87244	4126	1+
293.93125	216	1+
293.96150	158	
294.04774	228	1+
294.09442	222	1+
294.85377	318	
295.97134	180	
296.85131	556	1+
296.88034	184	
297.93656	210	1+
297.96541	300	1+
298.85489	570	
298.87935	912	1+
299.09116	290	1+
299.81663	162	
299.91542	162	
300.86381	542	1+
300.89399	170	
300.92224	344	1+
301.38357	262	1+
301.85230	232	
302.09829	282	1+
302.12663	210	1+
302.81196	234	1+
302.86127	224	
303.95326	392	1+
304.11318	240	1+
305.86646	356	1+
307.13199	164	
307.85341	160	
307.89144	1036	1+
307.98036	378	1+
308.14183	528	
308.79870	162	
308.87373	520	
309.14012	282	
309.88891	724	
310.15652	762	1+
310.31054	292	
310.80632	208	
310.87799	206	
311.88250	7612	1+
312.09902	228	
312.14202	236	1+
312.17701	222	1+
312.80691	510	1+
313.81030	438	1+
314.86425	1772	1+
315.14098	178	
315.81493	310	1+
315.88802	784	1+
316.09691	206	
316.86460	382	
316.89080	502	1+
317.38378	168	
317.86497	178	
318.85906	352	
318.89729	184	
318.93631	176	
319.10648	250	1+
319.11625	318	1+
319.86380	200	
319.95289	190	1+
320.11246	178	1+
320.85732	178	
320.88436	602	1+
321.88494	408	1+
322.11572	234	1+
322.42407	180	
322.78410	176	
323.03698	174	1+
323.86112	828	1+
323.90245	436	1+
323.95734	156	
324.90521	390	1+
325.01656	162	
325.16405	208	
325.87677	976	1+
327.89489	342	
327.99912	510	1+
328.16738	250	1+
328.35879	188	1+
328.87778	292	
329.57617	108	1+
329.89755	716	1+
330.11162	264	1+
330.87590	428	
331.11428	168	1+
331.88725	346	
332.13459	282	1+
332.87411	1430	1+
332.90284	436	1+
333.00375	440	1+
334.89785	1114	1+
335.88712	208	
336.04133	526	1+
336.86897	330	
336.94664	382	1+
337.88071	774	1+
338.07943	182	
338.38078	204	
338.82288	278	1+
338.85177	218	1+
338.98040	158	1+
339.38695	248	1+
339.88177	386	1+
341.04896	146	1+
341.12279	276	1+
342.01424	220	1+
342.30732	162	1+
342.38104	170	
343.87431	530	1+
345.48422	226	1+
346.30583	240	1+
346.87767	238	
348.17615	154	
348.89048	234	
348.91254	164	
349.02268	338	1+
349.88423	172	
350.82190	246	1+
350.88475	772	1+
350.96249	200	
351.19933	206	1+
352.03849	322	1+
352.77438	292	1+
352.91134	166	
353.05503	206	1+
353.40204	110	1+
353.90572	314	1+
355.13311	196	1+
355.19091	348	1+
355.88624	728	1+
358.41046	130	1+
359.07060	134	1+
359.11411	162	
359.87219	196	
360.87172	158	
360.95560	256	1+
361.82746	160	
364.04260	230	1+
364.13250	222	1+
364.99435	306	1+
365.13564	170	1+
366.00019	232	1+
366.08999	168	
366.18216	180	
366.83946	1472	1+
368.21712	228	1+
368.80475	210	1+
368.89702	566	1+
368.92693	218	1+
369.07739	494	1+
369.83755	562	1+
370.04052	194	1+
370.77967	222	1+
370.87114	342	1+
371.81236	226	
371.91500	164	
372.17511	214	1+
373.72416	414	1+
373.87982	272	1+
374.78914	160	
374.81777	278	1+
374.98091	286	1+
375.88643	158	
375.98314	200	1+
376.88634	172	
377.80549	184	1+
377.84822	206	1+
377.86957	220	
378.73974	180	1+
379.78703	430	1+
380.73496	160	
380.78887	252	1+
380.85299	278	
381.11657	304	1+
381.73977	248	
381.85301	594	1+
382.00658	142	1+
382.85539	398	1+
382.91150	282	1+
383.16484	348	1+
383.71624	290	1+
383.91540	176	1+
384.20532	330	1+
384.39117	216	1+
384.85018	3588	1+
384.89246	168	
385.73935	158	
386.79814	160	
387.03066	252	1+
387.06742	252	1+
387.31671	238	1+
387.79616	156	
387.84501	540	1+
387.89372	190	1+
388.32575	282	1+
388.77345	308	1+
388.79539	512	1+
388.96654	154	1+
389.19890	782	1+
389.90868	248	1+
390.01857	258	1+
390.84040	576	
390.85446	506	
391.84361	816	
392.07301	422	1+
392.18787	200	1+
392.82546	1052	1+
392.86515	1150	1+
393.38372	184	
393.73854	324	1+
393.79807	644	1+
394.21882	172	1+
394.83511	420	1+
394.86068	342	
395.86042	164	
396.76338	192	1+
396.87306	210	
398.86659	182	
399.10955	236	1+
399.79843	326	1+
399.85269	180	
399.89635	216	
401.82427	168	1+
402.22747	218	1+
402.86334	2300	1+
403.86773	1578	1+
405.73325	160	
406.36701	214	1+
406.80894	344	1+
406.86053	232	
407.86589	3902	
408.85412	1452	
409.07894	200	1+
409.86529	1612	1+
410.72794	198	1+
410.83679	1276	1+
411.15639	202	1+
411.80873	942	1+
411.94698	230	1+
412.50744	136	1+
412.72854	580	1+
412.84669	1156	1+
413.07499	646	1+
413.13961	268	1+
413.20835	164	
413.35218	234	1+
413.87883	202	1+
414.10066	206	1+
414.14203	240	1+
414.17732	174	
414.24972	132	1+
415.81586	336	1+
415.86372	328	1+
417.14682	164	
419.12607	156	
419.82437	200	1+
421.88217	1086	1+
423.86974	624	1+
424.85584	216	
425.00816	152	1+
425.80174	360	1+
425.82939	264	
425.88022	878	
426.13384	314	1+
426.86149	1330	1+
426.92983	258	1+
427.33702	228	
427.73110	360	
427.88447	166	
428.74185	310	
428.84740	1068	
428.88613	1172	1+
429.32217	154	1+
429.37461	300	1+
429.73712	804	1+
429.83201	218	
429.87081	238	
430.37108	248	1+
430.73839	584	1+
430.81107	258	1+
430.86311	1698	1+
430.88369	490	
431.86954	1244	1+
432.31655	182	1+
433.86683	418	
434.14338	318	1+
434.88752	186	
435.86227	360	1+
435.89085	154	
436.17952	144	1+
437.15035	180	
439.89384	464	
440.88985	248	
441.90987	280	1+
442.15098	556	1+
444.07421	156	1+
444.15099	442	1+
444.38080	242	
444.87193	3020	1+
444.94890	186	
445.38817	168	
448.22875	204	1+
448.75307	182	
448.88244	896	1+
449.88388	758	1+
451.75901	198	
451.89295	184	
453.76141	180	
453.81900	274	1+
453.86824	220	
457.34705	158	1+
457.90243	360	
458.21531	222	1+
458.90457	254	
459.21680	182	1+
460.15732	530	1+
462.88080	1254	1+
465.17075	218	
467.79404	174	
467.88882	1264	1+
467.92612	172	
469.88919	282	1+
471.31080	172	1+
474.35058	186	1+
475.26263	216	1+
483.90543	176	
484.82909	246	1+
485.89941	466	
486.79417	178	
486.89993	626	1+
489.40263	190	
495.74853	190	1+
495.89278	208	1+
498.78826	142	1+
502.72620	198	1+
503.35070	908	1+
504.11606	122	1+
504.27305	240	1+
504.35345	574	1+
504.43496	170	1+
504.46240	174	1+
504.97123	116	1+
505.38538	218	1+
506.18930	184	1+
506.43929	304	1+
506.67784	134	1+
507.12317	146	1+
507.23079	342	1+
507.44431	234	1+
507.48630	306	1+
508.91000	186	
509.27013	158	1+
509.38286	232	1+
509.46159	294	1+
510.41353	188	
511.35794	102	1+
END IONS

###FS:    #m/z: 322.92961 #charge 1+
###MS: 22
###MSMS: 23
BEGIN IONS
TITLE=Cmpd 16, +MS2(322.9296), 28.0-35.0eV, 0.5min #23
RTINSECONDS=28.065
SCANS=22-23
PEPMASS=322.92961	2466074
CHARGE=1+
190.89134	146	
191.95260	232	
192.94261	90	
195.92194	88	
196.88286	136	
200.89956	112	
201.04376	264	
205.94822	390	1+
207.04437	116	
207.94564	126	
208.89462	164	1+
208.98044	88	
211.09064	84	
213.89008	90	
215.88531	484	
217.04534	100	
219.52814	112	
220.86656	160	
221.88676	128	
221.92498	92	
221.93985	146	
222.95163	494	1+
224.91087	276	1+
227.38373	98	
227.86363	84	
228.79328	84	
228.85277	90	
228.91050	138	
233.04555	124	
233.89664	188	
234.05165	88	
235.14805	88	
235.82623	132	
236.98944	92	
237.37521	106	
237.41682	96	
238.93613	112	
239.00775	208	1+
239.08015	266	1+
239.10470	136	
239.57856	94	
240.86131	92	
240.94039	1406	
241.94171	1276	
242.82243	170	
242.90087	88	
242.94044	3730	1+
243.87812	158	
243.89574	90	
244.81816	98	
244.93808	1348	1+
245.11263	90	
245.84813	206	1+
245.87546	90	
246.84632	238	1+
246.97801	282	
247.96931	146	
248.56168	96	
249.20532	94	
250.00483	92	
250.73465	108	
250.97139	128	
251.78924	154	
251.84855	92	
251.90858	96	
251.98868	94	
252.82078	84	
253.52697	116	
254.09130	86	
254.78873	152	
255.19551	98	
256.89742	132	
257.79524	136	
257.85450	188	1+
258.84040	100	
258.91611	154	
258.97012	114	
259.93746	122	
261.83575	122	
262.82619	224	1+
262.86716	96	
263.05552	228	1+
263.89713	116	
264.85289	210	1+
265.00096	110	
266.24297	152	
266.25951	94	
266.99281	104	
267.94831	186	1+
268.78120	98	
268.85034	110	
269.00070	198	
270.27483	94	
270.44841	100	
270.85287	204	
270.91108	88	
270.97047	104	
271.98265	134	
272.84413	122	
272.97163	114	
275.80709	126	
276.85391	162	
277.26881	118	
279.09076	418	1+
279.17278	94	
279.27853	98	
280.14070	230	
280.25868	104	
281.04568	104	
281.07241	290	1+
281.80422	272	1+
281.84502	120	
281.95122	102	
282.04377	90	
282.27630	146	
283.26182	96	
283.86836	90	
284.05470	174	
284.29347	364	1+
284.97465	124	
286.41604	108	
286.85632	190	1+
286.92025	94	
287.80609	90	
288.41238	88	
289.78276	108	
289.88068	240	
290.78673	126	
290.88165	104	
291.08918	86	
291.46310	94	
291.80683	160	
291.86002	110	
292.86906	214	1+
294.85795	136	
295.09048	100	
295.87133	92	
297.08078	104	
297.90911	86	
298.73170	88	
298.78581	250	1+
298.99700	88	
299.05914	336	1+
299.82998	86	
301.03462	136	
301.88004	346	1+
303.44249	88	
303.85929	208	1+
304.08448	94	
304.80359	98	
304.82409	102	
306.27843	180	
306.90159	142	
307.30312	102	
307.89170	84	
308.29440	212	
308.80298	156	
309.29516	180	
309.79258	98	
309.88170	140	
310.30558	492	
310.87278	334	1+
311.02289	104	
313.02985	190	
314.88596	170	1+
314.98680	94	
315.82040	102	
320.03067	88	
320.92932	96	
321.13378	132	
323.23718	1178	1+
323.34073	102	
324.20653	178	
324.98473	94	
325.13808	180	1+
325.88076	112	
325.90767	86	
325.96921	96	
326.86913	100	
END IONS

###FS:    #m/z: 340.94025 #charge 1+
###MS: 22
###MSMS: 24
BEGIN IONS
TITLE=Cmpd 17, +MS2(340.9403), 28.0-35.0eV, 0.5min #24
RTINSECONDS=28.837
SCANS=22,24
PEPMASS=340.94025	1332122
CHARGE=1+
158.13591	92	
189.86359	192	
192.88114	106	
192.92467	230	
196.88413	136	
208.94449	100	
210.93874	282	1+
211.88124	264	1+
213.93900	1710	1+
215.88608	1026	1+
215.93523	304	
216.83088	94	
217.86021	100	
217.88354	550	1+
224.96104	112	
226.94556	300	
226.97131	100	
227.18947	92	
229.14056	92	
229.89966	100	
230.88629	444	1+
231.94859	2086	1+
233.41496	110	
233.89731	284	
235.86677	212	
235.89114	298	1+
237.15100	92	
237.55500	92	
238.81809	174	1+
239.10746	94	
239.78436	118	
239.83068	170	1+
239.88845	198	1+
239.95207	114	
240.22817	340	1+
241.84310	200	1+
241.96311	182	
242.94953	104	
243.72067	100	
243.83135	134	
244.03123	110	
244.93620	100	
246.97677	268	1+
248.85683	134	
248.89909	216	1+
249.96038	392	
250.21440	102	
250.96317	198	
251.95631	198	
253.95723	92	
254.22512	96	
254.78578	138	1+
254.86911	92	
254.90318	150	
254.96599	472	
255.07465	148	
255.72922	92	
255.95198	154	
255.96799	266	
256.88530	94	
256.91267	134	
256.96474	152	
258.01664	130	
258.85970	112	
258.88432	212	
258.90551	92	
259.95739	108	
260.82277	202	1+
261.93280	126	
263.91900	130	
264.85750	102	
264.89982	100	
265.24739	96	
266.86157	100	
266.99611	200	1+
267.13606	240	
268.84184	182	
268.95794	94	
269.79769	186	
269.83806	200	
270.40175	92	
270.94440	128	
271.59466	108	
271.81530	128	
272.93072	292	
273.90207	104	
274.86722	206	1+
275.49763	98	
276.85520	100	
277.80546	146	1+
277.83538	120	
277.90359	98	
277.96584	108	
278.24599	126	
278.85187	292	1+
279.83922	96	
279.92182	94	
279.96153	206	
279.98154	104	
280.94284	214	
281.90498	262	1+
282.92832	176	1+
283.04608	142	
283.48719	94	
284.48675	116	
284.80389	94	
284.86988	182	
285.86284	112	
285.94007	172	1+
286.27880	112	
286.91939	96	
287.01482	94	
287.80700	134	
288.06099	106	
288.88401	164	
289.79030	192	
290.81087	160	
290.85486	134	
291.86380	92	
293.84696	100	
293.87793	174	
294.86122	96	
295.96911	110	
295.99135	118	
296.32758	128	
297.83684	266	1+
297.97525	152	
298.08142	206	1+
299.39871	104	
299.78232	314	1+
300.03006	102	
301.09222	104	
302.09895	98	
302.17394	268	1+
302.90048	106	
304.26424	284	1+
305.33397	140	
307.05324	126	
307.24880	96	
307.29249	528	1+
307.80105	162	
307.91666	104	
308.06933	98	
308.80587	134	
308.89661	172	
309.05701	128	
310.87270	200	
310.90332	100	
311.02711	142	
311.88730	102	
313.02533	136	
313.05094	98	
313.47684	102	
313.92542	100	
314.82207	92	
315.84845	244	1+
315.88512	178	1+
316.05752	136	
317.06159	110	
320.29312	144	
322.05188	144	1+
323.23868	214	1+
323.30881	116	
323.88220	128	
324.08286	122	
324.69848	110	
324.77077	134	
324.89457	110	
325.89180	152	
327.90336	100	
328.08776	120	
328.88229	322	1+
329.08219	126	
329.87445	136	
330.00550	92	
330.22245	216	1+
330.82143	94	
330.91512	146	
331.80661	144	1+
332.92250	114	
334.80553	110	
337.35143	142	
338.88320	114	
338.90260	104	
339.24363	186	1+
340.07093	108	
341.13824	200	1+
342.29022	92	
344.97540	94	
END IONS

###FS:    #m/z: 363.95626 #charge 1+
###MS: 22
###MSMS: 25
BEGIN IONS
TITLE=Cmpd 18, +MS2(363.9563), 28.0-35.0eV, 0.5min #25
RTINSECONDS=29.6095
SCANS=22,25
PEPMASS=363.95626	817296
CHARGE=1+
72.04125	134	
187.86564	264	
189.86391	614	1+
189.92372	104	
191.85715	548	1+
196.88362	414	
200.94379	102	
203.93069	144	
205.94802	174	
206.87782	180	
207.87301	476	1+
207.94467	110	
208.96081	104	
209.94388	1370	
210.88284	870	1+
210.93556	134	
212.87889	3800	1+
214.89373	386	
215.86953	130	
215.88493	240	1+
219.85964	118	
222.88235	254	1+
222.95142	1416	1+
224.94868	1360	1+
224.96837	198	
225.02390	102	
225.87034	104	
225.97214	110	
226.88834	196	
226.94726	10202	1+
226.97258	366	
227.88843	196	
227.93065	288	
228.32007	132	1+
228.79597	110	
228.82654	100	
228.89362	1062	1+
228.94188	9794	1+
229.63076	124	1+
230.88957	4944	1+
231.55723	106	
232.88365	588	1+
232.90634	126	
232.95161	134	
234.88176	318	1+
235.84682	122	
236.98005	114	
238.21693	142	
240.07831	176	
240.94112	460	
240.96192	1452	1+
241.04800	242	
241.09028	148	
241.13255	106	
241.94261	316	
242.94451	942	1+
242.96072	1010	
244.03245	194	1+
244.84147	116	
244.93502	230	
244.95764	4374	1+
245.89986	512	1+
245.94043	226	
246.90361	436	1+
246.95291	4350	
247.01948	150	
247.18176	170	1+
247.80533	122	
247.95831	124	
247.98300	114	
248.89890	2034	1+
249.03561	104	
250.89544	340	1+
250.94735	562	1+
250.96653	278	1+
251.06806	118	
252.90293	796	1+
253.90536	680	1+
254.94438	132	
258.83092	104	
258.84399	122	
258.97413	216	
258.99315	114	
259.84359	226	1+
260.83110	102	
260.96860	782	1+
261.83889	240	1+
263.97942	142	
265.97733	144	
266.81543	114	
267.00069	110	
267.78221	118	
267.97314	424	1+
268.30188	114	
268.95632	120	
269.80604	206	
269.96929	750	
270.83410	102	
271.92056	188	
272.92746	306	1+
275.92180	114	
276.02238	104	
276.84753	140	
277.00302	116	
277.09162	218	1+
277.85786	130	
278.79299	130	
278.85262	104	
279.82639	186	1+
280.10393	156	
280.79063	708	1+
282.10480	142	
282.82430	212	1+
282.84932	302	1+
282.88647	292	1+
283.79039	346	1+
283.85404	256	1+
283.86939	118	
284.98884	126	
285.80017	176	
285.84273	630	1+
286.87111	112	
286.89888	120	
287.81019	100	
287.86056	104	
287.92891	146	
288.06497	150	
288.36048	104	
288.79624	122	
290.78820	174	
291.78796	106	
291.90189	114	
292.43560	150	
292.52272	102	
292.96676	122	
294.43165	144	
294.85598	318	1+
295.92751	120	
295.99175	142	
296.44556	130	
297.79935	894	1+
298.80134	762	1+
298.95624	168	
299.12561	212	1+
299.84592	162	
299.92835	206	1+
300.80924	228	
301.79816	416	1+
301.81382	138	
301.86003	644	1+
302.88574	276	1+
303.03992	194	1+
303.80643	484	1+
303.85591	1622	1+
303.94328	144	
304.26209	178	
305.42302	112	
307.29539	384	1+
307.84019	108	
307.89230	136	
308.29770	222	1+
309.86700	240	
310.30926	130	
310.87886	214	
311.12497	274	1+
311.86032	106	
311.88220	140	
312.00443	120	
313.93871	264	1+
315.60231	102	
315.79293	124	
315.87974	440	1+
315.94512	234	1+
316.81172	244	1+
316.90322	122	
318.14389	270	1+
318.94002	134	
319.09589	126	
319.81800	164	
320.97298	110	
321.30124	310	1+
321.81634	726	1+
321.86533	478	1+
322.93124	224	
323.01510	310	1+
323.12450	134	
323.16691	130	
323.83908	172	1+
323.89556	280	1+
324.45927	108	
324.87814	182	
325.80301	188	1+
325.90577	288	1+
326.17295	232	
326.36177	118	
326.87191	186	
326.88566	220	1+
326.95106	112	
327.02671	128	
327.94723	192	1+
329.80800	152	
329.89347	206	1+
329.93095	190	
333.08789	102	
333.99377	108	
336.94521	342	1+
337.29611	156	
339.82775	692	1+
340.93864	378	
342.71306	106	
343.80327	190	1+
344.07526	198	1+
344.83551	160	1+
349.17710	328	1+
350.33545	118	
351.33229	186	
356.04830	156	1+
357.70833	120	
358.78259	346	1+
360.86328	112	
362.84327	130	
363.72709	290	1+
364.28174	182	
364.36214	118	
364.76988	140	
365.44390	116	
366.73646	102	
367.16382	204	1+
367.33218	166	
367.82907	162	
367.90546	138	
368.33562	110	
368.42089	152	
369.34372	148	
END IONS

###FS:    #m/z: 322.92964 #charge 1+
###MS: 26
###MSMS: 27
BEGIN IONS
TITLE=Cmpd 19, +MS2(322.9296), 28.0-35.0eV, 0.6min #27
RTINSECONDS=33.2915
SCANS=26-27
PEPMASS=322.92964	3191128
CHARGE=1+
180.89536	84	
192.89054	270	
196.88517	178	1+
201.04361	268	1+
205.94831	188	
206.38574	84	
206.95252	88	
206.96600	298	1+
207.94996	82	
209.89147	314	1+
211.94604	112	
213.88898	150	
214.88715	512	1+
215.69858	104	
221.89462	148	
221.94248	114	
222.95401	726	1+
225.51928	84	
226.94866	280	1+
226.97278	128	
227.90063	92	
228.53509	94	
230.89170	302	1+
230.90679	128	
232.09071	90	
233.06517	234	1+
233.89374	170	
234.09859	86	
235.42674	86	
236.08819	86	
237.90509	94	
238.93911	208	
239.07589	234	
239.09410	128	
239.78187	104	
240.93953	2090	
241.94146	1732	
242.14407	94	1+
242.94116	7342	1+
243.82414	190	
243.88096	442	1+
244.39311	130	
244.78501	124	
244.93786	1370	1+
244.97017	90	
245.86193	124	
246.06427	96	
246.85283	114	
246.97711	400	1+
247.06185	90	
248.86537	84	
248.94484	86	
248.98617	142	
249.03847	82	
249.07475	86	
249.83573	108	
249.93435	82	
249.97328	104	
250.03746	112	
250.06889	206	1+
250.47038	86	
250.84143	134	
250.94552	146	
251.05496	142	
251.92808	86	
253.11814	94	
253.88283	86	
253.90449	84	
254.20556	106	
254.87494	202	1+
255.08547	114	
255.80242	98	
255.94990	88	
256.79221	324	1+
256.97088	136	
257.00313	92	
257.79405	274	1+
258.83259	182	
258.93405	92	
258.96623	184	1+
259.15422	86	
260.33568	88	
260.83624	312	1+
261.89188	84	
262.21560	138	
262.83127	98	
262.95064	82	
263.97945	364	1+
264.21649	86	
264.82951	246	1+
264.95666	88	
265.05905	210	1+
265.85397	214	
266.03787	92	
266.86167	128	
266.96609	104	
268.22948	84	
268.90882	100	
268.96828	90	
269.00887	144	
269.80233	122	
270.68559	104	
271.08076	92	
271.90895	92	
272.16548	94	
272.25651	92	
272.85219	340	1+
273.79265	312	
274.83165	86	
275.80670	370	1+
276.05639	86	
278.79492	88	
278.81267	126	
279.08985	1098	1+
279.42097	118	
279.87994	106	
280.02915	180	1+
281.82668	142	
282.01300	112	
282.07268	82	
282.78689	348	1+
282.96633	82	
283.06711	212	
283.14400	98	
283.80764	88	
283.86403	172	
284.02514	98	
284.29275	384	1+
285.84777	90	
289.78728	216	
289.87811	310	1+
290.78587	86	
291.79363	166	
292.05976	130	
292.94055	86	
293.88682	130	
294.85872	250	1+
296.12072	82	
296.29396	90	
297.11345	136	
299.03755	96	
299.06236	180	1+
299.78627	122	
299.87264	126	
301.14316	94	
301.78686	198	1+
301.86008	286	1+
301.97152	126	
302.24952	166	1+
303.75916	90	
305.80222	136	
305.87193	108	
306.07912	114	
306.27607	154	
306.79580	108	
307.07932	100	
307.18442	90	
307.28902	692	1+
307.31165	98	
307.33535	98	
307.78905	86	
307.89210	310	1+
308.29322	580	1+
308.79919	198	
308.93758	140	
309.04394	82	
309.87473	348	1+
310.30683	272	
310.81290	132	
310.93221	114	
311.02600	338	1+
311.13985	82	
312.08099	122	
312.80272	200	
312.86002	114	
313.84720	178	1+
315.05279	110	
315.87704	90	
318.04691	126	
318.72899	82	
318.95977	98	
320.74527	86	
322.15200	116	
322.31048	100	
322.97475	92	
323.23654	222	
323.94696	82	
324.20165	590	1+
324.29175	84	
324.89360	130	
325.89218	102	
327.89509	112	
END IONS

###FS:    #m/z: 336.94566 #charge 1+
###MS: 26
###MSMS: 28
BEGIN IONS
TITLE=Cmpd 20, +MS2(336.9457), 28.0-35.0eV, 0.6min #28
RTINSECONDS=34.0635
SCANS=26,28
PEPMASS=336.94566	235182
CHARGE=1+
79.54811	122	
79.96810	94	
143.37419	122	
189.86052	200	
190.89286	92	
196.88361	112	
198.95863	96	
205.87968	106	
205.95143	178	
206.95321	130	
208.98549	256	1+
209.88504	176	
210.88458	170	
211.88490	92	
211.94371	5646	1+
212.87868	1882	1+
212.92164	98	
213.87331	138	
213.93969	2678	1+
214.87666	218	
214.89277	186	
215.88725	604	
215.93840	234	
216.88836	366	
217.88253	270	
217.94238	254	
224.97670	130	
226.94340	104	
227.89644	108	
228.89327	370	
229.40288	98	
229.89333	240	
229.95419	5062	1+
230.88807	2364	1+
231.94935	3308	1+
232.82961	104	
233.82678	364	1+
233.89715	592	1+
233.94694	552	1+
235.07643	104	
235.86458	302	1+
235.89456	346	
235.94455	132	
237.06568	200	1+
237.52458	96	
237.88646	90	
237.97132	138	
239.90140	116	
240.96387	342	1+
241.42591	94	
241.79604	92	
244.03638	124	
244.79327	96	
245.89068	158	
245.93196	96	
246.97418	230	
247.96478	1306	1+
248.90114	730	1+
249.04150	128	
249.15682	90	
249.36380	98	
249.83464	434	1+
249.96000	528	1+
250.04380	98	
250.90385	116	
250.98299	162	
251.91544	98	
251.95548	144	
251.97078	256	
252.50335	104	
252.92141	130	
252.97077	3250	1+
253.11442	200	1+
253.90470	510	1+
254.16546	98	1+
254.22605	214	1+
254.86517	260	1+
254.92415	94	
254.94065	238	
254.96591	976	1+
255.07398	538	1+
255.78269	92	
255.93864	106	
256.35787	132	1+
256.80269	122	
256.91307	358	1+
256.96462	314	
257.85252	154	
259.04219	152	1+
259.07364	90	
259.87029	96	
261.82933	186	1+
261.85061	100	
262.22637	188	1+
263.05391	158	
263.56442	106	
263.82813	118	
266.24624	160	
266.99636	188	1+
267.13490	90	
268.84114	334	1+
269.80343	152	
270.80075	122	
270.84626	126	
270.98021	380	
271.40760	92	
271.84133	204	1+
271.91595	304	1+
272.78686	184	1+
272.93249	90	
272.95099	96	
272.98110	172	
274.09718	100	
274.89916	94	
275.04961	156	
276.84953	398	1+
277.83826	100	
277.89538	108	
277.95955	186	1+
278.36489	98	
278.80507	94	
278.83482	444	1+
281.05003	122	
282.05159	114	
283.02753	144	
283.78786	140	
284.08719	116	
285.02068	170	
285.40894	120	
285.84765	144	
286.84889	688	1+
288.86324	104	
289.80727	106	
289.87805	132	
290.00815	92	
290.41371	92	
290.92881	102	
292.43770	182	
292.86020	368	1+
293.06605	98	
293.87910	178	
294.99272	204	1+
295.21827	114	
295.44683	110	
296.81664	140	
296.94886	100	
296.97434	116	
297.85571	92	
298.16962	94	
298.78030	98	
298.90792	170	
299.05633	280	1+
299.85245	124	
301.10371	248	1+
302.86079	166	1+
303.45780	92	
303.81120	102	
304.08229	106	
304.40354	90	
305.93955	98	
306.12027	118	
306.88160	386	1+
307.08324	144	
308.81093	136	
309.81728	120	
310.87864	470	1+
311.86594	146	
311.88582	300	1+
315.85196	136	1+
316.71357	104	
317.18016	98	
319.08926	94	
319.28450	118	
320.83997	116	
320.96229	170	1+
321.28336	126	
322.31047	92	
323.13945	108	
323.16760	94	
323.24055	126	
323.30389	204	1+
323.37401	94	
324.89262	116	
325.89999	106	
326.91680	156	
327.31015	238	1+
328.88510	250	
329.87410	142	
330.94931	102	1+
331.17783	92	
331.77024	106	
332.05512	232	1+
333.16809	178	
334.82768	104	
334.88470	98	
335.03464	110	
336.76071	200	1+
336.94528	102	
337.96105	94	
339.10844	90	
339.30713	98	
341.72272	106	
341.98133	104	
342.21785	90	
END IONS

###FS:    #m/z: 359.96156 #charge 1+
###MS: 26
###MSMS: 29
BEGIN IONS
TITLE=Cmpd 21, +MS2(359.9616), 28.0-35.0eV, 0.6min #29
RTINSECONDS=34.836
SCANS=26,29
PEPMASS=359.96156	187892
CHARGE=1+
46.54625	124	
196.88386	184	
205.94637	190	
207.94937	110	
208.94234	164	
209.94452	680	1+
209.96594	116	
212.87765	152	
216.92297	96	
220.95838	114	
222.95119	1322	1+
224.88919	134	
224.94722	1558	1+
226.13657	158	1+
226.88615	174	
226.94755	4480	1+
227.90108	212	
227.93045	272	
227.96771	156	
228.80125	128	
228.94226	5322	1+
233.00814	94	
233.50716	102	
234.58527	104	
235.13376	164	
235.93568	102	
240.94005	492	1+
240.96193	1404	1+
241.78011	198	1+
242.90157	124	
242.95805	980	1+
244.95726	2504	1+
245.94172	254	
246.10954	94	
246.95240	2568	1+
248.79651	248	1+
250.84468	156	
250.90203	96	
250.95078	142	
251.02860	92	
252.11252	114	
252.22627	144	
252.92956	188	
252.95722	218	
253.24542	94	
253.83296	112	
256.22280	222	1+
256.85068	126	
257.82292	106	
258.84368	178	1+
258.93537	192	1+
258.97335	392	
260.85231	144	
260.97044	306	
261.96723	166	
262.89477	94	
262.94769	184	
263.44058	94	
264.79970	114	
265.82570	126	
265.97294	120	
266.24530	140	
266.81252	286	
267.78960	202	1+
267.97366	364	1+
268.84650	316	1+
268.96274	500	1+
269.01979	102	
269.85557	386	1+
271.09287	126	
271.84435	270	
271.95502	138	
272.98250	102	
273.78885	300	1+
274.85312	218	
274.92998	136	
275.13120	94	
275.84047	92	
275.85876	112	
275.94155	112	
276.85254	162	
277.80657	136	
277.85371	110	
277.93853	204	1+
278.08317	308	1+
278.91607	202	
279.08738	206	1+
279.83554	116	
280.86557	126	
281.13386	190	1+
281.79782	206	
281.81076	268	1+
281.85969	180	
282.27420	198	
282.92733	186	
283.79373	290	1+
283.86186	108	
283.98221	108	
284.15335	126	
284.31861	112	
284.99829	96	
285.57493	124	
289.87855	172	
290.24938	172	
290.41998	108	
292.45568	92	
292.81237	168	
294.02950	258	1+
294.85802	142	
296.80986	156	
297.80301	114	
297.86756	116	
297.92454	120	
298.40347	98	
298.80399	442	1+
299.83656	92	
299.88542	130	
300.41957	156	
302.87620	110	
304.08693	92	
304.88390	94	
304.92248	104	
306.31373	148	
306.79038	140	
306.87950	134	
306.96912	94	
307.13811	96	
307.88744	178	
308.28779	94	
308.81358	114	
308.90343	160	
308.96471	108	
309.79618	246	1+
310.06447	146	
310.14630	98	
310.34617	192	
310.87664	298	
311.12769	144	
311.75625	138	
311.85698	174	
311.87716	264	1+
312.50589	92	
312.81951	100	
313.94493	96	
314.14679	100	
314.80063	270	1+
316.30523	106	
317.87445	254	1+
318.93329	374	1+
320.95910	112	
321.27967	102	
321.82153	162	
322.92781	210	
323.01728	498	1+
323.88724	166	
324.89285	508	1+
325.13800	96	
326.18028	102	
327.11555	152	
327.17333	130	
327.87828	264	1+
328.81500	114	
328.92465	100	
328.95346	96	
330.32252	96	
331.12872	118	
331.75333	142	1+
332.90197	116	
335.88855	218	
336.90142	148	
336.94506	662	1+
337.83517	132	
338.87147	244	
339.23252	96	
340.35301	194	
340.37207	136	
342.27755	142	
343.07242	114	
347.11574	108	
350.37850	146	
350.90746	106	
352.81642	188	1+
353.89141	166	
354.88309	102	
356.33075	150	1+
357.86651	94	
358.16070	128	
358.19867	266	1+
359.90385	98	
360.86467	162	
360.89940	104	
361.31506	94	
364.38590	120	
END IONS

###FS:    #m/z: 322.92972 #charge 1+
###MS: 30
###MSMS: 31
BEGIN IONS
TITLE=Cmpd 22, +MS2(322.9297), 28.0-35.0eV, 0.7min #31
RTINSECONDS=38.52
SCANS=30-31
PEPMASS=322.92972	2681832
CHARGE=1+
57.78651	84	
187.53345	104	
188.50801	92	
190.07068	96	
190.93076	84	
192.88671	112	
196.88431	104	
201.85799	88	
204.88033	92	
205.94982	206	1+
205.97427	118	
206.38424	86	
207.97177	120	
212.43616	112	
213.41612	86	
215.89120	132	
217.89713	212	
218.89344	84	
219.05135	100	
221.06507	146	
221.45152	86	
221.91232	94	
221.96063	96	
222.64825	94	
222.95424	650	1+
222.97265	86	
223.43690	102	
223.95991	386	1+
223.98756	114	
224.93533	102	
226.52741	84	
227.84695	84	
227.87389	94	
227.91279	100	
228.89002	98	
230.82058	164	
230.88808	188	
230.90908	134	
232.06265	90	
232.89589	118	
234.05430	144	
235.79527	130	
235.99415	88	
238.87976	172	
238.91559	92	
238.93905	264	
239.07977	182	
239.78686	342	1+
240.88367	154	
240.93987	2760	
241.12428	84	
241.41824	94	
241.43505	86	
241.93871	10352	1+
242.09191	98	
242.83015	98	
242.94091	7438	1+
243.12286	106	
243.82069	278	
243.88514	408	1+
244.93902	2072	1+
244.96247	140	
245.18541	94	
246.97186	116	
247.38822	146	
247.86977	90	
247.97518	124	
248.04184	294	1+
249.34632	88	
250.94898	112	
251.46630	104	
253.22962	94	
253.84166	106	
253.92343	94	
254.86736	130	
255.06510	102	
256.03543	92	
257.54106	114	
257.79876	150	
257.84883	224	1+
257.95689	88	
258.40991	86	
259.74685	108	
260.84895	124	
261.56073	102	
261.83458	176	
262.22226	88	
262.80246	186	1+
263.06242	102	
263.88288	98	
263.91331	102	
263.97971	140	
264.02635	178	1+
264.12303	118	
264.97736	110	
265.05606	190	
267.05396	90	
267.80147	140	
269.14774	106	
269.80101	176	
270.86454	158	
272.44113	106	
273.79301	242	
274.44129	94	
274.80221	374	1+
274.94971	88	
275.00424	204	1+
276.83872	164	
276.86018	100	
276.90781	138	
277.80549	94	
279.09251	616	1+
279.23407	94	
279.78996	288	1+
279.85478	204	1+
280.14365	118	
281.14075	150	
282.28213	158	
282.85836	320	1+
282.87922	108	
282.96835	166	1+
282.99132	98	
283.02426	142	
283.06866	216	
283.78598	194	1+
284.03248	92	
284.29137	212	
284.43277	180	
285.29551	132	
287.79741	198	1+
289.84586	196	1+
289.87618	114	
291.80216	198	
291.88135	124	
292.05648	138	
292.79560	108	
292.96675	128	
293.02936	98	
293.81097	84	
293.87677	92	
294.27808	142	
296.80417	96	
296.92197	104	
297.81050	236	1+
297.86219	154	
299.78273	214	1+
299.85971	90	
300.85710	332	1+
301.24613	330	1+
301.93456	212	1+
302.80953	86	
304.81044	124	
305.88537	120	
306.88066	152	
307.80008	260	
307.88785	438	1+
308.29281	476	1+
309.25404	88	
309.81651	152	
309.91798	124	
310.00814	98	
310.30970	348	
310.80678	174	1+
310.82151	150	
310.88174	384	1+
311.82438	84	
311.90129	140	
312.79574	126	
312.83266	122	
313.03110	106	
314.80221	86	
314.82130	186	
315.27295	88	
315.31878	110	
317.75997	226	1+
318.33724	104	
320.15613	90	
321.28178	108	
321.87856	84	
323.23646	258	1+
323.99523	138	1+
324.20663	118	
324.87418	192	1+
324.89016	112	
324.94555	188	1+
325.90167	142	
END IONS

###FS:    #m/z: 336.94573 #charge 1+
###MS: 30
###MSMS: 32
BEGIN IONS
TITLE=Cmpd 23, +MS2(336.9457), 28.0-35.0eV, 0.7min #32
RTINSECONDS=39.2925
SCANS=30,32
PEPMASS=336.94573	211746
CHARGE=1+
81.22805	90	
101.62976	114	
111.44728	88	
189.86233	194	
192.88981	148	
196.87828	142	
197.88526	148	
205.95060	110	
205.97685	134	
208.98104	116	
209.94146	92	
210.88315	170	
211.94373	4532	1+
212.87724	1088	1+
213.93995	2560	1+
214.89491	162	
215.89311	164	
215.93795	192	
217.83923	86	
217.88389	194	
218.82636	86	
223.95865	268	
223.97199	248	1+
227.50796	104	
227.89411	170	
228.89327	684	1+
229.38416	88	
229.95511	3536	1+
230.88856	2568	1+
231.94853	2324	1+
232.82461	142	
233.05683	86	
233.82803	136	
233.89761	856	1+
234.91310	138	
235.39822	116	
235.89230	218	
235.94880	122	
237.06015	160	
238.04454	92	
240.88616	100	
242.03803	106	
242.88906	106	
242.96784	88	
243.11890	92	
246.90561	238	
246.92863	86	
246.97618	156	
247.96546	1080	1+
248.88224	124	
248.89865	822	1+
249.95910	260	1+
250.83062	596	1+
250.90146	110	
250.98185	110	
251.03673	146	
251.07163	88	
251.16684	94	
251.79072	160	
251.90828	342	
251.92615	100	
251.94303	146	
251.96719	110	
252.47204	86	
252.93084	200	1+
252.97060	2640	1+
253.08975	92	
253.90356	264	
254.09100	98	
254.90709	128	
254.96573	1082	1+
255.07076	348	
255.78022	104	
256.91471	312	
256.94588	96	
257.04513	204	1+
257.65131	96	
257.71451	94	
257.84427	308	1+
257.88995	104	
258.84673	222	1+
259.82402	150	
260.84048	86	
260.94561	100	
261.82732	158	
262.83223	114	
263.05383	162	
264.23439	286	1+
264.86786	150	
265.01351	108	
265.23873	242	1+
266.81184	106	
266.86398	90	
267.00380	102	
267.13724	148	
267.84239	212	
268.83956	776	1+
268.87054	114	
268.97033	104	
269.04448	86	
269.35291	106	
269.98118	374	1+
271.91415	124	
272.00540	104	
272.79049	214	1+
272.97748	246	
273.85107	158	
274.06665	222	1+
274.12201	94	
275.99623	146	
276.85388	382	1+
276.89587	166	
277.15754	102	
277.64383	94	
278.35227	94	
278.52644	94	
278.81089	96	
278.83160	750	1+
279.83331	466	1+
280.00178	94	
280.45418	88	
280.79321	114	
281.04490	106	
282.01518	274	1+
282.27293	88	
283.04943	202	1+
283.07806	86	
283.79376	86	
284.79735	106	
284.92610	96	
285.85069	956	1+
285.90918	148	
286.85343	684	1+
286.97621	132	
288.87725	170	1+
289.14465	94	
289.80926	138	
290.85794	232	1+
291.95918	108	
292.19732	86	
292.85466	116	
292.92415	90	
293.06451	256	1+
293.10598	184	
293.85504	230	1+
294.87989	216	1+
294.96961	106	
295.87341	122	
296.81292	108	
296.97327	106	
297.80385	338	1+
298.31263	132	
299.00356	92	
299.06257	114	
302.10917	92	
303.28110	136	
303.80325	108	
303.89842	86	
303.93910	102	
304.86855	442	1+
304.88761	112	
306.25116	86	
307.80480	86	
308.29434	104	
309.32331	156	
309.96218	194	1+
310.31503	96	
310.80248	92	
310.86402	192	
310.87999	144	
311.17669	94	
311.86307	146	
315.87909	98	
316.18939	252	1+
317.76131	92	
318.59374	98	
318.84710	124	
320.17578	110	
320.29337	146	
320.90013	194	1+
323.96184	100	
324.89191	112	
324.99453	122	
325.13875	208	1+
325.71325	136	
325.88918	208	1+
326.29092	238	1+
328.31260	88	
328.88976	238	
329.81892	210	1+
330.97789	214	1+
331.11959	86	
334.13265	184	
336.39117	92	
337.82451	94	
338.22680	92	
342.29334	92	
END IONS

###FS:    #m/z: 507.84549 #charge 1+
###MS: 30
###MSMS: 33
BEGIN IONS
TITLE=Cmpd 24, +MS2(507.8455), 28.2-35.2eV, 0.7min #33
RTINSECONDS=40.0645
SCANS=30,33
PEPMASS=507.84549	196670
CHARGE=1+
196.01391	348	1+
199.88533	182	
224.97536	186	
238.06192	260	1+
241.85259	150	
243.03883	150	
245.07374	188	
246.10272	154	
248.12264	226	1+
249.87827	290	1+
250.96665	454	1+
254.90083	172	
257.90613	214	1+
258.89343	150	
258.97199	186	1+
259.91683	140	
263.37026	124	1+
266.09468	198	
266.81246	174	1+
267.13427	176	
268.88154	182	
270.85955	172	
271.87458	540	1+
272.85263	502	1+
275.86753	176	
276.87454	412	1+
277.87776	306	1+
278.83310	270	
280.39205	244	1+
280.83072	188	
281.37704	154	
282.89627	156	
284.78845	360	1+
284.87316	364	1+
285.79241	304	1+
285.94040	374	
286.95503	178	1+
287.84102	146	
287.92547	162	1+
288.93124	188	1+
289.04042	338	1+
289.88012	1224	1+
290.04689	198	1+
290.86077	846	1+
292.38116	254	1+
293.87514	2318	1+
294.12502	224	1+
294.15011	286	1+
295.85469	600	1+
298.80516	230	1+
298.84001	220	
298.85606	186	
298.88030	264	1+
298.91378	328	1+
299.96805	242	1+
300.85650	378	1+
303.86557	152	
304.46682	164	
304.91895	292	1+
305.86263	568	1+
305.95795	140	
306.01333	288	1+
306.12352	198	
306.16321	192	
307.83636	280	1+
307.89029	972	
307.94156	140	
308.14083	760	1+
308.28616	184	1+
308.87526	542	
308.97801	158	
309.37884	250	1+
309.86870	612	
309.89056	306	
309.95953	140	
309.98227	162	
310.15795	254	1+
310.88814	386	
311.88249	4736	1+
311.94430	156	1+
311.97513	164	
312.17428	164	
312.92813	290	1+
313.17657	202	
314.57990	112	1+
314.86298	2470	1+
314.89470	364	
315.91083	268	1+
316.88828	348	1+
316.94449	158	
316.99260	198	1+
318.85722	614	1+
318.93459	270	
320.17143	210	1+
322.88447	158	
323.33295	142	
324.85886	276	
325.90112	994	1+
325.98776	310	1+
326.07813	154	
326.80870	272	1+
326.88448	224	
327.06516	176	
327.88558	306	
328.37065	302	
328.87054	362	1+
329.89263	180	
330.82688	178	
330.84704	148	
330.88201	376	
331.81767	236	1+
331.88772	204	
332.87454	1126	1+
333.89739	586	1+
335.84735	212	
335.97521	184	1+
336.94201	526	1+
337.87862	274	
338.00094	140	
338.15688	144	
338.87965	154	
338.90081	244	1+
338.94291	162	1+
339.15116	300	1+
339.40692	144	
339.80654	252	1+
339.88218	216	
340.05950	190	1+
340.87692	274	1+
341.88240	192	1+
342.83878	156	1+
343.16096	218	1+
343.81758	192	1+
343.87401	474	1+
343.89952	148	
345.33865	180	1+
346.87567	170	
348.89196	172	
349.88543	546	1+
350.88712	458	1+
350.95658	162	1+
351.18321	186	
351.85978	218	
352.38685	182	
352.78561	144	
352.88127	340	
352.90036	186	
353.85111	336	1+
355.89125	150	
357.72123	142	
358.85585	258	1+
358.87522	294	1+
359.57122	138	1+
359.79610	154	
359.86061	162	1+
361.93145	234	1+
362.79683	152	
363.83712	424	1+
363.86076	384	1+
363.88392	166	
364.38205	166	
364.86443	328	1+
364.96312	310	1+
366.35960	160	
366.84055	1162	1+
367.70867	620	1+
367.84355	716	1+
368.79989	162	
368.89362	562	1+
369.19864	140	
369.70760	152	1+
369.83832	616	1+
370.74006	218	1+
371.25046	170	1+
373.72434	162	
373.83352	454	1+
373.89921	204	
374.35562	254	1+
374.81326	168	
375.74320	160	
376.88479	440	1+
378.81348	176	1+
379.12426	166	1+
379.40481	164	
379.87399	322	1+
380.71436	370	1+
380.85630	162	
381.96286	170	1+
382.35889	150	
382.90236	340	1+
384.77106	202	1+
384.82339	204	
384.85052	1724	1+
385.78957	412	1+
385.85212	1084	1+
386.79241	360	1+
386.89027	158	
387.84497	444	1+
388.71718	526	1+
389.20320	294	
389.37199	148	
389.72090	346	1+
389.84537	262	
389.89565	168	
390.06217	150	
390.18893	204	
390.83980	1704	1+
391.05916	194	1+
391.88059	336	1+
392.82775	1538	1+
392.86374	198	
392.88410	234	1+
393.79882	350	
394.78765	496	1+
395.08736	190	1+
395.71997	146	
397.06821	266	1+
397.72048	538	1+
397.78423	202	
398.07031	218	1+
398.18904	146	1+
398.87190	158	
400.82282	214	1+
401.72819	150	
402.39373	164	1+
402.86009	236	
403.72822	168	
403.79116	176	
403.87202	572	
404.02217	150	1+
404.54393	174	1+
404.87591	364	
404.94367	156	
405.86224	496	1+
406.02799	146	1+
406.12465	224	1+
406.80486	192	
406.84758	160	
407.86775	1616	
408.85285	2420	1+
409.25740	104	1+
409.72103	280	
409.81185	144	
410.73260	148	
410.83690	1888	1+
411.74048	198	
411.81061	556	1+
411.87978	258	1+
411.90467	152	
412.73144	622	
412.84336	646	1+
413.07233	384	
413.16224	138	1+
413.87391	230	1+
414.06194	216	1+
415.06583	184	1+
415.86749	166	
416.87607	168	
420.35473	240	1+
421.88088	490	
422.88270	424	
423.87057	406	
424.06505	346	1+
424.14228	180	
424.70895	148	
424.87257	212	
425.72913	140	
425.84492	156	
425.87623	406	
426.86078	2540	1+
427.03714	210	1+
427.38208	308	1+
427.73815	760	1+
427.83202	154	
428.74250	530	1+
428.77301	170	1+
428.84928	788	
428.87825	914	1+
428.90346	148	
429.84858	568	
430.74236	540	1+
430.85293	426	
431.21795	190	1+
431.86778	1594	1+
433.85398	344	
434.88831	384	
435.86177	248	1+
439.89197	360	
440.89518	158	
442.29056	152	
444.87170	3800	1+
445.74016	320	
446.74493	146	
449.87627	848	1+
450.74902	380	
450.89632	206	
451.10808	172	
451.76834	206	1+
451.85683	216	
452.32478	150	
453.89096	212	1+
454.75872	146	
457.90758	386	1+
459.81989	170	1+
459.90803	194	
461.12206	158	1+
461.71887	240	1+
462.12613	204	1+
462.71974	232	1+
462.88229	1400	1+
467.05215	96	1+
467.88769	1656	1+
468.78657	218	
469.82194	162	1+
482.79361	184	1+
485.89722	1138	1+
487.80460	224	1+
489.26026	178	1+
492.27795	192	1+
493.78163	166	
497.09147	172	1+
499.73706	144	
500.80307	274	1+
501.80679	220	1+
503.72625	272	1+
505.43519	164	1+
508.90778	276	1+
509.85927	526	1+
510.29701	240	1+
END IONS

###FS:    #m/z: 340.94052 #charge 1+
###MS: 34
###MSMS: 35
BEGIN IONS
TITLE=Cmpd 25, +MS2(340.9405), 28.0-35.0eV, 0.7min #35
RTINSECONDS=43.758
SCANS=34-35
PEPMASS=340.94052	1013954
CHARGE=1+
176.92410	96	
189.86284	218	
192.92746	148	
205.94785	108	
206.40702	156	
206.95014	94	
210.93500	214	
212.87669	740	1+
213.93642	1670	1+
215.41451	100	
215.86111	162	
215.88528	512	1+
217.83401	106	
217.88087	370	
217.93639	98	
218.91427	178	
220.87638	134	
221.89378	180	
221.96942	146	
222.95434	782	1+
223.95765	588	1+
226.89559	308	1+
227.95254	130	
228.94655	264	
228.98468	94	
230.88799	1140	1+
231.88944	622	1+
231.94871	1482	
232.98745	104	
233.89762	340	
235.02473	146	
235.89388	332	
236.89459	362	1+
238.96583	134	
239.04885	94	
239.63194	90	
240.23140	150	
240.96038	112	
241.78349	104	
242.88187	116	
242.91724	158	
242.95723	356	1+
243.89512	110	
244.34622	104	
244.82553	126	
244.99532	96	
246.97331	248	
247.93887	100	
248.93958	98	
249.90570	174	
249.95946	246	
250.96583	156	
251.94126	150	
251.95460	276	1+
252.05266	96	
252.23005	144	1+
253.84166	96	
253.90470	194	
254.87395	92	
254.90081	130	
254.96550	362	1+
255.07525	356	
255.93459	146	
256.07676	156	
256.91113	118	
256.94465	234	1+
256.96276	278	1+
256.99302	124	
257.79609	178	1+
258.84680	434	1+
258.95202	338	1+
259.00819	108	
260.84159	260	1+
261.03396	138	
262.92399	122	
263.84976	98	
264.07606	126	
265.26613	110	
265.40920	96	
266.79232	304	1+
266.84581	104	
267.13337	182	
267.91722	174	1+
268.79839	234	1+
268.86357	100	
269.11469	130	
269.72947	96	
270.89459	102	
271.80329	402	1+
271.84447	196	
271.96996	158	1+
272.80750	252	1+
272.91158	104	
272.93647	342	1+
273.78932	220	
273.84534	122	
273.89495	210	1+
274.79676	112	
274.86113	162	
275.86749	114	
276.84243	138	
276.84826	560	1+
277.96255	114	
278.90273	128	
279.81767	112	
279.85009	146	
279.91425	102	
280.86533	202	
280.94177	92	
281.05200	140	
281.89431	158	
282.92317	168	
283.78511	142	
285.91985	134	
286.86112	136	1+
287.81447	120	
289.78610	146	
289.81226	110	
289.87696	114	
290.78719	220	
290.80233	152	
290.97248	116	
291.25748	110	
291.80604	110	
291.94942	90	
292.28096	98	
292.86623	112	
292.90069	138	
293.85030	130	
293.87270	188	
295.96881	358	1+
296.33175	94	
296.80918	178	
298.86319	112	
299.06337	90	
299.31788	166	
299.78472	130	
299.86313	118	
299.93698	110	
301.05478	168	
301.86602	328	1+
302.17352	90	
304.80898	116	
304.92880	118	
305.80864	226	1+
306.30260	108	
306.88579	138	
307.79718	386	1+
307.89688	186	
308.29201	212	
308.88470	92	
310.87514	398	
311.89038	92	
312.02553	198	1+
312.81001	96	
314.81997	148	
314.87890	136	1+
315.90159	96	
316.69178	92	
317.89255	120	
317.93207	92	
319.81809	108	
320.97409	90	
321.81328	106	
321.87607	286	1+
322.89976	120	
323.14034	102	
323.23698	172	
323.30262	148	
324.89018	98	
325.14095	100	
326.17505	132	
326.26663	102	
326.34053	90	
326.58350	90	
328.30798	96	
328.88748	420	1+
329.00643	92	
329.87112	366	1+
330.81063	480	1+
336.80933	94	
337.76836	234	1+
338.82448	102	
339.11303	104	
340.40518	120	
342.12012	98	
342.31777	98	
342.49243	104	
342.98136	116	
343.77559	92	
END IONS

###FS:    #m/z: 363.95654 #charge 1+
###MS: 34
###MSMS: 36
BEGIN IONS
TITLE=Cmpd 26, +MS2(363.9565), 28.0-35.0eV, 0.8min #36
RTINSECONDS=44.53
SCANS=34,36
PEPMASS=363.95654	541390
CHARGE=1+
56.98013	100	
79.56676	126	
92.79980	120	
182.86385	224	
189.86172	772	1+
191.85708	582	1+
194.89110	136	
196.88342	460	1+
205.41149	104	
205.94915	200	
207.56760	98	
207.87779	342	1+
207.95080	102	
208.94361	94	
209.94391	1116	1+
209.99956	194	1+
210.88377	586	1+
211.96215	96	
212.87827	3870	1+
215.89430	208	
215.96935	134	
222.95156	458	
223.95711	222	
224.94917	1742	1+
225.88250	220	
226.87467	116	
226.89486	112	
226.94752	6128	1+
226.97156	246	
227.87445	146	
227.93186	390	
228.76363	124	
228.78664	234	1+
228.89355	656	
228.94207	6594	1+
230.88925	4772	1+
230.93578	136	
232.01596	148	
232.88594	692	1+
232.92130	258	1+
233.96175	140	1+
234.88262	372	1+
235.79745	110	
238.93997	198	
240.78361	120	
240.81941	94	
240.93954	716	
240.96020	834	
241.83611	120	
241.89916	134	
241.93848	2752	1+
241.96283	424	
242.79176	130	
242.82546	280	1+
242.88931	94	
242.94106	2260	1+
242.95953	380	
244.93975	522	
244.95707	3410	1+
245.83465	102	
245.94124	494	
246.90411	396	1+
246.95175	3962	1+
246.97357	182	
247.81577	110	
247.93398	106	
248.80247	364	1+
248.90044	1324	1+
250.89249	160	
250.94729	336	1+
250.97014	120	
251.90779	210	
252.89617	556	1+
253.08273	94	
253.84081	358	1+
255.06817	120	
257.84829	156	
257.96308	112	
258.83208	292	
260.96802	488	1+
261.83049	100	
262.81111	114	
263.07530	242	1+
263.97744	230	1+
264.82157	158	
264.83934	322	1+
265.84144	248	1+
265.97244	192	
266.12927	224	1+
266.81462	700	1+
266.99150	114	
267.78247	130	
267.97422	348	
268.91059	172	
268.95620	100	
268.96573	1040	1+
269.01249	124	
269.80964	146	
269.96757	876	1+
270.40902	146	
270.73493	114	
270.82503	106	
270.91574	448	1+
271.86778	224	1+
271.92066	322	1+
272.95129	116	
273.85442	100	
273.91941	156	
274.84369	100	
274.90892	238	1+
276.80641	198	
276.85801	98	
277.85680	252	
277.89224	96	
278.84859	136	
279.79420	842	1+
280.79482	616	1+
280.81496	136	
280.85351	338	1+
280.91529	124	
281.05568	218	1+
281.40088	104	
282.78740	526	1+
283.79076	334	1+
283.81383	130	
283.85059	624	1+
284.52586	106	
284.82519	112	
284.89692	190	
285.79982	136	
285.84638	674	1+
285.93336	158	
286.79228	94	
286.81828	198	1+
288.05655	198	1+
289.87775	120	
290.79103	408	1+
292.43890	118	
293.17793	146	1+
293.85153	268	1+
294.57999	94	
294.99618	104	
296.81032	160	
297.79644	136	
298.05925	106	
298.80141	1182	1+
299.14238	114	
299.86849	102	
299.95182	102	
300.99929	102	
301.80342	370	
301.85984	946	1+
302.08444	138	
302.80296	584	1+
302.83352	100	
303.80661	412	1+
303.85511	1842	1+
303.94781	128	
304.39005	100	1+
304.91455	184	1+
305.36819	118	
306.79084	98	
306.88439	128	
307.13498	180	
307.29602	98	
308.29125	776	
308.88582	116	
308.98687	98	
309.79900	114	
309.84918	174	1+
310.31130	162	
310.87146	150	
311.23228	96	
312.45577	128	
312.51247	110	
312.81104	94	
312.87448	116	
313.04644	192	1+
315.81474	506	1+
315.87840	104	
316.81717	440	1+
316.87119	94	
318.42727	112	
318.86877	322	1+
318.94058	134	
319.82364	106	
319.87022	278	1+
320.13340	204	1+
320.76787	126	
321.82013	578	1+
321.86343	436	1+
322.14926	194	1+
322.93058	110	
323.87762	144	
324.01926	98	
324.87119	146	
324.89575	144	
325.18711	102	
326.05500	96	
326.87317	574	1+
327.90075	98	
329.87506	142	
331.80951	100	
332.86480	104	
333.06348	202	1+
333.77578	100	
333.94112	98	
334.87647	112	
336.94550	246	
337.83583	116	
339.82613	414	1+
339.98659	112	
340.94227	318	
342.26328	240	1+
342.75964	268	1+
349.35952	120	
350.09975	120	
350.18685	142	1+
351.33833	144	
352.88580	144	
355.84846	200	1+
356.43226	112	
357.08634	190	1+
358.01433	210	1+
358.14399	146	
359.95925	216	
362.15464	196	1+
363.78035	120	
366.01900	100	
367.20237	112	
368.22230	124	
END IONS

###FS:    #m/z: 336.94582 #charge 1+
###MS: 34
###MSMS: 37
BEGIN IONS
TITLE=Cmpd 27, +MS2(336.9458), 28.0-35.0eV, 0.8min #37
RTINSECONDS=45.3025
SCANS=34,37
PEPMASS=336.94582	183548
CHARGE=1+
185.37039	86	
185.88548	92	
187.86972	128	
189.86134	298	
196.88291	268	
198.95493	88	
201.17807	88	
205.95006	320	
209.00610	134	
209.88170	250	
209.94326	98	
210.88373	264	
211.94379	3678	1+
212.87841	1488	1+
213.93904	1850	1+
214.87680	122	
214.89430	152	
215.88611	394	1+
215.93704	370	
217.85953	124	
217.88021	208	
220.12869	92	
220.52434	106	
222.95038	270	1+
223.21673	88	
224.97051	102	
225.86086	120	
226.88949	106	
226.97175	134	
228.89465	294	
228.93809	90	
229.89716	142	
229.95435	3360	
230.40809	114	
230.88849	2358	1+
231.00603	102	1+
231.12062	112	
231.87348	102	
231.94949	2222	1+
232.82378	240	1+
233.89703	644	1+
233.94844	254	1+
234.04133	300	1+
235.38355	98	
235.89708	120	
235.94885	112	
236.00382	86	
237.04133	272	1+
237.06487	212	
238.84170	88	
240.00242	90	
240.94153	248	1+
244.11749	86	
245.58186	86	
246.88410	90	
247.96413	974	1+
247.98155	136	
248.08697	118	
248.89908	1266	1+
248.93371	96	
249.04199	132	
249.41457	94	
249.72269	92	
249.79476	190	1+
249.83023	354	1+
249.96133	874	1+
250.95100	240	
250.98501	158	
251.07005	100	
251.95497	160	
252.22915	100	
252.83064	280	1+
252.96960	1978	1+
253.08607	122	
253.90487	448	
254.46353	102	1+
254.90624	292	
254.96665	566	
255.07839	210	
256.03278	106	
256.85969	92	
256.90834	166	
257.91348	98	
258.85116	104	
258.88177	88	
259.94739	188	1+
261.81445	116	
261.83071	180	
262.90829	290	1+
263.04457	94	
265.08284	132	
267.83928	164	
268.84131	730	1+
270.98036	270	
271.81900	86	
271.84429	588	1+
271.90668	166	
272.07981	112	
272.84562	410	1+
272.88503	90	
272.91615	332	
272.97897	106	
273.93495	98	
274.02891	100	
274.88284	102	
274.90875	90	
275.85916	90	
276.80724	94	
276.84386	172	
277.83371	300	
277.95815	162	
278.38949	102	
278.83379	708	1+
278.96279	120	
279.96532	104	
280.00602	124	
280.81355	178	1+
283.78825	130	
285.37607	88	
285.85017	270	
286.78639	192	1+
286.85270	1192	1+
287.41037	114	
287.78776	224	1+
289.85237	306	1+
289.88071	104	
290.93083	120	
291.10268	216	1+
291.85338	206	1+
292.05653	134	
292.87194	150	
293.15811	100	
293.99942	100	
294.80584	120	
294.87760	98	
295.93050	102	
295.97417	174	
296.80950	94	
296.86715	132	
298.79693	182	1+
299.01230	90	
299.05267	116	
299.87054	132	
299.96963	180	1+
300.87496	88	
301.00050	86	
301.11973	94	
302.24586	158	
302.81414	90	
303.94541	90	
304.81010	168	
305.89083	172	1+
305.94405	86	
306.28458	136	
306.87990	116	
306.92445	112	
308.87320	110	
309.12855	140	
309.29426	118	
309.82534	224	1+
309.87175	152	
310.86288	316	1+
310.87818	302	1+
313.87712	154	
314.81632	92	
315.51499	106	
315.67872	114	
316.10832	124	
316.81115	140	
316.83485	154	
317.02653	96	
318.85213	92	
319.88065	174	1+
322.28184	90	
323.23640	154	
324.82374	86	
324.89442	112	
326.89232	120	
328.88573	164	
329.85931	88	
329.88966	108	
330.20049	104	
331.98710	98	
332.93196	88	
335.88899	132	
336.90244	90	
337.89727	86	
339.18066	88	
339.81129	86	
339.86169	88	
341.84238	124	
342.20629	90	
END IONS

###FS:    #m/z: 340.94026 #charge 1+
###MS: 38
###MSMS: 39
BEGIN IONS
TITLE=Cmpd 28, +MS2(340.9403), 28.0-35.0eV, 0.8min #39
RTINSECONDS=48.983
SCANS=38-39
PEPMASS=340.94026	921854
CHARGE=1+
113.82048	146	
189.86265	402	1+
192.92678	318	
205.94997	158	
210.93668	182	
212.87455	552	1+
213.94051	1006	1+
214.89572	198	
215.88802	582	
215.93761	94	
216.88559	306	
217.85822	94	
217.88024	436	1+
220.39311	104	
220.87556	88	
221.89304	162	
221.94291	98	
222.95015	152	
223.96318	498	1+
225.95439	182	
226.89518	208	
226.94755	228	
228.90838	96	
228.94540	200	
229.88855	98	
230.88881	766	1+
231.01259	106	
231.95051	1708	1+
232.88258	122	
233.89762	356	
233.94789	136	
234.01571	100	
234.90149	156	
235.03508	100	
235.49838	106	
235.87036	168	
235.88986	462	1+
237.22859	154	
238.06543	110	
238.95394	116	
239.10632	90	
239.78495	106	
239.90374	102	
240.23377	94	
240.79110	128	
240.83809	236	1+
242.90348	116	
242.94236	102	
244.42668	104	
244.86556	168	
244.95928	154	
246.97684	122	
248.42811	88	
248.99006	126	
249.80871	100	
249.87591	288	1+
249.96134	370	1+
250.78312	174	1+
251.03056	88	
251.95961	262	1+
252.07727	150	
253.12746	196	1+
254.86907	132	
254.89990	92	
254.96568	412	1+
255.07665	290	
255.10203	100	
255.41698	106	
255.78225	124	
256.05805	116	
256.57227	110	
256.91543	122	
256.96601	124	
257.41265	180	
257.83732	138	
258.89981	92	
258.91072	220	1+
259.85311	114	
259.95874	304	
260.54109	90	
260.83533	110	
261.16272	108	
262.01238	158	
262.84520	92	
262.93016	112	
262.96333	120	
263.17189	98	
263.24006	120	
265.01748	104	
265.85027	100	
266.84961	174	
266.95023	102	
267.17696	114	
268.81400	132	
268.83924	160	
268.96473	224	1+
269.03072	88	
269.80157	390	1+
269.96648	158	1+
270.83926	124	
271.84369	154	
271.97913	92	
272.79403	120	
272.84569	250	1+
272.95601	104	
273.79063	278	1+
274.38229	118	
274.79368	164	1+
275.81304	122	
276.81806	116	
276.83962	114	
276.85612	492	1+
277.92218	94	
278.81883	122	
278.84576	572	1+
279.79578	182	1+
279.92345	198	1+
281.04554	118	
282.27831	234	1+
282.79274	152	
283.78717	122	
284.62783	92	
285.85996	116	
288.02421	206	1+
289.78726	194	1+
290.86789	88	
291.85731	88	
292.43549	152	
292.81424	198	1+
292.85341	234	1+
294.06210	88	
296.10613	182	
296.18316	88	
296.80253	202	
296.93479	90	
296.98450	124	
297.97362	116	
298.58090	94	
299.78319	172	
300.78713	112	
302.17964	106	
306.88054	400	1+
307.78300	120	
308.28602	242	1+
308.87045	88	
309.80184	118	
310.19428	146	
310.87803	234	
311.84854	88	
311.87818	122	
312.00007	88	
312.83798	118	
312.87760	98	
313.88559	158	
314.82098	136	
318.86363	104	
319.83376	94	
321.08592	90	
321.82099	108	
325.36908	104	
326.16917	132	
326.96544	90	
327.94111	102	
328.31119	168	
328.88725	132	
329.89473	152	
330.08600	90	
330.81540	126	
330.88366	106	
332.80959	160	
332.84893	90	
333.87837	412	1+
334.37419	104	
335.74096	128	
338.02293	204	1+
339.71338	158	
339.76455	92	
339.82940	242	1+
340.18793	128	
341.31413	106	
341.44594	88	
342.20711	164	
342.87076	118	
342.90615	98	
343.72360	140	
345.87096	98	
END IONS

###FS:    #m/z: 363.95638 #charge 1+
###MS: 38
###MSMS: 40
BEGIN IONS
TITLE=Cmpd 29, +MS2(363.9564), 28.0-35.0eV, 0.9min #40
RTINSECONDS=49.7555
SCANS=38,40
PEPMASS=363.95638	406666
CHARGE=1+
88.97672	116	
182.86448	104	
187.86343	116	
189.86232	970	1+
191.85826	1032	1+
192.94767	96	
194.88478	92	
196.88434	396	1+
205.87764	108	
207.87067	332	
207.94594	136	
209.87928	796	1+
209.94313	826	1+
210.88360	672	1+
212.87781	3762	1+
213.94047	96	
214.89567	296	1+
216.40978	100	
222.08820	92	
222.95166	1146	1+
224.94773	1456	1+
224.97463	102	
225.89565	142	
225.96970	200	
226.88785	118	
226.94765	5410	1+
227.93102	244	
228.79490	298	1+
228.89482	722	1+
228.94224	5866	1+
229.17754	84	1+
230.88913	4932	1+
231.03116	110	
232.88452	812	1+
233.94437	198	
235.83702	188	1+
237.06114	108	
237.92995	164	1+
239.07137	320	1+
239.89735	100	
240.82462	92	
240.94089	834	
240.96111	926	1+
241.08982	124	
241.93985	2324	1+
242.83439	142	
242.94187	1684	1+
242.95729	904	1+
243.81796	150	
243.84190	118	
244.02712	132	
244.95697	3216	
245.84051	100	
245.94839	3202	1+
246.43323	92	
246.90562	326	1+
246.95273	2652	1+
248.80367	558	1+
248.90060	1958	1+
249.05455	128	
250.89519	270	
250.94843	146	
250.96951	110	
251.94912	118	
252.44080	106	
252.88997	92	
253.83501	296	1+
253.90443	330	
257.87000	110	
258.97249	190	
259.09810	100	
259.56079	98	
259.97288	166	
260.82996	258	1+
260.96907	148	
261.28266	110	
261.94896	98	
261.96939	108	
261.98500	102	
262.90902	104	
263.92854	98	
263.96956	220	1+
264.04295	122	
264.79379	100	
264.82896	148	
265.05917	106	
265.09145	108	
265.81772	98	
266.41663	106	
266.81516	406	1+
267.78648	102	
267.97318	334	
268.84728	150	
268.95802	378	
269.94249	202	1+
269.96841	428	
270.89335	100	
271.91858	202	
271.98004	292	1+
272.38627	94	
272.84538	114	
273.82718	112	
273.91294	246	
274.39035	92	
276.85150	248	1+
277.84119	150	
277.97400	92	
278.06573	140	
278.10792	190	1+
278.81097	116	
278.85678	122	
278.92698	174	
279.01752	94	
280.78989	960	1+
281.82405	278	1+
281.85840	132	
282.80800	134	
282.99332	92	
283.79426	118	
283.85417	178	
283.95731	218	1+
284.79161	100	
284.82462	198	
284.85306	126	
284.91188	278	1+
285.13724	94	
285.84366	858	1+
286.37157	92	
286.41622	102	
288.42697	106	
288.86286	124	
289.06940	146	
290.79253	250	1+
290.85834	186	1+
291.05685	90	
291.85460	214	1+
291.97459	152	
294.11866	92	
294.86261	176	1+
295.84644	462	1+
296.80742	620	1+
296.92625	104	
297.36653	112	
297.43638	98	
298.80202	874	1+
298.99287	98	
300.52107	118	
300.80699	230	
300.87775	130	
301.07927	106	
301.80219	292	
301.86161	1120	1+
302.07716	120	
302.43737	120	
302.80230	794	1+
303.80385	488	1+
303.82599	204	
303.85279	1028	1+
303.88327	122	
303.94550	128	
307.30730	138	
308.79706	132	
310.09016	124	
310.59666	102	
310.88425	118	
311.87822	104	
312.86836	154	
313.81801	296	1+
313.88125	90	
313.92488	150	
316.81828	128	
317.81470	284	1+
318.92955	164	
319.87059	132	
319.94039	94	
320.09454	92	
321.02216	106	
321.81434	640	1+
321.86740	190	
322.87350	98	
322.93008	92	
323.87799	94	
324.88889	182	1+
325.75657	96	
326.87094	600	
328.88809	154	
331.87603	112	
332.98561	144	
333.81733	96	
335.29242	144	
335.57440	92	
336.94703	220	
337.83544	126	
338.94782	104	
339.82753	340	1+
340.94179	268	1+
342.20393	104	
342.90412	132	
343.17425	150	1+
349.75999	266	1+
350.89609	94	
351.33434	136	
352.17450	222	1+
352.88967	212	
355.04270	94	
355.21616	98	
355.89608	182	1+
358.77202	156	
358.87272	102	
360.87047	138	
362.15458	200	1+
362.84529	106	
365.71588	158	
367.13023	206	1+
369.11013	96	
END IONS

###FS:    #m/z: 507.84522 #charge 1+
###MS: 38
###MSMS: 41
BEGIN IONS
TITLE=Cmpd 30, +MS2(507.8452), 28.2-35.2eV, 0.9min #41
RTINSECONDS=50.528
SCANS=38,41
PEPMASS=507.84522	156826
CHARGE=1+
196.01666	570	
224.97632	250	
227.95159	160	1+
228.11371	134	
231.08206	178	1+
232.89249	180	1+
249.88510	220	
249.90391	204	1+
250.96790	160	
251.06666	150	
252.90360	142	
254.80026	126	
254.91124	154	
255.86685	208	1+
257.98158	128	
258.87458	216	
266.16495	194	
266.86632	344	1+
267.13550	144	
270.85824	150	
272.80126	148	
272.85240	572	1+
275.84678	154	
279.83139	164	1+
280.03405	252	
280.79032	146	
280.87703	126	
280.93570	134	
284.87665	150	
285.15339	150	
285.89398	268	1+
286.11424	202	1+
286.79694	136	
286.89580	224	1+
287.85008	314	1+
288.87031	146	
288.89110	170	
289.87848	560	1+
290.13130	198	
290.38734	150	
290.86556	660	
291.88239	302	
293.04006	234	1+
293.87221	1762	1+
294.12890	410	1+
295.81533	348	1+
295.91120	132	
296.85886	336	1+
296.87993	130	
297.85025	418	1+
297.86343	200	1+
298.80157	190	
298.85167	308	1+
299.81008	138	
299.97045	126	
300.08161	130	
300.84920	324	
301.85303	182	
303.91965	136	
305.79405	222	1+
305.86135	356	1+
306.12545	140	
306.39814	116	1+
306.82655	136	
307.13408	802	1+
307.89211	322	
308.87654	1148	1+
309.41043	226	1+
310.10991	136	
310.15770	288	
310.82467	182	
311.88209	4668	1+
312.83225	130	
314.86368	1172	1+
316.86617	472	1+
316.88361	242	
317.90187	332	1+
318.00043	260	1+
318.86357	210	
319.85759	146	
320.89022	196	
324.16884	222	1+
324.37616	162	
324.85626	422	1+
324.90754	184	
324.98474	148	
325.89727	204	
326.39193	138	
326.88140	1290	1+
327.81847	182	1+
327.90086	198	
328.19220	134	
328.86902	246	
329.77863	168	1+
330.06916	174	
330.86740	288	1+
331.04529	230	1+
331.17156	166	
332.80335	204	1+
332.87619	892	1+
332.90201	168	
334.87987	398	1+
335.88497	286	1+
336.90730	228	1+
336.94618	480	1+
337.33980	98	1+
337.88606	238	
339.88282	176	1+
340.01295	198	1+
340.07561	128	
340.86523	290	1+
341.12297	134	
342.91197	140	
343.87636	222	
344.71454	154	1+
345.87091	196	
346.17152	126	1+
346.88658	142	
347.78141	444	1+
348.41052	130	
348.90457	286	1+
350.88556	702	1+
350.91652	172	
351.30315	148	
352.77555	286	1+
352.90904	378	1+
353.85315	200	
354.13498	172	1+
355.71097	172	1+
355.75807	186	1+
355.89192	816	1+
355.99559	130	
359.85016	184	1+
360.76575	142	1+
361.88055	156	
362.36271	170	
362.84479	348	1+
362.86229	302	1+
362.88339	140	
363.19189	204	1+
364.97148	230	1+
365.94096	164	
366.84144	330	
367.70905	990	1+
367.76713	238	1+
367.84804	180	
368.11191	130	
368.89604	154	
369.70994	184	
369.83426	954	1+
369.86838	132	
370.77763	248	
371.70631	172	
371.72435	374	1+
371.86835	274	1+
372.78325	220	1+
372.86886	154	1+
373.83212	328	
374.78507	174	1+
374.81677	484	1+
375.72873	136	
376.89283	130	
377.39278	136	
377.86413	134	
378.38618	138	
380.71772	442	1+
380.99980	214	1+
381.39065	134	
381.79034	148	
382.85879	300	1+
383.71141	372	1+
384.75343	190	
384.84874	2012	1+
384.89543	194	
385.88237	298	1+
386.79651	152	
387.72407	312	1+
387.85178	472	1+
388.18303	166	
389.20174	148	
389.73070	266	1+
389.84858	156	
390.84153	1044	
390.90062	396	1+
391.84220	574	
392.39478	218	1+
392.73348	280	1+
392.82981	648	1+
392.86361	148	
393.81079	190	
394.78410	290	1+
394.80320	238	
394.83111	466	1+
394.86317	184	
395.73559	310	1+
395.87606	198	1+
396.73677	208	1+
397.89455	216	1+
398.72622	726	1+
398.77072	150	
398.86946	188	
399.86750	310	1+
400.81727	198	1+
400.90425	156	
402.86624	882	1+
403.86993	742	1+
403.99613	138	
404.42182	146	
404.72117	224	1+
405.19501	126	
405.78245	186	
405.86599	570	
406.86108	260	
407.72617	278	1+
407.86725	1966	
408.85506	1994	1+
409.19805	134	1+
409.72137	336	
410.08120	290	1+
410.74006	216	
410.83884	1240	1+
411.73506	142	
411.81114	362	1+
412.02788	192	1+
412.14924	158	
412.72937	456	1+
413.07459	314	
413.79312	182	1+
413.87683	224	
414.23604	138	
414.85860	152	
416.76014	202	1+
416.87527	220	
417.88541	212	1+
419.72701	130	1+
421.88182	350	
422.88482	224	
423.73413	398	1+
423.79502	228	1+
423.82375	126	
423.86851	482	1+
425.86384	172	
425.88375	184	
426.07287	138	1+
426.77346	420	1+
426.86138	1596	1+
426.93804	154	
427.73432	706	1+
427.83230	136	
428.84738	2066	1+
428.88260	274	
429.87778	172	
430.40951	126	1+
430.74007	482	
430.86238	1412	1+
431.84522	148	
431.86826	1054	1+
433.85659	496	1+
434.88911	154	
435.07198	206	1+
439.02337	156	1+
439.89485	304	
440.89881	134	
441.90971	240	1+
442.86825	126	
444.87233	3406	1+
445.74471	246	1+
447.89757	372	1+
448.75378	170	
448.80255	254	1+
449.75295	272	1+
449.88048	484	
450.88360	268	
451.16342	254	1+
451.87117	280	
455.23573	290	1+
457.90184	782	1+
462.21157	136	
462.88409	966	1+
464.88432	386	1+
467.88772	1950	1+
468.06640	126	1+
470.25624	278	1+
472.88671	166	
485.89814	888	1+
486.84575	134	
487.80908	140	
487.89791	164	
491.84883	156	
492.79893	142	
501.79969	194	1+
503.20818	200	1+
504.28365	160	1+
505.28825	118	1+
507.24790	200	1+
507.80934	130	1+
508.25127	170	1+
508.91431	198	1+
509.86161	248	
END IONS

###FS:    #m/z: 322.92991 #charge 1+
###MS: 42
###MSMS: 43
BEGIN IONS
TITLE=Cmpd 31, +MS2(322.9299), 28.0-35.0eV, 0.9min #43
RTINSECONDS=54.1915
SCANS=42-43
PEPMASS=322.92991	1966450
CHARGE=1+
185.78843	92	
192.88942	128	
193.89199	84	
195.01181	106	
196.88375	134	
199.88471	90	
199.91040	88	
205.94928	164	
206.97759	78	
210.88191	110	
212.87670	150	
213.98180	82	
213.99978	88	
214.89070	130	
221.06977	100	
221.93966	82	
222.46876	80	
222.94102	184	
222.95258	162	
222.97655	90	
222.99856	82	
223.03702	82	
223.95841	134	
224.98036	80	
227.78027	90	
227.82022	146	
227.92903	270	
228.91402	164	
229.05517	90	
229.83823	150	
230.89396	244	
232.83020	84	
233.90158	204	1+
236.82455	212	1+
237.02707	204	1+
237.89640	206	1+
238.21944	78	
238.93843	288	
239.07409	86	
239.78821	116	
240.79026	148	
240.82236	250	
240.90831	100	
240.94033	3764	
241.46018	82	
241.93923	13460	1+
242.36339	80	
242.79845	86	
242.94152	9512	1+
244.32686	98	
244.82216	186	
244.93980	2108	1+
246.14797	94	
246.94600	78	
246.98133	160	
247.00136	100	
247.10051	106	
247.97401	78	
248.90056	92	
250.03858	204	1+
250.94727	174	
251.78901	142	
251.94184	92	
252.24197	94	
253.11837	84	
253.84951	86	
254.18034	112	
254.93829	130	
255.92558	106	
257.06240	78	
257.79846	130	
258.79777	106	
258.83229	114	
259.33535	86	
259.83465	144	
259.93556	120	
260.33748	88	
260.83142	190	
261.83123	108	
262.83677	382	1+
262.85582	116	
265.23747	78	
266.84484	150	
267.04841	90	
268.96037	86	
269.84678	228	1+
269.93751	78	
270.79783	82	
271.36379	94	
272.78828	524	1+
272.84806	116	
275.81266	226	1+
276.00366	86	
276.84109	128	
276.95917	80	
279.08972	794	1+
280.78905	86	
280.81545	94	
281.39901	104	
281.42787	80	
281.92655	104	
282.08924	98	
282.78706	140	
282.95009	86	
283.05113	78	
283.06782	94	
283.10064	80	
283.78873	84	
284.00849	102	
284.11605	82	
284.29550	370	1+
286.91916	94	
287.56026	98	
287.74958	86	
288.79411	112	
289.04700	96	
289.10542	100	
289.78635	172	
290.78625	94	
290.85986	188	
292.55844	82	
293.05755	104	
293.85113	102	
294.85055	178	
294.90708	80	
294.97252	104	
295.86586	250	1+
296.80762	412	1+
296.82643	114	
297.06794	90	
297.76036	90	
301.25768	130	
302.23098	78	
303.24791	88	
305.09818	84	
306.27708	98	
306.76295	108	
306.88030	408	1+
307.79620	94	
307.88443	304	1+
308.29174	200	
308.80072	88	
309.30080	144	
309.81489	116	
310.30752	256	
310.88308	140	
311.87046	176	
311.92244	106	
312.88703	92	
313.06608	94	
313.16153	88	
314.87514	132	
314.98751	92	
316.81834	98	
317.87061	106	
321.05558	80	
321.42609	116	
323.23705	182	
324.13843	116	
324.20699	104	
324.82429	86	
324.89403	146	
325.31969	118	
325.76047	84	
325.89156	158	
326.90442	152	
327.12750	90	
327.42527	84	
END IONS

###FS:    #m/z: 340.94064 #charge 1+
###MS: 42
###MSMS: 44
BEGIN IONS
TITLE=Cmpd 32, +MS2(340.9406), 28.0-35.0eV, 0.9min #44
RTINSECONDS=54.964
SCANS=42,44
PEPMASS=340.94064	774584
CHARGE=1+
150.66308	108	
155.43918	194	
187.86627	178	
190.94449	136	
191.86452	92	
206.97198	134	
207.87398	92	
207.97050	132	
209.99828	88	
210.94139	198	1+
211.50129	94	
211.88348	90	
212.87538	546	1+
213.87896	314	1+
213.93950	872	1+
215.88609	656	1+
215.93677	176	
216.41177	86	
216.90151	98	
216.95028	86	
217.88597	194	
217.93496	126	
218.88266	104	
221.94247	134	
222.64660	96	
223.96152	132	
224.98495	104	
225.41238	106	
226.86865	128	
228.89742	92	
230.88870	670	1+
230.90429	124	
231.89209	478	1+
231.94972	1284	1+
232.90606	90	
233.89724	928	1+
233.94504	298	1+
234.42169	108	
235.43447	102	
235.53624	94	
235.86897	178	
235.89286	272	
237.92216	92	
239.78768	112	
240.22723	86	
240.41758	94	
240.79062	132	
241.32848	98	
241.49631	96	
241.84366	136	
242.05599	98	
242.94635	164	
243.13072	86	
243.83410	110	
244.17325	90	
244.42263	94	
246.97787	236	
248.89977	120	
249.00136	100	
249.89895	322	1+
249.96252	578	1+
249.99089	116	
251.14095	128	
254.93314	110	
254.96386	488	1+
255.07400	406	
256.91159	232	1+
257.15327	90	
257.38942	90	
257.80203	160	
258.84312	538	1+
258.87771	110	
258.89666	132	
259.80414	88	
260.34069	90	
260.83385	168	
261.08419	86	
261.92028	142	
264.74782	100	
265.08464	146	
266.84757	164	
266.99602	98	
267.13481	118	
270.11426	134	
270.83778	352	1+
270.93924	88	
271.13520	92	
271.50971	108	
271.81408	108	
273.45155	106	
273.89640	102	
274.04241	88	
274.41867	94	
274.91559	142	
275.80927	158	
276.85719	324	
277.85784	372	
277.90797	94	
277.96446	222	
278.04313	98	
278.81563	124	
278.84391	194	
278.91798	106	
278.97736	128	
279.13152	106	
279.84798	86	
279.96521	114	
280.47669	92	
280.83800	140	
281.18258	98	
281.85740	194	
282.85926	100	
283.02755	110	
283.28080	126	
283.86403	180	
284.87331	138	
285.80429	144	
286.42312	138	
286.87391	240	1+
287.12308	92	
288.81920	88	
289.86109	258	1+
290.78943	134	
292.81379	102	
292.87793	330	1+
294.40929	96	
294.85526	112	
294.86684	124	
298.30734	88	
299.78489	88	
299.88196	234	
299.99057	106	
300.85756	118	
301.87898	188	
302.42966	92	
302.45090	108	
303.80577	162	
305.26124	86	
305.80849	182	
305.87471	116	
306.42507	92	
307.80039	408	1+
307.89174	146	
310.87465	134	
311.86020	182	
312.80169	116	
312.82349	138	
312.86923	134	
312.92912	90	
315.43663	100	
317.86520	140	
318.87785	252	1+
319.01882	90	
319.88345	154	1+
324.28886	134	
324.32873	156	
324.89392	252	1+
326.17716	160	1+
326.67500	112	
327.14320	92	
327.76274	86	
328.83481	88	
328.88798	212	
329.86809	150	
330.81729	210	
333.83572	96	
334.76975	128	
334.87956	112	
336.87328	118	
338.86652	146	
339.16772	90	
339.82821	92	
343.10180	102	
345.22063	166	
END IONS

###FS:    #m/z: 363.95649 #charge 1+
###MS: 42
###MSMS: 45
BEGIN IONS
TITLE=Cmpd 33, +MS2(363.9565), 28.0-35.0eV, 1.0min #45
RTINSECONDS=55.7355
SCANS=42,45
PEPMASS=363.95649	305368
CHARGE=1+
80.36936	104	
186.93031	116	
188.01440	86	
189.86300	534	1+
189.94721	100	
191.85929	738	1+
193.85647	120	
194.86066	118	
194.89122	176	
196.88454	198	
205.95032	86	
207.40703	122	
207.87224	338	1+
207.94746	126	
208.88699	234	1+
209.87341	110	
209.92097	112	
209.94261	896	1+
210.88344	482	1+
212.87964	3138	1+
221.92322	86	
222.49242	90	
222.95264	1104	1+
224.88902	132	
224.94757	1270	1+
225.41049	90	
225.88197	450	1+
226.94697	4918	1+
226.96969	182	
227.93146	146	
228.89353	918	1+
228.94245	5410	1+
230.88939	5572	1+
232.88266	772	1+
233.94445	108	
234.14717	92	
236.80800	100	
238.06731	204	1+
238.94323	158	
240.81946	114	
240.93955	998	
240.96194	904	1+
241.82313	206	1+
241.89032	88	
241.94229	736	
242.12445	88	
242.94129	2238	1+
244.79939	92	
244.83178	112	
244.93903	362	
244.95693	2918	1+
245.43928	98	
245.89958	102	
245.94292	528	
246.38666	98	
246.40215	86	
246.95254	3032	1+
247.80065	356	1+
247.87010	114	
248.02542	86	
248.84682	96	
248.89957	1590	1+
248.99001	86	
250.54352	176	
250.89282	322	1+
250.91432	94	
250.95037	128	
250.97084	102	
252.08153	260	1+
253.08593	160	1+
253.83783	230	1+
253.90410	398	1+
254.12176	120	
254.51114	90	
255.82474	184	1+
258.44627	92	
258.97232	194	
259.84454	102	
260.84152	216	
260.96796	760	1+
261.41566	86	
261.83432	118	
263.84077	102	
263.99056	158	
264.94150	88	
265.48420	88	
265.97835	98	
266.81354	472	1+
267.97114	278	
268.13704	94	
268.86614	156	
268.96181	1108	1+
269.80084	108	
269.96849	716	1+
270.79842	290	1+
270.85846	126	
271.84739	320	1+
271.91612	392	
272.17150	120	
273.79358	134	
276.20950	94	
276.85699	158	
277.84536	642	1+
278.79484	178	
278.81092	200	1+
279.10346	120	
280.79002	804	1+
280.91903	104	
281.85082	374	1+
282.45008	90	
282.81779	90	
283.09466	96	
283.78511	282	1+
284.83014	130	
285.41730	100	
285.81906	142	
285.84435	856	
286.91521	106	
287.81744	104	
288.79807	140	
288.87572	88	
289.89792	170	1+
289.95316	274	1+
292.20544	102	
293.11517	86	
293.85288	158	1+
293.89353	86	
295.91637	224	1+
296.80903	432	1+
297.42616	140	
297.83088	158	
298.01201	96	
298.80147	1626	1+
299.76604	86	
299.85935	144	
299.94774	124	
300.12997	102	
300.86862	134	
301.29869	108	
301.79979	312	
301.86169	320	
302.85265	1174	1+
303.80812	690	1+
303.85459	978	1+
305.92048	124	
306.30660	100	
306.87964	108	
307.39317	90	
307.89070	184	
308.88511	104	
310.87714	228	
311.12639	140	1+
311.86762	274	1+
312.34757	106	
314.81583	106	
316.81331	226	
317.81491	136	
317.84542	146	1+
318.43578	104	
318.58477	98	
319.82483	180	
320.04381	88	
321.11018	92	
321.81613	716	1+
321.86891	206	1+
322.93011	420	1+
324.16656	192	
324.87916	118	
324.89451	122	
325.88375	92	
326.62171	106	
326.87313	562	1+
327.82544	188	1+
327.89860	128	
327.95444	108	
328.19942	170	1+
328.71771	92	
328.76616	180	1+
329.87709	196	
332.42552	100	
332.92746	86	
334.18872	92	
334.80755	86	
335.13138	92	
335.75751	120	
335.77666	108	
335.83506	88	
336.94480	192	
337.94365	128	
338.04860	88	
338.87348	192	
339.82852	442	1+
340.93862	140	
343.27394	180	1+
343.70661	120	
343.88080	98	
344.83392	136	
347.76837	112	
349.31925	106	
349.76326	152	
351.34251	102	
351.76326	170	
352.85712	100	
352.88976	156	
354.94824	92	
355.80304	108	
355.91784	88	
359.96224	146	
361.84321	226	1+
363.75352	142	
364.96990	90	
365.38734	86	
END IONS

###FS:    #m/z: 322.92981 #charge 1+
###MS: 46
###MSMS: 47
BEGIN IONS
TITLE=Cmpd 34, +MS2(322.9298), 28.0-35.0eV, 1.0min #47
RTINSECONDS=59.3965
SCANS=46-47
PEPMASS=322.92981	2099986
CHARGE=1+
169.49860	86	
181.86455	96	
185.95761	100	
190.89285	92	
196.88298	118	
196.99408	80	
198.89614	88	
202.89037	82	
205.94890	148	
205.97177	114	
211.88232	86	
212.90115	80	
214.11986	78	
214.89615	88	
216.51476	78	
216.86892	84	
218.88866	124	
222.89695	106	
222.95610	652	1+
223.96075	428	1+
224.00622	84	
225.40128	82	
225.89945	116	
226.13015	84	
227.65623	90	
229.92959	102	
230.01695	82	
233.00984	104	
233.89775	96	
234.00454	90	
235.82188	148	
235.88088	80	
236.07338	82	
236.38310	86	
236.83420	80	
237.02897	88	
237.06619	100	
237.71164	96	
238.06426	92	
238.94099	372	
239.07980	236	
239.78613	84	
239.90167	278	1+
240.82385	148	
240.94008	4200	
240.96505	114	
241.38965	84	
241.82590	80	
241.94217	3620	
241.97634	90	
241.99060	92	
242.81484	84	
242.94123	10384	1+
243.82457	172	
243.87215	98	
244.79150	104	
244.82448	146	
244.93889	1912	1+
244.99658	90	
245.82987	84	
246.97810	144	
247.60302	88	
247.97492	102	
248.86276	124	
248.93618	86	
249.83881	80	
250.46674	90	
250.95052	184	
250.99720	78	
251.83155	114	
251.91437	84	
254.09015	76	
254.51929	80	
254.82860	142	
255.01771	96	
257.15699	84	
258.02319	90	
258.04939	92	
258.83490	78	
260.83082	124	
260.93736	84	
261.10411	86	
261.43551	120	
261.82905	420	1+
262.35358	88	
262.82995	244	1+
263.44070	76	
264.58992	94	
265.85970	100	
266.97194	76	
269.85371	98	
270.82479	96	
271.45507	94	
271.79955	134	
271.84702	142	
273.78980	172	
273.81681	88	
274.17097	80	
274.78407	136	
274.79492	102	
275.80842	120	
275.84446	78	
276.83877	80	
278.02664	94	
278.11696	100	
279.04658	98	
279.09018	680	1+
279.88278	104	
280.81024	78	
280.84703	84	
281.80447	324	1+
281.86579	98	
282.28093	144	
282.45640	82	
283.03050	86	
283.78554	332	1+
283.85622	110	
283.87318	112	
283.97309	88	
284.29260	678	1+
284.85995	294	1+
285.86568	210	1+
287.81893	116	
287.88629	82	
288.87117	216	1+
289.80903	180	
290.79803	474	1+
291.88020	96	
293.02457	82	
293.03944	86	
293.80384	128	
294.14944	82	
294.85925	178	
294.88194	120	
296.80728	146	
298.80504	106	
298.85540	100	
301.86465	122	
302.98496	100	
303.94134	96	
304.77451	78	
305.87934	158	
306.27447	118	
307.76357	164	
307.80010	224	
307.88834	120	
308.29210	106	
308.79709	138	
308.86684	128	
310.02796	94	
310.30804	126	
310.41242	86	
310.81664	100	
310.87843	120	
311.88459	138	
312.80780	100	
314.07710	84	
314.87272	284	1+
318.86528	146	1+
319.85247	94	
322.12353	80	
322.30616	256	1+
322.85322	84	
323.12225	78	
323.15761	234	1+
324.77786	78	
324.89172	438	1+
325.08963	86	
325.53284	78	
325.89621	264	1+
328.34126	92	
END IONS

###FS:    #m/z: 507.84536 #charge 1+
###MS: 46
###MSMS: 48
BEGIN IONS
TITLE=Cmpd 35, +MS2(507.8454), 28.2-35.2eV, 1.0min #48
RTINSECONDS=60.168
SCANS=46,48
PEPMASS=507.84536	171410
CHARGE=1+
196.01739	142	
217.89895	128	
222.97391	136	
224.97783	198	
227.95405	222	
232.90139	136	
234.10227	294	
235.92527	142	
239.78855	140	
241.85218	160	
243.12735	124	
252.07843	160	
259.86374	170	
260.88177	286	
264.08755	184	1+
265.93650	208	1+
266.02057	146	
266.16338	180	
269.85603	136	
270.86526	318	1+
272.03730	130	
274.84835	328	1+
275.08050	212	1+
277.85911	198	1+
278.35805	326	1+
278.83288	212	
279.12928	172	1+
280.79085	204	1+
280.82973	190	1+
280.84548	248	1+
280.86633	126	
281.39098	172	
281.88976	254	1+
284.99499	144	
285.94448	134	
287.85279	596	
287.87046	152	
288.83023	166	
288.86714	428	
289.04663	142	
289.88068	546	
290.86630	576	
291.88131	284	
292.85670	158	
293.87248	2222	1+
296.85080	516	1+
298.79758	134	
299.81740	128	
300.85317	218	
300.88490	398	1+
301.84323	174	
303.86305	162	
304.07058	136	
304.89587	152	
305.86248	574	1+
307.21034	116	1+
307.41137	138	
307.89060	712	
308.13997	358	
308.87158	1100	1+
308.95694	214	1+
309.15167	924	1+
310.00033	242	1+
310.15807	636	1+
311.00501	170	1+
311.88415	3682	1+
313.93716	216	1+
314.86295	1118	1+
314.90075	128	
316.05431	126	
316.86722	424	1+
318.85364	990	1+
318.88324	154	
318.93949	130	
319.08832	166	
321.03461	126	1+
321.88134	332	1+
322.18490	128	
323.87126	172	
324.37268	128	
324.85170	140	
325.88082	204	
325.90032	388	
326.37437	182	
326.88335	806	
327.88136	438	
328.87393	194	
328.90419	138	
329.81635	240	1+
329.88324	722	1+
331.86727	138	
332.82221	144	
332.87493	1782	1+
332.89751	142	
333.99223	132	
335.83859	178	1+
336.89500	168	
336.94415	132	
337.80603	132	
337.87758	496	1+
338.40382	138	
339.88252	474	1+
339.89981	132	
340.72223	134	
340.81881	152	
341.00183	166	1+
341.90610	142	
343.86923	250	1+
346.88117	128	
346.89918	304	1+
347.16701	266	1+
348.17148	226	1+
349.76117	230	1+
349.82362	168	1+
349.87824	136	
350.88655	480	1+
350.90920	192	1+
351.80953	208	1+
353.85065	358	
353.89428	292	1+
354.89392	266	1+
355.86102	190	1+
358.87933	172	1+
361.86583	198	1+
362.84710	178	
364.88135	136	
364.94179	160	
365.77099	140	
365.78661	126	
366.83795	490	
367.70917	658	1+
367.83946	262	
367.89358	620	1+
368.41546	274	1+
368.72988	132	
368.81401	300	1+
368.83406	1038	1+
368.89612	532	1+
369.71187	142	
369.83581	872	1+
370.93223	144	
371.72429	150	
371.83722	274	
371.86939	460	1+
371.90939	334	1+
372.05037	286	1+
372.79869	128	
373.71983	130	
373.83017	160	
374.72458	126	
374.82000	334	1+
375.73343	518	1+
376.88574	240	
377.88596	170	
378.00127	160	
378.86240	132	
380.71600	360	1+
381.39069	130	
381.79973	126	
381.84731	514	1+
382.85292	334	1+
383.95119	138	
384.74435	194	1+
384.85089	730	
384.91138	230	1+
385.85219	578	
386.82482	198	
386.84938	464	
387.84826	278	
388.73168	202	1+
388.79238	140	
388.84577	192	
389.19694	268	1+
389.71581	184	
390.78366	212	1+
390.84136	882	
391.07452	228	1+
391.72746	166	1+
391.84176	488	
391.91177	140	
392.17686	204	1+
392.83334	908	1+
393.79581	198	
393.89722	128	
394.83557	220	
395.80142	202	
398.72748	506	1+
398.86588	292	
399.85505	314	
400.74409	136	
400.89649	150	
402.33392	160	1+
402.77468	140	1+
402.86579	1328	1+
403.87140	788	1+
404.80910	252	1+
405.74775	380	1+
405.86956	340	
406.85644	258	
407.72550	320	1+
407.86671	1462	
408.85229	1656	1+
409.72018	232	
409.79541	212	1+
410.08208	146	
410.72819	528	1+
410.83850	1000	1+
410.87372	698	1+
411.80739	358	1+
412.10768	212	1+
412.84302	462	
413.83894	296	1+
413.85967	128	
414.85886	134	
416.87813	140	
418.86706	286	1+
420.87967	986	1+
423.22229	150	
423.86731	812	1+
425.67837	294	1+
426.75714	170	
426.86233	1716	1+
427.29121	252	1+
427.73239	1200	1+
427.83158	156	
427.88737	182	
428.80485	174	1+
428.84610	1822	1+
428.87839	754	1+
430.73794	576	1+
431.86957	758	1+
432.33332	136	
432.78247	130	
432.88899	172	
433.85166	494	1+
439.36712	190	1+
439.86166	144	
439.89593	126	
440.74282	176	
440.89233	298	
442.88385	196	
442.97283	136	1+
444.87249	2776	1+
445.09077	184	1+
445.74539	140	
446.87812	404	1+
448.87733	842	1+
449.87663	584	1+
450.74617	388	1+
451.88295	164	
452.17685	126	
457.90102	510	1+
458.90125	300	1+
462.88532	382	
463.88580	220	
464.06289	126	
467.88800	1352	1+
469.78202	134	
470.76844	218	1+
473.87000	136	
476.21967	132	
485.89702	836	1+
489.20507	130	
490.26342	164	1+
490.90196	212	
498.27421	148	
504.23633	166	1+
504.80873	200	
505.30839	200	1+
510.24801	130	
513.24323	174	1+
END IONS

###FS:    #m/z: 336.94566 #charge 1+
###MS: 46
###MSMS: 49
BEGIN IONS
TITLE=Cmpd 36, +MS2(336.9457), 28.0-35.0eV, 1.1min #49
RTINSECONDS=60.941
SCANS=46,49
PEPMASS=336.94566	133054
CHARGE=1+
182.86866	106	
187.99876	80	
189.86606	80	
205.95252	156	
209.94338	112	
210.88203	286	
211.94375	3274	1+
212.87768	1512	1+
213.93831	1176	1+
214.87658	128	
214.89580	134	
215.88539	518	1+
217.38447	90	
218.83727	80	
223.95930	162	
223.97666	104	
224.97275	86	
226.93960	86	
227.89679	134	
227.95248	126	
228.89355	576	1+
229.95407	3564	1+
230.88808	2290	1+
231.95038	880	1+
232.12430	88	
233.04853	94	
233.48835	100	
233.89531	550	1+
233.95074	126	
235.82940	156	
235.86852	102	
235.89309	256	
235.94891	188	
237.99432	100	
240.83603	118	
241.98256	118	
242.92576	78	
243.78401	92	
244.89897	90	
244.95870	82	
245.89925	80	
246.37335	90	
246.90509	120	
246.95761	98	
246.97441	302	
247.96531	596	1+
248.03359	92	
248.89942	1438	1+
248.91819	98	
249.12166	88	
249.15262	88	
249.95987	418	
249.98548	190	1+
250.83726	132	
250.94977	148	
250.96534	214	
251.83969	240	1+
251.87922	86	
251.95673	110	
252.97068	2454	1+
253.08646	266	1+
253.90477	620	1+
254.09069	170	1+
254.94496	150	
254.96654	656	1+
255.07178	318	1+
255.85303	84	
256.89441	150	
256.91747	130	
256.94004	96	
256.96262	160	
257.37557	98	
258.70490	78	
259.34509	80	
259.48775	78	
259.82867	274	1+
259.85346	86	
259.95370	126	
260.93164	88	
262.86444	90	
264.95759	88	
265.01746	80	
265.42742	106	
265.85235	110	
266.12622	88	
267.01790	80	
267.09244	80	
267.83705	988	1+
268.07281	130	
268.83931	708	1+
268.98629	98	
269.82188	88	
269.93739	110	
270.84363	128	
270.98244	302	1+
271.84653	148	
272.16155	90	
272.97600	118	
273.80261	88	
273.85158	102	
273.91243	90	
274.86392	98	
275.78503	92	
275.85431	572	1+
276.85729	490	1+
277.42908	92	
277.83886	262	
278.00331	148	
278.72933	92	
278.83746	234	
278.86476	86	
279.10901	96	
279.79442	312	1+
279.82907	130	
280.06954	78	
280.26503	94	
280.81633	80	
281.04066	94	
282.92176	88	
283.04514	84	
283.66731	92	
283.79178	166	
283.81371	208	1+
284.01895	90	
284.83813	120	
284.89499	84	
284.98102	84	
285.84906	244	
286.84838	1126	1+
286.91865	138	
286.98675	82	
288.95086	100	
291.78580	94	
291.80258	124	
291.86879	100	
292.85683	308	1+
293.11309	198	1+
294.05988	84	
294.09052	90	
294.99575	190	1+
295.97083	80	
296.00213	196	1+
296.03950	84	
296.38904	88	
296.80973	114	
298.08253	88	
298.42287	100	
300.86951	128	
303.92005	132	
304.27301	124	
304.97810	78	
306.88016	114	
308.86451	112	
310.87865	480	1+
312.82113	96	
315.82494	88	
315.86380	80	
315.88261	250	1+
316.40367	82	
318.10290	94	
318.77552	86	
318.94645	92	
321.74425	92	
321.81812	78	
321.88318	132	
321.92067	84	
323.72541	98	
323.77628	92	
325.17832	80	
326.35749	152	
326.89598	106	
327.88311	88	
328.31586	162	
328.97802	90	
331.10426	84	
331.85096	210	1+
335.02125	94	
335.65313	106	
335.87779	110	
336.14559	90	
336.79691	90	
339.40692	98	
339.98267	132	
340.14197	142	
340.40960	86	
END IONS

###FS:    #m/z: 322.92970 #charge 1+
###MS: 50
###MSMS: 51
BEGIN IONS
TITLE=Cmpd 37, +MS2(322.9297), 28.0-35.0eV, 1.1min #51
RTINSECONDS=64.6025
SCANS=50-51
PEPMASS=322.92970	2247658
CHARGE=1+
188.99843	212	1+
194.90228	76	
196.85633	82	
199.02535	88	
201.04171	138	
205.94842	272	
205.96989	120	
206.03338	78	
207.93925	90	
207.97647	78	
209.92021	76	
209.94308	108	
214.88563	190	
216.39004	80	
219.92103	86	
220.17431	78	
220.92551	106	
221.90524	78	
221.94777	142	
222.95390	848	1+
222.97362	134	
223.03694	78	
223.95847	574	1+
225.96490	96	
227.93008	122	
227.96322	76	
229.12223	78	
229.38822	84	
230.95460	78	
235.79433	86	
237.06290	76	
237.89939	86	
238.93711	312	
239.05774	106	
239.06832	86	
239.08161	226	
239.79987	168	
240.79446	90	
240.82234	124	
240.90767	122	
240.94014	4256	
241.85510	78	
241.88188	196	1+
241.93924	13916	1+
242.08066	80	
242.94134	9464	1+
243.01615	76	
243.82314	82	
244.11395	78	
244.81758	152	
244.93955	1808	1+
244.98743	84	
245.03169	82	
246.02075	122	
246.97420	254	
249.12760	80	
249.96656	294	1+
250.89222	80	
250.94528	244	
251.83908	146	
252.84113	80	
253.35432	76	
253.92196	82	
254.78820	102	
254.89927	94	
254.93062	98	
256.79498	160	1+
256.95802	90	
258.83459	154	
259.33726	84	
259.55682	96	
259.80035	80	
260.07165	90	
260.82867	156	
260.84583	94	
261.82700	546	1+
261.89332	192	1+
261.97563	82	
262.45501	96	
263.05606	78	
263.10792	76	
263.20551	88	
264.86678	76	
265.85817	248	1+
266.35866	88	
266.42868	92	
266.58315	76	
266.86278	238	1+
267.13077	182	
267.37758	90	
268.03654	78	
268.95680	178	
269.79747	116	
270.79787	78	
271.35509	104	
271.80795	106	
271.94483	84	
272.84050	126	
272.88722	84	
273.79593	570	1+
275.07216	76	
276.08301	80	
278.13514	76	
278.79505	96	
279.09150	862	1+
279.43274	86	
280.80885	82	
281.80419	220	1+
281.84944	158	1+
282.28327	76	
282.31218	80	
282.87516	240	1+
283.07441	286	1+
283.08458	76	
283.20610	82	
283.78925	134	
283.94831	96	
284.13300	82	
284.29372	256	
284.57161	78	
285.30011	112	
285.49435	94	
285.78482	88	
288.03736	82	
288.90682	80	
289.78818	206	
289.87426	78	
290.81506	148	
290.85308	276	1+
291.05048	82	
292.94053	82	
293.84277	76	
293.89890	88	
294.85721	278	1+
295.89183	172	
295.94115	90	
296.80688	124	
296.91569	206	1+
297.88102	144	
299.78359	140	
300.91312	88	
302.88702	124	
304.15326	80	
304.60315	80	
304.88593	84	
304.89759	78	
305.02008	76	
306.88249	196	
307.80091	232	
307.88861	180	
308.29005	320	
308.87340	108	
308.90464	100	
309.80916	100	
310.31166	80	
310.81985	96	
310.88061	78	
311.86140	78	
311.88878	188	
312.80140	230	1+
313.88116	78	
313.94227	84	
318.85458	76	
321.01268	154	
321.72000	88	
321.81927	76	
323.23400	278	1+
323.74402	78	
324.13755	124	
324.45939	76	
325.31784	84	
325.89658	126	
326.24866	78	
326.89409	86	
327.87736	224	1+
END IONS

###FS:    #m/z: 507.84524 #charge 1+
###MS: 50
###MSMS: 52
BEGIN IONS
TITLE=Cmpd 38, +MS2(507.8452), 28.2-35.2eV, 1.1min #52
RTINSECONDS=65.3745
SCANS=50,52
PEPMASS=507.84524	194468
CHARGE=1+
196.01682	502	1+
210.03742	208	
214.88679	212	
223.97627	252	
224.97868	232	
232.89732	498	1+
233.88911	198	1+
234.87715	140	
240.79654	128	
249.88408	124	
250.96977	258	1+
263.94927	136	
266.16875	152	
267.78081	360	1+
267.94639	138	
270.80873	192	1+
270.88110	222	
271.83733	122	
272.85356	380	1+
273.93242	158	1+
275.99021	122	
279.04929	164	
279.12733	186	1+
279.83053	140	
280.78946	136	
281.11087	138	
282.93017	184	1+
284.79068	284	1+
285.87429	258	1+
287.85174	968	1+
288.02781	124	
289.87926	762	1+
290.12971	194	
290.81153	166	1+
290.86776	612	1+
292.86428	152	
293.87239	1682	1+
295.85160	540	1+
297.80337	122	
297.85020	472	1+
297.87961	236	1+
299.81430	130	
300.86211	196	
301.88410	324	1+
302.11316	194	1+
303.86787	198	
304.86532	140	
304.96006	228	1+
305.86357	888	1+
307.13819	662	1+
307.88993	912	
308.14302	564	1+
308.87317	782	
309.86694	384	
309.88652	320	
310.16007	836	1+
310.87978	230	
311.88430	3668	1+
312.17770	220	
313.80549	194	1+
313.88268	486	
314.80841	162	1+
314.86279	1660	1+
316.81314	304	1+
316.88874	480	1+
317.85649	302	1+
319.88318	156	
320.01656	144	
322.18491	162	
324.02548	164	
324.86285	346	
325.85780	184	
325.89862	264	
326.09088	148	
326.88210	2170	1+
327.89563	520	1+
328.87914	364	
328.98151	194	1+
329.84390	128	
329.89107	240	1+
330.05666	234	1+
330.15912	156	
330.80675	180	1+
330.87732	394	
331.88601	276	
332.15527	128	
332.87302	482	
332.90898	168	
333.87424	246	
334.90301	194	
335.87751	720	1+
336.94689	172	
337.10347	130	
337.88092	694	1+
339.39931	228	
339.72586	120	
340.90613	186	
343.80502	326	1+
345.97740	126	
346.76115	310	1+
346.87543	262	
347.82604	240	1+
348.78216	250	1+
348.80361	148	
349.75978	306	1+
349.94762	258	1+
350.88721	292	
350.94854	194	1+
351.79227	182	1+
351.85542	154	
351.88863	150	
352.71409	252	1+
352.84933	512	1+
353.85327	464	1+
353.88806	154	
353.90883	140	
354.34841	136	
355.82773	206	1+
355.89236	392	1+
356.71814	266	1+
356.78287	290	1+
356.86056	224	1+
357.72073	184	1+
358.87179	130	
360.87328	530	1+
361.78004	256	1+
361.87718	404	1+
364.77574	196	1+
365.89918	188	1+
366.80508	188	1+
366.84006	894	1+
367.04696	200	1+
367.50201	116	1+
367.71078	426	
368.70841	294	
368.76653	130	
368.89970	234	
369.71049	194	
369.83308	246	
369.89720	348	1+
370.72459	138	
370.79479	284	1+
370.82641	136	
371.72678	178	
373.72163	122	
374.81699	350	1+
376.88477	210	1+
377.78461	158	
377.81402	134	
378.11284	156	
378.75904	172	1+
378.90755	258	1+
380.71886	806	1+
381.02921	144	1+
381.78021	142	
381.83665	190	
382.71368	484	1+
382.85425	204	
383.77631	226	
383.86178	164	
383.89232	160	
384.77096	124	
384.84776	1440	1+
384.89719	196	
384.98321	204	1+
386.72193	140	
386.82408	132	
387.84837	186	
387.86823	128	
388.85324	226	
389.19946	460	1+
389.39599	254	1+
389.84679	212	
390.04912	174	
390.84149	814	
391.72529	120	
391.83980	466	
391.91448	176	
392.82528	898	1+
392.87792	268	1+
393.79643	128	
394.14871	200	1+
394.78449	252	1+
394.83888	230	
394.85834	236	
395.85428	224	1+
396.40458	148	
396.73267	126	
397.72816	128	
397.86204	332	1+
398.72749	800	1+
399.85604	374	1+
401.72003	184	
402.77615	124	
402.86446	944	1+
403.77616	154	
404.85599	128	
405.20948	192	
405.73140	190	
405.87222	532	1+
406.05308	168	
406.85924	274	
407.72610	226	
407.86813	1152	
408.06761	196	1+
408.72024	156	
408.74072	170	1+
408.85231	2324	1+
410.72265	320	1+
410.83687	2134	1+
410.87851	272	1+
411.77226	120	
411.80947	130	
412.73388	152	
413.07956	212	
414.84184	222	1+
415.87841	184	
416.88502	264	
418.84350	128	
419.83489	238	1+
419.84730	236	1+
421.71192	138	
421.73649	120	
421.88610	322	
422.75167	138	
422.87286	152	
423.82830	168	
423.86916	788	1+
425.73852	214	
425.82819	144	
426.73203	122	
426.86130	1712	1+
427.73339	1302	1+
428.84707	1410	1+
430.73875	428	
430.85402	252	
431.87071	926	1+
431.89492	156	
433.85127	276	1+
434.73256	138	
434.89575	254	1+
435.86322	146	
438.11662	140	
438.75832	216	1+
439.89950	606	1+
440.18233	180	1+
441.87486	146	
442.22763	192	1+
442.90169	236	1+
444.87154	2932	1+
445.74293	562	1+
447.89061	158	
448.71775	140	
448.87268	1240	1+
450.74980	214	
450.77138	264	1+
456.25967	220	
457.90383	452	1+
462.88342	864	1+
463.19958	158	
467.88904	1654	1+
469.23478	126	
470.23190	240	1+
471.76416	136	
480.72513	176	1+
484.25273	136	
485.90002	736	1+
487.28739	124	
487.90270	138	
488.25077	142	
490.90669	142	
508.20137	206	1+
509.85708	204	
END IONS

###FS:    #m/z: 336.94553 #charge 1+
###MS: 50
###MSMS: 53
BEGIN IONS
TITLE=Cmpd 39, +MS2(336.9455), 28.0-35.0eV, 1.1min #53
RTINSECONDS=66.1465
SCANS=50,53
PEPMASS=336.94553	129600
CHARGE=1+
167.96416	100	
177.05480	90	
189.86266	136	
197.87743	94	
201.12237	80	
203.93239	96	
205.95068	164	
208.98161	162	
210.88552	312	
211.91292	82	
211.94399	2832	1+
212.08467	90	
212.87716	1638	1+
213.93944	1252	
214.88140	220	
214.89673	122	
215.88609	654	1+
215.93756	110	
217.88602	276	
218.83633	132	
220.81065	84	
221.94457	134	
223.97704	106	
225.89219	190	1+
225.97159	86	
226.96662	106	
228.84165	84	
228.89636	314	1+
229.95510	2710	1+
230.05409	78	
230.88946	2506	1+
231.94938	1438	1+
232.88836	82	
233.07109	90	
233.09647	80	
233.82653	124	
233.89806	504	
233.92011	88	
234.87309	82	
235.07281	90	
235.89504	108	
236.89869	84	
237.06331	132	
238.07187	82	
238.89805	288	1+
238.99174	106	
241.83592	94	
245.06616	88	
247.92714	94	
247.96512	848	1+
248.00066	280	1+
248.89978	600	1+
248.92998	86	
248.99344	222	1+
249.82568	326	1+
249.96421	288	1+
250.94825	350	1+
251.10077	80	
251.90961	116	
252.83976	268	1+
252.97041	1710	1+
253.90547	432	
254.96630	622	
255.07384	268	
256.90881	132	
257.93719	78	
258.08322	86	
258.84565	176	1+
258.91229	82	
258.98398	138	
259.99000	88	
260.35285	92	
260.39612	80	
260.83355	314	1+
264.86300	86	
267.84046	158	
267.91697	174	
268.83954	556	1+
268.91010	92	
269.38717	80	
269.80751	84	
270.08911	90	
270.84821	92	
270.98118	388	1+
271.14891	120	
271.80486	158	
271.91687	118	
272.00443	86	
272.84497	120	
272.91898	100	
272.97900	92	
273.04725	96	
273.79107	118	
274.85508	126	
275.84965	114	
276.85488	206	
277.85492	140	
278.83804	228	
278.85719	130	
278.93682	80	
279.21336	92	
279.42703	80	
279.83109	104	
279.96627	116	
280.08479	90	
280.81833	114	
280.86132	84	
280.92744	92	
282.27700	78	
283.79535	144	
283.86121	130	
284.80435	90	
286.85038	916	1+
286.97736	92	
289.84303	124	
289.85736	110	
290.85694	110	
291.34791	88	
291.86747	346	1+
291.99594	78	
292.85242	244	1+
293.06057	84	
293.10799	162	1+
293.99867	86	
294.24532	116	
294.42222	102	
294.81471	78	
295.23687	86	
295.40916	80	
295.87081	206	1+
296.75916	78	
297.24986	78	
299.42399	100	
299.86962	122	
299.95757	96	
300.59808	106	
300.80465	82	
305.15089	158	
305.86263	146	
306.88247	176	
307.30491	86	
307.89100	98	
308.42741	78	
308.86779	212	
308.88864	136	
309.81986	86	
309.86728	100	
311.88642	152	
312.15816	86	
313.06609	102	
313.75075	80	
314.82268	94	
314.86849	108	
314.91997	82	
315.33862	98	
315.83373	84	
316.75746	82	
317.87080	136	1+
319.88598	106	
321.01454	116	
321.06704	84	
322.35911	100	
324.89222	108	
325.11665	84	
325.89435	82	
327.62078	92	
328.88480	82	
330.89400	112	
332.89187	96	
333.75529	190	1+
334.89880	94	
334.91981	94	
335.96788	96	
336.07455	126	1+
336.18183	80	
336.82813	84	
338.88022	136	
339.93633	84	
340.63413	94	
341.86583	80	
END IONS

###FS:    #m/z: 340.94067 #charge 1+
###MS: 54
###MSMS: 55
BEGIN IONS
TITLE=Cmpd 40, +MS2(340.9407), 28.0-35.0eV, 1.2min #55
RTINSECONDS=69.812
SCANS=54-55
PEPMASS=340.94067	761776
CHARGE=1+
45.18558	104	
72.10487	108	
196.88316	226	
197.87809	224	
201.87374	88	
204.18328	90	
205.42214	90	
205.94519	186	1+
206.11559	138	
207.87432	96	
208.88299	138	
210.93587	160	
212.03193	92	
212.87809	332	
213.88252	166	
213.89631	152	
213.93851	886	1+
214.87695	162	
215.88566	536	1+
215.93627	198	
217.38464	86	
217.85674	230	
217.88317	470	
219.88301	252	1+
222.05888	96	
222.95521	500	1+
223.97349	86	
226.00650	92	
226.83863	344	1+
226.89692	100	
226.95195	134	
226.96610	132	
227.32642	98	
228.38845	84	
228.94621	104	
230.88837	1318	1+
231.89151	750	1+
231.95101	1160	1+
232.06807	86	
232.88585	176	
233.89563	650	1+
233.94786	388	
235.03698	84	
235.86812	132	
235.88959	150	
235.94474	86	
236.02811	84	
236.89382	138	
238.83480	90	
238.88541	122	
239.11059	178	1+
239.78990	122	
239.84466	144	
239.87528	84	
240.83268	356	1+
240.88846	118	
240.90250	94	
240.94003	154	
241.83918	228	1+
242.57566	100	
243.83293	162	
244.95573	112	
245.94362	86	
246.10758	96	
246.97630	306	1+
247.00955	88	
248.89849	132	
249.90264	114	
249.95980	458	
250.88250	88	
250.90007	112	
251.78963	100	
253.96049	956	1+
255.07376	168	
255.92776	96	
256.85631	132	
256.88341	132	
256.91131	214	
257.85948	154	
258.84718	302	
259.79361	112	
259.83067	140	
259.84658	128	
259.91256	210	1+
259.95677	144	
260.83595	430	1+
260.86001	96	
262.96491	178	
264.83773	94	
266.75567	96	
266.84437	128	
268.51144	94	
268.84217	342	
268.98298	86	
269.88533	104	
271.80509	98	
272.93554	186	1+
273.92440	100	
274.40853	86	
274.82397	102	
274.86458	168	
274.94815	178	1+
276.85568	1200	1+
277.83271	132	
277.95829	138	
278.17609	94	
278.84370	558	1+
279.82335	112	
279.90837	144	
279.96852	344	
280.88533	318	1+
281.79854	114	
283.41928	92	
284.71875	100	
284.82375	94	
285.10007	88	
285.83841	92	
286.03837	96	
286.86659	222	1+
288.90001	96	
289.80924	190	1+
289.85773	290	1+
291.51314	98	
291.80075	92	
292.43251	128	
292.88597	120	
293.85047	126	
293.87195	204	
294.43528	94	
295.97080	88	
297.97432	104	
298.00385	138	
298.07812	100	
298.83114	86	
299.87145	124	
301.87673	88	
302.85194	98	
302.94652	120	
303.86646	84	
305.22480	92	
306.88487	132	
307.79827	164	
307.88514	220	1+
308.29801	102	
308.81770	248	1+
308.85361	92	
309.91525	96	
310.07296	100	
310.42127	96	
310.87571	358	1+
311.86327	98	
312.16724	90	
312.81878	86	
313.88572	194	1+
314.94718	150	
315.48891	106	
319.88384	96	
323.30441	122	
323.46693	86	
324.26908	90	
324.88721	186	
326.17258	166	
327.60523	100	
327.62240	92	
327.79661	90	
328.82123	158	
329.87165	100	
330.82012	190	
332.10781	84	
332.15056	120	
332.78858	100	
332.84112	98	
332.89627	122	
333.79989	90	
337.82349	180	1+
340.08355	98	
341.76961	118	
341.84066	98	
342.90915	112	
346.41457	94	
END IONS

###FS:    #m/z: 363.95661 #charge 1+
###MS: 54
###MSMS: 56
BEGIN IONS
TITLE=Cmpd 41, +MS2(363.9566), 28.0-35.0eV, 1.2min #56
RTINSECONDS=70.584
SCANS=54,56
PEPMASS=363.95661	312744
CHARGE=1+
182.86986	144	
183.99369	90	
185.86741	90	
188.95511	88	
189.86223	354	
191.85932	914	
196.88266	258	1+
200.84050	106	
205.87643	114	
207.87431	428	1+
209.86893	100	
209.94329	874	1+
210.88317	374	1+
210.93672	154	
212.87822	2660	1+
220.55536	94	
222.95356	920	1+
224.01599	136	1+
224.94809	1486	1+
224.97998	140	
225.88626	144	
225.96264	108	
226.94720	6344	1+
226.97163	296	
227.93321	220	
228.79870	86	
228.84179	84	
228.89466	880	1+
228.94184	6048	1+
230.88930	4860	1+
232.01967	100	
232.88733	218	
233.41884	94	
233.88617	128	
239.42649	94	
239.55023	104	
240.94079	842	
240.96206	550	1+
241.93983	2468	1+
242.18024	88	
242.81855	148	
242.94213	1676	1+
244.81852	88	
244.89544	84	
244.95702	3028	1+
245.06471	106	
245.83392	134	
245.94306	600	
246.37693	96	
246.78289	130	
246.90432	266	1+
246.95198	3416	1+
247.94031	132	
248.80054	172	
248.90038	1752	1+
249.16490	86	
250.89847	424	1+
250.95231	212	
250.97305	86	
251.79363	88	
252.06653	88	
252.54232	86	
252.89050	146	
253.89184	120	
253.90821	296	1+
254.02556	100	
256.45220	84	
257.85043	96	
257.91028	158	
258.83841	86	
258.90282	96	
259.83098	124	
259.85384	192	1+
260.83454	96	
260.96909	410	1+
261.55478	90	
261.83108	158	
262.89354	94	
263.79045	134	1+
263.83230	98	
263.97837	280	1+
264.06857	96	
264.73391	94	
264.95966	92	
265.08948	150	
265.89581	88	
266.18415	84	
266.81434	632	1+
267.57056	104	
267.83393	224	1+
267.97312	832	1+
267.99268	104	
268.81475	92	
268.95595	90	
269.96899	622	1+
271.91947	110	
272.60508	98	
272.84645	106	
272.98606	226	1+
273.03926	108	
274.08144	88	
274.79899	84	
274.92546	84	
275.07804	98	
276.11599	88	
276.81481	102	
276.85488	122	
277.92029	186	
278.80318	98	
278.83766	112	
279.10374	116	
279.79686	172	
279.84579	210	1+
280.79184	894	1+
281.07548	88	
281.42980	94	
282.14100	84	
282.79254	310	
283.79129	204	
283.85057	250	1+
283.92568	88	
283.97891	120	
284.79809	378	1+
285.84524	634	1+
286.86518	108	
288.79544	98	
288.81787	134	
288.87040	104	
288.94714	110	
289.57935	96	
290.78712	604	1+
292.94064	90	
293.43424	104	
293.86844	134	
294.86673	264	
295.85680	188	
296.00519	96	
296.80917	286	
297.80863	142	
298.80150	1706	1+
299.56837	90	
299.87798	130	
299.99164	104	
301.80305	280	
301.82377	138	
301.86271	566	1+
301.92066	152	
302.25859	88	
302.80024	488	1+
302.90361	104	
303.85642	1008	1+
304.88128	126	
306.43616	98	
306.93357	90	
307.84135	110	
307.88993	182	
309.91815	130	
310.87602	246	
311.86358	114	
313.72458	102	
313.77700	86	
314.81617	92	
314.88437	368	1+
315.81495	472	1+
316.06299	92	
316.43400	108	
316.81633	394	1+
317.46798	92	
318.78211	86	
318.81337	102	
318.87687	122	
318.93332	222	
320.21626	98	
320.26133	86	
320.81761	698	1+
321.82007	594	1+
321.86507	494	1+
322.93157	254	1+
324.32189	88	
324.86979	328	1+
324.89456	154	1+
327.88296	188	1+
329.89196	214	1+
329.96772	132	
331.77908	84	
333.34863	88	
336.94570	94	
337.94686	108	
338.96235	140	
339.83010	300	1+
341.39820	94	
342.93763	86	
343.91000	100	
345.76578	212	1+
348.72745	194	
348.91519	92	
349.84456	88	
352.18201	86	
355.77165	86	
356.02191	86	
357.86881	152	
362.93728	102	
365.77142	140	
367.72014	252	1+
END IONS

###FS:    #m/z: 507.84561 #charge 1+
###MS: 54
###MSMS: 57
BEGIN IONS
TITLE=Cmpd 42, +MS2(507.8456), 28.2-35.2eV, 1.2min #57
RTINSECONDS=71.3565
SCANS=54,57
PEPMASS=507.84561	175276
CHARGE=1+
196.01555	214	1+
214.88676	214	
224.97499	284	
232.86228	228	1+
232.89368	772	1+
236.88939	216	
238.06472	148	
241.85401	162	
250.96877	474	
254.06809	152	1+
256.40516	178	
258.87334	302	1+
259.86338	130	
266.17140	146	
266.88686	160	
268.88265	146	
270.80835	190	
272.85147	564	1+
273.79347	216	1+
276.80209	154	1+
278.83828	186	
279.13670	138	
279.95153	146	
281.37779	132	
282.01622	218	1+
282.88611	184	
283.80107	252	1+
285.85652	156	
285.94233	142	
287.85546	968	1+
289.84757	152	
289.88100	342	
290.13023	210	
290.86314	704	1+
292.88617	146	
293.87377	1672	1+
296.85648	208	
298.85104	204	
300.84845	532	1+
300.85453	520	1+
300.88703	158	
301.85463	310	1+
302.88243	220	
303.86666	952	
304.88245	184	
305.80341	134	
305.86427	1034	
307.85969	172	
307.88980	338	
308.14085	702	1+
308.87033	1602	1+
308.89334	196	
309.88866	400	
309.94864	136	
310.15461	346	
310.34631	144	1+
311.16005	154	
311.38161	212	1+
311.88246	3212	1+
314.07682	124	1+
314.86277	624	1+
314.89247	192	
315.91717	172	1+
316.86428	534	1+
317.36742	164	
317.88999	144	
318.86180	254	
319.86368	146	
322.18712	264	
322.85021	202	1+
323.38268	142	
323.87676	500	
324.85789	550	1+
324.89753	208	
325.90110	456	
326.00873	130	1+
326.11020	122	1+
326.88439	3138	1+
328.34938	196	1+
328.86141	188	
328.88420	216	
329.88030	198	
330.82273	266	1+
331.80037	188	
331.82798	212	1+
331.89238	758	1+
332.76645	148	1+
332.87589	620	1+
332.94957	136	
334.87856	132	
334.89831	172	
335.78613	152	
335.84195	148	
336.87752	752	1+
337.90181	264	1+
338.10590	130	
338.40979	136	
339.87753	156	
340.90010	178	
343.87618	262	
345.76740	190	
345.86413	138	
346.89928	336	1+
349.75266	150	
350.76525	184	
350.88561	288	
350.91691	324	
351.76846	264	1+
351.86449	146	
352.89142	330	1+
352.90975	172	
353.79198	190	1+
353.89687	228	1+
353.91894	146	
354.41615	172	
355.38969	130	
355.70713	136	
355.89077	306	
360.76063	136	
363.76841	134	
363.88241	136	
364.86627	288	1+
365.78435	152	
366.18522	220	
366.84232	648	1+
367.70811	856	1+
367.76392	334	
368.80037	138	
368.83454	622	1+
368.89961	632	1+
369.78835	200	1+
369.83519	406	1+
370.90135	270	1+
371.82866	176	
372.36467	162	
373.89931	212	
374.81693	382	1+
374.88706	334	1+
375.01531	150	1+
377.81483	142	
377.88492	236	
377.90744	244	1+
379.97477	172	1+
380.71849	184	
380.76141	198	1+
380.86379	204	
380.92331	204	1+
381.09348	116	1+
381.71709	184	
381.84261	156	
382.72329	164	
382.77605	382	1+
383.71438	222	
384.71206	320	1+
384.84919	1658	1+
386.83848	856	1+
387.74143	140	
387.84299	680	1+
389.19916	150	
389.71497	240	
390.83915	662	
391.84303	432	
392.72688	136	
392.74416	246	1+
392.82966	562	1+
392.86766	420	1+
393.79134	156	
393.89844	208	1+
394.78092	364	1+
395.22817	216	1+
398.73335	350	
398.79961	256	1+
399.72908	164	
399.84820	352	
400.72457	176	
400.84911	212	
402.73475	154	
402.86777	1088	1+
403.75213	148	
403.87397	720	1+
405.21267	208	1+
405.75971	226	
405.78453	138	
405.86670	310	
406.04841	252	1+
406.85581	372	
407.86624	1924	
408.85338	2162	1+
409.71946	240	
410.73618	196	
410.83592	1176	1+
410.87923	406	1+
412.72763	358	
412.75172	158	1+
412.84408	708	1+
413.07860	144	
415.84051	192	
415.87463	138	
416.87488	158	
417.40803	130	
417.86811	412	1+
418.84842	130	
418.86750	272	1+
421.74398	138	
421.88107	400	
422.86528	1294	1+
423.86842	900	1+
424.09241	178	
424.82422	232	1+
425.74016	194	
425.76293	172	
425.87493	238	
426.86268	1676	1+
427.73438	192	
428.74963	190	
428.84728	1786	1+
429.74583	188	
429.78628	252	1+
429.81952	150	
430.22392	270	1+
430.73536	390	1+
431.87072	944	1+
433.85433	172	
435.71148	226	
435.86211	352	1+
439.89572	216	
441.88586	144	
444.87143	2838	1+
445.74206	380	1+
447.71068	278	
448.74961	142	
448.89588	138	
449.87692	564	
450.76919	210	
450.88012	294	
451.74477	148	
451.86672	142	
457.90405	456	1+
458.71266	226	1+
462.88152	1674	1+
464.78507	206	
465.72565	166	
467.88525	1282	1+
473.89214	132	1+
479.79492	150	
485.89796	578	
486.90372	280	
487.26604	188	1+
487.90095	252	
489.78093	132	
494.84963	196	1+
504.26801	198	1+
509.85837	244	1+
END IONS

###FS:    #m/z: 340.94051 #charge 1+
###MS: 58
###MSMS: 59
BEGIN IONS
TITLE=Cmpd 43, +MS2(340.9405), 28.0-35.0eV, 1.3min #59
RTINSECONDS=75.031
SCANS=58-59
PEPMASS=340.94051	790682
CHARGE=1+
171.69128	96	
187.87554	144	
189.86110	82	
190.89288	84	
190.93050	288	1+
191.95809	158	
192.88814	80	
192.92473	244	
195.11314	88	
197.86716	118	
200.94223	208	1+
205.41499	84	
207.91477	100	
207.97749	102	
208.95960	124	
209.94504	186	1+
209.96458	86	
210.93264	136	
213.87867	286	
213.93996	1070	1+
214.88054	498	1+
215.93662	322	
217.38268	82	
217.85070	184	1+
217.88363	264	1+
219.87739	124	
221.88999	146	
221.91048	86	
221.96432	120	
222.89192	82	
222.94814	236	1+
224.97440	142	
225.00571	94	
226.89917	126	
226.94661	202	
227.83770	124	
227.95566	114	
228.90157	124	
229.06649	98	
230.88811	302	
231.88944	638	1+
231.94901	1202	1+
234.89533	460	1+
235.18393	86	
235.86386	102	
237.10107	86	
237.45263	80	
237.88453	92	
238.43016	82	
239.88166	138	1+
239.92484	196	1+
240.83547	134	
240.95868	170	
241.81555	114	
241.84274	282	1+
242.37291	84	
243.08882	88	
243.83217	352	1+
244.37093	106	
244.87979	82	
244.96228	92	
246.98077	228	
247.17568	90	
248.87570	150	
248.89779	460	1+
249.96065	172	
250.96693	176	1+
250.98651	94	
252.36483	90	
252.89555	86	
253.11851	88	
253.92004	90	
254.58360	88	
254.86590	84	
254.91216	148	
254.96586	282	
255.07269	246	
255.83941	84	
256.97424	264	1+
257.40902	98	
257.85581	92	
257.88994	90	
257.91393	130	
258.80734	84	
258.84615	608	
258.87278	82	
259.39654	90	
260.83544	588	1+
262.39929	90	
262.88089	92	
263.38486	114	
263.89326	154	
264.07253	144	
265.80290	88	
265.94983	88	
266.24433	86	
267.80594	184	1+
268.84000	456	1+
269.79695	216	
269.91949	86	
272.91160	86	
272.93629	86	
272.97624	118	
273.79213	124	
273.85970	212	1+
274.88007	302	1+
275.42244	84	
275.82231	104	
276.56055	84	
276.85421	742	1+
276.88526	136	
277.09615	82	
277.80478	120	
277.84061	124	
278.51215	92	
278.84267	1088	1+
278.85716	152	
278.98673	84	
280.14543	130	
280.92737	94	
280.98493	82	
281.85528	92	
281.88734	92	
282.87848	238	1+
282.91464	112	
283.78326	336	1+
284.18031	84	
285.87952	86	
286.42025	100	
286.82454	128	
286.92138	82	
288.79419	136	
289.78783	108	
290.06326	146	
291.79939	118	
292.01609	194	1+
292.86379	108	
292.93471	94	
293.85645	90	
293.87676	92	
294.04088	82	
294.27711	118	
294.85142	86	
294.87107	274	1+
295.06084	82	
295.84811	414	1+
296.81103	128	
296.85162	348	1+
297.97420	160	
298.07657	146	
298.85536	106	
299.84832	134	
300.81558	102	
301.86084	124	
302.87760	150	
302.94440	102	
302.99783	82	
303.94781	158	
304.27952	92	
305.80910	172	1+
305.82915	128	
306.27713	86	
306.88119	126	
307.88472	172	1+
309.81300	100	
310.46683	84	
311.88672	92	
313.84490	112	
316.71797	92	
319.81911	116	
323.23284	96	
323.30560	90	
323.89383	262	1+
324.70266	92	
326.17109	142	
327.90997	96	
328.88717	108	
329.88220	126	
331.81822	106	
333.09094	100	
334.86357	84	
337.39415	86	
338.87405	100	
343.13839	82	
END IONS

###FS:    #m/z: 363.95640 #charge 1+
###MS: 58
###MSMS: 60
BEGIN IONS
TITLE=Cmpd 44, +MS2(363.9564), 28.0-35.0eV, 1.3min #60
RTINSECONDS=75.8025
SCANS=58,60
PEPMASS=363.95640	310348
CHARGE=1+
99.25588	88	
104.22835	108	
136.86134	166	
187.93364	92	
189.86345	422	
191.85939	378	
192.92730	102	
193.02954	82	
196.88132	204	
200.13622	90	
201.51786	82	
201.87465	166	
205.87914	148	
206.89621	82	
207.87188	338	1+
209.86666	232	1+
209.88743	126	
209.94205	922	1+
210.88429	356	1+
211.93783	112	
212.87879	2204	1+
214.89557	196	
215.88182	212	
216.88892	94	
218.45046	92	
222.95372	398	
223.95593	206	
224.89649	96	
224.92411	112	
224.94770	840	1+
224.97562	128	
225.41799	84	
225.88652	110	
225.96079	206	
225.97585	410	1+
226.89690	118	
226.94710	5344	1+
227.00548	90	
228.57052	88	
228.89473	542	1+
228.94225	6870	1+
229.06505	100	
229.55363	86	
230.88782	3502	1+
231.08812	106	
231.39886	96	
231.41220	86	
232.90497	146	
234.87840	214	1+
238.79418	84	
238.89142	282	1+
239.07015	130	
239.08327	84	
240.93903	902	
240.96355	1068	1+
241.94027	442	
242.89509	238	1+
242.94292	1806	1+
242.96227	582	
243.07310	114	
243.82633	84	
243.84078	366	1+
244.81868	84	
244.95698	3322	1+
245.07412	102	1+
245.93947	408	
245.97616	224	
246.95297	3648	1+
247.00766	84	
248.42061	96	
248.80363	268	
248.90163	812	1+
248.98969	94	
250.83688	246	1+
250.89507	268	
250.94891	166	1+
250.96857	250	
251.12318	88	
251.33201	94	
251.89670	122	
252.39208	106	
253.90429	384	1+
255.06988	88	
256.03567	98	
257.12259	142	
258.84491	736	1+
258.96842	130	
260.82845	518	1+
260.97065	166	
261.96579	252	1+
265.93577	120	
265.97109	112	
266.78501	106	
266.81313	330	
267.81396	248	
267.97451	446	
268.95734	230	
269.84365	128	
269.91783	96	
269.96961	426	
270.07288	86	
271.80598	114	
271.91220	132	
272.03278	186	1+
272.84095	86	
273.85966	104	
274.79349	392	1+
274.86674	92	
276.38704	90	
276.85819	328	1+
277.43558	106	
277.79705	410	1+
277.88164	92	
278.82598	82	
278.86087	86	
279.10662	158	
279.84060	100	
280.79291	482	
281.79264	360	
281.89498	84	
282.79585	640	1+
282.83038	206	
283.49161	96	
283.85053	324	1+
284.82142	110	
284.97373	86	
285.03778	98	
285.06054	90	
285.84509	476	1+
286.42058	100	
286.79055	94	
286.87552	144	
287.81637	92	
289.08889	112	
290.78337	88	
290.84461	92	
291.80853	166	
292.57496	92	
292.85519	306	1+
296.80950	292	
297.80987	218	
298.80246	1922	1+
299.85321	132	
300.79861	1046	1+
301.85870	512	1+
303.19260	86	
303.80613	304	1+
303.85588	876	1+
304.01646	88	
305.93756	88	
306.34557	84	
306.43639	152	
306.93007	138	
307.80453	226	1+
307.87475	144	
308.97989	96	
309.57792	102	
309.89991	82	
310.82185	230	
310.86892	456	1+
313.81417	226	1+
314.41258	86	
315.85224	112	
316.49313	92	
316.81484	558	1+
317.87458	184	1+
317.89664	88	
318.81853	410	1+
318.90289	180	
319.82136	352	1+
321.82001	446	1+
322.92966	274	
324.81107	172	
325.88063	84	
326.87224	366	1+
327.75190	94	
328.84040	98	
328.89809	84	
329.87393	126	
332.89476	114	
333.89363	118	
336.90279	88	
336.94548	224	
337.94180	170	
338.64235	98	
338.93890	94	
339.82927	174	
340.94095	154	
341.87468	272	1+
344.71532	130	
344.77323	96	
345.97295	154	1+
351.76411	86	
352.31794	84	
353.88557	100	
357.31359	84	
358.74958	250	1+
360.77093	94	
362.21885	86	
362.71122	100	
363.71426	166	1+
365.87840	88	
366.86802	98	
END IONS

###FS:    #m/z: 336.94569 #charge 1+
###MS: 58
###MSMS: 61
BEGIN IONS
TITLE=Cmpd 45, +MS2(336.9457), 28.0-35.0eV, 1.3min #61
RTINSECONDS=76.575
SCANS=58,61
PEPMASS=336.94569	100494
CHARGE=1+
172.54978	78	
189.86269	78	
193.44973	86	
196.88175	200	1+
200.87865	86	
210.19083	92	
210.88149	264	
210.94963	84	
211.94459	4132	1+
212.87815	826	1+
213.93944	1702	1+
214.88267	602	1+
214.89716	92	
215.88570	512	1+
215.93823	152	
217.88028	268	1+
217.93532	114	
218.68449	98	
223.95792	152	
225.97344	126	
226.88962	112	
227.44676	86	
227.89080	108	
228.89618	302	
229.95495	3282	1+
230.88933	2732	1+
231.94932	1820	1+
232.01200	124	
232.82590	124	
232.98946	128	
233.82423	72	
233.89774	278	
234.12943	88	
235.11722	106	
236.07928	80	
236.90048	76	
237.79157	76	
238.82693	78	
240.83705	176	
240.90316	80	
240.96203	114	
241.83933	158	
241.86052	80	
241.94974	150	
243.83321	206	1+
243.98167	100	
244.12141	96	
246.10926	78	
246.13260	88	
246.80323	78	
246.98267	82	
247.96568	690	
248.65501	84	
248.70508	92	
248.89902	624	1+
248.98823	132	
249.82885	158	
249.96219	134	
250.83680	120	
250.96803	116	
251.14931	76	
251.83520	498	1+
251.87529	78	
251.92406	104	
251.97225	196	
252.97184	1590	1+
253.03183	94	
253.78302	90	
253.88703	96	
253.90426	242	
253.95707	102	
254.79544	74	
254.96549	834	1+
255.01491	94	
255.07975	252	1+
255.89964	76	
256.82199	78	
256.91591	130	
256.97097	106	
257.11521	100	
257.83184	142	
257.85074	128	
257.96042	74	
258.84391	610	1+
258.86678	92	
258.89422	126	
259.80400	80	
259.88570	218	1+
259.90518	76	
260.97717	80	
261.83907	92	
262.97054	82	
264.86810	152	
266.91583	82	
267.02057	114	
267.83833	286	
268.83915	304	
269.84185	206	
270.83955	168	
270.86073	206	
270.98096	252	
271.84369	90	
271.91441	102	
271.96511	76	
271.98604	124	
272.00075	82	
272.97420	86	
273.82893	208	1+
273.96916	74	
274.06300	114	
275.04959	82	
275.35909	96	
275.42242	78	
276.81392	74	
276.85245	264	1+
276.99586	76	
277.83307	118	
277.89334	94	
278.39539	80	
278.83213	640	1+
279.01548	84	
279.08219	76	
279.60591	84	
280.85794	176	
281.95563	86	
282.00455	76	
282.80138	80	
282.85806	112	
285.85252	238	
286.57193	94	
286.84963	414	
287.84984	466	1+
287.86952	134	
287.89989	82	
290.85448	186	1+
291.40418	86	
293.87150	86	
293.99345	102	
294.03965	80	
294.85030	296	1+
295.13191	78	
295.99053	108	
296.80085	146	1+
296.97877	186	1+
297.11887	86	
298.42005	74	
298.96958	94	
299.83415	74	
299.87455	174	
303.86216	78	
306.79078	80	
307.07943	74	
307.88609	142	
308.87313	354	1+
308.91958	100	
309.29321	86	
309.87359	284	1+
310.42751	76	
311.90706	78	
312.87380	230	1+
313.39650	90	
314.38855	92	
314.81759	78	
315.95396	74	
316.10204	78	
317.94288	92	
318.62864	110	
320.83807	76	
321.42316	74	
321.87799	90	
324.89731	252	1+
326.87217	78	
327.10567	74	
329.86049	76	
329.88391	192	1+
332.59137	90	
333.05295	74	
336.16838	78	
336.94997	92	
338.86547	90	
338.91375	100	
END IONS

###FS:    #m/z: 322.92985 #charge 1+
###MS: 62
###MSMS: 63
BEGIN IONS
TITLE=Cmpd 46, +MS2(322.9299), 28.0-35.0eV, 1.4min #63
RTINSECONDS=80.245
SCANS=62-63
PEPMASS=322.92985	2350312
CHARGE=1+
159.00343	94	
184.01685	86	
187.55197	84	
190.85721	78	
190.92928	142	
193.06280	70	
194.08211	80	
195.92179	80	
199.07962	96	
201.04376	124	
205.95083	126	
205.97159	140	
206.94903	164	
206.97111	114	
211.44592	98	
213.08472	78	
218.88960	122	
220.00866	76	
220.88351	80	
220.90007	84	
221.89971	76	
222.38445	78	
222.95466	316	1+
224.95178	118	
225.36453	114	
226.39232	76	
227.95807	84	
228.90646	74	
229.91824	78	
230.83915	76	
230.88581	124	
231.88912	190	1+
234.88266	102	
235.04442	92	
235.88297	80	
237.04979	74	
238.93763	218	
239.08095	208	1+
239.83703	76	
240.82440	296	
240.88234	212	1+
240.94013	3980	
241.93887	13516	1+
242.94124	9482	1+
243.01237	84	
243.82039	420	1+
244.93879	2198	
245.81658	108	
246.90925	82	
246.97688	186	
247.97985	84	
248.85058	98	
249.04785	94	
249.10726	84	
249.39123	102	
249.80023	76	
250.94516	140	
250.97591	80	
251.46817	96	
252.34915	82	
252.91805	86	
253.40368	80	
255.78483	76	
255.84297	74	
256.98374	76	
257.79502	168	1+
257.84646	80	
258.40856	106	
258.83236	160	
258.91330	88	
259.83189	110	
260.33681	76	
260.46564	142	
260.52520	84	
260.83008	264	
261.82897	414	1+
261.84882	86	
263.91556	74	
264.05553	96	
265.05975	142	
266.85749	110	
268.92057	86	
268.94975	100	
269.84184	164	1+
271.79701	132	
272.93981	72	
273.81510	84	
273.84525	150	
274.79327	96	
274.83397	170	1+
275.39826	84	
276.81446	92	
277.81968	76	
277.88573	82	
278.84437	76	
279.09284	552	1+
279.79529	102	
279.97945	80	
280.13757	80	
280.39662	78	
280.79265	218	1+
280.83077	76	
280.84704	84	
281.03865	72	
281.94186	124	
283.00599	76	
283.06645	200	
283.90079	76	
284.29147	216	
284.79837	76	
284.81621	94	
284.85900	166	
285.01907	86	
285.16852	80	
285.30455	90	
285.83291	98	
285.86687	102	
287.45206	78	
288.93001	86	
289.06799	154	
289.78963	88	
289.87960	100	
290.92023	82	
291.43376	80	
291.80933	72	
291.85748	76	
294.85631	80	
294.97424	80	
295.59675	74	
296.88004	92	
299.78267	140	
301.04888	74	
301.81697	84	
301.85976	72	
304.89036	128	
305.80418	96	
305.89909	72	
305.96321	76	
306.88469	384	1+
307.07684	74	
307.20847	72	
307.79485	112	
307.86750	242	1+
308.29260	148	
308.42775	78	
308.79447	78	
310.72395	74	
310.88016	242	1+
310.90566	106	
312.14981	74	
312.79906	74	
313.91603	92	
314.81974	96	
316.39935	92	
317.12236	74	
317.89281	72	
317.92544	92	
318.72754	82	
318.82653	92	
320.00251	90	
320.14967	80	
321.76625	74	
322.87753	84	
324.89633	90	
327.16559	88	
327.89426	114	
END IONS

###FS:    #m/z: 340.94055 #charge 1+
###MS: 62
###MSMS: 64
BEGIN IONS
TITLE=Cmpd 47, +MS2(340.9406), 28.0-35.0eV, 1.4min #64
RTINSECONDS=81.017
SCANS=62,64
PEPMASS=340.94055	840428
CHARGE=1+
140.11840	92	
151.37685	84	
189.85952	78	
190.94532	128	
192.92740	202	
195.87356	242	1+
205.95101	170	
208.88051	90	
209.88470	158	
210.93913	138	
212.87643	352	1+
213.93811	1430	1+
214.89356	78	
215.88551	300	
215.93841	92	
216.40982	98	
216.94157	166	
217.38458	104	
217.93904	154	
218.87299	82	
222.87382	84	
223.95865	116	
224.90586	114	
224.95993	84	
228.93547	298	
230.88949	224	
231.89072	128	
231.95040	1084	1+
232.03820	96	
232.88651	120	
233.39437	98	
233.89920	274	
233.94536	124	
235.97348	82	
237.90605	112	
238.90628	90	
238.97069	98	
239.42644	104	
239.74577	88	
239.90745	76	
240.83855	90	
240.89740	90	
241.84252	282	1+
243.83131	206	
246.45019	90	
246.97307	168	
247.88080	86	
247.96391	82	
249.40663	76	
249.96015	236	
250.96269	330	1+
250.99138	144	
252.31016	88	
252.55401	84	
254.05690	86	
254.45046	84	
254.81102	86	
254.90343	86	
254.96545	594	1+
255.07830	176	
255.13441	78	
256.96021	170	
257.16257	96	
257.82757	98	
257.95086	76	
258.65765	84	
258.84538	592	1+
258.91206	128	
259.95886	190	
260.83306	562	1+
260.90588	166	
263.01849	76	
265.02349	90	
265.43151	92	
266.84532	184	
266.85890	96	
267.89295	76	
268.84068	462	
270.83433	82	
270.87487	78	
271.91833	156	
272.02986	90	
272.14527	80	
272.93264	126	
272.97763	122	
274.39013	88	
274.85921	142	
275.54047	94	
275.80969	108	
276.85616	274	
277.38829	80	
277.85561	170	
277.88335	80	
278.84353	1360	1+
279.09663	88	
280.95414	76	
281.05023	172	
281.19714	94	
281.90726	202	
282.86109	84	
283.53892	82	
283.78737	124	
284.53877	114	
286.00896	88	
286.79672	110	
286.91719	90	
287.16243	76	
287.91017	88	
288.87236	112	
289.80392	110	
290.85468	98	
291.97484	82	
293.85106	152	
294.25581	76	
295.99913	166	
296.82291	84	
296.85543	282	1+
298.23746	98	
299.87241	204	1+
300.43826	108	
300.79173	84	
300.92386	80	
302.86541	84	
302.89115	88	
303.38708	82	
303.86620	84	
304.40372	76	
305.87538	126	
306.88337	84	
307.99793	90	
308.85745	80	
309.09636	92	
309.15236	78	
309.81472	94	
310.33669	82	
311.86144	84	
311.87993	110	
312.12819	78	
312.80117	78	
312.82084	158	
313.88587	108	
314.66506	100	
314.89186	78	
314.95078	86	
315.87923	78	
316.81606	106	
318.59350	76	
322.98331	80	
324.02329	100	
324.79537	76	
324.89723	78	
325.90033	172	
326.88811	124	
328.25892	110	
328.80839	192	1+
328.88230	150	
330.86956	96	
334.82383	76	
334.95782	138	
336.94318	86	
339.74834	82	
341.89742	120	
342.91940	82	
END IONS

###FS:    #m/z: 363.95652 #charge 1+
###MS: 62
###MSMS: 65
BEGIN IONS
TITLE=Cmpd 48, +MS2(363.9565), 28.0-35.0eV, 1.4min #65
RTINSECONDS=81.789
SCANS=62,65
PEPMASS=363.95652	339206
CHARGE=1+
46.07490	98	
185.86721	92	
189.86417	464	
191.85615	474	1+
197.95855	100	
199.88628	88	
200.87960	84	
200.94835	94	
207.88612	92	
209.87288	112	
209.94342	876	
210.88212	478	1+
210.92718	84	
212.87909	1524	1+
214.89240	220	
215.83956	94	
215.88377	126	
222.88218	86	
222.95132	658	1+
224.94909	1104	1+
225.96978	156	
226.89936	142	
226.94684	5532	1+
227.92320	146	
228.89338	428	1+
228.94224	6034	1+
229.12600	98	
230.40994	86	
230.88856	2888	1+
232.88601	406	1+
234.88102	132	
235.92639	88	
236.12657	82	
236.84806	228	1+
239.74408	94	
240.82139	164	
240.94061	612	
240.96309	482	
241.94193	414	
242.05752	86	
242.94156	2334	1+
244.82037	94	
244.83887	102	
244.95656	3206	1+
245.07067	114	
245.47400	102	
245.84354	244	1+
245.94072	102	
246.24205	84	
246.80220	134	
246.90495	322	1+
246.95170	3578	1+
247.39024	98	
247.93902	206	1+
248.80023	474	1+
248.89925	998	1+
249.04113	114	1+
250.01401	88	
250.89938	236	
250.96950	322	1+
251.94827	138	
252.89569	98	
254.37222	106	
254.49371	90	
257.60006	92	
258.97223	118	
260.83337	420	1+
260.96562	440	1+
262.82735	154	
262.86546	106	
263.83259	126	
264.82147	106	
265.80985	526	1+
265.97199	140	
266.06585	102	
266.41487	96	
266.78860	110	
266.97202	352	1+
267.79039	122	
267.97332	292	1+
268.79495	100	
268.96021	178	
269.80534	94	
269.96722	574	1+
270.82674	154	
271.81293	80	
271.86133	116	
272.53011	88	
272.94975	80	
272.97859	90	
273.92669	84	
275.86799	116	
276.80687	136	
276.85938	244	
276.91459	326	1+
277.07010	82	
277.08378	116	
278.79824	100	
278.84289	228	
279.09724	92	
279.84717	104	
280.79127	1174	1+
281.89753	90	
282.09109	224	1+
282.14894	92	
282.83019	102	
283.77055	84	
283.78869	120	
283.83124	814	1+
283.98683	106	
286.78617	88	
286.82327	144	
286.91099	92	
288.84005	84	
290.79372	250	1+
290.87859	292	1+
291.08809	100	
291.29564	82	
292.34030	98	
293.86451	238	1+
295.92872	86	
296.80664	324	
297.11123	86	
297.80932	288	
297.84974	122	
298.80427	1222	1+
298.87169	88	
299.78610	88	
299.86398	90	
299.92089	102	
300.80072	906	1+
301.77165	86	
301.99641	80	
302.85594	954	1+
303.85777	794	1+
304.93955	90	
305.92231	96	
306.43599	142	
306.83073	110	
307.79961	112	
307.90159	82	
308.39301	94	
309.12841	202	1+
309.88440	88	
315.95592	92	
316.15458	84	
316.32059	80	
316.81427	202	
317.81611	126	
317.86331	128	
317.95390	84	
318.89325	80	
319.82699	444	1+
321.81625	272	1+
321.86243	190	1+
322.93458	162	
323.82532	144	
323.93284	94	
324.17181	80	
324.55429	82	
324.90816	102	
325.84701	100	
325.89772	122	
326.41725	84	
326.45529	102	
326.86859	360	1+
328.80113	82	
330.80776	126	
332.38792	92	
333.40929	84	
334.11953	114	
334.28910	86	
334.81911	84	
335.93435	100	
336.94685	128	
337.94282	100	
338.35997	84	
338.63121	98	
339.82687	320	1+
340.94046	330	1+
341.79309	90	
342.78600	104	
345.39825	106	
348.12164	80	
348.57560	92	
350.08780	142	
350.90086	98	
351.23069	90	
352.91706	82	
354.74232	104	
355.79263	84	
360.76400	228	1+
361.86561	86	
363.76791	80	
364.12820	106	
367.70156	90	
END IONS

###FS:    #m/z: 322.93002 #charge 1+
###MS: 66
###MSMS: 67
BEGIN IONS
TITLE=Cmpd 49, +MS2(322.9300), 28.0-35.0eV, 1.4min #67
RTINSECONDS=85.463
SCANS=66-67
PEPMASS=322.93002	2341544
CHARGE=1+
189.99301	82	
192.89210	134	
193.44088	160	
196.88237	72	
201.04419	96	
205.88165	72	
205.94855	88	
206.97322	264	1+
207.97746	154	1+
210.13185	92	
210.89527	68	
212.88013	68	
215.38698	78	
218.88636	72	
221.07156	78	
222.95389	568	1+
224.81909	86	
226.05087	74	
226.37401	88	
226.82500	76	
227.83547	208	1+
227.93203	160	
227.95437	72	
228.89337	72	
228.91002	84	
230.81703	72	
230.90342	180	
232.92974	74	
232.97645	82	
233.84108	78	
235.42892	74	
237.84062	72	
238.94087	470	1+
239.08987	88	
239.78871	146	
239.85413	86	
240.81854	162	
240.83575	86	
240.89765	92	
240.94005	4010	
241.94166	2934	
242.82642	92	
242.94126	9564	1+
243.00657	70	
243.82211	192	
244.44953	78	
244.82227	116	
244.91669	136	
244.94005	2058	1+
245.82415	80	
246.44168	84	
246.80329	70	
246.97550	136	
247.97998	104	
248.85254	74	
248.88527	84	
248.91039	76	
249.04982	88	
249.51334	102	
250.88086	78	
250.94671	76	
251.00320	86	
251.05365	76	
251.07502	72	
252.00596	86	
253.83870	100	
254.98833	80	
256.83788	102	
256.89363	72	
257.79517	140	
258.83503	284	
258.93387	80	
259.78820	88	
259.97048	68	
260.83137	116	
261.51113	78	
261.82887	302	
261.84597	82	
262.83245	140	
263.83741	84	
264.85589	78	
265.38362	88	
265.80053	136	
266.85044	242	1+
267.01811	108	
267.96331	244	1+
268.96462	174	1+
269.12105	66	
269.89119	68	
270.08903	80	
270.92751	66	
271.43053	84	
271.78495	80	
271.80296	100	
271.84098	332	1+
272.93997	102	
273.79077	294	1+
275.92962	194	1+
277.84243	74	
278.84315	90	
279.09060	876	1+
279.80068	74	
280.14569	82	
281.87936	84	
281.91179	72	
282.05357	102	
282.27909	70	
282.88383	68	
283.02439	84	
283.06586	184	
283.37140	94	
283.78728	68	
284.29183	264	
286.78640	170	1+
288.75254	78	
289.11578	88	
289.85807	196	1+
289.88542	150	
291.80825	248	
293.79070	72	
293.84379	70	
294.86472	96	
295.03152	74	
295.07331	68	
295.81688	68	
295.90731	76	
296.02980	96	
296.85928	128	
297.84135	74	
298.02755	72	
298.13358	74	
298.15900	70	
298.41372	72	
298.79767	110	
298.91432	72	
299.02026	68	
299.40690	72	
299.78515	70	
299.93232	74	
300.17660	82	
303.87174	72	
304.09752	80	
305.00844	72	
305.79973	96	
306.88697	350	1+
307.80001	188	
308.87137	256	1+
309.16542	82	
309.90874	102	
310.72200	72	
310.76081	92	
310.83230	86	
311.90251	100	
313.80090	76	
313.82935	78	
315.10086	70	
316.86447	90	
320.16705	96	
320.76047	80	
323.24143	74	
324.72238	74	
324.89002	114	
325.75875	68	
325.88955	78	
326.40206	80	
326.88362	72	
327.17691	80	
328.00762	86	
END IONS

###FS:    #m/z: 507.84583 #charge 1+
###MS: 66
###MSMS: 68
BEGIN IONS
TITLE=Cmpd 50, +MS2(507.8458), 28.2-35.2eV, 1.5min #68
RTINSECONDS=86.235
SCANS=66,68
PEPMASS=507.84583	170230
CHARGE=1+
191.52445	116	
196.01499	450	1+
209.94397	178	
214.88414	216	
222.97543	204	1+
232.89489	282	
233.89537	152	
240.40422	130	
249.05569	154	
250.90523	260	1+
252.08241	142	
265.08206	116	
270.86258	238	1+
272.38730	114	
272.85388	298	1+
278.83116	116	
280.79392	116	
282.11613	146	
285.86191	280	1+
287.85095	1042	
289.88074	286	
290.86387	424	1+
292.88099	170	
293.87301	1724	1+
295.85748	190	
296.85409	368	1+
298.80226	224	1+
298.87584	120	
299.91032	426	1+
300.85258	142	
301.84577	240	
301.86089	122	
302.88314	156	
303.86689	496	1+
305.86160	1178	1+
306.12203	132	
306.98107	210	1+
307.87265	156	
307.89356	246	
308.14042	656	1+
308.83479	196	
308.87075	1398	1+
309.84839	138	
309.94142	182	1+
309.98523	186	1+
310.15553	332	1+
310.87032	218	
311.88336	2666	1+
311.98047	214	1+
312.82354	152	
313.84233	168	
313.87013	192	
314.44093	126	
314.86743	1038	1+
315.81686	306	1+
316.38398	122	
316.84264	126	
316.88592	286	1+
318.82424	182	1+
318.85719	238	
319.87679	356	1+
322.78183	116	
323.85219	160	
323.87652	310	1+
325.90334	206	
326.77874	266	1+
326.88262	2088	1+
328.82085	134	
328.87823	394	
329.86858	120	
329.89226	454	1+
330.06325	160	
330.82060	146	
331.76416	130	
331.79978	124	
331.82885	176	
331.87208	180	
332.82811	160	
332.87646	584	1+
333.82324	156	
334.91888	136	
335.84001	294	1+
335.87663	548	1+
335.99275	118	
336.90486	308	1+
337.81009	206	
340.86523	120	
341.80092	298	1+
345.81301	142	
348.02450	116	
348.07650	122	
348.78460	134	
349.75277	230	
349.88150	146	
350.88830	438	
351.87843	186	
352.16230	118	
352.90341	296	1+
353.80644	222	1+
353.85115	288	
355.72779	116	
355.75317	196	1+
355.88714	234	
355.91477	124	
356.38123	192	
356.78386	122	
360.76974	134	
362.86992	192	1+
364.37527	152	
365.77000	364	1+
366.18965	138	
366.73951	220	1+
366.78352	132	
366.83876	128	
367.71098	362	1+
367.76052	168	
367.83678	156	
367.87730	132	
368.83521	546	1+
368.89692	270	
369.83803	450	1+
370.36593	190	
370.77836	264	1+
370.80423	136	
371.80054	124	
371.84303	122	
371.91030	262	1+
372.72605	194	
372.83015	124	
373.71511	134	
373.74178	128	
373.83840	190	
373.96140	128	
374.81609	372	1+
376.87505	310	1+
377.37832	132	
380.71607	804	1+
380.87458	246	1+
381.84268	362	1+
383.42205	116	
383.77663	152	
384.85105	1036	1+
386.10455	136	
386.77765	120	
386.80434	128	
387.84399	404	1+
388.84402	242	1+
389.20176	158	
390.74931	130	
390.78181	128	
390.83998	1074	1+
391.91172	468	1+
392.82490	734	1+
393.07571	138	
393.86985	260	1+
394.83412	182	
395.78062	146	
395.82529	114	
397.86263	286	1+
398.72806	1092	1+
399.68817	206	
399.79957	130	
399.84780	386	
401.69943	118	
402.86562	188	
403.72422	114	
403.87089	644	1+
405.72721	302	1+
405.75733	162	
405.85841	210	
406.73141	234	1+
406.86306	246	
407.06511	138	1+
407.86701	910	
408.85155	1226	1+
409.72255	430	1+
410.83786	1592	1+
410.87521	130	
411.08949	128	
411.80958	134	
412.73202	194	
412.84550	348	1+
412.87443	400	1+
413.07673	158	
413.75818	144	
413.87865	266	1+
415.83818	134	
416.84120	140	
417.82087	118	
417.85660	194	
421.76179	126	
421.88249	356	
422.86517	910	1+
423.86802	590	1+
425.73613	188	
425.76278	512	1+
426.76744	408	1+
426.86441	1080	1+
427.73618	402	
428.74439	306	
428.84630	714	
429.74183	666	1+
429.84863	348	
430.70306	200	
430.71850	148	
430.74430	446	1+
430.77820	176	1+
430.85215	224	
431.68445	210	1+
431.86848	824	1+
432.77214	88	1+
433.85421	278	1+
434.88254	132	
435.71084	170	
436.85855	162	
439.89292	228	
440.89644	122	
441.68114	192	1+
442.67812	238	1+
443.75271	368	1+
444.87207	2488	1+
445.73677	140	
446.68186	122	
446.71686	136	
446.79965	130	
447.71002	646	1+
447.77535	404	1+
448.77475	364	1+
449.87667	548	1+
450.74710	128	
454.73718	140	1+
456.79204	126	
457.89719	140	
462.88489	806	1+
462.93990	120	
463.73420	136	
465.72429	128	
465.90343	158	
467.88747	1574	1+
468.72755	132	
468.76030	250	1+
473.71685	124	
476.11579	250	1+
477.11770	198	1+
480.92845	122	
485.90069	684	1+
491.85179	140	
END IONS

###FS:    #m/z: 336.94549 #charge 1+
###MS: 66
###MSMS: 69
BEGIN IONS
TITLE=Cmpd 51, +MS2(336.9455), 28.0-35.0eV, 1.5min #69
RTINSECONDS=87.007
SCANS=66,69
PEPMASS=336.94549	81902
CHARGE=1+
126.79108	98	
182.86448	82	
189.86788	86	
203.93808	94	
205.08445	76	
206.40873	82	
207.85966	92	
208.90216	92	
209.01736	88	
209.94391	128	
211.94443	3194	
212.87852	1242	1+
213.93840	1324	1+
215.88678	404	1+
215.93558	120	
221.97617	98	
222.55841	96	
222.97063	256	1+
225.83119	84	
225.85891	74	
227.79059	90	
228.89329	92	
229.95471	2936	1+
230.88904	1960	1+
231.94994	1252	1+
232.82816	98	
232.88939	148	
232.89625	600	1+
233.82617	76	
233.84395	166	1+
233.91444	82	
233.94598	414	1+
235.11693	146	
235.90200	72	
236.40788	72	
236.80406	78	
237.07064	84	
238.06790	84	
239.84544	358	1+
240.16835	82	
240.78849	74	
240.83438	104	
240.88792	88	
242.89151	72	
243.85800	84	
243.87999	76	
244.10427	74	
244.84195	182	1+
246.97952	186	
247.91113	72	
247.96451	538	
248.89945	674	1+
249.82767	76	
249.96034	612	1+
250.83666	206	
250.89185	96	
250.98764	74	
251.83901	158	
251.91040	196	
252.84294	76	
252.97119	1250	1+
253.90498	350	1+
254.81038	78	
254.96809	838	1+
255.07584	140	
255.86570	78	
256.07688	82	
256.36605	92	
256.91457	102	
258.56854	78	
258.64008	80	
258.84334	266	1+
258.88549	120	
258.96969	90	
259.94112	202	1+
261.83021	202	1+
263.05825	72	
263.83568	140	
264.41415	86	
264.93165	78	
265.09737	90	
265.86168	82	
265.98371	74	
266.04011	80	
266.08966	106	
266.84118	108	
266.94819	88	
267.80741	98	
267.83411	626	1+
267.85150	82	
268.79303	256	1+
268.87553	100	
270.82011	74	
270.85044	268	1+
270.98108	360	1+
271.91754	292	1+
272.98545	90	
274.85780	118	
274.87896	120	
275.88727	74	
276.85784	236	
277.83141	472	1+
277.86037	132	
277.96111	78	
278.85305	78	
279.00019	94	
279.01683	76	
279.36750	92	
280.84094	90	
281.90165	82	
282.80432	138	
282.85686	112	
283.02123	124	
285.14169	72	
286.85167	596	
286.93157	76	
287.85060	646	1+
290.88498	222	1+
291.80790	112	
292.03460	86	
292.85887	92	
292.96410	76	
293.11065	148	
293.47463	88	
293.99506	100	
294.11259	78	
294.86740	108	
297.87836	118	
298.34338	76	
298.79953	80	
298.86540	126	
298.88457	104	
299.84689	78	
299.87145	148	
300.80817	96	
300.86829	80	
300.91124	74	
301.70641	72	
302.41039	76	
303.08114	72	
304.85825	72	
306.01896	88	
306.88673	88	
307.88778	146	
308.89064	124	
309.34699	76	
309.58886	80	
309.86553	160	
310.87682	152	
310.98817	78	
311.88310	76	
312.76405	74	
312.89908	88	
316.37299	94	
317.43767	76	
317.98246	74	
319.20800	74	
319.73088	166	1+
320.96323	72	
321.27978	80	
321.35007	82	
321.43370	86	
324.04337	72	
325.89564	138	
328.91592	82	
329.87168	122	
330.17502	76	
331.74993	80	
331.85061	80	
332.79091	76	
332.81079	90	
333.06422	74	
335.20762	80	
335.75203	82	
338.76302	106	
339.11517	88	
340.84278	80	
340.90074	74	
340.94227	86	
END IONS

###FS:    #m/z: 322.93010 #charge 1+
###MS: 70
###MSMS: 71
BEGIN IONS
TITLE=Cmpd 52, +MS2(322.9301), 28.0-35.0eV, 1.5min #71
RTINSECONDS=90.6745
SCANS=70-71
PEPMASS=322.93010	2577958
CHARGE=1+
52.41561	68	
189.91855	84	
190.89271	88	
191.93245	88	
192.02104	72	
192.10763	84	
195.91860	100	
197.83423	72	
197.95681	78	
198.15569	78	
201.04520	238	1+
207.93089	68	
209.92028	70	
210.90293	108	
214.89077	120	
220.87259	70	
222.86911	72	
222.95284	540	1+
224.00649	68	
224.97694	110	
225.89200	72	
225.96281	90	
228.91190	72	
228.93255	72	
230.75841	90	
231.85809	90	
233.91240	102	
234.03470	80	
235.43624	84	
236.36788	70	
237.06573	82	
237.85415	68	
238.83695	152	
238.91749	86	
238.93840	152	
239.07492	124	
239.78817	102	
240.82051	308	1+
240.88214	68	
240.94059	4122	
241.12634	90	
241.84003	106	
241.94192	2450	
242.67508	116	
242.94201	9400	1+
243.42018	80	
243.82034	74	
243.89839	222	
244.81544	98	
244.94020	2066	1+
246.44481	80	
246.85070	236	
247.08105	80	
247.96004	74	
248.88640	194	
249.92675	80	
250.90188	96	
251.78880	118	
252.03814	70	
252.07310	106	
253.82833	78	
253.84177	74	
254.87002	72	
255.78228	74	
255.93049	78	
256.84432	196	1+
257.40304	94	
257.98038	100	
258.83080	198	
258.91617	72	
260.38630	94	
260.80198	86	
260.83224	68	
261.82885	482	1+
264.84226	74	
264.98551	80	
265.01578	76	
265.06043	148	
265.92476	72	
266.54924	82	
267.84122	272	1+
268.14107	80	
268.99847	70	
269.11707	70	
271.85016	298	1+
272.34970	82	
272.41701	68	
272.80780	72	
273.79461	344	1+
273.82292	98	
274.40037	88	
274.50405	84	
275.80938	124	
276.85403	190	1+
277.80601	118	
277.85311	222	1+
278.80148	76	
279.09056	1086	1+
279.82646	74	
280.83039	94	
282.80542	70	
282.86101	142	
282.90446	74	
283.07221	112	
283.85110	84	
284.29130	672	1+
284.32722	86	
284.79144	302	1+
284.87335	166	
285.87600	72	
285.98627	70	
286.03402	80	
286.86118	72	
287.36468	72	
288.84229	70	
289.79167	108	
289.87406	72	
291.05842	76	
291.19076	80	
291.80807	132	
293.92740	88	
294.84724	110	
294.86250	148	
295.85349	78	
295.98551	68	
296.86054	74	
297.87698	78	
298.89526	86	
299.77953	146	
299.80225	224	1+
299.85783	88	
300.88318	94	
300.91097	82	
304.73363	84	
304.80252	72	
304.88584	96	
305.87289	76	
306.23391	88	
306.88129	74	
307.79660	184	1+
307.86491	88	
307.89006	100	
308.09778	70	
310.09584	100	
310.40176	82	
310.87713	190	
311.43226	88	
311.88517	72	
311.99186	74	
312.72955	68	
313.84318	110	
317.03515	74	
320.91890	70	
321.22477	68	
321.32365	92	
321.88092	76	
322.84662	94	
323.06929	72	
323.18659	88	
323.99270	68	
324.81470	318	1+
324.89580	116	
325.89865	200	
326.77240	76	
326.92123	72	
327.58335	76	
327.78346	76	
327.89520	134	
END IONS

###FS:    #m/z: 507.84569 #charge 1+
###MS: 70
###MSMS: 72
BEGIN IONS
TITLE=Cmpd 53, +MS2(507.8457), 28.2-35.2eV, 1.6min #72
RTINSECONDS=91.447
SCANS=70,72
PEPMASS=507.84569	149590
CHARGE=1+
196.01827	120	
214.88363	162	
223.97680	140	
224.97713	314	
230.89124	116	
232.89421	552	1+
234.89000	126	
236.88641	126	
238.95003	106	
243.83240	116	
250.90718	386	1+
251.09932	158	1+
252.07791	338	1+
252.89790	118	
259.10790	152	
266.16707	162	
270.80622	236	1+
270.92914	118	
271.12107	110	
272.85442	354	1+
278.83676	158	
279.13256	152	
279.84372	108	
281.86704	122	
282.96691	126	
284.87521	120	
285.79091	198	
286.86638	192	
286.90580	132	
287.85287	990	
288.84511	182	
288.89330	208	
289.86279	174	
289.88182	170	
290.13122	120	
290.86531	628	1+
292.95328	154	
293.87152	1180	1+
294.85689	176	1+
300.86048	258	
301.35301	134	
303.86667	732	1+
305.86205	1162	1+
307.10723	112	
307.89444	206	
308.14088	848	1+
308.87485	1334	1+
308.97980	148	
310.15694	642	1+
310.79815	132	
310.88578	154	
311.14275	120	
311.85488	124	
311.88393	1342	1+
313.88752	272	
314.86513	472	1+
315.51345	104	1+
316.82085	200	1+
316.86352	234	1+
318.85675	212	
318.88725	120	
320.97459	172	1+
322.88572	180	
323.87244	624	
324.86277	250	
325.82439	106	
325.86586	112	
325.89131	134	
326.88355	2656	1+
327.79882	330	1+
328.87818	518	1+
330.81955	114	
330.88290	324	1+
332.87246	652	1+
332.90241	220	
335.84211	172	
336.81992	318	1+
336.88154	118	
337.87865	508	1+
337.89731	668	1+
340.84592	108	
340.86367	226	
342.86278	474	1+
343.81995	110	
343.86504	388	1+
345.17860	190	1+
346.83208	136	
347.38676	120	
347.77678	198	
348.37832	106	
348.76790	190	
348.78339	114	
348.83458	160	
348.89783	108	
348.91543	170	
349.75100	352	1+
349.82227	224	
350.75219	224	1+
350.83099	122	
350.88669	314	1+
350.91154	122	
350.94677	138	
351.77578	220	1+
353.81362	250	1+
353.85281	292	
353.89461	180	
353.98839	154	
354.90280	138	
356.90493	122	
365.85255	166	
366.84059	462	1+
366.89931	256	1+
367.70703	622	1+
367.77163	326	1+
368.70855	358	1+
368.89811	216	
369.78132	210	1+
369.84034	644	1+
370.81162	156	
371.03718	142	1+
371.41888	116	
372.75374	190	
372.78756	122	
373.72480	118	
374.72928	112	
374.89670	132	
376.78307	194	
376.88138	136	
377.80368	122	
380.71886	484	1+
380.85641	298	
382.79632	240	
382.85396	246	1+
384.85210	422	1+
385.39413	244	
385.77611	116	
386.83403	128	
387.03616	248	1+
387.71792	258	1+
387.80982	168	
387.84822	478	
388.79466	112	
389.71006	150	
389.72919	136	
390.84515	898	1+
392.82513	904	1+
392.91360	118	
393.80206	114	
394.59628	106	
394.79552	108	
394.90834	168	
396.75042	118	
396.86360	228	1+
397.39516	154	
398.72909	732	1+
398.80890	222	1+
399.73135	402	1+
399.84978	598	1+
400.75069	182	1+
401.72695	232	1+
401.86831	170	
401.99306	112	
402.02482	116	
402.78368	152	
402.81723	250	1+
402.87718	138	
403.87129	576	1+
405.78691	202	
405.86152	166	
405.89818	122	
406.86991	150	
407.72721	126	
407.75710	306	1+
407.86844	758	
408.85325	1668	1+
409.08192	282	1+
409.72775	584	1+
409.90877	240	1+
410.08270	206	1+
410.83394	746	1+
412.72711	126	
412.79618	188	1+
412.84721	428	1+
412.88068	132	
412.91877	196	1+
413.07486	266	
413.68085	290	1+
413.87236	182	1+
416.84551	152	
417.86038	268	
418.84400	156	
420.83228	114	
420.88400	502	1+
421.71851	142	
421.88598	334	1+
422.86584	956	1+
423.73925	120	
423.77674	268	1+
423.86925	662	1+
423.94919	250	1+
424.83036	210	1+
425.74360	184	
426.75081	230	
426.86194	1364	1+
427.69870	194	1+
427.73341	978	1+
428.09075	138	
428.84827	1270	1+
428.88414	358	1+
430.73633	284	1+
430.85182	172	
431.67848	118	
431.86832	1022	1+
432.69956	116	
432.73865	178	1+
434.89403	120	
435.71172	222	
435.86913	134	
439.89505	136	
443.20621	118	
444.68137	340	1+
444.77438	160	1+
444.87178	1960	1+
445.08033	116	
445.73928	136	
446.71183	474	1+
446.89597	106	
447.71496	410	1+
448.73773	122	
448.76593	142	
449.06730	114	
449.69533	130	
449.87704	588	1+
450.70374	356	1+
451.75245	234	1+
451.88049	276	1+
457.67689	108	
457.90766	334	1+
462.88452	658	1+
462.90942	110	
465.70618	244	1+
465.81027	134	
467.89120	806	1+
468.72399	192	1+
469.88984	136	
471.76392	126	
485.90087	606	1+
486.78703	126	
493.80155	148	
499.70312	122	
501.25157	186	1+
508.92096	180	
509.86449	180	
END IONS

###FS:    #m/z: 336.94575 #charge 1+
###MS: 70
###MSMS: 73
BEGIN IONS
TITLE=Cmpd 54, +MS2(336.9458), 28.0-35.0eV, 1.6min #73
RTINSECONDS=92.2195
SCANS=70,73
PEPMASS=336.94575	85176
CHARGE=1+
131.96852	74	
185.89388	88	
192.88638	122	
194.89372	82	
196.88242	110	
205.94905	134	
205.96816	140	1+
207.39417	72	
208.98046	100	
210.88093	110	
211.94398	1930	1+
211.97291	86	
212.02870	76	
212.44491	76	
212.87931	890	1+
213.93983	1186	1+
215.88766	490	1+
215.93389	114	
217.83378	92	
217.88641	74	
223.57260	78	
223.79292	72	
223.97315	134	
224.92778	92	
224.99407	76	
225.97508	116	
226.94620	140	
227.95053	114	
228.40506	80	
228.89478	156	1+
229.13312	94	
229.95444	2002	1+
230.51437	76	
230.88816	1684	1+
230.91746	74	
231.94900	936	1+
232.81691	248	1+
233.06818	82	
233.42274	92	
233.87446	172	
233.89906	126	
233.94709	104	
234.04037	118	
234.87242	88	
236.82865	74	
236.87564	86	
237.06122	78	
238.02456	80	
239.02587	80	
239.82181	118	
240.61931	132	
240.85840	126	
241.84777	188	
242.07861	84	
242.83464	278	1+
243.05588	72	
244.97924	90	
246.99222	80	
247.96564	732	1+
248.41893	76	
248.89660	326	1+
248.93373	84	
249.82867	122	
249.96252	680	1+
250.84059	150	
250.89641	72	
250.94945	110	
251.06950	78	
251.79094	200	1+
251.84307	144	
251.95730	82	
252.07462	132	
252.11944	114	
252.85032	116	
252.97118	1240	1+
253.08329	80	
253.83609	168	
253.90614	268	
253.95586	106	
254.04686	74	
254.38377	78	
254.92072	74	
254.94660	112	
254.96619	704	1+
255.07414	140	
255.89801	98	
255.94143	100	
256.84772	88	
256.86557	78	
256.91285	86	
257.84450	400	1+
257.89173	84	
258.97940	82	
259.19899	84	
259.82722	218	1+
261.90628	74	
262.96470	92	
263.97708	88	
264.02719	88	
264.82985	70	
264.97157	76	
264.98846	76	
266.84596	190	
267.80546	84	
267.84032	852	1+
267.95422	92	
268.84135	532	1+
269.79803	154	
270.98055	520	
271.84788	416	1+
272.60925	92	
272.90702	152	
272.97608	92	
273.45522	92	
273.48764	90	
275.82027	80	
275.87803	110	
276.85567	606	1+
278.83636	180	
278.98587	80	
279.11516	76	
279.83785	160	
280.01439	76	
281.79200	78	
281.84593	154	
281.86669	78	
283.03162	126	
285.85081	118	
286.85074	324	
287.84886	276	
288.85247	162	
289.88248	72	
290.87837	94	
292.05262	120	
293.10875	88	
293.78185	80	
293.86786	170	
294.41356	82	
294.83110	74	
294.86620	178	
295.89690	86	
296.81011	136	
296.96566	104	
297.79721	154	1+
298.86515	212	1+
299.00879	100	
299.86915	152	1+
299.98083	74	
300.94099	168	
301.04322	72	
303.94778	92	
304.19166	70	
304.52821	100	
306.11991	84	
306.94560	92	
307.21268	100	
308.86881	188	
309.00160	74	
309.85735	72	
309.87279	106	
311.88289	122	
312.87924	136	
312.95530	90	
313.08336	78	
322.03740	84	
322.27509	84	
322.81964	104	
322.96990	82	
323.35654	78	
323.88442	78	
325.80104	78	
326.12676	74	
328.20996	78	
331.43023	98	
335.10197	108	
336.86469	84	
END IONS

###FS:    #m/z: 340.94097 #charge 1+
###MS: 74
###MSMS: 75
BEGIN IONS
TITLE=Cmpd 55, +MS2(340.9410), 28.0-35.0eV, 1.6min #75
RTINSECONDS=95.895
SCANS=74-75
PEPMASS=340.94097	1027720
CHARGE=1+
74.14842	104	
104.18706	86	
187.12490	90	
190.94549	158	
190.98627	88	
192.89175	238	
192.92728	78	
196.89608	102	
197.89134	140	
197.96029	84	
203.02667	96	
203.88204	98	
204.38693	78	
204.93848	76	
208.95790	286	
209.94521	92	
210.92154	106	
210.93817	170	
211.94432	144	
212.87969	280	
213.87897	186	
213.93984	766	1+
214.89298	338	
215.88472	276	1+
215.93521	112	
216.86189	148	
217.51859	96	
217.94238	94	
218.85902	168	
219.87922	94	
220.90546	82	
221.89220	196	
222.94988	126	
223.96208	124	
224.97326	94	
225.90686	84	
226.94675	160	
228.39260	78	
228.84013	98	
228.93878	206	
230.88739	630	1+
231.09237	114	
231.94873	526	1+
233.86552	76	
233.89715	90	
233.94817	220	
234.89975	130	
235.05021	100	
235.89337	220	
235.95693	108	
236.80086	92	
238.05290	100	
238.83972	148	
238.86266	78	
238.89665	92	
239.90571	86	
240.83991	158	
240.96752	88	
241.84092	114	
241.89615	128	
242.94500	92	
243.83115	426	1+
243.85874	92	
244.95546	140	
246.97589	264	
247.97378	212	
248.40684	104	
248.89555	220	
249.90124	100	
249.95784	294	1+
251.03827	100	
251.84597	112	
252.41355	78	
252.78437	78	
253.93548	94	
254.91609	134	
254.96527	706	1+
254.99523	80	
255.01675	78	
256.83221	88	
256.85161	76	
256.88078	76	
257.42084	114	
258.84774	362	1+
259.97100	110	
260.83624	700	1+
263.85961	114	
263.89526	82	
266.81414	80	
268.84189	422	1+
270.94929	110	
272.85397	146	
273.79212	142	
273.82727	94	
273.85999	98	
274.79326	86	
274.85808	88	
274.89656	134	
275.05769	84	
275.85360	786	1+
276.85851	668	1+
278.84409	1428	1+
278.92842	142	
278.96813	142	
280.85237	364	1+
280.93100	158	
282.87477	118	
283.91329	78	
285.92979	76	
286.79700	160	1+
287.85819	84	
288.20200	146	
288.83940	212	
288.85695	84	
290.79570	148	1+
291.12788	78	
291.85928	98	
292.43426	76	
292.62139	80	
293.03933	82	
293.43775	88	
293.84893	134	
294.86621	162	
295.22131	122	
295.96918	274	1+
295.99495	140	
296.85786	82	
297.80942	80	
297.84751	78	
297.89031	122	
298.85133	140	
299.87484	88	
300.87732	138	
300.91970	84	
301.85944	132	
302.94743	236	
303.88791	76	
303.95165	94	
304.92085	78	
305.40535	110	
305.93757	84	
306.43813	94	
307.80446	128	
308.88434	74	
309.01241	78	
309.86547	102	
310.15276	78	
310.88158	296	1+
312.80109	86	
313.86622	80	
317.87073	98	
318.81081	138	
319.84958	162	1+
320.92362	78	
322.02848	80	
323.12889	82	
324.89321	106	
328.88751	138	
329.89165	100	
330.81484	130	
331.80991	118	
333.75520	80	
333.86226	76	
335.84682	76	
336.99512	76	
338.40520	98	
338.80548	186	1+
342.89326	76	
344.32996	76	
344.75739	92	
END IONS

###FS:    #m/z: 363.95701 #charge 1+
###MS: 74
###MSMS: 76
BEGIN IONS
TITLE=Cmpd 56, +MS2(363.9570), 28.0-35.0eV, 1.6min #76
RTINSECONDS=96.667
SCANS=74,76
PEPMASS=363.95701	443312
CHARGE=1+
55.21236	104	
57.11549	102	
114.14561	94	
187.86808	136	
189.86271	472	1+
191.85788	554	1+
205.04902	86	
207.87419	174	
209.94372	1130	1+
210.88434	182	
211.88533	118	
212.87935	2342	1+
219.86859	90	
221.87006	100	
222.95030	492	1+
224.89231	358	1+
224.94934	1038	1+
225.93817	92	
226.94723	5654	1+
226.99345	86	
227.92778	268	
228.89407	532	1+
228.94218	7644	1+
229.69681	84	
229.79275	162	1+
229.97218	86	
230.10825	82	
230.88933	3332	1+
231.90453	176	
232.88342	710	
234.87888	98	
236.89051	214	1+
239.59379	88	
240.82306	148	
240.93898	954	
240.96411	400	
241.83637	86	
241.94313	730	
242.94259	2008	1+
242.97964	90	
243.81762	426	1+
244.88852	102	
244.95718	4468	1+
245.94276	230	
246.04028	84	
246.90711	128	
246.95249	3792	1+
247.85022	86	
248.80459	130	
248.90015	1524	
248.97809	100	
249.80215	320	
249.88724	108	
250.79021	240	1+
250.89675	158	
250.94613	190	
250.96819	136	
251.91285	186	
253.37453	82	
253.83668	124	
253.90829	100	
257.35976	96	
257.44839	80	
258.83622	104	
258.97407	172	
259.34144	100	
259.96857	86	
260.30707	92	
260.83716	312	
260.93729	102	
260.96703	580	1+
261.83110	196	
261.87073	94	
262.82731	136	
262.84066	316	1+
263.83297	110	
263.93715	86	
264.08005	242	1+
264.81665	128	
264.94147	106	
264.96455	178	1+
264.98465	86	
266.34860	88	
266.81491	566	1+
267.55825	82	
267.97352	614	
268.36446	80	
268.81623	306	1+
268.84424	268	1+
268.96390	872	1+
269.90735	114	
269.95000	92	
269.96882	656	1+
270.57144	104	
270.89888	96	
272.93181	146	
274.93357	100	
277.10338	104	
278.11287	238	1+
278.80142	88	
278.85022	264	1+
278.88538	86	
280.79055	1426	1+
280.83254	118	
281.86911	110	
281.95730	92	
282.83157	130	
282.87256	82	
283.82436	98	
283.85016	268	1+
283.96505	94	
283.98392	170	
284.00272	96	
284.82674	200	
285.84530	306	1+
285.93008	98	
286.09680	90	
286.93171	88	
287.86262	258	1+
290.03080	82	
291.59750	88	
291.79829	82	
292.02326	102	
292.83796	82	
292.85583	144	
293.12042	140	
294.81169	198	1+
294.85630	236	1+
294.91544	86	
295.89041	84	
296.10580	94	
296.27279	92	
296.90065	104	
297.75420	92	
297.79914	1336	1+
297.94279	208	1+
298.80112	1208	1+
299.12847	86	
299.36906	90	
299.86393	100	
300.91313	90	
301.79558	186	
301.86483	372	
302.80129	188	
302.85177	168	
303.80846	130	
303.85832	488	
303.89389	80	
303.94535	80	
304.76136	146	1+
305.87317	100	
306.88612	168	
308.00488	94	
308.87683	250	1+
311.86898	98	
313.60095	86	
313.82493	90	
316.36189	104	
317.80761	132	
317.87091	94	
318.79719	124	
318.86979	80	
318.94257	86	
320.09474	84	
320.81246	82	
320.82911	104	
320.96735	106	
321.14197	82	
321.82034	140	
321.86664	148	
322.81347	114	
322.92893	328	1+
322.94227	96	
324.89400	84	
326.80558	86	
326.87315	348	1+
326.95214	96	
329.87409	130	
331.87209	86	
334.76990	196	1+
335.14913	140	
336.89593	98	
336.94539	200	1+
338.87209	98	
339.82587	136	
340.89910	122	
340.94041	270	1+
342.05191	90	
343.91435	88	
347.88185	86	
347.96391	86	
353.76354	128	
360.39348	98	
361.78232	172	1+
366.92444	132	
367.71960	90	
END IONS

###FS:    #m/z: 507.84572 #charge 1+
###MS: 74
###MSMS: 77
BEGIN IONS
TITLE=Cmpd 57, +MS2(507.8457), 28.2-35.2eV, 1.7min #77
RTINSECONDS=97.439
SCANS=74,77
PEPMASS=507.84572	154792
CHARGE=1+
196.01649	326	1+
214.88540	302	
223.97232	128	
224.97667	232	
226.97576	126	
232.89533	160	
236.88787	146	
237.86448	146	
244.09578	140	
250.90569	256	
251.96691	138	
252.07732	120	
254.12964	142	
256.08872	132	
256.10627	136	
258.87403	188	
262.49898	122	
266.16321	132	
273.85252	120	
279.83556	158	
280.39083	168	
280.88908	176	
286.78681	132	
287.03820	138	
287.85281	1212	1+
289.03710	114	
289.80590	142	
289.84797	144	
289.88127	454	1+
290.12850	328	1+
290.82941	194	1+
290.86360	328	
291.87490	188	
292.86084	130	
293.87161	744	1+
296.85851	308	1+
296.88918	198	
298.84276	158	
300.39961	138	
300.85136	234	
301.86705	168	
303.86863	698	1+
304.79725	136	
305.36103	164	
305.86317	1330	1+
307.13678	446	1+
307.88851	392	
308.14121	378	1+
308.87309	1174	1+
309.98240	230	1+
310.15558	580	1+
310.91448	158	
311.03574	116	
311.88294	2112	1+
314.86349	216	
314.89116	126	
315.81274	122	
315.86785	172	
316.85149	206	1+
316.87710	388	1+
317.76003	116	
317.93671	300	1+
319.89209	154	
321.82575	322	1+
321.86674	182	
322.88427	128	
323.87330	296	
324.85666	214	
324.89737	286	
325.38869	200	
325.86725	144	
325.90236	432	
326.88398	2234	1+
327.36952	222	1+
328.87614	536	
329.89068	186	
330.89993	212	
331.82614	268	1+
331.87375	754	1+
331.93600	170	1+
332.87678	652	1+
334.79310	204	1+
334.87426	208	1+
335.76987	114	
337.87657	376	1+
338.85929	134	
340.15270	214	1+
342.83192	118	
344.84319	114	
345.77967	406	1+
347.75854	174	
347.89082	288	1+
348.77490	132	
349.75743	266	1+
349.78457	162	
349.89571	116	
350.79040	116	
350.88663	310	
351.87716	122	
352.15631	118	
352.91002	166	
353.05642	186	1+
353.78593	192	1+
353.85626	188	
354.91450	190	1+
355.89024	254	
356.31021	124	
356.89144	130	
357.87786	274	1+
358.85900	130	
361.84414	202	1+
361.86602	132	
365.78315	148	
366.74247	118	
366.83800	552	1+
366.86651	236	1+
367.70437	604	1+
367.84105	380	1+
368.76724	172	
368.90615	318	1+
369.83948	484	1+
370.80216	288	
370.87020	214	1+
371.83455	226	
372.77958	254	1+
373.71830	160	
373.87851	358	1+
374.37543	136	
374.75318	126	
374.81809	278	1+
374.89565	122	
375.38793	160	
376.80642	234	1+
380.71713	670	1+
380.96188	136	
381.75520	172	
381.81323	176	1+
381.83857	158	
382.87812	152	
384.84880	584	
384.89600	190	
385.85326	428	
386.84361	548	1+
387.72737	112	
387.84708	400	1+
387.90360	130	
388.75083	136	
389.71974	212	1+
390.78600	114	
390.84114	412	
391.84094	378	
392.82629	682	1+
393.79377	122	
394.73272	122	
394.82445	174	1+
394.89602	126	
397.90267	182	1+
398.73275	592	
399.80765	114	
399.85284	608	1+
400.71796	316	1+
400.73284	128	
403.87111	240	
404.87026	172	
404.89020	162	
405.75523	268	1+
405.77205	140	
405.86087	188	
406.83603	158	
406.85841	152	
407.71880	162	
407.74194	598	1+
407.86571	1024	
408.85218	1276	1+
409.72162	192	
410.73083	118	
410.83634	1402	1+
411.76037	120	
411.80841	416	1+
412.84555	454	1+
413.91266	222	1+
416.73687	126	
418.85801	182	
421.88337	204	
422.75966	116	
422.87136	194	
423.74037	126	
423.76661	156	
423.86797	628	1+
424.08788	216	1+
424.78722	120	
424.83296	190	
425.75751	676	1+
426.73138	1002	1+
426.83150	116	
426.85968	900	1+
426.88806	146	
427.73393	874	1+
427.76557	338	1+
428.67848	132	
428.76683	226	1+
428.84705	840	1+
429.69813	176	
430.74120	142	
430.85280	288	
431.74778	234	1+
431.86915	690	1+
432.71883	238	1+
433.85174	192	
434.88927	162	
435.71734	190	1+
435.84072	254	1+
438.89625	270	1+
441.21686	232	1+
444.05653	162	
444.87250	1680	1+
445.73795	304	
445.75716	190	
446.67632	158	
446.75985	166	
446.78868	124	
447.71069	254	
448.70681	134	
448.75079	442	1+
448.89132	210	
449.69241	238	1+
449.78182	120	
449.87922	642	1+
451.86401	130	
457.90083	308	1+
461.73635	112	
462.88220	632	1+
465.89741	166	
466.71607	118	
467.88783	782	1+
468.73022	226	1+
469.89116	164	
470.73141	148	
485.90018	456	1+
501.80655	260	1+
508.91783	248	1+
509.28665	172	
509.85693	106	1+
511.28134	148	1+
512.28269	116	1+
END IONS

###FS:    #m/z: 340.94069 #charge 1+
###MS: 78
###MSMS: 79
BEGIN IONS
TITLE=Cmpd 58, +MS2(340.9407), 28.0-35.0eV, 1.7min #79
RTINSECONDS=101.13
SCANS=78-79
PEPMASS=340.94069	1015710
CHARGE=1+
180.87392	76	
187.97244	76	
192.92614	318	
193.01951	98	
193.45280	80	
194.88681	80	
201.54423	86	
203.01962	96	
203.05830	102	
205.94918	198	1+
208.93942	100	
208.95804	144	
210.03009	78	
210.93474	124	
212.88004	146	
213.87381	200	
213.93797	882	1+
213.96189	88	
214.87898	426	1+
215.88431	300	1+
215.93661	156	
218.00789	78	
218.84998	76	
218.91552	92	
220.63190	80	
220.87274	114	
220.92958	78	
221.13930	100	
223.95560	138	
224.50821	90	
224.97596	210	
226.92116	88	
227.83774	84	
230.86337	94	
230.88800	150	
230.90426	90	
230.94039	110	
231.88934	708	1+
231.94929	870	1+
233.94804	80	
234.90105	130	
234.95590	76	
235.89127	282	1+
238.83587	76	
238.86603	104	
239.01823	78	
239.84250	84	
240.57175	92	
240.79283	94	
240.85091	112	
241.84169	304	
242.84364	154	
242.93832	130	
243.82979	316	1+
244.88394	114	
244.95650	148	
246.88615	96	
246.97686	144	
248.90147	86	
248.98811	80	
249.96259	268	1+
250.00137	108	
251.93594	82	
252.95222	76	
253.18900	76	
253.83266	146	
253.90339	100	
254.49545	102	
254.85223	96	
254.90442	100	
254.92259	78	
254.94098	84	
254.96495	374	
255.08007	100	
255.78806	78	
255.95720	94	
257.84800	188	
257.86278	106	
258.84372	268	
259.85260	464	1+
259.95880	270	
260.83684	270	
260.92958	92	
261.84545	136	
262.84442	98	
262.87686	134	
263.17784	86	
263.85188	130	
264.86489	114	
265.83389	112	
266.84480	110	
266.92010	82	
268.84132	274	
269.84377	148	
270.82986	104	
271.78608	244	1+
272.84849	84	
272.97056	80	
273.40238	100	
274.35393	90	
274.85934	134	
275.01498	94	
275.85683	86	
276.85852	930	1+
277.92545	142	
277.96501	174	
278.84519	1122	1+
278.98986	102	
279.63241	80	
279.93011	126	
280.78868	96	
280.85857	434	1+
281.06550	90	
283.00579	76	
283.35301	80	
284.26307	82	
284.88856	80	
286.86317	110	
287.15112	74	
288.83819	162	
288.91310	84	
291.80018	120	
291.93068	98	
292.43483	74	
292.91350	80	
293.84816	98	
294.86360	356	1+
294.97023	196	1+
295.85168	372	1+
296.08085	82	
296.85368	284	1+
296.87122	144	
297.80505	82	
297.91733	90	
297.97588	106	
298.80200	166	
299.86921	166	
300.76186	82	
300.88449	78	
301.87128	136	
302.94173	150	
303.85143	82	
304.02274	82	
304.83669	106	
306.88165	276	1+
307.12634	80	
307.80080	126	
307.86520	84	
310.79594	84	
310.87837	234	1+
311.46265	110	
313.44663	84	
313.86166	102	
313.89486	82	
317.43296	112	
317.88727	204	1+
318.38101	84	
319.83742	92	
320.87037	82	
323.87950	204	1+
324.28823	92	
325.10741	92	
326.17261	110	
327.89692	224	
328.19478	126	
330.83556	144	
331.80279	84	
332.79291	76	
340.90815	76	
341.14861	86	
342.96777	80	
343.76425	86	
END IONS

###FS:    #m/z: 363.95676 #charge 1+
###MS: 78
###MSMS: 80
BEGIN IONS
TITLE=Cmpd 59, +MS2(363.9568), 28.0-35.0eV, 1.7min #80
RTINSECONDS=101.902
SCANS=78,80
PEPMASS=363.95676	434044
CHARGE=1+
53.12117	96	
110.98896	82	
182.86448	158	
187.86848	80	
189.86574	410	1+
191.85933	472	1+
193.93135	88	
196.88728	156	
197.98634	102	
200.94607	122	
207.87227	386	1+
209.94202	982	
210.88353	320	
211.86186	92	
212.04801	88	
212.87883	1544	1+
214.90121	108	
217.41184	92	
222.87396	102	
222.95223	766	1+
224.95103	1258	1+
225.37002	86	
225.87987	132	1+
225.94449	148	
226.07862	148	1+
226.94692	7274	1+
226.97203	238	
227.93145	130	
228.89492	572	1+
228.94183	7666	1+
229.15662	120	
230.82643	146	
230.89011	2568	1+
232.88515	158	
233.92751	114	
234.87968	116	
235.88284	92	
235.92831	80	
236.84366	82	
236.99122	78	
238.07930	92	
238.93939	118	
239.07264	260	1+
240.42306	96	
240.81858	224	1+
240.94109	1038	
240.96239	498	
241.14719	100	
241.94231	688	
242.94168	2046	1+
243.90095	128	
243.96315	164	
244.82294	170	
244.95656	3740	1+
245.94371	282	
245.99372	96	
246.85172	144	
246.90629	182	
246.95247	3178	1+
248.01811	100	
248.80293	368	1+
248.84890	86	
248.90016	1244	1+
251.47437	94	
251.79400	82	
251.90661	136	
252.89439	124	
253.06381	80	
253.83806	94	
253.90816	110	
254.86189	80	
258.05737	100	
258.39682	92	
258.83392	184	
258.97307	156	
259.14352	80	
259.83427	400	1+
259.96739	300	1+
262.83156	324	1+
263.47855	92	
264.96657	100	
265.08851	404	1+
265.81752	242	
265.86176	96	
266.81156	800	1+
267.85753	78	
267.97479	288	
268.36643	78	
268.84494	188	1+
268.96123	174	
269.80661	92	
269.92757	84	
269.96876	734	1+
270.84688	200	1+
271.44891	100	
271.91772	154	
272.93475	94	
273.84682	92	
274.86563	124	
278.79786	380	
278.84268	138	
279.10150	202	
279.21342	86	
279.79692	178	
280.79641	654	1+
280.82403	96	
280.83818	86	
280.86159	82	
280.91246	202	1+
281.99040	80	
282.78696	430	1+
283.04687	84	
283.39628	102	
283.85606	146	
283.98996	80	
284.41644	102	
284.82514	126	
285.06269	92	
285.84259	500	
286.02776	86	
286.36208	82	
286.81332	166	
288.91112	84	
291.44425	84	
292.26445	94	
292.87612	86	
293.09414	244	1+
294.51057	86	
295.44077	94	
296.43765	92	
296.81075	310	
296.93249	126	
297.80876	236	
298.79988	1888	1+
298.93764	98	
299.86961	114	
300.87126	102	
300.99411	100	
301.85951	228	
302.01939	106	
302.79836	278	1+
302.86947	152	
302.91235	100	
303.85704	724	1+
306.93267	84	
307.21024	86	
309.41582	94	
309.81956	116	
311.88362	98	
312.37346	94	
312.87477	82	
315.93334	118	
316.15014	88	
316.81612	380	1+
318.11807	88	
318.81947	84	
318.88994	114	
318.93549	178	
318.95329	178	
319.81275	142	
320.92648	154	
321.82077	256	1+
321.86821	108	
321.98363	174	1+
322.92761	112	
324.81464	146	
324.87522	80	
324.89060	86	
325.34005	80	
326.87003	196	
330.32893	108	
333.75712	88	
336.94399	414	1+
337.88583	124	
338.94150	154	
339.82822	278	1+
340.94408	172	
343.18827	92	
343.28008	132	
344.91258	92	
348.40944	138	
350.29487	98	
356.77339	152	
359.45462	84	
359.86077	86	
360.75639	118	
364.88545	94	
365.04243	96	
367.32407	84	
367.70993	182	1+
END IONS

###FS:    #m/z: 336.94579 #charge 1+
###MS: 78
###MSMS: 81
BEGIN IONS
TITLE=Cmpd 60, +MS2(336.9458), 28.0-35.0eV, 1.8min #81
RTINSECONDS=102.674
SCANS=78,81
PEPMASS=336.94579	79908
CHARGE=1+
159.02030	78	
182.86860	164	
193.95364	70	
195.95963	92	
205.95179	84	
209.20912	98	
209.92541	72	
210.88208	124	
210.89701	188	1+
211.94375	2338	1+
212.10340	76	
212.87818	986	1+
213.93921	1004	1+
214.87741	90	
215.88859	144	
216.88886	94	
220.87080	74	
223.95867	100	
223.97245	76	
224.37223	84	
224.97207	94	
226.83065	90	
227.83283	116	
228.89288	174	
229.95488	1912	1+
230.59293	74	
230.88862	1296	1+
230.91699	80	
231.94771	832	1+
233.82836	118	
233.94910	314	
235.89854	78	
235.94767	192	
236.84763	80	
236.88351	82	
238.84378	92	
239.83724	78	
239.90178	82	
240.83461	140	
241.63594	86	
241.84256	134	
241.85631	112	
241.94680	78	
242.96788	84	
243.83779	80	
243.94485	90	
245.74908	80	
246.83545	112	
247.39012	104	
247.94079	92	
247.96499	736	
248.89947	234	1+
249.83861	84	
249.95962	212	
249.99062	74	
250.62983	78	
250.82851	140	
250.88450	76	
250.95005	252	
250.97163	166	
251.00914	94	
251.06659	228	
251.82664	254	1+
251.86178	70	
251.96407	142	
252.82871	234	1+
252.89990	72	
252.96979	1246	1+
253.04837	106	
253.08926	76	
253.90542	304	
254.40144	88	
254.86069	76	
254.96642	530	1+
255.07074	114	
255.86890	82	
255.88214	92	
256.26148	72	
256.90516	88	
256.98562	72	
257.94111	78	
258.84804	430	1+
259.04739	74	
259.08820	82	
259.43798	76	
260.60635	76	
260.83428	126	
261.36016	92	
261.85168	86	
266.41466	96	
266.92003	80	
267.34755	114	
267.83999	168	
268.84559	518	1+
268.87126	72	
269.79136	70	
269.89716	82	
270.79624	86	
270.87271	98	
271.03414	84	
271.11705	74	
271.84339	156	
272.27090	90	
272.47152	94	
272.97644	82	
276.85857	964	1+
277.83399	136	
277.96425	88	
278.09045	72	
278.84280	556	1+
279.03934	72	
279.79652	80	
279.83208	234	
279.84935	322	1+
279.96361	72	
280.91628	86	
281.05287	90	
282.87294	104	
283.98365	78	
285.84971	168	
285.91342	102	
285.93912	72	
286.35377	78	
286.84911	940	1+
286.88185	78	
288.35824	78	
291.85429	94	
292.73931	76	
292.82293	72	
293.10885	168	1+
293.88991	74	
294.87309	86	
294.89840	106	
294.93419	72	
295.87588	74	
296.82049	70	
296.93662	74	
297.87887	74	
298.87003	238	1+
298.93565	104	
299.12257	92	
299.94278	76	
302.92739	90	
303.43842	78	
305.86358	120	
306.01684	86	
307.88452	160	
308.98833	84	
309.81984	134	
309.86562	194	
309.91958	88	
310.88010	244	1+
314.42313	70	
317.04365	92	
318.76447	80	
319.98382	230	1+
320.88808	86	
321.93156	88	
322.57073	90	
325.90021	84	
326.95193	96	
328.79554	84	
328.92468	74	
329.87394	224	1+
332.17049	90	
332.88282	210	1+
335.87805	78	
336.94512	76	
336.98405	78	
337.29062	80	
338.84851	80	
339.94989	78	
340.90380	74	
341.76591	70	
END IONS

###FS:    #m/z: 322.92994 #charge 1+
###MS: 82
###MSMS: 83
BEGIN IONS
TITLE=Cmpd 61, +MS2(322.9299), 28.0-35.0eV, 1.8min #83
RTINSECONDS=106.349
SCANS=82-83
PEPMASS=322.92994	2729552
CHARGE=1+
191.42088	74	
192.88988	148	
197.91206	70	
198.90130	92	
199.86518	70	
201.04310	166	
205.95055	136	
208.82921	78	
208.92499	78	
210.83044	68	
215.88304	72	
216.89239	74	
219.88852	76	
221.94371	122	
222.94552	74	
223.81509	82	
223.96148	126	
224.37387	100	
226.37958	78	
226.81322	72	
227.44658	74	
227.95642	86	
229.02920	66	
230.49034	72	
230.95664	86	
234.89007	66	
234.95236	76	
235.82660	88	
235.93951	84	
236.37193	70	
238.93838	140	
239.08037	112	
240.02357	66	
240.83281	78	
240.88225	78	
240.94057	3340	
241.87224	74	
241.94226	2338	
242.81953	248	
242.89194	82	
242.94160	7130	1+
243.82156	134	
244.82277	104	
244.85013	112	
244.93955	2024	1+
244.99515	78	
246.04368	64	
246.39244	90	
246.43500	80	
246.85696	80	
246.94791	76	
247.79975	70	
247.85062	166	
248.85245	94	
248.86745	90	
249.44712	72	
249.85274	66	
250.05276	82	
250.83995	88	
251.06335	174	1+
251.33411	112	
251.79160	66	
252.03120	68	
255.82549	72	
257.89735	76	
258.44419	70	
258.93195	68	
258.96766	76	
259.04282	80	
259.59032	80	
260.83059	164	
261.82988	326	1+
261.89222	80	
261.98379	66	
263.06033	84	
264.84156	92	
265.08358	70	
267.81129	78	
267.85354	76	
267.89973	74	
268.13746	86	
268.84342	70	
268.95894	126	
269.34526	72	
269.91564	72	
270.93530	78	
272.84079	78	
272.98623	66	
273.06143	66	
273.79604	116	
274.04868	78	
274.80528	78	
275.02946	82	
275.82992	74	
276.13027	64	
276.81729	254	
276.84253	70	
276.85915	68	
278.11879	72	
278.92648	94	
279.09071	924	1+
279.85634	194	1+
279.91058	156	
279.94255	72	
281.02033	72	
281.98222	98	
282.21324	68	
283.03103	78	
283.08651	78	
283.20119	78	
283.79142	140	
283.80957	126	
283.85110	68	
283.95081	78	
284.29253	248	
284.86679	74	
285.36959	72	
285.85777	70	
287.03016	66	
287.88638	110	
289.42061	78	
290.02243	72	
290.80595	64	
290.90762	86	
291.80733	84	
292.44273	66	
293.08366	72	
294.81191	86	
294.87035	104	
295.36032	74	
295.89905	66	
296.86697	70	
300.80666	66	
301.05148	74	
301.86615	64	
301.88311	64	
302.98502	74	
303.14314	72	
304.15922	74	
304.96732	80	
306.88950	66	
306.91148	82	
307.88494	76	
307.90600	90	
310.83918	122	
310.88033	92	
312.80227	134	
315.82414	120	
319.05651	72	
320.26375	76	
320.89464	72	
322.98325	74	
323.71180	72	
325.81696	154	1+
325.89397	72	
326.14214	66	
326.88791	150	
END IONS

###FS:    #m/z: 340.94070 #charge 1+
###MS: 82
###MSMS: 84
BEGIN IONS
TITLE=Cmpd 62, +MS2(340.9407), 28.0-35.0eV, 1.8min #84
RTINSECONDS=107.12
SCANS=82,84
PEPMASS=340.94070	995918
CHARGE=1+
63.48283	76	
173.41362	94	
189.86803	72	
190.95398	86	
191.95455	88	
192.04297	126	
192.92974	158	
205.95738	76	
209.94433	158	
210.94086	102	
211.96237	92	
212.87691	356	1+
213.86306	88	
213.93939	670	
214.89659	80	
215.88958	220	
215.93960	274	
215.97112	78	
216.88948	102	
217.88122	260	1+
218.86482	82	
219.89384	84	
221.87257	146	
221.94046	126	
222.41207	80	
222.97561	130	
223.86121	80	
223.95561	124	
224.01167	74	
226.37205	84	
226.94518	92	
227.82480	74	
228.44611	76	
228.93680	78	
230.88828	728	1+
231.89170	536	1+
231.94903	714	1+
232.82459	74	
232.87593	84	
234.02138	92	
235.33659	76	
235.94520	196	
237.83822	216	1+
238.45689	78	
238.88546	142	
239.90697	74	
240.22716	78	
240.83747	114	
241.49651	74	
241.84268	546	1+
241.89166	88	
243.83236	186	
243.93916	84	
244.83527	106	
244.95306	88	
245.87533	152	
246.39067	76	
246.94609	80	
246.97633	150	
247.85576	88	
248.99168	98	
250.45165	76	
250.62187	86	
251.27747	120	
251.96337	100	
254.90551	80	
254.94046	74	
254.96714	216	
255.96527	218	1+
256.91672	110	
257.83126	74	
257.89131	332	1+
258.80962	78	
258.84809	192	
258.86058	128	
258.95677	314	1+
259.85260	378	
259.91653	84	
260.83311	396	
261.33436	110	
261.84940	344	1+
262.11509	76	
262.83752	108	
262.87220	78	
262.93089	154	
263.07799	90	
263.83299	74	
263.88513	76	
263.96314	106	
264.41178	90	
266.05804	72	
266.86285	140	
267.84898	90	
268.13702	80	
269.80195	90	
269.83924	188	
270.36143	74	
270.93904	84	
271.79689	94	
271.84535	78	
272.93706	108	
272.97447	192	
274.86095	126	
276.14417	72	
276.37893	100	
276.85387	390	
277.86797	242	
277.96420	86	
278.02089	138	
278.84388	850	1+
279.95643	80	
280.00195	158	
280.84612	114	
280.91518	84	
281.42002	78	
282.14300	84	
282.90333	110	
283.35726	90	
286.42835	74	
286.87969	76	
287.00655	96	
287.83319	92	
289.84488	100	
289.86139	78	
291.85650	94	
294.84890	380	1+
294.86854	144	
295.86841	136	
295.93267	78	
296.80980	72	
296.88632	76	
297.97433	414	
298.83219	152	
299.84724	202	1+
299.89346	88	
301.87436	206	1+
301.91303	106	
304.40796	84	
306.42288	122	
307.80003	94	
308.87863	78	
309.85669	84	
309.89027	122	
310.78487	72	
310.80192	78	
311.38256	72	
313.87241	166	
316.35968	74	
317.07446	102	
318.83404	74	
323.84232	82	
324.81882	152	1+
327.79877	94	
330.83381	118	
331.76096	72	
333.79763	78	
334.87313	92	
336.78354	82	
337.25650	98	
338.95703	74	
341.26887	104	
344.29688	76	
344.94461	80	
345.01954	90	
345.14991	92	
345.84353	80	
END IONS

###FS:    #m/z: 363.95675 #charge 1+
###MS: 82
###MSMS: 85
BEGIN IONS
TITLE=Cmpd 63, +MS2(363.9568), 28.0-35.0eV, 1.8min #85
RTINSECONDS=107.893
SCANS=82,85
PEPMASS=363.95675	421348
CHARGE=1+
189.86330	244	
191.85605	194	
192.91986	140	
194.89033	90	
196.88183	196	1+
201.86195	80	
207.94842	108	
208.44946	84	
208.88587	104	
208.96950	102	
209.87227	84	
209.94486	690	1+
209.99322	88	
210.88374	340	
212.02791	136	
212.87928	1500	1+
222.95237	686	1+
224.94866	802	
224.97397	106	
225.88620	154	
225.93434	96	
226.82890	126	
226.94692	6788	1+
227.14375	92	1+
228.41467	102	
228.89439	560	
228.94189	7992	1+
230.88864	2630	1+
232.88282	272	1+
234.88173	228	
234.93153	98	
235.05002	80	
236.11317	94	
237.05934	104	
237.84656	82	
237.89594	80	
240.09973	88	
240.82124	278	1+
240.94008	866	
240.96256	410	
241.93931	1602	1+
242.94145	1122	1+
242.95991	560	
243.83269	134	
244.80925	82	
244.95692	2842	1+
245.83703	268	1+
245.93969	418	
245.99563	180	
246.80667	88	
246.90280	162	1+
246.95260	3486	1+
248.80360	424	1+
248.89876	1030	1+
250.79708	84	
250.94404	176	1+
250.97392	96	
251.19619	86	
251.79218	140	
251.90953	126	
253.08703	112	
253.62862	82	
253.90657	416	1+
254.93448	84	
255.17207	84	
255.66840	86	
257.08569	96	
257.79335	92	
258.83129	320	1+
258.84321	134	
258.97559	180	
259.10990	80	
259.96838	86	
260.97007	230	
261.83276	184	
261.96580	112	
262.82801	170	
264.80163	92	
264.81874	168	
265.88460	148	
265.90189	118	
265.92583	80	
266.35478	86	
266.81492	366	
266.90372	92	
267.78437	134	
267.81323	268	
267.90092	248	1+
267.97189	404	
268.96370	998	1+
269.40464	156	
269.96927	776	1+
270.83828	134	
272.16752	196	
272.92431	80	
273.79477	136	
273.90997	108	
275.80631	278	1+
276.84692	98	
276.86242	82	
277.85366	216	
278.79858	454	1+
278.84240	134	
278.95894	84	
279.10147	186	1+
279.84509	102	
279.91788	102	
280.79161	284	
281.80303	314	
281.94398	82	
282.78861	134	
283.78404	242	1+
283.85570	162	
283.87151	242	1+
283.98373	110	
284.81984	362	1+
285.08028	94	
285.84415	214	
285.93533	110	
286.44944	100	
286.48469	86	
286.84421	84	
287.90170	84	
288.84442	92	
288.86173	204	1+
289.79455	146	
290.75294	116	
290.79045	80	
291.86265	124	
292.79153	124	
296.80933	146	
297.80610	204	
298.79993	1628	1+
298.85883	108	
299.85179	122	
299.87117	146	
301.86015	576	1+
301.91934	90	
302.79705	162	
303.85674	760	
304.10406	162	1+
304.80897	138	
305.87772	314	1+
306.81019	104	
306.93592	78	
307.83988	102	
310.99460	94	
311.84331	138	
314.81985	234	1+
316.35784	80	
316.81949	144	
318.81744	158	
318.86107	94	
318.94141	128	
319.83101	78	
319.86818	126	
320.12746	92	
321.81584	294	1+
321.86765	102	
322.92865	202	
326.87367	220	
328.50612	90	
328.89143	88	
329.00259	80	
329.76258	96	
330.81801	80	
332.02621	102	
332.82757	148	
332.84895	78	
334.87485	128	
335.37851	92	
335.40568	86	
335.62372	82	
335.88919	86	
336.86193	80	
336.94410	346	1+
339.81479	86	
340.93918	384	
341.89280	82	
342.90540	196	1+
345.81844	84	
351.79486	80	
352.84322	78	
353.87281	90	
355.92473	82	
356.77367	176	1+
357.42499	82	
361.85411	104	
363.76290	92	
365.03548	80	
END IONS

###FS:    #m/z: 322.92998 #charge 1+
###MS: 86
###MSMS: 87
BEGIN IONS
TITLE=Cmpd 64, +MS2(322.9300), 28.0-35.0eV, 1.9min #87
RTINSECONDS=111.559
SCANS=86-87
PEPMASS=322.92998	2735090
CHARGE=1+
46.45833	94	
186.96859	78	
193.88877	68	
193.96894	74	
197.84475	70	
197.95867	82	
198.87184	74	
200.88566	74	
201.04430	202	
204.53626	70	
205.94822	130	
206.98977	92	
218.89162	90	
220.87693	82	
221.89581	66	
221.94547	70	
222.95323	218	
223.95967	160	
224.92592	82	
224.95749	76	
225.01799	92	
225.11942	72	
225.90308	74	
226.81947	66	
226.84368	74	
227.92665	86	
229.05153	68	
229.83080	70	
230.54837	80	
230.84280	86	
230.89497	80	
233.89542	74	
235.01463	76	
235.04235	72	
235.79190	66	
235.82271	88	
236.01787	134	
236.11304	90	
237.40904	98	
237.94317	84	
238.93702	92	
238.96140	74	
239.00685	66	
239.79136	114	
239.83551	72	
239.90771	88	
240.82568	136	
240.93968	6412	1+
240.96558	130	
241.01751	80	
241.12819	84	
242.81715	116	
242.94156	8128	1+
243.34895	82	
243.82246	86	
243.87233	90	
243.89726	98	
244.81186	72	
244.86030	74	
244.88357	90	
244.93944	2320	1+
246.85522	116	
246.87183	180	1+
246.93251	70	
246.97674	174	
249.12543	84	
251.90871	66	
252.93410	104	
253.46817	80	
254.37604	74	
256.03353	80	
256.89166	64	
257.54321	88	
258.83290	310	
258.93219	68	
260.33884	92	
260.82756	138	
261.83321	132	
261.88629	68	
262.35572	94	
262.83010	116	
263.97899	68	
265.08350	82	
265.37560	74	
265.85401	72	
266.85405	76	
267.85056	118	
268.95838	92	
269.18767	68	
269.35503	116	
269.38534	92	
271.84674	112	
271.87193	84	
272.37206	110	
272.84689	88	
272.88724	76	
272.93175	96	
273.79408	210	
274.04307	78	
275.80772	94	
275.84455	100	
277.40875	70	
277.84224	226	1+
277.85959	96	
279.09256	1070	1+
279.97561	74	
280.00214	80	
281.11671	70	
282.97065	74	
283.95003	134	
284.04148	76	
284.07301	74	
284.29255	286	1+
284.83473	72	
284.87424	96	
287.93937	70	
288.02468	72	
289.78634	64	
289.88058	110	
290.79449	72	
290.92238	68	
290.94051	86	
290.95573	68	
291.09662	70	
291.80384	130	
291.85316	88	
292.12977	74	
294.61186	64	
294.85282	212	
298.83785	72	
298.89074	84	
299.87947	66	
300.12150	70	
300.79605	78	
300.82163	88	
300.98547	88	
301.81824	66	
305.88625	82	
306.88108	246	
307.79805	110	
308.93869	78	
309.82171	68	
311.80483	242	1+
311.95457	70	
313.06603	94	
314.76100	68	
314.86406	120	
315.27989	106	
318.83915	78	
319.42909	104	
320.79570	90	
321.80522	74	
321.88713	84	
323.01198	90	
323.74111	66	
324.19155	72	
324.89461	82	
325.38443	90	
327.82122	194	1+
END IONS

###FS:    #m/z: 507.84541 #charge 1+
###MS: 86
###MSMS: 88
BEGIN IONS
TITLE=Cmpd 65, +MS2(507.8454), 28.2-35.2eV, 1.9min #88
RTINSECONDS=112.331
SCANS=86,88
PEPMASS=507.84541	133528
CHARGE=1+
196.01537	178	1+
214.88701	148	
220.56444	116	
222.98381	124	
224.97609	194	
232.89500	430	1+
239.06753	140	
258.87901	114	
263.40287	118	
263.92182	256	1+
266.16836	196	
268.10950	138	
272.85598	146	
273.45749	118	
275.80459	188	
278.49774	106	
279.12941	110	
280.86555	194	1+
283.35717	124	
285.85406	220	
286.85473	112	
287.85157	1072	1+
289.87878	252	
290.12764	128	
290.88082	234	
293.87348	618	1+
294.80614	142	
294.85806	144	
294.87709	368	1+
295.85055	368	1+
296.85314	306	1+
296.87331	138	
297.04856	244	1+
298.84303	134	
298.87606	152	
299.86211	108	
300.84614	468	1+
301.84856	294	1+
301.90442	154	
303.86574	750	1+
305.86266	1232	1+
307.81606	200	1+
307.88932	312	
308.14273	276	
308.87557	1054	1+
309.14478	242	
309.33736	176	
309.78954	152	1+
310.15530	784	1+
310.93954	210	1+
311.88282	1352	1+
312.85103	166	
314.86381	698	1+
315.91156	206	1+
316.88685	164	1+
317.86165	154	
318.85241	228	1+
320.82518	200	
321.81722	148	
321.86846	108	
322.85519	146	
323.87392	364	
323.89692	114	
324.81668	126	
324.86407	276	1+
325.90120	212	
326.88479	1960	1+
328.87330	442	1+
332.87539	544	
333.81215	212	
333.86383	122	
334.89299	152	
335.86551	142	
336.86116	124	
337.88214	200	
338.87828	122	
339.83196	126	
339.88193	108	
342.78218	190	
343.90217	194	1+
345.78188	122	
345.82473	290	1+
345.86092	148	
346.00176	238	1+
346.77119	276	1+
347.89398	190	1+
349.75396	160	
350.88063	192	
351.18611	222	
351.88704	118	
352.01833	108	
353.78841	160	
353.88063	266	1+
356.03584	106	
357.17822	112	
357.59246	114	
357.86285	150	
359.76312	144	
360.76173	152	
361.85871	196	1+
362.72462	108	
362.88599	402	1+
363.71535	256	1+
364.71232	304	1+
365.78760	290	1+
366.37412	260	1+
366.83903	192	
367.77026	376	1+
367.84672	142	
368.71134	110	
368.73336	204	1+
368.81105	108	
368.89750	426	1+
369.83704	180	
369.89991	284	1+
370.03066	186	1+
370.78878	230	
370.83620	198	
371.83858	130	
372.82086	136	
372.90025	158	
373.18235	154	1+
373.83253	106	
374.80232	146	
378.74396	190	1+
380.71443	750	1+
380.85957	112	
381.84195	284	1+
384.85064	842	1+
385.37871	112	
385.77729	230	
386.77262	284	1+
386.80346	252	1+
386.84343	428	1+
387.77374	182	1+
387.84612	370	1+
388.00393	120	
388.72856	126	
389.20129	280	
389.80956	134	
390.73235	258	1+
390.83925	948	1+
392.82397	618	1+
394.72178	214	1+
394.82954	142	
395.77697	132	
396.86444	226	1+
397.42779	108	
397.61229	124	
398.72836	992	1+
399.84933	404	1+
400.87287	114	
402.81521	356	1+
402.86856	198	
403.73065	124	
403.81731	316	1+
403.87106	106	
405.76757	526	1+
405.86641	208	
406.86035	120	
407.73103	276	
407.76959	258	1+
407.86804	820	
408.85196	1034	1+
409.72581	200	
410.07511	106	
410.71694	154	
410.83659	576	1+
411.81172	170	
412.84333	374	1+
413.07281	228	
413.87820	198	
416.75505	114	
416.88194	132	
417.85965	132	
418.84641	144	
420.73296	142	1+
421.76310	136	
422.86489	552	1+
422.88215	134	
423.77699	332	1+
424.73851	116	
424.83513	112	
425.72497	106	
425.75126	542	
425.87395	182	
426.75680	340	
426.86226	1238	1+
427.73670	820	1+
428.74809	234	
428.84740	784	1+
428.88684	110	
429.70529	152	
429.73805	524	1+
429.76200	150	
429.86865	170	
430.86316	692	1+
430.87740	158	
431.84815	128	
431.86735	588	1+
433.86702	266	
434.88838	106	
436.84887	118	
439.89288	248	1+
440.86222	176	1+
441.78426	176	1+
442.06760	150	1+
442.68958	120	
444.67820	110	
444.74757	600	1+
444.87305	1178	1+
445.74840	404	1+
446.68446	134	
446.71717	202	
446.79250	118	
446.88147	566	1+
447.71412	432	
447.76078	114	
447.78698	148	
447.88381	334	1+
448.69814	122	
448.75035	120	
448.77371	292	
448.90305	130	
449.79206	110	
449.87704	446	1+
450.70383	300	1+
450.75359	322	1+
452.76234	106	
457.90688	266	1+
458.73882	116	
462.88196	460	1+
465.27143	106	
465.72241	264	
467.88949	1488	1+
469.87219	122	
473.72733	150	
480.92158	124	
482.72919	114	
485.89662	696	1+
500.80677	108	
509.28690	146	
512.72809	122	
END IONS

###FS:    #m/z: 336.94564 #charge 1+
###MS: 86
###MSMS: 89
BEGIN IONS
TITLE=Cmpd 66, +MS2(336.9456), 28.0-35.0eV, 1.9min #89
RTINSECONDS=113.104
SCANS=86,89
PEPMASS=336.94564	72626
CHARGE=1+
53.42686	74	
68.53922	90	
196.34488	104	
207.95344	68	
208.40910	82	
208.88301	98	
210.88167	180	
211.94372	2132	1+
212.87774	1170	1+
213.93961	564	1+
214.89349	68	
215.88319	144	
215.93665	256	1+
219.13164	106	
219.91784	74	
221.15005	72	
223.37616	76	
223.96387	112	
224.90583	104	
226.89516	76	
226.96178	72	
226.97690	70	
227.03371	76	
227.13389	90	
227.95623	70	
228.84420	98	
228.89299	324	1+
229.02961	76	
229.95442	2642	1+
230.82024	76	
230.88831	1886	1+
230.97524	66	
231.90615	124	
231.95138	894	
232.83010	96	
233.94785	116	
234.82712	174	
235.86973	70	
236.04887	80	
236.90634	70	
237.79918	78	
237.82931	194	1+
238.79225	74	
240.08078	82	
240.93829	70	
240.96204	86	
241.84380	276	1+
243.87241	70	
246.80707	68	
246.94804	102	
246.96360	386	1+
247.08875	80	
247.96665	322	1+
248.89991	856	1+
248.95099	66	
249.12538	76	
249.82787	412	1+
249.96116	220	
250.00414	78	
250.82952	284	1+
250.88683	68	
250.94924	194	
251.07328	78	
252.07418	70	
252.97061	718	1+
253.08406	122	
253.90632	366	1+
253.99068	74	
254.96588	492	1+
255.06967	78	
255.85127	288	1+
256.42468	82	
256.86923	144	
256.88610	108	
256.96507	134	
257.24125	74	
257.40713	96	
257.83629	70	
257.98655	84	
258.13451	68	
258.34347	74	
258.82168	70	
258.84682	486	1+
259.91097	80	
263.12601	84	
263.82696	204	
263.86924	80	
264.89779	150	1+
265.07135	86	
266.99418	110	
267.83862	908	1+
267.87760	78	
267.89827	66	
268.83963	670	1+
268.96227	82	
269.79838	92	
269.92158	76	
270.83574	130	
270.97980	176	
271.84647	176	1+
271.91294	112	
271.93044	74	
271.94777	76	
272.87714	72	
272.98324	158	
273.91652	78	
273.96324	70	
274.92754	98	
275.85797	128	
276.85823	528	1+
277.39471	110	
277.83091	914	1+
278.83191	794	1+
278.90152	72	
278.96719	84	
279.40923	104	
280.40903	94	
280.78935	92	
280.84862	126	
282.02768	80	
282.88183	74	
282.90239	102	
285.85083	122	
285.96949	116	
286.85067	1010	1+
287.04841	72	
288.05878	134	
289.05754	82	
289.41623	74	
289.78821	72	
290.02906	72	
290.51206	84	
290.78830	80	
290.85207	202	1+
292.96179	72	
293.10522	204	
293.28409	78	
293.97563	72	
294.00499	98	
294.86567	128	
296.86509	84	
298.30943	80	
298.90374	82	
299.78097	70	
299.84904	68	
300.87701	78	
300.93251	70	
301.88959	92	
302.86094	68	
303.86161	80	
305.42648	104	
306.44886	98	
308.13433	70	
309.87123	454	1+
313.44648	90	
313.87549	70	
314.00318	80	
315.91227	72	
316.07370	78	
316.45167	72	
318.90087	78	
321.82211	74	
322.86608	94	
324.35731	78	
325.15170	70	
326.29292	88	
330.80909	72	
332.99899	68	
334.14974	72	
337.75296	84	
337.88339	70	
337.91103	98	
338.85729	78	
339.75972	88	
340.05404	68	
340.31917	106	
340.35559	72	
342.39254	84	
342.49258	78	
END IONS

###FS:    #m/z: 322.92989 #charge 1+
###MS: 90
###MSMS: 91
BEGIN IONS
TITLE=Cmpd 67, +MS2(322.9299), 28.0-35.0eV, 2.0min #91
RTINSECONDS=116.777
SCANS=90-91
PEPMASS=322.92989	2619188
CHARGE=1+
192.85748	66	
195.94584	68	
197.90178	70	
197.96229	70	
199.03300	82	
200.19544	80	
201.04417	70	
205.94889	328	1+
207.03563	68	
211.94076	90	
213.88477	72	
217.89719	76	
218.37431	70	
219.18984	100	
221.89398	76	
222.95067	76	
223.96065	172	
224.37601	100	
225.86286	68	
227.81904	142	
228.83836	124	
228.85267	66	
229.83260	180	1+
230.85316	138	
230.88859	162	
232.90350	68	
233.56328	90	
233.86775	82	
233.92410	74	
234.80566	84	
234.88440	66	
237.05006	66	
237.79148	80	
238.02746	124	
238.04519	70	
238.07175	76	
238.93873	260	
239.07613	100	
239.09428	78	
239.81229	68	
240.82085	270	
240.93996	2988	
241.79457	78	
241.94194	2886	
242.81766	272	1+
242.88363	94	
242.94098	8282	1+
243.04455	108	
244.82186	288	1+
244.87116	94	
244.93946	1884	
244.98225	110	
245.27114	80	
246.97663	222	1+
248.04330	88	
248.87931	68	
249.85480	70	
252.92496	70	
253.49370	90	
253.85739	96	
254.83262	72	
255.07753	72	
255.41140	68	
256.89504	102	
256.91068	80	
256.99926	68	
257.01503	84	
257.08200	74	
257.79981	108	
258.44424	84	
258.79917	80	
258.81209	84	
258.84004	110	
259.84271	132	
260.83209	178	
261.83127	134	
262.82901	562	1+
262.97079	74	
263.94499	70	
264.97557	80	
265.05953	72	
266.85923	74	
266.90421	74	
267.79339	74	
267.93224	86	
267.99052	66	
268.13691	72	
268.84134	80	
269.84359	82	
269.90751	76	
270.90693	86	
271.79476	72	
271.84760	74	
272.17756	70	
273.79075	134	
273.80854	80	
274.90294	70	
274.92944	76	
275.80957	84	
277.84460	72	
278.04467	70	
278.91812	80	
279.09334	718	1+
279.13961	66	
279.91363	94	
281.06104	100	
281.86648	92	
282.28947	78	
282.79836	88	
282.87751	68	
283.07361	216	1+
283.79242	356	1+
283.96104	72	
284.29202	124	
284.47659	94	
284.86585	222	
284.90949	70	
285.02264	130	
285.96519	68	
286.86922	216	1+
286.91737	78	
287.81238	66	
289.23467	78	
290.74417	68	
290.81980	80	
291.80671	66	
293.41595	104	
293.80085	72	
294.86259	74	
294.87720	68	
297.80935	78	
299.01398	88	
299.43905	74	
299.78549	150	
300.78747	76	
302.06435	66	
302.82033	80	
303.80630	76	
303.88744	128	
305.87536	80	
305.93536	74	
306.88977	92	
307.41683	74	
307.88017	68	
308.89112	136	
309.87338	242	1+
310.28911	76	
310.97188	68	
311.86372	200	1+
312.04595	72	
313.81773	250	1+
315.87357	74	
317.81832	74	
318.85654	72	
319.08455	84	
319.82215	78	
320.82449	70	
322.81145	76	
323.27296	68	
323.88887	66	
324.88836	66	
325.28445	78	
326.61699	88	
327.17463	72	
END IONS

###FS:    #m/z: 507.84542 #charge 1+
###MS: 90
###MSMS: 92
BEGIN IONS
TITLE=Cmpd 68, +MS2(507.8454), 28.2-35.2eV, 2.0min #92
RTINSECONDS=117.549
SCANS=90,92
PEPMASS=507.84542	134384
CHARGE=1+
209.93983	122	
214.88788	122	
223.97663	156	
224.98177	126	
234.03293	150	
234.88420	120	
240.07757	114	
241.85510	114	
250.96709	116	
252.09480	180	1+
258.87417	244	
268.76702	136	
270.88364	132	
272.85669	136	
273.85620	190	
275.85037	128	
275.90233	114	
276.85745	292	1+
280.78588	182	
283.90202	142	
284.87224	124	
285.85892	230	
287.80336	130	
287.85174	432	
288.82400	130	
289.03729	114	
289.87959	174	
290.12980	116	
290.87018	164	
291.88621	138	
292.85421	150	
292.87977	124	
293.87512	406	1+
294.05682	178	
294.86122	144	
295.85035	122	
295.86872	184	
296.85534	250	1+
299.85698	198	
300.86462	112	
301.81194	168	
301.84741	214	
302.88906	200	
303.86718	406	1+
303.93723	222	1+
304.15321	228	1+
305.86463	774	
306.81530	172	1+
307.85737	136	
307.88964	366	
307.97911	152	
308.14105	748	1+
308.87218	1078	1+
310.15557	584	1+
311.88520	778	
312.88122	716	1+
313.43124	114	
314.86640	576	1+
316.76538	112	
316.86379	134	
319.86020	164	
320.89366	158	1+
322.38518	112	
322.85104	140	
323.87507	608	1+
324.85660	210	1+
325.90339	182	
326.83047	142	
326.88257	2106	
327.04715	210	
327.80687	258	1+
327.86316	536	1+
327.89739	256	
328.86776	458	1+
328.89799	210	
329.88922	148	
330.87147	140	
330.89419	148	
331.88085	166	
332.87144	782	1+
334.01125	120	
334.80967	142	
335.83904	256	1+
336.88248	526	1+
337.82631	240	1+
343.87392	196	1+
344.79837	120	
345.82064	154	
345.86538	146	
346.85729	124	
346.88057	248	1+
347.77760	610	1+
349.75518	506	1+
349.90183	116	
350.13533	206	1+
350.72377	122	
350.88976	434	1+
352.77803	144	
353.84971	112	
354.81525	118	
355.79346	156	1+
355.84622	120	
357.84209	326	1+
358.78573	160	1+
362.75363	226	
363.17911	262	1+
363.86285	112	
364.18432	216	1+
364.78146	216	
365.76937	142	
366.31471	166	1+
366.73788	140	
366.78669	112	
366.84236	136	
367.70739	136	
367.76624	458	1+
367.84355	118	
367.86691	142	
368.70826	338	
368.89750	282	1+
369.70608	224	
369.83276	166	
370.84417	184	
370.89137	150	
371.72458	196	
372.78216	184	
373.72250	320	1+
373.78053	450	1+
374.78489	320	1+
374.81312	170	
375.81802	172	
376.74397	232	1+
376.88726	120	
378.88875	120	
379.85735	218	1+
380.71751	484	1+
380.78006	110	
380.91079	216	1+
383.79742	166	1+
384.74906	174	
384.84748	472	
384.90133	180	1+
385.38040	152	
385.85327	320	
386.85353	244	
387.85017	176	
388.85408	148	
389.71335	258	
389.85019	196	
390.84229	296	
391.84300	290	
392.07270	276	1+
392.72533	174	1+
392.82617	1076	1+
394.14407	138	
394.78889	294	1+
395.76083	146	
396.74902	176	
397.68808	118	
398.73137	252	
399.72929	220	
399.79403	338	1+
399.84951	366	
399.87522	214	1+
400.72976	144	
401.72400	128	
402.86533	148	
403.87472	252	
404.73259	518	1+
404.88250	192	
405.78206	182	
405.80558	120	
405.86639	304	1+
405.89279	122	
407.76414	152	
407.86627	598	
408.85508	872	
409.35253	182	1+
409.72108	658	1+
409.85515	418	
410.74801	130	
410.83591	862	1+
410.87311	228	1+
412.21254	126	
412.86385	232	
413.07142	144	
413.74964	128	
413.88203	138	
414.73739	186	1+
415.81445	148	1+
418.85497	134	
419.79526	126	
421.97345	142	1+
422.82373	186	
422.86586	772	1+
423.77184	370	
423.86956	542	1+
424.77926	214	
425.75380	350	
426.75848	574	1+
426.85996	548	1+
427.73208	1054	1+
428.39015	130	
428.80053	136	
428.84706	1488	1+
429.70313	234	1+
431.86832	628	1+
433.86358	404	1+
438.76792	196	1+
439.89294	438	1+
442.68968	226	1+
442.78945	338	1+
443.89093	118	
444.87309	730	
445.71486	138	
445.74944	354	
445.87262	982	1+
446.76916	210	
446.89153	264	1+
447.71065	598	1+
448.74715	128	
448.79658	174	1+
449.77306	198	
449.87972	586	1+
450.74732	282	1+
451.87041	168	
452.75848	218	1+
457.90043	144	
462.88319	994	1+
465.72127	430	1+
467.70716	292	1+
467.88773	1274	1+
473.72417	156	
485.89535	828	1+
485.92208	152	
491.78869	118	
509.28363	200	1+
END IONS

###FS:    #m/z: 336.94565 #charge 1+
###MS: 90
###MSMS: 93
BEGIN IONS
TITLE=Cmpd 69, +MS2(336.9456), 28.0-35.0eV, 2.0min #93
RTINSECONDS=118.321
SCANS=90,93
PEPMASS=336.94565	67372
CHARGE=1+
71.32816	88	
198.62119	84	
198.98266	82	
200.87872	76	
202.95526	72	
205.95390	72	
206.98606	78	
207.08164	70	
207.97495	130	
209.88828	114	
210.88390	68	
211.94374	2808	1+
212.87888	1004	1+
212.95464	210	
213.01826	82	
213.93901	1236	
215.88626	440	1+
217.88641	96	
217.93577	66	
218.83738	70	
221.87015	70	
222.97478	176	1+
223.06443	104	
223.96240	206	1+
224.83016	80	
224.94056	70	
226.88402	80	
227.90178	72	
228.83924	134	
228.89684	302	
229.95434	1554	1+
230.88838	1782	1+
231.11213	72	
231.94826	610	1+
233.81665	74	
233.89311	86	
234.09657	68	
234.83044	98	
234.89409	132	
234.90698	100	
235.89343	80	
236.13774	78	
236.85786	164	
237.78763	70	
238.86354	94	
238.97064	98	
239.83335	88	
239.84668	72	
240.83951	392	1+
241.84481	280	1+
242.81441	80	
242.87428	100	
242.89143	80	
244.88201	76	
244.91458	86	
245.86851	70	
245.99758	76	
246.90359	78	
246.96440	480	1+
248.89864	304	
249.82997	114	
249.93618	96	
249.95301	616	1+
250.83288	484	1+
250.91978	74	
250.95564	442	1+
250.99434	98	
251.09271	76	
252.00402	82	
252.92872	90	
252.97061	1048	1+
253.08460	134	
253.90441	264	1+
254.08303	74	
254.37791	70	
254.83635	74	
254.85811	68	
254.94612	82	
254.96845	556	1+
255.07167	146	
255.09251	116	
256.85175	184	
257.93920	74	
258.84522	338	
258.97138	78	
259.83565	94	
259.85352	292	
259.87168	94	
259.88541	82	
261.83328	132	
262.83118	68	
262.86359	206	1+
262.95057	120	
263.03050	86	
265.81785	76	
266.01382	78	
267.13474	68	
268.83912	722	1+
269.56249	76	
269.79465	70	
270.11732	82	
270.84355	384	1+
270.93948	92	
271.95509	80	
274.09320	80	
274.81744	72	
274.87033	106	
275.89640	136	
276.05039	86	
276.84968	122	
277.83338	688	1+
277.86150	320	
278.35272	86	
278.83596	474	1+
278.89774	98	
282.87283	228	1+
285.84984	250	
285.88215	68	
286.84942	1038	1+
286.91290	92	
288.86736	68	
288.89264	92	
289.88466	194	1+
290.91212	84	
291.40213	92	
291.85837	86	
292.85972	212	1+
293.06469	80	
293.10046	122	
294.80160	76	
295.44489	76	
295.96880	94	
296.33416	72	
296.97731	108	
297.07681	80	
297.90477	66	
297.97666	80	
298.91632	88	
299.86842	166	
300.10242	98	
301.16284	78	
302.37193	88	
302.53420	72	
302.81818	72	
302.96786	76	
303.36358	74	
303.87479	72	
305.76368	88	
305.87380	68	
306.86311	264	1+
307.79613	72	
307.90815	66	
308.81155	72	
309.86086	84	
310.07307	68	
311.88243	176	
312.88793	68	
313.21606	102	
314.02796	74	
314.81992	68	
317.77236	90	
318.62207	96	
320.60666	68	
321.42511	92	
322.89266	82	
324.89397	142	
324.91035	78	
325.86286	98	
325.95640	80	
328.83504	140	
329.58864	94	
331.82211	86	
332.08156	74	
332.88480	82	
335.87791	90	
336.63278	84	
342.15413	76	
END IONS

###FS:    #m/z: 340.94066 #charge 1+
###MS: 94
###MSMS: 95
BEGIN IONS
TITLE=Cmpd 70, +MS2(340.9407), 28.0-35.0eV, 2.0min #95
RTINSECONDS=121.991
SCANS=94-95
PEPMASS=340.94066	953668
CHARGE=1+
76.11208	86	
133.09813	90	
185.41388	80	
189.04129	84	
190.94545	224	
194.88754	120	
196.88584	136	
199.87063	80	
200.93093	88	
201.94686	80	
205.94770	160	
207.41382	84	
207.87038	72	
207.97428	164	
208.93508	282	1+
209.93650	234	1+
209.95453	92	
212.88003	198	1+
213.93899	888	
215.88832	404	1+
215.93610	166	
216.58866	92	
217.88276	86	
218.89891	74	
221.89241	74	
223.95604	120	
223.97839	74	
224.83938	72	
226.94715	110	
227.94984	404	1+
228.90675	122	
229.39185	92	
230.84898	84	
230.89175	204	1+
231.88608	86	
231.94811	752	1+
232.88344	84	
232.89555	292	1+
233.86701	230	1+
235.38150	84	
236.56809	122	
236.88986	128	
237.13683	76	
237.90844	72	
238.11913	82	
239.00891	76	
239.79130	76	
240.83797	80	
240.84643	84	
240.85016	120	
241.84326	294	
241.94550	98	
242.83210	104	
242.93850	78	
243.83146	254	
244.94329	72	
246.84334	88	
246.85810	110	
247.98333	86	
248.89972	132	
248.93371	84	
249.85113	78	
249.96154	136	
249.99068	84	
254.05716	76	
254.50928	86	
254.85603	72	
254.94394	160	
256.96476	134	
257.80108	128	
257.85483	88	
258.80745	84	
258.84786	674	1+
258.91602	72	
259.79839	76	
259.83304	78	
259.95713	146	
260.83322	682	1+
260.90969	96	
262.04376	104	
262.17670	72	
264.15839	110	
264.41622	96	
264.85172	72	
264.93773	82	
265.09366	84	
266.58303	112	
266.84381	96	
267.84096	74	
267.86557	114	
267.90968	86	
268.84246	186	
268.90164	86	
269.83738	126	
269.98428	74	
270.83257	148	
271.10309	80	
271.86773	92	
272.84369	86	
272.93040	198	1+
273.78940	92	
274.85994	140	
275.08424	102	
275.80774	72	
275.85384	1338	1+
276.85685	1158	1+
277.96505	80	
278.84474	1632	1+
278.92850	86	
279.96312	116	
280.84113	284	1+
282.05042	104	
282.86048	102	
282.93699	116	
282.96444	108	
283.43133	92	
286.17095	74	
287.79373	156	
287.88257	78	
288.08310	80	
288.84671	82	
289.78167	170	1+
290.15022	88	
290.82012	72	
290.87005	86	
291.80871	74	
291.97503	96	
292.99968	72	
293.07927	98	
294.86317	286	
294.99764	80	
295.87108	128	
296.26231	80	
296.97258	124	
297.88963	106	
297.92173	74	
297.95144	82	
297.97525	168	
298.86111	72	
299.87611	186	1+
301.86423	128	
302.02181	106	
302.17339	78	
302.87819	74	
302.94325	218	1+
303.87051	78	
306.42716	84	
306.51348	84	
306.88006	136	
307.80003	100	
307.85421	100	
309.88666	116	
310.84777	94	
313.96654	76	
315.85537	76	
316.18367	120	
318.57829	80	
323.00790	86	
323.14867	88	
324.87080	82	
324.89697	72	
325.79872	78	
325.89126	220	1+
327.86541	78	
330.11073	92	
331.79958	88	
331.87622	206	1+
336.00658	76	
336.78570	94	
341.79523	80	
342.89950	84	
END IONS

###FS:    #m/z: 363.95661 #charge 1+
###MS: 94
###MSMS: 96
BEGIN IONS
TITLE=Cmpd 71, +MS2(363.9566), 28.0-35.0eV, 2.1min #96
RTINSECONDS=122.763
SCANS=94,96
PEPMASS=363.95661	393264
CHARGE=1+
178.93872	78	
187.86820	82	
188.86579	78	
189.86121	464	1+
191.85709	334	
196.88471	246	
202.91316	88	
207.87031	152	
209.86939	120	
209.94539	474	1+
210.88377	482	1+
210.92144	88	
211.94401	84	
212.88051	1078	1+
213.91153	88	
214.83920	84	
217.87103	130	
219.09690	88	
222.95043	482	1+
224.89111	186	1+
224.95059	672	1+
224.96857	188	
225.97671	84	
226.94721	7164	1+
227.01396	92	1+
227.39305	98	
228.89255	526	1+
228.92065	152	
228.94212	7236	1+
228.97784	84	
229.10742	90	
229.57574	96	
230.82847	106	
230.88900	2548	1+
231.91223	82	
232.03625	78	
232.88498	302	
232.90748	92	
233.87804	294	1+
233.97079	80	
234.83438	82	
237.05684	80	
237.60979	86	
238.37888	88	
239.83527	82	
240.82133	314	
240.94195	780	
240.96072	416	
241.84749	128	1+
241.93922	1914	1+
242.94181	1390	1+
243.82880	102	
244.82232	384	1+
244.95685	3828	1+
245.94269	172	
246.90635	160	
246.95301	3868	1+
246.97628	186	
247.03860	94	
247.38644	90	
248.80491	110	
248.87764	88	
248.89994	1228	1+
250.80117	98	
250.89403	130	
250.94262	196	1+
250.97201	100	
251.89320	98	
251.91103	80	
252.89369	78	
253.16340	78	
253.90270	228	
254.39374	86	
255.94336	102	
258.83005	138	
258.84701	122	
258.97468	116	
259.89735	106	
260.82966	148	
260.96744	718	1+
261.83176	240	
262.83183	182	
263.83245	114	
264.96199	122	
265.08649	100	
266.81185	588	1+
267.03189	94	
267.85229	94	
267.97237	412	
267.99169	104	
268.81320	156	
268.95603	120	
269.96930	446	1+
270.80855	148	
271.85184	82	
271.91649	144	
272.11869	78	
272.84987	104	
274.85412	324	1+
276.94064	92	
278.79943	104	
278.84919	180	
279.84817	154	
280.10527	112	
280.79491	574	1+
281.54087	92	
281.94719	78	
282.77674	84	
282.79216	350	1+
282.83207	162	
282.86737	86	
282.88394	90	
283.85002	164	
283.88425	120	
284.24011	92	
284.78596	130	
284.82855	190	
285.78927	124	
285.84424	218	
285.88509	132	
286.03612	164	
286.41992	78	
286.86039	88	
288.50454	86	
289.88026	140	
291.84986	166	1+
292.88830	170	1+
293.09423	98	
293.11696	176	
295.86279	120	
296.80762	124	
297.80942	130	
297.88598	86	
298.80240	1542	1+
299.86863	112	
300.80493	398	
300.87623	136	
301.79940	254	
301.85780	186	
302.80255	444	1+
302.86569	110	
303.39332	94	
303.80730	286	1+
303.85684	430	1+
304.41475	84	
307.89307	78	
308.86959	108	
309.86991	80	
311.88518	140	
312.74469	82	
312.87084	84	
313.10550	78	
313.45295	78	
315.35366	84	
315.81258	542	1+
318.80128	114	
318.88319	102	
318.94418	152	
319.82710	148	
319.95427	110	
320.75733	84	
320.87700	88	
321.82075	450	1+
321.87034	90	
322.92778	176	
322.94762	134	
324.82739	80	
324.87757	118	
324.89284	132	
326.87169	488	1+
327.17201	78	
333.82433	82	
336.94465	128	
339.83170	186	
339.93719	426	1+
340.38931	80	
340.93892	354	1+
341.75900	86	
343.85527	84	
344.90792	80	
344.93754	86	
345.58589	80	
355.03561	78	
359.41730	96	
359.54792	84	
362.06906	82	
365.72225	156	1+
367.77394	86	
369.32279	86	
END IONS

###FS:    #m/z: 507.84547 #charge 1+
###MS: 94
###MSMS: 97
BEGIN IONS
TITLE=Cmpd 72, +MS2(507.8455), 28.2-35.2eV, 2.1min #97
RTINSECONDS=123.536
SCANS=94,97
PEPMASS=507.84547	131132
CHARGE=1+
196.01475	326	1+
214.88499	238	
232.89571	352	
234.06961	130	
250.90473	110	
250.97006	252	
253.93037	112	
254.09611	130	
264.07553	212	
265.08455	228	
269.11905	142	
270.80079	140	
278.83542	292	1+
279.13271	140	
279.90832	236	1+
279.94584	136	
280.88638	116	
284.12017	134	
284.84234	118	
287.85266	732	1+
288.15299	122	
288.87313	134	
289.88070	242	
290.86393	272	
291.86662	172	
291.88739	190	
292.87788	122	
293.87406	522	1+
293.96951	148	
296.87013	158	
297.80254	112	
298.87868	178	1+
303.86780	664	1+
305.86412	1056	
306.85072	114	
307.13165	144	
307.86601	128	
307.88849	326	
308.14229	706	1+
308.87609	924	1+
310.15609	356	
310.88340	210	
311.15573	158	
311.80853	290	1+
311.88258	1830	1+
312.94713	138	
313.92588	118	
314.82003	110	
314.86646	746	1+
316.81121	112	
317.43107	116	
318.85729	316	1+
318.89741	112	
319.38843	220	
322.88971	238	
323.87659	276	1+
325.90042	126	
326.82485	124	
326.88250	1964	1+
326.92543	116	
328.87580	396	1+
330.82409	144	
330.87780	226	
331.17089	144	
331.79355	110	
331.88105	158	
332.87281	846	1+
333.81812	112	
334.78817	184	
336.04876	88	1+
337.88265	298	
337.90859	118	
338.39573	296	1+
338.84513	120	
340.14961	156	1+
340.71758	120	
340.85993	152	
343.85760	116	
345.77846	212	1+
345.82424	144	
346.88385	158	
347.77974	144	
348.72965	112	
348.76934	162	
348.89605	124	
349.17424	176	
350.76138	234	1+
350.80378	170	
350.81957	270	1+
350.88939	114	
351.89039	116	
353.78298	212	
353.84920	150	
353.91683	120	
354.78622	358	1+
355.71594	212	1+
355.89415	210	
356.91470	122	
358.78887	162	
360.51693	114	
361.75609	126	
364.12116	148	
364.36705	112	
365.73424	334	1+
365.78432	308	
366.73904	284	1+
366.81026	140	
366.84094	400	1+
367.63233	112	
367.71180	358	1+
368.72185	332	1+
368.76852	114	
368.83508	572	1+
368.89990	334	1+
370.71107	122	
370.80006	128	
372.04592	138	
372.78133	460	1+
373.71630	370	1+
373.89770	118	
374.73836	140	
374.81649	132	
376.72546	180	1+
378.77534	112	
378.79118	134	
379.06115	228	1+
380.71891	606	1+
381.83546	126	
383.79722	118	
384.84966	596	1+
385.77580	168	
385.82534	128	
385.85223	342	1+
385.88827	116	
386.82449	180	
387.73863	220	
387.84967	480	1+
389.20388	120	
389.39829	142	
389.75901	118	
390.75358	130	
390.83970	316	
391.79171	192	1+
391.83649	204	
391.90792	220	1+
392.72173	112	
392.82385	964	1+
392.89899	210	1+
393.74355	168	
395.74166	180	
396.73838	240	
398.72902	166	
398.84554	504	1+
398.90794	232	1+
399.72618	460	1+
399.77023	208	
399.84981	424	1+
402.79097	160	1+
402.86579	508	1+
403.76612	120	
403.79215	202	1+
403.80630	202	1+
403.86809	378	1+
405.76084	498	1+
405.86500	266	
406.87971	152	
407.73991	290	1+
407.83905	138	
407.86650	516	
408.85140	1118	1+
409.72560	508	1+
410.08274	128	
410.83811	860	1+
411.73434	208	
412.72903	298	1+
412.84598	454	1+
412.87551	182	
413.07347	170	
413.88039	178	
415.70692	114	
416.87871	152	
418.85223	120	
421.74972	202	
421.77328	192	
421.86889	198	
421.88974	114	
422.86675	508	1+
423.75319	148	
423.77416	542	1+
423.86707	368	1+
424.83902	164	1+
425.75280	686	1+
425.87555	188	
426.86269	534	1+
427.74413	330	
428.75469	426	1+
428.84566	1242	1+
428.94046	126	
429.70073	192	1+
429.73561	550	1+
430.74125	304	1+
430.87623	118	
431.86688	960	1+
432.68690	118	
432.77876	142	
433.71143	120	
433.86511	170	
434.89130	180	
435.71189	176	1+
440.68363	112	
442.68256	282	1+
443.77818	408	1+
444.68060	120	
444.73316	302	1+
444.78031	328	1+
444.87073	1154	1+
446.76620	132	
446.87559	470	
447.70121	138	
447.71069	276	1+
448.74316	168	
448.77852	186	
450.75310	216	
450.78253	212	1+
451.87111	138	
453.56463	120	
457.90681	260	1+
462.88292	828	1+
464.10649	112	
465.71344	358	1+
466.76323	138	
467.88918	900	1+
469.89317	116	
470.72280	90	1+
473.71484	122	
484.89299	414	1+
485.89479	352	1+
509.28937	228	1+
END IONS

###FS:    #m/z: 340.94071 #charge 1+
###MS: 98
###MSMS: 99
BEGIN IONS
TITLE=Cmpd 73, +MS2(340.9407), 28.0-35.0eV, 2.1min #99
RTINSECONDS=127.203
SCANS=98-99
PEPMASS=340.94071	910556
CHARGE=1+
57.91731	86	
73.57738	82	
191.95558	106	
192.02097	78	
192.73101	76	
192.92554	110	
196.88467	118	
197.86874	86	
198.87553	96	
202.85895	78	
204.42531	82	
205.40094	80	
205.94846	146	
208.88429	88	
208.95927	178	
210.93795	318	1+
211.97634	78	
212.90887	84	
213.87628	108	
213.89246	88	
213.93986	490	1+
215.39060	98	
215.88787	132	
215.93683	356	
217.88369	162	
221.05886	76	
222.35889	86	
222.94967	172	
223.52318	94	
223.96045	82	
223.98286	76	
224.97464	132	
226.94659	248	1+
227.03577	90	
228.88926	84	
228.93811	102	
230.11597	80	
230.89202	228	
231.00497	114	
231.02745	90	
231.79132	92	
231.89174	192	
231.95035	646	1+
232.88859	120	
233.89819	106	
236.80021	76	
238.88488	84	
239.88836	148	
239.90145	254	1+
239.98176	82	
240.83416	130	
241.84032	484	1+
242.55654	88	
242.88351	80	
242.94133	98	
242.96603	94	
243.83489	100	
244.83323	76	
244.91636	80	
245.36252	78	
246.89187	86	
248.40496	92	
250.84723	110	
251.78650	78	
251.84808	80	
251.96129	86	
252.94860	82	
253.87155	122	
253.95340	80	
254.90190	146	
254.96590	366	1+
255.10345	90	
256.85262	112	
257.38320	102	
257.85185	154	
258.12078	92	
258.84873	918	1+
258.91233	82	
259.72695	86	
259.85387	574	1+
259.89900	172	
259.95550	198	
260.33293	86	
260.83346	360	
260.92950	82	
261.79123	78	
261.84007	526	1+
263.03034	82	
263.97919	78	
264.86169	94	
264.88748	80	
264.90476	136	
265.85668	126	
265.90579	90	
266.67760	86	
266.84796	108	
267.13477	148	
268.16936	80	
268.83986	402	1+
269.88749	88	
270.84019	102	
271.84180	94	
273.45130	78	
273.79139	86	
273.85548	104	
273.89801	194	1+
274.81968	104	
274.86632	156	
275.81059	118	
275.86055	76	
275.88529	96	
276.85977	884	1+
277.39454	90	
277.83630	76	
277.92309	140	
278.84582	1232	1+
279.03087	82	
279.79661	94	
279.90738	104	
279.92608	188	
280.85561	174	
280.92228	76	
281.84617	110	
281.89198	186	
282.88052	116	
283.85755	80	
284.09766	100	
284.93547	122	
287.44762	78	
287.81011	102	
289.83996	110	
289.85749	76	
293.86386	416	1+
295.97069	258	1+
296.07831	90	
296.46096	82	
298.82566	110	
299.85556	206	1+
299.87397	108	
300.37492	94	
300.88065	120	
303.17487	118	
304.92672	86	
305.09203	96	
307.80018	76	
309.79977	194	1+
309.89613	78	
310.87377	122	
311.12666	76	
311.86711	218	1+
312.64690	92	
314.81648	80	
315.96690	88	
317.05046	86	
317.86386	102	
318.95332	76	
321.27992	106	
324.89182	82	
324.95059	92	
327.22304	76	
328.19060	92	
329.85397	88	
330.80158	86	
330.82293	162	
337.08986	102	
341.35730	80	
342.89950	94	
344.78448	94	
346.40783	96	
END IONS

###FS:    #m/z: 363.95669 #charge 1+
###MS: 98
###MSMS: 100
BEGIN IONS
TITLE=Cmpd 74, +MS2(363.9567), 28.0-35.0eV, 2.2min #100
RTINSECONDS=127.975
SCANS=98,100
PEPMASS=363.95669	389684
CHARGE=1+
189.86174	436	
191.85842	364	1+
195.89091	82	
196.88395	122	
207.86897	532	1+
209.94333	880	1+
210.88264	270	
212.01958	100	
212.88000	1760	1+
212.93583	82	
214.09503	82	
215.03738	94	
215.91199	80	
216.91245	104	
220.42225	86	
222.95336	528	1+
224.95059	838	1+
224.97519	124	
225.41253	96	
225.97423	108	
226.05458	104	
226.94675	5416	1+
227.92824	192	
228.46148	92	
228.83255	102	
228.85073	100	
228.89323	428	1+
228.94194	7120	1+
230.82975	136	
230.89029	2138	1+
232.88409	226	
233.88913	158	
234.88127	128	
237.08963	80	
239.09025	110	
240.83564	126	
240.94110	732	
240.96257	584	1+
241.12058	88	
241.41255	110	
241.94149	368	
242.94183	1464	1+
243.83132	178	
244.82473	130	
244.88769	88	
244.90678	96	
244.95721	2952	1+
245.44116	82	
245.93944	214	
246.83379	92	
246.95247	3796	1+
247.51869	110	
247.92521	102	
248.79962	428	1+
248.86017	86	
248.89900	876	1+
250.31717	96	
250.90012	102	
250.94675	78	
250.96897	106	
250.99365	88	
251.07144	78	
253.08626	110	
253.88288	86	
253.90605	96	
254.90903	214	
257.90736	102	
258.84415	304	1+
259.91106	110	
260.83293	140	
260.96662	226	
261.83508	126	
263.98327	116	
264.07333	210	1+
264.79959	94	
264.83299	188	
264.97949	80	
265.78673	136	
265.81038	694	1+
266.81210	578	1+
267.90409	98	
267.97382	878	1+
268.90985	82	
269.81058	114	
269.84871	90	
269.96907	472	
270.53513	86	
270.80692	90	
271.86085	138	
271.91543	118	
273.85154	88	
274.92769	94	
275.80430	234	1+
276.85740	210	
276.90996	86	
277.86118	118	
278.80244	126	
278.83974	152	
278.86200	80	
278.88529	86	
279.13959	88	
279.79956	172	
280.79386	506	1+
280.85511	320	1+
282.78469	494	1+
282.96661	84	
283.38613	106	
283.98603	122	
284.82385	156	
284.84274	468	1+
285.79127	168	
285.84587	438	1+
285.94245	92	
286.80474	80	
290.79023	142	
290.83203	122	
292.43769	134	
292.52878	92	
293.12177	122	
294.85993	98	
294.87699	254	1+
295.91991	186	
296.80958	174	
297.06374	80	
297.80897	188	
298.41996	84	
298.80585	694	
298.86308	86	
299.80243	1150	1+
300.80459	744	1+
300.87001	122	
301.01776	94	
301.86266	426	
302.88030	86	
303.81122	90	
303.82190	106	
303.85610	718	1+
304.80048	84	
305.85820	84	
306.87826	80	
307.44071	78	
307.88281	150	
308.89986	96	
309.85015	78	
309.87182	86	
311.12673	84	
311.47553	80	
312.00681	86	
312.64292	78	
313.19463	94	
313.39248	88	
313.71603	84	
313.80094	80	
316.81228	356	1+
318.75811	84	
318.87680	96	
319.14861	78	
319.81026	110	
321.81598	124	
321.86645	156	
322.74724	86	
322.92732	248	
324.89152	144	
325.15422	134	
326.87119	378	
326.89905	80	
326.95019	102	
333.82662	78	
333.86943	88	
336.94550	86	
339.78054	82	
339.83377	116	
340.82909	86	
340.93731	80	
344.19437	82	
352.88986	84	
354.20791	78	
354.91318	98	
357.81537	84	
363.09314	88	
364.89697	92	
367.26549	86	
END IONS

###FS:    #m/z: 336.94562 #charge 1+
###MS: 98
###MSMS: 101
BEGIN IONS
TITLE=Cmpd 75, +MS2(336.9456), 28.0-35.0eV, 2.2min #101
RTINSECONDS=128.747
SCANS=98,101
PEPMASS=336.94562	66198
CHARGE=1+
126.68190	74	
183.86533	72	
196.88367	82	
197.96216	74	
205.95048	74	
210.08564	72	
210.88384	108	
211.94328	2022	1+
212.87807	1324	1+
213.93984	1070	1+
215.88375	222	
215.93508	72	
216.85804	76	
216.93598	100	
217.89914	84	
219.87561	80	
220.54067	74	
221.86649	88	
223.92638	82	
223.97325	78	
224.97751	118	
226.95427	80	
227.63003	74	
227.85431	88	
228.89540	192	
229.95500	1702	1+
230.88797	1858	1+
231.94865	1144	1+
232.82838	72	
233.51268	86	
233.82495	148	
233.94596	288	1+
235.89211	126	
235.94796	90	
236.89141	72	
237.06692	78	
238.04332	90	
238.79992	74	
239.97687	112	
241.84204	130	
241.98462	72	
242.11313	72	
242.57178	94	
243.10176	100	
243.79147	74	
243.84133	88	
245.94182	88	
246.86711	88	
246.90250	114	
246.98471	80	
247.08711	92	
247.96724	520	
248.90202	358	1+
250.31100	108	
250.83129	378	1+
250.90512	114	
250.94857	116	
250.97355	80	
251.07503	98	
251.41962	78	
251.60899	74	
251.94617	78	
252.95070	166	
252.97068	1154	1+
253.07400	90	
253.08900	92	
253.90173	200	1+
253.93371	112	
254.06079	86	
254.34691	76	
254.94249	72	
254.96650	686	1+
255.07836	94	
255.79576	72	
256.00222	82	
256.88605	102	
257.85295	126	
257.94120	72	
258.84839	620	1+
259.83208	72	
259.85366	420	1+
259.95266	96	
260.41402	84	
261.03847	78	
261.17561	74	
261.84867	214	1+
262.37749	76	
262.60026	88	
262.83006	126	1+
264.91751	80	
264.99767	78	
265.05933	80	
265.35143	82	
267.84322	132	
267.86150	92	
268.51917	72	
268.84093	784	1+
268.95515	168	1+
268.96882	124	
269.83543	126	
269.92633	148	
270.98001	134	
271.51550	74	
271.91735	134	
272.80792	72	
272.97015	150	1+
273.10613	104	1+
273.26073	78	
273.37021	74	
273.93031	224	
274.86480	128	
275.87484	72	
276.85590	376	
277.84146	88	
277.86213	222	
277.87601	190	
278.83248	588	1+
278.86708	156	
279.04692	102	
279.83288	344	1+
279.85201	84	
280.10904	80	
280.45237	80	
280.87496	104	
281.04884	102	
281.10237	96	
282.85753	124	
282.87585	104	
283.02888	106	
283.83675	74	
285.84910	174	
286.85208	584	1+
287.85520	348	1+
288.41040	80	
289.85729	152	1+
289.95351	88	
290.80297	100	
291.86793	178	1+
292.46366	76	
292.85404	158	
293.10619	92	
293.86284	182	1+
297.80918	80	
298.08263	96	
299.01600	72	
299.07570	74	
299.78124	76	
299.85497	104	
299.87247	110	
300.82163	80	
300.94213	136	
302.88776	120	
302.93181	90	
304.17881	106	
304.55803	84	
304.86438	108	
305.42658	74	
306.43626	88	
306.87258	80	
307.12422	78	
308.93659	92	
309.86630	146	
310.87078	132	
311.36299	78	
311.86541	76	
315.93634	104	
317.85133	78	
318.46900	104	
318.80862	84	
321.28227	92	
323.35218	78	
327.96761	104	
328.94937	104	
331.05049	94	
331.42790	88	
333.46530	88	
340.88800	74	
END IONS

###FS:    #m/z: 322.92993 #charge 1+
###MS: 102
###MSMS: 103
BEGIN IONS
TITLE=Cmpd 76, +MS2(322.9299), 28.0-35.0eV, 2.2min #103
RTINSECONDS=132.426
SCANS=102-103
PEPMASS=322.92993	2477420
CHARGE=1+
187.87121	72	
193.04509	86	
196.86138	84	
197.02346	64	
199.84624	84	
199.92979	80	
200.08949	70	
207.39094	92	
207.97220	202	
211.01047	104	
214.99251	66	
215.89258	126	
216.46789	94	
220.86732	64	
221.94528	390	1+
223.03897	64	
224.83018	68	
224.95906	74	
227.94916	134	
228.06012	78	
228.13076	94	
229.84183	66	
230.84807	144	
230.88772	108	
232.90280	194	1+
233.85274	64	
234.87683	90	
234.92985	102	
235.87722	78	
237.79526	70	
237.84102	68	
237.99451	70	
238.84179	64	
238.88192	72	
238.93709	136	
239.06398	66	
239.78943	66	
240.79272	170	1+
240.81940	134	
240.94136	2796	
241.37442	94	
241.82473	142	
241.94134	2024	
242.04471	66	
242.82416	78	
242.94154	7080	1+
242.97654	148	
243.81626	436	1+
244.34369	118	
244.93952	1352	
245.51428	88	
245.99360	78	
247.97694	114	
248.85160	140	1+
250.07803	66	
250.13046	82	
250.46484	82	
251.78770	66	
251.93994	72	
251.97494	74	
252.83910	68	
253.05005	66	
253.85333	74	
256.82033	72	
256.88939	68	
257.84922	72	
257.86785	80	
257.91746	72	
258.81255	66	
258.83015	202	
258.85142	68	
259.97047	76	
260.47564	72	
260.83261	192	
261.47152	80	
261.82980	492	1+
262.15089	68	
262.83268	296	1+
264.85576	96	
265.05789	176	
265.87768	64	
265.92999	72	
266.04028	70	
266.87788	70	
267.79757	68	
267.86559	70	
267.93605	64	
268.39851	68	
268.96006	70	
269.55634	78	
269.91348	72	
270.80192	66	
270.84388	280	1+
271.86553	68	
271.89389	78	
272.86886	64	
275.80565	226	1+
275.85457	88	
276.02409	82	
276.09960	66	
276.84869	96	
278.09437	68	
278.85660	76	
279.07072	84	
279.09077	712	1+
279.37957	64	
279.84572	68	
280.11498	94	
281.91003	72	
282.87672	68	
282.89449	64	
283.07834	78	
283.12581	66	
283.28462	78	
283.35272	152	
283.43694	84	
283.78485	66	
283.87418	68	
284.29139	388	
284.80146	94	
284.92824	76	
286.87340	80	
288.98837	66	
289.88042	186	1+
290.61890	90	
291.80672	70	
293.87037	68	
294.37141	66	
294.79102	74	
295.18113	72	
295.81036	68	
295.82697	64	
295.85657	68	
295.94323	74	
298.86545	74	
299.78688	114	
299.85266	186	1+
300.79814	66	
302.88898	86	
303.36987	98	
303.88287	184	1+
303.94753	96	
304.04175	82	
307.16918	64	
307.79725	122	
308.90427	106	
309.14155	78	
309.75763	66	
309.80223	76	
310.82631	72	
311.88316	68	
313.89019	80	
315.07892	92	
316.85572	84	
317.88695	96	
318.61771	106	
318.87879	68	
319.78493	64	
321.75946	96	
321.91615	92	
322.04608	68	
323.84468	76	
325.90219	98	
326.06024	94	
END IONS

###FS:    #m/z: 340.94069 #charge 1+
###MS: 102
###MSMS: 104
BEGIN IONS
TITLE=Cmpd 77, +MS2(340.9407), 28.0-35.0eV, 2.2min #104
RTINSECONDS=133.198
SCANS=102,104
PEPMASS=340.94069	901980
CHARGE=1+
184.94423	74	
192.92564	78	
194.88848	80	
195.96296	78	
197.92569	92	
202.88148	80	
208.94292	142	
212.88176	92	
213.88076	322	1+
213.90443	90	
213.93966	560	
215.88480	338	1+
215.93481	74	
216.89792	74	
221.94901	92	
222.89506	82	
225.86605	102	
226.94735	128	
228.84338	74	
230.84488	156	
230.88418	340	1+
231.94821	654	1+
232.14688	84	
232.98381	72	
233.87687	72	
233.89920	232	
233.94972	98	
235.86221	78	
236.80418	100	
236.90453	150	
237.01582	86	
238.85293	100	
240.22831	122	
240.95671	76	
241.84224	380	
241.89367	224	1+
242.01562	76	
242.84759	176	
242.94880	130	
243.44873	74	
243.54073	72	
243.83009	78	
244.83360	72	
245.44315	98	
245.96471	72	
246.95168	162	
246.97348	150	
247.96210	88	
248.89822	334	1+
249.95741	166	
250.33851	92	
251.78409	74	
251.87958	78	
253.14087	108	
253.90351	126	
254.90859	162	
255.07546	86	
255.37596	108	
255.85492	90	
255.90617	78	
256.84706	116	
256.88717	178	1+
257.79525	148	
257.84597	86	
257.97124	116	
258.52956	106	
258.82719	90	
258.84480	412	
259.84190	314	
259.85582	114	
259.95545	160	
260.83325	356	
261.22347	72	
261.84355	222	
261.87138	162	1+
262.82731	134	
262.84169	252	1+
263.34317	104	
264.07914	88	
264.86426	160	
264.96746	90	
266.84546	122	
266.98613	76	
267.88164	72	
268.84140	258	
269.84182	140	
270.82943	124	
271.35579	78	
272.43293	78	
272.54428	78	
272.93593	102	
272.97767	74	
274.81543	82	
274.86011	74	
275.86983	126	
275.91771	98	
275.95026	152	
276.85546	694	1+
277.86096	400	1+
277.95976	74	
278.84595	520	
279.09258	88	
279.85896	316	
280.84457	132	
280.93959	88	
280.97468	78	
281.85673	110	
282.05633	92	
282.87393	76	
283.49149	92	
283.86971	118	
284.43722	78	
285.41108	76	
285.44845	80	
286.80725	90	
287.41063	104	
288.09572	86	
289.79002	200	1+
289.80291	210	1+
289.86141	96	
289.87609	94	
291.04597	94	
291.86060	144	
292.38227	88	
292.67377	72	
294.87044	140	
295.86137	96	
295.93050	84	
296.84041	158	
296.85875	96	
296.88413	78	
297.97845	238	
298.01311	78	
298.30650	162	
299.86685	120	
300.87512	98	
301.86359	112	
301.86739	128	
302.89309	76	
302.94444	114	
305.44375	82	
305.82600	78	
306.87833	222	1+
306.95409	88	
307.13519	84	
309.86162	182	1+
311.88993	76	
313.95096	74	
321.10365	78	
326.28863	82	
328.14787	76	
328.42816	94	
328.82438	78	
329.87493	158	
330.81717	118	
332.76404	74	
333.43390	74	
336.75386	82	
337.30863	100	
337.86350	74	
338.26050	78	
339.89996	74	
340.29889	96	
342.95172	94	
343.11814	84	
END IONS

###FS:    #m/z: 363.95658 #charge 1+
###MS: 102
###MSMS: 105
BEGIN IONS
TITLE=Cmpd 78, +MS2(363.9566), 28.0-35.0eV, 2.3min #105
RTINSECONDS=133.971
SCANS=102,105
PEPMASS=363.95658	386192
CHARGE=1+
96.22098	98	
182.86916	116	
187.00742	100	
187.86490	88	
188.08507	96	
189.86106	242	
191.85643	332	1+
193.89714	88	
196.88144	254	1+
198.99995	76	
207.87264	178	
207.94599	186	
208.95715	92	
209.84282	132	
209.94567	436	
210.88506	420	
212.87807	1530	1+
215.95499	90	
218.58299	104	
220.87842	84	
221.60702	82	
222.95242	844	1+
224.94839	834	1+
225.88473	98	
226.50173	78	
226.94703	5034	1+
227.85325	146	1+
228.89336	712	1+
228.94148	7576	1+
229.15951	84	
230.88982	2812	1+
231.46433	118	
232.88855	232	1+
234.81855	78	
234.85174	218	1+
234.87923	144	
235.01243	92	
235.99338	78	
237.05366	80	
237.90708	76	
238.05931	148	
238.85864	130	
239.93778	86	
240.94118	532	
240.96277	322	1+
241.82262	78	
241.94061	384	
242.82102	410	1+
242.94227	1316	1+
242.96035	768	1+
244.00645	90	
244.07156	82	
244.09450	76	
244.95745	3160	1+
245.94383	276	
246.08998	84	
246.84759	98	
246.95265	3480	1+
248.00252	82	
248.80765	220	
248.90006	578	1+
248.94940	170	
249.80212	122	
250.89736	234	1+
250.97109	254	
251.91425	90	
254.86224	94	
255.05631	76	
255.85285	102	
257.90756	86	
258.83343	242	1+
258.88277	94	
260.96726	196	
261.83205	196	1+
262.09703	90	
263.97515	172	
264.81844	338	1+
264.96313	88	
264.98950	100	
265.84374	86	
265.97703	96	
266.02810	100	
266.81360	240	
266.96766	486	1+
267.02819	94	
267.79415	112	
267.81488	154	
267.96957	414	1+
268.81587	122	
268.84895	84	
268.95019	130	
269.79449	80	
269.87517	88	
269.96996	586	
270.83175	84	
270.88864	80	
270.91541	336	1+
271.91697	202	1+
272.02168	84	
272.87928	84	
275.07404	76	
276.85798	110	
276.96502	90	
277.80772	144	
278.81086	88	
278.83998	108	
279.10352	354	1+
279.79577	118	
279.84793	148	
280.79300	930	1+
280.92116	126	
281.93479	78	
282.01922	76	
282.79050	134	
282.83020	84	
283.78452	224	1+
283.83168	136	
283.85021	380	1+
283.86785	96	
284.80771	76	
284.82606	180	
285.84337	342	1+
287.41853	82	
287.83109	102	
287.87037	94	
288.84001	84	
288.99676	100	
289.86874	158	
290.80295	194	
292.43450	82	
292.82221	104	
293.11816	124	
296.44422	98	
296.80763	452	1+
296.84295	144	
296.92391	78	
298.80380	644	1+
300.37027	76	
300.80147	600	1+
301.12201	122	
301.86154	114	
302.87163	176	
303.07510	128	
303.85507	620	
304.83231	94	
306.43378	84	
306.89415	80	
307.80203	96	
307.82510	120	
307.89498	86	
308.87453	92	
310.81088	124	
310.86479	92	
312.91631	88	
312.94690	78	
314.34475	102	
314.82114	102	
315.16400	80	
316.81415	574	1+
317.39372	78	
317.81665	390	1+
318.86139	80	
318.89619	80	
318.93660	86	
320.82413	84	
320.87497	82	
321.00684	78	
321.51078	96	
321.81832	282	1+
321.86812	266	1+
323.83841	86	
324.93033	122	
325.84781	76	
326.87194	400	
327.89886	90	
329.88280	114	
330.90078	94	
334.83675	76	
336.03572	78	
336.94807	254	
338.55214	92	
340.93910	92	
343.88015	86	
349.13269	92	
351.84532	82	
354.99576	92	
356.77184	154	1+
357.82709	86	
360.86001	78	
362.61151	98	
364.75091	156	1+
END IONS

###FS:    #m/z: 322.92977 #charge 1+
###MS: 106
###MSMS: 107
BEGIN IONS
TITLE=Cmpd 79, +MS2(322.9298), 28.0-35.0eV, 2.3min #107
RTINSECONDS=137.651
SCANS=106-107
PEPMASS=322.92977	2478224
CHARGE=1+
179.36946	90	
185.41897	96	
189.92879	70	
191.93601	80	
197.96066	100	
198.84066	64	
199.89304	78	
199.93326	80	
201.04677	94	
203.95016	68	
205.93142	66	
205.94491	206	
207.97474	222	
209.90232	84	
212.96969	86	
215.78374	68	
216.86174	100	
219.83000	76	
220.87806	74	
222.95498	274	1+
222.96911	70	
223.82625	72	
224.92783	76	
225.08429	74	
225.94197	74	
227.84499	74	
227.88215	100	
227.92908	162	
230.83408	102	
230.88763	70	
232.82647	154	
233.82983	82	
234.93139	92	
235.00868	74	
235.82354	124	
236.38493	72	
238.94304	138	
239.01637	70	
239.07897	88	
239.78789	140	
240.82303	82	
240.87683	80	
240.94004	2640	
240.96094	116	
241.00225	70	
241.08634	70	
241.83812	68	
241.93986	8780	1+
242.81626	436	1+
242.94228	6252	1+
243.81761	258	1+
243.89690	70	
244.85316	76	
244.88203	84	
244.93923	1926	
245.54207	66	
245.82061	92	
246.82052	68	
246.84761	212	1+
246.86881	88	
246.97312	116	
248.04531	66	
249.85674	72	
250.38100	92	
250.83814	70	
251.11386	68	
251.91436	78	
252.56961	68	
252.87666	84	
253.07922	96	
254.11155	84	
254.37811	106	
254.86901	130	
255.06558	66	
256.83067	70	
257.03397	68	
258.53501	76	
258.83307	194	
258.84913	122	
259.82967	404	1+
260.83007	294	1+
262.35380	94	
262.51300	104	
262.83274	172	
262.97131	78	
263.01050	66	
263.51425	94	
263.83302	124	
263.84614	124	
263.96752	80	
264.88084	80	
264.97544	76	
265.02374	66	
265.05729	84	
265.08547	132	
266.04172	104	
266.86338	82	
267.79283	84	
267.83952	68	
267.93393	76	
268.84365	88	
269.88129	120	
269.94001	86	
270.37169	78	
270.77953	66	
270.86447	64	
270.92103	70	
271.05434	86	
271.84354	84	
272.85160	122	
273.41692	90	
273.84735	76	
274.81764	72	
275.78735	74	
276.99966	70	
277.17408	70	
278.84569	80	
279.09016	1082	1+
279.85603	70	
280.85540	102	
280.92212	104	
281.80462	68	
281.87945	130	
282.08551	82	
283.96456	118	
284.29309	510	1+
287.54584	120	
287.58949	110	
289.42359	76	
289.88199	108	
291.80481	168	
292.96177	88	
293.87654	72	
294.85138	144	
295.03561	104	
296.80979	68	
297.05337	72	
298.86783	74	
299.96852	72	
300.78568	94	
302.88824	66	
303.88325	78	
304.87984	104	
305.80336	146	
306.93052	74	
307.79920	154	
307.88231	230	1+
309.83497	64	
310.81909	152	
311.83253	162	1+
312.80443	104	
313.40301	86	
313.90120	72	
314.14904	72	
314.81986	66	
314.98333	76	
317.77439	64	
322.02207	72	
326.33746	70	
326.76572	66	
327.86997	92	
328.00543	68	
END IONS

###FS:    #m/z: 507.84517 #charge 1+
###MS: 106
###MSMS: 108
BEGIN IONS
TITLE=Cmpd 80, +MS2(507.8452), 28.2-35.2eV, 2.3min #108
RTINSECONDS=138.423
SCANS=106,108
PEPMASS=507.84517	122030
CHARGE=1+
192.02003	112	
209.87814	130	
213.38235	108	
221.88924	148	
222.97365	136	
223.97447	174	
224.97583	136	
232.89568	338	
234.89206	228	
237.90681	112	
243.12845	108	
250.90193	108	
259.88942	106	
266.16748	388	1+
266.86181	152	
268.86450	158	
270.85405	234	1+
278.83406	270	1+
279.13623	132	
279.83784	154	1+
282.78452	222	1+
284.40368	188	1+
284.87744	120	
285.86086	446	1+
287.84855	376	
289.88082	274	1+
290.86549	114	
291.87978	282	1+
292.86838	816	1+
293.87357	618	1+
295.84814	268	1+
296.88223	146	
298.82104	142	
299.84427	142	
301.34539	228	1+
303.86602	500	1+
305.79794	138	
305.86160	992	1+
306.12132	134	
307.88951	364	
308.13961	576	1+
308.87252	1350	1+
309.81581	188	1+
310.15710	516	
311.88320	1488	1+
314.83167	136	
314.86615	430	
315.85754	304	1+
316.81717	128	
316.86077	212	1+
318.81526	122	
320.04187	112	
320.88458	120	
321.87026	108	
322.52092	114	
323.87240	136	
324.79450	98	1+
324.85846	246	
324.87403	138	
325.85564	118	
325.89917	152	
326.82555	138	
326.84431	136	
326.88166	1154	1+
328.87720	156	
329.93423	136	
330.79901	134	
331.77955	110	
331.81774	144	
332.87576	382	
334.33141	106	
334.85904	162	1+
335.83354	246	1+
335.89467	122	
337.87979	378	1+
339.83807	238	1+
340.77038	132	
342.86242	222	1+
344.87331	218	1+
345.76982	448	1+
345.89870	134	
347.75795	132	
348.72709	190	1+
348.84516	214	
348.88904	122	
349.88209	478	1+
350.75842	244	
350.82403	160	
351.41773	184	
353.77197	256	1+
353.88325	272	1+
356.82446	224	1+
358.78136	124	
358.86480	160	
359.72282	120	
359.86274	232	1+
360.75689	118	
361.90011	178	
363.80248	174	1+
365.78595	332	1+
366.02134	114	
366.18819	122	
366.38338	166	
366.83885	148	
367.70888	404	1+
367.76167	168	
367.87985	118	
368.76860	126	
369.83866	228	
369.89319	140	
370.71246	128	
370.80941	202	
371.72431	132	
372.81227	154	
373.71890	122	
373.83220	218	
373.87557	190	1+
374.81623	304	1+
375.80487	110	
376.81249	108	
377.87848	114	
379.80146	238	1+
379.91000	120	
380.72148	138	
380.80334	190	1+
381.71523	126	
381.85539	106	
382.34354	274	1+
382.78285	228	
383.79994	196	
384.78011	158	1+
384.85033	782	1+
384.88452	114	
386.82851	126	
387.74315	168	1+
387.78211	334	1+
387.84209	556	1+
389.20155	226	1+
390.84197	812	1+
390.86275	118	
391.78765	134	
391.90753	128	
392.06681	188	
392.73475	174	
392.80966	138	
392.82412	710	1+
393.80054	184	1+
393.85134	128	
393.88410	152	1+
394.84747	146	
395.74098	106	
397.77768	138	
398.73191	714	1+
399.85188	260	
400.73211	158	
401.78529	238	
402.86251	326	1+
403.86732	274	1+
405.76446	238	
405.85760	180	
406.77637	168	
406.81960	158	
406.85854	126	
406.88073	180	
407.74347	228	
407.76390	140	
407.86655	410	
408.74438	188	
408.85695	1208	1+
409.72219	584	
409.74977	110	
410.73891	148	
410.83764	602	1+
411.99725	106	
412.73000	208	1+
412.83479	168	
416.74192	148	1+
416.84797	180	
417.78898	178	1+
417.81993	126	
417.86011	160	
418.83582	134	
421.80778	112	
421.88390	192	
422.86719	160	
423.77180	304	
423.86907	778	1+
424.78007	148	
425.75385	1178	1+
426.86276	536	1+
427.73217	656	1+
428.09435	118	
428.78603	234	1+
428.84690	1240	1+
430.69621	120	
430.73727	382	1+
430.84564	254	
431.86620	342	1+
432.69011	222	1+
432.88569	218	1+
433.02785	114	
435.71418	320	1+
435.86962	238	
438.23612	110	
439.89467	362	
441.81613	118	
442.87515	170	
443.76360	154	
443.82758	206	1+
444.76552	110	
444.87225	1832	1+
445.73595	166	
446.79490	122	
447.71516	754	1+
447.88201	212	1+
449.70398	172	
449.87774	576	1+
450.70159	126	
450.75737	158	
451.70051	108	
451.87714	274	
452.76852	106	
457.90564	158	
461.22427	196	1+
462.87908	700	1+
466.72639	152	
467.88850	1002	1+
470.72960	168	
485.90122	578	1+
486.74445	128	
491.77729	114	
505.75910	124	
509.28632	134	1+
END IONS

###FS:    #m/z: 336.94541 #charge 1+
###MS: 106
###MSMS: 109
BEGIN IONS
TITLE=Cmpd 81, +MS2(336.9454), 28.0-35.0eV, 2.4min #109
RTINSECONDS=139.195
SCANS=106,109
PEPMASS=336.94541	63930
CHARGE=1+
161.02579	76	
186.07320	94	
189.86441	70	
190.95396	84	
192.01948	76	
198.95149	90	
200.11367	84	
205.94790	198	
207.97034	140	
209.84742	70	
210.01639	84	
211.94298	1708	1+
212.87681	1024	1+
213.93863	612	1+
214.89349	96	
215.89151	156	
215.93740	202	1+
216.90699	78	
223.97311	74	
224.91517	72	
224.97571	76	
226.97298	102	
227.89537	92	
228.83623	106	
228.89273	202	
229.88757	104	
229.95421	2374	1+
230.88768	1578	1+
231.94889	978	1+
232.82822	94	
232.87155	74	
233.42252	76	
233.82564	290	1+
233.89845	140	
233.94657	94	
234.40115	92	
234.95603	80	
235.89607	120	
235.92440	74	
235.94720	144	
235.96388	102	
236.43217	76	
238.85511	74	
239.84759	136	
239.92273	80	
240.83437	296	1+
242.91996	72	
243.83065	100	
244.36897	76	
245.79930	82	
246.38284	74	
246.84111	76	
246.90724	108	
247.90138	106	
247.96721	392	1+
248.89890	392	1+
249.96194	328	
250.83075	150	
250.95348	494	1+
250.98977	72	
251.06779	142	
251.83816	132	
252.04303	80	
252.97021	1210	1+
253.08448	268	1+
254.87385	84	
254.91098	94	
254.96669	532	
255.07264	124	
255.85090	86	
256.96962	70	
257.25731	78	
257.84984	710	1+
258.07404	110	
258.85131	532	1+
259.95556	134	
260.82405	118	
260.85232	68	
260.94536	70	
261.03501	68	
261.84523	116	
262.84125	76	
263.82560	70	
263.87945	98	
264.83020	78	
264.86483	106	
265.92590	72	
266.86163	70	
267.84164	80	
268.83924	804	1+
269.92541	82	
270.08906	70	
270.94346	92	
271.10094	102	
271.85553	70	
271.91413	84	
272.11893	78	
273.02928	90	
273.79666	76	
273.87385	74	
273.90023	142	
274.85492	82	
274.86084	90	
274.89341	200	
275.51204	72	
275.86737	162	
275.92601	76	
276.85575	850	1+
277.51710	76	
277.89370	72	
278.83572	178	
278.89441	92	
278.94179	74	
278.99109	76	
279.83459	248	
280.06649	72	
280.22182	106	1+
280.81037	74	
280.82887	104	
280.85921	268	1+
284.43070	70	
285.84492	178	
286.85102	500	1+
286.88378	92	
287.81212	88	
287.85250	314	1+
289.04871	98	
289.82596	96	
289.85311	80	
290.78759	70	
290.85728	88	
290.88474	102	
291.80273	70	
291.85237	118	
292.10705	120	
292.84614	160	1+
293.10550	116	
293.13202	76	
293.87143	228	1+
294.10861	78	
296.89058	80	
297.40478	76	
297.79219	70	
297.91327	82	
298.89270	184	
299.89647	124	
300.86771	132	
303.03402	80	
305.92664	84	
307.43213	84	
307.80724	148	
307.93614	116	
309.81344	72	
309.86757	332	1+
310.33898	70	
310.86804	206	1+
317.42855	72	
319.35719	72	
319.85965	84	
320.87694	76	
321.08168	78	
323.76530	70	
324.33523	88	
324.42930	162	
324.76213	70	
326.89019	74	
327.28753	108	
327.83894	76	
328.90254	72	
329.89170	80	
330.81055	212	
332.95236	72	
336.14343	84	
337.83205	78	
340.95602	112	
341.01926	76	
END IONS

###FS:    #m/z: 322.92981 #charge 1+
###MS: 110
###MSMS: 111
BEGIN IONS
TITLE=Cmpd 82, +MS2(322.9298), 28.0-35.0eV, 2.4min #111
RTINSECONDS=142.87
SCANS=110-111
PEPMASS=322.92981	2495160
CHARGE=1+
70.95214	72	
158.49762	94	
188.98390	70	
191.95458	92	
193.88683	66	
193.98293	66	
196.85275	74	
196.86826	88	
196.88538	80	
199.97663	68	
200.88722	66	
201.04397	114	
205.94859	94	
207.97395	136	
208.04746	68	
208.83112	70	
208.86652	82	
208.88600	86	
209.88996	72	
210.37937	100	
212.89993	80	
213.84718	72	
214.86270	74	
216.38641	84	
216.89240	92	
221.95445	74	
222.95076	168	
223.82248	68	
223.95949	222	
224.81612	202	1+
227.92941	158	
228.84464	74	
228.87871	70	
228.92875	88	
228.95660	72	
230.83641	100	
231.84000	86	
231.88689	90	
234.34105	68	
234.95977	92	
235.81875	98	
236.00990	120	
236.79255	66	
237.05593	100	
237.08767	86	
238.88736	68	
238.93969	122	
239.08075	68	
240.82140	114	
240.94012	3208	
241.80165	80	
241.94172	2352	
242.01801	112	
242.89429	154	
242.94130	7394	1+
243.87592	66	
243.89523	74	
244.81731	76	
244.93933	1710	1+
245.85343	76	
245.88210	70	
246.97373	170	
247.24125	70	
247.85579	68	
248.85428	198	
249.82760	76	
249.97299	70	
250.11889	80	
250.83367	72	
251.00730	74	
251.07515	106	
251.93798	78	
252.09418	68	
254.90039	128	
254.97795	92	
256.89683	78	
257.05622	72	
257.79962	66	
257.84624	112	
258.81483	70	
258.83460	106	
258.88857	72	
260.34469	78	
260.83172	66	
261.34038	94	
261.45732	80	
261.82713	180	
261.84305	122	
262.15666	78	
262.83003	146	
262.89805	130	
263.37679	78	
263.82441	116	
263.84968	72	
265.01587	66	
265.08753	68	
266.85552	154	
267.79397	70	
267.95441	66	
268.02645	66	
269.07073	78	
269.15144	72	
269.79222	68	
270.82797	70	
271.84556	156	
272.35181	72	
273.02894	66	
273.44737	70	
273.79509	118	
275.79151	140	
275.97484	88	
276.84309	260	1+
278.03708	84	
279.09146	1012	1+
281.80214	80	
282.97038	142	
283.07490	134	
283.78479	66	
283.85057	70	
284.29109	78	
284.54677	78	
287.79357	88	
288.78595	68	
289.80115	214	1+
290.85547	88	
290.88704	66	
290.95614	66	
291.80825	104	
293.35895	80	
293.89332	72	
295.80144	86	
296.85599	102	
297.07856	84	
297.41300	100	
297.79652	84	
297.95777	72	
298.82287	66	
299.41750	84	
299.78742	72	
307.80025	288	1+
307.82631	82	
308.85270	222	1+
308.86100	80	
312.74710	82	
312.85763	68	
313.73824	68	
313.82097	74	
317.79437	66	
318.93322	68	
320.76049	74	
321.35215	100	
322.01862	72	
322.93961	76	
324.81189	84	
325.81173	68	
325.89381	72	
327.85419	70	
327.89434	72	
END IONS

###FS:    #m/z: 507.84502 #charge 1+
###MS: 110
###MSMS: 112
BEGIN IONS
TITLE=Cmpd 83, +MS2(507.8450), 28.2-35.2eV, 2.4min #112
RTINSECONDS=143.642
SCANS=110,112
PEPMASS=507.84502	114382
CHARGE=1+
196.01566	290	1+
214.88557	228	
224.97632	134	
232.89484	276	
236.88815	210	
249.03567	118	
250.96840	126	
264.87160	192	
266.09565	378	1+
266.16992	140	
267.92810	132	
269.89121	130	
270.86017	118	
275.85177	218	
276.39729	108	
278.83319	186	
278.86141	114	
279.10078	124	
279.13136	108	
281.01311	110	
281.79958	134	
285.86307	170	
285.97452	116	
287.85140	526	
289.87891	380	1+
290.86195	200	
291.88341	158	
293.87552	950	1+
294.94982	128	1+
296.78255	110	
298.80096	190	1+
301.84566	128	
302.85082	148	
303.86626	550	1+
305.86189	826	
308.05433	116	
308.14013	500	1+
308.87413	1358	1+
309.84334	398	1+
309.86493	238	
310.15583	472	
311.16079	214	
311.88197	1702	1+
314.86318	768	1+
314.88762	218	
315.80382	194	1+
317.38570	224	1+
318.86630	246	1+
320.36243	140	
320.78904	136	
321.81692	188	1+
322.81569	206	1+
323.32898	146	
323.87388	472	1+
325.89885	186	
326.88395	2376	1+
327.77566	216	1+
328.80861	116	
328.86838	130	
329.80287	198	1+
330.17012	136	
330.84333	126	
331.75434	194	1+
331.86340	388	1+
332.75128	232	1+
332.81536	374	1+
335.77775	170	1+
336.93650	190	
337.88167	378	1+
337.94941	142	
339.80788	304	1+
342.88316	228	1+
343.86641	164	1+
345.37466	172	
347.77503	194	
347.87533	128	
348.78003	288	
348.84355	240	
348.89173	112	
349.75753	448	1+
350.79835	198	1+
350.88280	200	
350.90643	178	
351.76845	118	
351.85604	112	
351.89111	156	
352.87982	114	
352.91948	138	
353.48959	118	
353.85395	540	1+
354.83180	110	
355.00194	164	1+
355.87766	110	
357.81490	138	
357.84299	156	
358.89868	282	1+
363.78900	120	
364.78348	310	1+
365.71489	120	
365.78582	266	1+
365.88565	162	
366.18267	134	
366.83766	200	
366.85709	118	
367.70831	306	
367.77045	422	1+
367.83693	386	1+
368.89460	216	
371.41383	140	
371.79382	124	
371.81443	122	
371.83897	122	
372.77786	136	
373.71711	220	
373.81243	124	
374.77999	190	1+
374.82801	218	1+
374.86554	220	1+
377.85586	116	
379.79419	210	1+
380.71961	186	
381.71431	442	1+
381.83846	178	
383.77562	112	
383.79433	160	
383.83728	144	
384.36053	284	1+
384.82504	166	
384.84818	670	1+
385.37528	240	1+
385.77214	124	
387.84560	290	
388.18197	120	
388.79116	262	1+
388.85311	196	
389.81409	108	
389.93824	310	1+
390.20684	158	
390.73291	120	
390.84145	558	
391.77857	392	1+
391.84804	258	
392.82957	284	
392.86129	156	1+
393.80597	194	1+
393.82729	190	
394.82654	118	
398.73049	298	
398.86633	134	
399.72835	512	1+
399.84870	544	1+
402.06027	184	1+
402.86561	620	1+
403.72831	184	1+
403.86934	488	1+
405.74586	148	
405.76763	124	
405.86328	128	
406.13817	108	
407.74848	432	1+
407.86569	424	
408.85490	1026	1+
409.72600	728	1+
409.77939	114	
409.79715	122	
409.84385	192	
410.69734	126	
410.79689	114	
410.83819	834	1+
413.74802	152	
414.67603	166	
414.76718	234	1+
415.84545	112	
417.38342	110	
417.70339	182	
417.81578	120	
418.84716	130	
419.83896	118	
421.73370	214	1+
421.87729	122	
422.86423	572	1+
422.88283	148	
423.77321	550	1+
423.86829	358	1+
425.05681	116	
425.75403	412	
425.87592	122	
426.75620	294	
426.79396	116	
426.86355	652	1+
427.73918	184	
427.74377	402	
427.90101	154	
428.09282	110	
428.73716	266	
428.84645	816	1+
429.73869	884	1+
429.81681	134	
430.73849	544	1+
431.86697	376	1+
432.69422	136	1+
433.86410	170	
434.88575	210	1+
435.85091	108	
439.89747	158	
440.70597	140	
443.76243	204	
444.77003	156	
444.79374	190	
444.86992	1768	1+
445.71354	144	
445.74249	560	1+
446.89024	162	
447.71383	270	
447.74515	178	
448.70755	114	
449.09316	130	
449.69558	344	1+
449.77369	140	
449.87629	462	1+
450.74853	142	
457.90581	186	
458.90707	156	
462.88211	770	1+
464.79465	140	1+
464.86919	170	
466.71913	240	
467.88951	716	1+
468.70517	128	
469.89056	198	
485.89805	354	1+
487.90120	110	
509.28494	342	1+
510.28387	238	1+
END IONS

###FS:    #m/z: 336.94558 #charge 1+
###MS: 110
###MSMS: 113
BEGIN IONS
TITLE=Cmpd 84, +MS2(336.9456), 28.0-35.0eV, 2.4min #113
RTINSECONDS=144.415
SCANS=110,113
PEPMASS=336.94558	60912
CHARGE=1+
182.86950	70	
189.86253	86	
198.02770	76	
203.93243	82	
205.96806	70	
210.88453	140	
211.94396	1774	
212.87705	1110	1+
213.02535	94	
213.93840	854	1+
214.89319	70	
215.88420	238	1+
215.93519	124	
218.86970	76	
221.89576	72	
222.91568	72	
222.97287	260	1+
223.89806	92	
223.96024	82	
225.92532	88	
226.94156	70	
228.84343	92	
228.89332	358	1+
229.95425	2254	1+
230.88854	1320	1+
230.98302	78	
231.95018	778	
232.87096	118	
233.82502	82	
233.94729	110	
234.02886	82	
234.82067	72	
234.84102	72	
235.82636	128	
237.87097	86	
238.83518	198	
239.84631	122	
239.89808	92	
240.81543	76	
240.84598	162	
241.84450	240	
241.87512	128	
242.02892	82	
242.84760	186	
243.04448	78	
243.84074	156	
244.95485	72	
246.38296	86	
246.90368	70	
247.07344	76	
247.96258	456	1+
248.89780	588	1+
248.92468	70	
248.99351	70	
249.05780	112	
249.37163	120	
249.82643	76	
249.95969	120	
250.05679	80	
250.82908	384	1+
250.95407	144	
251.91216	106	
251.92700	80	
252.44282	74	
252.62426	98	
252.79007	72	
252.83512	270	1+
252.88030	74	
252.96958	686	1+
253.08539	76	
253.13003	76	
253.90286	594	1+
254.00040	96	
254.93871	80	
254.96499	360	
255.07571	220	1+
255.15822	94	
255.44666	90	
256.96288	126	
257.89591	98	
258.84800	576	1+
258.88733	88	
259.85145	482	1+
261.82497	82	
261.87859	110	
263.34689	86	
263.42855	74	
263.91527	70	
264.11263	76	
265.84366	240	1+
267.92186	70	
268.13904	78	
268.84372	282	
269.79966	88	
269.83709	232	
270.85465	144	
270.89897	72	
270.98194	122	
271.91665	142	
272.80600	100	
272.97320	74	
273.84969	78	
273.86345	84	
274.42295	74	
275.11486	78	
275.16401	84	
275.86483	94	
276.85707	504	1+
277.83827	154	
277.89810	94	
278.83366	232	
279.08223	84	
279.09862	74	
279.83478	174	
279.93610	74	
280.87784	74	
284.97681	80	
285.33464	92	
285.84957	272	
286.84789	940	1+
286.94237	78	
291.85814	168	
292.12374	74	
292.86309	158	
293.10343	274	
293.86098	126	
293.95462	88	
294.86572	92	
295.87835	194	1+
295.89888	72	
295.97469	108	
296.85843	90	
297.91499	72	
298.22246	82	
299.02038	88	
299.86436	84	
300.87914	70	
302.88905	76	
305.34520	102	
307.87985	104	
308.86129	78	
309.10709	72	
310.15322	92	
310.36710	86	
310.87893	136	
312.81228	268	1+
313.52046	84	
313.89020	90	
315.51736	76	
318.32452	70	
320.51639	74	
322.14309	78	
323.85561	92	
323.90440	80	
324.83778	72	
324.89769	122	
324.98145	98	
325.76351	86	
327.89897	74	
329.87630	92	
330.15063	86	
334.00172	98	
334.17190	86	
335.75893	74	
335.88276	70	
335.92289	72	
338.01044	92	
340.72957	88	
340.74515	102	
340.87421	80	
342.10865	80	
END IONS

###FS:    #m/z: 340.94041 #charge 1+
###MS: 114
###MSMS: 115
BEGIN IONS
TITLE=Cmpd 85, +MS2(340.9404), 28.0-35.0eV, 2.5min #115
RTINSECONDS=148.085
SCANS=114-115
PEPMASS=340.94041	895690
CHARGE=1+
127.86919	72	
190.93002	76	
191.95292	74	
192.92741	304	
196.88345	156	
203.95532	86	
205.94908	144	
208.95848	158	
210.89752	126	
210.94188	136	
211.83689	76	
212.87850	182	
212.93589	480	1+
213.88218	134	
213.94016	408	1+
215.85955	74	
215.88599	394	1+
215.93575	180	1+
218.88082	78	
220.88368	76	
222.89054	144	
222.95110	92	
223.82607	72	
223.96207	136	
225.82549	82	
226.87839	70	
226.94901	168	
226.96629	92	
228.84336	256	1+
228.89914	90	
228.94585	152	
229.60178	100	
230.88572	672	1+
231.94963	542	1+
232.90519	126	
233.87891	80	
233.89535	162	1+
235.89030	76	
237.03683	72	
237.05550	80	
237.91619	80	
238.04173	92	
238.89022	78	
239.78506	70	
239.84655	102	
239.89664	98	
240.55847	94	
240.83859	792	1+
240.92603	96	
240.96388	80	
241.84081	676	1+
242.13021	108	
243.83127	220	
243.88159	70	
243.91428	98	
244.36696	82	
244.95762	112	
245.79714	72	
246.85171	74	
246.97525	312	1+
247.87372	74	
248.06466	78	
248.11295	84	
249.14295	80	
249.37745	90	
249.85429	84	
249.89742	74	
250.95157	132	
251.96234	72	
252.96501	138	
253.90594	144	1+
254.96839	298	
255.07169	86	
255.54468	96	
255.82750	92	
255.89410	80	
255.97183	130	
256.80032	72	
256.91448	70	
257.85240	216	
257.92148	78	
258.84910	614	1+
258.97554	70	
259.01896	88	
259.91866	78	
259.95957	120	
259.97633	78	
260.83510	660	1+
261.85188	144	
262.90104	94	
262.92163	114	
264.06912	80	
266.86142	140	
268.00831	80	
268.83987	274	1+
268.99453	80	
270.86234	80	
273.79058	92	
273.90037	70	
274.85602	78	
275.85883	102	
275.87401	78	
276.85554	636	
277.86374	422	
278.84660	1282	1+
278.97774	100	
278.99249	114	
279.09945	174	
279.90094	82	
280.88204	90	
282.87482	146	
283.45025	86	
285.36126	84	
285.93420	70	
286.75082	74	
287.92477	86	
287.94359	90	
288.11838	90	
288.32913	84	
291.80702	72	
291.97047	70	
293.43895	78	
294.85920	124	
294.87567	124	
295.86825	90	
295.97820	196	1+
296.13946	84	
296.85560	76	
296.88417	82	
297.82867	78	
297.87520	72	
299.01395	76	
299.86561	138	
300.64514	78	
300.78975	78	
300.88089	90	
300.89057	154	
300.98133	122	
301.85778	122	
302.05191	80	
302.17010	162	
302.94469	90	
303.10029	104	
303.94329	74	
304.36736	92	
305.01870	138	
305.81111	72	
305.89706	72	
307.80406	108	
307.89061	74	
309.79675	112	
309.88364	202	1+
312.38670	76	
314.87641	76	
315.82184	100	
317.02866	70	
318.27183	84	
320.82805	104	
324.14077	78	
324.89062	124	
324.92823	106	
326.10457	92	
328.87842	132	
329.87098	78	
330.81019	270	1+
331.88319	120	
335.89806	84	
336.90725	76	
338.45524	84	
END IONS

###FS:    #m/z: 363.95637 #charge 1+
###MS: 114
###MSMS: 116
BEGIN IONS
TITLE=Cmpd 86, +MS2(363.9564), 28.0-35.0eV, 2.5min #116
RTINSECONDS=148.857
SCANS=114,116
PEPMASS=363.95637	358182
CHARGE=1+
84.40956	82	
101.14504	78	
182.86911	140	
189.86325	350	1+
191.85767	108	
193.85388	100	
197.95875	90	
206.96835	76	
207.86868	108	
208.06687	84	
209.42250	84	
209.86759	88	
209.94296	878	
210.88179	416	
211.94256	76	
212.87878	868	1+
215.87930	84	
222.95118	426	1+
223.88609	206	1+
224.94831	780	1+
224.97127	76	
226.94710	5666	1+
226.97296	134	
227.90269	126	
228.83602	108	
228.89255	512	1+
228.94159	5800	1+
229.97778	86	
230.88925	1948	1+
232.01846	118	
232.88202	446	1+
234.00626	98	
235.05419	82	
238.89479	82	
239.78405	100	
240.07488	90	
240.82553	178	
240.94060	706	
240.96169	628	1+
241.89729	86	
241.93903	1498	1+
242.87605	78	
242.88922	78	
242.94083	1078	1+
242.95903	414	
243.39892	92	
243.81571	114	
244.95721	2854	1+
245.82540	136	1+
245.87040	86	
245.94082	176	
246.80901	120	
246.85342	118	
246.90525	170	
246.95255	3754	1+
248.03183	76	
248.80507	380	1+
248.90001	812	1+
250.79051	212	1+
250.89528	150	
250.94504	204	1+
250.97031	90	
251.04045	80	
251.07061	116	
253.83980	80	
253.90452	166	
254.07639	114	
256.78865	82	
256.93617	80	
257.40695	96	
258.37896	78	
258.83351	202	
258.96968	122	
258.98517	78	
259.44988	80	
259.90707	90	
260.82832	492	1+
260.96722	226	
261.83187	404	1+
263.82707	226	1+
264.96779	144	
265.79268	162	
265.97802	92	
266.34860	76	
266.42675	76	
266.81151	546	1+
266.87792	88	
267.13178	142	1+
267.97353	570	
268.81188	92	
268.83949	84	
268.85324	82	
268.95526	80	
269.96783	406	1+
270.80847	290	1+
271.85836	120	
271.91738	118	
274.81331	88	
275.84240	100	
276.86088	140	
278.20490	76	
278.80239	164	
278.84385	198	
279.79283	582	1+
280.10518	124	
280.79282	358	1+
280.85554	82	
282.78864	210	
283.09253	86	
283.43132	118	
283.79313	164	
283.82720	438	1+
283.85368	262	1+
284.07053	108	
284.80044	280	1+
284.82490	228	1+
285.17874	96	
285.84554	290	1+
288.83492	134	
289.42894	98	
289.87657	76	
291.33925	88	
292.38428	80	
292.88439	78	
292.96179	100	
293.11512	184	
294.85225	88	
295.43222	94	
296.80677	160	
297.11924	116	
297.38772	80	
297.81056	212	
297.95983	86	
298.80132	1288	1+
300.87079	130	
301.84026	118	
301.86020	202	
302.80186	88	
302.86160	140	
303.85501	448	1+
305.37706	80	
305.94186	76	
306.83576	290	1+
307.13349	206	1+
312.92831	112	1+
312.95989	118	
315.35169	80	
315.40955	90	
316.81270	358	1+
316.87991	78	
317.81295	212	1+
318.11838	90	
319.72769	88	
319.82200	130	
319.87697	80	
319.95411	86	
319.97600	84	
320.13178	118	
320.93189	96	
321.11246	88	
321.82394	222	1+
321.86272	156	
322.78949	94	
322.92494	276	1+
323.83329	92	
324.87173	98	
324.90651	86	
326.03348	98	
326.81674	82	
326.87010	86	
329.94975	88	
330.11237	74	
331.29397	100	
332.05666	92	
333.62444	92	
334.86994	254	
336.94564	296	
339.82112	166	1+
340.42992	96	
340.84926	102	
340.93469	130	
344.06679	98	
344.40201	74	
346.77798	86	
347.89964	92	
350.09519	78	
351.77165	74	
352.88732	180	
356.86836	78	
358.75228	80	
359.96471	76	
364.76815	76	
365.20445	80	
367.78100	88	
END IONS

###FS:    #m/z: 507.84483 #charge 1+
###MS: 114
###MSMS: 117
BEGIN IONS
TITLE=Cmpd 87, +MS2(507.8448), 28.2-35.2eV, 2.5min #117
RTINSECONDS=149.63
SCANS=114,117
PEPMASS=507.84483	106774
CHARGE=1+
214.88506	190	
222.97111	134	
228.96443	108	
229.88282	122	
232.89425	304	1+
236.88395	336	1+
238.05966	132	
250.90529	312	1+
264.88446	152	
266.12625	124	
273.80292	140	
274.87767	126	
275.74033	122	
275.84747	128	
276.10271	168	1+
278.82722	206	
278.86264	150	
279.13344	116	
280.85021	104	
286.37866	104	
286.79532	120	
286.85035	578	1+
287.85364	494	1+
289.84378	156	
289.88122	106	
290.86448	154	
290.91302	118	
292.88130	200	
293.87332	746	
294.81913	110	
296.85331	144	
297.79966	412	1+
298.80180	366	1+
298.85703	228	
302.82143	150	
303.86482	336	
304.43731	124	
304.84883	132	
304.96390	142	
305.86171	720	1+
307.88963	324	
308.14064	550	1+
308.86954	698	1+
309.89308	134	
310.15853	600	1+
311.88366	1018	1+
313.87888	288	1+
314.50482	116	1+
314.86557	562	1+
314.98415	122	
315.82742	128	
316.86625	162	1+
318.78992	278	1+
318.81975	160	1+
319.97168	122	
321.83468	144	
322.84877	142	
323.87193	502	1+
325.90354	200	
326.88175	1604	1+
328.86634	300	1+
329.80867	264	1+
330.88249	174	
332.87707	184	1+
334.76368	114	
336.86365	106	
336.93874	132	
337.81760	256	1+
337.83737	214	1+
337.87876	258	1+
340.87253	252	1+
343.91167	234	1+
344.77637	128	
345.79211	142	
347.77310	296	
348.04609	130	
348.77829	174	
348.88988	364	1+
349.75678	244	
349.81883	394	1+
349.92021	118	
350.72434	106	
350.76039	270	
350.95795	124	
351.85794	220	
351.87919	106	
353.79470	126	
353.83952	128	
354.81234	124	
355.72766	116	
355.89284	174	
357.79492	116	
357.84850	146	
360.87823	102	
361.40390	160	
361.74253	104	
362.86484	168	
363.78921	124	
365.75080	144	
365.78307	556	1+
366.18284	144	
366.80985	108	
366.83821	318	1+
367.70399	748	1+
367.76793	566	1+
368.89607	320	1+
369.37679	106	
369.83167	330	1+
370.80330	134	
372.38570	232	1+
372.78680	368	1+
373.77703	156	
374.78674	152	1+
374.81726	158	
375.38122	140	
375.85862	218	1+
376.82162	114	
377.75238	110	
379.79584	134	
380.72368	188	
380.85052	108	
381.72080	136	
381.82993	186	
383.79563	110	
384.84444	220	
385.05822	160	
385.77589	114	
385.84689	194	
386.84191	152	
387.84765	126	
388.73976	202	1+
389.20159	320	
389.85497	108	
390.78460	176	1+
390.83897	540	1+
391.91427	180	
392.83153	372	
393.77476	106	
393.83345	174	
394.32826	106	
397.20586	126	
397.74748	116	
398.72440	780	1+
399.85226	182	
402.86468	662	1+
403.80349	122	
403.87011	444	1+
404.75648	120	
405.75812	516	1+
405.82628	106	
405.85990	168	
406.82455	172	
407.73750	230	
407.81079	118	
407.86441	572	
408.74213	228	
408.84920	1196	1+
408.87325	404	
409.07484	166	1+
409.71944	138	
409.73407	140	
409.75857	172	
410.72434	168	
410.74241	186	
411.73577	244	
411.84108	536	1+
412.38369	126	
412.73072	136	
412.82810	216	1+
413.75478	154	1+
416.74143	128	
417.72678	188	1+
418.85487	142	
421.71872	108	
421.88284	130	
422.73810	108	
422.87171	194	
423.76965	622	1+
423.86673	552	1+
425.75964	482	1+
426.86236	970	1+
427.73349	1124	1+
428.09181	134	1+
428.77006	106	
428.80435	124	
428.84772	1046	1+
429.69513	242	1+
429.73425	632	1+
429.74975	198	
430.80637	110	1+
430.85343	112	
431.86751	206	
432.86548	124	
433.85509	146	
434.89936	136	
435.71111	262	1+
437.71423	104	
439.70158	210	1+
439.88765	176	
439.97135	114	
441.76422	150	1+
444.76429	102	
444.80158	142	
444.87145	1318	1+
445.74593	134	
446.68135	112	
446.70199	124	
446.87478	236	1+
447.71087	532	1+
448.76529	160	
449.87371	614	1+
450.70454	132	
451.74807	152	
452.75331	120	
457.71119	112	
457.90392	172	
462.88209	728	1+
464.79035	158	
465.72674	190	
466.89240	170	
467.88841	1182	1+
470.72664	176	1+
485.89999	448	1+
487.89617	156	1+
505.34384	136	
508.91875	168	
509.28245	262	1+
END IONS

###FS:    #m/z: 340.94039 #charge 1+
###MS: 118
###MSMS: 119
BEGIN IONS
TITLE=Cmpd 88, +MS2(340.9404), 28.0-35.0eV, 2.6min #119
RTINSECONDS=153.303
SCANS=118-119
PEPMASS=340.94039	872432
CHARGE=1+
88.18147	206	
99.63784	78	
154.66539	76	
154.94478	82	
191.95771	116	
192.92669	152	
196.88352	86	
197.92429	138	
203.93430	120	
204.83812	78	
206.94817	174	
209.94870	112	
210.93939	152	
211.55638	80	
212.87862	212	
212.94480	78	
213.87944	142	
213.94059	308	1+
214.89276	186	
214.90791	94	
215.88648	350	
215.90440	96	
217.88295	110	
218.37607	86	
218.88447	82	
220.91094	106	
221.93827	100	
221.95611	102	
222.95035	338	1+
223.99153	80	
224.96905	248	1+
226.89245	120	
226.95330	82	
227.90065	102	
227.94565	128	
228.84126	276	1+
228.94667	124	
229.90509	76	
230.89061	154	
231.89074	248	
231.94932	652	1+
232.39219	110	
232.89309	156	
233.89837	120	
235.89239	78	
238.07200	106	
238.83744	122	
238.95124	228	1+
240.83445	176	
241.84084	492	
241.90682	90	
241.94044	198	1+
242.82792	350	1+
243.83055	300	1+
243.88549	78	
244.95996	98	
245.91470	76	
245.93795	92	
246.97705	176	
247.47712	100	
248.87969	104	
249.85465	86	
249.96360	150	
249.98409	98	
250.96436	98	
251.83680	86	
252.10554	80	
253.97461	86	
254.82429	86	
254.96644	590	
255.39345	98	
256.37550	76	
256.85569	76	
256.96082	112	
256.99151	98	
257.85390	106	
257.91343	80	
257.96095	148	
258.84645	654	1+
259.07223	88	
259.83138	796	1+
259.89913	84	
259.91288	354	1+
259.95967	156	
260.03573	88	
260.83471	704	1+
262.06733	78	
263.11437	100	
263.88288	80	
265.01757	92	
266.78546	80	
266.84593	78	
266.87074	120	
268.84087	272	1+
268.95822	88	
269.86292	76	
269.88317	78	
269.96613	76	
270.83362	84	
272.86066	80	
272.98040	86	
273.79435	130	
273.98557	84	
274.86287	124	
274.89740	94	
275.49389	82	
275.83002	88	
275.86353	98	
276.08916	94	
276.42400	86	
276.85466	262	
277.86722	242	
277.96368	192	1+
278.47146	86	
278.84268	1050	1+
278.90501	134	
281.96680	106	
282.04814	80	
282.85885	102	
282.87731	144	
282.91408	80	
284.89951	78	
286.15239	92	
286.56155	76	
286.80325	170	1+
288.04147	76	
289.10304	76	
289.39992	94	
292.93671	82	
293.84780	76	
294.84869	80	
294.86905	190	
297.97592	208	
298.26727	78	
298.30641	138	
299.55137	92	
299.87694	374	1+
299.93620	90	
301.85986	142	
302.88153	102	
302.92272	150	
303.84084	88	
303.86654	96	
304.81773	84	
305.15000	80	
305.80334	140	
306.88047	128	
307.88644	108	
308.79663	80	
309.81126	112	
309.86781	92	
310.41459	96	
313.86389	86	
322.03728	76	
324.88228	84	
329.88507	78	
331.35422	78	
332.95425	76	
334.24392	106	
334.81887	92	
335.87774	80	
336.41628	90	
337.83429	90	
339.82793	86	
340.35325	78	
340.76090	94	
342.87263	78	
342.92018	76	
END IONS

###FS:    #m/z: 363.95631 #charge 1+
###MS: 118
###MSMS: 120
BEGIN IONS
TITLE=Cmpd 89, +MS2(363.9563), 28.0-35.0eV, 2.6min #120
RTINSECONDS=154.075
SCANS=118,120
PEPMASS=363.95631	367584
CHARGE=1+
189.54485	90	
189.86276	398	1+
191.85891	242	
193.99968	72	
194.85256	78	
196.88462	148	
197.60622	86	
199.44555	92	
201.81636	76	
207.87210	120	
207.94466	100	
208.87782	92	
209.86934	150	
209.94394	1002	1+
210.88210	116	
210.93053	76	
211.93544	74	
212.87885	1560	1+
222.41553	86	
222.95052	376	1+
224.94823	966	1+
224.97121	192	
225.88111	74	
226.85488	126	
226.94715	6132	1+
227.92999	186	
228.89312	472	
228.94169	5716	1+
229.87171	74	
230.55662	96	
230.88856	2006	1+
231.79897	94	
231.89748	292	1+
232.88351	194	
233.96333	86	
234.84320	94	
234.87840	160	
239.50267	96	
240.01389	114	
240.82604	72	
240.94110	926	
240.96233	730	
241.05071	86	
241.88614	88	
241.93922	1648	1+
242.94164	1038	1+
242.99866	102	
243.82179	278	
244.43034	104	
244.81940	186	
244.95653	2322	1+
245.93789	106	
246.10661	74	
246.80783	98	
246.90618	142	
246.95310	2962	1+
248.80070	246	
248.89948	896	1+
249.79076	218	1+
249.80707	104	
250.89662	78	
250.97150	74	
252.32366	102	
253.02112	80	
253.06740	72	
253.08320	84	
253.84302	108	
253.90328	142	
254.87394	76	
255.95052	80	
256.41294	88	
256.90087	84	
258.84053	206	
258.97395	346	1+
259.81000	78	
259.89110	74	
260.82999	142	
261.83108	512	1+
262.83122	310	1+
262.84929	118	
262.94865	78	
265.08707	248	
265.44141	88	
265.86995	72	
265.95035	74	
266.81464	658	1+
266.84949	116	
267.92843	82	
267.97329	396	
268.09473	74	
268.80444	228	
268.81935	72	
268.84284	122	
268.95933	110	
269.80641	102	
269.96746	370	1+
270.83295	74	
271.91650	86	
273.79545	168	1+
273.91035	84	
273.97158	86	
276.11620	262	1+
276.81598	262	1+
276.84668	280	1+
277.01631	78	
277.79651	270	1+
278.84454	322	1+
279.10053	246	
279.45562	88	
279.91163	94	
280.10808	128	
280.79283	620	1+
280.87383	84	
280.99740	76	
282.79083	128	
282.83455	76	
283.79963	76	
283.84838	232	
283.98368	78	
284.78704	106	
284.84560	138	
285.80156	74	
285.84506	516	1+
285.97786	80	
286.41413	106	
286.82318	120	
286.89997	82	
287.81225	108	
287.86980	122	
289.87267	162	
290.46395	78	
291.21594	84	
293.49589	92	
296.81318	246	1+
296.85006	88	
296.86918	74	
296.93469	90	
296.98134	88	
297.41741	106	
297.80310	114	
298.80296	972	1+
298.95473	76	
299.87303	104	
300.79743	628	1+
301.86073	220	1+
302.93508	96	
303.80749	296	1+
303.85601	466	1+
304.33724	78	
304.91403	80	
305.11113	152	1+
305.78544	72	
305.92804	172	
306.80589	118	
308.13640	88	
308.87069	296	1+
308.93029	96	
311.96327	80	
312.86989	76	
314.81353	220	1+
315.31473	72	
317.81325	380	1+
317.89245	96	
318.93399	96	
319.87859	82	
320.14136	98	
321.86760	352	1+
321.89845	90	
322.85183	86	
322.93040	278	1+
326.17318	72	
326.87460	84	
327.07457	72	
328.88042	80	
329.07139	80	
330.87385	92	
336.90257	88	
338.90025	76	
339.82316	72	
342.91630	80	
344.77128	98	
345.80007	78	
346.97706	114	
348.88726	76	
349.71598	74	
353.89649	120	
354.77680	76	
362.25383	78	
362.86154	78	
366.77633	72	
END IONS

###FS:    #m/z: 336.94513 #charge 1+
###MS: 118
###MSMS: 121
BEGIN IONS
TITLE=Cmpd 90, +MS2(336.9451), 28.0-35.0eV, 2.6min #121
RTINSECONDS=154.848
SCANS=118,121
PEPMASS=336.94513	62912
CHARGE=1+
193.12864	78	
198.88039	102	
201.82673	90	
209.53424	76	
210.88438	134	
211.94447	862	1+
212.87818	930	1+
213.93976	404	1+
215.86101	72	
215.88751	122	
215.93760	174	
218.83562	68	
223.00209	70	
223.41687	94	
225.92355	82	
226.39081	72	
226.84732	68	
227.89665	78	
228.89606	140	
229.02909	70	
229.84823	140	
229.95407	1100	1+
230.88883	1390	1+
231.91124	92	
231.95002	758	1+
232.42368	68	
233.95024	176	
234.92235	70	
234.94267	70	
235.07824	78	
235.11615	74	
235.87488	182	1+
236.13002	68	
236.81199	186	1+
238.84105	230	1+
238.89288	72	
238.99807	76	
239.93406	78	
240.83926	348	1+
241.08619	70	
241.84118	288	1+
241.94295	68	
241.98503	82	
243.91044	78	
244.85293	82	
246.04199	102	
246.90278	186	1+
247.96577	376	
248.89915	560	1+
249.00357	82	
249.82643	116	
249.95932	244	
250.94826	128	
251.05961	72	
251.82979	136	
251.91755	72	
252.96980	904	1+
253.83589	76	
253.90178	206	
254.85990	114	
254.96553	604	1+
256.84861	178	
256.90667	74	
256.96431	150	
257.24526	84	
257.85761	74	
258.40888	94	
258.84620	352	
259.85214	350	1+
260.44011	82	
260.83016	156	
261.06841	76	
261.83279	78	
262.86115	78	
262.88508	70	
262.94652	76	
264.19281	68	
266.86184	72	
266.88404	92	
267.36356	94	
267.84560	148	
267.99228	86	
268.12586	68	
268.84175	844	1+
270.97906	156	
271.09530	76	
272.91700	154	
272.98046	70	
273.52226	88	
273.86976	72	
274.01224	76	
274.87590	110	
274.92780	68	
275.39384	70	
275.87617	96	
276.85787	748	1+
276.97556	70	
277.80359	76	
277.83961	92	
278.10244	68	
278.83513	78	
278.96122	78	
279.38992	142	
279.84582	104	
280.87192	110	
280.94581	78	
280.96838	84	
281.12691	100	
281.81081	70	
282.04967	72	
282.87666	92	
283.03050	76	
283.81381	78	
283.86707	92	
285.85129	138	
286.85205	406	
286.88292	76	
287.85117	190	
287.90398	92	
287.93731	78	
288.85039	130	
289.42872	76	
289.78611	80	
290.84889	184	
292.84591	210	1+
292.87600	164	
293.10551	206	
294.10959	94	
294.82250	70	
294.86453	128	
294.97675	78	
295.26760	82	
295.87163	74	
295.90913	68	
296.91601	82	
297.39840	72	
297.88799	76	
297.91119	74	
299.41233	156	
300.53432	86	
301.45682	90	
303.86320	256	1+
304.44880	90	
304.79392	70	
304.88190	94	
306.89202	80	
308.14068	74	
308.80488	70	
309.86803	76	
310.86955	256	1+
317.81380	94	
318.43609	74	
318.77978	76	
319.66834	72	
319.98690	88	
320.95390	84	
322.20483	70	
325.85860	78	
326.89901	98	
328.81594	126	
328.88003	80	
328.94447	82	
329.95226	100	
329.99025	70	
330.95894	68	
333.99480	84	
334.01018	72	
334.88870	82	
335.42145	78	
336.73145	70	
339.80940	92	
END IONS

###FS:    #m/z: 322.92958 #charge 1+
###MS: 122
###MSMS: 123
BEGIN IONS
TITLE=Cmpd 91, +MS2(322.9296), 28.0-35.0eV, 2.7min #123
RTINSECONDS=158.532
SCANS=122-123
PEPMASS=322.92958	2227808
CHARGE=1+
115.54164	68	
178.93219	92	
182.93262	64	
184.92579	84	
192.02257	104	
194.58190	86	
195.73796	84	
196.40156	106	
200.83681	72	
206.93861	66	
207.92550	64	
207.97308	72	
212.83183	72	
213.87584	72	
215.84668	72	
220.88915	104	
221.05701	76	
222.88593	118	
222.95176	178	
223.94027	64	
223.95825	84	
225.08429	106	
226.85841	70	
228.93087	66	
229.08527	66	
230.88955	148	
231.04429	78	
231.08190	68	
232.40125	74	
232.93732	88	
234.88178	214	1+
235.91694	94	
237.78949	78	
237.84663	74	
238.06853	228	1+
238.80180	128	
238.89274	70	
238.93837	260	
239.78668	202	
240.82273	68	
240.94005	2966	
241.83261	68	
241.94210	2140	
242.94125	5930	1+
243.02213	78	
243.77647	76	
243.81700	384	1+
243.88357	76	
243.91086	64	
244.11409	64	
244.81752	248	1+
244.88643	104	
244.93901	1696	1+
246.02880	96	
246.39390	70	
246.87075	102	
246.97490	206	
247.85559	238	
248.39179	70	
248.84279	96	
248.94927	64	
249.83363	68	
250.02758	78	
250.39661	78	
250.92703	72	
251.11014	80	
251.86967	66	
251.97096	86	
252.95055	84	
253.78914	78	
253.89052	84	
254.07664	82	
255.78048	70	
256.12790	72	
256.83578	66	
257.89371	76	
258.40089	82	
258.80193	104	
258.83038	374	1+
259.98012	82	
260.33689	86	
260.83196	206	
261.11829	66	
261.35239	98	
261.83307	86	
262.82902	408	1+
262.97450	72	
263.85716	68	
263.88445	90	
263.91539	66	
263.95115	72	
264.10473	76	
264.97968	104	
265.35757	78	
265.84460	76	
266.86377	212	1+
266.96008	74	
268.13894	78	
268.34444	78	
268.84401	216	
268.95794	72	
269.89113	74	
270.79166	78	
272.43700	90	
272.84460	268	1+
273.45128	80	
273.78864	106	
273.84845	210	1+
273.92068	182	
274.79239	66	
275.01298	78	
275.80982	98	
276.36661	70	
278.09642	72	
279.09095	920	1+
279.84679	244	1+
280.82677	68	
280.97066	86	
281.82941	86	
282.35751	76	
282.79115	74	
283.06587	96	
283.35514	76	
283.84495	76	
283.96804	90	
284.08521	70	
284.29067	328	
285.15788	66	
285.84885	74	
286.91332	66	
288.87265	168	
288.95923	80	
290.85306	114	
291.86286	102	
293.35903	94	
293.79881	76	
293.86098	90	
294.84799	120	
294.87118	72	
296.79082	76	
301.14774	90	
302.78189	88	
302.86012	108	
304.80883	66	
305.13030	130	
305.80629	68	
307.80129	222	1+
307.89024	250	1+
308.75532	66	
308.96076	66	
309.21533	68	
309.80759	84	
310.90153	68	
313.83994	70	
314.83028	88	
315.44989	66	
318.86539	86	
320.44619	92	
322.38573	94	
322.81137	72	
323.80922	72	
323.88380	212	1+
324.20255	76	
326.75693	72	
326.91459	84	
327.04977	74	
END IONS

###FS:    #m/z: 340.94029 #charge 1+
###MS: 122
###MSMS: 124
BEGIN IONS
TITLE=Cmpd 92, +MS2(340.9403), 28.0-35.0eV, 2.7min #124
RTINSECONDS=159.304
SCANS=122,124
PEPMASS=340.94029	857766
CHARGE=1+
102.37124	70	
112.95471	78	
151.85911	72	
190.92844	132	
192.89145	156	
195.37570	98	
203.88842	72	
211.94251	76	
212.87848	178	
213.88256	78	
213.93758	464	1+
214.83573	80	
214.89123	170	
215.88562	108	
216.88773	114	
216.94125	72	
217.88446	260	
217.94144	108	
218.89538	98	
222.94880	136	
223.43693	92	
223.96225	118	
224.89841	74	
226.85267	70	
226.95509	112	
228.84428	164	
228.93649	80	
229.00904	80	
229.84016	80	
230.00587	86	
230.88845	164	
231.85123	140	
231.89114	270	1+
231.94899	430	1+
233.94633	72	
235.93533	70	
236.01876	84	
236.88534	82	
239.85027	82	
240.83675	96	
240.93735	118	
241.84308	280	
241.94502	100	
242.83414	180	
243.82931	178	
245.83859	118	
245.89002	72	
246.57116	86	
246.90762	90	
246.97118	82	
247.03693	92	
247.96109	122	
248.90179	70	
249.90284	128	
249.96249	208	1+
250.00216	88	
251.92684	134	
251.96715	130	
254.91538	78	
254.92885	80	
254.96479	426	1+
254.99923	92	
255.07243	128	
256.86765	72	
256.95844	114	
257.00470	82	
257.85449	132	
258.84525	262	
259.85283	258	
259.95470	82	
260.83777	700	1+
262.92473	72	
264.01189	156	1+
265.39151	100	
267.14268	74	
267.77939	88	
267.80721	72	
268.83895	268	
270.36140	96	
270.84263	84	
270.86834	74	
271.44482	88	
271.84180	80	
272.42703	118	
272.82263	72	
272.84282	74	
272.89138	70	
272.91543	76	
274.88911	80	
275.82022	78	
275.84022	114	
275.86080	118	
275.90369	96	
275.94431	78	
276.81399	72	
276.85462	1020	1+
276.87422	200	
277.85810	624	1+
277.96540	80	
278.41201	92	
278.80846	122	
278.84507	838	1+
279.09454	82	
280.00796	100	
280.92051	126	
280.93713	100	
280.97283	134	1+
281.05263	90	
282.41118	82	
282.87581	86	
283.40685	92	
283.86391	224	
284.80569	80	
285.94455	74	
286.79022	78	
286.90887	72	
288.00401	78	
288.33519	76	
288.96777	86	
289.20331	72	
290.38029	92	
292.10707	74	
292.86407	72	
294.03239	78	
294.84811	124	
294.86459	108	
295.97044	268	1+
296.00056	86	
296.85516	154	
298.76142	102	
298.92579	98	
299.78595	118	
299.87066	118	
299.88978	82	
301.82755	70	
301.86085	430	
302.84926	128	
302.94088	84	
309.03142	76	
314.87413	72	
315.76616	72	
315.89042	110	
321.97123	78	
324.38410	80	
325.78742	70	
325.81088	142	
326.98991	74	
328.96048	80	
330.38484	114	
330.77698	90	
330.81988	78	
332.88931	78	
332.94762	78	
333.97671	100	
334.99659	72	
336.01104	74	
337.40325	74	
340.85502	132	
342.72437	100	
342.82214	98	
342.90390	76	
343.00625	76	
END IONS

###FS:    #m/z: 363.95633 #charge 1+
###MS: 122
###MSMS: 125
BEGIN IONS
TITLE=Cmpd 93, +MS2(363.9563), 28.0-35.0eV, 2.7min #125
RTINSECONDS=160.077
SCANS=122,125
PEPMASS=363.95633	339050
CHARGE=1+
80.70881	74	
178.93380	106	
189.86239	116	
191.85535	200	
193.85256	120	
195.83952	76	
197.39075	94	
197.94776	180	1+
201.93155	76	
205.07213	106	
206.04019	74	
206.97403	74	
207.45269	80	
207.87294	214	
207.94677	124	
208.88182	156	
208.94978	88	
209.86861	118	
209.94251	1090	
210.86763	88	
210.88351	264	
212.87764	780	1+
222.95171	200	
223.08545	88	
223.94705	870	1+
224.94819	618	1+
226.94624	5588	1+
227.88582	358	1+
227.92997	218	
228.42135	140	
228.94189	5464	1+
228.96412	130	
229.16125	72	
230.88901	1726	1+
232.88415	378	
232.96541	88	
238.13057	100	
238.88337	76	
238.89678	78	
240.90127	92	
240.94116	350	
240.96159	172	
241.94042	472	
241.95854	476	1+
242.40720	94	
242.83022	92	
242.86079	100	
242.94097	1598	1+
242.96017	286	1+
243.81887	182	
244.95569	2658	1+
246.80336	110	
246.85499	96	
246.95243	2924	1+
247.80366	84	
248.01827	100	
248.80274	408	1+
248.84106	86	
248.89983	688	1+
250.84009	80	
250.89380	122	
250.94884	166	
251.79329	198	1+
253.90421	116	
256.93053	74	
257.06238	84	
257.08200	146	
258.83107	276	
258.86282	100	
258.89861	76	
259.84261	140	
260.82810	126	
260.96592	474	1+
261.03277	92	
261.47514	96	
261.89622	88	
262.82900	138	
262.89105	82	
263.68007	88	
264.81704	94	
264.83951	200	
264.96432	106	
265.07538	76	
265.81368	482	1+
266.85300	138	
267.78594	184	1+
267.82502	282	1+
267.97322	422	1+
268.09288	74	
268.88757	84	
269.96650	530	1+
271.11327	84	
271.83466	186	1+
271.91666	86	
273.93080	80	
276.81194	156	1+
276.85323	200	
278.79504	140	
278.83700	90	
278.94677	132	
279.09467	140	
279.92435	104	
280.79452	622	1+
281.89565	86	
282.17805	76	
282.29555	76	
282.78537	108	
282.89200	80	
283.78767	130	
283.80393	76	
283.85409	124	
284.12843	90	
284.78912	84	
284.82419	392	
284.89466	72	
285.84607	346	1+
286.05458	72	
291.40675	96	
291.86967	274	1+
292.38393	78	
292.79358	84	
293.11967	76	
293.81364	84	
293.86426	222	1+
294.80599	80	
295.39408	82	
296.80907	168	
296.85846	80	
297.80672	180	
298.80424	728	1+
299.90737	90	
300.79686	466	1+
301.85682	118	
303.83265	80	
303.85691	544	
305.43523	76	
306.85744	76	
306.93100	86	
307.89240	222	
309.14611	90	
313.95766	82	
314.81834	168	
316.81351	328	1+
316.94299	82	
317.86848	92	
319.81006	80	
319.87257	164	
321.78413	76	
321.81351	118	
321.88105	92	
321.94242	78	
322.75646	74	
322.92712	142	
323.82800	270	1+
323.93452	90	
324.06999	94	
324.87156	96	
325.89312	106	
326.19334	100	
326.87021	380	1+
326.90560	82	
327.84775	86	
331.87973	80	
335.76986	116	
335.79030	76	
336.94152	166	
337.84085	92	
339.82985	86	
340.93723	144	
342.29264	80	
343.71827	76	
343.86211	78	
349.11520	74	
350.35461	74	
351.88671	118	
352.79272	84	
353.60529	90	
354.51776	108	
356.77211	132	
357.00045	78	
357.76919	78	
367.91514	74	
368.86496	80	
END IONS

###FS:    #m/z: 322.92970 #charge 1+
###MS: 126
###MSMS: 127
BEGIN IONS
TITLE=Cmpd 94, +MS2(322.9297), 28.0-35.0eV, 2.7min #127
RTINSECONDS=163.76
SCANS=126-127
PEPMASS=322.92970	2341426
CHARGE=1+
185.05768	68	
187.92531	78	
195.94252	104	
196.88565	76	
198.03667	66	
200.88729	80	
200.96568	76	
201.04241	86	
201.08594	82	
202.38893	76	
205.95008	146	
209.90715	118	
210.87654	80	
210.89540	112	
217.86827	72	
222.88863	70	
222.95075	72	
223.79508	72	
223.95604	104	
224.96138	80	
224.98667	94	
226.82478	66	
227.06731	72	
227.81815	90	
227.96175	76	
228.83911	96	
228.92877	78	
230.83818	138	
230.90793	70	
231.02563	84	
231.84348	70	
232.89011	70	
233.39090	78	
233.49959	92	
233.91455	70	
234.03397	236	1+
235.87755	68	
235.89815	74	
238.93853	250	
239.06752	66	
240.26526	74	
240.82066	68	
240.94063	1710	
240.96077	162	
241.12834	80	
241.93870	7844	1+
242.94072	5550	1+
243.82007	582	1+
243.87608	76	
244.02782	66	
244.82150	376	1+
244.87599	98	
244.91952	76	
244.93820	1148	1+
245.18761	66	
245.38919	84	
245.84010	70	
246.94337	114	
246.97565	126	
247.87351	66	
247.94293	70	
248.89866	86	
248.98205	68	
249.92859	76	
250.01400	80	
250.83988	78	
250.85922	92	
251.06789	100	
251.33197	90	
252.00032	78	
252.07057	72	
252.82336	84	
253.80260	80	
253.84033	74	
254.86612	88	
255.86478	64	
256.84200	80	
256.89730	78	
256.94233	82	
257.79929	136	
258.83532	156	
259.37685	92	
259.79427	80	
259.84037	96	
260.83423	66	
260.93176	72	
261.83477	202	
262.83054	442	1+
263.85455	210	1+
263.90711	78	
263.98326	90	
265.05724	94	
265.08729	68	
265.39347	94	
266.84593	88	
267.01032	72	
267.06848	128	
267.28357	66	
269.09692	68	
269.80216	66	
269.89119	86	
270.80098	114	
271.35782	74	
271.80104	72	
272.84854	136	
273.79298	76	
275.81153	218	1+
275.90600	68	
277.91860	68	
278.92468	68	
278.94273	68	
279.09121	928	1+
280.92320	92	
282.20501	76	
282.88871	98	
283.06878	110	
284.29319	618	1+
285.21005	66	
285.79064	68	
285.84273	78	
286.80704	76	
287.81405	74	
288.77748	72	
288.91531	70	
289.05502	102	
290.85561	70	
292.89254	80	
293.86375	70	
294.28502	74	
294.85217	180	
296.12898	70	
296.68079	70	
296.93270	92	
297.81362	108	
298.15477	68	
298.42617	104	
298.51303	88	
299.78970	68	
301.86299	168	
304.00783	76	
306.86668	100	
307.79814	96	
307.89895	102	
308.87198	70	
309.76172	72	
310.87115	84	
311.42361	104	
311.88938	100	
312.79912	66	
312.86334	70	
314.40815	66	
316.94035	114	
317.38294	96	
318.83484	72	
320.01810	70	
320.36934	74	
321.73238	110	
323.18859	84	
323.20628	66	
323.89973	78	
324.38175	78	
325.90615	210	1+
END IONS

###FS:    #m/z: 507.84496 #charge 1+
###MS: 126
###MSMS: 128
BEGIN IONS
TITLE=Cmpd 95, +MS2(507.8450), 28.2-35.2eV, 2.8min #128
RTINSECONDS=164.531
SCANS=126,128
PEPMASS=507.84496	107558
CHARGE=1+
196.01570	344	1+
202.98838	106	
224.97640	148	
232.89688	202	
233.39842	144	
234.89042	126	
242.95432	144	
250.82812	116	
254.09313	136	
258.87868	154	
259.84775	160	
261.87954	146	
263.94943	122	
265.88408	146	
266.16723	160	
267.36160	108	
269.92498	164	
272.85625	120	
280.87692	116	
282.87420	194	1+
284.83953	178	
287.85103	420	1+
288.83724	146	
289.84899	122	
289.87956	134	
290.86634	234	
291.87730	148	
292.06729	108	
293.87091	1004	1+
298.85389	142	
300.36660	242	1+
300.84619	276	1+
301.88763	136	
302.88031	196	1+
303.86420	442	1+
304.84355	136	
305.86248	846	
308.06772	106	
308.14018	498	1+
308.16089	118	
308.87282	1208	1+
308.90993	162	
310.15758	414	1+
311.88478	1006	1+
312.16926	108	
312.86827	208	
313.76897	210	1+
313.82207	116	
313.88272	256	
314.86238	538	1+
314.89849	236	1+
316.88683	124	
318.85778	194	1+
318.89152	110	
318.93751	110	
322.85818	124	
323.87864	168	
323.99679	182	1+
324.86714	166	
325.82870	374	1+
325.90142	110	
326.88428	1320	1+
327.91014	108	
328.88239	334	
330.06283	124	
331.12820	140	
331.75563	198	1+
332.87115	392	
333.86143	126	
335.75787	124	
335.81569	132	
335.88990	122	
336.78944	220	1+
336.90808	110	
337.88386	236	
338.82203	106	
338.90684	124	
339.80910	160	1+
339.83906	180	
341.85822	170	1+
343.80601	292	1+
344.81010	234	1+
344.89187	158	1+
345.77861	152	
346.77160	154	
346.81745	262	1+
346.86151	108	
347.75723	110	
347.77363	302	
348.73434	118	
348.89415	138	
349.75618	542	1+
350.30828	116	
350.71262	270	1+
350.82323	160	
350.88738	130	
353.85424	120	
353.90187	148	
354.79246	360	1+
354.88652	362	1+
356.77563	136	
357.89826	120	
362.76505	244	1+
365.78402	328	1+
366.18609	110	
366.73675	174	
366.90771	130	
367.71420	224	
367.73910	348	
367.77342	376	1+
368.70573	110	
368.81113	372	1+
368.89080	328	1+
369.75748	116	
369.83709	268	
370.44190	120	1+
370.78543	110	
370.83631	126	
371.80020	272	1+
371.91172	128	
372.79511	310	1+
373.71757	168	
373.77153	202	
374.72165	134	
374.89867	118	
375.74672	140	
376.77698	190	1+
377.75481	144	
378.74864	156	
380.72164	256	
381.71882	140	
381.79244	308	1+
381.83626	308	
382.85772	148	
383.84946	354	1+
385.77857	226	
386.77030	464	1+
387.39732	128	
387.73252	312	1+
387.85035	200	
389.19976	264	
390.78421	156	
390.84026	616	1+
392.07142	142	
392.73160	158	
392.82663	506	1+
394.40827	120	
394.83150	150	
398.72990	320	
398.80341	122	
398.86739	364	
399.72719	328	
399.85069	328	1+
400.73161	314	
401.76013	220	1+
401.81531	172	1+
402.72160	122	
402.86127	176	
403.86845	398	1+
403.90912	216	1+
405.74185	186	1+
405.78591	114	
406.77798	186	1+
407.74864	144	
407.86836	640	
408.74824	138	
408.85552	1148	1+
408.89677	114	
409.72098	486	1+
409.75509	112	
409.81940	126	
410.08208	116	
410.77357	108	
410.83609	742	1+
412.84088	236	
412.87148	330	1+
413.79641	108	
416.74214	160	
416.84415	124	
416.88061	108	
418.83944	106	
420.88091	328	1+
421.77827	164	
421.88486	276	1+
422.74766	138	
423.77424	434	1+
423.86671	432	1+
424.82250	320	1+
424.87471	320	1+
425.74705	360	
426.76290	504	1+
426.86135	698	1+
427.73283	472	
428.73576	236	
428.84520	1132	1+
429.09421	128	
429.69259	118	
429.73406	162	
429.86988	106	
430.74101	142	
431.86657	194	
432.86807	142	
434.84822	264	
435.71469	168	1+
436.69768	108	
438.88635	316	1+
442.88082	130	
443.76459	178	
444.74850	300	1+
444.80287	266	1+
444.87298	1664	1+
445.82720	154	1+
446.88253	306	
447.71171	420	1+
448.76825	116	
449.87586	322	1+
450.74948	446	1+
457.90571	126	
462.88214	206	
465.73253	182	
467.70713	134	
467.88617	716	1+
469.72725	108	
469.90558	116	
473.71727	110	
485.89862	616	1+
509.28329	214	
END IONS

###FS:    #m/z: 336.94546 #charge 1+
###MS: 126
###MSMS: 129
BEGIN IONS
TITLE=Cmpd 96, +MS2(336.9455), 28.0-35.0eV, 2.8min #129
RTINSECONDS=165.312
SCANS=126,129
PEPMASS=336.94546	61354
CHARGE=1+
59.08280	88	
152.93256	100	
191.06069	82	
199.97320	72	
200.87374	70	
209.88633	66	
209.92651	162	
209.95028	74	
211.94359	1284	1+
212.88060	552	1+
213.93994	558	1+
214.87708	74	
215.85565	76	
215.88161	72	
217.84123	66	
223.90875	76	
224.83799	98	
225.85688	84	
226.85013	100	
226.90185	178	1+
227.37272	92	
227.83797	64	
228.89390	78	
228.93638	88	
229.88557	1530	1+
229.95384	1314	1+
230.83308	82	
230.88743	1298	1+
231.90224	92	
231.94822	944	1+
232.83131	116	
232.89495	330	1+
233.82769	178	
233.90951	92	
233.94572	112	
234.92235	66	
235.86818	100	
235.88946	114	
237.06706	66	
237.90805	120	
238.85309	72	
238.88336	66	
239.35051	86	
239.84155	68	
239.86293	312	1+
240.15104	80	
241.84286	350	1+
241.94306	102	
242.98126	90	
243.84225	116	
244.49383	74	
244.83981	70	
246.97864	66	
247.38810	76	
247.96351	292	1+
248.89999	680	1+
249.82894	134	
249.95903	282	
250.78335	70	
250.83267	486	1+
250.95190	322	1+
250.98863	96	
251.91824	86	
252.97086	1010	
253.83785	66	
253.90453	388	1+
254.88755	66	
254.96431	452	
255.05229	94	
255.06997	104	
255.97150	204	
256.25984	80	
256.85113	98	
258.84005	80	
259.85015	204	
259.91836	236	1+
260.82878	66	
260.85215	150	
260.94721	94	
263.00405	128	
265.97776	80	
266.88178	68	
267.83891	166	
268.83955	702	1+
268.98104	82	
269.02454	96	
270.85060	70	
270.95956	66	
270.98085	66	
271.87185	70	
271.91749	154	
271.94079	114	
272.91346	88	
272.97727	70	
273.93489	82	
275.80574	74	
275.86143	68	
275.94668	76	
276.05236	84	
276.40746	82	
276.46091	84	
276.85985	792	1+
276.88956	92	
277.83744	78	
277.86565	578	1+
277.89390	86	
278.83889	614	1+
278.96440	80	
279.85345	94	
280.14806	74	
281.83769	66	
281.87232	114	
283.88466	70	
284.38497	70	
285.36994	98	
285.84915	196	
286.85209	502	
287.78723	68	
287.84704	254	
287.94757	86	
288.85489	134	
289.87823	66	
292.86770	256	1+
293.10346	96	
293.87142	164	1+
294.00104	76	
295.86503	72	
295.90127	66	
296.81219	82	
296.87591	76	
296.97274	66	
297.81772	98	
297.89452	70	
299.82578	80	
299.86627	94	
302.96017	66	
304.87537	66	
304.89223	68	
305.86158	130	
306.10084	84	
306.75649	66	
306.87895	78	
307.79909	124	
307.88012	68	
310.02542	90	
310.60273	98	
310.87091	116	
311.88503	128	
312.81784	76	
312.85365	82	
312.94665	72	
313.86860	88	
314.81956	76	
316.36403	94	
319.22312	66	
319.95852	80	
321.89366	70	
324.34429	72	
325.77679	70	
325.90284	66	
329.07822	68	
329.60857	104	
330.88039	76	
331.88666	68	
332.90121	76	
338.33337	78	
338.37804	88	
338.91149	70	
339.91368	74	
340.04760	66	
340.42561	70	
340.71594	66	
340.74921	68	
END IONS

###FS:    #m/z: 322.92986 #charge 1+
###MS: 130
###MSMS: 131
BEGIN IONS
TITLE=Cmpd 97, +MS2(322.9299), 28.0-35.0eV, 2.8min #131
RTINSECONDS=168.987
SCANS=130-131
PEPMASS=322.92986	2335170
CHARGE=1+
125.85422	60	
191.91562	82	
192.88769	212	
193.96558	76	
194.96585	64	
195.92185	90	
196.88204	86	
197.89642	82	
200.83635	142	
201.04595	70	
201.15738	72	
202.04998	72	
203.90979	88	
205.94865	106	
206.95405	66	
208.93035	76	
208.94266	100	
209.83322	78	
210.89977	68	
212.89262	90	
213.89376	64	
215.44446	82	
216.51819	82	
216.88346	76	
218.40898	70	
220.87295	68	
220.95837	112	
220.99859	66	
223.02033	76	
223.95460	200	
227.94842	82	
228.89858	220	1+
229.84023	82	
230.84988	108	
231.83236	72	
232.82083	104	
232.85311	162	1+
233.91082	102	
234.88997	94	
235.01422	68	
236.92116	70	
238.91387	86	
238.93392	136	
238.97686	72	
239.78541	168	
240.82594	134	
240.94029	2776	
241.93918	7998	1+
242.33151	98	1+
242.81994	158	
242.94122	5348	1+
243.81770	514	1+
243.87773	82	
244.85181	146	
244.93878	1102	1+
245.90125	78	
246.85117	116	
246.97651	234	
247.05249	66	
248.84384	114	
249.85105	66	
249.91288	114	
250.46825	72	
250.96533	142	
251.15510	72	
251.92252	62	
252.10733	70	
254.80900	80	
254.91287	80	
254.98575	70	
256.80467	72	
256.89479	124	
257.96084	96	
258.40486	104	
258.45440	62	
258.83219	148	
258.89845	98	
259.06532	70	
259.84981	72	
261.82870	496	1+
261.85251	90	
261.90620	64	
263.42296	100	
264.81594	92	
264.89555	72	
265.06546	76	
266.45489	96	
266.85323	64	
267.79727	66	
267.87995	64	
268.85036	164	
269.79876	144	
269.81661	64	
269.89315	70	
270.79406	182	1+
270.93507	72	
271.84912	142	1+
272.01764	80	
272.44298	62	
272.82448	68	
273.44517	88	
273.94479	90	
274.08699	100	
274.17870	62	
274.35571	96	
274.79496	66	
275.36169	106	
276.84657	74	
279.09073	962	1+
279.80919	188	1+
279.93196	86	
280.14265	106	
282.87680	70	
283.06615	62	
283.79329	78	
283.88741	66	
284.29498	154	
284.80829	80	
284.87809	64	
284.96783	74	
285.35741	76	
285.44429	84	
285.74751	64	
285.79321	64	
285.83054	96	
286.80287	72	
286.93087	66	
288.12708	80	
289.03038	68	
290.78627	76	
291.80288	122	
292.00845	88	
292.87741	230	1+
293.79902	74	
293.85766	76	
296.91167	68	
297.04911	78	
298.86111	102	
298.90777	94	
300.78488	72	
301.87933	68	
302.91743	104	
302.96169	116	
303.72715	62	
305.03602	62	
306.87259	74	
307.79935	280	
310.41672	80	
310.79977	84	
311.83325	84	
311.87028	76	
312.77960	66	
312.80568	66	
312.93379	82	
313.51178	100	
314.81950	154	
315.13692	66	
317.94539	92	
321.88758	80	
321.91860	68	
324.88455	74	
326.88778	64	
327.78769	78	
END IONS

###FS:    #m/z: 507.84527 #charge 1+
###MS: 130
###MSMS: 132
BEGIN IONS
TITLE=Cmpd 98, +MS2(507.8453), 28.2-35.2eV, 2.9min #132
RTINSECONDS=169.76
SCANS=130,132
PEPMASS=507.84527	102374
CHARGE=1+
196.01533	146	
214.88563	146	
223.97734	104	
224.04464	122	
224.97636	170	
227.95285	118	
234.90056	118	
240.07704	144	
250.90795	188	
258.88163	130	
258.92406	108	
269.12241	138	
270.52505	156	
273.85479	136	1+
276.85744	128	
280.82036	106	
287.85119	662	
287.87212	106	
288.83292	150	
288.86630	306	
289.87971	242	
291.94452	124	
293.87127	624	1+
298.80267	174	
298.85383	188	
299.93962	178	
300.87986	206	1+
301.85225	112	
303.86873	322	
305.86294	1056	1+
306.78934	198	1+
307.89151	240	
308.14146	310	
308.86814	778	1+
309.14273	168	
309.89031	142	
310.16091	538	1+
310.78972	136	1+
311.88415	1140	1+
312.08800	112	
312.83672	132	
313.87917	180	
314.86355	512	1+
315.75618	130	
315.82462	106	
316.84562	150	
316.86717	194	
317.84585	118	
319.85970	200	
319.87882	318	1+
323.87406	186	
325.83096	192	1+
325.90191	192	
326.85607	120	
326.88375	2052	1+
327.80845	266	1+
328.01161	108	
328.88355	324	1+
329.87747	178	1+
330.16125	136	
330.77319	192	1+
330.83339	108	
331.84960	118	
332.82305	150	
335.76961	108	
335.84046	162	
335.89513	114	
336.94466	120	
337.88268	284	1+
337.90267	112	
339.88085	122	
340.86409	104	
340.90203	104	
341.78883	124	
341.81673	130	
342.15031	106	
344.36974	106	
347.77450	438	1+
347.93965	140	
348.91100	150	
349.75825	564	1+
349.80490	134	
349.87807	116	
350.83876	280	
350.89481	506	1+
351.77786	126	
351.81910	126	
351.86071	112	
353.85341	162	
354.79335	168	
355.79983	116	
356.91234	176	1+
364.40225	108	
364.78185	296	1+
364.85266	306	1+
366.74314	176	
366.81340	126	
366.83652	388	1+
367.70785	522	1+
367.73254	106	
367.77111	640	1+
367.84055	264	1+
367.91260	240	
369.83704	164	
371.18633	120	
371.79895	164	
371.83474	146	
372.79973	152	
373.72326	256	1+
373.90880	360	1+
378.82322	124	
380.71775	298	1+
380.80434	134	
380.89614	310	1+
381.84126	160	
382.85808	150	
383.85257	106	
384.85152	564	1+
385.77263	338	1+
385.79624	118	
386.84304	308	1+
387.71192	120	
387.79303	202	1+
388.74842	376	1+
388.82089	202	1+
389.20035	358	
389.71532	106	
389.73239	132	
389.84753	206	
390.05673	272	
390.83860	346	
391.84760	216	
392.73403	336	1+
392.79738	168	
392.82521	676	1+
393.07514	116	
393.74066	222	1+
393.79651	138	
394.83083	268	1+
397.77391	104	
398.72415	690	1+
399.79643	140	
399.84942	506	1+
401.73945	120	
402.76425	112	
403.80535	110	
403.83197	124	
403.87087	152	
404.83549	124	
404.87283	170	
405.76611	186	
405.86434	224	
406.73935	346	1+
406.76836	132	
406.79009	258	1+
407.74338	298	1+
407.86740	434	
408.85306	450	
409.72355	388	1+
409.74613	112	
409.83175	136	
409.85841	288	
410.83705	472	
411.73572	116	
411.83479	438	1+
412.69322	124	
413.74794	118	
414.74633	194	1+
414.79758	118	
416.80819	110	
418.86084	114	
419.09424	110	
420.86256	154	
421.87873	324	1+
422.86601	520	1+
423.77609	646	1+
423.87205	302	1+
425.75428	344	
426.75506	370	
426.86261	776	1+
427.73818	934	1+
428.73297	294	
428.84623	1492	1+
429.69972	428	1+
429.87375	110	
430.73073	326	1+
431.68371	230	
431.77435	116	
431.86979	306	1+
433.85579	276	1+
435.70747	130	
436.71162	106	
439.89167	164	
440.89922	120	
442.87761	130	
444.77179	194	
444.87154	1006	1+
445.71890	378	1+
445.75186	386	1+
446.25445	156	1+
446.80515	120	
446.88333	160	
447.71144	364	1+
447.74867	224	
447.88165	138	
448.77938	244	1+
449.87809	328	1+
450.74960	252	1+
451.71290	196	1+
457.90352	188	
462.87995	424	1+
462.91309	162	
464.25985	104	
465.72551	136	
467.88569	734	1+
468.71706	134	
470.72971	172	
471.72985	158	
472.70839	210	1+
473.12454	134	
485.90406	256	
486.90228	232	
505.30761	112	
509.28343	364	1+
END IONS

###FS:    #m/z: 336.94553 #charge 1+
###MS: 130
###MSMS: 133
BEGIN IONS
TITLE=Cmpd 99, +MS2(336.9455), 28.0-35.0eV, 2.9min #133
RTINSECONDS=170.532
SCANS=130,133
PEPMASS=336.94553	59914
CHARGE=1+
148.02048	76	
182.86942	154	
183.87373	134	
205.94647	332	1+
208.51006	94	
208.96586	84	
209.17909	72	
209.94289	130	
210.88411	108	
211.94410	2136	1+
212.87686	1006	1+
213.45386	100	
213.89620	112	
213.94036	896	
214.89689	150	
215.93541	106	
216.89780	70	
217.84057	106	
217.88716	106	
222.39914	86	
226.83449	70	
227.79701	76	
228.89318	84	
229.89628	72	
229.95519	1410	
230.42863	92	
230.88972	1538	1+
231.94908	648	1+
232.82965	70	
232.96276	80	
233.08932	74	
233.89730	178	
233.94818	142	
234.78859	92	
235.89614	114	
235.94535	90	
236.10383	92	
240.85368	80	
241.12611	72	
241.81982	72	
241.84503	356	
241.96038	70	
244.03903	76	
245.87608	80	
245.97048	78	
246.85151	74	
246.91209	82	
246.95953	78	
247.96449	690	1+
248.86956	72	
248.89758	368	1+
249.96326	430	1+
250.83262	286	1+
250.94778	168	
251.07239	102	
252.88043	78	
252.97061	1056	1+
252.99517	86	
253.90636	294	
253.93579	74	
254.96719	554	1+
256.85439	70	
256.96249	124	
257.40691	86	
258.84604	468	1+
259.92909	92	
259.95668	112	
260.83016	148	
260.85576	94	
261.83119	122	
261.85353	72	
262.83357	84	
262.95869	100	
266.41278	84	
266.82571	90	
266.86973	78	
267.14063	74	
267.39173	90	
267.90432	68	
268.84011	854	1+
270.85904	176	
270.98080	208	
272.84645	136	
272.91144	80	
272.97550	152	
273.81353	108	
273.87556	306	1+
273.89993	90	
274.39241	70	
274.85732	182	
274.89769	182	1+
275.84563	72	
275.86517	82	
275.93408	92	
275.95400	124	
276.45449	70	
276.83149	424	1+
276.85957	256	1+
276.87553	130	
277.86530	288	1+
279.83461	136	
280.85512	72	
281.86419	86	
281.87363	92	
282.89748	142	
283.78531	74	
284.97579	100	
285.86610	132	
286.43884	92	
286.84966	776	1+
286.92981	100	
289.80289	70	
290.85388	80	
290.88271	82	
291.86980	72	
292.79464	138	
292.86509	112	
293.10698	142	
293.99433	176	1+
294.11682	104	
294.13438	92	
294.86709	104	
295.74016	70	
295.97479	74	
296.23257	80	
297.00879	80	
297.98965	76	
298.32675	74	
298.78344	86	
298.80181	76	
298.87625	72	
299.02263	102	
300.04244	72	
301.41193	98	
303.88634	78	
304.85438	86	
306.11360	78	
306.87663	72	
308.86570	70	
309.86454	342	1+
310.85027	76	
310.93396	92	
311.87062	142	
312.87215	242	1+
313.05347	78	
314.97878	78	
315.02672	82	
316.25751	72	
319.74122	70	
319.76095	74	
320.43092	102	
321.45785	82	
322.86439	86	
323.89134	100	
324.89300	90	
327.37889	82	
327.88304	136	
329.90537	94	
330.18908	166	
330.81369	72	
334.24181	80	
334.85912	92	
335.39198	76	
335.87375	70	
336.31457	90	
337.08566	72	
338.38303	72	
338.40996	90	
339.37274	88	
339.77314	70	
339.87521	82	
342.29711	104	
END IONS

###FS:    #m/z: 340.94065 #charge 1+
###MS: 134
###MSMS: 135
BEGIN IONS
TITLE=Cmpd 100, +MS2(340.9407), 28.0-35.0eV, 2.9min #135
RTINSECONDS=174.193
SCANS=134-135
PEPMASS=340.94065	822024
CHARGE=1+
190.86553	74	
191.95173	248	
196.88596	106	
202.87803	70	
203.86393	72	
205.95079	98	
210.93526	116	
212.04632	74	
212.87690	548	1+
213.93881	402	1+
216.87238	104	
217.88239	298	1+
220.88452	158	
225.94014	70	
226.15788	72	
226.94537	168	
228.84149	130	
228.94309	76	
230.88934	118	
231.89572	112	
231.94937	556	1+
232.87328	72	
232.89241	98	
233.90076	130	
233.94179	96	
235.04258	74	
235.90177	86	
236.91219	94	
236.96846	80	
237.05936	90	
238.04920	84	
238.90238	74	
239.90377	76	
240.23088	74	
240.83894	444	1+
240.93812	188	1+
241.88205	82	
243.83668	374	1+
244.82625	92	
244.96242	78	
245.41418	94	
247.22792	72	
247.44219	78	
247.83580	146	
248.14584	88	
249.89821	184	
249.95542	106	
250.90468	112	
250.99354	100	
251.96183	112	
251.98678	100	
252.43502	74	
252.79600	76	
252.85472	120	
254.85612	74	
254.90334	112	
254.96342	492	1+
255.07284	154	
255.78035	78	
255.90802	76	
256.85136	132	
256.96567	70	
257.84634	166	
257.86779	74	
258.04810	84	
258.84572	550	1+
258.88842	72	
258.93587	72	
259.86663	100	
260.83574	814	1+
260.95616	74	
261.89132	98	
262.03951	68	
262.34168	96	
263.77787	76	
263.85659	248	1+
265.08145	70	
265.81573	84	
266.99901	94	
268.83999	152	
268.87349	78	
269.83951	132	
272.86898	72	
273.01290	76	
273.79682	100	
274.12389	76	
275.49586	74	
275.84136	68	
275.88523	112	
275.96079	70	
276.85745	388	
277.86296	200	
278.84543	618	1+
278.96738	72	
279.07393	78	
279.88340	134	1+
280.26696	82	
280.93914	82	
281.89197	206	
282.80489	156	
282.84186	84	
282.87548	72	
284.87823	98	
285.87108	156	
289.04490	92	
289.79924	116	
290.85453	114	
291.44207	80	
291.80498	74	
291.88452	76	
292.87589	124	
293.85567	88	
293.92109	72	
294.41787	74	
295.09668	86	
295.84178	86	
295.85854	190	1+
296.04913	76	
296.97933	78	
297.17396	74	
297.78397	86	
297.89666	154	
298.86179	152	
299.01220	68	
299.78174	78	
299.85493	86	
299.87098	104	
300.84629	92	
301.01775	92	
301.81483	76	
301.86643	174	1+
302.17262	150	
302.94232	76	
303.17138	90	
303.38447	102	
303.94122	78	
307.54186	98	
308.52475	84	
308.89356	72	
309.80413	92	
310.47294	72	
310.90810	74	
311.93073	70	
312.80773	86	
313.02475	78	
315.41483	92	
315.54816	84	
315.83577	70	
316.86864	92	
318.82576	78	
319.43810	86	
319.87747	78	
320.63310	106	
320.89667	80	
321.75986	70	
321.90564	128	
322.82634	76	
322.89951	74	
328.19482	72	
328.84901	74	
330.81429	146	
336.81931	88	
336.94765	96	
342.90406	76	
344.10353	74	
END IONS

###FS:    #m/z: 363.95667 #charge 1+
###MS: 134
###MSMS: 136
BEGIN IONS
TITLE=Cmpd 101, +MS2(363.9567), 28.0-35.0eV, 2.9min #136
RTINSECONDS=174.965
SCANS=134,136
PEPMASS=363.95667	358558
CHARGE=1+
52.82269	86	
179.42196	100	
185.24829	80	
187.86724	174	
188.43571	74	
189.86103	506	1+
191.85947	358	
196.88286	114	
198.02265	80	
199.89474	94	
203.27542	92	
207.95154	122	
209.86981	104	
209.94388	574	1+
210.88567	98	
211.88163	166	
212.33967	84	
212.87880	1532	1+
214.89253	196	
215.89373	80	
215.97284	82	
218.90999	86	
222.95197	486	1+
224.94928	816	1+
225.88345	96	
225.96908	100	
226.86667	112	
226.94651	6118	1+
227.91551	78	
228.89483	422	1+
228.94147	5982	1+
229.84129	144	
230.06131	152	
230.88945	2558	1+
231.80097	84	
232.08512	94	
234.87983	140	
234.95408	72	
239.06983	112	
240.93883	594	
240.96223	724	1+
241.04414	84	
241.06350	78	
241.91055	74	
241.93948	1362	1+
242.00808	84	
242.90065	86	
242.94066	774	1+
243.06867	120	
243.17840	146	1+
243.82493	138	
244.82818	180	
244.91628	76	
244.95675	3066	1+
245.94396	266	
246.82236	74	
246.90177	110	
246.95289	3344	1+
247.00404	82	
247.80582	82	
248.80198	436	1+
248.84279	180	1+
248.90077	1106	
250.80476	90	
250.89306	100	
250.94644	136	
251.04231	86	
251.97308	148	
252.89811	442	1+
254.05818	74	
256.01586	76	
256.48384	76	
256.84678	156	
256.89898	86	
257.08585	92	
257.11942	76	
258.83576	126	
260.83576	206	
260.92965	112	
260.97071	174	
261.11394	82	
261.83226	118	
261.97189	188	1+
262.83195	96	
262.99634	94	
263.82946	78	
263.85347	74	
264.80372	82	
265.81898	166	
266.81245	618	1+
266.84796	76	
266.86368	90	
266.91408	92	
267.79028	170	
267.97237	346	1+
268.80511	82	
269.96664	416	1+
271.10707	74	
273.04345	86	
274.81356	84	
274.84977	118	
275.43067	78	
275.85287	414	1+
276.42399	90	
276.81830	154	1+
276.85474	294	1+
278.09496	310	1+
278.11092	90	
278.80186	122	
278.84944	368	1+
279.79198	780	1+
280.79371	578	1+
280.83161	102	
281.89073	94	
282.79257	320	1+
282.83005	74	
282.91980	98	
283.81937	288	1+
283.85495	140	
283.90508	124	
284.03970	90	
284.82236	194	1+
284.84418	568	1+
284.99049	78	
285.02963	82	
285.84652	700	1+
286.91922	72	
287.02726	80	
287.88504	76	
290.78844	90	
291.11958	78	
291.38742	74	
294.28954	86	
294.36731	78	
294.86217	92	
295.91971	124	
296.81041	152	
296.85838	72	
296.89884	80	
297.11258	78	
297.28418	78	
297.81156	190	
297.87866	104	
297.98535	76	
298.41984	82	
298.80408	850	1+
299.92346	80	
299.98941	74	
300.10664	84	
300.45783	82	
300.80362	224	1+
300.85802	78	
301.86243	158	
302.86743	104	
302.89715	78	
303.85434	426	1+
304.86860	78	
305.40739	94	
307.87685	112	
310.38891	98	
313.86628	72	
314.81996	122	
316.81204	92	
317.81174	194	1+
319.86054	74	
320.14711	160	
320.93748	108	
320.97182	114	
321.86534	178	
322.15673	128	
322.92827	216	
323.82275	140	
326.87062	214	
326.93655	76	
330.33796	112	
337.97183	74	
343.90985	92	
345.43732	82	
348.34623	94	
349.18308	78	
349.72070	98	
355.88752	84	
358.79642	74	
358.87085	84	
363.78980	94	
365.08477	78	
366.75037	76	
368.76094	114	
END IONS

###FS:    #m/z: 507.84547 #charge 1+
###MS: 134
###MSMS: 137
BEGIN IONS
TITLE=Cmpd 102, +MS2(507.8455), 28.2-35.2eV, 3.0min #137
RTINSECONDS=175.738
SCANS=134,137
PEPMASS=507.84547	97026
CHARGE=1+
196.01579	130	
214.88592	124	
224.97691	144	
232.89298	142	
238.06119	174	
239.06774	130	
241.85937	228	
242.86983	162	
250.90450	150	
251.07046	112	
259.92098	128	
266.86486	140	
266.89445	136	
269.92166	132	
270.99393	124	
272.85258	134	
275.85110	118	
277.38181	152	
278.87659	216	1+
282.33390	164	
285.79289	114	
285.85260	118	
286.78791	140	
287.85435	440	1+
289.03414	112	
289.88035	288	1+
290.81562	152	1+
291.86457	144	
293.87254	860	1+
294.81252	294	1+
295.15295	130	
296.85111	110	
298.10932	112	
299.75579	152	
300.85569	290	
301.85017	216	
302.81215	204	1+
302.89664	110	
303.86709	362	1+
305.04074	144	
305.86146	1318	1+
306.12536	146	
306.87496	144	
307.88926	568	1+
308.13958	616	1+
308.87136	694	1+
309.34916	130	
310.15617	428	1+
310.88237	1060	1+
311.82756	164	
311.88517	910	1+
313.87724	192	
314.86686	468	1+
316.86394	152	
317.76248	130	
321.81393	112	
322.78216	210	1+
322.84997	456	1+
322.88515	158	
323.87432	364	
325.90563	274	1+
326.38576	144	
326.88288	1398	1+
327.81192	172	
328.82804	140	
328.86723	138	
328.89783	144	
329.88844	206	
330.77517	196	1+
330.82878	142	
330.87773	816	1+
333.86989	154	
335.78338	134	
335.89918	116	
336.36841	120	
336.81017	122	
336.94830	218	
337.88187	176	
339.87883	130	
345.81397	116	
347.78309	140	
348.16704	138	
348.76314	120	
348.82449	154	
348.90645	138	
349.75499	290	
349.78610	250	
349.80900	192	
349.87855	174	
350.76719	478	1+
350.82447	308	1+
350.88888	274	1+
351.89012	186	1+
352.41634	116	
352.82166	132	
353.84782	258	
355.78456	290	1+
357.84990	110	
358.31715	116	
358.81037	240	1+
360.72914	110	
360.88437	124	
362.81343	230	1+
363.10158	138	
364.75549	110	
364.78112	394	1+
365.87150	120	
366.18114	114	
366.81025	312	1+
367.71370	138	
367.76683	472	1+
368.78781	176	
369.70556	182	
370.83894	270	1+
371.79921	158	
372.05196	124	
373.72172	246	1+
374.81343	206	
375.19368	290	1+
375.77794	156	
375.83050	172	
378.76221	118	
379.73064	170	
380.17853	116	
380.71679	366	1+
383.77452	146	
383.87145	182	
384.80067	218	1+
384.85415	234	
385.80236	186	1+
385.83256	122	
385.86545	120	
385.93426	124	
386.82566	130	
388.77445	110	
388.88755	108	
390.78641	118	
390.84321	148	
391.73802	116	
392.07039	240	
392.73219	114	
392.76832	176	1+
392.82552	406	1+
392.89324	136	
393.79699	208	
393.88686	188	1+
394.73895	110	
394.81395	138	
395.80984	218	
396.73674	148	
398.72781	524	1+
399.85202	290	1+
403.80431	248	1+
403.87507	320	1+
404.76035	482	1+
404.86030	458	1+
405.06255	126	
405.76444	502	1+
407.74811	300	
407.86576	564	
408.74220	140	
408.87102	492	
409.72660	134	
409.85285	244	
410.74533	180	1+
410.83755	688	1+
412.73387	110	
412.83181	146	
413.85307	188	
414.70356	114	
415.84413	112	
416.74458	370	
416.87943	354	
417.86042	146	
421.88718	192	
422.74273	148	
422.86805	214	
423.77210	502	1+
423.82435	148	
423.87940	122	
424.87334	182	
425.75077	298	
425.78196	176	
426.75409	400	
426.81205	254	1+
426.86508	396	
427.73562	724	1+
427.85966	402	
428.75243	254	
428.84653	1002	1+
428.88658	238	1+
429.69867	326	1+
429.73950	356	1+
431.67926	168	1+
431.86828	358	1+
437.76873	122	
439.89235	176	
442.81100	144	1+
443.75899	148	
444.74029	524	1+
444.87172	1192	1+
445.74452	450	1+
446.86675	202	
447.71250	396	1+
447.75314	118	
449.78193	174	
450.75120	158	
451.11417	136	
457.90290	414	1+
459.68926	120	
462.88483	474	1+
465.74027	132	
467.88980	458	1+
469.88711	112	
485.89382	324	
486.89663	172	
492.67955	116	
509.29007	252	1+
END IONS

###FS:    #m/z: 340.94074 #charge 1+
###MS: 138
###MSMS: 139
BEGIN IONS
TITLE=Cmpd 103, +MS2(340.9407), 28.0-35.0eV, 3.0min #139
RTINSECONDS=179.404
SCANS=138-139
PEPMASS=340.94074	822790
CHARGE=1+
68.69906	70	
157.18763	84	
176.95340	72	
183.86881	78	
186.93368	84	
192.54705	78	
192.92915	170	
195.94607	72	
197.96214	74	
201.04397	86	
203.93242	96	
204.86642	70	
209.03170	74	
209.92746	70	
211.92297	82	
212.87982	418	1+
213.91351	72	
213.93916	624	
214.88198	520	1+
215.43554	80	
215.85843	132	
215.88637	340	1+
215.93766	136	
217.93542	76	
221.39319	84	
223.82975	76	
223.95789	210	1+
224.85244	98	
225.93816	90	
226.89531	140	
227.83768	202	1+
228.88978	108	
229.92578	78	
230.09705	90	
230.84786	166	
230.89023	512	1+
231.84316	70	
231.95100	552	1+
233.94684	80	
234.88651	72	
234.91918	142	
235.89034	128	
236.88580	84	
238.85231	158	
239.28401	98	
240.05970	70	
240.83279	148	
240.87917	144	1+
240.95709	78	
241.84217	604	1+
242.04256	118	
242.88760	92	
243.82834	120	
243.86823	76	
244.39580	80	
244.86644	78	
246.85249	170	
246.94631	130	
246.97612	176	
247.85000	94	
249.09873	80	
249.44723	84	
249.86829	78	
253.90638	196	1+
254.85402	94	
254.96476	164	
255.02496	72	
255.90601	70	
255.94535	70	
256.07769	110	
256.85308	134	
256.89676	134	
256.91300	158	
257.79341	80	
257.83297	104	
257.85039	86	
257.89164	90	
257.96219	164	
258.84666	874	1+
259.95810	338	1+
260.33868	94	
260.36258	94	
260.83303	436	1+
260.85057	134	
261.43346	78	
261.84997	172	
262.84064	164	
262.87116	78	
263.12590	78	
263.88439	126	
263.93919	74	
264.86383	80	
265.80562	108	
266.09830	74	
266.85470	84	
268.84005	498	1+
268.90589	78	
270.86421	110	
272.91741	74	
272.93213	78	
272.95384	76	
273.85842	108	
274.46180	72	
274.81163	74	
274.86091	146	
274.93147	108	
274.97430	88	
275.86950	120	
275.88259	102	
276.85574	824	1+
277.92679	84	
278.84375	532	
279.85177	336	
279.90774	82	
279.96081	70	
280.56330	78	
280.97393	94	
280.98880	90	
281.89089	144	
282.83090	70	
282.85745	130	
284.38550	74	
284.82648	78	
285.16027	86	
285.90923	70	
286.96702	96	
288.02875	72	
289.43318	104	
289.79409	126	
290.85229	216	1+
292.47637	90	
293.00807	90	
293.87446	146	
294.86558	142	
295.83116	80	
295.92616	84	
296.21982	80	
296.78678	84	
296.86581	150	
297.85807	80	
297.97510	82	
298.86787	214	1+
299.80802	88	
301.86338	138	
302.92727	72	
302.94328	112	
305.44168	74	
306.88437	216	1+
307.79827	76	
307.97916	84	
308.95172	98	
309.01202	98	
311.95064	76	
312.35835	76	
312.87278	70	
312.91422	106	
318.34617	82	
318.38121	72	
319.82665	74	
326.26219	72	
329.91851	94	
330.81727	104	
332.96965	76	
337.08736	82	
337.91821	90	
340.78906	216	1+
340.83143	72	
341.11713	70	
342.89951	82	
END IONS

###FS:    #m/z: 363.95672 #charge 1+
###MS: 138
###MSMS: 140
BEGIN IONS
TITLE=Cmpd 104, +MS2(363.9567), 28.0-35.0eV, 3.0min #140
RTINSECONDS=180.176
SCANS=138,140
PEPMASS=363.95672	350156
CHARGE=1+
120.80331	78	
186.89471	80	
189.86177	226	
191.86172	154	1+
192.90676	88	
194.75150	118	
196.88415	248	
200.94755	96	
202.30336	92	
207.87444	342	1+
209.86763	118	
209.94311	1004	1+
210.88204	220	
211.87830	894	1+
212.84624	80	
212.87989	706	1+
212.89996	98	
217.89723	82	
219.86303	168	
221.04267	88	
222.95240	542	1+
223.41844	84	
223.83175	82	
224.94816	744	1+
225.97254	140	
226.94693	6230	1+
227.98245	78	
228.89190	120	
228.91391	98	
228.94203	6352	1+
229.11797	86	
230.88833	1702	1+
231.89786	96	
231.91021	114	
231.92952	120	
232.44261	80	
232.88524	448	1+
234.88175	96	
236.80428	80	
240.82430	248	1+
240.83796	164	1+
240.94034	780	
240.96320	508	1+
241.93922	1916	1+
242.04629	104	
242.82025	122	
242.94073	1186	1+
242.95975	418	1+
243.83289	122	
244.81643	128	
244.95702	2826	1+
245.07687	94	1+
245.39193	92	
245.94150	194	
246.85777	112	
246.95188	3972	1+
247.80922	82	
248.80169	576	1+
248.84327	128	
248.90106	830	
249.81602	96	
249.86243	194	1+
249.89654	248	1+
249.98470	82	
250.38503	92	
250.79180	126	
250.80398	168	
250.90350	166	1+
250.97258	190	1+
251.06634	78	
251.33590	90	
251.79544	96	
252.92116	92	
253.83246	118	
253.90172	108	
254.39361	82	
254.90578	84	
255.85465	84	
258.37527	98	
258.83534	488	1+
260.83306	126	
260.96959	234	
261.02666	84	
261.82629	100	
261.84689	82	
261.93022	82	
262.83310	96	
262.97258	124	
263.83381	142	
264.81787	188	
265.81762	120	
265.84566	100	
266.81301	864	1+
266.83200	80	
266.84885	140	
267.35753	78	
267.85768	82	
267.97326	726	1+
268.84498	170	
268.94198	86	
268.95733	116	
269.80907	100	
269.89454	106	
269.96942	442	
271.91549	112	
272.83735	128	
276.35237	80	
276.40383	96	
277.08193	86	
278.11480	84	
278.80081	176	
278.85490	198	
279.80224	102	
279.85186	88	
280.11159	98	
280.79487	360	
281.79224	294	
281.85454	102	
281.90311	126	
282.78972	328	1+
282.83640	158	
283.84818	232	
284.82664	188	
284.87138	130	
285.40072	86	
285.82583	146	
285.84146	328	1+
285.86464	106	
286.81352	124	
286.91106	92	
287.86327	88	
290.86084	76	
292.85684	90	
293.43801	76	
294.43458	180	
294.89648	84	
296.73574	106	
296.81211	168	
297.80253	1380	1+
298.80391	1012	1+
299.07138	80	
299.86749	130	
300.80192	860	1+
300.86413	78	
300.91119	98	
301.42267	104	
301.86094	248	
302.86446	140	
302.90603	170	1+
303.43836	80	
303.80120	166	
303.85744	604	1+
303.95101	92	
304.44682	98	
304.78329	96	
306.12937	84	
306.87679	234	1+
309.87280	208	1+
310.99150	118	
315.39506	94	
315.82285	86	
316.40984	96	
316.81631	260	
318.94653	156	1+
319.31929	106	
320.47040	92	
321.82147	366	1+
321.89763	246	1+
324.79468	160	
325.25611	102	
325.56615	100	
326.87170	126	
327.87412	130	
327.93227	78	
328.88977	212	1+
328.91567	90	
329.12058	96	
332.75303	190	1+
333.79743	82	
333.84225	76	
335.10185	96	
337.89272	84	
337.94779	144	
340.94438	108	
341.81789	92	
342.32684	80	
344.78255	92	
346.84510	102	
349.26835	80	
356.77331	124	
359.71761	80	
363.94777	94	
END IONS

###FS:    #m/z: 336.94571 #charge 1+
###MS: 138
###MSMS: 141
BEGIN IONS
TITLE=Cmpd 105, +MS2(336.9457), 28.0-35.0eV, 3.1min #141
RTINSECONDS=180.949
SCANS=138,141
PEPMASS=336.94571	59172
CHARGE=1+
53.84857	78	
191.85783	74	
191.95300	72	
194.65721	102	
200.86836	74	
201.94698	80	
205.95033	90	
207.97648	72	
208.90565	76	
209.02616	76	
211.94395	3136	
212.87848	1560	1+
212.90002	74	
212.93762	76	
213.93958	956	1+
215.89127	192	
215.93599	152	
218.87174	80	
218.89080	88	
219.89557	78	
220.88017	74	
221.15187	76	
221.77893	72	
221.88871	72	
223.96257	180	1+
224.83664	134	
227.90629	88	
228.89819	122	
229.95406	2252	1+
230.82426	78	
230.88956	1260	1+
231.94832	1732	1+
232.82359	194	1+
232.88780	168	
232.89026	96	
232.97006	80	
233.89628	308	
233.91393	90	
233.94764	218	
234.92192	134	
235.91150	78	
235.94743	120	
237.86733	90	
238.04338	92	
238.83409	72	
238.86071	74	
238.97838	100	
239.85142	156	
241.84397	426	
241.98321	72	
242.84519	204	
243.41792	86	
243.83193	82	
243.86654	84	
244.02567	96	
244.37664	92	
244.91050	126	
246.88623	88	
246.97871	118	
247.96341	348	
248.90021	252	1+
248.92384	88	
249.55972	80	
249.83257	396	1+
249.95342	516	1+
250.88059	106	
250.90206	112	
250.95188	286	1+
251.87945	72	
252.79827	76	
252.97114	1070	
253.09493	72	
253.83488	152	
253.90682	190	
254.08906	118	
254.90463	150	
254.96612	844	1+
255.89797	84	
256.99121	72	
257.83279	124	
257.85473	78	
258.84174	466	
258.97343	72	
259.85322	316	
259.91110	72	
260.86017	204	1+
260.94741	172	
261.83087	110	
261.84679	80	
262.81524	98	
262.84533	78	
262.92703	86	
264.95748	84	
265.85967	128	
266.86176	74	
267.84008	272	
267.89787	82	
268.84108	728	1+
269.84404	396	1+
269.87065	104	
270.98298	100	
271.84935	72	
271.91505	234	1+
271.98123	90	
272.77021	92	
272.85704	220	1+
272.97983	126	
273.79067	148	
274.87764	74	
274.90152	74	
275.86888	128	
275.95456	112	
275.97096	86	
276.79147	76	
276.85746	446	1+
277.02229	84	
277.14710	72	
277.83847	120	
277.96454	176	1+
278.83492	370	
279.07077	84	
279.83324	250	
279.85293	170	
280.88202	72	
282.17809	78	
282.83231	114	
283.03479	86	
283.99817	86	
285.84892	392	
286.84916	772	1+
288.20388	92	
289.09055	80	
289.94344	72	
291.85641	132	
292.43887	78	
292.80601	78	
292.85465	262	1+
293.10544	208	
293.13644	80	
293.88239	118	
294.01346	86	
294.87997	88	
294.89701	80	
295.11369	80	
295.16417	74	
295.87185	84	
295.93263	80	
297.97902	76	
298.31170	72	
298.90614	80	
298.95887	78	
299.86466	218	1+
304.44456	108	
304.86155	120	
304.93090	88	
306.01682	76	
306.84893	82	
308.86605	162	
309.86885	184	1+
311.50166	78	
312.89009	98	
313.81186	72	
316.96065	74	
317.01528	80	
320.03511	84	
322.89280	74	
327.81644	78	
329.87417	72	
330.81806	74	
337.15068	112	
337.82234	80	
341.00794	82	
341.98167	74	
END IONS

###FS:    #m/z: 322.93001 #charge 1+
###MS: 142
###MSMS: 143
BEGIN IONS
TITLE=Cmpd 106, +MS2(322.9300), 28.0-35.0eV, 3.1min #143
RTINSECONDS=184.642
SCANS=142-143
PEPMASS=322.93001	2852442
CHARGE=1+
126.00838	80	
180.86574	78	
184.87414	90	
185.07124	98	
187.92189	86	
193.01585	72	
196.88562	74	
198.02796	72	
199.86342	76	
200.83675	164	
201.01112	86	
201.96977	92	
203.04935	72	
205.95440	146	
207.97729	96	
209.94414	130	
210.90334	70	
214.89696	74	
219.06419	70	
221.88310	94	
223.95789	116	
226.91050	70	
227.83387	74	
227.90640	204	1+
227.95258	72	
229.07775	76	
230.83192	112	
230.85596	98	
230.89041	122	
231.90719	82	
232.88839	78	
233.85252	78	
235.16679	80	
235.83883	90	
236.00939	74	
236.83856	146	
236.88866	184	1+
238.83345	90	
238.94140	160	
239.78987	88	
240.03684	98	
240.07579	110	
240.82073	184	
240.94012	2680	
241.94177	2700	
242.81271	76	
242.94156	7828	1+
243.02324	70	
243.05177	76	
243.82246	128	
244.82316	288	1+
244.85353	114	
244.88972	124	
244.90709	102	
244.94030	1374	
244.98558	74	
245.07415	80	
245.81839	134	
245.91466	76	
246.94673	94	
246.97813	200	
247.38994	172	
248.83971	134	
248.99018	150	
250.16721	72	
250.84948	70	
251.07251	116	
251.92683	158	
255.02273	84	
255.88228	98	
256.78273	74	
256.89797	124	
257.92349	78	
258.83502	252	
258.86508	70	
259.80607	70	
260.83545	254	
261.83415	464	1+
261.90053	76	
261.94403	80	
262.01586	80	
262.82640	198	
262.85712	80	
263.98925	90	
264.83769	72	
265.05190	70	
266.85658	72	
266.87845	72	
267.49618	74	
271.95124	86	
273.50618	94	
273.77727	78	
273.79350	138	
274.89710	72	
275.81362	150	
276.81397	84	
277.12678	74	
279.09127	1176	1+
279.15610	76	
279.96695	110	
280.85823	72	
281.82952	70	
282.12235	70	
283.84796	102	
284.29334	202	
284.86048	92	
285.05022	70	
285.14383	74	
285.17905	92	
285.20816	70	
285.29672	162	
286.83589	74	
286.93155	70	
287.41047	84	
287.78111	72	
288.96329	72	
291.85290	72	
294.84800	68	
296.80350	80	
296.85230	78	
297.79906	74	
297.81267	92	
297.82838	74	
298.13592	76	
299.79236	162	
299.88744	100	
300.86957	80	
302.89097	76	
304.22604	76	
304.81512	70	
305.85794	70	
307.80547	248	
307.88869	138	
308.80413	154	
309.81565	118	
310.87054	120	
310.88870	72	
311.48007	80	
311.76606	80	
311.88414	156	
312.02198	72	
312.80669	124	
314.82654	98	
314.86319	70	
317.71523	82	
317.86184	70	
317.89553	114	
318.81866	216	1+
320.78252	72	
321.74009	76	
321.87691	104	
322.14744	74	
322.42952	74	
322.90631	88	
323.88943	150	1+
325.78097	88	
326.77220	70	
327.09894	104	
END IONS

###FS:    #m/z: 340.94069 #charge 1+
###MS: 142
###MSMS: 144
BEGIN IONS
TITLE=Cmpd 107, +MS2(340.9407), 28.0-35.0eV, 3.1min #144
RTINSECONDS=185.414
SCANS=142,144
PEPMASS=340.94069	1027888
CHARGE=1+
187.14505	86	
190.94711	212	1+
192.92720	78	
198.87682	74	
201.88585	88	
203.95871	90	
204.93845	78	
208.95625	96	
210.93483	120	
212.86253	70	
213.88063	94	
213.93972	846	
215.89119	272	
215.93648	128	
216.49126	72	
217.88297	84	
218.91886	78	
219.87670	134	
223.96027	96	
224.03188	82	
225.88113	78	
227.90439	74	
228.88627	76	
228.91381	76	
229.96109	72	
230.84896	110	
230.88540	672	1+
231.02939	86	
231.88661	442	1+
231.94875	808	1+
233.94659	242	
234.07356	222	1+
236.79312	76	
236.93091	84	
237.83901	74	
239.83458	120	
239.88264	72	
240.83763	566	1+
240.85363	74	
240.98712	78	
241.23507	74	
241.86198	142	
241.89161	74	
242.94890	70	
242.99286	76	
243.82420	290	1+
244.95481	90	
246.85373	72	
246.97090	112	
247.98288	192	1+
248.14397	70	
248.89522	178	1+
248.94748	90	
249.05373	72	
249.15839	84	
249.80806	90	
249.96175	122	
250.93693	94	
251.87439	72	
251.88911	76	
252.84111	84	
254.86963	76	
254.90124	70	
254.93841	80	
254.96596	382	1+
255.06783	76	
255.84012	124	
255.90941	72	
256.86931	72	
256.91472	98	
257.79724	218	
258.09709	82	
258.40069	88	
258.84796	834	1+
259.95563	150	
260.83170	390	
261.67617	76	
261.84580	136	
261.91629	82	
262.82901	120	
263.03633	72	
264.08351	96	
264.34830	74	
264.86277	216	1+
264.90219	236	1+
267.84562	92	
268.83892	354	1+
270.82550	198	
270.91470	390	1+
270.94139	70	
272.84654	122	
272.86675	74	
273.78859	78	
273.90323	144	
273.92308	136	
274.85827	160	
275.05581	100	
275.36526	84	
275.84600	156	
275.87186	112	
276.85593	556	
276.94681	86	
276.97224	112	
277.86200	284	
278.84715	1008	1+
279.89605	100	
279.92190	74	
280.87400	92	
280.89543	96	
281.36378	72	
281.86478	116	
282.08739	76	
282.85599	128	
283.91068	96	
284.06016	88	
284.58022	86	
285.19316	70	
286.89877	78	
287.03767	72	
287.79049	136	
287.81046	78	
288.32704	72	
288.84516	84	
289.87435	72	
292.86747	76	
294.09367	92	
294.86511	170	
295.85636	270	1+
296.12699	90	
296.91760	86	
297.01085	72	
297.83880	100	
297.89395	202	
298.30136	72	
298.82290	86	
299.12885	102	
299.86971	82	
300.86957	78	
301.85719	252	
302.05578	74	
302.86632	122	
302.94005	190	
304.80658	74	
304.83880	72	
305.79805	74	
305.92448	110	
306.79284	74	
306.88421	172	
307.85226	90	
307.88453	138	
310.90816	78	
311.90906	80	
312.66221	90	
312.81863	72	
312.87937	102	
314.76993	80	
317.16196	92	
317.74843	94	
318.40309	90	
320.76276	74	
321.88327	92	
322.90157	76	
323.15987	76	
324.86180	118	
325.90709	102	
326.81903	78	
330.81516	394	1+
345.77765	74	
END IONS

###FS:    #m/z: 363.95669 #charge 1+
###MS: 142
###MSMS: 145
BEGIN IONS
TITLE=Cmpd 108, +MS2(363.9567), 28.0-35.0eV, 3.1min #145
RTINSECONDS=186.187
SCANS=142,145
PEPMASS=363.95669	452822
CHARGE=1+
154.32799	100	
174.78941	74	
182.00715	100	
186.93665	74	
189.86004	140	
190.95400	100	
190.97771	84	
191.85849	412	
195.93035	86	
196.88308	212	
198.81291	94	
207.87423	260	1+
208.94290	80	
209.94441	992	1+
210.88213	330	
210.93010	198	1+
211.86216	76	
212.88007	1828	1+
212.90350	76	
212.98026	84	
213.02365	86	
218.92614	96	
221.94994	152	
222.85939	74	
222.95271	398	
223.84253	84	
223.87780	88	
223.94588	1124	1+
224.94743	936	1+
225.89015	82	
226.94784	5760	1+
226.97564	140	
227.02489	90	
227.82226	84	
227.87934	252	1+
228.89481	290	1+
228.94275	6550	1+
230.83144	84	
230.88928	3432	1+
231.03510	86	
232.04802	88	
232.88823	190	1+
233.85355	102	
233.96134	92	
234.88192	132	
237.43963	92	
238.38476	78	
239.89614	74	
239.93415	76	
240.82051	158	
240.93956	784	
240.96370	332	
241.93910	2176	1+
242.81988	134	
242.94174	1528	1+
242.95671	690	
243.88754	78	
244.80114	98	
244.95720	3796	1+
245.93807	130	
246.44841	78	
246.90841	148	
246.95232	3712	1+
247.03457	78	
247.97982	116	
248.80368	398	1+
248.90036	964	1+
248.95710	136	
250.94574	158	
250.97213	132	
252.07517	82	
252.26158	78	
252.85083	78	
252.89870	466	1+
253.01294	84	
253.90306	384	1+
256.87337	94	
258.84345	164	
259.83274	676	1+
259.85155	108	
260.96719	276	1+
261.07633	80	
261.09414	78	
262.82960	138	
262.91882	78	
264.88578	90	
265.92773	100	
265.94752	214	1+
266.08942	94	
266.81331	474	1+
267.42610	78	
267.88768	84	
267.97450	764	1+
268.81131	266	1+
268.85146	88	
269.39317	100	
269.84951	86	
269.96903	936	1+
270.79380	78	
271.08496	92	
271.14854	138	
272.05827	152	
272.25063	140	
274.83201	76	
274.86936	86	
275.38976	92	
275.47552	90	
276.81039	92	
276.85164	114	
278.04713	78	
278.79851	228	
278.84909	114	
279.10261	104	
279.79155	172	
279.88303	76	
280.00388	88	
280.05011	176	1+
280.10698	142	
280.79206	610	1+
281.36391	94	
281.84937	102	
282.78787	480	1+
283.79022	334	1+
283.84858	152	
284.82280	344	1+
284.87547	166	1+
284.96745	78	
285.84641	270	
285.93321	154	
286.37313	100	
287.00259	92	
288.14558	74	
288.78398	86	
289.80289	124	
289.86678	230	
290.77921	80	
293.00569	82	
293.08567	76	
293.11847	92	
293.85839	236	1+
296.80841	236	
297.80220	1094	1+
298.03588	74	
298.80415	936	1+
299.84705	78	
299.87541	96	
300.79258	190	
301.79803	270	
301.86204	518	1+
303.85612	786	1+
303.95202	90	
305.88369	84	
305.90090	84	
306.88361	256	1+
307.93267	156	
309.80049	84	
310.08093	76	
313.91430	80	
314.42552	84	
315.78791	84	
316.12611	74	
316.81545	226	
317.81600	88	
319.93237	90	
321.07794	74	
321.81776	326	1+
321.86840	176	
322.20040	84	
322.92687	286	1+
325.89830	76	
326.25533	84	
326.86879	212	
327.88529	100	
332.40102	84	
332.84703	86	
336.95419	98	
338.03534	94	
340.90664	82	
340.94643	188	
342.77455	84	
343.12032	76	
343.75657	268	1+
343.84379	76	
346.60211	108	
349.40121	96	
352.77022	124	
357.19774	92	
359.05703	82	
360.92070	94	
361.24256	80	
362.87361	94	
367.08167	76	
END IONS

###FS:    #m/z: 322.93003 #charge 1+
###MS: 146
###MSMS: 147
BEGIN IONS
TITLE=Cmpd 109, +MS2(322.9300), 28.0-35.0eV, 3.2min #147
RTINSECONDS=189.914
SCANS=146-147
PEPMASS=322.93003	2411910
CHARGE=1+
57.78931	58	
112.76429	72	
185.92429	78	
187.91700	64	
189.86271	66	
195.07902	86	
195.87038	88	
196.88362	68	
205.94953	160	
211.88190	62	
213.93015	72	
215.86035	122	
215.99104	106	
216.09214	64	
218.85176	82	
218.88757	140	
220.95309	88	
222.94895	74	
223.95833	62	
225.00003	78	
225.83478	184	1+
225.88663	78	
227.90497	76	
228.95456	70	
229.02944	72	
230.84678	78	
230.88977	150	
230.93417	62	
232.00658	72	
232.88302	242	1+
235.43617	66	
235.82074	60	
235.88110	86	
238.84186	64	
238.89779	180	1+
238.93859	240	
239.01261	76	
239.08073	64	
240.82175	194	
240.93981	2938	
241.93944	7074	1+
241.96637	80	
242.82025	114	
242.94161	4864	1+
243.01567	68	
243.63249	94	
243.82512	136	
243.89690	74	
244.82083	230	1+
244.84934	94	
244.94052	1122	
245.85281	108	
246.84956	78	
247.03290	66	
247.85775	74	
247.89430	72	
247.98332	76	
248.84185	130	
248.85561	180	
249.96330	64	
250.83811	64	
250.95446	74	
251.32631	80	
254.81510	86	
254.84133	106	
254.91307	68	
254.93282	68	
255.09555	64	
256.84551	70	
257.96110	60	
258.83158	238	
258.97385	74	
259.90719	64	
260.34040	212	1+
260.82847	620	1+
260.91959	80	
261.89463	62	
263.83135	90	
263.88327	62	
263.90148	76	
263.99005	150	
264.86224	78	
264.87531	66	
264.90389	66	
265.08778	76	
266.83660	76	
266.85527	80	
267.01426	60	
268.36874	70	
268.95602	72	
270.05061	64	
270.79794	72	
270.85731	388	1+
270.92722	68	
271.84940	96	
273.33145	84	
273.78868	70	
273.83717	74	
274.86629	80	
275.80916	128	
276.83934	114	
277.00003	80	
277.82412	72	
277.86512	74	
278.09814	84	
279.09122	458	1+
279.97742	60	
280.07995	60	
280.82264	72	
281.93050	102	
282.82983	174	1+
283.03252	100	
283.06794	70	
283.85128	224	1+
284.20723	68	
284.28847	78	
284.87923	220	1+
285.94041	80	
286.92164	66	
287.91438	76	
288.92576	64	
289.87633	82	
290.78975	112	
291.94968	92	
292.79067	74	
292.87135	60	
293.03515	84	
294.83330	64	
294.85462	82	
296.80577	70	
296.93467	74	
297.79008	84	
299.78744	76	
299.81324	72	
300.01500	64	
300.47673	88	
300.74935	86	
302.94889	70	
304.79161	84	
305.90295	72	
306.77366	62	
307.82822	70	
307.88925	74	
307.90579	72	
308.75788	62	
308.97160	72	
309.04885	78	
310.89273	72	
312.40626	72	
312.80351	68	
312.86844	94	
312.94006	74	
313.84876	80	
313.87275	72	
314.80290	72	
319.17253	86	
321.85926	74	
321.87875	72	
323.01435	62	
324.92418	76	
325.80967	104	
325.94257	62	
327.53869	74	
END IONS

###FS:    #m/z: 507.84541 #charge 1+
###MS: 146
###MSMS: 148
BEGIN IONS
TITLE=Cmpd 110, +MS2(507.8454), 28.2-35.2eV, 3.2min #148
RTINSECONDS=190.686
SCANS=146,148
PEPMASS=507.84541	100550
CHARGE=1+
196.01793	134	
210.03013	118	
222.97561	130	
223.97597	168	
232.89439	316	1+
234.88802	116	
236.12024	148	1+
236.88862	182	
250.90222	134	
252.07885	124	
254.12576	156	
258.87843	152	
260.08321	106	
266.09595	198	1+
266.16598	226	1+
271.85659	110	
278.83635	136	
286.87542	138	
287.85173	586	1+
289.85434	594	1+
289.88007	278	
290.13270	162	
290.85918	380	1+
291.88036	134	
293.87421	496	1+
298.80849	122	
298.88110	178	
300.84190	228	1+
303.86072	268	
305.86610	688	1+
307.86793	780	1+
307.89149	340	
308.14387	244	
308.87070	684	1+
309.15125	638	1+
309.88914	146	
310.84950	222	1+
311.88437	1590	1+
312.79357	142	
314.86805	670	1+
314.89166	240	
317.76719	108	
319.37880	146	
319.86406	164	
321.80898	146	
322.82443	128	
323.87132	362	
324.90097	122	
325.89798	188	
326.82698	112	
326.88642	1492	1+
327.77641	148	
327.80784	126	
327.82009	414	1+
328.81243	150	
328.86725	342	
330.81872	210	
330.87452	192	
331.80323	206	
331.87025	528	1+
331.88559	132	
332.78424	120	
332.82474	120	
335.81586	276	1+
335.88720	142	
336.94616	214	
338.88512	144	
343.87374	252	1+
347.77794	676	1+
349.17420	126	
349.75629	676	1+
349.78041	120	
350.80042	136	
350.82664	146	
350.89049	148	
350.95306	132	
351.80887	252	1+
352.78038	162	
352.84956	436	1+
353.78495	216	
353.85104	366	1+
354.81587	110	
355.89004	262	1+
356.91326	156	
357.79693	156	
358.76978	154	
360.75597	116	
360.81916	150	
363.85059	120	
365.78285	322	1+
366.36348	172	1+
366.73965	128	
366.83446	156	
366.85126	306	1+
367.70724	406	1+
367.76498	124	
367.91307	112	
368.76917	206	
368.80143	118	
368.89937	196	
368.92611	124	
369.80953	128	
369.83794	174	
370.79661	148	
371.19274	362	1+
372.78305	258	1+
373.81115	196	
373.85777	108	
374.72292	288	1+
375.36498	124	
379.79092	112	
380.71977	266	
381.72020	366	1+
381.83730	168	
382.77687	390	1+
383.71128	118	
383.82017	124	
383.84075	124	
384.85201	314	
385.77782	394	1+
385.84990	156	
386.39504	116	
386.73863	298	1+
387.77205	236	1+
387.84669	140	
388.80061	396	1+
389.19624	136	
389.71218	212	
390.05796	120	
390.83985	116	
391.81171	158	
391.84326	204	
391.86388	140	
392.72765	148	
392.82642	468	
396.72983	118	
397.81667	180	1+
398.72927	552	1+
398.87272	122	
399.85416	498	1+
399.89457	108	
402.81751	210	1+
403.87248	124	
405.76027	286	1+
405.85947	266	
406.78591	112	
406.86095	160	
407.74038	548	1+
407.86633	312	
408.85524	972	1+
409.72322	316	
410.05744	122	1+
410.73806	136	
410.77952	146	
410.83694	604	1+
411.72399	320	1+
411.81150	108	
412.82652	112	
412.84705	144	
413.75245	110	
413.88217	118	
415.83899	166	
416.88011	160	
417.76399	114	
417.86150	136	
421.73753	202	1+
421.76215	124	
422.83424	118	
422.86789	242	1+
423.73550	118	
423.76986	432	1+
423.79666	182	
424.80201	164	
425.75838	1214	1+
425.77700	350	
426.76496	760	1+
426.86240	772	1+
427.73700	622	
428.73130	648	1+
428.80093	120	
428.84926	540	1+
428.88380	240	
429.69735	218	1+
429.82138	108	
431.86739	666	1+
432.70165	224	1+
433.85386	114	
434.85535	108	
435.71971	118	
439.89720	336	
441.79117	122	
442.88358	138	
443.76019	316	1+
444.73699	538	1+
444.87226	840	1+
445.68100	118	
446.78205	156	
446.87503	260	
447.71022	282	
447.87982	116	
448.69336	110	
448.72128	142	
449.70252	348	1+
449.79235	422	1+
449.87323	456	1+
450.74633	264	
450.77050	148	
462.88339	164	
463.87839	118	
463.89908	114	
464.72112	320	1+
464.78001	108	
465.75097	198	1+
467.88762	722	1+
469.67212	114	
469.81011	122	
469.88719	228	
470.72594	108	
474.71001	182	1+
485.90451	270	
489.79897	154	
505.33985	144	1+
508.87624	106	1+
END IONS

###FS:    #m/z: 336.94573 #charge 1+
###MS: 146
###MSMS: 149
BEGIN IONS
TITLE=Cmpd 111, +MS2(336.9457), 28.0-35.0eV, 3.2min #149
RTINSECONDS=191.458
SCANS=146,149
PEPMASS=336.94573	64778
CHARGE=1+
71.51191	90	
78.03844	74	
105.24519	178	
182.87099	78	
196.88302	114	
202.10063	94	
205.92773	72	
206.96845	78	
210.88304	136	
211.94384	2056	1+
212.87783	1216	1+
213.88860	112	
213.94005	640	
215.88910	200	
215.93677	78	
217.88205	120	
218.83829	132	
222.94605	126	
223.95221	112	
223.97008	278	1+
224.83740	98	
225.89578	82	
227.89528	74	
228.89456	226	
229.89614	102	
229.95485	1696	1+
230.88922	1792	1+
231.81767	74	
231.95112	708	1+
232.13179	80	
233.82883	122	
233.89693	186	
233.90942	88	
233.94681	248	
234.88086	92	
235.38910	82	
235.94666	156	
236.03420	80	
236.52474	98	
236.93448	74	
237.16527	94	
238.98775	72	
240.86195	72	
241.00232	78	
241.84403	466	1+
241.85910	74	
241.90232	74	
244.79705	70	
246.09974	70	
246.90348	80	
247.96498	560	
248.03765	252	1+
248.89975	444	1+
249.05210	78	
249.95839	202	
250.09729	78	
250.83397	322	1+
250.86549	82	
250.90214	190	1+
250.94744	484	1+
251.06940	138	
251.83786	294	1+
252.97167	1058	1+
253.85490	274	1+
253.90616	408	
254.09230	126	
254.91369	180	
254.96556	314	
255.39549	80	
255.95517	76	
256.07884	82	
256.40720	76	
256.81026	82	
256.85005	86	
256.96277	136	
257.83481	78	
257.91860	132	
258.84460	260	
259.82373	86	
259.86947	98	
260.31695	88	
260.83577	72	
262.92906	78	
263.06225	74	
263.40499	94	
265.00159	96	
265.84666	80	
266.37263	76	
266.84538	148	
267.00010	70	
267.77918	76	
267.83342	148	
268.02031	78	
268.83849	186	
268.86738	90	
269.11308	88	
269.84579	240	
270.85084	140	
270.98385	96	
271.87157	100	
271.91558	356	1+
272.84469	86	
272.88299	76	
273.87990	70	
274.86021	188	
275.83814	82	
276.30771	88	
276.85578	720	1+
277.49665	84	
277.83177	76	
278.83764	664	1+
278.99619	70	
279.02877	72	
279.09869	74	
280.03282	72	
280.09396	148	
280.13555	82	
282.80966	90	
282.84457	80	
284.79359	82	
284.88018	80	
285.85092	234	
286.84853	348	
287.84797	194	
288.90920	86	
289.00924	82	
289.08852	88	
290.85823	118	
290.89025	74	
291.41739	82	
291.80058	148	
291.89929	78	
292.88281	180	
293.10649	84	
293.85344	128	
293.87223	84	
294.64969	72	
294.86872	188	
294.97478	102	
295.96986	120	
297.01123	74	
297.79660	192	1+
298.01481	84	
298.30534	74	
298.85686	78	
298.87772	262	1+
300.05532	74	
304.19619	78	
305.06630	78	
306.89434	76	
307.88663	78	
309.87695	140	
310.81506	98	
310.87703	112	
311.85637	120	
312.81094	100	
314.24933	74	
314.88494	92	
316.88858	80	
318.77024	82	
320.25516	96	
322.78048	82	
323.52849	104	
324.89159	130	
325.79441	86	
331.81463	74	
332.22669	90	
333.88713	78	
334.82563	74	
335.85093	84	
END IONS

###FS:    #m/z: 322.93014 #charge 1+
###MS: 150
###MSMS: 151
BEGIN IONS
TITLE=Cmpd 112, +MS2(322.9301), 28.0-35.0eV, 3.3min #151
RTINSECONDS=195.138
SCANS=150-151
PEPMASS=322.93014	2276154
CHARGE=1+
188.98745	70	
191.93592	66	
192.88967	60	
194.89375	60	
196.88405	68	
197.02333	72	
198.02600	60	
198.84422	68	
200.83368	116	
201.04746	152	
201.39762	108	
202.04112	84	
205.60519	100	
205.96044	144	
206.97211	64	
209.92220	76	
209.94326	64	
211.83364	74	
213.89743	82	
214.89233	76	
215.90450	64	
216.87103	64	
218.85055	86	
219.98322	72	
220.87099	60	
221.94713	516	1+
222.95339	328	1+
224.96225	70	
225.82372	96	
227.78771	60	
227.89296	80	
227.92963	194	
228.00633	68	
229.53113	82	
230.82989	76	
230.89861	92	
231.88725	60	
232.82817	68	
233.03464	102	
233.81489	76	
233.86563	58	
235.92255	64	
236.80073	112	
236.86091	66	
238.93882	274	
239.07499	162	
239.83526	82	
239.98570	74	
240.06148	60	
240.22736	66	
240.88805	60	
240.94079	2090	
240.96495	82	
240.98009	92	
241.94239	1862	
241.97555	66	
242.00628	60	
242.81855	428	1+
242.88734	62	
242.94176	5734	1+
243.43870	70	
243.81875	314	1+
244.51722	98	
244.85137	64	
244.93875	970	1+
245.39531	76	
246.39459	78	
246.83791	58	
246.86339	64	
246.97470	134	
247.85386	78	
247.96385	62	
247.97742	104	
248.85420	70	
248.88855	80	
249.92276	64	
251.07141	86	
251.45074	80	
251.90272	66	
252.99916	62	
253.06676	70	
254.80320	76	
254.91310	86	
255.80197	68	
256.36996	80	
256.83795	64	
256.91358	68	
257.07799	72	
257.79251	136	
258.83324	104	
258.84869	212	
260.83105	430	1+
262.83313	476	1+
262.92189	158	
265.08748	64	
265.86016	58	
265.94805	70	
266.81760	68	
268.87503	104	
268.97214	90	
269.95794	58	
271.35974	174	
271.84980	70	
271.90226	70	
272.48760	56	
273.79645	402	1+
274.05052	94	
274.80028	322	1+
274.81537	60	
274.87239	72	
274.92958	84	
278.23157	74	
278.84559	174	1+
279.03094	76	
279.09090	1068	
280.15195	64	
280.83441	80	
280.99521	92	
282.81149	56	
282.85914	64	
283.07171	76	
283.79134	140	
283.86026	60	
284.29252	284	
284.41437	98	
284.87977	62	
285.79739	68	
287.79119	56	
287.88712	74	
289.13834	58	
289.79227	74	
289.86755	62	
290.79922	216	1+
290.85811	80	
293.94821	62	
295.88633	68	
296.81206	58	
296.84998	86	
297.78389	68	
298.81973	162	
299.78431	120	
301.04779	80	
302.34633	74	
304.87622	212	1+
307.79905	212	1+
307.83063	84	
307.88356	132	
310.08365	72	
311.87908	66	
312.17372	78	
312.24367	64	
312.85733	70	
313.41395	86	
314.85905	100	
315.93394	64	
320.40193	72	
322.03068	78	
323.03653	60	
324.82659	66	
324.88957	136	
325.37787	92	
325.89417	88	
326.88561	70	
327.71188	80	
END IONS

###FS:    #m/z: 507.84547 #charge 1+
###MS: 150
###MSMS: 152
BEGIN IONS
TITLE=Cmpd 113, +MS2(507.8455), 28.2-35.2eV, 3.3min #152
RTINSECONDS=195.91
SCANS=150,152
PEPMASS=507.84547	91502
CHARGE=1+
102.40245	114	
193.87331	106	
196.01510	380	1+
210.03241	146	
214.02760	120	
223.97398	146	
224.97726	124	
226.96757	112	
228.91025	106	
232.89703	342	
234.88621	114	
235.91329	112	
236.88792	104	
238.06382	140	
239.22337	106	
246.90658	142	
251.91500	114	
254.08983	106	
266.16597	146	
272.85588	162	
276.43611	108	
277.82949	214	1+
278.87166	164	
279.10571	168	
280.10460	112	
283.89886	104	
285.85788	134	
286.81086	126	
287.84993	466	
287.90707	142	
288.86800	118	
289.87948	306	
289.89690	150	
289.96467	234	1+
290.86385	298	1+
292.87301	116	
293.87414	606	1+
296.85436	140	
297.95803	154	
298.87555	184	1+
300.79214	222	1+
300.85676	136	
303.86771	326	
305.85906	424	
306.79728	122	
307.86309	178	
308.14100	482	1+
308.87308	790	1+
309.81734	210	1+
309.89215	172	
310.15820	410	1+
310.84846	130	
311.88259	1166	1+
312.80648	130	
313.88604	286	1+
314.86658	448	1+
314.96527	104	
315.81487	120	
316.86767	254	
317.88839	130	
323.87289	304	
325.85929	212	
325.89944	184	
326.88518	1338	1+
327.80397	154	
327.82548	108	
327.87551	174	
328.86908	154	
328.88533	148	
329.32571	106	
330.16353	122	
330.79337	150	
332.81287	214	1+
332.87744	214	
333.87669	282	1+
335.84232	148	
339.78394	150	
339.83289	166	
340.01423	106	
343.82133	106	
343.86721	176	1+
344.82353	230	1+
345.75905	136	
345.78540	126	
346.79380	106	
346.80873	158	
347.77800	500	1+
347.86807	152	
348.81015	142	
348.84218	166	
348.89248	444	1+
349.75816	462	1+
350.78209	146	
350.79619	104	
350.82511	150	
350.84206	122	
350.88890	304	1+
352.44916	110	
353.85070	204	
355.81117	200	1+
355.88672	122	
356.78534	268	1+
357.72330	140	
357.83304	242	1+
358.87975	122	
360.78054	144	
364.79520	118	
364.83840	174	
365.03534	118	
365.71706	130	
365.80770	124	
366.74542	116	
366.81509	258	1+
366.84423	292	1+
366.90565	332	1+
367.70949	706	1+
367.76817	238	1+
367.78897	200	1+
367.81939	188	1+
368.13202	102	
368.89527	198	
369.70758	134	
369.76731	126	
369.83523	466	1+
370.78457	114	
371.73747	128	
371.80330	228	
372.04854	104	
372.77753	150	
372.82063	132	
373.72657	208	1+
373.89763	106	
373.91170	126	
374.39688	104	
374.81569	268	1+
375.88311	120	
376.73011	192	1+
380.71829	602	1+
380.85261	160	
381.73856	140	
381.84171	266	1+
383.77926	112	
384.84950	504	1+
385.79258	502	1+
385.84995	316	1+
385.91497	160	
386.74713	106	
386.79365	370	1+
386.90066	130	
387.84912	396	1+
389.20162	198	1+
389.72087	138	1+
389.84242	108	
390.75308	162	
390.84245	768	1+
391.77828	134	
392.82546	336	1+
394.72336	116	
394.85713	242	
395.74061	114	
397.73302	124	
398.72831	452	1+
399.78190	110	
399.84708	254	1+
400.72521	298	1+
401.79379	110	
402.86603	512	1+
403.87178	322	1+
405.73784	110	
405.76189	114	
407.73388	368	1+
407.75881	124	
407.86919	382	
408.76495	106	
408.85328	920	1+
409.73174	194	
410.72782	390	1+
410.83870	828	1+
411.82108	138	
412.74198	430	1+
412.84108	222	
416.87519	214	1+
421.88110	154	
423.74169	104	
423.77615	496	
423.86315	356	1+
424.77613	250	
424.82510	276	1+
425.75379	880	1+
425.88578	128	
426.85913	660	1+
427.73288	742	1+
428.76841	168	
428.84820	544	1+
429.70324	216	
429.73822	426	1+
431.86574	290	
432.86765	172	
435.72017	120	
439.73660	320	1+
439.89614	202	1+
441.78890	190	1+
442.07649	114	1+
443.77199	114	
444.58996	116	
444.77138	116	
444.87116	1452	1+
445.74402	582	1+
446.89233	116	
447.71325	538	1+
448.75978	156	
448.89333	152	
449.79625	156	
450.70267	160	
450.75262	228	1+
450.83191	136	
451.88338	110	
452.75243	260	1+
462.89326	204	
463.88181	296	1+
465.72318	112	
467.88792	880	1+
472.70447	110	
474.71761	114	
485.89849	232	
509.28725	182	
509.85825	122	
END IONS

###FS:    #m/z: 336.94575 #charge 1+
###MS: 150
###MSMS: 153
BEGIN IONS
TITLE=Cmpd 114, +MS2(336.9458), 28.0-35.0eV, 3.3min #153
RTINSECONDS=196.683
SCANS=150,153
PEPMASS=336.94575	62890
CHARGE=1+
166.35131	80	
182.86939	70	
183.87060	88	
190.62661	80	
194.89133	114	
200.87695	76	
201.96974	84	
202.07439	84	
203.93582	88	
206.95245	70	
208.88256	74	
208.94383	76	
210.61463	80	
210.88304	110	
211.94398	2032	1+
212.87814	776	1+
213.94019	916	1+
214.88084	94	
215.88448	126	
215.93996	262	1+
216.89060	76	
217.88281	118	
219.83736	86	
221.79179	78	
222.94694	78	
224.44379	72	
225.97440	70	
226.06928	72	
226.94073	96	
227.59116	84	
227.88032	82	
227.91394	82	
228.84584	236	
228.89576	270	
229.95533	1732	1+
230.88876	1668	1+
230.99208	70	
231.83073	94	
231.94812	852	1+
233.87642	76	
234.83196	118	
234.89665	142	
235.89386	90	
235.94652	76	
237.05694	108	
237.86001	230	1+
239.81996	72	
239.84674	72	
239.92084	84	
240.56977	74	
240.83626	246	1+
240.84902	110	
240.94918	86	
242.84494	182	
245.83238	126	
246.85258	268	
246.90386	138	
246.94812	72	
247.96483	312	
248.87939	70	
248.89708	498	1+
249.36197	72	
249.96180	254	
249.98692	84	
250.83212	450	1+
250.95192	154	
251.83152	340	1+
252.01604	234	1+
252.97167	618	
253.08596	190	
253.40775	100	
253.90784	262	1+
253.91903	162	
254.83250	114	
254.96440	296	1+
255.07519	138	
255.87466	78	
256.86755	180	
257.82887	76	
258.84785	266	1+
259.20292	74	
259.82219	72	
259.88515	80	
260.06739	94	
260.83150	336	1+
260.85330	110	
261.11602	74	
261.43373	86	
261.86261	80	
262.85492	76	
265.01352	84	
266.87613	78	
268.45699	100	
268.62791	72	
268.81383	80	
268.84125	268	
268.96828	72	
269.84182	394	1+
269.98206	80	
270.00829	76	
271.91449	174	
272.82036	78	
274.86083	82	
274.92332	76	
275.86936	74	
276.85829	990	1+
276.89354	88	
277.83461	136	
277.86343	660	1+
278.83416	730	1+
280.00258	138	
280.85898	90	
280.88305	110	
281.11945	318	1+
281.85836	88	
282.86804	78	
283.36126	86	
283.40446	78	
285.85252	162	
286.85176	368	
287.84905	276	
287.93724	78	
290.79664	74	
291.38967	74	
292.10685	76	
292.26248	76	
292.86215	198	
292.88606	82	
293.11268	146	
293.40986	82	
293.99677	84	
294.83953	80	
294.86257	128	
294.87912	154	
294.90492	80	
295.89821	74	
296.37210	74	
296.98131	82	
298.02581	90	
300.90887	90	
301.87371	140	
301.91285	84	
303.89841	104	
306.81016	80	
307.01695	72	
307.12443	88	
307.92303	78	
309.87017	74	
310.86621	100	
312.81215	76	
313.40958	76	
313.82918	76	
314.80471	72	
314.88103	70	
315.15570	72	
315.87539	76	
318.83057	94	
319.78063	90	
320.41958	90	
320.95914	94	
322.88619	82	
323.88923	204	1+
324.48316	70	
324.86398	72	
326.37325	88	
327.52296	92	
327.81651	74	
328.94017	78	
331.56214	74	
333.84435	88	
334.76507	82	
335.14942	72	
339.96381	102	
END IONS

###FS:    #m/z: 340.94083 #charge 1+
###MS: 154
###MSMS: 155
BEGIN IONS
TITLE=Cmpd 115, +MS2(340.9408), 28.0-35.0eV, 3.4min #155
RTINSECONDS=200.342
SCANS=154-155
PEPMASS=340.94083	835284
CHARGE=1+
158.48662	84	
173.22804	92	
190.93121	154	
190.94724	222	
191.95353	202	
196.88069	208	1+
197.92404	72	
200.95188	82	
205.97333	76	
206.90295	74	
208.87881	74	
209.94333	92	
210.91423	78	
211.03349	102	
212.87642	168	
213.46314	72	
213.88122	178	
213.93863	638	1+
214.88723	332	1+
215.41934	92	
215.88762	202	1+
215.93963	152	
217.85736	84	
217.88488	166	
218.88085	136	
219.89207	130	
220.95678	74	
222.93054	74	
222.94977	114	
223.95093	130	
224.84137	74	
225.83274	88	
226.06371	76	
228.85282	104	
228.87106	74	
229.84380	348	1+
230.89291	278	1+
231.94977	282	
232.88817	74	
232.92419	72	
233.94632	108	
235.88745	92	
237.05542	80	
238.91303	88	
239.78792	152	
240.83579	168	
240.86958	86	
241.09717	74	
241.84221	478	1+
241.86056	164	
241.90005	98	
242.88364	80	
243.82988	406	1+
244.88950	80	
245.36427	92	
246.87649	72	
246.94754	90	
246.98021	112	
249.05176	84	
249.90711	74	
249.96349	88	
250.90284	86	
250.99437	86	
254.83451	76	
254.92048	82	
254.96670	248	
255.92968	80	
256.85976	114	
256.89296	220	
256.96283	128	
257.03455	84	
257.85714	174	
257.90947	74	
258.84557	238	
258.89199	196	1+
259.84983	112	
260.33822	234	
260.83758	188	
261.48106	78	
261.83252	184	
262.10136	72	
262.84269	118	
263.85739	94	
264.86676	206	
264.91407	84	
265.02347	84	
266.84328	110	
266.91202	104	
267.97833	74	
268.67046	104	
268.84006	322	1+
269.16550	84	
270.79967	74	
271.28119	90	
271.47109	78	
271.88996	72	
272.97740	152	
273.78923	80	
273.85738	270	1+
273.89625	170	
274.88497	158	
275.81597	76	
275.83955	124	
276.85846	236	
277.86107	120	
278.84450	708	1+
279.86228	200	
280.83798	112	
280.85781	194	
280.87504	130	
280.95211	72	
280.99683	76	
281.52241	94	
281.86464	108	
281.90797	80	
282.87923	122	
282.92025	88	
282.98151	94	
283.03054	82	
284.83707	84	
284.87139	118	
287.14611	84	
287.42707	94	
287.82482	96	
288.83786	92	
288.87055	144	
289.88670	90	
292.80399	72	
292.86748	72	
292.93647	92	
293.86432	470	1+
294.86846	344	1+
295.85865	78	
296.86776	126	
296.94094	94	
297.78821	74	
297.85966	90	
298.96117	76	
299.88283	82	
299.92374	80	
300.79162	78	
300.87489	98	
300.92586	70	
301.86713	76	
302.94368	178	
303.87140	88	
304.87093	104	
305.86949	218	1+
306.79872	260	1+
306.93073	80	
310.84316	80	
310.88038	120	
312.80097	108	
312.84663	72	
312.89880	92	
314.81956	72	
315.84234	100	
328.83094	78	
329.87541	110	
330.81294	92	
335.02588	82	
337.05380	94	
337.88497	164	
338.75691	94	
340.17399	72	
343.88486	82	
END IONS

###FS:    #m/z: 363.95677 #charge 1+
###MS: 154
###MSMS: 156
BEGIN IONS
TITLE=Cmpd 116, +MS2(363.9568), 28.0-35.0eV, 3.4min #156
RTINSECONDS=201.122
SCANS=154,156
PEPMASS=363.95677	362158
CHARGE=1+
120.64011	114	
170.98225	80	
187.87144	84	
187.92197	116	
189.86201	354	
191.85677	170	
191.93444	78	
196.88436	158	
202.86441	84	
207.87765	84	
207.94608	282	1+
208.01916	102	
209.87206	148	
209.94474	770	
210.88441	186	
211.94717	120	
212.87957	1264	1+
214.50495	90	
216.41156	86	
222.95159	562	1+
223.38368	108	
224.82057	120	
224.95008	948	1+
225.02552	84	
225.97013	138	
226.94716	5332	1+
227.05245	78	
227.81203	78	
228.85709	106	
228.89385	468	1+
228.94221	5770	1+
230.83209	92	
230.85586	80	
230.88949	1978	1+
232.38081	96	
232.88493	366	1+
232.90304	184	
233.40378	80	
233.91055	100	
233.93345	82	
234.87886	112	
238.89492	88	
240.82655	198	
240.83508	208	
240.94020	754	
240.96170	380	
241.90156	86	
241.93904	1894	1+
242.93966	1240	1+
242.96292	328	1+
244.82049	114	
244.95681	3146	1+
245.18509	92	
245.81689	78	
245.83789	130	
246.05465	88	
246.39242	80	
246.95233	3776	1+
247.10643	84	
247.80479	348	1+
248.80721	298	1+
248.85095	106	
248.90023	708	1+
250.89640	136	
250.94876	134	
250.97327	144	
251.01494	104	
251.82478	76	
252.88766	116	
253.05396	78	
253.83410	102	
254.84245	112	
255.91407	82	
256.79678	76	
257.55497	100	
259.84314	116	
260.82831	454	1+
260.96771	406	
261.05656	88	
261.83054	328	1+
262.92106	80	
263.07199	76	
263.52671	80	
265.05702	106	
265.78895	198	1+
266.06811	86	
266.81581	108	
266.83588	84	
267.97219	456	
268.95677	118	
269.17965	78	
269.47803	92	
269.81718	104	
269.84494	80	
269.96865	508	
271.91224	186	
272.39641	84	
276.84150	204	1+
276.85640	132	
278.79799	126	
278.84663	310	1+
279.10438	146	
280.79432	352	
280.92951	86	
281.86541	126	
281.90133	94	
282.79288	128	
282.80954	84	
283.79065	214	
283.80233	128	
283.84915	202	
284.03965	78	
284.82934	92	
284.84791	120	
284.89304	138	
285.16241	78	
285.47334	86	
285.51088	92	
285.79064	182	
285.84976	378	1+
288.86517	98	
289.87397	90	
290.94544	92	
292.02285	88	
292.03760	88	
292.10080	94	
293.77576	92	
293.87977	102	
294.31713	82	
294.86021	104	
295.27616	108	
295.90097	104	
296.80485	282	
297.81210	248	
298.80487	610	
299.80271	894	1+
299.86992	128	
300.87487	78	
301.79879	368	1+
301.85704	192	1+
301.90020	118	1+
303.85739	520	1+
305.82792	86	
306.12653	98	
306.77372	88	
306.83804	92	
307.84586	274	1+
307.89097	80	
309.89137	110	
312.03286	78	
314.81783	136	
316.81322	272	
317.82258	166	
319.82448	104	
320.01531	84	
320.05090	82	
320.81237	286	1+
320.92914	124	
321.86872	164	
322.81388	224	1+
322.93042	148	
324.88609	144	
327.07873	80	
332.04519	82	
333.47219	82	
336.38217	96	
336.94646	208	
337.83175	84	
338.88006	78	
342.19061	78	
350.76227	208	1+
353.08558	96	
356.75444	86	
357.75266	78	
360.98148	80	
361.72017	106	
361.78200	76	
362.21855	84	
363.27559	78	
367.99515	84	
369.11249	84	
369.35334	78	
END IONS

###FS:    #m/z: 507.84534 #charge 1+
###MS: 154
###MSMS: 157
BEGIN IONS
TITLE=Cmpd 117, +MS2(507.8453), 28.2-35.2eV, 3.4min #157
RTINSECONDS=201.894
SCANS=154,157
PEPMASS=507.84534	97100
CHARGE=1+
196.01355	112	
214.89209	198	
223.97861	142	
224.97800	210	
227.95568	138	
232.89300	212	
248.12142	132	
250.90931	136	
257.07823	106	
265.16612	318	1+
266.16817	270	1+
267.94141	122	
268.99140	132	
273.85575	154	
277.87237	264	1+
285.80777	138	
287.04195	140	
287.85290	452	
287.93388	150	
288.83927	158	
288.86868	130	
289.88427	164	
290.04318	114	
290.12821	138	
291.01008	152	1+
291.77977	158	
291.87626	110	
293.87321	452	1+
296.83832	166	
297.80213	246	1+
297.82093	138	
298.82658	138	
298.85244	146	
298.87013	112	
300.86039	204	
301.35766	230	1+
301.85207	114	
302.84739	156	
303.86576	310	
305.83000	108	
305.86329	922	1+
307.07475	108	
307.89345	240	
308.14161	518	
308.87407	628	1+
308.94121	120	
309.31249	108	
310.15596	296	
311.83663	150	
311.88288	986	1+
313.94888	208	1+
314.86278	512	1+
314.88488	106	
315.79807	152	
316.88959	130	
316.91823	236	1+
319.86322	110	
321.90671	140	
322.18840	106	
322.88268	140	
323.87447	446	
324.17201	126	
324.86482	150	
325.89938	178	
326.88442	1796	1+
327.12650	116	
327.80407	160	
328.87757	236	
329.81646	138	
329.89923	220	
330.05943	216	1+
330.77734	370	1+
330.83310	112	
330.87837	212	
331.77850	354	1+
332.82235	404	1+
332.87765	358	1+
333.99929	224	1+
335.84089	128	
335.89718	246	1+
336.78669	100	1+
336.87328	232	1+
341.87846	148	1+
343.81823	196	1+
344.61405	106	
347.77386	488	1+
349.17269	174	1+
349.75538	200	
349.87782	354	1+
350.75324	234	1+
350.76979	200	
350.81818	108	
350.88284	220	1+
351.85940	124	
354.44820	114	
354.77799	130	
354.86141	214	1+
355.88653	290	1+
357.89133	140	
358.78335	376	1+
359.87320	126	
360.76029	236	1+
360.89139	170	
362.85281	176	1+
363.80322	148	
365.76987	126	
365.78588	168	
365.83461	352	1+
367.71272	124	
367.77264	164	
367.88888	226	1+
368.76376	124	
368.78275	154	
368.83621	212	
369.83353	180	
370.73363	136	
370.78130	118	
370.79348	416	1+
370.84372	146	
373.71583	154	
373.78641	254	1+
373.81244	410	1+
373.85033	308	1+
375.76859	194	1+
376.88111	114	
377.77396	258	1+
380.71773	708	1+
380.77384	126	
381.76510	182	
384.75334	126	
384.85049	816	1+
384.89592	250	1+
385.77817	218	
385.82505	142	
386.82523	112	
387.69628	162	1+
387.72450	254	1+
387.85098	394	1+
388.79065	242	1+
389.83734	420	1+
390.83940	358	1+
392.72913	156	
392.75368	106	
392.82633	394	1+
394.78817	138	
396.73891	250	1+
398.72651	568	1+
399.72798	364	1+
399.84667	194	
401.72550	178	
403.43344	106	
403.87033	516	1+
404.82600	106	
405.76027	316	1+
405.78553	142	
405.85727	300	1+
407.74791	352	1+
407.84805	660	1+
407.86859	654	
408.85252	590	1+
409.72308	540	1+
409.76581	156	
410.83684	326	
411.73630	116	
411.81223	156	
411.83757	202	
412.84274	144	
413.07242	326	1+
413.69041	240	1+
413.85704	166	1+
414.69274	186	1+
414.75130	118	
418.86200	168	
420.73513	132	
420.77471	120	
421.73625	160	
421.88460	124	
422.03508	116	
422.85947	164	
423.77004	220	
423.78840	116	
423.82363	216	1+
424.77408	110	
425.67887	132	
425.75497	866	1+
426.86293	632	1+
427.73378	1312	1+
428.84705	436	1+
429.70233	216	
429.76999	128	
429.83120	178	
431.68305	130	
431.86842	440	1+
433.85704	180	
439.86387	216	1+
439.88890	124	
443.68934	112	
443.75826	124	
444.68692	118	
444.76854	170	
444.87072	732	1+
445.75103	184	
446.75383	128	
446.77043	146	
446.79253	302	
446.87622	238	
447.71233	562	1+
449.87574	116	
450.69990	208	
450.74793	244	
451.86941	138	
452.70394	122	
457.90011	176	
460.88736	112	
462.88293	226	
463.88336	136	
464.89481	182	
465.72507	164	
467.77309	120	
467.88814	188	
469.89005	142	
473.66204	108	
473.73396	112	
485.90560	142	
492.81510	122	
504.20470	110	
509.28851	366	1+
END IONS

###FS:    #m/z: 340.94067 #charge 1+
###MS: 158
###MSMS: 159
BEGIN IONS
TITLE=Cmpd 118, +MS2(340.9407), 28.0-35.0eV, 3.4min #159
RTINSECONDS=205.57
SCANS=158-159
PEPMASS=340.94067	816178
CHARGE=1+
189.86609	78	
190.94977	294	1+
192.92779	96	
193.95209	102	
194.01876	78	
194.88707	128	
202.91473	96	
203.86210	74	
208.88400	108	
208.95829	234	
208.98024	104	
212.87993	138	
213.05686	86	
213.87581	148	
213.94080	282	
214.94381	156	
215.08049	74	
215.88398	474	1+
215.93474	128	
216.88623	342	1+
217.12252	82	
220.53329	84	
223.05357	92	
223.89249	84	
224.92611	92	
224.95736	76	
225.82206	74	
225.89192	312	1+
226.85487	80	
226.95087	82	
226.99337	78	
227.38567	82	
228.94756	76	
230.84459	80	
231.89042	180	
231.95016	578	1+
232.88520	292	1+
232.90726	72	
233.94797	140	
233.96706	74	
234.86568	80	
235.04817	90	
235.89070	134	
235.94803	72	
236.88587	104	
238.90619	86	
239.86022	82	
240.86696	124	
241.84505	528	
241.88011	72	
241.89803	174	1+
243.07428	156	
243.83161	164	
244.16003	90	
244.83464	190	
244.90040	126	
244.96745	144	
245.03852	74	
245.39511	72	
245.85212	188	1+
245.92822	74	
246.89992	82	
246.95154	82	
246.97381	126	
248.89877	402	1+
249.96491	198	
251.35549	90	
251.96182	130	
252.84107	156	
254.84261	74	
254.96653	250	1+
256.85258	160	
256.91531	144	
257.85843	220	
257.90154	98	
257.93118	86	
258.84870	194	
258.96194	134	
259.84701	298	
259.89419	78	
259.91491	110	
259.95358	144	
260.83598	200	
261.84635	386	1+
261.90297	96	
261.92030	76	
262.57647	110	
263.83252	102	
264.86422	132	
264.96389	74	
266.15824	78	
266.85111	110	
266.98238	90	
268.84155	350	1+
269.39526	114	
269.79982	98	
269.94154	92	
270.88464	82	
271.79721	72	
272.85557	86	
273.85747	78	
275.87909	86	
275.95244	78	
276.58947	94	
276.85702	426	
277.86343	518	
277.92470	104	
278.84709	830	1+
278.92965	84	
279.89861	76	
280.16832	92	
280.86786	80	
282.39260	90	
282.91501	80	
282.97195	80	
284.12429	76	
286.41600	76	
288.53133	80	
289.78945	160	
289.86364	78	
290.80720	82	
290.85336	144	
291.80245	208	
292.83936	98	
293.81783	78	
293.85105	230	
296.85394	204	
297.98534	74	
298.02766	132	
298.31160	76	
298.85268	74	
299.27534	86	
299.83881	80	
299.87660	164	
301.85896	218	1+
301.91286	84	
302.94885	110	
303.14765	80	
303.98861	72	
307.79440	174	
307.89485	76	
310.18334	72	
310.87363	86	
311.86138	76	
312.80491	106	
313.76880	72	
313.89874	96	
314.81559	82	
314.92036	74	
317.04153	74	
318.39001	88	
319.04989	90	
319.92184	236	1+
320.75159	72	
321.89398	84	
323.13127	86	
323.91061	92	
324.88490	218	1+
325.34014	84	
326.62599	100	
326.76555	72	
330.23102	72	
330.88713	72	
340.79747	74	
341.72489	78	
345.81133	78	
END IONS

###FS:    #m/z: 363.95670 #charge 1+
###MS: 158
###MSMS: 160
BEGIN IONS
TITLE=Cmpd 119, +MS2(363.9567), 28.0-35.0eV, 3.5min #160
RTINSECONDS=206.343
SCANS=158,160
PEPMASS=363.95670	347686
CHARGE=1+
178.94697	104	
185.97639	78	
186.26756	92	
189.86165	306	
191.85940	358	
192.90672	80	
199.99394	82	
205.94900	252	1+
209.94338	1290	1+
210.88622	150	
211.90321	104	
212.87841	1322	1+
213.01981	102	
214.89620	124	
217.90266	158	
217.94791	92	
222.95212	376	
224.95140	816	1+
225.88603	280	1+
226.90046	110	
226.94709	5714	1+
226.97272	132	
227.02416	112	
228.85257	96	
228.89335	328	1+
228.94167	5748	1+
230.02021	106	
230.89019	2396	1+
234.87760	106	
236.86569	80	
239.42661	78	
240.08616	84	
240.82684	140	
240.94091	496	
240.96356	380	
241.94011	1954	1+
242.94203	1202	1+
243.82116	162	
244.81843	138	
244.89487	100	
244.95720	2636	1+
246.43690	82	
246.90546	114	
246.95313	2590	1+
247.80177	76	
247.88052	86	
248.02576	92	
248.80615	122	
248.89791	514	1+
250.04126	92	
250.89494	134	
250.94787	126	
250.96624	90	
251.17817	82	
251.80221	88	
251.89881	78	
252.07252	90	
253.20627	80	
253.83830	150	
253.90683	182	
257.44441	120	
257.89954	104	
258.83325	118	
258.96945	122	
259.92826	188	1+
259.97823	82	
260.11107	110	
260.96792	154	
261.82979	262	1+
261.89834	92	
263.83388	448	1+
263.84924	84	
264.80952	172	1+
265.01151	94	
265.87963	102	
265.98608	162	
266.81013	258	1+
267.81289	224	1+
267.86577	84	
267.97125	500	1+
269.80989	164	
269.91069	142	
269.96852	702	1+
270.82824	78	
271.48721	90	
272.97581	84	
273.79293	78	
274.54293	86	
274.91740	80	
275.14329	88	
276.85428	82	
278.79884	142	
278.84568	150	
279.10034	78	
279.85052	120	
279.91136	220	1+
280.79435	618	1+
280.87784	84	
281.85830	160	
282.79134	302	1+
282.95833	80	
283.41715	104	
283.85221	326	
284.06003	80	
284.18427	96	
284.82395	128	
285.42430	86	
285.79713	80	
285.82034	82	
285.84694	194	
286.80590	84	
287.82198	108	
287.87288	96	
287.88730	82	
288.41032	112	
289.87169	152	
293.37388	84	
293.81766	78	
293.84692	160	
293.87554	84	
296.80716	194	
296.88447	106	
297.80522	116	
298.80340	830	1+
300.79993	190	
300.90907	154	1+
301.79917	248	
301.83186	78	
301.86017	502	1+
302.25010	78	
302.36264	104	
302.81378	166	
303.35722	82	
303.80996	282	
303.85533	876	1+
303.87527	104	
305.87526	100	
306.06877	100	
306.38238	84	
306.43826	106	
307.13388	144	
307.34182	116	
308.90854	98	
310.82872	78	
310.87585	168	
312.42569	102	
313.73137	88	
314.81971	114	
316.11087	78	
316.81646	88	
317.06779	152	
317.82277	84	
318.81585	124	
320.16467	78	
321.81286	136	
321.86615	244	1+
323.79388	80	
326.87549	176	1+
326.99305	86	
327.44965	86	
331.81275	88	
334.77405	78	
338.12310	114	
340.83786	88	
340.93826	118	
343.90531	90	
346.13804	82	
347.41432	78	
348.75879	90	
349.30270	96	
350.39139	84	
350.89700	94	
353.98403	92	
359.68742	92	
360.92273	84	
361.89007	124	
363.72525	88	
364.77530	90	
366.27305	78	
368.38182	84	
368.76656	178	1+
369.22847	78	
END IONS

###FS:    #m/z: 336.94551 #charge 1+
###MS: 158
###MSMS: 161
BEGIN IONS
TITLE=Cmpd 120, +MS2(336.9455), 28.0-35.0eV, 3.5min #161
RTINSECONDS=207.116
SCANS=158,161
PEPMASS=336.94551	67062
CHARGE=1+
95.52844	104	
132.15613	82	
139.44193	94	
182.86784	90	
193.03463	130	
194.89861	70	
205.95202	106	
206.97550	76	
209.08878	86	
209.93823	88	
210.88295	206	
211.00682	88	
211.84236	82	
211.88182	100	
211.94341	2666	1+
212.87774	1048	1+
213.93933	854	1+
214.12888	72	
215.88926	294	1+
215.93539	164	
217.88081	128	
219.83947	84	
224.83788	130	
226.84501	202	1+
228.05287	72	
228.86921	68	
228.89711	186	
229.89079	112	
229.95517	2022	1+
230.84990	92	
230.88774	1446	1+
231.95123	704	1+
232.83043	70	
233.40593	76	
233.82910	84	
233.94608	336	1+
234.82315	244	1+
234.83641	126	
235.88986	118	
237.06141	74	
237.13335	74	
237.37352	82	
237.84655	72	
238.03198	88	
238.87711	98	
239.92269	76	
239.98932	72	
241.84457	112	
241.93929	72	
242.57008	102	
243.83830	150	
245.87447	74	
246.85543	76	
247.10418	76	
247.96659	494	1+
248.90058	602	1+
249.83477	96	
249.96055	202	
250.01230	74	
250.83017	418	1+
251.07288	116	
251.95121	144	
252.08604	78	
252.93596	232	1+
252.95094	118	
252.97191	560	
253.90693	188	1+
253.96327	90	
254.08437	70	
254.85057	92	
254.86595	124	
254.96650	412	
255.89839	76	
256.00025	92	
256.15152	72	
256.85187	192	
256.88307	72	
256.91479	70	
257.84235	70	
258.84327	164	
258.96908	92	
259.32138	88	
259.85455	120	
259.87382	132	
260.82851	316	1+
260.95127	68	
262.04560	72	
262.97866	78	
264.07510	72	
264.44629	74	
264.86347	78	
264.97381	102	
266.86311	98	
266.99817	78	
267.37740	108	
268.38066	70	
268.84032	788	1+
268.86588	94	
269.03074	78	
270.00004	68	
270.98317	94	
271.85141	192	1+
271.91395	198	
272.10053	72	
272.88712	172	
275.94473	72	
276.08935	70	
276.85856	766	1+
277.83306	208	
278.83465	352	
278.85217	280	1+
278.98737	78	
279.83523	246	
279.88884	92	
280.82257	74	
281.93042	68	
282.84890	98	
283.09684	92	
284.84931	92	
285.37375	86	
286.84922	812	1+
287.07748	88	
287.88283	84	
289.31826	78	
289.97456	76	
291.86244	164	1+
292.37557	74	
293.10787	256	1+
293.93568	76	
294.27887	72	
295.87007	200	1+
296.05519	82	
296.14180	72	
297.16962	68	
298.05506	74	
298.30393	98	
298.80006	72	
298.85501	74	
298.88546	130	
299.87100	70	
300.45569	76	
301.83402	80	
303.86188	160	
305.13051	72	
305.36859	92	
305.81094	138	
305.85798	84	
306.72420	78	
307.36964	74	
307.86420	220	1+
308.37368	76	
308.78340	90	
309.06190	78	
310.84553	104	
310.87920	252	1+
311.41948	74	
313.21161	88	
314.81543	122	
314.86570	78	
320.74865	98	
320.85303	78	
321.10379	82	
321.48698	80	
322.36567	92	
322.87295	74	
324.85946	70	
324.94370	86	
325.90717	72	
326.76801	100	
327.89351	94	
331.79462	84	
331.88628	112	
333.14938	78	
334.77624	76	
337.29431	174	1+
341.05281	84	
341.75006	78	
END IONS

###FS:    #m/z: 322.92988 #charge 1+
###MS: 162
###MSMS: 163
BEGIN IONS
TITLE=Cmpd 121, +MS2(322.9299), 28.0-35.0eV, 3.5min #163
RTINSECONDS=210.784
SCANS=162-163
PEPMASS=322.92988	2293364
CHARGE=1+
67.61008	58	
143.77285	84	
179.93222	76	
181.92563	64	
192.84013	78	
192.88467	72	
195.86531	68	
196.87544	88	
197.02151	68	
197.39073	78	
198.89273	120	
202.01513	86	
204.40961	86	
204.68698	82	
205.94895	168	
210.08557	62	
213.92808	74	
213.98929	66	
215.89347	72	
218.39605	76	
218.86618	76	
218.88565	68	
222.95384	352	1+
223.95821	236	1+
223.98803	84	
224.90570	86	
225.01822	60	
227.79324	60	
227.90652	70	
227.96195	66	
230.83153	62	
230.84951	64	
230.89446	74	
233.91830	80	
236.98573	60	
238.13844	64	
238.80002	82	
238.82613	60	
238.94012	290	1+
239.07972	94	
239.36949	82	
239.78567	120	
239.98956	94	
240.06914	74	
240.08270	74	
240.89381	64	
240.94011	1754	
241.94235	1566	
242.82146	100	
242.89122	74	
242.94123	5356	1+
243.27426	94	
243.81794	294	1+
244.04283	88	
244.94004	1338	1+
246.85411	138	
246.97127	140	
247.85033	72	
248.85148	110	
248.90270	68	
249.83820	100	
250.94425	128	
250.97406	72	
251.86003	60	
252.81985	78	
252.87833	122	
253.85953	74	
254.85844	64	
254.90910	62	
256.83130	200	1+
257.08012	64	
257.90078	68	
257.98834	72	
258.01993	76	
258.79363	74	
258.85062	68	
259.82994	144	
260.83543	70	
260.85896	62	
261.13987	68	
261.79346	68	
261.83224	260	
262.82949	592	1+
263.07201	80	
263.80967	70	
264.09702	66	
265.05556	70	
265.87378	82	
266.85433	106	
266.86983	58	
267.86373	104	
268.13929	92	
269.91157	80	
270.91684	66	
271.79514	64	
271.87592	62	
271.89408	70	
272.09881	86	
272.81245	70	
273.07603	68	
273.80064	84	
275.80961	92	
277.81777	92	
277.84794	210	1+
279.09271	430	1+
279.79660	82	
280.79179	70	
280.94191	62	
281.93264	98	
282.85488	62	
283.06820	68	
283.79055	170	
283.86723	98	
283.97563	66	
284.08737	78	
284.29181	108	
284.88248	60	
284.91993	62	
285.29451	174	
285.80912	132	
286.43922	70	
286.86260	284	1+
287.80971	68	
289.06361	66	
289.16188	62	
289.79121	172	
293.85353	66	
293.93350	88	
294.85385	176	
295.37524	78	
295.90283	72	
296.87348	68	
297.78347	150	1+
300.78369	82	
300.85148	82	
300.87080	64	
301.87089	66	
302.88273	108	
303.13906	86	
304.85382	72	
305.80043	58	
306.87928	236	1+
307.06400	72	
307.80016	84	
309.03786	94	
309.80606	68	
309.91103	74	
311.02724	74	
311.87890	136	
311.90288	66	
312.80438	90	
313.86391	60	
314.00740	60	
314.77645	66	
314.86989	74	
317.76801	72	
322.18719	70	
322.90161	74	
324.77093	68	
325.04099	66	
325.89190	60	
326.86583	70	
327.89656	72	
END IONS

###FS:    #m/z: 340.94072 #charge 1+
###MS: 162
###MSMS: 164
BEGIN IONS
TITLE=Cmpd 122, +MS2(340.9407), 28.0-35.0eV, 3.6min #164
RTINSECONDS=211.556
SCANS=162,164
PEPMASS=340.94072	839922
CHARGE=1+
156.97233	80	
190.94698	92	
191.97001	80	
192.88620	78	
192.92433	146	
196.47915	84	
198.88075	74	
206.82702	76	
210.93869	242	1+
213.00390	72	
213.88074	188	
213.93819	778	1+
214.87708	80	
215.88795	270	
216.83983	72	
217.85231	70	
217.86678	72	
217.88305	80	
217.93370	70	
218.86033	90	
221.88854	100	
223.96130	112	
224.93914	76	
224.98186	102	
225.03304	72	
226.94670	342	
227.03967	80	
228.97711	76	
229.95770	68	
230.84742	138	
230.88802	276	1+
230.99759	100	
231.95050	584	
233.89657	216	
234.82458	72	
234.97503	84	
237.88824	126	
238.39030	86	
238.87797	70	
239.06964	82	
239.42292	98	
239.84400	120	
239.90370	72	
239.96471	70	
240.79285	72	
240.93379	72	
241.84436	566	1+
241.90293	116	
242.89702	88	
243.83580	92	
244.82664	110	
246.94992	70	
249.43977	72	
249.89933	94	
250.99070	216	
251.95930	96	
252.04510	86	
252.07068	74	
252.97772	86	
253.90254	74	
254.96495	358	1+
255.07985	90	
255.44467	70	
256.84917	126	
256.89550	76	
256.91972	126	
256.95601	70	
257.84270	82	
257.88960	70	
257.93923	72	
258.79939	94	
258.84381	254	
258.88555	74	
259.83128	168	
259.84686	192	
259.89471	106	
259.95804	132	
260.83479	478	1+
261.89403	84	
262.88117	86	
263.88826	82	
264.11101	90	
265.01783	72	
265.40554	88	
265.86592	78	
266.87487	120	
266.89494	74	
268.83727	220	1+
269.85710	82	
270.36149	104	
270.83364	78	
271.84166	72	
272.44120	100	
272.46117	108	
272.91935	70	
272.93782	92	
272.98094	92	
273.52864	72	
274.86159	152	
275.86052	144	
275.89010	100	
275.97722	72	
276.00549	98	
276.85695	728	1+
278.84404	860	1+
280.88611	88	
280.92763	98	
281.00974	88	
281.85853	98	
282.87892	78	
284.22395	76	
284.51363	72	
284.88239	78	
284.93875	68	
285.00708	78	
285.94054	146	
287.36878	80	
288.40841	88	
288.84155	100	
288.87128	98	
291.82996	72	
291.86547	94	
292.05870	94	
292.90296	78	
293.84946	118	
294.85854	390	1+
294.87729	72	
296.47990	94	
297.91775	84	
298.22910	70	
299.86463	88	
300.85373	294	1+
300.88528	112	
302.91130	100	
303.82171	70	
303.93922	82	
305.49082	94	
306.45318	94	
306.88113	80	
307.80081	72	
307.88478	78	
308.53079	74	
308.80108	96	
308.86366	116	
312.58220	82	
312.80631	72	
313.90531	88	
315.99556	70	
319.78925	80	
320.56488	74	
321.94026	90	
323.01674	70	
324.89582	150	
326.42847	98	
328.19247	90	
328.88417	120	
330.82764	90	
330.88290	84	
335.97919	78	
337.89521	102	
342.82450	92	
END IONS

###FS:    #m/z: 363.95667 #charge 1+
###MS: 162
###MSMS: 165
BEGIN IONS
TITLE=Cmpd 123, +MS2(363.9567), 28.0-35.0eV, 3.6min #165
RTINSECONDS=212.328
SCANS=162,165
PEPMASS=363.95667	357836
CHARGE=1+
113.66840	96	
136.51816	78	
189.86497	558	1+
191.85924	152	
193.85225	110	
196.88534	108	
205.95060	80	
207.87473	338	
208.94271	102	
209.86784	108	
209.94425	830	1+
210.88372	302	1+
212.02115	86	
212.87873	1152	1+
214.89498	106	
218.05320	78	
218.90529	134	
221.94330	84	
222.95224	864	1+
223.97386	112	
224.94903	674	1+
225.89735	106	
226.89392	92	
226.94688	5374	1+
226.97478	194	
227.27925	112	
227.93106	250	
228.89446	512	1+
228.94239	5660	1+
230.01693	96	
230.54614	82	
230.83294	282	1+
230.88896	2520	1+
232.88401	406	1+
233.40749	88	
237.84090	100	
239.96712	202	
240.82333	278	1+
240.94011	738	
240.96168	234	
241.08632	94	
241.88385	80	
241.94062	438	
241.96521	124	
242.50172	88	
242.94151	1412	1+
242.95925	302	
243.46993	84	
243.81779	526	1+
244.81871	314	1+
244.83872	144
[truncated: 1,638,859 more chars]
