# Supplementary material for: High-Throughput Venomics
Source: J Proteome Res. 2023 Apr 3;22(6):1734–46. doi: 10.1021/acs.jproteome.2c00780 (PMC10243144; doi:10.1021/acs.jproteome.2c00780)
Supplement: Supplementary file 9 — pr2c00780_si_009.zip [file pr2c00780_si_009.zip › Manual files/Calloselasma rhodostoma MGF/210702_Calloselasma_halfplate000052_5.1.201.mgf]

###	D:\Data\Julien\210702_Cr_half_TFA\210702_Calloselasma_halfplate000052.d\ProteinAnalysisResults.mgf
###	D:\Data\Julien\210702_Cr_half_TFA\210702_Calloselasma_halfplate000052.d\analysis.baf
###	210702_Calloselasma_halfplate000052.d
###	Instrument: maXis HD
###	Manufacturer: Bruker
###    PeakWidth 0.30, MiniumIntensity 10, S/N 1Apply threshold 0, Threshold 10
###    Retain Residuals no, Create neutrally no,
###    FullScan Parameters: AdductIon (+)+H (-)-H, LowMass 0, HighMass 8000, MaxCharge charge decon 4, MinPeaks 3
###    Perf. isotope decon yes, Max Charge Istopic decon 6, MW agreement 0.00, Abund. cutoff 2.00, Envelope cutoff 75.00
###    MaxRes   Parameters: AdductIon (+)+H (-)-H, LowMass 0, HighMass 8000 
###    Perf. isotope decon yes, Max Charge Istopic decon 6, Abund. cutoff 2.00
###    MSn      Parameters: AdductIon (+)+H (-)-H, LowMass 0, HighMass 8000 
###    Perf. isotope decon yes, Max Charge Istopic decon 4, Abund. cutoff 0.05
###    Global Charge Limit: no 3, Prefer FullScan Result: yes, Export what: 2 (0=non deconv/1=deconv only/2=mixed), NoMSMSSignals: 150, Intensity threshold: 10, NoMSSignals (deconv): 2, NoMSSignals (non-deconv): 2, NormalizeData: no, SingleCharged: yes
###
COM=210702_Calloselasma_halfplate000052.d
USERNAME=Demo User

###FS:    #m/z: 322.92927 #charge 1+
###MS: 2
###MSMS: 3
BEGIN IONS
TITLE=Cmpd 1, +MS2(322.9293), 28.0-35.0eV, 0.0min #3
RTINSECONDS=1.8515
SCANS=2-3
PEPMASS=322.92927	1982914
CHARGE=1+
206.93933	3878	
208.94633	8648	
211.94378	26358	
213.93892	24078	1+
215.93749	3304	
217.94028	8384	
222.95118	43796	1+
223.61704	3042	
224.95010	8922	
226.12194	2792	
226.94628	158142	1+
227.19803	4656	
228.94206	271928	1+
229.45414	2710	
230.62426	3074	
231.95075	18268	1+
233.94799	4022	
234.96941	8972	
234.99753	6594	
235.12768	5032	
235.20301	2898	
237.12886	4936	
238.14709	4698	
238.45348	7934	
239.01958	3084	
239.07842	3486	
239.14596	18620	1+
239.23366	2770	
239.98016	3664	
240.22968	4936	
240.96166	23382	1+
242.61858	3838	
242.96062	5486	
243.22876	6868	
243.88159	3604	
244.95656	102878	1+
245.18364	4478	
245.63035	12008	
245.94180	8038	
246.13190	4006	
246.95192	88770	1+
247.24005	3578	
248.03258	8582	1+
249.91005	7756	1+
249.97141	90824	1+
250.94637	45538	1+
250.99738	8118	
251.19759	5474	
252.46984	2808	
252.63782	4700	
252.94591	14584	
252.97079	1074364	1+
253.13874	3220	
253.19162	2688	
253.21318	6458	
253.90463	14926	1+
254.94124	198366	1+
254.96605	387946	1+
255.22901	5152	
256.26169	6056	
256.91266	8614	1+
256.96377	52946	1+
258.88450	3938	
258.90999	2780	
258.96366	14274	
259.14244	3902	
260.16066	4340	
260.97831	3356	
261.97712	10690	
262.96863	4064	
263.05500	9148	
263.13175	2962	
263.97744	161260	1+
265.24953	3038	
265.64567	3780	
267.26538	3026	
267.64403	4030	
267.97276	63110	
268.95794	18362	
269.97396	34716	1+
270.95900	3344	
270.98033	22716	1+
272.88050	8006	1+
272.95130	41930	1+
272.97573	8014	
273.18459	2584	
274.27148	15008	1+
274.65107	7734	
277.07085	3836	
279.08979	5886	
279.22942	7566	1+
280.26158	2738	
281.04904	2588	
281.15564	3084	
281.24507	14590	1+
281.65834	4340	
282.17511	5334	
282.27662	17568	
283.17247	16718	1+
283.26060	13490	1+
283.94637	10248	
283.98655	3660	
284.29195	9668	1+
285.20148	3442	
285.22172	3712	
285.94138	202006	1+
285.98302	31004	1+
286.27184	3372	
287.25134	19990	1+
287.65921	6752	
287.97883	2902	
288.06430	4294	
288.16090	3582	
288.20537	6528	1+
288.28734	2688	
289.65723	10278	1+
289.88413	2704	
290.15752	11224	1+
290.26623	25724	1+
290.89241	3922	
291.09868	3548	
291.19583	4888	
291.97263	13418	1+
292.05856	17148	1+
293.10760	2608	
293.20769	5730	
293.97502	28606	1+
293.99686	53778	1+
294.12707	9718	1+
294.24092	2730	
294.93668	8214	
295.22440	11040	1+
295.96746	7172	
295.99213	23068	1+
296.29222	4540	
296.66402	5186	
297.07785	14304	1+
297.16676	3622	
297.23768	13400	1+
297.90363	4092	
297.99011	3648	
298.27164	3780	
298.96796	3316	
299.19930	2866	
299.25353	3154	
300.28627	9926	1+
302.17308	6356	
302.30271	23444	1+
302.94455	12714	
303.17266	3640	
303.67141	3384	
303.95157	48402	1+
303.99419	15282	1+
304.18638	6352	
304.28271	4540	
304.92423	4202	
305.26615	5688	
305.95163	6128	
306.90310	5510	
307.08044	5478	
307.18914	3088	
307.24623	66232	1+
308.14144	8440	1+
308.21433	3712	
308.87142	8870	1+
309.18921	5050	
309.22065	3108	
309.27387	4334	
309.67253	6528	
310.15947	3280	
310.17184	3788	
310.30772	19268	1+
311.05340	3766	
311.16287	3368	
311.21962	6200	
311.27473	7706	1+
311.67068	7132	
311.86900	20834	1+
311.93408	9474	
311.98586	24694	1+
312.17063	13220	1+
312.32334	10100	1+
312.90015	8104	1+
312.94662	6852	
313.17288	8246	1+
313.21791	3956	
313.23384	3610	
313.24917	2866	
313.26727	10590	1+
313.28990	9776	1+
313.86534	7074	
313.92850	204960	1+
314.89337	5650	
316.28201	16918	1+
316.31828	8312	1+
316.93930	6474	
317.21000	2938	
318.29732	27528	1+
318.67658	3216	
318.93403	122870	1+
319.28393	3420	
320.93365	223124	1+
321.09592	2678	
321.18477	2624	
321.31213	3242	
322.16387	10754	1+
322.19254	13250	1+
322.27346	2732	
322.87803	7046	
322.90868	10488	
322.92919	4410092	1+
323.11548	4964	
323.16956	8168	1+
323.19557	8768	1+
323.23706	14832	1+
323.33228	3390	
324.13487	2914	
324.28963	12038	1+
324.32465	13030	1+
324.87646	6844	
325.18116	3386	
325.19999	2720	
325.25318	43956	1+
325.90002	3176	
326.17324	3808	
326.20103	3900	
326.87128	76104	1+
326.96759	17148	1+
327.00553	8472	
327.17460	2766	
327.19938	16114	1+
327.26853	55432	1+
328.31812	10222	1+
END IONS

###FS:    #m/z: 340.93986 #charge 1+
###MS: 2
###MSMS: 4
BEGIN IONS
TITLE=Cmpd 2, +MS2(340.9399), 28.0-35.0eV, 0.1min #4
RTINSECONDS=2.624
SCANS=2,4
PEPMASS=340.93986	955494
CHARGE=1+
192.92606	144	
205.94875	342	1+
210.93482	236	1+
213.08883	158	
213.89232	140	
213.93868	3964	1+
215.88729	774	1+
215.93739	812	1+
217.88272	318	
217.93993	308	1+
219.02989	140	
223.95783	212	
226.94604	310	1+
227.14348	202	1+
228.95122	166	1+
229.01187	146	
230.00118	150	
231.89217	374	1+
231.95003	3522	1+
233.04589	234	
233.39774	166	
233.89683	312	
233.94720	772	1+
234.04755	128	
235.70042	130	
235.89343	246	1+
235.94661	314	
237.06476	318	1+
238.09372	218	1+
238.11843	146	
239.03116	142	
239.05581	182	
239.90335	130	
240.22982	1000	1+
241.03538	290	1+
241.16117	150	
244.03712	872	
245.05631	366	1+
247.01930	144	
247.94253	426	1+
248.03029	134	
248.98169	626	1+
249.03840	684	1+
249.07605	304	1+
249.95965	732	1+
249.98273	430	1+
251.14357	200	1+
251.23200	268	1+
251.95892	186	
252.04352	128	
252.26753	284	
252.96894	140	
253.83385	130	
253.95675	126	
254.27920	242	
254.96540	1476	1+
255.03784	370	1+
255.07576	702	1+
255.09464	218	
255.11051	132	
255.13744	294	1+
255.17674	154	
256.26078	160	
256.91454	176	
256.96387	234	
258.87957	256	
258.97552	170	
259.00732	288	
259.06339	180	1+
259.90114	186	
259.93757	220	
259.95966	298	1+
260.12670	182	
261.99185	126	
262.04710	136	
263.05534	380	1+
263.98869	162	
264.01806	128	
264.26285	168	
265.01700	300	
265.94802	146	
266.01917	224	
266.27994	244	1+
266.86210	162	
267.89713	146	
268.99926	270	1+
269.02480	286	1+
269.07156	138	
270.84373	260	1+
270.95215	140	
270.97923	148	
271.07242	144	
271.13144	136	
272.93245	132	
272.97503	130	
273.02249	134	
273.04952	146	
273.06519	204	1+
274.01152	142	
274.98129	144	
275.01975	136	
275.17939	144	
276.06299	424	1+
277.06838	286	1+
277.21519	372	1+
278.11668	244	1+
280.26349	138	
281.05238	242	
281.14183	198	1+
281.55645	144	
281.87308	142	
281.93284	130	
282.02192	402	1+
282.04417	152	
282.27691	1330	1+
282.85487	126	
283.02608	338	1+
283.48335	154	
284.26587	200	1+
286.11844	158	
286.15139	128	
287.20477	170	
287.21697	156	1+
288.04361	312	
288.06314	746	1+
289.88396	142	
290.27919	130	
291.03267	176	
291.12183	134	
292.06186	736	1+
292.86304	142	
292.89944	126	
293.14356	174	
293.25500	166	
294.84716	136	
294.91376	186	1+
295.06645	212	1+
295.18685	196	
295.21171	250	
295.98004	172	
296.29271	164	
296.32822	204	
296.97163	326	1+
298.02421	172	
298.08230	432	
298.30836	208	
298.58586	236	
299.02989	158	
299.05823	708	1+
299.24766	354	1+
300.00977	264	1+
301.05599	176	
301.11614	138	
301.51880	188	
302.07453	276	1+
302.17029	316	
302.88240	130	
303.05919	330	1+
303.21153	146	
303.94535	130	
304.02530	140	
304.13471	304	1+
304.88205	148	
305.17011	250	1+
305.22865	146	
305.89707	140	
306.17346	204	1+
306.27822	170	
306.79882	144	
306.88085	136	
307.02196	182	
307.08119	264	
307.24239	412	1+
307.28673	206	
308.08388	126	
308.29290	620	1+
309.16583	142	
310.30859	182	
310.87430	216	
311.02450	770	1+
313.21024	134	
315.15683	162	
317.10167	174	1+
317.22194	186	1+
318.02819	170	
319.04163	126	
319.08006	490	1+
320.21077	168	
320.25806	188	
321.03069	242	1+
321.22454	722	1+
321.53107	158	
322.13628	816	1+
323.23728	826	1+
324.15539	208	
324.96186	230	1+
325.03479	172	
325.08341	152	1+
325.22902	214	
325.25351	254	
326.34208	144	
327.10927	180	
327.26583	188	
327.80097	152	
328.18081	258	1+
328.26807	140	
328.31396	162	
328.88599	230	
329.15794	328	1+
330.09867	128	
332.09082	790	1+
333.02028	128	
336.08653	442	1+
337.09158	376	1+
337.21464	272	
337.25706	126	
337.31036	154	
338.25111	192	
338.28024	230	1+
338.34289	154	
338.92940	150	1+
339.09457	174	
339.16427	212	1+
339.18542	150	
340.13117	186	
340.16909	308	1+
340.26373	158	
340.39201	704	1+
341.10793	132	
341.25266	588	1+
342.27910	494	1+
342.31626	630	1+
343.08318	146	
343.11335	296	1+
343.20804	458	1+
343.27828	266	1+
345.06590	222	1+
345.13382	168	
345.15149	156	
345.19699	290	1+
346.15579	130	
END IONS

###FS:    #m/z: 363.95599 #charge 1+
###MS: 2
###MSMS: 5
BEGIN IONS
TITLE=Cmpd 3, +MS2(363.9560), 28.0-35.0eV, 0.1min #5
RTINSECONDS=3.396
SCANS=2,5
PEPMASS=363.95599	515400
CHARGE=1+
189.86295	132	
191.95554	420	1+
196.02193	208	1+
200.00782	124	
203.94786	286	1+
204.94943	230	1+
209.94344	614	1+
212.87737	916	1+
213.12114	308	1+
218.14783	132	
219.02920	212	
221.92720	166	
222.95072	1116	1+
224.94885	2066	1+
226.94664	5986	1+
227.93302	530	
228.89463	156	
228.94210	4802	1+
230.89027	1348	1+
230.97721	178	1+
231.04603	126	
233.04385	480	1+
233.13208	128	
234.08182	282	1+
234.14742	234	1+
234.97793	140	
235.43405	274	1+
237.05810	200	
237.09919	268	1+
238.05930	222	
238.96601	168	
239.07138	174	
240.96211	1118	1+
241.12608	142	
242.88326	168	1+
242.93939	148	
242.95760	704	1+
244.03517	572	1+
244.05319	188	1+
244.95686	2844	1+
245.94037	488	
245.98588	126	
246.85531	198	1+
246.95243	3032	1+
246.97202	264	
247.99218	136	
248.09563	218	1+
248.89805	370	1+
248.98257	212	1+
249.03835	380	
250.94956	236	
250.96994	366	1+
251.02951	130	
252.01954	182	1+
253.09043	168	
253.12393	142	
253.89940	136	
254.09008	152	
255.00369	232	1+
255.03406	222	1+
255.07704	374	1+
255.10637	146	
256.09403	132	
258.84214	224	1+
258.97270	294	1+
260.02356	268	1+
260.96922	656	1+
262.89002	126	
262.96278	138	
263.05949	208	
263.10529	230	1+
263.17091	226	
263.89707	212	1+
263.98149	124	
264.07272	150	
264.90270	146	1+
264.96684	490	1+
265.07206	180	
265.24193	300	1+
265.97483	342	1+
266.78226	158	1+
266.93583	128	
267.13281	142	
267.97326	618	
268.01202	180	1+
268.05071	146	
268.95674	124	
268.96798	968	1+
268.99272	122	
269.11615	208	
269.96755	604	1+
270.04623	136	
272.14732	152	
272.84426	122	
272.93397	248	1+
273.10877	142	
273.90571	186	1+
274.02140	164	
274.05717	516	1+
274.96449	180	1+
276.81934	128	
277.07229	206	
277.91632	184	1+
278.00015	230	1+
279.06611	144	
279.41444	152	
279.84665	140	
279.89644	148	
280.05500	190	
280.16642	132	
280.88365	128	
281.00881	126	
281.04770	126	
281.07852	658	1+
281.92653	224	1+
281.99136	142	
282.04067	342	1+
282.14670	222	1+
283.02309	140	
283.87019	214	1+
283.97799	194	1+
285.00972	152	1+
285.42793	124	
285.84287	200	
285.94336	206	
286.06892	284	1+
287.20890	162	
287.88616	134	
288.06180	1872	1+
289.25310	258	1+
289.88023	224	1+
289.99281	218	1+
291.17491	146	
292.02729	218	1+
292.06206	760	1+
293.06701	494	1+
293.95802	130	
294.29584	152	
294.84989	198	
295.07822	144	
295.86648	232	1+
296.05048	338	1+
296.10299	138	
296.91628	156	
298.02538	258	1+
298.08471	438	1+
298.26051	124	
298.57953	150	
301.14366	130	
301.85676	140	
302.02484	192	1+
302.08646	140	
302.11490	188	
302.21711	314	1+
302.85809	122	
302.88222	244	1+
303.80612	122	
303.85451	294	
304.14631	160	
304.21700	138	
305.09984	150	1+
305.13693	124	
306.02448	240	1+
306.79240	196	
306.92214	248	1+
307.02922	162	1+
307.28344	150	
307.80212	354	1+
307.88878	148	
308.08585	212	1+
308.29057	564	1+
308.87881	214	
309.06971	124	
309.89083	184	
310.30890	706	1+
310.34528	164	1+
312.02739	136	
312.92658	214	1+
314.95145	126	
315.16142	124	
316.97927	174	1+
317.05680	122	
317.09091	130	
317.13425	124	
318.07812	298	1+
318.11044	132	
318.59509	364	
318.86462	152	1+
318.93560	142	
319.08185	248	1+
320.27185	296	1+
320.31040	178	
320.97137	124	
321.27588	208	1+
321.86504	174	
321.92328	380	1+
322.13047	452	1+
322.30659	272	1+
323.01108	138	
324.01841	124	
324.10750	124	
324.24559	156	
324.32467	258	
324.35551	154	
325.90426	146	
326.17853	322	1+
326.25437	130	
326.34298	138	
327.82653	126	
329.09772	134	
329.17699	210	1+
329.87098	128	
330.20224	156	
330.96336	224	1+
331.02497	136	
332.08963	1208	1+
334.11032	336	1+
335.13189	176	1+
335.94461	524	1+
336.08708	214	
336.32365	206	1+
336.94590	448	1+
337.75710	138	1+
337.81073	142	
338.03473	180	1+
338.10069	172	
339.09316	122	
340.94087	214	1+
341.35883	134	
341.90149	342	1+
341.95133	174	1+
342.27767	202	
343.17436	184	1+
343.27028	184	
344.25935	192	1+
345.14779	150	
346.23405	212	
346.28738	128	
346.87483	256	1+
347.13082	152	
347.23904	124	
347.99368	126	
348.31793	142	
348.33402	150	
349.09074	124	
349.11536	142	
349.32199	502	1+
350.09510	136	
350.18184	138	
350.86998	142	
351.33593	326	1+
352.89092	260	
355.05084	474	1+
356.98755	198	1+
357.02306	132	
357.11132	150	
358.13435	318	1+
358.17909	544	1+
359.08501	336	1+
359.18219	454	1+
359.21303	130	
359.33298	190	1+
359.36643	116	1+
359.96542	246	1+
360.11258	370	1+
361.21886	246	1+
361.25051	190	
362.04294	206	1+
362.17910	174	
363.10474	188	
363.31741	128	
363.95402	228	1+
363.98158	210	1+
364.16861	288	1+
364.26032	126	
364.33873	138	
365.05593	156	
365.11560	124	1+
365.24934	148	
365.28243	588	1+
365.31601	196	
365.36465	170	1+
366.19317	312	1+
367.30459	164	1+
367.33116	386	1+
368.42350	1672	1+
END IONS

###FS:    #m/z: 340.94010 #charge 1+
###MS: 6
###MSMS: 7
BEGIN IONS
TITLE=Cmpd 4, +MS2(340.9401), 28.0-35.0eV, 0.1min #7
RTINSECONDS=7.092
SCANS=6-7
PEPMASS=340.94010	994348
CHARGE=1+
197.03695	124	
205.94666	388	1+
207.87243	126	
208.95937	358	1+
209.12931	134	
209.93967	392	1+
211.88610	126	
212.87507	152	
213.93966	3444	1+
214.02295	116	
214.89407	120	
215.88637	846	1+
216.40830	120	
216.83044	122	
217.88119	288	1+
217.93702	152	
218.02118	138	
219.02990	146	
219.86316	130	
219.88037	126	
221.88863	326	1+
222.94092	158	
223.97097	390	1+
226.94776	358	1+
227.02894	152	
228.95411	130	
231.94995	2756	1+
232.56012	130	1+
233.09239	256	
233.89694	430	1+
233.94745	516	
235.65304	158	
235.89208	468	1+
235.94899	420	1+
236.06427	138	
236.79788	136	
237.05903	380	1+
237.89573	208	1+
238.06035	238	1+
240.22996	732	1+
240.90496	162	
240.95737	144	
241.12331	122	
242.90615	226	1+
242.99627	110	
243.04623	242	
244.03823	648	1+
244.94073	152	
244.96075	144	
244.97699	134	
246.04921	214	
246.96906	130	
247.09579	152	
247.11761	276	1+
247.94101	356	1+
248.03260	208	
248.87848	118	
249.03740	774	
249.90646	136	
249.96081	702	1+
250.05293	108	
250.08627	200	1+
250.14514	266	1+
251.04300	136	
252.04000	112	
252.07754	246	1+
252.12378	262	1+
252.89019	158	
252.95473	176	
252.98011	108	
253.95692	270	
254.91968	128	
254.93945	170	
254.96573	1588	1+
255.05358	294	1+
255.07363	576	1+
255.17169	218	1+
256.02723	220	1+
256.07559	364	1+
256.10254	188	1+
256.17342	144	1+
256.91125	158	
256.96256	162	
257.85067	366	1+
258.08650	118	
258.87958	134	
258.96223	216	
259.03702	118	
259.99439	144	
260.66800	122	
260.78598	158	1+
260.98875	132	
261.79063	124	1+
262.96726	514	1+
263.00509	120	
263.05586	114	
263.06680	110	
263.99121	308	1+
264.05781	194	
265.01564	266	1+
265.08995	134	1+
266.24336	168	
266.94244	160	
266.99665	684	1+
267.13807	254	1+
267.88014	200	
269.19102	116	
272.93708	500	
273.02086	168	
273.05901	140	
274.02195	200	1+
274.13951	170	
274.97287	260	1+
274.99819	140	
275.05210	290	1+
277.01764	134	
277.06769	156	
278.28325	218	1+
278.96407	404	1+
279.03068	130	
279.96835	250	1+
280.55330	114	
280.84425	210	1+
281.04814	508	
282.03798	234	1+
282.17111	158	
282.27471	736	1+
282.31603	128	
282.92114	112	
283.90629	246	1+
284.10788	166	
285.01911	336	1+
285.82702	110	
288.06229	1374	1+
289.01167	166	
289.11016	132	
289.95060	120	
290.10784	168	1+
291.05984	308	1+
293.06336	252	1+
293.41875	174	1+
293.84761	170	
294.27494	208	1+
294.31393	120	
294.85392	176	
295.01845	200	1+
295.97244	120	
296.33969	138	
296.92438	120	
296.96946	338	1+
297.07735	390	1+
297.22248	134	
298.02261	148	
298.13376	118	
298.31164	266	
298.82392	114	
299.06130	520	1+
301.05921	126	
302.09091	216	1+
302.17249	156	
302.95438	168	
303.01335	156	
303.94940	148	
305.22602	216	
306.24092	124	
306.31081	242	1+
307.11285	118	
307.13102	226	
307.24858	134	
307.28213	282	
307.88623	308	1+
308.01900	316	1+
308.29851	288	1+
309.17318	120	
309.32557	116	
309.58867	138	
310.13142	188	1+
310.33289	198	
310.88044	172	
310.95786	220	1+
311.02454	276	
311.06885	120	
311.17113	134	
311.30777	140	
311.87628	358	1+
312.02848	614	1+
312.87581	342	1+
312.89480	112	
313.03150	420	1+
313.36866	112	
314.67609	134	
315.15765	184	
315.88260	110	
317.11838	170	
317.88576	318	1+
317.97034	114	
318.59203	160	
319.05690	234	1+
319.08088	322	1+
320.29140	126	
320.32712	152	1+
321.13456	118	
321.22088	498	1+
322.13376	254	
322.16610	150	
322.97360	136	
323.01664	346	1+
323.06625	110	
323.14573	136	
323.23639	1264	1+
324.28608	206	
324.89173	174	
325.16772	298	1+
325.23212	116	
325.25057	386	1+
325.89659	162	
326.34038	418	
327.08275	152	
328.26394	496	1+
328.96543	216	1+
329.87556	216	1+
332.08930	496	1+
334.28105	200	1+
334.32363	270	1+
336.94683	166	
337.08990	292	
337.19587	156	
337.25033	114	
338.32552	156	
338.98736	144	1+
339.14383	122	1+
339.23311	158	
339.85059	168	1+
340.19727	266	
340.29881	142	
340.35358	200	
340.38951	450	1+
341.24668	328	
341.27321	142	
342.19890	166	
342.23978	194	
342.28213	144	
342.31487	386	1+
343.07716	136	
343.24047	318	1+
346.09196	136	
346.15508	144	
END IONS

###FS:    #m/z: 363.95623 #charge 1+
###MS: 6
###MSMS: 8
BEGIN IONS
TITLE=Cmpd 5, +MS2(363.9562), 28.0-35.0eV, 0.2min #8
RTINSECONDS=7.8645
SCANS=6,8
PEPMASS=363.95623	517790
CHARGE=1+
189.86272	216	
189.99400	140	
191.85693	166	
191.95364	166	
197.05289	130	
207.87416	134	
208.88989	106	
208.94218	246	
209.94166	832	1+
212.87774	544	1+
222.07020	222	1+
222.95127	1146	1+
224.94838	1692	1+
224.97458	142	
226.03982	152	1+
226.94717	5002	1+
227.08061	128	1+
227.14398	136	
227.88873	416	1+
227.93089	274	
228.89136	360	1+
228.94159	5560	1+
230.88900	1624	
231.82820	140	
232.88406	416	
233.09173	138	
234.92074	156	1+
235.07691	176	
237.14198	212	1+
238.02684	106	
240.96293	418	
241.19698	146	
241.96546	206	
242.06450	160	
242.96009	768	1+
243.05916	222	1+
243.87621	232	1+
244.03359	494	1+
244.95743	2300	1+
245.94117	480	
245.97602	432	1+
246.95200	2640	1+
247.00524	128	
247.04871	280	1+
248.03158	774	1+
248.62585	116	
248.85154	112	
248.89835	516	1+
250.94565	252	1+
250.97019	148	
251.04526	284	1+
252.40618	112	
254.14817	186	1+
254.98094	180	
255.06134	106	
255.09919	132	
257.78923	188	1+
258.97340	264	
260.02518	212	1+
260.04550	116	
260.96823	1018	1+
261.06903	174	
263.05298	246	
263.99920	112	
264.97352	280	1+
265.95454	130	
265.97407	192	1+
266.00125	164	
266.06781	308	1+
266.24514	172	
266.88635	296	1+
267.10280	126	
267.13448	126	
267.97227	228	
268.95826	116	
269.00798	110	
269.96741	572	1+
270.83668	156	1+
270.90840	286	1+
272.93625	228	
275.06119	210	
276.14830	202	1+
276.84990	234	1+
277.02363	122	
277.07809	156	
277.98769	192	1+
278.09075	140	
279.01637	142	
279.10353	180	
279.12131	130	
279.91676	108	
280.09133	178	
280.78805	210	
280.83374	116	
280.90396	206	1+
281.00741	122	
281.03816	248	1+
281.22782	176	1+
282.08829	126	
282.94034	218	1+
283.07715	180	
283.42014	234	1+
283.94655	152	1+
284.14743	202	
284.84245	538	1+
285.01551	196	1+
285.06557	136	
285.14644	104	
285.99064	290	1+
286.91421	152	
287.04736	232	
287.23553	108	
288.06251	1416	1+
289.11048	140	
289.14319	130	
292.05766	166	
292.86560	282	1+
293.06729	264	1+
293.11645	110	
294.86218	116	
295.05915	208	1+
295.08699	228	1+
297.91863	164	
297.97208	252	
298.58568	178	
298.80225	166	
301.11009	238	1+
301.17925	176	1+
301.81483	134	
301.84636	130	
301.86755	124	
301.89013	114	
302.22008	200	
303.05211	206	
303.07407	294	1+
303.14979	132	
303.80404	126	
303.85408	622	1+
303.94623	220	1+
305.10132	230	
305.26922	330	1+
307.24272	128	
307.89133	348	1+
308.14512	274	1+
308.20799	106	
308.25716	146	
308.29353	402	1+
308.87769	144	
310.30868	334	1+
310.87765	110	
311.02442	156	
311.35103	196	
311.89055	120	
313.02590	292	
313.13292	114	
313.93312	224	1+
315.15099	260	1+
315.88096	120	
317.08611	116	
317.94031	150	
318.93495	374	
319.07157	144	
319.09000	358	1+
319.30917	202	1+
319.86077	108	
322.09712	106	
322.93141	406	
323.02458	116	
323.11061	136	
323.17059	108	
323.19208	134	
323.83105	122	
324.02162	220	
324.07343	154	
324.17918	194	1+
324.18777	222	1+
324.23617	112	
324.32290	186	
324.52381	118	
324.89532	182	
324.93477	194	1+
325.30515	116	
326.33787	144	
326.96112	238	1+
326.98464	212	1+
327.07895	110	
327.17946	304	1+
327.21768	204	1+
328.16263	114	
328.79732	196	
329.11175	112	
329.87575	280	1+
330.12403	188	1+
330.95889	162	
331.89747	206	1+
332.08918	1010	1+
333.06088	106	
333.16937	168	
334.16479	246	1+
335.08392	106	
335.79723	114	
336.33869	226	1+
336.94367	268	
337.13563	222	1+
337.81064	142	
337.87191	264	1+
337.94178	126	
339.01427	260	1+
341.35732	308	
342.28469	348	1+
342.35800	174	
342.90746	116	
342.95436	130	
343.12267	176	1+
344.15932	294	1+
345.40774	106	
347.26801	118	
348.32416	116	
349.18087	252	1+
349.31925	394	
350.33843	188	
351.32740	190	
355.05135	660	1+
356.18501	146	1+
359.19311	112	
359.32453	140	
360.35964	386	1+
360.95865	198	1+
361.10659	138	
362.19167	116	
362.23096	136	
362.32786	266	1+
362.90621	130	
363.11132	134	
363.20576	134	
363.33146	222	1+
363.37717	120	
364.12259	288	1+
364.24595	180	
364.89205	106	
365.24885	152	
365.28529	352	1+
365.31000	232	1+
365.38756	312	1+
367.11509	134	
367.14585	108	
367.32680	436	1+
368.19968	106	
368.42229	1780	1+
END IONS

###FS:    #m/z: 336.94553 #charge 1+
###MS: 6
###MSMS: 9
BEGIN IONS
TITLE=Cmpd 6, +MS2(336.9455), 28.0-35.0eV, 0.2min #9
RTINSECONDS=8.6365
SCANS=6,9
PEPMASS=336.94553	212710
CHARGE=1+
48.49989	118	
165.40565	108	
182.49945	132	
192.02028	114	
202.99970	108	
204.00777	118	
205.94611	140	
206.10753	98	
206.97940	114	
207.97824	144	
209.00669	124	
211.14618	140	1+
211.94417	9396	
212.87847	372	1+
212.94711	234	
213.89223	108	
213.93908	4254	1+
214.84856	182	1+
215.88689	724	1+
217.88194	224	
217.89410	122	
225.00349	210	
227.89413	196	1+
229.95445	9612	1+
230.88952	1022	1+
231.03176	154	1+
231.95039	3968	1+
231.99268	120	
232.12963	104	
233.04212	146	
233.89880	392	
233.94808	798	1+
234.89354	402	1+
235.11531	128	
237.12949	156	
238.12689	134	
239.90232	166	
239.95452	438	1+
240.12455	94	
240.96030	262	1+
241.04859	176	
241.94884	184	
242.03473	134	
243.94542	126	
244.03707	158	
245.94390	126	
247.04015	236	
247.96578	2218	1+
248.03527	1636	1+
248.98346	138	
249.04035	1096	1+
249.96260	1302	1+
250.91556	158	1+
250.94948	146	
251.11406	120	
251.97113	236	
252.06069	126	
252.97046	4548	1+
254.03674	102	
254.09295	122	
254.81495	102	
254.96576	2686	1+
255.07372	578	1+
255.22391	114	1+
256.05423	126	
256.89757	244	1+
256.91928	132	
256.96476	202	
257.07826	252	1+
258.03198	94	
258.91360	294	1+
258.93431	100	
259.96262	92	
261.90253	126	
263.05610	1138	1+
263.10802	182	1+
263.13995	144	
264.92077	96	
265.01811	370	1+
265.40778	138	
266.04267	190	1+
266.06576	304	1+
266.92217	164	
266.97928	144	
266.99646	216	
267.42387	98	
267.99539	120	
268.10924	98	
268.79502	100	
268.97665	162	
269.12324	208	
270.91045	228	1+
270.98138	744	1+
271.08462	110	
272.24792	120	
272.97761	312	
273.18426	200	1+
274.06584	162	
275.01756	170	
275.05527	216	
276.98419	258	1+
277.07464	408	1+
277.90810	92	
277.96187	186	
278.05367	134	
279.00933	124	1+
279.09853	148	
279.96351	108	
280.05130	298	1+
280.93651	116	
281.04798	238	1+
281.98305	280	1+
282.27848	118	
283.03328	294	1+
283.08438	108	
284.92610	100	
285.06483	206	1+
285.84909	234	1+
285.90754	106	
286.01885	236	1+
286.50151	108	
286.76339	100	
288.06524	218	
289.08543	92	
289.15278	226	1+
290.99478	194	
291.08634	218	1+
292.06019	880	1+
292.07378	190	
292.12322	298	1+
292.24719	218	1+
292.91280	374	1+
293.06389	628	1+
293.11248	220	1+
293.28722	118	
293.86560	168	
293.89351	142	1+
293.95481	206	1+
293.99683	362	1+
295.29117	100	
296.06922	104	
296.87230	120	
296.97222	252	1+
297.05789	184	
297.90348	96	
298.01173	166	
298.08232	118	
298.94439	164	
299.05946	298	
299.15571	142	
299.79502	150	
300.05687	166	
300.51396	222	1+
302.06820	130	
303.18151	120	
303.20145	112	
303.94403	148	
306.07788	486	1+
306.44081	102	
306.88801	116	
307.08078	364	1+
307.30016	148	
307.79979	144	
307.99500	184	1+
308.29955	94	
308.88578	130	
309.28670	160	
309.87904	126	
310.30105	148	
310.87821	328	1+
311.02408	120	
311.88201	228	1+
312.02956	292	1+
312.95445	132	
313.03513	208	1+
313.84808	162	
314.07423	174	1+
314.11330	122	
314.79775	96	
315.15829	396	1+
315.91683	202	1+
316.31096	104	
317.20387	106	
317.88198	92	
318.19819	126	
319.08182	574	1+
319.20673	120	
319.94909	100	1+
321.08554	108	
321.22369	192	
321.81766	110	
322.28249	108	
322.30660	162	
322.81693	110	
323.10049	170	1+
323.23798	478	
324.14321	148	
324.20720	112	
324.89290	102	
325.90549	100	
327.30339	92	
327.89503	106	
328.06267	160	1+
328.90692	108	
329.87348	138	
330.88287	94	
332.09141	166	
333.06381	256	1+
333.16519	418	1+
333.23920	112	
334.10470	134	
335.08094	544	1+
335.21292	248	1+
335.33635	94	
336.08937	454	1+
336.81888	94	
337.09450	272	1+
337.24938	190	
337.94073	106	
339.09213	138	
339.23570	178	1+
339.82187	120	
340.11660	96	
340.39482	124	
341.06055	94	
341.08663	112	
341.24917	198	1+
341.30277	142	
342.20687	192	
END IONS

###FS:    #m/z: 340.94025 #charge 1+
###MS: 10
###MSMS: 11
BEGIN IONS
TITLE=Cmpd 7, +MS2(340.9403), 28.0-35.0eV, 0.2min #11
RTINSECONDS=12.3295
SCANS=10-11
PEPMASS=340.94025	1130212
CHARGE=1+
103.37160	114	
158.52408	108	
185.00874	150	
189.86114	116	
191.93436	114	
196.12897	116	
205.95051	386	1+
208.88346	104	
210.94018	180	
213.93926	4026	1+
214.89911	208	
215.88517	584	1+
215.93698	654	1+
217.59483	134	1+
217.88335	282	
217.93788	292	
218.88593	146	
221.89177	112	
222.89847	134	
222.97275	156	
224.03215	150	
224.97394	174	
226.14574	144	
226.94993	260	1+
230.88955	348	1+
230.96046	116	
231.42524	100	
231.94943	2916	1+
232.89557	512	1+
233.02976	124	
233.89801	436	1+
233.94919	396	
235.89376	196	
236.03175	374	1+
236.94651	236	1+
236.98317	132	
237.06322	320	
237.99260	102	
238.08196	120	
239.14295	106	
239.90000	142	
240.22814	174	
241.94597	162	
243.05126	100	
244.03757	294	1+
244.95299	274	1+
246.06807	108	
246.91947	98	
246.97597	248	1+
247.03086	128	
247.23717	176	1+
247.98366	282	1+
248.90068	170	
248.92812	152	
249.03702	364	1+
249.05142	126	
249.96107	752	1+
251.95616	252	
252.95472	220	
253.03456	98	
254.27951	122	
254.94705	122	
254.96526	1430	1+
255.04543	134	
255.07170	480	1+
255.09399	114	
256.90874	180	1+
256.96410	254	
258.95520	348	1+
259.00627	200	1+
259.95554	240	1+
260.07174	136	
260.90810	100	
260.99663	146	
261.91668	198	1+
262.95616	254	1+
263.05527	472	1+
263.95901	214	1+
265.01600	136	
265.02988	126	
266.05844	288	1+
266.94421	164	
266.99827	304	
267.14740	142	
267.89432	118	
267.95679	220	1+
267.99805	490	1+
269.79864	150	
270.15792	100	
271.97647	400	1+
272.17127	104	
272.93278	342	1+
272.98049	330	1+
273.06018	216	
273.17709	122	
273.80762	174	1+
274.11476	108	
274.94625	160	
275.05508	194	
275.56936	98	
275.81164	212	1+
276.09379	104	
276.57524	112	
276.92331	106	
277.23160	114	
277.85291	226	1+
278.10807	220	1+
278.96030	776	1+
279.18452	188	1+
279.21254	156	
279.96520	390	1+
280.81053	186	
280.84639	116	
280.86597	114	
280.92764	166	1+
281.04802	456	1+
281.27322	590	1+
281.85861	104	
282.07076	230	1+
282.27572	498	1+
283.04109	128	
283.09726	138	
283.91539	116	
283.94898	108	
284.29060	104	
285.01357	118	1+
286.50170	92	1+
288.06438	540	1+
288.85764	176	1+
290.09840	102	
291.80315	124	
291.85534	182	1+
292.06428	334	1+
292.16915	146	
293.06789	222	1+
294.85936	160	
294.97519	402	1+
295.20990	110	
295.88717	128	
295.97698	334	1+
295.99817	110	
296.32622	452	1+
296.97287	272	1+
297.22051	146	
297.97648	232	1+
297.99355	102	
298.04644	110	
298.08288	208	
298.12994	96	
298.30889	232	
298.43945	98	
298.85823	168	1+
299.06742	136	
299.53009	170	1+
300.06239	146	
301.12769	184	1+
302.17486	196	
302.91081	282	1+
303.11068	100	
303.17336	114	
304.90305	176	1+
305.04781	274	1+
305.13343	140	
305.22193	152	
306.12499	120	
306.20631	202	1+
306.27428	120	
306.88509	252	
307.23951	136	
307.30949	104	
307.88234	114	
308.29644	446	1+
308.81238	102	
309.07414	262	1+
310.55795	106	
310.84701	290	1+
310.87566	190	
311.02953	224	
311.79971	268	1+
311.87912	218	
312.02882	846	1+
312.80245	226	1+
313.03024	594	1+
315.14372	130	
315.87990	114	
317.77605	116	
318.88616	178	1+
319.09665	132	
320.07561	106	
320.25222	144	
320.94780	138	
321.00010	178	1+
321.22019	180	
322.13693	210	
323.23632	774	1+
324.08286	126	
326.09262	136	
326.17062	170	
326.30138	220	
326.34060	106	
326.89016	150	
327.18257	264	1+
327.29004	228	1+
327.96440	102	
328.00796	98	
328.09171	120	
328.26005	130	
328.88616	240	
329.80820	100	
329.88442	192	
332.09319	184	1+
335.16147	112	
337.08772	316	1+
337.22529	106	
339.13102	96	
339.32551	110	
340.38820	238	
341.09234	110	
341.24527	444	1+
342.11757	200	1+
342.27707	426	1+
342.39744	100	
343.09134	140	
343.20802	134	
343.22356	160	
343.32177	130	
344.18041	118	
344.28088	110	
345.19056	98	
345.24816	124	
346.04241	136	
346.10655	128	
346.28545	146	
END IONS

###FS:    #m/z: 363.95631 #charge 1+
###MS: 10
###MSMS: 12
BEGIN IONS
TITLE=Cmpd 8, +MS2(363.9563), 28.0-35.0eV, 0.2min #12
RTINSECONDS=13.102
SCANS=10,12
PEPMASS=363.95631	554824
CHARGE=1+
189.86623	106	
190.89809	128	
191.85695	118	
191.95235	216	
196.88524	188	
207.87904	108	
208.93984	198	
208.95783	102	
209.85970	226	1+
209.94482	860	1+
212.87907	1386	1+
213.55503	102	
214.89763	124	
216.89171	130	
221.03820	212	1+
222.95318	1244	1+
224.94980	1282	1+
225.88254	122	
225.97242	124	
226.94636	4692	1+
227.41930	112	
227.89167	146	
227.92973	130	
228.89457	394	1+
228.94250	5958	1+
229.02469	132	1+
230.07062	146	
230.08333	116	
230.88918	2406	1+
231.93665	132	
232.02905	114	
232.52890	88	1+
232.88040	160	
233.00782	186	
233.12269	134	
234.88555	134	
237.09280	138	
237.12039	222	1+
237.73137	104	
238.06352	110	
240.96109	1270	1+
241.94059	636	1+
242.94373	548	1+
242.95956	344	
243.20208	166	1+
244.03790	616	1+
244.93889	118	
244.95768	2208	1+
245.94634	164	
246.43774	148	
246.90292	140	
246.95267	3050	1+
248.03190	144	
248.06754	200	1+
248.90081	580	1+
249.04270	170	
250.89230	240	
250.94518	190	
250.97055	120	
251.02814	220	1+
251.04495	200	
252.22666	164	
252.88436	132	
252.95465	120	
253.94648	126	
254.96801	104	
257.00554	100	
258.22300	102	
260.96786	744	1+
261.88391	120	
262.79880	130	
263.05281	276	1+
263.97766	196	
264.03688	122	
264.09531	142	
264.99657	120	
265.97414	198	
266.91658	100	
266.94557	136	
267.00148	156	
267.05600	122	
267.13355	158	
267.97245	374	
268.81149	140	
268.96786	744	1+
269.00139	140	
269.91279	250	1+
269.96768	524	1+
270.80233	174	
271.92617	686	1+
272.84384	158	
272.93076	584	1+
273.91289	112	
273.98475	142	
274.81833	108	
275.05637	138	
276.85473	112	
277.07368	216	1+
277.75465	170	
278.67633	114	
278.87618	108	
278.90368	326	1+
278.99754	206	1+
279.01359	260	1+
279.09829	212	
280.04443	190	1+
280.11753	198	1+
280.25865	166	
281.96956	236	1+
282.08559	204	1+
283.04012	166	
283.06901	158	
283.13212	134	
283.85251	116	
283.89059	118	
285.84547	228	
285.93458	132	
288.06477	528	1+
288.23249	140	
289.87678	208	
290.78882	160	
290.86169	216	1+
291.15992	320	1+
292.16530	290	1+
292.43805	140	
292.91738	288	1+
293.06622	150	
293.92226	294	1+
296.89470	138	
297.08649	126	
298.07951	102	
298.95289	120	
299.98603	124	
300.93378	142	
301.85874	412	1+
301.99860	102	
302.22447	118	
302.79432	106	
302.94716	448	1+
303.80896	212	
303.85538	414	1+
304.92344	180	
305.03121	130	
306.28334	148	
306.30105	158	
306.44632	114	
306.82843	136	
307.13638	142	
307.29007	668	1+
307.89411	138	
308.92282	232	1+
309.21841	124	
309.79442	122	
309.92409	144	1+
310.07213	272	1+
310.30972	360	1+
310.87688	544	1+
311.34954	242	
312.06958	196	1+
312.09580	100	
312.13662	184	1+
313.03024	146	
314.00009	128	
314.16773	130	
314.97341	108	
317.04412	110	
317.88517	138	
318.92886	196	1+
319.85698	112	
320.08607	206	1+
321.18482	136	
321.81325	380	1+
321.86315	180	
322.92668	176	
323.01617	464	1+
323.06793	184	1+
323.23447	148	
324.01896	280	1+
324.32580	136	
325.07065	162	
325.89748	252	1+
326.17258	114	
326.87556	526	1+
328.37049	106	
332.09032	330	
332.53797	126	
333.08982	174	
333.88163	230	1+
334.30847	202	1+
334.85680	164	1+
335.11350	106	
335.28698	160	
336.94605	348	1+
337.09124	178	
337.13658	134	
339.83142	186	
340.36075	314	1+
340.94263	158	
341.94131	142	
342.28106	264	1+
342.93828	176	1+
343.20691	180	1+
344.25958	138	
345.00784	182	1+
347.27817	90	1+
348.28983	116	1+
349.31991	318	1+
350.02297	208	
350.18587	100	
350.61230	102	
351.33087	188	
352.79890	110	
353.90976	242	1+
356.21905	190	1+
357.05669	154	
357.07816	108	
359.18483	174	
359.36537	240	1+
360.27437	342	1+
360.31466	186	1+
361.18836	234	1+
362.23080	246	
363.10819	136	
363.15046	236	1+
363.22213	144	
364.18315	208	1+
364.20695	128	
364.34153	342	1+
365.04827	100	
365.28773	320	1+
365.31426	296	1+
365.34604	270	1+
366.98049	120	
367.33060	184	
368.12962	128	
368.31485	108	
368.42536	904	1+
369.34423	162	
END IONS

###FS:    #m/z: 336.94567 #charge 1+
###MS: 10
###MSMS: 13
BEGIN IONS
TITLE=Cmpd 9, +MS2(336.9457), 28.0-35.0eV, 0.3min #13
RTINSECONDS=13.874
SCANS=10,13
PEPMASS=336.94567	192992
CHARGE=1+
160.97129	96	
195.14606	104	
196.00964	98	
207.97867	142	
210.88645	106	
211.94461	9038	1+
212.87668	1002	1+
212.89379	94	
213.89372	102	
213.93923	4574	1+
215.88700	366	
215.93706	582	1+
216.08953	142	1+
216.88736	178	
217.87603	102	
217.93670	284	
219.03413	96	
220.99712	94	
222.95388	330	1+
223.97476	102	
227.89352	124	
227.95385	206	
228.89370	132	
228.93553	136	
229.95480	7786	
230.88854	562	1+
230.95547	284	
231.92825	120	
231.95115	3842	1+
233.04306	158	
233.89936	602	
233.94780	538	1+
235.89275	320	1+
236.08091	262	
237.08638	132	
238.08341	110	
240.90589	152	
241.08810	92	
241.13985	98	
241.98624	112	
243.96149	138	
244.97258	94	
245.97950	126	
247.01866	148	
247.05849	98	
247.84816	170	1+
247.96476	1706	1+
248.03370	966	1+
248.90107	94	
248.92870	142	
249.03911	570	1+
249.95979	1164	1+
250.02492	130	
252.92312	192	
252.97060	4368	
253.90495	100	
253.97317	132	
254.09092	264	
254.79329	132	
254.94275	314	1+
254.96633	1664	1+
255.07516	528	1+
255.09216	162	
255.91033	248	1+
256.01516	106	
256.96685	232	1+
257.03023	104	
257.22387	98	
257.88234	242	1+
258.88074	146	1+
258.97875	134	
259.10021	104	
260.06475	126	
262.05050	502	1+
262.84361	92	
263.05331	428	1+
263.09249	136	
263.52474	108	
264.40031	108	
265.01680	126	
265.26777	92	
265.98418	92	
266.00962	132	
266.25048	92	
266.99550	492	1+
267.03262	94	
268.84261	148	
269.11737	94	
269.80196	130	
270.98092	648	1+
271.04906	190	
271.75841	94	
272.97570	206	
274.99286	106	
275.05495	234	
275.12320	98	
276.02910	94	
276.57954	102	
276.87349	110	
276.97659	118	
277.07045	346	
277.90815	92	
278.00261	94	
278.09945	218	
278.19497	92	
278.82366	118	
278.94777	92	
278.96507	182	
279.08912	94	
279.96485	204	
280.12647	110	
280.22437	110	
280.26133	166	
280.75908	96	
280.95754	142	
281.02029	184	1+
281.04752	364	1+
281.94331	100	
283.90308	242	1+
284.03109	136	
285.00661	106	
285.43639	100	
285.84241	306	1+
285.87315	144	
286.06949	124	
286.87405	120	
287.09925	204	1+
287.82836	112	
288.00961	326	1+
288.06284	260	1+
288.57125	102	
289.01120	260	1+
289.50892	160	
290.85262	112	
290.98963	124	
291.10503	340	1+
291.16085	256	1+
292.26369	136	
293.06521	414	1+
293.29052	118	
294.00086	112	
294.85282	122	
295.97290	176	
295.99498	150	
296.97049	94	
298.02107	236	1+
298.08107	170	
298.58032	144	
299.06041	238	1+
299.85165	138	
300.83212	96	
301.01500	302	1+
301.25871	110	
302.04911	248	1+
302.93419	98	
303.05016	198	1+
303.11140	106	
304.94419	112	
305.27244	92	
305.31924	136	
306.27791	96	
307.07939	378	1+
307.29439	522	1+
308.29860	346	1+
308.89164	114	
309.02287	104	
309.87053	286	1+
310.58265	140	
311.02603	158	1+
311.31161	116	
313.29490	96	
313.96538	92	
315.06726	152	1+
315.15774	100	
315.88153	208	1+
316.61589	102	
319.03245	184	1+
319.29041	324	1+
320.12157	112	
321.41852	98	
323.23460	96	
323.30241	120	
324.07039	98	
324.88414	180	1+
325.15414	92	
327.91944	148	1+
328.27938	98	
328.89001	100	
334.02586	198	1+
334.87039	210	1+
335.07240	110	
335.34078	138	
336.08374	108	
336.31647	164	1+
336.98164	98	
337.10175	142	
337.25051	172	
338.35862	150	
338.55726	94	
339.08512	276	1+
339.83544	106	
339.88672	102	
340.26387	188	
340.39255	268	1+
340.42813	102	
341.25128	232	
341.26752	116	
342.20495	100	
END IONS

###FS:    #m/z: 322.92977 #charge 1+
###MS: 14
###MSMS: 15
BEGIN IONS
TITLE=Cmpd 10, +MS2(322.9298), 28.0-35.0eV, 0.3min #15
RTINSECONDS=17.5415
SCANS=14-15
PEPMASS=322.92977	2022842
CHARGE=1+
93.62625	92	
140.74875	84	
151.28627	100	
189.04149	116	
191.95387	266	
192.89237	132	
194.11318	90	
204.05350	84	
205.01517	134	
205.95116	92	
206.93347	106	
209.96358	122	
210.89852	102	
211.94271	136	
212.87931	118	
212.89491	130	
215.88751	486	1+
217.88496	134	
220.87094	130	
221.59428	94	
221.88446	120	
221.94391	182	
222.90172	92	
222.95693	90	
222.97539	132	
223.01691	92	
223.96004	464	1+
224.93114	104	
224.97577	138	
225.86396	188	1+
225.87877	110	
227.89531	84	
229.04603	94	
229.45694	96	
230.86338	126	
231.10967	162	
231.85990	112	
233.06850	146	
233.89993	114	
235.97363	118	
236.65336	90	
238.07147	162	
238.87634	120	
239.08072	268	
239.24233	88	
239.91174	118	
240.06573	162	
240.88244	120	
240.93998	846	
240.96069	136	
241.94368	740	
242.93894	2604	1+
243.88069	272	1+
244.04084	448	1+
244.99487	212	1+
245.83818	82	
245.97400	534	1+
246.41988	108	
248.24340	132	
248.93377	90	
249.04365	242	
249.22230	182	1+
249.85865	94	
250.03540	106	
250.10380	162	1+
251.02886	90	
251.93314	126	
252.07434	84	
252.97978	90	
253.83701	100	
254.94060	110	
255.87679	86	
256.89375	82	
256.90864	140	1+
256.94304	222	1+
256.96400	114	
257.10185	96	
258.07249	134	
258.11300	90	
258.89462	118	
258.97201	92	
259.67969	130	
259.89926	98	
261.06351	146	
261.83023	144	
261.89007	116	
262.01100	116	
262.04703	326	1+
263.05201	260	1+
264.03026	122	
264.86539	150	1+
265.01987	102	
266.04988	204	
266.24492	160	
266.99570	228	
267.95182	178	1+
268.00286	154	
268.05278	152	1+
269.00215	408	
269.80202	132	
269.85247	212	1+
270.03973	142	
271.12924	90	
271.98746	82	
272.90080	204	1+
275.05774	396	1+
276.08640	162	1+
278.97197	88	
279.09060	796	1+
279.22553	102	
280.02734	88	
280.14672	272	
280.27035	310	1+
281.04149	126	
281.12162	106	
281.13604	128	
281.83619	88	
282.29470	104	
282.82405	84	
282.88531	128	
282.92126	86	
282.96883	84	
283.03064	134	
283.06910	130	
283.25763	286	1+
283.86321	120	
284.06674	92	
284.29317	916	1+
284.42490	82	
284.85936	120	
284.87414	200	
284.97969	116	
285.04416	92	
285.94272	88	
286.89935	102	
288.06474	156	
290.06285	84	
290.85570	92	
292.80863	180	1+
294.85597	180	1+
294.93472	82	
295.78943	92	
296.80211	106	1+
297.35080	84	
297.84363	92	
298.02025	224	1+
298.93682	276	1+
300.05786	102	
302.24933	236	1+
302.86373	82	
302.92555	116	
303.09465	180	1+
303.88576	92	
304.07849	82	
304.18721	174	1+
305.80686	114	
306.00655	88	
306.79040	204	1+
306.84710	84	
307.08335	124	
307.16904	96	
307.31026	126	
308.02704	146	
308.06635	116	
308.29207	350	1+
308.89547	230	1+
309.20849	82	
309.22072	110	
309.26036	146	
309.81143	156	1+
310.30784	650	1+
311.02700	276	
311.10102	82	
311.12278	240	1+
312.02955	216	
312.80474	144	
312.90564	102	
313.02919	644	1+
314.31239	104	
314.88531	168	1+
315.79889	84	
321.88567	92	
323.23799	2150	1+
324.11895	82	
324.13676	188	
324.20355	256	1+
324.89278	192	
325.14128	206	
325.24053	116	
325.90789	108	
327.24526	268	1+
327.26917	128	
327.34994	82	
328.31022	98	
END IONS

###FS:    #m/z: 507.84589 #charge 1+
###MS: 14
###MSMS: 16
BEGIN IONS
TITLE=Cmpd 11, +MS2(507.8459), 28.2-35.2eV, 0.3min #16
RTINSECONDS=18.3135
SCANS=14,16
PEPMASS=507.84589	228490
CHARGE=1+
191.95587	256	
213.88532	248	1+
230.84656	646	1+
232.07515	184	1+
235.89704	192	
236.01572	210	1+
239.90341	256	1+
240.07772	188	
240.93948	168	
241.85521	252	
241.98995	366	1+
244.01600	256	1+
245.11513	156	1+
247.03547	290	1+
248.08897	348	1+
248.83894	196	1+
248.98445	168	
250.97471	188	
251.01772	88	1+
252.07611	294	1+
253.06331	212	1+
254.01891	162	1+
256.92760	254	1+
257.02372	192	1+
257.06854	244	1+
258.85090	186	
258.90256	350	1+
260.01296	220	1+
260.89622	282	1+
261.09037	272	1+
262.99610	158	
263.98359	222	1+
265.88824	176	1+
265.95894	568	1+
266.10179	178	1+
266.19785	172	1+
266.52228	140	1+
266.86407	320	1+
266.96524	392	1+
268.11283	174	1+
269.92386	168	1+
270.03293	184	1+
270.85755	242	
271.87505	568	1+
272.85162	296	
273.01782	158	1+
273.85372	172	
274.09271	202	1+
274.89471	254	1+
274.92295	206	1+
276.86342	238	1+
278.86318	218	1+
278.89729	156	
280.11204	444	1+
285.03525	180	1+
285.94038	908	1+
287.11078	192	1+
288.87052	202	
288.89741	158	
289.02099	138	1+
289.88199	1038	
290.35905	140	1+
290.86420	1532	1+
291.87993	650	1+
291.99912	178	1+
293.87342	5516	1+
294.12666	184	
294.93288	208	1+
295.11768	216	1+
295.17539	250	1+
296.00737	268	1+
296.81947	228	1+
296.85477	398	
296.88260	1016	1+
296.97548	376	1+
297.86420	206	
297.97588	366	1+
298.85701	428	1+
298.87775	760	1+
299.00475	158	
299.91577	164	
300.85608	282	
301.85568	178	
302.82253	326	1+
302.86484	172	
303.13599	196	1+
303.15953	186	
303.86286	252	
303.92049	204	1+
303.95154	308	1+
304.09473	300	1+
305.04876	338	1+
305.86238	290	
305.94970	160	
306.28176	466	1+
306.88884	192	
307.89125	1302	
308.14114	1326	1+
308.87948	2230	1+
309.06392	190	1+
309.30320	328	1+
309.97672	222	1+
310.10030	158	
310.15540	770	1+
310.30768	236	1+
310.90896	242	
311.02294	184	
311.88306	9792	1+
313.94790	194	1+
314.86495	1102	1+
315.12109	338	1+
315.87927	292	
316.86519	746	
316.88689	1264	1+
317.82099	158	
317.86127	966	1+
317.90499	188	
318.41806	194	
318.50796	96	1+
318.88559	198	
318.96835	304	1+
319.10065	188	
319.14001	270	1+
319.94868	322	1+
320.85660	220	
321.09305	164	
321.97581	166	
322.16088	250	1+
322.98692	208	1+
323.08421	180	
323.16273	200	1+
324.01579	348	1+
324.85798	352	
324.90936	172	
325.04005	242	1+
325.06848	244	1+
325.89877	564	
325.95913	150	1+
326.88567	1198	1+
326.90634	350	
326.99856	204	
327.11312	248	1+
327.88948	734	1+
327.99499	162	
328.80471	302	1+
328.86589	236	
329.03590	184	1+
329.86786	182	
329.89294	1284	1+
330.95390	380	1+
331.81882	306	1+
331.89619	2060	1+
331.92601	320	1+
332.14783	176	1+
332.87409	1726	1+
332.90196	1282	1+
334.08028	178	
334.81127	172	
334.90103	762	
335.84241	224	
336.01753	290	1+
336.94506	178	
337.02087	242	1+
337.05633	222	1+
337.09268	206	
337.14444	256	1+
337.87848	306	
337.99701	252	1+
338.89285	186	
339.04957	228	1+
339.08660	348	1+
339.37488	228	1+
339.82618	164	
339.87923	370	1+
339.92774	298	1+
340.17790	200	1+
340.39546	152	1+
341.00006	216	
341.03550	222	
341.14987	266	1+
342.20639	172	
343.87365	186	
343.89138	588	1+
345.15258	162	
345.87045	168	
347.18822	220	1+
347.88645	434	1+
348.12313	218	1+
349.99046	216	
350.89645	344	
350.96730	414	1+
351.02341	304	1+
351.07025	418	1+
351.89127	212	
352.17080	230	1+
352.77170	218	
352.88852	218	
352.91027	374	
353.92297	192	
355.10588	236	1+
355.19305	326	1+
355.30791	260	1+
355.89218	344	
356.06010	182	1+
356.78297	216	1+
356.83128	138	1+
356.86196	384	1+
356.89947	634	1+
358.04441	154	
358.15908	186	1+
359.07634	230	1+
359.10965	198	1+
359.78512	142	1+
361.18014	242	1+
362.18584	166	1+
362.84790	162	
363.84714	174	
363.89388	270	1+
364.84638	156	
365.37537	312	1+
365.98234	172	1+
366.06479	208	1+
366.14375	164	1+
366.32699	192	1+
366.83841	2104	1+
367.21690	320	1+
367.71401	202	
367.93614	280	1+
368.78298	328	1+
368.89647	558	1+
368.97766	266	1+
369.03852	196	
369.08140	344	1+
370.13020	188	1+
370.16190	236	
370.20112	492	1+
371.15760	154	
371.20561	444	1+
371.36349	214	1+
371.72361	294	1+
371.78278	188	
372.04942	224	1+
372.14755	390	1+
372.88755	164	
373.00892	218	1+
373.03788	160	
373.15304	314	1+
374.81194	388	1+
374.84432	184	
375.11786	340	1+
375.85560	182	
375.96299	298	1+
376.17098	168	1+
376.96755	244	1+
377.04937	178	1+
377.15067	320	1+
377.20842	198	1+
378.04417	202	1+
379.09054	412	1+
379.85973	188	
380.11865	468	1+
380.73699	418	
380.85717	562	1+
381.12543	300	1+
383.11737	408	1+
384.06261	242	1+
384.20850	286	1+
384.85016	4214	1+
385.17912	336	1+
386.74170	168	1+
387.12679	252	1+
387.21981	160	
387.85095	544	
387.89887	512	1+
388.16943	164	
388.79382	318	
388.85074	254	
389.20019	430	1+
389.86466	208	
390.84177	1354	1+
391.04915	228	
391.23680	210	
391.65083	190	
392.07571	480	1+
392.82619	576	
392.86308	1826	1+
392.89742	186	
392.95973	282	1+
393.08042	286	1+
393.18906	162	
393.80097	544	
393.82906	768	1+
393.96107	210	1+
394.02185	318	1+
394.83386	474	1+
396.89167	188	1+
397.86192	528	1+
398.01399	186	1+
398.11865	502	1+
398.83185	206	1+
399.98253	232	1+
400.86328	256	
401.12075	556	1+
401.80906	254	1+
402.78211	154	
402.86434	1854	1+
402.90551	202	
403.07521	444	1+
403.22756	270	
403.86945	1186	1+
404.08179	268	1+
404.22489	250	1+
404.77848	286	1+
405.04190	158	
405.86692	982	1+
405.90864	188	
407.82023	180	
407.86503	8864	1+
408.07063	158	
408.75435	154	1+
408.82504	154	
409.01923	202	1+
409.17457	360	1+
410.23787	168	1+
410.83982	1512	1+
411.10154	156	1+
411.20948	334	1+
411.23964	210	1+
411.81101	638	
411.92035	186	
412.21101	288	1+
412.33429	198	1+
412.84348	1076	1+
412.87161	680	1+
413.07474	534	
413.12407	144	1+
413.18805	204	
413.80173	280	1+
414.18876	332	1+
414.96393	198	1+
415.19538	212	1+
415.84218	160	1+
415.87194	196	
416.87875	188	
417.13381	220	1+
417.84945	446	1+
418.40527	164	
418.85531	376	1+
419.16661	232	1+
420.12986	198	1+
420.87962	232	
421.88299	1048	1+
423.00517	228	
423.22905	304	1+
423.76107	160	1+
423.82854	278	1+
423.87712	276	
424.08759	292	1+
424.13793	694	1+
424.86722	228	
424.89108	170	
424.94186	234	
425.79450	184	1+
425.88017	1280	
426.86416	1736	1+
426.91397	160	
427.26164	164	1+
427.77957	166	1+
427.84570	178	
427.89627	166	
428.85040	1092	1+
428.88379	3102	1+
429.07291	202	1+
430.40245	250	1+
430.85572	434	
430.90565	200	
431.86551	1068	1+
433.89066	158	
434.89318	186	
435.76136	308	1+
435.86032	658	1+
436.21757	176	1+
437.85149	234	1+
437.98992	250	1+
438.19741	162	1+
439.14501	198	
439.88936	834	1+
440.21966	170	1+
440.28424	214	1+
441.88590	412	1+
441.92153	180	
442.15914	290	
442.94639	176	
443.15122	694	1+
443.38356	220	1+
444.13061	158	
444.14970	444	1+
444.87376	3072	1+
445.83240	188	1+
446.19112	232	1+
448.90016	302	
449.03654	264	1+
449.09371	178	
449.38949	204	1+
449.87700	1262	1+
450.76890	192	1+
451.87402	714	1+
451.90455	182	
453.06206	156	1+
454.06094	174	1+
455.22348	230	1+
456.17765	148	1+
457.90533	930	1+
460.16398	378	1+
460.24554	130	1+
462.16341	200	
462.88292	1472	1+
464.16199	162	
465.89383	292	1+
466.43515	190	1+
466.93910	172	1+
467.15576	272	
467.21657	254	1+
467.88906	1634	1+
469.16598	160	
469.90952	256	1+
470.26199	146	1+
471.23882	268	1+
471.77456	138	1+
473.28847	166	
473.85312	220	1+
475.12392	198	1+
476.83628	154	
481.16833	266	1+
482.24134	206	1+
485.39436	160	1+
485.89607	1364	1+
486.26565	348	1+
489.79291	374	1+
491.42506	170	1+
491.47171	176	1+
498.41774	242	1+
500.05839	134	1+
501.24838	180	1+
501.78924	194	1+
502.95875	212	1+
503.35387	4782	1+
503.45826	330	1+
503.79985	286	1+
503.95831	274	1+
504.23005	198	1+
504.27112	234	1+
504.35700	2894	1+
504.44143	350	1+
504.46163	236	1+
505.26242	236	1+
505.32445	178	
505.72770	168	1+
506.26447	170	1+
507.38358	100	1+
508.91905	294	1+
509.15550	214	1+
509.40379	280	1+
509.46905	312	1+
509.86533	236	1+
510.18687	156	1+
510.21614	212	1+
510.23793	362	1+
510.30873	200	
510.39832	208	1+
511.31793	308	1+
511.34079	218	
511.79039	184	1+
512.19416	246	1+
513.12099	126	1+
END IONS

###FS:    #m/z: 336.94570 #charge 1+
###MS: 14
###MSMS: 17
BEGIN IONS
TITLE=Cmpd 12, +MS2(336.9457), 28.0-35.0eV, 0.4min #17
RTINSECONDS=19.0855
SCANS=14,17
PEPMASS=336.94570	193382
CHARGE=1+
68.23972	86	
109.81742	86	
189.86505	134	
194.10078	96	
199.10418	96	
206.92281	88	
206.94926	96	
210.88333	118	
211.94410	7018	
211.98523	110	
212.01017	106	
212.24844	90	
212.87805	668	1+
212.94580	154	
213.93875	2490	1+
215.88620	724	1+
215.93744	568	1+
216.63395	94	
217.88332	264	
220.02973	142	
224.56920	104	
226.06192	92	
226.89537	170	
226.94881	94	
227.88900	564	1+
228.80096	108	
228.89158	470	1+
229.04689	124	
229.95429	5948	1+
230.88778	646	1+
231.90394	148	
231.94965	2976	1+
233.11344	86	
233.87529	144	
233.89776	160	
233.91780	90	
235.04579	130	
235.89854	160	1+
237.06379	150	
238.04449	116	
238.20925	302	1+
239.06361	302	1+
240.96650	90	
241.05313	94	
242.87262	138	
243.80887	90	
244.03724	86	
245.04105	122	
245.22139	216	1+
247.32828	102	
247.96604	1658	1+
248.03179	114	
248.89773	564	1+
248.98717	218	
249.04001	448	1+
249.96132	614	1+
250.21527	108	
250.98131	164	
251.79284	142	
251.80933	94	
251.97342	120	
252.90159	210	1+
252.97047	4058	1+
253.02535	88	
253.08417	92	
253.90828	146	1+
253.93479	330	1+
254.94117	244	1+
254.96577	1402	1+
255.07291	520	1+
255.41913	106	
256.01448	156	1+
256.82465	108	1+
256.84800	210	1+
256.90735	522	1+
257.07997	134	
258.93015	112	
258.94423	88	
259.06182	184	1+
259.70936	100	
260.43204	98	
262.27623	102	
263.05509	386	1+
263.17593	90	
263.86143	102	
263.92251	218	1+
264.92547	148	1+
265.02032	160	
266.43300	90	
266.99895	282	
267.10469	96	
267.50439	118	
268.84021	332	1+
270.13969	124	
270.94549	96	
270.97761	700	1+
272.85168	96	
272.86865	116	
272.91966	264	1+
273.92459	190	1+
274.94791	92	
275.01045	112	
275.05554	294	
276.59588	96	
276.85167	112	
278.82663	208	1+
278.96721	132	1+
281.04634	334	
281.42804	90	
281.55354	88	
281.87731	86	
282.85654	142	
282.98366	106	
283.02483	230	1+
283.88525	134	
283.97226	100	
285.05320	198	1+
285.87446	104	
285.93759	118	
286.01877	88	
289.00702	416	1+
290.05174	174	1+
290.85777	154	
290.95607	236	1+
291.22038	104	
291.85458	286	1+
292.06909	180	1+
292.26985	296	1+
292.43576	200	
293.10823	174	
293.22644	130	
293.24350	104	
293.99953	200	
294.10599	98	
294.90492	158	1+
295.07078	134	
296.00469	126	
296.80586	88	
296.97517	110	
297.11067	90	
297.97297	190	
298.08412	152	
298.86580	90	
299.05417	334	1+
300.03910	130	
300.09172	96	
300.89887	98	
301.80462	92	
301.92843	116	
303.04665	90	
304.22433	100	
306.05078	112	
306.29671	92	
307.08115	168	
307.28814	266	1+
307.87886	268	1+
307.91247	96	
307.98793	122	
308.09058	122	
308.80040	130	
308.96512	86	
310.87693	494	1+
311.85127	118	
314.79368	92	
315.16057	102	
315.22177	182	1+
315.84252	120	
315.89450	214	1+
316.29668	154	
317.39606	106	
317.60608	94	
319.08344	214	
319.16415	122	
320.47960	92	
320.51440	86	
320.69939	88	
321.09666	100	
321.24032	126	
322.13748	120	
322.27820	96	
322.88198	376	1+
323.16489	122	
323.23838	514	
325.28705	86	
325.95614	88	
326.08983	178	1+
326.88449	150	
326.92387	94	
327.80787	104	
328.80239	102	
328.88644	142	
329.09658	88	
331.01695	92	
331.53111	86	
332.08500	124	
332.29395	118	
334.23312	108	
335.84669	88	
336.07654	116	
337.26132	94	
338.09403	140	
340.96532	126	
341.24541	134	
341.72863	112	
341.79133	148	
END IONS

###FS:    #m/z: 322.92991 #charge 1+
###MS: 18
###MSMS: 19
BEGIN IONS
TITLE=Cmpd 13, +MS2(322.9299), 28.0-35.0eV, 0.4min #19
RTINSECONDS=22.7515
SCANS=18-19
PEPMASS=322.92991	2140160
CHARGE=1+
191.95325	92	
192.88906	144	
194.53686	84	
204.99660	92	
205.94885	300	
206.09142	92	
209.94124	198	
215.88713	384	1+
216.82948	96	
217.10313	126	
217.80504	84	
217.87020	92	
220.86372	224	1+
221.88133	84	
221.94273	92	
222.95102	334	
222.97003	152	
223.42427	96	
223.94172	84	
223.95897	180	
227.93281	98	
231.07431	96	
232.95400	82	
232.97662	92	
233.89812	134	
235.05230	192	1+
235.21032	94	
235.43844	102	
235.89256	146	
237.09752	90	
237.70254	84	
239.07828	368	1+
239.90318	116	
240.88212	98	
240.94161	880	
240.96098	148	
241.02709	196	1+
241.05058	88	
241.93907	4172	1+
242.94155	2998	1+
243.05153	140	
243.10396	86	
243.79969	92	
243.88135	366	1+
243.96373	136	
244.12606	114	
244.93989	710	1+
245.87709	262	1+
246.97465	192	
247.01577	82	
247.97933	154	
248.03474	638	1+
248.97146	138	
249.03871	472	1+
249.06442	88	
249.19921	86	
250.89551	110	
250.94601	180	
252.84899	82	
253.83363	146	
254.14914	86	
255.03882	98	
255.17062	88	
255.54880	94	
256.45439	94	
256.88552	112	
256.95215	86	
257.41106	86	
257.45427	90	
258.96971	90	
259.05759	104	
259.33762	94	
260.92998	92	
260.98930	94	
261.88850	88	
262.83256	136	
262.99946	84	
263.06245	122	
265.05766	148	
265.15787	86	
265.22263	92	
266.04639	82	
267.00128	132	
267.86397	182	1+
267.94780	122	
267.99994	562	1+
268.05470	82	
268.88377	90	
268.95547	190	
269.66547	94	
269.79788	110	
269.89068	140	
269.92185	84	
270.80121	82	
271.16981	100	
271.84229	108	
272.63988	98	
274.75276	90	
274.82596	94	
275.05607	82	
275.10083	86	
275.81856	96	
275.85239	314	1+
275.86716	114	
276.15687	86	
276.83988	172	
276.90627	112	
277.05727	112	
279.09156	886	1+
280.01696	416	1+
280.14083	298	1+
281.05347	146	
281.92284	224	1+
282.10482	86	
282.85205	210	1+
282.98790	112	
283.04559	92	
283.07257	258	
283.09807	212	1+
283.78846	94	
284.04139	114	
284.07155	110	
284.29171	534	
284.79217	242	1+
284.85368	206	1+
284.89673	272	1+
287.76648	94	
289.80739	82	
289.88055	252	1+
290.86102	140	
290.96665	130	
291.24323	92	
292.02743	92	
292.06753	102	
293.87009	110	
294.27274	126	
294.87513	96	
294.94952	88	
297.87788	194	1+
299.05533	126	
301.10310	86	
301.87879	184	
302.03276	132	
302.24309	140	
304.04019	292	1+
304.13788	92	
304.93910	146	
305.02060	106	
305.29156	102	
306.07606	86	
306.27824	154	
306.79314	84	
306.80945	114	
306.87655	292	1+
307.07746	202	
307.80086	264	1+
308.29193	260	
308.90151	150	1+
309.01972	124	
310.17697	84	
310.31024	582	1+
310.87876	212	
311.02586	178	1+
311.86582	146	
311.88794	106	
312.87087	116	
313.03256	276	
313.88331	114	
314.08628	106	
314.82034	104	
315.95957	160	
316.86709	106	
316.89093	86	
319.50203	104	
319.88990	208	1+
323.17103	152	
323.23586	964	1+
323.88872	344	1+
324.12790	442	1+
324.21247	88	
325.20634	82	
326.16854	130	
326.24908	140	
326.75560	134	
326.96191	120	
327.10125	112	
END IONS

###FS:    #m/z: 507.84603 #charge 1+
###MS: 18
###MSMS: 20
BEGIN IONS
TITLE=Cmpd 14, +MS2(507.8460), 28.2-35.2eV, 0.4min #20
RTINSECONDS=23.5235
SCANS=18,20
PEPMASS=507.84603	226202
CHARGE=1+
191.95372	354	1+
196.01829	158	
217.89732	184	1+
227.95799	176	
228.08330	154	
230.84864	170	
232.89714	232	1+
233.83848	192	1+
235.07488	206	1+
238.05996	180	
241.87332	298	1+
245.96342	220	1+
249.03738	156	
250.03100	244	
252.08228	388	1+
257.40158	168	
257.86031	158	
259.87467	268	1+
260.84423	244	1+
262.92564	372	1+
263.17289	150	
264.04340	202	1+
264.08000	280	1+
264.98215	206	1+
266.86940	224	1+
267.89502	162	
268.97672	188	
269.15718	314	1+
270.85664	330	
271.10957	146	
271.87358	752	1+
271.92067	256	1+
272.85254	650	1+
274.05890	158	
274.79692	272	1+
275.07167	242	1+
275.86893	380	1+
276.91738	242	1+
278.13309	190	
278.89019	234	1+
279.10294	190	1+
279.85264	344	1+
280.88245	190	
281.37845	228	
281.40013	250	1+
282.03497	244	1+
282.93841	418	1+
283.13472	154	
283.85393	146	
284.12563	242	1+
284.87595	434	1+
285.03654	174	1+
285.93975	438	1+
285.96024	222	1+
286.05467	196	1+
287.84481	476	
288.02732	192	1+
288.13144	170	
288.86762	256	
289.08848	220	1+
289.12016	252	1+
289.88232	1260	
290.86450	1296	1+
291.09834	368	1+
292.06446	290	1+
292.81529	152	
292.88316	240	
293.87200	3690	1+
294.95173	146	
295.13238	256	1+
296.85397	182	
296.88116	352	
296.95397	308	1+
297.01471	162	
298.84952	348	
298.87615	514	1+
299.85319	254	
300.86141	384	
300.88217	268	
300.90086	468	1+
301.85534	334	
301.87694	162	
301.90109	228	1+
302.15695	406	1+
302.45144	172	1+
302.86353	190	
302.88201	148	
303.85361	210	1+
303.95337	284	1+
304.03975	222	1+
305.80259	212	1+
305.85992	356	
306.87870	262	
307.78787	154	
307.88977	1406	1+
308.10621	306	1+
308.13996	460	1+
308.29971	284	1+
308.87574	798	
309.87205	388	
309.88794	590	
309.94308	162	
310.15961	1154	1+
310.87780	236	
311.79385	146	
311.83618	182	1+
311.88346	7854	1+
312.03291	254	1+
312.06786	416	1+
312.94207	174	1+
313.07121	338	1+
314.86258	1374	1+
314.89144	942	1+
315.96024	202	1+
316.88611	296	
317.88025	250	
317.93022	310	1+
318.86503	530	1+
318.87863	226	
318.93409	192	1+
319.07228	250	1+
319.11359	244	1+
319.15074	166	
320.11892	322	1+
320.14436	164	
320.99607	274	1+
321.86217	332	1+
322.82990	156	
322.85010	156	
322.93104	176	
323.96992	286	1+
324.11798	186	1+
324.86111	320	
325.14134	180	1+
325.88478	214	
325.89934	328	
326.88520	312	
326.92907	182	1+
327.87749	840	1+
327.89610	310	
328.37045	146	
328.89730	304	
329.33153	252	1+
330.82309	364	1+
330.88203	416	
331.87494	222	
331.89521	234	
332.84888	208	1+
332.87605	762	1+
332.90342	344	
333.82014	162	
333.89567	568	1+
333.98165	192	1+
334.15209	250	1+
334.39845	248	1+
336.09082	502	1+
336.87538	524	1+
337.02028	188	
337.04386	168	1+
337.89775	410	1+
337.98357	150	
338.01965	150	
338.16043	170	1+
339.88232	504	1+
340.99468	256	1+
341.04922	154	
343.15648	228	1+
343.87022	184	
343.90482	410	1+
343.95334	146	
344.86310	190	
344.90405	382	1+
345.01537	244	1+
345.11085	192	
345.19333	212	1+
345.87611	172	
346.02562	328	1+
346.87857	366	1+
347.89441	372	1+
348.84237	198	
348.92640	286	1+
349.16401	292	1+
349.82484	366	1+
350.15360	166	
350.88694	374	
350.90959	422	
350.96082	156	
351.06899	266	
351.88038	486	1+
352.16703	298	1+
352.91020	836	1+
353.85179	352	
354.00892	364	1+
354.18909	234	1+
355.06288	168	
355.52780	180	
355.79859	178	1+
355.89047	486	1+
357.08116	152	
357.90913	248	1+
358.91433	178	1+
359.76581	218	1+
360.81014	232	1+
362.84369	312	1+
365.83083	160	
366.84046	1286	1+
367.14007	280	1+
367.70937	150	
367.89943	660	1+
368.18145	150	
368.48379	250	1+
368.70946	146	
368.89617	456	1+
369.04238	212	
369.06835	208	1+
369.84046	778	1+
370.00995	260	1+
370.78581	300	1+
371.18916	162	
371.37638	212	1+
371.72246	280	1+
371.90006	146	
372.93172	262	1+
373.00406	176	1+
373.88951	326	1+
373.98383	236	1+
374.79205	330	
374.81648	180	
374.87494	204	
375.88451	262	1+
376.06884	174	
377.03330	224	1+
377.08156	280	1+
377.86369	370	1+
379.84487	168	
380.09817	370	1+
380.72130	190	1+
380.85493	172	
380.95266	170	1+
381.03867	250	1+
381.38717	178	
381.85549	280	1+
382.06012	200	1+
383.11628	304	1+
383.21139	406	1+
383.76457	280	1+
383.99907	200	1+
384.16612	174	1+
384.37017	144	1+
384.84899	3440	1+
387.20670	218	
387.85235	236	
387.96414	354	1+
388.79606	322	
388.83347	270	1+
388.85346	152	
388.96438	254	1+
389.15226	124	1+
389.19958	428	
389.22469	254	1+
389.71527	158	
389.86504	202	
390.18418	148	
390.83871	1516	1+
391.27136	124	1+
391.80231	278	
391.86358	1362	1+
391.90972	260	1+
392.06631	168	
392.82639	1234	1+
392.86249	914	1+
393.08340	152	
393.79351	812	1+
394.41119	182	1+
394.83191	306	1+
396.89424	194	1+
397.72366	222	1+
398.86517	320	1+
399.01364	178	1+
399.13277	160	
399.16847	230	1+
399.89460	174	1+
402.12282	322	1+
402.86247	2726	1+
403.07353	252	1+
403.21076	168	1+
404.07788	212	1+
407.21409	166	1+
407.81059	150	
407.86762	2926	
407.94018	180	1+
408.39493	190	1+
408.85996	3190	1+
408.94681	212	1+
409.04420	178	1+
409.81451	198	
410.08082	234	
410.81082	192	
410.83799	980	1+
410.91464	180	1+
411.07856	156	
411.10576	176	
411.81073	600	1+
412.17787	388	1+
412.84538	1138	1+
413.07371	472	1+
413.11044	190	
413.63456	166	1+
413.87568	528	1+
416.12670	342	1+
416.86273	478	1+
417.14554	180	1+
417.91961	270	1+
419.20067	212	1+
421.87918	456	
421.90722	154	
422.79312	230	1+
422.86964	1096	1+
423.87117	826	1+
423.95655	234	1+
424.13945	530	1+
424.82542	274	1+
424.95956	166	1+
425.13463	344	1+
425.88054	660	
426.86157	1938	1+
427.74067	404	1+
427.88316	1602	1+
428.03848	156	1+
428.08038	402	1+
428.85036	1002	1+
428.88646	1390	1+
430.74311	496	1+
430.86140	1452	1+
431.16817	258	1+
431.86707	864	1+
432.41847	152	
432.84917	422	1+
433.09505	208	
433.85336	360	1+
434.32162	220	1+
434.35180	162	
434.88917	302	
435.86870	296	1+
438.14505	170	1+
438.77091	176	
438.89350	668	1+
440.04531	146	
440.23653	222	1+
440.87131	338	1+
440.94385	178	1+
442.15166	772	1+
443.80404	258	
443.88141	190	
444.06259	244	1+
444.19060	250	1+
444.87224	2254	1+
445.80582	296	1+
446.34123	150	
447.40623	226	1+
448.74892	204	
449.87922	970	1+
451.28447	202	1+
453.08936	160	
454.28807	196	1+
454.85580	178	1+
455.13359	172	1+
455.24657	180	
457.90622	326	
458.90299	252	
459.77510	252	1+
461.21822	162	
462.16223	224	1+
462.88151	660	1+
465.17064	290	1+
465.77852	190	1+
467.01444	234	1+
467.33333	232	1+
467.88775	1654	1+
468.78065	356	1+
468.83534	154	
470.36665	156	
470.84203	116	1+
474.42257	228	1+
476.73229	166	1+
485.89726	974	1+
486.34943	262	1+
487.23845	260	
487.44254	202	
487.79997	170	
490.37505	158	
491.42643	282	
491.84466	228	1+
492.78959	402	1+
493.79115	324	1+
494.40136	160	
495.73953	260	1+
498.72799	198	1+
499.72971	160	1+
503.31818	98	1+
503.35727	832	1+
503.74585	198	1+
504.14939	272	1+
504.29234	208	1+
504.44807	330	1+
504.80625	354	1+
504.87448	208	1+
505.15517	206	1+
505.29552	140	1+
505.47397	378	1+
505.56839	132	1+
506.43694	180	
507.27411	170	
507.32674	212	1+
507.79771	242	1+
507.86595	152	
508.18560	170	
509.86205	276	1+
510.31064	432	1+
511.43852	186	1+
511.49569	154	1+
513.22444	182	1+
END IONS

###FS:    #m/z: 359.96169 #charge 1+
###MS: 18
###MSMS: 21
BEGIN IONS
TITLE=Cmpd 15, +MS2(359.9617), 28.0-35.0eV, 0.4min #21
RTINSECONDS=24.2955
SCANS=18,21
PEPMASS=359.96169	151968
CHARGE=1+
191.01686	176	
195.87897	96	
200.94965	118	
203.03148	118	
205.94903	254	1+
208.94000	684	1+
209.94304	476	1+
211.51366	96	
215.90460	102	
218.90824	96	
220.95942	130	
221.89032	236	1+
222.95254	1684	1+
223.82047	218	1+
224.94716	1692	1+
225.97082	360	1+
226.87305	102	
226.89591	204	1+
226.94717	3450	1+
227.13739	98	
227.93093	282	
228.94251	4220	1+
231.00488	150	
231.88620	132	
232.84540	98	
233.95751	268	1+
235.82026	98	
238.97025	162	
239.90464	96	
240.23108	92	
240.94218	220	
240.96232	1560	1+
242.88754	134	
242.95906	786	1+
243.87055	94	
244.95791	1676	
245.93867	352	
246.95296	2412	1+
247.98068	112	
248.03915	230	1+
249.22850	106	
250.95094	148	
251.88566	100	
251.94970	134	
252.10962	136	
252.90279	106	
252.95449	176	
253.83423	92	
254.09891	206	1+
254.94203	106	
257.90368	150	
258.79695	160	
258.97189	318	1+
259.41072	102	
260.02045	176	1+
260.85333	102	
260.96688	450	1+
262.05113	230	1+
262.97154	120	
263.05419	146	1+
263.97279	354	1+
264.96266	100	
266.84574	96	
267.43394	108	
267.78868	116	
267.91250	132	
267.96943	116	
268.88570	94	
268.95248	136	
269.10355	196	1+
269.82838	130	
269.96674	318	
270.86733	112	
271.13380	100	
272.01183	92	
272.74371	108	
272.84327	158	
272.93731	114	
273.89011	106	
274.91720	268	1+
275.88271	270	1+
275.97067	94	
276.03629	100	
277.07409	126	
277.57291	104	
277.80748	94	
277.84643	136	
277.90832	124	
278.24117	128	
278.79851	136	
279.83777	112	
279.90044	212	1+
280.00845	100	
280.53449	158	
280.79588	160	
281.97018	148	
282.03680	98	
282.94731	96	
283.98443	328	1+
284.83268	116	
284.87163	138	
284.91663	226	1+
284.93434	102	
285.00684	98	
288.96992	94	
289.00116	94	
289.06611	98	
290.79162	120	
290.86468	118	
291.04279	188	
291.63919	104	
291.79439	168	1+
291.90240	242	1+
292.25822	94	
292.43992	150	
292.86233	118	
292.87993	182	1+
293.07363	132	
293.12280	94	
294.08959	182	1+
295.01755	266	1+
295.90343	110	
296.13159	116	
296.81176	92	
297.32436	96	
297.81167	98	
298.03150	144	1+
298.80503	142	
298.85389	280	1+
298.98600	98	
299.86758	268	1+
300.81754	140	
301.18414	118	
301.78840	124	
301.80890	218	1+
301.85394	124	
303.09668	238	1+
303.25357	150	
303.53691	102	
304.00185	208	1+
304.81265	144	
305.25976	100	
306.88864	270	1+
307.08696	124	
307.79126	138	
307.82716	98	
308.13904	110	
308.29408	344	1+
308.32846	146	
308.79567	122	
309.87813	104	
310.04474	384	1+
310.34502	326	
310.87552	272	1+
311.96793	96	
312.10242	106	
315.89412	106	
316.99060	112	
317.94437	138	
318.14388	110	
318.81189	106	
318.93586	120	
319.08124	248	1+
319.36078	176	
320.38264	116	
320.86264	112	
321.81774	106	
323.01754	738	1+
323.16087	132	
323.23776	416	1+
324.89062	184	
326.81381	196	1+
327.07623	114	
329.36666	144	
329.48193	92	
329.81632	94	
329.88888	480	1+
334.31071	130	
336.80136	98	
336.94479	562	
337.30913	306	1+
337.88621	94	
338.34831	106	
338.40542	94	
338.87085	164	1+
338.94471	102	
339.23450	156	
339.82408	154	
340.35230	880	1+
341.88134	234	1+
342.27636	248	1+
342.42686	98	
345.47402	100	
347.11752	174	
348.90153	120	
352.12287	194	1+
352.89180	206	
353.76120	210	
357.20358	156	1+
357.80385	138	
359.96654	168	
361.11669	100	
361.14834	110	
363.10827	158	
363.34751	178	
363.83064	124	
END IONS

###FS:    #m/z: 322.92986 #charge 1+
###MS: 22
###MSMS: 23
BEGIN IONS
TITLE=Cmpd 16, +MS2(322.9299), 28.0-35.0eV, 0.5min #23
RTINSECONDS=27.965
SCANS=22-23
PEPMASS=322.92986	2139918
CHARGE=1+
137.25258	110	
186.97898	90	
190.59441	88	
192.88665	126	
196.88452	134	
197.95898	96	
201.00254	88	
201.04248	84	
206.94781	90	
210.08593	86	
210.89612	212	1+
210.97832	92	
214.05724	100	
214.67959	110	
215.04833	90	
215.88876	298	1+
217.88313	92	
218.86200	282	1+
220.06322	92	
221.86676	86	
221.94414	92	
222.95105	200	
222.97479	80	
223.03813	102	
223.95964	286	
223.97694	230	1+
227.93058	80	
228.89800	230	1+
230.13067	84	
230.81344	90	
230.84945	138	
230.89091	106	
231.07837	84	
232.89902	100	
233.84665	140	
233.89817	264	
233.95421	112	
234.94853	80	
235.06837	174	1+
235.81583	102	
236.01255	212	1+
236.96870	82	
238.05157	86	
238.87423	108	
238.94002	204	
239.07004	92	
239.78798	84	
240.00687	118	
240.13804	100	
240.88568	170	
240.94047	2508	1+
240.96177	334	
241.90441	242	1+
242.81912	230	1+
242.83068	84	
242.94100	3362	1+
243.88202	334	1+
244.93823	1012	1+
245.90925	88	
246.89994	92	
246.97465	702	1+
247.61637	88	
248.03105	130	
248.85839	118	
249.15685	82	
250.94540	88	
250.97097	92	
252.89008	88	
253.83581	102	
254.07494	88	
255.12120	88	
256.98376	88	
258.85244	132	
258.94209	96	
260.18542	92	
261.05296	100	
261.48330	88	
262.80173	90	
263.05763	180	
263.90144	98	
263.97937	124	
265.05899	164	
265.25863	104	
266.86597	170	
266.99579	650	1+
268.14026	104	
268.90382	144	
268.92002	84	
269.87670	222	1+
270.84411	286	
271.04063	96	
271.07736	84	
271.79928	134	
272.13731	96	
272.98288	94	
273.78771	132	
274.04396	216	1+
274.84885	90	
275.43076	84	
275.51425	88	
275.66528	98	
275.82526	100	
275.86489	82	
276.03110	90	
276.10770	86	
276.81720	184	1+
276.84549	128	
277.06963	84	
277.09246	206	
277.95318	82	
277.98077	196	1+
279.09216	472	1+
281.04544	130	
281.19057	108	
281.79073	90	
283.06760	360	1+
283.20206	98	
283.78754	118	
284.08334	94	
284.29323	546	1+
286.01265	216	1+
286.14927	118	
286.29647	102	
286.75732	84	
286.80929	218	1+
286.92509	82	
288.15907	88	
288.54608	90	
288.79975	154	
289.79318	122	
291.13837	96	
291.86568	86	
292.85652	238	1+
295.19406	86	
295.83360	92	
296.81087	124	
296.87162	194	1+
297.55311	80	
299.78528	336	1+
299.86454	82	
302.14383	210	1+
302.24643	86	
303.25043	134	
303.80877	124	
304.26267	130	
305.87116	82	
306.27803	228	1+
306.38249	82	
306.88235	122	
307.07168	122	
307.31028	148	
307.80170	162	
307.88865	346	
308.08614	226	1+
308.29215	380	1+
308.86951	100	
308.89123	278	
309.02543	90	
309.21774	80	
309.81386	94	
310.30917	396	1+
310.95259	90	
311.73836	86	
311.88486	276	1+
312.02722	96	
312.86433	108	
313.02990	322	
313.88355	100	
315.85769	152	
316.83422	80	
317.45529	96	
318.76093	100	
320.83340	82	
320.88610	88	
320.91897	88	
321.00932	88	
322.30738	120	
322.89982	88	
323.23746	364	1+
323.31548	106	
324.04274	146	
324.20595	194	
324.89333	390	1+
325.31912	244	
325.84360	108	
END IONS

###FS:    #m/z: 340.94050 #charge 1+
###MS: 22
###MSMS: 24
BEGIN IONS
TITLE=Cmpd 17, +MS2(340.9405), 28.0-35.0eV, 0.5min #24
RTINSECONDS=28.737
SCANS=22,24
PEPMASS=340.94050	1133506
CHARGE=1+
196.88485	88	
197.89145	156	
202.41339	88	
206.87486	92	
207.42640	92	
207.87436	122	
208.95721	142	
212.88047	120	
213.87813	144	
213.93941	1326	1+
215.88571	1018	1+
215.93786	378	1+
216.40656	100	
217.88112	348	1+
217.93741	158	
218.84451	104	
222.81346	86	
222.97273	142	
223.95964	128	
225.88895	248	1+
226.09165	96	
226.88274	100	
226.94671	300	1+
227.04976	102	
228.93722	172	
229.95323	170	
231.89030	412	1+
231.94989	1444	1+
233.89715	906	1+
233.94830	348	
234.88970	336	1+
235.87062	234	1+
235.89311	292	1+
235.94502	206	
236.95927	88	
237.45475	100	
238.49087	94	
239.89530	116	
239.98209	98	
240.11762	116	
240.23025	204	
240.93565	116	
241.89952	92	
242.40403	88	
242.83880	206	1+
242.95558	224	1+
244.88174	98	
246.06285	230	1+
246.97398	110	
249.89917	168	
249.96357	218	
250.99377	120	
251.03690	120	
252.23980	90	
253.84963	108	
253.90743	200	1+
254.02983	90	
254.57811	102	
254.96614	852	1+
255.07007	234	
255.13478	136	
256.07672	290	1+
256.91115	226	
258.90400	276	1+
260.93373	98	
262.21860	96	
262.52081	88	
262.85154	100	
262.96622	158	
263.03243	158	
266.24363	112	
266.86410	122	
267.13399	326	1+
267.79350	92	
267.84175	134	
268.01867	110	
268.83401	100	
269.23041	94	
269.80033	96	
271.80233	218	
272.04398	90	
272.23250	98	
272.93777	146	
272.98092	226	
273.50429	106	
273.79489	108	
274.85912	160	
276.85428	100	
277.06651	130	
277.81296	194	1+
277.87679	132	
277.96087	110	
278.13366	92	
278.97694	194	1+
279.10193	128	
279.84882	170	
281.04303	292	1+
282.27756	328	1+
282.81183	92	
282.85050	102	
282.94178	112	
283.85785	178	1+
284.41023	96	
285.93899	126	
286.03028	112	
286.28153	88	
287.39173	102	
287.41673	108	
288.06621	124	
289.51461	92	
289.58168	92	
289.88663	94	
290.77177	96	
291.01674	102	
291.80488	124	
291.86246	106	
291.91841	92	
291.94982	90	
292.06556	284	1+
293.18916	92	
293.87749	94	
293.91072	168	1+
293.94838	104	
294.99754	146	
295.13516	142	1+
295.97197	228	
295.99419	128	
296.85574	120	
297.80583	146	
297.97390	214	
298.08159	164	
299.01093	206	1+
299.05539	226	1+
300.51947	98	
301.27998	118	
302.17417	228	
302.92556	148	
303.10492	198	1+
304.26904	102	
305.27182	96	
305.84079	92	
306.88743	134	
307.28254	142	
307.30857	156	
307.90797	252	1+
308.03105	90	
308.28935	142	
308.87828	184	
309.00165	116	
309.04063	98	
310.01722	186	1+
310.30679	142	
310.87275	304	
310.88848	228	1+
311.12717	96	
312.67554	92	
312.79902	108	
312.87029	96	
312.94479	112	
313.16879	128	
313.88594	222	1+
314.08397	92	
315.87658	136	
316.95670	100	
320.29284	88	
321.81967	152	
322.13385	102	
322.30945	90	
324.24281	142	
324.28774	118	
324.98478	132	
325.94957	90	
328.18923	272	
328.30393	156	
328.88888	222	
329.05395	100	
330.29857	98	
331.83303	92	
332.78235	96	
335.31828	192	1+
338.06834	112	
339.16059	126	
339.18155	104	
340.82222	96	
342.90108	92	
344.24822	136	
END IONS

###FS:    #m/z: 363.95654 #charge 1+
###MS: 22
###MSMS: 25
BEGIN IONS
TITLE=Cmpd 18, +MS2(363.9565), 28.0-35.0eV, 0.5min #25
RTINSECONDS=29.509
SCANS=22,25
PEPMASS=363.95654	678796
CHARGE=1+
123.43468	108	
189.86292	446	
191.85847	456	1+
196.88713	106	
205.94968	118	
207.87339	424	
207.94701	218	
208.93732	174	
208.95557	124	
209.91897	136	
209.94103	782	1+
210.88385	284	
211.87931	124	
212.87954	1998	1+
218.91049	118	
221.89305	102	
222.95143	1292	1+
223.04691	208	1+
223.88751	120	
223.96212	136	
224.94924	2270	1+
225.88599	230	
226.88972	116	
226.91943	102	
226.94689	5846	1+
226.96977	198	
227.92956	310	
228.89297	688	
228.94168	6612	1+
230.54645	100	
230.88927	3344	
232.88408	522	1+
233.06832	98	
234.06317	98	
234.88575	298	
235.65496	106	
235.84623	116	
238.83989	144	
238.88007	196	1+
239.07195	118	
240.81896	158	1+
240.94231	198	
240.96188	970	1+
241.94383	178	
242.94056	542	1+
242.95944	834	1+
244.79205	136	
244.95620	2996	1+
245.37221	112	
246.80645	112	
246.85584	98	
246.90742	356	
246.95221	4458	1+
246.97967	132	
247.90366	230	
248.07301	98	
248.80504	110	
248.85834	154	
248.89976	866	1+
249.00269	120	1+
249.03744	166	
249.58131	178	1+
250.85175	98	
250.89479	456	1+
250.94709	150	
250.97217	108	
251.07085	138	
251.88343	100	
251.95030	122	
252.22679	104	
253.21259	100	
253.90679	312	1+
255.88982	192	1+
256.09013	108	
257.08425	106	
258.84540	354	1+
258.97087	236	1+
260.57101	104	
260.83358	234	
260.96994	738	1+
263.80913	240	1+
263.97683	130	
264.96388	162	
265.00199	212	1+
266.24742	150	
266.90202	98	
266.98332	118	
267.91816	96	
267.97424	522	1+
268.84544	96	
268.90387	254	1+
268.95609	152	
269.12260	106	
269.80225	176	
269.96715	566	1+
271.92096	244	1+
272.12522	138	
272.22688	144	1+
274.84094	138	
275.91405	250	1+
276.84868	230	1+
276.87425	108	
277.82309	204	1+
278.90644	166	1+
279.10155	196	1+
279.85890	332	1+
280.25977	194	
280.79393	290	
281.79180	122	
283.07272	120	
283.78935	180	
283.81892	138	
283.85064	238	
284.78936	180	
284.80552	118	
284.82789	134	
285.79198	134	
285.84489	424	1+
286.86466	220	1+
287.80945	104	
287.90841	128	
288.02694	98	
288.06247	200	
288.08491	108	
288.79752	274	1+
290.02175	130	
290.78563	236	
290.85617	136	
291.44242	120	
291.78787	128	
293.86793	112	
294.08017	146	
294.86681	178	
295.86943	116	
295.88840	136	
297.23466	214	1+
297.67165	106	
297.90049	106	
297.99209	288	1+
298.80314	674	1+
299.68582	98	
299.86941	206	
300.67288	112	
300.79617	542	1+
300.81377	162	
300.86677	122	
301.79537	352	1+
301.86118	566	1+
303.80561	578	1+
303.85693	1106	1+
303.94666	210	1+
303.97435	228	1+
304.25636	258	1+
304.93711	114	
305.78949	256	1+
305.82085	236	1+
306.28764	94	
307.28388	310	
307.89173	126	
308.29349	200	
308.79464	166	
310.86867	156	
313.12651	108	
314.81581	128	
315.81204	302	1+
316.31424	112	
317.86985	122	
318.89470	96	
319.95129	212	1+
320.10570	168	1+
321.81790	466	1+
321.86880	506	1+
321.88926	142	
321.90571	124	
322.91564	142	
323.13581	94	
323.29499	154	
324.01911	218	1+
324.32719	154	
324.89093	172	
326.17143	124	
326.87135	750	1+
327.71389	158	1+
328.86742	170	
328.88374	100	
329.30354	96	
330.88749	118	
331.86454	96	
333.16761	98	
333.88777	122	
335.87327	146	1+
336.09053	246	1+
336.75372	176	1+
337.83108	108	
338.86665	102	
339.08988	106	
339.82641	698	1+
340.93691	330	1+
342.27461	182	
342.90116	144	
343.27073	108	
345.03713	144	
349.15346	238	1+
349.32425	230	
349.35814	112	
350.89681	100	
351.33650	116	
352.32053	100	
355.05415	120	
356.05346	262	1+
356.84310	96	
357.05630	150	1+
358.96278	194	1+
360.15717	118	
362.06717	94	
363.85216	132	
363.88466	94	
364.12823	274	1+
365.34791	288	1+
365.39037	110	
366.32789	208	1+
366.39664	132	
367.20205	98	
368.42307	134	
END IONS

###FS:    #m/z: 340.94062 #charge 1+
###MS: 26
###MSMS: 27
BEGIN IONS
TITLE=Cmpd 19, +MS2(340.9406), 28.0-35.0eV, 0.6min #27
RTINSECONDS=33.2035
SCANS=26-27
PEPMASS=340.94062	996096
CHARGE=1+
186.92199	100	
189.86304	140	
192.92666	206	
196.88254	132	
198.42716	96	
203.40527	94	
205.94897	310	
207.47066	92	
208.94024	134	
208.95501	190	1+
209.88231	162	
209.94106	92	
210.93584	252	1+
212.87865	146	
212.92970	120	
213.41650	104	
213.87718	120	
213.93853	1202	1+
214.89446	266	
215.88558	948	1+
215.93869	288	
216.41389	126	
217.52253	92	
217.85641	166	
217.88276	252	
217.93618	220	
217.98109	106	
220.88966	304	1+
222.95159	184	
222.97199	134	
223.95409	276	1+
225.13184	134	
226.89501	142	
227.89362	192	1+
230.88979	624	1+
230.93866	110	
231.53734	100	
231.85712	114	
231.95022	1308	1+
232.04344	118	
233.90016	214	
233.94748	442	
234.96636	100	
235.86890	166	
235.94700	262	
236.89128	154	
238.94733	140	
239.04581	120	
239.12192	158	1+
240.14164	102	
240.79013	122	
240.89057	128	
240.96180	100	
241.93846	138	
243.82944	254	
243.85575	144	
243.89542	136	
244.95351	118	
245.39727	104	
245.83143	94	
246.97351	344	1+
248.00979	126	
248.88008	102	
248.89973	158	
249.96138	292	1+
250.90896	136	
250.94669	176	
251.03027	154	
251.82620	130	
251.95517	140	
253.83485	246	1+
254.09287	90	
254.96590	696	1+
255.07518	336	1+
255.20752	102	
256.96576	286	
257.82910	108	
258.20366	92	
258.84657	174	
259.84869	116	
259.95546	108	
260.98729	106	
261.93430	100	
262.96253	174	
263.05197	194	
266.01975	164	
266.85067	94	
266.93011	96	
267.00541	126	
267.87922	146	
268.83962	254	
268.93529	148	
270.82716	132	
270.97443	98	
272.93429	264	
272.97926	138	
273.79630	128	
274.85589	152	
275.05681	106	
275.85022	302	1+
276.23591	108	
276.85460	234	1+
277.09311	180	
277.43159	92	
277.96676	160	1+
278.04231	136	
278.90773	202	1+
278.99530	132	
279.27633	130	
279.85187	100	
279.96131	114	
280.81107	114	
281.04767	174	
281.52060	94	
281.98521	130	
282.27537	210	
282.56620	92	
283.44413	112	
283.94868	238	1+
284.86377	206	1+
285.15020	98	
287.00671	98	
287.20036	108	
288.07799	134	
289.41052	92	
289.78646	106	
293.27470	208	1+
293.84519	156	1+
293.97695	194	1+
294.86761	160	
295.01682	114	
295.84533	112	
295.93914	98	
295.97801	316	1+
296.03515	130	
296.80488	140	
296.86168	108	
297.40297	98	
298.05251	96	
298.91446	186	
299.01223	114	
299.06436	270	1+
302.04162	94	
304.94150	230	1+
306.88144	124	
308.29079	264	1+
310.87592	288	
311.86186	122	
311.89056	104	
312.19179	108	
312.87255	278	1+
312.90445	136	
317.04592	204	1+
317.59731	100	
318.20720	194	1+
319.96738	96	
320.72749	108	
321.06841	98	
322.82461	94	
322.95275	104	
323.23696	180	
323.30725	178	
323.83828	98	
323.88729	306	1+
324.89201	202	1+
326.17040	138	
327.89264	94	
328.18503	126	
328.89064	302	1+
330.32699	98	
330.87319	146	
331.41029	92	
331.75715	106	
331.88230	108	
332.09017	180	1+
332.83692	94	
333.28686	140	
333.32931	236	1+
336.01322	164	
337.01921	112	
338.11791	120	
339.83728	92	
340.39089	110	
341.02636	110	
341.30785	130	
341.32975	104	
END IONS

###FS:    #m/z: 363.95659 #charge 1+
###MS: 26
###MSMS: 28
BEGIN IONS
TITLE=Cmpd 20, +MS2(363.9566), 28.0-35.0eV, 0.6min #28
RTINSECONDS=33.9765
SCANS=26,28
PEPMASS=363.95659	563324
CHARGE=1+
88.68040	92	
187.86560	122	
189.86261	782	
191.85709	530	1+
196.88160	102	
197.96908	100	
198.06594	116	
200.87008	380	1+
202.00926	114	
203.01219	146	
205.92960	94	
206.94285	198	1+
207.87268	548	1+
207.97246	130	
209.94274	984	1+
210.88440	624	1+
212.48091	92	
212.87782	2650	1+
218.91095	144	
221.96657	98	
222.95305	1146	1+
223.09577	116	
224.94899	1226	1+
225.88813	120	
226.89385	104	
226.94703	6150	1+
226.97025	184	
227.78515	228	1+
227.88525	142	
227.93094	156	
228.03979	98	
228.59515	106	
228.89423	606	1+
228.94263	7316	1+
230.88966	4450	1+
231.12154	100	
232.88760	566	1+
233.12772	110	
233.87221	152	1+
234.84303	244	1+
235.13300	100	
235.39508	94	
236.05319	252	1+
237.02724	100	
239.07315	214	
239.88199	138	
240.94212	208	
240.96084	1104	1+
241.94291	334	
242.81957	328	1+
242.94207	994	1+
243.23871	118	1+
244.13909	94	
244.78807	134	
244.95745	3290	1+
245.94346	264	
246.90623	150	1+
246.95376	3810	1+
248.04155	118	
248.89980	1342	1+
248.95030	100	
249.04479	158	
250.89728	346	1+
250.94510	192	
250.96583	124	
251.79123	192	1+
252.08350	172	1+
252.89534	456	1+
253.83399	206	
253.90252	262	1+
257.03308	92	
257.83092	102	
258.92231	104	
258.97102	120	
259.96675	846	1+
260.96885	714	1+
261.00751	94	
263.97420	280	1+
264.00652	144	
264.82304	110	
265.08864	116	
266.10235	100	
266.24194	232	1+
266.40463	94	
266.81358	298	1+
266.85228	92	
266.91679	168	1+
266.96035	138	
267.97413	522	1+
268.06376	196	1+
268.79321	130	
268.96146	766	1+
269.41959	92	
269.96873	432	1+
270.83164	144	
270.98855	98	
271.09496	204	1+
271.11832	138	
271.84039	246	1+
271.91039	308	1+
274.79552	184	1+
274.85394	304	1+
274.99299	110	
275.02434	228	1+
275.05390	174	
276.92165	146	
276.95740	94	
277.86075	136	
277.95732	152	
278.09821	296	1+
278.79428	154	
278.84890	98	
278.97965	270	1+
279.79039	534	1+
280.25752	120	
280.79413	450	1+
282.83029	118	
282.86721	104	
283.78670	366	1+
283.81318	158	
283.85074	248	1+
283.90949	126	
284.36277	112	
284.42914	106	
284.82070	224	
285.04692	116	
285.14592	104	
285.84607	758	1+
288.01736	212	1+
288.06666	144	
288.80017	152	
289.08807	122	
289.78050	354	1+
290.04384	100	
290.09429	118	
290.42227	98	
290.78394	296	1+
290.86718	140	
292.05753	140	
292.86443	140	
293.76533	92	
293.81037	172	1+
293.87401	124	
295.34375	100	
295.43062	100	
296.05929	166	1+
296.08043	108	
298.08300	162	
298.80693	142	
298.88719	100	
299.80478	204	
300.08758	98	
300.80306	458	1+
300.82837	144	1+
301.80606	262	1+
301.86021	526	1+
302.92244	164	1+
302.94379	142	
303.80622	378	
303.85562	1146	1+
304.40406	106	
304.68091	102	
304.81017	200	
305.26639	238	1+
305.80707	124	
307.09210	94	
307.38502	98	
307.88732	254	
308.28984	216	
308.86759	270	1+
309.29714	152	
310.02940	194	1+
310.30147	108	
311.92762	142	
313.03153	130	
314.94749	318	1+
316.02752	242	1+
316.81308	476	1+
317.02698	172	1+
317.94047	96	
318.93245	146	
319.82343	140	
320.81544	464	1+
321.03520	210	1+
321.81926	348	1+
321.86797	134	
322.93299	144	
323.25645	96	
324.02217	160	
325.78436	120	
325.98694	230	1+
326.79735	128	
326.86894	194	
328.88807	252	
328.92487	98	
330.88292	106	
332.08601	118	
333.81875	148	
334.08862	142	1+
334.87724	190	
336.32844	140	
336.94513	190	
337.91269	208	1+
337.94044	302	1+
339.01200	98	
339.06148	180	
339.82759	650	1+
340.48926	98	
341.74467	106	
342.20525	92	
342.28399	110	
342.76945	208	1+
342.90604	246	1+
344.83150	112	
345.71743	124	
347.87968	126	
348.31189	108	
348.32793	98	
349.31981	140	
351.34624	96	
351.37884	116	
351.77604	100	
351.83389	94	
354.29616	94	
354.83649	100	
355.06082	106	
357.05208	94	
358.19178	92	
359.87392	96	
363.04846	198	1+
367.32987	172	
368.42927	184	
369.34436	108	
END IONS

###FS:    #m/z: 336.94588 #charge 1+
###MS: 26
###MSMS: 29
BEGIN IONS
TITLE=Cmpd 21, +MS2(336.9459), 28.0-35.0eV, 0.6min #29
RTINSECONDS=34.7485
SCANS=26,29
PEPMASS=336.94588	196520
CHARGE=1+
105.93532	94	
166.43223	98	
175.58748	96	
185.87171	112	
193.17127	96	
193.48213	100	
196.88599	144	
197.95730	84	
199.05906	88	
205.94774	128	
207.97944	134	1+
210.88298	126	
211.94384	4032	1+
212.87845	1188	1+
213.89301	132	
213.93936	1968	
215.88601	672	1+
215.93536	330	1+
217.88669	362	
219.03014	96	
219.83380	94	
220.04695	96	
223.95840	288	1+
224.97213	218	1+
226.89515	114	
228.89417	186	
229.89402	186	
229.95407	4276	1+
230.88887	2630	1+
231.94991	1598	1+
232.87676	100	
233.04597	116	
233.83002	284	1+
233.89753	724	1+
233.95035	276	
235.32411	128	
235.86607	142	
235.89495	404	
235.97131	104	
236.07926	84	
237.01710	122	
237.06029	110	
238.93101	84	
239.04889	96	
239.08109	98	
241.83631	126	
241.89642	168	
243.89618	236	
246.97638	256	
247.96426	1116	1+
248.89808	894	1+
248.98710	460	1+
249.04118	212	
249.43573	88	
249.52533	94	
249.96041	550	1+
250.06485	86	
251.83722	102	
252.42553	96	
252.83803	160	
252.97058	2004	1+
253.11996	124	
253.83088	84	
253.91005	320	1+
254.09222	294	
254.51989	92	
254.86120	122	
254.96355	884	1+
255.07474	506	1+
256.91289	178	
256.96402	302	1+
258.82276	174	1+
258.96642	98	
260.16856	96	
262.97765	126	
265.01910	144	
266.89598	140	
267.84024	528	1+
268.84882	302	1+
268.97858	92	
269.02093	92	
269.79391	112	
269.92511	166	
270.98102	164	
271.91400	116	
272.97678	132	
273.80924	100	
274.21756	86	
274.85773	110	
275.11737	84	
275.70789	104	
275.83853	204	1+
278.19628	112	
278.83340	408	1+
278.94616	180	1+
279.04167	98	
279.10086	110	
279.27118	116	
279.79715	134	
279.83315	276	1+
279.92331	94	
280.02742	86	
280.48934	118	
280.81042	90	
281.05008	290	1+
281.50409	84	
282.27493	128	
283.02539	132	
283.07215	96	
283.79019	138	
284.25294	94	
284.67348	92	
284.85844	172	
284.90539	248	1+
285.07805	100	
285.84931	102	
285.92617	106	
286.84717	720	1+
286.87470	264	
287.80630	84	
287.85033	498	1+
290.35107	110	
290.81567	294	1+
290.85803	140	
291.16994	100	
291.87581	114	
291.97748	84	
293.06613	202	
293.10618	190	
294.80190	180	1+
294.85900	176	1+
294.91970	116	
295.14328	116	
296.86645	164	
297.79712	88	
297.88154	84	
297.92812	88	
298.82004	90	
299.82177	108	
300.06256	152	
300.77875	150	
301.02197	86	
301.07343	84	
304.05930	94	
304.26362	192	
304.81562	86	
305.03203	108	
305.87563	380	1+
306.27973	138	
307.09866	88	
307.29003	102	
308.67345	116	
308.86636	238	
309.32251	150	
309.78777	86	
309.86740	106	
310.09158	100	
310.88081	280	1+
311.85784	110	
312.21745	88	
313.88068	196	1+
314.82027	102	
314.91356	84	
315.73367	88	
316.61148	92	
317.65863	98	
317.81879	98	
319.09802	96	
321.29555	96	
322.30982	114	
322.43387	84	
323.23857	212	
323.92910	88	
324.14106	94	
324.89533	334	1+
326.15389	104	
326.31122	96	
327.89562	124	
328.89139	96	
329.81176	100	
329.83289	176	
331.88828	120	
332.79108	100	
335.72297	84	
337.09599	134	
337.31798	230	1+
337.81190	86	
338.79424	122	
338.87877	90	
341.10825	86	
END IONS

###FS:    #m/z: 340.94070 #charge 1+
###MS: 30
###MSMS: 31
BEGIN IONS
TITLE=Cmpd 22, +MS2(340.9407), 28.0-35.0eV, 0.7min #31
RTINSECONDS=38.4485
SCANS=30-31
PEPMASS=340.94070	962164
CHARGE=1+
108.06670	100	
192.10165	116	
192.92624	136	
196.88239	250	1+
202.96391	98	
203.92907	134	
205.94672	302	1+
206.92447	120	
207.90464	96	
207.97446	116	
210.93893	130	
212.87803	418	1+
212.89487	286	1+
213.93938	1318	1+
215.88654	1144	1+
215.93683	330	1+
217.88163	304	
217.93731	126	
218.91727	98	
218.99012	138	
219.88017	128	
220.59931	94	
222.95348	600	1+
223.97730	110	
224.97665	194	
226.04562	98	
226.39453	128	
226.88720	110	
226.94880	302	1+
228.88832	94	
228.94618	252	1+
230.88849	1008	1+
231.95107	1770	1+
233.89665	604	1+
233.94932	168	
234.14885	228	1+
235.86889	238	
235.89420	186	
236.19642	142	
236.82061	144	
236.88954	216	1+
237.06444	118	
237.43984	96	
237.89375	142	1+
237.90445	106	
238.04984	156	
238.13086	100	
239.90464	274	1+
240.07995	108	
240.94611	112	
240.96130	156	
241.12195	206	1+
241.87874	222	1+
241.95857	92	
243.06384	94	
243.83258	152	
244.05471	96	
244.96011	146	
246.97315	222	
248.87777	174	1+
248.90197	128	
248.98452	128	
249.96105	184	
249.98437	116	
250.90363	232	1+
251.85222	96	
251.95740	192	
252.59122	108	
253.84745	148	1+
254.88604	96	
254.90865	290	1+
254.93684	128	
254.96567	842	1+
255.07311	244	
255.09656	96	
256.07865	98	
256.96696	128	
257.08015	172	
257.90158	94	
257.96246	110	
258.80858	142	
258.90514	102	
259.88582	112	
260.83668	174	
260.85109	132	
261.84337	166	
262.92704	142	
262.97112	150	
264.84377	116	
264.92581	124	
266.24545	130	
267.00020	152	
267.10488	104	
267.13555	100	
267.79361	134	
267.99397	164	1+
268.84652	126	
269.84762	150	
270.85706	130	
271.84247	350	1+
271.86702	106	
272.84259	228	1+
272.93710	174	
272.98037	110	
273.00699	146	
273.79014	174	1+
274.00641	162	1+
274.09464	112	
274.81635	160	1+
274.85831	162	
274.90408	126	
276.07714	122	
277.86348	276	1+
277.88478	94	
277.92077	208	
278.84751	132	
279.94909	100	
279.96677	126	
280.86933	308	1+
281.04890	118	
283.03023	140	
283.78912	232	1+
283.84223	136	
283.85904	242	1+
283.93301	108	
285.38465	94	
286.82070	120	
286.94043	104	
288.06512	116	
289.50860	92	
290.87885	114	
291.80516	146	
291.85116	146	
292.44100	94	
292.85685	118	
293.06416	100	
293.85826	512	1+
294.86192	454	1+
294.98512	100	
295.01788	134	
296.81103	244	1+
296.97291	132	
297.01960	128	
297.33482	100	
297.97075	186	
298.87192	98	
299.00395	98	
299.78274	208	1+
299.87268	172	1+
300.67477	104	
301.12711	108	
301.32480	102	
301.65954	96	
301.87919	238	1+
302.25569	150	
302.85507	126	
303.94322	300	1+
304.26895	150	
305.82465	118	
307.80070	210	
307.87555	124	
308.26769	112	
308.29772	334	1+
308.79997	110	
308.86636	154	
308.87976	126	
309.87347	554	1+
310.87663	472	1+
312.87487	100	
313.02843	168	
313.81433	96	
313.87394	176	
314.82249	112	
319.81067	108	
319.88244	118	
321.22544	134	
321.81862	144	
321.94530	98	
323.01700	132	
323.23462	216	
324.81039	104	
324.89123	170	
326.17445	212	
326.39549	96	
328.75851	224	
328.88963	200	
329.82041	94	
329.87389	370	1+
330.81179	128	
332.88393	120	
336.13602	148	1+
336.41643	98	
336.88271	92	
341.06098	114	
342.31690	130	
346.29388	118	
END IONS

###FS:    #m/z: 363.95673 #charge 1+
###MS: 30
###MSMS: 32
BEGIN IONS
TITLE=Cmpd 23, +MS2(363.9567), 28.0-35.0eV, 0.7min #32
RTINSECONDS=39.2205
SCANS=30,32
PEPMASS=363.95673	506796
CHARGE=1+
182.86901	192	
189.86173	578	1+
191.05247	94	
191.86048	392	
192.92573	106	
194.00346	106	
196.88212	222	
207.40609	154	
207.87475	406	1+
207.94852	158	
209.86870	96	
209.94195	1108	1+
210.88404	806	1+
212.87834	2702	1+
214.89248	548	1+
216.41006	156	
218.90052	112	
218.91721	184	
222.95251	752	1+
224.94910	1330	1+
224.97611	166	
225.88598	154	
225.93328	100	
226.87791	98	
226.89477	170	
226.94687	7856	1+
226.97066	406	
227.87778	120	
227.93154	288	
228.89372	640	1+
228.94206	6550	1+
230.83584	96	
230.88944	3732	1+
231.98426	114	1+
232.88384	636	1+
233.09847	138	1+
233.90901	102	
234.06469	190	1+
234.10400	172	1+
234.88098	332	
237.05085	144	
237.51547	96	
239.07285	122	
240.07109	118	
240.72421	116	
240.94189	674	
240.96112	1070	1+
241.93917	2036	1+
242.41713	108	
242.43818	96	
242.84553	94	
242.94143	1396	1+
242.96029	1110	1+
243.03045	108	
243.83382	282	1+
244.16917	90	1+
244.95705	3184	1+
245.02617	292	1+
245.05203	92	
245.43246	154	1+
245.93930	136	
246.90193	348	1+
246.95228	4012	1+
248.80512	452	1+
248.90079	1244	1+
249.70547	94	
249.96366	264	1+
250.88910	298	1+
250.94686	220	
251.80044	246	1+
253.07939	108	
253.51918	102	
253.83486	272	1+
253.85769	222	1+
253.90496	520	1+
255.78786	220	1+
255.96637	244	1+
256.14985	104	
256.90573	162	
258.84157	314	1+
260.69612	112	
260.96775	630	1+
261.83155	392	1+
262.78261	216	
263.87907	118	
263.98011	212	
264.81965	118	
265.08771	262	1+
265.92200	186	
265.97584	194	
266.24559	130	
266.78190	342	1+
266.81398	394	1+
266.89899	110	
267.53514	108	
267.78327	248	1+
267.87062	106	
267.98826	132	
268.13868	128	
268.83925	146	
268.91241	132	
268.95560	162	
269.84503	328	1+
269.96974	636	1+
270.81431	218	1+
271.91800	154	
272.58708	108	
273.80061	124	
273.85513	128	
274.52997	158	
274.79588	192	1+
275.81542	102	
277.10501	112	
277.65939	146	
277.85487	156	
277.91969	212	
278.79237	480	1+
278.81424	110	
278.87454	140	
278.99029	104	
280.78974	416	1+
280.99360	140	
281.05641	238	1+
282.04483	224	1+
282.09950	116	
282.28378	152	1+
282.93631	172	1+
283.79282	470	1+
283.85150	302	
283.98412	128	
284.82026	130	
284.84947	130	
285.84521	810	1+
286.40797	94	
288.04199	152	
288.06970	120	
288.79801	98	
288.84129	134	
290.05769	132	
290.78800	212	
291.87745	136	
292.80401	144	
292.81347	156	
292.86848	140	
293.85044	108	
293.94019	166	
294.86467	100	
295.92516	118	
296.04906	144	
296.80959	186	
298.80372	422	
298.92166	100	
299.49879	108	
299.80141	250	1+
299.86320	162	
300.87081	176	
301.79948	188	
301.86269	410	
302.80227	106	
302.92094	108	
303.80817	476	1+
303.85536	1126	1+
303.94966	172	
304.92013	152	
306.13203	146	
306.85989	96	
306.88264	194	1+
306.96214	194	1+
307.13000	128	
307.29068	472	1+
307.80502	298	1+
308.14342	106	
308.29379	394	1+
309.03422	94	
309.86916	398	1+
309.88670	154	1+
310.30500	368	1+
310.87461	244	1+
311.12314	104	
311.54742	98	
311.85767	114	
313.87307	130	
314.18935	96	
314.77974	100	
314.81348	398	1+
315.08742	120	
316.87208	162	1+
316.92287	234	1+
317.84956	94	
319.82366	202	
319.87489	120	
321.81770	622	1+
321.86785	418	
324.32315	102	
324.39250	140	1+
324.87654	192	1+
324.89334	120	
324.91990	152	1+
325.07437	104	
325.27392	102	
325.90402	128	
326.86953	222	
328.31483	102	
329.02074	132	
329.87567	268	
330.40520	98	
332.15962	94	
332.28069	108	
334.77646	98	
334.94965	146	
335.86998	170	1+
336.94785	586	1+
337.76080	106	
337.83641	170	
337.86434	150	1+
339.82532	276	
339.89389	94	
341.83062	122	
342.85086	102	
343.04493	96	
344.87950	112	
348.85576	150	
351.33614	284	1+
352.19710	124	
352.89012	174	
356.83013	134	
358.78349	168	1+
360.75641	138	
364.02690	104	
367.33150	142	
369.42358	102	
END IONS

###FS:    #m/z: 336.94594 #charge 1+
###MS: 30
###MSMS: 33
BEGIN IONS
TITLE=Cmpd 24, +MS2(336.9459), 28.0-35.0eV, 0.7min #33
RTINSECONDS=39.993
SCANS=30,33
PEPMASS=336.94594	196688
CHARGE=1+
137.53599	98	
139.31870	88	
190.90135	92	
200.95371	98	
205.94631	110	
210.88679	208	
211.49253	92	
211.88202	174	
211.94418	3828	1+
212.87872	1642	1+
213.93877	1614	1+
215.88604	714	1+
215.93661	536	1+
217.86010	252	
217.88270	226	
218.84483	96	
221.94052	102	
222.18890	88	
223.86505	110	
223.97447	238	
224.96906	114	
225.88108	126	
225.94765	100	
226.89365	264	
228.89494	172	
229.02941	140	
229.89373	110	
229.95456	2822	
230.82492	94	
230.88852	2070	1+
231.08191	86	
231.29540	88	
231.95043	1212	1+
232.89270	530	1+
233.83636	106	
233.94537	172	
234.09242	106	
234.93537	94	
235.89228	348	1+
237.06603	98	
237.14473	88	
238.90446	194	1+
238.95343	90	
239.79375	86	
240.10757	88	
242.84871	122	
243.10335	174	1+
243.64608	104	
244.97627	102	
246.90426	206	
246.97609	380	
247.14144	88	
247.23949	94	
247.96467	878	
248.04200	264	1+
248.88216	132	
248.89979	1220	1+
248.98547	340	1+
249.04049	258	1+
249.61624	92	
249.83426	118	
249.96194	740	1+
251.06889	92	
251.83296	128	
251.95624	130	
252.10444	166	1+
252.97028	2536	1+
253.80661	86	
253.83489	116	
253.84632	86	
253.90281	396	1+
254.01968	106	
254.09377	124	
254.96659	726	1+
255.07403	328	1+
255.98818	130	1+
256.91595	200	1+
256.96379	346	1+
257.84112	496	1+
258.88534	302	1+
258.96535	278	1+
259.88932	234	1+
260.80488	92	
261.15195	88	
261.83157	150	
263.05775	104	
263.83331	176	1+
263.86161	130	
264.04938	100	
264.79462	158	
267.41408	92	
267.82359	88	
267.84124	222	
268.84418	172	
268.88954	192	1+
268.96030	148	
269.11833	192	1+
269.79742	308	1+
269.83991	404	1+
270.86893	98	
270.98332	632	1+
271.91874	276	
272.53837	100	
272.92001	158	
272.95180	86	
272.96841	92	
273.79472	128	
273.92589	96	
274.00005	100	
275.02131	98	
275.05869	166	
276.07397	146	
276.82147	146	
276.85001	156	
277.85184	86	
277.96385	106	
278.20917	90	
278.83503	352	1+
278.93486	96	
280.79598	174	1+
281.05206	326	
281.91651	90	
282.27719	102	
282.37444	90	
283.78888	94	
283.85168	228	1+
284.41463	106	
284.89681	100	
284.95981	174	1+
286.85416	226	
287.84957	224	1+
288.86913	102	
288.90293	94	
289.00340	106	1+
289.16818	100	
289.88144	144	
291.80675	98	
291.87671	96	
292.11180	148	
292.42053	112	
292.45772	118	
292.70325	90	
292.86107	100	
292.99999	92	
293.10453	142	
293.86379	380	1+
294.00435	124	
294.11044	288	1+
294.86725	318	1+
295.97422	252	1+
296.87163	148	
297.00833	144	
297.89202	90	
298.57309	90	
299.05631	104	
299.08245	102	
300.88997	88	
301.07554	102	
301.50582	90	
301.85078	216	1+
301.88468	118	
303.94796	92	
304.86229	148	
306.06438	100	
306.42925	90	
306.79241	244	1+
306.88364	290	1+
307.29445	88	
308.95183	94	
310.02997	108	
310.88666	140	
311.88124	104	
314.17784	122	
314.81878	116	
315.15681	140	
315.62910	104	
317.43352	90	
317.92341	100	
318.05280	86	
320.16964	90	
320.43082	96	
320.72967	296	1+
321.88213	88	
322.90857	92	
324.89034	134	
324.98815	90	
325.89431	96	
326.02977	86	
327.88452	556	1+
327.95890	96	
328.28070	198	1+
328.30837	86	
328.81052	100	
328.88647	488	1+
329.82954	86	
329.87158	156	
332.81698	150	
332.95596	214	1+
333.95753	140	1+
334.18179	100	
337.75706	106	
339.83154	98	
340.07267	220	1+
340.35558	102	
END IONS

###FS:    #m/z: 322.92994 #charge 1+
###MS: 34
###MSMS: 35
BEGIN IONS
TITLE=Cmpd 25, +MS2(322.9299), 28.0-35.0eV, 0.7min #35
RTINSECONDS=43.6925
SCANS=34-35
PEPMASS=322.92994	1935228
CHARGE=1+
187.88749	128	
189.93575	98	
190.93877	96	
192.88919	138	
193.44301	96	
196.87915	104	
196.90152	86	
200.01327	90	
200.87656	138	
202.99195	90	
205.94846	110	
205.97199	170	
207.97466	166	
209.94277	92	
210.90341	158	
211.89963	82	
213.88455	118	
214.90315	146	
215.88643	194	
220.86731	200	
221.05182	84	
221.89624	88	
221.94358	194	
222.50013	106	
222.92160	96	
222.95298	182	
223.80381	248	1+
223.95884	534	1+
227.95735	166	
228.91134	98	
230.82996	104	
231.18065	92	
232.84153	96	
232.90548	88	
232.92400	94	
233.93177	92	
234.06673	94	
234.60238	96	
236.97457	92	
239.07807	196	
239.78550	116	
239.81499	410	1+
240.81993	406	1+
240.94064	3250	
241.94114	2158	
242.88195	112	
242.94103	7470	1+
243.03262	130	1+
243.43736	90	
243.88505	202	
244.14341	104	
244.34637	92	
244.88408	104	
244.93925	1930	1+
245.84082	82	
245.86096	90	
246.22703	92	
246.97616	326	1+
247.05364	84	
247.12016	100	
247.86377	98	
248.94176	120	
249.03856	100	
249.09584	128	
250.00276	82	
250.10362	92	
250.90790	96	
250.94602	130	
251.80368	100	
251.92737	122	
252.46641	90	
253.00726	82	
253.54679	110	
253.83694	132	
254.16275	84	
254.91702	94	
255.41728	98	
257.94986	130	
257.97123	214	1+
258.05369	94	
258.83003	198	
259.84616	118	
260.83255	174	
260.85240	82	
261.83186	90	
262.83053	82	
262.91592	134	
263.05786	90	
263.08333	244	1+
263.84949	238	1+
263.97816	96	
264.02976	122	
264.20052	82	
265.05782	86	
265.12364	88	
265.85508	236	1+
266.45512	88	
266.89952	200	1+
266.96742	108	
269.00296	192	
269.79872	230	1+
269.88338	84	
271.81301	86	
271.85548	134	
272.84448	162	
273.79413	126	
276.85712	96	
276.92455	94	
277.08182	88	
277.10036	86	
277.84658	344	1+
279.09099	650	1+
280.90049	86	
282.04967	98	
282.86169	108	
282.88921	148	
282.97438	98	
283.00671	106	
284.16179	86	
284.29231	322	
284.42684	84	
284.87552	174	
285.16875	88	
285.89924	88	
286.79690	126	
286.92248	150	
287.79684	100	
287.85613	102	
287.87805	112	
289.78551	130	
289.87329	288	1+
290.05003	82	
290.96458	92	
291.80757	470	1+
292.02736	94	
292.81112	314	1+
293.86325	82	
294.98307	96	
297.86511	188	1+
298.81699	86	
299.78001	208	1+
301.16259	86	
301.43765	96	
302.25049	130	
303.21405	100	
303.86849	88	
305.05345	134	1+
305.80521	182	
305.87552	112	
305.90980	94	
306.88119	520	1+
306.89911	88	
307.08846	110	
307.80046	334	1+
308.29042	112	
308.30751	142	
309.29834	118	
309.81514	262	1+
310.18583	82	
310.31054	88	
310.43664	86	
310.87890	120	
312.81289	138	1+
313.89247	98	
318.29594	88	
318.85597	110	
319.82808	150	
321.06583	96	
321.80407	98	
321.92301	92	
322.31239	154	
323.23607	508	1+
323.88741	120	
324.28143	136	
324.89855	400	1+
326.12917	96	
327.06789	86	
327.26779	94	
END IONS

###FS:    #m/z: 336.94576 #charge 1+
###MS: 34
###MSMS: 36
BEGIN IONS
TITLE=Cmpd 26, +MS2(336.9458), 28.0-35.0eV, 0.8min #36
RTINSECONDS=44.4655
SCANS=34,36
PEPMASS=336.94576	166526
CHARGE=1+
200.43187	92	
202.89233	86	
205.95000	186	
208.98019	94	
209.89000	130	
210.88252	132	
210.91254	86	
211.94382	3414	1+
212.87835	2160	1+
213.93910	2006	1+
215.88496	608	1+
215.93794	126	
217.88302	214	1+
222.95645	88	
223.95999	272	
224.83975	82	
224.93423	84	
225.86075	94	
226.18409	88	
226.89443	98	
227.89069	112	
228.89565	384	1+
229.95449	3874	
230.09411	112	1+
230.88895	2656	1+
230.95832	122	
231.47411	130	
231.64778	106	
231.95083	1626	1+
233.82700	220	
233.89797	572	1+
233.94547	176	1+
234.83178	138	
235.86792	88	
235.89100	138	
235.94726	82	
237.91098	94	
238.04574	142	
239.90571	126	
240.08090	90	
241.11700	84	
241.91628	84	
242.13608	88	
243.85514	82	
244.98025	176	
245.87249	88	
245.98621	98	
246.97615	144	
247.96537	674	1+
248.90002	508	1+
249.83477	98	
249.96217	536	
250.82815	120	
250.94965	178	
251.83817	160	
251.96685	156	
252.83771	148	
252.85263	110	
252.97041	1928	1+
253.90430	886	1+
254.09041	158	
254.38049	96	
254.50568	90	
254.93927	220	1+
254.96522	962	1+
255.07338	706	1+
255.43515	94	
256.85207	156	
257.85531	98	
258.84296	230	1+
259.94113	106	
260.47766	92	
261.88184	104	
262.80044	142	
264.91968	90	
265.01736	112	
267.53434	88	
268.83957	454	
268.86366	98	
269.80084	88	
269.84061	242	
270.83824	386	1+
270.98388	128	
271.96340	98	
272.10285	104	
272.25287	84	
272.79448	176	1+
272.97742	126	
274.89430	126	
275.92601	102	
276.85302	220	
276.89539	144	
277.08450	102	
277.38046	98	
277.83738	142	
278.83480	478	
278.92857	92	
279.00658	86	
279.10504	140	
279.63462	94	
279.83352	394	
279.90331	104	
280.85648	148	
281.84425	202	1+
282.04997	84	
282.88810	100	
283.78627	208	
283.93649	82	
285.02061	110	
285.85120	118	
285.99867	114	
286.85158	1040	1+
286.86817	124	
287.40639	82	
287.85407	610	1+
289.84793	82	
289.88420	182	
289.96641	88	
290.81217	166	1+
290.86379	146	
290.90626	84	
291.83642	92	
293.06472	200	1+
293.10761	104	
293.80105	100	
293.85189	84	
294.11114	110	
294.81631	124	
294.86338	232	
295.03668	96	
296.80778	116	
296.99955	102	
298.86153	88	
299.92817	88	
300.05882	152	
302.85779	96	
303.01959	102	
303.27385	84	
305.78315	84	
305.87507	98	
306.28363	108	
306.79094	82	
307.09263	82	
308.29401	84	
308.79450	110	
309.86810	416	1+
310.82010	218	1+
311.89040	162	
311.97021	82	
314.81877	120	
314.84829	134	
315.98240	86	
318.39889	104	
318.77141	94	
320.04883	90	
321.32065	164	
321.72467	82	
323.13597	82	
323.30968	98	
323.57966	100	
324.88902	194	
328.88925	158	
329.87068	146	
330.90600	118	
331.75499	98	
332.11507	84	
332.85670	124	
334.04771	122	
334.30915	108	
335.37642	86	
336.18682	84	
336.96289	92	
337.17792	98	
337.39006	102	
339.31193	84	
340.00248	86	
340.36013	90	
341.88394	140	1+
342.20233	96	
END IONS

###FS:    #m/z: 507.84565 #charge 1+
###MS: 34
###MSMS: 37
BEGIN IONS
TITLE=Cmpd 27, +MS2(507.8456), 28.2-35.2eV, 0.8min #37
RTINSECONDS=45.2375
SCANS=34,37
PEPMASS=507.84565	143082
CHARGE=1+
222.97214	280	1+
227.95389	136	
230.88930	224	
231.85097	190	1+
233.89763	204	1+
248.85423	232	1+
250.06056	164	
250.97026	330	1+
252.14072	142	
262.13521	202	1+
264.79509	172	
268.85953	142	
270.85400	182	
271.87334	200	
271.94186	176	
272.37604	150	
272.85668	462	1+
273.10414	172	1+
273.85644	296	1+
275.86406	174	
277.88364	130	
278.83280	164	
279.10500	210	1+
279.13049	170	
281.86063	134	
281.90901	162	
287.80203	190	1+
287.85044	224	
288.87241	796	1+
288.89233	272	
289.03582	168	
289.87699	600	1+
290.12998	132	
290.86255	972	1+
291.86531	560	1+
293.87349	2280	1+
294.84723	162	
296.13474	142	
296.85847	410	1+
297.80893	228	1+
298.85586	174	
299.85260	158	
300.85893	284	
301.84909	198	1+
303.86726	378	1+
303.94829	366	1+
307.78626	182	
307.88981	996	
308.14273	996	1+
308.17266	150	1+
308.29387	236	1+
308.87472	436	
309.83024	148	
309.87104	234	
309.89001	312	
310.15832	738	1+
310.90407	224	
311.88387	3588	1+
312.17179	162	
312.81791	132	
312.96180	196	1+
313.37728	206	1+
314.86215	1962	1+
314.88771	412	1+
314.92368	186	1+
315.77816	138	
316.81347	148	
316.88749	176	
317.82322	130	
318.85876	204	
318.92817	282	1+
319.82740	144	
320.88409	144	
321.86236	302	1+
323.82256	174	
324.86585	180	
324.90752	136	
325.85691	246	
325.89369	1092	1+
326.82868	370	1+
326.88210	462	
328.37114	250	1+
328.87126	318	
328.89632	216	
329.89390	268	
330.87853	272	
330.90390	164	
331.89248	362	
332.87639	668	1+
332.94260	138	
333.86164	162	
334.80524	160	
334.87621	186	
334.89797	136	
335.18274	170	1+
335.84764	262	
335.88417	156	
335.98350	214	1+
336.87274	244	
336.94391	188	
337.84454	302	1+
337.88443	228	
338.05943	140	
338.88077	412	1+
340.03160	138	
341.88111	276	
343.87612	240	1+
344.92058	174	1+
344.97230	176	1+
345.07961	230	1+
345.87257	170	
346.89439	138	
347.79803	144	
347.88479	438	1+
348.41380	154	1+
349.17015	188	
349.91248	254	1+
350.88621	830	1+
351.00347	232	1+
352.03951	152	
352.88788	426	1+
353.85250	574	1+
355.11271	160	1+
355.89268	226	1+
355.92718	254	
356.11304	206	1+
356.78095	190	1+
357.36922	222	1+
357.89232	172	1+
358.87222	144	
359.78179	186	
359.86946	140	
360.98276	168	
361.86358	156	
365.02075	184	1+
365.85963	184	
366.18746	142	
366.83961	1062	1+
367.70730	924	1+
367.84295	624	1+
368.34638	214	1+
368.89677	258	
369.83562	790	1+
369.88523	146	
370.08712	188	1+
370.78340	160	
371.18762	300	1+
371.72337	152	1+
372.04950	150	
372.32771	238	1+
373.71779	206	1+
373.81625	262	1+
373.83230	182	
375.81454	232	1+
375.84852	160	
376.39557	260	1+
377.91002	268	1+
378.88952	144	
379.79420	160	
380.73112	168	
380.90481	138	
381.79653	132	
382.70512	168	1+
383.78033	214	
383.84808	140	
384.85014	2064	1+
384.88617	136	
386.08063	134	
386.84557	644	1+
387.80112	154	
388.71505	516	1+
389.02710	132	
389.20127	218	
389.71368	332	1+
389.87155	166	
390.03075	178	1+
390.05151	164	1+
390.19024	164	
390.84262	1868	1+
391.14740	356	1+
392.77181	424	1+
392.82679	870	
392.88176	164	
392.90482	144	
393.74489	256	1+
393.79814	548	1+
394.78433	472	1+
394.83574	302	
395.78834	308	1+
395.83640	144	
397.10631	156	
397.71835	416	1+
397.81063	140	
398.72509	258	1+
399.71733	206	1+
399.80587	148	
399.84844	404	1+
402.86433	180	
403.78352	194	
403.86809	318	
404.87419	416	
405.72836	140	
405.87333	356	
406.80307	190	1+
406.81980	144	
406.85461	382	
407.86682	1698	
407.91285	146	
408.06097	154	
408.85191	2190	1+
408.86559	1634	
409.72495	198	
409.81847	190	
410.09280	140	
410.84201	678	
411.72115	130	
411.81018	228	
411.83938	906	1+
412.72829	282	
413.07375	276	
413.78578	144	
413.85548	268	1+
413.87454	256	1+
415.84070	254	
415.87504	482	1+
416.73353	204	1+
417.82226	140	
418.84499	142	1+
421.88251	366	
422.13537	204	1+
422.81599	138	
422.87554	228	
423.77815	236	1+
423.87238	792	1+
425.21943	160	1+
426.07429	134	
426.86219	1890	1+
427.73527	816	1+
428.09214	284	1+
428.84606	1968	1+
428.89096	360	
429.05455	176	1+
429.21520	150	1+
429.87213	330	
430.71652	174	
430.73844	676	1+
430.86643	1624	1+
431.86693	1320	1+
431.90121	144	
432.13246	160	
433.85539	152	
434.88964	234	1+
435.80780	202	
435.85933	152	
439.87643	192	
439.89304	144	
439.90983	178	
440.83276	166	1+
442.10301	112	1+
442.15694	202	
443.76344	160	1+
444.87199	2582	1+
445.74698	284	1+
448.75117	158	
448.88353	144	
449.87871	1140	1+
452.75950	300	1+
453.87536	144	
457.90607	538	1+
462.88304	1266	1+
463.75848	100	1+
465.15475	150	1+
467.88843	1412	1+
468.78236	192	1+
470.77337	310	1+
485.89939	1284	1+
486.83992	206	
487.90037	190	1+
491.24172	288	1+
504.11822	156	1+
504.26913	142	
505.21731	152	1+
506.71770	232	1+
509.86460	224	1+
511.04227	118	1+
511.20823	236	1+
END IONS

###FS:    #m/z: 322.93000 #charge 1+
###MS: 38
###MSMS: 39
BEGIN IONS
TITLE=Cmpd 28, +MS2(322.9300), 28.0-35.0eV, 0.8min #39
RTINSECONDS=48.9205
SCANS=38-39
PEPMASS=322.93000	1803848
CHARGE=1+
192.88560	164	
193.08258	82	
193.89066	92	
196.88205	236	1+
197.03761	80	
197.94183	82	
201.04459	132	
205.94872	112	
207.97263	142	
208.88862	256	1+
209.04406	92	
209.94030	130	
212.88331	196	
215.64292	82	
216.92180	98	
218.04965	84	
222.06971	78	
222.89426	114	
222.95430	818	1+
223.95865	554	1+
224.00633	76	
226.89441	82	
227.93169	244	
229.87187	92	
231.07809	86	
232.00482	90	
232.90935	110	
232.96717	86	
233.91505	154	
233.93155	88	
233.96336	78	
235.63625	90	
235.82281	84	
236.08026	80	
238.42069	88	
238.93932	328	
238.99965	80	
239.08076	318	1+
239.78941	244	
240.82269	160	
240.93981	3136	
241.04555	76	
241.37497	108	
241.84064	134	1+
241.94207	2368	
241.96479	78	
242.82697	90	
242.94149	8894	1+
243.82099	178	
244.93940	2998	1+
246.97812	110	
247.82895	86	
247.90065	80	
248.85335	98	
248.89724	150	
249.03905	160	
249.87233	80	
249.89464	140	
250.02632	224	1+
250.83237	78	
253.83025	142	
254.09433	88	
254.90722	122	
256.79883	84	
257.79874	292	1+
258.82838	146	
259.10765	246	1+
259.80645	132	
259.98829	84	
260.10805	200	1+
260.83427	174	
260.94919	84	
261.44198	84	
261.83040	122	
261.95217	78	
262.21483	86	
262.84532	80	
263.83571	208	1+
263.97738	96	
266.36288	78	
266.84904	100	
266.86245	102	
266.95118	220	1+
267.13900	76	
267.34370	80	
267.84585	124	
270.35566	106	
271.80564	78	
271.84726	728	1+
273.79161	120	
273.92672	100	
274.80618	124	
274.89503	100	
274.92563	76	
275.05193	86	
275.07452	76	
275.09781	180	1+
275.90982	78	
276.84896	82	
278.02149	228	1+
278.81053	126	
279.08883	882	1+
279.11539	86	
279.27890	208	
280.15127	176	
280.26487	78	
280.79561	108	
280.89902	82	
281.04936	98	
281.06223	84	
283.06959	248	
283.08737	84	
283.78252	102	
283.86736	98	
283.89487	86	
284.07125	138	
284.12457	80	
284.29367	454	1+
284.87650	80	
284.91397	202	1+
285.06513	90	
286.85074	78	
287.04636	166	
289.78391	110	
289.88255	116	
290.04801	86	
290.85438	154	
291.80590	258	
292.05254	88	
293.84977	162	1+
294.81353	92	
294.82774	116	
295.62870	92	
295.86841	270	1+
295.90548	96	
296.80805	134	
296.82527	80	
296.86833	200	1+
297.84763	76	
298.00103	146	1+
298.92948	76	
298.98052	78	
299.78059	164	
299.80897	76	
299.93943	92	
301.29280	90	
301.85700	116	
301.87534	266	1+
302.17137	86	
303.26280	202	1+
303.78341	80	
303.95011	84	
304.88836	78	
305.07927	78	
305.80669	76	
305.89717	82	
306.88137	378	1+
307.80092	158	
307.88540	314	1+
308.64339	96	
308.80129	90	
310.14677	92	
310.31210	344	
310.96887	76	
311.88260	114	
313.02808	180	
317.82274	98	
318.03293	76	
319.20136	82	
319.32629	88	
320.79610	76	
320.90876	88	
322.00886	84	
322.87482	182	
323.24218	214	1+
323.77404	100	
324.24383	148	1+
324.89290	164	
325.23401	76	
327.87254	78	
END IONS

###FS:    #m/z: 507.84552 #charge 1+
###MS: 38
###MSMS: 40
BEGIN IONS
TITLE=Cmpd 29, +MS2(507.8455), 28.2-35.2eV, 0.9min #40
RTINSECONDS=49.6915
SCANS=38,40
PEPMASS=507.84552	135940
CHARGE=1+
196.01788	188	1+
203.01387	142	
220.88508	232	1+
223.97519	188	
224.97645	378	
227.95322	140	
230.85147	140	
234.10434	140	
242.88188	148	
243.89132	152	
247.90483	220	1+
250.97148	138	
257.85739	176	
258.12937	146	
260.87809	148	
264.77680	218	1+
266.09246	152	
268.14337	148	
268.86892	150	
270.86675	538	1+
271.79048	252	1+
271.87349	318	1+
272.85177	572	1+
275.85229	226	
278.13394	200	1+
278.83307	198	
279.83210	208	1+
280.38152	142	
280.89826	228	
284.09551	198	1+
284.87604	214	1+
284.91677	290	1+
285.93991	142	
287.85477	348	1+
288.90105	176	1+
289.12296	356	1+
289.88290	772	
290.78232	172	1+
290.86167	830	1+
290.88563	374	
291.83416	274	1+
291.88117	212	
292.89529	170	
293.87199	1736	1+
295.81785	184	1+
296.87142	548	1+
297.84958	512	1+
298.82399	130	
299.15442	144	1+
299.85522	444	1+
300.79827	348	1+
300.85791	310	1+
301.37659	150	
303.38308	136	
303.86742	218	
304.77467	166	
304.80172	134	
305.86522	326	1+
307.89044	854	
308.14201	988	1+
308.88107	902	1+
309.87065	630	1+
309.88605	550	1+
310.15725	508	1+
311.88295	4188	1+
311.92927	150	
311.97811	320	1+
312.94789	176	1+
313.91231	154	
314.86564	1296	1+
315.90205	148	
316.38379	186	
316.86414	234	
316.96306	186	1+
317.84556	132	
318.82005	140	
318.93426	192	
318.96546	162	1+
319.80908	138	
319.85437	330	1+
321.99585	150	1+
323.18549	132	
323.85536	524	1+
325.89902	306	
326.13414	216	
326.81473	198	
326.88987	912	1+
327.87671	704	1+
327.89531	600	1+
328.18036	224	1+
328.96795	142	
330.88262	248	
330.91131	366	1+
331.75385	182	1+
331.89053	186	
332.40337	164	
332.87841	870	1+
334.11162	134	
334.86801	178	
334.90248	226	
334.95112	134	
335.84036	462	1+
335.88326	332	
336.87022	176	
336.94469	138	
337.88029	522	
338.18291	170	
338.88375	278	
339.88281	420	1+
341.86265	406	1+
342.58165	248	1+
346.18526	172	1+
347.41672	132	
348.37184	132	
348.78313	184	1+
348.88805	162	
349.04036	160	
349.18381	166	
349.75063	148	
349.85097	234	1+
350.88899	410	
351.89184	206	
353.85095	368	1+
354.95663	112	1+
355.88882	234	
356.78961	142	
356.89221	158	
363.37598	138	
364.84192	142	
365.74277	208	1+
366.06067	132	
366.84099	888	1+
366.87870	152	
367.70759	774	1+
367.81885	142	
367.92223	226	
368.84745	186	
368.89381	834	1+
369.19173	212	
369.83713	908	1+
370.13159	160	1+
370.78368	364	1+
371.83608	218	
372.73145	190	
373.38220	194	
373.71621	136	
373.83192	136	
375.72619	148	
376.13096	132	
376.74160	224	1+
376.79576	158	
376.88652	310	
376.91733	172	
379.26492	114	1+
379.78686	200	1+
380.18543	246	1+
380.71464	754	1+
380.86242	180	
381.18796	190	1+
381.71638	520	1+
382.13776	132	
382.76933	204	1+
382.98060	130	1+
384.85085	1612	1+
384.89032	132	
385.21881	146	1+
387.77699	142	
387.84577	498	1+
388.79753	298	1+
389.20210	236	
389.71316	138	
389.92649	142	
390.79106	458	1+
390.84068	1054	
391.84232	708	
392.82412	1490	1+
392.88154	262	
392.90381	146	
393.86372	144	
394.19792	154	
394.79032	206	
394.86825	234	1+
395.07332	200	1+
395.79815	180	
396.05589	134	
396.37302	140	
396.73210	142	
396.81487	132	
398.11811	202	1+
398.86519	240	
399.70942	150	
399.73485	324	1+
399.85228	132	
400.12205	192	1+
400.87025	208	
402.86571	1094	1+
405.78616	140	
405.86924	226	
406.86412	452	
406.93392	138	
407.37071	148	
407.73415	184	
407.86730	1796	
407.91720	506	1+
408.06224	162	
408.71980	352	1+
408.85122	2334	1+
409.06404	180	
410.83527	1934	1+
412.73028	372	1+
412.80022	182	1+
412.84322	432	
412.88529	136	
413.07083	278	1+
413.84917	196	
413.87314	158	
414.87144	184	
414.96004	146	1+
415.76519	194	1+
415.86671	354	1+
416.86910	338	1+
418.82412	190	
420.82965	208	1+
421.88302	804	1+
422.79484	222	1+
423.86816	630	1+
425.05315	126	1+
425.88061	182	
426.85993	2348	1+
427.73095	226	
428.73930	192	
428.75318	212	
428.84693	2104	1+
428.88194	506	
429.08837	174	1+
429.72571	142	
430.73752	656	1+
430.89609	144	
431.80287	140	
431.87017	1112	1+
432.82480	212	1+
433.85278	412	1+
433.87347	204	
435.86731	184	
439.89476	348	
440.88857	184	
441.87224	316	1+
442.87375	206	1+
443.14945	168	1+
444.87202	3276	1+
445.74383	352	1+
447.88262	298	
449.60369	90	1+
449.87744	1136	1+
450.76630	244	
450.82448	186	1+
451.87390	154	
453.76491	202	
453.87966	156	
457.90404	708	1+
460.88518	148	
462.88378	1090	1+
464.88215	144	
467.89012	1810	1+
468.78381	280	
469.89114	346	
474.89780	144	1+
485.80854	188	1+
485.89709	898	1+
486.90000	584	1+
487.34866	184	1+
489.80071	154	
494.22905	168	1+
497.74053	134	
497.88397	142	
499.38668	202	1+
504.80100	302	1+
505.28704	170	1+
505.43823	190	
509.21848	164	1+
509.24677	194	1+
END IONS

###FS:    #m/z: 359.96170 #charge 1+
###MS: 38
###MSMS: 41
BEGIN IONS
TITLE=Cmpd 30, +MS2(359.9617), 28.0-35.0eV, 0.9min #41
RTINSECONDS=50.4635
SCANS=38,41
PEPMASS=359.96170	102968
CHARGE=1+
154.48061	96	
192.88985	96	
194.15231	96	
196.88418	94	
199.88971	100	
202.03627	88	
205.95063	140	
209.94305	714	1+
213.92984	90	
214.89594	114	
218.91190	178	
220.96607	102	
221.19966	92	
221.97274	94	
222.95203	1438	1+
223.88855	146	
224.88723	106	
224.94947	1790	1+
225.90131	168	1+
226.44200	118	
226.89271	130	
226.94651	3622	1+
227.92928	274	
228.94121	5128	
229.94483	134	
231.88258	190	1+
235.68899	92	
236.84785	88	
238.07025	88	
238.96538	134	
239.95317	132	
240.82365	120	
240.89105	138	
240.94259	312	
240.96286	1266	1+
241.94220	158	
242.95774	846	1+
243.85716	126	
244.95651	1868	1+
245.02212	122	
245.81857	96	
245.94315	136	
246.13631	92	
246.95291	1816	
248.03190	150	
248.06078	88	
248.80209	182	
249.07672	240	1+
249.80693	94	
250.94993	248	
251.93473	126	
252.95514	258	
255.83562	102	
257.85459	138	
258.84614	122	
258.97541	464	1+
259.89544	150	
260.96897	870	1+
262.04772	88	
262.84668	200	1+
262.93644	92	
263.05550	126	
263.83344	90	
264.97169	92	
265.05562	88	
265.26773	98	
266.54523	94	
266.81099	790	1+
267.38395	100	
267.84988	88	
267.86814	92	
267.97204	538	1+
268.38865	122	
268.79042	214	1+
269.11670	150	
269.88742	150	
269.97207	512	1+
270.41412	104	
271.84365	362	1+
272.96759	328	1+
273.02530	128	
276.34468	90	
276.84586	148	
277.10215	88	
277.80845	204	
277.85161	356	1+
277.87800	154	
277.91550	140	
278.79611	114	
279.10723	110	
280.04334	196	
280.26136	116	
280.79114	428	1+
281.03492	212	1+
281.05943	92	
281.88096	132	
281.92447	114	
282.90674	92	
282.98142	252	1+
283.81227	92	
283.83713	118	
283.98373	216	1+
284.81534	100	
285.02321	112	
285.82401	346	1+
286.41839	96	
286.85958	96	
286.87360	114	
286.92564	112	
287.20437	92	
287.91202	88	
288.79745	122	
289.33941	94	
291.91882	158	
292.94297	96	
292.97050	92	
293.11314	112	
293.86795	120	
294.39303	104	
294.84801	136	
296.59249	140	
296.80905	132	
297.01408	148	
297.81117	256	
298.80305	972	1+
299.87175	138	
302.09311	270	1+
303.06634	102	
303.80534	120	
304.85439	100	
305.07614	174	1+
305.12015	96	
306.43830	114	
306.87915	142	
308.29545	310	1+
308.81524	90	
309.79926	98	
310.30991	168	
310.34359	150	
310.87698	88	
311.85578	168	1+
313.77283	94	
313.81965	210	1+
314.88120	92	
315.96857	94	1+
316.81438	120	
317.34365	102	
319.82253	376	1+
319.89376	280	1+
322.15024	94	
322.17773	90	
322.87421	90	
322.96813	98	
323.01523	338	1+
324.89510	204	
325.89424	142	
326.70831	130	
326.88820	336	1+
328.93886	106	
329.10075	94	
330.27344	118	
330.81394	88	
330.88667	282	1+
331.88926	238	1+
332.81501	104	
334.94705	88	
335.05451	164	1+
335.37861	94	
336.81718	292	1+
336.94402	894	1+
337.07200	94	
338.15483	128	
338.34115	156	
338.86720	130	
339.30467	94	
339.85432	98	
340.94109	124	
341.13978	100	
344.18797	92	
344.41388	124	
344.91278	92	
345.04018	102	
345.80080	94	
352.85163	106	1+
352.89020	130	
353.40219	88	
353.75621	122	
353.89813	122	
356.79700	192	1+
358.20593	132	
362.42477	112	
363.90113	108	
364.84068	136	
END IONS

###FS:    #m/z: 322.93007 #charge 1+
###MS: 42
###MSMS: 43
BEGIN IONS
TITLE=Cmpd 31, +MS2(322.9301), 28.0-35.0eV, 0.9min #43
RTINSECONDS=54.16
SCANS=42-43
PEPMASS=322.93007	1762616
CHARGE=1+
189.65818	92	
189.98829	80	
191.94980	82	
192.88747	240	
196.88238	202	1+
197.83283	110	
201.04440	268	
202.12341	88	
204.94896	90	
205.01067	80	
205.95029	354	1+
207.86962	112	
207.97645	132	
209.03186	82	
209.94242	116	
210.93111	142	
211.94533	138	
212.88039	138	
213.08494	82	
213.13865	84	
214.89372	112	
214.90750	120	
214.94301	98	
222.95364	78	
223.41877	84	
223.96013	548	1+
224.85080	78	
227.86014	134	
227.88001	260	1+
227.93110	124	
228.90964	120	
230.90701	122	
231.89314	94	
235.07275	130	
235.13314	106	
235.82455	78	
236.57954	100	
237.88390	234	1+
237.91201	86	
238.03033	84	
238.93847	252	
239.08178	150	
239.78807	156	
240.08268	98	
240.40051	116	
240.82341	198	
240.94034	2730	
241.93957	12552	1+
241.96899	144	
242.02131	122	
242.82337	98	
242.94194	8056	1+
243.87698	114	
243.97207	80	
244.78798	94	
244.93904	1844	1+
246.40810	98	
246.81952	80	
246.97594	346	1+
248.04810	78	
248.97949	136	
249.03895	132	
250.40659	88	
250.89754	146	
251.00938	86	
251.07741	154	
251.91860	84	
251.94199	80	
252.53701	98	
253.06381	78	
253.87949	88	
253.92093	106	
255.78086	96	
256.91000	186	1+
257.79544	154	
257.81698	124	
258.83240	270	1+
258.85036	112	
258.89618	304	1+
259.08179	80	
260.15909	80	
260.80306	214	
261.14605	80	
261.47428	138	
261.83049	220	1+
262.85394	78	
263.05692	144	
263.83084	132	
264.43447	106	
264.85006	94	
265.05491	126	
265.07383	104	
265.84988	122	
266.11180	82	
266.26048	84	
266.94635	94	
267.23538	106	
269.11353	86	
269.80024	202	1+
270.80455	244	1+
270.84163	140	
270.90929	80	
270.93534	92	
270.95658	120	
272.84055	132	
273.79638	256	
273.87826	108	
274.79346	204	
274.84542	100	
275.80872	150	
275.85440	420	1+
276.80381	322	1+
276.83887	106	
276.85675	328	1+
277.92925	108	
278.20890	86	
279.09177	670	1+
280.93160	106	
281.14882	86	
282.43402	96	
283.06758	286	1+
283.78826	474	1+
283.82474	84	
283.98136	138	
284.20944	82	
284.29212	322	
284.84680	108	
284.88366	80	
285.85053	148	
285.86786	230	1+
286.92767	82	
287.91503	106	
288.39408	78	
289.79362	128	
289.88163	248	
290.94136	80	
291.81233	84	
292.07383	84	
292.26257	90	
292.80661	114	
292.84252	202	1+
293.06511	86	
294.82917	80	
295.27864	134	
296.37660	88	
298.02577	92	
298.80110	112	
298.88299	84	
299.24573	80	
299.78384	146	
299.81503	80	
299.91960	78	
300.86654	80	
301.85966	170	
302.88065	210	1+
305.81622	104	
306.38271	98	
307.28098	204	1+
307.80041	762	1+
308.16342	94	
309.86989	104	
310.31297	110	
311.80315	234	1+
311.86186	80	
311.88612	182	
312.80743	158	1+
312.83382	130	
312.87352	284	1+
314.81653	78	
314.86236	192	1+
314.93784	86	
317.06791	94	
317.13369	112	
318.89638	90	
319.14417	86	
319.81288	158	1+
321.07989	84	
322.80295	80	
323.12555	94	
323.23629	182	1+
324.76250	94	
324.88986	160	
325.88998	236	1+
END IONS

###FS:    #m/z: 340.94082 #charge 1+
###MS: 42
###MSMS: 44
BEGIN IONS
TITLE=Cmpd 32, +MS2(340.9408), 28.0-35.0eV, 0.9min #44
RTINSECONDS=54.933
SCANS=42,44
PEPMASS=340.94082	677444
CHARGE=1+
181.60971	90	
183.86725	84	
196.02699	96	
198.93597	94	
204.90323	98	
205.44869	82	
207.97154	106	
209.94407	138	
211.91952	106	
212.87747	588	1+
213.93934	1152	1+
215.88768	908	1+
215.93683	140	
216.42258	90	
217.87995	158	
217.99356	114	
221.94350	86	
223.97198	110	
226.94631	138	
227.95107	96	
228.86397	86	
230.86050	150	
230.88778	878	1+
231.89123	486	1+
231.94964	936	1+
232.83033	86	
232.90320	152	
233.08147	96	
233.89612	596	1+
233.94456	194	1+
235.89117	84	
236.38145	100	
237.06083	124	
237.10130	84	
237.11839	90	
237.86830	96	
238.06635	130	
240.09422	92	
240.23045	140	
240.95658	150	
241.85000	90	
242.82641	116	
242.88558	196	1+
244.12630	126	
245.44362	88	
246.97772	262	
248.03372	82	
248.98533	170	1+
249.90061	166	
249.96262	134	
250.89633	252	1+
251.94270	160	
251.96688	100	
253.00150	80	
253.07576	80	
253.40577	94	
254.44780	156	
254.96668	704	1+
255.03463	86	
255.07420	216	
255.13672	148	
256.07727	124	
256.91316	198	
258.84255	256	
258.88450	180	
258.96964	88	
259.44213	88	
259.84419	138	
259.89042	110	
259.95537	348	1+
260.84231	218	
260.93362	84	
261.14212	86	
261.83454	106	
266.94367	136	
267.13765	118	
267.42220	82	
267.44440	86	
267.84019	388	1+
268.84152	280	1+
269.88525	84	
270.41624	92	
270.86652	84	
271.82642	84	
271.84558	320	1+
272.01776	90	
272.43721	92	
272.93059	140	
272.97570	116	
273.79598	96	
273.92210	140	
274.86004	128	
276.85650	322	
277.80218	132	1+
277.86509	182	
277.93043	94	
277.95957	86	
278.84733	128	
279.85240	440	1+
279.96749	106	
280.79034	346	1+
280.82418	94	
281.79343	244	1+
281.83898	86	
281.87342	116	
282.12466	94	
282.73755	90	
283.86703	102	
284.13725	80	
284.83503	86	
285.35753	88	
287.75818	82	
287.85925	120	
289.79207	114	
290.85554	124	
291.21197	100	
292.43875	82	
292.93733	108	
293.85367	96	
294.41604	82	
294.81022	92	
295.93272	88	
296.86087	82	
296.87662	152	
297.88259	148	
297.90588	82	
297.98014	116	
298.82708	234	1+
298.85917	118	
299.78387	268	
300.81353	82	
301.81509	86	
302.75226	108	
302.87323	122	
303.87939	98	
303.94744	120	
306.06223	114	
306.42323	110	
306.88494	454	1+
307.81073	98	
308.28852	138	1+
310.87755	150	
311.04694	86	
311.88541	146	
312.02962	190	1+
312.80518	116	
312.87684	128	
312.90429	136	
315.79717	108	
315.91692	96	
318.39203	80	
318.59408	80	
318.87683	88	
322.42139	118	
322.98156	122	
324.89000	140	
325.36283	92	
325.37799	94	
327.13936	82	
328.80681	118	
329.81752	318	1+
329.87354	202	
330.04398	110	
330.81914	240	1+
334.55873	84	
335.40362	82	
335.79672	130	
335.92560	84	
338.89595	90	
339.82726	92	
341.15207	128	
341.89433	154	
342.19988	114	
343.81694	84	
343.87589	86	
344.33166	92	
END IONS

###FS:    #m/z: 363.95673 #charge 1+
###MS: 42
###MSMS: 45
BEGIN IONS
TITLE=Cmpd 33, +MS2(363.9567), 28.0-35.0eV, 1.0min #45
RTINSECONDS=55.705
SCANS=42,45
PEPMASS=363.95673	252176
CHARGE=1+
180.86258	100	
182.86416	138	
189.86130	470	1+
191.40560	102	
191.86081	276	
194.88694	120	
196.00448	84	
196.88213	178	
207.87164	192	
209.94388	1238	1+
210.88214	664	1+
211.07664	124	
212.87783	2740	1+
214.89561	306	1+
218.90266	94	
219.41370	104	
221.87035	108	
222.95099	948	1+
224.94739	1108	1+
224.97133	178	
226.94705	5132	1+
226.96901	238	
227.92952	250	
228.89488	992	1+
228.94192	5934	1+
228.96997	86	
229.80852	118	
230.88944	4132	1+
232.12582	108	
232.88590	708	1+
232.90410	92	
234.88041	224	1+
235.03329	106	
235.93209	92	
237.91474	84	
237.97086	90	
238.94162	150	
240.79665	136	
240.82155	170	
240.94131	546	
240.96228	578	
241.84069	122	
241.94004	1448	1+
242.81727	406	1+
242.85236	124	
242.94181	944	1+
242.95808	654	1+
243.92961	130	
244.95671	3066	1+
245.94214	330	
246.39850	102	
246.95341	2704	1+
247.80358	326	1+
247.90395	122	
248.80371	182	1+
248.89905	1288	1+
250.89682	372	1+
250.94961	136	
250.96810	116	
251.10575	126	
251.80134	128	
251.87354	108	
253.90482	140	
254.87981	96	
255.08686	122	
257.35983	110	
257.90568	110	
258.83106	264	
259.98058	94	
260.96998	624	1+
261.83302	138	
262.84046	328	1+
263.02255	94	
263.84674	224	1+
264.23676	88	
264.96198	268	1+
265.12231	190	1+
265.81824	114	
265.89821	144	
266.81295	474	1+
267.78403	176	
267.85577	92	
267.97442	320	
268.01750	206	1+
268.52549	92	
268.88380	92	
268.95574	118	
269.79686	112	
269.85018	128	
269.96706	462	
270.56172	88	
270.79904	132	
270.95200	110	
271.80157	188	1+
271.91607	236	
273.58555	118	
273.90921	324	1+
277.88371	92	
278.84311	158	
278.86260	188	1+
279.79801	110	
279.85200	174	
279.90774	90	
280.02061	98	
280.79185	926	1+
282.97937	282	1+
283.41942	100	
283.79144	370	1+
283.85204	366	1+
284.75833	106	
284.82668	132	
285.09166	106	
285.79690	106	
285.84747	748	1+
285.88481	88	
285.95985	160	1+
286.91100	140	
287.56871	88	
287.81640	84	
288.17852	88	
290.78733	424	1+
290.85666	132	
291.10156	118	
291.92031	240	1+
292.66348	88	
292.85178	98	
292.86549	232	1+
293.12236	106	
293.84886	268	
295.80444	114	
296.06505	104	
298.80243	1106	1+
299.86889	110	
301.80504	266	
301.86107	428	1+
301.89337	208	1+
303.80784	440	1+
303.85433	952	1+
303.93458	102	
304.01822	126	
304.21364	98	
306.23635	86	
306.42109	120	
306.93836	102	
307.79400	104	
307.85143	126	
307.88802	134	
308.03642	220	1+
308.28579	92	
308.87014	98	
308.91992	90	
310.11469	216	1+
310.30709	90	
310.86127	204	1+
311.88603	124	
312.88856	222	1+
313.81335	234	1+
313.86271	140	
316.41688	98	
316.81239	310	1+
316.88933	128	1+
317.13596	100	
317.37207	88	
318.14465	86	
318.81591	192	
318.93663	184	
320.88078	144	
321.06720	94	
321.81540	342	1+
321.87274	444	1+
322.92886	388	1+
323.11536	86	
324.88808	328	1+
325.85464	88	
326.87071	400	1+
327.82321	168	1+
328.75575	86	
328.89199	88	
330.01236	88	
331.20959	96	
331.30536	92	
331.44383	100	
331.89157	86	
332.87342	192	1+
332.94110	86	
334.31300	140	
335.88276	92	
336.84328	112	
336.87046	256	1+
336.94253	306	1+
337.13282	86	
338.31073	98	
338.95972	140	
339.82701	802	1+
339.86875	100	
339.89595	108	
340.75868	118	
340.94200	122	
340.99951	102	
341.85003	96	
343.88038	92	
344.04202	94	
344.13566	88	
349.15629	86	
350.35258	90	
353.75646	158	
354.11804	90	
354.80198	86	
354.91804	90	
361.35211	152	1+
362.83777	102	
363.14057	126	
363.17577	88	
365.09792	226	1+
366.82155	202	1+
368.79422	92	
369.37953	86	
END IONS

###FS:    #m/z: 340.94050 #charge 1+
###MS: 46
###MSMS: 47
BEGIN IONS
TITLE=Cmpd 34, +MS2(340.9405), 28.0-35.0eV, 1.0min #47
RTINSECONDS=59.413
SCANS=46-47
PEPMASS=340.94050	660532
CHARGE=1+
189.86276	94	
190.92727	128	
190.94444	184	
193.95076	104	
196.87887	108	
198.12137	96	
199.86459	104	
199.89412	102	
205.95295	134	
208.88777	126	
210.93705	106	
212.87942	228	
212.89876	142	
212.94591	154	
213.12968	92	
213.87667	242	
213.93981	424	1+
214.89297	124	
215.88722	434	1+
215.94131	226	
217.88153	406	1+
218.13302	98	
221.99494	88	
222.14500	100	
222.95175	112	
223.95993	236	
224.97892	108	
226.97520	112	
228.89195	86	
228.94388	104	
230.14573	92	
230.88710	632	1+
231.88875	354	1+
231.94944	936	1+
233.83078	174	
233.89854	520	1+
233.94882	140	
235.15189	90	
235.86705	152	
236.89895	102	
237.43200	94	
238.07386	104	
239.83158	98	
239.90803	98	
240.22446	132	
240.52235	94	
240.83453	330	1+
240.96118	144	
242.04073	94	
243.18268	98	
243.91534	98	
244.96237	230	
246.90174	86	
247.97888	104	
248.90468	148	
249.11961	196	1+
249.89795	82	
249.96106	458	
250.95076	88	
250.99190	94	
251.95477	206	
254.90709	122	
254.96471	686	1+
255.07268	262	1+
255.78138	146	
255.87595	128	
256.90324	92	
256.94634	104	
257.24753	94	
257.80187	176	
258.84386	506	1+
259.84379	290	1+
259.89927	82	
259.95966	138	
261.02505	94	
261.84350	104	
262.97495	98	
264.91719	90	
266.41676	84	
266.96241	160	
268.84284	130	
269.79704	168	1+
269.84739	92	
269.92197	84	
271.92063	100	
272.84140	194	
272.92586	98	
272.98672	84	
273.79430	264	
274.17504	84	
275.80832	132	
275.85058	94	
276.85440	268	
277.84384	128	
277.87427	128	
278.70496	88	
278.81220	292	1+
278.84193	106	
278.85840	262	
278.98586	92	
279.20710	96	
279.84543	152	
280.80698	114	
280.85109	96	
280.92942	98	
281.82556	86	
282.27350	116	
283.78733	106	
284.82267	86	
285.93882	86	
286.53693	92	
286.86335	88	
286.91612	112	
288.03948	86	
288.74430	84	
289.01588	98	
289.79611	138	
290.85875	124	
291.77785	88	
292.19734	82	
292.80792	108	
292.82569	82	
294.84827	170	
294.86936	94	
295.85226	156	
295.88855	196	
295.96651	200	1+
297.83607	118	
297.85729	292	1+
298.04354	200	1+
299.78580	108	
301.51438	92	
302.94433	92	
304.17933	82	
305.09635	90	
305.93979	110	
306.88136	122	
307.79541	264	1+
308.29884	120	
309.09773	118	1+
309.12250	100	
309.29518	88	
309.82553	90	
309.88303	300	1+
310.76540	92	
311.08179	98	
311.86134	222	1+
311.96370	86	
312.79832	120	
312.84682	82	
315.84988	124	
316.78862	108	
323.30732	100	
323.86904	92	
324.81796	102	
325.80811	106	
325.94551	82	
327.28764	88	
327.44779	84	
329.87648	98	
330.20456	90	
330.80908	150	
331.82621	140	1+
332.79146	214	1+
334.43284	86	
335.83332	100	
336.88282	86	
338.03526	84	
339.30758	90	
339.81328	174	
339.83701	116	
340.35115	82	
342.90510	198	
344.84423	84	
END IONS

###FS:    #m/z: 363.95653 #charge 1+
###MS: 46
###MSMS: 48
BEGIN IONS
TITLE=Cmpd 35, +MS2(363.9565), 28.0-35.0eV, 1.0min #48
RTINSECONDS=60.185
SCANS=46,48
PEPMASS=363.95653	237600
CHARGE=1+
61.39011	118	
187.87018	154	
189.86230	550	1+
191.85796	796	
193.13032	84	
196.88468	150	
198.45162	114	
201.87037	126	
205.95232	110	
207.43184	86	
207.87502	324	1+
207.96428	104	
208.01238	130	1+
209.94202	882	1+
210.88343	304	
211.88390	138	
212.87913	2334	1+
213.02083	86	
216.41076	90	
217.93210	86	
221.07192	86	
221.85793	100	
222.95389	854	1+
223.88704	92	
224.94876	1456	1+
225.01728	108	
225.88180	112	
225.96905	184	
226.87239	110	
226.94708	5896	1+
226.97257	216	
227.06226	100	
227.16065	96	1+
227.20362	114	1+
228.89581	612	1+
228.94227	6540	1+
229.82026	282	1+
229.91876	94	
230.88927	4214	1+
232.88353	554	1+
234.88045	512	1+
234.93366	88	
240.09044	94	
240.83616	186	1+
240.93830	816	
240.96269	696	
241.80576	108	
241.94278	546	
242.81473	304	1+
242.94165	2070	1+
243.97116	108	
244.09097	98	1+
244.90619	126	
244.95664	3080	1+
245.81568	258	1+
245.93982	230	
246.43507	100	
246.90798	272	
246.95262	3022	1+
247.47525	94	
247.90620	130	
248.80241	228	1+
248.89925	1254	1+
249.03885	172	
250.89596	186	
251.04036	90	
251.07152	124	
251.79924	126	
252.89775	722	1+
253.16837	100	
253.49198	96	
253.84420	148	
253.90342	528	1+
254.50547	88	
257.07915	90	
258.34982	86	
258.84662	428	1+
258.97519	138	
259.93819	140	
260.83334	118	
260.97017	206	
261.97134	172	
262.78375	90	
262.84840	100	
263.83437	86	
264.03532	182	
264.84566	142	
264.88386	94	
265.97431	154	
266.04623	98	
266.78329	372	1+
266.81338	240	
266.96619	142	
267.44609	100	
267.78369	260	1+
267.81437	168	
267.92443	220	
267.97068	574	1+
268.83978	210	1+
268.95731	130	
269.80539	128	
269.96872	562	1+
270.14170	206	1+
271.85605	88	
271.91352	256	
271.98553	88	
272.85582	134	
272.92969	92	
274.02256	90	
274.14057	98	
274.85472	142	
275.73475	100	
275.81040	200	1+
276.85746	456	1+
278.79827	208	
278.86147	98	
279.41099	90	
279.81010	118	
280.79428	564	1+
280.88848	92	
281.86116	428	1+
281.99182	100	
283.43370	104	
283.78926	394	1+
283.85468	116	
283.98053	148	
284.82369	242	
284.85236	194	
284.89131	192	1+
284.98747	230	
285.84433	648	1+
287.15050	86	
288.79023	90	
288.80893	86	
289.08780	132	
290.51667	96	
290.78795	186	
293.11423	110	
293.43526	90	
294.85538	344	1+
296.80877	644	1+
296.94330	92	
297.92810	96	
298.80154	1776	1+
299.86657	200	
301.86068	670	1+
302.00709	92	
302.24187	94	
302.79606	132	
303.80550	172	
303.85609	1038	1+
303.94368	90	
304.81356	88	
305.43342	88	
305.92338	112	
307.84251	98	
307.88610	140	
308.04625	86	
308.14178	112	
308.29753	202	1+
308.88398	88	
309.82899	86	
310.83170	86	
310.87322	110	
311.88567	86	
312.88595	216	1+
313.93736	90	
314.03686	96	
315.72920	92	
315.81383	388	1+
318.93127	132	
319.81707	110	
319.87344	224	1+
321.81677	340	1+
321.86257	230	1+
322.11079	98	
322.92188	160	
322.99451	88	
323.17549	100	
323.88680	86	
326.87125	434	1+
327.76670	118	
327.89932	102	
329.87297	256	1+
332.96118	94	
333.81643	118	
333.91494	170	
334.89753	86	
336.94514	296	
338.87518	90	
339.82910	406	1+
341.82843	102	
341.90363	142	
342.87496	94	
344.10152	154	
344.90135	86	
346.74923	138	
346.85855	100	
346.97306	90	
348.32066	336	1+
348.75800	126	
351.08819	92	
351.76344	118	
352.71927	88	
352.76361	112	
353.78413	126	
359.96761	196	1+
360.71932	226	1+
367.82957	140	1+
END IONS

###FS:    #m/z: 507.84536 #charge 1+
###MS: 46
###MSMS: 49
BEGIN IONS
TITLE=Cmpd 36, +MS2(507.8454), 28.2-35.2eV, 1.1min #49
RTINSECONDS=60.9575
SCANS=46,49
PEPMASS=507.84536	138830
CHARGE=1+
196.01560	214	
199.88811	152	
214.02323	264	
222.97382	194	
223.95697	154	
223.97370	164	
250.07374	218	1+
255.94049	140	
259.86768	138	
260.81951	208	
260.88842	136	
264.89187	130	
266.87810	132	
268.97472	144	
269.80496	262	1+
271.85037	468	1+
272.85249	414	1+
275.85312	172	
276.79696	126	
277.82630	218	1+
277.84702	152	
279.10507	216	1+
280.82463	142	
287.85099	268	
287.89070	140	
288.86689	244	
289.03581	166	
289.87854	580	
290.86495	628	1+
291.96416	192	
293.87257	1326	1+
293.91550	142	
295.87699	576	1+
295.90421	234	
296.84976	218	
297.85772	176	
298.34464	188	
298.80653	348	1+
298.85193	528	1+
300.84739	264	1+
302.88458	130	
303.86157	138	
304.38412	162	
305.86414	574	
306.12564	164	
307.89036	504	1+
308.14122	860	1+
308.87064	1038	1+
309.05025	166	
309.84353	396	1+
309.89332	406	
310.15234	274	
310.84589	250	1+
311.39542	180	1+
311.88462	3330	1+
314.79722	222	1+
314.86659	818	1+
316.86519	174	
317.87523	158	
317.89968	172	
318.85980	158	
318.93445	182	1+
320.38353	204	1+
320.41578	142	
321.03128	292	1+
321.88000	194	
322.88608	290	
322.99168	126	
323.83680	210	1+
323.86969	266	
324.37666	144	
324.85962	340	1+
324.89564	792	1+
326.87978	978	1+
326.89726	746	1+
326.93106	258	1+
328.87529	148	
329.78965	232	1+
329.81300	228	1+
329.89713	194	
330.16385	126	
330.52295	134	
330.88490	296	
331.88852	236	
332.87335	668	1+
332.90112	150	
334.39339	148	
334.87479	504	1+
335.84383	144	
335.97534	228	1+
336.90250	124	
336.91833	208	1+
337.38805	212	1+
337.87607	410	
339.87461	190	
339.89461	124	
340.78665	160	
340.86489	138	
341.82947	186	1+
343.87208	262	1+
343.91918	134	
345.77695	226	1+
346.80537	236	1+
348.88909	122	
349.82621	202	1+
349.88761	124	
350.88637	592	1+
351.18746	198	1+
351.76370	180	
352.93960	126	
353.85053	342	
353.91555	144	
354.90080	170	
355.89104	410	1+
356.80593	162	
356.83350	134	
356.86761	190	
357.77487	124	
358.03476	126	
358.83148	128	
358.87196	288	1+
359.33403	140	
362.85258	140	
362.98651	152	1+
366.83973	594	1+
367.70751	572	1+
367.77009	122	
367.91303	262	1+
368.89741	434	1+
369.70657	132	
369.83730	964	1+
370.70470	132	
370.81667	164	1+
371.90715	280	
373.71702	196	
374.73019	128	
374.87231	178	
376.73719	182	
376.88581	124	
377.83499	158	
378.75666	132	
379.78001	128	
380.72285	168	
380.86522	206	
382.19654	124	
382.81385	134	1+
382.85570	122	
383.77244	402	1+
383.90066	216	1+
384.77754	270	1+
384.85005	1294	1+
385.88350	144	
387.78616	356	1+
387.84921	754	1+
388.79463	372	1+
388.89539	126	
389.19935	320	1+
389.71381	516	1+
390.84236	1112	
391.75193	250	1+
391.84197	546	
391.91659	146	
392.07274	112	1+
392.82880	812	1+
392.86216	270	
393.79589	306	1+
394.73814	148	
394.83706	370	
395.75784	260	1+
395.86016	236	1+
396.73773	136	
396.76084	224	1+
397.40196	128	
397.86404	282	1+
398.72618	222	
398.74188	166	
399.72684	210	
401.17800	128	
402.81381	144	
402.86327	436	
403.87158	448	
404.87255	298	
405.80899	160	
405.85937	450	1+
406.73405	368	1+
407.74016	228	1+
407.86827	1870	
408.78330	176	
408.85079	2016	1+
409.07303	212	1+
409.73608	284	1+
410.72134	180	
410.83831	1226	1+
410.86557	404	
411.72560	308	1+
411.80929	168	
412.80436	172	
412.84821	440	
413.07633	242	
413.84949	200	
413.87595	182	
415.15823	122	
415.87365	214	
417.72547	294	1+
421.88153	224	
422.80638	292	1+
423.75064	146	
423.81093	212	1+
423.86841	650	1+
424.85292	134	
425.75058	142	
425.88339	180	
426.04739	134	1+
426.74989	124	
426.86118	1642	1+
427.73755	888	1+
427.79895	168	1+
428.59222	144	1+
428.84883	1160	1+
428.88637	396	1+
429.08760	116	1+
430.22618	124	
430.73964	398	
430.84782	338	
430.88200	206	
431.86422	1006	1+
433.85138	140	
435.86938	252	1+
438.74138	258	1+
439.89276	646	1+
442.68336	126	
443.16165	154	
444.87261	3286	1+
445.74265	296	
445.75723	206	
446.74254	146	
448.87301	1044	1+
449.87569	912	1+
450.74884	244	1+
451.86393	214	
457.90975	204	
458.90504	136	
461.21079	126	
462.88358	1298	1+
465.88571	154	
467.88779	1664	1+
468.78007	178	
470.78017	122	
485.89538	924	1+
486.84371	158	
491.84931	126	
499.80320	268	1+
505.12783	172	1+
506.26660	140	
509.85957	210	1+
END IONS

###FS:    #m/z: 340.94055 #charge 1+
###MS: 50
###MSMS: 51
BEGIN IONS
TITLE=Cmpd 37, +MS2(340.9406), 28.0-35.0eV, 1.1min #51
RTINSECONDS=64.631
SCANS=50-51
PEPMASS=340.94055	665098
CHARGE=1+
59.98116	90	
192.88739	116	
194.88887	132	
194.92817	80	
195.89806	102	
196.88555	216	
197.43396	94	
203.94464	82	
205.93820	84	
206.40379	92	
208.95864	140	
210.93708	472	1+
212.87921	534	1+
213.93807	640	1+
215.88585	974	1+
215.93862	138	
217.87870	84	
221.87508	280	1+
221.94725	80	
222.83551	82	
222.95545	272	1+
223.93396	84	
225.82956	78	
225.88316	86	
226.90481	78	
226.96744	80	
227.91387	80	
228.84246	78	
228.94883	144	
230.54069	84	
230.88582	696	1+
231.88671	384	1+
231.94843	964	1+
233.89659	426	1+
233.94672	148	
235.89125	136	
236.20374	90	
236.79133	78	
237.02342	88	
239.42689	102	
239.83051	316	1+
240.83508	250	1+
241.18560	78	
241.85382	132	
242.87049	96	
242.93913	108	
243.82774	276	1+
244.05649	88	
244.96285	78	
246.97496	422	1+
247.82518	254	1+
248.85161	208	1+
248.87930	80	
249.88243	80	
249.90387	268	1+
249.96123	192	
250.81271	78	
250.96749	112	
251.92671	82	
252.05490	80	
253.90585	114	
254.90449	176	
254.96820	350	
255.07088	94	
255.83557	86	
255.85324	108	
256.03893	86	
256.14392	98	
256.22303	188	1+
256.96295	100	
256.97605	100	
257.80562	120	
258.84518	492	1+
258.91164	134	
259.95661	182	
259.97641	94	
260.83565	488	1+
261.86700	82	
263.82988	88	
264.05715	80	
265.13552	106	
265.83192	96	
266.41678	102	
266.85948	252	1+
266.99825	80	
267.13271	84	
268.19419	108	
268.84489	202	
269.18996	94	
269.79589	204	1+
269.82488	86	
271.83560	98	
271.91928	114	
272.02250	96	
272.93100	136	
273.41929	78	
273.78556	88	
273.87339	98	
273.92920	122	
274.47393	78	
275.84713	176	
275.86357	124	
275.92034	80	
276.07342	154	
276.17708	88	
276.85530	448	
277.86014	200	
278.49993	90	
278.84865	642	1+
278.89380	92	
279.96541	88	
280.92361	146	
280.94522	82	
281.41135	106	
282.85509	114	
284.87254	116	
285.81611	138	
286.93811	106	
287.53157	82	
287.90823	96	
289.17024	80	
289.78840	92	
289.80755	138	
290.85807	272	1+
292.02960	98	
292.09884	108	
292.43379	78	
292.80074	120	
292.87180	132	
293.85576	608	1+
293.86977	78	
294.86050	472	1+
296.32620	98	
296.40834	110	
296.85039	270	1+
297.98973	92	
298.87855	84	
299.00862	88	
299.78518	100	
299.87288	114	
300.86378	278	1+
301.07367	88	
301.80412	164	1+
302.94681	92	
303.08598	102	
304.74680	86	
305.91297	86	
306.88481	110	
306.92008	90	
308.88329	146	
309.81654	126	
310.87649	84	
311.86544	282	1+
312.01576	82	
313.05548	84	
315.84942	78	
315.87541	78	
316.80788	78	
317.33933	88	
319.82649	80	
320.31700	78	
320.87621	130	
322.15204	96	
323.88076	164	
324.02379	102	
324.16300	98	
324.89235	498	1+
325.39805	112	
326.17551	120	
326.32028	80	
326.45754	90	
327.89483	96	
328.81313	128	
328.88618	180	
329.88039	136	
330.82104	216	1+
330.88164	106	
333.36243	86	
336.75883	78	
337.87449	116	
341.43709	82	
344.02400	88	
END IONS

###FS:    #m/z: 363.95644 #charge 1+
###MS: 50
###MSMS: 52
BEGIN IONS
TITLE=Cmpd 38, +MS2(363.9564), 28.0-35.0eV, 1.1min #52
RTINSECONDS=65.4035
SCANS=50,52
PEPMASS=363.95644	237538
CHARGE=1+
94.92461	110	
172.85490	88	
188.86762	90	
189.86288	688	1+
191.85900	412	1+
196.88186	338	1+
206.91395	104	
207.12067	88	
207.87690	366	1+
207.96618	106	
208.94868	126	
209.92481	190	1+
209.94337	772	
210.88458	462	1+
212.87895	2946	1+
215.87741	144	
219.92324	96	
220.17451	86	
221.89570	116	
222.95198	790	1+
224.88947	124	
224.94866	1242	1+
225.88995	102	
226.94704	4700	1+
226.96869	128	
227.93091	220	
228.24407	96	
228.89384	840	
228.94253	5696	1+
230.88895	4396	1+
231.91901	98	
232.88531	332	1+
233.91855	92	
234.88533	154	
235.03802	94	
236.14339	86	
240.88750	204	1+
240.94053	726	
240.96257	592	
241.93874	2326	1+
242.94124	1624	1+
243.83427	90	
243.96083	152	
244.82138	90	
244.95626	3296	1+
245.83192	138	
246.90355	148	
246.95212	2956	1+
246.97893	126	
247.41350	98	
248.80122	494	1+
248.84315	136	
248.90085	1462	
250.90072	154	
250.94606	348	
251.00159	102	
251.78905	118	
252.14070	100	
253.90424	322	
254.09633	112	
254.40769	94	
254.47030	86	
257.08421	146	
258.83504	182	
258.97272	258	
259.07238	190	1+
259.54108	92	
259.83857	98	
260.83483	288	
260.96746	574	1+
261.54717	86	
261.85020	146	
262.40557	92	
262.88721	104	
264.83238	104	
265.97611	112	
266.81203	556	1+
267.78426	150	
267.97436	126	
268.10799	164	1+
268.95816	338	
269.80635	208	
269.92664	150	
269.96837	426	
270.80639	86	
271.91647	446	1+
272.79329	86	
275.80538	150	1+
276.85498	178	
277.85155	202	
278.79796	360	1+
278.84538	154	
279.91855	194	1+
280.79188	634	1+
280.95256	104	
281.11657	136	1+
281.85653	128	
281.96764	120	
282.79492	92	
282.85142	222	
283.06921	102	
283.09902	134	
283.78858	394	1+
283.82872	130	
283.85595	114	
283.95759	106	
284.82257	198	
285.38748	88	
285.81882	418	1+
285.84431	514	
286.80016	90	
287.37526	88	
288.80854	88	
288.86458	88	
289.79405	96	
289.81008	108	
290.78749	192	
291.80314	170	
292.43253	86	
292.94126	118	
293.11866	184	
293.87352	106	
294.85980	136	
295.86033	116	
296.80767	384	
297.80522	230	
297.82290	118	
298.80279	640	
299.42421	86	
299.80384	382	
300.80071	750	1+
301.80205	460	1+
301.86087	606	1+
302.87582	122	
303.80729	422	
303.85408	982	1+
304.91239	92	
304.94835	244	1+
307.13512	88	
307.89107	136	
309.87116	128	
309.92677	154	
310.82322	222	
310.87292	436	1+
311.89866	92	
314.81669	164	
314.88892	98	
316.59599	92	
317.81710	374	1+
318.53480	94	
318.83857	86	
318.93310	110	
319.61587	88	
319.87807	108	
320.91700	104	
321.11694	222	1+
321.81907	580	1+
321.87245	154	
322.87324	148	
322.92367	154	
323.82080	106	
324.18092	92	
324.46165	94	
324.87856	120	
324.91286	86	
325.88260	98	
325.92547	100	
326.57955	92	
326.87361	782	1+
328.21271	102	
328.82457	88	
331.71664	102	
332.68807	94	
332.85831	104	
335.34065	92	
336.94732	252	1+
338.73918	104	
338.78499	182	1+
339.82615	658	1+
346.93741	150	
348.30551	88	
349.32459	134	
349.90590	104	
351.71455	86	
353.85483	86	
353.88921	94	
355.76168	108	
356.82774	134	
357.15642	90	
358.75668	92	
361.71734	130	
363.95610	144	
367.39053	94	
367.81894	106	
END IONS

###FS:    #m/z: 507.84528 #charge 1+
###MS: 50
###MSMS: 53
BEGIN IONS
TITLE=Cmpd 39, +MS2(507.8453), 28.2-35.2eV, 1.1min #53
RTINSECONDS=66.176
SCANS=50,53
PEPMASS=507.84528	148026
CHARGE=1+
196.01463	226	
222.97918	134	
224.97684	226	
232.89683	184	
250.91085	158	
250.96744	232	1+
251.90446	152	
252.07756	232	1+
261.84115	182	
266.09267	142	
266.16647	202	
266.89321	296	1+
266.92075	176	1+
267.96170	172	1+
268.86361	142	
270.80464	400	1+
272.85425	180	
277.85203	200	1+
278.83376	146	
279.13126	226	1+
279.85971	322	1+
282.87235	474	1+
284.80564	230	1+
287.85279	644	1+
288.02796	136	
289.87878	350	
290.86854	874	1+
293.87175	2418	1+
295.14146	146	1+
296.85701	194	
296.89195	134	
297.81478	132	
297.84492	254	1+
297.96412	148	
298.79908	142	
300.89631	132	
303.80453	144	
303.86697	136	
305.86279	586	
307.13419	134	
307.89141	690	
308.14008	594	1+
308.87536	440	
309.86855	268	
309.89028	672	1+
310.04240	132	
310.15956	172	
310.37406	220	
310.87236	172	
310.90883	354	1+
311.15863	140	
311.38905	136	
311.85189	168	
311.88222	2306	1+
312.82011	180	
312.94720	272	1+
314.86531	1092	1+
315.80929	292	1+
316.86774	544	1+
316.88444	198	
317.89312	148	
318.85596	524	1+
320.88594	218	
322.88844	136	
323.84949	138	
323.87811	128	
324.87230	206	
325.79224	140	1+
325.86143	164	
325.90259	472	
326.76751	144	
326.88603	1750	1+
328.88227	152	
329.89290	278	
330.16309	128	
330.82146	144	
330.87942	152	
331.87423	602	1+
332.87620	496	1+
332.93328	172	
334.86832	150	
334.89428	144	
335.83777	260	
335.89465	318	1+
337.87945	132	
338.84915	156	
338.90108	180	
339.82746	136	
339.87942	246	
340.87718	440	1+
341.88441	268	1+
347.83820	132	
348.17423	186	
348.88718	140	
349.75587	144	
349.88292	156	
350.88531	606	1+
351.85684	172	
352.09950	138	
352.91424	130	
353.78688	132	
353.85189	538	1+
353.89378	188	1+
354.78689	130	
355.89025	148	
356.88717	208	1+
357.11641	178	1+
357.37050	160	
358.87225	352	1+
360.83260	160	
363.71646	130	
364.78431	134	
365.75459	266	1+
366.02494	128	
366.83805	234	
366.93289	198	1+
367.70588	744	1+
367.84004	306	
368.83994	210	
368.89921	400	1+
369.83505	668	1+
370.40524	132	
371.18477	162	
371.87796	154	
372.78282	326	1+
373.72057	142	
373.82650	192	
373.90201	198	
374.81574	216	1+
375.88798	140	
376.71882	130	
380.40024	172	
380.71873	450	1+
380.85816	488	1+
383.71268	168	
384.21982	100	1+
384.84977	394	
385.85449	312	
385.91739	266	1+
386.44336	158	
386.86302	242	
387.72358	188	
387.84732	244	
388.79387	150	
388.84539	140	
389.71508	210	
390.84158	988	
391.06590	178	1+
391.20381	156	
391.84220	536	
391.87097	256	1+
392.77285	160	
392.82585	1064	1+
392.91287	152	
393.79732	142	
394.37008	170	
394.78517	320	1+
394.82570	144	
394.84194	138	
394.86259	410	1+
394.89485	250	
395.74475	190	1+
396.19483	126	1+
398.72665	884	1+
398.86480	136	
399.72804	650	1+
399.85129	406	1+
401.73193	172	
401.75611	190	1+
402.86548	1002	1+
403.86819	672	1+
404.94583	114	1+
405.86070	336	
406.35213	150	
406.85520	224	
407.74341	208	
407.77911	164	
407.86784	1332	
408.36034	142	
408.85133	2116	1+
409.20083	112	1+
409.73197	522	1+
409.86725	530	
410.83574	1402	1+
410.87052	512	1+
411.78387	208	1+
411.81084	334	1+
412.72948	176	
412.84456	456	
413.07500	198	
413.87918	298	
415.82423	164	
415.87700	368	1+
416.70743	134	
416.87650	210	1+
417.81086	164	
418.35544	134	
420.88188	136	
421.73677	198	1+
421.88224	606	1+
422.86613	194	
423.86912	440	
423.90906	128	
424.82483	240	1+
424.86676	312	
425.88203	238	
426.06911	194	1+
426.68055	266	1+
426.75653	174	
426.86334	1150	1+
427.73000	450	
428.73306	804	1+
428.84668	1740	1+
428.89172	168	
429.87649	200	
430.85677	1204	1+
430.87648	154	
431.86577	716	1+
432.69125	144	1+
438.83817	136	
439.89360	270	1+
442.21541	150	1+
444.87220	2264	1+
445.77367	198	
446.09627	150	1+
446.87279	756	
447.70672	152	
447.76708	278	1+
447.89268	220	
448.76988	188	1+
448.89460	134	
449.69110	158	1+
449.87439	676	1+
450.76965	150	
450.82948	204	
457.90567	432	1+
462.88004	868	1+
464.79264	142	
464.93079	162	
465.89221	166	
467.88953	1522	1+
468.77831	208	
471.83933	148	
479.77138	146	
485.89774	560	1+
491.15716	218	1+
500.65337	120	1+
511.81108	180	1+
END IONS

###FS:    #m/z: 322.92956 #charge 1+
###MS: 54
###MSMS: 55
BEGIN IONS
TITLE=Cmpd 40, +MS2(322.9296), 28.0-35.0eV, 1.2min #55
RTINSECONDS=69.8405
SCANS=54-55
PEPMASS=322.92956	1709322
CHARGE=1+
137.63834	78	
143.66123	76	
179.76112	80	
181.86466	96	
190.60975	92	
192.88399	112	
193.06355	86	
194.03752	90	
198.86877	78	
200.88743	74	
200.94147	88	
201.04498	208	
205.94941	202	
209.94249	128	
211.99648	102	
212.87700	136	
213.82739	80	
213.93164	86	
214.89248	150	
215.88659	132	
216.91063	78	
217.99535	76	
219.87793	276	1+
221.39870	88	
221.94409	86	
222.04826	74	
222.95523	122	
223.95838	366	1+
225.86998	76	
226.94949	80	
227.78290	100	
227.92871	134	
228.79375	82	
228.91168	136	
229.88141	108	
230.84740	94	
230.90792	118	
232.89598	80	
235.13877	78	
235.88343	82	
237.80886	74	
237.92410	76	
238.86860	92	
238.93994	200	
239.08132	104	
239.90371	86	
240.81871	148	
240.94055	2688	
241.42208	92	
241.82764	118	
241.93909	11478	1+
242.44570	88	
242.82885	80	
242.94123	8400	1+
243.82180	142	
244.82128	192	1+
244.86873	126	
244.93905	2188	1+
246.84577	276	1+
246.97799	160	
247.03906	88	
247.97973	76	
248.87864	128	
249.97736	78	
250.94622	144	
251.06966	170	
251.83261	80	
251.96478	86	
252.24218	78	
252.41568	80	
253.87722	76	
254.12750	78	
254.79152	92	
254.90677	196	
255.80000	120	
256.80874	98	
257.39154	116	
257.79493	234	
257.84869	74	
258.09002	210	1+
258.82959	288	
258.84735	86	
260.33706	92	
261.35646	114	
261.82929	382	1+
261.89690	92	
262.88333	128	
263.03105	82	
263.91743	116	
264.01910	76	
265.01384	74	
265.85028	140	
266.07215	94	
266.86833	104	
266.95226	76	
267.66090	96	
268.86765	120	
268.95816	128	
269.79850	142	
269.92227	90	
272.98069	76	
274.05092	100	
275.80903	306	1+
276.83662	90	
277.00417	78	
278.81992	118	
278.85882	82	
279.09100	642	1+
279.25068	92	
279.96023	104	
280.78538	344	1+
280.83514	80	
281.85176	248	1+
282.06432	154	1+
282.83388	162	1+
283.97171	112	
284.29322	146	
284.79553	208	1+
285.29419	106	
285.84483	160	
285.86587	74	
287.33571	74	
287.90844	90	
287.93110	92	
289.79922	204	1+
290.78702	122	
292.85237	438	1+
292.96852	74	
293.85385	336	1+
294.15686	78	
294.79950	84	
294.87592	76	
297.80890	224	1+
299.78236	136	
300.78774	80	
300.86461	74	
302.24621	86	
302.26948	102	
303.72834	114	
304.79210	92	
304.99981	82	
305.88152	154	
306.41927	80	
306.84035	88	
307.12696	76	
307.79984	306	1+
307.88668	94	
308.13300	88	
308.86994	98	
310.42100	102	
310.87676	148	
310.88964	110	
311.52790	80	
312.86683	184	
314.36684	88	
314.88193	120	
315.44134	90	
315.89933	80	
318.73508	120	
321.42204	182	
323.90669	76	
324.89435	174	
325.86335	88	
325.89969	144	
326.90379	100	
327.76988	78	
327.84233	98	
327.90303	144	
328.22835	78	
328.29906	82	
328.39308	92	
END IONS

###FS:    #m/z: 507.84490 #charge 1+
###MS: 54
###MSMS: 56
BEGIN IONS
TITLE=Cmpd 41, +MS2(507.8449), 28.2-35.2eV, 1.2min #56
RTINSECONDS=70.613
SCANS=54,56
PEPMASS=507.84490	154198
CHARGE=1+
209.94275	188	
214.88556	174	
217.89697	136	
223.97594	124	
224.97376	216	
230.88861	128	
232.89557	370	1+
233.88008	170	1+
250.97191	294	
251.07344	392	1+
254.41043	166	
258.87937	138	
262.84485	208	1+
266.16852	282	1+
267.06376	124	
269.92783	156	
270.93203	118	
272.38783	204	
272.85234	412	1+
273.92089	144	
278.83301	158	
279.12859	142	
280.84949	360	1+
280.92721	146	
281.38250	144	
283.89782	130	
285.37398	150	
285.94224	140	
286.84639	700	1+
289.03817	198	
289.87706	394	
290.13038	156	
290.86584	408	
291.13158	124	
291.85774	184	
291.87972	492	1+
293.87282	1744	1+
295.01281	228	1+
295.80421	212	1+
296.87221	134	
297.84793	336	1+
298.85003	288	1+
299.87936	160	
300.02179	166	
300.35551	120	
300.86312	194	
301.84881	328	1+
301.90429	152	1+
302.37532	272	1+
303.86664	762	
303.90752	154	
305.86211	704	
306.88093	128	
307.89126	770	
308.14079	378	
308.80331	124	
308.87163	1090	
308.90572	176	
309.15022	628	1+
309.88710	480	
310.15577	420	1+
310.87801	204	
311.88257	3572	1+
311.97679	134	
312.79831	126	
312.81931	278	1+
314.27334	130	
314.86789	1120	1+
315.36797	156	
316.86235	406	1+
317.81992	164	
318.85835	286	1+
318.88432	236	1+
320.89605	230	1+
322.30775	132	
323.87224	320	
324.75647	144	
324.81467	134	
324.83308	154	
324.86329	454	
325.89989	296	
326.88210	1956	1+
327.38108	158	
328.37712	152	
328.89579	568	1+
329.82289	128	
329.87733	386	1+
329.89944	392	1+
330.84841	150	
331.81696	134	
332.87354	292	
332.90036	172	
333.87860	264	
334.39174	158	
334.89288	120	
335.88703	268	
336.88649	244	
337.39766	128	
337.80773	166	1+
337.88557	204	
338.71980	190	1+
338.85178	326	1+
338.88982	118	
340.76018	128	
341.88060	190	
342.76589	152	1+
343.87479	150	
347.81885	164	
348.90845	172	
349.75700	132	
349.87822	364	1+
349.89645	164	
350.75718	124	
351.85560	136	
352.91211	180	
353.85421	200	
353.91970	124	
355.84367	290	1+
355.87291	252	1+
355.89644	330	
359.71265	150	
360.72580	240	1+
360.86952	126	
363.80875	120	
363.92804	126	
364.77538	136	
364.84414	138	
364.89878	138	
365.78623	262	1+
365.89740	130	1+
366.84121	572	1+
366.88545	168	
367.70599	622	1+
367.74365	120	
367.76692	210	
368.07911	166	1+
368.86905	144	
368.89292	432	1+
369.79963	264	1+
369.83651	468	1+
370.72840	134	
371.90806	120	
373.72880	130	
373.87416	192	1+
373.90606	190	
374.81259	168	1+
375.13816	226	1+
376.75215	150	
376.88028	192	
376.99629	130	
377.76193	144	
378.90331	228	1+
379.98289	120	
380.71653	740	1+
380.78534	224	1+
381.83124	312	1+
382.39617	170	1+
382.71677	230	1+
382.84904	228	1+
384.18940	118	1+
384.71353	146	
384.75145	200	1+
384.85058	1602	1+
385.38807	160	
385.83537	174	
385.89498	198	1+
387.72033	214	
387.84272	294	
388.05748	158	1+
388.80085	310	1+
388.84570	240	
389.19678	278	1+
389.71464	158	
390.84067	1338	1+
391.74188	134	
392.73084	178	1+
392.82539	986	1+
392.86329	406	1+
393.79753	252	
393.84282	136	
394.78133	194	1+
394.89042	238	1+
396.68243	150	
396.73181	126	
399.72742	442	1+
399.84717	460	
400.73016	260	1+
402.85659	166	
402.99481	142	1+
403.72370	126	
403.87029	1096	1+
403.90644	132	
405.85302	286	
406.85667	208	
407.05334	162	1+
407.86714	1334	
408.75315	240	1+
408.85134	1724	1+
409.73016	428	1+
409.87980	352	1+
410.73398	368	1+
410.83597	914	
410.86067	236	
412.72673	374	1+
412.84690	296	
413.07201	224	
413.87722	228	
414.78189	126	
414.87137	334	1+
415.87468	232	1+
417.86012	174	
419.84428	216	1+
421.81608	364	1+
421.88218	624	1+
422.86499	216	
423.86707	580	1+
425.75109	158	
426.86024	1528	1+
427.73554	1012	1+
428.08950	218	
428.84533	1454	1+
428.92276	222	1+
430.73993	690	1+
430.84941	288	
431.86646	766	
432.86628	382	
434.85811	264	1+
435.89107	190	
437.73411	306	1+
438.73644	242	1+
439.89734	180	
440.89585	124	
441.87549	226	1+
443.76632	230	1+
444.87280	2468	1+
445.74946	156	
446.74778	356	1+
446.87645	394	1+
447.70815	316	1+
448.89458	186	
449.87748	726	1+
450.74780	324	1+
453.75799	198	1+
453.86838	186	1+
457.90524	192	
459.24303	134	
459.87462	154	
460.78852	152	
462.76051	178	1+
462.88216	954	1+
464.87450	126	
467.88892	1458	1+
468.77462	234	1+
471.72288	122	
473.64409	118	
479.77757	214	1+
484.78757	262	1+
485.89846	882	1+
491.80111	142	
491.85105	130	
504.29215	174	1+
509.80621	106	1+
512.72774	136	
END IONS

###FS:    #m/z: 336.94517 #charge 1+
###MS: 54
###MSMS: 57
BEGIN IONS
TITLE=Cmpd 42, +MS2(336.9452), 28.0-35.0eV, 1.2min #57
RTINSECONDS=71.385
SCANS=54,57
PEPMASS=336.94517	103428
CHARGE=1+
50.09928	78	
94.17850	94	
183.86747	90	
185.86891	104	
189.13960	88	
205.94625	102	
207.47761	86	
207.98033	118	
208.88279	326	1+
209.94264	140	
211.94399	2824	
212.87706	1716	1+
212.98796	86	
213.93896	1204	1+
215.88803	258	
215.93776	210	
217.88099	74	
217.90275	78	
218.89009	78	
224.39048	76	
225.88115	78	
225.89598	90	
226.89266	134	
227.95290	208	
228.89180	268	
229.80313	82	
229.95426	2094	1+
230.88908	2028	1+
231.95025	1514	1+
233.82215	206	1+
233.89614	708	1+
233.94556	322	1+
235.87084	232	
235.94706	120	
236.94805	114	
237.90558	80	
238.88586	160	
240.00454	92	
240.83379	86	
241.83932	168	
242.84295	134	
242.89152	78	
244.86467	82	
245.87824	86	
246.90684	120	
246.94617	138	
246.97654	188	
247.49254	86	
247.96415	538	
248.90012	1056	1+
249.82687	206	
249.96081	178	
250.14441	76	
250.83180	618	1+
250.95428	132	
250.96840	168	
250.99644	88	
251.07073	116	
251.40816	98	
251.96949	98	
252.97057	1582	1+
253.08269	108	
253.51909	90	
253.90570	212	
254.90935	96	
254.96564	302	1+
255.07527	256	
256.07612	104	
256.45128	86	
256.86827	116	
256.90381	116	
257.82944	104	
257.85247	74	
257.86976	74	
257.91412	268	1+
258.84372	288	
258.91389	182	1+
258.96485	142	
259.84930	148	
259.94231	274	1+
260.85032	194	
262.06176	106	
262.82070	98	
264.82584	78	
266.84640	80	
266.88831	136	
267.00239	78	
267.83902	728	1+
268.07486	86	
268.84224	640	1+
269.79759	84	
269.94611	86	
269.99575	88	
270.03278	76	
270.48292	104	
270.91736	74	
270.98346	136	
271.85187	132	
271.90070	96	
271.91957	112	
272.92044	110	
273.95521	76	
274.79116	74	
274.90770	98	
275.01339	94	
275.85327	448	1+
276.42012	84	
276.85491	378	1+
277.26593	84	
277.83218	502	1+
278.08059	78	
278.83504	510	1+
278.86706	76	
278.99012	92	
279.93229	74	
280.79076	76	
280.96674	74	
281.05191	78	
282.79755	76	
283.80476	214	1+
284.86614	94	
285.85124	692	1+
286.85454	486	1+
287.76029	84	
287.92722	96	
289.38926	90	
290.78956	122	
290.85601	198	
290.91459	96	
291.06289	92	
291.46542	78	
291.80214	96	
291.81755	76	
291.86076	110	
292.12833	86	
292.86500	98	
292.88620	94	
293.10708	204	1+
293.79056	82	
293.83063	92	
293.85845	110	
293.87135	136	
294.14244	90	
294.84930	130	
294.86705	106	
295.97602	94	
296.86090	152	
296.99820	102	
299.90492	82	
300.78997	98	
300.97744	98	
302.05449	84	
302.89334	102	
304.93854	124	
308.86405	248	1+
310.87468	260	1+
312.86537	80	
313.41439	100	
314.35623	108	
315.82294	184	1+
315.85496	142	
315.87976	312	1+
317.13378	82	
319.11365	76	
319.72844	74	
320.17152	118	
322.87570	94	
325.39560	100	
327.28350	84	
328.89079	88	
330.89411	84	
331.73256	84	
331.91804	104	
334.37679	100	
337.54100	108	
338.16860	102	
338.38532	116	
339.44119	82	
339.88349	142	
341.89962	100	
END IONS

###FS:    #m/z: 322.92970 #charge 1+
###MS: 58
###MSMS: 59
BEGIN IONS
TITLE=Cmpd 43, +MS2(322.9297), 28.0-35.0eV, 1.3min #59
RTINSECONDS=75.059
SCANS=58-59
PEPMASS=322.92970	1747676
CHARGE=1+
190.99994	72	
194.88703	74	
195.90490	78	
196.06457	82	
197.95876	78	
198.96893	76	
200.17485	96	
205.94700	324	
205.96982	86	
206.02805	72	
207.97310	78	
209.13642	76	
210.03644	80	
210.87514	152	
218.99920	88	
220.87623	82	
221.98964	84	
222.90865	82	
222.95217	166	
223.82020	112	
223.86852	76	
223.89463	116	
223.95785	208	
225.12714	86	
225.86317	104	
226.91406	94	
227.90453	74	
227.92524	100	
228.89816	168	1+
228.91040	74	
230.83539	92	
231.38083	86	
231.95809	78	
232.36229	94	
233.83949	92	
234.89784	74	
238.77378	72	
238.93908	262	
239.07802	72	
240.38422	74	
240.82368	72	
240.90122	152	
240.94012	3974	
241.90686	96	
241.94156	2858	
242.94066	10108	1+
243.82147	134	
244.82247	76	
244.85396	106	
244.93934	2260	1+
245.44258	104	
246.97687	142	
247.39214	70	
247.81741	72	
248.84003	74	
248.85476	86	
248.87097	140	
248.95865	246	1+
251.92069	72	
253.05032	90	
253.34902	78	
253.57788	76	
254.03793	72	
254.95667	72	
255.85146	74	
256.90889	90	
257.40513	102	
257.54303	90	
258.05568	78	
258.83258	140	
259.79452	108	
259.83616	92	
259.90535	70	
260.10742	82	
261.83085	188	
262.09127	74	
262.83171	174	
263.82696	96	
263.97564	122	
264.80202	74	
265.05700	116	
266.04115	126	
266.06412	80	
266.84797	78	
267.84988	86	
270.82955	120	
271.94078	108	
272.84580	424	1+
272.86485	74	
273.79080	246	
273.80973	82	
273.85066	272	1+
274.47810	72	
274.57144	96	
274.90562	72	
275.80758	218	
276.84142	116	
278.25015	80	
278.84397	102	
279.09224	526	1+
279.79978	80	
280.30222	88	
280.84925	144	
281.05328	90	
281.37025	78	
283.06869	102	
283.35305	84	
283.68519	72	
283.85235	172	
284.08116	90	
284.29216	118	
284.89958	86	
286.92017	116	
287.14200	88	
287.21093	90	
288.74655	70	
288.96366	98	
290.40122	72	
291.80288	256	
292.39964	118	
294.18637	72	
294.40553	92	
294.85328	80	
296.90100	74	
296.92636	88	
296.96248	76	
299.02958	76	
299.55406	76	
299.87496	228	1+
300.14700	70	
301.92190	92	
302.80374	106	
302.86139	76	
304.68893	92	
304.90131	72	
305.22118	70	
305.81567	76	
305.87202	124	
306.86924	80	
306.88480	144	
307.42140	92	
307.80345	616	1+
308.87303	184	1+
309.29094	72	
312.80471	144	
313.81786	74	
313.84828	132	
313.88412	122	
314.81368	72	
316.87126	72	
317.86465	102	
319.86635	78	
320.29279	82	
321.37689	72	
322.27994	88	
322.98798	72	
323.23538	122	
323.87814	76	
324.89216	366	1+
326.80668	90	
327.80605	74	
327.88286	190	1+
END IONS

###FS:    #m/z: 336.94536 #charge 1+
###MS: 58
###MSMS: 60
BEGIN IONS
TITLE=Cmpd 44, +MS2(336.9454), 28.0-35.0eV, 1.3min #60
RTINSECONDS=75.8315
SCANS=58,60
PEPMASS=336.94536	94784
CHARGE=1+
55.43988	86	
186.95212	84	
186.98203	98	
187.86648	94	
189.85962	74	
194.09398	84	
196.88305	122	
199.93681	106	
211.94354	2378	
212.87935	822	1+
213.93905	972	1+
214.87911	76	
214.89722	122	
215.41422	84	
215.88702	718	1+
216.93246	90	
217.88509	96	
218.83866	122	
221.50840	100	
223.96074	98	
223.97748	112	
224.97557	120	
226.52778	100	
227.37477	94	
227.38960	128	
227.95831	74	
229.89866	128	
229.95426	1758	1+
230.88928	1962	1+
231.95036	734	
233.00267	86	
233.89710	324	1+
233.95300	86	
235.89713	150	
235.93589	82	
235.95510	82	
236.87989	86	
237.02198	84	
237.89175	300	1+
239.90211	112	
240.84182	154	
241.83884	92	
242.41898	74	
244.48653	106	
245.83242	78	
246.69949	74	
246.97361	114	
247.96620	546	1+
248.89869	852	1+
249.24008	74	
249.39703	76	
249.96229	286	
250.83384	424	1+
250.94659	136	
250.96954	130	
251.78812	106	
251.91400	124	
252.07438	78	
252.95040	150	
252.97015	2200	1+
253.08533	262	1+
253.64834	90	
253.70325	84	
253.90543	404	1+
254.85336	200	1+
254.96710	496	1+
255.07155	114	
256.96402	176	
257.84355	100	
258.84394	510	1+
258.87722	78	
259.82640	88	
261.93238	94	
262.39953	82	
263.01461	92	
263.97720	108	
264.86020	114	
265.86792	80	
266.95621	76	
267.84473	134	
268.83937	810	1+
270.98357	306	
271.83757	100	
271.91549	220	
271.94301	78	
272.84800	78	
273.86201	92	
273.90248	118	
273.97773	84	
274.66892	88	
274.85883	244	
274.89705	78	
275.12539	80	
276.84168	104	
276.86035	318	
277.83598	156	
277.97180	90	
278.83446	258	1+
278.87550	84	
279.48663	106	
279.79261	86	
279.85056	108	
279.92836	90	
280.03511	74	
280.96860	88	
282.56745	92	
283.95289	74	
285.02762	98	
285.85218	130	
286.41423	86	
286.84719	700	1+
287.89455	78	
288.76131	88	
290.13606	84	
290.78557	76	
291.80288	96	
292.85915	150	
292.89910	74	
293.12311	158	
293.84967	206	
294.11061	126	
294.80102	116	
294.85655	94	
295.40539	98	
295.81659	74	
295.85060	80	
296.85621	208	1+
297.88133	140	
299.01256	116	
299.06332	94	
299.34363	84	
299.80291	84	
299.85497	120	
299.86950	180	1+
300.84955	74	
302.29751	92	
303.82181	78	
304.86104	184	1+
305.12440	78	
305.94408	80	
307.07727	90	
307.89377	80	
308.37847	82	
308.86359	150	
308.88297	126	
309.09440	78	
309.80322	74	
310.41711	106	
310.59901	82	
310.87652	202	
311.88446	96	
312.84287	96	
313.81490	242	1+
314.91354	100	
315.28200	80	
315.80831	188	1+
315.86999	136	
315.95837	82	
322.88020	74	
324.89423	108	
326.92151	102	
327.84581	82	
328.44385	76	
328.88857	108	
330.86993	94	
331.85117	78	
332.81104	76	
333.03348	100	
333.56644	94	
334.83273	80	
336.86700	78	
338.86873	100	
339.90958	86	
342.53160	80	
END IONS

###FS:    #m/z: 359.96145 #charge 1+
###MS: 58
###MSMS: 61
BEGIN IONS
TITLE=Cmpd 45, +MS2(359.9614), 28.0-35.0eV, 1.3min #61
RTINSECONDS=76.6035
SCANS=58,61
PEPMASS=359.96145	67142
CHARGE=1+
50.29587	78	
129.58715	98	
193.87170	90	
205.95066	92	
207.13105	90	
208.41107	98	
208.88793	144	
208.93581	86	
209.88464	114	
209.94236	716	
214.92596	78	
218.87369	100	
218.91253	198	
222.95163	1202	1+
222.98932	78	
223.95968	80	
224.88459	90	
224.94753	932	1+
225.89010	332	1+
225.96872	78	
226.39638	84	
226.89313	286	1+
226.94677	2372	1+
226.96783	274	
227.93076	206	
228.94252	3538	1+
228.97922	80	
229.89181	84	
233.95652	96	
235.44568	78	
239.87169	88	
240.94069	636	1+
240.96207	396	1+
242.85727	86	
242.90295	94	
242.94408	150	
242.96022	396	1+
243.83213	88	
244.09511	78	
244.44417	82	
244.95536	1084	
245.94699	1592	1+
246.81079	118	
246.95292	1128	1+
246.97820	232	
247.79568	140	
248.80387	88	
248.84958	110	
250.95144	180	
250.96737	274	
252.11754	112	
252.47649	78	
252.95362	236	
255.05432	104	
257.40737	80	
257.79856	126	
258.40520	86	
258.83011	82	
258.84571	104	
258.97436	210	
259.97668	142	
260.92184	80	
260.96888	586	
261.99029	88	
262.95291	100	
263.01852	94	
263.82550	86	
263.86565	150	
263.92293	92	
263.97933	88	
264.92778	78	
266.80477	466	1+
266.81694	224	
267.96566	406	1+
269.43759	96	
269.56888	82	
269.79154	146	
270.86588	164	
273.82314	98	
274.45547	98	
274.79707	236	1+
274.85619	170	
274.94011	90	
275.85478	440	1+
275.97165	254	
276.34637	92	
276.86095	316	1+
277.10652	96	
277.83456	78	
278.79550	210	
278.84554	168	
278.87549	98	
279.09668	128	
279.79462	116	
279.85431	80	
279.96108	78	
280.79667	408	
280.82467	234	1+
280.86485	112	
281.79217	298	1+
281.99055	144	
282.01721	92	
282.44220	84	
282.88836	94	
283.98418	102	
284.82174	160	
285.82241	98	
285.93444	86	
285.97842	78	
286.39341	100	
287.63963	94	
288.00425	84	
289.99355	82	
290.78491	204	1+
290.85472	158	
291.54530	92	
291.81411	90	
291.87091	230	1+
291.92275	78	
293.11334	102	
293.84828	118	
293.99179	140	
294.86330	146	
296.80838	404	
297.00917	112	
297.06400	82	
297.80363	218	
297.86732	164	1+
297.89436	102	
298.67904	98	
298.80423	762	1+
299.03651	78	
299.05734	78	
300.79826	554	1+
301.81110	130	
301.84794	116	
301.88861	126	
301.96865	84	
303.86692	182	1+
304.82172	86	
306.03211	92	
307.83706	118	
309.53939	124	
309.92810	96	
310.38907	86	
310.81798	206	1+
316.81561	298	
316.88631	80	
318.09449	86	
319.90484	82	
320.93041	112	
321.15475	84	
321.82213	114	
321.93400	98	
322.89479	86	
322.93011	138	
327.87446	80	
328.81061	94	
328.89376	82	
333.90748	100	
334.94851	164	1+
335.76561	84	
336.94413	312	1+
338.87270	180	1+
340.94107	110	
342.20208	178	
343.28190	80	
345.71933	124	
348.12864	84	
349.39706	90	
349.47955	80	
351.30013	84	
352.78818	80	
356.19858	92	
357.77155	136	
358.19915	80	
360.86489	126	
361.14014	78	
END IONS

###FS:    #m/z: 322.92953 #charge 1+
###MS: 62
###MSMS: 63
BEGIN IONS
TITLE=Cmpd 46, +MS2(322.9295), 28.0-35.0eV, 1.4min #63
RTINSECONDS=80.297
SCANS=62-63
PEPMASS=322.92953	1717500
CHARGE=1+
146.49797	86	
188.86581	84	
192.88837	100	
195.08091	72	
195.96351	72	
196.88382	268	1+
197.09759	72	
201.04470	558	1+
205.94591	156	
209.94507	84	
211.88366	78	
214.88909	124	
216.89085	82	
218.88465	72	
219.88251	94	
221.87416	78	
221.94372	72	
222.88312	84	
222.95445	222	
223.95907	210	
224.11318	76	
224.13318	76	
224.82551	130	
225.12520	72	
226.04541	86	
227.10629	78	
227.90177	250	1+
227.93044	136	
229.40699	76	
229.93704	76	
230.88828	274	
231.83285	90	
233.07996	76	
233.11328	102	
233.43215	74	
233.84121	72	
234.01227	70	
234.92594	74	
234.93913	86	
235.97553	92	
237.22988	86	
238.07031	70	
238.88014	76	
238.94210	114	
239.08036	134	
239.51600	100	
239.79927	82	
240.82419	78	
240.94046	3154	
241.02173	78	
241.52115	94	
241.81914	76	
241.94194	2918	
242.82117	192	
242.88818	72	
242.94144	9540	1+
243.82924	164	
243.97991	82	
244.82756	104	
244.88532	128	
244.94008	1826	
245.02043	84	
245.82194	138	
246.85369	124	
246.97487	250	
248.97442	92	
249.85368	82	
249.89582	78	
253.84793	100	
255.82259	96	
256.78295	106	
258.44061	88	
258.83068	230	
258.87696	80	
258.98581	88	
261.07463	86	
261.47958	104	
261.83158	82	
261.85103	78	
261.94250	86	
262.06547	88	
262.82645	282	1+
263.17195	80	
263.33931	82	
265.08492	126	
265.40997	96	
265.85296	276	1+
266.85430	198	1+
267.02248	82	
267.13672	72	
268.01271	88	
268.91002	206	1+
269.80137	102	
270.80200	78	
272.87335	72	
273.79526	250	
273.85365	72	
275.36567	90	
276.09333	76	
277.81005	248	1+
278.79151	74	
278.84629	192	1+
279.07008	80	
279.09131	728	1+
280.78928	198	1+
280.93219	96	
281.34954	76	
281.90826	86	
281.95975	76	
282.86338	76	
283.06735	176	
283.86786	74	
284.29535	376	
284.80605	76	
285.41562	72	
286.29997	86	
286.41004	76	
286.92947	76	
287.87526	84	
288.73629	72	
288.90301	100	
289.79238	214	1+
289.87736	82	
290.75946	90	
291.85961	86	
292.87747	116	
293.87267	92	
294.10848	74	
294.85855	98	
295.01468	76	
296.92663	72	
297.06054	76	
297.94730	72	
298.80620	98	
299.81521	78	
300.75381	74	
301.79931	114	
301.87054	74	
302.21632	78	
302.81234	98	
302.89350	94	
303.94557	72	
304.16409	78	
304.88765	74	
305.86049	74	
306.42150	80	
307.79711	272	1+
307.89181	206	
308.84183	88	
308.87452	70	
311.38721	90	
311.79688	72	
311.81857	70	
311.88716	120	
311.93993	136	
312.85736	96	
313.87305	74	
315.45860	86	
317.84907	76	
317.87939	168	1+
318.73432	100	
318.81747	184	1+
322.40580	74	
323.88819	622	1+
324.42870	72	
324.89149	482	1+
326.96116	78	
327.07454	72	
END IONS

###FS:    #m/z: 340.94021 #charge 1+
###MS: 62
###MSMS: 64
BEGIN IONS
TITLE=Cmpd 47, +MS2(340.9402), 28.0-35.0eV, 1.4min #64
RTINSECONDS=81.069
SCANS=62,64
PEPMASS=340.94021	650548
CHARGE=1+
192.92070	104	
195.06203	76	
200.03548	100	
203.95015	84	
205.94924	354	1+
207.87771	78	
208.87812	106	
210.87677	78	
210.93617	176	
211.14093	84	
212.88048	374	1+
212.94245	156	
213.94011	1274	1+
215.88708	378	1+
215.93732	208	
217.88143	196	
217.93518	110	
218.87954	78	
218.90469	80	
219.87021	88	
221.87243	86	
221.88686	82	
221.90342	78	
221.94202	78	
222.97149	94	
224.83968	82	
227.46376	88	
227.89531	86	
228.84244	124	
229.84017	84	
230.88721	252	
231.88691	772	1+
231.95036	796	
233.95334	138	
234.10618	82	
235.89412	294	1+
236.12470	88	
238.06841	86	
239.37163	82	
239.84038	112	
240.83608	496	1+
240.96239	136	
241.09611	76	
241.83855	398	1+
241.97348	154	
242.88386	78	
242.93870	152	
243.38742	76	
243.82964	498	1+
246.38734	80	
246.95000	74	
246.97322	90	
249.90163	196	
249.96256	400	1+
250.95262	102	
250.99310	116	
251.90500	84	
253.41558	84	
253.92358	90	
254.90992	138	
254.96298	472	1+
255.74495	84	
255.86103	142	
256.86469	104	
256.91043	188	
256.96412	288	1+
257.83562	92	
257.89648	94	
258.79979	82	
258.84312	280	
258.87994	128	
258.99967	76	
259.84620	180	
259.95721	80	
260.83378	132	
261.00703	94	
261.84091	416	1+
261.86311	78	
264.00910	90	
264.96197	94	
265.02094	170	
265.83192	92	
266.98853	76	
267.13087	78	
268.84497	136	
268.91185	86	
269.84005	98	
270.79971	136	
270.83232	146	
271.77472	84	
272.84805	88	
272.97523	248	1+
273.07986	146	
273.79390	276	
273.81508	96	
273.92699	80	
274.86127	166	
274.92315	86	
275.81044	144	
275.86437	114	
276.85429	244	
277.86232	164	
277.96770	110	
278.84531	660	
278.89787	168	
279.46226	78	
279.86321	114	
279.93264	78	
280.81092	110	
280.84977	368	1+
281.87592	164	
282.92961	76	
283.88347	156	
283.91360	78	
284.94701	110	
287.90610	98	
289.79173	148	
290.78947	96	
292.87476	84	
293.85152	80	
293.87261	126	
294.80331	82	
294.86029	80	
294.88610	82	
295.97287	92	
297.06835	78	
297.83598	122	
297.89212	100	
297.97215	142	
298.86165	78	
299.05917	82	
300.87603	118	
302.86390	154	
303.89643	110	
304.10307	144	
305.81095	100	
308.88213	98	
309.09243	86	
311.18339	80	
311.88070	152	
312.79716	186	1+
313.90590	102	
314.08833	96	
314.85615	140	1+
315.17089	80	
315.83159	80	
318.45362	90	
319.95561	160	1+
321.81495	80	
322.05962	86	
322.86023	78	
323.05211	90	
323.09502	96	
323.88459	96	
324.41294	94	
324.89083	84	
325.89794	192	
326.17579	184	
328.83602	84	
328.88661	110	
329.86833	116	
330.88896	124	
331.75483	88	
331.84193	78	
332.61179	106	
333.44532	78	
337.08766	74	
340.35087	106	
END IONS

###FS:    #m/z: 363.95615 #charge 1+
###MS: 62
###MSMS: 65
BEGIN IONS
TITLE=Cmpd 48, +MS2(363.9561), 28.0-35.0eV, 1.4min #65
RTINSECONDS=81.841
SCANS=62,65
PEPMASS=363.95615	253190
CHARGE=1+
183.86062	102	
189.86129	570	1+
191.85828	182	
197.95528	78	
207.87521	130	
207.94746	184	
208.03216	116	1+
208.93783	132	
209.94251	726	
210.88493	298	
212.87805	1936	1+
219.89697	92	
222.95261	766	1+
223.79677	78	
223.93490	80	
224.88765	80	
224.94800	532	
225.88785	96	
225.95369	252	
225.97337	80	
226.47845	90	
226.89447	132	
226.94653	4990	1+
226.97367	182	
227.93136	222	
228.89286	434	
228.94154	4792	1+
229.92267	78	
230.88803	2148	1+
230.91194	84	
230.94493	252	
231.06373	86	
231.41444	98	
232.88460	342	
233.82936	100	
234.81273	166	1+
234.88045	78	
234.92418	84	
234.95417	90	
238.93878	82	
240.94139	616	
240.96069	594	1+
241.08090	162	1+
241.85324	160	1+
241.94047	400	
242.81950	192	
242.94088	1130	1+
242.95989	750	1+
243.40473	86	
243.81795	88	
244.83253	296	1+
244.95648	2020	1+
245.87447	78	
245.94181	370	
246.90493	242	1+
246.95183	2696	1+
247.79306	94	
248.80152	334	
248.90042	950	1+
249.14701	108	
250.80642	112	
250.89454	206	
250.94847	278	1+
250.96797	112	
252.41415	78	
252.89154	118	
253.84283	108	
253.90506	156	
255.08051	114	
255.38392	106	
257.52539	86	
258.53707	100	
258.83531	156	1+
258.84549	178	
258.97268	82	
259.93746	78	
260.07177	84	
260.82783	382	1+
260.96807	462	
262.93692	84	
262.97082	134	
264.82077	200	
265.82425	96	
265.85289	84	
266.09257	96	
266.78712	174	
266.81396	594	1+
267.78320	110	
267.97253	476	1+
268.01874	82	
268.41679	108	
268.80670	330	1+
268.84726	80	
268.91321	140	
268.95433	112	
269.02364	98	
269.96749	350	
271.91873	200	1+
273.21598	108	
273.81932	78	
274.05286	86	
275.80479	198	1+
275.86702	86	
276.42407	80	
276.85569	144	
277.43171	90	
278.12936	78	
278.89160	90	
278.92241	82	
279.79672	342	
280.38463	100	
280.79029	1146	1+
280.83668	104	
281.89800	104	
282.82838	78	
282.84778	212	1+
283.10095	80	
284.43725	104	
284.54512	86	
285.84431	500	1+
286.80023	90	
286.91314	88	
287.86630	282	1+
287.92323	80	
288.16877	88	
291.85975	286	1+
292.43463	96	
293.85054	208	
294.85016	106	
296.80664	322	1+
296.92576	256	1+
297.99819	88	
298.80266	1130	1+
299.36701	96	
300.80338	406	
300.87861	300	1+
301.79740	216	
301.86107	522	1+
301.88089	184	1+
302.80131	110	
302.95044	108	
303.80914	318	1+
303.85904	534	1+
304.88850	78	
304.92075	78	
306.09579	86	
306.82001	80	
306.93001	100	
307.88218	88	
308.94354	100	
309.88878	92	
309.93059	86	
310.85217	160	
311.87062	88	
313.39693	112	
313.95113	86	
314.92153	190	1+
315.81931	110	
316.81333	236	
317.81508	204	
317.93893	404	1+
318.81321	238	1+
319.87086	110	
320.92942	122	
320.96391	150	
321.42299	170	
321.81562	344	1+
321.88313	80	
322.92968	128	
323.81025	88	
324.75609	80	
326.87078	312	1+
329.07879	78	
330.28250	92	
330.43871	80	
330.82048	80	
332.88629	134	
336.94359	274	1+
337.82623	96	
338.82287	374	1+
338.93437	88	
342.89971	88	
345.75938	94	
347.76995	226	1+
347.91359	94	
348.81191	94	
349.88830	104	
352.28101	100	
352.81603	86	
357.84579	116	
360.79249	158	
361.29171	84	
363.03973	88	
363.86389	96	
364.74720	80	
365.98416	98	
369.16458	108	
END IONS

###FS:    #m/z: 340.94028 #charge 1+
###MS: 66
###MSMS: 67
BEGIN IONS
TITLE=Cmpd 49, +MS2(340.9403), 28.0-35.0eV, 1.4min #67
RTINSECONDS=85.5475
SCANS=66-67
PEPMASS=340.94028	677504
CHARGE=1+
50.35603	82	
190.94404	84	
192.92603	148	
196.88417	84	
200.88747	84	
201.13689	76	
205.94884	156	
208.94125	136	
208.95953	88	
209.96117	86	
213.88009	180	
213.94068	906	1+
214.89716	104	
214.99447	94	
215.41228	106	
215.88758	522	1+
215.90507	76	
215.93479	180	
218.88907	138	
223.95770	156	
226.89543	214	
227.98620	82	
228.83952	270	1+
228.94728	104	
230.89317	200	
231.89535	218	
231.95105	884	1+
233.89690	204	
233.94702	154	
233.96717	86	
235.89186	152	
237.43776	104	
238.88883	84	
240.23109	90	
240.47486	102	
240.88053	84	
240.96058	350	1+
241.84482	556	1+
243.82918	140	
245.84560	244	1+
246.97479	244	
248.38789	90	
248.44777	78	
248.92039	96	
249.40500	146	
249.96137	284	1+
251.39646	104	
253.80073	76	
254.83329	78	
254.90533	152	
254.96668	536	
255.07192	150	
255.41723	82	
256.38360	94	
256.80725	110	
256.95658	78	
257.84871	82	
258.04580	90	
258.24127	88	
258.84993	512	1+
258.91161	212	1+
259.39484	112	
259.43647	78	
260.50968	84	
260.83343	224	
260.89110	84	
261.12216	80	
261.81729	82	
261.84143	142	
262.05966	78	
262.85301	124	
262.96311	88	
263.94322	92	
266.96560	100	
267.13499	98	
267.84409	88	
267.92843	122	
268.84405	430	1+
269.87950	82	
270.42037	88	
271.40243	92	
271.84772	80	
272.94829	78	
272.97453	154	
273.78998	104	
274.86489	192	
274.90103	124	
276.85715	554	1+
277.83520	114	
278.03023	128	
278.43857	82	
278.84636	1296	1+
278.89168	78	
280.10092	80	
280.96254	80	
281.95784	86	
282.05649	96	
282.07609	94	
282.80462	142	
282.91602	158	
284.42907	86	
284.44871	156	
285.93024	88	
285.95744	94	
288.90926	94	
288.95333	94	
289.81174	96	
289.87944	122	
290.80857	204	1+
290.85462	316	1+
292.04412	88	
292.07582	84	
292.79166	82	
293.86862	82	
294.08121	114	
294.41198	96	
294.86558	302	1+
296.85281	188	
297.01009	80	
297.85294	108	
297.90459	80	
298.40983	92	
298.80405	86	
299.06313	80	
299.87744	112	
299.91961	96	
300.87627	94	
301.36082	116	
301.73648	80	
301.85598	100	
302.16857	128	
302.79285	226	1+
303.87317	86	
306.11829	80	
306.42136	108	
307.42565	88	
307.88578	184	
308.89791	82	
309.14221	88	
309.79639	84	
309.88327	132	
310.59222	84	
310.87707	96	
311.85776	124	
311.88472	280	1+
314.82454	142	
315.71403	86	
315.80128	84	
315.81657	80	
315.87971	78	
319.94780	96	
323.88716	78	
324.89099	96	
328.89755	116	
330.17812	82	
330.81660	100	
332.37917	90	
333.11624	76	
337.04964	76	
337.39894	88	
337.83810	136	
338.13256	88	
338.16646	140	
341.85703	80	
342.87848	144	
343.06131	82	
344.15866	76	
346.40132	96	
END IONS

###FS:    #m/z: 363.95610 #charge 1+
###MS: 66
###MSMS: 68
BEGIN IONS
TITLE=Cmpd 50, +MS2(363.9561), 28.0-35.0eV, 1.5min #68
RTINSECONDS=86.32
SCANS=66,68
PEPMASS=363.95610	254158
CHARGE=1+
189.86409	458	
191.85842	306	
192.02644	88	
192.85938	150	
202.94660	82	
207.00940	88	
207.87540	314	1+
207.95115	116	
209.86874	100	
209.94360	924	1+
210.83574	82	
210.88329	274	
212.87852	1024	1+
213.84539	80	
215.88827	88	
218.91204	92	
219.41714	92	
222.95372	192	
223.95005	648	1+
223.97160	80	
224.88195	268	1+
225.96849	230	
226.94633	4746	1+
226.97156	288	
227.92825	342	
228.89509	752	1+
228.94200	4858	1+
229.98535	110	
230.88870	2532	1+
232.88619	390	1+
234.01417	82	
237.41499	86	
239.01301	92	
239.06764	122	
239.90146	112	
240.07469	94	
240.36235	84	
240.80340	128	
240.81961	142	
240.91740	96	
240.94032	726	
240.96148	528	1+
240.97791	94	
241.91251	90	
241.94279	374	
242.82672	410	1+
242.84004	92	
242.85967	226	1+
242.94210	1146	1+
243.81691	132	
244.90555	106	
244.95691	2382	
245.94199	366	
246.80672	182	
246.95328	2668	
247.39033	84	
247.80565	122	
247.97506	130	
248.80211	550	1+
248.89869	640	1+
248.94668	104	
250.89268	256	1+
250.94628	202	
251.80076	122	
251.91449	86	
252.79372	130	
253.90481	222	
254.12403	106	
254.90643	122	
257.41289	84	
257.43685	90	
257.84544	384	1+
258.87021	88	
259.41655	90	
259.96618	528	1+
260.03202	90	
260.82945	332	1+
260.89400	88	
260.96818	454	1+
262.82838	132	
262.84419	194	
262.86578	98	
263.84167	138	
264.42447	96	
264.81704	92	
265.55189	88	
265.79008	124	
265.82276	84	
265.97304	108	
266.78270	104	
266.81190	880	1+
267.03058	84	
267.91993	84	
267.97297	480	
268.41398	112	
268.83856	110	
268.85639	80	
269.96771	386	1+
270.80753	106	
271.85997	132	
272.84376	134	
273.14504	80	
273.92086	86	
274.40655	84	
275.80409	454	1+
276.55710	80	
276.81118	366	1+
276.85627	290	
278.79747	154	
278.84253	500	1+
278.88176	80	
279.10505	84	
279.79380	114	
279.84470	298	1+
280.79369	1150	1+
282.78041	188	1+
282.79704	268	1+
283.85127	148	
283.96082	180	1+
283.98480	126	
284.82471	198	
285.84390	418	
286.82648	100	
286.86959	80	
287.82159	82	
290.70466	86	
290.78656	128	
291.86496	210	1+
292.43660	176	
293.11657	208	
293.85287	86	
294.36750	82	
295.49376	92	
295.89676	94	
295.93390	162	
296.80871	534	1+
298.13803	82	
298.45617	94	
298.80489	1448	1+
298.93996	100	
299.87671	244	1+
300.79715	684	1+
301.86038	122	
302.86345	210	
303.81793	138	
303.85578	704	1+
304.11428	286	1+
304.88432	100	
304.99578	86	
305.84342	90	
307.13487	218	1+
307.62196	84	
307.84077	116	
307.88526	130	
308.08714	84	
308.42792	88	
308.91520	104	
308.93456	106	
309.87209	142	
310.89539	100	
311.35436	100	
314.82693	112	
314.91173	88	
315.81822	100	
316.75676	208	1+
316.81200	412	1+
316.83195	134	
320.09913	84	
320.81825	396	1+
321.82220	280	1+
321.86512	210	
322.93457	130	
323.04523	84	
323.81721	378	1+
324.81853	230	1+
324.97043	106	
325.89630	116	
326.89482	84	
331.89777	86	
334.40606	94	
335.88630	150	
337.94245	110	
338.94810	146	
339.82694	218	
347.83541	92	
349.34413	94	
350.89541	82	
352.89494	100	
357.01684	80	
361.10959	92	
361.34559	92	
361.54616	86	
362.25173	82	
366.01947	98	
367.89646	80	
END IONS

###FS:    #m/z: 507.84513 #charge 1+
###MS: 66
###MSMS: 69
BEGIN IONS
TITLE=Cmpd 51, +MS2(507.8451), 28.2-35.2eV, 1.5min #69
RTINSECONDS=87.092
SCANS=66,69
PEPMASS=507.84513	151644
CHARGE=1+
214.88606	632	1+
224.97658	184	
232.89606	338	
234.87702	138	
235.92190	126	
236.89256	118	
238.06118	120	
249.88711	140	
252.07651	156	
256.79877	128	
258.87295	136	
258.90265	218	1+
267.16905	136	
268.96929	134	
270.78993	276	1+
270.92318	116	
273.85187	314	1+
278.83839	120	
278.90196	150	
278.92708	162	1+
279.10408	142	
279.88704	150	
280.83367	198	1+
285.85720	278	
287.85173	734	1+
289.84045	128	
289.88136	282	
290.86283	552	1+
290.88483	162	
291.88437	132	
292.86378	118	
293.87305	1374	1+
296.85324	132	
299.80946	134	
299.87653	210	1+
300.12629	140	
300.85601	140	
300.91406	194	
301.84763	200	
302.86130	142	
303.80012	136	
303.86725	512	1+
303.93204	134	
305.79736	120	
305.86459	1146	1+
307.88478	428	
308.14004	508	1+
308.87213	1114	
309.84802	174	
309.88792	440	
310.15717	482	1+
310.81863	120	
311.88392	2304	1+
314.86257	1140	1+
315.85300	374	1+
316.81668	162	1+
317.89557	126	
321.89133	184	
323.87410	594	
324.86316	186	
325.89386	142	
326.88305	2714	1+
327.80033	120	
327.82224	360	1+
328.79327	124	
328.87975	268	
329.89183	224	
330.82177	118	
330.86978	118	
330.89751	398	1+
332.87278	152	
333.90517	130	
333.99433	144	
335.79975	144	
336.88115	526	1+
336.88573	128	
337.88503	446	1+
338.87133	150	
340.72143	116	
340.86062	126	
340.92567	176	
341.77789	140	
341.89937	138	
343.84021	130	
343.87591	122	
345.36612	220	1+
346.77736	116	
347.89070	250	1+
348.78302	206	
349.40255	146	
349.82910	200	1+
350.88431	432	1+
350.91623	132	
351.76530	152	
353.85257	164	
355.88580	580	1+
358.76840	134	
358.89081	200	1+
362.85972	176	
363.80050	122	
365.74620	498	1+
365.77938	354	1+
366.70676	656	1+
366.83797	364	
367.70613	722	1+
367.82042	140	
367.83813	166	
368.13446	116	1+
368.70719	466	1+
368.77090	144	
368.83959	148	
368.89509	548	1+
369.83553	476	1+
370.80275	152	
371.18966	256	1+
371.79183	146	
372.16930	122	1+
372.82288	186	
372.90437	126	
373.71904	120	
373.80901	168	1+
373.87801	204	1+
373.90197	182	
376.06553	176	
377.82051	128	
377.89548	148	
380.39153	128	
380.71981	300	
381.71229	620	1+
381.79906	134	
381.83964	212	
382.85813	206	1+
383.39759	142	
383.89855	138	
384.84989	1512	1+
385.77732	124	
387.84260	138	
388.74660	134	
388.84273	118	
389.19860	276	
390.72841	166	1+
390.78287	214	1+
390.84236	700	
390.90692	312	1+
391.80992	124	
391.84314	426	
391.90869	200	1+
392.78333	236	1+
392.82986	468	1+
392.86392	338	1+
392.88721	194	1+
394.82888	178	
394.84756	150	
395.35761	256	1+
395.78608	382	1+
396.06328	118	
396.34890	270	1+
396.81603	120	
398.72959	964	1+
398.77297	134	1+
399.84740	500	
400.87470	144	
401.42080	156	
401.78967	170	1+
402.86848	1088	1+
403.87354	802	1+
404.86168	206	
405.76402	158	
405.80028	122	
405.87320	280	
406.85986	188	
407.72735	166	
407.75151	126	
407.86652	812	
408.85503	1518	1+
409.72571	306	1+
410.83568	956	1+
410.86514	212	
411.72606	400	1+
411.80985	116	
411.90980	120	
412.72741	288	1+
412.84478	302	
413.08556	162	
413.86617	318	1+
414.82821	162	1+
416.72210	174	
417.85817	134	
418.34861	210	
421.73754	276	1+
421.81701	220	1+
421.88295	268	
422.86934	674	1+
423.77177	160	
423.81943	216	1+
423.87013	500	1+
425.06544	170	1+
425.74838	148	
425.77420	144	
426.74945	174	
426.86242	1158	1+
427.73360	1118	1+
428.82491	344	1+
428.84666	1334	1+
428.87676	260	
429.70321	192	
429.80607	118	
429.82933	310	1+
429.89788	124	
430.88729	142	
431.86528	696	1+
433.85433	436	1+
434.88693	126	
439.89493	206	
442.22907	150	
442.68740	216	
442.88049	152	1+
444.87172	1830	1+
445.71862	258	
445.74306	132	
445.75845	158	
447.71542	438	1+
447.75677	246	1+
448.88008	136	
449.69571	398	1+
449.87653	600	1+
450.74967	302	1+
451.87112	304	1+
452.75089	168	1+
457.70363	254	
457.90414	204	
462.88272	738	1+
463.82963	196	1+
465.72190	168	
465.89702	120	
467.70305	162	
467.88789	1064	1+
467.91367	142	
469.89163	264	1+
470.71134	142	
470.73051	136	
485.89550	646	1+
487.90066	136	
491.77948	122	
END IONS

###FS:    #m/z: 340.94015 #charge 1+
###MS: 70
###MSMS: 71
BEGIN IONS
TITLE=Cmpd 52, +MS2(340.9401), 28.0-35.0eV, 1.5min #71
RTINSECONDS=90.7765
SCANS=70-71
PEPMASS=340.94015	813668
CHARGE=1+
52.52335	84	
191.95127	76	
192.01787	92	
192.92506	148	
193.94081	78	
196.88567	146	
202.43429	92	
205.94793	152	
210.93386	78	
212.87860	206	
213.87391	116	
213.93882	924	1+
214.88120	426	1+
214.89506	196	
215.93942	126	
216.91246	84	
219.89210	80	
220.62663	74	
220.91127	76	
220.95325	90	
223.96050	136	
223.98670	98	
224.42214	92	
225.81837	80	
226.08968	96	
226.86788	82	
226.89870	88	
226.95058	106	
227.06383	120	
227.93254	94	
228.84436	80	
228.94448	270	
230.84632	154	
230.88641	738	1+
231.48918	80	
231.88813	426	1+
231.94872	536	1+
233.89821	182	
233.94870	202	
235.89679	120	
236.80572	80	
238.40767	84	
240.83740	448	1+
240.85769	82	
240.96457	90	
241.22571	76	
241.84343	296	1+
241.92422	80	
241.94349	102	
242.79030	88	
242.83142	494	1+
243.83474	416	1+
246.40816	82	
246.85528	82	
246.90947	80	
248.87564	80	
249.12584	140	
249.90218	100	
249.96540	184	
250.90022	90	
250.96863	94	
251.95869	110	
252.03348	80	
252.84442	114	
252.92367	86	
253.12225	76	
254.08641	88	
254.85270	76	
254.96628	580	
255.13506	76	
255.99847	76	
256.84920	134	
256.87540	84	
256.91489	132	
257.41288	104	
257.94711	78	
258.84742	624	1+
259.83400	122	
259.95683	154	
260.83360	1268	1+
260.91561	92	
261.90174	204	1+
262.87474	76	
263.88598	108	
264.81016	94	
264.85789	78	
265.00199	80	
265.11990	74	
266.79774	78	
267.08473	126	
268.79104	82	
268.84259	192	
270.83227	280	1+
271.43897	76	
272.93216	218	
274.86056	120	
274.87420	92	
276.85684	352	
276.93873	78	
277.12455	106	
277.13782	100	
277.85839	260	
277.87742	76	
278.84399	1504	1+
278.98640	140	
280.05383	74	
280.84501	336	1+
282.04954	90	
282.80941	82	
283.78560	86	
284.02126	92	
285.84107	80	
287.86919	76	
289.80729	94	
291.81751	100	
292.84972	336	1+
293.95071	74	
294.80382	90	
296.86085	188	
297.00274	78	
297.97777	92	
298.00852	128	
298.07432	76	
298.40540	82	
299.01561	94	
299.94495	80	
300.87247	236	1+
300.92408	88	
301.02626	86	
301.85676	144	
301.90924	86	
302.17050	228	1+
302.85699	158	
303.03650	78	
303.28049	104	
303.88413	118	
304.44527	146	
308.04404	102	
308.89826	146	
309.91965	80	
309.94987	94	
310.87623	142	
310.91279	88	
312.52770	90	
312.80360	134	
313.08392	80	
313.86660	90	
316.88283	114	
317.71120	80	
319.33951	78	
319.88584	342	1+
321.42734	86	
321.81389	138	
322.87548	78	
322.96371	82	
323.02190	114	
324.88778	148	
328.88712	78	
329.87991	226	
330.80796	106	
330.99033	80	
331.91562	88	
331.99638	84	
333.90111	80	
334.87992	76	
341.88637	78	
343.73945	86	
343.84196	94	
344.76940	230	1+
345.75930	78	
END IONS

###FS:    #m/z: 363.95625 #charge 1+
###MS: 70
###MSMS: 72
BEGIN IONS
TITLE=Cmpd 53, +MS2(363.9563), 28.0-35.0eV, 1.6min #72
RTINSECONDS=91.5485
SCANS=70,72
PEPMASS=363.95625	313622
CHARGE=1+
185.86572	90	
189.86447	426	
191.85630	354	1+
191.93668	116	
193.93418	166	
196.88272	180	
203.87826	90	
204.87943	230	1+
207.87219	196	1+
209.94358	1126	
210.88306	346	
212.87892	1464	1+
220.45537	104	
222.95176	476	1+
224.92629	94	
224.95058	534	
224.98508	98	
225.89402	112	
225.95713	298	
226.94697	6130	1+
226.97148	188	
227.92942	100	
228.89537	358	
228.94170	6848	1+
229.89745	154	
230.88768	2902	1+
232.01043	86	
233.45672	92	
234.87685	106	
234.88943	86	
236.55513	98	
237.05467	158	
238.93898	114	
240.82122	132	
240.94146	604	
240.96252	140	
241.94067	400	
242.82345	118	
242.94059	1488	1+
242.95847	770	1+
243.82920	156	
244.81908	276	1+
244.83916	106	
244.93958	384	
244.95738	3226	
245.94126	226	
246.95223	3006	1+
246.97730	204	1+
247.81041	120	
248.38965	114	
248.80154	106	
248.90011	604	
249.85115	88	
250.02620	110	
250.94569	136	
250.97082	154	
251.97698	98	
253.43139	88	
253.90712	288	
254.37052	102	
256.45834	94	
256.83729	150	
256.85210	122	
257.79800	114	
258.83078	362	1+
258.97687	124	
259.05822	90	
259.44446	86	
260.83103	344	1+
260.96984	144	
261.83436	244	1+
261.97203	170	
261.98987	102	
263.97034	346	1+
264.83534	322	1+
264.87214	192	1+
265.81961	214	
266.81308	974	1+
266.91732	100	
267.89642	88	
267.97393	414	1+
268.80844	154	
269.09135	90	
269.46824	110	
269.80875	92	
269.83984	86	
269.91823	124	
269.96929	612	1+
270.81244	86	
271.91817	322	
274.80577	282	1+
275.55913	92	
275.80928	212	1+
275.89755	94	
275.92005	88	
276.36296	84	
276.86151	136	
276.94691	86	
277.02099	84	
277.10548	130	
278.79647	212	
278.84063	220	
278.91646	92	
278.95533	94	
279.10205	132	
279.79676	192	
279.85031	144	
280.78906	646	1+
280.82993	128	
282.80661	134	
282.82508	84	
282.97938	170	1+
283.78790	106	
283.84681	190	
284.42680	86	
284.78407	120	
284.80554	86	
284.82517	352	
285.82587	152	
285.84605	470	
285.95489	92	
286.12123	92	
286.82805	114	
287.43128	94	
288.05970	82	
289.82316	98	
289.87386	268	1+
290.35345	94	
290.85601	96	
291.82061	92	
292.80965	130	
293.11607	158	1+
293.86690	402	1+
295.85404	120	
296.80680	136	
296.82840	94	
297.41773	86	
297.80961	340	
298.80298	1424	1+
299.86739	144	
300.80035	614	1+
301.85824	222	
302.70779	82	
302.87092	126	
303.85779	620	1+
304.93771	84	
305.82423	118	
305.87774	150	
306.19768	96	
307.84027	86	
308.52063	106	
308.88427	192	
309.57415	88	
315.86023	92	
316.80999	378	1+
316.94367	132	
318.16452	122	
318.84660	130	
318.94025	164	
321.81681	154	
321.86605	98	
322.88453	140	
322.93220	102	
323.01824	86	
323.82524	122	
324.02043	144	
324.89301	136	
325.87603	224	1+
325.91194	122	
325.98506	100	
326.81933	82	
328.89134	130	
331.71253	86	
332.38824	84	
332.88321	90	
336.94605	352	1+
340.94233	252	
345.01078	102	
345.84525	108	
348.61252	98	
356.71759	84	
357.74255	102	
360.87244	120	
364.82242	92	
367.12927	116	
END IONS

###FS:    #m/z: 507.84508 #charge 1+
###MS: 70
###MSMS: 73
BEGIN IONS
TITLE=Cmpd 54, +MS2(507.8451), 28.2-35.2eV, 1.6min #73
RTINSECONDS=92.3205
SCANS=70,73
PEPMASS=507.84508	144082
CHARGE=1+
196.01615	178	
197.89300	150	
214.88337	204	1+
216.90068	116	
223.97580	144	
232.89302	440	1+
238.06289	192	
239.85115	232	1+
246.87770	160	
261.88265	134	
266.09665	348	1+
266.86107	182	
267.78678	134	
267.88712	154	
270.80713	150	
270.85331	286	1+
274.38253	188	1+
276.91409	184	1+
277.79138	116	
278.85093	222	1+
278.89972	148	
279.13571	138	
282.83283	226	1+
285.84803	116	
286.94283	218	1+
286.98622	162	1+
287.85233	554	1+
289.03448	128	
289.88271	290	1+
290.12611	148	
290.86355	396	
291.87513	218	
293.87158	926	1+
298.87804	212	1+
299.79817	242	1+
301.87667	172	
303.86959	618	1+
304.40305	262	1+
305.81385	214	1+
305.86157	1060	1+
307.19553	116	
307.88870	246	
308.14143	532	1+
308.87047	1088	1+
309.89043	184	
310.15613	404	1+
311.88298	2284	1+
311.92410	176	
314.86614	690	1+
316.88514	374	1+
318.77298	120	
319.87160	136	
323.86991	550	1+
323.91643	118	
325.90053	326	
325.95270	170	1+
326.88204	2348	1+
330.15950	234	
330.82041	116	
330.87623	240	
330.89508	152	
331.88740	174	
332.87917	284	
333.88367	358	1+
334.16238	256	1+
335.77971	140	
335.81763	114	
335.84278	120	
336.86735	146	
336.94682	170	1+
337.88018	206	
338.88461	166	
339.88255	124	
341.87549	150	
341.90537	228	1+
343.80513	162	
343.85197	124	
344.90737	144	
345.84003	118	
347.77332	510	1+
347.82260	358	1+
347.90763	478	1+
348.07700	194	
348.85701	138	
349.75868	474	1+
350.83336	134	
350.89442	162	
351.79801	172	
351.81805	124	
352.76879	128	
352.88809	204	
352.91359	184	
353.85133	208	
354.84150	182	
355.88977	194	
357.85672	118	
358.84758	118	
358.86055	212	1+
361.78637	128	
361.81773	164	1+
363.76571	170	1+
366.70691	394	1+
366.77381	128	
366.84344	138	
367.71004	330	1+
367.76550	262	1+
367.81665	132	
367.84022	136	
367.90936	114	
368.84216	134	
368.90014	196	
369.70875	130	
369.78087	290	1+
369.83357	254	
369.89815	164	
370.78454	252	1+
370.80283	148	
370.83755	146	
371.19093	138	
372.84208	150	
373.89850	114	
375.86649	134	
376.79939	212	1+
378.78101	198	
378.90408	164	
379.71214	464	1+
379.78028	124	
381.83792	420	
381.88624	128	
382.71164	470	1+
382.85497	148	
383.77967	148	
384.84955	852	1+
384.89316	134	
385.77811	224	1+
386.84003	176	
387.31778	114	
387.84559	270	
388.74142	152	
388.84655	194	
389.20224	158	
390.84086	358	
391.84327	366	
392.82598	684	1+
393.80060	186	
394.78350	236	
395.81339	182	1+
395.90888	164	
396.73970	128	
397.72221	700	1+
397.75119	146	
398.72661	592	1+
398.84703	380	1+
399.81265	140	
399.84775	262	1+
401.75750	208	1+
401.86170	474	1+
404.79273	132	
404.86828	142	
405.72239	140	
405.75909	154	
405.82787	128	
405.86309	294	
405.92282	142	
406.85715	224	
407.74169	342	1+
407.86740	1250	
408.85236	1364	1+
409.71900	584	1+
409.80354	114	
410.83610	1046	
410.87315	144	
411.81533	114	
411.85658	290	1+
412.84446	330	1+
413.07522	128	
416.86998	158	
418.73245	160	1+
420.83392	126	
421.88042	266	
422.83182	124	
422.87343	170	
422.96149	154	
423.76056	204	
423.78946	184	
423.86954	950	1+
424.76056	134	
425.75541	320	
426.74824	212	
426.86222	564	
427.73287	1058	1+
427.76655	124	
427.86436	376	
428.77115	140	
428.84688	1262	1+
428.88511	126	
429.69960	144	
429.73776	754	1+
429.81141	140	
430.73938	544	1+
430.84612	162	
431.07590	190	
431.86835	546	1+
433.85727	346	1+
435.71260	128	
435.85880	136	
439.75101	114	
441.77926	116	
443.76256	222	
444.78974	146	
444.87428	2018	1+
445.72353	186	
445.74424	516	1+
447.71473	374	1+
447.79585	260	1+
448.77052	130	
449.70988	132	
449.87465	320	
450.74821	192	
450.76309	168	
450.87368	138	
451.87160	162	1+
452.21052	120	
456.83457	140	
457.90219	280	1+
459.90529	206	1+
462.88153	526	1+
464.88210	362	1+
467.88904	770	1+
469.88707	218	1+
470.72124	264	1+
473.72109	174	1+
485.90030	638	1+
491.79775	160	
507.66457	128	1+
508.92037	130	
END IONS

###FS:    #m/z: 322.92972 #charge 1+
###MS: 74
###MSMS: 75
BEGIN IONS
TITLE=Cmpd 55, +MS2(322.9297), 28.0-35.0eV, 1.6min #75
RTINSECONDS=95.9935
SCANS=74-75
PEPMASS=322.92972	2098010
CHARGE=1+
57.96314	74	
98.62319	70	
191.96655	98	
193.11680	80	
197.88432	212	1+
199.95594	72	
201.04517	70	
205.94877	102	
206.89280	96	
206.94559	80	
207.97298	130	
209.89546	74	
212.04266	68	
212.10374	74	
212.88435	110	
212.89428	76	
214.89541	86	
215.89195	74	
219.90140	68	
220.95702	78	
222.81911	72	
222.90696	76	
223.11594	76	
223.96049	286	
224.01022	72	
227.84270	132	
228.89560	80	
228.93457	144	
230.83216	80	
230.84750	68	
230.90250	78	
231.86278	76	
232.90728	76	
234.53665	78	
234.86973	68	
235.79463	68	
236.90528	72	
237.01061	78	
238.06218	220	1+
238.85522	70	
238.93920	254	
240.14155	68	
240.78323	92	
240.82235	82	
240.93981	3184	
240.95941	268	
241.94172	2244	
242.94094	8140	1+
243.01422	84	
243.81682	590	1+
244.85739	76	
244.88751	120	
244.93873	1622	1+
244.99704	84	
246.43552	70	
246.80159	70	
246.84714	210	1+
246.94070	70	
246.97509	148	
248.38694	66	
248.88723	82	
248.99595	76	
249.90751	72	
250.98402	88	
250.99792	74	
251.05825	76	
251.92745	116	
252.05521	66	
254.12160	72	
254.84045	68	
254.90556	68	
255.84142	78	
255.91144	144	1+
256.01230	80	
256.06237	108	
256.49793	98	
257.03502	86	
258.79803	94	
258.83044	252	
260.45209	102	
260.83308	254	
261.83331	222	
261.84917	128	
261.88102	86	
262.82889	306	
262.85122	76	
263.96546	76	
267.83020	92	
267.96229	100	
268.81158	74	
268.90383	70	
269.61306	78	
269.77685	72	
270.85642	68	
270.90109	72	
272.43910	68	
272.91564	74	
274.17312	74	
275.81185	78	
277.09416	92	
277.81458	80	
278.35874	70	
278.84210	270	1+
279.09311	838	1+
279.23035	82	
280.81246	78	
281.05521	70	
281.09811	86	
282.87170	76	
283.06955	162	1+
283.81005	66	
284.29449	350	
285.29530	192	
285.96151	72	
286.05301	68	
289.78576	68	
289.88067	68	
290.85702	74	
291.78973	122	
291.89749	76	
291.96646	68	
294.85759	78	
295.29939	68	
295.85492	66	
295.88032	86	
298.85729	66	
299.05923	70	
299.78426	96	
299.91518	80	
300.01939	78	
301.91337	74	
302.79731	84	
302.87158	188	1+
303.80946	88	
303.94477	74	
304.26479	72	
305.80225	72	
306.23443	112	
306.87917	84	
307.33321	82	
308.80328	274	1+
308.82925	86	
308.88279	84	
309.76390	70	
310.85651	66	
311.90308	76	
312.14417	66	
312.80523	70	
312.94041	66	
314.80697	120	
315.82753	72	
316.81469	94	
316.88887	80	
320.75206	82	
322.83139	72	
323.38531	82	
324.20515	66	
324.77480	84	
324.89172	144	
327.81018	70	
327.89488	72	
328.09038	80	
END IONS

###FS:    #m/z: 507.84473 #charge 1+
###MS: 74
###MSMS: 76
BEGIN IONS
TITLE=Cmpd 56, +MS2(507.8447), 28.2-35.2eV, 1.6min #76
RTINSECONDS=96.766
SCANS=74,76
PEPMASS=507.84473	138936
CHARGE=1+
196.01393	382	1+
214.88523	200	
222.97283	148	
224.97476	300	
232.89741	266	
233.90056	134	
234.89054	146	
250.96951	164	
251.07307	306	1+
266.16786	128	
266.87142	134	
268.96964	124	
269.92668	116	
270.80602	140	
277.90024	230	1+
278.83780	156	
279.39345	146	
284.87582	208	1+
285.85310	174	
287.85172	808	1+
289.97114	130	
290.12916	162	
290.86538	258	1+
292.86831	1182	1+
293.87321	886	1+
296.85712	154	
296.88116	162	
299.83587	342	1+
299.85313	152	
299.87709	114	
300.77921	118	
300.83875	392	1+
301.79180	220	1+
301.86919	128	
303.86812	620	
305.86011	1626	1+
306.88575	1056	1+
308.13765	436	1+
308.87188	706	1+
310.15781	750	1+
310.87180	228	
311.88194	1298	1+
313.81945	202	1+
314.86213	704	1+
316.77243	114	
316.99131	144	
319.00666	208	1+
319.10218	126	
321.88199	124	
323.87336	450	
324.82522	190	1+
324.85847	310	
324.89108	180	
324.91485	116	
326.88447	2222	1+
327.85890	178	
328.83392	162	
328.88253	730	1+
329.79967	138	
329.81853	154	
330.82941	218	
331.81580	184	1+
332.87607	540	1+
332.90099	146	
334.81704	126	
335.32923	116	
335.88150	232	
337.87775	376	1+
338.91476	122	
340.05567	134	
341.86292	242	1+
345.90325	218	1+
346.98112	118	
347.77543	168	
348.72589	160	
348.84580	284	1+
348.99278	228	1+
349.75899	246	
349.91287	148	
350.39164	112	
350.76829	176	
350.79984	120	
350.88462	378	1+
351.18659	142	
351.78965	134	
352.77326	112	
352.79845	160	
352.82452	118	
353.80431	116	
356.79451	154	1+
356.88976	114	
358.73598	112	
359.87194	188	1+
365.78375	378	1+
366.71457	198	
366.83498	172	
367.70861	698	1+
367.75877	118	
367.83891	182	
367.90900	128	
368.34731	128	
368.71287	518	1+
368.77613	142	
368.84419	136	
368.89786	298	1+
369.77570	146	
369.83122	296	1+
370.90402	122	
371.82510	184	1+
372.78032	184	
374.81109	198	
375.76164	158	1+
375.86198	142	
376.88667	120	
380.71919	310	
380.78356	128	
380.81635	116	
381.72078	166	
381.83746	320	
383.71621	128	
383.78030	134	
384.85182	928	1+
384.87559	120	
385.75509	150	
385.78295	112	
387.84592	358	1+
389.19844	136	
390.78101	162	
390.84074	576	1+
392.82648	290	
393.82989	464	1+
394.78554	218	
394.83439	420	1+
395.73916	118	
396.39975	202	1+
398.73102	658	1+
399.79381	308	1+
399.84726	648	1+
402.71976	266	1+
402.86548	826	1+
403.79100	142	
405.74791	120	
405.86262	150	
407.73510	162	
407.86682	938	
408.71838	150	
408.73902	156	
408.78209	226	1+
408.79861	188	1+
408.85120	1322	1+
409.06686	150	1+
409.72431	238	
409.87086	168	
410.03742	156	
410.73819	202	
410.83989	340	
411.73465	146	
411.81566	128	
411.83774	728	1+
412.72447	186	
413.03473	114	
413.35208	114	
413.85691	196	1+
416.77178	122	
416.88487	116	
418.86319	118	
419.70628	144	1+
419.75293	112	
420.88240	200	
421.88507	372	
422.86527	568	1+
423.74889	120	
423.78033	326	1+
423.86730	324	1+
425.75772	606	1+
425.87941	206	
426.86010	1068	1+
427.73547	980	1+
428.76802	146	
428.84533	1208	1+
428.88122	188	
429.69934	238	
430.69753	146	
430.74014	118	
430.86568	120	
431.86974	920	1+
432.69165	190	
432.75804	174	1+
433.84837	186	
434.89034	194	
439.89310	544	1+
441.78256	128	
441.84000	122	
443.76130	186	
444.68511	142	
444.87288	1548	1+
445.72491	172	
445.73830	162	
446.70845	524	1+
446.88193	162	
447.70986	440	1+
447.89238	118	
448.75747	338	1+
448.88922	116	
449.68635	120	
449.87879	732	1+
450.70570	248	
450.74329	328	1+
450.85571	176	
452.74289	116	
457.90464	508	1+
462.88340	490	
462.91154	112	
463.72777	124	
463.88034	462	1+
465.72095	292	
467.88984	648	1+
468.78075	132	
469.89994	136	
470.73548	226	1+
480.63372	140	
480.92178	114	
485.90316	506	
486.73701	120	
486.89915	292	
487.90000	166	
498.71851	208	1+
504.80164	126	
509.85589	170	
END IONS

###FS:    #m/z: 336.94549 #charge 1+
###MS: 74
###MSMS: 77
BEGIN IONS
TITLE=Cmpd 57, +MS2(336.9455), 28.0-35.0eV, 1.7min #77
RTINSECONDS=97.538
SCANS=74,77
PEPMASS=336.94549	78482
CHARGE=1+
71.17470	158	
189.86162	70	
195.96158	76	
207.87606	70	
210.88210	140	
211.94353	2272	
212.87883	480	1+
213.94074	884	1+
214.87374	84	
215.88671	180	
217.87853	182	
217.94072	118	
219.40834	74	
221.87251	74	
221.94376	80	
222.12280	72	
222.85368	80	
223.82998	148	
223.95962	182	
223.97756	90	
224.81760	76	
225.84811	138	
225.89773	102	
226.94903	74	
228.83921	134	
228.89365	112	
229.54623	82	
229.95431	2124	1+
230.82442	84	
230.88914	1152	1+
231.82359	264	1+
231.94892	782	1+
233.89514	260	1+
233.94792	198	
236.89669	76	
238.04998	118	
238.85613	138	
240.33968	88	
241.84196	134	
242.07309	72	
242.79227	72	
242.83893	298	1+
242.97029	72	
243.08394	92	
243.77056	80	
243.92211	76	
244.97821	78	
245.54720	82	
246.09808	80	
246.85381	102	
246.87866	92	
246.97422	142	
247.00043	72	
247.96504	358	
248.89839	530	1+
249.42041	76	
249.43969	88	
249.95950	244	
250.09973	70	
250.83409	160	
250.89951	122	
250.95037	144	
251.11034	76	
251.82908	108	
251.84731	124	
252.91377	96	
252.96970	1208	1+
253.35722	76	
253.83680	196	
253.90530	234	
254.11037	74	
254.93958	110	
254.96554	378	
255.09702	120	
255.96472	268	1+
256.34639	82	
256.90946	168	
257.03684	76	
257.83032	96	
257.85569	114	
257.93916	86	
258.84487	388	1+
259.92609	106	
260.05520	120	
261.82862	172	1+
261.85091	108	
263.06568	94	
265.88598	80	
266.16424	84	
266.91620	82	
266.93430	92	
267.35782	72	
267.84399	152	
268.46310	82	
268.84227	842	1+
269.05487	88	
269.95404	84	
270.87887	88	
270.98731	96	
271.79757	88	
271.91802	482	1+
272.08894	98	
273.08605	84	
273.12063	114	
273.79714	72	
274.84030	90	
274.86910	74	
274.89681	102	
275.86098	158	
276.85697	670	1+
276.88150	112	
277.36206	92	
277.83369	666	1+
277.96850	112	
278.11314	82	
278.87301	154	1+
279.02092	122	
281.02669	84	
282.83249	72	
283.02248	76	
283.04520	124	
284.89384	90	
285.00513	82	
285.85229	166	
286.79448	86	
286.84927	1066	1+
289.79343	76	
290.09179	80	
290.39087	100	
292.81287	78	
292.85426	270	1+
292.86783	102	
293.10674	122	
293.99686	80	
296.80587	82	
298.94665	74	
299.06217	148	
304.86464	112	
305.89713	72	
306.89649	76	
307.88106	112	
308.87869	106	
309.87050	174	
310.80907	76	
310.87706	164	
310.92343	74	
310.94303	90	
311.37412	94	
311.88005	80	
312.28058	94	
313.88636	102	
313.92292	70	
315.82554	70	
317.97620	88	
320.37949	142	
320.96313	90	
322.80763	84	
323.28831	94	
324.28480	78	
325.07259	78	
325.70805	80	
326.96818	106	
328.88686	116	
333.25743	82	
333.42757	78	
333.96402	76	
335.13149	72	
335.83311	72	
335.89847	84	
337.02925	72	
END IONS

###FS:    #m/z: 322.92965 #charge 1+
###MS: 78
###MSMS: 79
BEGIN IONS
TITLE=Cmpd 58, +MS2(322.9297), 28.0-35.0eV, 1.7min #79
RTINSECONDS=101.21
SCANS=78-79
PEPMASS=322.92965	1997782
CHARGE=1+
73.25335	66	
186.97906	80	
192.88990	74	
193.89735	78	
196.88688	250	1+
197.95717	78	
201.04252	224	
203.96077	84	
205.94892	348	1+
206.83987	72	
206.97395	72	
207.94650	68	
207.97293	110	
208.94583	76	
209.06545	90	
209.94177	70	
210.91598	68	
211.89964	68	
212.83204	68	
214.89715	68	
222.95397	598	1+
227.90070	184	1+
227.93040	68	
228.98284	70	
229.84167	72	
230.89127	74	
231.83102	84	
233.85157	150	
236.83284	126	
236.85766	118	
237.43970	96	
237.97748	72	
238.11795	66	
238.84386	78	
238.88391	64	
238.93992	156	
239.06816	66	
239.79055	74	
239.90173	216	
240.81830	126	
240.94008	2726	
240.96194	162	
241.88180	158	1+
241.93948	7700	1+
242.81696	72	
242.84114	112	
242.85854	76	
242.90124	68	
242.94185	5412	1+
244.44459	84	
244.82046	134	
244.93919	1252	1+
245.79943	96	
246.05288	98	
246.86337	174	1+
246.98279	118	
248.16348	68	
248.91952	86	
249.82494	200	1+
249.85077	130	
249.98871	70	
251.42955	68	
251.81163	66	
253.08352	68	
254.84248	68	
256.06923	84	
256.79151	180	1+
256.83795	74	
257.07831	88	
257.86661	92	
258.83573	98	
259.50775	100	
259.83210	72	
259.84616	72	
259.88372	94	
261.82747	876	1+
262.83012	732	1+
262.92493	72	
262.96478	66	
263.90933	70	
264.82437	74	
265.05924	74	
265.98239	68	
267.25524	70	
267.93456	80	
268.13923	74	
268.84164	218	1+
269.87428	96	
269.95827	68	
271.79421	116	
272.79493	328	1+
272.84492	66	
272.92007	66	
273.02514	72	
273.89045	66	
273.92093	74	
273.98172	66	
274.09573	72	
276.83929	106	
276.85829	110	
276.99702	194	1+
277.93492	82	
277.97403	86	
278.02098	84	
279.06387	100	
279.09172	982	1+
279.91181	80	
280.11718	76	
280.82902	92	
280.86579	68	
280.97303	82	
281.85253	122	
281.93756	68	
282.80339	76	
283.06803	188	
283.37053	156	
283.78311	74	
284.29142	390	
284.86233	122	
285.65426	72	
286.17747	70	
286.84679	98	
289.10462	178	1+
289.78872	156	
290.36774	90	
290.85591	70	
291.80101	104	
291.85319	76	
292.74342	84	
292.94550	66	
293.84853	124	
293.88531	72	
294.87152	78	
295.97975	66	
297.38600	86	
297.81092	238	1+
297.83172	72	
298.40931	108	
298.95270	80	
299.24786	80	
299.78589	66	
300.94107	80	
302.74801	80	
302.86363	70	
304.09561	66	
304.45988	76	
305.80007	86	
306.88256	70	
307.81978	72	
307.88807	98	
308.82246	68	
308.89161	76	
309.08152	80	
309.81525	104	
312.86938	208	1+
313.77414	142	1+
313.98857	80	
316.15936	70	
317.33939	114	
318.28269	80	
319.76764	76	
321.80676	70	
322.07926	66	
322.30678	76	
322.89078	72	
323.89119	90	
324.20964	72	
324.23591	68	
324.32449	72	
324.96613	76	
325.14324	76	
END IONS

###FS:    #m/z: 336.94531 #charge 1+
###MS: 78
###MSMS: 80
BEGIN IONS
TITLE=Cmpd 59, +MS2(336.9453), 28.0-35.0eV, 1.7min #80
RTINSECONDS=101.983
SCANS=78,80
PEPMASS=336.94531	71492
CHARGE=1+
185.87765	70	
187.87160	78	
191.99921	74	
195.00694	86	
203.92738	72	
206.97912	70	
208.88799	94	
209.88472	86	
210.84663	80	
210.88217	178	
211.87803	78	
211.94359	1722	1+
212.88019	826	1+
213.94002	894	1+
214.89395	94	
214.91535	72	
215.86853	70	
215.88625	110	
215.93716	174	
216.93760	72	
217.83688	152	
219.39019	114	
221.84501	84	
224.97551	94	
225.47190	80	
226.99724	78	
227.19893	84	
227.95194	132	
228.53343	100	
228.89613	282	1+
229.92958	84	
229.95490	2140	1+
230.88836	1710	1+
231.83113	72	
231.94870	888	1+
233.83403	104	
233.89713	154	
233.94600	102	
235.89086	140	
236.85560	86	
237.79348	70	
238.86084	84	
239.84515	112	
240.83503	142	
240.94172	80	
240.96651	90	
241.84119	198	
241.85927	86	
243.79045	70	
243.87024	76	
245.02608	80	
245.86484	82	
246.78627	72	
246.87685	86	
246.97328	180	
247.03322	72	
247.96624	586	
248.89990	482	
249.45134	80	
249.90456	258	
249.92474	74	
249.95955	700	1+
250.83240	178	
251.07574	74	
251.83773	108	
252.83509	270	1+
252.97036	872	1+
253.90394	462	1+
254.07528	254	1+
254.10214	76	
254.88344	246	1+
254.96584	518	1+
256.96595	186	
257.82910	70	
257.84556	98	
257.86290	88	
258.03268	82	
258.12082	72	
258.84585	250	1+
258.96414	86	
260.39461	70	
260.82859	496	1+
260.93373	88	
261.98003	74	
262.93932	104	
263.89143	70	
264.04516	74	
264.41439	76	
265.02163	92	
265.09050	184	1+
266.05259	88	
266.87200	84	
266.98627	96	
267.80786	82	
267.82763	76	
267.84383	146	
268.81139	72	
268.84378	368	
269.83783	280	1+
269.85791	136	
270.98245	252	
271.79525	78	
271.91413	200	
272.16807	70	
272.43925	88	
272.87606	136	
273.79289	94	
273.89878	80	
274.04089	86	
274.10781	72	
274.87469	92	
276.85605	826	1+
278.02321	72	
278.83512	538	1+
278.90197	92	
280.00200	80	
280.09888	70	
280.78978	102	
281.86968	92	
282.87544	144	
284.35647	80	
284.81832	72	
285.85147	92	
285.89074	72	
285.92273	102	
286.52237	82	
286.85119	824	1+
288.52115	102	
290.14235	88	
290.85907	76	
291.82823	90	
292.43288	70	
293.10303	342	1+
293.81593	90	
293.86797	114	
293.94864	94	
293.99311	106	
294.86768	86	
295.03171	78	
295.89695	102	
296.91188	78	
297.01437	70	
297.89117	94	
299.01218	148	
299.87689	70	
300.51528	72	
301.80674	72	
302.82294	72	
304.72778	70	
305.89502	70	
307.80270	76	
307.88479	70	
309.86800	82	
309.97377	140	1+
310.84800	76	
314.08220	72	
315.82964	82	
316.81010	80	
317.82933	84	
319.22342	82	
320.88612	82	
321.42761	86	
321.89435	74	
322.76309	92	
325.88099	118	
325.90329	74	
329.23910	84	
330.41414	90	
332.88076	88	
338.11218	82	
338.18991	162	
339.77596	80	
341.15599	70	
END IONS

###FS:    #m/z: 359.96125 #charge 1+
###MS: 78
###MSMS: 81
BEGIN IONS
TITLE=Cmpd 60, +MS2(359.9613), 28.0-35.0eV, 1.8min #81
RTINSECONDS=102.755
SCANS=78,81
PEPMASS=359.96125	50588
CHARGE=1+
181.94244	76	
195.87887	72	
207.95896	84	
207.97317	72	
209.94276	454	
217.37052	98	
219.89066	84	
221.93441	82	
222.95105	860	1+
223.42052	106	
223.88911	128	
224.94937	780	1+
224.97202	74	
225.88800	216	1+
225.96362	74	
226.94645	3814	1+
226.97077	212	
227.43403	88	
227.93143	96	
228.63367	92	
228.94123	3460	
229.00263	90	
229.94442	72	
230.89157	118	
231.79748	74	
235.85243	78	
235.86272	112	
238.42468	96	
238.98054	76	
239.02204	72	
240.01612	84	
240.93949	424	1+
240.96196	640	1+
241.78299	96	
241.90764	86	
242.96097	266	
243.90893	72	
243.96405	114	
244.17755	84	
244.81485	74	
244.95712	2186	1+
246.03999	94	
246.07497	82	
246.95262	1910	1+
248.04231	100	
248.80262	258	
249.07131	72	
249.79997	152	
250.79518	96	
250.94593	162	
252.87620	228	
252.95319	114	
253.03447	80	
254.12612	76	
254.78970	72	
254.90513	80	
255.79605	74	
256.36992	94	
256.47632	90	
257.07597	74	
258.84016	76	
258.97626	102	
259.06477	84	
259.83350	336	1+
260.10931	86	
260.96897	310	1+
261.04269	84	
263.93740	80	
263.96572	168	1+
265.13362	78	
265.81180	822	1+
266.04402	76	
266.09615	90	
266.81430	686	1+
267.11072	92	
267.12495	94	
267.38995	110	
267.49022	92	
267.97294	296	
268.52148	82	
268.82540	86	
268.84658	116	
269.79665	74	
269.97058	210	
270.43658	88	
271.83903	74	
271.92894	98	
271.99158	78	
272.98256	72	
273.81420	118	
274.79524	72	
274.84812	78	
275.41053	80	
275.96785	98	
276.80592	228	
276.91897	268	1+
277.81274	200	
277.85695	92	
277.93511	86	
278.80232	110	
278.93888	72	
279.75151	80	
279.80040	176	
279.97553	74	
280.79171	606	1+
280.82799	108	
281.84827	84	
282.43851	104	
282.85085	72	
283.79579	234	1+
283.92001	88	
284.46405	82	
284.82411	230	
284.87213	78	
285.44249	78	
286.85677	74	
289.08657	76	
289.81984	112	
290.81381	74	
291.78527	150	
292.78567	84	
293.11889	162	1+
294.82042	74	
295.85280	92	
296.81002	154	
296.87944	74	
296.93719	78	
297.87781	134	
298.80357	1578	1+
298.85729	74	
298.91655	92	
298.99522	112	
299.95160	86	
301.86441	188	1+
304.88620	110	
305.02567	76	
305.10494	94	
306.81070	72	
308.09791	80	
308.83884	230	1+
308.86574	72	
308.94137	72	
311.13678	172	
311.79879	78	
314.95268	72	
315.82003	272	
316.00853	88	
316.81222	204	
318.93076	114	
319.85992	76	
321.22940	80	
321.81926	250	1+
322.66369	106	
324.89370	196	
324.99939	86	
326.88379	88	
329.80957	80	
332.81347	76	
335.79069	88	
336.94587	292	1+
339.05438	76	
340.22407	84	
340.87923	78	
340.90644	90	
341.55264	72	
342.80434	92	
345.86204	84	
348.75929	84	
348.91089	72	
358.74036	92	
359.71810	76	
359.79449	106	
END IONS

###FS:    #m/z: 322.92966 #charge 1+
###MS: 82
###MSMS: 83
BEGIN IONS
TITLE=Cmpd 61, +MS2(322.9297), 28.0-35.0eV, 1.8min #83
RTINSECONDS=106.441
SCANS=82-83
PEPMASS=322.92966	2016542
CHARGE=1+
76.76493	74	
189.05323	80	
192.95803	78	
194.88340	80	
195.97534	76	
197.01840	78	
198.01951	68	
201.04106	82	
201.06695	84	
204.89624	68	
205.94994	250	1+
206.06687	96	
207.97142	72	
209.94431	208	
214.89875	84	
215.88741	150	
219.04990	66	
219.07905	66	
221.94169	68	
222.88987	78	
222.95382	446	1+
223.95862	490	1+
224.81766	86	
225.81637	72	
229.03295	66	
229.90891	72	
229.95200	82	
230.89515	112	
230.91755	88	
230.97161	72	
231.38638	70	
233.88102	80	
235.83586	98	
235.88678	72	
236.07385	72	
236.48120	76	
236.89494	74	
236.92932	66	
237.06139	100	
238.94078	516	1+
239.03376	68	
239.07619	126	
239.79167	80	
239.90562	74	
240.82365	76	
240.84614	80	
240.94037	2652	
240.96221	196	
241.94118	1706	
242.01785	74	
242.81872	418	1+
242.94158	5990	1+
244.86168	102	
244.94000	1510	
246.21936	84	
246.97978	116	
247.87237	68	
248.19889	80	
248.88379	96	
249.96489	326	1+
251.86576	74	
252.85097	82	
253.22990	80	
253.93186	82	
254.82701	86	
254.95424	70	
255.09575	78	
255.91382	78	
256.33051	106	
256.89560	140	
256.91898	74	
257.06446	78	
257.79984	96	
257.83679	74	
258.83165	222	
259.35925	66	
259.83698	98	
260.01240	86	
260.80425	78	
260.83092	770	1+
260.93970	68	
261.83275	572	1+
261.90864	80	
262.35596	96	
262.86168	74	
263.14022	92	
263.34923	100	
264.82795	82	
265.05789	234	
265.85210	78	
266.08220	72	
266.98863	74	
267.03255	70	
267.88212	82	
269.35501	102	
270.83447	82	
270.96764	88	
271.39436	104	
271.81139	80	
271.87400	92	
272.84679	70	
272.98272	78	
273.10485	84	
273.79207	102	
274.85938	130	
275.80885	208	
275.92426	86	
277.51528	72	
278.84665	90	
279.07251	82	
279.08989	764	1+
279.11335	72	
279.91605	68	
280.81462	106	
280.82902	90	
281.86391	230	1+
282.05450	96	
282.09584	90	
282.27515	84	
282.29191	82	
283.01209	66	
283.06817	94	
284.29177	326	1+
284.80004	76	
284.85865	96	
285.83056	82	
286.91947	86	
289.87910	160	
290.06678	102	
290.79018	168	1+
290.81997	106	
291.46732	106	
291.87759	96	
294.59724	80	
294.81880	68	
296.92440	70	
298.78267	198	1+
299.81740	72	
299.86639	74	
301.86394	96	
303.07520	66	
304.96164	96	
305.81105	78	
307.31155	80	
307.88185	90	
309.74664	70	
309.86786	92	
309.91976	92	
311.85956	78	
312.81880	92	
313.80558	88	
314.82208	88	
315.79916	76	
315.96487	92	
318.77620	112	
318.95566	74	
320.87093	74	
321.82810	72	
321.88764	70	
322.38626	70	
324.00385	72	
324.42643	98	
324.89361	192	
326.87741	68	
END IONS

###FS:    #m/z: 340.94041 #charge 1+
###MS: 82
###MSMS: 84
BEGIN IONS
TITLE=Cmpd 62, +MS2(340.9404), 28.0-35.0eV, 1.8min #84
RTINSECONDS=107.213
SCANS=82,84
PEPMASS=340.94041	766180
CHARGE=1+
190.95095	122	
192.92566	164	
197.87858	72	
201.04260	76	
207.97260	122	
208.47296	76	
210.93782	130	
212.87930	598	1+
213.87909	368	1+
213.94052	536	1+
215.88551	114	
215.93852	114	
216.88893	134	
217.88206	110	
222.94162	94	
223.95313	162	
224.10026	72	
224.98065	88	
225.89025	94	
226.88149	222	
227.83261	90	
228.84217	252	
228.93724	152	
229.47543	94	
229.54821	84	
231.88985	220	
231.95023	730	1+
233.89791	92	
233.94794	136	
235.04820	76	
235.89231	188	1+
238.03981	74	
238.83890	200	
238.88365	162	
238.90502	84	
239.84829	78	
240.85349	138	
240.89004	184	1+
241.84148	408	
241.91248	92	
242.82677	72	
242.84180	190	
242.94149	118	
243.83021	92	
244.96021	76	
245.85020	72	
246.43713	84	
246.83542	128	
246.87106	80	
247.85215	138	
248.86721	76	
248.92999	102	
249.90426	104	
250.49428	88	
250.84196	100	
250.89593	78	
251.91092	126	
251.92814	72	
252.79032	78	
252.91361	72	
252.94868	74	
254.96394	390	
255.90516	90	
255.96844	204	
256.01813	100	
256.26183	72	
256.83807	72	
256.96240	142	
257.86039	74	
258.50940	92	
258.84811	278	
258.96180	74	
258.99362	96	
259.34131	78	
259.84759	294	
259.91089	174	1+
259.96101	280	
260.83467	1110	1+
260.95163	80	
261.85732	98	
261.91777	94	
263.41499	88	
263.83611	276	1+
264.06301	78	
264.86407	130	
264.90783	82	
264.93789	102	
265.87022	78	
267.13818	130	
267.40016	98	
267.83253	72	
268.09312	78	
268.84049	190	
268.87582	72	
269.82727	116	
270.49119	74	
270.80283	92	
271.11561	82	
271.83571	100	
272.78802	82	
272.92844	270	1+
273.80069	78	
274.02052	82	
274.84633	72	
275.84276	82	
275.85788	98	
276.85335	310	
277.86350	158	
277.96762	78	
278.84503	702	
279.07392	78	
279.09684	78	
279.85264	370	
279.92083	134	
280.84011	134	
280.86902	198	
281.88962	136	
283.02702	78	
283.82246	98	
284.89956	90	
285.87777	76	
285.94093	74	
286.80107	72	
286.90057	72	
287.49593	80	
290.42423	76	
290.80481	112	
294.95570	84	
296.87039	130	1+
297.39443	74	
298.43073	88	
298.84237	76	
300.05828	186	1+
300.82395	78	
301.85431	214	1+
302.17372	80	
302.88878	78	
303.92002	84	
304.02070	78	
304.92626	78	
306.95236	106	
307.81256	92	
307.88858	134	
310.87880	126	
318.88089	86	
320.92127	72	
321.42310	82	
323.98415	74	
324.89071	134	
325.25393	116	
328.90695	74	
330.85411	74	
330.88967	80	
334.44175	84	
335.76367	76	
337.87051	78	
339.82676	74	
341.35518	74	
341.87551	82	
343.85778	72	
344.40669	82	
345.87621	78	
345.90115	74	
END IONS

###FS:    #m/z: 363.95643 #charge 1+
###MS: 82
###MSMS: 85
BEGIN IONS
TITLE=Cmpd 63, +MS2(363.9564), 28.0-35.0eV, 1.8min #85
RTINSECONDS=107.985
SCANS=82,85
PEPMASS=363.95643	304658
CHARGE=1+
63.06399	86	
74.31760	86	
178.45139	78	
182.86866	124	
189.86002	332	
191.85696	436	1+
193.85081	150	
200.95062	82	
207.40683	86	
207.87234	286	
207.94840	78	
209.03186	90	
209.94397	836	1+
210.88243	286	1+
211.94628	80	
212.87863	1738	1+
212.90063	164	
214.89329	150	
218.91003	84	
220.01776	100	
220.91874	88	
222.95090	674	1+
224.05596	80	
224.12049	92	
224.89130	122	
224.94933	648	1+
224.99837	84	
226.94696	5320	1+
227.87516	136	
228.84164	82	
228.89359	322	
228.94142	4082	1+
230.88886	1700	1+
232.88491	464	1+
233.40675	84	
234.88041	170	
236.86154	102	
238.40028	88	
239.08680	82	
240.14172	80	
240.82033	112	
240.93945	464	
240.96307	314	
241.88701	262	1+
241.93881	2006	1+
241.96324	168	
242.81929	226	1+
242.84174	158	
242.94089	1446	1+
243.96364	140	
244.79558	90	
244.82147	284	1+
244.93825	638	1+
244.95758	3094	1+
246.78418	92	
246.85828	80	
246.90259	198	
246.95265	2834	1+
246.97454	84	
247.54888	90	
247.80774	144	
247.91598	80	
248.80373	136	
248.86035	88	
248.90146	888	1+
248.92442	82	
249.03974	128	
249.80183	120	
249.83782	80	
249.99090	80	
250.80367	108	
250.89622	210	
250.94524	168	
250.96737	244	1+
251.06974	94	
252.07645	80	
252.89159	102	
253.08144	78	
255.45276	84	
258.84086	114	
259.84715	226	1+
259.96396	416	1+
260.83058	338	1+
260.96586	356	1+
262.97063	86	
263.87798	94	
264.39440	78	
264.82166	186	
265.08425	278	1+
265.41158	80	
265.86403	96	
265.98014	80	
266.81210	1002	1+
267.97214	490	1+
268.78336	84	
268.86733	180	1+
269.40572	112	
269.96838	596	1+
270.80932	150	
271.84796	128	
271.91578	140	
273.85547	162	
273.87234	102	
274.92762	78	
275.41654	78	
275.91227	224	1+
276.07469	140	1+
276.81435	132	
276.85636	250	1+
278.79604	82	
278.84523	392	1+
279.79374	86	
280.79310	438	
281.79276	224	
281.89459	94	
281.99065	84	
282.79559	174	
283.10130	96	
283.81030	116	
283.85467	208	
284.79320	262	1+
284.82243	176	
285.82325	116	
285.84372	590	1+
285.86516	104	
285.88870	92	
285.90726	86	
286.91512	88	
287.93318	80	
291.80692	144	
291.97649	114	
293.11939	122	
293.79262	80	
293.87359	260	1+
294.66465	94	
294.90722	80	
295.86529	118	
296.80910	280	
297.80790	154	
298.41767	96	
298.80098	1156	1+
299.76654	82	
299.86432	206	
300.14435	82	
301.85828	190	
301.88987	82	
302.06571	92	
302.86395	94	
302.88114	102	
302.91511	88	
303.80729	162	1+
303.85626	764	1+
304.91995	90	
306.88227	142	
307.88474	112	
308.83885	154	
310.38910	104	
310.81932	98	
310.87731	88	
311.37419	94	
311.86187	82	
312.11325	84	
312.57571	88	
312.79708	108	
314.81413	108	
315.87108	82	
316.81302	152	
317.81254	266	1+
320.99192	96	
321.42785	82	
321.86373	292	1+
321.99817	82	
324.88749	120	
326.86918	344	
330.38753	78	
333.23709	88	
336.86252	88	
336.94135	234	
338.94571	116	
340.89299	100	
340.94395	142	
341.94297	148	
342.75208	86	
342.89302	84	
347.24370	90	
347.88912	112	
352.00458	88	
355.72371	198	1+
359.96513	90	
363.34167	86	
366.86337	92	
366.88538	94	
END IONS

###FS:    #m/z: 340.94057 #charge 1+
###MS: 86
###MSMS: 87
BEGIN IONS
TITLE=Cmpd 64, +MS2(340.9406), 28.0-35.0eV, 1.9min #87
RTINSECONDS=111.656
SCANS=86-87
PEPMASS=340.94057	809232
CHARGE=1+
118.64555	72	
189.85950	72	
189.96282	78	
190.93019	96	
192.92516	128	
203.98007	86	
205.94870	108	
209.84405	80	
210.93436	144	
212.88281	296	1+
213.93997	786	1+
214.87548	82	
215.86299	82	
215.94423	92	
217.85957	84	
217.88485	70	
221.83392	80	
221.88498	96	
223.88137	94	
223.95471	102	
223.96711	94	
226.87715	74	
226.94585	210	
227.00461	92	
228.84189	72	
228.94751	138	
229.38990	86	
230.89351	76	
231.89344	138	
231.94916	750	1+
232.85671	74	
232.89778	74	
233.89959	160	
233.94581	146	
234.03853	82	
234.90002	78	
235.06330	92	
235.94922	82	
236.39080	94	
236.83268	80	
238.80016	72	
238.88750	96	
240.78912	100	
240.83592	814	1+
241.84067	572	1+
241.87948	76	
242.96037	74	
243.36970	86	
243.83291	232	
244.13326	82	
244.82130	84	
244.91035	102	
244.96074	90	
245.07079	70	
245.86979	70	
245.89388	126	
245.96294	92	
246.04400	82	
246.85353	110	
246.94921	104	
248.84677	72	
248.96698	72	
249.89676	124	
251.97110	72	
252.38055	84	
253.84581	80	
254.11368	80	
254.93772	82	
254.96420	202	
255.07304	126	
256.38954	102	
256.80258	82	
256.89559	114	
256.91216	266	1+
256.96640	90	
257.01124	92	
258.84532	506	1+
258.87788	72	
258.90803	78	
259.83266	540	1+
260.83576	472	1+
260.91197	90	
264.06541	74	
264.19504	96	
264.83192	72	
264.92187	98	
265.87723	128	
266.85048	94	
266.90221	84	
267.82863	112	
268.37858	72	
268.84515	210	
269.05536	84	
269.78297	102	
270.18629	78	
270.82868	212	
270.97570	72	
272.79489	98	
272.93504	312	
272.97467	74	
274.86105	96	
275.40856	82	
275.86012	200	
276.85602	590	
277.83830	112	
277.86325	362	
278.11714	84	
278.84359	882	
279.84585	862	1+
279.96536	94	
282.04919	92	
282.87518	202	
282.97512	168	
283.35514	76	
283.79144	148	
284.80758	94	
285.18118	92	
285.78907	70	
285.94447	80	
286.85281	84	
288.83928	130	
289.97672	84	
290.85815	250	1+
292.44499	74	
292.88214	98	
293.84545	122	
294.85915	104	
295.96656	72	
295.98371	80	
296.21727	142	
296.80713	158	
297.97397	170	
298.02356	74	
298.35207	88	
299.87979	86	
299.90032	72	
300.05977	74	
301.07774	70	
302.86208	112	
305.86894	74	
306.88345	110	
308.80754	84	
309.86997	420	1+
311.86478	82	
311.91195	82	
313.87318	78	
314.89335	184	
317.94552	82	
324.82473	78	
327.88330	88	
332.38576	96	
333.86583	134	
334.77192	74	
335.88958	80	
336.05827	78	
339.84148	84	
339.85975	92	
340.74750	92	
340.95616	94	
342.90007	78	
345.82780	78	
346.34206	72	
END IONS

###FS:    #m/z: 363.95644 #charge 1+
###MS: 86
###MSMS: 88
BEGIN IONS
TITLE=Cmpd 65, +MS2(363.9564), 28.0-35.0eV, 1.9min #88
RTINSECONDS=112.429
SCANS=86,88
PEPMASS=363.95644	322982
CHARGE=1+
119.35849	86	
189.86313	188	
189.90874	88	
190.86738	84	
191.85798	164	
191.95659	88	
192.89008	104	
193.85646	130	
195.08751	78	
196.39329	80	
196.93943	78	
200.94612	126	
207.87288	252	
209.86669	78	
209.94322	908	1+
210.03420	102	
210.88206	254	
211.91058	94	
212.87900	1068	1+
214.89231	208	
215.84149	84	
215.88644	80	
216.40643	82	
217.87206	94	
222.95148	428	1+
224.38331	92	
224.94990	784	1+
225.03739	104	
225.11250	88	
225.88310	78	
226.89263	134	
226.94732	4710	1+
227.88053	132	
227.93020	132	
228.89403	444	1+
228.94168	5564	1+
229.49602	78	
230.82993	78	
230.89035	1818	1+
232.01664	88	
232.88625	298	1+
233.99748	102	
234.83314	124	
234.88114	276	
236.05851	82	
238.93976	82	
239.06239	142	
239.90765	82	
240.82331	232	
240.94011	626	
240.95977	394	1+
241.85017	280	1+
241.93911	2310	1+
242.94099	1640	1+
243.83113	200	
244.82076	328	1+
244.93796	264	
244.95745	3076	1+
245.87467	232	1+
245.94252	160	
246.81499	82	
246.95204	2914	1+
248.80086	598	1+
248.89775	1028	1+
250.92920	92	
250.97043	152	
251.03786	98	
252.07567	120	
252.79654	102	
253.90727	164	
254.88763	78	
258.84240	270	
259.83676	134	
259.90319	86	
260.84262	112	
260.96504	440	1+
262.42343	88	
262.82949	234	
262.86559	84	
263.83500	194	
264.95790	86	
265.81844	184	
265.89739	208	1+
266.81451	548	1+
267.03671	98	
267.97229	738	1+
268.80789	242	1+
268.84489	126	
268.95385	148	
269.84296	82	
269.96802	554	
271.86722	206	1+
271.92044	92	
272.62175	78	
272.91417	92	
272.94780	108	
276.37530	80	
276.81121	136	
276.85606	142	
276.92441	100	
277.89849	94	
278.79613	98	
278.84537	292	
279.43131	80	
279.54825	88	
279.79900	134	
280.79364	968	1+
280.83556	148	
281.81281	78	
281.85621	84	
282.79051	442	1+
282.83050	88	
282.87800	86	
283.00601	82	
283.84623	536	1+
284.65488	92	
284.82612	202	
284.93238	96	
284.98414	86	
287.92432	196	1+
288.79879	82	
289.09291	78	
290.01045	88	
291.95770	102	
292.86078	264	1+
292.87698	104	
293.11787	122	
293.45385	90	
294.93440	98	
296.80787	84	
296.84202	78	
296.93690	98	
297.11736	108	
297.54916	88	
297.80893	374	
297.88807	84	
298.03648	78	
298.80196	1860	1+
301.33972	116	
301.79948	592	1+
301.86010	412	1+
302.40433	84	
303.43883	106	
303.85703	730	1+
306.07332	90	
306.81277	94	
307.16322	84	
307.69301	90	
307.88045	200	
308.13677	88	
308.40844	94	
308.85052	82	
308.87006	126	
309.87221	80	
310.82168	78	
311.89654	104	
312.86327	114	
313.87288	82	
315.80766	278	1+
317.20380	126	
317.81182	262	1+
318.86570	94	
319.11800	92	
319.48883	108	
320.04352	78	
320.96516	78	
321.81850	586	1+
321.84393	88	
321.87429	132	
322.92861	118	
324.79346	138	
324.88254	108	
326.87086	418	1+
327.89050	86	
331.77708	92	
332.20686	94	
332.77783	102	
336.94676	166	
337.89322	100	
337.96083	90	
339.82520	152	1+
340.93877	218	
343.91023	84	
345.14551	94	
355.86474	78	
358.70794	80	
359.95835	80	
360.74601	84	
362.26303	78	
END IONS

###FS:    #m/z: 507.84537 #charge 1+
###MS: 86
###MSMS: 89
BEGIN IONS
TITLE=Cmpd 66, +MS2(507.8454), 28.2-35.2eV, 1.9min #89
RTINSECONDS=113.203
SCANS=86,89
PEPMASS=507.84537	122546
CHARGE=1+
196.01515	174	
210.03137	122	
224.97678	196	
242.07333	114	
254.12952	132	
258.06667	144	
266.16708	130	
267.94560	192	1+
271.85077	294	1+
278.83541	116	
279.13243	140	
281.87006	156	
283.79699	304	1+
283.89823	180	
284.87655	124	
285.85709	168	
287.85258	802	1+
289.88204	356	1+
290.86524	222	
291.86271	118	
291.95158	116	
293.87174	800	1+
294.12538	150	
294.93930	192	1+
296.81578	144	
296.84080	120	
297.85063	118	
298.85433	192	
299.81309	130	
299.83969	236	1+
301.93706	124	
302.34724	240	1+
303.86741	392	1+
305.86061	766	
307.06158	114	
307.86390	142	
307.89133	534	
307.97565	116	
308.14344	728	1+
308.36732	116	
308.87364	404	
309.03727	154	
309.16709	116	
309.83836	122	
309.87352	300	
309.99079	150	
310.15753	224	1+
311.85436	134	
311.88163	1990	1+
313.86792	134	
314.86393	536	1+
315.78727	148	
316.88641	418	1+
317.05920	120	
321.41101	180	
321.88318	136	
322.88985	274	1+
323.87156	204	
324.86123	156	
325.82396	286	1+
325.86881	152	
326.88347	1776	1+
327.89844	172	
328.05818	122	
328.87604	254	1+
330.16376	174	
330.83075	180	
330.87742	136	
332.87085	228	1+
332.94843	222	1+
333.76818	224	1+
334.90077	144	
335.84117	162	
335.88856	160	
337.87257	144	
340.08500	136	
340.86430	182	
341.82989	122	
343.98884	128	
344.40947	160	
344.89761	174	1+
346.87766	160	1+
347.77224	126	
347.81580	122	
347.83461	192	1+
348.17502	118	
348.90188	120	
349.75680	484	1+
349.80474	122	
351.26440	120	
351.89045	170	
353.85309	218	
358.79523	126	
358.82216	268	1+
359.72073	118	
361.86741	116	
364.38136	160	
365.78491	402	1+
365.87252	164	
366.74157	158	
366.79047	230	1+
366.84219	130	
366.88239	158	
367.70782	318	
367.76688	296	1+
368.70450	308	1+
368.83462	462	1+
368.89442	118	
369.83776	382	1+
371.19174	116	
371.80216	122	
372.06531	128	
372.78167	128	
373.80105	244	1+
373.87231	270	
375.73282	122	
376.79828	150	
376.89128	164	
378.01569	234	1+
380.39266	176	
380.71833	300	
380.85245	140	
381.71794	444	1+
381.79440	166	
381.84103	162	
382.84394	128	
383.78500	134	
384.75275	188	
384.84968	1004	1+
385.75113	130	
387.84630	630	1+
388.79218	302	1+
389.20010	208	
390.78280	128	
390.84025	398	
391.80777	122	
391.83970	222	
392.75206	130	
392.82876	288	
393.82195	280	1+
393.86978	144	
394.78943	138	
395.73739	128	
398.72483	838	1+
399.72518	492	1+
399.85220	322	1+
401.80893	222	1+
402.92137	136	
403.74944	480	1+
403.87439	340	1+
404.75173	400	1+
405.85767	276	1+
405.87495	214	
407.05477	282	1+
407.73883	212	
407.86675	1056	
408.74341	130	
408.85519	988	1+
409.72750	194	
409.88599	220	1+
410.73148	308	
410.83628	884	1+
411.81406	168	
412.73093	156	
417.86029	190	
419.85359	262	1+
420.87048	148	
421.88086	250	
423.77354	276	
423.82323	328	1+
423.86718	666	1+
424.38878	118	
424.78004	224	
425.20789	118	
425.75161	634	1+
426.82034	116	
426.86110	736	1+
427.70013	306	1+
427.73433	934	1+
428.84600	818	1+
428.88169	170	
430.71810	146	
430.73943	210	
430.84807	192	
431.86230	244	
432.86870	202	
433.86271	194	
434.89565	144	
435.71823	130	
439.89555	188	
441.91428	146	
442.67972	162	
442.79156	136	1+
443.76155	142	
444.76836	122	
444.87237	1956	1+
445.72526	124	
445.74463	614	1+
446.80355	204	1+
447.71317	180	
448.70146	120	
449.87929	234	
450.74469	134	
450.88006	190	
455.78190	114	
457.90534	206	
460.22633	114	
462.88556	478	
463.88337	234	
464.88488	132	
465.72149	152	
467.70690	388	1+
467.88767	756	1+
468.77701	204	
485.89819	644	1+
487.90498	146	
503.79335	180	1+
505.29523	124	
END IONS

###FS:    #m/z: 340.94054 #charge 1+
###MS: 90
###MSMS: 91
BEGIN IONS
TITLE=Cmpd 67, +MS2(340.9405), 28.0-35.0eV, 2.0min #91
RTINSECONDS=116.873
SCANS=90-91
PEPMASS=340.94054	784672
CHARGE=1+
182.05358	96	
183.87045	100	
187.86833	82	
190.94730	154	
192.92251	86	
194.54581	80	
197.92417	90	
205.95230	82	
208.95536	86	
208.97927	96	
210.98735	90	
211.88550	74	
211.95348	76	
212.88449	76	
213.87684	128	
213.93956	810	
214.87372	76	
215.88756	206	
216.89113	98	
218.88025	146	
223.87947	74	
223.96377	78	
223.97580	248	1+
224.00816	102	
224.91329	76	
225.07552	76	
225.97545	90	
226.95243	94	
226.96962	124	
227.94838	366	1+
229.84036	78	
230.53160	84	
230.88876	154	
231.83824	76	
231.88772	460	1+
231.94853	596	
233.87147	78	
233.90004	236	
233.94785	268	
235.39097	94	
235.89075	110	
236.82703	76	
238.88168	158	
239.84456	86	
239.93047	84	
240.22730	84	
240.83271	122	
241.11701	86	
241.84316	542	1+
241.94333	78	
242.18618	76	
243.83058	614	1+
244.00267	78	
244.95589	222	
245.89766	98	
246.12132	74	
246.97612	108	
248.93190	80	
249.04625	78	
249.96112	182	
249.99872	78	
250.82835	112	
252.23449	94	
252.37865	88	
252.55058	96	
254.89568	74	
254.91512	78	
254.96518	346	1+
255.00741	76	
255.07817	180	
255.80493	278	1+
256.86490	102	
257.83660	88	
258.49404	86	
258.60427	76	
258.84641	784	1+
259.80627	74	
259.96040	86	
260.03979	74	
260.83145	256	
260.93568	84	
261.01687	100	
261.83689	176	
262.90312	128	
264.85473	110	
265.87301	196	
266.01813	108	
266.21049	80	
266.78296	136	1+
266.86208	92	
266.89397	84	
267.84385	102	
268.09095	86	
268.85068	152	
269.82295	76	
269.84105	184	
269.93573	84	
270.83623	148	
271.82966	92	
272.84880	360	1+
272.91412	102	
272.93571	180	
273.81927	126	
273.88224	106	
274.85828	166	
275.95060	84	
276.84238	146	
276.85881	490	
276.89479	86	
277.85682	410	
278.84644	1376	1+
278.92279	90	
278.98506	152	
279.91903	254	
281.04619	78	
281.11475	108	
281.89614	92	
283.86669	106	
285.86378	78	
287.06949	76	
290.85692	82	
292.88425	88	
293.87012	106	
294.87124	80	
295.81473	76	
297.89328	142	
297.98687	108	
298.12736	78	
298.27200	136	
298.85935	84	
299.42032	100	
299.85560	98	
299.87411	362	1+
299.89102	80	
300.41944	98	
301.02432	78	
301.07527	92	
301.37157	80	
301.86401	118	
302.00501	88	
303.98871	84	
304.42989	96	
304.54751	92	
304.92471	82	
308.06347	78	
309.81875	182	1+
309.89335	86	
312.80724	146	
313.83167	88	
313.91228	80	
318.86167	204	
320.76511	78	
321.65227	98	
321.82329	102	
322.81366	98	
322.92589	112	
325.89941	102	
326.87197	114	
327.87912	184	1+
328.95809	94	
332.77532	76	
335.03254	84	
339.82789	76	
345.94430	74	
END IONS

###FS:    #m/z: 363.95649 #charge 1+
###MS: 90
###MSMS: 92
BEGIN IONS
TITLE=Cmpd 68, +MS2(363.9565), 28.0-35.0eV, 2.0min #92
RTINSECONDS=117.645
SCANS=90,92
PEPMASS=363.95649	317958
CHARGE=1+
128.09283	100	
182.86640	78	
186.04842	84	
187.93731	92	
189.86248	242	
191.85848	358	
193.08280	82	
202.44652	94	
206.03859	78	
207.40538	102	
207.87283	96	
207.94754	126	
209.94406	1214	1+
210.88079	262	1+
211.86252	78	
212.06596	110	
212.87847	1828	1+
213.09364	84	
213.37706	88	
220.05555	92	
222.95318	320	
223.89245	104	
224.94769	490	1+
224.97090	126	
225.88393	112	
226.85665	96	
226.87685	94	
226.94743	5286	1+
227.88072	100	
227.92790	152	
228.89464	360	
228.94158	5654	1+
230.88868	2480	1+
232.01787	84	
232.79836	126	
234.88099	96	
235.04284	90	
235.93033	86	
237.10109	98	
238.43581	96	
240.82013	212	
240.93917	494	
240.96230	328	
241.00750	90	
241.84087	128	
241.94263	428	
242.81750	240	
242.94215	1712	1+
242.96303	348	1+
243.43830	92	
243.81814	108	
243.82471	306	1+
244.44405	80	
244.95664	2308	1+
246.80639	164	
246.90528	134	
246.95294	3388	1+
247.91000	82	
248.80232	162	
248.82749	82	
248.84465	92	
248.89989	772	1+
249.80900	110	
250.80467	160	
250.86799	84	
250.89574	160	
251.04339	162	
251.54859	80	
251.83700	134	
252.88942	162	
252.95068	80	
254.80954	88	
254.96419	78	
255.37828	100	
258.84311	120	
258.97589	118	
259.09593	136	
259.82640	610	1+
259.97443	158	
260.82939	514	1+
260.96747	110	
263.84990	154	
263.86379	94	
264.07509	86	
264.81763	184	
264.96100	178	
265.91003	78	
265.98022	146	
266.81129	560	1+
266.97397	88	
266.98286	100	
267.09678	90	
267.91205	76	
267.97550	558	1+
268.80821	444	1+
268.95624	148	
269.09939	86	
269.96806	278	
270.50909	80	
270.87650	262	1+
271.92471	104	
272.86690	88	
274.58993	80	
275.80096	192	1+
275.99157	82	
276.85005	146	
277.40900	78	
278.41842	102	
278.79979	92	
278.84344	304	
279.79171	942	1+
280.78862	1040	1+
280.95442	80	
281.32700	102	
283.12185	86	
284.82157	486	1+
286.74893	86	
287.79792	78	
287.96042	90	
288.75709	78	
289.42903	92	
289.86822	106	
289.99787	90	
290.04998	110	
292.85914	114	
293.11687	88	
293.96343	100	
295.86924	102	
295.92526	218	1+
296.80711	506	
297.80788	248	
298.80371	1376	1+
298.86066	104	
298.91659	98	
299.86902	174	
299.99161	90	
300.80010	492	1+
300.99233	84	
301.86398	346	1+
303.85497	482	1+
303.93600	90	
305.05653	136	
308.83988	92	
308.93902	78	
311.13393	76	
311.86750	282	1+
313.82289	80	
314.82755	76	
314.88769	80	
315.80934	322	1+
316.81117	246	1+
320.05314	84	
320.89729	130	
320.95431	126	
321.86049	130	
322.93427	120	
323.77845	78	
323.81480	204	1+
326.01698	82	
326.86978	130	
327.88635	78	
329.32124	82	
329.78525	116	
331.75491	76	
332.45279	84	
332.90205	108	
335.40834	96	
335.94362	78	
338.88457	78	
340.94351	202	
344.34080	98	
346.78997	84	
346.84003	92	
351.87595	78	
352.93606	92	
353.02626	84	
356.73861	82	
357.77872	78	
360.08830	96	
366.77888	104	
367.08925	78	
368.19545	100	
END IONS

###FS:    #m/z: 507.84517 #charge 1+
###MS: 90
###MSMS: 93
BEGIN IONS
TITLE=Cmpd 69, +MS2(507.8452), 28.2-35.2eV, 2.0min #93
RTINSECONDS=118.417
SCANS=90,93
PEPMASS=507.84517	120464
CHARGE=1+
135.23306	118	
196.01363	288	
232.89477	234	
234.88903	142	
236.88714	240	
238.06408	224	1+
248.98228	108	
250.96783	154	
252.07813	162	
254.12851	122	
266.16933	206	
267.78078	122	
267.85850	110	
269.92911	118	
273.81415	130	
279.89633	172	
281.81034	154	1+
287.84945	404	1+
288.89603	130	
289.88160	590	
290.81075	180	1+
290.86813	236	
293.87394	1016	1+
296.79964	170	1+
297.84442	514	1+
299.37106	118	
302.82568	114	
303.86800	712	1+
305.86187	766	
307.86556	140	
307.88955	348	
308.14129	380	
308.16478	138	
308.87654	704	1+
310.15386	238	
311.15939	176	
311.81095	158	1+
311.88176	1532	1+
312.97832	216	
314.86277	850	1+
317.76095	126	
321.82313	142	
322.80177	162	1+
322.85365	236	
322.87130	476	1+
322.92174	152	
323.85692	114	
324.85923	256	
325.86226	132	
325.90295	128	
326.88384	1786	1+
327.80678	180	1+
327.83540	160	
327.98796	124	
328.83716	118	
328.85965	116	
328.87964	148	
330.87931	200	1+
332.87542	756	1+
334.85650	132	
335.84468	118	
336.94351	348	
337.87920	160	
338.88688	114	
340.00795	130	
340.03604	144	
340.86146	112	
342.75663	122	
344.77740	216	1+
345.78133	154	1+
347.72168	206	1+
347.77082	262	
347.86845	156	1+
347.91218	158	1+
348.76737	108	
348.84501	118	
349.75490	420	1+
350.88531	366	1+
351.79999	148	1+
351.85956	144	
352.89132	146	
353.76787	212	1+
353.84932	268	1+
355.89257	140	
358.74754	114	
358.76950	130	
358.86960	148	
365.78601	184	
366.79000	126	
366.84001	286	1+
367.70759	546	1+
367.75928	278	
368.71021	384	1+
368.76394	134	
368.89841	176	
369.79788	266	1+
369.83642	380	1+
369.88970	174	
370.71931	118	
370.80087	224	1+
371.72844	108	
371.82276	128	
372.79019	148	
373.72235	108	
374.81497	118	
374.88104	236	1+
375.73697	234	1+
375.85262	110	
376.80693	132	
380.71377	780	1+
380.76239	204	1+
380.78614	250	1+
381.71613	552	1+
383.79590	110	
383.89874	138	
384.74580	126	
384.85134	784	1+
384.88477	122	
385.77096	164	
385.82441	126	
386.86010	128	
387.81520	146	
387.84567	540	1+
389.20198	162	
389.73295	120	
389.80249	162	1+
389.84334	124	
390.77602	138	
390.84059	1186	1+
390.85981	274	
392.07744	134	
392.74424	118	
392.82484	638	1+
394.61142	116	
394.78191	116	
394.84158	140	
397.76250	174	
398.72768	366	
399.73035	170	
399.84706	358	
400.72978	400	
400.81694	148	1+
402.85988	616	1+
403.77518	118	
404.54939	112	
405.74468	382	1+
405.77622	154	
407.74508	154	
407.86887	570	
408.75066	150	
408.85255	602	1+
409.79731	148	1+
409.87339	118	
410.71981	140	
410.84339	468	
410.88162	122	
410.96411	116	
411.78695	130	1+
411.83370	260	
412.21233	152	1+
412.72729	242	
412.84734	288	
412.87518	120	
413.07346	174	
415.72540	176	
415.87555	220	1+
420.73623	460	1+
420.88633	240	1+
421.78336	258	
422.38336	116	
422.82776	174	1+
422.85993	108	
423.72812	190	
423.74647	148	
423.77808	784	1+
423.87046	312	
425.75549	830	1+
426.82585	120	
426.86264	900	1+
426.93836	118	
427.70647	110	
427.74995	546	
428.08556	190	1+
428.73977	224	
428.84820	1230	1+
429.70171	164	
429.74821	174	
429.79962	222	1+
430.33694	108	
430.74200	334	
430.87592	110	
432.86632	122	
433.38644	112	
433.71374	128	1+
433.77488	110	
433.84656	188	1+
433.87164	132	
439.89186	134	
441.88143	164	
443.76387	110	
444.76511	152	
444.87221	1454	1+
445.74560	298	1+
446.76984	112	
447.70968	642	1+
447.74908	146	
449.69526	410	1+
449.87987	838	1+
449.96682	112	
450.70081	338	1+
450.77067	212	
451.39577	128	
451.75343	226	1+
451.87274	110	
457.90578	138	
458.89627	150	
462.20507	152	1+
462.88692	478	1+
465.72355	170	
466.78884	122	
467.88737	536	1+
468.77540	112	
469.71826	232	1+
469.78806	130	
470.68655	142	1+
485.90051	388	1+
509.28162	256	1+
510.74067	118	
END IONS

###FS:    #m/z: 322.92988 #charge 1+
###MS: 94
###MSMS: 95
BEGIN IONS
TITLE=Cmpd 70, +MS2(322.9299), 28.0-35.0eV, 2.0min #95
RTINSECONDS=122.077
SCANS=94-95
PEPMASS=322.92988	2045572
CHARGE=1+
191.86108	70	
192.98887	70	
194.03617	80	
195.92057	66	
198.02280	84	
200.83205	68	
200.88574	72	
201.04231	66	
205.94812	148	
207.97319	74	
208.01211	94	
208.90566	82	
209.91702	74	
211.90332	78	
215.88280	72	
220.86070	66	
220.87588	98	
221.08637	114	
222.02986	80	
222.95304	72	
223.95735	88	
224.57279	78	
226.89380	72	
227.92830	194	
228.82567	76	
228.83836	86	
228.91242	78	
228.93471	80	
230.83771	72	
232.10396	66	
232.16258	66	
233.91679	138	
236.84018	96	
236.87065	76	
237.90522	66	
238.07765	78	
239.07410	202	
239.98963	84	
240.00686	76	
240.07907	92	
240.82550	84	
240.89969	66	
240.94015	1842	
241.76748	78	
241.94191	1896	
242.00058	78	
242.82573	134	
242.94070	5530	1+
243.14670	66	
243.81782	454	1+
243.87122	110	
244.81934	304	1+
244.84300	76	
244.88586	68	
244.93974	1138	1+
246.76308	104	
248.84200	132	
248.86219	130	
249.87232	72	
250.83605	72	
250.94050	68	
251.06973	98	
251.92002	136	
254.83783	116	
256.78517	72	
257.90180	84	
258.52163	76	
258.80177	74	
258.83388	304	
259.07881	68	
260.83016	244	
261.83078	406	1+
263.13603	80	
263.86571	84	
263.99137	78	
264.82198	70	
264.85096	136	
265.00779	90	
266.85195	132	
267.79153	68	
267.84599	74	
268.05696	86	
268.41896	84	
271.52198	78	
272.12502	72	
272.80448	72	
273.14121	84	
273.78968	90	
273.80707	68	
273.89655	100	
274.79535	68	
274.88695	86	
274.90929	72	
275.84653	96	
275.97957	74	
278.84610	68	
278.97369	90	
279.09087	670	1+
279.85238	74	
279.95079	84	
280.10909	72	
280.39904	78	
280.83689	122	
281.08827	82	
281.80909	72	
282.27514	82	
283.02437	70	
283.07029	98	
284.28955	282	
284.31452	148	
284.88077	76	
286.87089	142	
286.92771	66	
287.87483	74	
289.78219	118	
290.73850	78	
290.90374	76	
291.38165	84	
291.41700	98	
291.56623	94	
291.80647	78	
291.85139	80	
293.93363	66	
294.86707	72	
295.03147	86	
295.64347	80	
296.95807	84	
298.91873	76	
299.78365	68	
299.85309	70	
300.78386	68	
302.85929	94	
302.87513	216	1+
306.27936	94	
306.81039	90	
306.87142	166	1+
309.39040	108	
309.99532	86	
310.87172	70	
311.89445	66	
312.81405	98	
313.90996	68	
314.74843	68	
314.86123	66	
316.99397	86	
317.44028	84	
317.82078	104	
318.36815	76	
319.07189	76	
319.88630	90	
320.83324	68	
321.76699	88	
324.82459	98	
324.87765	72	
325.00575	74	
325.90080	66	
326.89136	136	
327.89723	106	
END IONS

###FS:    #m/z: 507.84522 #charge 1+
###MS: 94
###MSMS: 96
BEGIN IONS
TITLE=Cmpd 71, +MS2(507.8452), 28.2-35.2eV, 2.1min #96
RTINSECONDS=122.849
SCANS=94,96
PEPMASS=507.84522	118828
CHARGE=1+
196.01539	334	1+
209.94291	114	
214.88088	204	1+
224.97590	132	
232.89560	326	
234.89138	226	
234.90641	112	
236.88537	282	
238.06721	204	1+
251.91789	216	
253.09676	206	1+
254.89619	126	
255.94828	134	
258.87655	120	
259.86954	112	
266.16409	206	
267.89684	114	
272.85084	218	1+
273.38583	152	
274.79762	174	1+
275.86745	118	
276.94592	122	
278.83387	136	
279.13153	134	
284.47254	112	
284.84885	312	1+
284.88119	152	
287.85136	584	1+
289.36453	110	
289.87684	118	
290.13428	186	1+
290.86324	520	1+
290.87695	466	1+
291.87975	306	1+
292.80743	164	
293.87363	578	
294.87523	322	
298.85481	166	
303.09867	104	
303.79338	108	
303.86317	292	1+
304.89907	130	
305.86374	1056	1+
306.81113	236	1+
307.81648	168	1+
307.88831	220	
308.14354	424	1+
308.16577	148	
308.87165	852	1+
310.15621	196	
311.16377	138	
311.80889	136	
311.88338	1088	1+
312.80729	230	1+
314.86536	462	1+
314.88704	106	
316.01717	130	
316.86608	176	
317.85114	240	1+
318.85535	156	1+
321.86944	114	
322.03100	122	
322.88528	234	
323.85690	264	1+
323.87666	214	
325.90177	152	
326.79207	196	1+
326.85845	136	
326.88327	2076	1+
326.92245	142	
327.85810	114	
328.88227	244	
329.88035	374	1+
329.97975	126	
330.15695	122	
330.88324	242	1+
332.87236	220	1+
333.56881	112	
335.84003	246	1+
336.94591	180	
337.77780	160	1+
337.88137	540	1+
338.10573	116	
338.14123	106	
343.87485	128	
344.88636	136	
345.77824	116	
347.77580	392	1+
348.85034	138	
348.89093	116	
349.76236	500	1+
350.79354	150	
350.81923	122	
350.88741	324	
352.79190	104	
352.89889	204	1+
353.40200	126	
353.84861	140	
355.89471	346	1+
356.78819	202	
356.84116	108	
357.85010	164	
357.88168	134	
358.87429	166	1+
359.79489	194	
360.76341	166	
361.95783	132	
365.76738	172	
365.78849	214	
366.79021	118	
366.83768	486	1+
366.87260	118	
367.19006	140	
367.70713	394	
367.76234	394	1+
368.70914	274	
368.89681	210	
368.95487	108	
369.70604	212	
369.84384	208	
370.79973	232	1+
370.83164	130	
371.20169	120	
371.74673	142	
371.82962	120	
372.77693	128	
374.71411	162	
374.90461	140	
375.73212	112	
375.79474	208	1+
376.79761	144	1+
380.71766	422	1+
381.71851	280	1+
381.76051	120	
381.79390	114	
382.86329	122	
383.77569	178	
383.79762	142	
384.85065	888	1+
385.78105	122	
386.39527	178	
386.82072	148	
387.84854	136	
388.72922	120	
389.19910	142	
390.78115	128	
390.83981	746	1+
392.82560	440	1+
393.72404	130	
394.82578	112	
398.72614	840	1+
398.75021	190	
399.84842	280	
401.90888	106	
402.72477	162	
402.85714	148	
403.86974	466	1+
405.76691	238	1+
406.85993	128	
407.06889	344	1+
407.74325	348	1+
407.86694	750	
408.85274	836	1+
409.72411	154	
409.89143	126	
410.83543	832	1+
411.73638	120	
411.81144	190	
412.73148	146	
412.76371	296	1+
412.83641	304	1+
413.83419	180	1+
416.70217	130	
416.75477	156	
416.87797	108	
417.86609	286	1+
418.73837	144	
418.84709	106	
419.74018	222	1+
419.80748	122	
420.35418	116	
421.82314	144	
421.87792	194	
422.77652	144	
422.86304	420	1+
422.88071	182	
423.77661	406	1+
423.86956	266	1+
424.83876	112	
425.75360	898	1+
425.88316	108	
426.86116	1046	1+
427.33399	106	
427.73861	856	1+
428.84577	1422	1+
429.68994	152	
430.74272	184	
430.86799	568	1+
431.86629	356	1+
432.32756	110	
433.85284	150	
434.85333	134	
435.71243	136	
435.86067	122	
439.89218	128	
441.74656	106	
442.68827	182	1+
443.76696	280	1+
444.87060	1566	1+
445.71073	106	
445.74640	392	1+
446.67965	132	
446.78954	186	
447.71200	342	1+
447.74997	106	
447.83318	120	
448.74807	148	
448.77590	200	1+
448.87376	464	1+
449.69310	578	1+
450.69775	342	1+
450.74673	370	1+
462.88093	462	1+
463.92157	110	
465.72536	212	
467.88784	630	1+
470.72389	114	
471.74312	134	
485.90021	350	1+
493.70154	120	
510.29014	108	
END IONS

###FS:    #m/z: 336.94548 #charge 1+
###MS: 94
###MSMS: 97
BEGIN IONS
TITLE=Cmpd 72, +MS2(336.9455), 28.0-35.0eV, 2.1min #97
RTINSECONDS=123.621
SCANS=94,97
PEPMASS=336.94548	66518
CHARGE=1+
53.32368	72	
148.20909	70	
180.47301	82	
186.97727	68	
192.88812	76	
200.95101	82	
201.37168	80	
209.94697	102	
210.88130	284	
211.94397	1274	1+
212.87943	850	1+
213.02202	74	
213.94091	536	1+
214.88083	68	
215.88439	144	
217.84324	84	
217.88349	234	
218.58662	80	
220.87847	80	
221.89223	66	
221.96213	76	
222.87232	68	
223.96102	102	
223.97510	168	
224.97237	76	
226.95102	86	
228.85304	82	
228.89174	378	1+
229.95522	1664	1+
230.09302	88	
230.88840	1180	1+
231.82337	84	
231.94923	566	
232.82314	98	
233.40047	76	
233.48131	66	
233.87715	188	1+
233.89664	152	
234.83007	72	
234.86770	68	
235.82269	74	
235.83587	82	
235.94169	72	
236.08112	94	
236.84761	150	1+
237.02957	88	
237.80868	74	
239.78224	72	
239.82206	72	
239.84185	74	
240.83513	146	
240.88067	92	
240.92086	84	
241.11495	100	
241.84099	134	
241.89365	68	
241.98356	76	
244.51527	74	
247.96592	142	
248.89786	718	1+
248.96915	80	
249.82584	376	1+
249.84723	72	
249.96392	496	1+
250.08654	100	
250.49778	80	
250.82917	314	1+
250.94978	188	
250.99362	142	
251.85345	86	
252.95348	206	
252.97095	716	1+
253.05019	82	
253.90425	448	1+
253.95985	582	1+
254.87069	118	
254.94468	66	
254.96375	498	1+
255.07285	168	
256.07084	66	
256.84993	70	
256.89552	138	
257.90409	76	
257.96115	76	
258.84750	488	1+
258.89287	68	
259.82041	78	
260.84973	200	1+
260.90401	90	
260.92979	76	
260.94559	70	
261.93070	106	
263.09629	98	
263.88555	80	
264.79318	102	
265.00171	72	
265.43360	76	
266.08634	80	
266.85998	78	
267.83954	206	
268.58617	88	
268.81328	68	
268.84083	632	1+
269.94995	82	
270.84475	164	
270.98279	150	
271.15158	72	
271.57647	68	
271.84524	114	
272.83086	204	1+
274.48829	104	
274.86583	68	
276.39764	86	
276.85600	364	
277.86208	196	
278.83645	214	
278.87340	112	
279.83658	268	1+
279.86379	78	
280.85893	72	
280.88038	68	
281.09406	124	
281.47062	66	
283.77495	70	
284.92200	78	
285.82029	70	
285.84999	156	
285.92014	90	
286.80110	152	
286.84918	670	1+
290.42628	94	
290.89935	82	
291.66029	98	
292.07150	80	
292.80471	70	
292.85792	144	
292.87801	92	
292.94107	80	
293.11047	294	1+
294.93901	112	
295.86518	128	
295.92994	88	
295.97286	70	
296.81139	104	
297.21238	84	
297.96623	70	
298.82529	72	
298.87682	104	
299.06145	84	
299.87122	74	
303.81098	84	
305.87135	70	
306.37804	68	
306.86607	72	
308.82256	96	
309.42302	96	
309.86885	380	1+
311.13569	78	
311.87922	74	
313.88402	80	
314.22988	68	
314.84387	68	
315.88196	80	
316.37755	110	
320.01811	78	
323.12489	70	
326.84072	94	
328.88440	178	1+
328.92478	92	
329.37693	84	
333.42761	68	
335.88277	78	
337.24105	84	
340.00706	80	
341.76478	124	
END IONS

###FS:    #m/z: 322.92981 #charge 1+
###MS: 98
###MSMS: 99
BEGIN IONS
TITLE=Cmpd 73, +MS2(322.9298), 28.0-35.0eV, 2.1min #99
RTINSECONDS=127.281
SCANS=98-99
PEPMASS=322.92981	2014096
CHARGE=1+
78.10038	86	
91.02931	104	
179.99976	70	
192.88486	64	
193.88758	72	
195.87214	98	
197.86372	70	
201.04392	212	
204.92985	76	
205.95215	182	
215.84510	66	
215.96776	66	
216.84899	74	
218.84867	68	
219.03365	116	
220.87384	86	
221.15222	100	
221.93805	66	
222.95424	302	1+
225.91998	64	
226.98620	64	
227.88250	80	
227.90643	72	
227.93419	76	
228.37941	86	
228.88249	76	
229.80129	78	
229.84229	82	
230.84313	114	
231.07459	74	
232.82288	74	
233.83775	74	
234.91692	68	
235.79482	74	
235.82258	72	
235.89260	68	
236.82744	66	
236.85748	72	
238.02483	92	
238.06653	66	
238.82100	70	
238.83434	74	
238.88752	116	
238.94563	70	
239.78718	204	
240.79201	78	
240.82037	326	
240.93982	4228	1+
242.81870	562	1+
242.87331	70	
242.94142	4410	1+
243.00382	70	
243.89173	72	
244.93999	1488	
245.18947	70	
245.87823	78	
246.97504	112	
247.02153	64	
247.85247	68	
247.97509	116	
248.00097	88	
249.39525	98	
249.96773	92	
250.83811	66	
251.38685	78	
251.78613	68	
251.87772	84	
251.91891	66	
251.99865	90	
253.88870	96	
255.90629	66	
256.08920	74	
256.84009	80	
256.95417	86	
258.83443	290	1+
260.83232	234	
261.82996	188	
261.93449	80	
262.82863	120	
262.84571	64	
262.97467	84	
263.05429	78	
263.83382	64	
263.97074	126	
265.27118	90	
265.93203	82	
266.84656	160	
266.86130	198	
267.79571	64	
269.34706	66	
270.05663	64	
270.18235	74	
271.10923	72	
271.89202	72	
272.84708	64	
272.91391	94	
273.03749	112	
273.79270	72	
273.84365	86	
273.92092	70	
274.81074	72	
275.08058	66	
275.11089	76	
275.99595	66	
276.86523	82	
277.80795	66	
277.84687	68	
278.86065	64	
279.09118	1264	1+
280.82858	68	
282.00506	78	
282.09990	64	
282.86799	66	
283.06896	112	
283.78626	172	
283.89678	74	
284.29333	370	1+
284.79359	78	
284.81218	68	
284.83728	200	1+
286.98020	70	
287.81216	66	
288.03401	66	
289.87219	142	
290.86822	88	
291.11542	70	
291.86118	110	
293.97415	64	
294.86004	104	
296.80799	124	
297.43466	78	
297.79512	66	
298.78707	66	
299.78280	116	
301.87580	102	
304.92945	76	
305.90338	80	
306.88549	230	1+
306.95459	82	
307.80757	166	1+
308.13239	72	
310.18552	64	
310.88088	64	
311.42174	70	
312.00954	96	
312.80143	66	
312.89499	66	
313.88101	68	
314.92263	70	
316.84065	62	
319.89055	72	
320.91256	68	
321.76894	72	
322.30219	76	
322.83126	66	
322.89430	214	1+
322.98627	64	
323.86474	72	
325.89457	66	
326.96588	62	
327.03014	74	
END IONS

###FS:    #m/z: 336.94551 #charge 1+
###MS: 98
###MSMS: 100
BEGIN IONS
TITLE=Cmpd 74, +MS2(336.9455), 28.0-35.0eV, 2.2min #100
RTINSECONDS=128.054
SCANS=98,100
PEPMASS=336.94551	65180
CHARGE=1+
95.87584	70	
189.86292	84	
196.99771	90	
197.87613	72	
198.85821	82	
204.06220	80	
205.94525	82	
206.53600	72	
206.89433	92	
210.88170	202	
211.94401	1082	
212.87758	1148	1+
212.90193	98	
213.90478	90	
213.93872	630	
215.88898	72	
215.94033	126	
217.88639	108	
218.87735	82	
220.37867	80	
220.95863	102	
222.02792	72	
222.84842	86	
222.94926	90	
223.96838	72	
227.89358	74	
227.95844	84	
228.01232	72	
228.88943	110	
229.13525	90	
229.95386	1410	1+
230.88776	1496	1+
231.95086	346	1+
232.92677	80	
233.82086	72	
233.95124	136	
234.82631	110	
234.94432	124	
235.94538	78	
238.85547	130	
239.21773	82	
239.84850	160	
240.83877	392	1+
241.84294	274	1+
243.89308	212	1+
246.97353	78	
247.96460	514	
248.37251	86	
248.89940	608	1+
249.83189	72	
250.90520	148	
250.92770	74	
250.96408	94	
251.03596	86	
251.83731	128	
251.88342	82	
252.09619	88	
252.96908	892	
254.05937	72	
254.08765	144	
254.86236	68	
254.94266	70	
254.96368	666	1+
255.07402	92	
256.07921	92	
256.89113	78	
256.96563	80	
257.86494	130	
259.08038	82	
259.83207	324	1+
259.85136	214	
259.90218	70	
260.35267	70	
260.94971	78	
262.88928	76	
263.77980	90	
265.26589	70	
265.92577	124	
266.08511	134	
267.00064	72	
267.13501	102	
267.84199	200	
268.84312	684	1+
268.98645	70	
269.79865	154	
269.91978	100	
269.96345	68	
270.98081	100	
271.91149	126	
271.95709	80	
272.48406	76	
272.84473	68	
272.89161	76	
273.79271	96	
273.89565	122	
274.10004	78	
274.13824	84	
274.51874	80	
274.81388	88	
274.86265	128	
275.85657	68	
276.02843	76	
276.10569	72	
276.84972	364	
276.89651	186	1+
277.83904	108	
277.85590	162	
277.88565	80	
278.83520	430	1+
279.86485	114	
279.96728	72	
280.85746	70	
280.88010	70	
281.99272	74	
282.88854	72	
283.02687	74	
283.92804	78	
285.84604	480	1+
286.84855	348	1+
287.01056	94	
288.41283	94	
288.85561	118	
289.93072	68	
291.00635	88	
291.85760	216	1+
293.10898	246	1+
293.44163	94	
294.86058	292	1+
295.88018	78	
296.77194	68	
296.87794	84	
296.97329	80	
297.00899	136	
297.91322	72	
297.97591	126	
298.82620	136	
299.87101	116	
300.06199	84	
302.88509	72	
303.81328	70	
304.94403	76	
305.16496	84	
305.85820	78	
306.10222	96	
307.89095	208	
308.87985	142	
309.42720	82	
309.83314	82	
310.86177	378	1+
310.87881	174	1+
312.38886	84	
314.17095	82	
316.78412	70	
316.87210	74	
316.90839	92	
318.86605	68	
320.78059	94	
321.04884	92	
321.81947	76	
327.38445	100	
328.03043	72	
329.92981	86	
330.14850	90	
330.85437	72	
332.76849	78	
333.06874	98	
335.26878	76	
336.10115	80	
336.94809	76	
338.03273	90	
END IONS

###FS:    #m/z: 359.96122 #charge 1+
###MS: 98
###MSMS: 101
BEGIN IONS
TITLE=Cmpd 75, +MS2(359.9612), 28.0-35.0eV, 2.2min #101
RTINSECONDS=128.827
SCANS=98,101
PEPMASS=359.96122	46988
CHARGE=1+
65.90259	82	
140.48072	110	
180.86760	88	
186.93538	74	
196.88904	82	
198.88414	94	
208.88445	88	
209.94544	488	
210.89275	80	
213.51707	108	
213.98016	84	
218.87721	98	
219.95051	282	1+
221.00968	82	
222.95183	372	
224.94756	670	1+
226.94657	4368	1+
226.97182	76	
227.90272	76	
228.88849	124	
228.94188	3858	
229.94465	76	
231.84211	76	
232.84342	80	
233.50356	76	
233.84513	78	
233.95700	266	1+
234.03701	92	
235.06183	74	
238.94427	102	
240.14390	94	
240.82551	82	
240.94041	362	1+
240.96193	320	
241.08630	112	
241.78105	130	
241.83584	140	
241.96226	188	
242.78243	76	
242.95933	264	
243.04454	76	
243.89060	72	
244.95666	2204	1+
246.90730	74	
246.95282	2352	1+
246.97661	86	
248.80459	220	
249.80418	130	
249.83186	74	
250.80033	78	
250.94844	302	1+
252.04723	82	
252.12353	80	
252.95538	182	
253.44885	98	
253.87730	108	
256.87937	78	
257.41107	72	
258.83146	136	
258.84464	196	
258.97048	160	
259.79745	114	
259.83235	80	
259.85033	114	
259.94293	76	
260.86643	86	
260.94638	158	
260.96850	332	1+
261.83580	124	
262.95675	106	
263.88372	78	
263.97512	126	
264.81624	72	
265.08653	96	
265.97175	142	
266.81085	290	
266.99833	82	
267.10263	78	
267.13481	76	
267.78948	86	
267.81659	210	
267.84818	212	1+
267.97051	656	
268.38662	76	
268.83546	84	
269.97119	306	
270.52316	90	
270.83638	80	
270.86527	212	1+
271.80124	80	
275.96810	80	
276.80890	116	
277.11859	84	
277.41716	80	
277.82981	92	
278.11116	78	
278.81397	84	
278.85251	362	1+
279.87885	72	
280.37412	74	
280.43572	74	
280.79293	784	1+
281.00986	72	
281.89370	106	
282.78716	118	
283.85561	154	
284.82152	156	
284.89102	82	
285.11905	76	
286.14630	118	
287.03618	76	
290.80121	82	
291.80282	76	
291.85134	78	
291.98122	76	
292.04993	80	
292.44084	110	
294.86292	116	
294.91976	84	
296.80686	154	
296.86120	74	
296.87551	82	
296.92719	150	
298.58376	108	
298.80394	1000	1+
300.81611	100	
300.86009	210	1+
301.88185	84	
302.80801	72	
304.05052	72	
306.44053	82	
308.31574	132	
309.87867	80	
310.87258	130	
311.41967	86	
311.86630	94	
312.13730	72	
314.80012	72	
314.82424	74	
316.81147	508	1+
317.03706	152	
318.81123	82	
318.92939	86	
319.95635	118	
320.82265	304	1+
320.95658	80	
322.93083	236	
323.23947	78	
327.26577	88	
327.39678	80	
327.76783	196	1+
329.82734	78	
334.84125	72	
334.90687	92	
334.95854	110	
336.94084	244	1+
338.37642	88	
338.76134	82	
340.94257	186	
341.75943	74	
341.83878	86	
343.84850	74	
349.60820	80	
352.16515	76	
353.35133	72	
359.16632	78	
359.29682	98	
359.95561	74	
363.95508	76	
END IONS

###FS:    #m/z: 322.92985 #charge 1+
###MS: 102
###MSMS: 103
BEGIN IONS
TITLE=Cmpd 76, +MS2(322.9298), 28.0-35.0eV, 2.2min #103
RTINSECONDS=132.507
SCANS=102-103
PEPMASS=322.92985	2090492
CHARGE=1+
73.56279	92	
181.91967	64	
183.93213	72	
189.91688	78	
190.89980	84	
192.88662	62	
195.91330	66	
195.92524	94	
196.88243	72	
196.89593	80	
200.83732	78	
201.04695	132	
201.40306	80	
205.94720	88	
206.97187	60	
209.94288	124	
212.90125	74	
213.83827	66	
215.04840	64	
216.38833	98	
217.89949	70	
220.87607	282	1+
221.07914	76	
221.91077	76	
221.94403	68	
221.96545	78	
222.94978	180	
223.95928	130	
224.88227	144	
225.81667	62	
226.97864	86	
227.92481	66	
227.95481	90	
228.83809	258	1+
228.91190	166	
229.00679	72	
229.91092	96	
230.88966	118	
230.90629	92	
232.92219	62	
233.12838	80	
234.03115	68	
235.07461	116	
235.87974	68	
236.91237	82	
237.04117	96	
237.11452	66	
237.82983	104	
238.48708	86	
238.94146	82	
239.78637	86	
240.08395	86	
240.94060	1970	
241.91431	92	
241.93908	7900	1+
242.81630	362	1+
242.94136	5136	1+
244.37137	86	
244.84296	62	
244.94102	1442	
245.88803	88	
246.97722	296	
247.04664	66	
247.40313	82	
248.04579	76	
248.24470	88	
248.89905	70	
250.83837	66	
250.87306	72	
250.94896	186	
250.96842	76	
251.08507	72	
251.79002	76	
251.84597	62	
253.16950	64	
253.80274	76	
253.92013	70	
254.91737	90	
255.06404	80	
255.87861	76	
255.89789	206	1+
256.37192	90	
256.84867	208	1+
256.89275	78	
256.90396	178	1+
257.79948	64	
258.04185	70	
258.83126	452	1+
259.98823	88	
260.41238	66	
260.83226	246	
260.85240	76	
261.83123	126	
262.78998	66	
262.82938	242	
263.83054	186	
263.87555	82	
265.96214	78	
267.85280	76	
268.91396	82	
269.79603	120	
269.91367	146	
272.83965	164	
272.97669	94	
273.88609	60	
274.85659	92	
274.91142	62	
275.80388	74	
275.85486	104	
276.36286	76	
277.91423	98	
279.08943	686	1+
280.14211	74	
280.85493	66	
280.88049	70	
282.10012	68	
282.79003	120	
282.81375	66	
283.06398	172	
283.84108	72	
283.87437	70	
283.97143	74	
284.29384	254	
284.87656	62	
285.89710	82	
286.23344	74	
288.82152	66	
289.79103	158	1+
289.87023	72	
289.89545	90	
290.85132	74	
292.04410	72	
292.14749	70	
292.86364	192	1+
293.06314	84	
293.79052	88	
294.90331	64	
296.90987	64	
296.94992	66	
297.79083	64	
298.84038	62	
302.87441	68	
303.52852	92	
303.73178	100	
307.79657	76	
308.80297	74	
308.87021	70	
308.91069	70	
309.85890	66	
310.91046	64	
311.86179	62	
312.80684	86	
314.81997	74	
315.09455	72	
317.86656	82	
320.59861	74	
320.61350	90	
321.16117	64	
323.23024	80	
323.71683	74	
324.78448	84	
326.87910	80	
END IONS

###FS:    #m/z: 340.94048 #charge 1+
###MS: 102
###MSMS: 104
BEGIN IONS
TITLE=Cmpd 77, +MS2(340.9405), 28.0-35.0eV, 2.2min #104
RTINSECONDS=133.28
SCANS=102,104
PEPMASS=340.94048	811444
CHARGE=1+
169.26254	74	
185.92928	92	
190.86076	84	
190.94820	100	
192.92602	146	
198.95519	72	
200.93281	94	
202.48315	84	
210.93633	136	
211.94153	120	
212.86594	70	
212.96292	114	
213.87760	498	1+
213.94036	292	1+
215.41246	80	
215.85606	76	
215.88761	128	
215.93666	142	
216.93770	74	
217.93542	72	
221.88682	86	
222.51861	94	
222.95267	78	
223.96454	118	
224.94462	72	
224.97713	104	
225.83871	80	
226.97224	142	
227.89550	70	
228.84701	82	
228.93938	130	
230.88502	546	1+
231.88681	378	1+
231.94987	514	1+
232.91679	106	
233.90361	184	1+
233.94575	202	
235.87803	100	
235.94912	78	
237.90007	128	
239.82423	82	
239.83947	224	
239.88302	172	
239.90061	182	1+
239.99343	100	
240.23031	116	
240.79492	96	
240.84446	94	
240.95575	92	
241.09213	88	
241.84615	252	
243.83136	214	
244.83689	172	
245.82821	76	
246.39091	84	
248.80013	78	
249.90064	192	
249.99150	100	
250.96067	94	
253.20056	78	
253.90474	76	
254.93491	74	
254.96833	362	
255.06795	102	
255.93551	84	
256.84684	174	
257.83932	162	
258.80380	84	
258.84310	140	
258.85861	234	
259.85060	336	
259.90831	284	1+
259.95877	72	
260.83355	314	
260.87104	90	
261.84005	170	
262.84428	98	
262.98268	148	
263.87472	104	
263.97136	70	
264.07316	82	
264.17920	72	
264.96412	78	
264.97775	100	
266.85116	182	1+
267.96074	72	
268.84074	132	
270.18423	74	
270.83260	88	
271.82138	84	
272.84444	168	
272.93492	158	
273.93909	72	
274.87108	140	
275.46565	96	
275.85774	566	1+
277.54410	82	
277.96806	136	
278.84573	600	
278.97135	84	
279.84917	498	
279.90609	122	
280.83821	186	
281.18715	72	
281.89372	72	
282.36588	84	
282.86021	90	
283.78947	142	
285.85776	92	
289.87264	72	
291.85377	320	1+
292.54400	76	
295.86727	88	
295.98349	82	
296.06606	94	
297.89206	82	
297.93786	122	
298.08953	92	
298.38837	90	
298.79999	82	
299.06434	122	
299.82601	72	
299.84964	72	
299.86994	104	
300.85777	260	1+
301.78104	86	
301.87930	72	
302.76117	84	
302.94632	92	
303.87517	80	
303.94594	84	
304.44247	90	
309.55429	76	
309.88738	76	
310.68747	74	
311.92473	76	
312.80381	76	
313.02507	84	
314.80916	80	
314.86046	132	
314.91166	76	
315.90343	92	
317.07904	74	
317.94994	72	
319.03913	82	
321.76212	84	
321.82232	104	
323.38110	90	
326.18047	90	
327.82561	74	
327.89942	72	
329.38136	84	
331.18245	78	
331.88255	72	
334.29377	108	
335.88502	76	
336.00448	76	
336.85582	90	
337.12634	82	
337.88617	102	
340.36675	114	
342.79745	74	
END IONS

###FS:    #m/z: 363.95652 #charge 1+
###MS: 102
###MSMS: 105
BEGIN IONS
TITLE=Cmpd 78, +MS2(363.9565), 28.0-35.0eV, 2.3min #105
RTINSECONDS=134.052
SCANS=102,105
PEPMASS=363.95652	321970
CHARGE=1+
53.97399	84	
187.93727	88	
189.86256	502	
191.85801	180	
192.86076	96	
194.89375	74	
196.88401	78	
198.87897	90	
207.87402	174	
207.94337	156	
209.94121	856	1+
209.96328	84	
210.88295	282	
212.87780	1338	1+
214.02857	84	
214.89728	134	
215.88651	78	
216.88536	104	
218.89549	76	
220.55744	86	
222.95362	262	
223.95670	132	
224.89495	76	
224.94950	966	1+
225.82951	92	
226.89369	90	
226.94683	5456	1+
226.97621	182	
227.89527	82	
228.89522	340	
228.94185	5238	1+
229.01084	84	
229.84605	76	
230.83702	110	
230.88895	2468	1+
231.64599	76	
232.88403	264	
233.85374	104	
234.88180	88	
235.43446	82	
235.88033	78	
237.06327	88	
237.84840	76	
238.06018	114	
240.82263	138	
240.83536	114	
240.89653	170	1+
240.93902	516	
240.95995	130	
241.06200	74	
241.93962	1626	1+
241.96202	158	
242.83593	172	
243.82127	154	
244.82579	152	
244.93937	322	
244.95675	3226	1+
245.82458	84	
245.94420	214	
246.90684	80	
246.95287	3610	1+
247.80757	112	
247.84639	92	
248.80132	424	1+
248.83938	158	
248.89997	494	
250.12279	80	
250.89370	258	1+
250.91545	226	1+
250.94748	130	
250.96932	130	
251.06998	106	
252.78844	84	
253.90602	124	
255.81179	78	
258.82787	98	
258.94217	82	
260.83529	202	
260.97126	482	1+
261.83525	76	
261.91450	92	
263.82774	92	
264.82028	288	
265.51598	102	
265.78590	218	1+
265.98248	136	
266.81218	436	1+
266.97445	74	
267.97135	596	1+
268.86554	80	
268.95625	106	
269.81233	122	
269.96965	358	1+
271.85895	116	
271.91702	142	
272.38055	88	
273.21991	80	
275.35523	98	
276.43040	106	
276.80560	88	
277.08594	92	
277.43368	98	
277.92056	86	
277.94727	84	
278.84522	334	1+
280.79267	468	
280.83160	84	
280.86846	82	
281.79139	622	1+
281.86005	212	1+
283.90196	86	
284.82063	222	1+
284.85918	222	
284.96976	80	
285.84601	308	1+
285.87407	106	
286.82131	124	
287.83730	86	
287.86755	208	1+
291.88021	114	
292.43548	96	
293.47294	100	
294.45597	78	
294.97451	94	
295.80810	106	
296.80850	172	
296.93281	78	
297.80816	134	
297.90883	78	
298.80332	1270	1+
301.80032	224	
301.86212	312	
302.43202	88	
302.86188	194	
302.89775	84	
303.85571	700	1+
305.12000	76	
305.81092	92	
306.01514	92	
307.87345	224	1+
312.15255	88	
312.83832	90	
313.85760	90	
314.31062	76	
315.46756	92	
316.81473	112	
318.80425	88	
320.79819	76	
321.82027	398	1+
321.86804	130	
322.92918	186	
322.95487	102	
324.01658	140	1+
324.81128	82	
325.14544	76	
325.35132	94	
326.85516	100	
326.87732	162	
326.92827	90	
327.80359	76	
329.87211	92	
330.28021	90	
331.91810	92	
336.94864	126	
336.96617	92	
338.76704	76	
338.94659	286	
339.16739	80	
340.83319	86	
340.94195	176	
342.90008	86	
342.94093	74	
345.72071	76	
349.81260	92	
350.89972	76	
352.02318	80	
353.79920	74	
364.12383	144	
368.84522	144	
END IONS

###FS:    #m/z: 340.94055 #charge 1+
###MS: 106
###MSMS: 107
BEGIN IONS
TITLE=Cmpd 79, +MS2(340.9406), 28.0-35.0eV, 2.3min #107
RTINSECONDS=137.731
SCANS=106-107
PEPMASS=340.94055	800380
CHARGE=1+
173.93169	72	
176.40678	76	
189.86241	124	
192.92311	140	
193.43789	90	
195.95821	78	
196.79951	116	
197.96911	84	
200.86286	124	
200.89962	72	
207.41065	82	
208.95649	120	
211.93562	92	
211.95872	92	
212.93101	74	
212.93893	408	1+
213.88032	318	
213.94020	276	1+
214.87382	76	
215.84003	84	
215.88649	112	
215.93501	266	
217.88114	132	
223.87950	80	
223.96046	120	
224.82290	94	
226.95005	144	
227.95506	204	1+
228.84936	78	
230.88783	676	1+
230.97731	72	
231.42534	78	
231.94951	450	1+
233.94835	124	
237.90475	162	
239.85368	78	
239.96908	72	
240.22743	76	
240.84827	112	
240.91670	76	
240.93393	82	
240.96568	216	
240.97989	72	
241.12092	92	
241.84367	184	
242.84091	138	
242.94586	110	
243.82978	188	
243.88183	72	
246.97732	132	
246.99094	78	
247.85788	84	
248.52713	106	
248.84497	82	
248.89907	78	
250.82438	72	
250.83837	74	
251.82539	80	
254.96815	236	
255.07986	72	
255.45284	86	
256.86829	140	
257.85700	76	
258.84368	498	
258.97282	128	
259.01063	138	
259.84503	292	
259.86229	158	
259.91090	72	
260.83076	340	1+
260.89110	128	
262.83191	136	
262.85078	130	
262.87786	206	1+
263.83157	78	
265.02150	92	
265.86632	190	1+
266.84097	286	1+
267.97250	76	
269.84150	92	
270.78789	74	
270.82990	138	
271.84757	76	
271.91816	124	
272.84441	110	
272.93235	228	1+
273.39702	94	
274.87071	86	
274.89769	120	
274.97150	114	
275.85958	116	
275.98745	74	
276.35672	90	
276.81426	76	
276.85634	584	1+
277.92460	246	1+
277.97132	218	
278.84464	1020	1+
280.84587	152	
281.04792	78	
281.80166	72	
282.91586	74	
283.35528	76	
283.78953	106	
284.88788	78	
284.93245	78	
285.65429	80	
286.86931	176	
288.43132	76	
288.84489	74	
289.78459	72	
289.98342	76	
290.83458	98	
290.86409	100	
290.89767	78	
292.03591	80	
292.43894	84	
293.84968	76	
294.86592	402	1+
294.88827	78	
296.81033	74	
297.85824	92	
297.97249	130	
298.79199	76	
298.86727	244	1+
299.05892	74	
299.81560	90	
300.42159	74	
300.86409	238	1+
301.07960	86	
301.83642	78	
301.86399	138	1+
302.94893	74	
303.06232	86	
303.75524	74	
303.87457	80	
303.94579	80	
304.42111	72	
304.45964	98	
305.80261	86	
309.95644	88	
310.06267	80	
310.76575	106	
310.87809	192	
310.95201	76	
312.80787	98	
312.88271	100	
313.00139	86	
313.89279	76	
314.67187	90	
314.82247	78	
315.82967	84	
317.85357	74	
324.15412	80	
324.89308	236	
325.24757	74	
325.88340	72	
328.18372	76	
328.82008	94	
328.90023	88	
329.90350	82	
331.81068	78	
331.88401	72	
336.19106	74	
338.02850	82	
343.91695	96	
344.82845	80	
END IONS

###FS:    #m/z: 363.95649 #charge 1+
###MS: 106
###MSMS: 108
BEGIN IONS
TITLE=Cmpd 80, +MS2(363.9565), 28.0-35.0eV, 2.3min #108
RTINSECONDS=138.504
SCANS=106,108
PEPMASS=363.95649	330660
CHARGE=1+
45.38569	76	
110.70585	118	
126.98918	74	
182.86495	188	1+
191.85699	418	1+
195.43769	72	
201.08074	74	
206.94760	76	
207.87340	286	
207.95557	82	
209.94099	702	1+
210.88496	184	
212.87864	1224	1+
215.89752	72	
216.04901	80	
222.95095	590	1+
224.95035	592	1+
225.83507	80	
226.89545	142	
226.94736	4652	1+
226.98233	72	
227.90471	74	
227.93124	224	
228.80274	100	
228.83428	100	
228.89615	230	
228.94253	5286	1+
230.88936	2100	1+
232.80050	76	
232.88503	394	
232.90210	148	
233.92972	92	
233.96334	112	
234.88393	158	
236.02114	84	
236.82357	72	
237.98874	72	
238.06444	92	
240.83371	98	
240.93975	360	
240.96013	374	
241.57092	72	
241.84323	102	
241.93850	2052	1+
242.94155	1442	1+
244.83766	252	1+
244.95764	2882	1+
245.90333	72	
245.93942	298	
246.80111	74	
246.90642	174	
246.95238	2502	1+
248.80231	368	
248.90062	1186	1+
250.05516	112	
250.54445	78	
250.80271	142	
250.96985	106	
251.84498	78	
251.95512	104	
252.88900	144	
252.93721	72	
253.90493	136	
254.12425	108	
257.80564	74	
258.83306	130	
258.84525	108	
259.15354	86	
259.85293	124	
259.92975	78	
260.04784	84	
261.83374	108	
262.85116	88	
264.89997	88	
265.81334	78	
265.86725	76	
265.97603	178	
266.78577	86	
266.81218	418	1+
266.92816	74	
266.96051	76	
267.78992	200	1+
267.81463	254	1+
267.97333	212	
268.84448	80	
268.98195	112	
269.84254	100	
269.96693	564	1+
270.40804	80	
271.40462	72	
271.83150	74	
271.91812	270	1+
275.41851	104	
275.84167	280	1+
277.20480	116	
277.22916	86	
278.80267	230	
279.71251	76	
279.79817	164	
279.84568	74	
280.10797	108	
280.78997	1030	1+
280.85367	212	1+
280.91489	144	1+
281.85539	148	1+
282.83035	76	
283.06627	72	
283.36561	88	
283.79235	148	
283.81166	300	1+
283.85292	288	1+
283.98184	76	
284.82650	138	
285.79536	142	
285.84753	364	
286.01325	78	
286.81121	164	
286.82721	184	
287.88979	74	
290.85466	78	
291.82834	82	
292.93491	146	
293.12384	78	
293.93574	90	
294.39082	88	
294.86068	86	
295.83069	214	1+
296.81088	198	
296.90950	74	
296.94559	76	
297.79866	136	
298.80387	1052	1+
299.87416	128	
300.80010	408	1+
301.86041	138	
302.79932	138	
302.83979	78	
302.85398	748	1+
303.85566	632	1+
303.90306	80	
304.81272	92	
304.87627	74	
307.39170	72	
310.87564	130	
311.27432	72	
311.88454	192	
312.86873	94	
314.35832	78	
314.82028	74	
315.82496	132	
316.79037	78	
316.81637	440	1+
318.81614	96	
318.93703	88	
318.97975	72	
319.08073	76	
319.35713	74	
321.81840	190	1+
321.85946	182	1+
322.17014	76	
322.89322	82	
322.92952	326	1+
324.81770	86	
324.87164	174	
325.81215	144	
326.25130	84	
326.87329	120	
327.47903	78	
327.86908	72	
328.91142	90	
336.94449	196	
337.94309	128	
338.87122	74	
339.00215	72	
340.93768	96	
342.83175	74	
343.71896	72	
343.78023	72	
343.97595	78	
349.05049	74	
352.75607	120	
353.76269	114	
354.77465	236	1+
358.73349	80	
361.82197	108	
362.28429	78	
366.18152	230	1+
366.83976	76	
END IONS

###FS:    #m/z: 507.84521 #charge 1+
###MS: 106
###MSMS: 109
BEGIN IONS
TITLE=Cmpd 81, +MS2(507.8452), 28.2-35.2eV, 2.4min #109
RTINSECONDS=139.277
SCANS=106,109
PEPMASS=507.84521	106002
CHARGE=1+
161.01022	104	
191.86724	110	
193.86934	112	
196.01656	150	
210.03149	174	
215.87839	132	
224.97516	144	
227.95661	128	
232.90030	114	
236.88610	284	
251.91923	110	
252.07372	132	
262.11506	118	
265.85532	226	1+
265.88789	110	
270.80505	124	
272.85290	164	
275.84756	108	
279.41067	116	
279.83138	112	
279.90183	226	1+
280.39506	148	
286.11927	122	
287.80830	240	1+
287.84518	412	1+
288.82708	112	
288.84940	504	1+
289.03684	122	
289.87957	158	
290.86842	218	
293.87536	280	
294.86046	140	
296.80819	206	1+
296.88221	124	
297.41977	104	
298.79692	104	1+
300.85666	138	
303.81094	114	
303.86648	592	1+
305.82302	208	
305.86095	692	1+
306.80675	120	
307.10077	112	
307.78049	116	
307.89061	370	
308.14321	1204	1+
308.87148	322	
309.81348	156	
309.86957	216	
311.88499	1298	1+
312.83063	288	1+
312.86751	224	
313.76869	106	
313.87826	148	
314.86548	540	1+
316.88529	150	
319.86278	164	
323.87009	274	
324.86007	114	
324.90394	116	
325.89449	224	
326.81516	160	
326.88220	2478	1+
327.82912	112	
329.87416	230	
330.87978	134	
332.65732	108	
332.87503	216	
333.81070	152	1+
333.87326	290	
335.82297	202	
337.82748	118	
337.87097	120	
338.88281	124	
339.82195	208	1+
339.87525	122	
340.88054	120	
341.01452	128	
344.82141	114	
345.77070	144	
346.78604	112	
347.75343	126	
347.77533	380	1+
347.89908	126	
348.17063	202	
348.81884	146	
348.91175	118	
349.17042	132	
349.75931	266	1+
349.88718	162	
350.88293	198	
351.78303	158	1+
352.78343	180	1+
355.79109	278	1+
355.84091	122	
359.75998	226	
360.76687	114	
360.80059	126	
360.87183	112	
365.76923	120	
365.79086	130	
366.18569	238	
366.84296	168	
367.70880	206	
367.76582	240	1+
367.83504	506	1+
368.70289	256	1+
368.72537	170	1+
368.89445	170	
370.80049	128	
371.79051	524	1+
371.82381	308	1+
372.82774	252	1+
373.38441	222	1+
373.71603	212	
373.77593	166	1+
375.77641	302	1+
375.90469	148	1+
376.74192	172	
378.74614	174	1+
380.71823	178	
381.71936	174	
381.84529	130	
381.97678	128	
382.70598	260	1+
383.70904	186	1+
383.79253	120	
384.35996	112	
384.79948	118	
384.85204	680	1+
385.74147	152	
386.77708	214	1+
387.78030	152	1+
387.84850	202	
388.19677	386	1+
388.84967	130	
389.72258	234	
390.73262	238	
390.84071	1034	1+
391.97188	110	
392.82418	536	1+
392.85034	176	
393.79902	142	
394.40560	134	
394.74306	276	1+
394.83591	366	1+
396.72893	470	1+
398.72707	514	1+
399.70713	140	
399.84633	136	
401.40426	166	
401.85582	124	
402.75477	184	1+
402.86209	114	
403.80522	110	
403.87059	776	1+
405.79425	112	
405.85989	376	1+
406.76692	122	
407.74260	322	
407.85944	1090	1+
408.74611	180	
408.76783	112	
408.78692	108	
409.72327	326	1+
409.75267	106	
409.85671	138	
410.83531	924	1+
410.90613	118	
411.81419	150	
412.72831	148	
412.78319	278	1+
412.83978	416	1+
412.88317	126	
413.07249	114	
415.87774	132	
416.74079	168	
416.86547	278	1+
417.91079	170	1+
421.80258	204	1+
421.88244	174	
423.73682	114	
423.77507	686	1+
423.86873	284	1+
425.75002	492	
426.76244	366	
426.79462	120	
426.86203	378	
427.73020	784	1+
427.86044	400	
428.73171	528	1+
428.84462	1304	1+
429.70293	126	
429.74672	390	1+
430.69595	266	1+
431.86545	476	1+
432.82185	132	
433.85510	108	
435.71294	114	
438.77256	162	
440.87599	154	
440.89639	198	
443.75928	132	
444.74552	464	1+
444.87645	996	1+
445.71903	120	
445.74903	400	1+
446.88741	242	
447.70789	566	1+
448.77963	112	
448.89661	120	
449.68755	156	
449.87939	290	1+
450.75069	414	1+
451.76309	114	
451.87486	222	
462.88595	670	1+
465.71303	150	
466.21888	138	
467.88878	780	1+
468.71235	136	1+
470.73278	240	1+
485.89612	454	1+
506.15310	118	
509.86683	126	
END IONS

###FS:    #m/z: 340.94050 #charge 1+
###MS: 110
###MSMS: 111
BEGIN IONS
TITLE=Cmpd 82, +MS2(340.9405), 28.0-35.0eV, 2.4min #111
RTINSECONDS=142.95
SCANS=110-111
PEPMASS=340.94050	786016
CHARGE=1+
190.94547	178	
192.95310	72	
193.93161	72	
197.95881	72	
200.87438	128	
205.94941	130	
207.40191	84	
208.95657	314	1+
210.93568	186	
212.87650	100	
213.87939	72	
213.93885	594	1+
215.88941	144	
215.93630	180	
216.85283	78	
216.89972	86	
217.88223	82	
217.93734	72	
218.38342	96	
219.85781	78	
220.89220	80	
221.96171	378	1+
222.96592	304	1+
223.95042	86	
224.97219	246	1+
226.85758	114	
226.94553	80	
227.83815	90	
227.89910	72	
228.84718	78	
228.94719	110	
229.89320	122	
230.89061	294	
231.88662	272	
231.94967	590	1+
232.89325	144	
233.86565	72	
233.89585	208	
233.94829	74	
234.95809	88	
235.82795	72	
235.94789	200	
237.93718	142	
238.88548	146	
239.96873	82	
241.84294	134	
241.88030	82	
242.82738	526	1+
243.82829	368	1+
243.95085	90	
244.90126	74	
246.79948	76	
246.85429	118	
246.97575	248	
247.82770	126	
249.01550	76	
249.40667	102	
249.89956	72	
249.95791	124	
250.98963	74	
251.84460	82	
252.84824	102	
253.84605	84	
253.90306	134	
253.96232	610	1+
254.06123	88	
254.86034	170	1+
254.96464	532	1+
255.09553	90	
255.78042	82	
256.90734	132	
257.45037	96	
257.82883	110	
257.84685	72	
258.07159	106	
258.80177	76	
258.84638	706	1+
258.88698	112	
259.52935	84	
259.79679	76	
260.83288	560	1+
261.84927	194	
262.84211	114	
264.82786	126	
264.86730	132	
265.81622	84	
265.87194	82	
266.84410	158	
267.41404	74	
267.91228	90	
268.84096	120	
269.83862	74	
269.87124	90	
270.11942	74	
271.44689	118	
271.81710	234	1+
272.88156	122	
272.93464	172	
273.84549	90	
274.86307	156	
274.88294	106	
275.75928	72	
275.87666	264	
276.81055	110	
276.85618	482	
276.94931	72	
277.81748	86	
277.86395	276	
277.88545	74	
277.96986	88	
278.05375	92	
278.84592	364	
279.20786	72	
279.84719	214	
279.95657	110	
279.99607	76	
280.85139	250	1+
280.88713	80	
281.02853	72	
281.89186	76	
282.80712	234	1+
282.88251	168	1+
289.86061	118	
289.88478	88	
290.87523	76	
292.02534	84	
292.10925	82	
292.43669	94	
292.84583	164	1+
293.87160	96	
294.86496	76	
295.89930	80	
296.12744	76	
296.84848	94	
298.62160	112	
299.78307	114	
299.83040	78	
299.86945	100	
300.52180	78	
300.87528	84	
301.80866	76	
301.86471	94	
302.88001	100	
302.95080	74	
304.38677	88	
307.79379	196	1+
309.36665	106	
310.87306	94	
310.96730	82	
311.82688	72	
311.87640	92	
314.38378	78	
317.94337	94	
319.10297	82	
321.61038	86	
323.01883	106	
323.29947	106	
326.56411	78	
326.76601	76	
327.88364	74	
328.18801	72	
329.86764	74	
330.87334	74	
334.77184	84	
342.00215	80	
342.90264	146	
343.09102	74	
343.91826	126	
344.30202	76	
END IONS

###FS:    #m/z: 363.95646 #charge 1+
###MS: 110
###MSMS: 112
BEGIN IONS
TITLE=Cmpd 83, +MS2(363.9565), 28.0-35.0eV, 2.4min #112
RTINSECONDS=143.722
SCANS=110,112
PEPMASS=363.95646	311590
CHARGE=1+
84.87163	178	
103.06104	86	
145.36303	96	
185.86731	96	
189.86377	314	
191.86048	416	
194.89369	96	
194.94165	94	
197.86389	78	
197.89458	76	
197.95809	118	
203.92736	92	
205.87834	78	
207.87325	134	
208.95377	94	
209.94263	1228	1+
210.88278	328	1+
212.87781	974	1+
214.89552	126	
216.19153	76	
216.89078	78	
222.95270	744	1+
224.88383	88	
224.94681	692	1+
224.96903	148	
226.89357	82	
226.94703	6152	1+
226.97235	94	
227.85359	84	
227.92958	176	
228.11046	88	
228.50325	92	1+
228.89407	520	
228.94220	6400	1+
230.05082	76	
230.88964	1750	1+
232.01537	220	1+
232.88177	368	1+
233.01935	142	1+
234.88003	484	1+
237.05396	100	
239.86217	82	
240.38341	98	
240.81992	144	
240.94154	414	
240.96083	226	
241.93920	296	
241.99869	90	
242.82286	78	
242.83816	88	
242.85519	92	
242.88582	90	
242.94068	1232	1+
242.96151	666	1+
243.82168	226	
244.82184	148	
244.88963	152	1+
244.95755	3238	1+
245.20598	88	
245.82248	132	
245.94226	184	
246.80379	86	
246.85124	80	
246.95273	2722	1+
247.85206	74	
247.99711	82	
248.80509	88	
248.89966	788	1+
249.80261	80	
250.53858	92	
250.78979	76	
250.89751	216	
250.97403	100	
253.63094	84	
253.90774	218	1+
254.07479	96	
256.45443	82	
257.56681	98	
258.97545	102	
259.05479	82	
259.87760	94	
259.93887	102	
260.96699	414	1+
261.83057	508	1+
261.87086	80	
262.97268	140	
264.82792	116	
264.87203	84	
264.96775	134	
265.81830	114	
265.96030	84	
266.81439	412	1+
266.85051	92	
266.87611	76	
266.95322	122	
267.97144	426	1+
268.80096	238	1+
268.90326	194	1+
268.95538	136	
269.96832	464	1+
270.89294	74	
271.40844	94	
271.91335	120	
272.91660	138	
276.81309	92	
276.85950	178	
277.85019	104	
278.39800	92	
278.79890	106	
278.84663	80	
279.10182	136	
279.79444	168	
279.84752	122	
280.78983	1252	1+
280.82967	78	
281.84898	78	
281.99248	80	
282.40923	74	
282.81187	80	
283.07153	84	
283.79413	146	
283.96615	90	
284.78152	98	
284.85149	82	
284.98007	90	
285.81480	206	1+
285.84498	394	
285.88659	78	
286.92399	136	
286.97147	80	
287.88339	94	
290.79658	200	1+
290.88725	80	
290.91416	84	
291.82801	74	
292.44119	86	
292.86336	82	
293.11873	114	
295.11730	118	
295.86329	78	
295.93510	82	
295.99195	86	
297.81465	106	
297.89012	76	
298.54099	100	
298.80275	1638	1+
298.88612	98	
298.93411	106	
299.87124	222	1+
300.92633	74	
301.78515	86	
301.85999	658	1+
303.85722	512	
304.95703	96	
306.78044	126	
306.87821	194	1+
308.38232	74	
310.43428	88	
312.87866	218	1+
315.81862	74	
316.81164	288	1+
318.13830	88	
319.81154	100	
319.82752	128	
321.82062	162	
322.82055	100	
322.92697	138	
326.87212	164	
327.39432	74	
327.89487	176	1+
328.83581	78	
330.81178	92	
333.76346	80	
334.90449	78	
334.95864	86	
336.94253	96	
339.88845	172	1+
340.29664	102	
340.82616	164	
340.89291	146	1+
340.94131	186	
346.79019	130	
346.87464	80	
347.88184	78	
350.75507	96	
355.29297	82	
356.77055	104	
363.75171	76	
365.87218	94	
END IONS

###FS:    #m/z: 507.84511 #charge 1+
###MS: 110
###MSMS: 113
BEGIN IONS
TITLE=Cmpd 84, +MS2(507.8451), 28.2-35.2eV, 2.4min #113
RTINSECONDS=144.494
SCANS=110,113
PEPMASS=507.84511	104984
CHARGE=1+
196.01648	162	
210.03067	146	
214.88750	150	
222.97573	484	1+
230.89830	112	
232.89556	278	
234.88322	114	
238.06083	144	
248.64135	120	
250.91029	246	1+
250.97140	156	
253.90197	246	1+
263.41901	106	
266.16694	120	
272.85259	112	
273.79909	132	
279.13797	170	
283.10191	166	
283.83500	194	
285.79451	124	
287.81566	146	
287.85485	542	1+
289.87368	156	
290.86416	232	
291.77852	186	1+
291.86222	132	
292.87823	120	
293.87181	792	1+
294.12729	118	
296.94078	188	1+
298.84183	124	
298.86106	174	
299.83938	378	1+
301.84389	300	1+
303.86727	218	1+
305.79862	216	1+
305.86380	896	1+
307.85526	134	
307.88919	240	
308.14443	288	
308.87475	326	
309.87011	138	
309.89023	172	
309.90663	106	
310.15661	384	1+
311.88292	1222	1+
312.90994	112	
314.82043	112	
314.86639	576	1+
315.80183	122	
316.86157	212	1+
321.88118	138	
322.86278	180	1+
324.90831	172	
325.89679	134	
326.81686	188	
326.88408	1356	1+
327.80314	228	1+
327.83387	146	
328.88107	478	1+
329.91097	154	
330.77258	136	
330.81203	184	
331.79625	114	
332.87373	610	1+
332.90019	106	
333.89272	248	1+
334.88833	232	1+
335.85002	118	
336.94729	246	1+
337.87863	230	1+
340.01610	156	
341.81166	106	
342.77852	104	
345.76432	190	
346.79213	112	
347.78036	442	1+
347.82210	132	
348.73214	134	
349.72151	202	1+
349.75544	308	
350.88668	414	1+
353.05417	132	
355.78058	120	
355.88647	248	1+
357.78468	218	1+
358.82051	128	
359.75938	144	
362.36395	162	
365.77261	110	
366.18760	140	
366.84215	136	
366.88256	134	
367.70620	608	1+
367.76220	116	
367.79140	148	
367.84064	116	
368.73071	106	
368.77509	110	
368.80578	120	
368.87370	106	
368.89774	280	1+
369.83510	610	1+
369.90243	170	1+
370.72853	198	1+
370.80055	252	
371.79235	106	
371.90202	110	
372.78643	178	
372.81263	144	
374.71535	130	
374.81220	118	
375.72520	182	1+
376.76651	120	
376.85942	106	
380.71726	546	1+
381.75218	148	
381.83864	370	1+
382.78609	270	1+
383.79170	190	1+
384.84904	780	1+
385.73747	186	1+
385.77572	398	1+
387.79062	278	1+
388.76089	132	
388.79135	174	1+
389.71621	132	
390.73165	194	
390.78890	248	1+
390.83980	876	1+
392.82639	546	1+
393.79569	192	
394.79737	132	
394.83124	278	1+
395.71791	142	
395.78002	140	
398.73072	238	
399.73147	108	
399.85940	306	1+
400.85174	332	1+
403.76485	124	
403.87405	502	1+
404.74660	116	
404.80926	316	1+
405.76667	134	
405.85933	448	1+
407.73287	150	
407.86689	456	
408.06562	174	1+
408.74098	172	
408.75787	162	
408.85196	658	1+
409.72553	184	
409.76768	120	
410.72103	138	
410.75700	358	1+
410.79249	112	
410.83580	794	1+
411.69797	124	
411.73728	178	
411.80502	112	
412.69954	136	
412.72996	266	
412.82795	124	
413.75269	144	
413.87067	148	
414.80346	110	
415.87529	114	
416.73932	116	
418.72259	146	1+
421.77677	188	
421.87854	366	
422.86476	118	
422.88076	180	
423.74607	200	1+
423.77308	390	
423.86690	302	
424.78021	188	
424.82968	156	
424.87463	170	
425.75438	896	1+
426.77310	112	
426.79802	140	
426.86122	934	1+
427.73129	988	1+
427.76369	122	
427.82247	106	
428.77826	120	
428.80065	190	1+
428.84531	920	1+
430.73849	120	
431.76625	118	
431.86820	216	
432.68440	110	
432.88480	276	1+
433.85727	204	
435.86456	116	
439.89203	252	
440.89423	168	
442.87738	146	
444.87128	1408	1+
445.71736	138	
445.75071	158	
446.71060	136	
446.79647	108	
446.85938	124	
446.89268	132	
447.71075	712	1+
447.73962	174	
448.77101	210	
449.69774	110	
449.87840	610	1+
450.76185	212	1+
453.76665	118	
462.76059	120	
462.88322	352	
465.70646	130	
467.69613	126	
467.88678	516	1+
468.78925	270	1+
470.72783	106	
485.90063	414	
502.79708	124	1+
END IONS

###FS:    #m/z: 322.92964 #charge 1+
###MS: 114
###MSMS: 115
BEGIN IONS
TITLE=Cmpd 85, +MS2(322.9296), 28.0-35.0eV, 2.5min #115
RTINSECONDS=148.164
SCANS=114-115
PEPMASS=322.92964	2131198
CHARGE=1+
124.83704	72	
185.92460	72	
188.91650	78	
190.97936	66	
193.96406	80	
194.88684	64	
196.84622	70	
197.96043	80	
198.00735	68	
198.84252	68	
198.87498	86	
201.88430	80	
202.05699	72	
205.94720	90	
206.97562	70	
207.10827	68	
207.97166	128	
208.93791	92	
215.84525	70	
223.95805	196	
225.81877	64	
225.87729	60	
226.49097	66	
226.91240	66	
227.92908	96	
228.78970	66	
228.83245	66	
228.92742	80	
229.84058	58	
230.88989	70	
230.90461	66	
231.95629	112	
234.82720	220	1+
236.01337	72	
236.10414	60	
238.93993	160	
239.07484	174	
239.78701	250	1+
240.82452	98	
240.94043	2412	
241.04637	72	
241.83052	72	
241.94184	1924	
242.03120	74	
242.81940	178	
242.94128	5128	1+
243.41045	76	
243.43212	56	
243.81743	526	1+
243.87573	90	
244.14077	78	
244.56912	76	
244.78595	66	
244.83502	118	
244.93972	1402	1+
245.07232	62	
245.87223	62	
246.80358	58	
246.97795	208	
248.82134	88	
248.84590	112	
248.85965	80	
248.95313	88	
250.83845	64	
250.90224	70	
250.91982	138	
250.94953	190	
250.97232	74	
251.06723	178	1+
251.83674	82	
251.93032	66	
253.01704	72	
254.02429	64	
254.05140	68	
256.91473	64	
257.80027	128	
257.91553	72	
258.83049	158	
260.33881	78	
260.51549	86	
260.82908	72	
260.84904	66	
261.83614	498	1+
261.89483	100	
262.83998	304	1+
263.09002	108	
263.83397	94	
267.79171	142	
267.84186	78	
267.94045	100	
268.84550	154	
268.95800	92	
269.12944	76	
269.44775	76	
269.82207	174	
269.88130	64	
271.81945	76	
272.24048	64	
272.92390	70	
273.79011	70	
274.84610	230	1+
275.20465	64	
275.78940	94	
276.92648	100	
278.09465	82	
278.17225	76	
278.99442	64	
279.09055	1098	1+
279.85550	64	
280.05548	66	
280.79569	62	
280.83291	86	
280.84709	108	
281.85185	360	1+
281.88963	82	
282.41349	102	
282.88647	92	
283.06884	210	1+
283.84133	68	
283.97123	98	
284.29177	572	1+
284.80825	64	
285.83878	72	
287.79576	68	
287.87905	64	
288.20832	60	
288.44182	86	
289.87310	106	
291.19068	58	
291.85661	96	
293.85085	104	
294.85338	128	
295.83569	62	
296.86968	76	
298.42877	90	
299.07383	130	
299.78277	358	
305.43974	106	
305.80032	64	
305.89062	58	
307.88115	94	
308.52725	70	
308.87935	60	
308.89350	66	
309.81607	64	
310.80782	70	
312.80480	134	
314.41071	68	
315.84044	68	
315.89722	92	
317.91482	76	
319.41226	62	
319.80076	68	
321.79982	84	
322.87770	66	
323.82264	70	
324.00661	70	
324.89300	76	
325.81004	66	
326.28234	62	
326.73258	68	
326.89258	64	
327.81401	172	1+
328.28169	66	
END IONS

###FS:    #m/z: 507.84488 #charge 1+
###MS: 114
###MSMS: 116
BEGIN IONS
TITLE=Cmpd 86, +MS2(507.8449), 28.2-35.2eV, 2.5min #116
RTINSECONDS=148.937
SCANS=114,116
PEPMASS=507.84488	112220
CHARGE=1+
196.01585	180	
207.21244	112	
214.88596	158	
222.97488	152	
232.89621	414	1+
238.06329	170	
242.92582	128	
252.08237	114	
252.89908	128	
254.80531	144	
257.87376	234	1+
271.03441	102	
271.87105	160	
273.84738	264	1+
275.85041	256	1+
278.83384	190	1+
285.36788	114	
287.40218	102	
287.85221	348	
289.82176	108	
289.86037	284	1+
289.87773	330	
293.83820	104	
293.87254	848	1+
293.89606	106	
294.86018	220	
296.38288	100	
296.84879	162	
296.96343	110	
297.81478	162	
298.83459	114	
299.83725	284	1+
299.85875	172	
299.92396	100	
300.85813	108	
302.93172	104	
303.86500	332	
304.86336	170	
305.86175	606	1+
305.96506	194	1+
307.12783	120	
307.88787	514	
307.91489	126	
308.14075	524	1+
308.87237	720	1+
309.47673	150	
310.15465	668	1+
310.37386	112	
310.49879	154	1+
310.99049	164	1+
311.83200	130	
311.88213	1742	1+
312.85766	126	
314.86404	536	1+
317.82756	102	
320.88739	152	
322.81191	114	
323.87476	280	
324.86880	214	
326.88119	1816	1+
328.00121	114	
328.83978	120	
328.87053	102	
328.91409	106	
329.39049	102	
330.16465	234	1+
330.82424	132	
330.87561	224	
330.92774	154	
331.86642	282	1+
333.39957	152	
333.85100	128	
333.88795	124	
335.88955	550	1+
337.88030	228	
337.99315	138	
338.76644	178	1+
343.00217	130	
343.73033	114	
344.83048	136	
345.77656	128	
345.81677	158	
346.82068	124	
347.78086	220	
347.83700	362	1+
348.79254	120	
349.75521	230	
349.84549	286	1+
350.76445	124	
350.82373	250	
350.88252	176	
351.76990	108	
351.81782	342	1+
351.87914	204	
353.85388	134	
353.87286	288	1+
357.84768	132	
359.76185	198	
359.84633	290	1+
363.78805	112	
363.81800	108	
365.78315	186	
366.71525	122	
366.83783	178	
367.70636	394	1+
367.76734	262	1+
367.83613	206	
368.84429	176	
368.88958	364	1+
369.80501	140	
369.83690	106	
369.88803	316	1+
370.79801	444	1+
371.80134	306	1+
371.83408	160	
372.17423	144	
372.71792	240	1+
373.82075	266	1+
374.77797	244	
374.90244	138	
378.82712	104	
379.39398	118	
380.71903	306	1+
381.83758	228	
382.71119	180	
382.73822	108	
383.80493	126	
384.85355	374	
385.77798	148	
385.84705	602	1+
386.78205	118	
388.76256	236	1+
388.80201	186	
388.84914	154	
389.73776	118	
389.76458	196	1+
389.83829	856	1+
390.84023	714	1+
391.74853	188	1+
391.76241	198	1+
391.85928	112	
391.90804	160	1+
392.82750	176	
393.82460	182	
395.77113	116	
395.81558	212	1+
397.69691	108	
398.72940	626	1+
399.68504	104	
399.85179	350	1+
400.72465	100	
403.80101	148	
403.87895	350	1+
405.76013	168	
405.79042	444	1+
406.85480	146	
407.75058	214	
407.84809	734	1+
407.86522	642	
408.73891	104	
408.85269	628	1+
409.73720	224	
410.08233	110	
410.73899	130	
410.83687	840	1+
411.72265	178	1+
411.76124	174	1+
411.87235	240	1+
412.77816	144	1+
412.83598	152	
413.75149	250	1+
414.35403	106	
414.67649	112	
414.86747	198	1+
415.83012	116	
418.71594	218	1+
418.85869	182	
419.89355	106	
420.35932	102	
423.75064	160	
423.77390	486	1+
423.86907	408	
424.75950	164	
425.75358	826	1+
425.85842	148	
426.77044	464	1+
426.86180	804	1+
427.30364	146	
427.73161	892	1+
428.84707	1180	1+
429.69943	360	1+
429.87639	144	
430.39040	102	
430.70493	234	1+
431.77606	126	
431.86714	412	1+
433.87050	148	
434.85636	120	
434.88634	122	
435.19813	104	
439.88939	282	1+
442.87621	124	
443.76938	136	
444.76376	172	
444.87245	1306	1+
445.72493	102	
445.75216	202	
446.74782	132	
446.79390	152	
447.71456	558	1+
447.74170	190	
447.82350	160	
447.88555	122	
448.76500	122	
449.87945	472	1+
450.69653	308	1+
450.74875	108	
457.90279	316	
462.88423	156	
463.88685	212	
465.72271	180	
467.89007	822	1+
468.22881	250	1+
468.71331	104	
485.90063	424	1+
488.80312	160	1+
500.66771	110	
END IONS

###FS:    #m/z: 336.94528 #charge 1+
###MS: 114
###MSMS: 117
BEGIN IONS
TITLE=Cmpd 87, +MS2(336.9453), 28.0-35.0eV, 2.5min #117
RTINSECONDS=149.709
SCANS=114,117
PEPMASS=336.94528	65918
CHARGE=1+
86.90854	156	
205.94173	74	
205.96837	70	
209.94333	78	
210.88046	78	
210.89825	78	
211.94429	1598	1+
212.87764	912	1+
213.92250	84	
213.93969	776	1+
214.89350	72	
215.87516	210	1+
215.88701	272	
215.93955	122	
217.51332	80	
221.00804	86	
222.95518	244	1+
222.97508	70	
224.02653	100	
225.84244	162	
226.94573	66	
228.84362	70	
228.89608	222	1+
228.94030	92	
229.95508	1436	1+
230.08769	66	
230.88909	1612	1+
231.95019	882	1+
231.97284	68	
231.99917	74	
232.82401	112	
232.90386	74	
233.89597	162	
234.89981	72	
235.89058	74	
237.06123	64	
238.06254	66	
238.89495	78	
239.86849	80	
240.84454	78	
240.87304	88	
241.43730	76	
241.84863	126	
241.94527	74	
242.84424	114	
242.88416	68	
242.91080	216	1+
244.37132	64	
244.98199	102	
245.44533	78	
245.81306	64	
246.98679	66	
247.43502	72	
247.96360	274	1+
248.90093	250	
249.09253	78	
249.90502	148	
250.11919	68	
250.82906	280	
250.90041	86	
250.95156	250	
250.97095	92	
251.07345	200	1+
251.84232	98	
251.88561	86	
251.96952	76	
252.83464	74	
252.97125	1222	
253.12650	86	
253.84976	72	
253.90472	132	
254.96743	426	1+
255.87660	92	
255.92007	82	
256.86768	70	
256.91476	80	
257.60236	80	
257.83085	80	
257.85270	234	
258.03599	108	
258.40485	100	
258.84600	596	1+
261.82962	80	
261.84575	100	
262.83083	218	1+
262.92484	92	
264.43262	74	
264.83196	66	
265.08959	84	
265.81002	86	
265.88192	92	
266.84214	178	1+
267.02043	94	
267.41799	104	
268.83903	770	1+
270.79208	88	
270.85671	74	
270.98359	214	
271.80146	70	
272.87507	68	
272.89130	120	
273.89657	84	
274.82205	72	
274.94182	72	
275.85445	746	1+
276.85525	538	1+
277.83670	148	
278.83593	244	
278.94525	92	
278.98807	64	
279.01779	64	
279.05356	64	
279.78862	74	
279.84036	184	
280.83850	128	
280.86519	70	
280.89158	126	
280.93418	72	
280.95270	70	
283.85853	92	
285.85235	240	
286.85064	790	1+
287.34622	82	
287.85296	496	1+
291.85512	114	
291.96860	70	
292.85677	72	
293.11182	162	
294.11913	78	
294.64550	70	
294.84711	234	1+
294.86823	218	1+
295.03361	86	
295.97079	120	
296.80406	92	
296.97999	94	
297.89614	70	
299.88405	128	
300.05559	82	
301.05407	74	
301.86904	76	
302.81948	130	
303.72758	70	
303.87932	76	
304.13841	66	
304.83279	84	
305.63290	92	
308.76208	84	
308.88713	144	
309.42728	68	
309.86500	120	
310.87259	88	
311.85991	104	
315.35428	86	
315.73148	82	
318.88073	66	
320.36485	68	
320.88848	64	
320.96347	68	
321.88772	92	
322.07517	98	
322.39470	74	
323.88233	102	
326.62832	106	
328.88754	104	
332.62966	90	
334.76740	98	
335.09097	92	
335.78165	70	
335.92554	74	
339.60189	84	
339.86192	70	
340.14065	78	
END IONS

###FS:    #m/z: 322.92991 #charge 1+
###MS: 118
###MSMS: 119
BEGIN IONS
TITLE=Cmpd 88, +MS2(322.9299), 28.0-35.0eV, 2.6min #119
RTINSECONDS=153.366
SCANS=118-119
PEPMASS=322.92991	2200244
CHARGE=1+
50.16446	80	
127.80945	100	
181.86954	74	
189.92722	66	
199.88640	66	
201.04431	150	
205.94974	290	1+
205.97721	78	
207.14883	66	
207.95725	72	
208.02827	84	
212.89503	138	
220.06344	80	
220.87539	134	
221.02272	64	
223.81898	60	
223.96130	116	
225.93653	62	
225.95888	66	
226.99753	76	
227.10645	86	
227.12482	84	
227.48932	68	
227.83791	68	
227.90078	64	
227.93459	96	
229.03327	90	
230.84720	184	1+
230.88968	66	
232.43337	68	
234.86433	64	
238.83803	68	
238.89285	254	1+
238.91596	74	
238.94057	274	
239.03931	92	
239.08077	74	
239.83722	68	
240.07175	142	1+
240.79804	68	
240.82214	174	
240.87612	100	
240.91885	60	
240.93978	2038	
240.97957	68	
241.89946	88	
241.94248	1964	
242.00067	70	
242.11518	78	
242.23434	78	
242.82433	76	
242.91951	66	
242.94198	5476	1+
243.42948	98	
243.82298	62	
244.15610	138	1+
244.82529	150	
244.93998	1022	1+
245.82665	64	
245.85133	76	
246.10197	78	
246.97501	380	1+
247.30959	66	
247.85138	144	
248.84093	140	
248.89526	74	
248.97112	198	
249.90808	124	
251.84058	72	
252.95294	78	
253.79881	70	
253.87527	74	
253.95951	88	
254.82893	64	
254.90568	70	
255.78434	66	
256.39857	78	
256.83902	144	
257.85841	90	
258.83686	264	
258.94219	66	
259.79865	68	
259.82769	346	1+
260.82865	236	1+
260.84646	90	
260.94983	78	
261.96938	62	
262.07152	74	
262.83091	452	1+
264.02112	64	
264.08741	70	
264.18861	68	
265.85908	82	
265.90022	72	
266.25087	74	
266.86303	86	
266.88813	72	
267.93543	106	
267.96834	68	
268.13362	70	
268.85510	236	1+
270.82642	94	
271.03475	66	
271.99344	70	
272.84582	158	
273.79385	134	1+
273.87410	78	
274.05308	66	
274.90661	78	
275.12106	82	
276.20169	80	
277.05962	98	
279.02288	70	
279.09054	1376	1+
280.82940	94	
280.97885	64	
281.79571	134	
281.84611	198	1+
281.92695	68	
282.86557	78	
283.07205	82	
283.09921	92	
283.78998	236	
284.29180	134	
284.86742	270	1+
284.89336	68	
286.22343	62	
286.97969	64	
288.90907	72	
289.79161	132	
289.87238	96	
290.88708	78	
291.06110	76	
291.85557	80	
292.80213	86	
292.91379	70	
295.95619	62	
296.88008	102	
297.91949	70	
298.83183	62	
298.86349	78	
300.90940	90	
301.85597	62	
302.78449	66	
303.80616	118	
304.88816	62	
307.80370	202	1+
307.87608	90	
308.46024	92	
309.78804	70	
310.87999	72	
312.80380	76	
312.81896	64	
314.88797	64	
315.82097	84	
316.46056	94	
317.78100	64	
319.07211	102	
320.91065	66	
322.81379	62	
322.88448	218	1+
323.83801	68	
324.78039	66	
325.32240	66	
326.24664	64	
326.92604	70	
327.99137	68	
328.38641	64	
END IONS

###FS:    #m/z: 336.94563 #charge 1+
###MS: 118
###MSMS: 120
BEGIN IONS
TITLE=Cmpd 89, +MS2(336.9456), 28.0-35.0eV, 2.6min #120
RTINSECONDS=154.137
SCANS=118,120
PEPMASS=336.94563	60700
CHARGE=1+
46.25847	94	
117.61397	86	
157.97394	158	
182.87129	122	
189.86467	68	
192.02446	78	
194.88362	86	
196.88299	132	
200.86850	88	
203.83784	72	
207.97322	94	
208.98556	72	
209.92395	72	
211.94304	1216	
212.87926	716	1+
213.93977	1022	
215.88835	224	
215.93530	118	
216.89067	210	1+
217.84469	202	1+
218.98631	94	
223.98138	70	
224.84728	78	
225.95710	94	
226.97332	72	
227.89636	96	
228.11218	78	
228.84485	112	
228.89472	322	
229.95447	1472	
230.88888	1130	1+
231.83474	78	
231.94997	556	
232.88422	208	
233.89776	128	
233.96146	78	
234.08967	68	
234.34685	68	
234.88501	68	
234.89951	76	
235.82650	70	
236.08227	76	
238.86840	70	
239.84691	172	
240.83839	538	1+
244.86880	70	
245.88810	72	
246.56795	68	
246.90228	108	
246.97351	68	
247.96532	276	1+
248.83022	178	1+
248.90011	444	1+
249.05921	70	
249.96109	314	1+
250.06451	236	1+
250.15233	72	
250.95097	142	
251.06852	168	1+
251.83646	178	
251.87361	94	
251.92643	90	
252.95286	366	1+
252.97150	906	
253.83730	102	
253.90671	182	
253.92993	82	
254.83810	78	
254.86030	136	
254.91899	68	
254.96658	630	1+
255.08186	70	
255.37835	80	
255.89165	72	
256.53940	98	
256.86374	74	
256.90490	84	
256.96111	158	
257.86889	84	
257.90178	76	
257.91751	80	
257.94730	72	
258.84649	542	1+
259.05262	72	
260.82598	90	
260.85434	80	
262.37792	68	
262.83146	116	
263.81593	84	
264.87392	138	
264.98803	84	
266.98762	128	
267.08292	72	
267.83909	138	
268.84071	850	1+
269.14574	80	
269.91355	68	
270.80013	94	
270.98171	84	
272.20012	78	
272.85078	176	
272.88159	100	
273.96804	136	
274.85785	284	1+
274.92544	92	
275.16007	98	
276.85696	970	1+
277.65648	82	
277.83409	110	
277.96148	76	
277.97832	90	
278.55341	72	
278.79737	70	
278.83578	498	1+
279.09967	128	
281.01795	76	
281.85992	116	
281.89176	88	
284.80592	80	
284.87058	70	
285.85004	78	
286.84909	826	1+
287.83329	70	
289.79106	68	
291.85687	86	
291.89756	98	
292.84626	74	
292.90539	76	
293.10737	188	
293.86352	114	
293.88082	78	
294.87992	68	
295.87302	104	
296.41710	74	
296.98986	76	
297.41368	72	
297.88817	154	
297.97873	118	
298.87221	88	
300.08113	72	
300.90727	68	
301.81515	70	
303.85593	74	
305.26618	72	
305.86913	72	
306.84048	78	
308.87997	174	
309.81373	86	
309.86555	286	1+
312.89049	72	
315.85569	76	
316.82551	70	
317.80110	76	
319.01096	68	
319.20791	82	
323.80527	68	
326.73967	72	
327.82132	84	
328.89585	74	
329.87008	70	
330.82694	78	
333.41219	68	
333.88111	68	
334.88206	74	
337.76677	68	
338.58193	78	
338.90511	68	
339.76035	72	
340.29681	80	
340.43273	76	
END IONS

###FS:    #m/z: 359.96138 #charge 1+
###MS: 118
###MSMS: 121
BEGIN IONS
TITLE=Cmpd 90, +MS2(359.9614), 28.0-35.0eV, 2.6min #121
RTINSECONDS=154.91
SCANS=118,121
PEPMASS=359.96138	43662
CHARGE=1+
183.93225	104	
191.10343	74	
199.89316	78	
200.87555	86	
200.95041	86	
205.95047	286	1+
208.89149	74	
209.94421	122	
220.95790	124	
222.95202	808	1+
224.94820	828	1+
226.94624	3182	1+
226.97754	164	
227.88442	76	
227.93144	176	
228.94179	3628	1+
229.04051	86	
229.80485	90	
232.86596	86	
232.95278	218	
233.99900	84	
234.86133	174	
234.94466	164	1+
236.84412	76	
237.05010	72	
238.08946	74	
238.91216	86	
239.96498	76	
240.07431	84	
240.82945	78	
240.94049	146	
240.96070	506	1+
241.12999	82	
241.90495	78	
241.93986	238	
242.02371	88	
242.96006	334	
244.95663	1398	1+
245.80502	72	
245.81353	76	
245.93819	98	
245.96697	74	
246.02481	90	
246.80982	104	
246.95255	1914	1+
248.80445	450	1+
249.00538	74	
250.95066	426	
251.83986	136	
252.95527	248	
254.01603	82	
258.85740	234	1+
258.94030	102	
259.79744	128	
259.88952	72	
260.95222	162	
260.97045	162	
262.77787	74	
263.96064	74	
263.97354	126	
264.81881	102	
265.82009	84	
266.81517	514	1+
267.87059	124	1+
267.97516	362	
268.14758	102	
268.46104	74	
268.86372	74	
268.90786	86	
269.07097	90	
269.96664	456	
271.14948	96	
272.81632	84	
272.84308	92	
272.94017	84	
273.00915	86	
273.23025	84	
273.35602	78	
273.79101	102	
273.96643	138	
274.08764	116	
275.13735	84	
275.97532	76	
278.01264	76	
278.41823	76	
278.80348	96	
278.84736	114	
278.86284	134	
280.43179	78	
280.79236	1228	1+
280.96294	114	
281.27986	100	
281.97004	82	
282.90272	124	
284.82794	118	
285.82639	78	
285.90326	74	
286.14820	106	
286.87791	74	
288.76320	78	
288.98027	76	
289.82802	76	
290.39291	80	
291.78425	80	
291.86069	256	1+
292.92221	74	
293.09657	84	
293.11536	90	
293.79902	74	
293.96941	100	
294.85024	76	
295.09696	78	
295.93278	134	
296.81013	96	
297.80870	194	
297.83303	72	
298.80367	652	1+
298.86303	230	1+
300.80022	112	
300.99124	100	
302.79531	144	1+
303.07200	76	
303.38301	98	
303.90068	78	
304.44477	76	
306.42123	74	
308.80070	102	
308.87872	96	
310.87582	84	
311.13596	76	
311.80334	72	
314.81785	130	
315.80108	74	
315.87435	76	
316.81170	182	
319.82679	138	
320.79711	106	
321.14596	88	
321.81951	162	
322.02906	80	
322.81167	90	
322.92962	120	
327.99470	92	
328.95406	82	
330.76499	78	
331.43506	78	
334.95384	88	
336.94407	78	
337.94963	148	
339.77138	74	
339.90964	78	
340.93718	102	
341.93858	82	
343.78711	72	
343.89416	102	
344.18562	72	
354.01174	76	
354.79322	76	
354.81837	82	
355.16097	88	
356.57858	74	
356.77471	154	
357.78542	84	
358.34531	80	
360.40994	82	
361.77151	128	
362.13774	94	
364.04877	72	
END IONS

###FS:    #m/z: 322.92967 #charge 1+
###MS: 122
###MSMS: 123
BEGIN IONS
TITLE=Cmpd 91, +MS2(322.9297), 28.0-35.0eV, 2.7min #123
RTINSECONDS=158.57
SCANS=122-123
PEPMASS=322.92967	2127508
CHARGE=1+
45.15930	78	
90.98602	88	
161.42808	96	
187.89862	66	
191.86287	104	
192.89085	170	
193.99501	76	
195.87382	86	
197.02243	94	
197.95395	68	
199.88803	66	
201.05021	164	
205.94894	104	
206.00175	76	
209.92024	66	
211.83192	74	
217.08066	92	
217.87324	72	
218.90089	92	
221.94171	80	
221.96675	78	
222.94635	72	
223.95981	166	
224.03192	82	
224.04513	82	
225.55093	110	
226.82922	70	
226.84559	122	
227.82758	174	1+
227.93490	258	
228.10629	72	
228.84357	72	
228.92536	88	
229.11857	72	
230.88771	98	
230.95293	70	
233.89232	104	
234.88279	168	
235.88219	176	
236.84034	78	
236.89943	132	
238.42101	82	
238.79446	122	
238.88569	130	
238.94193	172	
239.08111	104	
240.04086	84	
240.84898	70	
240.93948	2040	
241.83792	74	
241.94112	1676	
242.39989	82	
242.81881	290	1+
242.88155	84	
242.94146	5166	1+
243.22860	76	
244.88252	98	
244.93921	1262	1+
245.01182	72	
245.87642	78	
246.85739	78	
246.97564	242	
248.84928	102	
248.99581	86	
249.43567	72	
250.92945	74	
251.07066	100	
255.06227	76	
255.77667	68	
256.04787	74	
256.84984	80	
256.91301	74	
258.49165	94	
258.77837	68	
258.82993	268	
258.86300	74	
260.01013	72	
260.82967	398	1+
261.84489	254	1+
262.22856	86	
262.91917	70	
262.96697	76	
263.90054	80	
263.92958	68	
264.00368	74	
264.07296	72	
264.14119	68	
264.85807	132	1+
265.42572	78	
265.80190	82	
265.93468	120	
267.34181	84	
268.08736	70	
268.94215	94	
268.95647	70	
270.81013	70	
273.78743	116	
273.92292	86	
274.94595	66	
275.03968	70	
275.79979	92	
276.80795	96	
276.85072	138	
276.87962	76	
277.81612	72	
277.83448	70	
277.85903	92	
277.93067	94	
278.25030	80	
278.84127	114	
279.09214	884	1+
279.17054	120	
281.03493	72	
281.86543	78	
282.65290	98	
282.85571	364	1+
283.02658	90	
283.07060	206	1+
283.18784	70	
283.78543	106	
283.85777	338	1+
284.29387	374	1+
284.97051	68	
285.84009	90	
285.92436	84	
287.06237	138	
288.76136	72	
288.80217	186	1+
290.84965	78	
291.80006	148	
293.81614	68	
293.87254	70	
294.86405	168	
294.88412	80	
295.84618	76	
295.88651	80	
296.12535	78	
296.41896	74	
297.09392	72	
297.16567	70	
297.85014	66	
298.83174	76	
298.90416	78	
299.05903	66	
299.79198	70	
300.81997	72	
301.83166	68	
304.75772	82	
304.88337	74	
305.80888	210	1+
308.89202	72	
309.80930	80	
310.87983	68	
311.02095	84	
312.81449	66	
315.71172	80	
317.77590	162	
321.75354	70	
322.11286	68	
323.23332	66	
324.32481	74	
326.01164	68	
327.77660	78	
327.89254	122	
END IONS

###FS:    #m/z: 340.94034 #charge 1+
###MS: 122
###MSMS: 124
BEGIN IONS
TITLE=Cmpd 92, +MS2(340.9403), 28.0-35.0eV, 2.7min #124
RTINSECONDS=159.343
SCANS=122,124
PEPMASS=340.94034	829740
CHARGE=1+
94.14978	74	
192.89181	78	
192.92585	80	
208.95685	250	
212.87681	510	1+
213.87955	336	1+
213.93829	614	1+
215.88518	276	
215.94073	118	
216.85888	178	1+
220.55000	106	
220.88194	92	
220.89678	92	
221.88333	80	
223.03181	108	
224.87827	78	
224.97808	74	
225.95489	88	
226.88088	78	
228.09767	92	
228.84344	92	
228.93828	156	
230.88780	134	
231.84676	132	
231.88968	528	1+
231.95096	870	1+
234.11575	82	
236.89399	128	
237.08023	98	
240.83920	500	1+
241.84247	426	1+
241.98534	72	
242.88608	74	
243.82985	346	1+
244.95488	144	
244.97793	82	
246.85386	78	
247.97589	76	
248.85442	76	
248.89454	80	
248.94532	76	
248.97650	108	
249.53893	72	
249.90049	138	
250.84605	78	
250.98389	76	
251.88343	136	
251.96727	84	
253.40574	92	
253.92993	78	
254.84449	76	
256.86640	90	
256.91289	78	
257.14918	82	
257.82914	90	
257.84437	116	
258.23131	80	
258.80219	80	
258.84943	718	1+
258.96400	76	
259.90932	190	1+
260.00047	90	
260.83435	508	1+
261.43791	84	
262.04181	76	
262.35793	74	
262.85082	168	
262.87540	76	
263.87583	74	
264.00532	72	
264.94203	78	
265.86276	118	
266.04035	72	
266.84966	86	
266.87907	206	1+
266.95851	86	
267.83739	346	1+
268.68638	76	
268.95687	168	
270.99215	100	
271.84159	88	
272.85729	196	1+
272.94352	104	
272.97265	76	
273.07184	72	
273.81304	98	
273.90059	134	
274.81585	80	
275.15999	94	
275.85234	876	1+
276.63645	76	
276.80851	116	
278.84553	504	1+
278.86164	234	
279.24042	84	
279.96942	92	
280.84541	84	
280.86271	118	
280.91945	78	
280.93601	72	
281.40103	76	
282.88418	72	
282.91739	82	
284.80409	72	
286.88835	92	
288.03118	72	
288.82967	72	
288.85750	92	
289.78672	82	
292.06122	76	
292.54193	86	
292.87459	126	
293.84971	180	1+
294.79322	82	
294.87020	86	
294.89074	166	
296.27618	82	
296.93488	74	
297.89558	166	1+
297.97341	122	
298.42441	72	
298.81973	116	
299.25846	76	
299.81324	74	
299.87101	210	
300.99433	76	
301.78771	76	
301.85958	124	
302.92340	92	
302.94581	92	
302.97239	72	
303.94124	102	
303.98881	72	
304.05915	98	
304.41901	80	
304.81769	78	
304.93483	88	
305.01500	90	
305.79958	236	1+
306.13135	84	
306.92646	88	
307.86380	258	1+
310.80009	94	
310.87555	158	
311.85777	102	
312.80142	74	
312.89698	78	
313.88602	80	
314.85703	86	
315.11189	76	
317.89518	76	
319.20803	76	
320.81797	74	
321.79970	74	
321.93003	72	
323.02114	92	
324.76022	96	
325.75899	82	
326.16946	86	
326.82382	82	
328.78236	80	
329.88333	72	
331.81520	80	
333.36242	82	
335.97512	74	
336.87180	72	
338.25675	76	
340.80181	80	
341.35525	74	
344.26075	76	
344.96742	80	
END IONS

###FS:    #m/z: 363.95637 #charge 1+
###MS: 122
###MSMS: 125
BEGIN IONS
TITLE=Cmpd 93, +MS2(363.9564), 28.0-35.0eV, 2.7min #125
RTINSECONDS=160.116
SCANS=122,125
PEPMASS=363.95637	325104
CHARGE=1+
189.86008	158	
190.86267	78	
190.92691	76	
191.85790	372	
200.87367	92	
201.05296	98	
201.40140	82	
205.94860	94	
207.87781	206	
208.88781	100	
209.94307	932	1+
212.87860	1166	1+
214.89372	292	
215.89552	136	
219.41529	100	
219.62829	126	
222.11921	86	
222.95018	606	1+
224.95131	1068	1+
225.88283	80	
226.94630	4930	1+
227.89913	90	
227.93256	142	
228.89265	300	1+
228.94183	5674	1+
228.97053	86	
229.59284	92	
229.86645	90	
230.88949	2272	1+
232.88556	368	
233.37402	88	
233.93140	106	
234.88102	174	
234.92983	80	
238.91902	80	
238.94072	86	
240.83449	204	
240.94016	700	
240.96442	346	1+
240.98012	76	
241.85529	80	
241.93971	558	
242.39423	78	
242.90052	96	
242.94158	1512	1+
243.10242	82	
244.82323	112	
244.95623	3324	1+
245.94263	204	
246.39319	128	
246.80186	180	1+
246.90267	200	1+
246.95240	2856	1+
248.90061	502	1+
249.96373	94	
250.02026	74	
250.89726	108	
250.95093	78	
250.97029	154	
251.07254	134	
251.99675	84	
252.07851	78	
254.90747	80	
255.88453	98	
256.36795	78	
258.83758	122	
259.01916	102	
259.10221	94	
259.96890	486	1+
260.83033	186	1+
260.97069	404	1+
262.47349	98	
262.83121	506	1+
263.07482	216	1+
263.98122	98	
264.96391	102	
265.97353	148	
266.81452	604	1+
266.87615	78	
266.90159	218	1+
267.78558	84	
267.97364	440	1+
268.06899	78	
268.50520	166	
268.81203	146	
268.84340	116	
269.96917	504	1+
271.79505	76	
271.91233	126	
272.63178	114	
273.91532	268	1+
274.86253	150	
275.42661	78	
276.38952	82	
276.41625	92	
276.82655	86	
277.85848	84	
277.97595	78	
278.79599	302	
279.79060	834	1+
279.85137	98	
279.92275	86	
280.10672	150	
280.79279	698	1+
281.22393	90	
282.03996	90	
282.79095	194	
282.81652	232	1+
282.83364	82	
283.06602	76	
283.79468	78	
283.85377	158	
284.80062	136	
284.85347	138	
284.93137	82	
285.82359	122	
285.84508	376	
286.82411	112	
287.91656	94	
288.36892	100	
289.86695	130	
290.80388	190	1+
290.85570	80	
291.52186	84	
292.44752	170	
293.06275	74	
293.11571	94	
294.86548	76	
295.85116	170	1+
296.02656	76	
296.81349	120	
297.11377	96	
297.80137	824	1+
297.86198	220	1+
298.80317	696	1+
300.80475	264	
300.85788	80	
301.79611	156	
301.86010	622	1+
302.81660	98	
303.32237	90	
303.85711	638	
303.94787	96	
304.10193	78	
304.87615	280	1+
305.57936	96	
307.44087	80	
307.84349	102	
308.13692	108	
308.88269	82	
310.89125	192	1+
311.93144	80	
315.40874	92	
316.81631	118	
317.36761	84	
317.81456	192	1+
317.92371	90	
318.93448	136	
320.96323	78	
321.81547	248	1+
321.86581	118	
322.93158	372	1+
324.82360	114	
325.14546	80	
325.87090	204	1+
326.83253	76	
327.07907	78	
328.93372	118	
329.36137	114	
329.37931	92	
330.88987	76	
332.42414	78	
335.86881	86	
336.01544	82	
336.86851	150	
336.94707	194	
337.95301	124	
338.86909	80	
338.94376	86	
339.37551	90	
339.84161	86	
340.05656	110	
340.94385	276	1+
342.77923	82	
343.96940	76	
348.85106	86	
352.44236	94	
359.76920	78	
361.21658	120	
366.61401	76	
368.42217	76	
END IONS

###FS:    #m/z: 340.94047 #charge 1+
###MS: 126
###MSMS: 127
BEGIN IONS
TITLE=Cmpd 94, +MS2(340.9405), 28.0-35.0eV, 2.7min #127
RTINSECONDS=163.796
SCANS=126-127
PEPMASS=340.94047	873400
CHARGE=1+
55.52219	94	
68.82228	94	
112.14987	78	
172.15991	80	
187.86819	74	
188.95871	82	
190.93563	110	
190.94817	142	
192.88846	74	
192.92707	158	
196.88224	100	
197.86565	76	
201.96985	94	
203.86204	106	
205.94703	88	
208.94939	76	
210.93444	134	
211.94288	124	
212.87918	136	
213.88114	124	
213.93949	306	
214.88107	78	
214.89438	120	
214.94980	104	
215.88853	288	
215.94008	92	
217.03009	84	
217.43170	98	
217.93635	92	
222.89299	126	
222.95122	404	
223.95999	186	
224.84272	132	
224.94450	94	
226.89639	194	
226.94586	216	
227.83597	186	1+
228.82310	84	
228.94675	244	
229.39569	94	
230.88684	126	
231.88904	348	
231.94947	322	
233.89310	76	
233.94287	126	
235.88954	268	1+
236.90723	110	
238.84201	306	1+
239.90293	218	
240.80070	100	
240.83482	160	
240.85660	108	
241.84402	538	1+
242.88560	96	
243.83370	230	
243.95504	92	
244.03366	100	
244.89176	98	
244.91694	240	1+
244.93793	106	
245.90348	80	
246.84894	100	
246.97478	174	
248.99989	74	
249.89939	132	
249.96051	258	
250.90222	72	
250.97216	104	
252.84442	260	1+
252.92336	74	
254.87115	110	
254.89953	82	
254.96547	196	
255.96504	82	
256.06937	82	
256.86474	108	
256.96328	148	
257.05457	80	
257.36974	76	
257.84828	142	
258.84574	332	
258.90926	76	
259.85671	298	
259.96013	234	
260.00049	80	
260.83681	764	1+
260.85213	280	
261.24524	82	
262.82769	92	
262.92610	284	
263.85731	82	
263.88787	74	
264.93802	84	
265.85599	86	
265.92220	78	
266.84612	78	
266.86908	160	
267.83569	464	1+
267.86837	144	
269.81272	80	
269.84301	416	1+
270.05296	94	
270.94098	116	
272.84278	136	
272.93397	108	
274.84987	120	
274.89963	140	
275.86515	326	
276.48940	108	
276.85449	318	
277.03480	82	
277.85899	226	
278.81384	78	
278.85017	314	
279.84765	388	1+
280.39715	94	
280.87319	170	
281.83799	74	
282.84948	94	
282.87586	140	
282.91527	124	
283.02641	96	
283.95296	88	
284.87947	94	
285.34527	112	
286.91948	74	
289.78664	138	
290.85753	362	1+
291.80158	132	
293.10698	86	
293.79687	76	
294.86297	74	
295.85359	164	1+
295.87515	100	
295.99423	92	
296.88438	94	
297.00739	82	
297.97215	140	
299.84680	220	1+
301.87507	74	
302.86461	74	
302.90954	114	
302.94152	108	
304.93479	138	
305.80257	90	
307.83513	86	
308.87129	80	
309.86621	138	
310.87210	80	
315.89494	88	
320.37833	96	
323.37432	82	
326.93014	82	
327.28996	76	
327.85434	82	
328.44852	92	
333.00180	76	
334.89324	76	
338.83713	80	
339.36876	82	
342.09540	84	
342.34765	86	
342.90192	112	
END IONS

###FS:    #m/z: 363.95655 #charge 1+
###MS: 126
###MSMS: 128
BEGIN IONS
TITLE=Cmpd 95, +MS2(363.9565), 28.0-35.0eV, 2.8min #128
RTINSECONDS=164.568
SCANS=126,128
PEPMASS=363.95655	347840
CHARGE=1+
65.68549	80	
87.76472	78	
90.27990	80	
98.06443	92	
189.86271	172	
191.85898	348	1+
193.96565	82	
196.88264	82	
197.45471	76	
198.87232	80	
199.00710	80	
206.10242	78	
207.87291	200	
207.94575	134	
208.89505	88	
209.94280	554	
210.88232	360	
212.87716	1216	1+
213.96400	98	
214.89523	200	
217.92095	86	
218.91013	82	
221.86494	98	
222.41033	84	
222.95072	188	
223.84089	96	
223.95325	80	
224.94838	832	1+
224.97002	78	
225.14176	96	
225.96294	158	
226.88600	146	
226.94712	6218	1+
228.89302	210	
228.94180	4874	1+
230.88838	2002	1+
231.80478	84	
233.94648	76	
234.88238	118	
234.99913	192	1+
238.82506	78	
238.98716	94	
240.07776	122	
240.82356	142	
240.91869	78	
240.93944	492	
240.96009	434	
241.93892	1884	1+
242.82072	320	1+
242.94095	1244	1+
242.96175	396	
243.51962	102	
243.88550	192	1+
243.95739	204	
244.95714	2558	1+
245.94323	344	
246.80694	82	
246.90611	258	
246.95258	3522	1+
246.98783	84	
247.06785	108	
247.80255	406	1+
247.85679	138	
248.90011	754	1+
250.08202	76	
250.78739	78	
250.80024	132	
250.89830	76	
251.95069	86	
252.07449	86	
252.83917	156	
252.89551	82	
253.09622	80	
253.90467	312	1+
253.93408	76	
255.06688	90	
255.80185	78	
256.95332	118	
257.01479	100	
258.83361	236	1+
258.97076	156	
259.81027	76	
260.83597	238	
260.95714	94	
260.96861	290	1+
261.83246	214	
262.83250	112	
263.83107	190	
263.90376	78	
264.28062	82	
264.58029	78	
264.78690	122	1+
264.82068	78	
264.96368	228	1+
265.82596	88	
266.81465	496	
267.78546	138	
267.81163	252	
267.97359	494	1+
268.81178	180	
268.84164	130	
269.96918	224	
271.81048	126	
271.87289	90	
271.91913	90	
272.84878	108	
273.86988	78	
275.83676	104	
275.96705	108	
276.43470	86	
276.85896	210	1+
277.79584	412	1+
277.87560	78	
278.84716	404	1+
280.79006	708	1+
281.79204	524	1+
281.88967	78	
282.16188	90	
282.77692	100	
283.06771	108	
283.78672	330	1+
283.85191	102	
283.98609	90	
284.82303	82	
284.84857	86	
285.82648	92	
285.84589	118	
286.82996	144	
287.88333	92	
289.08636	230	1+
289.86738	142	
292.93675	76	
293.37838	76	
293.43501	102	
294.86158	144	
295.92335	158	
296.42551	84	
296.80607	284	
296.86663	162	
297.80744	194	
298.80423	678	
299.80191	788	1+
301.85960	394	1+
303.80949	106	
303.85387	574	1+
303.87305	148	
305.87550	142	
306.11617	78	
306.14007	80	
306.84059	136	
314.10594	100	
314.39123	100	
314.81711	136	
316.34264	106	
316.81568	150	
318.79540	178	1+
320.75886	76	
321.82039	150	
321.88369	84	
322.92288	134	
325.39790	84	
326.87085	140	
331.25831	76	
331.57834	92	
331.98531	92	
332.89195	76	
336.94113	150	
340.78177	86	
340.83222	76	
340.94823	152	
342.15203	76	
347.14922	82	
348.89685	76	
351.90518	144	
352.00245	76	
352.43103	104	
352.88995	86	
355.35073	80	
358.76892	130	
362.92303	88	
363.85201	132	
365.29420	76	
END IONS

###FS:    #m/z: 507.84527 #charge 1+
###MS: 126
###MSMS: 129
BEGIN IONS
TITLE=Cmpd 96, +MS2(507.8453), 28.2-35.2eV, 2.8min #129
RTINSECONDS=165.34
SCANS=126,129
PEPMASS=507.84527	104714
CHARGE=1+
196.01664	284	
213.96558	106	
214.88662	210	
222.97476	396	1+
223.97707	250	1+
232.40307	166	
236.88684	112	
237.03679	114	
238.06348	232	1+
240.07527	162	
243.89860	124	
252.96437	144	
256.87904	192	1+
259.96358	214	1+
266.16681	362	1+
268.35060	106	
272.85489	110	
272.86569	188	1+
277.89512	112	
278.83386	126	
279.10656	256	1+
280.65197	104	
281.33144	104	
281.80054	110	
285.92672	118	
287.85397	418	1+
289.87879	206	
290.13083	198	1+
290.86395	126	
291.87840	334	1+
293.87278	316	1+
294.93122	280	1+
296.84333	158	
296.87035	128	
296.91824	116	
299.83889	146	
300.85489	136	
302.86254	144	
303.86468	260	
304.87459	152	
305.86437	1322	1+
307.88992	362	
308.13985	644	1+
308.87277	442	
309.86934	272	
309.88296	324	
309.96072	112	
310.15765	826	1+
310.84652	210	1+
311.88267	1298	1+
312.86830	226	
312.97471	122	
314.86458	736	1+
314.89035	104	
316.40174	146	
317.86893	182	1+
320.39466	122	
322.85198	140	
323.85321	382	1+
323.86303	136	
326.88407	1922	1+
327.82589	160	
328.87967	188	
330.16657	130	
330.81920	114	
332.78241	116	
332.81705	108	
332.87335	240	
335.88573	118	
337.88181	266	
339.83508	108	
340.83781	132	
340.86927	148	
344.40310	154	
345.77771	118	
345.84820	136	
345.90229	284	1+
347.77853	786	1+
347.93650	162	1+
348.83054	138	
349.75798	420	1+
350.76384	282	1+
350.88762	226	
350.91204	114	
351.80153	206	1+
352.89187	138	
353.78466	164	
353.85275	182	
355.89469	206	
356.85140	238	1+
357.96878	118	
358.57887	122	
359.74129	260	1+
359.83232	212	
360.88482	118	
362.80932	140	
363.78615	172	
365.72158	124	
365.78501	512	1+
366.80771	302	1+
367.70487	490	1+
367.77262	156	
367.84067	222	1+
367.88990	310	1+
368.70768	330	1+
368.89468	288	1+
369.83569	252	
370.79259	248	1+
370.84182	124	
372.78314	110	
372.85794	134	
373.83688	180	1+
373.87469	156	
373.90275	106	
374.79595	142	
374.81555	124	
376.80789	128	
377.88859	162	
380.71780	332	1+
380.85976	146	
381.78478	126	
381.83912	176	
382.83648	142	
384.82273	218	1+
384.84944	488	1+
385.82816	140	1+
386.80523	104	
387.73716	124	
387.77326	284	1+
387.84182	142	
387.90594	124	
388.04107	136	
389.20273	282	1+
390.83895	458	
391.73694	210	1+
391.83645	648	1+
392.83400	374	1+
394.82832	122	
395.74010	358	1+
395.76600	174	1+
395.87923	110	
398.72518	126	
399.73136	260	
399.85061	724	1+
400.72439	166	
400.74732	132	
400.97726	134	
403.76041	208	1+
403.87073	158	
404.72630	110	
404.86791	174	
405.78554	230	
405.86138	294	
405.90283	160	
405.92976	292	1+
406.86384	236	
407.73344	186	
407.75953	152	
407.86719	500	
408.75998	128	
408.85211	1060	1+
409.73377	138	
409.76119	122	
410.08573	124	
410.83773	494	1+
410.87531	110	
411.09164	132	
412.83743	318	1+
413.81288	206	1+
414.74626	182	
414.82963	166	1+
417.86746	126	
418.84809	124	
419.77760	184	1+
421.74041	104	
422.82379	180	1+
422.88077	120	
423.77647	438	1+
423.86599	572	1+
425.72210	144	
425.75335	568	1+
426.77176	122	
426.86279	308	
427.73242	1236	1+
427.84168	946	1+
427.85972	416	
428.80069	154	
428.84638	816	1+
429.70482	112	
429.76793	110	
431.68569	134	
431.74003	210	1+
431.86857	358	
432.87167	188	
433.85993	110	
435.23371	110	
440.89560	106	
443.75886	228	1+
444.68489	238	1+
444.77607	220	1+
444.87398	1218	1+
445.74002	162	
446.74989	116	
446.86372	214	1+
447.71268	206	
447.88698	110	
448.77565	114	
448.87246	538	1+
449.69767	152	
449.72943	138	
450.69619	144	
450.75358	240	
451.76349	112	
457.90290	172	
462.88120	384	
464.88367	170	
465.71823	150	
467.69974	146	
467.88969	688	1+
468.71193	132	
469.78125	118	
469.89380	164	
470.76601	116	
485.89916	782	1+
509.28634	136	
509.78393	212	1+
END IONS

###FS:    #m/z: 340.94051 #charge 1+
###MS: 130
###MSMS: 131
BEGIN IONS
TITLE=Cmpd 97, +MS2(340.9405), 28.0-35.0eV, 2.8min #131
RTINSECONDS=169.02
SCANS=130-131
PEPMASS=340.94051	874992
CHARGE=1+
190.02387	78	
190.93247	84	
190.94953	332	1+
191.07291	92	
192.92810	136	
194.95920	74	
205.94916	136	
206.95111	130	
208.95811	190	
210.93381	146	
213.87967	132	
213.93855	654	1+
214.89465	160	
216.42292	74	
216.86693	102	
216.94186	72	
217.88485	160	
218.88444	130	
221.94772	316	1+
222.97539	218	1+
223.88532	82	
226.94564	72	
226.95955	120	
227.95046	88	
228.84255	272	
228.94302	460	
230.88904	228	1+
231.84582	106	
231.95152	512	
232.88896	74	
233.87512	126	
233.94714	242	
234.89214	86	
234.92635	86	
235.95472	78	
237.06520	72	
237.82424	72	
237.90556	98	
238.40585	88	
238.89032	206	
239.78611	90	
240.10009	72	
240.83345	448	1+
241.83686	376	1+
241.88222	78	
241.94346	86	
242.86865	74	
242.94387	102	
243.52160	80	
244.92834	120	
244.95705	74	
245.83602	120	
246.85679	156	
246.95589	70	
246.97483	152	
247.41154	102	
247.44065	104	
248.89732	356	1+
248.95342	70	
249.03086	76	
249.96741	134	
252.17024	78	
252.95458	72	
254.83512	72	
254.91597	158	
254.96758	374	
255.10147	94	
255.90618	72	
256.02075	88	
256.04569	92	
256.86070	122	
257.85656	252	
258.12477	78	
258.84760	874	1+
259.85162	566	1+
259.89363	70	
259.95591	126	
260.83409	752	1+
261.97757	124	
262.87343	80	
263.11013	84	
263.33948	70	
263.83645	130	
263.86762	72	
264.53045	92	
264.85998	92	
264.92583	72	
264.96184	74	
265.87022	94	
266.85735	110	
267.85085	134	
268.84246	310	
269.14785	78	
269.83527	220	1+
271.04742	82	
271.79737	76	
272.86922	78	
274.86086	162	
274.89913	78	
274.97953	172	
275.04195	74	
275.86260	74	
275.89184	80	
276.85453	252	
277.86331	204	
277.88762	84	
278.84541	946	1+
279.86268	118	
280.13149	84	
280.92974	146	
281.81733	90	
283.79159	74	
283.94885	80	
284.88079	100	
285.94793	134	
286.91560	146	
289.81160	78	
290.78249	82	
291.80087	130	
293.16190	74	
294.86649	126	
295.11939	76	
295.32686	92	
295.97329	146	1+
296.32201	82	
298.85947	142	
298.87315	360	1+
298.96335	72	
299.78129	114	
301.06075	74	
301.86215	72	
301.90269	80	
302.94268	72	
304.97615	72	
305.82169	76	
305.93344	76	
306.88793	142	
307.39345	90	
307.79952	222	1+
309.05335	78	
310.08210	104	
310.82436	128	
310.87357	134	
311.41979	84	
312.90589	70	
313.45784	94	
314.46751	70	
314.87453	88	
315.96137	76	
317.76405	108	
322.74980	88	
323.01219	74	
323.16914	74	
323.81421	80	
324.11476	80	
328.18918	164	1+
330.81174	182	
332.35435	104	
332.86932	70	
335.85911	84	
335.91894	78	
337.80531	90	
338.74893	72	
338.82400	84	
339.83270	94	
342.27254	112	
342.88385	80	
END IONS

###FS:    #m/z: 363.95658 #charge 1+
###MS: 130
###MSMS: 132
BEGIN IONS
TITLE=Cmpd 98, +MS2(363.9566), 28.0-35.0eV, 2.9min #132
RTINSECONDS=169.793
SCANS=130,132
PEPMASS=363.95658	352142
CHARGE=1+
107.56817	94	
168.43450	86	
180.87267	80	
182.86710	152	
189.86306	286	
191.85751	252	
192.05012	108	
202.89704	78	
207.87387	210	
209.86883	84	
209.94403	840	1+
210.88634	92	
211.88210	84	
212.87907	1528	1+
216.62683	84	
219.86142	124	
221.94708	88	
222.95168	92	
224.53407	88	
224.89524	244	1+
224.94976	642	1+
226.94752	5372	1+
226.97065	244	
227.05335	88	
228.89286	322	
228.94213	5676	1+
229.00719	76	
229.05076	88	
229.06863	98	
229.89520	140	
230.83098	96	
230.88934	2266	1+
231.80208	206	1+
232.88644	416	1+
234.88884	164	
237.05990	162	
240.83480	136	
240.93748	2126	1+
240.96329	346	
241.83629	84	
241.93922	1736	1+
242.94084	980	1+
243.82382	432	1+
243.85304	192	1+
244.02194	78	
244.44210	88	
244.95739	3656	1+
245.17774	76	
245.94370	220	
246.01512	76	
246.95325	2486	1+
247.90691	104	
248.80376	120	
248.90113	974	1+
250.80407	84	
250.89842	116	
250.94588	110	
250.96805	138	
251.06712	78	
251.91479	96	
252.84928	82	
253.90380	88	
255.52728	84	
255.58210	82	
258.72470	98	
258.82956	170	
259.84801	98	
260.01609	74	
260.83661	138	
260.96934	180	
261.83410	106	
261.97223	160	
262.96081	84	
263.83894	240	1+
264.81906	112	
264.92604	78	
265.90201	92	
266.81249	600	1+
267.97112	486	1+
269.96850	408	
270.96580	192	
270.98543	84	
271.03647	92	
271.86446	100	
271.95329	80	
276.80999	116	
276.85449	202	
277.86355	146	
278.41199	110	
278.79502	198	1+
278.84825	282	1+
278.91649	78	
280.08450	76	
280.10911	78	
280.79247	456	1+
280.92781	78	
281.81947	76	
281.84613	78	
281.89767	78	
282.08490	118	
282.79001	404	1+
282.82732	104	
282.84806	122	
283.40281	84	
283.43164	132	
283.85617	78	
283.98456	122	
284.29021	92	
284.82326	170	
284.98867	86	
285.79154	200	1+
285.82399	140	
285.84615	306	1+
285.90955	80	
286.41215	86	
286.88172	144	
287.39187	80	
288.84628	174	1+
289.90781	94	
293.87896	80	
294.40768	92	
294.88416	132	
296.81230	132	
297.10616	80	
297.80758	80	
298.80443	866	1+
299.21179	78	
300.79868	596	1+
301.85807	130	
302.86127	116	
303.85306	654	1+
303.87731	76	
305.12641	126	
305.80160	198	1+
306.11388	86	
307.13419	102	
307.89200	124	
307.95350	86	
308.00329	78	
308.38901	90	
308.83083	108	
309.43147	76	
309.87004	80	
309.92395	86	
310.02158	80	
310.87936	134	
311.86380	78	
313.87106	164	1+
314.88970	80	
317.81541	218	
317.88629	98	
318.81139	88	
319.08520	84	
319.81831	328	1+
322.93265	110	
323.01226	82	
323.88830	208	1+
323.93315	82	
323.99750	80	
324.87329	118	
326.01840	86	
326.63049	92	
326.87090	120	
328.77367	76	
330.72671	78	
336.94383	146	
337.12810	94	
338.94139	86	
339.82898	140	
342.80193	76	
344.97207	82	
348.15418	76	
349.93871	82	
351.73830	118	
354.12735	106	
356.77541	100	
356.96824	76	
358.24979	110	
359.70436	84	
362.70557	82	
363.13332	82	
364.95832	78	
367.77883	76	
368.00446	78	
END IONS

###FS:    #m/z: 507.84532 #charge 1+
###MS: 130
###MSMS: 133
BEGIN IONS
TITLE=Cmpd 99, +MS2(507.8453), 28.2-35.2eV, 2.9min #133
RTINSECONDS=170.565
SCANS=130,133
PEPMASS=507.84532	105108
CHARGE=1+
196.01818	124	
210.02873	104	
223.97602	120	
224.11843	112	
224.97684	258	
232.89590	160	
234.89298	166	
237.06282	202	1+
241.91081	104	
250.97002	152	
254.89985	112	
256.88525	218	1+
258.87208	126	
269.95004	100	
272.84890	146	
278.83228	166	
278.89063	126	
282.95937	182	
285.88139	104	
287.85324	634	1+
287.89572	134	
288.94967	132	
289.87831	268	1+
292.56640	108	
293.87579	288	
294.87278	280	
296.85665	100	
298.87969	116	
300.85291	184	1+
301.33748	100	
303.03251	152	
303.86448	210	1+
305.86124	400	
307.89285	394	
308.14056	486	1+
308.81292	248	1+
308.86958	802	1+
308.88990	240	
308.91262	236	1+
309.89055	358	
310.15645	386	
311.88159	1112	1+
312.82105	106	
314.82979	134	
314.86239	192	
314.89591	182	
315.86339	394	1+
315.89495	100	
318.93667	116	
320.90035	132	
323.82349	224	1+
323.87447	572	1+
326.88345	1776	1+
327.38012	158	
327.89886	342	
328.76405	104	
328.87539	304	1+
330.16302	140	
330.81318	246	1+
331.93790	262	1+
332.87633	228	
333.88004	152	
334.80347	156	
335.82172	114	
335.86253	196	
336.82102	142	
336.85039	132	
336.94467	186	
337.88042	312	
338.40357	100	
339.80711	178	1+
341.89421	156	
343.82935	130	1+
345.78079	102	
347.72982	242	1+
347.77474	256	
348.78476	218	
348.84708	116	
349.75825	116	
349.78972	118	
349.97127	106	
350.75895	172	
350.81918	134	
350.88679	322	
351.88876	142	
352.90057	378	1+
353.85482	196	
354.76974	334	1+
356.85370	272	1+
358.33151	124	
358.75692	138	
359.03572	218	1+
360.36836	136	
360.84624	102	
365.78588	328	1+
366.84950	102	
367.70851	120	
367.76706	422	1+
369.80765	112	
369.84007	282	1+
369.91513	118	
371.19194	106	
371.80565	110	
371.88431	136	
373.76708	174	1+
373.82732	154	
373.88115	116	
373.90461	154	
374.72644	160	
376.78892	104	
378.54516	102	
378.78354	154	
380.71641	306	
381.71220	158	
381.83727	118	
382.85349	100	
383.78239	124	
383.79580	120	
384.85065	288	
385.77759	154	
385.84751	342	1+
386.80991	134	
388.79602	116	
388.84598	104	
389.20675	116	
389.72931	314	1+
389.80472	128	
390.78558	146	
390.83891	610	1+
392.82480	416	1+
393.72641	128	
393.87276	110	
398.18580	104	
398.73299	274	
398.77103	152	
399.72968	458	1+
399.84600	220	
400.73165	296	1+
402.86297	502	1+
403.86665	358	1+
404.40793	118	
404.78318	320	1+
405.75825	156	
405.86327	190	
406.85520	262	
406.89577	210	1+
407.74580	262	
407.79334	312	1+
407.86564	716	
408.06633	108	
408.74826	122	
408.84951	734	1+
409.73984	218	
409.90631	222	1+
410.75739	124	
410.83760	230	
411.80969	302	1+
411.83849	582	1+
412.72693	186	
412.84263	368	1+
413.75425	150	
413.88173	130	
415.09549	116	
415.75715	184	1+
417.80731	140	
417.86705	122	
421.88194	222	
422.88401	188	
423.78170	368	1+
423.82645	182	
423.87041	124	
425.76323	288	
426.75675	218	
426.86238	858	1+
427.73334	956	1+
428.84462	466	
429.70499	210	
429.73995	496	1+
429.77965	150	
429.84632	304	
430.74274	300	1+
431.86666	366	
432.69380	102	
432.86679	258	
433.85532	206	
435.15990	124	
439.89503	182	
441.89290	104	
442.21162	142	
442.68538	160	
442.87824	118	
444.87457	546	
445.71852	112	
445.74121	460	1+
445.86961	322	1+
447.71325	226	1+
447.78850	260	
448.77308	134	
448.89367	140	
449.68673	236	
449.75757	574	1+
449.87943	174	
450.70743	180	1+
451.74868	174	
452.78719	100	
458.90409	166	1+
462.88532	376	1+
465.72498	298	1+
467.70403	320	1+
467.88628	624	1+
470.72849	138	
474.78716	190	1+
485.89764	308	1+
END IONS

###FS:    #m/z: 322.92983 #charge 1+
###MS: 134
###MSMS: 135
BEGIN IONS
TITLE=Cmpd 100, +MS2(322.9298), 28.0-35.0eV, 2.9min #135
RTINSECONDS=174.227
SCANS=134-135
PEPMASS=322.92983	2179546
CHARGE=1+
171.32455	86	
189.92335	122	
189.97801	80	
199.94206	66	
201.04416	116	
205.03514	80	
205.94690	70	
213.88863	116	
218.88653	72	
220.87825	66	
221.90880	78	
222.86848	72	
222.95097	356	1+
226.83075	74	
228.84212	108	
229.84049	102	
230.83381	136	
233.89960	74	
233.97264	64	
234.89985	70	
235.38561	100	
235.49286	114	
236.04720	66	
236.86496	94	
237.05579	146	
237.79355	58	
238.12147	60	
238.49116	98	
238.88347	104	
239.09456	64	
240.78931	108	
240.82687	98	
240.94011	2172	
241.88235	86	
241.94200	1880	
242.94147	6026	1+
243.81878	156	
243.88299	100	
244.06769	60	
244.81914	120	
244.93879	1160	
246.85270	142	
246.97605	168	
248.13456	78	
248.15009	86	
248.84071	64	
249.05789	70	
249.92877	70	
251.83101	60	
252.00030	74	
252.07830	76	
252.82378	74	
252.93684	56	
253.82249	72	
253.92426	72	
254.02271	142	
254.92293	78	
255.77864	64	
256.60009	100	
256.85377	76	
256.89925	118	
257.89006	72	
258.34189	72	
258.80387	134	
258.83320	320	
258.85366	66	
259.16729	78	
259.38878	56	
259.85047	84	
260.82886	78	
261.06860	74	
261.82845	986	1+
262.17525	92	
262.95720	90	
263.09255	68	
263.97809	118	
264.80181	78	
264.97583	66	
265.91597	62	
266.83404	68	
266.87289	140	
266.96631	58	
267.12307	96	
268.85161	158	
270.34385	84	
271.79535	94	
271.84564	140	
271.91148	162	
274.78722	72	
274.91992	106	
274.93825	66	
275.34935	86	
275.39160	58	
275.81205	98	
276.85783	100	
277.02703	70	
278.08016	78	
278.81798	58	
279.09000	1078	1+
279.27936	88	
280.12194	58	
280.99374	62	
281.96378	58	
282.24217	66	
284.07087	74	
284.29286	456	1+
284.86205	76	
284.88273	58	
284.92225	84	
285.00066	70	
285.81606	62	
285.84529	66	
285.91573	88	
286.81357	78	
287.78986	64	
287.91470	70	
288.40244	92	
289.87742	150	
290.40382	76	
290.86413	64	
290.93974	66	
292.85494	62	
293.00011	72	
293.85321	58	
297.79495	64	
299.78826	66	
300.80507	62	
301.15409	72	
301.90467	72	
302.88040	78	
303.07333	62	
303.43870	68	
305.01500	60	
305.80149	126	
305.92270	78	
306.08593	86	
306.93523	122	
307.80144	120	
308.85935	68	
308.95861	60	
309.92611	62	
310.88731	114	
310.97775	84	
311.87211	96	
312.80156	68	
320.13248	64	
320.23326	78	
320.90912	62	
322.14809	82	
322.85589	62	
322.98789	62	
324.89357	66	
325.22767	56	
325.38260	74	
325.75914	68	
END IONS

###FS:    #m/z: 507.84498 #charge 1+
###MS: 134
###MSMS: 136
BEGIN IONS
TITLE=Cmpd 101, +MS2(507.8450), 28.2-35.2eV, 2.9min #136
RTINSECONDS=175
SCANS=134,136
PEPMASS=507.84498	99832
CHARGE=1+
196.01488	138	
222.12864	116	
224.04726	128	
224.97603	324	
232.89373	300	1+
234.88909	140	
248.35357	110	
252.08207	108	
257.37770	160	
260.88119	142	
264.89399	108	
266.16855	176	
272.85588	132	
279.04144	108	
279.85716	128	
281.87442	194	1+
285.01002	108	
287.85180	376	
288.89899	136	
289.87845	142	
290.13860	138	
290.86444	276	1+
293.87481	374	
294.86314	416	1+
294.87429	226	
295.02407	142	
295.86779	328	1+
303.86864	266	
304.87777	112	
305.86272	886	1+
306.07950	124	
306.82801	232	1+
307.13485	576	1+
307.80746	170	1+
307.88754	458	1+
307.92471	110	1+
308.87109	132	
309.87107	140	
310.16030	640	1+
311.88408	1158	1+
313.86919	142	
314.86671	288	
317.75820	164	
318.88181	112	
318.93595	114	
323.87335	176	
324.85809	168	
325.83114	112	
325.86187	214	
325.89723	186	
326.88319	1938	1+
328.81877	142	
328.84559	120	
330.06658	120	
330.77664	176	1+
330.81874	214	1+
331.17022	108	
332.87453	376	1+
333.75656	130	
333.82478	236	
335.88214	234	1+
336.12404	112	
338.88836	108	
339.83528	252	1+
341.36901	158	
341.87791	136	1+
342.33388	108	
345.78441	110	
345.82309	122	
347.77831	336	1+
347.88399	572	1+
348.73334	178	
348.83756	214	1+
349.76158	118	
350.82552	118	
352.78368	158	
353.88817	214	1+
356.40027	112	
356.80305	118	
357.78423	288	1+
357.84737	392	1+
359.82117	244	1+
366.18292	168	
366.72843	194	
366.79059	110	
366.84095	214	
366.90627	134	
367.71518	134	
367.76563	204	
367.84741	124	
368.70947	132	
368.89725	108	
369.83144	250	1+
370.80134	180	
371.73557	130	
372.78519	204	
373.83288	146	
374.06176	122	
374.72152	242	1+
374.79475	354	1+
375.75741	226	1+
378.73587	158	
379.71830	452	1+
380.74413	150	
380.85641	124	
381.83835	186	1+
382.79951	124	
384.85346	260	
385.77818	160	
385.79792	142	
385.82654	200	1+
385.85077	166	
386.84987	110	
388.19664	186	1+
388.84669	130	
390.74560	118	
390.83990	222	
390.86494	120	
391.84529	392	
391.90216	140	
392.06773	170	
392.82664	862	1+
392.86439	176	
393.72711	232	1+
393.89023	350	1+
394.83339	142	
398.70350	132	
398.73007	256	
399.72578	680	1+
399.84777	114	
400.79184	162	
402.86576	462	1+
403.76566	110	
403.80245	108	
405.77329	258	1+
405.85854	114	
407.72931	108	
407.74237	130	
407.86662	438	
408.74217	370	1+
408.77513	140	
408.85174	468	1+
409.72533	202	
409.77362	130	
409.81250	136	
409.87171	152	
410.83738	316	
411.75044	112	
411.83759	158	
412.82065	140	
412.84642	206	1+
412.88706	134	
414.68009	128	
416.87459	198	
417.73264	168	1+
420.73585	110	
421.81087	116	
421.88000	148	
422.87222	176	
422.89051	110	
423.77567	666	1+
423.88888	180	
425.75295	250	
426.08402	110	
426.71482	116	
426.76604	138	
426.85988	628	1+
427.73364	702	1+
428.71315	152	
428.84938	1050	1+
429.69915	146	
429.76769	114	
429.82055	188	
430.72888	120	
431.68589	194	1+
431.76333	144	
431.86574	112	
435.70846	208	1+
440.68535	204	1+
444.87322	520	1+
445.72149	258	
445.75135	110	
445.80315	134	
446.76078	144	
446.87506	172	
447.70852	294	1+
447.76903	134	
449.77354	128	
449.87918	246	
456.72092	132	
462.88003	266	
463.88428	182	
464.74884	114	
465.72308	332	1+
467.88793	838	1+
468.71496	148	
468.74028	114	
470.72325	166	
470.89817	162	
472.86044	114	
485.92477	110	
486.90740	122	
487.74259	114	
491.81030	116	
508.67827	120	
509.29355	114	
END IONS

###FS:    #m/z: 336.94553 #charge 1+
###MS: 134
###MSMS: 137
BEGIN IONS
TITLE=Cmpd 102, +MS2(336.9455), 28.0-35.0eV, 3.0min #137
RTINSECONDS=175.772
SCANS=134,137
PEPMASS=336.94553	59646
CHARGE=1+
182.87003	106	
185.87916	74	
191.89368	80	
192.13880	72	
192.89073	152	
198.95361	90	
199.96107	82	
200.95201	80	
201.04769	82	
205.88036	72	
205.94879	78	
206.91913	70	
207.97312	72	
211.94219	1602	1+
212.87798	844	1+
212.89816	122	
213.94017	890	1+
214.89431	96	
215.88109	86	
217.84131	74	
225.96805	70	
226.38142	74	
226.97076	112	
227.89532	70	
229.44205	84	
229.95438	2340	
230.88922	1426	1+
231.94837	1022	1+
233.05901	84	
233.82643	282	1+
233.89846	216	
233.91643	80	
234.05732	106	
234.83044	188	1+
234.88753	88	
235.45148	82	
235.89199	126	
236.86132	72	
237.89794	100	
239.81631	68	
239.96863	80	
239.98595	86	
240.49959	92	
240.84083	428	1+
241.03304	76	
241.84192	312	1+
243.89939	146	
245.61653	78	
245.88023	84	
246.50259	86	
246.85377	70	
246.90331	94	
247.96512	494	1+
248.04773	70	
248.14602	82	
248.89953	494	1+
249.82599	80	
249.95035	70	
250.83386	76	
250.90235	78	
250.95237	76	
251.07181	140	
251.83633	264	1+
251.92160	94	
251.95449	184	
252.06863	156	
252.96989	1072	1+
253.90748	374	
254.88474	92	
254.96423	318	1+
255.08221	68	
255.78035	78	
255.90883	192	1+
256.08103	72	
256.88664	216	1+
257.83201	112	
258.21962	72	
258.84666	164	
258.87185	94	
259.85386	150	
260.44205	82	
260.80295	72	
260.82882	124	
260.94143	72	
260.96566	96	
261.84580	106	
261.95220	94	
262.86948	122	
263.82764	72	
264.08230	220	1+
264.57617	106	
264.86534	136	
265.83198	74	
266.94014	78	
267.83965	168	
268.84132	644	1+
269.12764	98	
270.19021	72	
270.86347	82	
271.59489	90	
271.84967	126	
272.83874	72	
272.88113	78	
273.79269	148	
274.42900	92	
274.85627	100	
275.84468	78	
275.87969	80	
276.85590	556	1+
277.14314	70	
278.08240	74	
278.42447	88	
278.83743	352	
278.86891	78	
279.01696	82	
279.83645	400	
279.86591	200	
281.50238	76	
281.99292	70	
282.35358	68	
286.42047	100	
286.80741	70	
286.85159	634	1+
286.95900	78	
288.09996	76	
290.86142	292	1+
290.88490	78	
291.86399	232	1+
292.43465	90	
292.89684	90	
293.10485	128	
293.12415	78	
293.86160	290	1+
293.94846	86	
294.11072	72	
294.82926	72	
295.27430	98	
295.90565	120	
296.84395	68	
296.98893	136	
297.08089	70	
297.37539	74	
297.85601	214	1+
297.87359	84	
297.89867	86	
299.01870	74	
299.87866	230	1+
301.87266	84	
303.79829	72	
304.53243	90	
304.88198	72	
308.39108	72	
309.86988	212	
310.77972	170	
310.86706	88	
311.88588	90	
312.06610	72	
312.80152	86	
312.88817	70	
317.38300	78	
320.99617	74	
321.27799	110	
321.88115	88	
321.91224	72	
322.86914	70	
326.85468	84	
327.77011	90	
328.06127	68	
332.81113	82	
333.83332	72	
334.75624	70	
339.96172	92	
340.43959	82	
340.98353	80	
341.88836	72	
END IONS

###FS:    #m/z: 322.92981 #charge 1+
###MS: 138
###MSMS: 139
BEGIN IONS
TITLE=Cmpd 103, +MS2(322.9298), 28.0-35.0eV, 3.0min #139
RTINSECONDS=179.43
SCANS=138-139
PEPMASS=322.92981	2236296
CHARGE=1+
75.64467	70	
124.66980	90	
178.89124	82	
189.88487	74	
192.88646	62	
195.07558	72	
196.89958	70	
197.12176	74	
199.86554	74	
200.83369	72	
201.04246	72	
204.36226	78	
205.95415	72	
208.94149	64	
209.94385	62	
212.04820	68	
212.88396	88	
214.88633	94	
216.89077	86	
218.80465	80	
218.84456	70	
222.49272	82	
222.94810	120	
223.00213	68	
223.82085	70	
226.81410	70	
227.93269	70	
230.84712	120	
230.89912	80	
231.05573	94	
233.83401	76	
233.95788	66	
234.43139	76	
234.87525	78	
235.03539	72	
237.99456	74	
238.94115	156	
239.02975	76	
240.59282	82	
240.78731	88	
240.81866	142	
240.89746	82	
240.94071	1800	
241.93927	7916	1+
242.83221	82	
242.91681	108	
242.94158	5578	1+
243.82343	112	
244.82093	150	
244.86118	110	
244.88186	70	
244.94095	1406	1+
244.97639	104	
245.09921	68	
245.86292	76	
246.02852	70	
246.97307	84	
247.86187	58	
248.80427	66	
248.84509	66	
248.86397	70	
248.95513	68	
249.82990	80	
249.85246	66	
250.94225	132	
251.82505	82	
253.83046	70	
253.84819	66	
255.02496	68	
255.94337	76	
256.84578	60	
256.89690	112	
257.55116	78	
257.79342	62	
257.97892	60	
258.27652	66	
258.46434	98	
258.83418	130	
258.97375	60	
259.02905	70	
260.83530	128	
261.83750	126	
262.35379	76	
262.84040	202	
263.83075	130	
264.79627	72	
264.84801	70	
265.05745	66	
265.82595	82	
266.78574	62	
266.85527	100	
266.87783	74	
267.85768	206	1+
269.78879	60	
269.90163	82	
270.85050	86	
271.38849	92	
271.41472	64	
271.84785	78	
272.81935	114	
272.87932	104	
273.79359	118	
274.79931	68	
275.80694	210	
275.99960	86	
277.08392	60	
278.00645	80	
278.09044	72	
278.84462	74	
279.09142	616	1+
279.11706	78	
280.79799	74	
280.85157	98	
283.07095	228	
283.10703	72	
283.20053	66	
283.83935	60	
284.05215	70	
284.09998	64	
284.12272	72	
284.29455	368	1+
284.88037	164	
286.92156	76	
287.98963	64	
289.79298	86	
289.86595	76	
290.88706	66	
291.80647	120	
291.82602	84	
292.44944	128	
292.88649	76	
293.01057	66	
293.86761	100	
294.85847	60	
295.14153	88	
296.81042	66	
297.86267	60	
299.80261	70	
300.78359	70	
300.84766	90	
307.80480	70	
308.79958	106	
308.83108	104	
308.95198	66	
310.91291	68	
311.81023	228	1+
312.81024	148	1+
312.87351	68	
315.88410	84	
321.74038	72	
323.08278	70	
323.88493	64	
324.34650	62	
324.78254	72	
325.42450	86	
325.80386	58	
325.90080	92	
326.78328	72	
END IONS

###FS:    #m/z: 336.94526 #charge 1+
###MS: 138
###MSMS: 140
BEGIN IONS
TITLE=Cmpd 104, +MS2(336.9453), 28.0-35.0eV, 3.0min #140
RTINSECONDS=180.203
SCANS=138,140
PEPMASS=336.94526	58704
CHARGE=1+
184.08367	72	
184.88929	84	
187.86985	136	
190.89800	72	
191.95807	84	
194.90221	116	
198.95024	68	
199.93850	80	
203.51726	66	
205.94700	164	
206.94913	78	
209.95400	72	
211.88377	78	
211.94397	1356	1+
212.87952	772	1+
213.93958	816	1+
215.88549	232	1+
217.88223	122	
221.89120	128	
222.97816	66	
224.98159	78	
225.02205	96	
226.39434	102	
226.83808	86	
226.90127	70	
228.84032	86	
229.95459	1736	1+
229.99503	114	
230.88924	1116	1+
231.94888	886	1+
232.06643	68	
232.83426	142	
233.89219	76	
233.94415	282	1+
234.83011	66	
234.88092	100	
234.96556	74	
235.83415	72	
235.87177	94	
237.87505	72	
237.90914	76	
238.43961	100	
238.82751	82	
238.88739	74	
239.07147	76	
239.83203	68	
239.84718	132	
240.84816	100	
240.96618	96	
241.83901	146	1+
241.85384	138	
242.13243	88	
242.92040	74	
244.87426	72	
244.96667	88	
245.01476	80	
245.43780	88	
245.95383	68	
247.96552	452	
248.90018	496	1+
248.95332	66	
249.87830	66	
249.95940	200	
249.97207	106	
250.83296	244	1+
250.89658	70	
250.95047	80	
250.98302	108	
251.90887	130	
252.83839	82	
252.86771	74	
252.92937	68	
252.97112	854	1+
252.99944	88	
253.02300	122	
253.09332	92	
253.79134	68	
253.90545	222	
254.96650	526	1+
255.86291	78	
255.92578	100	
256.21669	72	
256.26175	104	
256.84389	84	
256.89717	102	
256.93920	82	
256.96348	248	1+
257.11977	90	
257.85460	144	
258.84873	122	
258.86529	110	
259.85113	298	
259.96079	78	
260.82982	92	
260.89212	104	
260.95174	66	
261.83198	414	1+
262.83385	304	1+
262.95079	150	
264.82810	100	
264.86496	120	
265.04796	66	
266.84822	94	
266.88817	66	
267.83584	774	1+
268.81366	74	
268.83957	742	1+
269.85191	286	
271.05280	80	
273.85882	266	1+
274.87959	144	
275.40032	78	
276.36279	72	
276.85651	630	1+
276.91447	226	1+
277.83593	118	
278.44903	94	
278.83169	592	1+
278.86264	98	
279.83284	386	1+
280.93637	68	
282.79315	68	
282.87532	154	
282.98737	64	
283.92995	98	
285.84942	202	
285.90134	86	
286.84963	612	1+
287.86682	68	
288.91134	100	
290.39739	80	
290.87969	130	
292.42205	76	
293.10728	268	
293.87068	76	
293.88731	70	
293.99927	72	
294.05390	94	
294.37603	76	
294.86518	248	1+
295.04648	78	
295.82934	82	
295.88804	118	
297.10721	84	
297.82638	78	
297.89481	180	1+
297.92398	94	
298.30978	68	
298.43720	86	
298.87799	122	
299.16498	92	
300.87697	88	
301.33108	70	
303.36808	74	
303.85156	86	
304.44466	70	
304.86499	158	1+
305.89778	126	
306.89837	76	
307.77942	64	
308.86562	146	
309.87070	92	
310.87148	72	
311.85963	92	
315.32591	78	
317.43123	88	
318.04840	92	
319.53040	78	
319.85982	70	
321.17449	68	
323.83591	70	
324.39982	72	
324.88656	84	
330.81836	80	
331.68993	66	
332.84068	98	
340.99456	72	
END IONS

###FS:    #m/z: 359.96150 #charge 1+
###MS: 138
###MSMS: 141
BEGIN IONS
TITLE=Cmpd 105, +MS2(359.9615), 28.0-35.0eV, 3.1min #141
RTINSECONDS=180.976
SCANS=138,141
PEPMASS=359.96150	42764
CHARGE=1+
180.87314	146	
195.95460	72	
198.95194	88	
200.87367	80	
204.55203	114	
206.94908	88	
207.93250	76	
207.94673	130	
209.94169	714	1+
216.91625	80	
217.09008	86	
222.95244	664	1+
224.88952	74	
224.94837	552	1+
225.96164	80	
226.49805	94	
226.85689	84	
226.94679	3012	1+
227.87879	80	
227.89989	124	
227.92811	134	
228.94178	3654	
230.79447	90	
232.82925	116	
232.89143	154	
233.85257	78	
233.95543	128	
234.42006	106	
235.88680	80	
239.16064	74	
240.83447	72	
240.94116	336	1+
240.96184	210	
241.85918	74	
241.90087	100	
241.96409	144	
242.95811	808	1+
244.95674	1672	1+
245.89008	74	
246.03421	78	
246.09032	72	
246.41184	80	
246.44313	106	
246.80759	142	
246.89550	104	
246.91917	88	
246.95188	2014	1+
248.80453	202	
248.88162	84	
249.80388	118	
250.95302	222	
251.07038	148	
251.98494	76	
252.88032	74	
252.95435	152	
252.97034	72	
253.04824	72	
253.09331	74	
253.91618	72	
255.37041	94	
255.85511	92	
257.90968	106	
258.83175	208	
258.85745	80	
259.10616	74	
259.79631	80	
259.90137	100	
260.83479	92	
260.95018	82	
260.96753	204	
261.84162	88	
261.92829	78	
261.97427	100	
261.98978	80	
262.82362	80	
263.97562	84	
265.08623	108	
265.38170	110	
265.79345	72	
265.82097	112	
266.81182	450	1+
266.85280	204	1+
267.97453	704	1+
268.61999	94	
269.85110	124	
269.97215	340	1+
270.87669	88	
271.09706	74	
272.92188	76	
273.96625	86	
274.79749	94	
274.88296	72	
274.97460	72	
275.50221	86	
275.85541	228	1+
275.96925	202	
276.43047	118	
277.79701	292	1+
279.09755	82	
280.79364	694	1+
280.87407	74	
281.87455	136	
282.12173	90	
282.84915	84	
283.09503	118	
283.18368	78	
284.59888	74	
284.79148	78	
284.82815	84	
285.80771	72	
286.81341	90	
288.85914	82	
290.86382	80	
290.91440	76	
292.43683	84	
293.87654	106	
294.40539	98	
294.85851	102	
295.32253	126	
297.11514	74	
298.02999	78	
298.80314	1174	1+
298.82765	86	
298.92449	104	
299.81983	114	
299.87596	114	
301.38011	82	
302.82925	90	
303.96521	136	
305.02779	72	
305.81138	112	
306.43611	94	
306.99319	76	
307.41314	84	
307.83836	112	
309.79523	142	
310.90206	76	
312.83400	82	
312.94620	82	
313.41637	88	
316.17451	88	
316.81472	270	
318.93668	214	
318.97245	110	
320.92889	72	
321.82315	156	
322.03328	84	
322.81726	80	
322.92774	102	
323.81937	134	
325.89877	82	
326.39340	90	
326.88950	74	
332.81460	80	
333.09120	78	
333.87825	100	
336.12369	74	
336.95080	108	
338.06956	72	
340.26052	74	
342.13171	74	
352.88881	112	
356.76485	130	
358.21034	72	
362.78507	82	
363.72063	76	
END IONS

###FS:    #m/z: 322.92990 #charge 1+
###MS: 142
###MSMS: 143
BEGIN IONS
TITLE=Cmpd 106, +MS2(322.9299), 28.0-35.0eV, 3.1min #143
RTINSECONDS=184.632
SCANS=142-143
PEPMASS=322.92990	2185646
CHARGE=1+
193.01274	76	
193.88035	216	1+
196.42611	78	
197.83957	66	
198.91869	64	
200.95719	68	
201.04547	160	
204.94032	94	
205.97011	62	
208.93414	70	
212.00720	62	
215.13318	72	
215.44107	88	
216.85302	74	
217.83950	72	
218.89758	68	
218.97732	102	
222.95094	94	
223.81922	64	
223.95913	164	
225.80352	92	
225.86287	70	
225.89611	84	
228.89366	82	
228.93269	74	
229.56115	90	
230.04136	64	
230.84045	176	
230.88943	112	
230.98482	70	
233.89225	98	
234.88101	66	
236.04909	70	
236.83845	82	
237.08603	66	
238.92520	82	
238.94881	100	
239.78802	88	
239.84714	74	
240.90504	90	
240.94042	2182	
241.82283	66	
241.85366	76	
241.87664	78	
241.94095	1538	
242.88724	124	
242.94168	5484	1+
243.82237	456	1+
244.91467	86	
244.93998	1044	1+
246.85548	64	
247.54869	64	
247.97297	64	
248.85452	96	
248.88598	66	
250.94879	68	
252.39233	76	
252.82390	104	
253.91811	72	
254.83470	66	
254.91683	84	
255.77689	72	
255.91993	72	
256.84137	118	
258.83146	160	
258.87918	182	1+
258.97186	98	
259.39874	62	
259.82463	66	
260.84521	196	
260.90082	74	
261.83640	140	
261.92837	74	
262.77996	72	
262.83198	144	
263.85358	78	
264.41435	102	
264.99194	100	
265.08565	64	
266.87086	288	
266.89603	78	
267.45793	118	
268.79119	70	
268.84586	72	
269.34321	90	
270.85481	74	
271.79831	88	
271.84170	78	
273.02965	94	
273.35017	82	
273.79640	136	
273.88252	66	
273.91457	98	
274.11987	70	
274.79057	68	
274.84224	82	
276.02613	68	
277.09413	80	
277.83663	92	
278.82415	68	
279.09183	888	1+
279.35325	98	
280.02274	66	
280.28795	86	
280.80644	70	
281.09545	158	
281.13334	72	
281.79919	64	
281.99042	84	
282.51248	70	
283.06587	62	
284.15564	78	
284.29533	170	
284.35475	82	
285.29732	64	
286.00541	68	
286.02574	62	
286.05486	86	
287.86044	74	
288.89294	72	
288.91407	98	
289.85971	70	
290.85842	70	
291.80753	196	
291.86501	66	
291.92717	60	
291.97698	74	
292.04025	112	
292.36567	86	
292.86283	118	
297.00253	72	
302.81007	70	
303.00888	82	
303.12032	60	
304.83050	74	
305.34313	74	
305.80452	62	
307.22182	64	
307.79823	78	
307.86291	72	
307.90004	96	
308.88505	68	
310.88679	74	
311.23987	66	
312.80181	102	
313.09278	86	
314.80730	64	
314.96388	134	
319.17728	66	
321.79951	102	
321.82377	68	
322.13240	70	
323.83585	86	
325.28265	84	
325.90372	156	1+
327.71243	80	
327.75224	70	
END IONS

###FS:    #m/z: 340.94069 #charge 1+
###MS: 142
###MSMS: 144
BEGIN IONS
TITLE=Cmpd 107, +MS2(340.9407), 28.0-35.0eV, 3.1min #144
RTINSECONDS=185.404
SCANS=142,144
PEPMASS=340.94069	847824
CHARGE=1+
130.17334	72	
130.46507	70	
191.95619	72	
192.93140	112	
194.02931	92	
194.91959	78	
195.89629	84	
200.86683	88	
208.08118	70	
208.96276	66	
210.93685	194	
212.89112	68	
213.88533	404	1+
213.93863	424	
214.89030	312	1+
215.93709	78	
217.84872	72	
217.88251	70	
217.91555	70	
217.93744	70	
224.87295	86	
225.86467	72	
225.93469	68	
226.84377	74	
226.94405	136	
227.10498	66	
228.84262	68	
228.93912	122	
230.82437	76	
230.85775	76	
230.88604	506	1+
231.88653	328	1+
231.94749	786	1+
232.82852	78	
233.87934	72	
233.89531	282	1+
233.94896	174	
236.83298	78	
236.89088	102	
237.90105	72	
238.58986	100	
238.90294	122	
240.07521	74	
240.83443	552	1+
240.94033	164	1+
243.02169	70	
243.84370	190	
244.79575	74	
244.85144	76	
245.03181	98	
248.79637	70	
248.89776	172	1+
248.91288	88	
249.01910	72	
249.34092	78	
249.95989	68	
250.44167	100	
250.79342	78	
250.91623	86	
251.89524	72	
251.94594	74	
252.02775	70	
254.83301	88	
254.96809	388	
255.90431	88	
256.85478	92	
256.89131	68	
257.99040	122	
258.84261	322	
259.03702	84	
259.85619	184	
259.95946	118	
260.41642	68	
260.83267	340	
260.85414	142	
261.33677	72	
261.83975	148	
261.89394	84	
262.79759	66	
262.83689	132	
262.86146	72	
262.92975	300	
263.09223	92	
264.91976	106	
264.97795	70	
265.85414	76	
267.83396	458	1+
267.84766	66	
268.06086	78	
268.18170	68	
268.50762	68	
268.83830	394	1+
269.79997	106	
271.84245	276	1+
272.93202	78	
272.97562	154	
273.79486	72	
274.85789	112	
275.84664	70	
275.89345	66	
276.42401	74	
276.85793	242	
276.93292	76	
277.83921	94	
277.86346	528	1+
277.90613	72	
277.95161	68	
278.35287	66	
278.84279	470	
278.88728	94	
279.02934	66	
279.12340	66	
279.85831	306	
279.93057	72	
280.92972	78	
280.97504	66	
281.85052	68	
282.87135	256	1+
284.79568	82	
285.90109	80	
285.95948	66	
286.87380	82	
289.80954	70	
289.86613	84	
290.37229	66	
290.78453	78	
292.88001	66	
293.81603	68	
293.96771	68	
294.04334	82	
294.86079	70	
295.86943	68	
295.93906	86	
295.99650	76	
296.80398	80	
296.85831	272	1+
296.88446	98	
296.93521	70	
298.87800	112	
298.89227	68	
299.86729	378	1+
302.17158	72	
302.86687	236	1+
302.93860	84	
303.76153	78	
304.92493	72	
305.85412	84	
307.80134	174	
307.82636	96	
308.79866	72	
308.86990	96	
308.95637	68	
311.35231	80	
312.80584	88	
318.99076	80	
320.16722	90	
320.93701	68	
321.04264	68	
325.83489	68	
327.89694	72	
328.89070	92	
330.82547	132	
342.19778	66	
343.42992	70	
344.41589	102	
344.95854	80	
345.89414	80	
END IONS

###FS:    #m/z: 363.95668 #charge 1+
###MS: 142
###MSMS: 145
BEGIN IONS
TITLE=Cmpd 108, +MS2(363.9567), 28.0-35.0eV, 3.1min #145
RTINSECONDS=186.184
SCANS=142,145
PEPMASS=363.95668	334868
CHARGE=1+
100.50538	88	
186.75578	94	
187.88690	80	
189.86097	258	
191.86584	100	
192.85569	80	
200.47013	100	
201.87232	80	
201.93167	94	
203.92911	84	
207.40354	84	
207.87401	150	
207.94868	154	
209.94292	882	1+
210.88276	128	
211.86144	110	
212.06429	80	
212.87872	1460	1+
216.94352	104	
219.86489	108	
222.95086	388	1+
223.88905	76	
224.89116	74	
224.94777	938	1+
225.05152	80	
226.06785	78	
226.90208	162	
226.94650	5698	1+
226.99165	84	
227.12425	74	
227.88328	144	
227.93186	116	
228.89574	622	1+
228.94224	5872	1+
230.78980	112	
230.88895	2064	1+
231.04370	134	
231.79546	76	
232.88820	182	
232.97988	104	1+
234.93119	128	
235.88315	94	
239.07552	76	
240.52269	102	
240.82220	166	
240.85388	94	
240.94105	642	
240.96186	256	
241.08441	88	
241.89509	82	
241.94192	356	
242.90356	126	
242.94061	1432	1+
242.95903	374	
243.82486	238	1+
243.90684	80	
244.93838	468	1+
244.95716	2974	1+
245.87638	86	
246.85545	86	
246.90498	80	
246.95324	2736	1+
246.97715	206	
247.89062	98	
248.80718	198	
248.89640	458	1+
249.86262	108	
250.89539	336	
251.06832	156	
252.83953	94	
253.90956	124	
256.85555	138	
258.80787	100	
258.84048	366	1+
258.97207	138	
260.83223	188	
260.96736	658	1+
261.78963	82	
261.83066	154	
262.84105	142	
263.83302	80	
263.84724	246	1+
264.42821	74	
264.82134	170	
264.95995	74	
265.97212	86	
266.81631	322	
266.87805	90	
267.80598	436	1+
267.86988	84	
267.97137	514	1+
268.80504	270	1+
268.95963	126	
269.96795	462	1+
269.98438	78	
271.97526	78	
275.85686	216	1+
276.08146	92	
277.81237	84	
277.83885	74	
277.90832	74	
278.80081	202	
278.84499	196	
279.79824	134	
280.78979	866	1+
280.85364	74	
280.97286	120	
282.00939	80	
282.88833	74	
283.85247	126	
283.98819	112	
284.92401	88	
285.79546	94	
285.84407	276	
285.94918	84	
286.10478	76	
286.81580	102	
286.87121	102	
289.86449	106	
290.78632	74	
291.00459	100	
291.80276	150	
292.85412	154	
294.36771	90	
294.97033	74	
295.93305	140	
296.80732	94	
297.81835	80	
298.11704	74	
298.80450	1288	1+
300.79912	454	1+
300.85800	526	1+
302.07977	82	
303.04097	78	
303.81063	92	
303.85514	874	1+
303.94366	94	
305.98929	90	
307.79619	76	
308.12606	74	
308.78815	84	
309.13323	74	
309.59355	100	
312.19403	78	
314.77447	90	
314.82023	86	
316.81337	192	
317.80973	98	
318.12957	84	
319.87272	80	
320.81022	178	1+
321.38132	78	
321.79530	76	
322.85709	94	
322.93212	282	
322.99478	76	
323.81137	80	
323.93312	232	
325.01902	100	
325.77466	76	
326.82136	146	
326.87379	180	
327.26572	94	
333.39401	84	
333.86021	110	
336.07847	84	
336.94809	160	
337.94728	84	
341.85229	86	
345.95813	88	
346.93391	78	
348.89741	80	
348.91320	80	
351.80000	78	
352.90016	80	
353.71607	118	
357.91091	96	
367.16934	84	
368.90056	90	
END IONS

###FS:    #m/z: 340.94042 #charge 1+
###MS: 146
###MSMS: 147
BEGIN IONS
TITLE=Cmpd 109, +MS2(340.9404), 28.0-35.0eV, 3.2min #147
RTINSECONDS=189.849
SCANS=146-147
PEPMASS=340.94042	841332
CHARGE=1+
181.46589	94	
183.99552	76	
190.87825	72	
190.94613	118	
192.92777	70	
193.13547	78	
193.93327	78	
196.88380	116	
198.91364	100	
198.96372	72	
202.86047	158	1+
205.95109	162	
208.96016	138	
209.90783	76	
210.93639	76	
212.88562	70	
212.95578	70	
213.87947	106	
213.93658	946	1+
214.88781	70	
215.88329	248	
215.96944	86	
217.88493	78	
218.89207	76	
221.94574	206	1+
223.37643	84	
223.88334	94	
223.97874	82	
226.89250	168	
228.14426	80	
228.94119	188	
230.89083	306	
231.88646	282	1+
231.95018	714	1+
232.84150	70	
233.42085	80	
233.89586	198	
233.91656	74	
233.94762	154	
235.87380	82	
235.89216	196	
236.84300	196	1+
237.89088	100	
238.90458	82	
239.84892	118	
240.83148	128	
241.84115	446	1+
242.02156	74	
243.10423	72	
243.79560	78	
243.83046	436	1+
245.43778	94	
246.40047	76	
246.84018	82	
246.97344	348	1+
247.55636	72	
249.84861	78	
249.95367	180	
250.97310	78	
254.84460	84	
254.90640	90	
254.96454	172	
255.07604	70	
255.80004	92	
255.86903	72	
255.96794	86	
257.93723	74	
258.84859	1020	1+
258.96284	104	
259.43231	88	
259.85379	706	1+
259.95607	198	
260.33320	84	
260.83184	206	
260.96680	100	
261.84576	148	
262.39576	128	
262.93063	150	
263.97739	72	
264.10515	70	
264.86392	88	
265.98023	88	
267.13694	78	
267.35968	78	
268.13717	74	
268.39292	90	
268.78937	84	
268.84236	274	
268.92202	92	
269.36314	86	
269.80084	74	
269.83987	156	
269.85913	70	
269.89962	82	
270.84960	132	
272.08488	90	
272.97593	124	
273.80596	130	
274.45576	98	
274.86158	106	
274.89287	120	
274.92946	76	
274.97659	72	
276.85519	426	
277.09034	76	
277.85564	262	
277.91851	92	
277.96516	210	
278.84746	656	1+
279.87851	98	
279.89448	168	
279.96488	128	
280.85220	308	1+
280.92742	100	
281.96835	70	
282.97913	86	
284.87608	102	
284.93609	72	
287.86056	88	
289.51287	80	
289.78413	156	1+
290.87858	78	
290.89308	74	
292.81668	116	
293.82447	84	
295.86127	80	
296.01536	88	
296.85280	74	
296.87162	70	
297.85802	70	
298.81906	92	
299.86533	102	
299.88786	142	
300.05811	72	
300.85626	270	1+
302.94375	164	
304.02275	90	
305.15640	82	
307.05571	78	
307.79705	190	1+
307.89495	74	
308.25194	94	
308.86777	76	
310.87838	154	
310.91038	74	
312.95583	80	
314.89620	78	
315.84916	78	
319.88587	132	
321.06875	78	
321.74482	84	
323.78967	74	
324.89228	78	
326.14482	92	
326.88812	78	
328.81119	76	
332.81563	72	
334.85055	74	
334.87552	74	
335.88729	80	
336.19555	74	
339.83016	84	
341.05831	78	
343.78497	70	
345.72762	82	
346.00840	76	
END IONS

###FS:    #m/z: 363.95629 #charge 1+
###MS: 146
###MSMS: 148
BEGIN IONS
TITLE=Cmpd 110, +MS2(363.9563), 28.0-35.0eV, 3.2min #148
RTINSECONDS=190.622
SCANS=146,148
PEPMASS=363.95629	326560
CHARGE=1+
124.49288	84	
189.86190	156	
190.86238	78	
191.86034	140	
196.01649	76	
196.87897	118	
204.93500	78	
205.92599	90	
207.45155	88	
207.87542	114	
208.08153	78	
209.94321	674	1+
210.88087	212	
211.00689	80	
212.87829	1262	1+
213.45411	100	
217.91930	80	
222.89038	76	
222.95182	186	
223.83095	126	
223.95227	128	
223.97345	76	
224.94928	1180	1+
226.06333	118	1+
226.94656	5136	1+
227.02374	110	
227.92340	88	
228.89537	448	1+
228.94186	4254	1+
230.88846	2374	1+
232.80222	80	
233.99539	76	
234.01051	86	
237.05524	104	
237.76338	76	
238.81925	80	
240.94026	796	1+
240.96499	224	
241.92482	78	
241.96179	114	
242.94122	830	1+
243.40284	80	
243.82670	88	
243.98938	86	
244.79838	164	1+
244.81946	172	
244.93676	252	
244.95702	3144	1+
245.94342	134	
246.85774	158	
246.90578	118	
246.95254	3568	1+
247.93136	88	
248.11302	84	
248.80608	160	
248.89965	400	1+
249.80165	260	1+
250.89457	106	
252.94291	84	
255.88830	98	
258.65780	92	
258.85169	184	
258.88100	74	
258.97319	92	
259.09626	86	
259.83819	74	
259.93892	90	
260.96677	176	
261.83320	148	
262.82540	152	
263.07234	90	
263.90474	92	
264.82010	142	
264.96398	138	
265.05794	96	
265.90603	104	
265.97452	112	
266.81331	332	
266.85240	272	1+
266.91242	84	
267.78151	140	
267.89613	90	
267.96971	408	1+
268.85343	90	
269.41559	100	
269.81304	86	
269.96708	430	1+
270.83547	116	
271.01672	86	
271.91959	116	
272.12113	86	
272.84038	116	
272.91759	92	
277.43376	84	
277.80724	114	
277.86113	74	
278.80117	170	
278.84732	206	
279.79428	100	
279.84507	106	
280.79455	334	
281.79176	308	1+
281.85513	90	
282.82998	108	
283.85252	308	
284.00904	86	
284.79181	78	
284.82416	438	
284.89198	126	
285.84494	288	1+
286.00084	76	
287.04626	76	
287.07753	86	
287.41082	90	
288.79452	122	
288.83184	74	
288.87175	80	
288.91547	92	
289.86919	116	
291.79340	124	
293.06103	90	
293.11985	88	
294.86071	154	
294.94949	98	
295.46831	80	
295.87065	94	
295.88694	84	
296.80943	120	
297.73734	76	
297.81094	242	
297.99799	86	
298.80234	1214	1+
300.23012	76	
300.99232	80	
301.26084	76	
301.86461	206	
301.98402	140	1+
302.79939	190	
302.85636	124	
303.80783	138	
303.85634	714	
304.38253	88	
306.85765	76	
306.87580	190	1+
307.14153	78	
315.07526	74	
315.46731	88	
317.81271	84	
318.93483	164	
319.81904	128	
319.88163	90	
320.13675	98	
320.82494	74	
321.80147	238	1+
321.86937	126	
322.82579	110	
322.92647	96	
323.92871	78	
324.02401	74	
325.81679	78	
326.87285	122	
329.89043	106	
332.89190	98	
334.50454	86	
336.94630	274	1+
339.83301	306	
340.94154	74	
342.89068	90	
345.07230	82	
350.85604	86	
353.89166	100	
354.82898	136	
356.76929	130	
366.14629	78	
366.88921	76	
END IONS

###FS:    #m/z: 507.84511 #charge 1+
###MS: 146
###MSMS: 149
BEGIN IONS
TITLE=Cmpd 111, +MS2(507.8451), 28.2-35.2eV, 3.2min #149
RTINSECONDS=191.394
SCANS=146,149
PEPMASS=507.84511	107780
CHARGE=1+
196.01379	176	
198.01580	100	
199.88196	108	
200.88933	120	
201.58798	126	
216.89982	116	
224.97605	248	
232.89577	190	
239.91548	116	
241.85529	130	
247.07745	128	
257.79344	150	
266.16667	118	
274.85482	158	
276.84417	114	
278.83175	222	
280.79326	224	
282.84504	136	
284.08326	118	
287.85436	358	1+
288.11474	114	
288.89563	182	
289.87931	496	1+
290.12632	120	
290.86330	270	
291.86426	252	
293.88153	128	
294.87102	190	
294.97398	222	1+
295.86866	114	
296.83641	178	1+
297.00371	154	1+
298.16995	100	
300.31296	134	
302.34042	182	
302.86056	322	1+
302.93933	202	1+
303.86419	272	1+
304.39141	102	
304.88837	148	1+
305.86314	796	1+
306.59953	100	
307.35682	100	
307.87327	784	1+
307.88916	242	
307.91906	134	1+
307.97285	118	
308.14034	364	1+
308.82154	162	
309.84219	110	
309.86983	232	
310.15875	240	
310.87165	170	
311.16063	140	
311.39599	100	
311.88214	1298	1+
314.81552	108	
314.86542	406	1+
317.38806	114	
318.93443	130	
319.88839	100	
321.41197	100	
321.85655	132	
322.88911	130	
323.87364	268	
324.87083	148	
325.91004	116	
326.88510	956	1+
327.15841	132	
328.88038	126	
329.69391	106	
330.77326	114	
332.84587	244	1+
332.87383	352	1+
333.84935	200	1+
333.99759	116	
334.89904	112	
335.03921	136	
335.77363	218	1+
336.94429	254	1+
337.80510	212	1+
337.87976	172	
338.38978	132	
343.85642	136	
344.77495	320	1+
345.78007	226	1+
346.83156	212	1+
347.75706	216	
347.77459	362	
348.77347	230	
348.79525	114	
348.82055	114	
348.88403	100	
349.75953	114	
349.88458	198	1+
350.76165	620	1+
353.85068	186	1+
354.03404	122	
354.80053	196	1+
357.85198	122	
358.76646	108	
358.79566	118	
363.84478	216	1+
364.77086	112	
364.84701	168	1+
365.77794	116	
366.78783	262	
366.83685	258	
367.70560	388	1+
367.76798	212	
367.86197	106	
367.91678	162	
367.98053	142	
368.80357	110	
368.89285	198	1+
369.83892	318	1+
370.79174	134	
370.81503	160	
373.72396	134	
373.77771	154	
373.80701	490	1+
373.83077	352	
374.81090	346	1+
378.79591	112	
380.71998	532	1+
380.79413	146	
381.74767	110	
381.84347	126	
382.85119	104	
383.74952	142	
383.76957	116	
383.79303	266	1+
384.84731	852	1+
385.84882	618	1+
388.73438	232	1+
388.77849	136	
389.19987	224	
389.77499	358	1+
390.07744	104	
390.79882	120	
390.84124	534	1+
391.91761	144	
392.78933	330	1+
392.80162	142	
392.82516	470	1+
395.74863	116	
395.77664	142	
396.77277	132	
397.82525	104	
398.72980	368	
399.72081	342	1+
399.84864	550	1+
401.74912	116	
402.85847	106	
403.81484	118	
403.87010	362	1+
405.78971	102	
405.85282	254	1+
407.74229	242	
407.76736	124	
407.86518	540	
408.72366	108	
408.75608	114	
408.85297	336	
409.72241	288	
409.86122	204	
410.04841	100	
410.72475	284	1+
410.78667	106	
410.83697	1048	1+
412.87329	184	
413.77962	158	1+
414.68274	182	1+
415.74615	144	
415.88094	224	1+
420.73756	108	
421.64664	120	
421.88241	142	
422.86799	626	1+
423.77264	220	
423.87104	350	1+
424.79024	268	1+
424.82504	154	
425.75450	564	
426.74770	278	
426.77399	386	
426.85974	686	1+
427.73285	1180	1+
428.77765	126	
428.84615	652	1+
429.70351	130	
429.75278	130	
430.73868	284	1+
430.85868	502	1+
432.69115	256	
432.84566	324	1+
433.84789	252	1+
439.88590	254	1+
440.69135	174	1+
442.68035	136	
443.75734	428	1+
444.79530	136	
444.87321	1344	1+
444.89765	154	
445.71850	114	
445.74802	138	
446.76468	104	
446.81210	172	1+
446.88597	206	1+
447.71191	288	
449.88302	204	
450.70024	130	
450.75195	378	1+
450.77752	156	
450.87879	114	
458.91042	130	
462.88484	358	1+
465.71329	158	
465.72741	116	
467.88803	552	1+
476.11921	120	
485.90189	138	
509.28019	108	
END IONS

###FS:    #m/z: 340.94044 #charge 1+
###MS: 150
###MSMS: 151
BEGIN IONS
TITLE=Cmpd 112, +MS2(340.9404), 28.0-35.0eV, 3.3min #151
RTINSECONDS=195.074
SCANS=150-151
PEPMASS=340.94044	773320
CHARGE=1+
189.86310	70	
192.89181	80	
192.92687	188	
192.96664	134	
194.88874	72	
208.95444	156	
211.96942	86	
212.87684	72	
213.94007	630	1+
214.89253	282	
215.88679	342	1+
215.93196	76	
217.85412	88	
217.93558	132	
221.94717	76	
222.95014	102	
223.83728	80	
223.96061	136	
224.83655	142	
225.65237	80	
225.96628	76	
226.97056	76	
227.08355	102	
227.83421	72	
227.94715	82	
228.94272	138	
229.62623	84	
229.89626	78	
229.95771	90	
230.84306	72	
230.88975	780	1+
231.95124	914	1+
233.84123	70	
233.94009	72	
235.57199	78	
236.06223	82	
236.91054	70	
238.83475	170	
239.78981	70	
239.85064	232	
240.83718	724	1+
240.84850	100	
240.86269	78	
241.12360	74	
241.84150	530	1+
244.06028	86	
244.83382	120	
245.87049	136	
246.06340	78	
246.85758	170	
247.89053	76	
249.90222	86	
249.96072	134	
249.97538	76	
250.96471	74	
251.87800	74	
251.96480	112	
253.00539	74	
254.57595	70	
254.88176	76	
254.90778	124	
254.96650	536	1+
255.07626	136	
256.07514	74	
256.14814	76	
256.85286	176	
256.88243	112	
257.83234	148	
257.84880	70	
258.84570	778	1+
259.87091	74	
259.91611	194	1+
259.95915	220	
260.83516	226	
261.83817	198	
262.83651	148	1+
262.85627	84	
263.98734	80	
264.86900	168	
264.91011	224	
264.96451	90	
265.03392	70	
265.88008	100	
267.17095	70	
267.19908	70	
267.80092	70	
268.84543	104	
269.08137	90	
269.82940	92	
270.07914	80	
270.83976	116	
270.86664	78	
272.84950	90	
274.85621	130	
274.90318	74	
274.92382	82	
275.84053	76	
275.88971	70	
275.95072	84	
276.06313	80	
276.85345	526	
276.88579	82	
277.86314	240	
277.92525	70	
277.97194	72	
278.12408	74	
278.16213	70	
278.84435	888	1+
279.72899	74	
279.96714	78	
280.10070	76	
280.88054	72	
280.91974	70	
280.93575	72	
281.86288	120	
281.89242	136	
282.87252	136	
283.85794	74	
283.92308	210	1+
284.05009	72	
285.42792	74	
285.87917	160	
287.78571	72	
288.88620	78	
292.88410	166	
294.86608	152	
295.14443	74	
295.87387	74	
296.21608	72	
296.85694	100	
297.88736	82	
298.93598	72	
299.87569	136	
300.86842	78	
301.86158	124	
302.86785	92	
304.44713	126	
305.88106	374	1+
305.92292	84	
306.88526	300	1+
307.10764	88	
307.80161	98	
307.87151	74	
311.32857	84	
312.82317	76	
313.80973	84	
315.80321	86	
316.75352	70	
318.02007	84	
318.85934	78	
319.00816	92	
327.74122	72	
327.89670	98	
328.82896	126	
329.87032	134	
333.08023	78	
333.78877	78	
335.10688	74	
335.80413	72	
336.97544	76	
340.00892	78	
344.53192	82	
344.76932	74	
344.84447	70	
END IONS

###FS:    #m/z: 363.95634 #charge 1+
###MS: 150
###MSMS: 152
BEGIN IONS
TITLE=Cmpd 113, +MS2(363.9563), 28.0-35.0eV, 3.3min #152
RTINSECONDS=195.846
SCANS=150,152
PEPMASS=363.95634	291130
CHARGE=1+
175.71756	84	
189.86169	270	
191.85827	374	
193.92647	76	
199.90891	92	
200.83710	80	
201.94564	76	
204.05711	104	
205.94787	148	
207.95118	122	
209.94215	680	
210.88348	124	
211.88196	146	
212.87914	1434	1+
213.90071	74	
219.87397	78	
222.95232	486	1+
224.95152	364	
225.84054	94	
225.95021	174	
226.94749	4836	1+
227.88316	122	
227.92824	100	
228.88936	216	
228.94216	5526	1+
229.85160	76	
230.79383	80	
230.88943	1252	1+
231.79554	78	
232.41084	88	
232.88394	338	
232.95294	180	1+
233.05357	88	
235.88239	152	
237.15023	88	
238.16478	84	
238.93969	138	
239.06792	80	
240.80240	78	
240.82274	134	
240.94001	250	
240.96251	224	
241.11629	100	
241.94396	284	
242.82025	204	
242.94108	1838	1+
242.95976	270	1+
243.82294	196	
244.84005	82	
244.95717	2646	1+
245.04702	76	
245.94428	150	
246.81503	84	
246.86251	136	
246.95256	2368	1+
246.97211	172	
248.80680	168	
248.83714	122	
248.89923	558	1+
249.82212	74	
250.84596	90	
250.89674	120	
251.79540	102	
252.88631	96	
253.90455	126	
254.09242	78	
254.83671	90	
254.95257	88	
257.46630	88	
257.90599	108	
258.83449	162	
258.93414	100	
260.84108	100	
260.96948	302	
261.07258	76	
261.83887	96	
262.03188	104	
263.86118	92	
263.97738	112	
264.81997	228	1+
265.05981	90	
265.91192	102	
265.97763	96	
266.81215	420	1+
266.97613	78	
267.42005	82	
267.78505	74	
268.81528	90	
268.85126	86	
269.22242	76	
269.45003	76	
269.97100	960	1+
270.11542	166	
270.45065	82	
270.81027	80	
272.93797	74	
274.51441	96	
274.66503	80	
276.40408	74	
276.85833	318	1+
277.79403	384	1+
277.84288	80	
278.79570	328	1+
279.84529	96	
280.79352	750	1+
281.03888	108	
282.78377	168	
282.89225	78	
283.07094	128	
283.78746	264	
284.83083	78	
284.98764	154	
285.42994	76	
285.82433	82	
285.84535	178	
286.84259	78	
288.79748	278	1+
289.87009	74	
290.85760	74	
292.43266	92	
293.36573	82	
295.24666	106	
296.81218	210	
297.80531	82	
298.42652	100	
298.79933	838	1+
298.85518	84	
298.92725	84	
300.01103	124	
301.81410	160	
301.86263	188	
302.41706	104	
302.72461	92	
302.80073	132	
302.85595	86	
302.88074	74	
303.37658	94	
303.85568	282	
305.88623	84	
307.88200	102	
311.10112	86	
314.82228	88	
314.87232	78	
314.90716	106	
315.82728	74	
316.40803	90	
317.81529	228	1+
317.93448	76	
318.44905	98	
318.93343	92	
320.13181	108	
320.89048	80	
321.07533	80	
321.81889	246	
321.86742	152	1+
322.33941	84	
322.92998	274	
323.82080	90	
324.79794	74	
326.82582	78	
326.87291	184	
327.88356	80	
330.21552	92	
332.08571	78	
336.94417	106	
337.83220	78	
338.07614	76	
338.80243	114	
339.82580	134	
340.93856	260	
343.73018	80	
358.61966	74	
END IONS

###FS:    #m/z: 507.84500 #charge 1+
###MS: 150
###MSMS: 153
BEGIN IONS
TITLE=Cmpd 114, +MS2(507.8450), 28.2-35.2eV, 3.3min #153
RTINSECONDS=196.618
SCANS=150,153
PEPMASS=507.84500	95036
CHARGE=1+
202.90101	106	
224.97896	262	
232.89813	416	
255.91899	124	
256.87159	116	
257.87418	194	1+
261.88073	138	
262.87336	106	
264.15022	134	
266.09314	120	
266.16275	134	
269.85523	104	
272.89235	162	
276.86152	118	
278.12870	130	
284.19498	128	
287.85327	584	
289.87956	506	1+
289.93072	104	
290.85962	252	1+
293.87253	806	1+
295.87600	184	1+
297.86171	154	
298.83907	138	
300.86140	134	
301.86042	140	
303.86452	200	
304.84679	116	
304.87262	146	
305.86332	472	1+
307.31749	112	1+
307.86754	106	
307.88857	214	
308.14132	280	1+
308.84670	208	1+
308.87149	942	1+
309.87427	552	1+
309.88796	318	
310.15695	272	
310.91164	140	
311.15910	144	
311.88285	1218	1+
314.83965	144	
314.86268	262	
315.87489	116	
318.37830	158	
318.86046	120	
319.85544	136	
320.97616	142	
323.38955	108	
325.87467	208	
325.90290	164	
326.15050	166	
326.88188	1448	1+
328.37218	150	
329.04723	112	
330.82351	188	
331.18468	108	
331.74947	116	
331.84105	150	
332.87606	108	
332.99727	106	
333.86717	232	1+
336.80896	140	
337.88016	138	
338.11463	126	
339.39787	140	
339.99586	104	
345.75883	110	
345.93990	158	
346.77703	120	
346.84288	474	1+
347.77628	282	
348.77976	132	
350.80785	134	
350.88668	188	
350.94269	164	1+
351.89055	224	
351.90890	206	1+
352.87129	114	
353.82732	170	
353.85484	198	
354.78671	110	
355.71288	194	1+
355.88278	236	1+
358.87742	122	
360.75653	112	
361.81357	108	
362.84395	148	
363.36304	106	
364.75693	284	1+
365.73685	140	
365.78854	110	
366.18193	156	
366.79818	122	
366.82668	218	1+
367.71315	188	
368.71078	260	1+
368.84916	120	
369.78534	122	
369.83443	168	
370.37135	112	
371.79924	242	
372.71520	220	1+
372.77926	174	1+
374.81809	132	
375.88219	322	1+
380.71935	250	
380.85995	158	
381.71372	400	1+
381.84519	204	
384.85212	678	1+
385.78182	152	
385.82682	110	
386.77787	138	
387.84358	600	1+
388.38668	168	
389.20058	168	
389.81848	120	
390.79081	106	
390.83668	684	1+
391.72601	104	
392.75728	242	1+
392.82659	410	1+
392.84567	122	
393.07180	114	
394.85431	132	
395.76645	132	
396.74125	132	
398.72686	772	1+
399.71045	134	
399.84900	190	
402.86029	174	
403.80640	462	1+
403.87483	174	
403.90850	118	
404.87393	126	
405.74346	164	
405.78271	386	1+
406.05579	108	
407.73676	604	1+
407.74881	164	
407.86743	536	
408.78630	302	1+
408.84750	696	1+
408.87006	254	
409.71973	146	
409.75775	176	
409.89606	178	1+
410.73708	350	1+
410.83472	182	
411.71752	104	
411.80734	180	
412.67780	104	
412.86547	110	
413.83890	200	
415.76452	106	
416.88161	132	
417.81908	110	
417.86073	118	
418.76318	124	
421.77893	110	
422.76439	132	
423.76421	584	1+
423.78430	126	
423.87182	304	1+
425.75249	794	1+
425.87028	206	
426.07977	114	
426.75005	174	
426.86652	290	
427.73379	720	1+
427.85852	138	
427.89517	158	1+
428.84641	920	1+
429.70832	148	
429.79439	104	
430.73646	182	
431.81786	104	
431.86720	192	
434.88956	204	1+
436.75969	120	
440.89116	138	
444.74489	120	
444.87055	1514	1+
445.73804	360	1+
446.68675	212	1+
447.71414	128	
447.78743	120	
448.70916	122	
448.76562	462	1+
449.69352	174	
449.87779	454	1+
450.74949	176	
457.91024	140	
461.20422	104	
462.88577	416	1+
465.71050	132	
465.72484	116	
467.70912	220	1+
467.88614	536	1+
485.89971	252	
486.90484	200	
487.31683	108	
END IONS

###FS:    #m/z: 322.92985 #charge 1+
###MS: 154
###MSMS: 155
BEGIN IONS
TITLE=Cmpd 115, +MS2(322.9298), 28.0-35.0eV, 3.4min #155
RTINSECONDS=200.307
SCANS=154-155
PEPMASS=322.92985	1976210
CHARGE=1+
126.72936	62	
185.92625	62	
191.87470	82	
193.89563	74	
193.97294	72	
196.88217	58	
196.93057	92	
200.83710	126	
207.97685	72	
208.42489	74	
212.87868	84	
214.12745	80	
214.86460	78	
223.96150	104	
224.96085	70	
225.88883	82	
226.03980	64	
227.83911	240	1+
228.84299	158	1+
228.90910	154	
230.84861	232	
230.91378	68	
231.90040	68	
232.81941	60	
233.22421	68	
233.89773	60	
234.09146	68	
234.91511	58	
236.86485	60	
237.88819	62	
238.02589	146	
238.82876	104	
238.89556	84	
238.93828	382	
239.07898	66	
239.79069	72	
239.82063	374	1+
240.78531	78	
240.82227	290	1+
240.88452	66	
240.94045	2184	
241.13257	76	
241.93872	6438	1+
242.94130	4690	1+
243.02737	62	
243.82129	98	
244.00284	86	
244.82997	70	
244.85703	66	
244.93925	938	
245.02883	68	
245.80859	72	
245.82129	58	
246.06083	90	
246.10327	78	
246.84973	70	
246.89602	80	
246.97210	58	
247.97726	122	
248.11702	68	
248.84106	64	
248.86022	70	
248.87396	62	
249.85308	188	
249.93460	82	
251.46857	74	
251.93029	90	
252.89792	88	
253.80472	66	
253.83273	70	
254.83115	74	
254.91521	58	
255.90432	66	
256.83434	66	
256.89519	74	
256.91103	90	
257.80371	84	
257.84670	64	
258.82402	84	
258.83274	82	
258.90677	84	
259.83110	444	1+
259.87355	88	
260.33312	68	
260.80477	62	
261.34462	98	
261.82881	624	1+
262.80559	68	
262.83135	442	1+
262.91113	68	
263.06654	58	
263.37927	72	
263.42888	76	
263.81397	60	
263.98145	70	
265.05535	116	
265.39186	80	
266.00845	82	
266.86016	80	
267.96670	70	
268.34679	100	
272.87721	70	
273.01942	78	
273.79554	150	
273.92774	78	
274.78961	68	
275.88990	76	
275.90407	62	
276.08534	72	
276.80841	62	
279.08948	796	1+
279.79085	72	
279.85013	58	
281.79056	72	
281.87918	82	
281.99897	72	
282.27919	66	
282.87178	78	
282.96461	70	
283.85176	68	
284.24494	76	
284.29146	432	1+
284.87880	226	
285.21225	76	
286.88015	222	1+
287.04862	92	
287.82904	62	
288.76114	56	
289.78573	140	1+
290.80756	62	
291.95201	78	
292.88617	56	
293.00253	74	
293.06491	66	
295.86494	80	
296.18842	66	
296.95368	64	
298.36296	78	
298.40926	60	
299.78576	88	
299.82191	70	
299.85395	60	
303.81084	66	
304.08917	64	
304.84798	74	
304.90050	100	
305.02572	74	
306.13751	58	
307.87832	68	
308.28373	84	
308.39126	110	
308.90671	80	
309.79659	82	
310.80673	78	
311.77495	70	
311.79986	130	
312.00702	68	
312.85768	58	
314.46295	72	
321.92554	84	
323.86026	76	
323.99288	60	
324.89440	150	
END IONS

###FS:    #m/z: 507.84511 #charge 1+
###MS: 154
###MSMS: 156
BEGIN IONS
TITLE=Cmpd 116, +MS2(507.8451), 28.2-35.2eV, 3.4min #156
RTINSECONDS=201.079
SCANS=154,156
PEPMASS=507.84511	96404
CHARGE=1+
196.01910	252	1+
209.94661	124	
214.88619	160	
232.89573	316	
236.88898	202	1+
240.08068	116	
250.90802	124	
266.17547	166	
266.85758	224	1+
271.85062	218	1+
275.83047	102	
275.84660	310	1+
278.83307	164	1+
280.78761	196	1+
285.78745	118	
286.84791	420	1+
287.85183	354	1+
288.89240	172	1+
289.87215	386	1+
290.86245	172	
293.87175	640	1+
293.89086	120	
294.97111	184	1+
297.91746	104	
300.84154	324	1+
303.86633	350	1+
305.86427	700	1+
307.88361	114	
308.14159	704	1+
308.87177	870	1+
309.84387	412	1+
309.88681	132	
310.09801	214	1+
310.15418	242	
311.15832	136	
311.88263	490	
311.97910	106	
312.37381	100	
312.88436	680	1+
314.86286	500	1+
318.11301	172	
319.85925	110	
322.85873	120	
323.87561	298	
324.85757	134	
324.89991	116	
325.90026	310	
326.88427	1316	1+
327.79590	158	
328.88134	178	
329.17593	132	
329.59560	98	
329.80401	114	
330.88170	126	
331.03591	128	
331.82652	118	
332.88028	130	
333.81266	146	
333.85893	180	
333.88700	346	1+
334.77602	222	1+
335.87771	120	
337.87909	164	
338.00436	114	
346.78031	124	
346.80927	140	
346.91004	156	1+
347.77530	286	
348.12896	108	
348.65777	110	
348.76722	124	
349.76042	208	
349.88952	140	
350.76079	142	
350.83486	162	1+
350.88854	216	
351.86929	112	
353.79403	162	
353.84991	342	1+
354.78727	120	
355.88746	206	
356.01290	134	
356.73883	164	
357.84738	116	
358.84691	120	
363.76804	108	
363.79376	176	
364.85145	114	
365.78543	454	1+
366.74105	102	
366.84091	124	
367.71131	118	
367.74047	100	
368.70854	214	
368.78383	106	
368.83531	548	1+
369.70719	126	
371.79350	302	1+
372.79591	202	1+
372.87298	206	1+
373.71605	162	
376.76906	344	1+
376.79941	182	1+
376.88317	130	
379.39597	108	
380.71852	448	1+
380.80144	128	
381.77310	104	
381.83980	150	
382.79764	138	1+
383.77852	98	
384.85021	610	1+
385.77555	462	1+
387.77502	162	
388.74316	176	
388.77127	146	
388.81292	106	
388.87118	100	
389.20002	146	
389.71256	128	
389.77358	206	
390.20246	108	
390.74827	156	
390.83924	190	
391.05429	132	
391.78323	202	1+
391.83984	126	
392.82703	222	
393.82167	106	
394.83065	148	
396.74269	112	
398.72852	262	
398.84847	434	1+
399.73019	184	
399.85010	374	1+
400.00833	112	
400.69495	152	
400.73402	126	
401.07037	166	
402.86468	516	1+
403.79601	122	
405.74056	102	
405.75497	108	
405.80332	204	1+
405.85470	112	
406.74679	506	1+
407.52356	100	
407.73412	152	
407.74800	492	1+
407.86713	494	
408.85317	704	1+
409.72169	462	1+
409.82525	128	
410.78640	148	1+
410.83409	1104	1+
410.87295	216	
411.80868	204	
412.70990	108	
413.87672	120	
418.85988	106	
421.79558	164	
423.77050	362	
423.86815	224	1+
424.75488	160	
424.78691	152	
424.82737	118	
425.75243	538	
426.75234	304	
426.78130	296	
426.86293	530	1+
427.73441	494	
427.76152	298	
428.09229	110	
428.73630	808	1+
428.76209	404	1+
428.80109	118	
428.84741	498	1+
429.69936	108	
429.73608	542	1+
431.86415	176	
432.87313	110	
436.08488	102	
439.78895	152	
439.88850	218	
441.89246	118	
443.68491	170	
443.76768	292	
444.67895	114	
444.76326	178	
444.87116	842	1+
445.74239	352	1+
445.79905	108	
446.78843	118	
446.87555	360	1+
447.70871	506	1+
447.77931	224	
448.76863	120	
449.77242	110	
450.69906	112	
450.74914	208	
450.88432	238	1+
451.75110	332	1+
451.85759	104	
457.90441	166	
462.74330	108	
462.88269	386	1+
463.04997	104	
465.72432	124	
467.88767	532	1+
470.72995	140	
474.66024	100	
485.89836	352	1+
502.85744	104	
504.28570	178	1+
504.64029	110	
509.28455	154	
END IONS

###FS:    #m/z: 336.94543 #charge 1+
###MS: 154
###MSMS: 157
BEGIN IONS
TITLE=Cmpd 117, +MS2(336.9454), 28.0-35.0eV, 3.4min #157
RTINSECONDS=201.851
SCANS=154,157
PEPMASS=336.94543	52662
CHARGE=1+
109.10564	64	
122.67992	92	
186.07251	62	
193.89014	62	
204.89304	64	
205.94530	76	
206.85003	66	
210.89423	190	1+
211.94438	1046	1+
212.87609	756	1+
213.93828	802	
214.88276	96	
215.86317	98	
217.85591	70	
217.88235	124	
218.85726	90	
220.90745	74	
224.97258	76	
225.84272	70	
226.82893	70	
226.94324	104	
229.95493	1656	1+
230.89038	1118	1+
231.94970	596	1+
232.83234	90	
232.88514	78	
233.82842	72	
233.90070	64	
233.94520	70	
234.83007	146	
235.82858	94	
236.85309	74	
236.88796	146	
237.47751	64	
238.58207	72	
238.85512	150	
238.91237	72	
239.86395	66	
239.88106	64	
239.90216	70	
239.95581	322	1+
240.83859	84	
241.84020	610	1+
241.98073	80	
246.86415	156	
246.90213	110	
246.97400	120	
247.58933	68	
247.96497	580	
248.04546	76	
248.86344	70	
248.90166	648	1+
249.88611	64	
249.96284	238	
250.82948	70	
250.95369	234	1+
251.82755	276	1+
252.06087	68	
252.13955	130	
252.47050	92	
252.96988	934	1+
253.00223	106	
253.08703	152	
253.84580	70	
253.90755	72	
254.87339	78	
254.96725	622	1+
255.44866	78	
255.95149	86	
256.84873	132	
256.86952	74	
256.91788	92	
257.79726	72	
257.85532	166	
258.84821	560	1+
260.95343	82	
261.83941	170	1+
261.88859	82	
262.87518	74	
262.94600	146	
263.52091	86	
264.86182	88	
264.92791	84	
265.85814	62	
266.09425	78	
266.12960	144	
267.83876	124	
268.09107	76	
268.79507	66	
268.83805	460	1+
268.85195	114	
269.91999	74	
270.11748	90	
270.97943	164	
271.84489	78	
271.91579	176	
271.96308	68	
272.02411	98	
272.93078	96	
272.97685	116	
273.84768	62	
274.85851	66	
274.88467	66	
275.84073	76	
276.09169	66	
276.61414	78	
276.79584	72	
276.82228	88	
276.85666	362	1+
278.80152	68	
278.83206	388	1+
278.88169	80	
279.90579	70	
280.57159	94	
280.99123	66	
281.85927	72	
283.04520	68	
283.40288	74	
283.86202	92	
285.85148	244	
286.04049	64	
286.85274	282	
287.11733	72	
287.84985	172	
287.90636	96	
288.06247	62	
288.42945	88	
288.85592	162	
289.32701	88	
290.15666	72	
290.79950	86	
290.85788	84	
291.08606	82	
291.80492	68	
292.11280	258	1+
292.87817	72	
293.86665	72	
293.99066	74	
295.87468	122	
295.99628	76	
296.33215	72	
296.88869	118	
297.07279	108	
297.82691	74	
297.85349	80	
298.80206	80	
298.82965	74	
298.85391	104	
298.92392	148	
299.05689	144	
300.84737	76	
301.01989	66	
302.80141	68	
308.87069	90	
309.81823	84	
309.87265	132	
310.86726	72	
311.88266	112	
312.04376	66	
314.86358	76	
316.87573	62	
317.88870	68	
318.12967	74	
323.01883	82	
329.87865	66	
330.35167	68	
332.81586	92	
334.14981	70	
336.94126	64	
END IONS

###FS:    #m/z: 322.92989 #charge 1+
###MS: 158
###MSMS: 159
BEGIN IONS
TITLE=Cmpd 118, +MS2(322.9299), 28.0-35.0eV, 3.4min #159
RTINSECONDS=205.527
SCANS=158-159
PEPMASS=322.92989	1914702
CHARGE=1+
58.18032	76	
175.95043	90	
192.02272	72	
193.90070	78	
194.03755	76	
196.88585	74	
198.84089	70	
201.04418	66	
203.95358	78	
205.95958	70	
207.91518	70	
208.88450	78	
208.96265	84	
209.94352	64	
210.09104	74	
212.87698	78	
218.82095	72	
221.07551	64	
221.96541	68	
222.95155	210	
223.78596	68	
223.88314	134	
223.95895	98	
224.97605	84	
225.86808	62	
227.88230	88	
227.93053	80	
228.79712	76	
229.89822	100	
230.82949	90	
231.14886	70	
232.29551	72	
235.82461	82	
236.83461	70	
236.88861	248	1+
237.79741	102	
237.89266	198	1+
238.79821	74	
239.02752	72	
239.07761	86	
239.78418	82	
239.96092	66	
240.79296	72	
240.82062	164	
240.94015	2254	
240.96085	104	
241.93831	6392	1+
242.82743	100	
242.85641	70	
242.94045	4398	1+
243.81862	252	
243.86854	106	
244.82025	180	
244.85225	138	1+
244.93895	1088	1+
244.98412	98	
245.88742	72	
246.97454	238	
247.85016	100	
248.85047	70	
248.89714	66	
248.95381	102	
250.95270	80	
250.98181	70	
251.02492	90	
251.82733	156	1+
251.86395	64	
254.91526	72	
257.03888	68	
258.83151	252	
258.93915	68	
260.33705	76	
260.83370	92	
261.82729	708	1+
261.84841	80	
261.88485	72	
262.82886	500	1+
263.97341	68	
264.34252	96	
264.82625	66	
265.08370	74	
266.07229	66	
266.84803	62	
266.86869	118	
266.90204	70	
267.38587	76	
267.83758	62	
268.79348	68	
268.83547	100	
268.85561	178	1+
268.95834	84	
272.34593	84	
272.85740	176	1+
272.91396	70	
273.79004	174	
276.85227	108	
276.94927	66	
277.09988	74	
277.40079	76	
277.86130	134	
278.08067	64	
278.84470	68	
279.09073	800	1+
279.95320	66	
280.83073	88	
281.84453	66	
282.01939	84	
282.77886	76	
282.87194	258	
282.89628	90	
283.07394	98	
283.16925	76	
283.81422	80	
283.97835	64	
284.29507	152	
284.85966	68	
284.86501	72	
284.88154	212	
286.36678	96	
286.86528	64	
287.79363	68	
287.80841	64	
289.82893	118	
289.86838	66	
290.85461	76	
291.80253	128	
291.88056	64	
292.79811	62	
293.86640	108	
297.19353	72	
297.91965	86	
298.11888	62	
299.75364	72	
299.77512	100	
300.92431	74	
300.94331	62	
301.22238	100	
301.86654	66	
303.86472	74	
303.95225	66	
304.26499	88	
304.90567	76	
305.12446	64	
305.90123	68	
306.76099	68	
307.79412	156	
307.89561	92	
308.40188	82	
309.88183	160	1+
310.09068	66	
310.79595	68	
311.82312	72	
312.80146	136	
312.86671	72	
312.92300	76	
313.78820	72	
315.10101	66	
315.82854	158	
317.93482	82	
320.23862	88	
321.90542	70	
325.90111	70	
327.88567	68	
END IONS

###FS:    #m/z: 336.94540 #charge 1+
###MS: 158
###MSMS: 160
BEGIN IONS
TITLE=Cmpd 119, +MS2(336.9454), 28.0-35.0eV, 3.5min #160
RTINSECONDS=206.298
SCANS=158,160
PEPMASS=336.94540	53488
CHARGE=1+
56.85870	76	
82.08268	90	
147.46098	74	
182.86620	74	
189.86450	72	
194.93673	88	
200.01504	84	
206.12894	68	
209.93651	76	
210.88546	86	
211.85012	72	
211.94354	2278	1+
212.87865	602	1+
213.93830	826	1+
214.89630	162	
215.88726	114	
215.93915	212	
216.88764	90	
217.83936	80	
218.87725	76	
222.50372	76	
224.83811	98	
224.97471	76	
225.95126	78	
226.07486	94	
227.89303	74	
228.84440	104	
229.89086	72	
229.95447	1940	1+
230.84492	76	
230.88887	846	1+
231.08221	98	
231.95003	612	1+
232.83227	76	
232.88792	150	
232.90436	124	
233.83123	82	
233.89426	142	
235.89352	120	
236.38333	96	
236.92736	78	
238.83362	76	
238.89515	94	
238.96682	72	
239.01293	68	
239.38511	70	
239.84529	70	
239.86219	66	
239.90003	70	
239.92139	74	
239.95226	70	
241.84777	150	
243.89347	90	
244.08555	78	
246.90645	86	
246.93281	68	
247.90801	86	
247.96851	110	
248.85968	86	
248.89861	450	
249.85319	70	
249.89865	280	
249.95845	240	1+
251.05017	80	
251.07303	120	
251.24670	70	
251.83365	118	
251.87967	82	
251.96092	122	
252.97139	1052	1+
253.93403	68	
254.40561	70	
254.90919	254	1+
254.96536	374	1+
256.07905	80	
256.27886	84	
256.82621	82	
256.84987	136	
256.89350	144	
257.79752	98	
257.85089	148	
257.91210	104	
258.02604	92	
258.84664	444	1+
258.96486	80	
259.85291	262	1+
260.94724	148	1+
261.83855	136	
267.53631	82	
267.84160	176	
267.91020	88	
268.83871	334	
269.79957	146	
269.83857	218	
269.86931	90	
270.98405	150	
272.85143	120	
272.88134	84	
273.89653	70	
274.86299	142	
275.84318	264	
275.90800	76	
276.85914	702	1+
277.83787	184	
277.86441	394	1+
278.11943	68	
278.83406	728	1+
279.68382	86	
279.86087	112	
279.91186	84	
280.87005	74	
281.86198	66	
282.04845	76	
282.85778	86	
283.78562	66	
283.83927	74	
283.86516	128	
285.84848	104	
285.89172	96	
286.84697	856	1+
287.49391	90	
289.85023	190	1+
290.05839	80	
291.07346	74	
291.17655	68	
291.52617	74	
292.87991	80	
294.86432	110	
294.93451	116	
294.96405	92	
295.89248	116	
296.91799	76	
297.89293	116	
297.92839	94	
298.30974	78	
298.86440	124	
299.87311	134	
299.93438	84	
300.02176	86	
300.97097	72	
301.88663	132	
303.72328	72	
303.81937	84	
304.86205	66	
306.88265	106	
307.14601	78	
307.74459	68	
309.86269	102	
310.82217	70	
310.86847	122	
312.88620	98	
314.06259	78	
314.80631	70	
314.82084	72	
317.82282	66	
321.00037	74	
321.38152	72	
324.89112	72	
325.45113	88	
325.90160	108	
326.90811	78	
330.81705	124	
332.39699	100	
333.79086	68	
335.17665	80	
337.35852	104	
340.83615	76	
341.81615	72	
END IONS

###FS:    #m/z: 359.96121 #charge 1+
###MS: 158
###MSMS: 161
BEGIN IONS
TITLE=Cmpd 120, +MS2(359.9612), 28.0-35.0eV, 3.5min #161
RTINSECONDS=207.07
SCANS=158,161
PEPMASS=359.96121	39576
CHARGE=1+
200.84233	104	
205.94894	182	
206.89096	86	
209.10105	130	
209.94485	358	
210.54348	80	
210.87679	78	
215.91715	76	
218.90659	138	
220.56100	80	
222.95214	706	1+
223.02980	82	
224.94735	538	1+
225.93279	84	
225.96422	350	1+
226.89695	76	
226.94771	2630	1+
227.93349	134	
228.78608	76	
228.94178	2988	1+
229.12604	98	
231.86763	78	
231.88534	104	
231.90762	80	
232.88281	78	
234.01221	104	
234.04974	76	
235.95847	86	
236.10213	72	
236.84025	80	
237.04652	82	
237.13874	72	
239.08679	74	
239.78610	86	
240.83384	128	
240.93860	488	1+
240.96243	318	1+
242.83334	106	
242.90101	92	
242.95992	304	
242.98168	76	
244.44606	100	
244.85992	132	1+
244.95714	1840	1+
245.83990	164	
246.32143	72	
246.95301	1576	
247.81134	84	
248.04889	76	
248.45008	72	
248.80281	186	
248.95140	106	
249.79969	288	
249.85762	94	
250.94820	374	
250.96250	138	
251.83727	270	1+
251.97328	94	
252.07476	74	
252.95288	442	
255.41738	84	
255.71178	106	
255.82956	88	
255.96515	78	
258.97561	266	1+
259.02901	72	
259.92309	104	
260.83945	154	
260.92575	76	
260.96672	320	1+
262.95135	116	
264.04951	106	
264.11497	82	
264.81678	116	
264.85404	84	
265.79001	74	
266.09421	72	
266.81248	428	1+
267.97095	702	1+
268.46350	76	
269.84198	172	
271.84570	108	
272.87479	212	1+
273.40907	98	
273.94161	76	
273.96455	116	
274.97070	76	
275.97192	230	
276.80897	236	
276.91561	108	
277.81383	178	
277.92883	74	
278.79766	272	1+
278.84661	156	1+
280.79455	562	1+
280.83501	92	
281.98744	146	
282.79951	142	
283.01425	92	
283.07005	102	
284.80408	80	
284.82362	174	
284.89705	80	
286.81571	84	
286.85230	108	
286.94024	82	
287.39402	76	
288.89252	118	
288.92194	72	
289.40615	92	
290.80102	182	1+
291.90800	100	
292.83181	86	
292.95770	80	
293.11492	134	
293.43709	84	
294.07477	82	
294.72815	74	
294.85445	76	
295.93170	142	
296.81251	240	
297.18700	78	
297.81632	150	
298.80205	1310	1+
298.85510	78	
299.87217	176	
300.30271	100	
304.58394	84	
304.80046	110	
306.01069	78	
306.84677	72	
306.86924	156	
307.87844	242	1+
308.91321	74	
310.37391	112	
311.81614	82	
311.88588	82	
312.86767	82	
313.84698	80	
314.81802	86	
314.84184	92	
315.09251	84	
316.12011	98	
316.80875	106	
317.95729	198	1+
318.89651	74	
319.82349	124	
320.81584	84	
321.25782	72	
321.73827	92	
321.81736	82	
323.01551	152	
324.09784	102	
324.89767	84	
326.53326	92	
327.88786	78	
329.32370	78	
333.78899	74	
336.72035	98	
336.94599	104	
337.04749	76	
337.88177	82	
337.95135	108	
338.81719	94	
339.92316	110	
340.02542	72	
340.93842	278	
352.88530	72	
355.74201	84	
356.15690	80	
358.20160	74	
363.32526	80	
END IONS

###FS:    #m/z: 322.92972 #charge 1+
###MS: 162
###MSMS: 163
BEGIN IONS
TITLE=Cmpd 121, +MS2(322.9297), 28.0-35.0eV, 3.5min #163
RTINSECONDS=210.729
SCANS=162-163
PEPMASS=322.92972	1894110
CHARGE=1+
86.64430	150	
128.19431	66	
187.91551	64	
192.89336	92	
196.89068	80	
196.97182	92	
197.88469	72	
198.92590	68	
200.88766	58	
201.04932	64	
205.91722	64	
205.94553	64	
205.97103	158	
206.94925	62	
209.38894	94	
209.94346	84	
210.83212	74	
210.90343	68	
211.82827	68	
211.89099	70	
212.04825	80	
214.88993	62	
214.90236	82	
216.88558	66	
219.84138	76	
219.88146	64	
219.91966	58	
221.06998	72	
221.94901	258	1+
222.82095	70	
222.93974	64	
224.00838	92	
225.82221	96	
226.09526	80	
228.89402	74	
228.92917	74	
229.84050	58	
229.91121	60	
229.92849	94	
230.83183	62	
230.84794	222	
230.89168	160	
235.88113	64	
236.04937	62	
236.86309	74	
237.05228	66	
237.93200	64	
238.82492	80	
238.88414	134	
238.90281	78	
238.93678	164	
239.07586	182	
240.79027	154	
240.82516	114	
240.93995	2036	
241.08697	92	
241.89343	64	
241.94243	1312	
242.01400	80	
242.47301	66	
242.81700	338	1+
242.94144	4608	1+
243.87246	78	
244.85335	256	
244.93896	1308	1+
245.38980	86	
245.82248	66	
245.93138	78	
246.52260	60	
246.85354	72	
246.90004	88	
246.97488	166	
247.39594	66	
247.85095	128	
248.84085	70	
250.83427	76	
250.94637	72	
251.33247	66	
251.78971	78	
251.81532	90	
251.86192	80	
252.82201	68	
252.87271	56	
253.42167	60	
253.89869	76	
253.91617	80	
254.93098	68	
255.78316	62	
255.92008	66	
256.84146	72	
256.89445	194	
257.55895	84	
257.93943	72	
257.96329	64	
258.83316	326	1+
258.85062	80	
260.33697	76	
261.03492	60	
261.47557	98	
261.82918	628	1+
262.83015	422	1+
264.79410	82	
264.82985	60	
264.87444	190	1+
265.08381	132	
265.84809	84	
266.83742	174	1+
267.01435	74	
269.05511	62	
269.07095	96	
269.86827	144	1+
269.94803	58	
272.14566	86	
273.79126	130	
273.81521	86	
273.84980	64	
275.80702	96	
276.42008	92	
278.42441	102	
278.84051	72	
278.98022	78	
279.09145	908	1+
279.85013	58	
280.80803	64	
280.88855	60	
281.79395	114	
282.32286	64	
283.00604	86	
283.03069	58	
283.06481	118	
283.78578	130	
283.84523	78	
286.91553	66	
290.78726	110	
291.80557	112	
291.85954	80	
291.88934	92	
297.81371	72	
298.77033	64	
299.82805	92	
301.44195	104	
301.77069	66	
302.89571	58	
305.80037	72	
307.42581	78	
308.13267	68	
308.98863	68	
310.41702	80	
310.79713	66	
311.91859	62	
312.95575	62	
313.80296	68	
315.36722	74	
317.59098	84	
320.26164	66	
320.82222	58	
320.84206	92	
325.75928	72	
325.80785	78	
327.10593	72	
327.76573	90	
327.81001	168	1+
END IONS

###FS:    #m/z: 340.94050 #charge 1+
###MS: 162
###MSMS: 164
BEGIN IONS
TITLE=Cmpd 122, +MS2(340.9405), 28.0-35.0eV, 3.6min #164
RTINSECONDS=211.5
SCANS=162,164
PEPMASS=340.94050	727244
CHARGE=1+
190.94800	86	
192.99741	84	
196.88743	214	1+
197.92946	78	
199.87260	66	
202.87480	80	
203.89909	126	
205.45204	84	
208.93773	72	
209.06768	70	
212.87417	400	1+
212.94691	82	
213.93856	716	1+
215.89180	88	
216.89074	62	
220.88302	106	
221.87591	82	
221.94722	68	
222.95196	146	
222.96928	72	
223.41498	94	
223.83196	62	
223.96050	68	
224.85432	78	
226.94537	118	
227.88447	72	
228.84287	114	
230.88793	496	1+
231.89022	308	1+
231.95002	506	
233.90000	64	
233.94962	122	
235.89319	154	
235.95921	104	
236.88660	126	
239.84894	68	
240.83917	698	1+
241.84123	570	1+
243.83548	78	
243.91251	90	
244.92086	66	
245.83016	72	
245.85243	188	1+
248.96904	64	
248.99404	92	
249.90139	210	
249.96060	142	
250.83819	68	
251.41587	88	
251.84450	82	
253.90460	88	
254.96825	508	1+
255.86583	206	1+
255.90049	64	
256.88638	112	
256.91485	72	
256.96028	90	
257.84082	96	
257.86136	68	
258.02610	92	
258.84415	298	
258.91235	62	
258.96531	78	
259.01168	72	
259.09651	72	
259.85464	432	1+
259.87029	112	
259.95773	66	
260.83420	478	1+
261.90588	90	
262.97910	74	
263.87960	72	
264.00305	68	
264.86361	106	
266.04413	66	
266.83723	134	
266.86407	250	1+
268.84205	354	1+
268.86781	92	
269.09109	76	
269.82488	68	
269.97642	76	
270.83831	140	
270.86478	82	
270.92733	90	
271.79950	68	
272.91834	172	
273.79706	62	
273.86818	132	
273.89428	84	
273.93093	68	
274.85880	98	
275.85070	70	
275.86704	72	
276.85703	652	1+
276.97027	82	
277.81338	80	
277.87686	154	
277.92478	68	
278.84469	1028	1+
280.00214	74	
280.82043	84	
280.83851	94	
280.87238	254	1+
281.87290	170	1+
282.14307	78	
282.97300	66	
284.00059	86	
285.86360	66	
286.50588	72	
286.93422	62	
287.88326	80	
288.84148	128	
289.79907	76	
289.87696	114	
290.79696	64	
291.99817	84	
292.09888	70	
292.85700	98	
292.99184	70	
294.87859	72	
295.86502	124	
295.88644	84	
296.80063	66	
296.89485	200	1+
297.00926	70	
297.85457	62	
297.87259	80	
297.91960	84	
298.30344	88	
298.42216	106	
298.44122	72	
298.88475	92	
299.86853	188	
300.31846	80	
300.87070	90	
301.05625	72	
302.85252	110	
302.93809	140	
306.82107	88	
308.74945	74	
308.86295	110	
309.91312	76	
310.75710	72	
310.89765	88	
311.86188	72	
312.14176	64	
312.80140	76	
317.99175	74	
320.87080	64	
322.43001	120	
322.83182	66	
322.86688	72	
323.01469	72	
325.90094	76	
326.16472	74	
326.89935	76	
329.80323	70	
333.77956	78	
333.95681	78	
335.89406	66	
337.07422	66	
338.71970	72	
340.26036	68	
340.88805	72	
341.90705	126	
343.21796	72	
343.90570	88	
344.82183	64	
END IONS

###FS:    #m/z: 363.95649 #charge 1+
###MS: 162
###MSMS: 165
BEGIN IONS
TITLE=Cmpd 123, +MS2(363.9565), 28.0-35.0eV, 3.6min #165
RTINSECONDS=212.273
SCANS=162,165
PEPMASS=363.95649	283784
CHARGE=1+
68.26206	72	
153.72784	78	
181.86960	72	
186.94206	96	
187.87159	96	
189.86264	352	
191.85779	276	1+
196.88615	140	
207.87515	138	
209.94367	404	1+
210.88427	302	
210.91598	78	
212.87948	1436	1+
219.86505	72	
220.86575	78	
221.94352	76	
222.95376	610	1+
222.96418	328	1+
224.95070	498	
225.06076	80	
225.89786	106	
226.86231	90	
226.94645	4258	1+
226.98824	114	
227.88673	94	
228.89179	340	1+
228.94182	4032	1+
230.84444	104	
230.88890	2160	1+
232.88428	202	
232.90486	98	
233.40220	120	
233.41511	84	
239.36416	74	
239.96278	78	
240.82382	216	
240.88446	222	1+
240.94158	384	
240.96322	480	1+
241.03874	80	
241.94092	1378	1+
242.81865	200	
242.94180	838	1+
242.96205	494	1+
243.39729	106	
243.82369	134	
244.82342	112	
244.85132	72	
244.95684	2450	1+
244.98804	86	
245.93935	126	
246.80868	170	1+
246.90646	352	1+
246.95275	2392	1+
248.89924	962	
249.85051	78	
250.03574	78	
250.89517	74	
250.94660	72	
251.05199	76	
251.85726	130	
251.90506	84	
252.07835	90	
252.11934	82	
252.13309	102	
252.85888	76	
252.89285	126	
256.92275	82	
257.08626	112	
258.83193	94	
258.84806	140	
259.84893	74	
260.83221	580	1+
260.96555	296	
261.85281	74	
261.97880	128	
262.51113	88	
262.89119	82	
263.92939	76	
263.97707	88	
264.04301	72	
265.08582	72	
265.79381	80	
265.97007	72	
265.98623	84	
266.81440	440	1+
266.84749	130	
267.79647	72	
267.97389	378	1+
268.80053	224	1+
269.87337	90	
269.96625	590	1+
270.79820	80	
271.91312	152	
272.79723	204	1+
272.94816	96	
273.80104	244	1+
274.45356	100	
275.36358	78	
276.43023	82	
276.85506	120	
277.04114	72	
277.51326	76	
277.85232	116	
278.79807	232	
278.85604	168	
279.09994	182	
279.79812	138	
280.79054	730	1+
280.84507	72	
281.89786	94	
281.92262	74	
282.82599	130	
282.86098	148	
283.41739	86	
283.78740	234	1+
283.82110	634	1+
283.85169	170	
284.81919	552	1+
284.84557	496	1+
285.23738	76	
285.84377	286	1+
285.92011	74	
286.90955	72	
287.89305	194	1+
289.83455	76	
291.41498	72	
292.43880	76	
292.79295	160	1+
292.85659	150	1+
293.33001	86	
294.82698	72	
294.92811	88	
295.04457	92	
295.84004	92	
296.80954	276	1+
297.85839	178	1+
298.80088	904	1+
300.80249	614	1+
300.99659	78	
301.86070	320	1+
302.34012	72	
303.82467	84	
303.85650	354	
304.85855	188	
306.88276	120	
306.95882	76	
307.13720	86	
307.84833	76	
307.88070	84	
310.62516	72	
311.95293	106	
313.41851	84	
315.93868	80	
316.81576	364	1+
317.10524	100	
318.93575	132	
320.14304	92	
321.81699	216	
321.86835	226	
322.16547	78	
322.93040	274	
323.81166	84	
325.75914	92	
326.26015	74	
326.87463	220	
327.68118	80	
328.39266	94	
329.82261	100	
330.53924	116	
330.89430	122	
334.89804	72	
336.87794	82	
336.94633	94	
339.40719	100	
339.80309	80	
339.83002	140	
340.93843	126	
343.09551	72	
343.43207	102	
344.93782	80	
348.10851	94	
349.76437	154	
352.89898	110	
355.32517	80	
355.76986	100	
356.78031	140	
357.86903	82	
359.79021	84	
367.14107	96	
END IONS

###FS:    #m/z: 340.94047 #charge 1+
###MS: 166
###MSMS: 167
BEGIN IONS
TITLE=Cmpd 124, +MS2(340.9405), 28.0-35.0eV, 3.6min #167
RTINSECONDS=215.929
SCANS=166-167
PEPMASS=340.94047	742062
CHARGE=1+
91.16650	84	
158.77449	80	
183.97210	76	
191.95663	166	
192.91365	98	
193.88719	84	
193.93356	72	
201.87922	82	
205.95540	78	
206.99173	78	
207.83523	76	
208.89165	74	
208.95636	198	
209.95065	182	
209.96503	76	
212.87883	76	
213.87644	136	
213.93951	462	1+
215.88758	366	1+
215.93876	180	
217.38318	82	
217.88204	118	
217.93918	74	
219.87938	82	
222.97490	74	
223.83363	86	
224.95962	98	
226.85850	80	
226.87502	88	
228.82875	84	
228.84429	106	
228.89939	78	
228.94593	150	
230.85532	74	
230.89142	164	
230.95323	86	
231.89078	128	
231.95336	238	
232.94656	80	
233.89610	78	
233.95212	162	
235.89525	282	1+
235.94566	74	
238.90341	80	
239.02781	72	
240.82815	72	
240.90155	74	
240.96071	142	
241.84173	358	1+
241.92985	72	
243.83231	90	
243.89632	178	1+
243.95874	94	
245.53578	112	
246.11908	84	
246.84997	76	
247.83680	84	
248.89502	130	
248.96691	72	
249.95755	116	
249.97380	84	
251.88735	74	
251.98518	82	
252.93891	84	
254.82696	92	
254.91150	138	
254.96132	72	
255.85780	104	
255.89912	178	1+
256.91163	78	
257.85097	118	
257.87042	106	
258.84392	440	
258.96512	148	
259.34369	92	
259.85262	616	1+
259.89379	80	
259.95619	260	1+
260.33920	82	
260.82952	494	1+
261.47945	84	
261.80126	72	
261.84420	136	
261.87503	114	
262.87494	88	
264.04153	78	
264.86415	96	
264.90411	74	
264.96174	74	
265.20739	112	
267.98247	90	
268.84210	218	
268.85798	140	
269.39150	102	
270.88764	84	
270.97991	80	
271.13954	76	
272.87957	78	
272.93070	120	
273.79204	124	
275.86645	356	1+
276.10980	80	
276.85567	180	
277.83977	76	
277.86199	442	
277.88365	92	
278.84462	1072	1+
280.86476	190	1+
280.93021	82	
281.07808	98	
281.91117	108	
282.88604	130	
282.93320	134	
282.97523	72	
283.86299	152	
284.85171	76	
285.86190	76	
290.14408	96	
290.78430	82	
290.85775	106	
291.88703	78	
291.93506	118	
292.05719	72	
292.83383	72	
292.87180	74	
293.89390	96	
294.86689	106	
295.85584	314	1+
298.30983	78	
299.02073	74	
299.06118	82	
299.88049	104	
299.90688	78	
300.36625	96	
300.78431	132	
300.84535	158	
300.95609	80	
301.85595	72	
302.92360	74	
302.94511	240	
303.94475	142	
304.38507	84	
305.12471	72	
305.39018	92	
306.87475	88	
307.80452	206	1+
312.87231	206	1+
313.96860	100	
317.76197	98	
319.41633	92	
320.82868	72	
321.11066	106	
322.93091	98	
324.89054	122	
327.87706	72	
327.90350	86	
328.50858	112	
329.15646	92	
332.40384	74	
336.12129	72	
336.94150	104	
339.24458	80	
339.79426	98	
342.88841	82	
345.98997	90	
END IONS

###FS:    #m/z: 363.95648 #charge 1+
###MS: 166
###MSMS: 168
BEGIN IONS
TITLE=Cmpd 125, +MS2(363.9565), 28.0-35.0eV, 3.6min #168
RTINSECONDS=216.702
SCANS=166,168
PEPMASS=363.95648	292596
CHARGE=1+
182.86623	96	
189.86344	216	
191.85744	392	1+
209.86994	86	
209.94212	760	1+
210.88103	246	
212.87874	1358	1+
215.11191	116	
222.95205	302	
223.95859	196	
224.94998	672	1+
224.96832	112	
225.85729	78	
225.89039	78	
226.89994	124	
226.94675	4980	1+
227.85110	82	
227.86575	80	
228.89710	338	
228.94118	4706	1+
229.12275	100	1+
229.82979	114	
230.88857	2316	1+
232.88425	108	
233.41150	80	
233.82125	92	
233.83375	86	
233.97247	118	1+
234.61563	78	
234.87870	206	
235.88045	166	
236.02641	74	
236.91973	78	
238.91025	78	
240.04081	90	
240.82175	394	1+
240.94337	166	
240.96408	242	
241.84383	84	
241.87643	80	
241.91648	74	
241.94197	422	
241.96069	110	
242.94213	1192	1+
243.81877	100	
244.81934	92	
244.95687	2442	1+
244.98961	86	
245.94056	178	
246.90329	102	
246.95256	2326	1+
246.98148	110	
247.08911	102	
247.90428	94	
247.92963	80	
248.80227	98	
248.89951	798	1+
249.81220	84	
249.84157	82	
249.98122	78	
250.79937	150	
250.89631	136	
250.97700	106	
253.09923	90	
253.90253	222	1+
254.17085	84	
255.04649	74	
257.79930	78	
258.84461	266	1+
258.89282	90	
258.97799	212	1+
260.05586	92	
260.82972	418	1+
260.96595	200	
261.83138	308	1+
261.96623	120	
262.95309	92	
265.01365	74	
265.97404	78	
266.81243	668	1+
266.85991	94	
267.97579	568	1+
268.09118	86	
269.91722	78	
269.96707	482	1+
271.81115	76	
271.95323	76	
272.91564	74	
274.81174	86	
275.97321	88	
276.85317	74	
277.09029	78	
278.80649	116	
278.84127	182	
278.85988	126	
279.10189	108	
279.80311	146	
280.11159	84	
280.79422	672	1+
280.82987	262	
282.78559	170	1+
282.80993	132	
282.86561	142	
283.85162	92	
284.07297	90	
284.82779	238	
284.86622	148	
285.84527	556	1+
285.92612	96	
286.04025	82	
287.98969	74	
288.10840	74	
288.79666	74	
289.87033	118	
289.91154	116	
289.93066	72	
290.78472	108	
290.85354	84	
291.48642	80	
293.12231	128	
293.72740	74	
295.92607	76	
295.95403	84	
296.43987	78	
296.81061	174	
297.81108	292	
298.77668	104	
298.80455	832	
299.12958	80	
299.80183	828	1+
299.87451	78	
299.93670	98	
301.85922	308	1+
303.83249	78	
303.85606	576	1+
303.88358	76	
303.94145	74	
304.02727	74	
305.88130	102	
305.90169	114	
306.10526	78	
307.89712	102	
310.50140	80	
310.92164	88	
311.88119	76	
313.36865	100	
314.81930	112	
317.03507	72	
317.82333	144	
318.77139	78	
318.81305	82	
318.93602	74	
320.81536	418	1+
320.93494	90	
321.86790	194	
322.93081	176	
323.02827	72	
323.93099	76	
324.85770	108	
326.86500	150	
326.91018	102	
329.45748	112	
329.86336	78	
330.87312	106	
335.16527	80	
336.90537	76	
337.96986	86	
343.77165	76	
343.82353	78	
344.35648	86	
344.83068	80	
351.93792	82	
353.76920	88	
357.85755	74	
360.96047	88	
362.05092	92	
363.28538	74	
363.88256	78	
366.98324	76	
END IONS

###FS:    #m/z: 507.84497 #charge 1+
###MS: 166
###MSMS: 169
BEGIN IONS
TITLE=Cmpd 126, +MS2(507.8450), 28.2-35.2eV, 3.7min #169
RTINSECONDS=217.474
SCANS=166,169
PEPMASS=507.84497	93600
CHARGE=1+
189.02438	104	
196.01465	182	
211.87722	140	
214.88555	160	
224.97552	160	
241.87957	118	
249.94609	98	
257.79750	126	
258.87443	122	
260.05590	108	
262.36987	106	
266.16692	172	
273.80075	114	
277.93751	222	1+
285.85478	144	
287.84917	346	1+
289.87757	352	1+
290.12797	190	
291.83884	100	
291.87448	188	
293.84357	106	
293.87378	312	
294.87382	246	
295.87489	170	
296.85327	230	1+
299.33371	180	1+
300.80041	154	
300.85809	188	
303.86618	162	
305.85969	762	1+
307.08772	102	
307.88960	692	1+
308.14108	646	1+
308.87003	254	
309.86791	124	
309.89003	282	
310.15486	290	
311.15842	128	
311.88472	1276	1+
312.92978	222	1+
313.82047	102	
314.78893	208	1+
314.82128	100	
314.86311	218	
315.87726	106	
316.87329	118	
317.34376	98	
321.78655	102	
323.85571	108	
324.93093	114	
326.88708	888	1+
328.87241	370	1+
328.90132	142	
329.81084	108	
330.36967	100	
331.83275	224	1+
332.75448	102	
333.81558	102	
334.89877	106	
336.40079	102	
337.79948	122	
337.88016	214	1+
338.87131	170	1+
339.82893	136	
339.89403	98	
342.83385	100	
342.86689	222	1+
345.81548	102	
347.75444	110	
347.77629	808	1+
349.75638	194	
350.83016	144	
350.89365	174	1+
351.76585	102	
352.83472	134	
353.89403	98	
354.80608	100	
355.80926	136	
357.84637	188	1+
357.91086	202	1+
359.76126	124	
360.34530	116	
360.75467	142	
361.76846	122	
362.87574	136	
363.85318	112	
365.78537	540	1+
366.84404	180	
367.70750	296	
367.76808	240	1+
368.03282	154	1+
368.19794	112	
368.71053	166	
368.75793	124	
369.47371	100	
369.83672	164	
370.80259	102	
371.72994	118	
371.77951	102	
371.81899	114	
371.85909	118	
373.71795	196	
373.79471	154	
373.89656	242	1+
374.79010	144	
374.81193	160	
374.89741	174	1+
375.71929	128	
376.72081	120	
376.82460	100	
379.74899	178	
380.71582	448	1+
380.86810	186	
381.86453	116	
382.02877	98	
382.72021	220	1+
383.77797	188	
383.79548	122	
383.83117	120	
384.77965	120	
384.85028	908	1+
385.75057	134	
385.79640	182	
386.81861	154	
389.71094	104	
390.72490	104	
390.75738	120	
390.83865	232	
391.60942	102	
391.84356	98	
392.07156	104	
392.82676	200	
393.82400	102	
394.87017	226	1+
395.76609	112	
396.74013	286	1+
397.72226	636	1+
398.72570	570	1+
399.85260	270	1+
403.87299	226	
404.80510	156	
404.87844	124	
405.76340	174	
405.85415	112	
405.87443	100	
406.75775	120	
406.81829	208	
407.74409	306	1+
407.78510	170	
407.86669	656	
408.85534	238	
409.72506	586	1+
409.75245	228	1+
409.86986	114	
410.80288	352	1+
410.84031	590	1+
411.80570	296	1+
413.75397	156	
414.74888	126	
416.74146	168	
417.77439	114	
421.74302	120	
422.86598	722	1+
422.88888	116	
423.75920	432	1+
423.81763	226	1+
423.86857	530	1+
424.78928	116	
425.75632	960	1+
426.86465	272	
427.70086	244	1+
[truncated: 1,953,008 more chars]
