# Supplementary material for: High-Throughput Venomics
Source: J Proteome Res. 2023 Apr 3;22(6):1734–46. doi: 10.1021/acs.jproteome.2c00780 (PMC10243144; doi:10.1021/acs.jproteome.2c00780)
Supplement: Supplementary file 9 — pr2c00780_si_009.zip [file pr2c00780_si_009.zip › Manual files/Calloselasma rhodostoma MGF/210702_Calloselasma_halfplate000054_5.1.201.mgf]

###	D:\Data\Julien\210702_Cr_half_TFA\210702_Calloselasma_halfplate000054.d\ProteinAnalysisResults.mgf
###	D:\Data\Julien\210702_Cr_half_TFA\210702_Calloselasma_halfplate000054.d\analysis.baf
###	210702_Calloselasma_halfplate000054.d
###	Instrument: maXis HD
###	Manufacturer: Bruker
###    PeakWidth 0.30, MiniumIntensity 10, S/N 1Apply threshold 0, Threshold 10
###    Retain Residuals no, Create neutrally no,
###    FullScan Parameters: AdductIon (+)+H (-)-H, LowMass 0, HighMass 8000, MaxCharge charge decon 4, MinPeaks 3
###    Perf. isotope decon yes, Max Charge Istopic decon 6, MW agreement 0.00, Abund. cutoff 2.00, Envelope cutoff 75.00
###    MaxRes   Parameters: AdductIon (+)+H (-)-H, LowMass 0, HighMass 8000 
###    Perf. isotope decon yes, Max Charge Istopic decon 6, Abund. cutoff 2.00
###    MSn      Parameters: AdductIon (+)+H (-)-H, LowMass 0, HighMass 8000 
###    Perf. isotope decon yes, Max Charge Istopic decon 4, Abund. cutoff 0.05
###    Global Charge Limit: no 3, Prefer FullScan Result: yes, Export what: 2 (0=non deconv/1=deconv only/2=mixed), NoMSMSSignals: 150, Intensity threshold: 10, NoMSSignals (deconv): 2, NoMSSignals (non-deconv): 2, NormalizeData: no, SingleCharged: yes
###
COM=210702_Calloselasma_halfplate000054.d
USERNAME=Demo User

###FS:    #m/z: 322.92932 #charge 1+
###MS: 2
###MSMS: 3
BEGIN IONS
TITLE=Cmpd 1, +MS2(322.9293), 28.0-35.0eV, 0.0min #3
RTINSECONDS=1.864
SCANS=2-3
PEPMASS=322.92932	2674858
CHARGE=1+
206.93947	5452	
208.94499	12052	1+
211.94355	35402	1+
213.93921	31748	1+
215.93766	7268	1+
217.94071	17180	
222.95114	48910	1+
224.95023	12182	
226.12240	3692	
226.94611	216124	1+
227.19778	5682	
228.94201	381734	1+
229.45402	3080	
231.95077	22192	1+
233.94712	4662	
234.97013	3134	
234.99728	6010	
235.12819	4646	
237.12894	4386	
238.14645	4080	
238.45386	14976	
238.95689	3596	
239.07685	5636	1+
239.14596	14384	1+
239.23436	3458	
239.98057	4270	
240.22967	3682	
240.96148	26064	1+
241.46262	3110	
242.61837	4366	
242.96098	7588	
243.22867	4530	
243.88128	4302	
244.95642	125920	1+
245.18413	3560	
245.63100	7512	
245.94241	7690	
246.13087	3296	
246.95178	109408	1+
247.23935	3982	
248.03226	4172	
249.03841	2696	
249.25522	2962	
249.91049	5210	
249.97107	108466	1+
250.94615	46644	1+
251.19779	4440	
252.46976	3382	
252.63789	4224	
252.94613	17386	
252.97076	1458660	1+
253.14011	3056	
253.19117	2846	
253.21273	5808	
253.90411	18838	1+
254.94125	278466	1+
254.96608	504378	1+
255.22910	5894	
256.26147	5876	
256.91251	7252	1+
256.96365	71932	1+
258.88335	4808	
258.90859	2778	
258.96280	19666	1+
260.16080	3412	
260.97817	4292	
261.97736	9926	
262.96775	5310	
263.05460	7002	
263.13173	3334	
263.97805	170750	1+
265.24998	3002	
265.64632	2788	
265.97552	17714	1+
267.26510	3162	
267.64384	3878	
267.97269	74044	
268.95750	19486	
269.97387	40016	1+
270.95906	3786	
270.98023	26860	1+
272.88086	6050	
272.95148	50136	1+
272.97592	10638	
274.27120	14778	1+
274.65096	3690	
279.09025	5434	
279.22918	8282	1+
281.04834	3084	
281.24500	15796	1+
281.98816	3384	
282.17407	3366	
282.27671	19654	
282.97269	3138	
283.17270	13048	1+
283.26085	19584	1+
283.94626	9498	
283.98668	3658	
284.29282	7638	
284.32873	2976	
285.22104	3728	
285.94124	218828	1+
285.98319	41592	1+
287.25005	18782	1+
287.65906	3652	
287.97978	3922	
288.06395	3492	
288.20611	2654	
288.25067	12272	1+
288.28603	3346	
289.65747	4822	
290.16007	5810	1+
290.26657	29766	1+
290.89141	5338	
291.09871	4992	
291.19524	6610	
291.97256	12060	1+
292.05847	12888	1+
292.10208	2612	
293.20842	6436	
293.24576	2584	
293.97442	25932	1+
293.99688	71060	1+
294.12483	2924	
294.16320	2706	
294.93518	11594	1+
295.12896	2810	
295.18678	2956	
295.22358	11136	1+
295.96780	10244	
295.99123	31400	1+
296.29193	4990	
296.66543	3838	
297.07774	13516	1+
297.23845	16544	1+
297.90381	4514	
298.27211	4282	
298.96784	3500	
299.06033	2924	
299.10956	2788	
299.25409	3120	
300.28658	10192	1+
301.95712	3268	
302.17230	7050	
302.30282	22920	1+
302.94468	7188	
303.17736	10120	1+
303.95121	58042	1+
303.99389	21618	1+
304.28196	4292	
304.90265	2648	
304.92371	4798	
305.26768	3956	
306.90369	7400	
307.08294	4096	
307.24731	3386	
307.25421	3086	
308.14065	10438	1+
308.21489	4962	
308.87075	8542	1+
309.18714	3224	
309.20258	3692	
309.21856	3656	
309.23847	2912	
309.25754	7682	
309.27462	3300	
309.67240	4584	
310.15677	2738	
310.17101	3022	
310.30754	18678	1+
311.05351	2952	
311.16153	3576	
311.21872	6120	
311.27377	10004	1+
311.67003	4126	
311.86873	29648	1+
311.93424	10598	
311.98559	23206	1+
312.17285	4002	
312.32280	9864	1+
312.90032	6558	
312.94690	7658	
313.17432	3290	
313.21661	2976	
313.23627	3984	
313.29011	11658	1+
313.86490	11522	1+
313.92846	247908	1+
314.26645	6730	1+
314.67783	2750	
314.89202	9000	1+
316.28137	17272	1+
316.31808	9148	1+
316.93945	7208	
318.29785	29530	1+
318.93409	153092	1+
319.28468	3086	
320.93366	304230	1+
321.23917	2778	
322.19230	5816	
322.27211	2876	
322.87781	9118	
322.90689	10748	
322.92904	6082844	1+
323.11277	6760	
323.17151	11134	1+
323.23706	14008	1+
323.26947	3042	
323.32486	11960	1+
323.35409	2974	
323.37876	3180	
324.10074	2578	
324.13403	2906	
324.20355	2842	
324.28810	3900	
324.87621	9332	
325.02832	2712	
325.25284	45576	1+
325.29421	10246	1+
325.30933	3076	
325.90080	3602	
326.12235	2676	
326.17145	3918	
326.20104	3808	
326.30092	6308	1+
326.87117	82030	1+
326.96764	16610	1+
327.19974	14730	1+
327.26860	59398	1+
327.33407	3320	
328.31761	9148	1+
END IONS

###FS:    #m/z: 340.93994 #charge 1+
###MS: 2
###MSMS: 4
BEGIN IONS
TITLE=Cmpd 2, +MS2(340.9399), 28.0-35.0eV, 0.1min #4
RTINSECONDS=2.636
SCANS=2,4
PEPMASS=340.93994	1259956
CHARGE=1+
200.94451	118	
203.93605	130	
205.94910	166	
206.92242	138	
209.05864	138	
213.93746	4714	1+
215.88662	480	1+
217.88277	328	
217.93706	302	1+
218.91528	122	
219.88069	130	
222.01464	190	1+
222.95177	190	
224.96997	212	1+
225.03891	128	
225.88559	350	1+
227.95225	118	
228.94226	138	
231.89326	128	
231.94953	4834	1+
233.04384	338	1+
233.06683	262	1+
233.89597	866	1+
233.94605	782	
235.89422	130	
235.94516	220	
235.98945	232	1+
236.12083	266	1+
236.95963	178	1+
238.06500	142	
239.99706	134	
240.04180	120	
240.14117	152	
240.22926	970	1+
240.42371	136	
240.96450	344	1+
241.02876	146	
241.05549	224	1+
241.80325	188	
244.04036	694	1+
244.09074	118	
244.43457	192	1+
244.95344	122	
245.00540	130	
245.13701	158	
245.97990	118	
246.03352	168	1+
246.05759	266	1+
246.95076	162	
246.97975	198	
247.10867	128	
247.24328	230	1+
247.94165	266	
248.98520	472	1+
249.03873	476	1+
249.19848	146	
249.96015	1318	1+
251.07127	146	
251.95811	348	
252.09250	278	1+
252.12066	236	1+
252.97640	218	
253.95742	144	
254.94103	200	
254.96558	2104	1+
255.04583	152	
255.07349	1028	1+
256.02050	250	1+
256.84962	216	1+
256.91008	248	1+
256.96458	564	
257.05205	262	1+
257.09708	270	1+
257.94210	220	1+
257.98217	128	
258.80518	120	
258.97162	196	1+
259.12576	124	
260.98604	226	1+
261.05283	120	
262.04678	118	
262.96907	238	
263.05703	458	
264.01582	460	1+
264.26446	118	
264.91016	158	
264.95943	216	
265.01846	386	1+
265.19202	208	1+
265.97613	152	
266.99829	650	1+
267.13598	172	
267.29345	182	1+
268.13845	174	
269.00682	124	
269.21896	124	
271.92629	124	
272.90000	144	
272.96212	306	1+
272.97873	448	
273.00322	186	1+
273.88309	152	
274.91630	148	
275.01698	128	
276.85342	120	
276.88721	374	1+
277.06806	172	
277.09331	122	
277.27782	190	1+
278.95901	258	1+
279.01412	174	
279.12881	146	
279.21119	180	
279.81329	226	1+
280.06722	156	
280.10654	318	1+
280.12515	274	1+
280.25916	130	
281.04937	962	1+
281.10924	186	1+
281.28956	130	
282.27574	1444	1+
282.31131	142	
282.86101	306	1+
282.92046	266	1+
283.20250	256	
284.29486	268	
285.00930	198	
286.06576	126	
286.21893	128	
288.06484	730	1+
288.43818	124	
288.84983	204	1+
289.01619	146	
289.03448	280	1+
289.88617	158	
290.98914	274	1+
291.25429	316	1+
291.79125	122	
291.91599	200	1+
292.06270	494	1+
292.43662	206	
292.87177	126	
293.06620	364	1+
294.05437	120	
294.95390	258	1+
295.06157	124	
295.39477	156	1+
295.87296	132	
295.93109	364	1+
295.99128	222	1+
296.29243	148	
296.33007	730	1+
296.98987	216	1+
297.11379	132	
298.02939	212	1+
298.08106	564	1+
298.31037	270	1+
298.58455	172	
299.05630	722	1+
300.03460	180	1+
300.10080	126	
300.92684	246	1+
301.51841	290	
302.09453	138	
303.01677	128	
303.07403	128	
304.88485	284	
305.14294	186	1+
305.90060	150	
306.27547	334	
306.30014	116	
306.31781	216	
306.49134	148	1+
306.79082	122	
306.88432	332	1+
306.97464	130	1+
307.08329	198	
307.24425	158	
307.31486	146	
307.80213	146	
308.21665	326	1+
308.25179	218	1+
308.29559	672	1+
308.53178	182	
309.03128	134	
309.22642	194	1+
309.32701	136	
311.87761	192	1+
311.93463	204	1+
312.02483	236	1+
312.05930	120	
312.17058	260	1+
313.11359	168	
315.04669	128	
316.94906	126	
317.58446	158	
318.06564	568	1+
318.23588	272	1+
318.27107	144	
318.59435	162	
320.03235	218	1+
321.21943	232	
322.07412	136	
322.13416	528	1+
322.15375	200	1+
322.23483	156	
322.30900	144	
322.90995	142	
323.15092	186	1+
323.23738	1080	1+
324.11560	456	1+
324.28455	192	1+
324.33444	144	
324.90680	124	
324.98523	282	1+
325.09845	122	
325.25429	126	
325.91261	162	1+
326.30280	126	
326.34059	250	
326.88522	128	
326.95166	152	1+
327.02528	158	
327.30795	310	
327.79067	160	
327.88623	398	1+
328.15038	224	1+
328.18958	156	
328.26544	214	
328.30208	142	
328.83647	118	
328.88923	334	1+
329.06604	124	
329.08804	130	
329.31569	136	1+
331.04325	118	
331.08415	736	1+
331.87527	212	1+
332.08797	534	1+
333.05340	128	
334.29825	174	1+
335.93548	156	
336.93851	194	1+
337.02372	152	
337.14156	190	1+
337.17779	160	1+
337.20184	180	1+
337.25190	214	
337.35755	120	
338.25698	164	
338.33714	138	
339.11461	172	
339.16899	296	1+
339.18895	196	1+
339.22979	216	1+
340.11604	136	
340.17116	216	1+
340.33362	104	1+
340.39102	492	1+
341.06385	170	
341.12202	128	
341.25204	260	
341.28060	436	1+
342.20532	484	1+
342.24900	366	1+
342.28279	294	1+
342.31432	722	1+
343.06154	204	1+
343.14141	234	1+
343.29085	122	
344.27604	244	1+
344.96826	244	1+
345.19498	138	
345.22674	118	
END IONS

###FS:    #m/z: 363.95609 #charge 1+
###MS: 2
###MSMS: 5
BEGIN IONS
TITLE=Cmpd 3, +MS2(363.9561), 28.0-35.0eV, 0.1min #5
RTINSECONDS=3.407
SCANS=2,5
PEPMASS=363.95609	708574
CHARGE=1+
191.85700	184	
191.95455	346	
207.94621	194	
208.88420	174	
209.94385	1284	1+
210.88443	174	
212.87830	938	1+
219.02569	130	
222.95277	1442	1+
223.04272	252	1+
224.94792	2244	1+
225.10174	210	1+
225.88379	218	
226.03777	182	
226.06390	232	1+
226.85816	164	1+
226.94665	7058	1+
227.06715	162	1+
227.62378	228	1+
228.94200	6688	1+
229.03239	142	1+
230.88853	1142	1+
232.00183	204	1+
232.88539	456	1+
233.04706	276	1+
235.90507	128	
236.05378	410	1+
236.95170	258	1+
237.05634	326	1+
237.07510	212	1+
238.10301	128	
238.21431	130	
240.87064	130	
240.96253	1268	1+
241.95394	888	1+
242.04076	284	1+
242.95877	742	1+
243.01909	142	
243.07079	126	
244.03566	482	1+
244.95603	4146	1+
245.94080	298	
246.06308	148	
246.90147	226	1+
246.95213	3466	1+
247.97234	140	
248.03426	158	
248.90378	166	
249.00045	128	
249.03987	360	
249.18768	132	
250.04690	220	
250.94788	256	1+
252.08167	130	
252.99526	140	1+
253.08571	260	1+
253.90494	188	
253.95017	254	1+
255.06358	178	
255.89735	178	
257.06571	138	
257.08787	256	1+
257.82704	144	1+
257.91121	140	
258.06220	504	1+
258.97309	164	
259.04931	202	1+
259.06930	302	1+
259.89386	134	
259.99048	152	1+
260.13645	226	1+
260.96890	1034	1+
262.96114	144	
263.04392	180	
264.05400	320	1+
264.08062	372	1+
264.96312	332	1+
265.08542	290	1+
265.24104	464	1+
265.90944	240	
266.10811	278	1+
266.13185	196	1+
266.24563	394	1+
267.00058	136	
267.80175	126	
267.97272	944	1+
267.99803	236	1+
268.93709	224	1+
269.96800	664	1+
273.22044	160	
273.84350	144	
275.01074	136	
276.05193	214	1+
276.85015	320	1+
278.50564	134	
278.90278	278	1+
279.13943	184	
280.78969	134	
281.04801	178	
281.06469	138	
281.22970	136	
281.27459	126	
281.63531	154	
281.90108	140	
281.98055	142	
282.08401	148	
282.89884	134	
282.92173	190	
283.06746	190	
283.25683	136	
283.91386	378	1+
283.98658	216	
284.00219	224	1+
284.29566	172	
284.89006	142	
284.98310	182	
285.02158	196	1+
285.84403	304	
285.94155	184	
287.13046	128	
288.06453	1326	1+
288.08487	124	
289.13764	190	
290.01936	126	
290.85433	262	1+
290.98891	186	1+
291.13894	142	
291.90821	238	1+
292.05481	336	1+
292.07458	246	1+
292.08874	176	1+
292.26629	132	
293.02402	198	
294.00698	208	1+
294.12406	244	1+
295.93604	222	1+
296.89756	158	
297.15514	232	1+
297.91452	166	
297.94702	240	1+
298.08106	168	
298.92379	140	
300.27067	206	1+
300.92939	158	
302.21938	256	
302.24890	192	
303.23996	130	
303.80274	134	
303.85653	504	1+
303.94696	460	1+
304.13677	172	
305.08174	128	
305.21684	126	
306.07223	304	1+
306.20536	204	1+
306.27905	126	
307.02690	410	1+
307.29050	790	1+
307.79580	330	1+
307.89064	184	
308.17422	128	
308.29421	480	1+
308.94640	160	
309.25639	158	
310.31036	678	1+
310.87601	232	
310.96932	270	1+
311.12536	138	
311.34792	262	1+
312.17868	130	
312.34989	160	1+
312.83486	160	1+
313.88481	186	
314.05173	406	1+
314.08053	128	
314.95596	126	
317.02069	126	
317.16031	162	
318.88573	140	
319.07804	308	
319.10418	138	
319.30993	140	
319.95781	210	1+
320.06637	254	1+
320.23657	270	1+
321.10143	168	
322.14078	146	
322.16389	144	
322.30090	126	
322.93155	212	
323.08810	244	
323.24022	512	1+
324.15760	128	
324.28419	156	
324.32666	296	
324.99695	196	1+
325.01986	148	
325.12367	146	
325.88891	262	1+
326.90886	136	
326.95508	144	
327.30840	266	1+
327.87456	198	
329.87313	224	
330.28052	204	1+
331.98655	134	
332.08916	722	1+
333.03613	240	1+
333.06286	130	
334.87697	224	
335.18670	148	
335.85352	194	1+
336.94293	950	1+
337.09590	210	
337.35658	126	
338.03107	302	1+
338.87405	134	
339.09423	138	
339.80202	240	1+
340.94219	168	
341.12154	138	
341.35859	130	
342.07461	138	
342.27977	204	
342.36233	176	
342.90557	264	1+
343.27379	236	
344.08636	196	1+
344.27550	152	
344.97405	218	
345.21255	192	1+
346.94814	164	
347.08367	128	
347.14079	274	1+
347.31025	190	
348.16696	240	1+
348.25168	230	1+
349.31835	454	1+
350.02059	176	1+
350.09998	172	
351.10863	276	1+
351.99244	134	
352.89848	150	
352.97558	150	
353.06133	132	
356.80616	180	1+
356.88402	140	
357.05262	134	
359.16977	312	1+
359.18960	196	
359.23862	630	1+
359.37067	172	
360.10893	608	1+
360.24166	436	1+
360.31883	174	
361.03888	222	1+
361.14238	124	
361.32462	144	
362.22750	336	1+
362.28196	158	
362.33832	250	1+
363.09005	252	1+
363.27457	138	
364.13008	200	1+
364.20790	188	
364.25556	202	1+
364.28319	444	1+
365.14429	200	1+
365.31377	170	
365.38582	210	1+
366.96758	260	1+
367.04629	150	
367.33019	542	1+
368.19932	260	1+
368.33154	348	1+
368.42123	1662	1+
369.18218	138	
369.25557	198	1+
369.38866	128	
END IONS

###FS:    #m/z: 340.94002 #charge 1+
###MS: 6
###MSMS: 7
BEGIN IONS
TITLE=Cmpd 4, +MS2(340.9400), 28.0-35.0eV, 0.1min #7
RTINSECONDS=7.0895
SCANS=6-7
PEPMASS=340.94002	1290098
CHARGE=1+
189.86075	180	
191.95201	144	
205.94824	262	1+
205.99942	142	
210.90113	148	
211.94748	134	
213.12748	144	
213.93964	4078	1+
215.88599	440	
215.93813	640	
216.88681	210	
217.87958	424	1+
217.93526	284	
219.02922	116	
222.95477	496	1+
223.96076	310	1+
225.05435	134	
225.86279	318	1+
227.05310	126	
227.95446	146	
229.95371	206	
231.02633	302	1+
231.94994	3544	1+
232.88882	146	
233.05878	118	
233.89865	814	1+
233.94737	724	
234.93783	144	
234.97561	130	
235.05888	226	1+
235.89132	126	
235.94750	318	
236.20049	154	
237.12953	218	1+
238.89594	374	1+
239.13592	212	1+
239.89970	322	1+
240.22989	692	1+
241.16162	174	
242.04184	132	
242.89340	184	
242.94746	118	
244.03737	744	1+
244.94575	208	1+
245.89092	292	1+
246.97351	416	1+
247.00444	290	1+
247.89058	194	1+
247.94107	192	
248.03161	166	
248.96455	116	
249.04098	580	1+
249.52538	116	
249.95968	698	1+
250.98227	152	
251.03429	142	
251.05890	212	1+
251.96025	134	
252.22874	118	
252.88537	120	
252.99938	136	
253.84043	154	
254.96581	1824	1+
255.07476	464	1+
256.09682	270	1+
256.13458	180	1+
256.96187	1008	1+
258.00480	126	
258.07038	124	
258.90290	228	1+
260.00170	298	1+
260.04427	136	
260.06478	218	
261.00443	180	1+
262.94314	118	
262.96658	350	
263.06075	206	1+
264.01333	532	1+
264.08661	132	
264.97831	126	
265.01624	442	1+
265.03652	206	
265.11990	124	
265.99198	610	1+
266.24929	226	
267.13327	292	
267.80586	144	
267.99745	530	1+
268.97479	166	
269.11886	168	
269.19989	134	
270.05778	116	
270.80348	244	1+
271.08523	128	
271.80820	170	1+
272.00642	124	
272.92656	284	1+
272.94916	206	
272.97880	312	
273.10547	190	1+
273.96403	124	
274.01710	210	1+
274.04576	150	
274.81830	128	
274.98592	322	1+
275.90902	130	
276.07235	268	1+
276.84903	138	
276.97380	124	
277.85965	442	1+
278.00842	118	
278.27894	178	1+
279.14765	306	1+
279.87794	218	1+
279.96967	130	
279.99875	200	1+
280.01081	124	
280.08457	124	
280.11301	384	1+
280.16594	186	1+
280.26641	116	
280.92645	126	
280.95505	206	1+
281.04526	638	1+
281.22542	368	1+
281.98442	140	
282.27661	1100	1+
283.10421	144	
283.85914	158	
283.87527	124	
284.29577	288	1+
284.88196	198	1+
284.93275	174	
285.02187	352	1+
285.42872	124	
286.91536	144	
287.10359	120	
288.06376	490	1+
289.00651	134	
289.10036	150	
292.87747	154	
293.00155	140	
293.06243	334	1+
294.20401	240	1+
294.90179	234	1+
294.95721	142	
295.06808	122	
295.20748	166	1+
295.28413	360	1+
295.91969	124	
295.99117	120	
296.16057	270	1+
296.23394	116	
296.33272	440	1+
297.05582	138	
298.08105	564	
298.13993	146	
298.58285	156	
299.03679	170	
299.05757	746	1+
299.27470	204	1+
300.03000	274	1+
300.82647	136	
300.93186	328	1+
301.11710	162	
301.21619	124	
302.17367	382	1+
303.07234	316	1+
304.07541	264	1+
305.27578	178	
306.07491	344	1+
306.14731	186	1+
306.31648	510	1+
306.79053	422	1+
307.05919	130	
307.07714	252	1+
307.24023	166	
307.88772	396	1+
307.96237	122	
307.99026	200	1+
308.29292	472	1+
308.80993	204	1+
308.89119	294	1+
308.94421	226	1+
309.16712	162	
309.26191	132	1+
309.90760	134	
309.94801	274	1+
310.85895	344	1+
310.87627	256	
311.02995	182	
311.87201	322	1+
312.02871	608	1+
314.11345	120	
314.93242	208	1+
315.15772	288	
317.04481	116	
319.24997	166	1+
321.07983	172	
321.21757	370	1+
321.88773	136	
322.08233	142	
322.13261	196	
322.16793	146	
322.30873	162	
323.01563	316	1+
323.12618	148	
323.23792	1786	1+
323.99185	206	1+
324.09096	150	
324.12989	120	
324.32082	350	
324.88886	262	1+
325.10931	194	1+
325.25020	280	
325.28507	246	1+
326.05728	152	
326.24828	218	
326.30117	254	
326.33830	214	
327.06329	224	1+
327.25654	438	1+
327.27076	136	
327.82802	134	1+
328.01183	132	
328.03167	136	
328.09196	164	1+
328.18843	126	
328.31446	158	
328.88901	378	
329.41031	128	
331.13622	142	
332.09372	152	
333.25995	158	
334.87631	142	
335.11541	224	1+
335.32208	160	
337.09124	334	1+
337.15829	138	
337.21509	230	
337.25594	364	1+
338.17007	130	
338.28496	116	
338.87284	148	
339.14109	276	1+
339.17049	172	
339.23148	130	
340.26805	140	
340.28193	150	
340.39036	668	1+
340.95336	118	
341.02864	136	
341.11903	272	1+
341.25378	238	
342.12077	184	1+
342.14739	194	1+
342.20617	422	1+
342.27740	308	
342.29975	196	
342.31313	588	1+
342.95807	288	1+
343.20992	330	1+
343.28099	330	
343.31460	390	1+
344.10426	116	
END IONS

###FS:    #m/z: 336.94546 #charge 1+
###MS: 6
###MSMS: 8
BEGIN IONS
TITLE=Cmpd 5, +MS2(336.9455), 28.0-35.0eV, 0.2min #8
RTINSECONDS=7.8615
SCANS=6,8
PEPMASS=336.94546	249404
CHARGE=1+
87.04717	120	
201.00740	134	
204.00146	112	
205.94936	120	
210.88441	120	
211.87602	598	1+
211.94421	12910	1+
212.00144	110	
212.05684	106	
212.87860	506	1+
213.93894	5688	1+
215.88680	164	
215.93682	734	1+
217.88209	280	1+
219.02941	372	1+
220.03317	254	1+
221.94815	300	1+
222.01559	216	1+
224.57506	102	
224.90308	104	
224.97492	292	
226.97623	188	
227.89479	114	1+
227.94548	116	
229.95470	11930	
230.15553	96	1+
230.88628	708	1+
230.95447	254	
231.02631	254	
231.94994	5764	1+
233.04270	354	1+
233.89547	264	
233.94882	970	1+
234.09383	134	
234.54643	106	
235.00189	104	
235.95116	156	1+
235.97700	196	1+
236.08529	254	
236.98608	234	1+
237.06416	120	
238.04266	144	
239.90322	228	1+
240.96059	250	1+
241.04830	120	
241.99317	104	
242.88953	114	
244.04099	264	1+
244.86712	160	
245.94989	106	
246.90259	144	
246.95225	104	
246.97520	374	
247.03271	128	
247.37214	164	
247.96633	2604	1+
248.03484	1226	1+
248.85515	146	
248.90055	142	
249.03837	912	1+
249.96216	1604	1+
251.07574	382	1+
251.64735	120	
251.78584	130	
251.84784	124	
251.94000	102	
251.95536	402	
252.94456	108	
252.97046	6456	1+
253.15884	176	1+
253.21262	248	1+
253.90500	130	
254.02921	132	
254.07789	122	
254.09099	126	
254.84832	114	
254.96630	3462	1+
255.05070	196	1+
255.07221	692	1+
255.15831	236	1+
255.80657	136	1+
256.91601	124	
256.93284	170	
256.96627	500	1+
257.04323	274	1+
258.88298	152	
258.91019	114	
258.95742	276	1+
259.79409	182	1+
260.00380	274	1+
261.06293	180	
261.98766	104	
262.05097	130	
262.97057	116	1+
262.98263	162	1+
263.05550	1318	1+
263.07795	114	
265.01639	174	
265.95838	118	
266.01767	180	
266.84290	304	1+
267.84646	232	1+
268.97997	140	
269.12136	104	
270.02605	166	
270.80399	102	
270.95518	174	
270.98106	676	1+
271.07946	116	
271.11134	116	
271.13503	148	
271.84703	258	1+
271.99579	158	
272.97666	622	1+
273.01982	102	
274.19042	272	1+
275.05535	188	
275.96368	228	1+
275.98804	152	
276.86280	122	
277.07288	246	
277.85533	104	
278.92855	140	
279.26313	380	1+
279.96911	256	1+
280.01038	206	1+
280.26220	228	1+
280.94724	214	1+
281.04787	658	1+
281.98571	140	
282.27166	116	
282.89101	148	
282.92295	102	
283.02419	368	1+
283.07674	158	
284.91022	258	1+
286.08643	122	
287.02498	118	
287.22412	204	1+
288.02756	124	
288.06827	470	1+
289.00295	132	
289.14237	120	
289.96512	252	1+
290.06929	114	
290.97048	174	1+
291.04878	134	
292.05552	200	
292.07232	172	
293.06606	582	1+
293.10082	116	
293.99651	452	
294.11292	152	
295.03122	272	1+
295.06621	208	
295.09422	148	
295.80985	270	1+
295.99731	122	
296.11686	196	1+
296.97489	198	
297.14405	104	
297.92282	410	1+
297.96723	206	1+
298.02196	106	
298.07856	308	
298.09741	206	
298.21125	120	
298.30882	166	
299.05921	364	1+
300.18274	176	
301.01625	156	1+
301.05534	306	1+
303.01906	230	1+
304.06445	128	
304.20446	218	1+
305.20565	154	1+
305.22964	130	
305.29007	284	1+
306.07935	126	
306.79762	160	
306.88317	198	
307.07342	162	
307.31023	120	
307.79207	120	
308.29483	134	
308.87180	250	1+
309.10764	102	
309.32310	176	
309.53452	156	
312.19491	166	1+
312.86966	172	
313.02461	136	
313.88716	178	
313.93495	114	
315.15981	200	
315.80591	134	
316.15409	156	
317.03004	138	
319.04711	190	1+
319.08261	290	1+
319.28085	124	
320.74190	142	
320.91850	104	
321.12947	464	1+
321.22089	232	1+
321.30787	120	
322.05528	110	
323.03445	224	1+
323.23713	792	
323.27179	144	
323.30761	114	
324.09359	172	1+
324.11747	146	1+
324.89243	218	
325.90225	114	
326.88939	186	
327.14265	156	1+
327.30855	166	
328.04097	182	1+
328.15845	150	
328.30049	104	
328.80956	144	
328.95292	108	
329.07011	110	
329.81874	220	1+
330.58879	104	
330.89655	130	
332.08824	450	1+
333.17163	306	1+
333.28892	164	1+
334.19774	128	
335.26121	144	
335.32454	132	
335.33745	112	
335.61769	102	
336.21673	436	1+
336.31188	138	
336.87285	244	1+
337.19502	122	
337.21944	282	1+
338.05506	196	1+
338.16774	182	1+
339.07839	154	1+
339.09628	164	
339.23081	314	1+
339.26800	208	1+
339.80068	322	1+
340.38882	616	1+
341.19405	178	
341.25129	174	1+
341.89944	106	
END IONS

###FS:    #m/z: 507.84525 #charge 1+
###MS: 6
###MSMS: 9
BEGIN IONS
TITLE=Cmpd 6, +MS2(507.8453), 28.2-35.2eV, 0.2min #9
RTINSECONDS=8.634
SCANS=6,9
PEPMASS=507.84525	185990
CHARGE=1+
191.95406	406	1+
214.88535	152	1+
217.95429	698	
224.93952	284	1+
224.96603	176	1+
227.95218	188	
232.88992	220	1+
233.99915	318	1+
236.05327	230	1+
236.93578	242	1+
241.88156	376	1+
242.90332	218	
243.92640	184	1+
244.03791	392	
245.01962	140	1+
245.04197	202	
245.98283	332	1+
248.01299	242	1+
248.16462	406	1+
248.85310	286	
250.90890	194	
250.97091	532	1+
251.83472	228	1+
251.89210	250	1+
252.07796	266	
252.11144	440	1+
254.09341	328	
256.97831	330	1+
259.86593	192	
260.10826	454	1+
261.03186	186	1+
261.11037	392	1+
261.25609	190	1+
265.08230	226	
266.16021	482	1+
266.86364	258	
267.09316	226	
267.13610	216	1+
267.93540	256	1+
268.11064	530	1+
268.97502	198	
269.98239	252	1+
270.86344	234	
272.85397	448	
272.95255	516	1+
273.06585	162	1+
273.85514	218	
274.85938	384	1+
274.87956	320	1+
275.10852	440	1+
275.86477	252	1+
275.91125	222	1+
276.07781	186	
277.02061	256	1+
277.06889	270	1+
277.86828	342	1+
278.09807	376	1+
278.16754	236	1+
279.17436	330	1+
279.93917	290	1+
280.25352	140	1+
280.91613	278	1+
281.09433	202	1+
281.15256	336	1+
281.37883	206	
281.96152	332	1+
282.85629	190	
283.00535	204	
283.04350	186	
283.06517	388	1+
283.86858	482	1+
284.14046	338	1+
284.82079	256	1+
284.87433	304	1+
285.00611	354	1+
285.04769	200	1+
285.50314	206	1+
285.70465	130	1+
285.94099	1242	1+
286.00740	258	1+
286.10634	210	1+
286.78867	154	1+
286.98147	462	1+
287.88792	210	
288.11718	300	1+
288.86765	460	
288.89079	226	
289.05754	328	1+
289.88222	1384	
290.06156	282	1+
290.86833	2176	1+
290.96677	412	1+
291.08461	228	1+
292.14660	206	
292.81432	188	1+
292.86579	434	
292.96652	304	1+
293.87427	5652	1+
294.05481	158	1+
294.13068	438	1+
295.93199	206	1+
296.33211	98	1+
296.85253	272	1+
296.88149	1512	1+
296.91588	226	1+
296.96237	236	1+
296.98905	322	1+
298.08368	194	
298.85390	524	1+
298.87766	2078	1+
298.96452	338	1+
299.13451	206	1+
299.14549	176	1+
300.04371	332	1+
300.85124	458	1+
301.21230	142	1+
301.99006	136	1+
302.14705	238	1+
302.88471	198	
303.02893	346	1+
303.06984	188	
303.10888	300	1+
303.87456	500	1+
303.95316	574	1+
304.26478	230	1+
305.15076	374	1+
306.11342	262	
306.79479	200	
306.87813	356	
307.28683	644	1+
307.80364	204	
307.89192	1354	
308.14075	504	
308.17515	314	
308.87624	1040	
309.15058	924	1+
309.88982	1310	1+
310.01660	456	1+
310.06728	342	1+
310.15709	646	1+
311.14424	304	1+
311.88417	9258	1+
312.11499	214	
312.17342	300	1+
312.99733	512	1+
313.04747	306	1+
313.88687	4120	1+
313.98339	224	
314.00066	422	1+
314.13355	368	1+
314.26816	174	1+
314.83225	318	1+
314.86465	1474	1+
314.89225	2552	1+
314.91934	188	
314.95896	430	1+
315.07042	268	1+
316.80223	218	1+
316.86261	940	1+
316.88804	1884	1+
317.10153	214	
317.14599	332	1+
318.09378	194	
318.85965	1054	1+
318.88260	640	1+
319.04033	206	1+
319.06600	220	1+
319.93234	250	1+
320.08995	366	1+
320.85825	256	
321.06797	160	1+
321.21966	330	1+
321.86371	538	1+
322.03711	270	1+
322.12651	212	
323.00149	246	1+
323.04204	226	1+
323.17629	136	1+
323.93693	184	1+
324.86288	554	1+
324.96682	224	1+
325.13494	282	1+
325.90054	710	
326.05897	202	
326.18931	158	1+
326.88222	200	
326.99613	220	
327.89752	1372	1+
328.37425	268	
328.87352	232	
329.03636	214	1+
329.06690	196	
329.89629	746	
330.15852	222	
330.88863	374	
331.12996	460	1+
331.89656	2710	1+
332.06646	472	1+
332.13070	306	1+
332.87403	1902	1+
332.90192	1928	1+
333.77825	246	1+
334.89643	2232	1+
334.95818	410	1+
336.12491	556	1+
336.25456	296	1+
336.86644	456	
336.94313	434	1+
337.86582	234	
337.88147	788	1+
338.17280	384	1+
338.84823	368	
339.05483	306	1+
339.17698	260	1+
339.87845	288	
340.88489	600	1+
341.00888	336	1+
341.12049	186	
341.15220	376	1+
341.82783	214	1+
341.85351	220	1+
341.87021	232	1+
342.05511	196	
343.20028	328	1+
344.10147	194	1+
344.14880	280	1+
344.20007	192	1+
344.93291	164	1+
345.89800	650	1+
346.02487	184	
346.17726	222	
347.96357	290	1+
348.83733	192	
348.89204	184	
349.08955	254	1+
349.32376	288	1+
350.14907	218	
350.88378	972	1+
350.91340	358	
350.94358	194	1+
350.97575	248	1+
351.15445	190	
351.31139	180	1+
351.85426	224	
351.89793	320	
352.55502	104	1+
352.90991	1384	1+
353.09918	318	1+
353.86009	300	
355.06181	352	1+
355.84026	262	
355.89290	618	
355.92020	186	
356.91051	528	1+
357.11061	344	1+
357.15186	224	
357.88883	500	1+
357.91340	386	1+
358.24621	198	1+
358.80163	280	1+
359.02355	208	
359.18043	474	1+
360.13737	198	
361.96952	268	1+
362.88747	442	1+
362.94060	244	1+
362.97495	208	1+
363.35242	288	1+
364.17207	232	1+
365.73233	126	1+
366.04095	216	1+
366.78910	262	1+
366.83724	2104	1+
367.33219	206	
368.04813	234	1+
368.21125	198	1+
368.88837	886	1+
369.01162	196	1+
369.05203	152	1+
369.08058	188	
369.23473	296	1+
369.53373	308	1+
369.88471	492	1+
370.13668	420	1+
370.19739	286	1+
370.78451	472	1+
371.13021	242	1+
371.16516	542	1+
371.18702	192	1+
371.84092	184	
371.90790	196	
372.03836	518	1+
372.17645	304	1+
373.04149	446	1+
373.83422	214	1+
373.90351	288	1+
374.00137	220	1+
374.22908	306	1+
374.81215	332	1+
374.86989	506	1+
375.18410	204	
375.38188	190	
375.93536	184	1+
376.03361	198	
376.14669	200	
377.33719	192	1+
377.99261	174	1+
378.18568	328	1+
378.81033	236	1+
380.19339	278	1+
380.85512	314	
380.88514	252	1+
381.10707	290	
381.85459	204	
382.10633	726	1+
382.93740	286	1+
382.96918	360	1+
383.16475	100	1+
383.73095	134	1+
384.13778	320	1+
384.34841	534	1+
384.67075	120	1+
384.85097	4064	1+
384.88281	508	1+
385.11048	264	1+
385.21890	632	1+
385.35037	454	1+
385.38747	160	1+
386.34321	188	1+
386.85030	740	
387.15622	210	
387.84678	356	
388.20579	358	1+
388.84010	280	
389.05773	232	1+
389.09583	194	1+
389.14664	266	1+
389.36053	274	1+
389.86770	456	
390.18505	514	1+
390.63693	100	1+
390.84021	1492	1+
391.80577	460	
392.11483	286	1+
392.82719	458	1+
392.86382	3100	1+
392.89992	222	
393.08480	450	1+
393.39021	426	1+
393.80174	428	
393.93115	164	1+
394.78615	512	1+
394.83569	394	1+
394.86130	584	1+
394.89665	234	1+
395.06509	376	1+
395.13194	266	1+
395.21058	268	1+
397.24498	342	1+
397.86337	950	1+
397.90339	186	
398.12919	414	1+
398.86673	636	1+
398.98454	250	1+
399.05418	340	1+
399.16091	268	1+
399.21960	346	1+
399.36546	186	1+
400.33766	160	1+
400.92490	250	1+
401.12722	346	1+
401.62043	132	1+
402.81739	362	1+
402.86080	522	
403.12331	286	
403.23074	686	1+
403.38905	244	1+
403.86976	1652	1+
405.01790	252	1+
405.87144	976	
406.85785	398	
407.86463	8484	1+
407.97563	394	1+
408.11254	380	1+
408.71990	216	1+
409.11407	324	1+
409.13952	214	
409.17757	264	
409.99495	256	1+
410.24020	224	1+
410.30479	296	1+
410.84062	418	
410.87499	3910	1+
411.07813	286	1+
411.12401	470	1+
411.30671	212	1+
411.80848	704	1+
411.83598	330	
412.79211	216	
412.84879	1490	1+
412.87120	1274	1+
413.07488	1600	1+
413.19806	374	
413.27421	184	1+
413.90608	222	1+
414.12998	470	1+
414.19905	200	
414.25376	198	1+
414.83467	184	
414.86623	186	
414.90508	144	1+
415.13719	288	1+
415.19361	884	1+
415.38990	260	1+
415.69545	184	1+
415.81714	204	1+
415.87122	648	1+
416.08349	232	1+
416.18474	182	1+
416.21339	336	1+
416.87298	446	1+
418.20908	350	1+
418.24827	280	1+
419.13510	494	1+
419.98336	238	1+
420.12572	344	1+
420.86148	218	
421.21994	554	1+
421.88201	1168	1+
422.86073	234	
422.98953	292	1+
423.87493	634	
424.14347	516	
424.87058	292	
425.04930	186	
425.14175	654	1+
425.22148	194	
425.24459	278	1+
425.88090	1236	
426.11004	278	1+
426.17755	214	1+
426.76835	134	1+
426.86411	2418	1+
426.93294	330	1+
427.81221	288	1+
428.15279	212	
428.24351	204	1+
428.84960	840	1+
428.88461	6080	1+
428.96351	232	1+
429.81160	318	1+
429.92692	206	1+
429.96837	160	1+
430.85251	348	
430.87311	2702	1+
431.25424	194	1+
431.38329	256	1+
431.86910	1508	1+
433.15909	386	1+
433.20439	556	1+
433.85703	348	
433.86770	346	
434.05663	290	1+
434.86634	898	1+
435.76697	230	1+
435.81132	260	1+
435.86654	518	1+
436.77353	156	1+
437.14825	200	
438.15208	270	
438.41918	186	1+
439.14309	728	1+
439.89386	1172	1+
439.94763	250	1+
440.20716	262	1+
440.39450	130	1+
442.15444	676	
442.27910	166	1+
442.82323	208	1+
443.15066	764	1+
443.24708	628	1+
443.89206	262	
443.94255	276	1+
444.38344	510	1+
444.87277	3302	1+
444.89757	280	
445.29310	196	
445.38561	346	1+
446.26418	222	1+
446.81263	334	1+
446.87582	508	1+
446.89662	442	
447.16683	234	1+
447.31893	190	1+
447.89589	216	
448.14487	226	1+
448.89381	558	
449.87667	1278	1+
450.82221	202	
451.41141	208	1+
451.77626	188	1+
451.90010	274	
452.18273	324	1+
452.87915	214	
452.89980	214	
453.18557	222	1+
453.86121	250	1+
454.09996	198	1+
454.26970	256	1+
454.42431	160	1+
456.23024	486	1+
457.90186	1312	1+
459.24687	598	1+
460.16655	574	1+
460.25029	488	1+
461.23198	320	1+
461.48408	138	1+
462.16107	550	1+
462.24723	326	1+
462.88215	830	1+
465.16902	252	
465.19975	262	1+
466.01748	350	1+
466.23636	246	1+
466.39926	476	1+
467.02148	288	1+
467.15291	250	
467.88901	2242	1+
468.78497	430	1+
469.91492	434	1+
470.86652	262	1+
472.37488	584	1+
473.81837	116	1+
474.38573	480	1+
474.79705	252	1+
475.15747	192	1+
476.28588	320	1+
478.21532	224	1+
479.40209	198	
480.35026	184	1+
481.87382	156	1+
482.46609	162	1+
482.86394	164	1+
485.17938	360	1+
485.89891	788	1+
486.18925	196	1+
486.25901	206	1+
486.37155	184	
486.39645	204	
486.42883	240	1+
487.29203	224	
487.34726	284	
487.40320	566	1+
487.90305	208	
488.31785	242	1+
488.43671	202	
488.48602	228	
488.89990	286	1+
489.45907	376	1+
490.20497	184	1+
490.41576	148	1+
490.79218	236	1+
491.08366	128	1+
491.12354	210	1+
491.34700	348	1+
491.79723	164	1+
491.85229	184	
492.42916	366	1+
492.55170	170	1+
493.41898	274	1+
494.08529	320	1+
494.17202	148	1+
494.23102	230	1+
494.92026	176	1+
495.09318	182	1+
495.94784	190	1+
498.88005	196	1+
500.02955	90	1+
500.10884	176	1+
503.26954	876	1+
503.30168	204	
503.35374	15966	1+
503.45762	560	1+
503.51375	274	1+
503.52927	252	1+
503.66365	102	1+
503.75424	270	1+
504.05411	194	1+
504.27443	758	1+
504.45644	350	1+
504.48654	204	1+
504.52199	170	1+
504.75547	172	1+
505.20157	142	1+
505.33527	954	1+
505.42730	700	1+
505.72905	130	1+
506.24689	174	1+
506.26662	202	
506.43630	486	1+
506.46304	346	1+
506.53168	96	1+
506.70023	158	1+
506.78944	114	1+
506.90268	186	1+
507.11501	196	1+
507.29809	278	1+
507.32598	332	1+
507.36901	254	1+
507.49160	386	1+
507.98824	188	1+
508.18121	220	1+
508.44861	542	1+
508.81844	148	1+
508.85302	172	1+
509.06096	238	1+
509.24492	272	1+
510.24966	208	1+
510.30932	1944	1+
510.43960	300	1+
510.50046	228	
510.97682	182	1+
511.14769	280	1+
511.16957	258	1+
511.19725	470	1+
511.48482	368	1+
512.15748	210	1+
512.20206	398	1+
512.40942	306	1+
512.48791	276	1+
512.96177	134	1+
513.11541	126	1+
513.40882	206	1+
END IONS

###FS:    #m/z: 340.94016 #charge 1+
###MS: 10
###MSMS: 11
BEGIN IONS
TITLE=Cmpd 7, +MS2(340.9402), 28.0-35.0eV, 0.2min #11
RTINSECONDS=12.335
SCANS=10-11
PEPMASS=340.94016	1406096
CHARGE=1+
190.69476	116	
192.93006	216	
202.01272	192	1+
205.94905	216	
210.93743	224	
212.88051	138	
213.08863	122	
213.93974	3852	1+
215.01593	116	
215.41073	108	
215.88656	634	1+
215.93766	624	
217.88280	198	
217.93623	340	1+
218.88235	142	
218.93910	208	1+
221.00478	204	1+
221.88995	360	1+
222.95209	224	
223.96928	126	
224.97477	154	
229.07117	200	1+
230.09216	106	
230.89292	184	
230.95990	110	
231.88980	136	
231.94992	4266	1+
231.97630	124	
232.04515	118	
233.07099	146	
233.89534	404	1+
233.94908	406	1+
235.89609	242	1+
235.94729	304	1+
236.09177	170	1+
237.05701	118	
238.21197	138	
239.06638	190	
239.90474	270	1+
240.23098	304	
240.96385	124	
241.88170	112	
242.94258	186	
243.04899	142	
243.17524	136	
243.94743	108	
244.03695	266	1+
244.08725	202	1+
244.95642	328	1+
246.10553	182	1+
246.97348	134	
247.94260	176	
247.97516	124	
248.02735	126	
248.09540	216	1+
248.98740	286	
249.03876	274	
249.96026	1074	1+
249.97862	224	
251.24803	142	
251.95693	544	1+
252.99801	232	1+
253.09262	120	
254.09360	360	1+
254.94003	158	
254.96662	2068	1+
255.07212	266	1+
255.22932	126	
256.96313	524	1+
257.02596	170	
257.99494	220	1+
258.86040	162	
258.96224	174	
259.89258	220	1+
259.95562	150	
261.07410	150	
262.87114	146	1+
262.96913	264	
262.99734	214	
263.05265	172	
263.21438	114	
265.01619	114	
266.02281	136	
266.06904	202	1+
266.97360	152	
266.99968	464	1+
267.13546	214	
268.97637	284	
268.99966	222	1+
269.11386	140	
269.80122	142	
271.81039	114	
272.93198	106	
272.97969	572	1+
273.00273	144	
273.12312	112	
275.05602	216	1+
275.18065	110	
275.83776	164	
276.84043	110	
277.09172	252	1+
278.04507	210	1+
278.93507	316	1+
279.90760	134	
280.11739	124	
280.25972	156	
280.98253	122	
281.04877	222	
281.19314	254	1+
281.25941	128	
281.96149	112	
282.03975	118	
282.06857	176	
282.11256	194	1+
282.22647	154	1+
282.27545	214	
283.08957	166	
283.28302	180	
283.83693	136	1+
284.29581	112	
284.88242	122	
284.95987	110	
286.91406	198	
287.08929	140	
288.06228	700	1+
288.94517	134	
289.00439	106	
289.85245	386	1+
289.99973	138	
290.50898	112	
291.00990	106	
291.24778	148	
294.80342	134	
294.86190	158	1+
295.01031	120	
295.20313	166	
296.10037	204	
296.12659	110	
296.94234	184	1+
297.11179	134	
297.99524	116	
298.07732	166	
298.30912	222	1+
298.85767	140	
299.05756	228	
300.04460	124	
300.10955	112	
300.15325	128	
300.51688	250	
302.08057	176	1+
302.17323	320	1+
302.86658	324	
304.16035	138	
304.99407	126	
305.16877	106	
306.08212	128	
306.88287	134	
307.28574	114	
307.79880	152	
307.88708	174	
308.13212	182	1+
308.21697	186	1+
308.25711	224	1+
308.29251	418	
308.79803	142	
309.02475	144	
309.11788	246	1+
310.12270	172	1+
310.30438	134	
310.87573	480	1+
311.02927	192	
311.05140	112	
312.02834	240	
313.02737	654	
313.88419	138	
314.89573	136	1+
316.05280	160	
317.02597	140	
318.59544	152	
318.93909	220	
319.07513	122	
319.86263	170	
320.31031	216	1+
321.21838	184	
322.07455	142	
322.13448	142	
323.01528	276	
323.23853	1068	1+
323.31598	236	1+
324.29176	240	1+
324.89348	426	1+
326.25976	106	
326.30072	136	
328.18696	254	
328.81027	302	1+
328.88817	274	1+
328.92827	118	
329.31842	196	
332.08852	160	
333.78102	154	
333.79878	130	
335.16894	202	1+
335.30907	200	1+
336.94342	108	
337.08571	118	
337.17355	190	1+
338.22482	280	1+
339.33392	106	
340.04304	204	1+
340.12501	300	1+
340.27003	458	1+
340.30170	166	
340.39228	198	
341.04612	144	1+
341.24802	416	1+
341.39415	154	
342.31224	218	
342.39755	120	
342.90491	114	
343.08635	116	
343.11895	180	
344.25619	146	
END IONS

###FS:    #m/z: 336.94574 #charge 1+
###MS: 10
###MSMS: 12
BEGIN IONS
TITLE=Cmpd 8, +MS2(336.9457), 28.0-35.0eV, 0.2min #12
RTINSECONDS=13.107
SCANS=10,12
PEPMASS=336.94574	234318
CHARGE=1+
86.69820	114	
189.86007	112	
193.41394	100	
193.99952	124	
198.95348	202	
206.17292	108	
206.95021	142	
207.87242	222	1+
211.90533	100	
211.94404	12242	1+
212.01323	104	
212.08822	164	1+
212.87892	252	
213.88121	150	
213.93927	4962	1+
213.98868	210	1+
215.88640	766	1+
215.93574	800	
217.88149	268	
217.93845	116	
222.95554	138	
223.96277	424	1+
228.89314	180	
228.90952	96	
229.91488	220	1+
229.95464	11092	1+
230.00411	96	
230.88883	646	1+
231.03639	136	
231.94971	4072	1+
232.03828	250	1+
232.10650	128	1+
233.04268	160	1+
233.13605	142	
233.83034	168	1+
233.89790	340	1+
233.94769	1016	
233.97396	122	
235.89276	178	
235.95007	132	
235.96810	98	
236.08197	112	
239.05075	102	
239.20897	132	
239.90407	136	
240.93877	332	1+
241.94329	250	1+
241.99458	122	
242.04984	104	
244.55774	124	
244.96601	108	
245.13205	162	
247.04391	182	
247.09516	232	1+
247.89217	250	1+
247.96465	2684	1+
248.03361	458	
248.07554	88	1+
248.15985	134	
248.88231	100	
248.89450	238	1+
249.03952	458	1+
249.96135	1382	1+
250.63427	114	
250.95329	132	
251.13362	172	1+
251.92536	106	
251.97028	370	
252.06872	120	
252.90498	148	
252.93171	98	
252.97089	6216	1+
253.05125	130	
253.52089	98	1+
254.08732	180	
254.90112	208	
254.93773	176	
254.96581	3372	1+
255.03856	96	
255.07471	656	1+
256.91287	226	1+
256.96267	464	1+
257.01352	262	1+
257.05711	124	
257.98871	130	
258.87713	112	
259.96324	134	
260.95657	120	
261.97937	134	
262.05478	446	1+
262.94422	134	
263.05706	372	1+
263.10458	116	
263.83106	138	
265.01610	188	
265.85431	130	
266.83658	156	
266.93262	100	
268.08643	108	
268.11156	154	
268.84026	122	
268.95908	102	
269.12092	116	
269.80075	108	
270.10047	126	
270.95539	148	
270.98193	424	
271.05921	114	
271.09514	112	
271.91425	96	
272.43956	100	
272.85170	146	
272.97581	566	1+
273.78608	152	
273.91870	154	
273.95469	258	1+
274.05345	314	1+
274.18397	122	
275.03758	98	
275.05752	270	1+
277.00041	152	
277.07096	142	
278.99930	124	
279.27553	218	1+
281.04678	624	1+
281.89004	148	
281.93604	196	1+
282.85769	98	
283.02666	544	1+
283.93699	306	1+
284.86436	126	
284.91192	120	
287.01995	106	
287.05913	258	1+
287.86104	130	
288.09730	216	1+
288.99518	186	1+
289.00937	138	
290.85953	372	1+
290.88615	118	
292.01660	142	
292.03784	114	
292.05809	310	
292.81532	104	
293.06650	194	
293.10433	198	1+
293.88125	262	1+
293.91844	228	1+
294.00015	232	
294.07184	316	1+
294.40785	102	
294.92126	142	1+
295.00872	154	
296.17598	102	
296.94633	126	
297.25405	106	
297.91545	98	
298.08231	168	
298.22693	106	
298.76604	100	
298.92360	132	
298.96889	132	
300.02514	202	1+
300.11755	114	
300.15724	100	
300.97765	142	
301.21015	108	
301.88499	106	
304.10051	306	1+
305.30047	114	
305.78284	328	1+
306.27574	154	
307.29295	140	
307.89107	294	1+
308.53601	100	
308.87021	142	
309.08488	120	
309.32363	106	
310.10106	118	
310.30130	148	
310.87110	126	
311.02268	176	1+
311.87701	154	1+
311.95971	198	1+
315.15790	144	
315.87642	200	1+
315.92886	214	1+
316.05511	134	
318.01143	200	1+
318.07952	106	
318.20787	110	
320.23477	114	
321.22129	132	
321.25175	160	
321.31714	132	1+
322.13179	124	
323.13491	110	
323.23819	138	
323.28083	226	1+
324.77422	142	
325.04431	256	1+
325.89431	126	
326.13678	112	
326.80636	100	
327.89832	184	
328.14885	176	
331.08282	294	1+
331.13533	130	
332.08940	328	1+
335.33598	158	1+
336.94690	106	
337.09302	114	
337.25588	188	
338.33715	220	1+
338.87293	208	
339.23480	152	
339.28716	100	
340.39216	380	1+
341.07398	144	
341.08779	118	
341.25170	126	
END IONS

###FS:    #m/z: 507.84556 #charge 1+
###MS: 10
###MSMS: 13
BEGIN IONS
TITLE=Cmpd 9, +MS2(507.8456), 28.2-35.2eV, 0.3min #13
RTINSECONDS=13.887
SCANS=10,13
PEPMASS=507.84556	225798
CHARGE=1+
191.95803	204	
199.88929	172	
206.07778	244	1+
209.93965	208	1+
217.95198	300	1+
218.89535	276	1+
223.97052	178	1+
227.95442	246	1+
228.99866	268	1+
230.11433	162	1+
230.84787	422	1+
232.99190	538	1+
233.99644	370	1+
234.07126	266	1+
238.06619	264	1+
239.02267	194	1+
240.07737	226	1+
240.88839	274	1+
243.87902	304	1+
243.93259	208	1+
244.03445	186	
244.05454	218	
245.09272	290	1+
246.97248	184	
248.04250	242	1+
248.16017	528	1+
248.91057	266	1+
248.95560	198	
249.88838	176	
250.10060	332	1+
250.97034	182	
251.07544	584	1+
251.90329	174	1+
251.96175	202	
251.98119	166	1+
252.07901	422	1+
252.92664	270	1+
254.99722	402	1+
256.62531	88	1+
258.05080	210	1+
258.92759	190	
259.10480	210	1+
260.05154	190	1+
260.88796	302	1+
261.91904	278	1+
264.15860	292	1+
265.16348	232	1+
265.92820	284	1+
266.86725	194	
267.89422	218	1+
268.05241	310	
268.93732	188	
269.87168	174	
270.85850	370	
270.99462	216	1+
271.87453	386	
272.80339	258	
272.85263	1098	1+
272.87271	180	
274.92351	176	
275.07126	182	
275.85255	292	1+
275.99532	198	1+
276.95540	172	1+
277.87143	242	1+
278.87232	152	1+
280.84958	364	1+
280.93494	208	
281.07718	192	1+
281.11557	424	1+
281.37575	186	
282.08153	136	1+
282.12024	332	1+
282.93708	452	1+
283.88030	206	1+
283.94294	320	1+
284.09082	152	1+
285.13743	274	1+
285.94288	1366	1+
286.89199	366	1+
287.84894	418	
287.97453	248	1+
288.86842	484	
289.01030	222	1+
289.88077	1882	1+
289.92117	342	1+
290.86489	2510	1+
292.06286	216	
292.14673	248	1+
293.78484	180	
293.87252	4908	1+
294.05109	216	1+
294.43173	138	1+
294.97514	172	
295.19650	220	1+
296.85010	330	
296.88165	900	1+
297.86013	264	
298.15453	280	
298.87756	1450	1+
299.81128	230	
299.85415	1126	1+
300.85763	988	1+
300.94239	176	
301.12795	310	1+
302.07322	368	1+
303.40866	236	1+
303.95114	436	1+
304.14729	212	
304.87898	242	
305.00280	156	1+
305.85642	266	
305.89739	180	
305.92970	194	
306.00415	188	1+
306.07729	424	1+
306.15741	226	1+
306.79557	288	1+
306.87833	240	
307.08090	324	1+
307.80052	210	1+
307.88921	1428	
307.95842	260	1+
308.14092	784	1+
308.29128	428	1+
308.87951	2210	1+
310.11569	190	
310.15617	670	1+
311.02051	218	
311.11724	192	
311.13599	258	1+
311.36068	160	1+
311.81610	290	1+
311.88279	15066	1+
312.17324	294	1+
313.01282	206	
313.06079	176	
313.16076	270	1+
313.98833	260	1+
314.77481	166	1+
314.86491	890	
314.93268	170	
315.08898	452	1+
315.86248	1694	1+
316.09260	380	1+
316.86300	1138	1+
316.88823	1674	1+
317.14266	284	1+
318.86101	566	
318.88865	226	
319.88599	378	1+
319.93414	176	
320.10785	312	1+
320.13723	238	1+
320.80966	224	1+
320.86048	270	1+
320.88906	274	1+
321.16061	334	1+
321.58388	226	1+
321.83808	268	1+
321.94695	204	1+
322.01090	414	1+
322.16082	230	1+
322.80739	258	1+
322.88840	314	1+
323.01776	288	1+
324.00595	214	1+
324.86302	658	1+
324.88544	170	
325.03632	316	
325.17708	266	1+
325.38155	166	
325.89823	1160	1+
326.05662	182	
326.88869	1500	1+
326.98805	370	1+
327.23710	168	
327.94083	302	1+
328.84431	180	
328.87867	268	
329.00960	200	
329.03292	126	1+
329.08557	214	
329.17606	300	1+
329.89625	1190	
330.00792	234	1+
330.07275	300	1+
330.16567	328	1+
330.88230	298	
331.88974	410	
332.10490	450	1+
332.82492	462	1+
332.87304	1352	1+
332.90316	1540	1+
333.01647	168	1+
333.82736	326	1+
334.15576	388	1+
334.89707	1506	1+
335.06270	366	1+
335.42458	158	1+
335.46833	112	1+
336.03882	198	
336.17001	450	1+
336.18989	190	
336.79725	184	
336.89492	426	
336.94817	460	1+
337.11389	352	1+
337.87894	338	
337.99390	396	1+
338.03841	220	1+
338.11876	214	1+
338.87774	1020	1+
338.99961	314	1+
340.83017	200	1+
340.90111	212	1+
341.04067	288	1+
341.87936	252	
342.15259	428	1+
342.18190	294	1+
342.87128	558	1+
343.10352	222	1+
343.15687	250	1+
343.81605	196	1+
343.87289	372	1+
343.99042	328	1+
344.10697	186	1+
345.14356	238	1+
345.89037	170	
346.90288	268	
347.08174	198	1+
347.78729	160	1+
347.83428	166	1+
347.86255	242	1+
347.89425	200	
348.90116	734	1+
349.15589	344	1+
350.04107	412	1+
350.17542	168	
350.22956	206	1+
350.77856	180	1+
350.83510	208	
350.88557	582	
350.95981	388	1+
351.85640	188	
351.88141	764	1+
352.16679	254	
352.90890	914	1+
353.01648	184	
353.82556	264	1+
353.84912	268	
354.08712	292	1+
355.09248	244	1+
355.14475	228	1+
355.88723	696	1+
356.03202	234	1+
356.84151	412	1+
356.88776	452	1+
357.10870	172	1+
357.91019	198	
358.79941	246	1+
360.07888	254	1+
361.84456	360	1+
361.91676	214	
362.18890	180	
364.34813	198	1+
364.84426	214	
365.08707	216	
365.18173	264	1+
366.05850	412	1+
366.09254	168	
366.14552	314	1+
366.84089	1550	1+
367.33244	578	1+
367.70949	268	1+
368.25694	204	1+
368.89130	1028	1+
369.01083	422	1+
369.03566	354	1+
369.07974	274	
369.11868	570	1+
369.17899	224	
369.77769	500	1+
369.84168	506	
369.89021	570	1+
369.90848	166	
370.03905	304	1+
370.73670	108	1+
370.83709	242	
370.98249	326	1+
371.18664	516	1+
372.05294	366	1+
372.38029	228	1+
372.87130	216	
373.71744	260	1+
373.90358	236	
374.81356	188	
374.83210	200	
374.86994	568	1+
374.90449	380	1+
375.36481	252	1+
376.84082	174	
377.17010	142	1+
377.81298	228	1+
377.85858	514	1+
378.86187	436	1+
379.13921	306	1+
380.85482	280	
380.94953	222	
381.10025	316	
381.85509	598	1+
381.96875	164	1+
382.10997	632	1+
382.85783	408	1+
383.09648	282	
383.11318	452	1+
384.00257	210	1+
384.21286	188	
384.39917	160	1+
384.77126	170	
384.84847	6308	1+
384.89217	166	
385.06483	320	1+
385.08521	178	
385.11327	190	
385.13806	514	1+
385.21328	502	1+
385.90995	192	
386.89583	386	1+
386.95269	262	1+
388.20661	350	1+
388.37459	226	1+
388.79518	650	1+
388.84508	246	
389.86747	380	
390.13203	226	1+
390.18115	218	
390.83866	1994	1+
390.98697	220	1+
391.23361	198	1+
391.90909	174	
392.86460	2298	1+
392.90471	422	1+
393.02790	170	1+
393.19215	454	1+
393.80497	306	
393.82794	1118	1+
394.17818	130	1+
394.76649	238	1+
394.78954	324	1+
394.83198	796	1+
394.85444	270	
395.08578	176	
396.00161	248	1+
396.85789	222	
397.11789	206	1+
397.84582	458	1+
399.32660	194	1+
400.22910	310	1+
401.07634	240	1+
402.12491	218	
402.36817	212	1+
402.81109	334	1+
402.86529	1192	
403.13651	270	1+
403.23078	538	1+
403.40744	212	1+
403.87021	1080	
404.86645	1602	1+
405.07949	262	1+
405.86791	962	1+
405.89858	198	
406.81910	226	
407.08670	350	1+
407.12183	232	1+
407.40487	112	1+
407.81482	252	
407.86471	9108	1+
407.90127	198	
408.08791	244	1+
408.19850	188	
408.79780	186	
408.95732	186	1+
409.81419	224	
410.08148	374	1+
410.84199	1014	
410.87409	2694	1+
410.99316	204	1+
411.08665	258	1+
411.18449	266	1+
411.80824	814	1+
412.16557	294	1+
412.24238	200	1+
412.36535	176	1+
412.74004	376	1+
412.84563	1222	1+
412.87363	416	
413.07533	722	1+
413.17051	176	1+
413.44759	114	1+
413.74487	256	1+
413.80989	332	1+
413.87030	764	1+
414.93883	176	
415.19348	618	1+
416.13659	188	
416.87624	706	1+
417.12968	566	1+
417.26620	250	1+
417.39502	206	1+
417.99255	178	1+
418.77983	202	1+
420.22698	218	1+
420.26292	210	1+
420.56360	90	1+
420.87787	174	
420.97339	296	1+
421.20045	236	1+
421.88222	1178	1+
422.85564	328	
423.17300	416	1+
423.20662	474	1+
423.80851	330	1+
423.87585	970	1+
424.03760	184	1+
424.14160	326	
424.17523	350	1+
424.20719	456	1+
425.13976	558	1+
425.29085	100	1+
425.88192	1096	
426.25561	214	1+
426.34988	170	1+
426.72806	260	1+
426.86301	1394	1+
427.06618	276	1+
427.10990	176	
427.73090	226	1+
428.01613	210	
428.09055	212	
428.43680	116	1+
428.84899	1330	1+
428.88569	4274	1+
429.18104	272	1+
430.16067	326	1+
430.87095	2218	1+
431.77398	162	1+
432.20629	530	1+
432.82217	252	1+
433.16503	314	1+
433.23499	246	1+
433.28126	230	1+
433.34768	210	1+
433.85757	200	
434.28436	204	1+
434.89393	450	
435.35839	148	1+
435.74470	214	1+
435.80419	352	1+
435.85884	688	1+
437.13964	620	1+
439.89127	1740	1+
441.14469	680	1+
442.14920	470	1+
442.80065	298	1+
442.87792	188	
443.23634	264	1+
444.14514	310	
444.87201	3296	1+
445.39462	276	1+
446.14639	194	
446.18349	266	1+
446.72960	174	1+
446.89378	716	1+
447.24676	492	1+
447.80519	342	1+
448.21622	190	
448.89423	496	
449.09531	142	1+
449.80413	310	1+
449.87979	1086	1+
449.90274	246	
450.73496	180	1+
451.21287	446	1+
451.40268	222	1+
451.87587	322	1+
451.90284	326	
452.12055	244	1+
452.40293	172	1+
453.24906	234	1+
454.34040	304	1+
455.16546	228	1+
455.86812	198	1+
457.89902	1224	1+
459.15966	744	1+
460.16261	672	1+
461.64598	168	1+
462.88020	986	1+
463.26391	268	1+
464.26781	206	1+
465.14989	364	1+
465.24802	170	1+
465.88935	166	1+
467.88969	1560	1+
468.36267	280	1+
468.42310	292	1+
469.21297	172	
469.83567	268	1+
469.91321	324	1+
472.26800	188	1+
473.22782	194	1+
479.13487	196	1+
480.94952	178	1+
481.30916	268	1+
485.10291	202	1+
485.32185	226	1+
485.90003	882	1+
486.36236	238	1+
486.85603	246	1+
487.40627	196	1+
487.75048	234	1+
487.95609	102	1+
488.47791	182	
488.81678	248	1+
489.45920	378	1+
490.46763	292	1+
490.90466	174	
493.37261	190	
493.89285	256	1+
494.78765	212	
500.81137	382	1+
501.26360	156	1+
501.95255	140	1+
502.05022	176	1+
503.35325	6780	1+
503.47054	276	1+
503.75657	206	1+
504.11777	286	1+
504.14134	198	1+
504.20979	222	1+
504.27268	426	1+
504.30290	304	1+
504.35717	3988	1+
504.80140	292	1+
505.30395	220	1+
505.80383	202	1+
505.97050	132	1+
506.14980	140	1+
506.19757	156	1+
506.33247	380	1+
506.38395	218	1+
506.44058	302	
506.45833	274	
507.19361	94	1+
507.23890	312	1+
507.27694	158	1+
507.47876	408	1+
508.24421	260	1+
508.42251	408	1+
508.48094	344	1+
508.90911	220	1+
509.15037	282	1+
509.28695	170	
509.39644	146	1+
509.42842	388	1+
509.44680	170	
509.67305	154	1+
509.86579	158	1+
510.31117	970	1+
510.49367	188	1+
510.67413	118	1+
512.51052	226	1+
512.93596	122	1+
END IONS

###FS:    #m/z: 322.92971 #charge 1+
###MS: 14
###MSMS: 15
BEGIN IONS
TITLE=Cmpd 10, +MS2(322.9297), 28.0-35.0eV, 0.3min #15
RTINSECONDS=17.5935
SCANS=14-15
PEPMASS=322.92971	2706198
CHARGE=1+
158.74833	92	
171.99246	102	
188.98603	126	
191.95399	454	1+
192.88712	504	1+
193.02326	86	
201.04475	206	
202.85397	152	
204.97202	138	1+
205.94726	236	
206.03364	86	
208.88071	212	1+
209.94226	94	
212.88159	214	1+
212.89205	134	
215.15852	98	
215.88662	572	1+
220.53012	102	
220.86596	176	
220.88779	86	
221.94248	282	
222.95167	222	
223.95907	292	
224.97844	184	
227.91789	98	
227.94211	142	
228.86854	86	
228.91546	106	1+
230.06230	100	
230.85830	300	1+
233.89929	184	
234.89431	266	1+
235.93421	106	
236.83304	86	
237.01907	158	
237.10747	84	
238.05140	114	
238.87638	144	
238.96092	148	
239.04142	94	
239.07926	388	
240.88394	138	
240.94057	856	
241.93899	3018	1+
242.09513	106	
242.94109	2092	1+
243.88133	416	1+
244.69819	106	
244.86436	92	
244.93936	664	1+
245.87791	130	
245.97708	320	1+
246.87813	112	
246.91556	88	
248.15196	110	
248.64742	98	
248.94776	86	
249.04016	478	1+
250.10180	100	
250.84046	132	
250.89866	124	
250.94860	180	
251.04270	160	
251.10380	132	
251.85177	220	1+
252.51157	100	
252.79047	292	1+
252.92095	114	
253.01136	104	
253.99042	182	1+
254.03780	84	
254.07231	124	
255.00772	82	
255.05767	104	
256.88203	126	
257.11355	124	
258.97313	114	
259.09685	132	
259.84824	84	
260.07281	222	1+
260.33732	106	
261.03510	82	
262.05242	360	1+
262.90525	88	
262.95028	156	
263.05490	312	1+
264.15904	98	
265.05851	346	1+
265.08421	102	
265.93432	88	
266.91076	84	
266.99869	518	1+
267.40566	100	
268.91104	126	
269.00456	236	
269.12065	144	
269.16208	84	
270.12794	250	1+
270.86663	122	
270.97025	234	1+
270.99021	88	
271.48578	106	
271.79733	134	
271.84699	138	
271.91697	94	
274.13875	84	
275.46581	92	
276.43861	96	
277.07723	94	
277.80618	82	
277.99765	208	1+
278.09288	100	
279.09101	746	1+
279.15205	92	
279.92657	192	1+
280.14239	490	1+
280.23875	88	
280.59887	92	
281.04840	160	
282.22479	150	
282.64710	96	
282.91545	116	
283.04627	144	
283.06852	146	
283.25549	114	
283.28117	114	
284.06008	124	
284.07535	170	
284.29432	582	1+
284.34801	138	
285.00539	186	
286.92941	164	1+
288.05842	98	
289.08705	106	
289.13698	92	
289.88474	260	
290.85936	100	
291.88980	84	
292.06321	388	1+
293.18522	84	
293.85433	274	1+
293.87161	114	
294.12588	214	1+
297.08571	146	
297.18804	164	1+
297.83455	106	
299.06316	144	
300.80072	96	
301.23541	88	
302.88288	178	
303.17148	94	
304.05754	86	
304.26338	136	
305.26457	112	
305.77286	92	
305.87897	344	1+
306.02123	262	1+
306.18501	82	
306.79362	94	
306.90018	84	
307.31444	140	
307.78736	308	1+
308.29174	456	
308.89334	112	
309.30918	112	
309.81840	90	
310.30865	568	
310.87371	126	
311.02511	182	
311.84705	84	
312.02343	152	
313.03856	148	
313.94399	90	
314.71580	88	
315.16094	102	
315.82709	126	
317.14699	106	
319.85902	168	
321.83975	88	
322.16360	94	
322.42224	96	
322.65103	86	
323.23806	2558	1+
323.88131	122	
324.20315	638	1+
324.89523	128	
324.96439	180	1+
325.06138	94	
326.07696	130	
326.25374	90	
328.11718	90	
END IONS

###FS:    #m/z: 363.95648 #charge 1+
###MS: 14
###MSMS: 16
BEGIN IONS
TITLE=Cmpd 11, +MS2(363.9565), 28.0-35.0eV, 0.3min #16
RTINSECONDS=18.3655
SCANS=14,16
PEPMASS=363.95648	884826
CHARGE=1+
189.86267	390	
191.85851	670	1+
191.95338	160	
196.88425	136	
200.94834	130	
203.97144	106	
204.90168	140	
206.40921	148	
207.87487	250	
208.88550	124	
209.94234	920	1+
210.88244	476	1+
211.93954	104	
212.87741	1524	1+
214.89529	120	
222.95384	918	1+
223.87373	140	
224.94781	1870	1+
225.88872	158	
225.97130	144	
226.88457	152	
226.89408	196	
226.94696	6408	1+
227.88901	426	1+
227.92987	454	
228.89560	294	1+
228.94234	7616	1+
229.18188	140	1+
230.88968	3030	
232.78864	106	
232.88506	144	
234.88115	178	
237.06028	150	
237.97342	134	
238.50089	106	
238.90707	246	1+
239.02094	132	
240.94022	548	1+
240.96265	1290	1+
242.03336	104	
242.84323	124	
242.94215	770	1+
242.96025	646	1+
243.87955	172	1+
244.03758	350	1+
244.95690	3854	1+
245.93999	388	
246.90696	154	
246.95301	4146	1+
246.99187	160	
247.09371	250	1+
247.90263	124	
247.97447	120	
248.02551	192	1+
248.89936	826	1+
249.05185	166	1+
250.89698	132	
250.94785	108	
250.96633	392	1+
252.23385	204	1+
253.01577	120	
253.90502	198	
255.09940	142	
256.92203	138	
257.03308	104	
258.97005	162	
259.07224	220	1+
260.04337	124	
260.72167	118	
260.84358	142	
260.97134	478	1+
261.04646	114	
261.83117	118	
262.00519	200	1+
262.82972	222	1+
262.98097	116	
263.17618	122	
263.21615	158	
263.97779	122	
264.96277	416	1+
265.25830	124	
265.78491	246	1+
266.05015	258	1+
266.09572	140	
266.11597	132	
266.78458	164	1+
266.81710	128	
266.96920	880	1+
267.10321	148	
267.81119	106	
267.97365	732	1+
268.10402	120	
268.95747	234	
269.96976	908	1+
270.07203	172	
271.91968	172	
272.06315	114	
272.12155	144	
272.84982	406	1+
273.11290	132	
276.36515	108	
276.85483	112	
276.91923	110	
277.88711	138	
277.91824	268	1+
280.26761	116	
280.40554	110	
280.79224	122	
280.81298	118	
280.84946	262	1+
280.93717	132	
281.01113	236	1+
281.79457	122	
282.40967	122	
283.07338	124	
283.92214	110	
284.09119	176	1+
284.91111	124	
285.05032	128	
285.84493	416	1+
285.86323	154	1+
286.79105	136	
288.06057	150	
288.12983	116	
288.47563	108	
289.08519	112	
289.86348	416	1+
290.78789	136	
290.93349	116	
291.01752	108	
291.10689	108	
291.85251	142	
292.06085	330	1+
293.91863	130	
293.96066	114	
294.27576	108	
294.29291	134	
296.87056	188	1+
298.00798	208	1+
298.70465	114	
298.80098	368	1+
301.79620	236	1+
301.86549	532	1+
302.91456	228	1+
303.10388	114	
303.80886	496	1+
303.85725	816	
304.07930	248	1+
304.25948	124	
305.12250	154	
305.83708	108	
306.88140	112	
307.88806	150	1+
308.13789	258	1+
308.29640	476	1+
308.86482	134	
310.87866	296	1+
311.12949	164	
312.80437	292	1+
316.26001	130	
318.87712	128	
318.93248	216	
318.96045	176	1+
319.09770	118	
319.92968	128	
320.95149	136	
320.96660	288	1+
321.12321	198	1+
321.32522	116	
321.81746	502	
321.86709	222	
321.92806	296	1+
322.32707	114	
323.82854	236	
324.01815	232	
324.17487	162	1+
324.24248	118	
324.32382	108	
325.17763	184	1+
325.77920	116	
326.86878	318	
327.26823	154	1+
327.29722	110	
328.80711	174	
329.86930	134	
331.90332	180	
334.91388	160	
336.80635	254	
336.94417	268	
337.09503	150	
337.83356	124	
337.95324	110	
338.87402	174	1+
338.94816	104	
339.82483	144	
341.36435	168	1+
342.89882	144	
343.26756	192	1+
343.90768	104	
344.04977	112	
344.18144	128	
344.97182	202	
346.04990	218	1+
348.31457	394	1+
349.32220	418	1+
352.88934	126	
352.93435	144	
353.89426	124	
355.04793	408	1+
357.86734	106	
359.40413	112	
360.24430	284	1+
361.13663	104	
361.84091	282	1+
362.28471	142	
362.34114	164	
364.31561	124	
365.11957	112	
365.24638	148	
365.39378	130	
366.28674	138	
367.29551	114	
367.32673	150	
367.38382	106	
368.42353	436	1+
368.78982	188	1+
368.89269	128	
END IONS

###FS:    #m/z: 507.84575 #charge 1+
###MS: 14
###MSMS: 17
BEGIN IONS
TITLE=Cmpd 12, +MS2(507.8457), 28.2-35.2eV, 0.4min #17
RTINSECONDS=19.1375
SCANS=14,17
PEPMASS=507.84575	286322
CHARGE=1+
191.95560	568	1+
196.01785	282	1+
199.88425	308	1+
227.03376	166	
230.84513	346	1+
235.89621	194	
238.08074	206	1+
239.07336	216	1+
241.88357	326	1+
243.93109	166	1+
245.08330	246	1+
246.00557	270	1+
247.01036	198	1+
248.16425	170	
250.96877	312	1+
253.85319	186	1+
254.03721	158	
254.09006	182	
256.07198	152	1+
256.92617	180	
261.10836	170	
262.92895	368	1+
266.02154	196	1+
266.16598	174	
266.86971	178	
267.13467	196	
268.97456	218	1+
269.08014	356	1+
269.89262	172	
269.91933	164	
270.12485	158	
270.85813	436	
271.87537	384	1+
272.08807	178	1+
272.85315	562	1+
272.91751	204	
273.79993	326	1+
273.87606	258	1+
274.03176	278	1+
274.12155	162	
274.85441	506	1+
275.88305	238	1+
275.95544	196	
276.12829	224	1+
276.91429	262	1+
277.07215	180	
277.96864	156	1+
279.88695	196	
279.98255	182	1+
280.07042	140	1+
280.10220	192	1+
280.85376	290	1+
280.93746	194	
281.37601	172	
282.06157	240	1+
283.04324	172	
284.58475	198	
284.79066	306	1+
284.88531	272	1+
285.12736	290	1+
285.94190	648	1+
286.13041	228	1+
286.87006	322	
287.05460	166	
287.85189	222	
287.88727	438	
288.87046	736	
288.89093	218	
289.88425	1460	
289.96031	168	1+
290.86630	1718	1+
291.01249	260	1+
291.90983	180	
292.88771	264	
293.87361	3896	1+
296.13643	286	1+
296.85685	240	
296.88291	740	1+
297.02058	206	
297.81667	160	
298.07933	258	1+
298.85409	662	1+
298.87913	908	1+
298.97216	226	1+
300.04343	304	1+
300.84779	764	1+
301.13112	654	1+
301.82315	186	
301.96339	198	1+
302.13660	550	1+
302.79641	174	1+
303.07905	114	1+
303.33281	134	1+
303.95198	612	1+
304.01459	180	
305.86352	250	
305.97661	234	1+
306.03257	230	1+
306.16071	294	1+
306.91369	178	
307.79481	160	
307.86781	216	
307.88988	1272	
308.14172	494	
308.87210	1526	1+
308.93254	292	
309.14628	378	
309.37303	180	1+
309.89036	1240	1+
309.99372	166	
310.15576	320	
311.15330	216	
311.88312	9798	1+
311.99546	236	1+
313.20795	204	1+
313.34247	204	1+
313.40424	156	
313.83135	372	1+
313.96812	280	1+
314.86371	1136	1+
314.89226	798	1+
314.94834	324	1+
315.06760	170	
315.78055	222	1+
315.81512	468	1+
315.87984	254	
315.99617	266	1+
316.86196	792	1+
316.88722	1156	1+
316.92047	218	1+
316.99809	206	1+
318.85734	896	1+
318.93083	220	1+
320.82067	174	
320.87569	322	1+
320.96649	186	1+
322.85344	218	1+
322.88016	266	1+
323.06059	206	1+
323.09433	260	1+
323.17639	128	1+
324.86211	198	
325.03894	242	
325.14360	170	
325.89994	646	
326.03274	256	1+
326.06331	240	1+
326.88157	472	
327.15207	222	1+
327.89471	580	
327.91938	162	
328.37000	166	
328.86955	420	
328.94643	250	1+
328.99152	288	1+
329.09906	164	
329.82810	342	1+
329.86753	224	
329.89766	1210	1+
330.12799	210	
330.15665	206	
330.86346	182	
331.88932	612	
332.05655	278	1+
332.14407	272	1+
332.87606	858	1+
332.90530	868	1+
332.95337	214	1+
333.04136	216	1+
333.39105	304	1+
334.29592	142	1+
334.88131	274	1+
334.89717	1746	1+
335.01633	304	1+
335.07688	182	1+
335.84299	190	
335.98446	268	1+
336.94355	430	1+
337.02883	272	1+
337.38887	186	
337.88037	530	1+
338.14760	192	1+
339.87817	396	
340.34332	214	1+
340.79212	156	
340.88383	404	
341.87820	258	
342.97289	222	1+
343.01086	188	
343.06336	326	1+
343.13796	184	
343.78427	202	1+
343.87582	734	1+
343.90580	190	
345.09678	166	1+
345.87054	294	1+
345.88489	168	
346.08077	222	1+
348.39746	180	1+
348.98491	406	1+
349.77042	230	1+
350.06863	200	1+
350.09513	446	1+
350.88202	626	1+
350.91157	392	1+
352.01755	270	1+
352.87252	362	1+
352.91126	680	1+
353.00029	160	
353.78523	468	1+
353.83154	160	
353.85353	340	1+
353.89355	278	1+
354.02645	236	1+
354.06389	288	1+
354.17498	392	1+
355.18153	288	1+
355.21183	170	1+
355.88906	564	1+
356.77043	180	1+
356.91447	398	1+
357.84203	256	1+
358.19316	302	1+
358.82782	228	1+
359.12149	212	1+
360.02114	140	1+
360.95007	260	1+
362.84266	188	
364.19633	252	1+
366.77470	276	1+
366.79046	308	1+
366.84033	1370	1+
367.02396	346	1+
367.08439	164	
367.71629	250	1+
367.91679	454	1+
368.08698	416	1+
368.17579	158	
368.34137	208	1+
368.37382	92	1+
368.83372	1014	1+
368.86962	166	
368.89709	174	
369.08688	274	1+
369.19438	316	1+
369.83667	754	1+
369.89034	204	
370.00675	200	1+
370.15765	156	
370.78792	202	1+
370.89725	272	1+
370.95404	236	1+
372.18113	414	1+
373.18946	250	1+
373.21687	168	1+
373.82891	220	
373.87167	246	1+
373.90217	176	
373.98402	264	1+
374.78287	248	1+
374.80998	554	1+
375.78954	178	1+
376.88514	240	1+
377.09011	180	1+
377.14847	218	1+
377.78507	158	1+
379.13397	216	
380.38343	218	1+
380.85195	164	
381.85176	412	1+
382.85539	300	1+
384.84938	5214	1+
384.89117	278	
385.03486	408	1+
385.16829	212	1+
385.21808	200	
386.79888	338	1+
387.07868	200	
388.14059	182	1+
388.79441	330	1+
389.19967	170	
389.89682	476	1+
389.97051	160	
390.84076	880	
391.76410	226	1+
391.80113	194	
391.83994	550	
392.80597	176	
392.82470	696	1+
392.86329	1484	1+
392.92576	170	1+
392.98821	200	1+
393.08438	220	
393.14097	198	1+
393.19631	180	
393.79804	318	
393.98250	246	1+
394.78220	384	1+
394.86044	234	
394.98124	290	1+
395.04101	252	1+
395.08608	162	
395.91127	198	1+
396.04309	168	1+
397.86418	164	
397.95652	154	
398.86318	494	1+
399.12594	182	
399.16117	218	1+
399.86420	298	1+
400.12476	460	1+
401.04620	190	1+
401.12591	322	1+
401.22003	468	1+
401.91886	196	1+
402.78358	172	1+
402.86526	2324	1+
403.07014	174	
403.12160	346	1+
403.87017	1546	1+
405.62619	110	1+
405.74994	110	1+
405.86991	850	1+
406.89516	162	
406.94149	236	1+
407.08870	242	1+
407.78289	192	1+
407.86514	9854	1+
407.94373	164	1+
408.78516	162	1+
408.91651	162	
409.81326	262	
410.83647	946	1+
411.08158	328	1+
411.81195	454	1+
412.18639	484	1+
412.20376	724	1+
412.72684	206	1+
412.84574	1300	1+
412.94371	198	
413.07369	840	1+
413.80775	274	1+
413.87844	160	
414.78508	246	1+
414.87372	168	
415.04089	156	1+
415.87118	220	
420.98542	206	1+
421.88442	440	
422.85631	226	
422.88470	374	
423.02119	206	1+
423.87169	244	
424.11850	156	
424.14226	1080	1+
424.86577	204	
424.94127	190	
425.13121	612	1+
425.25049	172	
425.87954	668	
425.99143	180	1+
426.20878	318	1+
426.77780	214	1+
426.86196	2404	1+
428.15972	272	1+
428.36577	158	
428.74853	232	
428.84905	692	1+
428.88472	2312	1+
429.02274	224	1+
430.74068	194	
430.85804	514	
430.88573	438	1+
431.09184	246	1+
431.31878	186	1+
431.86598	518	
432.86303	384	
433.20532	200	
433.42831	234	1+
433.85597	228	
435.04959	190	1+
435.09542	184	
435.14722	184	1+
435.86256	594	1+
435.94109	168	
436.66578	142	1+
436.81035	202	1+
437.15009	224	
439.89020	1218	1+
440.15007	174	
442.15348	560	
443.14680	600	1+
443.68918	138	1+
444.87336	3732	1+
444.93252	166	
445.89955	168	
446.14852	254	
447.09889	158	1+
448.89707	236	
449.24357	198	1+
449.87985	1028	1+
450.20242	286	1+
450.85674	198	
451.41363	156	
451.87339	226	
451.90204	238	
453.87214	150	1+
454.25527	272	1+
454.83210	236	1+
457.86567	184	1+
457.90536	1434	1+
459.11002	190	1+
460.16569	678	1+
460.84602	166	1+
462.09973	194	1+
462.88464	1698	1+
463.15651	246	1+
464.09119	140	1+
464.82219	196	1+
464.97544	138	1+
465.16515	350	1+
465.44958	162	
465.89715	174	
467.36385	202	1+
467.88694	1334	1+
468.16697	398	1+
468.78970	234	1+
468.82459	216	1+
469.02906	358	1+
470.89770	286	1+
471.89604	184	1+
472.25757	214	1+
473.04685	180	1+
474.76471	276	1+
481.20396	184	
485.89868	516	1+
486.05094	166	1+
486.27824	194	1+
486.34284	200	1+
486.38626	214	1+
486.92034	212	1+
487.43458	322	1+
487.80565	296	1+
489.29101	170	
490.46164	254	1+
498.76826	172	1+
500.24066	192	1+
500.73149	200	1+
502.26024	340	1+
503.08721	222	1+
503.18973	96	1+
503.35269	4648	1+
503.39114	488	1+
504.08866	176	1+
504.32716	774	1+
504.39386	468	1+
504.75911	316	1+
504.79558	124	1+
505.19550	260	1+
505.29587	182	1+
505.33303	694	1+
505.43644	220	1+
505.46104	224	1+
505.62624	94	1+
505.69241	138	1+
505.76012	248	1+
506.14981	320	1+
506.21177	194	1+
506.46261	194	1+
507.11100	302	1+
507.27362	312	1+
507.43504	396	1+
508.47219	194	1+
508.91506	162	
509.08389	116	1+
509.67853	138	1+
509.86286	432	1+
510.21700	216	1+
510.24917	282	1+
510.31149	328	1+
510.38661	206	1+
510.47862	284	1+
510.80841	166	1+
511.21639	150	1+
END IONS

###FS:    #m/z: 322.92967 #charge 1+
###MS: 18
###MSMS: 19
BEGIN IONS
TITLE=Cmpd 13, +MS2(322.9297), 28.0-35.0eV, 0.4min #19
RTINSECONDS=22.84
SCANS=18-19
PEPMASS=322.92967	2772088
CHARGE=1+
189.86382	132	
189.96118	130	
191.95224	382	
199.03158	98	
199.85705	118	
201.04803	84	
205.94716	172	
207.95409	88	
208.50864	110	
213.02222	104	
214.89115	112	
215.88717	374	
215.90666	86	
217.86609	146	
220.02050	124	
220.86324	212	
222.86091	92	
222.88703	86	
222.95406	432	1+
224.00838	94	
224.93032	130	
224.97651	274	
225.96223	132	
227.01878	112	
227.93153	136	
228.91001	134	
230.86340	188	
230.88904	142	
231.11387	92	
231.82329	190	1+
232.20909	100	
233.89598	204	
233.91486	108	
234.10082	88	
237.06587	172	
238.91260	94	
238.94007	200	
239.07836	266	1+
239.14350	98	
240.05199	98	
240.94024	1086	
240.96088	682	1+
241.01066	112	
241.93915	4550	1+
242.94069	2980	1+
243.88072	418	1+
244.03812	178	
244.93937	520	1+
244.95993	126	
244.99598	86	
245.02700	170	1+
245.45537	100	
246.85707	126	
246.97592	426	1+
247.03218	220	1+
248.05298	92	
249.85903	88	
250.46891	98	
251.02552	138	1+
252.08154	140	
252.09603	92	
252.85702	208	1+
253.83452	96	
254.91231	96	
255.03113	98	
255.07841	92	
257.79858	128	
259.44442	88	
259.96634	290	1+
261.83742	92	
261.89609	246	1+
262.87963	92	
263.97873	132	
263.99762	274	1+
264.07326	86	
264.82497	126	
264.91397	132	
265.15818	90	
266.86357	98	
266.92071	86	
267.01538	112	
268.90829	88	
269.00003	428	
269.06129	94	
269.83083	90	
269.97788	144	
270.80608	202	
270.95730	112	
271.12334	150	
271.52014	108	
271.84344	114	
272.27749	86	
273.49634	98	
273.84272	96	
274.05572	224	1+
275.17250	98	
275.87162	100	
277.46674	88	
277.57299	90	
278.08275	86	
279.08938	840	1+
279.11992	102	
279.42138	96	
280.07575	154	
280.14244	362	1+
280.26084	140	
280.96199	212	1+
281.90099	116	
281.92308	92	
282.91886	130	
282.98924	100	
283.06422	102	
283.26191	146	
284.05415	146	
284.29129	916	1+
284.89873	204	
285.01957	90	
286.10411	110	
286.91647	208	
287.86478	102	
288.06090	104	
288.85548	88	
289.78890	124	
289.87882	108	
290.85553	140	
290.89156	110	
291.03407	96	
291.07196	90	
291.86486	112	
293.06394	262	1+
293.86662	108	
293.94869	86	
294.85957	136	
299.10838	170	
299.78200	180	
301.09319	278	1+
301.23866	124	
302.02991	120	
302.17552	262	1+
302.89158	86	
305.09777	166	
306.02597	168	1+
306.20555	134	
306.87979	318	1+
306.89737	140	
307.79949	202	1+
308.29149	754	1+
308.41555	86	
308.87030	88	
308.89052	154	
310.30813	238	
310.88293	122	
310.99592	100	
311.02634	132	
311.27479	118	
311.87859	138	
312.02900	182	
312.13889	86	
313.02986	246	
314.03531	128	
317.52975	92	
319.04224	332	1+
319.25667	88	
319.81622	98	
320.76118	142	
322.30700	120	
323.16728	86	
323.19766	222	1+
323.23772	1412	1+
323.30786	92	
324.31841	90	
324.89210	106	
325.89938	92	
325.95464	170	1+
326.06084	142	
326.13394	114	
326.31752	90	
326.89022	140	
326.90268	88	
327.05034	124	
327.82454	90	
328.19062	92	
END IONS

###FS:    #m/z: 363.95638 #charge 1+
###MS: 18
###MSMS: 20
BEGIN IONS
TITLE=Cmpd 14, +MS2(363.9564), 28.0-35.0eV, 0.4min #20
RTINSECONDS=23.6125
SCANS=18,20
PEPMASS=363.95638	931786
CHARGE=1+
189.85988	400	1+
190.93096	188	
191.85898	566	1+
191.95288	120	
196.70678	96	
200.88443	172	
207.94891	114	
208.87297	174	
209.01664	154	1+
209.94359	1564	1+
209.97310	148	
210.88381	542	1+
212.87835	2298	1+
212.90799	124	
214.89830	198	
215.88238	134	
217.41417	108	
217.96848	96	
222.95169	658	1+
222.97445	128	
223.89329	230	1+
223.96772	320	1+
224.94780	1742	1+
226.89734	146	
226.94710	8344	1+
227.88078	104	
227.92748	228	
228.89361	428	1+
228.94212	8750	1+
230.63491	98	1+
230.88897	2818	1+
231.23015	98	1+
232.89015	540	1+
234.88155	228	
235.02255	112	
235.14767	204	1+
235.58690	118	
235.87822	120	
236.01444	204	1+
239.06962	224	
240.19507	226	1+
240.96228	1206	1+
241.93956	686	1+
242.05064	108	
242.94051	448	1+
242.95838	898	1+
243.83009	122	
244.06708	148	
244.95730	3770	1+
245.05798	286	1+
245.94446	396	
246.90632	124	
246.95322	3896	1+
247.90821	114	
248.05561	260	1+
248.90028	1286	1+
249.03749	122	
249.96009	438	1+
250.10560	100	
250.89696	398	1+
250.94276	114	
250.96636	312	1+
251.79214	152	
252.83543	212	1+
253.06113	122	
253.91015	260	1+
254.96892	96	
255.10126	178	
255.95364	144	
255.98748	102	
257.02727	98	
257.73832	110	
258.84539	124	
258.93154	134	
258.97430	112	
259.07448	186	1+
259.10737	104	
259.83519	150	
260.71795	94	
260.96859	660	1+
261.89284	134	
261.97332	354	1+
262.07025	216	1+
263.98027	146	
265.81381	228	1+
265.85348	292	1+
266.03649	138	
267.10100	136	
267.13125	254	1+
267.87465	98	
267.97337	758	1+
268.09347	102	
269.79598	108	
269.96609	544	1+
270.07254	154	
270.80871	124	
271.91534	170	
272.91741	138	
273.80072	120	
273.91952	102	
274.84228	108	
274.86242	102	
275.79595	96	
275.99361	202	1+
277.08274	330	1+
278.90554	234	1+
279.02007	304	1+
280.79091	156	
281.11947	132	
282.05096	156	1+
282.36227	116	
282.80000	166	1+
283.59341	96	
283.78706	96	
283.84744	188	
283.90158	94	
283.98421	136	
284.06161	184	1+
285.79225	204	
285.84557	532	1+
285.94413	248	
287.81232	192	
288.06165	336	1+
289.19359	122	
289.59478	108	
289.79921	134	
290.78630	212	1+
290.85705	234	1+
292.11327	234	1+
293.86853	162	
295.95439	94	
296.81141	132	
298.79972	422	1+
299.00146	100	
299.81360	94	
299.86938	124	
301.09619	100	
301.80407	178	1+
301.86026	508	1+
303.81094	384	
303.85833	608	1+
304.14908	138	
304.42702	198	1+
304.80935	170	
304.95429	216	1+
305.11735	98	
306.29675	104	
307.15931	104	
307.27189	204	
307.29016	98	
307.43067	118	
307.88674	404	1+
308.28989	156	
308.86499	130	
309.01815	140	
309.10138	198	
309.30227	440	1+
310.30723	334	1+
310.87620	272	
311.11596	196	1+
311.88688	254	
311.95075	186	1+
312.66502	114	
314.87640	154	
314.89173	172	1+
315.29339	104	
315.80155	150	
316.39108	110	
316.81164	138	
316.88657	186	1+
316.99039	142	
318.81556	96	
318.93743	158	
319.85481	104	
320.81379	340	1+
321.81731	294	1+
321.86860	380	1+
321.97870	106	
322.30820	156	
322.93603	126	
324.01583	116	
324.87816	140	
324.89436	162	
326.17559	154	1+
326.28173	124	
326.87128	696	1+
328.80523	142	
328.89039	240	1+
329.78282	94	
329.86894	238	1+
331.84992	126	
331.93011	132	
332.06466	114	
332.83282	150	
335.31008	362	1+
336.07917	120	
336.31566	278	1+
336.81335	98	
336.94701	242	
337.84448	162	
337.94518	198	
338.82654	506	1+
339.79143	128	
339.82924	438	1+
340.94828	132	
341.05644	110	
341.99445	170	1+
342.28034	208	1+
343.75902	142	
343.82539	170	
345.07327	216	1+
346.14936	128	
346.23539	114	
347.23799	94	
349.32108	242	
350.32103	110	
350.34099	382	1+
352.14556	170	1+
352.88552	182	1+
353.05604	114	
355.05616	130	
356.05800	218	1+
356.67631	102	
356.83634	100	
358.61780	102	
359.14335	188	1+
359.87222	96	
361.11318	162	
362.21024	94	
363.10887	112	
363.35361	198	1+
363.88588	134	
364.24496	136	
364.91316	114	
365.03620	118	
365.15288	120	
365.22225	198	1+
365.28421	254	1+
367.33141	280	1+
367.95893	144	1+
368.42339	96	
368.73411	208	1+
369.33511	136	
END IONS

###FS:    #m/z: 336.94562 #charge 1+
###MS: 18
###MSMS: 21
BEGIN IONS
TITLE=Cmpd 15, +MS2(336.9456), 28.0-35.0eV, 0.4min #21
RTINSECONDS=24.384
SCANS=18,21
PEPMASS=336.94562	236236
CHARGE=1+
55.58815	86	
196.88147	130	
197.09790	84	
203.05153	102	
205.94451	336	1+
207.87443	92	
207.97678	386	1+
211.94390	6548	
212.21135	86	
212.87863	1072	1+
212.94793	126	
213.93934	3126	1+
214.89149	218	
215.01762	104	
215.88569	864	1+
215.93624	684	1+
217.88397	286	
219.03022	182	1+
220.00335	92	
221.94488	196	1+
222.00793	88	
222.38326	86	
222.88155	128	
223.97348	386	1+
226.89527	126	
226.97408	126	
227.79003	86	
227.95137	106	
228.89387	184	
229.95470	5970	
230.04224	456	1+
230.88764	1468	1+
230.95982	208	
231.90498	116	
231.94933	3214	1+
232.47666	110	
233.06870	104	
233.53939	92	
233.82901	332	1+
233.89800	190	
233.95104	360	
234.03134	86	
235.11699	92	
235.15197	108	
235.88971	138	
235.94663	216	
238.04729	152	
239.94413	106	
240.38961	94	
241.06189	102	
243.55832	90	
243.61558	90	
244.04775	134	
244.87855	92	
245.44128	86	
246.43542	172	
246.97601	296	
247.09122	94	
247.96575	1742	1+
248.02915	130	
248.90106	282	
249.04258	138	
249.90094	120	
249.96333	1032	1+
250.16267	88	
250.82735	332	1+
250.89885	190	1+
251.96924	136	
252.04750	86	
252.97077	3818	1+
253.90691	210	1+
254.93878	110	
254.96655	1328	1+
255.07430	452	1+
256.03373	142	
256.07681	256	1+
256.86775	138	
256.91538	354	1+
256.96198	210	1+
257.93569	366	1+
258.88212	128	
259.96408	114	
260.46242	116	
260.92927	190	
263.06061	128	
263.17436	100	
263.55068	90	
265.02383	106	
265.22419	92	
266.00852	296	1+
266.24469	96	
267.00718	178	1+
267.83819	404	1+
267.97102	186	1+
269.00629	132	
269.40218	84	
269.80085	114	
270.82246	108	
270.83994	214	1+
270.98060	482	
271.91680	118	
272.38105	100	
272.90800	202	1+
272.97530	218	1+
273.00725	102	
273.79082	98	
274.97572	214	1+
275.05455	136	
275.83526	234	1+
275.85831	244	1+
276.88832	180	
278.83044	108	
278.84761	152	
279.10612	102	
279.84915	114	
279.92966	258	1+
281.04412	382	1+
281.05841	180	
281.85780	112	
284.40875	94	
284.79064	106	
285.84986	486	1+
286.85133	364	1+
288.60503	104	
288.79376	100	
289.41904	98	
289.88507	88	
290.06670	104	
290.78537	86	
290.85602	116	
291.85329	470	1+
292.03376	110	
292.06435	116	
292.85579	324	1+
293.06423	118	
293.11069	124	
293.27762	92	
293.49201	94	
293.87454	140	
294.06345	100	
294.11002	132	
294.27157	136	
294.88418	124	
295.20540	132	
295.88019	116	
295.98953	232	
296.88121	86	
296.91221	132	
297.15650	86	
298.41851	100	
298.86484	232	1+
299.05938	394	1+
300.37069	90	
301.05823	112	
301.99473	126	
302.75555	108	
302.97290	88	
303.80783	102	
303.86511	246	1+
304.28262	350	1+
304.92017	120	
305.22128	84	
305.28009	298	1+
305.79634	96	
306.79681	132	
306.82390	88	
306.88389	228	1+
306.96431	242	1+
308.94744	140	
309.00414	88	
309.88150	356	1+
309.91575	90	
310.84604	92	
311.01470	100	
312.87411	332	1+
314.06701	90	
314.12805	100	
314.82474	86	
316.42551	106	
316.85497	232	1+
317.99843	120	
318.59527	132	
320.02629	210	1+
321.83732	88	
322.18998	96	
323.07898	144	
323.96481	100	
325.90453	304	1+
325.93218	94	
328.88395	142	
329.80995	96	
330.88314	96	
332.04710	130	
333.12648	106	
334.17831	180	
334.27601	92	
334.87674	114	
336.31087	90	
337.54121	86	
337.76260	92	
340.38903	178	
341.25031	134	
342.28877	86	
END IONS

###FS:    #m/z: 322.92971 #charge 1+
###MS: 22
###MSMS: 23
BEGIN IONS
TITLE=Cmpd 16, +MS2(322.9297), 28.0-35.0eV, 0.5min #23
RTINSECONDS=28.0725
SCANS=22-23
PEPMASS=322.92971	2338454
CHARGE=1+
48.66862	86	
98.83931	80	
177.24135	80	
188.98772	118	
192.88846	84	
192.90539	92	
195.08449	82	
195.96360	116	
196.03392	104	
196.84648	92	
196.88417	88	
197.12897	82	
197.87277	126	
197.88817	78	
198.03108	108	
201.02990	110	
205.95025	166	
206.95392	138	
208.90423	80	
208.98766	96	
209.91894	98	
210.03440	80	
212.09479	80	
212.89681	90	
214.88837	294	1+
216.88269	232	1+
217.19506	90	
217.88620	178	1+
219.87067	84	
220.86468	290	1+
221.44298	96	
222.85935	84	
222.95433	708	1+
223.95847	512	1+
225.81869	88	
226.04674	82	
227.17671	132	
227.92813	136	
227.95488	180	
228.04393	106	
228.85162	88	
230.88678	126	
230.90338	152	
236.92546	80	
237.90175	82	
237.93321	336	1+
238.88838	134	
239.07825	234	
240.93968	2548	1+
240.96249	184	
242.79606	88	
242.93997	3010	1+
243.86713	86	
243.88425	102	
244.08649	156	1+
245.20929	90	
246.97421	348	1+
247.81948	92	
248.03113	122	
248.15973	80	
248.64568	80	
248.86223	174	
249.74073	86	
249.95440	208	1+
249.97761	106	
250.50580	80	
250.90376	260	1+
251.04641	100	
251.12804	90	
251.92568	154	
254.86250	82	
256.96560	142	
257.13163	96	
257.79939	126	
260.83054	112	
260.84645	194	
261.00163	96	
261.84846	118	
261.89239	142	
261.91073	80	
262.14724	82	
262.84931	262	1+
263.06008	128	
265.12184	82	
266.37920	82	
267.00434	100	
268.10735	86	
268.12948	156	1+
268.45533	98	
269.00083	130	
269.04731	82	
270.03556	98	
271.79661	182	
272.84485	110	
273.79143	160	1+
273.84586	98	
274.85969	252	1+
276.15782	120	
276.96168	80	
277.45839	80	
279.06595	84	
279.09129	464	
279.23565	152	
280.09695	218	
280.85818	82	
280.95679	98	
280.97893	90	
281.14675	88	
282.03257	178	1+
282.27975	102	
283.01042	84	
283.07084	128	
284.05271	80	
284.29200	554	1+
284.88501	186	1+
285.25189	84	
285.83339	86	
286.24622	80	
286.82818	98	
287.79426	80	
289.25615	90	
289.87784	174	
290.86735	122	
292.04887	80	
292.84677	84	
293.06844	116	
293.85010	96	
293.87110	86	
293.94056	90	
294.18267	84	
294.31519	80	
294.56096	100	
294.85568	130	
295.17311	86	
295.88901	112	
296.08754	90	
296.92272	92	
297.09606	94	
297.84587	78	
297.86616	222	1+
298.94855	120	
299.10884	178	
300.05977	216	1+
301.26204	82	
301.86232	80	
303.02613	104	
304.25452	86	
305.04593	210	1+
305.87856	310	1+
306.27424	188	
306.87875	282	1+
306.92271	92	
307.28869	688	1+
307.80177	122	
307.97687	130	
308.29060	586	1+
308.80269	120	
308.87777	238	1+
308.98032	84	
309.93966	84	
310.00881	88	
310.30643	240	1+
310.87442	456	1+
311.02897	214	
312.02688	120	
312.17456	86	
312.80411	84	
312.90462	82	
313.03421	204	
313.12322	96	
315.05026	110	
315.13413	84	
315.87586	124	
316.80401	100	
318.85077	80	
319.89521	142	
320.72385	102	
321.11739	374	1+
323.23807	826	1+
324.14417	166	1+
324.20345	396	1+
324.26405	92	
324.89551	364	1+
325.20493	262	1+
325.89983	240	1+
327.21229	124	
328.01273	92	
END IONS

###FS:    #m/z: 340.94033 #charge 1+
###MS: 22
###MSMS: 24
BEGIN IONS
TITLE=Cmpd 17, +MS2(340.9403), 28.0-35.0eV, 0.5min #24
RTINSECONDS=28.8445
SCANS=22,24
PEPMASS=340.94033	1288642
CHARGE=1+
189.86137	92	
192.88507	90	
207.87491	104	
209.95083	98	
210.93587	114	
212.87918	282	1+
212.89661	94	
213.93949	1306	1+
214.88242	842	1+
215.88715	568	1+
215.93768	202	
216.94516	142	
217.88416	238	
217.93596	150	
218.91408	92	
221.90657	90	
222.39240	102	
223.95858	266	
226.89782	172	
226.94662	128	
227.78870	112	
228.91249	140	
230.89032	218	
231.84460	118	
231.89123	236	
231.94939	1298	1+
232.88820	212	
232.97687	102	
233.89723	664	1+
233.94938	204	
235.09962	90	
235.86784	168	1+
235.89417	736	1+
235.94859	110	
237.89423	144	
238.07105	106	
240.58560	96	
241.94556	124	
243.83160	156	
244.93352	114	
246.05958	176	1+
246.93867	254	1+
246.97320	328	1+
248.55850	104	
248.86070	100	
248.98598	290	1+
249.04408	278	1+
249.90188	260	1+
249.96234	256	
250.96623	160	
251.95746	110	
254.94112	120	1+
254.96522	794	1+
255.07500	286	
255.11984	154	
256.07820	226	
256.26215	196	
256.96375	136	
258.85275	132	
258.87215	114	
258.91098	398	1+
259.49389	92	
259.95519	144	
260.60672	92	
263.12844	106	
263.98246	128	
264.07473	182	
266.84900	260	1+
267.02284	156	
267.04483	92	
268.95248	116	
269.03501	100	
269.79750	120	
270.99134	132	
272.84853	204	
272.98698	94	
273.03772	100	
273.19022	90	
274.09616	96	
274.86876	106	
275.07277	126	
275.84487	92	
275.94068	156	
276.85762	160	
277.18638	92	
277.96903	168	
278.01965	134	
278.93931	96	
279.96783	92	
280.86731	106	
281.04829	116	
281.27920	242	1+
282.00339	106	
282.08368	92	
282.50026	94	
282.93151	116	
283.35970	106	
283.86258	296	1+
284.02735	102	
286.79956	104	
287.40663	90	
287.89844	98	
288.81355	100	
289.23024	124	
289.57784	100	
289.79557	92	
289.83285	94	
289.87624	132	
290.84752	102	
290.86589	126	
291.87120	110	
292.86026	122	
292.89996	164	
294.28040	120	
294.87507	136	
295.44338	104	
295.99027	116	
296.20574	160	
297.52170	98	
298.02276	124	
298.86882	304	1+
298.91250	90	
299.06349	156	
299.93447	206	1+
300.03076	280	1+
301.26550	98	
302.17462	268	
302.24339	100	
302.93836	420	1+
302.99842	98	
304.02954	106	
305.21676	92	
305.87236	158	1+
306.79470	252	1+
307.79865	170	1+
308.29163	508	1+
308.88461	130	
309.88531	184	
310.87709	102	
311.86172	198	1+
311.88254	96	
312.14703	282	1+
313.03089	146	
313.30299	96	
315.08632	100	
317.98128	102	
319.30791	164	
321.81034	118	
322.04262	100	
322.13981	154	
323.23782	264	
323.26186	92	
323.30396	140	
323.32142	104	1+
323.79280	100	
324.89159	288	
324.94459	100	
325.25972	116	
325.78140	90	
326.88815	146	
327.18382	96	
328.01338	124	
328.18948	224	
328.81538	322	1+
328.88413	114	
330.23581	118	
330.57961	90	
330.81173	166	
331.81495	88	
334.76468	114	
334.96114	92	
336.33317	94	
338.87379	90	
340.17035	92	
340.29934	96	
340.39607	198	
340.96130	90	
342.27462	168	
342.90183	140	
343.03687	100	
344.32433	118	
345.90951	112	
END IONS

###FS:    #m/z: 363.95637 #charge 1+
###MS: 22
###MSMS: 25
BEGIN IONS
TITLE=Cmpd 18, +MS2(363.9564), 28.0-35.0eV, 0.5min #25
RTINSECONDS=29.6165
SCANS=22,25
PEPMASS=363.95637	768300
CHARGE=1+
189.86164	460	1+
191.85913	726	1+
193.08381	134	
196.88455	230	1+
200.89198	158	
207.87371	410	1+
207.94890	202	
209.00533	96	
209.94227	1050	1+
210.88240	682	1+
212.87817	2326	
222.94969	1214	1+
222.97333	96	
224.05052	96	
224.94944	1732	1+
224.97616	98	
225.02915	98	
225.86009	128	
226.86938	118	
226.88820	134	
226.94692	8080	1+
227.09793	90	
227.93186	126	
228.64508	92	
228.89287	344	1+
228.94144	6768	1+
229.03366	100	
230.77857	96	
230.88907	3258	1+
232.88897	590	1+
232.90667	208	1+
233.35379	98	
234.87866	224	
235.84581	126	
237.89596	96	
238.21630	152	
239.03583	100	
239.91807	150	
240.83096	122	
240.93891	582	
240.96138	954	1+
241.93935	1354	1+
242.01700	126	
242.79141	100	
242.94099	900	1+
242.95802	1116	1+
243.15798	106	
243.87544	120	
243.92066	98	
244.95595	3740	1+
245.89884	136	
245.94486	264	
245.99731	106	
246.02702	92	
246.90394	126	
246.95245	3410	1+
248.89929	1574	1+
249.04270	94	
250.79407	120	1+
250.89278	122	
250.94943	126	
250.96901	420	1+
251.07152	104	
252.03284	186	1+
252.89036	106	
253.40818	100	
253.87355	98	
253.90539	296	1+
257.35838	206	1+
258.97048	236	
259.43995	160	
259.90446	142	
260.38465	122	
260.96671	484	1+
262.83134	124	
263.17733	96	
263.97593	146	
264.25082	92	
264.79199	170	1+
264.99928	96	
265.05785	128	
265.85826	102	
265.97448	288	
266.81628	252	
266.96521	540	1+
267.79372	180	1+
267.81285	120	
267.97268	388	1+
268.84569	94	
269.92188	112	
269.97041	962	1+
270.08981	312	1+
271.42498	108	
271.84550	300	1+
271.91658	192	
272.80345	136	
273.87429	98	
274.03077	106	
274.06637	254	1+
275.03806	96	
275.20893	104	
275.94157	212	1+
276.85078	140	
277.10234	312	1+
277.41958	94	
277.85447	120	
278.80194	100	
278.87071	120	
280.79305	412	
281.79593	184	
282.40746	92	
282.85532	498	1+
283.09107	106	
283.88821	174	
283.98719	470	1+
284.79382	92	
284.90902	114	
285.02970	210	1+
285.79470	122	
285.81421	172	1+
285.84942	252	
286.11677	96	
286.76784	102	
286.84709	126	
287.92180	362	1+
288.06322	190	
288.79163	120	
289.88303	96	
290.78914	336	1+
290.91055	92	
290.96194	192	1+
291.08257	308	1+
293.85269	260	1+
294.86136	162	1+
296.80793	162	
296.93760	98	
297.80878	106	
298.80008	548	1+
300.82823	138	
300.89056	92	
301.80220	324	
301.86214	768	1+
302.02286	100	
302.80014	138	
303.04967	124	1+
303.76531	208	1+
303.80600	448	1+
303.85434	1052	1+
303.94664	154	
305.27945	256	1+
305.80076	92	
306.12907	208	1+
307.88893	104	
308.29304	268	1+
308.79280	146	
308.87342	138	
310.30838	332	
310.86736	120	
310.90853	90	
311.12868	124	
311.84116	96	
314.81884	210	
314.90525	98	
315.79818	118	
318.93507	438	1+
318.98012	172	
319.80976	128	
321.08476	92	
321.11539	92	
321.82124	94	
321.93118	342	1+
322.25850	108	
322.82274	130	
322.86897	150	
322.93148	202	1+
323.67944	98	
324.01785	196	
324.87638	184	
324.89706	146	
325.20549	98	
325.89698	102	
326.17572	120	
326.82282	132	
326.87184	560	1+
326.89164	148	
332.62546	94	
332.82506	146	
334.31179	152	
336.93889	374	1+
338.03778	134	
338.91888	90	
338.96640	94	
339.82742	340	1+
340.93926	572	1+
342.28116	132	
343.26125	274	1+
349.31670	228	
350.35267	118	
351.33504	106	
356.41678	90	
357.79029	154	
357.86693	92	
361.05796	94	
361.78497	128	
362.19604	96	
362.83924	136	
362.85766	156	
364.34699	94	
364.75599	124	
364.78628	268	1+
365.28132	94	
365.31832	124	
365.92816	134	
367.32823	148	
367.42553	270	1+
367.93093	96	
END IONS

###FS:    #m/z: 340.94039 #charge 1+
###MS: 26
###MSMS: 27
BEGIN IONS
TITLE=Cmpd 19, +MS2(340.9404), 28.0-35.0eV, 0.6min #27
RTINSECONDS=33.286
SCANS=26-27
PEPMASS=340.94039	1110792
CHARGE=1+
189.86468	218	
190.86230	132	
192.88664	136	
194.93174	92	
195.88180	174	1+
204.93964	122	
204.99666	110	
207.94946	92	
208.95942	104	
209.94405	156	
213.88008	138	
213.93764	1122	1+
215.41460	110	
215.88602	818	1+
217.88283	168	
217.93813	96	
218.88501	92	
219.88006	140	
221.10240	124	
222.95197	174	
223.95981	398	1+
223.98963	90	
225.88128	94	
228.85468	90	
228.94591	180	
229.89598	142	
230.84266	100	
230.88966	266	
231.88996	182	
231.94901	1414	1+
233.89716	552	1+
233.94906	352	
234.18153	110	
235.86789	146	
235.89351	238	1+
236.02812	266	1+
236.20236	94	
236.38276	152	
239.00649	156	
239.90358	202	
240.79055	160	
240.95905	358	1+
241.90348	106	
243.83213	144	
243.89168	154	
244.82778	124	
244.89990	92	
244.94255	100	
245.39376	118	
246.85761	88	
246.97664	310	1+
247.46582	90	
247.94704	100	
248.02947	236	
248.90278	516	1+
249.96014	328	1+
251.90425	148	
251.95970	144	
252.23004	102	
252.41231	94	
253.78751	98	
253.95943	620	1+
253.98699	106	
254.28137	98	
254.90500	176	
254.96379	528	1+
255.07357	200	
255.95344	92	
256.04742	90	
256.91475	230	
257.15361	178	1+
258.08963	190	1+
258.84948	98	
259.04457	208	1+
259.95172	166	
261.83832	278	
263.82823	126	
264.84828	92	
264.92594	128	
265.08013	100	
266.09251	102	
266.86286	134	
267.13592	248	
267.88354	96	
269.00175	112	
269.79827	192	1+
269.84267	110	
269.86756	92	
270.85695	202	
271.84427	306	1+
272.02822	90	
272.65643	92	
272.93618	216	
274.05105	98	
274.42336	140	
274.85615	124	
274.96780	106	
275.80775	142	
275.84233	100	
276.84853	118	
276.87025	116	
277.05731	94	
277.12123	98	
277.88067	122	
278.24844	94	
278.90634	90	
279.13117	148	
279.84932	180	
280.86809	138	
281.44871	100	
281.85639	100	
281.99639	104	
282.27694	206	
282.29844	88	
283.27920	130	
284.18620	190	1+
284.43750	94	
284.79420	96	
284.90091	108	
285.26038	92	
285.94541	94	
287.80642	122	
290.86943	184	
291.01225	162	
291.80507	162	
293.84887	142	
293.88708	98	
294.86258	182	
295.86783	100	
295.97746	136	
296.86740	98	
297.10558	196	1+
297.44546	92	
299.01380	136	
299.05117	112	
299.86856	136	
301.87661	132	
302.17651	156	
302.93892	94	
303.77475	92	
305.15857	94	
305.35439	106	
306.27828	296	
306.88153	510	1+
307.28775	482	1+
307.79180	132	
309.32264	126	
310.87661	110	
312.02795	102	
313.86609	112	
315.05346	124	
315.85530	136	
317.13866	90	
318.59635	90	
322.23119	392	1+
323.23620	308	1+
323.81207	152	
323.89016	382	1+
324.28854	96	
324.96304	240	1+
326.26715	90	
328.17744	128	
328.81338	178	
329.51577	98	
329.87345	176	
330.90408	126	
336.26138	90	
336.88544	92	
336.95169	108	
337.04997	150	1+
337.86438	232	1+
338.25015	94	
339.82611	148	
340.39206	126	
342.31151	114	
342.89829	110	
343.91026	100	
344.76065	104	
345.18001	104	
END IONS

###FS:    #m/z: 336.94579 #charge 1+
###MS: 26
###MSMS: 28
BEGIN IONS
TITLE=Cmpd 20, +MS2(336.9458), 28.0-35.0eV, 0.6min #28
RTINSECONDS=34.058
SCANS=26,28
PEPMASS=336.94579	220202
CHARGE=1+
71.25475	92	
160.57902	92	
189.85921	162	
195.00872	98	
201.94923	90	
206.94675	172	1+
208.98482	140	
210.87847	118	
210.91043	92	
211.89377	312	1+
211.94362	3180	1+
212.00199	92	
212.87715	1730	1+
213.93951	1798	1+
215.93454	184	
215.97715	88	
217.88361	158	
218.79085	90	
218.82664	86	
222.95317	518	1+
223.45205	92	
223.95663	344	1+
224.97918	158	
226.89280	100	
227.89572	140	
227.95495	166	
228.87524	88	
228.89353	526	1+
228.91261	86	
229.92048	96	
229.95488	3144	1+
230.88873	1698	1+
231.95044	1342	1+
233.82824	208	
233.89518	382	1+
233.94751	348	
234.83059	204	
235.82242	242	1+
235.86924	176	
236.48927	88	
237.82581	242	1+
238.93303	396	1+
239.05041	92	
239.78382	108	
240.79644	100	
240.95686	86	
241.98683	98	
242.63168	108	
242.87277	98	
244.05696	94	
244.85339	90	
246.51840	94	
246.97597	340	
247.96549	986	1+
248.03318	98	
248.89979	580	1+
248.99816	92	
249.04195	236	1+
249.96028	150	
250.92675	154	
250.94933	282	
250.98337	226	
251.15787	98	
251.83477	192	
251.90706	164	
251.97080	138	
252.03586	94	
252.97038	1896	1+
253.02992	90	
253.08366	132	
253.16806	106	
253.83639	128	
253.86183	92	
253.90352	374	1+
254.94680	166	
254.96569	974	1+
255.07012	214	
256.07327	104	
256.85415	146	
256.91177	496	1+
256.97056	102	
257.79947	90	
259.37358	92	
260.89083	146	
261.05797	136	
261.20194	92	
261.79164	126	
264.08158	104	
265.01247	102	
265.85625	150	1+
267.84733	144	
267.90360	94	
268.35286	92	
268.84269	602	1+
268.99020	120	
269.11067	128	
269.12569	100	
269.93517	114	
270.80042	128	
270.93361	114	
270.97951	176	
271.00461	90	
271.84151	238	1+
271.91870	300	1+
272.90586	120	
272.95112	206	
273.41750	90	
273.94234	212	1+
273.97074	114	
274.42563	92	
274.85955	176	1+
276.06111	88	
276.84967	192	
277.00145	136	
277.07016	220	
277.09052	146	
277.83246	716	1+
277.96903	128	
278.06215	92	
278.83248	508	1+
278.91115	214	1+
278.96099	92	
279.00650	100	
280.09950	106	
281.04930	268	1+
282.36227	92	
283.06840	96	
284.09578	92	
285.02596	100	
285.85461	516	1+
285.93257	94	
286.04954	168	1+
286.41049	94	
287.85204	598	1+
288.52150	92	
291.02978	100	
291.85500	316	1+
292.06114	176	1+
293.09697	104	
293.94381	132	
295.97264	112	
296.02936	138	
296.86360	242	1+
298.14899	92	
299.88525	96	
300.18047	188	1+
300.81056	144	
301.00566	102	
301.05493	126	
301.87681	92	
302.92152	126	
303.10331	88	
304.94522	88	
305.88529	94	
306.28107	262	1+
306.88271	252	
307.41547	90	
307.79052	134	
307.89127	156	
308.03420	118	
308.87066	152	
308.88564	130	
309.03936	92	
309.81664	180	
309.87063	130	
310.30822	142	
310.44988	104	
310.87799	570	1+
312.86293	148	
312.94654	186	
315.85476	108	
317.86486	114	
318.20075	96	
318.59965	100	
319.07998	148	
319.96781	90	
320.12531	94	
321.16192	88	
323.88719	532	1+
324.78487	94	
324.89119	462	1+
326.82654	90	
326.87438	86	
327.03365	124	
328.89747	110	
328.95636	88	
334.75646	150	
336.91478	156	
336.94542	124	
337.09035	166	
337.10626	106	
337.55971	90	
339.10891	94	
341.15201	174	1+
END IONS

###FS:    #m/z: 507.84513 #charge 1+
###MS: 26
###MSMS: 29
BEGIN IONS
TITLE=Cmpd 21, +MS2(507.8451), 28.2-35.2eV, 0.6min #29
RTINSECONDS=34.8305
SCANS=26,29
PEPMASS=507.84513	170174
CHARGE=1+
196.01790	442	1+
199.88661	182	
209.94178	184	
230.84731	324	
232.89678	156	
238.06103	184	
242.39478	212	1+
249.86562	142	
250.97111	344	
252.03819	182	1+
252.07636	294	1+
259.88173	338	1+
261.10816	222	
261.92560	216	1+
263.89272	176	
271.87619	468	1+
272.85607	264	1+
275.04649	252	1+
276.79611	322	1+
276.84557	272	1+
277.85137	218	1+
277.89386	146	
278.83236	186	
280.37759	506	1+
280.81296	184	1+
281.10352	258	1+
281.37963	420	1+
282.08855	144	
283.78767	240	1+
283.94232	158	
285.84123	272	1+
285.94100	422	
287.93912	142	
288.36764	170	
288.87479	1312	1+
288.90004	150	
289.10332	144	1+
289.87919	962	1+
290.13248	158	
290.86431	860	1+
292.86364	180	
292.88539	230	
293.87323	2528	1+
294.08411	190	1+
296.85872	488	1+
297.09268	208	1+
298.85724	272	
298.87471	260	
298.90261	248	1+
298.99992	164	
299.84777	366	1+
299.94968	172	1+
300.86711	292	
301.85196	424	1+
302.17160	140	
303.87279	258	1+
304.00220	230	1+
304.82541	186	1+
306.12651	328	1+
306.27630	166	
306.93419	252	1+
307.29810	202	
307.89013	786	
308.14037	664	1+
308.28970	152	
308.79492	168	
308.87810	1016	1+
309.01958	152	1+
309.28053	158	
310.01941	196	1+
310.16057	640	1+
310.84351	174	
310.91929	276	1+
311.14715	208	1+
311.88340	4356	1+
311.92243	208	1+
312.84141	154	
312.95368	154	
312.98647	358	1+
313.02035	272	1+
313.99052	316	1+
314.86439	582	
315.86265	1044	1+
316.88895	312	1+
317.04237	250	1+
317.96143	148	
318.12382	192	
318.16416	288	1+
318.86243	202	
318.88617	420	1+
318.93331	266	
320.02948	232	1+
320.12169	194	1+
320.87354	166	
322.88518	298	
324.86172	318	
325.85684	140	
325.90036	692	
326.80383	194	1+
326.88429	422	
327.08326	212	1+
327.38920	186	
327.88506	226	
327.89720	354	
327.99592	154	
328.36928	394	
328.86929	416	
328.89457	160	
330.06821	206	1+
330.87860	364	
331.88715	280	
332.79505	140	
332.87748	270	
332.94539	358	1+
333.11957	162	1+
333.84295	182	1+
333.87830	340	
334.78201	100	1+
334.87841	276	
334.89870	176	
335.88583	154	
335.94285	382	1+
336.94675	324	1+
337.02059	140	
337.09306	150	
337.88090	624	1+
338.29874	142	
338.82743	394	1+
339.82832	264	1+
341.76605	184	1+
343.02624	156	
343.15385	144	
343.87687	228	
344.98780	246	1+
345.89073	454	1+
348.41586	168	
349.02362	204	1+
349.17724	242	1+
349.75941	256	1+
349.82585	140	
350.12290	294	1+
350.81164	154	
350.88369	624	1+
350.90514	176	
351.12710	208	1+
351.38792	152	
351.48450	232	1+
352.77478	168	
352.90372	150	
353.02680	214	1+
353.85061	388	1+
354.88668	228	
354.95864	202	1+
355.00862	226	1+
355.85731	218	
355.89533	362	
356.04836	138	
356.14526	126	1+
356.34597	160	
356.50041	150	1+
356.88306	388	1+
359.79371	172	1+
361.02603	230	1+
363.83468	320	1+
363.97433	180	
364.87878	216	
365.15893	270	1+
365.37862	140	
365.83644	1216	1+
366.38315	344	1+
366.78766	188	1+
366.83951	1078	1+
366.94736	126	1+
366.96808	162	
367.70567	816	1+
367.76394	178	1+
368.89484	508	1+
369.04901	154	1+
369.83792	396	
369.86485	252	1+
370.77823	372	1+
370.83658	178	
370.96531	190	1+
371.72399	178	
372.04796	228	
373.04692	202	
373.72106	484	1+
373.78545	194	1+
373.83271	180	
373.91107	174	
374.81424	358	
374.89663	192	
375.05107	148	
375.88438	194	1+
376.78083	338	1+
376.82022	222	1+
379.82462	164	
379.85690	148	
380.03625	242	1+
380.90615	188	1+
381.38686	162	
382.77232	170	1+
384.85102	1950	1+
385.14345	270	1+
385.39466	194	1+
386.03475	176	1+
387.71530	156	
387.84682	304	
388.04253	202	1+
388.84985	370	
389.71823	286	
390.17465	144	1+
390.84075	1050	
391.84012	688	
392.82969	550	1+
392.88709	188	1+
393.07847	212	
393.80289	180	
394.78545	296	
395.09322	246	1+
395.86990	262	
396.09717	208	1+
396.83971	238	1+
397.71997	462	1+
397.88254	144	
398.72580	336	1+
398.74919	144	
398.77875	172	1+
398.80273	148	
398.86799	254	1+
398.90565	194	
399.79727	200	1+
402.22409	260	1+
402.86485	962	1+
403.22643	188	1+
405.73177	216	
405.77898	306	1+
405.86126	536	1+
405.94861	144	
406.87897	168	
406.96661	142	
407.72344	382	1+
407.86747	1302	
408.06900	206	1+
408.85671	2356	1+
408.92434	168	
409.31269	204	1+
409.72105	288	
410.72578	148	
410.83820	952	1+
411.69309	118	1+
411.72557	778	1+
411.81290	256	
412.37465	130	1+
412.73065	642	1+
412.84536	490	
412.87162	166	
413.07344	300	
415.84102	156	
415.87483	398	1+
416.81198	216	1+
418.20387	148	
418.73624	174	1+
418.85344	162	
421.87767	156	
423.14249	158	
423.82763	196	
423.87116	474	1+
425.73095	232	1+
425.87588	358	
426.07660	274	1+
426.14543	196	1+
426.86305	1142	
426.96345	146	
427.73531	1212	1+
427.86300	568	
428.84900	1082	1+
428.88374	684	1+
430.74089	634	1+
430.86094	1502	1+
431.86639	1008	1+
432.85012	280	1+
434.89370	138	
435.85978	238	
439.73931	234	1+
439.89477	270	1+
441.88394	184	
442.70235	206	
443.36558	324	1+
444.87234	2520	1+
445.74158	244	
445.80284	182	1+
445.91366	256	1+
446.87293	384	
447.88427	210	
448.75260	188	
448.89496	140	
449.87830	768	1+
450.77341	206	
451.75292	156	
453.77964	222	1+
455.86523	302	1+
457.90508	716	1+
459.07800	94	1+
459.40245	196	1+
460.23603	142	
461.17620	246	1+
462.88416	1472	1+
463.79132	160	
463.84696	160	1+
467.88767	1592	1+
468.17074	166	1+
468.77892	258	
473.78123	150	1+
476.73246	144	
485.89684	828	1+
486.77560	258	1+
489.26633	204	1+
489.44475	182	1+
491.79937	156	
499.73081	140	1+
500.73373	100	1+
504.11309	214	1+
504.36217	172	
505.11687	170	1+
508.11002	146	
508.36438	214	1+
508.48321	108	1+
508.91805	304	1+
510.44694	142	
END IONS

###FS:    #m/z: 340.94049 #charge 1+
###MS: 30
###MSMS: 31
BEGIN IONS
TITLE=Cmpd 22, +MS2(340.9405), 28.0-35.0eV, 0.7min #31
RTINSECONDS=38.5005
SCANS=30-31
PEPMASS=340.94049	973160
CHARGE=1+
192.92430	164	
195.90168	94	
196.88322	162	
199.86590	92	
202.61279	104	
205.94786	132	
206.91308	94	
207.87599	94	
207.94878	96	
208.89940	94	
209.94276	142	
210.93591	196	
211.89956	162	
212.87920	98	
213.87877	146	
213.93886	1018	1+
214.89411	184	
215.88749	546	1+
215.93861	206	
217.41036	96	
217.88195	456	
217.91590	98	
217.93447	104	
219.87951	162	
220.46479	108	
223.95988	462	1+
224.19951	88	
225.03155	88	
226.89093	218	
228.00432	122	
228.03101	98	
228.91169	108	
228.94761	128	
230.88971	692	1+
231.94911	878	1+
232.89535	194	
233.80771	98	
233.89904	226	
233.94920	294	1+
235.05631	102	
235.89447	174	
237.05346	176	
237.20039	94	
237.91104	108	
238.22792	150	
238.88975	104	
240.23363	116	
240.92024	152	
241.83102	104	
243.82613	174	
246.91175	94	
246.97734	238	
247.97919	142	
248.46152	94	
248.89642	440	1+
249.85721	116	
249.95951	264	
250.10284	116	
250.95989	260	1+
251.92869	90	
251.97827	98	
252.36386	110	
252.49021	100	
252.88700	128	
253.11888	88	
253.83590	180	1+
253.90590	124	
254.96681	518	1+
255.07304	452	1+
255.78676	120	
255.99675	118	
256.95197	164	
256.96168	248	1+
257.79781	110	
257.85387	124	
258.07298	256	
258.80593	90	
258.88646	164	
258.90787	114	
258.97700	130	
259.99216	120	
260.83566	88	
261.03979	92	
261.99032	106	
262.79452	228	1+
262.83567	170	
263.91769	98	
264.84734	166	
265.99654	210	1+
266.82914	108	
267.13319	272	1+
268.78862	118	
271.84197	120	
272.00015	114	
272.84906	136	
272.93336	108	
276.85438	204	
277.35804	98	
277.43032	106	
277.88898	132	
278.84683	628	1+
278.87062	182	
278.96492	110	
278.98640	164	
279.27984	90	
279.85019	468	1+
279.86727	112	
280.26274	110	
280.79413	152	
281.05008	162	
281.06600	90	
281.21414	94	
281.96518	176	1+
282.90520	166	
283.79172	100	
284.13308	92	
284.82591	118	
284.89587	162	
285.76952	94	
287.79270	110	
287.86283	90	
289.12601	90	
289.22885	132	
289.78468	112	
290.01050	104	
290.79836	292	1+
291.78947	116	
292.86364	130	
293.85327	244	
294.86453	128	
295.13160	118	
295.80178	250	1+
295.96395	184	1+
296.85788	98	
297.37211	122	
298.34170	92	
299.06526	92	
300.07289	116	
301.87307	130	
303.02310	138	
304.25815	98	
305.44000	104	
306.88002	114	
308.29124	370	
308.88004	116	
310.87869	548	1+
311.02842	98	
311.07106	96	
311.09476	100	
312.02817	124	
313.19710	94	
313.41672	90	
313.88342	350	1+
317.86633	118	
318.85923	102	
319.89302	94	
321.30107	198	1+
322.03886	120	
322.17896	110	
323.22965	98	
324.06968	132	1+
324.88901	104	
325.01927	90	
325.13727	110	
326.34027	94	
327.12495	126	
327.87885	498	1+
328.18504	248	
328.81879	114	
329.18826	134	
329.90820	100	
330.81012	240	1+
333.06708	98	
336.06136	202	1+
336.94270	142	
338.87535	204	
341.80307	140	
345.11149	112	
END IONS

###FS:    #m/z: 336.94566 #charge 1+
###MS: 30
###MSMS: 32
BEGIN IONS
TITLE=Cmpd 23, +MS2(336.9457), 28.0-35.0eV, 0.7min #32
RTINSECONDS=39.2725
SCANS=30,32
PEPMASS=336.94566	196470
CHARGE=1+
182.86819	84	
185.87948	94	
192.89001	90	
193.08299	136	
205.94488	156	
206.92449	90	
207.87384	188	
207.97669	130	
208.88871	116	
209.94378	142	
210.42601	86	
210.88550	266	1+
211.94378	2926	1+
212.87796	2100	1+
213.01729	94	
213.93939	1522	1+
214.89563	108	
215.88684	762	1+
215.93537	274	
217.85851	158	
217.88627	288	1+
218.83995	162	
220.89314	94	
221.53606	102	
223.95969	164	1+
226.86157	164	
226.94510	122	
228.89810	256	1+
229.95454	3702	
230.88887	2016	1+
230.95663	122	
231.95008	1746	1+
232.60762	98	
232.88927	210	
233.87345	100	
233.89647	504	
233.94600	362	
234.83605	190	1+
235.86962	130	
235.89175	206	
235.91372	90	
236.87353	102	
238.90146	88	
239.89972	92	
240.07553	88	
240.46538	92	
240.64445	86	
241.36808	188	
241.95658	214	1+
241.99150	92	
243.54856	86	
243.98839	116	
244.90602	94	
245.86707	84	
246.97567	94	
247.96494	854	1+
247.99827	106	
248.15816	114	
248.90044	450	1+
248.93813	86	
248.98548	168	
249.82768	434	1+
250.82778	304	1+
250.89780	168	
250.96140	86	
250.98404	154	
251.90484	98	
251.96602	216	
252.48052	100	
252.89118	94	
252.97121	1510	1+
253.09370	222	1+
253.83734	334	1+
253.90458	620	1+
254.93977	176	
254.96480	434	1+
255.07391	146	
256.88537	124	
256.91481	136	
258.84660	142	
258.88701	84	
258.90821	86	
259.11431	86	
261.50965	112	
261.83416	106	
262.92928	88	
264.84809	88	
264.92791	238	1+
265.08924	254	1+
265.40395	100	
266.24448	118	
266.99689	136	
267.83648	970	1+
268.81146	208	1+
268.83871	834	1+
269.86814	94	
270.84700	442	1+
270.93913	104	
270.98193	270	
271.92103	216	
272.24289	96	
274.78728	94	
274.90778	88	
275.05543	116	
275.86143	92	
275.93871	88	
276.85723	386	1+
277.08099	86	
277.45637	116	
277.83637	290	
278.83284	526	1+
279.54945	98	
279.83457	356	1+
281.07595	100	
281.18943	86	
282.80032	116	
282.86099	182	
283.81258	90	
285.84955	238	
286.00326	86	
286.85026	820	1+
286.91760	162	
287.23802	88	
287.77538	96	
288.10867	90	
288.85055	118	
289.85995	84	
291.09323	96	
292.25768	120	
292.85306	98	
292.91478	158	1+
293.06545	96	
293.10461	136	
293.38287	90	
293.99263	100	
294.85590	132	
295.11718	152	
296.25317	144	
296.80239	106	
296.86633	90	
297.83035	126	
297.88508	92	
299.05366	112	
301.02259	106	
301.05605	168	1+
302.27223	94	
302.88963	86	
303.14584	104	
303.48169	90	
303.89184	122	
304.14180	86	
305.81780	148	
306.88486	490	1+
308.86538	112	
309.42748	120	
309.86557	112	
309.87553	300	1+
309.93721	102	
310.87802	208	1+
312.77346	88	
312.85962	138	
312.88210	152	
313.02376	150	
313.89223	112	
315.30877	90	
315.89889	88	
316.87997	158	
317.99188	102	
320.35478	90	
320.87571	94	
322.10665	90	
324.89725	138	
325.14139	140	
326.87310	86	
327.81486	90	
328.88855	110	
333.89645	102	
335.40841	102	
336.94689	154	
337.32266	98	
337.76889	92	
337.83036	86	
339.01604	104	
340.38075	84	
340.45777	90	
341.25851	88	
END IONS

###FS:    #m/z: 359.96191 #charge 1+
###MS: 30
###MSMS: 33
BEGIN IONS
TITLE=Cmpd 24, +MS2(359.9619), 28.0-35.0eV, 0.7min #33
RTINSECONDS=40.0445
SCANS=30,33
PEPMASS=359.96191	159478
CHARGE=1+
148.82284	90	
181.91112	88	
186.85168	90	
186.94556	112	
194.88381	88	
202.90850	92	
203.90284	96	
204.45743	120	
205.94724	144	
206.94356	304	1+
207.40916	106	
209.94412	410	
212.40430	90	
217.38686	108	
218.91576	86	
219.91806	84	
222.38164	92	
222.95123	1754	1+
223.88669	224	
224.94916	1486	1+
225.85548	88	
225.96867	100	
226.89964	128	
226.94692	3596	1+
227.89561	134	
227.93140	224	
228.94192	3772	1+
230.89002	134	
231.88636	134	
232.90394	104	
233.39867	94	
233.86113	186	1+
234.95933	124	
239.14029	88	
239.57732	98	
240.94000	448	1+
240.96325	1390	1+
241.01059	86	
241.08288	92	
241.78675	90	
242.95884	722	1+
244.89974	252	1+
244.95669	2042	1+
245.51093	98	
245.94028	222	
246.95229	1930	1+
246.97450	220	
247.97242	92	
248.03311	142	
250.02608	172	1+
250.87259	86	
250.90230	110	
250.95203	452	1+
251.24304	90	
252.91984	96	
252.95292	568	1+
252.97252	124	
254.35137	86	
255.10940	192	1+
256.01637	88	
258.35409	100	
258.84416	162	
258.97159	110	
259.50390	84	
260.39883	84	
260.94931	130	
260.96896	1322	1+
262.14752	92	
263.82558	286	1+
263.84195	192	1+
263.97898	170	
264.97602	164	
265.05610	90	
265.08718	132	
265.11801	84	
265.80619	94	
265.97972	158	
266.02463	118	
266.25283	84	
266.79841	88	
266.81413	246	
267.06569	100	
267.97452	484	
268.02728	114	
268.96160	184	
269.84867	156	
269.97105	160	
270.12310	120	
270.79197	272	1+
270.88831	112	
271.09681	94	
271.76327	92	
271.83674	104	
272.79274	298	1+
273.87639	86	
274.39662	88	
275.97069	232	
276.24889	96	
276.80842	130	
276.85690	314	1+
276.92033	88	
277.06387	90	
278.02571	120	
278.90429	182	
279.10080	256	1+
280.79238	376	1+
280.87043	226	1+
281.93202	164	
282.25305	112	
282.40139	90	
283.40332	94	
283.89740	98	
283.98655	136	
284.82823	118	
284.90063	138	
285.40138	86	
285.88999	174	1+
287.13212	86	
288.91368	94	
289.52357	92	
289.92727	114	
289.94976	90	
290.85714	100	
291.78365	134	
291.86846	92	
293.06123	250	1+
293.84773	306	1+
294.27291	84	
296.80767	298	1+
297.89084	132	
298.80300	672	1+
298.92037	90	
298.93273	90	
299.12070	118	
299.77726	86	
300.79736	100	
303.97899	172	1+
305.13355	88	
305.89860	92	
307.02135	182	1+
307.29236	316	1+
308.86963	92	
309.80158	190	
309.87036	266	1+
310.34472	178	
310.94366	100	
313.81667	252	1+
313.95164	96	
316.09186	110	
316.81184	188	
316.99833	88	
318.93201	156	
319.81844	156	
319.86203	136	
320.83797	88	
321.79578	96	
321.81997	94	
322.87599	88	
322.93188	210	
323.01480	342	1+
323.23883	134	
323.42780	88	
323.77530	190	1+
324.89528	94	
325.14744	114	
325.90233	96	
327.87950	264	1+
330.12004	86	
334.83069	112	
334.93424	84	
335.14557	92	
336.07219	88	
336.94402	410	1+
339.79219	92	
340.93642	96	
341.25497	112	
341.78994	200	1+
342.31472	102	
342.92310	86	
343.41446	96	
344.79814	226	1+
346.74574	118	
346.87354	178	
349.81995	88	
352.88802	308	1+
354.28977	94	
359.05589	90	
359.14109	90	
360.24911	192	1+
361.80392	182	1+
363.19471	96	
363.85026	100	
364.03688	114	
365.35840	126	
END IONS

###FS:    #m/z: 322.92990 #charge 1+
###MS: 34
###MSMS: 35
BEGIN IONS
TITLE=Cmpd 25, +MS2(322.9299), 28.0-35.0eV, 0.7min #35
RTINSECONDS=43.7145
SCANS=34-35
PEPMASS=322.92990	1781916
CHARGE=1+
187.95263	92	
196.93923	94	
197.91588	76	
202.51830	84	
203.88731	92	
205.94740	126	
206.95459	86	
207.08369	84	
207.96577	80	
208.26589	88	
208.83165	80	
208.88764	192	1+
213.42386	96	
214.87585	78	
215.88951	130	
219.01195	80	
219.05184	82	
219.42093	106	
221.94395	202	
222.95018	132	
223.08616	224	1+
223.96002	444	1+
224.82073	98	
225.98858	80	
227.89883	86	
228.84022	80	
230.88848	252	1+
231.81818	84	
233.06670	78	
235.82302	110	
237.83944	116	
238.21629	82	
238.94175	128	
239.07682	166	
240.83190	156	
240.93959	1972	
240.96075	218	1+
241.94158	1420	
242.83017	102	
242.94067	4502	1+
242.96925	94	
243.87751	80	
244.93913	1348	1+
246.88869	210	1+
246.97785	290	1+
247.38848	94	
247.85491	112	
247.97031	86	
248.03290	124	
248.83752	80	
248.98578	136	
249.03738	152	
250.90427	78	
250.94766	142	1+
251.07187	86	
252.97427	82	
253.78882	102	
254.83759	132	1+
255.96434	140	
256.90547	78	
256.95069	78	
257.92352	80	
258.08154	76	
258.83215	170	
259.47613	78	
259.85256	286	1+
260.82906	282	
260.91605	102	
260.96167	80	
262.14545	80	
262.79963	94	
262.82595	172	
263.00366	92	
263.82597	132	
263.97840	200	1+
264.00751	80	
264.22775	108	
266.04252	76	
267.04688	88	
268.79011	124	
269.11582	76	
269.63574	84	
269.80228	168	
270.17222	80	
270.30740	114	
271.64561	80	
272.00468	132	
272.87934	142	
273.79216	298	1+
273.92726	92	
274.04443	88	
274.81035	302	1+
274.92788	92	
276.02425	90	
276.84836	124	
276.86480	206	1+
278.40011	76	
279.02910	88	
279.09146	942	1+
279.27969	78	
279.93258	82	
280.80534	124	
280.96690	80	
281.15632	90	
282.85677	118	
283.07016	288	
283.27488	98	
283.60354	82	
283.96345	86	
284.07550	140	
284.88210	166	
286.35021	88	
286.83451	78	
286.88171	86	
286.92055	220	
287.43802	86	
288.79158	368	1+
290.88297	106	
291.81101	148	
291.86545	78	
292.15787	76	
292.80869	212	1+
293.86865	90	
294.27498	134	
294.77882	110	
294.83759	90	
294.85998	268	
296.79583	270	1+
296.87612	80	
297.54941	90	
297.91806	136	
298.43940	80	
298.79709	254	1+
299.11428	86	
299.78320	148	
299.88452	130	
299.91156	78	
300.01345	78	
301.80586	134	
301.87745	84	
302.02678	82	
303.87326	306	1+
303.92452	78	
305.27046	76	
305.87780	248	1+
306.27273	90	
307.35716	100	
307.78174	78	
307.80349	172	1+
308.06184	90	
308.26851	88	
308.29581	368	
308.88707	124	
308.92005	104	
309.87216	76	
310.23793	78	
310.30634	190	
310.87312	140	
311.02628	224	1+
311.30944	80	
311.86109	116	
312.25054	76	
312.81252	78	
312.82793	88	
313.06878	80	
313.62560	108	
313.87230	154	
314.82258	264	1+
314.92073	88	
317.15359	80	
317.86890	92	
320.06454	80	
321.32239	122	
321.94543	76	
323.23802	444	1+
323.42974	78	
323.89057	446	1+
324.20114	372	1+
324.89463	368	1+
328.00621	94	
END IONS

###FS:    #m/z: 363.95653 #charge 1+
###MS: 34
###MSMS: 36
BEGIN IONS
TITLE=Cmpd 26, +MS2(363.9565), 28.0-35.0eV, 0.8min #36
RTINSECONDS=44.4865
SCANS=34,36
PEPMASS=363.95653	338606
CHARGE=1+
187.86816	152	
189.86206	662	1+
191.85719	186	
195.87677	226	1+
198.44834	100	
198.88705	196	1+
203.87873	112	
207.87485	278	1+
207.94959	100	
208.93874	136	
209.87257	110	
209.94411	986	1+
210.88166	300	
211.87950	176	
212.87918	2600	1+
215.89644	118	
216.41283	176	
220.94617	92	
222.11398	90	
222.95108	1348	1+
223.83126	150	1+
224.88589	570	1+
224.94726	1322	1+
224.97559	100	
225.41073	88	
225.88842	428	1+
225.93650	94	
226.94647	4274	1+
228.89319	510	1+
228.94210	4782	1+
229.05041	100	1+
230.88848	3180	1+
231.08591	100	
232.88451	652	1+
234.88237	252	
235.07685	108	
235.88262	196	
236.43453	122	
236.83497	114	
237.55375	100	
238.60687	100	
240.93877	392	
240.96255	500	1+
241.00388	126	
241.01546	116	
241.83655	138	
241.94101	452	
242.94118	1302	1+
242.95688	692	1+
244.82215	92	
244.93779	214	
244.95753	2572	1+
245.83519	260	1+
245.94276	344	
246.07309	106	
246.78770	134	
246.80816	134	
246.90524	272	1+
246.95345	3026	1+
246.97624	156	
247.11445	96	
247.80139	324	1+
248.03518	308	1+
248.89991	1252	1+
249.04027	228	1+
250.80701	90	
250.89165	358	1+
250.94849	270	
250.96982	130	
252.94921	202	1+
253.09254	312	1+
253.90447	150	
256.90734	312	1+
258.35179	94	
258.84679	100	
258.97213	234	
259.87233	132	1+
260.83463	98	
260.89482	140	
260.97051	184	
261.83145	122	
261.84735	92	
261.97436	150	
262.82677	166	
263.82615	100	
263.97763	158	
264.79439	178	
264.96388	100	
265.08812	146	
265.34803	88	
265.98028	284	1+
266.78976	272	1+
266.81275	496	1+
266.87420	274	1+
267.02705	124	
267.77767	120	
267.84705	144	
267.97442	490	
268.00523	240	1+
268.14358	96	
269.80589	198	1+
269.96918	322	
270.08769	92	
270.84401	196	1+
270.94605	94	
271.91207	438	1+
272.87364	124	
275.06359	112	
276.81440	162	
276.86019	170	
278.79872	176	
278.83213	176	
278.85666	124	
278.92545	94	
279.80337	158	
280.79020	438	
280.92086	158	
280.93501	238	1+
281.00663	208	1+
281.25965	118	1+
281.87286	88	
282.78837	620	1+
282.82882	142	
282.86381	156	
282.92280	310	1+
282.95014	198	1+
283.78955	406	1+
283.82863	88	
283.86772	96	
283.98289	304	1+
284.82592	182	
284.84908	164	
285.84416	602	1+
285.89005	136	
288.95100	210	1+
289.57169	98	
289.88334	134	
290.78730	160	
291.87207	166	
293.43245	134	
293.85643	186	1+
294.91835	208	1+
296.81159	154	
297.80616	166	
298.08378	94	
298.80300	888	1+
298.88962	96	
299.76878	94	
299.86931	144	
300.72845	90	
301.79866	428	
301.85879	706	1+
302.80285	724	1+
302.91088	174	
303.80755	508	1+
303.85422	1252	1+
303.94232	180	
304.04718	104	1+
304.87562	126	
304.93395	112	
305.26660	154	
306.87882	150	
307.80420	312	1+
307.94978	98	
308.29424	570	1+
308.92576	140	
310.87609	160	
311.18610	90	
311.39386	92	
311.42215	120	
311.89152	122	
312.13449	128	
312.95395	98	
313.84665	260	1+
314.90152	92	
315.84439	202	1+
315.88444	120	
316.80857	90	
317.87137	124	
318.31385	94	
318.81131	174	
319.81943	126	
320.13327	162	
321.81849	306	1+
321.86625	130	
322.39262	94	
322.92813	106	
323.01597	90	
323.16488	90	
323.23466	104	
324.90124	108	
325.88635	350	1+
329.86821	136	
334.86916	152	
336.94809	204	
337.83649	206	
338.13043	114	
338.77660	90	
339.82945	236	
340.82795	106	
340.94584	120	
341.15361	140	
347.30141	96	
348.15423	134	
348.32151	106	
349.31743	204	
350.90917	120	
351.30385	126	
357.29349	94	
357.70897	128	
360.09452	98	
361.86966	98	
363.33310	144	
364.89311	88	
366.31894	372	1+
368.83848	164	
END IONS

###FS:    #m/z: 336.94598 #charge 1+
###MS: 34
###MSMS: 37
BEGIN IONS
TITLE=Cmpd 27, +MS2(336.9460), 28.0-35.0eV, 0.8min #37
RTINSECONDS=45.2585
SCANS=34,37
PEPMASS=336.94598	159948
CHARGE=1+
187.87526	102	
189.86214	130	
192.52195	104	
194.00039	84	
200.88093	80	
206.04945	100	
210.88379	118	
211.94408	3002	1+
212.87773	1422	1+
213.93783	1054	1+
214.87972	212	
215.88739	480	
217.88354	196	
217.93604	98	
223.96979	310	1+
226.01803	94	
226.89745	84	
226.95232	156	
227.78642	120	
228.89394	362	
229.95562	2746	1+
230.88877	1756	1+
231.95057	1370	1+
233.89677	320	
233.92012	210	1+
233.94876	242	1+
234.00900	92	
235.82437	136	
235.85629	118	
235.89029	114	
235.94437	98	
236.08745	86	
236.79483	80	
237.06314	230	1+
238.79665	84	
240.44645	100	
240.83288	104	
241.83643	82	
243.06984	92	
245.83253	96	
246.50855	94	
246.97686	210	
247.00843	92	
247.96613	922	1+
248.83395	82	
248.89880	902	1+
249.38374	84	
249.96285	306	1+
249.98772	140	
250.83407	110	
250.95277	136	
251.51775	82	
251.82900	156	
251.95873	190	
251.98038	88	
252.84217	144	
252.97113	2218	1+
253.11693	102	
253.83502	134	
253.90617	560	1+
253.92636	86	
254.41568	88	
254.96581	808	1+
255.07309	280	1+
256.91369	132	
256.96966	114	
257.83130	124	
258.15665	94	
258.84527	276	
258.96992	128	
260.23053	104	
260.82683	250	1+
261.07287	84	
261.97457	82	
262.08789	96	
262.42591	106	
263.83146	158	
263.87983	84	
264.81208	82	
264.83412	120	
265.02020	178	1+
265.07727	98	
266.04259	82	
266.85252	112	
267.83886	168	
267.85392	84	
268.84117	436	
269.79695	124	
269.83711	162	
269.84469	616	1+
270.43676	88	
270.97900	136	
271.91454	340	1+
272.36844	142	
272.84314	108	
273.83383	156	
274.50060	96	
274.85267	84	
276.85566	364	1+
277.83825	222	
277.91474	110	
278.14821	86	
278.19146	86	
278.84134	144	
278.86166	106	
279.83758	206	
280.04589	100	
280.86496	148	
281.04637	126	
281.81931	224	1+
281.93339	80	
282.85766	140	
283.78992	82	
284.03193	86	
285.85460	194	
285.95560	90	
286.41593	92	
286.81268	246	1+
286.85029	928	1+
286.87605	92	
288.80484	80	
289.92717	94	
290.24465	80	
290.85355	286	1+
290.89721	160	1+
291.11573	80	
292.01708	90	
293.86968	140	
294.28502	92	
294.85755	254	1+
297.81201	92	
298.75598	92	
299.05739	134	
300.05927	96	
300.41551	82	
300.88121	250	1+
303.28201	86	
303.49234	82	
303.77269	100	
303.94592	106	
304.26719	90	
304.41096	102	
305.18272	98	
307.07100	108	
307.27360	80	
307.89373	124	
308.29607	116	
308.80672	122	
308.87465	144	
309.07314	84	
309.61305	96	
309.87246	426	1+
310.55820	94	
314.41306	98	
314.82258	180	
315.89966	92	
316.86817	98	
317.11660	94	
317.40313	86	
317.42762	126	
317.98727	92	
318.87795	200	1+
319.82932	82	
319.93043	90	
321.45637	110	
323.23902	156	
323.99318	106	
324.49954	88	
324.89638	86	
325.89393	336	1+
326.82036	110	
327.10852	100	
327.79500	92	
329.31052	88	
331.62549	94	
332.29662	84	
334.87600	124	
336.31560	92	
337.20340	82	
338.79035	94	
338.86470	108	
339.09139	94	
END IONS

###FS:    #m/z: 322.93000 #charge 1+
###MS: 38
###MSMS: 39
BEGIN IONS
TITLE=Cmpd 28, +MS2(322.9300), 28.0-35.0eV, 0.8min #39
RTINSECONDS=48.9445
SCANS=38-39
PEPMASS=322.93000	1619722
CHARGE=1+
183.04926	92	
185.92451	88	
188.43777	92	
189.86132	132	
191.85980	82	
192.85782	78	
192.88836	132	
193.89780	176	
198.07611	78	
201.04256	92	
205.94755	226	
205.96255	82	
209.08546	94	
212.87819	130	
213.88263	90	
214.88871	122	
215.89789	116	
216.51868	82	
216.89128	78	
219.94323	80	
222.95420	522	1+
223.95848	346	1+
225.88041	180	1+
226.00325	78	
227.96225	98	
229.90717	142	
230.88900	302	1+
231.94540	88	
232.46738	78	
232.82693	84	
233.89807	252	1+
234.14225	90	
234.57083	110	
235.42925	82	
235.84579	90	
236.00988	110	
238.93874	130	
239.03756	84	
239.07877	158	
239.78710	92	
240.14978	88	
240.82404	208	1+
240.94059	2124	
241.94239	1660	
242.50344	88	
242.94138	4936	1+
244.79308	112	
244.85159	82	
244.93947	1066	1+
245.50336	86	
245.89718	80	
246.85561	114	
246.90622	102	
246.97612	152	
248.85486	146	
248.90065	164	
250.89758	132	
250.97115	96	
251.78652	100	
251.88955	88	
252.56062	90	
252.83190	82	
253.83825	106	
253.97705	86	
254.28080	120	
254.49983	88	
255.78369	108	
255.89558	78	
256.09099	88	
256.81100	80	
257.07511	104	
257.68365	78	
257.80264	112	
258.83043	394	1+
258.97720	116	
260.33714	84	
260.93808	80	
261.06908	82	
261.16485	78	
261.83348	120	
262.35226	82	
262.83028	116	
263.02302	112	
263.92469	84	
263.98090	152	
265.85334	126	
266.24617	174	
266.35123	86	
267.06375	114	
267.84637	80	
268.14346	92	
269.06127	82	
269.37383	88	
270.80266	80	
270.91143	86	
271.08314	88	
271.78741	88	
273.79470	246	1+
274.97497	108	
276.84517	402	1+
277.07184	220	
278.74864	80	
279.09189	996	1+
279.27865	82	
279.78778	262	1+
280.01239	102	
280.14227	126	
280.41354	104	
280.91755	80	
281.03897	86	
281.10089	124	
281.29637	88	
281.89181	78	
282.27531	198	
282.72344	84	
282.86070	232	1+
283.01062	146	
283.06994	118	
284.07341	80	
284.29261	342	
285.29736	150	
285.90283	112	
287.81690	78	
289.80138	100	
290.08576	88	
290.93990	84	
291.08423	102	
291.27904	104	
291.84775	180	1+
292.06129	124	
292.82132	96	
293.87193	154	
294.80421	128	
294.84992	124	
294.86953	84	
295.88901	90	
296.07949	88	
296.80284	110	
296.84469	116	
296.87284	142	
299.05719	104	
299.78419	208	
299.87726	92	
300.78382	84	
301.87548	102	
301.91155	94	
302.89135	158	1+
303.79608	88	
305.79189	94	
305.88200	320	1+
306.79324	410	1+
307.28673	528	1+
307.30672	178	
307.91308	100	
307.98620	78	
308.29208	344	1+
308.86863	114	
308.88135	80	
309.22033	104	
310.02377	84	
310.30821	156	
310.85631	216	1+
310.87814	292	1+
312.45212	90	
312.87079	224	1+
313.36223	96	
316.94804	78	
318.87030	188	
321.93233	78	
322.32233	102	
322.84492	78	
323.23680	556	1+
323.89048	348	1+
324.20904	204	1+
324.89226	302	1+
325.31678	94	
328.31322	78	
END IONS

###FS:    #m/z: 363.95657 #charge 1+
###MS: 38
###MSMS: 40
BEGIN IONS
TITLE=Cmpd 29, +MS2(363.9566), 28.0-35.0eV, 0.9min #40
RTINSECONDS=49.717
SCANS=38,40
PEPMASS=363.95657	255034
CHARGE=1+
129.20868	110	
182.86992	94	
187.87026	124	
189.85979	394	1+
191.86013	274	
195.89826	118	
196.88170	100	
204.86828	102	
204.90665	254	1+
205.94730	114	
207.40646	150	
207.87078	292	1+
208.93920	914	1+
209.94256	768	1+
210.88316	640	1+
212.87942	2696	1+
213.78146	114	1+
216.02391	92	
216.40840	102	
216.88187	96	
218.91598	368	
222.40871	98	
222.95202	1000	1+
223.89440	200	1+
224.95049	956	1+
225.96695	90	
226.87306	86	
226.94688	4936	1+
227.10841	100	
227.88276	144	
227.92865	190	
228.89441	730	
228.94237	4912	1+
230.88874	3098	1+
232.09382	214	1+
232.88343	368	1+
233.20387	88	
234.88497	106	
236.96265	190	1+
239.06458	132	
240.83530	190	
240.93917	340	
240.96162	1104	1+
241.94372	300	
242.82052	314	1+
242.90622	118	
242.94080	1046	1+
242.96142	458	1+
244.37900	98	
244.95677	2296	1+
245.94239	384	
246.90861	128	
246.95256	3720	1+
246.97538	414	1+
246.99816	92	
248.79807	140	
248.89959	1858	1+
250.89399	184	
250.94915	418	1+
250.97142	134	
252.89106	124	
253.09634	112	
253.83217	174	1+
253.90501	382	
254.38818	94	
257.02524	100	
258.84471	130	
258.97016	160	
259.84732	124	
259.97403	88	
260.01874	90	
260.78732	86	
260.96856	736	1+
261.82841	156	
261.84368	118	
262.82594	388	1+
262.91548	86	
263.05127	218	1+
263.50304	106	
263.85957	110	
263.93982	110	
264.41073	92	
264.81653	92	
264.96593	92	
265.08426	116	
265.81124	678	1+
265.97665	266	
266.78192	106	
266.85016	212	1+
267.13616	146	
267.97255	486	1+
268.78537	146	
268.80556	474	1+
268.83948	172	
269.79227	122	
269.80632	286	1+
269.91872	94	
269.96949	518	1+
270.39447	90	
271.84803	206	1+
271.91445	284	
272.92015	134	
273.84262	220	1+
274.53733	114	
274.96326	90	
275.06720	110	
276.45725	100	
276.85025	110	
276.90475	242	1+
277.80902	182	
277.85904	156	
279.40515	94	
279.84963	160	
280.11094	98	
280.25751	98	
280.79349	636	1+
281.99092	100	
282.06818	416	1+
282.27556	86	
282.78604	534	1+
282.82879	118	
283.78951	466	1+
283.98612	126	
284.82981	272	
285.03230	86	
285.84573	400	1+
286.82497	132	
286.91771	174	
286.93854	94	
287.81913	88	
288.92478	136	
290.01462	102	
290.78540	182	
291.44885	102	
293.43756	86	
293.85499	92	
293.95741	86	
294.85926	146	
295.40138	84	
295.48570	116	
295.86341	294	1+
295.98179	100	
296.13505	106	
296.43180	88	
296.45093	92	
296.80906	338	
297.80893	208	
298.80403	1036	1+
299.77964	88	
300.80031	832	1+
301.86526	220	
302.88869	134	
303.80680	198	
303.85641	1298	1+
304.77720	160	1+
305.80865	178	
307.02675	114	
307.89042	252	
307.94221	118	
308.96339	112	
309.10138	86	
309.30225	94	
309.83804	120	
310.30289	86	
310.33002	88	
310.88170	230	
311.88004	134	
311.99244	88	
314.81739	110	
315.80542	320	1+
316.80749	252	1+
317.26102	90	
318.86395	350	1+
318.93422	316	1+
318.95719	206	1+
319.93684	232	1+
321.14157	112	
321.81949	590	1+
322.37279	90	
322.93161	304	1+
324.87802	198	
324.96136	264	1+
326.87574	342	1+
329.03913	110	
329.87062	100	
331.76719	136	
332.71991	86	
332.95899	106	
335.74800	106	
335.88083	86	
336.94666	464	1+
337.21657	108	
337.76127	238	1+
337.83447	180	
339.01645	90	
339.71957	118	1+
339.82500	326	1+
339.86689	90	
340.94262	362	
341.62822	94	
342.31618	94	
345.12217	88	
346.82681	136	
352.21014	86	
355.41647	90	
356.85725	134	
358.73185	88	
360.78128	88	
363.71973	124	
363.90860	96	
364.75900	90	
364.92368	92	
368.56389	96	
END IONS

###FS:    #m/z: 507.84534 #charge 1+
###MS: 38
###MSMS: 41
BEGIN IONS
TITLE=Cmpd 30, +MS2(507.8453), 28.2-35.2eV, 0.9min #41
RTINSECONDS=50.4885
SCANS=38,41
PEPMASS=507.84534	106900
CHARGE=1+
196.01876	338	1+
220.88648	128	
227.95628	244	
230.84904	178	
234.87856	170	
235.95682	132	
238.06295	256	
242.89676	190	1+
250.96872	242	
251.06974	154	
255.90911	138	
262.38502	148	
265.89149	330	1+
266.16685	320	1+
267.05431	156	
267.87984	154	
272.85374	418	1+
277.04904	250	1+
278.80338	188	1+
278.83263	296	1+
280.83056	132	
280.97635	170	
285.84345	190	1+
286.79807	146	
287.94434	292	1+
288.02851	296	1+
288.86402	182	
289.88229	576	
290.09987	142	
290.87232	902	1+
290.88587	464	
291.87789	660	1+
292.80626	218	1+
292.86578	128	
293.87307	1660	1+
293.93325	186	1+
294.12294	132	
296.39929	150	
296.79658	154	1+
296.85128	166	
296.87512	148	
298.85218	316	
298.87855	176	
298.89636	160	
300.84914	272	
300.93109	134	
301.86486	142	
302.88823	138	
303.88003	154	
304.85881	160	
305.84710	152	
305.87159	150	1+
307.88944	930	1+
308.14120	448	
308.87584	204	
309.14962	712	1+
309.86960	284	
309.88839	294	1+
310.15671	480	1+
310.86962	156	
311.88411	3142	1+
311.93911	182	1+
312.86879	306	
313.87661	142	
314.86300	1238	1+
315.76770	268	1+
315.87619	134	
316.80651	296	1+
316.85996	516	1+
317.88693	136	
318.85780	290	1+
320.92143	126	
323.83687	150	
323.86735	162	
324.02645	170	1+
324.86251	242	
325.86064	132	
325.89745	232	
326.88577	228	
326.89128	976	1+
327.38885	174	
327.81245	210	1+
327.89419	712	1+
329.89426	240	
330.16471	156	
330.83020	140	
330.87689	274	
331.88396	194	
332.04769	132	1+
332.87435	672	1+
332.90509	370	1+
332.95340	184	
334.87313	210	
334.89883	494	1+
335.84823	128	
335.90236	388	1+
336.85032	140	
336.86951	150	
337.00071	234	1+
338.00377	198	1+
338.87828	232	1+
340.86480	196	
340.88649	222	1+
342.79546	226	1+
343.91455	166	
346.90441	146	
346.96773	154	
347.00036	204	1+
347.97727	204	
348.77773	148	
349.75779	176	
349.84462	352	1+
350.12258	126	1+
350.78047	244	1+
350.88184	612	1+
351.88306	368	1+
352.91170	132	
353.85123	236	
355.03089	126	
355.72715	178	
355.78616	142	
355.80121	134	
355.88702	546	1+
355.92109	150	
359.77541	204	
360.91069	300	1+
360.96101	174	1+
361.91060	212	1+
362.38652	152	
362.86272	148	
363.06279	128	
364.10435	138	
364.34787	180	1+
366.73886	134	
366.78683	164	1+
366.83860	488	1+
366.90495	212	
367.70709	1326	1+
367.74188	128	
367.88584	134	
368.89595	352	1+
369.83470	758	1+
370.70369	146	
371.72097	870	1+
372.70289	172	
373.04803	108	1+
373.19250	146	
373.79152	330	1+
373.84887	132	
373.90204	154	
374.81793	492	1+
374.88466	194	1+
375.84160	270	1+
376.79487	212	1+
380.09678	244	1+
380.72057	300	
380.85119	198	1+
381.71424	354	1+
383.97730	134	1+
384.36828	166	
384.73343	130	
384.85255	654	
385.38627	154	1+
385.77293	166	
385.84923	758	1+
386.74957	276	1+
386.88951	242	
387.71814	222	
387.75302	236	1+
387.77717	180	
387.84592	838	1+
387.96576	126	
388.79410	128	
389.19443	138	
390.05616	190	1+
390.84103	1728	1+
391.36774	150	
392.82656	790	1+
392.86148	216	
393.73448	200	1+
393.79523	156	
393.85323	348	1+
393.87110	146	
394.78736	330	1+
394.82967	158	
395.83980	132	
396.73996	138	
397.71197	196	
397.80390	172	1+
397.85928	184	1+
398.72883	776	1+
399.71290	186	
399.84947	138	
400.91795	216	1+
402.86635	792	1+
403.20990	130	
403.87334	500	1+
404.85865	152	
404.88506	158	
405.86810	262	
406.77948	154	
406.85813	426	
407.86684	1796	
408.85418	2072	1+
409.06887	128	
409.72557	672	1+
410.75660	130	
410.83804	1444	1+
410.87984	170	
411.81740	248	
412.00658	178	1+
412.73302	208	
412.84749	526	1+
413.07622	294	
413.37114	174	
413.81147	204	1+
414.91142	142	
416.88120	186	
417.82256	148	
417.88990	140	
418.84799	154	
419.86728	140	
421.73493	212	1+
421.88205	528	1+
423.79103	226	
423.82465	182	1+
423.86918	740	1+
425.74048	150	
426.86161	1376	1+
427.08537	496	1+
427.73153	1524	1+
428.08939	318	1+
428.84756	1584	1+
429.73608	1184	1+
430.73957	860	1+
430.86228	1872	1+
431.82567	202	1+
431.86682	1592	1+
432.02945	162	
433.85745	128	
434.85366	148	
435.86446	430	1+
437.83697	280	1+
439.89068	368	1+
443.38817	164	
443.80026	150	
444.87186	3186	1+
445.74726	376	1+
445.80072	192	1+
445.90494	152	
448.74887	164	
449.87677	980	1+
450.75050	358	1+
450.77449	168	
453.86674	188	1+
456.87863	280	1+
457.90688	212	
460.22757	136	
462.88324	972	1+
464.66455	152	
465.88649	182	
466.28186	126	
467.08119	198	1+
467.88556	1560	1+
468.77941	296	1+
469.90605	136	
470.71214	226	1+
471.78162	336	1+
474.71909	234	1+
477.73156	120	1+
478.76769	276	1+
484.79823	140	
485.25387	240	1+
485.72508	130	
485.89891	780	1+
490.80654	164	
496.66159	238	1+
499.78276	134	
504.29035	222	1+
504.80270	138	1+
505.46987	190	1+
509.29964	132	
510.24721	210	1+
510.40454	194	1+
END IONS

###FS:    #m/z: 322.92996 #charge 1+
###MS: 42
###MSMS: 43
BEGIN IONS
TITLE=Cmpd 31, +MS2(322.9300), 28.0-35.0eV, 0.9min #43
RTINSECONDS=54.19
SCANS=42-43
PEPMASS=322.92996	1935096
CHARGE=1+
189.87318	80	
192.88920	466	1+
202.91276	122	
204.00986	82	
205.95006	518	1+
210.89887	104	
212.88071	96	
213.89257	334	1+
213.94984	80	
214.94426	102	
215.88287	110	
216.02206	88	
217.87051	86	
218.38374	102	
223.96055	80	
224.12613	84	
224.93423	200	1+
226.09834	124	1+
227.89912	92	
228.93325	142	
230.89085	166	
230.90605	130	
231.89055	120	
231.95455	98	
235.93432	90	
236.01262	138	
237.05988	80	
238.21248	86	
238.94075	140	
239.07357	204	
239.78888	338	1+
240.93946	2992	
241.46070	98	
241.82360	308	1+
241.83855	108	
241.94105	2492	
241.97032	104	
242.94136	6884	1+
243.49332	86	
243.88088	236	
243.89408	208	1+
244.79217	94	
244.81386	238	1+
244.93820	2092	
245.86207	94	
246.97426	230	1+
247.85442	278	1+
247.95649	92	
248.80931	94	
248.89904	116	
249.57790	90	
249.83501	112	
250.50003	80	
250.94706	176	
251.01126	106	
251.93270	120	
252.02801	92	
252.82526	86	
253.43151	106	
253.91956	158	
255.07706	82	
255.88101	82	
255.95348	84	
257.79843	146	
257.84244	234	1+
258.80021	86	
258.83392	346	1+
260.84915	118	
260.90427	216	1+
261.05736	136	
261.43604	104	
261.82880	128	
261.93081	82	
262.16389	110	
262.83142	114	
263.05474	84	
263.17261	132	
265.05580	168	
266.09059	248	1+
266.79154	104	
266.87228	100	
266.91012	200	
267.00298	104	
267.88849	94	
268.90928	150	
268.95450	194	
269.79911	320	1+
269.85744	184	1+
269.95638	90	
271.14376	96	
272.85056	134	
272.94243	112	
274.58624	80	
274.79160	126	
275.15000	88	
275.23574	104	
275.81032	342	1+
275.85475	300	1+
276.85275	280	1+
277.22543	82	
278.04153	84	
278.81104	126	
278.84309	126	
279.09174	984	1+
279.50578	88	
279.80609	90	
280.79218	82	
280.81883	118	
280.92813	108	
281.17070	104	
281.29334	144	
282.80792	82	
283.07628	136	
283.10102	126	
283.78603	342	1+
283.86740	138	
284.28998	194	
285.00444	140	1+
285.29538	234	
285.42607	78	
286.87522	158	1+
286.91827	112	
286.97205	80	
287.76483	80	
289.79405	196	
289.83275	80	
290.14651	98	
290.88104	104	
292.36983	100	
292.79843	140	
292.87135	90	
293.16008	92	
293.87471	142	
294.81186	80	
294.85667	162	
296.81025	178	
297.80531	88	
298.85744	80	
299.75190	86	
299.78244	190	
299.83827	108	
299.87301	82	
301.86756	144	
302.85766	82	
303.24989	84	
304.81107	100	
305.10101	90	
305.21702	100	
305.77488	80	
305.81108	166	1+
305.87557	310	1+
305.89330	86	
307.79731	118	
308.29379	186	
308.79817	102	
308.88439	202	
309.91558	106	
310.30500	146	
310.88614	128	
311.88867	112	
312.80779	182	1+
312.89951	90	
313.88432	94	
315.66179	82	
315.85622	86	
316.44138	86	
317.87655	154	1+
319.02827	86	
320.75711	82	
320.88264	338	1+
321.28711	100	
321.31331	88	
321.33102	90	
322.32442	86	
322.81884	80	
323.23773	414	1+
323.74791	82	
324.20933	116	
324.81519	120	
324.86280	90	
324.89689	456	1+
327.29476	92	
327.87758	260	1+
END IONS

###FS:    #m/z: 340.94057 #charge 1+
###MS: 42
###MSMS: 44
BEGIN IONS
TITLE=Cmpd 32, +MS2(340.9406), 28.0-35.0eV, 0.9min #44
RTINSECONDS=54.962
SCANS=42,44
PEPMASS=340.94057	795280
CHARGE=1+
181.99233	100	
189.05179	86	
189.86143	100	
190.92957	120	
204.90177	94	
205.42589	90	
205.94655	112	
207.40677	92	
207.87159	276	1+
210.93485	150	
211.00359	86	
211.93399	88	
212.87584	474	1+
213.94053	800	1+
214.53411	96	
215.88847	868	1+
215.93634	212	
217.38495	92	
217.88609	262	
219.88168	118	
221.83615	88	
223.95958	322	
224.99629	88	
226.89339	128	
228.79840	100	
228.89594	88	
228.94836	360	1+
230.88820	508	1+
231.94985	700	1+
233.89659	320	1+
233.94599	222	
234.01236	116	
234.41493	98	
235.89584	132	
236.87076	96	
237.45512	100	
239.10042	88	
240.90370	88	
240.92979	300	1+
241.88474	142	
241.96272	102	
242.12575	116	1+
242.88733	184	
243.94006	120	
244.95837	102	
248.15376	164	1+
249.89943	116	
249.95702	506	1+
250.90056	88	
251.25273	86	
251.87746	100	
252.79868	100	
253.12468	106	
253.83556	348	1+
253.91634	130	
253.97227	92	
254.84800	136	
254.90469	130	
254.96674	498	
255.07541	252	1+
255.96875	268	
256.96254	180	
257.51174	104	
258.84417	392	1+
259.51170	92	
260.83959	414	1+
262.92125	114	
263.92760	100	
264.79821	110	
265.02180	146	
265.85565	94	
267.46045	100	
267.84020	396	1+
267.87247	92	
267.90786	84	
269.79917	128	
269.82538	136	
271.10366	100	
271.35662	94	
272.47020	88	
272.83546	216	1+
272.84884	160	
274.89626	214	1+
275.80819	104	
275.83812	120	
276.83447	132	
276.85549	310	
277.85458	140	
277.89044	100	
277.91091	88	
277.97095	120	
278.84543	396	1+
280.80540	122	
281.25116	88	
281.80851	160	
281.89046	98	
282.27559	104	
282.42225	94	
283.85940	136	
284.13340	86	
285.05313	88	
285.42430	88	
286.92817	92	
288.44314	98	
289.80511	126	
290.16953	110	
290.85841	84	
290.94628	100	
291.80314	116	
292.88238	126	
293.09250	90	
293.76798	102	
293.87388	110	
294.85662	84	
295.86060	178	
295.99311	206	
296.05067	92	
296.85587	128	
297.01844	88	
297.84552	86	
298.08554	100	
298.85964	126	
299.78514	116	
299.86751	92	
300.52422	86	
301.87622	214	1+
302.92220	252	
304.93713	148	
305.27713	110	
306.43853	106	
306.88457	118	
307.79664	180	
307.89074	142	
308.87704	182	
309.29793	94	
309.87126	102	
310.03824	198	1+
310.80398	106	
310.87797	156	
311.88171	144	
312.00127	84	
312.18977	92	
312.80592	104	
312.86269	110	
313.88778	88	
315.91103	86	
318.81995	88	
319.13805	84	
320.62045	86	
323.33732	102	
323.38150	94	
323.79652	88	
324.56380	106	
324.75847	92	
324.89574	224	
325.89431	142	
326.85907	84	
326.89049	254	
327.80139	184	1+
328.74268	92	
328.88707	338	1+
329.19239	114	
330.33889	92	
330.82209	178	
331.81014	110	
332.81240	104	
333.86554	92	
338.75990	190	
339.26652	128	
339.83047	132	
340.13396	96	
342.11155	92	
345.18637	104	
345.89662	128	
END IONS

###FS:    #m/z: 363.95652 #charge 1+
###MS: 42
###MSMS: 45
BEGIN IONS
TITLE=Cmpd 33, +MS2(363.9565), 28.0-35.0eV, 1.0min #45
RTINSECONDS=55.7345
SCANS=42,45
PEPMASS=363.95652	303302
CHARGE=1+
54.22241	88	
166.70959	100	
187.86657	136	
187.95694	94	
189.86348	442	
191.85827	736	1+
192.03180	96	
194.90261	92	
197.98006	98	
207.41074	92	
207.87006	208	
208.93842	408	1+
209.94158	350	1+
210.88632	348	
212.87872	2602	1+
214.89202	244	
216.41014	120	
216.90565	94	
221.94294	92	
222.95335	590	
223.94619	1672	1+
224.94695	1210	1+
226.89033	106	
226.94710	6006	1+
226.96973	196	
227.40857	120	
227.87836	98	
227.92460	122	
228.37771	90	1+
228.89448	728	1+
228.94236	5478	1+
230.45887	94	
230.88949	4262	1+
233.87800	458	1+
234.10598	92	
235.85042	118	
237.04999	224	1+
238.59763	90	
239.01831	246	1+
239.02800	112	
239.13842	104	
240.79408	190	1+
240.82384	186	1+
240.90153	260	1+
240.94035	512	
240.96232	994	1+
241.93919	1790	1+
241.98786	126	
242.94177	1264	1+
243.14173	88	
243.95561	152	
244.83132	110	
244.95683	2572	1+
245.89191	106	
245.94184	298	
246.39694	92	
246.80890	222	1+
246.85505	134	
246.90570	150	
246.95195	3614	1+
248.80005	410	1+
248.89976	1160	1+
248.95136	124	
250.89994	348	1+
250.97244	104	
251.96798	90	
253.83815	262	1+
253.90911	452	1+
253.94412	96	
254.06435	350	1+
258.84678	478	1+
258.97240	254	1+
259.02925	100	
260.83639	266	1+
260.96923	530	1+
261.89684	100	
262.82881	118	
263.83293	132	
263.87777	154	
263.97945	104	
264.81880	170	
264.85241	292	1+
264.89137	138	
266.70010	92	
266.80923	410	1+
267.02265	148	1+
267.78247	120	
267.97443	588	1+
268.95854	132	
269.81833	108	
269.84614	108	
269.96831	528	
270.80418	346	1+
271.67989	130	
271.84667	162	
271.91543	268	
272.84072	128	
273.85320	210	1+
275.25599	96	
276.05210	160	1+
276.39604	90	
276.85260	98	
278.79724	112	
279.10041	412	1+
279.79957	116	
279.97506	182	1+
280.02502	88	
280.79850	790	1+
281.86734	102	
282.78600	224	
283.07137	152	
283.78908	124	
283.85241	444	1+
283.98627	178	
284.79124	174	
284.82416	128	
285.42845	88	
285.79073	122	
285.84614	514	
285.93266	164	
286.15478	142	
286.80494	102	
286.88103	118	
287.79505	352	1+
288.83821	124	
290.79556	136	
290.92963	96	
290.94594	100	
292.22414	116	
292.87752	132	
293.23129	88	
293.34915	92	
293.84750	142	
293.86319	138	
294.81072	154	
294.85075	108	
294.91157	94	
295.31450	96	
296.80718	640	1+
296.93592	176	
297.95346	150	1+
298.80220	2028	1+
298.86015	92	
300.87402	120	
301.80049	146	
301.86225	356	1+
301.93761	220	1+
302.10110	216	1+
302.19587	134	
302.80430	596	1+
303.20389	94	
303.80700	414	1+
303.85607	768	1+
304.04605	92	
305.75257	160	1+
305.85653	96	
306.27124	128	
307.17518	112	
307.87567	178	
310.30904	92	
310.87672	500	1+
310.89586	90	
311.82669	98	
314.81971	122	
316.81281	164	
317.88885	300	1+
318.93610	130	
318.95623	136	
319.80708	232	
319.82405	128	
319.93401	140	
320.14084	102	
321.81928	178	
321.86585	292	
322.29382	100	
322.89686	134	1+
322.92776	180	
323.15817	88	
323.87994	314	1+
324.16798	128	
326.87271	388	1+
329.40652	104	
331.75300	226	1+
331.81354	88	
333.44439	94	
334.87357	132	
336.40112	128	
336.84461	100	
336.94371	418	1+
337.39504	92	
338.87194	114	
339.83030	454	
340.89708	88	
340.93652	136	
343.82615	100	
343.85835	108	
344.25207	110	
344.41386	104	
344.76173	148	
345.87179	124	
345.89922	364	1+
347.76545	126	
348.31361	210	1+
350.99657	102	
352.05588	98	
354.32630	92	
354.76753	110	
355.82215	162	
355.91852	94	
356.40818	92	
357.77081	140	
359.83948	220	1+
362.71883	100	
363.89271	172	
366.77651	100	
367.32827	248	1+
END IONS

###FS:    #m/z: 340.94061 #charge 1+
###MS: 46
###MSMS: 47
BEGIN IONS
TITLE=Cmpd 34, +MS2(340.9406), 28.0-35.0eV, 1.0min #47
RTINSECONDS=59.419
SCANS=46-47
PEPMASS=340.94061	853486
CHARGE=1+
82.90459	80	
114.56477	90	
191.95332	78	
192.92164	92	
197.08922	80	
201.88097	86	
205.94837	204	
208.88625	106	
209.91700	104	
210.93626	132	
212.87512	686	1+
212.89678	158	
213.87714	496	1+
213.93907	1662	1+
213.99495	80	
215.88741	786	1+
215.90284	152	
215.94476	124	
217.88400	328	1+
223.03556	84	
223.55288	98	
223.95835	212	
226.39015	148	
226.83371	136	
228.86867	88	
228.93592	174	
230.80798	90	
230.88858	354	
231.88944	270	
231.95020	990	1+
232.89430	148	
233.37811	86	
233.43620	86	
233.89605	236	
233.94695	426	
234.18158	86	
235.82815	174	1+
235.89673	266	1+
235.94980	268	
236.02868	88	
237.05610	80	
238.05188	146	
238.43412	104	
239.97834	80	
240.23085	124	
240.84086	80	
240.90314	132	
240.96230	96	
241.94297	222	
241.95940	94	
243.83130	354	1+
243.89331	110	
244.14121	78	
246.79797	82	
246.97412	440	1+
248.40167	120	
249.04099	90	
249.90237	218	
249.93417	94	
249.95851	126	
251.90615	138	
251.96606	132	
252.97360	84	
253.90975	152	
253.95194	86	
254.07878	130	
254.96505	656	1+
254.99396	156	
255.07021	202	
255.33317	82	
255.91370	90	
256.85049	292	1+
256.96301	290	1+
257.92364	90	
258.84525	172	
258.91105	88	
259.84698	244	
259.86716	134	
259.95417	240	
260.83782	510	1+
261.72208	88	
261.84070	326	1+
262.79399	78	
262.96505	94	
262.98298	104	
263.74033	80	
263.88929	234	1+
264.07540	84	
264.11674	94	
267.40833	82	
267.83243	524	1+
268.84019	486	1+
271.09731	84	
271.23107	88	
271.45147	92	
271.84288	80	
272.35224	88	
272.85297	312	1+
272.91392	110	
274.83637	82	
274.87490	84	
276.15918	84	
276.85571	500	1+
276.90768	94	
276.93204	80	
277.00441	110	
277.22724	80	
277.34998	82	
277.39901	104	
278.03930	98	
278.21396	126	
278.79567	214	1+
278.84656	838	1+
278.99932	138	
279.82168	80	
279.85171	538	1+
281.04852	128	
282.35193	82	
282.39299	100	
282.88231	90	
283.86309	80	
283.89106	86	
285.54222	98	
285.93143	114	
286.89153	266	1+
288.55290	80	
289.50690	98	
289.79087	78	
289.87999	200	1+
290.85511	158	
290.93548	80	
291.85171	82	
294.85284	386	1+
294.87934	116	
295.86967	78	
297.84956	274	1+
298.08526	80	
298.80437	170	
299.06220	126	
299.78403	122	
299.91557	170	
300.05924	148	
301.05927	94	
301.07555	84	
301.86038	314	1+
301.88167	84	
302.90428	98	
303.86361	252	1+
303.94821	100	
304.88650	120	
305.94252	82	
306.79760	78	
306.88581	102	
307.27801	134	
307.43699	90	
307.80499	206	1+
307.89669	130	
308.88576	250	1+
309.92092	96	
310.87283	280	1+
312.80732	168	
312.97995	118	
313.46890	92	
314.80435	78	
317.43582	92	
323.88589	340	1+
323.95561	92	
324.08857	122	
324.89157	228	1+
326.95290	88	
327.83499	108	
328.88694	190	
329.86774	84	
330.81560	128	
331.81622	92	
335.05530	80	
335.30265	116	
336.31080	98	
336.89089	148	1+
336.93530	92	
338.81051	94	
340.30224	200	1+
342.20269	102	
343.20264	80	
344.89747	130	
346.30557	80	
END IONS

###FS:    #m/z: 507.84559 #charge 1+
###MS: 46
###MSMS: 48
BEGIN IONS
TITLE=Cmpd 35, +MS2(507.8456), 28.2-35.2eV, 1.0min #48
RTINSECONDS=60.1915
SCANS=46,48
PEPMASS=507.84559	144102
CHARGE=1+
127.31332	178	
209.94508	212	
222.97351	184	
224.04453	150	
224.97596	282	
230.88977	134	
238.06355	208	
242.90130	136	
252.07975	266	
254.09337	334	1+
258.10319	252	1+
258.90873	138	
259.86456	134	
262.03798	154	
266.09847	242	1+
266.16584	128	
270.80902	126	
272.85043	292	1+
272.88203	124	
275.95104	316	1+
277.93699	394	1+
278.83404	128	
279.13112	134	
280.84204	146	
282.95614	136	
284.96259	126	
287.84790	208	
288.86968	374	
289.88012	330	
290.38276	146	
290.86282	870	1+
291.87725	136	
293.87378	856	1+
295.81540	298	1+
295.97591	142	
296.84981	126	
296.88218	142	
297.84821	138	
297.87152	492	1+
298.85182	430	1+
298.87592	356	1+
299.72188	130	
299.80710	128	
300.79814	134	
300.85557	218	
301.85275	236	
302.86004	374	1+
302.88358	200	
303.86113	252	1+
305.86288	616	1+
305.96093	146	
307.87175	190	
307.89140	1024	1+
308.14089	630	1+
308.87455	518	
309.86801	388	1+
309.88839	406	
310.15517	318	
310.44468	160	1+
310.84326	176	1+
311.88252	3572	1+
314.86271	1068	1+
316.86642	384	1+
316.89012	250	1+
318.81603	158	
318.86282	322	1+
321.81772	160	
321.88165	140	
322.89384	122	
323.07773	144	
324.86092	810	1+
324.90240	138	
325.90002	206	
326.88665	354	
327.81353	134	
327.88114	590	1+
327.89632	228	
328.86758	170	
330.81374	214	
330.82998	194	
330.88141	280	
330.97601	234	
331.84968	136	
331.89049	212	
332.02581	160	
332.87572	814	1+
333.10278	196	1+
335.84402	264	1+
335.89846	394	1+
337.87714	182	
338.15803	140	1+
338.80427	134	
338.82624	182	1+
338.88449	234	
339.88020	330	
340.90990	138	
343.86697	376	1+
345.75814	244	1+
346.87904	128	
347.75056	130	
348.16914	134	
349.76554	160	
349.82779	266	1+
349.88549	366	1+
350.88809	308	1+
350.91613	132	
351.86228	136	
352.84452	466	1+
353.80488	176	1+
355.79175	158	
355.88982	232	
356.91874	126	
359.76180	178	1+
361.40486	122	
363.20861	124	
363.71020	196	1+
363.98301	162	1+
365.78945	184	1+
365.94921	154	1+
366.36187	166	
366.73875	226	
366.84154	894	1+
366.88096	122	
367.70737	800	1+
368.77221	142	
368.83420	350	1+
368.88148	166	
368.89955	148	
369.71364	148	
370.87691	154	
370.89669	148	
371.72553	164	
372.19641	192	
372.38609	246	
372.89710	388	1+
373.71895	196	
373.77547	124	
373.83526	216	
374.17619	142	
374.72390	160	
374.74780	140	
374.81639	194	
374.86063	362	1+
375.73134	140	
375.82068	182	
377.75755	184	1+
378.88926	224	1+
380.71778	418	1+
381.74364	180	
381.83885	130	
381.90585	154	
382.85720	162	
382.90006	136	
383.01244	236	1+
383.71913	144	
384.18925	192	1+
384.76961	374	1+
384.85030	848	1+
384.89441	158	
385.77175	290	1+
386.85091	582	1+
387.39004	324	1+
387.72049	430	1+
387.85119	348	1+
388.79259	270	1+
389.19833	126	
389.71652	354	1+
389.73238	166	
389.84905	124	
389.86694	134	
390.05351	180	
390.84170	1300	1+
392.82653	1278	1+
393.80377	212	
394.86147	150	
395.72728	372	1+
396.73214	306	1+
398.36517	168	
398.72813	1194	1+
399.70624	358	
401.71506	218	1+
402.82011	286	1+
402.86370	1100	1+
402.88792	136	
403.86833	714	1+
404.73363	180	
405.73664	134	
405.86700	504	1+
406.77376	170	
407.72877	282	
407.86722	1424	
408.73375	188	
408.85412	1080	
408.90682	162	
409.72635	792	1+
409.81970	128	
409.85529	696	
410.08602	298	1+
410.72922	508	1+
410.83535	1042	1+
410.87248	454	
411.80614	192	
411.85463	176	
412.73394	572	1+
412.79057	300	1+
412.84440	674	1+
413.76731	196	1+
413.83223	130	
413.88044	208	
415.84178	128	1+
418.85206	134	
419.73461	152	
421.74914	236	
421.88280	526	1+
422.79093	184	1+
423.86850	580	1+
424.87088	402	1+
425.74119	410	1+
426.86264	1422	1+
427.73223	1778	1+
428.09253	170	1+
428.68498	230	1+
428.84572	1664	1+
428.88527	344	1+
429.79136	188	1+
430.22088	130	
430.74273	456	1+
430.85999	1158	1+
431.86718	770	1+
432.88478	132	
433.84825	186	
434.89576	132	
435.81107	164	1+
439.89076	306	
440.30730	128	
440.89422	234	
441.87771	124	
443.74595	140	
444.87135	3358	1+
445.12713	180	1+
445.19275	132	
445.71227	138	
445.74047	1050	1+
448.89612	132	
449.70708	122	
449.87700	728	1+
449.90645	152	
450.74798	596	1+
451.87895	160	
457.90501	510	1+
462.88427	802	1+
464.89081	206	
466.84370	206	1+
467.89071	1094	1+
468.77894	242	1+
479.65595	126	
485.90046	760	1+
486.84583	126	
487.92055	124	
497.79084	158	1+
505.28264	140	
508.80856	176	1+
509.76707	116	1+
509.85141	306	1+
510.68745	154	1+
511.28192	222	1+
512.28146	138	1+
END IONS

###FS:    #m/z: 336.94570 #charge 1+
###MS: 46
###MSMS: 49
BEGIN IONS
TITLE=Cmpd 36, +MS2(336.9457), 28.0-35.0eV, 1.1min #49
RTINSECONDS=60.9635
SCANS=46,49
PEPMASS=336.94570	137488
CHARGE=1+
91.62220	100	
142.20802	96	
182.86515	170	1+
189.86304	134	
191.88570	280	1+
192.88642	212	1+
195.96887	106	
196.88465	124	
198.87067	82	
199.89386	82	
200.93466	90	
207.87083	140	
208.88162	238	1+
208.94865	86	
209.02754	86	
210.90337	120	
211.92117	104	
211.94392	3784	
212.87939	924	1+
213.86000	80	
213.93843	2060	1+
214.88411	464	1+
214.89605	134	
215.88745	392	1+
217.89034	136	
217.93867	146	
223.02079	80	
223.97011	312	1+
224.97457	258	1+
224.99811	82	
226.39108	90	
226.86432	100	
226.89601	196	
227.89345	456	1+
229.95402	3582	1+
230.88855	2414	1+
230.91041	82	
231.94857	1822	1+
232.82455	274	1+
233.00686	92	
233.89781	542	1+
234.02245	94	
234.87202	80	
234.92531	166	
235.89241	250	
236.82829	164	
236.98597	94	
239.90022	80	
240.83314	84	
241.84240	96	
241.85925	128	
243.01660	132	
243.43961	104	
243.56601	82	
246.90797	150	
246.97593	162	
247.91516	130	
247.96426	702	1+
248.02846	92	
248.89902	602	1+
248.91964	96	
249.96242	490	1+
249.99692	120	
250.83412	110	
250.98545	170	1+
251.83363	436	1+
251.90730	82	
252.07478	88	
252.83507	304	1+
252.97081	2712	1+
253.37864	102	
253.90420	434	1+
254.08605	144	
254.96634	944	1+
255.01737	80	
255.07773	228	1+
255.58254	82	
256.85117	144	
256.91637	86	
256.96299	268	1+
257.07474	92	
258.63244	88	
258.84490	398	1+
259.39517	86	
261.83690	118	
261.85159	124	
265.08882	188	
265.38800	84	
265.85883	264	1+
266.97670	142	
267.83891	300	
268.83829	886	1+
268.91023	80	
268.95872	94	
269.14805	94	
269.90980	102	
270.88969	96	
270.93980	94	
270.98350	132	
271.84309	318	1+
272.92040	124	
273.41941	116	
274.80184	94	
274.81574	80	
274.86310	92	
275.19489	80	
275.24185	88	
275.85650	218	
276.85773	316	
276.90245	80	
277.83870	120	
277.98373	86	
278.48631	102	
278.83698	286	
279.02345	100	
279.83195	122	
280.02720	84	
282.38916	80	
283.48966	94	
284.05883	84	
285.85169	332	
286.38123	80	
286.85142	408	
287.09861	80	
287.23828	88	
287.85101	330	
288.00643	82	
288.84973	190	
289.43983	94	
290.80715	304	1+
290.85308	392	1+
291.40907	80	
292.43518	82	
293.43313	86	
293.85828	112	
293.87424	92	
293.90878	94	
293.99395	82	
295.01696	86	
296.03562	92	
296.20795	92	
296.84622	106	
299.44796	106	
299.81367	84	
299.87206	176	
301.87005	94	
302.85818	342	1+
303.44332	92	
305.02155	98	
307.28618	100	
307.89225	112	
308.86591	100	
309.29438	84	
309.51181	80	
309.86551	662	1+
311.05350	154	
311.79439	80	
311.92280	86	
312.83206	144	
313.03219	90	
313.89071	112	
314.13438	80	
316.57896	84	
317.89111	84	
320.31035	84	
320.33928	82	
320.87543	92	
320.91958	84	
322.81396	82	
323.16929	88	
323.52508	108	
323.91146	88	
324.89228	192	
325.89166	116	
326.45815	86	
327.36395	196	1+
327.80658	168	1+
328.88877	228	1+
329.09881	80	
329.41970	88	
330.82701	102	
336.71640	84	
337.28237	96	
337.36123	100	
339.59544	86	
340.56889	96	
340.90431	102	
342.32307	88	
END IONS

###FS:    #m/z: 340.94051 #charge 1+
###MS: 50
###MSMS: 51
BEGIN IONS
TITLE=Cmpd 37, +MS2(340.9405), 28.0-35.0eV, 1.1min #51
RTINSECONDS=64.6325
SCANS=50-51
PEPMASS=340.94051	919906
CHARGE=1+
189.86201	116	
190.94571	164	
192.92394	138	
193.88751	148	
196.62416	90	
196.88509	116	
197.88161	104	
199.88822	162	
204.41348	88	
207.40551	82	
207.92753	94	
208.88583	204	
210.93713	252	
211.90401	88	
212.87690	124	
213.41692	82	
213.94061	1076	1+
214.88148	162	
215.88737	598	1+
215.93574	292	
217.88459	172	
218.88677	134	
219.82888	92	
222.87962	82	
222.95512	560	1+
222.98358	96	
224.93462	100	
225.84092	88	
226.96604	132	
227.79241	96	
227.95508	342	
228.95036	234	
230.88745	704	1+
230.91559	116	
231.94997	1708	1+
232.87428	82	
235.86507	218	1+
235.94749	92	
235.98306	114	
236.89854	190	1+
239.88213	152	
240.00700	96	
240.83535	84	
240.90249	92	
240.96192	114	
241.83748	114	
242.00684	114	
243.82957	314	1+
243.94049	94	
246.05221	82	
246.97048	362	1+
247.43512	84	
248.51177	94	
248.90062	238	1+
249.96016	404	1+
250.37962	88	
252.10202	86	
252.41016	88	
252.92098	100	
252.97054	94	
253.23402	82	
253.83203	84	
254.90430	456	1+
254.93717	84	
254.96446	670	1+
255.07125	96	
255.78457	114	
255.85060	184	1+
255.88962	96	
255.94181	118	
256.53350	94	
256.96421	236	1+
257.80135	120	
258.84515	558	1+
259.83020	84	
260.33677	88	
260.83519	308	1+
262.91485	128	
262.96545	114	
264.87548	102	
265.01503	102	
266.41135	90	
266.84560	202	1+
266.99233	254	1+
267.12939	164	
268.83932	300	
268.95954	88	
269.57137	94	
270.82602	108	
271.79551	92	
271.84370	308	1+
272.34829	90	
272.84620	186	1+
272.93230	160	
273.51265	84	
273.79478	162	
273.88920	110	
273.92132	192	1+
274.72439	146	
274.81357	82	
274.85463	96	
274.90039	132	
275.86426	120	
276.79916	94	
276.85403	694	1+
277.14165	80	
277.35636	88	
278.84515	234	
279.85209	152	
279.93079	250	1+
279.94941	88	
280.86747	82	
281.80857	118	
282.92352	110	
283.20666	84	
283.78880	104	
287.87755	88	
291.80765	92	
292.43485	104	
292.82818	140	
292.87407	126	
293.85446	512	1+
294.97275	94	
295.28296	86	
296.80634	168	
296.85692	250	1+
296.95724	88	
297.42859	100	
297.83560	112	
298.82231	142	
299.06147	148	
299.86985	116	
300.77641	96	
300.87228	116	
302.02230	90	
303.14509	92	
303.43905	90	
304.87477	132	
304.92435	202	
305.87597	120	
307.79366	198	
307.92813	84	
308.19763	88	
308.88095	144	
309.89385	122	
310.79589	166	
310.81891	120	
310.88717	84	
310.94786	92	
311.81211	88	
311.88972	102	
311.89972	124	
312.86896	106	
313.64487	84	
314.95536	102	
315.19322	106	
315.85781	178	
315.87766	148	
317.87879	268	1+
320.96606	90	
321.91021	84	
324.89283	490	1+
325.29423	90	
326.17935	186	
330.81238	218	1+
331.88742	102	
335.34500	154	
340.84321	82	
341.75274	84	
342.29332	88	
342.31364	146	
342.45481	80	
342.76865	84	
342.85490	84	
343.24828	84	
343.41416	96	
344.79919	82	
344.87891	84	
346.34248	90	
END IONS

###FS:    #m/z: 507.84563 #charge 1+
###MS: 50
###MSMS: 52
BEGIN IONS
TITLE=Cmpd 38, +MS2(507.8456), 28.2-35.2eV, 1.1min #52
RTINSECONDS=65.4045
SCANS=50,52
PEPMASS=507.84563	169050
CHARGE=1+
196.01499	162	1+
214.88611	222	
224.11482	126	
224.97545	232	
229.92816	248	1+
232.90293	166	
233.81908	122	
236.88692	182	
250.97096	310	
251.06909	122	
252.07517	138	
252.89589	278	1+
252.94599	132	
265.88831	126	
266.02652	122	
266.16441	164	
266.86536	140	
268.85342	242	1+
268.95994	206	1+
271.85232	456	1+
278.83229	264	
278.86552	236	
280.34503	226	1+
280.39533	232	
280.85154	162	
281.91141	286	1+
282.38455	160	
282.86602	252	1+
283.78704	180	1+
283.98589	122	
286.79244	166	
287.85349	362	
288.86902	258	
288.95368	146	1+
289.38506	258	1+
289.88406	538	1+
290.86148	768	1+
291.89269	124	
293.87379	1298	1+
293.96307	310	1+
295.37236	152	1+
295.87200	208	
296.85643	336	1+
298.87121	360	1+
300.85572	164	
302.86291	408	1+
303.86931	246	1+
305.86032	568	1+
307.88905	748	1+
307.93251	148	
308.14290	992	1+
308.79378	278	1+
308.87228	1086	1+
309.84560	290	1+
309.87687	622	1+
309.91864	172	
309.97120	182	1+
309.99378	154	1+
310.15747	406	
311.16415	226	
311.78406	126	
311.88231	3870	1+
314.81928	156	
314.86575	1302	1+
315.75854	144	
315.81318	214	1+
316.86425	124	
317.37777	188	
317.82534	244	1+
317.87321	356	1+
318.85874	174	
318.93549	180	1+
319.86373	172	
322.87340	140	
323.13082	156	1+
324.86260	488	1+
325.80602	130	
325.89907	418	
326.81666	270	
326.88256	1462	1+
327.37769	128	
327.80583	224	
328.88223	814	1+
328.89839	212	
330.81874	138	
330.87166	186	
330.91467	160	
332.87451	872	1+
334.02115	132	
334.78850	134	
334.81984	172	
335.82287	144	
335.84070	312	
335.86641	194	
335.88805	250	
336.78267	232	
336.87431	378	1+
336.97739	134	
339.87931	214	
339.90837	370	1+
340.36239	240	1+
342.97516	214	
343.87253	188	
345.89637	142	
346.82266	236	1+
347.77341	356	1+
348.38098	124	
348.88856	282	1+
350.79641	128	
350.88534	396	1+
352.87642	156	
352.91805	202	
353.78463	240	1+
353.82163	130	
353.85251	424	1+
353.90551	144	
354.03114	126	
354.36064	190	1+
354.38325	152	
354.84159	392	1+
354.91290	222	1+
355.80634	154	1+
355.84517	318	1+
355.89097	286	
356.78430	146	
356.89117	126	
359.90388	132	
360.57606	154	
360.71831	294	1+
361.86408	206	1+
363.13987	224	1+
363.37024	128	
364.84499	178	
364.86732	194	1+
365.92686	132	
366.18271	256	1+
366.73905	148	
366.78398	132	
366.84297	644	1+
367.70840	1112	1+
367.76230	208	1+
367.78910	298	1+
368.86379	278	1+
368.90180	246	
369.83792	226	
370.83802	168	
371.72459	126	
371.78671	352	1+
372.71471	384	1+
373.88178	150	
374.76876	152	1+
374.82282	224	1+
374.84250	128	
375.36499	152	
375.93240	212	1+
377.86551	198	1+
381.72059	588	1+
381.80404	192	
383.81209	204	1+
384.74038	130	
384.84943	1358	1+
384.89683	368	1+
385.75410	124	
385.77697	266	1+
385.90125	244	1+
387.72671	124	
387.77873	124	
387.84705	478	1+
389.20015	230	
389.73282	264	
389.79915	150	
390.77752	254	
390.79930	158	
390.84290	348	
391.11037	124	
391.82107	664	1+
391.84365	360	
392.71723	232	1+
392.82658	552	1+
393.75376	158	
393.79882	136	
393.87097	154	
394.78147	464	1+
394.83812	170	
394.86660	136	
396.73627	182	1+
398.72873	680	1+
399.71112	140	
400.85316	160	
401.72711	124	
402.86348	778	1+
403.86764	488	1+
405.72580	136	
405.85715	266	
405.87786	174	
406.73038	440	1+
406.80563	190	
406.86213	184	
406.90493	190	1+
407.81438	174	
407.86360	3254	1+
408.85407	1182	1+
409.36289	190	1+
409.72287	916	1+
410.74888	158	
410.83881	1496	1+
411.80345	162	
411.87742	324	1+
412.73197	648	1+
413.87785	220	
416.88334	150	
417.82388	144	
418.84348	124	
421.88951	228	
422.08235	126	1+
422.88371	242	
423.87011	144	
424.86674	278	
425.74794	160	
425.87750	154	
426.86131	1198	
427.73402	598	
427.86234	604	
428.09039	208	
428.73994	336	
428.84921	1046	
428.88886	706	1+
429.73349	200	
429.84875	516	
430.74126	778	1+
430.85065	474	
430.88366	136	
431.84153	144	
431.86371	1022	1+
437.74776	150	1+
439.72162	160	1+
439.89210	558	1+
440.24919	172	1+
440.91971	132	
441.85659	144	
444.87245	2866	1+
445.74058	234	
446.74217	136	
446.78287	140	
447.71974	128	
448.74856	192	
449.77128	148	
449.87685	600	1+
450.11964	116	1+
450.74550	332	
451.87487	190	1+
457.90082	710	1+
462.88295	948	1+
464.88721	344	1+
467.88545	952	1+
468.78461	132	
469.78206	192	
472.88421	136	
476.76613	164	1+
481.79448	166	1+
485.89893	948	1+
487.24007	170	
487.83516	150	
502.81471	156	1+
503.81986	104	1+
507.61853	156	1+
508.92118	132	
509.86002	256	1+
END IONS

###FS:    #m/z: 336.94546 #charge 1+
###MS: 50
###MSMS: 53
BEGIN IONS
TITLE=Cmpd 39, +MS2(336.9455), 28.0-35.0eV, 1.1min #53
RTINSECONDS=66.1765
SCANS=50,53
PEPMASS=336.94546	119988
CHARGE=1+
181.88632	86	
196.88341	144	
199.95784	78	
200.99565	74	
205.95417	84	
207.83200	82	
209.05691	76	
211.94405	3898	1+
212.87853	1300	1+
213.02064	74	
213.86477	92	
213.93904	1674	1+
214.87305	130	
215.88596	366	
215.93721	676	
217.88113	154	
218.97570	124	
221.00993	84	
223.96016	346	1+
226.89671	160	
226.97121	108	
227.79662	118	
227.83970	90	
227.89156	424	1+
228.89382	292	1+
229.84238	80	
229.95490	3200	
230.03022	102	
230.88951	2296	1+
230.95892	112	
231.94870	2176	1+
233.50945	80	
233.89655	584	1+
233.94858	264	
234.78876	160	1+
234.83002	136	
234.93751	78	
235.68380	74	
235.87966	78	
239.55246	84	
239.90647	242	1+
240.01481	78	
240.81030	82	
242.11925	90	
242.83372	168	1+
242.94135	86	
243.89582	76	
246.90345	160	
246.97760	314	
247.96650	1024	1+
248.05784	188	1+
248.89729	874	1+
249.09308	82	
249.96398	658	1+
250.16230	114	
250.83158	380	1+
250.95370	122	
252.07208	124	
252.97036	2124	1+
253.78540	76	
253.85794	80	
253.90787	142	
254.85224	202	1+
254.96569	960	1+
255.07261	96	
256.04395	86	
256.07289	112	
256.96728	76	
257.78767	78	
257.83144	76	
258.84523	182	
259.01540	84	
259.84042	76	
259.85581	206	1+
259.95894	138	
260.83068	96	
261.82824	130	
261.84723	134	
264.11736	86	
264.58651	78	
264.98602	78	
267.14338	172	1+
267.78593	112	
267.83729	586	1+
268.46173	74	
268.83935	382	1+
269.08144	82	
270.84458	324	1+
270.93525	90	
270.98103	150	
271.81575	76	
271.84310	284	1+
271.91239	310	1+
272.08288	78	
272.86585	96	
272.97849	134	
273.92925	98	
274.07764	82	
274.38174	216	1+
274.86182	154	
274.87979	76	
275.85750	194	
275.95654	140	1+
276.40189	84	
276.85943	568	1+
278.83486	636	1+
279.35781	86	
280.43452	80	
282.87936	74	
282.92990	82	
283.02703	86	
283.09717	78	
283.89949	104	
284.02558	78	
284.10431	76	
284.80496	116	
285.42231	92	
285.84916	138	
286.84832	1318	1+
288.11274	98	
289.39425	92	
290.49176	88	
290.85487	138	
291.79994	190	1+
292.86307	118	
292.93709	172	
293.10615	284	
293.17668	94	
293.67303	92	
293.86480	84	
294.84990	140	
295.18390	84	
295.40312	86	
295.43501	84	
295.86901	112	
296.84916	270	
296.99603	102	
297.91153	92	
298.08986	84	
298.88098	88	
299.78816	78	
299.87434	150	
300.85284	130	
301.36338	100	
301.94465	244	1+
303.05838	92	
303.82203	84	
305.15908	84	
305.27706	88	
305.41206	80	
305.88031	74	
306.87671	124	
307.90214	76	
308.92872	80	
309.40798	106	
309.75568	80	
310.86740	142	
311.86455	80	
311.88504	128	
312.18543	78	
312.85437	92	
313.20362	86	
313.88917	74	
314.85094	84	
314.88897	140	
317.72705	78	
320.22670	82	
321.20977	74	
323.15290	76	
323.37487	74	
324.28594	148	
324.57282	78	
324.89306	144	
325.93814	154	
326.16071	86	
328.40458	78	
328.88675	170	
331.88519	94	
332.88385	208	1+
332.97505	78	
335.29851	82	
337.75838	110	
337.80081	82	
338.41080	92	
338.97027	102	
339.82371	198	1+
END IONS

###FS:    #m/z: 322.92989 #charge 1+
###MS: 54
###MSMS: 55
BEGIN IONS
TITLE=Cmpd 40, +MS2(322.9299), 28.0-35.0eV, 1.2min #55
RTINSECONDS=69.837
SCANS=54-55
PEPMASS=322.92989	2209728
CHARGE=1+
73.69762	74	
163.73610	98	
173.02126	76	
196.87114	120	
197.86049	76	
198.01784	84	
198.93286	100	
199.86071	78	
201.04110	146	
205.53854	96	
205.94873	160	
206.96885	110	
208.88118	90	
209.07446	106	
209.94195	76	
211.88026	100	
212.87897	78	
214.01444	76	
214.22112	82	
218.88475	80	
218.89606	86	
220.82765	74	
221.94743	74	
222.51126	92	
222.89444	84	
222.95228	412	1+
223.37302	74	
223.93488	90	
226.89726	78	
227.93182	298	1+
227.95347	184	
228.89578	204	1+
229.07814	80	
229.84743	76	
230.10882	76	
230.83936	76	
230.88974	114	
232.89456	100	
233.39297	92	
233.83803	102	
233.89975	80	
233.95495	128	
234.91351	112	
235.87808	80	
236.01161	74	
236.79051	188	1+
237.20927	74	
237.54423	104	
237.71825	92	
237.88863	90	
238.93734	314	
239.07940	188	
240.50567	98	
240.93982	2756	
241.94154	2206	
242.04119	78	
242.09624	76	
242.82067	84	
242.94116	8538	1+
243.81964	128	
243.96486	86	
244.51534	94	
244.82503	74	
244.93934	1978	1+
246.97449	336	1+
246.99345	74	
247.38748	92	
248.92252	76	
249.10854	78	
249.12986	94	
251.33641	78	
251.84523	74	
251.98111	78	
252.01053	74	
252.04982	76	
253.42176	100	
254.06722	80	
257.85093	78	
257.93575	78	
258.84083	74	
259.44260	122	
259.88961	88	
260.82180	82	
260.82896	840	1+
261.18387	82	
261.82833	598	1+
264.05130	102	
265.00009	84	
265.06100	114	
265.86035	86	
266.88029	78	
266.96059	78	
267.90845	80	
268.79004	280	1+
268.90812	80	
268.96002	124	
269.34145	76	
271.39466	100	
271.80274	118	
271.84510	240	
271.90472	92	
272.54288	74	
272.78991	392	1+
273.79185	338	1+
273.85703	302	1+
274.36231	90	
274.94444	84	
276.58392	86	
276.81959	154	1+
276.84311	182	
277.16589	94	
277.83846	192	1+
277.86568	234	1+
279.09343	534	
279.80311	196	
280.09509	242	
280.14037	78	
280.85338	244	1+
280.95278	82	
281.05132	76	
281.99081	80	
282.27552	106	
283.07478	116	
283.16135	88	
283.78854	204	
283.80747	158	
284.29178	92	
284.78780	132	
284.87539	206	1+
284.95977	78	
285.29353	90	
286.09896	80	
286.80288	84	
289.78711	192	
289.80742	110	
289.83368	74	
290.79108	152	
291.79929	300	1+
292.03422	82	
292.87208	80	
293.84007	76	
293.86163	114	
295.65236	82	
297.92259	244	1+
298.17501	92	
298.82323	126	
299.76745	80	
299.88152	78	
301.16719	78	
301.80470	78	
304.76423	78	
304.88540	140	
305.80070	102	
305.81947	116	
307.04287	76	
307.80121	518	1+
307.88889	126	
307.96894	74	
308.29098	96	
310.87891	530	1+
310.92594	74	
311.42341	150	
311.88257	394	1+
312.20292	82	
312.56057	78	
312.80675	230	
313.03202	198	1+
313.80834	226	1+
313.92113	76	
314.14985	76	
315.68803	82	
319.80759	84	
323.23540	126	
324.24088	146	
324.89004	268	1+
325.81265	116	
326.88974	202	1+
END IONS

###FS:    #m/z: 363.95650 #charge 1+
###MS: 54
###MSMS: 56
BEGIN IONS
TITLE=Cmpd 41, +MS2(363.9565), 28.0-35.0eV, 1.2min #56
RTINSECONDS=70.609
SCANS=54,56
PEPMASS=363.95650	337124
CHARGE=1+
72.90717	86	
138.81084	88	
189.86240	376	
191.85781	460	1+
205.94734	128	
207.87377	110	
207.94391	294	1+
207.97887	86	
208.88125	88	
209.94278	1280	1+
210.88322	166	
211.88468	122	
212.87816	1788	1+
213.08490	88	
214.89372	126	
215.88310	156	
216.41149	156	
218.91316	146	
221.89372	212	1+
222.95262	376	
223.95436	298	
224.94706	1152	1+
225.88204	108	
226.40775	86	
226.89030	92	
226.92367	102	
226.94716	6104	1+
227.07634	136	1+
227.87476	98	
227.91731	110	
228.89341	456	1+
228.94174	6214	1+
230.79687	84	
230.88759	4394	1+
234.88139	230	
237.50058	92	
239.93477	906	1+
240.83342	162	
240.96378	486	1+
241.08215	116	
241.93865	1552	1+
242.81746	326	1+
242.94144	1128	1+
243.84397	228	1+
243.95731	200	
244.52889	104	
244.95654	3122	1+
245.93993	448	
246.90375	276	1+
246.95281	3322	1+
247.80593	462	1+
248.13081	88	
248.85299	108	
248.89949	1224	1+
250.80006	118	
250.87477	86	
250.89379	428	1+
250.94577	228	
250.97102	162	
251.07126	122	
253.83165	144	
254.86924	98	
254.90857	122	
258.84950	88	
258.92454	88	
260.82969	176	
260.84479	162	
260.96811	492	1+
262.79311	106	
262.82953	90	
263.94986	92	
264.79736	186	
264.81570	174	
264.83335	130	
264.96961	418	1+
264.98210	114	
265.54481	90	
265.82083	86	
265.97335	288	1+
266.81441	624	1+
266.83533	258	1+
267.78891	98	
267.83607	204	1+
267.97468	630	
268.81404	152	
268.96464	772	1+
269.79902	302	1+
269.85759	86	
269.96971	640	1+
270.18270	106	1+
270.22893	88	
271.08944	98	
271.84723	120	
271.91289	404	1+
273.79546	92	
273.81102	270	1+
276.33671	94	
276.85715	320	1+
277.08914	162	
277.42342	90	
277.92496	94	
278.07227	96	
278.64824	86	
278.84910	240	1+
279.79331	928	1+
280.79565	778	1+
280.96301	110	
282.32484	120	
282.78304	276	1+
282.80032	124	
282.90931	124	
282.93391	104	
283.06154	84	
283.07425	128	
283.20273	98	
283.84984	222	
284.03159	100	
284.82417	158	
284.85822	144	
285.45510	96	
285.84341	436	1+
285.92252	90	
285.93688	154	
286.91361	108	
287.91051	106	
289.80740	216	1+
290.78846	220	
290.86032	120	
291.85302	114	
291.92081	88	
292.79193	90	
292.86123	98	
292.93407	110	
293.01381	120	
293.82103	134	1+
293.95132	108	
296.80789	210	
296.87347	232	1+
297.80557	116	
297.81976	162	
298.15109	92	
298.80284	1168	1+
299.74771	128	
300.80055	810	1+
300.92784	108	
301.49336	96	
301.86082	312	
302.82611	156	
302.85856	140	
302.94242	286	1+
303.80619	500	1+
303.85453	790	
304.12957	104	
304.89248	126	
305.16015	96	
307.88892	180	
309.86484	254	1+
314.82097	332	
314.88662	126	
316.81146	622	1+
318.80532	130	
318.85541	96	
318.87690	98	
318.93186	126	
319.81792	102	
320.81736	170	
321.81567	516	1+
321.86594	326	
323.81033	164	
324.87506	136	
324.89061	88	
325.82324	210	1+
326.70183	188	1+
326.87180	254	1+
328.14611	110	
328.89441	176	1+
329.86786	92	
329.94244	186	1+
332.75390	182	1+
336.76361	200	1+
336.94420	106	
337.08811	98	
337.15017	94	
337.80865	162	
338.82789	178	
339.82886	464	
339.86926	96	
340.94353	108	
343.99315	130	
345.06052	140	
347.91041	132	
353.77181	86	
355.00168	84	
355.36734	90	
356.34963	94	
358.73876	122	
358.77574	86	
359.96443	146	
361.85495	142	
362.71864	138	
362.84417	118	
364.35603	96	
365.21398	110	
366.07148	92	
366.62138	92	
366.83561	92	
368.00079	90	
368.79706	96	
END IONS

###FS:    #m/z: 507.84548 #charge 1+
###MS: 54
###MSMS: 57
BEGIN IONS
TITLE=Cmpd 42, +MS2(507.8455), 28.2-35.2eV, 1.2min #57
RTINSECONDS=71.381
SCANS=54,57
PEPMASS=507.84548	187824
CHARGE=1+
196.01864	202	
198.88627	210	1+
214.88626	308	
224.97584	184	
232.89590	490	1+
238.06354	262	1+
248.89851	136	
250.96578	150	
252.07647	126	
252.96965	136	
258.87690	140	
261.38299	330	1+
266.16752	338	1+
272.38948	242	1+
272.85591	454	1+
273.80839	158	
279.92105	132	
284.12269	128	
284.84324	192	1+
286.87349	166	
287.85608	806	1+
287.89575	138	
289.87891	538	1+
290.84063	122	
290.86408	1184	1+
292.88918	148	
293.11500	172	1+
293.35973	130	
293.87428	1354	1+
295.86870	172	
296.85371	166	
296.88850	188	
298.33330	218	1+
298.85715	242	1+
300.37406	216	1+
300.85665	320	1+
301.38006	244	1+
302.89980	146	
302.96776	156	1+
303.84739	128	
303.86761	394	1+
305.86084	726	1+
307.89124	464	
308.14086	568	1+
308.80959	178	
308.87368	1552	1+
310.15542	402	1+
310.37300	190	
310.80935	152	
311.40596	144	
311.88527	1802	
311.91180	170	
312.16555	140	
312.88301	1524	1+
313.34494	184	
314.86476	1176	1+
316.86438	160	
316.88872	186	
317.86831	170	
318.81376	136	
318.86065	230	
318.94963	112	1+
319.86694	130	
322.81371	306	1+
322.84468	188	1+
323.87376	414	1+
324.90280	140	
325.87107	134	
325.90203	356	
326.00864	158	
326.88290	1818	1+
327.80487	130	
328.87949	312	
329.87090	302	1+
329.89159	520	1+
330.76234	156	1+
332.87257	874	1+
332.95159	200	
336.87695	656	1+
336.92426	180	
336.94801	236	1+
337.88177	460	1+
338.99579	136	
339.38671	142	
339.88273	290	1+
341.33840	180	
341.87275	162	
343.87632	314	
344.90440	144	
345.78041	198	
345.87155	126	
346.81076	262	1+
346.83788	256	1+
348.88979	210	
349.75580	298	
349.91886	168	
350.78228	130	
350.83629	210	
350.88665	252	
351.39104	182	
351.88745	154	
352.91021	178	
353.84952	492	1+
353.91353	462	1+
355.78869	194	1+
355.89060	122	
356.89030	138	
359.83182	164	
362.06831	128	1+
362.11654	146	
363.91853	192	1+
364.38358	132	
366.74977	166	
366.84148	548	
367.70899	720	1+
367.77191	184	1+
367.84007	350	
367.90149	136	
367.91400	288	1+
368.84123	228	
368.89261	458	1+
368.91159	126	
369.83843	636	1+
370.03124	136	1+
370.78914	128	
371.06301	162	1+
371.18963	134	
371.72671	424	
371.78451	154	1+
372.77725	230	1+
373.72001	588	1+
373.83111	132	
374.81738	220	
376.80746	254	1+
376.88534	194	
377.80751	164	1+
377.83819	198	
378.84035	134	
378.89183	174	
379.76770	202	1+
379.80898	132	
380.05567	142	
380.71954	290	
382.71989	152	
382.85573	122	
383.71466	404	1+
383.79336	126	
384.74907	126	
384.85129	1570	1+
385.77419	140	
387.84774	298	1+
388.73468	176	
388.79471	168	
389.19979	308	
389.72213	138	
389.83779	122	
390.78246	318	1+
390.84243	1076	1+
392.06898	212	
392.79280	138	
392.82480	804	1+
392.85844	258	1+
394.80387	324	1+
394.85313	146	
395.86933	194	
396.83366	206	1+
397.72956	740	1+
398.73050	524	1+
399.68911	128	
399.79488	128	
399.85111	526	1+
400.73621	140	
402.86619	296	
402.90255	180	1+
403.78825	194	1+
403.86621	242	
404.87194	172	
404.89581	222	1+
405.87036	230	
406.76437	232	1+
406.81163	140	
406.85638	214	
407.86207	2804	1+
409.72319	270	
409.82133	144	
409.84999	304	
410.74272	138	
410.83678	1114	1+
410.88007	194	
411.80944	150	
411.86331	192	
411.88470	134	
412.72720	338	
412.84446	416	1+
412.87251	564	1+
413.07640	190	
413.75048	174	
413.81878	188	1+
413.88127	482	1+
414.85053	138	
415.86860	140	
416.74124	188	
416.86095	422	1+
416.88208	152	
418.84489	148	
421.88427	608	1+
422.86030	156	
423.77093	394	1+
423.79774	142	
423.82788	226	
423.86787	558	1+
424.83099	138	
425.75013	500	1+
425.88001	318	
426.86372	1274	1+
427.73462	1024	1+
428.84797	1868	1+
428.88164	408	1+
429.70042	204	1+
430.73817	656	1+
430.88612	132	
431.86901	468	
432.86677	352	
433.85175	400	
434.82440	172	1+
435.85940	256	
439.89465	226	
442.23623	174	
443.75127	158	
443.79310	124	
444.87192	2498	1+
445.74127	262	
446.74209	158	
447.70866	330	1+
447.74759	208	
447.76941	138	
448.81332	156	
448.88011	852	1+
449.65496	156	1+
449.77292	294	1+
449.87745	822	1+
450.74927	276	1+
452.90975	124	
454.85663	138	
457.90480	428	1+
462.88577	1242	1+
463.96718	144	
465.72488	150	
466.78738	138	
467.88848	1598	1+
469.17508	132	
470.86707	270	1+
473.13823	242	1+
473.70768	162	1+
485.89447	998	1+
486.79500	322	1+
504.80073	142	
505.80811	146	
507.89416	140	1+
END IONS

###FS:    #m/z: 322.92998 #charge 1+
###MS: 58
###MSMS: 59
BEGIN IONS
TITLE=Cmpd 43, +MS2(322.9300), 28.0-35.0eV, 1.3min #59
RTINSECONDS=75.0665
SCANS=58-59
PEPMASS=322.92998	1982784
CHARGE=1+
180.86268	72	
183.93428	90	
185.00487	104	
190.49994	120	
192.01977	92	
193.02299	92	
193.89044	156	
201.04650	122	
203.88031	76	
204.05196	80	
205.87522	96	
205.90049	88	
205.94814	326	
205.97223	94	
206.08147	94	
207.97633	136	
208.05322	90	
209.84942	82	
209.88853	172	1+
209.94215	96	
210.88930	212	1+
210.90378	82	
211.37665	92	
211.41991	90	
214.13825	80	
214.89577	118	
215.89306	170	1+
218.00103	86	
220.02911	90	
220.87328	128	
221.94390	124	
223.95682	136	
224.83639	82	
224.95791	78	
225.85596	138	
225.89420	72	
228.79362	76	
229.02402	88	
230.88711	228	1+
230.90664	130	
236.98603	80	
237.80702	94	
237.89475	386	1+
237.94148	80	
238.07872	306	1+
238.93944	304	1+
239.08290	254	1+
240.78736	78	
240.82255	164	
240.94088	3368	
241.93892	9528	1+
242.81505	340	1+
242.83280	194	
242.94156	7770	1+
243.06062	74	
244.47515	74	
244.93985	1494	1+
244.99695	90	
245.38976	108	
246.89889	82	
246.97485	264	1+
247.85438	74	
248.43856	90	
248.91550	80	
249.85161	140	
250.57000	74	
250.89276	72	
250.95315	72	
253.34768	74	
254.05349	74	
254.08997	72	
254.83950	128	
256.80501	82	
256.90719	78	
257.80129	200	
258.83594	184	
260.79133	80	
260.83061	158	
261.82930	440	1+
261.88702	80	
262.17904	84	
262.35408	84	
263.85008	80	
263.87211	78	
264.86683	80	
264.98224	78	
265.05774	92	
265.85158	222	1+
266.96515	78	
268.95567	100	
269.09375	78	
269.34540	100	
271.37264	74	
271.85855	84	
273.79263	148	
274.78141	88	
274.80487	562	1+
277.39491	88	
277.85739	82	
278.02284	84	
278.79552	74	
278.85939	72	
279.09144	666	1+
279.80388	270	1+
281.35198	82	
281.84818	90	
282.85344	80	
283.07147	210	
283.85373	72	
284.29081	412	1+
284.87260	134	
285.17097	78	
285.37250	74	
287.41318	88	
287.80485	126	
287.87741	80	
288.82838	82	
289.87764	124	
292.90784	98	
293.47528	80	
293.85149	216	1+
293.87299	84	
294.37419	84	
294.82327	78	
295.82362	98	
297.79281	92	
298.85767	82	
298.93200	72	
299.44184	84	
299.78058	114	
300.79974	72	
301.04908	88	
303.01109	134	
303.19105	88	
304.27169	82	
304.93368	76	
305.30052	86	
306.88464	142	
307.02140	72	
307.09893	82	
307.80063	290	
307.87941	112	
308.86362	72	
308.96091	88	
309.93312	94	
310.43495	102	
310.88029	216	
310.90645	84	
311.00412	80	
311.54569	72	
312.08978	78	
312.82530	106	
312.86424	220	1+
313.80694	74	
317.81669	72	
317.90852	78	
318.81112	88	
318.88318	104	
318.98452	78	
320.43360	78	
321.81970	80	
323.73471	88	
323.83641	80	
324.03763	84	
324.11493	72	
324.21028	102	
324.37811	86	
324.78722	82	
325.21443	78	
325.75520	78	
327.80833	72	
END IONS

###FS:    #m/z: 363.95656 #charge 1+
###MS: 58
###MSMS: 60
BEGIN IONS
TITLE=Cmpd 44, +MS2(363.9566), 28.0-35.0eV, 1.3min #60
RTINSECONDS=75.8385
SCANS=58,60
PEPMASS=363.95656	292358
CHARGE=1+
47.80721	80	
174.37912	86	
181.54202	98	
182.87049	110	
187.86754	162	
189.86191	554	1+
191.50452	84	
191.85851	398	
196.88551	196	
197.88377	124	
205.95212	184	1+
207.00583	82	
207.41615	104	
207.86992	98	
207.94725	124	
209.94441	814	1+
210.02633	94	1+
210.88239	570	1+
212.87924	1918	1+
213.90150	88	
216.40758	182	
218.86110	88	
222.95130	858	1+
224.89193	112	
224.95009	1008	1+
224.97528	100	
225.05327	106	
225.61522	98	1+
225.89065	232	1+
225.96998	274	1+
226.89528	198	1+
226.94669	5172	1+
228.89234	414	1+
228.94155	5424	1+
230.83267	90	
230.88847	4360	1+
233.96099	94	
234.06716	100	
234.42785	104	
234.87942	138	
235.82476	230	1+
237.90777	96	
239.07032	134	
240.81838	88	
240.94078	556	
240.96124	342	
241.84600	86	
241.94072	1800	1+
241.96685	198	
242.82637	122	
242.90885	86	
242.94211	1068	1+
242.95857	644	1+
243.89146	106	
244.90810	82	
244.95697	3188	1+
245.13126	88	1+
245.93990	202	
246.07684	84	
246.90335	130	
246.95190	2998	1+
247.40440	82	
248.43446	82	
248.80218	708	1+
248.89942	934	
249.66339	100	
249.97565	84	
250.90052	248	1+
250.94598	354	1+
250.96700	138	
252.90236	84	
253.13273	86	
253.90479	434	
254.37662	114	
254.97837	152	
256.90139	170	
256.95849	92	
257.04110	84	
258.83333	124	
258.84045	132	
258.86130	92	
259.83230	388	1+
259.97971	128	
260.83552	222	1+
260.96781	558	1+
263.10466	92	
263.97578	100	
264.00584	166	
265.02026	94	
265.82845	84	
266.41313	82	
266.81175	240	
267.81113	456	1+
267.97376	498	1+
268.13620	96	
268.84265	134	
268.96109	1138	1+
269.78947	224	1+
269.92415	98	
269.96666	800	1+
270.89550	84	
271.84540	326	1+
272.97309	120	
274.81566	118	
274.85681	130	
274.92584	96	
276.80836	108	
276.84013	136	
276.85613	120	
278.09699	388	1+
278.79293	146	
278.83934	88	
279.79865	94	
279.92445	94	
280.79432	710	
280.84250	116	
280.85473	108	
280.92582	82	
280.98299	86	
281.12745	84	
281.79149	616	1+
281.84907	86	
282.82777	184	
283.85256	148	
283.95104	86	
284.82287	112	
284.88922	86	
285.06697	108	1+
285.84606	462	1+
286.79911	118	
288.37977	94	
288.53216	96	
290.09421	84	
290.80401	82	
291.91035	84	
292.87922	218	1+
292.91830	92	
293.85086	132	
294.86169	124	
294.92839	390	1+
295.93178	260	1+
296.81084	118	
297.80231	1268	1+
298.10954	122	
298.80494	1072	1+
299.86911	82	
300.36862	84	
300.80158	686	1+
300.87430	112	
300.93540	136	
301.86307	374	1+
301.91351	80	
301.94979	82	
301.98442	98	
303.80880	184	
303.85934	682	1+
304.12784	84	
304.16603	100	
304.50503	104	
305.40556	92	
305.85741	128	
306.87731	132	
306.93108	104	
308.89422	82	
310.86704	252	1+
311.12310	80	
313.88670	90	
314.22363	94	
316.74252	84	
316.94864	86	
317.81118	454	1+
318.81423	306	1+
318.88124	108	
318.93411	280	1+
321.81545	728	1+
321.87053	406	1+
322.92593	220	
323.86289	94	
325.13586	126	
326.87646	278	1+
326.92348	134	
327.17528	88	
328.01968	84	
330.77262	172	1+
334.05624	86	
336.95282	140	
339.79273	110	
339.82688	300	
340.82797	142	
342.79580	98	
343.20057	82	
343.91041	118	
344.18246	164	
344.40279	86	
344.76763	112	
347.35056	82	
348.03317	92	
351.88672	198	1+
353.83079	138	
355.07130	90	
358.79441	124	
361.75256	118	
363.70722	92	
363.72344	88	
364.73874	206	1+
367.72030	102	
367.75144	106	
END IONS

###FS:    #m/z: 336.94574 #charge 1+
###MS: 58
###MSMS: 61
BEGIN IONS
TITLE=Cmpd 45, +MS2(336.9457), 28.0-35.0eV, 1.3min #61
RTINSECONDS=76.6105
SCANS=58,61
PEPMASS=336.94574	110612
CHARGE=1+
65.53729	76	
149.36122	74	
180.86268	76	
182.86660	94	
185.86814	92	
193.00122	92	
196.88417	162	
205.94890	344	
207.97759	122	
208.13470	74	
209.00004	82	
209.88494	122	
210.47593	82	
210.88158	132	
211.88459	98	
211.94482	2414	1+
212.87853	2112	1+
213.93939	1086	1+
215.13344	84	
215.93423	268	1+
217.85792	84	
220.88770	76	
223.90575	84	
223.95681	114	
223.97542	80	
225.85184	78	
226.89590	142	
226.93111	84	
228.89115	306	1+
229.04390	90	
229.17382	96	1+
229.95465	3098	1+
230.38273	86	
230.88841	1758	1+
231.94808	1310	1+
232.92448	80	
233.89384	562	1+
234.83178	98	
236.82830	124	
237.89627	78	
239.83957	94	
239.95204	74	
240.83960	414	1+
240.96272	80	
241.01623	90	
241.84265	346	1+
245.83626	82	
246.94625	124	
246.98153	74	
247.88739	114	
247.91556	80	
247.96604	944	1+
248.89840	1134	1+
249.40903	84	
249.82622	92	
249.95834	280	1+
250.02032	116	
250.83605	176	
251.03881	76	
251.06806	86	
251.83377	126	
251.90717	76	
252.83016	82	
252.97078	1850	1+
253.08981	98	
253.90544	464	1+
254.83265	126	
254.94096	110	
254.96517	1060	1+
256.07431	104	
256.88763	98	
257.85942	126	
257.91202	114	
258.82562	78	
258.84470	346	
258.88132	76	
259.84628	174	
260.29163	98	
260.85092	142	
261.83219	362	1+
264.18905	92	
264.84609	114	
265.08984	74	
265.84806	76	
266.86857	80	
267.83938	80	
268.01888	84	
268.83971	1048	1+
269.75666	92	
269.79725	84	
270.98060	238	
271.36035	94	
271.84488	290	1+
271.87067	74	
272.91759	126	
272.97774	174	
273.05315	80	
274.86039	94	
274.88123	86	
275.41883	88	
275.85510	618	1+
275.96770	204	1+
276.35111	92	
276.85546	446	1+
277.83301	508	1+
278.00678	88	
278.83432	284	1+
278.86333	156	
278.91651	86	
279.81368	78	
280.84069	142	
280.87498	148	
281.42827	84	
281.85889	80	
281.87779	76	
283.09946	88	
283.79235	100	
283.81412	110	
284.04219	100	
285.63804	80	
285.85109	268	
286.79943	80	
286.84895	952	1+
286.91498	96	
286.94067	78	
287.85163	658	1+
287.92552	78	
289.79878	114	
289.82265	92	
290.79742	92	
291.37562	80	
291.85647	142	
292.41629	90	
292.44141	104	
292.57379	78	
292.83326	94	
293.10648	216	
294.11023	164	
294.86494	226	1+
297.87909	244	1+
298.42117	80	
299.06059	240	1+
299.87476	248	1+
301.85162	80	
303.43672	100	
304.11739	76	
304.44703	82	
304.87465	124	
305.85847	80	
305.89944	82	
305.94045	106	
306.37011	82	
306.88085	98	
307.04092	78	
308.87474	182	
309.86935	176	
310.88073	86	
311.89937	82	
312.86984	92	
313.85183	78	
314.87478	84	
316.18587	88	
320.83361	96	
321.84624	76	
322.09109	80	
324.88602	98	
326.89528	74	
327.82953	122	
328.87906	74	
329.86822	98	
330.88219	74	
332.80933	78	
334.26916	90	
334.88388	118	
335.04899	96	
337.06337	80	
338.03587	74	
339.40973	74	
339.82311	128	
340.19284	76	
340.79910	94	
341.87777	78	
END IONS

###FS:    #m/z: 322.92981 #charge 1+
###MS: 62
###MSMS: 63
BEGIN IONS
TITLE=Cmpd 46, +MS2(322.9298), 28.0-35.0eV, 1.4min #63
RTINSECONDS=80.3135
SCANS=62-63
PEPMASS=322.92981	2073324
CHARGE=1+
189.85638	72	
189.98840	76	
193.88658	128	
196.87984	114	
197.86245	80	
197.88293	78	
202.41028	84	
205.95116	136	
210.89819	176	
211.90178	76	
212.88185	188	
217.44832	76	
217.89086	76	
218.36735	82	
222.95390	128	
223.01338	88	
223.81918	96	
223.96052	316	1+
225.81867	84	
225.86284	92	
225.93683	76	
227.95135	152	
228.78450	84	
228.84147	140	
229.00536	94	
229.84644	94	
230.82838	76	
230.88630	80	
230.90865	118	
232.90645	154	
233.09658	72	
233.89973	80	
233.96366	74	
234.13275	78	
234.59159	72	
235.90779	72	
236.01452	194	1+
236.99360	82	
237.05728	254	
237.79715	94	
237.88055	78	
237.89861	268	1+
238.88778	102	
238.90146	200	1+
238.93998	120	
239.78628	132	
239.80898	76	
240.82357	130	
240.94031	2412	
241.90099	84	
241.93916	8972	1+
242.78601	72	
242.94149	6308	1+
243.07010	82	
243.81729	464	1+
243.88118	114	
244.93945	1520	1+
245.04558	78	
245.08203	144	
246.83087	82	
246.85389	144	
247.05354	72	
247.39630	82	
247.97661	90	
248.84337	72	
249.98908	86	
250.83245	72	
250.94742	82	
251.33272	84	
253.04657	80	
253.84070	220	1+
253.92448	142	
254.02437	86	
254.79197	78	
254.90256	190	1+
257.80173	82	
258.82944	162	
259.06702	78	
259.34373	94	
259.78983	72	
259.84340	72	
259.98468	82	
260.82926	734	1+
261.43007	98	
261.73739	96	
261.83142	522	1+
261.92091	78	
263.33553	78	
263.89199	72	
263.98156	84	
264.33902	86	
264.90839	72	
264.95010	76	
266.06266	82	
266.25284	72	
266.84834	72	
266.88245	100	
267.87033	96	
268.05837	156	
269.86833	86	
269.90373	102	
269.93810	98	
271.34430	84	
271.79465	108	
271.84744	116	
271.85758	174	1+
272.93852	98	
273.79261	350	1+
273.84021	80	
278.84487	86	
279.09152	988	1+
280.79406	78	
280.90312	118	
281.09684	116	
281.11023	78	
281.96001	94	
282.88031	90	
283.07074	80	
283.12613	84	
283.86844	82	
284.29286	236	
284.42928	124	
284.87140	122	
285.86087	168	1+
286.92606	84	
287.84616	80	
289.78282	76	
289.82017	78	
289.87237	100	
290.39747	94	
291.81354	94	
294.52806	86	
294.87635	182	
295.16474	90	
298.07475	78	
299.78197	300	1+
299.91589	76	
300.93070	76	
301.39947	74	
301.86195	124	
301.96715	76	
303.81334	76	
303.87963	78	
305.80560	118	
305.90392	74	
306.43471	78	
307.88871	124	
308.83689	84	
308.89187	82	
309.89114	136	
311.90169	84	
312.81372	86	
312.86030	74	
313.80448	120	
315.82223	126	
317.88700	98	
318.74779	90	
318.85946	176	
320.13564	232	1+
320.89108	76	
321.17034	80	
322.42366	72	
323.88901	82	
324.89265	120	
325.32286	82	
325.36497	78	
326.80660	94	
326.88857	90	
327.87745	258	1+
END IONS

###FS:    #m/z: 340.94041 #charge 1+
###MS: 62
###MSMS: 64
BEGIN IONS
TITLE=Cmpd 47, +MS2(340.9404), 28.0-35.0eV, 1.4min #64
RTINSECONDS=81.086
SCANS=62,64
PEPMASS=340.94041	811888
CHARGE=1+
184.86949	84	
192.10461	78	
193.40737	84	
199.88754	150	
204.86852	84	
205.94883	170	
211.88042	88	
212.87989	338	
213.88137	292	
213.93961	1156	1+
214.89529	150	
215.88823	494	
215.93819	158	
217.85772	80	
217.88166	224	
218.89207	90	
219.89426	86	
223.58045	80	
223.87620	78	
223.96143	222	
224.85296	88	
225.83157	88	
225.88534	80	
226.94392	76	
227.95695	86	
230.88812	324	1+
231.95150	1326	1+
232.01253	82	
233.02252	86	
233.89394	710	1+
233.94683	408	
236.01167	80	
239.85560	132	
239.94974	78	
240.83771	102	
241.84102	280	
242.00059	82	
242.83901	204	
242.91668	88	
243.06582	84	
243.83085	388	1+
244.88350	136	
245.92485	78	
247.87938	86	
247.89923	232	1+
248.16373	108	
248.42311	102	
249.90594	240	1+
249.95970	384	1+
250.53807	78	
250.89585	130	
250.99089	90	
251.53882	84	
251.96071	146	
253.52945	124	
254.90835	176	
254.96500	764	
255.07093	90	
255.98223	76	
256.89368	162	
256.91456	152	
256.96462	154	
257.83728	120	
257.85662	174	
258.84710	916	1+
258.90947	190	
258.96478	104	
259.97479	92	
260.83262	334	1+
260.95600	94	
261.47981	106	
262.12963	86	
262.79797	82	
263.01091	100	
263.44136	94	
264.15847	82	
264.85721	80	
264.91532	132	
264.94438	86	
265.38630	88	
265.89326	182	1+
266.85357	80	
266.91857	78	
267.83338	446	1+
268.37478	78	
271.79595	194	
271.91914	94	
272.35262	80	
272.92255	78	
272.94849	96	
273.90843	78	
274.85363	76	
274.88203	136	
274.90152	78	
275.17254	82	
275.62675	76	
275.85142	678	1+
275.86883	104	
275.93887	92	
276.04200	76	
276.97409	76	
277.39697	78	
278.84418	656	1+
280.97247	90	
281.85943	156	
281.91653	90	
282.84501	78	
282.93456	78	
283.02510	84	
283.35256	102	
283.79376	82	
284.85843	78	
285.92669	92	
290.02748	78	
290.86664	80	
293.09707	82	
293.85169	214	1+
295.48371	82	
296.81624	108	
296.99810	134	
298.42480	86	
298.79737	120	
298.86255	128	
298.88761	80	
299.89020	138	
300.84552	86	
300.87305	100	
300.94396	82	
301.86397	284	1+
303.44122	78	
303.94738	86	
304.83552	86	
304.87465	142	
307.80248	154	
308.79692	122	
308.95246	82	
309.87269	274	1+
310.07407	100	
310.41323	86	
311.81221	78	
312.87249	102	
314.00147	78	
314.82254	86	
316.43247	80	
317.59795	80	
319.08756	92	
320.38073	76	
320.77028	92	
320.83533	82	
321.86393	86	
324.29171	80	
324.37129	92	
324.72989	100	
325.81382	90	
325.89611	136	
326.17316	120	
326.90201	86	
328.39347	92	
330.12471	104	
330.81574	158	
333.78227	78	
334.81035	78	
338.87619	140	
340.82055	80	
343.31894	78	
344.70928	132	
345.88763	76	
END IONS

###FS:    #m/z: 363.95645 #charge 1+
###MS: 62
###MSMS: 65
BEGIN IONS
TITLE=Cmpd 48, +MS2(363.9564), 28.0-35.0eV, 1.4min #65
RTINSECONDS=81.858
SCANS=62,65
PEPMASS=363.95645	309348
CHARGE=1+
182.86683	106	
189.86171	226	
191.85727	514	1+
195.94279	92	
196.88440	138	
199.02994	94	
207.87174	122	
207.94703	142	
208.87594	88	
209.86731	96	
209.94400	1106	
210.88274	616	1+
212.87900	1422	1+
214.89196	122	
215.29821	98	
222.95197	456	
223.95350	250	
223.97454	114	
224.95002	712	
224.97822	124	
225.88404	420	1+
225.94710	334	
225.97407	340	1+
226.55554	88	
226.94712	5390	1+
226.97711	196	1+
227.06536	94	
227.82528	102	
227.88976	886	1+
227.90690	100	
227.93315	174	
228.89346	738	1+
228.94178	6842	1+
228.97144	92	
229.10742	88	
230.78914	148	
230.88937	3454	1+
232.88875	428	
233.95993	88	
234.88311	202	
237.05510	176	1+
237.09856	90	
238.93462	138	
239.42136	102	
240.41230	102	
240.82466	130	
240.94132	600	
240.96383	498	1+
241.82158	94	
241.93991	1952	1+
242.94216	1196	1+
242.96066	698	1+
243.46251	112	
243.81838	282	1+
244.78889	104	
244.93929	392	
244.95708	3484	1+
245.03326	178	1+
245.94522	240	
246.81284	98	
246.90461	98	
246.95304	3106	1+
247.43132	128	
247.55691	100	
247.85161	250	1+
248.07105	88	
248.80363	188	
248.89997	1068	1+
249.80168	102	
250.89647	288	1+
250.94647	100	
250.97074	164	
251.01998	126	
252.89141	118	
253.90108	118	
254.83903	98	
258.83622	368	1+
260.04814	148	1+
260.83543	164	
260.93596	100	
260.97062	392	1+
261.83029	546	1+
262.82897	322	1+
263.09449	92	
263.98135	178	1+
264.79437	88	
265.08582	96	
266.81754	176	
267.81281	302	1+
267.92291	90	
267.97345	686	
268.78909	138	
268.84467	164	
268.96487	676	1+
269.13382	86	
269.97084	484	1+
271.41500	100	
271.83654	94	
271.91410	248	
271.97125	122	
272.84104	176	1+
272.91594	140	
273.86845	94	
276.46924	86	
276.85344	182	
277.85679	176	
277.91855	126	
278.79459	206	
278.84592	384	1+
279.10122	170	
279.79995	132	
279.86640	94	
280.79188	1024	
281.12153	86	
281.79348	568	
281.81186	100	
282.79169	326	
283.85664	108	
283.87275	134	
284.42338	90	
284.82630	180	
284.86379	110	
285.84461	422	1+
286.79720	212	
286.81572	224	1+
290.09205	142	
292.80415	120	
292.86065	134	
293.08221	98	
293.11720	274	1+
296.07523	108	
296.80852	596	1+
297.11376	86	
298.40755	94	
298.80098	1244	1+
298.86388	88	
299.48186	88	
299.87154	128	
299.91790	98	
300.87152	92	
301.02556	108	
301.80245	250	1+
301.85972	266	
302.32992	106	
302.41299	90	
302.86470	222	
302.92478	118	
303.80655	390	1+
303.85640	618	1+
304.82934	86	
305.81394	112	
307.13559	98	
307.84074	132	
307.88253	86	
308.00769	100	
308.15088	90	
308.92887	200	
309.87480	88	
310.88100	118	
311.87003	90	
314.82482	92	
316.81526	166	
317.66119	88	
318.60286	96	
319.35500	92	
319.82421	88	
319.93388	146	
320.01496	122	
321.72736	88	
321.81744	264	1+
321.83943	86	
321.91222	110	
322.15163	130	
322.92665	172	
323.03193	196	1+
323.94174	162	
324.86257	90	
324.89451	168	
325.86839	472	1+
327.16174	100	
328.88945	126	
329.46651	94	
329.88152	182	1+
334.28495	86	
336.94230	462	1+
338.33843	86	
338.87354	304	1+
339.82846	630	1+
340.93390	128	
344.89820	120	
345.39930	102	
346.90681	98	
348.56694	86	
348.78953	96	
350.90483	96	
351.75870	176	1+
354.84326	140	
361.71715	180	
366.31259	120	
366.73675	232	1+
368.83506	86	
END IONS

###FS:    #m/z: 340.94056 #charge 1+
###MS: 66
###MSMS: 67
BEGIN IONS
TITLE=Cmpd 49, +MS2(340.9406), 28.0-35.0eV, 1.4min #67
RTINSECONDS=85.5315
SCANS=66-67
PEPMASS=340.94056	927878
CHARGE=1+
180.86592	78	
187.87176	76	
190.92618	286	1+
190.94923	96	
196.88247	404	1+
199.98556	104	
205.94989	138	
208.93800	110	
209.94369	178	
210.89858	162	
210.93805	140	
212.91302	98	
213.87345	82	
213.88825	78	
213.93929	1188	1+
215.85447	90	
215.88798	168	
215.93450	302	1+
217.88830	142	
222.95200	374	1+
224.97678	112	
226.87260	84	
226.89564	166	
227.95512	82	
228.79270	106	
228.94612	86	
230.88454	642	1+
231.94922	1328	1+
232.89233	656	1+
232.90660	152	
232.97883	76	
233.89862	424	1+
233.94577	452	1+
234.79258	88	
235.06572	92	
236.82699	108	
237.83572	78	
237.92464	92	
238.83730	112	
239.51445	104	
239.78865	84	
239.81857	88	
239.89564	84	
240.83660	408	1+
240.98384	76	
243.83777	102	
243.96587	122	
245.04361	82	
245.83435	82	
246.38365	90	
246.84375	122	
246.95173	82	
246.97402	272	
249.90177	152	
249.95676	130	
250.97122	118	
252.85026	94	
254.96662	640	1+
255.07220	76	
255.80045	78	
256.11890	96	
256.80712	102	
256.89441	124	
256.91316	168	
256.96397	148	
257.90913	76	
258.84478	266	
258.96019	202	1+
259.81047	78	
259.84668	180	
260.83243	592	1+
260.85675	148	
261.01327	90	
261.85161	80	
263.16821	98	
263.87975	118	
263.92368	78	
264.82127	82	
264.86657	192	1+
264.90203	80	
265.28962	90	
266.85129	92	
266.99791	76	
267.82223	94	
268.84310	142	
269.03512	92	
269.12369	74	
269.82871	432	1+
269.84852	76	
269.91581	80	
270.49336	88	
270.84099	300	1+
271.14806	82	
272.79982	92	
272.91438	134	
273.89005	78	
274.06944	78	
274.79363	104	
274.87323	140	
274.97683	84	
275.84598	108	
275.94489	78	
276.85763	390	
277.16449	96	
277.65297	86	
277.80019	82	
277.85806	338	
278.24850	94	
278.79568	124	
278.84257	872	1+
279.90893	80	
280.02681	164	
280.80044	90	
280.85506	152	
280.92071	112	
281.79357	126	
282.86190	246	1+
283.42791	92	
284.93261	80	
285.02626	106	
285.74989	88	
288.83701	94	
288.90246	184	
288.93044	86	
289.38138	84	
289.79013	104	
290.80157	114	
290.86239	108	
290.98616	78	
291.41336	94	
291.87972	80	
293.87342	150	
293.90059	92	
294.43559	102	
294.87127	84	
295.79553	86	
295.89494	168	
296.86342	214	
297.89333	94	
298.86864	76	
299.78601	136	
300.85621	78	
300.87132	92	
301.86544	196	
302.85114	134	
302.94336	112	
304.02217	114	
305.18679	92	
306.82518	98	
307.80296	122	
307.89563	138	
308.87924	82	
309.03245	82	
310.81800	82	
310.86914	400	1+
311.86919	258	1+
314.80501	88	
314.91419	84	
319.86960	174	1+
321.00273	98	
322.86208	82	
322.95753	108	
323.89237	74	
324.61048	98	
324.89414	224	1+
326.96180	78	
328.89156	194	
328.97868	76	
330.20696	78	
333.39759	76	
336.74570	78	
336.78384	90	
339.82404	132	1+
341.80972	84	
END IONS

###FS:    #m/z: 507.84542 #charge 1+
###MS: 66
###MSMS: 68
BEGIN IONS
TITLE=Cmpd 50, +MS2(507.8454), 28.2-35.2eV, 1.5min #68
RTINSECONDS=86.304
SCANS=66,68
PEPMASS=507.84542	247676
CHARGE=1+
196.01615	258	
199.88708	344	1+
214.88770	312	1+
222.97501	172	
224.97439	258	
227.95623	144	
232.89638	248	
234.89276	154	
236.88952	286	
250.97000	226	1+
252.07828	158	
254.89471	264	
257.86750	274	1+
260.87767	454	1+
266.81072	186	1+
267.90750	134	
270.79171	170	1+
272.85629	184	
273.85725	142	
274.80419	142	
276.89312	164	
279.39483	150	
279.89679	174	
279.94785	120	
281.35124	120	
282.09468	150	1+
282.90018	258	1+
285.85856	252	
287.40965	124	
287.85185	872	
288.79905	172	1+
288.86753	342	
289.03893	146	
289.12759	168	1+
289.87874	400	
290.86375	876	
291.88075	178	
292.86236	132	
293.87264	1960	1+
294.12712	122	
294.83018	246	1+
296.85728	260	
297.85078	340	1+
300.85095	266	
300.86106	242	
301.85589	216	
302.86001	168	
303.86753	1032	
305.86390	1826	1+
307.81285	146	
307.89105	416	
308.13918	806	1+
308.79234	172	
308.87457	788	
309.11333	186	1+
309.78282	142	
309.86900	572	1+
309.88914	462	
310.15558	774	1+
310.40654	212	
310.84749	144	
311.81957	212	1+
311.88287	4070	1+
312.79570	140	
312.96711	110	1+
314.86324	1248	1+
315.75530	120	
315.90274	256	
315.95830	194	1+
316.86514	282	
317.85788	414	1+
318.82122	148	
318.88015	158	
320.83257	184	1+
321.88572	128	
322.86174	134	
323.87249	564	
324.81501	144	
324.89131	176	
325.85572	166	
325.89989	266	
326.88219	4264	1+
327.16869	186	1+
327.38943	318	1+
327.80827	382	1+
328.87745	290	
329.89400	164	
330.88120	216	
331.78307	166	1+
331.88357	146	
332.39621	128	
332.87301	704	1+
334.42703	160	
334.79645	174	1+
334.84079	486	1+
334.88253	382	1+
334.89958	256	
335.77766	140	
335.84021	326	1+
336.86675	152	
337.81764	384	1+
337.87813	224	
339.88133	130	
341.82838	142	
342.75750	176	1+
344.80979	132	1+
345.76233	174	
345.84304	140	
347.77812	354	1+
348.17625	148	
348.80310	140	
348.89548	136	
348.91717	204	
349.16825	190	
349.75187	452	1+
350.80033	264	1+
350.82837	162	
350.88340	662	1+
352.78596	430	1+
353.81400	172	
353.85374	276	1+
354.94163	208	1+
355.06055	152	1+
355.87369	122	
356.36838	142	
356.78205	208	1+
356.81806	136	
356.85874	140	
357.85022	282	1+
358.42062	182	1+
359.75119	252	1+
361.26835	120	
361.86868	122	
363.03036	254	1+
363.80663	182	1+
365.36051	262	1+
365.94980	194	1+
366.76368	564	1+
366.78954	212	
366.83981	652	1+
367.70553	914	1+
367.74414	130	
367.91517	160	1+
368.83437	396	1+
368.89463	214	
369.76894	206	1+
371.80636	134	
372.02908	122	
372.71762	630	1+
372.78660	130	
372.84502	208	
372.86856	336	1+
373.83131	164	
373.89491	198	
374.81297	248	1+
375.85683	126	
376.88593	208	
377.87703	122	
379.90239	138	
380.71487	936	1+
380.85155	140	
381.84238	300	1+
382.07163	146	
383.78733	150	
384.85039	1002	1+
384.89511	152	
386.77820	142	
386.84979	636	1+
387.73883	142	
389.19856	250	1+
389.71272	364	1+
390.78125	132	
390.84157	1704	1+
391.73233	358	1+
391.78962	184	
392.06649	144	
392.33201	146	
392.78059	138	
392.82871	562	1+
393.79649	338	1+
393.91186	142	
395.81045	186	
398.72684	712	1+
398.86342	224	
399.74718	130	
399.80416	126	
399.84827	392	1+
400.70019	98	1+
401.73048	128	
401.85484	128	
402.82964	160	
402.86383	830	1+
405.78340	264	
405.83933	138	
405.87125	400	
406.75512	434	1+
406.85988	226	
407.73757	340	1+
407.75533	300	1+
407.86697	1720	
408.20572	114	1+
408.85237	2128	1+
409.72816	1090	1+
409.81296	180	
410.83823	1114	1+
410.87993	148	
411.80707	370	1+
412.73059	480	1+
413.07191	156	
413.84712	160	
413.87722	222	
414.67949	112	1+
414.86665	604	1+
417.81824	318	1+
417.86389	182	
418.73136	126	
418.85438	216	1+
419.72314	248	1+
421.77206	124	
421.88158	370	
422.73173	150	
422.82409	128	
422.87234	204	
423.77702	182	
423.82373	264	1+
423.87425	194	
424.82817	184	1+
424.87122	126	
425.75180	384	
426.75596	252	
426.86157	1410	1+
427.73598	1366	1+
428.84687	1282	1+
428.88754	170	
429.45106	122	
430.68170	306	1+
430.73661	342	1+
430.85005	226	
431.86870	512	1+
433.85404	404	1+
434.88519	260	1+
435.87040	206	1+
439.89569	302	1+
441.78496	158	1+
442.87946	136	
443.76506	124	
444.67710	104	1+
444.87228	2878	1+
445.75076	574	1+
446.75187	330	1+
447.71428	512	1+
448.77187	358	1+
448.88619	120	
449.77778	258	1+
449.87924	812	1+
450.71234	256	1+
450.75577	356	1+
451.76410	230	1+
455.74220	112	1+
457.90449	456	1+
458.90703	340	1+
462.88172	792	1+
465.72269	454	1+
466.79763	148	
467.69847	144	
467.72335	174	1+
467.88604	1758	1+
468.78186	170	
469.77170	142	
485.89803	700	1+
486.79709	140	
487.80813	122	
499.73596	230	1+
502.80128	138	
509.85877	198	
513.31223	136	1+
END IONS

###FS:    #m/z: 336.94569 #charge 1+
###MS: 66
###MSMS: 69
BEGIN IONS
TITLE=Cmpd 51, +MS2(336.9457), 28.0-35.0eV, 1.5min #69
RTINSECONDS=87.0845
SCANS=66,69
PEPMASS=336.94569	96838
CHARGE=1+
112.53639	92	
187.88862	76	
189.85974	84	
197.86974	72	
197.88126	90	
205.95097	116	
210.88319	248	1+
211.94425	3652	
212.87614	1510	1+
212.94505	120	
213.93949	1688	1+
215.44483	76	
215.88625	262	1+
215.93784	498	
217.88263	142	
218.88673	104	
219.41564	100	
223.83692	98	
223.95947	96	
224.83820	76	
224.85831	90	
224.93008	80	
224.95961	78	
226.97416	136	
228.89492	310	
229.01283	86	
229.39041	86	
229.95522	3302	1+
230.88791	1896	1+
230.92345	82	
231.79211	90	
231.94892	2068	1+
232.82573	166	
233.82552	184	1+
233.89685	258	
235.53834	104	
235.89792	108	
236.81788	78	
238.96158	80	
239.85480	74	
239.89291	100	
239.90800	74	
240.96287	74	
241.84187	194	
242.78844	82	
242.84520	74	
242.93610	106	
243.00697	134	1+
245.90207	302	1+
246.90637	206	1+
246.97613	142	
247.02564	82	
247.96360	744	1+
248.80610	78	
248.89928	254	
249.16278	72	
249.89908	110	
249.96058	420	
250.55634	88	
250.83073	746	1+
250.95010	218	
251.89148	82	
251.96120	150	
252.07183	140	
252.58994	92	
252.96971	2162	1+
253.90693	448	1+
254.40025	90	
254.86043	80	
254.96268	912	1+
255.07242	370	1+
256.09463	106	1+
256.36813	94	
256.79896	82	
256.84240	124	
256.87098	98	
256.88945	214	
256.90992	86	
256.96754	268	1+
258.84901	444	1+
260.39872	90	
261.56904	88	
261.82772	270	1+
263.82905	104	
265.08920	132	
265.42820	80	
265.64804	80	
267.79276	262	1+
267.83823	180	
267.99472	74	
268.84011	586	1+
269.82673	86	
270.99500	218	1+
271.85248	100	
271.91912	328	1+
272.84120	158	
273.91206	150	
274.89343	74	
275.39042	96	
275.87777	76	
276.86417	216	
276.97791	108	
277.83563	236	
277.86045	470	1+
278.42061	82	
278.84111	162	
279.83233	416	
279.88492	122	
280.09727	84	
280.80855	78	
282.09802	82	
282.84839	74	
282.93016	74	
283.04553	76	
283.87060	84	
285.81012	78	
285.84999	236	
286.85068	820	1+
286.94056	74	
288.89682	260	1+
289.86098	74	
290.87249	88	
291.78645	78	
291.80496	88	
291.85691	152	
292.10759	90	
292.86184	80	
293.10752	78	
293.18947	78	
293.86532	204	
294.11042	104	
294.84936	132	
294.86731	164	
294.97293	76	
295.87303	270	1+
295.94195	78	
295.99239	92	
298.30792	72	
298.50308	80	
298.84293	80	
301.06723	92	
305.81989	74	
307.88302	74	
308.53389	104	
308.86975	112	
309.86640	530	1+
310.93698	98	
311.83589	90	
312.87405	120	
314.04954	84	
314.81606	96	
315.88246	78	
316.15520	96	
317.37909	96	
318.37514	76	
319.89759	74	
320.09093	94	
322.07849	144	
322.73012	74	
322.88667	82	
323.08312	92	
324.88854	188	
325.42707	84	
325.94756	224	1+
326.39158	82	
328.86548	100	
331.42185	72	
332.49384	74	
332.87883	92	
334.06070	130	
334.16828	98	
334.39321	74	
334.69151	82	
334.88902	76	
335.72350	98	
338.26382	80	
338.98692	82	
339.39405	92	
340.29699	84	
340.99957	76	
341.21045	80	
END IONS

###FS:    #m/z: 340.94032 #charge 1+
###MS: 70
###MSMS: 71
BEGIN IONS
TITLE=Cmpd 52, +MS2(340.9403), 28.0-35.0eV, 1.5min #71
RTINSECONDS=90.757
SCANS=70-71
PEPMASS=340.94032	1065918
CHARGE=1+
93.42795	100	
136.41807	108	
182.86406	84	
189.84963	100	
190.95575	94	
191.94589	140	
193.93221	122	
196.88296	134	
197.10304	100	
202.87350	76	
203.93440	84	
206.96913	86	
208.93237	106	
208.95402	112	
209.94200	158	
210.93668	184	1+
212.87709	156	
213.88052	366	
213.93957	782	1+
214.88312	178	
215.89063	164	
215.93634	122	
217.11363	80	
217.88299	136	
218.91493	82	
219.89461	196	1+
222.96207	84	
223.88139	78	
223.95916	194	
226.94920	110	
226.96905	182	
227.89038	332	1+
228.39652	94	
228.93854	130	
228.94557	114	
229.93751	76	
230.88938	212	
231.90267	156	
231.94881	620	1+
232.88201	136	
232.89517	92	
233.05567	88	
233.89116	116	
233.94865	292	1+
234.04868	150	1+
234.09694	80	
234.89816	78	
235.02983	106	
235.88408	284	1+
235.94634	210	
238.43054	142	
238.83854	144	
238.86683	86	
240.49377	78	
240.83201	232	
241.06590	80	
241.11792	82	
241.55409	86	
241.84079	276	
242.84291	244	
242.88983	76	
243.83068	272	1+
244.91126	102	
246.83276	96	
246.94567	120	
246.97563	168	
248.85276	86	
248.87789	96	
248.91494	140	
248.99039	88	
249.90055	104	
249.96226	496	1+
250.89390	104	
254.96606	598	1+
255.07732	246	1+
256.86977	78	
256.90602	180	
256.96383	244	
257.30107	90	
257.86252	94	
258.84224	214	
258.88495	240	1+
259.85155	162	
259.90677	100	
259.95582	158	
260.83420	532	1+
260.93684	138	
262.82998	110	
262.86481	144	
265.83241	104	
267.00300	82	
267.08121	78	
268.84318	168	
268.86278	136	
268.96979	138	
269.38959	98	
269.79241	298	1+
269.85628	102	
270.36413	82	
271.24125	76	
271.84384	178	1+
271.97371	76	
272.91638	90	
273.41715	80	
273.79522	76	
274.85661	106	
275.80923	118	
275.85627	88	
275.97970	78	
276.42851	82	
276.80648	94	
276.85634	866	1+
277.88225	88	
277.96722	142	
278.84527	796	
279.85048	420	
280.84062	166	
281.85362	210	
281.89328	118	
282.80843	148	
283.78842	298	1+
284.55776	80	
286.35651	82	
286.78895	80	
287.80655	86	
288.84070	84	
289.00982	106	
290.85172	86	
291.80024	222	1+
292.86393	142	
293.87487	104	
294.87250	206	1+
295.96050	86	
296.85714	98	
296.94083	86	
297.89141	124	
298.85963	78	
298.93513	250	1+
298.95339	80	
299.86268	178	1+
299.89425	76	
300.84714	120	
300.98320	124	
301.19223	106	
301.85515	78	
303.89477	94	
303.94318	164	1+
305.81347	152	
306.43043	80	
307.25676	78	
307.80027	116	
307.89033	146	
307.93011	98	
310.88155	226	
311.88500	140	
312.80390	162	
313.80182	82	
313.87694	78	
314.10609	80	
314.88363	84	
316.16819	84	
320.82524	78	
324.80804	218	1+
326.17213	120	
327.18392	82	
329.87819	110	
331.75514	98	
333.80972	88	
337.44255	108	
338.87024	90	
340.03444	92	
342.13428	110	
343.77320	116	
344.89804	86	
END IONS

###FS:    #m/z: 507.84531 #charge 1+
###MS: 70
###MSMS: 72
BEGIN IONS
TITLE=Cmpd 53, +MS2(507.8453), 28.2-35.2eV, 1.6min #72
RTINSECONDS=91.5295
SCANS=70,72
PEPMASS=507.84531	284602
CHARGE=1+
196.01573	550	
210.02928	154	
214.88472	314	1+
224.97494	470	
228.04403	136	
230.88878	164	
232.89476	394	
233.87021	222	1+
235.90109	160	
236.88828	170	
252.37903	214	1+
258.87555	204	
259.87453	136	
260.85283	140	
260.88104	358	1+
263.88432	212	1+
267.78485	132	
269.92755	144	
270.85508	126	
272.38483	322	1+
272.85536	570	1+
273.89853	126	
274.41885	182	
275.98975	160	
283.79274	144	
285.85536	132	
285.96022	144	
286.79871	158	
287.85195	924	
288.39423	150	
288.89262	158	
289.87830	474	
289.93647	144	
290.86531	872	1+
291.39909	184	
291.89008	126	
291.98276	232	1+
292.88676	136	
293.87226	1524	1+
296.85736	156	
298.80116	188	
298.85787	226	
299.80322	232	1+
299.87221	126	
300.84108	144	
301.34447	162	
301.87941	220	1+
301.90875	280	1+
302.85493	134	
303.80234	196	1+
303.86874	444	1+
305.86270	2018	1+
307.80626	190	1+
307.89128	560	
307.95096	128	1+
308.14201	730	1+
308.87188	1816	1+
309.28850	98	1+
309.37983	240	1+
309.89076	498	1+
310.15640	680	1+
311.13883	220	1+
311.41555	132	
311.88272	3486	1+
311.96751	136	
313.92971	128	
314.82451	198	
314.86309	984	1+
315.89792	262	
316.88710	194	
317.87623	198	
318.93501	134	
321.84704	310	1+
321.86771	152	
322.88566	190	
323.87572	444	
324.85506	244	
324.90083	314	1+
325.35195	288	1+
325.38301	130	
326.88314	3122	1+
327.85067	158	
328.81986	164	
328.87748	464	
329.80772	322	1+
329.83548	134	
329.89316	224	
330.81573	196	1+
330.82846	212	1+
330.88330	126	
331.87729	154	
331.89716	190	
332.87085	296	
333.80712	142	1+
333.87442	476	1+
335.77761	146	
335.86521	502	1+
336.85157	152	
336.94458	240	1+
337.39384	192	
338.87999	360	1+
340.01495	130	
340.71819	146	
345.88978	132	
346.32774	182	1+
346.88120	126	
346.92693	226	1+
347.76434	126	
348.77583	162	
348.85757	262	1+
349.75356	140	
349.81908	298	1+
349.83855	294	1+
350.82293	248	1+
350.88816	474	1+
351.79628	284	1+
352.91028	294	1+
353.85327	556	1+
355.87371	146	
355.88966	154	
355.92123	130	
357.83439	178	
358.87261	160	
359.82973	132	
359.91772	132	
360.86939	338	1+
360.91525	144	
361.36144	226	1+
366.84000	684	1+
367.70991	622	1+
367.76330	450	1+
367.81157	126	
368.78153	166	
368.84464	128	
368.89647	384	1+
369.83417	282	
370.83934	282	1+
372.18949	138	
372.72596	160	
372.78085	370	1+
373.71601	260	
373.89530	304	1+
374.81483	466	1+
375.73913	130	
375.86287	320	1+
376.78466	228	1+
376.84728	214	1+
378.88975	172	
380.71951	614	1+
380.85808	128	
381.83841	164	
382.85840	152	
383.71380	128	
383.89822	204	1+
384.71555	136	
384.85064	1136	
385.77414	260	1+
385.79609	160	
385.85031	1548	1+
386.74976	160	
387.77946	254	1+
387.90894	184	1+
389.20040	188	
389.39215	204	
389.73109	300	1+
390.78480	220	1+
390.84102	650	
390.89576	244	1+
391.84298	452	
391.90323	156	1+
392.72294	126	
392.74748	164	
392.82397	364	
393.79416	368	1+
393.82708	400	
396.75314	152	1+
398.73150	264	
398.97033	164	
399.72235	552	1+
399.84810	584	1+
402.76101	248	1+
402.86112	198	
403.87161	860	1+
405.75017	146	
405.78712	216	
405.81543	136	
405.86625	356	1+
406.74360	132	
406.85212	144	
407.73151	304	
407.86288	4078	1+
408.06356	138	
408.72423	204	
409.72001	782	1+
410.74263	156	
410.83758	752	
411.81163	218	
412.84864	330	
413.07218	276	
413.87649	364	
414.67545	140	
415.81977	128	
415.87458	190	
416.84716	296	1+
416.87821	208	
417.81387	288	1+
420.32943	128	
420.86813	162	
422.86744	310	
423.77324	594	1+
423.87115	504	1+
424.82874	354	1+
425.75220	968	1+
426.86283	1280	1+
427.73615	584	
427.84968	154	
428.73102	270	
428.74722	348	
428.80602	160	
428.84460	1176	1+
428.87548	342	
428.91491	142	
429.70517	210	
429.73296	508	1+
429.84583	750	1+
431.68404	136	
431.86847	726	1+
432.74825	162	1+
433.85479	216	
435.85971	170	
439.69132	140	
439.89342	562	1+
443.68612	172	
443.75911	306	1+
444.70704	376	1+
444.74050	628	1+
444.87191	2242	1+
445.74450	550	1+
445.89162	512	1+
446.88672	568	1+
447.22576	114	1+
449.77843	128	
449.87834	214	
450.74650	376	1+
452.69315	154	
456.75217	196	1+
457.90328	534	1+
462.88130	814	1+
463.12393	144	
465.72108	160	
467.88874	988	1+
468.71076	144	
470.72842	126	
485.89972	328	
486.85028	150	
486.90003	384	1+
496.79548	230	1+
497.73928	140	
509.86059	330	
END IONS

###FS:    #m/z: 336.94544 #charge 1+
###MS: 70
###MSMS: 73
BEGIN IONS
TITLE=Cmpd 54, +MS2(336.9454), 28.0-35.0eV, 1.6min #73
RTINSECONDS=92.302
SCANS=70,73
PEPMASS=336.94544	100710
CHARGE=1+
74.41049	72	
94.63181	74	
99.70194	90	
115.07247	86	
135.22592	102	
192.50520	82	
207.87611	78	
210.88141	148	
210.89658	74	
211.94414	3882	1+
212.87777	1450	1+
213.89980	98	
213.93798	1872	1+
215.88720	512	1+
216.94154	74	
218.89579	86	
221.94204	122	
224.48650	94	
225.88529	86	
225.95271	76	
225.96822	108	
227.89226	76	
228.89266	194	
228.93740	72	
229.95484	3372	1+
230.88918	1260	1+
231.94982	1526	
232.87457	196	1+
233.54309	84	
233.89660	210	
233.95115	188	
234.90179	94	
235.64941	74	
236.08144	82	
236.84811	80	
237.06162	142	
239.36996	80	
239.89836	74	
240.83691	312	1+
240.88293	74	
240.98556	86	
241.13445	78	
244.16243	74	
247.96490	812	
248.89940	860	1+
248.98256	84	
249.05627	74	
249.82758	522	1+
249.96255	490	1+
250.00675	74	
250.03605	86	
250.83115	346	1+
250.89787	160	
251.06581	116	
251.93043	76	
251.95730	180	
252.08453	88	
252.97053	1580	1+
253.09597	116	
253.79505	136	1+
253.84041	74	
253.90421	258	1+
254.85157	118	
254.89194	78	
254.92383	90	
254.96773	880	1+
255.07324	150	
256.12684	146	
256.25857	74	
256.82470	76	
256.90343	80	
256.91725	86	
256.96117	248	1+
257.82512	82	
258.11142	80	
258.84591	258	1+
258.91075	82	
259.83744	246	1+
260.82602	106	
261.04895	82	
262.92732	94	
262.95229	200	
263.82436	72	
263.85002	88	
264.92809	72	
264.95631	96	
265.98861	80	
266.40928	76	
266.82000	74	
267.84420	132	
268.83999	800	1+
269.08326	88	
269.79681	162	
269.89380	90	
269.94298	74	
270.06736	90	
270.13994	80	
270.79000	84	
270.83754	136	
270.84984	140	
270.98175	222	
271.00658	76	
271.91636	76	
272.84428	316	1+
272.88792	78	
272.97980	90	
273.79621	218	
274.89159	72	
274.96884	78	
275.02807	74	
276.10755	100	
276.44290	80	
276.85724	424	1+
278.09099	78	
278.17101	74	
278.83408	508	1+
279.10025	142	
279.85696	104	
279.91240	130	
280.30253	74	
281.83006	106	
281.86122	120	
284.42137	92	
285.84948	1268	1+
286.85245	952	1+
287.80808	84	
287.93246	98	
290.06888	72	
290.85409	74	
290.88133	80	
291.92941	244	1+
292.10551	118	
293.10677	280	
293.99734	98	
294.43553	102	
294.85967	118	
297.87474	126	
298.03861	82	
299.06246	124	
299.79757	128	
300.89051	82	
301.86666	78	
302.53252	94	
304.01496	76	
304.94232	78	
305.64379	80	
305.86261	222	
306.85323	110	
308.36368	74	
308.86985	434	1+
312.81492	86	
317.89292	210	1+
318.04661	72	
318.83553	76	
319.39463	82	
320.74134	76	
320.82433	78	
321.89258	104	
322.98861	72	
323.17594	86	
323.76495	72	
324.17228	72	
324.39572	92	
324.84465	88	
324.89479	106	
326.99082	72	
327.30586	74	
327.87938	84	
327.89745	78	
328.36207	78	
328.81627	74	
328.94074	90	
330.91908	76	
333.62765	106	
335.76842	76	
335.81995	84	
339.76432	78	
339.79885	76	
END IONS

###FS:    #m/z: 322.92968 #charge 1+
###MS: 74
###MSMS: 75
BEGIN IONS
TITLE=Cmpd 55, +MS2(322.9297), 28.0-35.0eV, 1.6min #75
RTINSECONDS=95.9685
SCANS=74-75
PEPMASS=322.92968	2776656
CHARGE=1+
191.00182	88	
192.90020	72	
196.94635	92	
201.04128	72	
204.01161	88	
204.38719	80	
204.86881	86	
205.95121	126	
207.97557	110	
209.94388	72	
210.86456	88	
210.90366	72	
211.03929	94	
212.00022	80	
222.95298	146	
223.79363	76	
223.96302	320	1+
225.92934	96	
226.81985	84	
226.87533	78	
226.90057	112	
227.93277	80	
227.95309	86	
228.10721	78	
228.82713	72	
228.88836	86	
230.90840	94	
232.89624	120	
234.88103	82	
236.14934	80	
237.05548	114	
238.96565	76	
238.99789	82	
239.06686	122	
240.09264	78	
240.80273	100	
240.82017	132	
240.93985	2140	
241.94140	1706	
242.38702	74	
242.81629	104	
242.94158	6292	1+
243.82262	216	
243.96703	84	
244.81930	154	
244.83605	110	
244.89638	94	
244.93960	1424	1+
244.98313	136	
245.40354	76	
245.81930	88	
246.84784	76	
246.97723	382	1+
248.88779	74	
249.05614	82	
249.37036	90	
249.81638	78	
249.84940	142	
250.01824	80	
251.07073	102	
251.38692	86	
251.86449	82	
251.92680	76	
252.47859	108	
252.79036	186	1+
252.94891	82	
255.06082	80	
256.89835	168	1+
257.00770	86	
257.07847	76	
257.80163	96	
258.83570	258	
258.91290	78	
260.08595	94	
260.83381	226	
260.93600	74	
261.82853	570	1+
263.84987	74	
263.97608	122	
264.96620	78	
266.00927	102	
266.02858	82	
266.85100	104	
267.85003	88	
268.02490	72	
268.40889	84	
268.84045	134	
268.90980	80	
269.84879	214	1+
269.87988	80	
270.88737	72	
271.81967	74	
272.79950	112	
272.83707	74	
272.98498	82	
273.53691	76	
273.79491	118	
273.81556	76	
274.84829	148	
275.79626	204	1+
275.81005	78	
276.95760	72	
277.24985	108	
277.83323	78	
278.81227	102	
278.84916	232	1+
279.09107	1180	1+
279.13192	72	
280.83137	120	
281.10077	90	
281.84235	112	
282.08160	90	
282.27976	90	
282.78812	398	1+
283.06911	212	
283.13042	82	
283.85769	132	
284.29157	374	1+
285.02381	74	
285.40143	70	
286.14231	78	
287.82546	70	
287.91082	88	
289.04542	100	
289.29180	90	
289.79171	136	
291.80335	162	
293.15803	78	
293.84978	104	
293.96975	102	
294.85165	92	
296.38752	78	
297.92004	70	
299.81775	92	
299.97305	74	
300.95007	84	
301.01389	72	
301.87963	112	
302.45156	86	
302.79352	76	
302.80832	78	
302.88109	76	
303.93351	80	
305.15881	76	
307.79752	114	
308.79755	110	
309.81455	76	
309.88320	74	
309.89875	72	
312.80547	140	
312.88002	84	
313.86253	88	
314.06329	82	
314.81376	72	
314.83131	84	
315.75354	78	
317.81421	78	
321.03302	106	
323.24457	76	
323.88531	204	1+
324.38923	72	
326.77800	76	
326.85734	82	
326.93070	100	
END IONS

###FS:    #m/z: 363.95636 #charge 1+
###MS: 74
###MSMS: 76
BEGIN IONS
TITLE=Cmpd 56, +MS2(363.9564), 28.0-35.0eV, 1.6min #76
RTINSECONDS=96.7405
SCANS=74,76
PEPMASS=363.95636	427114
CHARGE=1+
125.31216	84	
189.86269	572	1+
191.85846	586	1+
197.96240	106	
199.94898	78	
201.50783	102	
204.99164	110	
205.92471	122	
206.43052	86	
207.87859	226	1+
209.86776	112	
209.94310	1432	1+
210.02844	86	
210.88373	222	1+
212.67656	104	
212.87833	2448	1+
215.87885	116	
216.41302	118	
218.47805	80	
219.86605	132	
222.95090	1092	1+
223.53290	80	
223.97740	92	
224.94747	1080	1+
225.88416	120	
226.88667	78	
226.94677	6238	1+
227.04733	84	
227.13839	126	1+
227.88946	756	1+
227.93189	128	
228.89453	632	1+
228.94182	7542	1+
230.83059	162	
230.88941	3360	1+
232.88384	430	
233.41919	98	
233.86876	80	
233.96364	84	
234.88377	208	
235.04479	82	
238.06338	112	
238.93440	142	
238.95623	90	
239.07545	122	
239.81620	90	
240.82509	358	1+
240.94092	488	
240.96285	440	
241.93940	1952	1+
241.96219	218	
242.89828	88	
242.94123	1170	1+
242.95743	816	1+
242.98971	82	
243.82711	398	1+
244.95738	3354	1+
244.99275	90	
245.94534	350	
246.80712	126	
246.95252	4600	1+
247.53748	106	
247.89122	82	
248.80093	402	1+
248.83934	160	
248.89945	990	1+
250.85130	82	
250.94331	134	
250.97039	122	
251.91288	90	
252.79796	150	
252.88588	128	
253.06066	116	
253.90254	244	1+
255.06457	90	
257.41134	84	
258.08610	108	
258.82994	114	
258.97103	106	
260.84473	164	
260.91229	138	
260.97021	256	
261.83582	90	
261.92662	86	
262.84977	252	1+
263.38724	94	
264.79436	88	
265.82008	102	
265.97424	150	
266.81333	666	1+
266.85393	158	
267.18339	92	
267.34583	90	
267.97232	972	1+
268.80508	468	1+
269.85013	114	
269.87407	98	
269.96846	732	1+
270.94369	86	
271.83937	104	
271.86877	94	
271.91278	128	
271.92912	94	
272.91198	92	
273.86094	222	
274.85073	270	1+
275.79590	96	
276.81008	106	
277.10874	84	
277.39899	92	
277.47290	82	
277.87403	78	
278.79694	124	
278.84614	488	1+
279.10009	118	
279.80302	130	
280.78928	1660	1+
281.04125	96	
281.92491	82	
282.49473	84	
282.88646	80	
283.84893	166	
283.87452	100	
284.80167	208	1+
284.82392	130	
285.84610	522	1+
286.88870	80	
287.85400	274	1+
287.90502	120	
290.78841	132	
290.84201	88	
292.11209	226	1+
294.86448	126	
295.92408	164	
296.09611	80	
296.80829	320	1+
298.74179	106	
298.80342	1110	1+
298.86390	120	
299.86905	118	
300.80015	696	1+
300.85740	470	1+
301.86100	390	1+
302.02694	80	
302.32552	88	
303.80402	370	1+
303.85446	1232	1+
303.88016	124	
303.94522	114	
304.45133	98	
305.39267	92	
306.16161	86	
306.43253	166	
307.88851	180	
308.13729	80	
308.83252	132	
308.88139	118	
309.81201	84	
309.87237	82	
311.86740	144	
314.31374	86	
314.82191	136	
316.81168	242	1+
317.83638	116	
318.88536	158	
320.81920	472	1+
320.92163	90	
320.97755	196	1+
321.81961	334	1+
321.86624	88	
322.87130	94	
323.48494	106	
324.81605	80	
324.89202	194	
325.90123	110	
326.86796	324	1+
327.06406	124	
329.95922	96	
332.87045	100	
332.93950	78	
335.93658	116	
336.94440	140	
338.15522	78	
338.76989	78	
338.93137	84	
339.82920	398	1+
340.89353	80	
340.94649	110	
341.02930	88	
344.27489	86	
345.75944	128	
346.90246	140	
347.76855	104	
349.89783	78	
356.78044	148	1+
359.71447	90	
360.19625	84	
365.57620	88	
366.77364	192	1+
367.21417	94	
367.87324	78	
END IONS

###FS:    #m/z: 507.84543 #charge 1+
###MS: 74
###MSMS: 77
BEGIN IONS
TITLE=Cmpd 57, +MS2(507.8454), 28.2-35.2eV, 1.7min #77
RTINSECONDS=97.5125
SCANS=74,77
PEPMASS=507.84543	286090
CHARGE=1+
196.01552	370	
199.88467	134	
223.97035	630	1+
231.89184	350	1+
232.89593	302	1+
239.85225	236	1+
250.90308	132	
250.97126	138	
252.08153	192	
254.91197	170	
260.87999	136	
263.95274	130	
266.17269	130	
267.10403	202	1+
270.80537	138	
270.89337	156	
272.85305	446	1+
276.89322	244	1+
277.37786	238	1+
279.88900	148	
280.85343	170	1+
280.88636	246	1+
284.87236	136	
284.90755	134	
285.85324	332	1+
287.84906	856	1+
288.43412	138	
288.86773	200	
288.89081	192	
289.84675	294	
289.88136	132	
290.13227	156	
290.86407	1078	1+
292.11456	182	1+
292.85780	148	
293.87211	2060	1+
297.85036	126	
297.91526	142	
298.81517	172	
298.85012	220	
300.84096	272	1+
300.86072	370	
301.34464	154	
301.84386	228	1+
302.88906	134	
303.86637	652	1+
305.81383	124	
305.86246	1792	1+
307.89288	414	
308.14242	722	1+
308.87052	2088	1+
309.88694	254	
309.94568	136	
310.15861	470	1+
310.81426	136	
311.84185	158	
311.88318	3634	1+
312.35017	164	
313.96617	142	
314.86067	752	1+
314.98157	126	
315.87992	600	1+
316.41183	194	
316.88276	386	1+
317.86453	130	
317.98625	170	1+
318.85810	148	
319.85328	126	
320.86864	178	
322.89050	156	
323.82584	126	
323.87363	722	
325.86085	172	
325.89919	250	
326.88319	2454	1+
327.28230	120	
327.80781	134	
327.95449	196	1+
328.04427	210	1+
328.88173	538	
330.82488	152	
330.88868	496	1+
331.09531	118	1+
332.87306	324	
333.85661	168	
333.87246	138	
333.90226	124	
334.89709	174	
335.83876	138	1+
335.88387	134	
336.81607	276	1+
337.88107	204	
338.79476	180	1+
338.88935	132	
339.87994	124	
340.38406	186	1+
340.86361	160	
340.90031	174	
345.82649	280	1+
345.90277	124	
346.89857	186	
347.40090	134	
347.77136	460	1+
347.89676	144	
348.15974	212	1+
348.89046	234	
349.76200	324	1+
349.82052	136	
349.90527	122	
350.83090	178	
350.88457	272	
350.91873	168	
351.85184	302	1+
351.88673	132	
352.91034	152	
354.79604	222	
355.89042	402	1+
356.86925	298	1+
357.72118	330	1+
357.85111	168	
359.82620	190	
360.08878	126	
361.80700	132	1+
361.83664	178	1+
362.87391	288	1+
363.77924	124	
366.18102	214	
366.80880	404	1+
366.84005	740	1+
366.89900	346	1+
367.70517	774	1+
367.76257	218	
367.86800	124	
369.23897	238	1+
369.83538	196	
369.88738	396	1+
370.83414	128	
370.89437	504	1+
371.19341	230	
371.72323	358	1+
373.79568	122	
374.05956	200	
374.72879	386	1+
374.81203	378	1+
375.88320	166	
377.81994	128	
378.37320	142	
380.71804	126	
380.85529	132	
381.83239	264	
381.92626	132	
382.71545	240	1+
382.80291	188	1+
382.83813	128	
382.86147	232	
383.71563	172	1+
383.77555	320	1+
384.75089	122	
384.85049	1470	1+
385.74373	134	
386.82310	124	
387.84554	134	
387.86540	142	
388.77529	146	
388.84756	188	
388.87116	140	
389.03894	128	
389.20223	260	1+
389.71455	256	1+
389.77226	324	1+
390.77816	210	1+
390.83887	512	
391.06390	234	1+
391.72490	122	
391.84371	304	
392.74230	232	1+
392.82525	396	1+
392.86145	188	1+
393.80000	132	
394.39837	148	
395.78261	134	
398.24112	122	
398.72949	586	1+
399.84894	338	1+
400.80838	192	
402.78485	176	1+
402.86598	1030	1+
403.87074	700	1+
403.90087	138	
405.76245	334	1+
405.86022	278	
406.78390	122	
406.85815	390	
407.24781	168	1+
407.73267	162	
407.86766	2028	
408.74646	394	1+
408.85898	1208	1+
409.72442	812	1+
410.83683	978	1+
411.80775	150	
411.86283	126	
412.68548	214	1+
412.72832	140	
412.84448	692	1+
413.07138	136	
413.87696	420	1+
414.28986	94	1+
415.78828	122	1+
416.84489	164	
417.82095	278	1+
418.97950	128	
421.88637	206	
422.76987	542	1+
422.83759	136	
422.86522	130	
423.77149	456	1+
423.87116	506	1+
424.82296	156	
425.75437	432	
425.93448	244	1+
426.75249	234	
426.81105	144	
426.86207	868	1+
426.89361	144	
427.08101	126	
427.70426	124	
427.73625	1008	1+
428.84901	1000	1+
428.88718	342	1+
429.70298	164	
429.73706	522	1+
430.73914	338	1+
430.84899	244	
431.76618	128	
431.86880	874	1+
433.84851	256	
435.71788	278	
435.77645	218	1+
439.89428	266	
442.67855	182	1+
442.87710	214	1+
443.76376	130	
444.75284	522	1+
444.87303	1500	1+
445.75442	430	1+
445.89536	466	1+
446.87796	168	
447.71484	694	1+
448.88661	172	
449.76998	230	
449.87385	856	1+
450.69544	242	1+
450.75301	438	1+
450.82350	196	1+
451.86357	158	1+
457.91233	144	
462.88340	612	1+
463.88659	394	1+
466.72116	128	
467.70314	176	1+
467.79556	130	
467.88889	766	1+
469.88362	132	
472.69850	130	1+
485.89846	572	1+
486.84561	172	
501.61942	98	1+
509.85911	382	1+
END IONS

###FS:    #m/z: 322.92971 #charge 1+
###MS: 78
###MSMS: 79
BEGIN IONS
TITLE=Cmpd 58, +MS2(322.9297), 28.0-35.0eV, 1.7min #79
RTINSECONDS=101.193
SCANS=78-79
PEPMASS=322.92971	2751502
CHARGE=1+
46.78542	74	
107.95715	72	
148.43365	74	
179.95565	78	
184.86117	74	
186.05877	72	
190.06276	88	
190.89300	122	
190.92877	80	
192.88918	156	
193.89606	88	
194.88499	82	
196.01858	88	
197.10129	80	
198.94718	82	
200.43925	98	
203.95037	84	
205.94746	234	
207.95384	98	
207.97704	104	
209.94693	84	
210.87169	92	
212.87732	108	
214.89300	128	
215.89957	92	
217.89217	74	
220.88071	78	
221.07054	128	
221.94393	142	
221.97305	108	
222.86500	82	
222.95312	160	
223.95936	134	
225.95891	82	
227.11211	72	
227.78807	74	
227.82339	72	
227.92834	208	1+
227.95299	202	
228.02721	82	
228.78658	80	
228.83890	202	1+
228.88273	72	
230.06977	72	
230.83300	118	
230.89083	184	
232.82692	72	
233.03322	100	
234.54812	96	
234.94514	72	
235.88180	84	
238.87567	94	
238.94086	148	
240.78583	72	
240.82138	328	
240.83928	92	
240.94081	2644	
241.94126	2270	
241.98187	88	
242.82285	132	
242.94101	6844	1+
243.79792	94	
243.81495	120	
244.39998	150	
244.81964	160	
244.85704	122	
244.91613	102	
244.94062	1564	1+
245.04038	80	
246.39691	74	
246.97442	208	
247.94318	88	
248.85564	102	
248.89710	100	
250.06904	78	
251.06809	74	
251.94039	94	
253.80287	108	
255.10791	72	
255.82779	74	
257.89668	80	
258.82941	450	1+
259.39297	74	
260.01257	82	
260.34535	90	
261.82891	676	1+
262.17904	78	
262.83119	486	1+
263.90988	98	
265.05422	74	
265.65815	90	
265.79814	78	
265.85496	156	
266.84734	158	
266.94248	72	
267.42652	104	
267.93849	96	
268.85805	90	
268.90762	212	
271.35622	84	
271.83522	188	1+
273.01947	74	
273.79549	70	
273.81550	74	
276.83711	80	
277.01891	78	
277.80446	90	
277.84660	238	1+
277.96803	88	
278.03460	126	
279.04190	84	
279.08976	720	1+
280.05790	100	
281.11109	80	
281.79693	72	
282.02180	74	
282.08350	142	
283.06312	86	
283.17589	74	
283.85215	74	
284.08351	72	
284.20778	72	
284.29335	346	
284.85955	116	
284.87194	86	
285.39609	88	
287.88434	112	
289.79511	114	
289.87719	80	
290.78700	78	
291.80116	228	1+
295.97972	74	
296.83044	212	1+
297.75487	84	
297.83452	172	1+
299.84822	164	1+
300.98264	76	
301.77955	106	
302.87632	104	
302.91733	112	
303.88211	72	
304.85884	76	
307.80158	376	1+
307.88817	294	
308.97184	74	
310.79847	100	
311.36363	74	
311.88154	76	
312.80325	218	
312.88472	100	
313.84286	96	
314.16304	74	
314.87263	76	
315.02971	74	
316.88402	76	
317.88005	72	
320.86877	78	
322.76580	84	
322.92884	72	
323.88437	86	
324.89043	126	
325.40921	110	
325.90143	80	
326.03442	78	
326.11653	74	
END IONS

###FS:    #m/z: 363.95630 #charge 1+
###MS: 78
###MSMS: 80
BEGIN IONS
TITLE=Cmpd 59, +MS2(363.9563), 28.0-35.0eV, 1.7min #80
RTINSECONDS=101.965
SCANS=78,80
PEPMASS=363.95630	436538
CHARGE=1+
128.00841	94	
141.15110	86	
147.89379	94	
178.93249	82	
180.86454	86	
182.87191	114	
189.86159	404	1+
191.85862	294	
196.88230	186	
196.90121	78	
196.93602	94	
203.96964	86	
205.92428	84	
207.87632	136	
207.94582	158	
208.95901	78	
209.94304	890	1+
210.88174	332	1+
212.87959	2446	1+
217.43038	82	
220.89682	224	1+
222.95108	858	1+
223.83706	178	1+
223.89094	150	
223.98471	78	
224.82319	92	
224.94707	956	1+
224.99093	90	
226.94624	8104	1+
226.97640	138	
227.88544	96	
227.91224	80	
228.01991	80	
228.79283	138	
228.89434	320	
228.90887	116	
228.94200	6576	1+
229.89950	174	
230.04849	110	
230.44815	88	
230.88882	2456	
230.95715	96	
231.18950	120	1+
232.88315	344	
233.85465	84	
233.90546	78	
233.93764	102	
234.87638	138	
235.85121	108	
236.07386	88	
236.90756	88	
237.05419	130	
237.43601	86	
239.07077	156	
240.83605	126	
240.94090	380	
240.96181	486	1+
241.83649	94	
241.89118	150	
241.93830	1502	1+
242.82071	420	1+
242.94078	1234	1+
242.95533	594	
244.04982	102	
244.95718	4088	1+
245.44959	90	
245.94097	476	
246.90757	332	1+
246.95191	3424	1+
248.80074	424	1+
248.85403	118	
248.90038	1152	1+
250.65339	78	
250.94596	198	
250.97124	154	
251.92484	92	
252.03198	102	
253.83039	130	
253.92060	80	
255.78505	170	1+
258.59615	80	
258.83061	484	1+
258.85144	200	
258.97297	246	1+
260.79436	228	1+
260.96888	416	
261.82446	358	1+
262.82544	226	1+
263.87782	228	1+
264.10135	86	
264.79336	126	
264.85032	86	
264.96478	124	
265.81297	536	1+
266.05687	102	
266.78331	80	
266.81465	372	1+
267.15561	84	
267.97273	666	
268.95822	112	
269.97009	378	
270.97128	166	
271.91465	130	
272.14840	96	
272.84239	84	
274.79777	144	
276.85613	172	
277.50942	86	
277.79840	400	1+
277.85523	182	
278.35602	128	
278.84285	186	
278.86109	92	
279.10392	180	
279.85688	86	
280.78973	1234	1+
281.10074	78	
281.11626	126	
281.85602	106	
281.99076	156	1+
283.85056	128	
283.97380	94	
285.35781	90	
285.42212	78	
285.84562	458	
287.53984	84	
288.36078	78	
290.78558	224	1+
291.05716	82	
291.86630	80	
292.79916	132	
293.80387	120	
293.87303	126	
294.12573	80	
294.84996	154	1+
295.74895	102	
296.80709	222	
297.11295	184	1+
297.80703	166	
298.80200	1656	1+
299.84982	90	
299.86910	86	
300.38793	152	1+
301.79902	164	
301.85982	476	1+
302.80195	332	1+
303.05317	82	
303.80859	226	1+
303.85637	926	1+
304.19249	78	
305.80292	86	
305.88620	102	
305.95755	94	
306.12497	136	
306.93552	92	
311.86432	342	1+
312.86984	310	1+
313.41014	82	
313.82779	82	
313.88736	146	
316.77122	94	
316.81288	306	1+
316.83469	86	
318.93535	98	
319.65380	78	
319.82196	116	
319.87995	90	
321.02277	84	
321.81709	580	1+
321.86905	252	
322.92568	96	
325.82686	126	
325.86275	102	
326.41812	84	
326.87194	158	
326.94598	84	
329.19943	82	
329.86715	94	
330.83900	168	1+
333.87867	86	
335.89252	106	
336.93608	96	
338.14395	84	
338.82577	456	1+
339.41944	84	
339.82786	390	1+
340.94010	160	
341.03376	80	
344.97141	120	
345.71498	108	
346.84053	92	
347.76503	86	
349.87730	96	
351.76050	208	1+
352.88873	116	
358.95744	82	
360.76749	88	
361.71947	80	
362.71061	80	
365.73278	176	1+
END IONS

###FS:    #m/z: 336.94552 #charge 1+
###MS: 78
###MSMS: 81
BEGIN IONS
TITLE=Cmpd 60, +MS2(336.9455), 28.0-35.0eV, 1.8min #81
RTINSECONDS=102.738
SCANS=78,81
PEPMASS=336.94552	87946
CHARGE=1+
48.57348	118	
182.86830	76	
192.90538	82	
199.96966	94	
204.05384	90	
205.97361	76	
207.97106	106	
210.88272	96	
211.94438	3544	1+
212.87923	838	1+
213.93890	1600	1+
214.87386	98	
214.88389	348	1+
215.88385	360	1+
215.93672	270	
217.93917	106	
218.83963	76	
221.88170	92	
222.95289	110	
223.95338	76	
224.97344	236	
225.47751	82	
225.88380	98	
227.89537	454	1+
228.84088	114	
229.09855	80	
229.95433	3346	
230.88884	1300	1+
230.96060	84	
231.95006	1270	1+
232.80057	78	
233.82783	182	1+
233.89897	130	
233.95060	148	
234.88486	92	
236.85641	72	
238.83276	86	
239.15169	90	
239.92527	132	
240.46568	82	
240.83569	600	1+
241.84061	368	1+
244.93968	86	
245.58642	76	
246.44129	82	
246.90597	80	
246.97502	184	
247.96625	670	
248.89812	748	1+
249.79909	96	
249.96327	206	
249.99106	74	
250.46426	104	
250.82836	580	1+
250.84111	108	
250.94946	166	
250.98569	80	
251.92884	74	
252.03967	86	
252.87576	136	
252.94340	94	
252.97161	1348	1+
253.86366	76	
253.90450	308	1+
254.85739	144	
254.93097	74	
254.96516	1272	1+
255.01152	94	
256.45477	88	
256.86597	80	
256.91325	116	
257.84860	202	
258.84637	240	
259.06276	100	
259.85474	164	
260.83759	104	
260.94310	74	
261.83282	152	
262.58498	116	
262.82778	98	
263.82792	88	
264.91220	88	
266.47545	78	
266.93644	96	
267.83922	184	
268.84016	664	1+
268.89237	74	
269.12077	78	
269.92717	78	
270.82852	90	
270.84536	234	1+
270.98096	240	
271.92471	116	
271.95669	80	
272.87741	98	
272.96461	76	
272.97901	98	
273.79275	94	
273.81008	74	
274.39447	78	
274.81009	110	
274.86146	132	
274.89325	94	
275.79210	82	
275.97189	132	
276.01728	140	1+
276.85899	308	1+
277.39912	232	1+
277.83733	218	
278.15224	78	
278.45561	76	
278.83107	172	
279.10686	92	
279.80136	82	
279.83661	122	
281.86321	132	
281.96021	94	
283.86206	94	
285.84958	254	
286.84954	944	1+
287.85048	574	1+
289.08072	100	
289.80173	88	
292.01529	78	
292.10122	74	
292.47080	88	
292.81317	86	
292.85619	108	
292.93739	102	
293.06755	90	
293.10614	122	
293.44199	84	
293.94870	84	
294.36607	94	
294.89497	74	
295.87603	80	
295.96858	166	1+
295.99664	98	
296.80671	78	
296.93955	82	
297.07586	126	
297.43899	80	
297.84771	78	
298.01316	110	
299.31211	88	
299.81763	112	
300.43637	86	
300.89191	136	
301.35077	74	
304.71936	78	
304.86188	130	
305.42277	76	
308.86398	130	
309.81285	158	
309.86546	270	
310.87775	204	
311.88603	108	
313.92907	122	
314.94692	100	
315.25195	82	
317.02043	78	
317.93368	78	
318.87185	80	
320.86459	94	
320.97025	74	
322.40374	82	
322.98839	78	
324.89854	116	
331.38400	90	
332.43764	84	
332.55384	78	
333.36966	74	
336.97093	84	
341.80530	80	
END IONS

###FS:    #m/z: 322.92982 #charge 1+
###MS: 82
###MSMS: 83
BEGIN IONS
TITLE=Cmpd 61, +MS2(322.9298), 28.0-35.0eV, 1.8min #83
RTINSECONDS=106.432
SCANS=82-83
PEPMASS=322.92982	2892384
CHARGE=1+
96.80508	136	
111.47478	72	
178.93438	108	
185.89275	78	
192.94823	74	
193.89056	72	
195.89316	80	
196.12538	72	
196.88508	132	
197.02887	106	
198.85678	126	
200.84277	80	
200.88895	74	
201.04355	130	
205.94811	118	
205.96909	154	
206.97576	138	
207.97330	122	
209.00692	72	
209.94368	78	
210.03987	116	
214.89741	84	
217.39213	94	
218.89024	68	
220.05279	68	
221.94410	164	
222.95190	240	
223.95779	144	
225.86663	72	
226.04742	78	
226.49804	70	
226.84584	70	
227.90385	238	1+
227.95367	132	
227.99015	72	
228.89134	112	
230.89227	120	
231.82770	74	
232.10242	66	
233.92794	68	
233.95609	88	
234.93022	88	
235.82138	128	
236.86442	150	
237.02471	174	
238.93852	112	
239.78461	118	
240.07179	86	
240.82204	148	
240.89836	68	
240.94066	2860	
240.96309	72	
241.90154	72	
241.94181	1676	
242.58756	68	
242.82602	108	
242.94174	4770	1+
243.82164	274	1+
244.93898	1116	1+
245.38800	74	
246.39116	72	
246.84630	104	
246.91186	78	
246.97681	82	
248.45598	94	
248.85488	212	
249.09698	86	
250.07108	72	
251.10917	68	
252.42766	116	
252.97250	80	
253.34937	74	
254.96062	98	
255.07801	76	
256.84030	74	
256.95073	80	
257.90410	94	
258.82985	206	
259.83319	132	
259.88181	90	
260.02616	80	
260.12169	80	
260.83122	312	
261.83059	184	
262.02630	74	
262.14147	80	
262.34410	74	
262.83214	130	
263.82967	72	
263.84746	70	
263.86801	102	
264.85331	98	
265.90469	68	
266.85338	74	
267.83936	88	
267.98478	68	
268.86997	82	
268.90993	114	
269.34138	80	
269.85224	130	
269.91618	68	
270.36000	72	
270.85648	202	1+
273.46000	100	
273.81347	74	
274.04499	74	
275.80663	112	
276.89414	70	
277.81282	68	
278.87134	68	
278.89831	68	
279.09196	1294	1+
280.79393	116	
280.88090	78	
281.06368	76	
282.04122	220	1+
282.79549	68	
283.06932	94	
283.79082	134	
283.87172	386	1+
284.29190	608	1+
284.87416	274	1+
285.09029	76	
288.78982	112	
289.50068	84	
289.79308	84	
289.81394	100	
289.92057	78	
290.86657	80	
290.93145	68	
291.39743	76	
291.80719	182	
291.88233	130	
294.68619	82	
294.85080	154	1+
295.83638	68	
296.80750	134	
298.80659	72	
298.96194	72	
299.10190	82	
299.78387	170	
299.86138	72	
300.80103	146	
302.87859	68	
306.82608	70	
306.87982	78	
307.11855	94	
307.80236	304	1+
307.89057	224	
309.83151	70	
310.77854	70	
311.27684	78	
311.88774	192	
312.89179	76	
313.84733	70	
313.89091	74	
314.87657	70	
319.14938	88	
319.81171	76	
320.82715	78	
322.88980	196	1+
325.75670	98	
326.15864	72	
327.82021	194	1+
END IONS

###FS:    #m/z: 340.94051 #charge 1+
###MS: 82
###MSMS: 84
BEGIN IONS
TITLE=Cmpd 62, +MS2(340.9405), 28.0-35.0eV, 1.8min #84
RTINSECONDS=107.213
SCANS=82,84
PEPMASS=340.94051	1098546
CHARGE=1+
189.86607	110	
192.92774	106	
194.41607	76	
194.92136	78	
196.88246	82	
197.86523	130	
200.86526	96	
206.97326	122	1+
208.95660	124	
209.88147	78	
209.94479	74	
211.84098	98	
211.94116	74	
213.87879	98	
213.93951	1342	1+
214.01260	78	
214.89016	76	
214.98230	82	
215.88672	132	
215.93584	178	
217.88470	228	
217.92481	86	
221.89014	120	
223.79337	100	
224.83630	102	
224.94895	242	1+
225.82606	82	
226.43713	78	
227.02157	80	
228.79391	76	
228.84004	82	
228.94584	118	
229.95298	176	
230.55787	96	
230.89142	152	
230.95879	94	
231.88871	190	
231.94985	988	1+
232.88897	138	
233.52648	80	
233.89561	506	1+
233.94619	226	1+
233.96735	84	
234.41268	114	
235.39324	82	
235.42729	86	
235.89105	78	
235.94558	80	
236.90676	98	
238.88572	92	
239.78615	80	
239.83831	122	
240.22763	74	
240.83730	122	
241.84231	466	1+
241.89792	76	
241.93978	78	
242.87604	264	1+
242.94493	120	
243.04513	84	
243.48532	84	
243.83090	330	1+
244.89969	80	
244.97820	84	
245.83697	116	
246.91254	120	
246.97451	172	
247.13931	76	
247.85988	84	
248.03586	74	
248.83975	224	1+
248.90313	74	
249.84413	184	1+
249.96005	700	1+
250.89904	80	
252.35164	78	
253.82857	90	
253.96353	74	
254.96846	192	
255.15305	78	
255.86558	78	
255.97164	74	
256.90083	126	
256.93038	232	1+
256.96307	88	
257.52291	204	
257.85901	88	
257.87843	74	
258.84754	220	
258.96566	86	
259.84848	136	
259.95648	168	
260.83499	176	1+
260.91213	84	
262.83008	88	
262.85150	140	1+
263.90045	88	
266.84617	76	
266.86531	394	1+
267.15706	76	
267.81608	92	
267.84412	100	
268.84034	246	
268.96076	84	
269.48460	110	
269.84882	104	
270.03102	76	
270.36421	92	
270.85903	78	
271.83575	124	
272.12560	98	
272.85135	146	
273.59396	80	
274.86011	82	
275.84939	88	
276.85527	382	
277.86453	340	
277.89245	92	
278.84542	488	
279.37006	76	
279.46439	76	
279.85371	238	
280.84541	130	
281.06162	76	
281.86673	272	1+
283.40292	88	
284.35694	90	
285.37043	86	
288.19442	74	
289.88163	210	
293.87097	76	
293.89011	76	
294.85392	94	
295.39046	78	
296.81596	74	
296.85699	196	1+
297.14700	84	
299.87094	316	1+
300.84473	134	
300.90965	78	
301.85341	82	
302.87021	120	
302.96201	82	
303.93963	78	
305.83748	90	
305.98088	74	
306.96791	94	
307.61769	116	
309.86487	134	
312.04239	74	
312.89749	78	
313.06903	74	
314.06266	74	
314.81698	136	
319.88637	74	
320.91962	104	
321.03389	74	
326.56003	94	
327.91499	74	
328.97450	86	
329.56681	86	
331.88264	90	
332.13326	78	
335.89908	88	
339.74727	74	
339.83067	76	
341.38543	90	
342.90556	96	
346.37651	80	
END IONS

###FS:    #m/z: 363.95653 #charge 1+
###MS: 82
###MSMS: 85
BEGIN IONS
TITLE=Cmpd 63, +MS2(363.9565), 28.0-35.0eV, 1.8min #85
RTINSECONDS=107.985
SCANS=82,85
PEPMASS=363.95653	432026
CHARGE=1+
105.77254	90	
169.43657	78	
170.56728	82	
177.93358	88	
181.90306	84	
189.86222	516	
191.85898	584	
196.87887	118	
197.95975	88	
201.09673	90	
207.87519	210	1+
209.94292	1158	
210.88552	414	
211.86611	102	
212.87830	1822	1+
213.83830	78	
215.89420	146	
216.41035	90	
219.50477	84	
222.95144	472	1+
223.70896	108	
224.94851	1298	1+
226.87252	82	
226.89688	116	
226.94740	5906	1+
227.92868	158	
228.46830	92	
228.83751	94	
228.89502	1030	
228.94190	6990	1+
230.88875	3026	1+
232.01835	84	
232.88291	404	
233.83235	84	
236.83304	82	
238.05933	82	
240.07643	116	
240.14584	88	
240.42350	98	
240.82043	154	
240.93946	572	
240.96273	682	1+
241.93863	1554	1+
242.04856	88	
242.43075	88	
242.82426	230	
242.94169	1106	1+
242.95829	432	1+
243.82277	134	
243.84617	258	1+
244.81912	324	
244.95630	3498	
245.62529	96	
245.96076	116	
246.80972	86	
246.90580	196	
246.95277	4398	1+
248.80386	102	
248.90084	752	1+
250.03750	84	
250.62462	80	
250.89341	184	
251.79500	112	
251.86235	92	
252.01449	82	
253.90398	264	
254.87572	86	
256.83839	78	
257.05702	102	
257.41326	80	
258.83321	442	1+
258.84893	124	
258.97226	210	
259.91560	88	
259.97869	92	
260.96951	416	1+
261.02554	90	
261.82965	318	1+
262.95519	100	
263.07365	190	1+
263.86788	104	
263.90995	196	1+
264.79418	186	
264.81802	172	
264.94206	78	
265.79013	78	
265.97656	142	
266.81403	206	
266.89468	238	1+
267.81457	310	1+
267.97273	732	1+
268.04419	100	
268.10935	78	
268.13775	176	
268.96180	536	1+
269.00678	80	
269.96679	438	1+
270.82476	84	
271.84456	160	
271.86615	92	
273.98026	88	
274.84671	124	
276.40603	82	
276.49603	86	
276.80713	210	1+
276.84947	182	
278.37982	98	
278.80477	142	
278.84592	352	1+
279.10207	162	
279.62481	84	
279.79798	88	
280.10246	280	1+
280.79288	866	1+
281.84274	134	
282.79228	324	1+
282.84129	400	1+
282.86004	118	
283.79607	190	1+
283.82309	226	1+
283.84733	292	1+
284.86382	238	1+
285.03028	80	
285.84583	250	
285.93639	124	
290.78940	370	1+
291.91856	82	
292.43297	86	
293.34703	88	
293.85644	88	
294.03720	80	
294.06135	84	
294.35950	100	
294.92011	94	
296.81111	186	
297.12211	88	
297.80055	1608	1+
298.80195	1356	1+
298.92556	102	
299.42455	100	
299.53115	172	1+
299.78700	142	
300.79762	682	1+
300.86927	88	
300.89291	94	
301.79853	436	1+
301.86517	448	1+
301.91569	90	
302.19114	86	
302.82168	246	1+
303.01300	82	
303.80600	326	
303.85671	646	1+
304.11381	190	1+
305.83936	174	
306.09910	82	
306.87513	106	
306.90799	228	1+
307.13243	106	
308.42189	90	
309.87346	188	1+
310.19028	88	
312.90840	94	
313.58834	84	
313.84715	82	
313.87566	136	
313.88963	98	
315.92833	86	
316.81302	520	1+
321.81885	264	
321.87283	100	
322.92321	120	
323.82292	98	
324.35826	86	
324.87401	118	
326.87492	236	
327.80815	80	
327.88094	136	
328.93414	92	
329.86670	142	
329.88571	78	
334.36142	88	
334.88468	88	
335.43778	80	
336.76575	78	
336.94744	366	1+
338.40634	82	
338.87607	86	
339.75127	96	
339.82895	264	
341.05633	92	
351.94764	96	
354.80071	94	
360.76513	86	
364.07484	88	
366.71915	104	
367.84531	82	
369.36102	96	
END IONS

###FS:    #m/z: 340.94054 #charge 1+
###MS: 86
###MSMS: 87
BEGIN IONS
TITLE=Cmpd 64, +MS2(340.9405), 28.0-35.0eV, 1.9min #87
RTINSECONDS=111.667
SCANS=86-87
PEPMASS=340.94054	1035094
CHARGE=1+
125.77595	76	
166.86988	86	
183.43645	84	
183.93070	86	
184.86291	74	
192.92475	248	
193.89061	76	
196.88072	122	
197.88278	84	
199.86400	78	
204.93187	82	
208.88229	162	
209.87503	186	1+
210.93915	524	1+
212.87771	160	
213.00434	78	
213.87958	182	
213.94102	692	1+
214.89135	252	
215.88791	228	
215.93728	92	
217.88411	196	
218.89221	76	
219.87939	124	
220.87498	74	
223.92022	76	
223.95697	142	
224.42210	94	
224.85271	78	
226.39464	160	
228.88759	204	1+
229.95017	108	
229.97086	86	
231.89161	354	1+
231.94992	790	1+
233.91501	84	
233.95559	190	
234.45984	90	
234.78530	84	
237.00365	98	
238.00786	86	
238.96168	86	
239.89721	104	
240.83410	136	
240.90212	82	
241.83966	456	1+
241.88843	148	
241.92899	78	
242.95206	86	
243.82984	140	
243.86434	78	
244.95623	98	
245.83389	110	
245.95959	78	
247.44451	82	
249.90127	272	1+
249.95971	380	1+
249.97818	120	
250.40715	80	
251.02109	92	
251.88187	78	
253.05641	84	
254.39828	80	
254.96664	466	
255.09555	126	
256.16792	84	
256.45879	104	
256.86092	134	
256.96367	116	
257.40952	98	
258.84346	416	
258.90895	98	
259.85505	268	
259.96126	188	
260.82888	168	
260.84321	130	
261.80154	80	
261.83771	246	
262.47180	92	
262.82769	78	
262.92869	122	
263.82988	76	
263.88713	106	
264.87418	94	
265.87644	100	
266.41715	100	
267.84571	178	
267.91655	78	
268.84004	338	1+
269.34536	82	
269.79370	88	
269.85679	144	
270.84666	378	1+
272.16178	92	
272.97497	204	
274.07446	150	
274.63881	74	
274.86082	180	
274.87757	120	
275.84239	78	
275.85772	112	
276.81354	88	
276.85666	738	1+
277.88289	84	
278.15852	80	
278.84543	784	1+
278.86631	94	
279.90401	156	
280.84132	78	
281.85999	222	1+
281.90015	74	
283.79135	76	
283.90759	78	
284.87801	78	
284.91998	78	
288.83857	102	
289.85671	168	1+
289.87485	88	
290.49386	88	
291.80539	114	
291.93971	106	
292.43503	78	
292.80665	76	
293.18504	88	
293.44176	80	
293.88584	92	
294.93305	88	
295.86635	76	
296.84605	196	1+
297.01562	78	
297.29714	78	
297.97596	100	
298.89033	148	
299.05433	88	
299.87403	476	1+
302.87044	86	
303.17185	96	
303.94203	84	
304.10021	86	
305.87518	96	
305.90090	176	
306.59154	78	
306.88442	160	
307.80912	144	1+
308.88553	82	
310.88289	86	
311.81211	82	
312.86074	76	
313.37101	76	
313.80188	106	
314.72230	80	
319.80972	76	
319.94026	130	
320.08236	76	
321.88546	280	1+
324.84922	78	
325.80389	84	
325.92999	84	
327.04599	88	
327.84628	80	
328.88350	94	
329.87008	122	
332.89893	94	
335.45357	98	
338.81042	90	
338.87631	114	
339.82835	94	
342.37753	86	
344.81051	80	
END IONS

###FS:    #m/z: 507.84548 #charge 1+
###MS: 86
###MSMS: 88
BEGIN IONS
TITLE=Cmpd 65, +MS2(507.8455), 28.2-35.2eV, 1.9min #88
RTINSECONDS=112.44
SCANS=86,88
PEPMASS=507.84548	264650
CHARGE=1+
214.88567	136	
222.87685	138	
222.97563	140	
224.97659	180	
232.89615	716	1+
233.39897	148	
236.89301	124	
250.96753	136	
256.87786	356	1+
257.88086	260	1+
259.87134	126	
260.88156	130	
261.38538	122	
263.41548	152	
268.88486	142	
269.92678	190	
272.85244	394	1+
277.85568	312	1+
278.85859	248	1+
281.85206	208	1+
287.85144	862	
288.87268	422	1+
288.93290	202	
289.39436	152	
290.86189	482	
290.88310	490	1+
291.86557	272	
291.90734	156	
293.78753	122	1+
293.87310	730	
294.87162	766	1+
296.85424	196	
297.80493	144	
297.87731	332	1+
298.85383	226	
298.87049	390	1+
300.83545	136	
300.85256	430	1+
302.80012	126	
303.86887	418	1+
303.98385	140	
305.82180	136	
305.86477	922	1+
306.80712	144	
307.86428	134	
307.89040	190	
308.14215	466	
308.80702	228	1+
308.85071	508	1+
308.87102	1178	
308.89019	780	1+
309.85480	430	1+
310.15521	448	
310.87488	174	
311.16641	212	
311.79461	218	1+
311.88287	2886	1+
314.57603	80	1+
314.82738	124	
314.86619	444	
315.86978	228	
316.85169	142	
316.88023	128	
317.77367	120	
317.87033	214	1+
319.86010	168	
322.73456	140	1+
322.85774	168	
322.88158	280	1+
323.87003	132	
324.00578	166	
325.39471	174	
325.90380	192	
326.88282	1826	1+
327.38657	144	
327.81776	144	
327.85871	122	
328.87101	220	
329.05681	126	
329.81981	186	1+
330.00771	172	1+
330.83814	134	
330.88534	136	
332.38843	156	
332.87195	342	1+
334.85837	148	
335.84642	164	
335.88077	142	
337.88049	210	
339.88218	138	
339.91138	130	
340.01712	126	
344.81416	126	
344.86667	180	
345.76405	150	
345.77346	142	
346.32543	220	1+
346.89814	128	
347.77695	646	1+
348.07317	132	
348.40203	126	
348.73131	208	
348.88806	168	
349.75552	236	1+
349.84294	132	
350.83188	220	1+
350.88787	170	
350.91401	146	
352.88255	130	
352.90478	146	
353.80824	158	
353.84916	276	
356.89399	180	1+
358.78051	184	1+
359.75394	252	1+
360.73115	138	
360.75894	206	1+
361.86909	270	1+
362.36300	190	
365.41987	136	
365.78762	204	
366.73787	254	
366.83949	760	1+
367.70769	604	1+
367.76719	376	1+
367.78757	326	1+
368.73240	158	
369.83283	264	1+
370.69984	166	1+
370.77743	144	
370.80127	180	
370.90261	260	1+
371.72464	180	
371.76521	212	1+
371.80173	162	
371.85840	136	
372.78440	206	
373.72291	130	
373.82956	124	
373.86889	160	
374.81144	184	
374.91913	234	1+
375.02630	126	
376.73541	262	
376.88454	204	
377.92717	134	
380.72290	312	1+
382.71469	154	
382.83736	150	
383.72306	134	
384.85056	1566	1+
384.89236	144	
385.39212	176	
385.77974	170	
386.82299	274	
386.88800	150	
387.72990	284	1+
387.77894	154	
387.84600	660	1+
389.20102	372	1+
390.83799	228	
391.84275	402	
392.82500	286	1+
393.86703	374	1+
395.91860	138	
396.73036	188	
397.80836	128	
398.72810	610	1+
399.80559	128	
399.85550	400	1+
400.72248	200	1+
402.86565	130	
403.87266	398	1+
405.06468	212	1+
405.75902	158	
405.78526	168	
405.86332	272	
406.73718	136	
406.81925	170	
406.87482	150	
407.73659	386	1+
407.86399	2724	1+
408.76649	170	1+
408.85033	1126	
409.71838	680	1+
410.73709	260	
410.83818	730	1+
411.74350	156	
412.84230	456	1+
412.87070	132	
413.10299	140	
413.68513	202	1+
413.74934	126	
414.86244	218	
415.87297	460	1+
421.72248	176	1+
421.88083	272	
422.86284	412	1+
422.88190	180	
423.77423	504	1+
424.82478	238	1+
425.75280	412	
425.79560	232	1+
426.75238	402	
426.86060	1346	1+
426.91740	132	
427.73465	1208	1+
428.84716	666	1+
429.70765	262	
429.76882	246	1+
430.73550	222	
430.79287	146	
430.84952	208	
431.87202	534	1+
433.85422	278	
438.74000	122	1+
440.68792	142	
440.89340	278	1+
442.87641	158	
444.81380	138	
444.87454	1806	1+
445.71781	196	
445.74617	704	1+
446.79591	196	
447.69274	356	1+
447.70679	668	1+
448.89736	170	
449.87979	682	1+
450.74811	418	1+
457.90044	242	
458.89690	182	
462.87835	646	1+
463.74079	130	
467.88768	574	1+
470.71644	142	
485.90261	296	
487.90029	134	
509.85842	246	
END IONS

###FS:    #m/z: 336.94555 #charge 1+
###MS: 86
###MSMS: 89
BEGIN IONS
TITLE=Cmpd 66, +MS2(336.9455), 28.0-35.0eV, 1.9min #89
RTINSECONDS=113.212
SCANS=86,89
PEPMASS=336.94555	84116
CHARGE=1+
183.86927	76	
193.89921	76	
196.11491	82	
203.88182	90	
205.94904	132	
207.18625	74	
208.92724	78	
210.88608	108	
210.89604	108	
211.94380	2640	1+
212.87825	1136	1+
213.93882	824	
215.88573	198	
215.94034	140	
217.88084	160	
218.89582	102	
220.83860	84	
220.86763	70	
221.57816	74	
223.42067	74	
223.83209	70	
223.96075	198	1+
225.01843	74	
225.42774	70	
227.89196	482	1+
228.83865	78	
228.89455	400	1+
229.95460	2260	1+
230.85081	78	
230.88949	1472	1+
231.94884	1004	1+
233.82924	292	1+
233.94779	218	
235.42357	80	
235.88341	70	
235.90208	86	
237.06070	148	1+
238.02695	96	
238.88036	72	
239.94933	70	
240.83839	72	
241.07985	100	
241.84196	286	
243.05069	76	
243.94354	86	
243.95637	202	1+
244.91227	106	
245.46489	94	
245.90589	102	
246.90424	92	
247.85748	88	
247.93348	94	
247.96480	484	1+
248.90146	224	
249.83593	108	
249.90185	126	
249.96172	330	
250.83200	574	1+
250.95140	414	
251.37950	94	
252.97111	1398	1+
253.83519	142	
253.90384	292	1+
254.92215	84	
254.96448	684	1+
255.07251	70	
255.90267	106	
256.38193	70	
256.86372	182	
256.89640	128	
256.96177	258	1+
257.85327	70	
257.99705	118	
258.84377	318	
259.85368	166	
260.08586	86	
260.83514	84	
260.94572	72	
261.83659	132	
262.84917	130	
262.92151	78	
263.88182	84	
264.83095	88	
264.85220	84	
266.99074	82	
267.34408	86	
267.82989	132	
268.83983	1120	1+
268.95780	80	
270.96281	80	
270.98016	302	
271.09945	146	
271.75886	74	
271.79150	72	
271.87236	76	
271.91526	286	
272.80699	112	
272.84515	76	
272.97619	110	
273.41946	72	
273.49837	72	
273.89467	78	
274.86482	72	
275.47792	116	
275.80645	134	
275.86417	104	
275.94481	74	
275.99190	70	
276.85618	856	1+
276.88440	82	
277.83721	82	
278.01548	72	
278.83474	492	1+
278.98868	82	
279.09106	78	
279.40484	98	
279.83259	340	1+
279.85719	506	1+
280.00455	72	
280.10032	74	
280.90903	82	
284.16003	74	
284.80656	124	
285.41405	90	
285.85192	122	
286.85059	908	1+
288.82392	80	
288.85735	150	
288.88681	76	
289.89393	70	
290.79077	76	
290.86018	74	
291.80972	96	
292.39930	82	
292.43692	74	
292.86436	168	
293.05887	80	
293.99735	104	
294.88323	132	
294.95384	74	
295.12670	74	
295.20517	72	
295.44342	104	
296.29863	76	
296.93947	80	
297.40940	82	
299.46486	84	
299.87036	236	1+
300.38583	94	
305.18258	74	
305.87815	70	
305.93822	74	
306.17873	74	
306.88246	120	
309.88749	72	
310.41296	76	
310.78978	70	
310.86646	82	
310.93028	74	
311.00860	74	
312.87134	190	1+
313.84146	102	
314.03733	78	
314.81393	72	
315.86275	92	
316.04869	80	
317.76856	84	
319.88430	84	
319.91095	74	
323.02383	72	
323.89310	316	1+
329.87033	78	
330.17350	80	
339.38943	100	
341.60796	76	
342.39560	74	
END IONS

###FS:    #m/z: 340.94049 #charge 1+
###MS: 90
###MSMS: 91
BEGIN IONS
TITLE=Cmpd 67, +MS2(340.9405), 28.0-35.0eV, 2.0min #91
RTINSECONDS=116.876
SCANS=90-91
PEPMASS=340.94049	996512
CHARGE=1+
119.83402	82	
160.74586	80	
184.86619	120	
191.95502	196	
192.92598	156	
193.93183	78	
195.89312	80	
196.47437	94	
196.88296	176	
198.87590	88	
205.15675	76	
205.94819	116	
207.39306	92	
210.93527	228	
212.87688	312	1+
212.89694	194	1+
213.93813	470	1+
214.88370	322	1+
215.41785	104	
215.88945	232	1+
215.93485	110	
217.88271	294	1+
219.88422	86	
221.87071	82	
221.89647	92	
223.96376	188	1+
223.97626	138	
226.89579	86	
227.87711	90	
227.96785	74	
228.84117	154	
228.89053	84	
228.94699	88	
229.30281	96	
230.88890	158	
231.53393	94	
231.88752	422	1+
231.94871	524	
233.01256	102	
233.40636	80	
233.91671	88	
233.95019	212	
235.15225	82	
235.82056	180	1+
235.89085	118	
235.94562	132	
238.04485	82	
238.88588	74	
239.78910	100	
240.83485	154	
240.96538	170	
241.52366	82	
243.83215	124	
245.82668	86	
246.89461	94	
246.95089	86	
246.97792	80	
248.84853	104	
249.40125	88	
249.95719	374	
250.82760	128	
251.12041	78	
253.83634	200	1+
254.90486	112	
254.93804	94	
254.96626	370	
255.07215	168	
255.84435	192	1+
255.96867	222	
256.91517	74	
256.96503	128	
257.04314	80	
257.83133	142	
258.14483	84	
258.84504	390	
258.93247	86	
258.96043	78	
259.85129	254	
259.89371	124	
259.95595	348	1+
260.09000	80	
260.33376	76	
260.83559	502	1+
260.89977	78	
261.35863	120	
261.92003	102	
262.96325	78	
263.44718	78	
264.85854	218	1+
265.85570	74	
266.84620	86	
267.87611	150	
268.52368	92	
268.84355	136	
268.95664	80	
269.84103	270	1+
271.84689	212	1+
271.86840	88	
273.78913	102	
274.86187	142	
274.87605	200	1+
275.83566	170	
275.86075	126	
275.95454	286	1+
276.85623	832	1+
277.09049	88	
278.00086	94	
278.82236	98	
278.84476	1276	1+
278.91878	74	
279.10528	78	
279.36171	74	
281.84057	114	
281.89080	132	
282.09048	100	
282.84354	158	
282.93503	300	1+
283.78066	198	1+
284.01755	88	
284.44609	92	
284.82925	80	
285.06326	78	
287.91504	76	
288.83827	76	
289.03304	80	
289.50695	102	
289.79947	182	
289.87923	106	
290.43113	82	
292.87561	126	
293.43749	104	
293.86578	222	1+
295.02771	84	
295.93103	96	
296.84970	156	
296.87272	80	
297.83959	82	
298.27621	86	
298.87245	74	
299.01892	150	
299.87868	94	
299.97090	80	
300.20506	76	
302.44493	88	
302.86318	222	1+
302.94455	216	
304.38746	86	
304.98301	78	
305.81342	92	
306.87006	72	
307.79515	150	
307.88695	112	
308.29439	76	
308.80992	74	
308.87257	216	1+
309.13361	94	
310.10805	80	
310.74649	84	
312.79941	88	
312.92155	74	
313.47098	76	
313.87333	80	
318.76558	84	
321.91909	84	
324.86686	80	
325.90006	86	
326.81287	74	
332.22702	92	
333.52215	86	
334.87330	80	
335.01526	88	
337.08358	78	
339.01191	92	
339.53206	78	
339.85702	192	1+
345.88317	86	
END IONS

###FS:    #m/z: 507.84528 #charge 1+
###MS: 90
###MSMS: 92
BEGIN IONS
TITLE=Cmpd 68, +MS2(507.8453), 28.2-35.2eV, 2.0min #92
RTINSECONDS=117.649
SCANS=90,92
PEPMASS=507.84528	246232
CHARGE=1+
192.01727	180	1+
196.01493	378	1+
210.03265	156	
214.88575	210	
220.05347	150	
223.97810	140	
224.97805	150	
232.89679	302	
234.87938	134	
236.88637	338	1+
238.06082	142	
248.84515	162	
250.90906	120	
250.96949	274	
252.07753	140	
254.41493	150	
264.16935	124	
264.89923	130	
266.09126	242	1+
266.16778	324	1+
267.94658	130	
271.87893	218	1+
273.85417	166	
278.83101	122	
279.11665	212	1+
279.37974	140	
279.89041	228	1+
281.87942	160	
283.89871	234	1+
284.99947	98	1+
285.85174	132	
287.85096	970	1+
289.07228	248	1+
289.84068	162	
289.87785	206	
290.13252	124	
290.87584	388	1+
291.87640	256	1+
292.02377	134	
293.87269	1374	1+
297.97402	156	
298.86729	182	
299.89088	198	1+
300.95847	132	
301.84983	150	
302.81610	126	
303.86879	444	
305.86203	1228	
306.88074	126	
307.89039	520	
308.14181	872	1+
308.81726	228	1+
308.87387	668	
309.84341	128	
309.87787	350	
310.15647	606	1+
310.22023	136	
310.79283	120	
310.84692	206	
310.86781	190	
310.97544	124	
311.88298	3082	1+
313.82382	234	1+
314.86650	750	1+
316.86778	146	
317.88614	140	
318.85728	152	
320.03647	126	
320.90149	182	
321.86634	132	
321.88567	330	1+
323.87358	384	
324.86029	194	
324.88604	236	
326.80253	266	1+
326.88266	2814	1+
327.39280	122	
328.91291	122	
329.88678	166	
331.81085	130	
331.87480	480	1+
332.79706	160	
332.87843	358	1+
332.89960	246	
333.86989	314	1+
333.95827	162	1+
335.77866	140	
335.83994	132	
337.88220	514	1+
338.88453	320	1+
339.86357	140	
340.89738	178	
341.85638	130	
343.83191	126	
343.87401	128	
347.77012	332	
348.78218	166	
348.89406	178	
348.91548	120	
349.76134	654	1+
350.88267	514	1+
351.82730	128	
352.91170	344	1+
353.85077	142	
355.48186	152	
355.85016	150	
355.89689	274	
356.86513	178	
357.71601	238	1+
357.82149	142	
358.90903	276	1+
359.94766	172	1+
360.75853	306	1+
362.36859	258	1+
365.79355	128	
366.18276	140	
366.30916	124	
366.73843	194	
366.84005	622	1+
367.71594	216	
367.76679	166	
368.01572	126	
368.70932	130	
368.89337	192	
369.00858	150	
369.70322	202	
369.83362	232	1+
371.18864	140	
371.82092	126	
371.83506	128	
371.85179	140	
371.91276	124	
372.71798	184	1+
372.85159	130	
374.05792	124	
374.81435	400	1+
378.85459	162	
380.71746	352	1+
380.85931	130	
381.85942	218	
382.71225	536	1+
382.77412	148	
383.71337	380	1+
383.79906	156	
384.85097	1280	1+
385.77944	496	1+
387.85033	520	1+
388.71784	170	
388.77085	128	
389.20038	306	1+
389.91942	216	1+
390.84535	390	
391.84427	308	
392.38539	134	
392.82498	406	1+
392.86656	140	
393.74966	166	
395.88308	122	
396.77961	190	
397.87844	140	
398.72728	578	1+
399.79405	142	
399.85101	256	
400.81461	142	
400.84538	120	
401.80333	140	
401.86371	1074	1+
402.86637	990	1+
403.80492	154	1+
405.76311	176	
405.86840	360	
405.90365	138	
406.85726	136	
407.73104	260	
407.86694	1674	
408.74171	256	
408.78204	140	
408.85476	1008	1+
409.72942	718	1+
409.90829	140	
410.83838	894	1+
411.80445	198	1+
412.23112	132	
412.74100	402	1+
412.84568	248	1+
413.87449	138	
416.87985	294	1+
417.81901	130	
421.74627	138	
421.88298	248	
422.86422	766	1+
423.77174	428	1+
424.83127	126	
424.90594	232	1+
425.75474	532	
426.76449	272	
426.86262	744	1+
427.73432	888	1+
428.84756	936	1+
428.88298	288	1+
429.67760	186	1+
429.69998	234	
429.73832	676	1+
429.82184	192	
430.74173	452	1+
430.78775	200	1+
431.76599	192	1+
432.86361	216	
432.88398	266	1+
433.85566	232	1+
433.88656	306	1+
437.72899	204	1+
439.89260	274	1+
441.89002	206	1+
442.69373	130	
443.76464	306	1+
444.87354	1188	1+
445.75019	604	1+
446.70529	388	1+
446.72471	124	
446.79506	152	
446.87090	210	1+
447.70908	328	1+
448.76652	164	
449.88090	200	
450.70228	122	
450.74809	486	1+
451.70287	152	
451.87691	176	
455.10084	138	
457.90249	238	
458.89949	150	
462.88386	590	1+
465.71971	296	1+
467.88789	896	1+
480.74729	162	1+
483.76181	246	1+
485.89931	558	1+
486.80196	140	
489.77920	154	
489.84824	136	
490.80560	174	1+
491.85104	128	
503.79738	262	1+
504.80262	196	1+
509.86283	206	
512.77219	132	
END IONS

###FS:    #m/z: 336.94549 #charge 1+
###MS: 90
###MSMS: 93
BEGIN IONS
TITLE=Cmpd 69, +MS2(336.9455), 28.0-35.0eV, 2.0min #93
RTINSECONDS=118.421
SCANS=90,93
PEPMASS=336.94549	83272
CHARGE=1+
89.62656	72	
148.52188	82	
155.50820	104	
180.04310	76	
182.86677	70	
196.88260	152	
203.88207	72	
209.87983	76	
210.88341	170	
211.94434	2342	1+
212.87581	802	1+
213.93996	968	1+
215.88775	262	
215.93693	228	
217.88846	90	
218.84108	68	
218.87381	70	
221.87810	76	
223.96006	204	1+
225.89816	72	
227.89524	292	1+
229.42369	68	
229.95396	2962	
230.88901	1786	1+
231.95036	1644	1+
233.40473	96	
233.82715	120	
233.89738	332	
234.05189	90	
234.93972	68	
235.84052	74	
235.86665	72	
236.43461	142	
236.82750	78	
236.85254	172	1+
236.88766	82	
237.02374	74	
237.05933	136	
239.98034	70	
240.90562	80	
241.84524	138	
242.78843	86	
243.47772	78	
243.84365	68	
245.84231	78	
246.90653	90	
247.96294	798	1+
248.52936	80	
248.63027	80	
248.90066	400	1+
249.05217	80	
249.82805	78	
249.85407	108	
249.96207	556	1+
250.82601	164	
250.87996	248	1+
250.94663	144	
250.99108	126	
251.83055	220	1+
251.91499	92	
251.95112	620	1+
251.97545	76	
252.07084	88	
252.96988	1296	1+
253.08587	150	1+
253.90319	312	
254.96486	886	1+
255.07401	142	
256.89142	92	
256.96043	220	
257.24391	74	
257.86674	120	
258.55921	106	
258.85056	144	
259.82245	76	
259.86140	96	
259.95812	132	
260.83303	74	
260.88045	94	
262.82899	130	
262.85367	72	
262.94616	120	
263.98936	168	
264.07938	96	
265.08848	90	
265.10418	72	
266.83073	72	
267.45637	68	
267.84399	128	
268.84131	430	
268.95497	246	1+
269.84369	448	
270.91358	70	
270.98126	282	
271.09267	114	
271.90977	294	1+
272.87464	140	
273.86129	242	1+
273.91685	72	
274.86221	164	1+
275.89111	336	1+
276.85593	478	1+
277.83047	78	
277.85051	72	
278.83502	332	
279.09721	102	
279.83917	264	
280.89704	70	
281.06809	92	
282.94426	74	
284.56405	84	
284.91234	72	
285.84707	166	
286.11050	82	
286.85287	518	
286.93248	72	
287.85264	500	
287.88385	124	
289.91665	72	
290.00851	110	
290.85683	182	1+
292.38020	72	
292.99382	72	
293.10178	184	
293.85807	138	
294.97066	84	
295.87593	218	1+
296.85283	72	
297.86094	226	1+
297.97082	72	
298.00624	112	
298.88076	72	
298.91396	162	
299.04035	96	
300.87851	134	
303.81543	82	
304.39371	90	
304.58665	76	
304.85548	108	
305.12895	102	
305.80060	72	
306.78690	72	
306.80442	70	
307.39375	96	
307.78366	86	
307.97765	82	
308.87016	608	1+
309.83147	90	
309.85599	72	
309.87431	518	1+
310.04563	100	
312.81598	108	
312.85846	86	
315.45242	76	
315.91287	96	
317.92614	104	
318.12950	86	
318.91501	104	
319.06349	76	
319.43439	74	
319.63202	86	
320.00549	68	
321.06292	68	
321.82199	82	
322.83611	90	
323.69731	76	
324.89777	80	
325.89275	76	
327.39265	84	
327.87948	112	
328.14847	92	
329.87580	118	
330.82593	112	
333.77788	78	
334.76664	82	
336.87637	86	
337.01815	82	
340.60753	82	
END IONS

###FS:    #m/z: 322.92989 #charge 1+
###MS: 94
###MSMS: 95
BEGIN IONS
TITLE=Cmpd 70, +MS2(322.9299), 28.0-35.0eV, 2.0min #95
RTINSECONDS=122.087
SCANS=94-95
PEPMASS=322.92989	2757062
CHARGE=1+
58.90851	108	
98.36131	72	
189.92398	88	
192.01950	72	
192.89267	70	
194.89229	86	
196.88100	74	
199.85710	88	
200.88781	74	
203.17770	76	
205.95128	118	
206.03386	72	
206.49385	84	
207.00611	72	
208.98414	120	
209.94269	158	
213.88581	162	
213.93197	102	
215.96078	82	
220.05107	72	
220.86761	82	
221.57984	78	
222.95401	294	1+
225.88343	68	
226.89938	90	
226.94560	80	
227.78655	90	
227.92886	104	
230.38252	92	
230.82086	68	
230.83546	120	
233.37636	108	
233.80409	68	
233.83505	118	
233.85087	70	
235.82462	68	
236.38147	74	
236.89723	68	
238.88600	74	
238.93864	168	
239.08025	110	
239.78928	140	
240.26349	78	
240.82246	132	
240.94033	2720	
241.79266	72	
241.93962	7412	1+
242.83183	84	
242.94198	5228	1+
243.82045	150	
244.85185	258	1+
244.93803	1432	1+
245.03225	76	
246.97672	176	
248.50249	88	
248.85255	128	
248.89674	122	
248.91114	68	
250.94679	116	
251.07162	100	
252.04347	96	
252.51178	80	
253.83465	86	
254.80562	90	
255.89678	86	
256.01239	70	
256.08323	76	
256.89375	70	
257.80039	296	1+
257.84804	104	
258.41902	96	
258.83250	226	
258.85274	72	
259.05962	112	
259.95671	80	
260.47207	96	
260.83700	132	
261.82938	534	1+
261.90682	166	
262.79373	200	1+
262.83045	314	1+
262.98104	74	
263.51084	68	
263.98268	122	
264.00351	92	
264.09534	80	
264.87002	74	
265.08072	116	
266.00276	78	
266.05470	80	
266.42141	78	
266.86456	78	
266.89233	76	
267.85655	72	
267.90240	80	
267.93657	72	
268.87998	68	
269.91384	184	1+
271.88276	68	
272.44762	82	
273.79321	326	1+
273.84765	72	
275.44940	78	
275.77764	82	
275.81152	114	
276.83356	72	
276.85743	78	
278.85811	116	
279.09217	1204	1+
279.36798	70	
279.74808	80	
279.79926	78	
279.91957	128	
280.80670	88	
282.86631	72	
283.20468	74	
283.78796	192	
284.29541	248	
285.21689	80	
285.42620	86	
285.86215	258	1+
288.93901	110	
289.15784	68	
289.88036	128	
290.79299	70	
291.79512	68	
291.81186	74	
292.22107	82	
292.80771	122	
296.90562	88	
297.15959	72	
297.81399	70	
299.79441	76	
299.86254	66	
300.80545	74	
300.91398	76	
302.81357	126	
304.83970	88	
305.80710	150	
306.88477	230	1+
307.44129	76	
307.79745	244	
307.88890	138	1+
308.76262	70	
312.03742	68	
312.80155	72	
312.83690	68	
312.86465	70	
312.92329	84	
314.15441	74	
316.10920	86	
316.84365	78	
316.90457	76	
317.88927	70	
317.94189	72	
318.03329	90	
318.34000	112	
319.81877	70	
322.02267	68	
323.01717	74	
324.22974	74	
324.89351	252	1+
325.11949	100	
325.21664	70	
326.34261	106	
327.06398	70	
END IONS

###FS:    #m/z: 363.95663 #charge 1+
###MS: 94
###MSMS: 96
BEGIN IONS
TITLE=Cmpd 71, +MS2(363.9566), 28.0-35.0eV, 2.1min #96
RTINSECONDS=122.858
SCANS=94,96
PEPMASS=363.95663	436226
CHARGE=1+
108.95845	84	
181.93441	78	
183.93568	78	
189.86210	502	1+
191.85723	244	
196.85827	80	
200.95841	102	
205.94556	80	
207.87243	492	1+
209.94548	772	1+
210.88402	486	1+
212.87997	2094	1+
214.03058	90	
222.04439	106	
222.95197	636	1+
222.97295	88	
223.88473	106	
224.94974	712	1+
224.97264	212	
225.84024	224	1+
225.88220	108	
225.96782	150	
226.89853	120	
226.94722	5416	1+
227.57116	86	
227.78817	76	
227.88614	794	1+
228.89232	530	1+
228.94198	7404	1+
230.57659	78	
230.82903	152	
230.84528	136	
230.88813	2880	1+
232.02284	78	
232.07269	80	
232.88721	160	
233.84354	102	
233.99755	74	
234.89162	126	
237.05193	80	
238.06304	90	
238.53296	92	
238.93997	146	
240.82467	184	1+
240.93893	552	
240.96099	284	
241.94000	1418	1+
241.96448	172	
242.94199	926	1+
242.95829	480	
243.07857	84	
243.25955	88	
243.82008	326	1+
244.85742	118	
244.88663	90	
244.95828	3654	1+
244.98485	94	
245.88433	132	
245.94104	322	
246.90652	316	
246.95207	3392	1+
246.97326	252	
247.85005	206	1+
248.80229	288	1+
248.89894	722	1+
248.95253	126	
249.06063	122	1+
250.13361	186	1+
250.91244	134	
250.94743	246	1+
250.96818	254	
251.78441	80	
251.91298	136	
252.08445	222	1+
253.90354	162	
254.50008	86	
254.90655	174	
254.95673	90	
256.06955	82	
258.83936	104	
258.90883	122	
258.97383	174	
260.83063	580	1+
260.96892	274	1+
263.83230	138	
264.35313	82	
265.90352	144	
266.81155	460	1+
267.78323	118	
267.84186	84	
267.86824	82	
267.97425	344	1+
269.80385	244	1+
269.90994	82	
269.96938	402	
270.91848	196	1+
270.97201	188	
272.08311	84	
273.85805	100	
273.91047	246	1+
273.99007	84	
274.94453	108	
276.80212	88	
276.85708	104	
277.08135	106	
278.79797	158	
278.84342	202	
278.98432	86	
279.10311	260	1+
279.79082	580	1+
279.85052	232	1+
280.01486	84	
280.83330	230	
280.87865	80	
280.94451	94	
281.11766	178	
281.78699	486	1+
281.89333	104	
282.04237	82	
282.85810	130	
283.09383	76	
283.42576	98	
284.06281	106	
284.41328	96	
284.82794	278	
284.86208	136	
285.84404	486	1+
286.41651	80	
287.43591	76	
287.81597	112	
288.88873	78	
289.86969	160	
289.96668	86	
290.78634	96	
292.09899	78	
293.12088	146	
295.39240	102	
295.43478	86	
295.80966	436	1+
295.86200	104	
295.92651	82	
296.80780	302	1+
296.85693	100	
296.88277	128	
297.93192	76	
297.97105	96	
298.80150	1586	1+
299.87825	84	
301.79834	186	
301.86025	286	
301.88267	116	
301.98614	132	
302.79406	140	
303.80542	90	
303.85484	1140	1+
303.90960	98	
304.97881	92	
305.87260	326	1+
306.84564	104	
306.87783	254	1+
308.00771	82	
309.37550	76	
311.84873	220	1+
312.87528	136	1+
313.90151	82	
315.81156	300	1+
316.17937	78	
317.89985	74	
317.92604	76	
318.31605	78	
318.93193	232	1+
319.81242	126	
320.15222	98	
320.87989	100	
320.94163	100	
321.28489	90	
321.81308	328	1+
322.93984	86	
324.14797	78	
324.89127	84	
325.90791	74	
326.87037	328	1+
328.21757	98	
330.40339	82	
330.54404	96	
330.80762	92	
336.94313	156	
337.79318	138	
337.94995	106	
339.81174	84	
339.83056	78	
340.83444	82	
344.33197	76	
345.78478	78	
347.73064	76	
353.34713	94	
353.76841	74	
358.18651	194	1+
358.83655	90	
359.95598	88	
367.26115	76	
END IONS

###FS:    #m/z: 507.84547 #charge 1+
###MS: 94
###MSMS: 97
BEGIN IONS
TITLE=Cmpd 72, +MS2(507.8455), 28.2-35.2eV, 2.1min #97
RTINSECONDS=123.631
SCANS=94,97
PEPMASS=507.84547	228254
CHARGE=1+
196.01718	228	
213.88570	438	1+
222.97670	122	
223.97279	162	
224.97553	210	
232.89551	488	
236.89059	134	
238.06391	208	1+
243.08932	120	
249.93335	134	
250.87825	160	
250.90573	194	
250.97087	294	1+
261.09924	164	1+
263.91366	130	
266.09774	294	1+
267.90957	182	
274.96508	168	1+
275.37833	260	1+
275.85194	278	1+
278.43302	132	
278.82757	262	1+
279.39875	132	
280.11260	130	
281.82613	210	1+
284.89227	146	
285.34347	192	1+
285.79469	138	
285.85531	176	
286.86490	170	
287.85179	784	
288.86783	194	
290.86570	238	
291.88477	202	
292.87615	144	
293.87301	1516	1+
296.85866	172	
298.85281	134	
300.98627	126	
301.85889	184	
302.86156	728	1+
302.89575	262	1+
304.80119	158	
305.86254	1036	1+
307.85473	120	
307.88905	200	
308.14183	594	1+
308.87199	1116	1+
309.88682	358	
310.15740	602	1+
310.34953	176	
311.88291	2496	1+
314.86474	360	
314.89081	300	
315.87952	142	
316.82053	188	1+
316.86635	120	
317.89165	192	
318.77234	202	1+
318.79604	192	1+
318.85736	148	
318.94080	168	
319.86438	146	
320.87464	126	
322.84964	216	
323.85381	124	
323.86993	468	
325.82158	126	
325.89565	210	
326.05103	188	
326.88251	2140	1+
327.89510	228	
328.86954	228	
328.88012	600	1+
329.79763	248	1+
330.82740	142	
332.87309	494	1+
335.78593	124	
335.84570	166	
337.77949	198	1+
337.88117	274	
338.88118	392	1+
340.36728	182	
340.90612	136	
342.88236	122	
343.83793	166	
343.91731	162	
344.15775	198	1+
344.77577	222	1+
346.87074	126	
347.77567	178	
348.06528	188	1+
348.77709	162	
348.89356	244	1+
349.75686	748	1+
349.82336	356	1+
350.76184	458	1+
350.82672	254	1+
350.88734	202	
351.88077	222	
352.83259	198	
352.89788	122	
352.91787	176	
353.85164	144	
353.89773	126	
354.91442	146	
355.87529	190	
357.78247	124	
357.84972	120	
362.36521	166	
362.72978	200	1+
363.79116	132	
365.79077	424	1+
366.18301	220	
366.73852	140	
366.84080	238	
367.71349	268	
367.76495	488	1+
367.84210	256	
368.83671	726	1+
368.89518	168	
369.77280	158	
369.81655	140	
369.83778	528	1+
370.70179	150	
370.80299	138	
371.79809	136	
371.83470	146	
371.86282	288	1+
372.72626	182	
372.89481	196	1+
373.04288	144	
373.54992	130	
373.71987	124	
373.78169	134	
373.82368	292	1+
373.84996	198	1+
374.89178	126	
381.71798	224	
381.78401	132	
383.71075	142	
383.89050	218	1+
384.85052	1412	1+
385.78456	176	
385.82730	202	
386.73867	146	
386.77307	314	1+
386.91433	142	1+
388.73513	120	
388.84327	122	
389.20893	126	
389.70864	226	
390.20298	144	
390.83895	1054	1+
392.78574	134	
392.82874	380	1+
393.74876	176	1+
393.79630	122	
396.74387	120	
398.73085	634	1+
398.75022	148	
398.81218	222	1+
398.86751	128	
399.85192	380	1+
401.74880	170	1+
402.86327	300	
403.79340	120	
403.87013	332	
404.89153	348	1+
405.78725	228	
405.87450	218	
407.72717	174	
407.75328	188	
407.86697	1550	
408.72207	144	
408.74866	184	
408.85248	1208	1+
409.72407	686	1+
409.86969	622	1+
410.83699	950	1+
411.08432	144	
411.81139	416	1+
412.73773	266	1+
413.07952	120	
413.80407	134	1+
413.82712	126	
414.75967	178	
414.87578	296	1+
417.87211	122	
419.86067	120	
421.88024	212	
422.74769	138	
422.86602	514	1+
423.77143	144	
423.79129	188	
423.86995	322	1+
424.82739	192	
425.75480	726	1+
425.82271	136	
426.86024	594	
427.73318	430	
427.86630	318	
428.73600	874	1+
428.76351	212	1+
428.84607	770	1+
428.88965	218	
431.67877	212	1+
431.86568	544	1+
433.86499	214	
434.85254	300	1+
435.72039	136	
435.85632	284	1+
439.89140	286	1+
440.86218	206	1+
442.70295	124	
444.87273	1946	1+
445.74430	390	
445.90256	150	
446.74101	408	1+
447.70894	556	1+
447.89437	178	
448.87657	394	1+
449.87952	334	1+
450.70265	160	
450.75989	304	
451.75527	176	
462.88526	794	1+
465.72024	158	
467.88894	708	1+
468.77826	354	1+
470.72945	146	
481.78732	144	
485.89996	340	
486.83900	166	
486.90376	434	1+
504.80292	152	1+
505.29085	126	
END IONS

###FS:    #m/z: 322.92995 #charge 1+
###MS: 98
###MSMS: 99
BEGIN IONS
TITLE=Cmpd 73, +MS2(322.9300), 28.0-35.0eV, 2.1min #99
RTINSECONDS=127.296
SCANS=98-99
PEPMASS=322.92995	2546836
CHARGE=1+
57.47155	74	
79.93331	70	
161.90940	70	
185.92442	86	
192.02313	78	
192.88946	214	
196.88244	106	
197.86669	72	
197.88177	90	
199.84683	84	
200.91039	74	
201.03956	80	
205.96995	188	1+
206.43919	82	
206.94056	88	
209.45811	108	
212.87965	164	
213.87637	74	
214.89928	84	
215.37650	68	
215.87593	76	
215.90307	82	
216.90741	78	
218.87227	92	
220.87849	118	
221.87762	70	
221.94787	466	1+
222.94967	312	1+
224.19980	78	
230.84691	92	
230.89106	102	
234.09542	72	
236.83518	72	
237.92847	76	
238.88576	82	
239.90427	78	
239.92505	82	
239.96512	74	
240.00326	70	
240.82104	110	
240.94029	2334	
240.96935	74	
241.94195	1714	
242.94091	5698	1+
243.38204	68	
243.82828	114	
244.82223	198	
244.85613	242	1+
244.93980	1500	1+
244.96277	102	
246.05972	68	
246.97640	174	
248.85375	200	
248.90891	70	
250.83264	78	
251.07191	104	
253.83463	74	
253.88531	82	
254.80959	76	
254.84308	70	
254.90605	70	
255.77675	76	
257.79981	86	
258.81787	76	
258.83529	126	
259.84275	76	
260.83104	164	
261.83172	180	
262.35841	78	
262.38408	80	
262.81757	86	
262.83323	160	
263.83236	102	
263.88809	96	
264.84302	94	
264.92153	102	
265.00431	70	
265.05782	72	
265.08602	140	
266.41540	70	
266.48344	80	
266.85809	130	
266.86846	170	
266.99485	72	
267.79617	136	
268.93443	76	
268.96047	72	
270.89126	96	
270.93580	86	
271.81972	86	
271.84506	228	1+
272.79327	72	
273.85626	126	
275.52494	80	
277.98868	70	
278.82218	76	
278.85290	72	
279.09220	800	1+
280.79096	270	1+
280.83059	96	
281.10088	76	
281.11729	86	
281.16479	74	
281.25922	72	
281.83203	74	
282.93393	98	
283.27885	72	
283.78361	72	
284.29275	504	
284.79511	106	
284.86726	252	1+
284.91636	78	
285.84499	86	
285.90147	72	
286.91752	98	
286.95120	72	
287.80341	90	
288.11297	78	
290.11920	70	
290.79588	370	1+
293.03166	86	
293.86776	126	
293.97017	74	
295.37592	84	
295.82339	76	
295.84046	74	
295.95021	70	
296.80634	276	1+
297.82976	80	
298.43333	78	
299.59468	72	
299.78372	146	
299.80726	70	
300.00080	68	
300.77835	84	
300.81647	102	
301.85621	88	
302.53920	82	
303.86902	76	
304.79348	170	1+
304.81386	72	
304.91657	70	
305.87461	124	
306.88867	70	
308.91996	86	
309.93517	74	
310.81359	84	
311.13200	70	
312.81483	68	
313.80392	70	
314.79906	72	
314.86621	72	
315.43495	92	
317.15355	76	
317.32013	92	
320.87557	80	
321.02329	74	
321.05568	72	
321.80214	76	
321.88597	70	
324.49956	92	
324.89575	86	
326.90396	84	
END IONS

###FS:    #m/z: 363.95659 #charge 1+
###MS: 98
###MSMS: 100
BEGIN IONS
TITLE=Cmpd 74, +MS2(363.9566), 28.0-35.0eV, 2.2min #100
RTINSECONDS=128.068
SCANS=98,100
PEPMASS=363.95659	388844
CHARGE=1+
90.96503	102	
154.46123	100	
178.93093	104	
179.43223	106	
180.87614	90	
184.87615	84	
189.86235	384	
191.85769	498	
194.89569	82	
205.94987	174	
206.93904	276	1+
207.87270	278	
209.86941	96	
209.94275	1238	1+
210.88542	322	
211.88656	144	
212.80180	94	
212.87876	1040	1+
216.98142	106	
218.03170	78	
222.95214	1028	1+
223.96992	102	
224.95005	1152	1+
226.39291	78	
226.94705	5854	1+
227.97559	76	
228.89385	516	1+
228.94206	5218	1+
230.07156	86	
230.83364	206	1+
230.88834	2620	1+
232.88555	568	
234.88282	106	
237.92671	90	
238.93335	108	
239.07200	136	
239.10986	82	
239.96509	78	
240.82283	190	
240.94284	386	
240.96272	604	1+
240.99323	112	
241.93908	1544	1+
242.94029	942	1+
242.96123	374	
243.81609	106	
243.82276	376	1+
244.85638	100	
244.88697	106	
244.93741	238	
244.95671	3478	1+
245.94398	280	
246.45051	130	
246.90355	448	1+
246.95274	4194	1+
246.97243	270	
247.03151	94	1+
248.80512	242	
248.84901	94	
248.89958	738	1+
248.97387	100	
249.80428	136	
250.89713	252	
250.94516	188	
251.06678	86	
251.12615	78	
251.95954	84	
252.07259	160	
253.08787	102	
253.90580	306	1+
254.37274	92	
254.95585	150	
255.40793	86	
256.90727	88	
257.91025	88	
258.83471	238	
258.85398	106	
258.97156	228	1+
259.11638	82	
259.96120	82	
260.01859	94	
260.40292	98	
260.82797	92	
260.96987	380	
262.83049	162	
262.92315	90	
262.98510	76	
265.08606	132	
265.80979	542	1+
266.61958	78	
266.78458	430	1+
266.81177	466	1+
267.42016	84	
267.78627	300	1+
267.97414	592	
268.06156	78	
268.84492	142	
268.99056	82	
269.96862	688	1+
270.35801	82	
270.80456	98	
270.85376	136	1+
271.44123	98	
271.91753	236	1+
272.13162	134	
273.38266	84	
273.99642	80	
274.81984	92	
274.89800	86	
276.85465	200	
277.80476	106	
279.01916	90	
279.10251	98	
279.79494	90	
279.92250	82	
280.11090	322	1+
280.79370	594	1+
280.87754	96	
281.38710	94	
281.85732	148	
282.78308	186	1+
282.83107	88	
283.85058	128	
283.96153	110	
283.98911	86	
284.80210	86	
284.82175	350	1+
284.84370	504	1+
285.84704	426	1+
286.11156	92	
286.88386	126	
288.83944	126	
289.56960	78	
289.89966	78	
290.32647	102	
290.94390	80	
291.42392	80	
293.11917	304	
293.43544	164	
294.04779	78	
295.99435	84	
296.80684	152	
297.11417	92	
297.80123	1366	1+
299.85189	94	
300.79993	812	1+
300.88818	102	
301.80053	562	1+
301.85819	244	
302.87532	92	
303.85487	738	1+
304.06710	82	
304.80594	184	
305.25965	78	
305.88870	172	1+
307.09045	132	
307.19164	82	
308.14157	86	
308.88391	206	1+
311.12541	102	
311.88775	110	
314.09105	84	
314.82063	258	1+
316.39532	94	
316.81707	116	
317.89333	94	
318.85727	104	
319.87828	84	
320.81254	162	
320.82860	84	
321.81692	128	
321.86482	150	
322.92557	108	
323.76683	186	1+
324.88040	302	
325.86989	468	1+
326.87108	336	1+
327.67295	94	
329.62039	80	
334.09194	82	
335.40638	78	
336.94425	220	
337.84178	84	
337.91392	114	
338.02214	82	
339.82824	570	1+
341.83723	102	
344.50067	78	
347.10158	80	
351.13923	78	
354.77546	200	1+
357.62546	78	
362.77574	80	
363.71822	86	
365.06432	90	
365.82428	92	
368.83902	174	1+
END IONS

###FS:    #m/z: 336.94553 #charge 1+
###MS: 98
###MSMS: 101
BEGIN IONS
TITLE=Cmpd 75, +MS2(336.9455), 28.0-35.0eV, 2.2min #101
RTINSECONDS=128.839
SCANS=98,101
PEPMASS=336.94553	86744
CHARGE=1+
80.27393	90	
206.36878	102	
207.48523	84	
209.88151	80	
210.03263	72	
210.89058	104	
211.90525	86	
211.94470	2444	1+
212.87801	1054	1+
213.93866	1032	1+
214.87352	108	
215.05048	98	
215.85967	72	
215.88495	176	
215.93696	140	
216.88450	90	
216.97262	82	
217.88390	126	
224.64297	96	
224.83630	74	
224.97601	82	
226.88460	70	
226.94491	140	
227.95851	80	
228.84377	72	
228.89139	112	
228.91447	72	
228.93968	72	
229.95415	2092	1+
230.06996	104	
230.88980	1354	1+
231.53249	86	
231.94982	1092	1+
232.39810	82	
232.82850	82	
232.88510	74	
232.90734	90	
233.86420	80	
233.89935	80	
235.05465	70	
235.79092	92	
235.82684	90	
235.88090	118	
237.83163	74	
238.84510	100	
238.89258	100	
240.83542	396	1+
241.88558	112	
241.94573	74	
243.84067	80	
245.50909	72	
247.36746	74	
247.96577	598	1+
248.02628	130	
248.85683	72	
248.89821	556	1+
249.96146	476	
250.83109	278	
250.95084	162	
251.06770	118	
251.40991	108	
251.83591	384	1+
251.91153	104	
251.97413	120	
252.07012	140	
252.97037	1074	1+
253.90502	210	
253.94655	212	
254.91899	72	
254.96801	462	1+
255.09789	72	
256.07547	82	
256.87217	136	
256.91895	74	
256.96468	74	
257.85391	276	1+
257.90218	72	
257.98693	78	
258.84557	114	
258.88578	72	
259.84395	116	
260.95069	110	
261.83307	374	1+
262.38006	96	
262.79788	86	
262.89941	86	
262.98914	74	
263.10853	72	
264.00568	100	
264.38083	86	
264.85211	84	
264.94203	78	
266.81040	80	
266.85009	116	
267.81814	96	
267.84112	114	
268.83975	776	1+
270.98428	172	
271.91396	174	
271.93928	82	
272.95454	106	
273.79009	136	
273.87973	88	
274.81182	80	
274.86166	188	
274.88318	94	
275.58406	98	
276.10007	80	
276.85507	348	
277.83213	1308	1+
277.86315	230	
277.88023	106	
278.83498	1162	1+
279.09121	90	
280.00320	88	
280.26088	100	
281.06373	74	
282.84740	80	
282.96910	72	
285.11953	72	
285.84939	202	
286.61210	82	
286.84887	1052	1+
287.87091	118	
288.86963	104	
288.92847	78	
289.78600	80	
289.87445	92	
290.88146	186	1+
291.43630	76	
291.80446	120	
291.83225	118	
291.84973	260	1+
292.06355	80	
293.03352	244	1+
293.99509	134	
297.01144	74	
298.31210	74	
298.87420	88	
299.87753	72	
302.87415	240	1+
302.92569	78	
303.80576	96	
304.04469	74	
304.72606	72	
304.87171	176	1+
304.93601	74	
307.77738	72	
308.87041	72	
311.86297	118	
311.88491	94	
314.84240	74	
315.75152	72	
316.87150	90	
316.93489	82	
317.20869	76	
319.80970	72	
320.09540	88	
320.39608	70	
321.92359	78	
322.80079	82	
324.37579	102	
329.44207	84	
330.87899	104	
330.90572	86	
332.87436	100	
333.83397	78	
334.88905	72	
339.02342	96	
339.14056	80	
341.90148	104	
342.24105	84	
342.37043	78	
END IONS

###FS:    #m/z: 322.92970 #charge 1+
###MS: 102
###MSMS: 103
BEGIN IONS
TITLE=Cmpd 76, +MS2(322.9297), 28.0-35.0eV, 2.2min #103
RTINSECONDS=132.527
SCANS=102-103
PEPMASS=322.92970	2557716
CHARGE=1+
190.85935	80	
192.88859	188	
193.88424	72	
196.88062	70	
200.83936	132	
201.04330	248	
205.94987	118	
205.99687	72	
208.93984	74	
210.87733	70	
210.90024	128	
212.87548	144	
213.03840	66	
213.89957	106	
214.90983	68	
218.89044	78	
219.39915	78	
219.89272	84	
221.88839	142	
221.93283	82	
222.95349	496	1+
223.02072	88	
224.86956	76	
227.38249	74	
228.81977	84	
228.84459	88	
229.83990	136	
230.46650	90	
230.85437	72	
230.88702	92	
230.90712	66	
231.84067	72	
232.89465	72	
232.91086	214	1+
234.88674	264	1+
236.84010	170	
237.01994	116	
237.08812	68	
238.93803	154	
238.98635	78	
239.05486	68	
239.07589	110	
239.78536	98	
239.83770	110	
240.82602	152	
240.94033	2546	
241.93898	6874	1+
242.55700	92	
242.71978	86	
242.82348	112	
242.94122	4384	1+
243.02961	68	
243.45271	74	
243.82017	362	
244.81645	190	
244.93926	1008	1+
245.04552	86	
245.91710	74	
246.97542	200	
247.56807	76	
247.97194	114	
248.38794	68	
248.80035	82	
248.84352	126	
248.90318	82	
249.24243	86	
249.82048	74	
250.46706	78	
251.02710	78	
251.86831	74	
251.92680	92	
252.07492	76	
253.09938	100	
253.19318	72	
253.82666	68	
253.91268	88	
254.90956	80	
256.89086	88	
257.90018	164	
258.83668	270	
259.82447	68	
260.05414	80	
260.33931	80	
260.83486	140	
261.78883	68	
261.82992	336	
262.82989	476	1+
263.47322	78	
263.97943	74	
264.07553	72	
264.27495	100	
264.34055	88	
264.90006	78	
265.08389	140	
265.98631	70	
266.74983	82	
266.86608	162	
266.94238	66	
267.86224	70	
267.96667	90	
268.84606	66	
268.89227	102	
269.07561	86	
269.81103	88	
269.87118	280	1+
270.87327	234	1+
271.81779	72	
272.80070	84	
273.84601	80	
274.03479	66	
275.80696	102	
275.85309	80	
276.99269	68	
278.80838	66	
279.08955	1272	1+
279.80933	68	
279.99428	74	
282.97186	120	
283.28100	146	
283.34943	82	
284.29238	432	
284.86391	146	
285.06141	92	
285.29769	262	
286.85844	86	
286.93006	66	
289.87249	208	1+
293.85578	68	
294.94352	82	
295.03812	74	
295.11026	84	
297.82459	102	
297.86710	100	
298.92565	74	
299.78325	266	1+
300.02845	72	
300.83943	76	
301.76003	66	
301.87652	132	
302.88983	88	
302.95246	164	
304.76854	84	
304.78823	72	
305.89741	78	
305.96373	74	
307.80466	136	1+
307.88087	160	
310.11270	66	
311.92060	98	
312.79977	66	
313.83842	78	
313.88607	78	
314.37169	88	
315.76658	76	
319.31381	70	
320.77864	88	
324.13389	98	
325.04189	72	
325.76622	84	
326.89050	70	
326.96104	72	
328.04887	66	
328.39538	92	
END IONS

###FS:    #m/z: 340.94034 #charge 1+
###MS: 102
###MSMS: 104
BEGIN IONS
TITLE=Cmpd 77, +MS2(340.9403), 28.0-35.0eV, 2.2min #104
RTINSECONDS=133.298
SCANS=102,104
PEPMASS=340.94034	975702
CHARGE=1+
180.87414	84	
187.88860	78	
190.94783	192	1+
192.93100	72	
203.88010	74	
205.00372	92	
205.94894	94	
210.93745	118	
212.87984	138	
213.87769	144	
213.93903	668	
214.87589	76	
215.88391	412	1+
217.07186	72	
219.87979	78	
220.87304	78	
222.98961	76	
224.83977	74	
226.83767	224	1+
226.95077	190	
228.58946	94	
228.86431	78	
230.84532	72	
230.88677	900	1+
231.43315	82	
231.88926	560	1+
231.95160	718	
233.91590	140	
233.95296	206	
234.88308	94	
236.91424	80	
239.29435	88	
239.84534	90	
239.96503	200	1+
240.33622	82	
240.82786	116	
240.84211	464	1+
241.36150	98	
241.84428	396	1+
243.46631	74	
243.83071	560	1+
244.00869	92	
244.39072	90	
244.95697	112	
246.04645	96	
246.97291	208	
248.90193	192	
248.98713	104	
249.90167	72	
249.96203	370	
250.95129	72	
252.53512	78	
252.79096	72	
253.90087	98	
254.91218	158	
254.96756	496	
255.07181	86	
255.78456	108	
255.90138	102	
255.96244	328	1+
256.86825	72	
257.84896	94	
258.84409	290	
259.85115	344	
259.95932	138	
260.83531	132	
260.95723	90	
261.84975	240	
262.83958	150	
262.94513	148	
262.96249	122	
263.88384	150	
263.91597	76	
263.98356	76	
264.00761	78	
264.50056	74	
264.85762	74	
265.85841	78	
265.87454	146	
265.95428	92	
265.98045	78	
266.85766	122	
266.91847	104	
267.99117	74	
268.83964	334	1+
269.36595	80	
269.79491	72	
272.02042	72	
272.92824	94	
273.90077	76	
274.85752	94	
274.87599	116	
276.85818	876	1+
277.88006	190	
278.84638	882	1+
279.96571	76	
282.81022	200	1+
283.78515	82	
284.42736	102	
284.44582	84	
285.08286	78	
285.13589	84	
285.87466	76	
285.94532	82	
286.16554	72	
287.88519	74	
288.86361	80	
289.58658	72	
289.78820	88	
290.37471	84	
290.87064	130	
290.91874	80	
291.56212	86	
291.97333	78	
292.93921	76	
293.01911	72	
293.10509	76	
293.82040	74	
294.12375	82	
294.43562	88	
294.85188	172	
296.86221	150	
297.00941	94	
297.99220	94	
298.27643	72	
298.40567	90	
299.01422	84	
299.06963	84	
299.38642	86	
299.82652	72	
300.86946	110	
300.88616	112	
301.85893	148	
302.16972	80	
303.84571	76	
303.94609	78	
304.00398	72	
304.44733	72	
304.93601	92	
305.87999	118	
307.89580	94	
309.02438	112	
309.91775	100	
310.77676	122	
310.87322	112	
311.87821	142	
313.88244	92	
315.85399	74	
316.63789	78	
316.86057	78	
321.76032	80	
321.80156	92	
321.89690	90	
324.89319	102	
325.80370	80	
327.07505	80	
327.87591	80	
329.87127	74	
331.82901	120	
333.82065	72	
333.86092	84	
338.88981	80	
339.82635	80	
341.90065	84	
END IONS

###FS:    #m/z: 363.95646 #charge 1+
###MS: 102
###MSMS: 105
BEGIN IONS
TITLE=Cmpd 78, +MS2(363.9565), 28.0-35.0eV, 2.3min #105
RTINSECONDS=134.079
SCANS=102,105
PEPMASS=363.95646	390566
CHARGE=1+
178.92951	78	
189.86240	442	
191.85650	370	
192.86075	188	
192.88963	122	
196.88282	132	
196.90663	106	
198.88784	98	
202.88018	114	
205.87536	112	
207.87474	340	
207.94786	146	
209.94397	676	1+
210.88381	442	1+
212.87665	1292	
216.88893	102	
217.90843	86	
219.94708	104	
222.02784	104	
222.95024	1022	1+
224.89774	94	
224.94864	884	1+
226.89749	82	
226.94726	6234	1+
227.05338	206	1+
227.87971	80	
227.93075	86	
228.89352	422	1+
228.94183	7316	1+
229.28306	96	1+
230.89026	2568	1+
232.88667	152	
233.86230	90	
233.90681	102	
234.87943	192	1+
237.05713	108	
238.94017	100	
238.95100	78	
239.42507	102	
239.90033	90	
240.82001	88	
240.94019	344	
240.96161	788	1+
241.94132	190	
242.82178	182	
242.94027	914	1+
242.95856	906	1+
243.82221	410	1+
243.89678	80	
244.82553	286	1+
244.90161	84	
244.95678	4064	1+
245.01004	82	
245.94040	170	
246.90356	318	1+
246.95242	3438	1+
248.80134	124	
248.89868	640	1+
249.07163	84	
250.47496	92	
250.88540	78	
250.89988	150	
250.96774	100	
251.07003	112	
252.08243	114	
252.88770	132	
253.90621	220	
254.35015	94	
254.79798	82	
254.90657	136	
257.05602	130	
257.08204	84	
257.40578	104	
257.79677	132	
258.83438	218	
258.89690	78	
258.94245	92	
258.97264	122	
259.97748	124	
260.83300	180	
260.96895	352	
261.83045	576	1+
262.47951	82	
262.84794	80	
263.00255	88	
263.83565	82	
263.87775	82	
263.99653	84	
264.82105	100	
265.08895	118	
265.97463	156	
266.03436	86	
266.78202	200	1+
266.81035	466	1+
266.85942	142	
266.87642	86	
266.95875	94	
267.97453	540	
268.84657	86	
268.95586	138	
268.99273	80	
269.80750	184	1+
269.96843	850	1+
271.10058	164	
271.91425	214	
272.03054	80	
274.67564	82	
274.85031	140	
275.14172	88	
276.07428	150	
277.82894	134	
278.11334	100	
278.79690	364	1+
278.84428	244	
279.09917	170	
280.79092	596	1+
283.78369	248	1+
283.85158	284	
283.98641	98	
284.85514	212	
285.84591	356	
285.87670	84	
286.91849	108	
287.40696	84	
287.91482	84	
288.82834	82	
288.84269	82	
288.86610	84	
288.88169	174	1+
290.86114	132	
294.98981	78	
295.03623	82	
295.86769	84	
296.80771	430	1+
296.91830	90	
298.80023	1190	1+
301.79422	110	
301.85862	118	
303.33417	78	
303.41105	78	
303.85650	846	1+
304.30589	80	
305.81948	254	1+
306.05166	120	
306.87268	206	1+
307.21319	78	
308.06612	78	
310.87976	256	1+
310.91519	142	
311.37877	80	
311.85781	82	
311.88342	188	1+
313.08853	84	
314.53950	106	
314.81918	116	
316.81223	296	
317.87786	78	
318.92564	108	
319.82058	118	
320.78320	78	
321.52251	88	
321.81765	472	1+
322.92943	516	
323.87756	248	1+
324.82987	134	
325.77051	86	
326.34691	104	
326.86989	606	1+
329.89477	92	
330.88333	88	
331.08218	82	
333.83388	80	
334.03802	86	
334.39522	92	
336.94057	162	
337.94778	134	
338.80831	106	
339.82856	290	
340.93547	330	
342.87767	102	
342.90818	114	
344.72630	90	
354.35646	84	
355.78643	96	
356.77554	92	
359.71875	82	
360.16343	106	
360.87116	130	
363.73178	92	
366.75558	168	1+
END IONS

###FS:    #m/z: 340.94047 #charge 1+
###MS: 106
###MSMS: 107
BEGIN IONS
TITLE=Cmpd 79, +MS2(340.9405), 28.0-35.0eV, 2.3min #107
RTINSECONDS=137.774
SCANS=106-107
PEPMASS=340.94047	890724
CHARGE=1+
55.51039	90	
94.83270	92	
118.52414	76	
148.86167	88	
176.43146	94	
185.89429	74	
188.99778	92	
189.04323	74	
191.95417	136	
192.92559	178	
197.89009	84	
208.95598	110	
210.90198	134	
210.93723	350	
211.95012	80	
212.87858	200	
213.87956	174	
213.94058	658	1+
214.87518	124	
214.89471	122	
215.89062	344	1+
216.41938	106	
217.88164	262	1+
219.87606	76	
221.88673	114	
222.95069	138	
223.84876	84	
223.97651	222	1+
224.84721	72	
225.37976	72	
225.88684	80	
226.94854	188	
226.97091	134	
227.49374	82	
227.95351	80	
228.94208	154	
230.89306	118	
231.84450	78	
231.88995	428	1+
231.94930	680	
233.89684	126	
233.94498	124	
236.90092	84	
237.00310	96	
238.84024	76	
239.81956	146	
239.88899	74	
240.96364	74	
241.84101	76	
241.94551	82	
242.00273	108	
243.83076	240	
243.84918	106	
243.88960	100	
244.16233	74	
246.39089	74	
247.86987	80	
247.96452	76	
248.89851	94	
249.85705	84	
249.95948	298	1+
250.02611	86	
254.47844	78	
254.96649	264	
255.07665	110	
256.07804	92	
256.89066	148	
256.96155	98	
257.84759	104	
258.84372	350	
258.91170	136	
259.82843	76	
259.85432	174	
259.89675	162	1+
259.95817	136	
260.83672	490	1+
261.01304	84	
262.83915	146	
263.88185	78	
264.82615	76	
264.90450	110	
264.95741	84	
266.86043	92	
267.13476	94	
267.17946	82	
267.84331	116	
268.62075	82	
268.84423	356	1+
269.80534	86	
270.80016	74	
270.83822	92	
271.39693	82	
271.83126	226	
272.82074	80	
272.85310	74	
272.93630	278	1+
272.97483	136	
273.79096	74	
275.41887	78	
275.87015	234	
275.91419	92	
276.85560	964	1+
277.97818	88	
278.84234	616	1+
279.36807	76	
279.90590	86	
280.40126	72	
280.85006	284	1+
281.05058	172	1+
282.87986	204	
283.87594	82	
286.14645	124	
286.75370	78	
286.93022	144	
287.85668	86	
288.84150	74	
289.78510	144	
289.91251	82	
290.78525	144	
291.86226	76	
292.43496	100	
293.80159	82	
293.84854	122	
293.86850	394	1+
294.11936	80	
294.97718	78	
295.85946	76	
296.07052	90	
298.80368	192	
298.85375	72	
298.97213	82	
299.01141	138	
299.06083	90	
299.87519	124	
300.77939	128	
300.94443	168	1+
301.51905	90	
301.86478	242	1+
303.87044	120	
303.95886	96	
304.79806	112	
305.42708	90	
305.75990	74	
305.81358	78	
305.87342	236	1+
308.86182	84	
310.87621	116	
311.43747	72	
311.87997	128	
312.88196	120	
314.06057	80	
314.36951	84	
316.10049	80	
318.82663	72	
322.37740	84	
322.81658	106	
322.90219	88	
324.89598	120	
326.17192	84	
329.87248	80	
330.81414	218	1+
334.79504	78	
337.81020	78	
337.99768	74	
340.98144	100	
341.71433	80	
343.76921	84	
346.10706	78	
346.35604	78	
END IONS

###FS:    #m/z: 507.84546 #charge 1+
###MS: 106
###MSMS: 108
BEGIN IONS
TITLE=Cmpd 80, +MS2(507.8455), 28.2-35.2eV, 2.3min #108
RTINSECONDS=138.546
SCANS=106,108
PEPMASS=507.84546	213412
CHARGE=1+
196.01317	186	
209.94599	238	
225.88329	130	
232.89911	114	
234.06719	122	
238.89339	130	
250.97039	256	
258.87489	124	
260.87955	172	
266.09757	212	1+
267.78763	126	
267.90651	120	
269.08680	130	
269.92126	122	
271.81070	122	
272.85530	122	
287.85107	532	
288.87131	248	
288.89160	148	
289.10229	120	
289.88149	434	
290.12822	154	
290.86405	232	
291.87766	338	
292.85820	148	
292.88686	170	
293.87200	1120	1+
296.38762	140	
297.85904	136	
297.90798	232	
298.85401	132	
299.85755	374	1+
299.88367	116	
299.96860	114	
300.84378	114	
303.86267	382	1+
305.81985	220	1+
305.86224	1234	1+
307.13019	146	
307.86337	146	
307.89171	178	
308.14114	370	
308.80263	278	1+
308.87233	1240	1+
309.14206	236	
309.84757	144	
309.91354	126	
310.15295	780	1+
311.04744	146	
311.88354	2286	1+
312.85094	186	
314.86259	1048	1+
314.87770	430	1+
315.81965	158	1+
317.83195	212	1+
318.85998	230	1+
319.83500	280	1+
321.08204	128	
322.87461	682	1+
323.38602	316	1+
325.83015	170	
326.84079	310	1+
326.88426	1350	1+
327.82175	116	
328.86704	410	1+
330.16309	198	
330.79922	160	1+
330.88252	312	
332.87278	730	1+
332.91054	186	
335.84004	130	
336.38656	318	1+
336.94374	376	1+
337.02421	206	1+
337.88121	584	1+
337.99195	214	1+
341.78360	166	1+
342.32857	114	
343.83640	132	
344.01576	120	
345.87302	176	1+
345.90466	132	
346.96182	124	
347.75327	130	
347.77825	434	1+
348.76712	222	
348.84237	116	
349.75058	202	
349.76777	176	
350.01622	146	
350.83432	156	
350.89089	186	
351.88955	194	
352.76692	192	
352.85701	136	
353.75731	274	1+
355.79859	124	
355.86417	140	
355.89260	220	1+
358.35170	284	1+
360.77898	132	
360.80353	122	
365.78650	376	1+
366.18506	214	
366.74218	184	
366.84046	138	
367.18626	116	
367.70537	598	1+
367.78102	128	
367.84033	464	1+
368.89859	330	1+
369.70572	184	
369.83259	456	1+
371.19125	314	
371.84614	132	
371.91177	138	
372.80265	158	
373.71938	178	
373.83147	152	
373.86953	246	1+
373.89891	124	
374.81491	198	
374.94898	118	
375.85747	128	
377.90494	132	1+
378.87531	130	
379.82907	124	
380.72144	386	1+
380.79495	338	1+
380.85705	164	
380.89852	124	
381.77046	138	
381.83561	134	
382.78533	304	1+
382.90758	264	1+
384.82438	150	
384.85029	840	
385.14444	232	1+
385.77122	140	
385.84882	824	1+
387.71933	118	
388.75145	132	
388.77310	254	1+
388.84191	114	
389.20180	168	
389.73608	132	
389.84971	138	
389.89948	178	1+
390.84172	974	1+
391.76417	352	1+
392.72421	238	1+
392.82553	732	1+
393.86359	166	
394.75651	250	1+
394.83805	148	
395.73512	208	1+
396.80947	314	1+
398.72957	696	1+
399.71196	122	
399.84574	320	
400.72128	122	
402.86421	700	1+
403.78081	142	
403.84226	124	
405.74469	130	
405.76616	114	
405.85635	378	1+
407.74098	704	1+
407.86774	864	
408.85416	868	1+
409.71926	378	1+
409.81410	114	
409.86485	218	
410.83600	340	
410.86590	156	
411.76116	364	1+
411.82847	504	1+
411.87074	214	
412.76281	296	1+
412.87178	492	1+
413.07246	156	
415.82813	168	1+
416.73977	286	1+
416.87945	200	1+
417.81419	260	1+
420.87862	246	1+
421.37505	144	
421.72805	132	
422.81751	126	
423.77455	406	
423.87024	298	
424.77804	438	1+
424.81543	114	
424.83657	114	
424.87519	228	
425.75187	554	
425.88474	160	
426.67737	140	
426.75558	342	
426.86504	488	
427.73615	1170	1+
427.86181	234	
428.84509	984	1+
429.69767	132	
429.88464	232	1+
430.74437	294	
430.84670	126	
430.86313	466	1+
433.85272	404	1+
439.89470	118	
441.77968	422	1+
442.68749	176	
443.75374	124	
444.79960	260	1+
444.87145	1498	1+
445.71407	130	
445.74135	218	
446.78005	136	
446.88221	264	1+
447.71089	472	1+
448.76879	208	
448.89278	140	
449.69208	324	1+
449.75794	162	
449.88038	422	1+
450.74566	580	1+
450.82207	138	
451.74791	410	1+
451.86675	210	
452.86787	130	
455.80001	170	1+
458.91371	144	
462.88404	576	1+
465.72442	274	1+
466.78475	150	
467.69888	136	
467.88955	524	1+
481.77985	116	
485.89907	562	1+
510.85955	126	
512.23695	124	
END IONS

###FS:    #m/z: 336.94557 #charge 1+
###MS: 106
###MSMS: 109
BEGIN IONS
TITLE=Cmpd 81, +MS2(336.9456), 28.0-35.0eV, 2.4min #109
RTINSECONDS=139.319
SCANS=106,109
PEPMASS=336.94557	81786
CHARGE=1+
182.86419	68	
204.05052	80	
205.95106	70	
208.89177	100	
209.94214	80	
210.88419	216	
211.04816	70	
211.94433	2134	
212.87681	1554	1+
213.93940	1116	1+
214.89331	250	1+
215.93314	118	
216.88569	72	
218.83862	78	
221.87256	100	
222.90150	72	
223.96606	218	1+
224.84007	92	
225.89255	78	
225.94698	224	1+
227.17699	74	
228.19417	94	
229.89817	88	
229.95404	1868	1+
230.88883	1814	1+
231.95090	924	1+
232.01384	72	
232.82830	90	
233.82668	150	
233.89804	180	
233.94205	354	1+
234.13274	82	
234.82656	216	
234.88238	80	
234.90567	78	
235.88902	82	
236.07949	78	
236.11541	70	
237.99852	70	
238.83902	76	
238.88755	74	
239.90991	76	
239.98209	80	
240.83871	528	1+
240.94401	106	
241.84224	356	1+
241.85968	84	
242.05032	86	
242.83277	70	
243.39909	100	
244.99964	70	
247.38675	78	
247.96644	780	1+
248.89939	670	1+
249.82703	412	1+
249.96077	332	
249.99334	84	
250.90164	128	
250.94999	224	
250.98208	70	
251.07388	88	
251.14571	72	
251.90779	182	
251.97582	134	
252.83288	136	
252.87723	74	
252.89028	90	
252.91683	96	
252.97127	1584	1+
253.90205	424	1+
254.84877	86	
254.96669	712	1+
255.07717	146	
255.88630	70	
256.84814	392	1+
256.89165	70	
259.03928	72	
259.84818	228	1+
259.96488	74	
260.94190	72	
261.22283	70	
261.82853	94	
263.42130	76	
263.83286	148	
263.88235	72	
264.83625	78	
264.86427	88	
264.94832	80	
265.01801	72	
265.85416	70	
266.86629	82	
266.90457	88	
267.83830	1292	1+
267.92948	152	1+
268.84123	1128	1+
268.95716	70	
270.87719	90	
271.85108	182	
271.91375	282	1+
272.40101	92	
272.93638	72	
272.97484	256	
273.35427	92	
274.56153	98	
274.89928	92	
275.86296	192	
276.85461	284	1+
277.83583	140	
277.87947	214	1+
277.96370	70	
278.48004	90	
278.83283	538	1+
279.14230	78	
279.55871	78	
279.86289	236	1+
280.40963	96	
280.91758	84	
281.05547	72	
281.89042	92	
282.04785	118	
282.86114	108	
283.40730	70	
283.79928	94	
284.86217	88	
284.89589	86	
285.16279	74	
285.52577	70	
285.84827	1012	1+
286.01392	84	
286.85056	876	1+
286.97841	68	
287.41313	76	
287.90437	78	
289.56961	106	
289.79333	68	
289.87879	156	
290.41628	84	
290.85703	184	1+
292.82691	110	
292.86242	84	
293.10831	98	
293.87080	70	
294.86045	96	
294.95793	78	
295.22419	72	
295.88820	294	1+
296.84936	256	1+
296.92462	68	
297.14702	72	
297.87443	100	
299.78102	126	
299.87734	86	
300.07941	84	
301.44676	84	
302.87289	162	1+
303.89883	84	
304.86313	78	
305.48531	92	
306.05178	76	
306.79349	82	
308.87483	70	
309.03641	82	
309.86468	238	1+
310.80715	74	
312.39371	74	
313.86776	132	
313.99300	78	
314.42835	86	
314.75707	72	
315.80797	80	
319.56145	90	
319.83602	74	
320.14561	72	
320.42740	96	
322.26938	74	
322.88179	260	1+
325.91012	82	
327.11491	84	
328.89044	88	
329.87314	166	
332.14467	70	
334.43522	78	
334.87808	68	
336.23197	70	
339.12060	104	
340.89866	280	1+
END IONS

###FS:    #m/z: 340.94047 #charge 1+
###MS: 110
###MSMS: 111
BEGIN IONS
TITLE=Cmpd 82, +MS2(340.9405), 28.0-35.0eV, 2.4min #111
RTINSECONDS=142.98
SCANS=110-111
PEPMASS=340.94047	942112
CHARGE=1+
49.62496	80	
183.85418	74	
186.86822	100	
190.92959	100	
190.94710	154	
192.11509	92	
192.92845	154	
196.88320	358	1+
200.96281	84	
203.94321	82	
206.94968	92	
209.88504	140	
210.88940	110	
212.88006	112	
212.93282	74	
213.87795	130	
213.93787	992	1+
214.07749	78	
214.12940	72	
214.89533	166	
215.88596	238	
216.41574	92	
216.88478	272	1+
219.89538	190	
220.89159	76	
220.98259	74	
221.38432	84	
223.95910	178	
224.95031	74	
226.83847	80	
226.94745	96	
227.89554	90	
227.95686	76	
228.84659	84	
228.94609	194	
230.88634	84	
230.90017	142	
230.95473	96	
231.88854	314	1+
231.94993	532	1+
233.91069	78	
233.94820	234	
234.01470	84	
234.91104	76	
235.83006	126	
235.89290	274	
235.94592	140	
236.89276	124	
238.88455	90	
238.93155	96	
240.04440	134	
240.83645	144	
240.96283	82	
241.85177	106	
242.83128	276	1+
244.98992	72	
245.94806	92	
246.97252	120	
248.44835	132	
249.96020	146	
250.94728	126	
254.11747	154	1+
254.90663	94	
254.96365	598	1+
255.07252	244	
255.88669	76	
255.91436	100	
255.92907	80	
256.88343	118	
257.90669	130	
257.94751	86	
258.84605	378	
258.96557	112	
259.85254	304	
259.89721	188	
259.95787	296	
260.80126	108	
260.83812	406	1+
261.24945	82	
261.78754	90	
261.88687	74	
262.84520	78	
262.91349	72	
262.96630	146	
263.78999	76	
263.83318	266	1+
263.92992	72	
265.45998	80	
266.99674	90	
267.79616	90	
268.84288	342	1+
270.88927	74	
271.18825	76	
271.86620	86	
272.87332	82	
272.97583	122	
273.81749	78	
274.84425	78	
274.86223	176	
274.89961	74	
274.97084	148	
275.95302	100	
276.85563	290	
277.86354	230	
277.88118	180	1+
277.90373	160	
278.84417	1020	1+
278.86232	178	
279.92893	112	
280.86814	118	
281.02257	82	
281.90995	98	
281.94358	80	
282.87432	100	
283.03207	92	
283.78991	124	
286.08425	74	
288.17758	72	
289.03276	86	
289.57987	100	
291.91031	72	
292.43706	102	
292.87605	88	
292.91396	78	
293.84575	150	1+
296.97798	138	
298.52024	84	
299.01672	144	
299.05835	160	
299.43339	86	
299.78811	94	
299.86904	234	
300.87683	106	
301.87929	72	
302.94634	300	1+
303.17185	90	
304.02733	74	
304.96385	82	
306.43677	84	
308.16067	88	
309.87862	112	
310.87723	138	
311.09953	76	
311.88929	116	
311.92925	90	
312.80636	106	
314.82044	124	
315.44595	88	
316.02233	96	
316.59193	92	
316.93731	74	
317.88894	80	
319.17075	78	
319.72832	86	
328.88766	82	
329.19467	72	
329.87895	128	
330.50387	80	
331.77525	78	
333.76670	96	
335.72343	78	
336.85812	76	
338.06071	72	
341.89131	74	
344.40939	74	
END IONS

###FS:    #m/z: 507.84520 #charge 1+
###MS: 110
###MSMS: 112
BEGIN IONS
TITLE=Cmpd 83, +MS2(507.8452), 28.2-35.2eV, 2.4min #112
RTINSECONDS=143.752
SCANS=110,112
PEPMASS=507.84520	182858
CHARGE=1+
196.01487	192	
209.94622	194	
224.97763	288	
232.89672	222	
234.04812	114	
238.14072	124	
243.89231	130	
248.12302	128	
250.96889	166	
252.87271	192	
258.87469	116	
266.86092	126	
270.88213	120	
270.98530	130	
272.85297	292	
272.87655	138	
273.85841	126	
278.40199	144	
280.86984	198	1+
282.90569	134	
283.89425	134	
284.08485	112	
287.85256	530	1+
288.87343	350	1+
289.85671	532	1+
290.13164	140	
290.86125	398	1+
292.86583	284	
293.87070	1052	1+
293.95951	118	
294.85626	304	1+
295.06363	150	
295.89247	148	
296.85038	256	
297.34816	108	
297.81210	134	
299.88487	152	
300.85222	174	1+
303.86644	340	
305.86685	244	
306.79280	324	1+
307.88833	422	
308.14496	418	
308.87340	1166	1+
309.14807	942	1+
309.34648	136	
309.84602	262	1+
310.15339	590	1+
311.88297	2056	1+
312.81715	232	1+
314.86433	488	1+
315.79313	194	1+
316.85813	304	
318.86601	250	1+
321.00303	300	1+
321.99973	236	1+
322.36270	160	
323.87701	152	
323.90938	152	
324.85385	470	1+
324.89845	428	1+
326.88184	1530	1+
327.81322	260	1+
328.86599	108	
329.17739	114	
330.81700	206	1+
330.88497	116	
331.87834	138	
332.87294	314	
333.87110	170	
335.72067	118	1+
335.88257	130	
336.94225	126	
337.88285	152	
338.10804	184	
338.88081	324	1+
339.81187	132	
339.90234	116	
340.72038	222	
341.40332	146	
341.63061	114	
341.86280	124	
342.81498	250	1+
342.87528	110	
347.77847	516	1+
347.92459	172	
348.84398	158	
348.89470	140	
349.75620	398	1+
350.39799	230	1+
350.75958	292	1+
350.89105	256	1+
353.81061	330	1+
353.84752	424	1+
353.91745	148	
355.86551	134	
355.89205	274	1+
356.81364	278	1+
357.90215	142	
361.86980	132	
361.90648	146	
363.79838	122	
364.79073	114	
365.71228	130	
366.83742	526	1+
367.76739	146	
367.84014	392	1+
368.76664	166	
368.89945	306	
369.83625	514	1+
370.11418	128	
370.28664	110	
370.77844	236	1+
370.80059	138	
371.80550	136	
371.83377	142	
371.86882	228	1+
372.04534	136	
373.71347	110	
373.81170	530	1+
373.83267	116	
375.60557	120	
375.85548	144	1+
380.72166	260	
380.85076	138	
381.72073	208	
381.83686	200	
382.72252	110	
382.79697	146	
383.71156	280	1+
384.80507	118	
384.84624	1030	1+
385.77581	228	1+
385.87197	126	
386.80809	154	
387.75257	134	
387.84691	444	1+
388.73999	152	
388.79388	398	1+
389.71418	148	
389.72338	416	1+
390.72659	324	1+
390.84108	488	1+
391.75333	160	
392.82204	518	1+
395.72006	124	
395.90757	114	
396.82171	126	
397.72505	638	1+
398.72995	538	1+
399.06844	110	
399.85109	318	
402.86539	124	
403.41280	160	
403.87091	108	
404.87435	248	
405.75884	344	1+
405.79101	146	
405.87314	134	
406.78131	114	
407.73504	292	
407.86627	1020	
408.75157	134	
408.85162	1316	1+
408.95049	120	
409.72617	248	
409.76221	142	
410.73209	322	
410.77685	154	
410.83520	954	1+
411.73928	222	
411.76495	124	
411.86773	178	
412.68016	110	
412.86450	116	
413.07212	140	
413.72728	226	1+
413.85936	128	
417.86231	154	
418.85682	140	
421.89266	182	
422.86739	734	1+
423.77445	562	1+
423.87138	526	1+
425.75447	404	
426.75262	240	
426.77236	182	
426.86198	718	1+
427.73062	684	
428.09200	152	
428.15001	134	1+
428.73557	338	
428.80376	200	1+
428.84519	924	1+
428.87270	150	
429.70309	118	
429.74420	220	
430.70257	186	
430.74057	128	
430.88655	210	
431.86799	408	
432.86986	296	
433.85241	396	1+
439.89310	314	1+
443.88009	166	
444.87082	1550	1+
445.71955	160	
446.75583	226	
446.80446	250	1+
446.87675	324	1+
447.71158	224	
448.70750	164	
448.76960	132	
449.69999	142	
449.83278	142	
449.87415	264	
450.75072	376	1+
450.88884	120	
451.76817	124	
457.90755	310	1+
462.88262	370	1+
463.72527	116	
465.88869	118	
466.71973	132	
467.88888	894	1+
469.72427	212	1+
485.89640	500	1+
509.27667	168	1+
END IONS

###FS:    #m/z: 336.94553 #charge 1+
###MS: 110
###MSMS: 113
BEGIN IONS
TITLE=Cmpd 84, +MS2(336.9455), 28.0-35.0eV, 2.4min #113
RTINSECONDS=144.524
SCANS=110,113
PEPMASS=336.94553	76516
CHARGE=1+
189.85970	80	
190.89328	94	
196.88580	76	
197.92826	78	
205.89959	78	
205.97315	126	
208.88115	78	
210.88558	212	1+
211.94359	1494	1+
212.87873	1012	
213.93883	1146	1+
213.99639	76	
214.87673	140	
215.88378	210	
215.93813	206	
216.89240	184	
217.38334	82	
217.83917	108	
217.86152	92	
217.88185	96	
224.83457	78	
225.85925	78	
226.15635	84	
226.84390	76	
226.89075	222	1+
226.94715	122	
227.78278	120	
229.05144	76	
229.95499	2118	1+
230.88901	1380	1+
231.90411	120	
231.94963	1008	1+
232.81948	82	
233.55671	76	
233.82402	324	1+
233.89412	124	
233.94514	96	
233.97857	90	
235.10717	88	
235.38222	102	
235.82325	112	
235.94692	108	
236.97468	82	
238.83839	168	
239.94987	76	
240.83126	134	
240.95096	128	
241.84307	174	
242.10615	94	
242.82895	80	
242.84624	98	
243.11607	76	
244.44428	92	
244.86141	78	
244.97080	84	
247.96556	842	1+
248.89793	698	1+
249.96090	244	
250.85617	122	
250.94658	114	
251.83742	156	
251.95785	86	
252.93703	78	
252.97103	1290	1+
253.08680	142	
253.82070	78	
253.83635	122	
253.90704	130	
254.83512	88	
254.90509	98	
254.96577	680	1+
255.07646	78	
255.88486	74	
256.79161	92	
257.84616	172	
258.14463	92	
258.84528	308	
258.96414	84	
259.84845	210	
260.83694	86	
260.94501	142	
261.84726	122	
262.06773	90	
262.83074	186	
264.10549	98	
264.86109	226	1+
266.84610	110	
267.83630	506	1+
268.83925	368	1+
270.84484	158	
270.98272	120	
271.03076	84	
271.84438	150	
271.91866	78	
272.90238	76	
272.98010	278	
273.84997	78	
274.86327	100	
276.85939	188	1+
277.83586	136	
278.83608	126	
279.83222	98	
279.86475	138	
280.05359	94	
281.55589	82	
281.92693	84	
282.87341	132	
283.79128	100	
285.85049	976	1+
288.85292	130	
289.79106	100	
289.85483	88	
289.87757	104	
291.01074	78	
291.02583	102	
292.83912	96	
293.10951	262	1+
293.61651	102	
293.99660	138	
294.04995	78	
294.82075	78	
294.86949	118	
295.89306	182	
296.87114	86	
297.53883	82	
298.85063	78	
299.87034	106	
300.34312	78	
301.87741	102	
301.95202	92	
302.79764	84	
303.80646	92	
303.85579	114	
304.46864	122	
305.32204	88	
306.48184	104	
306.81513	102	
307.02232	80	
307.12904	80	
307.37671	102	
308.80004	84	
309.63048	78	
309.86817	184	
309.88969	76	
310.86571	100	
312.33074	74	
312.87165	122	
313.86861	92	
313.89300	106	
314.51561	108	
315.85523	78	
315.87648	100	
318.08814	78	
318.18877	92	
319.88856	80	
320.12151	84	
320.37660	110	
320.89521	84	
321.35968	90	
327.55485	106	
327.87482	96	
328.75625	78	
330.73144	82	
334.45356	78	
334.72520	76	
338.87089	84	
339.26748	78	
342.11407	76	
END IONS

###FS:    #m/z: 322.92962 #charge 1+
###MS: 114
###MSMS: 115
BEGIN IONS
TITLE=Cmpd 85, +MS2(322.9296), 28.0-35.0eV, 2.5min #115
RTINSECONDS=148.182
SCANS=114-115
PEPMASS=322.92962	2424630
CHARGE=1+
146.27526	70	
179.94070	72	
187.93585	74	
195.87432	68	
200.88080	104	
201.04429	108	
201.86876	76	
201.88630	68	
205.95148	98	
206.94977	66	
207.97178	118	
209.91894	82	
210.42099	88	
210.89868	110	
210.96806	92	
213.97489	78	
215.89223	70	
218.88661	70	
219.97991	70	
220.82392	82	
220.87430	134	
220.96657	70	
221.94683	366	1+
222.85934	72	
222.87982	68	
222.95135	310	1+
226.87526	72	
227.92706	72	
227.95483	78	
228.40389	98	
228.86418	70	
229.83701	78	
230.81534	74	
233.04433	66	
233.80412	92	
233.97329	76	
236.02773	124	
236.38333	86	
236.84227	72	
236.90099	88	
237.86828	218	1+
237.93222	68	
238.81970	70	
238.92377	66	
238.94284	130	
239.07107	156	
239.53535	78	
240.81921	494	1+
240.93986	1472	
240.97699	102	
241.93871	6294	1+
242.02767	84	
242.94112	4582	1+
242.97638	104	
244.82363	152	
244.85366	148	
244.93798	1024	1+
245.89233	66	
245.95008	100	
246.08876	72	
246.43744	78	
246.97619	88	
248.84657	158	
248.92757	244	1+
249.08530	66	
249.93052	172	1+
250.42231	82	
250.89689	80	
253.83440	98	
254.86627	70	
254.90387	68	
255.02547	74	
256.86401	70	
256.92905	66	
257.80921	142	
258.82934	108	
258.89078	68	
260.83277	70	
260.89258	80	
261.79550	74	
261.82808	724	1+
262.83135	468	1+
262.95147	82	
263.89584	66	
264.85523	120	
264.87413	110	
265.05741	112	
265.08590	84	
266.06667	82	
266.15273	76	
266.82747	66	
266.85163	68	
266.86708	122	
268.85387	80	
269.12785	66	
269.79696	118	
270.88311	78	
271.83610	84	
271.89875	98	
272.15411	68	
272.34447	92	
273.81156	78	
273.92715	90	
274.38061	94	
275.00121	72	
275.80495	114	
276.87978	84	
278.78563	66	
279.09162	1108	1+
279.91104	116	
280.04351	70	
280.87235	82	
281.03815	162	
282.82034	66	
282.85790	80	
282.97123	68	
283.35548	90	
283.79075	74	
283.86657	72	
284.29184	346	1+
284.86108	246	1+
285.43478	92	
285.78989	66	
289.79270	84	
289.87933	78	
290.09217	68	
291.80414	100	
292.34074	68	
294.00381	74	
294.85292	106	
295.58678	90	
296.81585	72	
296.86143	82	
296.91436	100	
296.93945	82	
297.79932	66	
297.84778	90	
299.91812	70	
300.81170	76	
301.78431	130	
301.96071	70	
304.48169	86	
304.86091	72	
305.87259	70	
305.98310	74	
306.77403	82	
306.88699	106	
307.00723	76	
307.09044	98	
307.79788	98	
307.88933	68	
308.36370	64	
309.79615	164	1+
310.72706	66	
311.87769	76	
314.90105	80	
319.73286	94	
319.88006	92	
320.13258	78	
321.76051	158	
321.81529	104	
324.89365	90	
325.80813	66	
325.91003	68	
327.17040	72	
END IONS

###FS:    #m/z: 363.95639 #charge 1+
###MS: 114
###MSMS: 116
BEGIN IONS
TITLE=Cmpd 86, +MS2(363.9564), 28.0-35.0eV, 2.5min #116
RTINSECONDS=148.954
SCANS=114,116
PEPMASS=363.95639	366218
CHARGE=1+
80.96948	88	
187.86797	92	
189.86174	440	1+
191.85618	466	
193.93357	76	
196.87550	84	
198.46552	82	
199.58999	96	
201.97027	76	
204.41873	82	
207.87703	272	1+
207.94830	138	
209.94280	1098	1+
210.10116	82	
210.88516	214	
212.87765	1160	1+
212.90459	76	
214.89306	126	
215.89558	104	
218.88841	76	
222.41980	98	
222.95023	684	1+
224.94889	788	1+
225.96609	84	
226.02232	188	1+
226.87257	76	
226.94675	5644	1+
226.97493	186	
227.12625	158	
227.71956	92	
227.87100	80	
227.89099	460	1+
228.89350	322	1+
228.94139	7046	1+
229.23719	118	1+
230.03627	78	
230.50942	98	
230.83107	88	
230.85935	100	
230.88892	2006	1+
232.88681	228	
233.03307	84	
233.88300	108	
234.93570	102	
238.93775	154	
240.81757	252	1+
240.93949	178	
240.96272	540	
241.94009	1270	1+
242.94228	820	1+
242.95923	474	1+
244.82007	264	1+
244.95767	2794	
245.90169	86	
245.94074	178	
245.95934	88	
246.43953	82	
246.80850	112	
246.83703	188	1+
246.91065	118	
246.95162	3318	1+
247.00761	118	
248.80472	196	
248.85469	130	
248.89950	1184	1+
248.91696	90	
249.02105	174	1+
249.08719	92	
249.84743	122	
249.98328	82	
250.94537	76	
250.96906	248	1+
253.90474	314	
254.44126	78	
255.03126	98	
255.45308	84	
255.79059	86	
258.83334	176	
258.97168	158	
259.82992	274	1+
259.90635	126	
259.97525	140	
260.82845	322	1+
260.87891	78	
260.96894	664	1+
261.65249	96	
264.36464	96	
264.82098	132	
264.96390	134	
265.81264	906	1+
265.89995	128	
266.36722	82	
266.81275	658	1+
266.85608	132	
267.89669	150	
267.97101	546	
268.95626	98	
269.96908	678	1+
270.88712	76	
271.81508	170	1+
271.87509	124	
272.79574	84	
274.94637	82	
275.93902	94	
276.80647	128	
276.85399	190	
277.08735	182	1+
277.86011	84	
278.79770	114	
278.84311	134	
278.94744	78	
279.80071	82	
279.84782	112	
279.87331	82	
279.89999	82	
280.79324	818	1+
282.79165	184	
283.78594	100	
283.82303	88	
283.85128	120	
283.96840	148	
284.82387	146	
284.84597	690	1+
285.84701	492	1+
287.03622	88	
287.75859	112	
287.81734	82	
288.82173	124	
289.89368	110	
290.86294	124	
292.43638	94	
293.43583	76	
293.84415	86	
294.85608	98	
297.35035	82	
297.79981	1012	1+
297.88125	92	
297.95622	78	
298.84903	78	
299.80135	588	1+
300.92982	88	
301.16732	82	
301.86265	560	1+
302.03091	76	
302.44556	94	
302.80512	220	1+
302.94964	80	
303.85426	654	1+
303.94599	118	
304.14853	84	
305.83847	200	1+
305.94467	92	
309.41874	76	
309.86579	88	
310.79193	82	
311.00017	88	
311.85988	202	
311.88595	80	
313.36910	98	
313.87790	90	
314.86897	82	
314.88569	104	
316.81422	174	
317.40519	92	
317.81448	144	
318.81256	434	1+
318.93626	116	
321.82081	90	
321.86433	194	
322.93450	118	
324.13018	92	
324.83578	80	
324.88248	114	
326.87460	400	1+
327.06596	86	
329.13016	86	
329.16119	100	
330.19736	112	
331.76590	100	
335.85412	94	
336.16944	92	
336.94476	268	1+
338.85106	106	
339.82631	184	1+
339.85572	82	
340.93922	174	
348.73542	80	
350.71371	76	
350.90718	78	
352.78647	76	
354.09091	82	
354.39560	84	
358.78532	78	
362.71746	78	
END IONS

###FS:    #m/z: 507.84489 #charge 1+
###MS: 114
###MSMS: 117
BEGIN IONS
TITLE=Cmpd 87, +MS2(507.8449), 28.2-35.2eV, 2.5min #117
RTINSECONDS=149.726
SCANS=114,117
PEPMASS=507.84489	189276
CHARGE=1+
224.97583	400	1+
232.86689	104	
232.89485	442	
237.70326	106	
238.06024	116	
250.97342	216	
266.09410	174	
267.40017	140	
268.11135	152	
270.01885	122	
272.85217	462	1+
273.85503	296	1+
274.80538	126	
276.85066	154	1+
282.63664	106	
283.85182	114	
285.11838	132	
285.85876	258	
287.85267	722	1+
287.93167	120	
289.87876	182	
290.86269	516	1+
292.85934	164	
293.87442	1476	1+
294.81352	136	
297.87733	182	
297.91929	134	
298.84843	222	1+
300.39825	170	
302.86171	214	
303.86953	130	
305.86270	662	
306.88426	128	
307.89171	176	
308.14023	460	1+
308.82276	112	
308.87112	1008	1+
309.97110	106	
310.15578	420	1+
311.04158	174	1+
311.88164	2510	1+
312.33086	118	
314.86122	872	1+
315.81384	204	1+
316.92032	230	1+
318.86904	156	
318.96424	160	
319.89330	142	
319.98470	210	1+
320.89987	124	
321.41123	138	
322.88771	154	
323.87610	196	
324.85786	154	
324.97974	114	
325.82487	198	
325.85679	152	
325.90604	126	
326.88145	1510	1+
328.87208	560	1+
329.03633	210	1+
330.16146	134	
330.81626	354	1+
332.93946	106	
335.84088	164	
335.88459	244	
337.87687	308	1+
338.01710	258	1+
339.90549	148	
340.90606	116	
342.75937	108	
345.78007	232	1+
346.81626	172	
347.02313	136	
347.76918	226	
348.77149	180	
349.76200	612	1+
350.88823	186	
351.81088	194	
351.87524	216	1+
352.81856	156	
352.91042	112	
354.90828	204	
355.77895	230	1+
355.84208	110	
355.88663	226	1+
356.86658	106	
359.80586	256	1+
363.87051	138	
364.84932	126	
365.56903	106	
365.79243	114	
366.76215	400	1+
366.83341	288	
367.70679	508	1+
367.76702	408	1+
367.83646	146	
368.80570	160	
369.83317	570	1+
370.70780	110	
370.80526	112	
371.18730	142	
371.71689	280	1+
371.85670	114	
373.84729	144	
374.05186	114	
374.72356	114	
374.81239	222	
374.88846	162	
375.86387	282	1+
377.73264	120	
380.71561	528	1+
380.84972	150	
381.84052	110	
382.85703	222	
383.72587	136	
383.77289	122	
383.80998	184	
383.89432	162	
384.77738	310	1+
384.81925	386	1+
384.85062	1384	1+
384.89326	128	
385.78056	272	1+
387.86350	300	1+
388.80827	144	
389.19998	216	1+
389.71476	154	
389.80287	122	
390.77432	252	1+
390.84295	782	1+
391.85748	110	
392.78923	128	
392.82421	428	1+
392.84659	144	
393.74253	128	
393.79499	122	
394.78517	204	
394.80280	160	1+
396.83088	290	1+
398.68713	368	1+
398.72812	760	1+
399.84995	358	1+
400.72730	134	
402.86018	610	1+
403.78678	114	
405.74076	120	
405.80977	146	
405.86255	254	
406.76261	212	
406.78467	220	
406.86729	150	
407.74213	256	
407.86630	876	
408.74487	144	
408.85552	482	
409.72464	284	
409.86006	402	
410.72780	664	1+
410.84021	302	
410.87734	124	
411.72749	468	1+
411.83499	330	1+
412.84932	122	
413.88219	130	
415.74369	312	1+
417.86014	230	
420.72293	160	
421.75548	158	
421.87884	230	
422.74424	160	
422.82236	122	
423.77067	576	1+
423.87644	188	
424.86646	330	
425.75045	930	1+
426.76480	268	
426.86114	1144	1+
426.99648	88	1+
427.73248	612	
427.75699	262	
428.73681	316	
428.74107	962	1+
428.84580	1244	1+
428.87734	330	1+
431.86479	424	1+
433.85597	132	
434.77567	108	
438.77571	120	
439.79197	138	
439.89056	168	
441.77512	158	
444.76840	158	
444.87061	1504	1+
445.72340	140	
445.74468	336	
446.74456	146	
446.76786	276	1+
447.71169	728	1+
449.68837	114	
449.87760	474	1+
450.74989	212	
452.73887	110	
453.12182	128	
455.88530	120	
460.33236	106	
462.88477	840	1+
465.72965	128	
465.88858	118	
467.88691	638	1+
468.75900	124	
468.87275	134	
471.73387	140	
471.75821	112	
472.71501	110	
476.78628	132	
480.79068	126	
485.89809	488	1+
490.89978	182	1+
504.80566	138	
509.84963	112	
END IONS

###FS:    #m/z: 322.92974 #charge 1+
###MS: 118
###MSMS: 119
BEGIN IONS
TITLE=Cmpd 88, +MS2(322.9297), 28.0-35.0eV, 2.6min #119
RTINSECONDS=153.384
SCANS=118-119
PEPMASS=322.92974	2360024
CHARGE=1+
56.06998	68	
166.37865	92	
186.89520	66	
192.88500	66	
197.88655	84	
199.87440	74	
201.04645	70	
205.97562	78	
206.87891	76	
206.95040	126	
207.97183	74	
209.94892	92	
210.90023	88	
211.83065	72	
213.89852	68	
214.89286	152	
218.38390	76	
218.88502	76	
220.01455	66	
221.86551	78	
224.93570	86	
224.95328	110	
224.99111	86	
225.99578	70	
226.84057	70	
228.07179	70	
228.84691	68	
228.92009	84	
229.83881	72	
229.91508	66	
230.84722	144	
230.90107	84	
231.95842	130	
232.13233	72	
234.92645	94	
235.87597	80	
238.04397	98	
238.88965	132	
238.93971	132	
239.08038	118	
239.42362	76	
239.87942	72	
239.90316	80	
240.08179	74	
240.82210	158	
240.94023	1494	
241.82046	88	
241.93845	5118	1+
242.82081	68	
242.94054	3716	1+
243.05424	66	
243.81874	416	1+
244.82038	326	1+
244.85103	84	
244.94242	946	1+
246.97767	72	
247.49685	84	
247.64763	90	
247.98372	80	
248.85072	90	
248.91872	64	
249.82819	74	
250.39506	82	
250.96899	88	
251.00956	88	
251.06911	136	
251.97727	72	
253.80900	68	
255.49231	72	
256.79057	78	
256.80308	90	
256.89380	126	
256.91701	74	
258.01865	78	
258.83301	426	1+
260.33650	92	
260.83903	160	
261.83282	120	
262.83274	434	1+
263.17433	104	
264.85635	86	
265.13192	78	
266.86782	130	
267.39337	66	
268.15566	96	
268.91444	92	
268.94034	88	
268.95650	168	
269.08146	68	
269.34553	72	
270.55616	76	
271.03070	70	
271.84459	80	
271.87058	92	
272.81478	82	
273.03947	104	
274.05229	92	
274.92578	70	
275.98679	126	
276.81644	114	
276.96567	70	
278.09511	94	
279.09084	912	1+
280.84368	78	
280.97533	84	
282.85603	128	
283.07084	116	
283.87439	66	
283.94306	70	
284.29584	120	
284.80204	76	
284.84878	134	
284.87791	142	
284.93265	84	
285.29880	114	
285.86126	76	
287.87315	84	
287.89179	124	
289.07667	68	
289.79112	88	
290.82453	72	
291.80396	140	
292.02780	114	
293.80141	80	
293.83287	68	
295.82532	92	
295.86418	158	
296.86989	84	
298.92963	70	
299.05913	92	
299.78837	74	
300.07530	78	
300.76485	92	
301.83912	70	
302.12500	68	
302.86370	70	
302.93668	94	
304.82028	66	
306.87001	74	
307.03889	66	
308.79705	68	
308.87533	194	1+
308.92029	80	
309.81830	70	
309.95453	66	
311.84532	72	
312.15265	78	
312.81257	124	
313.81009	76	
314.86180	74	
317.42307	102	
317.44451	72	
319.38803	68	
320.74241	66	
321.93258	66	
324.89334	72	
325.05270	92	
327.22837	106	
327.77479	66	
END IONS

###FS:    #m/z: 363.95640 #charge 1+
###MS: 118
###MSMS: 120
BEGIN IONS
TITLE=Cmpd 89, +MS2(363.9564), 28.0-35.0eV, 2.6min #120
RTINSECONDS=154.156
SCANS=118,120
PEPMASS=363.95640	362132
CHARGE=1+
189.86203	274	1+
189.90379	76	
191.85726	248	
194.07729	90	
200.94514	78	
202.90673	98	
207.87523	180	
209.94450	720	1+
210.88399	404	1+
211.95289	102	
212.87908	1418	1+
214.93160	86	
215.85271	80	
217.57338	84	
218.90868	78	
222.95211	638	1+
224.53813	98	
224.94863	912	1+
225.88973	80	
225.97084	106	
226.88747	122	
226.94689	5780	1+
227.09556	118	1+
227.88490	76	
227.93056	214	
228.89243	394	1+
228.94203	4670	1+
230.78902	84	
230.83680	102	
230.86556	90	
230.88944	2526	1+
232.88705	234	
233.91110	76	
234.87858	94	
234.90946	78	
235.88280	132	
237.85068	86	
238.05566	82	
238.53686	78	
239.07032	94	
240.74354	84	
240.82605	82	
240.94134	454	
240.96272	846	1+
241.94312	310	
242.82577	136	
242.86018	108	
242.94117	1166	1+
242.95654	782	1+
243.06625	100	
243.11962	80	
243.81647	372	1+
243.83250	156	
243.89932	80	
244.95716	2726	1+
245.89913	192	1+
245.94130	174	
246.10590	86	
246.95329	3432	1+
248.02992	94	
248.80235	158	
248.90017	1334	1+
249.80259	140	
250.78710	200	1+
250.89656	176	
250.92772	86	
250.97123	120	
251.10685	82	
252.88920	210	
253.83841	128	
253.90790	154	
254.93539	78	
255.08237	88	
255.93387	82	
257.05680	76	
258.83224	262	1+
258.84926	154	
259.07473	78	
259.96505	530	1+
260.83410	100	
260.86882	90	
261.05898	84	
261.82975	300	1+
262.03834	76	
264.08320	80	
264.81743	304	1+
265.08493	78	
265.97868	120	
266.81142	490	1+
266.85714	142	
267.89145	96	
267.97383	686	
268.42715	104	
269.96985	380	
271.85593	238	1+
271.91447	236	
272.95672	76	
273.04373	82	
274.94429	92	
275.36382	76	
275.41898	100	
275.81845	74	
276.79416	94	
276.80695	226	1+
276.85320	170	1+
277.10901	82	
278.35931	80	
278.67075	92	
278.79384	178	1+
278.84560	188	
279.85552	126	
279.89601	74	
280.79208	1220	1+
283.79450	100	
283.85006	102	
283.96337	94	
283.99103	108	
284.78813	96	
284.81030	84	
284.82667	98	
285.84366	270	1+
287.04709	92	
287.07179	114	
287.37748	94	
290.00007	92	
290.79841	114	
291.36117	86	
292.43823	154	
293.11774	316	
293.85183	178	1+
294.81682	86	
295.85512	86	
297.81005	116	
298.80436	954	1+
298.90967	90	
299.87306	74	
300.80245	200	
300.82323	90	
301.80025	152	
301.86150	262	
302.40276	76	
302.82099	90	
302.86070	134	
303.85481	428	
304.83722	82	
304.92642	102	
305.81821	76	
306.40041	80	
307.88392	178	
308.28357	86	
308.86214	196	
313.20590	78	
315.81686	82	
316.81601	134	
317.15148	98	
317.42699	90	
317.81839	92	
318.81567	90	
318.85532	96	
319.80955	76	
321.81931	232	
322.18327	78	
322.82060	298	1+
322.89798	142	
322.92999	134	
324.24087	78	
326.87012	154	
328.61339	108	
329.91472	90	
331.31480	90	
331.73055	76	
336.94483	248	1+
337.37008	88	
337.75584	98	
338.37642	88	
338.80830	80	
339.82659	176	
340.94008	100	
341.75111	80	
344.87632	82	
349.36991	82	
353.88567	116	
354.77849	210	1+
357.31700	106	
358.80169	88	
367.85239	82	
END IONS

###FS:    #m/z: 336.94531 #charge 1+
###MS: 118
###MSMS: 121
BEGIN IONS
TITLE=Cmpd 90, +MS2(336.9453), 28.0-35.0eV, 2.6min #121
RTINSECONDS=154.928
SCANS=118,121
PEPMASS=336.94531	74412
CHARGE=1+
64.40130	76	
181.91312	70	
210.88255	98	
210.94664	84	
211.94475	1754	1+
212.87739	1008	1+
213.93946	1122	1+
215.88684	72	
215.94093	106	
216.92890	90	
221.63839	96	
221.88317	110	
222.89962	94	
223.95686	94	
223.97530	134	
224.83888	140	1+
224.89681	80	
225.87586	78	
226.37625	108	
227.87725	76	
228.48938	106	
228.89199	130	
228.91091	116	
229.95450	2294	1+
230.88822	1246	1+
231.94926	1334	
232.82122	68	
232.90577	78	
233.11556	78	
233.82775	250	
233.89548	78	
233.94589	342	1+
234.36789	94	
234.92156	170	
235.87387	96	
235.88902	76	
238.86871	80	
239.94980	80	
240.86626	80	
240.98577	84	
241.03167	72	
241.08116	126	
241.84483	148	
241.99511	80	
242.01418	78	
242.83951	106	
243.86505	76	
245.79803	72	
246.84101	72	
247.07405	76	
247.13972	72	
247.96518	932	1+
248.89812	444	1+
249.83073	376	1+
249.95797	704	1+
250.15615	92	
250.40698	98	
250.89456	136	
250.94693	98	
251.84999	304	1+
251.87993	72	
251.91307	96	
252.06713	106	
252.83487	124	
252.97104	1090	1+
253.90369	476	1+
254.08882	74	
254.81351	88	
254.96661	488	
255.07348	136	
255.44921	90	
255.77709	72	
255.89002	174	1+
256.84959	128	
256.96179	344	1+
257.87471	140	
258.84510	268	
258.92251	78	
259.84761	136	
259.91564	84	
259.96304	82	
260.80532	72	
260.82716	140	
261.53755	78	
262.02396	94	
262.83202	74	
263.83032	148	
265.08499	132	
266.59355	78	
266.84431	70	
267.84384	196	
268.83641	828	1+
270.02338	72	
270.98149	188	
271.09349	80	
271.85743	68	
271.91818	90	
272.62216	92	
272.84778	114	
272.88367	118	
272.97703	98	
273.86628	80	
273.90083	84	
273.94551	86	
273.97399	86	
274.54543	96	
274.89687	242	
276.85478	318	
277.08665	72	
277.83833	80	
277.86462	160	
277.89833	106	
278.16249	74	
278.51485	72	
278.83524	312	1+
278.87588	170	
281.04838	94	
281.85880	68	
284.10019	68	
285.03638	84	
285.84750	178	
285.94099	68	
286.85006	996	1+
287.81059	76	
288.84514	74	
288.87841	86	
288.88898	90	
289.48803	76	
289.83696	78	
289.88033	148	
291.86152	374	1+
292.95431	72	
293.96394	70	
294.10884	90	
294.27744	74	
295.89735	68	
296.86607	68	
298.80041	80	
298.81980	120	1+
298.84919	80	
299.09762	86	
299.20355	82	
299.29919	78	
299.87010	264	
300.06335	148	
300.93724	70	
301.75605	68	
301.77955	70	
303.80919	72	
305.86268	82	
306.20446	78	
306.33357	74	
307.13796	70	
308.86709	124	
310.80728	90	
310.87135	208	1+
311.38103	94	
312.40868	68	
312.89117	74	
315.39807	70	
316.10925	70	
317.39655	102	
321.83092	86	
324.48416	84	
324.90026	72	
326.10751	76	
327.88194	68	
327.89698	74	
328.88782	146	
329.97536	72	
339.03449	70	
339.87352	100	
END IONS

###FS:    #m/z: 322.92986 #charge 1+
###MS: 122
###MSMS: 123
BEGIN IONS
TITLE=Cmpd 91, +MS2(322.9299), 28.0-35.0eV, 2.7min #123
RTINSECONDS=158.601
SCANS=122-123
PEPMASS=322.92986	2183214
CHARGE=1+
189.55875	90	
192.88837	170	
198.03336	84	
199.87778	74	
200.84618	98	
201.04144	126	
201.52344	76	
204.11163	78	
205.94735	84	
207.52389	78	
209.94534	72	
210.62404	98	
214.89305	104	
215.41772	72	
216.89908	84	
217.86706	102	
219.04846	78	
221.97519	80	
222.96951	82	
223.85779	72	
223.95978	118	
224.82321	78	
225.88150	78	
226.86616	80	
226.95127	86	
227.93474	74	
230.89061	70	
231.02251	96	
231.89105	84	
234.88118	82	
234.92640	80	
236.10598	82	
236.88398	84	
236.90175	100	
238.88900	70	
238.93822	78	
239.06994	72	
239.89688	70	
240.00697	76	
240.82351	100	
240.94182	1060	
241.93900	6104	1+
242.81739	132	
242.94116	4418	1+
243.82786	88	
243.90706	76	
244.07159	68	
244.82563	124	
244.85172	114	
244.88949	72	
244.94091	1066	1+
244.98416	82	
245.82124	72	
246.98219	136	
247.84845	68	
248.85005	136	
248.87999	82	
249.21914	94	
250.85347	98	
250.88702	72	
250.90640	94	
251.88950	84	
251.92404	144	
251.96361	90	
253.83779	228	1+
254.91150	72	
255.95153	68	
256.90343	78	
257.92609	74	
258.83756	128	
259.34770	74	
259.79667	68	
259.83270	204	
259.85424	76	
260.03438	68	
260.21063	70	
260.33915	96	
260.82968	180	
261.82553	806	1+
261.88293	76	
262.79866	72	
263.00310	82	
263.03266	76	
264.15708	84	
264.86014	106	
265.06023	78	
265.40010	78	
265.43417	102	
266.84247	106	
266.97526	92	
267.96287	74	
268.75336	68	
268.84987	106	
268.95852	90	
270.34400	96	
270.79220	78	
270.91974	72	
271.34849	72	
271.79943	72	
272.80030	68	
274.85053	128	
275.80823	74	
276.85235	68	
278.03215	66	
279.05835	80	
279.09093	1542	1+
279.89585	96	
280.15699	70	
282.08034	132	
282.79351	80	
282.84652	66	
283.37187	66	
283.78972	144	
283.86076	262	1+
283.94704	86	
284.29371	558	1+
284.85145	108	
284.86435	212	1+
286.06967	94	
286.92124	72	
287.87287	78	
288.20459	66	
288.80969	66	
289.35852	78	
289.88047	198	
289.91425	72	
290.81005	70	
290.97980	74	
291.80542	100	
292.13472	72	
293.09042	86	
293.86904	84	
294.86187	68	
297.00948	102	
297.80995	88	
298.06416	76	
299.78607	130	
300.03614	120	
301.22065	82	
302.82957	88	
303.81575	76	
304.17300	86	
305.88439	72	
307.88963	280	1+
311.06247	68	
312.80204	66	
316.87391	80	
317.00313	76	
317.79035	94	
318.00934	66	
320.25786	72	
322.31100	66	
324.42895	66	
324.83833	72	
325.01738	66	
325.80811	80	
325.89461	78	
326.16099	72	
327.33037	80	
327.39260	72	
END IONS

###FS:    #m/z: 340.94047 #charge 1+
###MS: 122
###MSMS: 124
BEGIN IONS
TITLE=Cmpd 92, +MS2(340.9405), 28.0-35.0eV, 2.7min #124
RTINSECONDS=159.373
SCANS=122,124
PEPMASS=340.94047	838704
CHARGE=1+
68.56476	74	
190.94798	126	
193.92847	76	
194.20551	74	
197.99867	94	
198.88278	120	
205.94745	74	
210.93606	192	
213.87822	252	1+
213.93922	642	1+
215.88651	288	
215.93653	120	
216.88687	188	
217.88214	110	
219.83062	74	
221.94018	92	
223.87971	76	
223.96075	82	
224.95198	72	
224.97507	116	
225.79847	88	
225.84283	94	
226.86994	78	
228.93265	120	
230.79085	92	
230.84897	118	
230.88900	272	
230.91019	86	
231.88765	126	
231.95104	722	
233.46991	78	
233.86484	110	
233.89743	132	
237.89586	126	
237.93002	118	
238.97710	74	
239.78808	130	
240.83662	100	
241.16675	90	
241.84825	122	
242.32956	74	
242.84588	100	
242.96456	72	
243.83850	156	
244.82813	160	
244.88727	112	
244.99200	80	
246.44110	96	
246.85396	104	
248.90499	72	
249.85750	72	
249.90369	110	
249.96172	348	1+
250.82668	72	
251.95447	124	
252.39659	98	
252.41803	96	
254.90395	146	
254.94282	80	
254.96448	298	1+
255.45085	82	
255.85447	104	
255.90768	256	1+
256.89325	78	
258.84543	312	
258.90871	78	
259.85046	134	
259.89565	78	
259.95841	88	
260.02658	76	
260.80250	94	
260.83359	594	1+
261.01332	76	
262.91939	364	1+
263.84621	110	
263.90368	74	
264.35298	82	
265.90436	78	
267.20968	78	
267.52475	72	
268.84025	410	
270.85902	102	
272.34646	76	
272.91731	120	
274.85875	86	
274.90047	142	
274.94847	78	
275.86659	164	
276.85917	748	1+
278.84341	704	1+
279.10549	84	
279.86745	86	
280.88473	80	
280.98825	124	
281.43439	76	
281.80878	76	
281.89035	138	
282.99181	84	
283.94784	118	
284.86247	90	
286.79912	80	
289.03263	84	
289.78881	132	
289.80395	136	1+
289.88548	72	
290.85566	138	
291.89366	94	
292.87332	82	
293.84874	148	
294.86342	138	
295.44964	86	
295.87851	76	
296.84864	76	
296.90130	72	
298.43946	80	
298.54567	78	
298.88526	100	
300.16881	78	
300.67092	94	
301.86362	226	
302.74876	76	
302.85078	150	
302.88526	76	
302.95112	78	
303.07558	98	
303.44098	104	
304.83097	82	
305.81178	86	
305.88112	224	1+
306.21738	76	
307.79885	104	
310.85929	74	
310.93464	86	
311.79487	76	
314.82473	74	
317.87145	84	
318.88773	120	
319.86914	78	
320.40318	88	
323.76672	84	
324.89155	242	1+
325.07544	96	
326.01421	90	
328.10421	84	
329.90356	76	
330.05323	82	
330.90798	78	
333.82713	82	
334.00217	82	
334.99253	78	
335.86291	76	
335.90573	78	
336.09467	72	
336.80855	80	
337.70402	78	
338.77217	76	
338.90988	88	
339.00493	80	
340.40582	102	
340.79772	78	
342.90271	72	
344.26611	112	
END IONS

###FS:    #m/z: 363.95653 #charge 1+
###MS: 122
###MSMS: 125
BEGIN IONS
TITLE=Cmpd 93, +MS2(363.9565), 28.0-35.0eV, 2.7min #125
RTINSECONDS=160.146
SCANS=122,125
PEPMASS=363.95653	344580
CHARGE=1+
107.54542	78	
124.05354	78	
183.86423	78	
187.87350	84	
189.86046	274	
191.85892	232	
193.85494	76	
193.92860	78	
194.60791	102	
196.01508	84	
196.88503	146	
200.83231	78	
207.87172	158	
207.88666	102	
208.95383	78	
209.94490	856	1+
210.88381	192	
212.87935	1680	1+
214.05565	76	
214.89035	120	
222.95001	238	
223.95011	110	
224.95146	918	1+
225.88492	212	
226.50427	78	
226.84435	98	
226.94667	5660	1+
227.93134	98	
227.97095	150	1+
228.89217	546	
228.94201	5542	1+
229.17692	88	1+
229.38122	78	
230.88862	2660	1+
230.91038	106	
230.93924	136	
231.12489	80	
232.88419	400	
236.86270	126	
237.05284	240	1+
240.83536	150	
240.94089	162	
240.96098	804	1+
240.97745	76	
241.35951	102	
241.94080	402	
242.82051	136	
242.94071	1370	1+
242.95734	432	1+
243.06223	90	
243.81851	516	1+
243.85721	80	
244.95679	3324	1+
245.94579	280	
245.97601	122	
246.85377	80	
246.90232	166	
246.95241	3564	1+
246.97724	100	
247.82941	84	
247.88144	86	
248.80307	218	1+
248.89900	496	1+
249.41365	84	
250.80327	82	
250.89513	264	
250.94827	112	
252.89331	112	
253.08561	98	
253.90649	454	1+
255.87894	76	
256.03231	76	
257.43904	118	
258.83018	106	
259.84752	118	
260.83339	170	
260.96744	136	
260.98316	100	
262.36226	94	
262.82996	296	1+
263.97643	88	
264.81781	210	
265.82628	86	
266.78807	88	
266.81435	310	1+
266.97070	96	
267.92476	78	
267.97256	384	1+
268.81101	98	
269.87165	96	
269.97017	688	1+
271.86217	112	
271.91431	176	
272.41725	84	
272.94453	106	
273.92189	96	
276.00593	84	
276.80822	104	
277.86370	84	
278.79719	152	
278.81057	180	
278.84643	86	
279.10146	78	
279.79761	214	
279.82200	82	
280.70165	104	
280.79578	326	
281.12507	78	
281.78805	524	1+
281.84878	80	
282.83845	120	
282.98164	80	
283.84935	536	1+
284.82222	364	1+
284.87492	108	
285.84521	468	1+
285.93889	78	
287.72741	92	
287.92753	84	
288.41306	136	
290.82964	100	
291.11794	144	
291.79987	130	
292.88071	82	
293.12194	234	
294.87813	114	
294.92862	100	
295.04763	124	
296.81320	202	
297.80375	1104	1+
298.08954	98	
298.80436	756	1+
300.80160	166	
301.79790	290	1+
301.86334	334	1+
302.11420	78	
303.85574	494	1+
306.43649	84	
306.80059	210	1+
306.93691	100	
307.45833	84	
307.82683	96	
307.88487	80	
307.91511	88	
308.07238	82	
308.93947	94	
310.82942	106	
310.87847	100	
311.87856	186	1+
311.95548	86	
314.81826	152	
315.77533	90	
316.81381	110	
317.81629	284	
319.12959	114	
320.84478	82	
321.58867	102	
321.81641	142	
321.86914	300	1+
322.52551	76	
322.92509	342	1+
324.88452	144	
325.86132	116	
325.88460	154	
326.87805	202	
328.72034	82	
330.08870	82	
336.95135	90	
339.17911	76	
339.82976	90	
340.93681	220	
342.88876	84	
343.90862	172	
343.96071	80	
346.55723	82	
346.71268	88	
346.93222	84	
347.85235	90	
356.90615	84	
361.71490	78	
361.90174	92	
363.98787	78	
366.79102	88	
366.96026	86	
368.83865	106	
END IONS

###FS:    #m/z: 340.94045 #charge 1+
###MS: 126
###MSMS: 127
BEGIN IONS
TITLE=Cmpd 94, +MS2(340.9404), 28.0-35.0eV, 2.7min #127
RTINSECONDS=163.839
SCANS=126-127
PEPMASS=340.94045	809320
CHARGE=1+
78.17227	76	
190.94613	242	1+
191.02560	72	
192.98956	74	
198.95902	84	
204.90352	92	
208.87163	76	
208.94028	166	
208.95817	98	
209.88530	74	
210.93802	538	1+
212.87697	508	1+
213.87824	320	1+
213.93836	740	1+
214.90320	72	
215.88761	268	
215.93190	138	
216.88969	132	
217.86150	72	
217.87889	126	
217.91959	86	
218.85571	72	
218.87772	72	
219.70656	100	
221.94793	422	1+
222.06651	86	
223.97360	74	
224.84268	128	
226.94088	142	
227.95613	120	
228.84336	88	
228.94066	106	
229.84173	82	
230.89016	114	
231.89165	134	
231.95146	608	1+
232.90362	90	
233.39879	84	
233.50566	74	
233.90358	72	
233.94747	206	
234.99048	84	
236.88477	120	
237.06169	76	
237.84516	86	
238.88787	72	
238.92202	100	
240.83987	104	
240.95655	74	
240.96477	80	
241.84360	564	1+
242.88341	92	
242.90139	194	1+
242.97605	72	
244.58093	84	
244.82810	314	1+
244.87303	140	1+
246.98087	214	1+
249.04840	78	
249.90062	130	
249.92900	76	
250.85194	80	
250.94525	82	
251.82739	92	
251.88074	122	
252.00283	88	
252.41410	74	
252.84751	184	1+
252.93403	80	
252.96067	76	
254.90209	78	
254.92322	78	
254.96572	346	1+
255.78342	96	
255.95799	72	
257.79922	72	
257.83208	182	
257.91399	80	
258.02446	92	
258.80375	90	
258.84610	198	
258.94048	72	
259.85055	174	
259.89558	168	
259.95695	160	
260.83660	554	1+
261.42821	84	
261.92225	126	
263.34999	80	
264.84408	72	
264.86955	78	
264.91512	116	
264.96008	84	
265.08016	74	
265.35369	74	
266.34932	72	
266.85027	72	
267.86236	118	
268.81188	72	
268.84137	258	1+
268.96263	76	
269.66399	82	
272.84930	94	
272.91758	78	
274.86126	122	
274.89469	134	
275.86105	190	
276.85780	1112	1+
276.87620	124	
278.84489	546	1+
278.88796	128	
278.92289	74	
279.90962	120	
280.84224	196	
280.88068	116	
280.92199	104	
280.97138	72	
281.87814	76	
281.90660	72	
281.92306	74	
282.84126	74	
282.86881	212	1+
282.96733	72	
283.14170	84	
286.03667	94	
288.06948	72	
288.94926	82	
290.86538	98	
290.92738	72	
291.04646	76	
292.11202	72	
292.87510	136	
293.86992	152	
294.07520	78	
294.78303	74	
294.87203	140	
295.89526	76	
296.85633	232	
296.88484	128	
299.02545	74	
299.76706	72	
299.99874	138	
300.90745	90	
301.09912	104	
301.86194	186	
302.82739	78	
302.86795	296	1+
302.94460	104	
305.38651	92	
305.85654	80	
306.52046	72	
307.80138	142	
308.02927	74	
308.80557	72	
309.86958	258	1+
310.04325	74	
311.84487	72	
311.89037	76	
322.39274	116	
324.80931	82	
325.89696	96	
327.83068	78	
327.95097	100	
328.88720	72	
330.87681	72	
337.80340	130	
338.25707	80	
339.74699	80	
343.90132	78	
345.34447	92	
345.86932	90	
END IONS

###FS:    #m/z: 507.84521 #charge 1+
###MS: 126
###MSMS: 128
BEGIN IONS
TITLE=Cmpd 95, +MS2(507.8452), 28.2-35.2eV, 2.8min #128
RTINSECONDS=164.611
SCANS=126,128
PEPMASS=507.84521	166412
CHARGE=1+
196.02017	174	
224.97423	258	
230.88987	136	
232.89844	374	
238.06483	146	1+
252.08473	186	1+
266.10105	202	1+
266.16792	146	
270.80911	234	1+
272.86679	166	
273.41750	118	
274.86175	156	
278.37547	256	1+
279.01082	108	
280.82847	120	
280.88635	222	1+
285.78903	182	
285.85306	190	
287.85308	822	1+
288.82739	172	1+
288.86629	574	1+
288.89164	142	
291.86278	126	
292.88470	114	
293.87478	1006	1+
294.80631	128	
295.87314	216	
296.85881	188	
296.87590	320	1+
299.84414	162	
300.86330	164	
301.08130	114	
301.34101	180	
303.86536	494	1+
305.86453	1158	1+
307.89318	260	
308.14146	600	
308.87206	980	1+
309.15069	1090	1+
310.15693	750	1+
311.88288	2230	1+
314.86582	522	1+
315.78677	122	
315.90596	184	1+
316.85859	116	
321.87995	138	
323.87845	288	
324.86314	142	
325.90623	300	1+
326.88311	1188	1+
327.82355	284	1+
328.88047	284	1+
328.98058	120	
332.87237	176	
333.76461	250	1+
333.86803	112	
334.87087	190	
334.90267	146	
335.03091	116	
335.84001	218	
341.79275	194	1+
345.81940	252	1+
347.77545	322	
348.78581	250	1+
348.89157	116	
349.16056	222	1+
349.75818	292	1+
350.89012	188	
351.87781	136	
353.78446	122	
353.84101	644	1+
353.89533	172	
353.90766	166	
355.91495	124	
356.42600	108	
356.82827	124	
359.76604	130	
362.86552	130	
363.79542	114	
365.78606	308	
366.18798	150	
366.78394	172	
366.83773	190	
366.87468	144	
367.71605	194	
367.76400	292	1+
368.70789	462	1+
368.84132	150	
368.89411	256	
369.82387	252	1+
369.83556	212	1+
369.88287	168	
370.78396	118	
371.80885	134	
373.71437	162	
373.82942	160	
373.90490	170	1+
375.78098	110	
375.85522	174	
380.72199	192	
380.75980	172	
380.85198	158	
381.78340	140	
382.36938	122	
382.75493	124	
382.90445	206	1+
383.77948	136	
383.79353	110	
384.82027	226	1+
384.85296	462	
385.77282	206	
385.84821	718	1+
387.07822	138	
388.40121	112	
388.73705	122	
388.87967	148	
389.04594	108	
389.19658	406	1+
389.71935	160	1+
389.79637	218	1+
390.83972	370	
391.84278	172	
392.73763	152	
392.82661	520	1+
393.81061	122	
393.83009	306	1+
394.79773	126	
396.76798	122	
396.86058	196	1+
397.71053	110	
398.18138	126	
398.73095	270	1+
399.81034	200	
399.85099	296	
400.72004	112	
400.86110	134	
402.86471	442	1+
404.72383	210	1+
405.21767	112	
405.76331	356	
405.78257	312	1+
405.86524	260	
406.76280	358	1+
406.85632	142	
407.73847	234	
407.86661	1664	1+
408.74266	188	
408.87000	1072	1+
409.73364	384	1+
409.75794	220	
409.80926	274	1+
409.85716	160	
410.21973	154	1+
410.69325	142	
410.72159	154	
410.83769	1318	1+
410.87848	142	
411.86510	108	
412.73460	484	1+
412.77234	186	1+
412.83161	224	
413.73974	346	1+
413.87563	268	
414.84872	228	
415.87927	162	
416.88143	112	
421.88177	172	
422.87710	110	
423.78230	304	
423.89285	166	
424.67201	140	1+
424.77827	164	
424.86471	178	
425.75200	962	1+
425.78387	114	
425.87202	136	
426.79971	176	1+
426.86094	510	
427.73613	1082	1+
427.86467	252	
428.84975	514	1+
428.89101	224	
429.70159	278	1+
430.87171	404	1+
431.13774	108	
431.77815	250	1+
433.12932	106	1+
433.84740	180	
434.88437	124	
435.85898	110	
437.19902	132	
437.79446	112	
439.89202	168	
443.77031	180	
444.76920	236	
444.87233	1880	1+
445.74733	210	
446.26748	110	
446.74496	164	
447.70805	424	1+
447.88681	112	
448.76101	196	
449.87662	690	1+
450.75469	164	
451.71619	140	
451.75465	116	
457.90386	484	1+
460.21382	128	
462.88487	366	
463.73117	154	
463.87879	164	
466.71798	120	
467.89115	540	1+
468.22600	114	
468.78130	194	
469.88513	150	
484.77728	108	
485.90234	478	1+
487.81276	108	
491.79490	132	
503.79097	190	1+
504.81744	110	
507.29962	140	
509.28676	184	1+
509.86550	110	
END IONS

###FS:    #m/z: 336.94547 #charge 1+
###MS: 126
###MSMS: 129
BEGIN IONS
TITLE=Cmpd 96, +MS2(336.9455), 28.0-35.0eV, 2.8min #129
RTINSECONDS=165.384
SCANS=126,129
PEPMASS=336.94547	73296
CHARGE=1+
52.63385	96	
98.72480	76	
182.86757	138	
196.96166	98	
198.95919	70	
199.37840	90	
201.04818	74	
206.97595	94	
208.91727	80	
210.88277	74	
211.94436	1748	1+
212.10667	84	
212.87765	1334	1+
213.93821	1152	1+
215.88876	208	
216.83306	78	
217.87720	100	
223.96015	116	
224.52899	96	
224.88039	72	
224.97689	112	
226.94745	72	
227.19186	90	
227.79027	72	
228.78706	132	
228.89158	268	1+
228.97195	80	
229.58200	72	
229.95456	2086	1+
229.99343	70	
230.88804	2042	1+
231.95135	982	1+
232.82699	96	
233.81985	88	
233.91498	84	
234.83240	90	
234.88121	78	
235.04252	80	
235.94878	152	
237.05310	166	
238.04565	90	
238.08006	76	
240.53232	78	
241.84316	320	1+
243.86495	70	
245.87694	92	
246.82878	72	
246.89244	70	
246.90804	94	
247.96551	530	1+
248.00496	72	
248.84123	78	
248.89870	534	1+
249.96246	166	
250.83750	112	
250.94864	112	
251.04830	76	
251.90678	90	
251.95394	164	
252.07658	72	
252.26988	86	
252.83884	298	
252.97097	1122	1+
253.83046	72	
253.90478	368	
254.86734	166	1+
254.90898	168	
254.94560	70	
254.96731	722	1+
255.14157	76	
255.89883	148	
255.99694	76	
256.85081	224	1+
258.02241	84	
258.07958	96	
258.84460	266	
259.07507	76	
259.85350	156	
259.90945	72	
260.82307	140	
260.85790	114	
262.95303	70	
263.01716	76	
264.87089	154	
265.08468	120	
266.86438	112	
267.83723	128	
267.85733	124	
268.83828	1120	1+
268.90261	84	
269.00103	76	
270.05538	92	
271.91558	76	
272.91920	72	
272.97697	234	
273.87153	104	
274.89721	90	
275.04189	90	
275.94704	72	
275.96744	72	
275.99374	70	
276.18367	74	
276.85414	284	
276.99011	100	
277.39513	72	
277.83442	636	1+
277.85713	290	1+
278.83714	392	1+
279.00283	96	
279.09517	136	
280.07805	96	
280.88362	102	
281.84046	76	
283.78563	72	
284.05869	78	
285.84804	870	1+
286.85096	590	1+
287.68151	78	
290.89053	82	
291.32944	72	
291.85556	120	
292.14756	72	
292.86983	130	
293.10518	240	1+
293.84727	120	
294.86938	72	
295.40341	90	
297.47093	78	
298.41845	86	
298.87852	142	
299.81976	74	
299.85546	100	
299.88711	144	
300.17317	70	
300.50084	92	
300.51991	78	
300.90336	76	
301.86888	94	
303.76789	84	
304.85880	74	
305.42087	102	
305.82868	70	
306.87021	140	
306.91402	96	
307.86680	124	
308.87315	80	
309.86885	186	
310.87696	92	
311.90782	70	
312.06837	94	
312.08549	80	
312.87357	72	
317.06179	84	
317.07914	72	
318.26337	92	
318.54268	84	
319.39907	94	
319.84469	72	
321.89693	92	
321.91913	82	
322.40121	74	
325.37191	80	
325.87248	72	
327.75059	76	
327.82848	70	
333.18128	82	
334.39792	72	
335.88758	78	
336.38965	96	
336.86951	80	
339.12735	74	
END IONS

###FS:    #m/z: 340.94064 #charge 1+
###MS: 130
###MSMS: 131
BEGIN IONS
TITLE=Cmpd 97, +MS2(340.9406), 28.0-35.0eV, 2.8min #131
RTINSECONDS=169.051
SCANS=130-131
PEPMASS=340.94064	812396
CHARGE=1+
136.09715	98	
188.93355	72	
188.95413	106	
189.48259	70	
192.88456	126	
192.92565	124	
196.08209	88	
196.88514	122	
196.98756	134	
203.93451	78	
210.90018	82	
210.93796	498	1+
212.40618	74	
212.87465	250	1+
213.93974	736	
214.42438	96	
215.88510	106	
215.94847	84	
216.89123	148	
217.40309	100	
217.88259	134	
217.93425	78	
218.88541	110	
222.38676	82	
223.83211	88	
223.96444	72	
224.97571	80	
225.89979	82	
226.93319	78	
226.94806	70	
228.09219	88	
228.90270	104	
228.94042	104	
229.84072	72	
230.88897	186	
231.88847	404	1+
231.94941	966	1+
232.41882	100	
232.84757	130	
233.87221	72	
233.94420	122	
237.98715	78	
238.15014	74	
238.89233	122	
239.83907	170	
239.86627	90	
240.83570	448	1+
240.88662	76	
241.12714	78	
241.84068	310	1+
241.89000	210	1+
241.94794	82	
243.84882	138	
244.96110	72	
245.79989	78	
246.87676	122	
246.94841	184	
248.89745	132	
249.90966	160	
249.96217	160	
250.94340	88	
252.96455	72	
254.82549	76	
254.96692	256	
255.91136	116	
256.08130	80	
256.13264	110	
256.91198	144	
256.96204	108	
257.00964	72	
257.83141	94	
257.94324	96	
257.99488	80	
258.84605	354	
258.96046	74	
259.44462	98	
259.85381	296	
259.91053	114	
260.83323	184	
260.85401	158	
261.01335	74	
261.84115	198	
261.92062	82	
262.14538	88	
263.92815	82	
265.86048	72	
266.86614	176	
266.98660	92	
267.87425	76	
268.83960	354	1+
270.83012	76	
270.86332	72	
272.87330	122	
272.92460	222	
272.97571	88	
273.89447	190	1+
274.86070	202	
274.89640	162	1+
274.93414	72	
276.82191	166	
276.85923	732	1+
276.94555	84	
277.96388	76	
278.84301	520	1+
279.90884	144	
279.92816	72	
279.96665	134	
281.02255	88	
281.07636	82	
282.32322	84	
282.82445	72	
284.93113	80	
287.87117	100	
287.92732	74	
288.10037	88	
288.36095	84	
288.84548	130	
290.85193	126	
290.94409	72	
291.05926	74	
291.57047	78	
291.79069	84	
292.87611	134	
294.11972	72	
294.86551	116	
295.84725	76	
295.88670	76	
296.28633	82	
296.86289	78	
296.88102	214	1+
297.98162	92	
298.21239	78	
298.30595	70	
298.96387	76	
299.82229	78	
300.23465	76	
301.17595	108	
302.92145	74	
302.94574	114	
303.89490	72	
304.92095	76	
306.42913	152	
306.80877	76	
306.98292	70	
307.88355	108	
309.16176	76	
309.44270	80	
311.88590	88	
312.80189	76	
313.76540	72	
313.84949	122	
314.41756	96	
314.81806	90	
316.24900	88	
321.95687	80	
325.04410	80	
328.05955	88	
329.77683	72	
330.49260	84	
330.81543	106	
330.81979	140	
331.82084	100	
342.13452	78	
END IONS

###FS:    #m/z: 507.84541 #charge 1+
###MS: 130
###MSMS: 132
BEGIN IONS
TITLE=Cmpd 98, +MS2(507.8454), 28.2-35.2eV, 2.9min #132
RTINSECONDS=169.822
SCANS=130,132
PEPMASS=507.84541	173490
CHARGE=1+
196.01604	416	1+
223.97584	130	
232.89607	370	
236.88855	128	
247.86978	114	
250.87712	112	
250.97223	128	
259.86422	124	
260.80030	116	
261.88074	176	
263.82444	116	
266.88633	222	1+
271.87634	266	1+
274.84433	298	1+
275.84746	260	1+
278.09751	190	1+
281.11748	140	
282.12399	138	
287.85057	788	
288.86432	202	
290.86434	440	1+
293.87298	1000	1+
296.85980	128	
298.85403	210	
300.83878	144	1+
300.85936	178	
302.91808	176	1+
303.80126	188	1+
303.86509	118	
303.98042	116	
305.86434	494	
306.36844	126	
307.88945	568	1+
307.97964	144	
308.13926	496	1+
308.87454	506	
309.88798	292	
310.15706	334	1+
310.88911	166	
311.88500	1064	
312.88425	922	1+
312.97818	156	
313.17908	120	
313.91064	300	1+
314.86613	682	1+
316.85226	150	
318.85119	118	
318.87837	264	
318.92980	190	
319.87162	136	
321.86146	210	
322.04889	192	1+
322.82668	172	1+
322.88446	144	
323.86957	402	1+
323.98686	120	
324.90373	144	
325.90042	190	
326.88408	1440	1+
327.38412	176	
327.81013	134	
328.82906	322	1+
328.87152	254	
329.89650	186	
332.87543	282	1+
335.83771	212	1+
338.35749	140	
338.88148	262	1+
340.80336	112	
342.81123	136	
345.76520	134	
347.77991	372	
349.16852	134	
349.75498	202	
350.75853	366	1+
350.82454	130	
351.00474	144	1+
352.91256	232	1+
353.85452	142	
354.86420	132	
355.09908	112	
355.89172	178	
356.70603	122	
360.75766	150	1+
361.95423	148	
362.76635	112	
362.80255	142	
362.86964	142	
365.78099	284	
365.83263	376	1+
366.18324	118	
366.72956	116	
366.83741	318	1+
367.71013	258	
367.76501	446	1+
368.70920	374	
368.83722	162	
368.89281	158	
369.83422	422	1+
370.78506	278	1+
370.79451	318	1+
371.19027	192	
372.72724	148	
373.72133	204	
374.73301	120	
374.81594	280	1+
375.77243	186	1+
375.80220	176	1+
376.88248	134	
377.90200	130	
380.72160	130	
380.84747	118	
382.85497	300	1+
383.13087	112	
383.34128	120	
383.71198	150	
384.85122	1226	1+
385.38891	142	
386.81769	146	
387.79460	282	1+
387.85305	254	1+
389.71389	156	
389.78187	236	1+
389.86639	114	
390.84263	212	
391.06884	112	
391.84385	318	
391.95446	110	
392.07421	214	
392.82688	510	1+
393.38817	114	
393.81724	164	
393.85075	234	1+
394.74346	196	1+
394.77480	114	
395.78547	158	1+
398.72850	346	
398.86151	370	1+
399.73192	292	
400.81516	118	
401.72508	126	
402.71988	156	1+
402.79693	336	1+
402.86107	186	
403.77006	120	
403.87746	188	
405.76640	114	
405.87260	144	
406.76789	164	
406.87007	216	
407.73883	196	
407.86121	1836	1+
408.74630	162	
408.79768	142	1+
409.73396	340	
410.72963	210	
410.75858	128	
410.83543	590	1+
411.72633	336	1+
411.85958	158	
411.87633	366	1+
416.87157	130	
421.86327	504	1+
421.88632	196	
422.82195	320	1+
422.86773	400	1+
423.74029	142	
423.76992	214	
424.76267	134	
424.78507	116	
425.74712	404	
425.88466	180	
426.75643	208	
426.86522	306	
427.73640	1242	1+
427.77261	140	
427.86673	200	
428.84618	986	1+
428.88580	112	
429.71017	160	
429.83061	126	
431.73886	152	
431.87240	172	
432.85234	420	1+
432.87279	114	
434.73914	120	
434.76433	130	
436.70394	178	
437.72231	136	
439.89535	184	
441.78358	116	
441.80756	170	
441.89404	130	
443.74656	128	
443.77559	128	
444.77476	182	
444.87152	556	
445.74341	240	
445.87515	760	1+
446.75684	192	
446.78815	120	
447.71015	690	1+
448.77925	114	
449.70113	114	
449.87725	316	1+
450.75387	210	
452.76786	138	
453.89870	116	
457.90273	348	1+
458.80950	144	
462.88403	628	1+
463.72533	146	
465.70649	174	
466.72457	120	
467.88493	650	1+
468.75364	118	
470.77875	116	
485.83820	212	1+
485.89649	220	1+
END IONS

###FS:    #m/z: 336.94570 #charge 1+
###MS: 130
###MSMS: 133
BEGIN IONS
TITLE=Cmpd 99, +MS2(336.9457), 28.0-35.0eV, 2.9min #133
RTINSECONDS=170.594
SCANS=130,133
PEPMASS=336.94570	71196
CHARGE=1+
63.68470	78	
183.87429	88	
193.93886	78	
197.86914	68	
205.94914	76	
207.97879	84	
208.01763	100	
209.10643	72	
209.95093	78	
210.87256	72	
210.88674	208	
211.94421	2718	1+
212.88006	1028	1+
212.90778	68	
213.93995	768	1+
215.88728	256	1+
215.93800	134	
217.89395	78	
217.93957	84	
218.83581	130	
219.83971	70	
222.95483	74	
223.03181	86	
223.96961	72	
224.88038	86	
224.96002	72	
228.89254	256	1+
229.95486	1364	1+
229.99726	80	
230.88972	1170	1+
231.85952	68	
231.94976	718	1+
233.82485	80	
233.89995	116	
234.82330	76	
234.90009	88	
235.02997	84	
235.83165	184	
237.01831	74	
237.78824	86	
237.90946	88	
239.86439	70	
239.88133	70	
240.88469	68	
241.84092	682	1+
242.90505	72	
244.39638	88	
246.03455	88	
247.96617	638	
248.89765	418	1+
249.96417	224	
250.41843	70	
250.83105	130	
250.95036	504	
250.98257	156	
251.83809	228	
251.90707	86	
252.83311	136	
252.92942	86	
252.95271	240	
252.97176	690	1+
253.83663	118	
253.90573	394	1+
254.09078	68	
254.94387	78	
254.96700	670	1+
256.13262	78	
257.80038	72	
257.86904	336	1+
257.90537	124	
257.93600	70	
258.08342	70	
258.14290	96	
258.82254	228	1+
258.84291	248	
258.91557	90	
259.85311	368	
259.95627	134	
260.90654	92	
261.83301	168	
262.83373	138	
262.96538	70	
264.93408	80	
265.08418	92	
265.84219	148	
266.09886	68	
266.84580	84	
266.87231	80	
267.84268	266	
268.34274	94	
268.84003	332	
268.92459	106	
269.79691	72	
269.84200	434	1+
270.11547	70	
270.98429	108	
271.02457	98	
271.91687	342	1+
272.39103	70	
272.88952	80	
272.97502	76	
274.38052	92	
274.79562	76	
275.83882	70	
276.85652	714	1+
276.87615	116	
276.90696	208	1+
277.96633	132	
278.83662	214	
279.83267	224	1+
279.86167	84	
280.89075	68	
281.05145	72	
281.35814	92	
282.38713	96	
282.86878	104	
283.03715	78	
285.85133	158	
286.85133	1092	1+
286.89053	90	
288.16905	86	
288.80959	72	
288.90777	94	
291.80765	68	
291.86643	86	
292.85414	84	
293.10825	210	
293.83554	72	
293.85697	116	
293.87139	134	
293.90020	68	
295.87615	92	
295.99196	108	
296.89413	162	
296.92964	72	
297.43905	104	
297.88140	102	
301.88603	68	
304.91873	90	
308.87374	142	
309.86550	72	
310.88368	120	
311.12123	100	
311.50246	78	
311.51983	88	
311.87008	100	
311.96615	90	
313.08208	104	
313.95179	76	
315.82573	82	
316.07015	72	
318.88583	72	
320.90427	114	
322.02265	92	
325.37396	74	
325.75923	72	
325.91229	98	
326.14282	78	
328.81378	72	
328.93656	76	
329.38408	76	
329.73191	78	
330.81642	84	
331.76874	72	
331.91375	104	
332.99979	86	
333.42556	90	
335.77510	74	
338.80565	102	
338.90089	78	
340.80737	74	
END IONS

###FS:    #m/z: 322.92979 #charge 1+
###MS: 134
###MSMS: 135
BEGIN IONS
TITLE=Cmpd 100, +MS2(322.9298), 28.0-35.0eV, 2.9min #135
RTINSECONDS=174.26
SCANS=134-135
PEPMASS=322.92979	2145880
CHARGE=1+
177.93849	80	
187.92052	64	
188.99452	70	
192.88499	84	
195.43980	88	
196.05485	66	
197.53789	94	
200.91210	78	
201.03744	64	
203.05241	70	
204.87222	66	
206.01234	62	
206.95142	76	
207.91843	62	
207.97518	70	
211.88942	174	1+
214.00382	66	
217.91938	76	
218.85570	80	
221.86904	78	
222.95466	66	
222.97506	62	
223.13259	78	
223.55484	68	
223.96369	226	
224.07635	118	
224.99843	76	
227.93834	84	
228.00490	78	
228.79023	72	
228.82337	68	
230.84592	204	
231.07658	76	
231.12318	66	
232.92435	78	
233.83779	74	
234.05003	80	
234.93412	74	
236.84060	106	
237.79758	74	
238.45919	80	
238.82109	72	
239.03200	68	
239.05133	76	
239.07952	68	
239.80754	64	
240.82133	190	
240.94079	1498	
240.97592	66	
241.07907	80	
241.81834	232	1+
241.93833	6408	1+
242.04704	66	
242.85541	98	
242.91088	62	
242.94057	4680	1+
243.83253	64	
244.82266	126	
244.85280	72	
244.90331	72	
245.44595	82	
245.82742	174	
245.93956	148	
246.02113	72	
246.39310	94	
246.97370	74	
247.97993	86	
248.34778	86	
248.85076	124	
249.05635	70	
249.40910	74	
249.83383	72	
249.87105	92	
250.89134	66	
250.98458	84	
252.23309	78	
252.93169	72	
253.09161	86	
253.83636	72	
254.80170	68	
255.03533	76	
255.90822	64	
257.08388	90	
257.48069	96	
257.81735	96	
257.85862	64	
258.83660	276	
258.89471	138	
258.97427	164	
259.62072	102	
260.83626	246	
261.33880	86	
261.80158	66	
261.83067	384	1+
263.34551	88	
264.05529	76	
264.88476	78	
265.11998	74	
266.85180	118	
268.17796	62	
268.85397	90	
269.91803	80	
272.01228	68	
272.43755	78	
274.79552	66	
274.81936	284	1+
274.84328	62	
274.86478	66	
277.39717	78	
278.09718	88	
278.17056	78	
278.84917	78	
279.09103	1040	1+
280.22867	66	
281.80326	110	
281.94764	82	
281.97688	68	
283.78580	72	
283.97801	76	
284.04009	68	
284.07116	74	
284.29271	554	1+
284.55558	84	
284.86813	110	
284.91650	70	
286.05518	82	
287.99826	64	
288.86990	74	
288.95803	84	
288.99737	92	
290.80381	94	
290.95960	70	
291.86626	78	
292.81964	84	
293.79720	78	
295.84455	80	
297.06455	140	
298.75112	84	
299.78638	70	
300.41792	68	
302.03743	90	
302.43882	74	
303.87527	72	
304.80463	218	1+
305.87597	84	
307.13347	74	
307.82687	78	
307.88774	76	
310.04348	66	
310.40678	92	
310.94352	78	
311.88195	72	
315.82144	106	
315.90424	68	
316.82352	64	
321.46574	66	
322.87453	96	
324.89270	128	
326.89486	156	
END IONS

###FS:    #m/z: 363.95640 #charge 1+
###MS: 134
###MSMS: 136
BEGIN IONS
TITLE=Cmpd 101, +MS2(363.9564), 28.0-35.0eV, 2.9min #136
RTINSECONDS=175.032
SCANS=134,136
PEPMASS=363.95640	330842
CHARGE=1+
189.86318	286	
191.85853	160	
193.85240	84	
195.91877	74	
196.88505	144	
203.88722	76	
207.87255	104	
207.94892	126	
208.91315	78	
209.87426	126	
209.94374	932	1+
210.88266	136	
212.87919	1770	1+
216.91817	80	
217.41409	92	
218.54836	90	
221.94376	78	
222.95079	760	1+
223.03926	86	
224.94674	614	1+
225.92442	92	
226.94750	5052	1+
228.89325	470	1+
228.91349	98	
228.94197	5830	1+
230.06776	78	
230.84378	222	
230.88905	2298	1+
232.88291	154	
233.83602	76	
233.88230	374	1+
236.84370	80	
237.98723	94	
238.04957	88	
239.42313	76	
239.96169	366	1+
240.82061	150	
240.94072	486	
240.96331	308	1+
241.93794	1608	1+
242.81584	352	1+
242.94047	1074	1+
242.95887	766	1+
243.56955	82	
243.81792	228	1+
244.84390	90	
244.95729	3558	1+
245.83099	76	
246.90268	168	
246.92736	84	
246.95208	3348	1+
246.97778	136	
248.80219	398	1+
248.90081	796	1+
248.97296	92	
249.98871	92	
250.94729	92	
250.97160	178	
251.79988	120	
252.08111	76	
252.90074	398	1+
253.90597	284	1+
254.03206	84	
255.82798	80	
256.85417	84	
258.83666	124	
258.90105	96	
258.97497	124	
259.09650	78	
260.83277	272	
260.96784	198	
261.83163	172	
261.88718	86	
262.83060	140	
262.94731	76	
263.38339	80	
263.82909	240	1+
263.99360	140	
264.42072	112	
264.98297	96	
265.90226	82	
266.52552	94	
266.81437	454	1+
266.85782	84	
267.97308	274	
268.81278	174	
269.81594	80	
269.96876	490	1+
271.54259	76	
271.85096	78	
271.87238	152	
271.95675	102	
272.84454	264	1+
273.78705	178	1+
276.80804	302	1+
276.91068	132	
277.10671	88	
277.85424	160	
277.87506	176	1+
278.36321	100	
278.84509	228	
279.02533	80	
279.10173	182	
279.80450	114	
279.85388	146	
280.23717	108	
280.36432	78	
280.78967	346	1+
281.04326	92	
281.11753	92	
281.89103	88	
282.79048	540	1+
283.84822	196	
284.82966	188	
284.84804	168	
285.26248	92	1+
285.84715	522	1+
286.41485	76	
287.02787	82	
287.07999	84	
287.82139	86	
287.88434	110	
288.07127	80	
289.08485	76	
289.33557	84	
289.86927	126	
290.80362	76	
292.45401	90	
293.00441	96	
293.11810	78	
293.34282	80	
296.80783	252	1+
298.10648	112	
298.52010	80	
298.80275	686	1+
299.19880	108	
299.82248	140	
299.86359	136	
299.98598	88	
300.13080	78	
300.34100	78	
300.80119	502	1+
300.88489	76	
301.86015	140	
302.81128	96	
302.85810	116	
303.03508	264	1+
303.85722	360	1+
303.96750	74	
305.43789	82	
306.92212	86	
307.88477	156	
308.87072	212	1+
309.82727	82	
311.12996	142	
311.52822	74	
311.87849	132	
312.37407	80	
313.54261	96	
316.81322	126	
319.81729	322	1+
320.92857	80	
321.54889	82	
321.86172	126	
322.15681	80	
322.81590	126	
322.92878	122	
323.75030	90	
323.92504	84	
326.87132	228	1+
328.42241	86	
328.88979	78	
330.71386	94	
332.96612	76	
336.45038	84	
336.94508	190	
339.82833	270	1+
339.96669	78	
340.94004	238	1+
341.42159	86	
341.87319	84	
343.60985	102	
346.76175	114	
349.17018	92	
349.69344	84	
352.78872	74	
355.34205	88	
361.36242	80	
361.71687	88	
362.20761	114	
363.82194	86	
367.07307	82	
368.83268	80	
END IONS

###FS:    #m/z: 507.84520 #charge 1+
###MS: 134
###MSMS: 137
BEGIN IONS
TITLE=Cmpd 102, +MS2(507.8452), 28.2-35.2eV, 3.0min #137
RTINSECONDS=175.804
SCANS=134,137
PEPMASS=507.84520	166238
CHARGE=1+
196.01690	274	1+
214.88419	144	
222.96934	406	1+
232.88073	136	
236.88593	182	
248.37873	102	
250.06501	188	1+
252.89045	124	
261.87475	124	
265.87929	100	
266.16782	120	
266.86586	170	
267.78373	132	
267.89236	168	
271.95549	104	
272.85243	378	1+
276.84186	242	1+
277.40548	100	
283.79295	108	
283.82498	106	
284.39314	132	
284.87056	114	
287.85253	428	
288.86916	142	
288.89082	132	
289.87078	140	
290.86818	128	
291.86937	328	
292.95421	200	1+
293.11577	158	
293.87380	952	1+
294.03743	150	
297.44132	102	
298.85297	188	
301.84311	168	
301.89048	100	
303.86482	578	1+
305.80424	174	1+
305.86415	572	
306.86605	344	
306.88421	188	
307.88900	310	
307.91236	132	
308.14014	342	1+
308.87106	610	1+
309.90645	118	
310.15627	338	
310.86903	152	
311.88537	1912	1+
313.87892	302	
314.06054	100	
314.77675	142	
314.86374	288	1+
319.39455	242	1+
319.81474	106	
320.78744	100	
320.89333	282	1+
325.83000	166	1+
325.90084	252	
326.88359	1434	1+
326.92855	144	
327.50826	100	
328.35535	136	
328.87799	296	1+
328.92864	110	
329.17931	208	
330.91858	106	
331.39038	196	1+
331.78312	192	1+
331.81861	252	1+
331.89072	508	1+
331.91851	100	
332.87100	428	1+
334.86456	146	
336.94178	232	
337.80547	110	
337.88265	308	
339.89976	160	
340.89556	108	
340.94771	126	
342.79330	136	
343.39367	100	
345.81972	298	1+
345.87632	208	1+
346.77716	126	
347.77508	274	
348.76658	170	
348.77967	186	
349.14982	108	
349.75627	404	1+
350.78436	120	
350.88525	122	
351.77000	110	
351.85639	142	
351.89472	110	
352.89041	98	
355.89127	242	
358.33006	98	
358.42961	98	
358.87031	310	1+
360.75601	214	1+
364.87994	220	1+
365.77934	230	
365.80989	220	1+
366.08580	116	
366.20268	100	
366.78480	370	1+
366.84005	512	1+
366.88423	294	1+
367.70616	488	1+
367.76707	358	1+
367.78791	264	1+
370.85576	184	
371.80242	362	1+
371.90245	196	
372.37894	142	
372.77733	124	
372.87034	138	
373.71949	160	
375.81648	170	1+
376.88483	142	
378.83206	100	
378.86614	202	1+
380.72746	116	
380.85706	122	
381.78364	166	
381.84335	124	
382.76761	440	1+
383.79666	428	1+
384.79885	274	1+
384.84720	1120	1+
386.83039	302	1+
387.73682	132	
388.80750	132	
389.20082	136	
390.78363	116	
390.84196	280	
391.06394	282	1+
391.84103	124	
392.74200	248	1+
392.82738	362	1+
392.86129	152	
393.78804	102	
394.82478	224	1+
395.78155	194	1+
396.73561	156	
397.71924	428	1+
398.72535	304	1+
399.70090	112	
399.84899	548	1+
402.58882	110	
402.86356	192	
403.77214	120	
403.85716	102	
403.87733	226	1+
404.80308	126	
405.76292	278	1+
405.78731	298	1+
405.86333	120	
407.75361	462	1+
407.86280	1416	1+
408.72090	626	1+
409.72322	468	1+
409.74131	192	
409.85950	646	1+
410.75940	152	
410.83616	534	
412.69246	142	
412.75208	180	1+
412.84784	98	
413.85612	392	1+
414.67549	108	
414.70669	102	
418.86620	196	1+
420.76283	100	
421.78240	138	
421.88449	216	
422.77738	506	1+
422.87988	134	
423.86705	142	1+
424.75177	104	
425.75641	516	
426.07287	112	
426.75853	324	
426.86288	596	1+
427.73521	584	
427.89313	118	
428.73037	346	
428.75130	144	
428.84747	574	1+
429.21668	118	
429.73493	706	1+
430.84158	162	
431.86968	452	1+
432.71793	102	
434.85848	110	
434.89001	144	
440.77052	320	1+
440.89692	216	
441.77408	266	1+
441.92261	116	
442.68668	104	
444.77168	108	
444.87208	1200	1+
445.74430	836	1+
446.76324	138	
446.79929	134	
447.71811	388	
448.70303	98	
449.69914	100	
449.88163	150	
450.74124	246	
451.75273	280	1+
452.73714	100	
462.68786	102	
462.88130	424	1+
465.72848	124	
467.69835	114	
467.88687	668	1+
470.72906	128	
472.22447	102	
485.89765	460	1+
487.90434	126	
489.79127	134	1+
490.71183	124	
504.13006	128	1+
507.86524	140	
509.28627	270	
509.85568	170	
END IONS

###FS:    #m/z: 322.92980 #charge 1+
###MS: 138
###MSMS: 139
BEGIN IONS
TITLE=Cmpd 103, +MS2(322.9298), 28.0-35.0eV, 3.0min #139
RTINSECONDS=179.463
SCANS=138-139
PEPMASS=322.92980	2060516
CHARGE=1+
154.39699	68	
173.46253	120	
185.95477	68	
191.85960	76	
195.04329	74	
200.88622	80	
203.41569	94	
205.94794	164	
209.94364	66	
211.90884	70	
212.89858	72	
214.89725	72	
218.87388	78	
219.94344	72	
221.94380	70	
222.87235	76	
222.95362	194	
223.96256	122	
225.89058	70	
226.90928	66	
228.91079	76	
228.93297	88	
229.10793	84	
230.82849	112	
230.84272	140	
231.90769	68	
231.96015	78	
232.88680	82	
233.87554	70	
234.88692	90	
235.03006	76	
235.78342	70	
235.99473	68	
236.12497	90	
236.82754	78	
238.89078	80	
238.94256	182	
239.89470	84	
240.26951	78	
240.82162	338	
240.87912	90	
240.94032	1872	
241.88071	70	
241.94241	1504	
242.82308	118	
242.94194	4152	1+
243.81875	552	1+
244.37348	90	
244.85543	86	
244.87873	68	
244.93973	914	1+
244.98226	88	
246.00388	74	
246.90422	86	
246.97116	124	
247.38664	94	
248.83211	68	
249.40137	74	
250.62238	94	
250.93757	74	
250.98040	66	
251.82130	68	
253.83151	80	
254.18455	64	
255.79668	72	
256.89185	66	
257.08256	74	
257.90052	70	
258.83421	86	
258.93065	84	
259.34786	78	
259.95504	68	
260.82922	1120	1+
261.00343	70	
262.09978	98	
262.39187	92	
263.00100	66	
263.07473	80	
263.83516	148	
263.97369	94	
264.87812	80	
265.05766	72	
265.84255	66	
265.95224	76	
266.86648	154	
268.84415	86	
268.95895	66	
269.79721	90	
270.82280	70	
271.85167	68	
272.84734	134	
273.89469	82	
273.98432	86	
275.80761	74	
275.81850	88	
275.99218	70	
277.07201	78	
277.86167	76	
278.33687	100	
279.09034	1214	1+
280.85814	72	
281.43051	82	
281.55207	98	
281.79104	78	
281.85001	128	
281.88434	72	
282.82013	152	
282.98992	72	
283.78377	184	
284.29327	316	1+
284.35054	72	
284.87465	130	
286.91767	66	
288.79716	66	
289.10800	86	
290.85475	68	
290.87708	70	
291.80873	94	
292.80472	120	
293.15376	66	
293.87122	96	
294.87827	80	
294.91612	94	
295.88674	78	
297.79383	148	
297.83311	84	
298.87244	66	
301.79270	106	
301.86175	96	
302.92576	78	
303.86898	80	
305.44442	98	
306.85375	64	
306.88008	94	
306.90124	66	
307.31009	70	
307.80047	102	
307.88815	116	
309.92244	72	
310.85249	94	
311.08837	66	
311.45107	80	
311.86004	82	
316.91316	106	
318.46935	80	
320.75013	68	
320.87250	94	
322.06887	66	
322.90014	66	
323.40349	68	
323.90736	66	
326.17623	82	
326.77100	70	
326.90160	86	
327.81019	212	1+
327.87987	104	
328.17529	68	
END IONS

###FS:    #m/z: 363.95644 #charge 1+
###MS: 138
###MSMS: 140
BEGIN IONS
TITLE=Cmpd 104, +MS2(363.9564), 28.0-35.0eV, 3.0min #140
RTINSECONDS=180.235
SCANS=138,140
PEPMASS=363.95644	329102
CHARGE=1+
179.42894	80	
182.86720	88	
186.86450	206	1+
189.86233	472	1+
191.85772	280	
196.88746	136	
199.94567	88	
204.90702	90	
207.87352	220	
207.97230	110	
209.94444	654	
210.88492	154	
211.94661	90	
212.87822	1462	1+
216.42120	92	
218.86145	78	
222.95063	508	1+
222.98790	88	
223.85160	90	1+
224.94846	958	1+
225.97196	118	
226.02173	92	
226.92114	92	
226.94628	4966	1+
227.24107	76	
227.39176	108	
228.89502	650	1+
228.94208	4852	1+
229.42738	108	
230.67898	86	
230.79775	90	
230.88960	2206	1+
232.88418	486	1+
234.88002	128	
235.85157	94	
239.07520	142	
239.42320	82	
240.83560	98	
240.94063	436	1+
240.96287	356	
241.96129	640	1+
242.81862	432	1+
242.94086	636	
243.00098	80	
243.01794	90	
243.82036	256	1+
243.85622	106	
243.95693	152	
244.78803	90	
244.93836	278	1+
244.95729	2608	
245.79865	190	1+
246.44214	94	
246.84795	86	
246.90408	148	
246.95283	2288	1+
248.05614	78	
248.80198	416	1+
248.82869	94	
248.84508	106	
248.86839	86	
248.89977	576	1+
248.93213	104	
248.97118	86	
250.89725	124	
250.96924	140	
251.79814	80	
252.95500	96	
253.91277	96	
254.04211	90	
258.83182	188	1+
258.84605	164	
259.49416	96	
259.79497	78	
260.85047	94	
261.01549	80	
261.82971	496	1+
261.96968	108	
262.37409	78	
262.83161	308	1+
263.07455	78	
263.98467	88	
264.81689	92	
265.08603	118	
265.35197	82	
265.90439	94	
266.81686	444	
266.86966	114	
267.97551	428	1+
268.80771	132	
268.86380	84	
269.96837	486	1+
270.00695	84	
270.82747	108	
271.91667	194	
273.13133	78	
273.85002	112	
275.02159	78	
275.13354	126	
276.85471	214	
276.90367	208	1+
277.41740	102	
277.82136	166	1+
277.85604	132	
278.79889	342	1+
278.84477	266	1+
279.53763	90	
279.87404	156	1+
280.79190	962	1+
281.11690	92	
281.85981	108	
282.82870	80	
283.08602	80	
283.79395	86	
283.85142	176	
284.82379	112	
284.88051	118	
285.84362	216	
286.79538	134	
288.09838	88	
289.86993	118	
292.43512	86	
292.81717	94	
294.80861	78	
296.80637	206	
296.86768	88	
297.47106	86	
297.80831	142	
298.01135	88	
298.80226	1768	1+
299.86724	116	
300.02414	78	
300.49430	102	
300.82420	88	
300.87597	78	
301.00478	104	
301.38482	88	
302.57357	90	
302.79127	102	
302.86814	126	
303.80126	264	1+
303.82533	92	
303.85680	718	1+
305.03872	104	
305.13982	148	
305.78774	88	
305.91896	88	
307.83201	200	1+
309.79691	78	
309.88337	200	
312.86047	82	
315.81894	84	
316.80940	108	
317.50607	82	
318.93429	120	
319.10307	96	
319.81564	100	
321.81607	184	
321.87991	76	
322.92878	310	
323.58663	94	
323.93118	130	
324.87353	130	
324.89338	186	
325.14596	92	
325.85691	82	
326.87076	224	
330.88234	80	
334.86672	76	
336.94559	186	
340.15461	102	
340.42860	78	
340.94171	234	
341.89357	76	
344.94525	80	
347.60709	78	
352.75772	206	1+
355.03867	82	
356.66489	82	
359.37614	84	
361.23454	76	
362.71498	76	
362.84849	160	
363.18029	86	
367.42129	90	
367.90622	84	
END IONS

###FS:    #m/z: 336.94529 #charge 1+
###MS: 138
###MSMS: 141
BEGIN IONS
TITLE=Cmpd 105, +MS2(336.9453), 28.0-35.0eV, 3.1min #141
RTINSECONDS=181.007
SCANS=138,141
PEPMASS=336.94529	73196
CHARGE=1+
183.89410	78	
184.87316	86	
185.87006	76	
191.95538	80	
194.47075	90	
195.07238	74	
196.88521	232	
200.87762	78	
206.50651	78	
208.07978	108	
208.88344	188	
209.88865	94	
209.94377	78	
211.94395	1758	1+
212.87742	920	1+
213.93981	1026	1+
215.88836	284	
215.94353	72	
219.67760	116	
221.91277	84	
222.03155	90	
222.95292	72	
224.95408	76	
226.86282	90	
226.89574	78	
227.95265	96	
228.89768	70	
229.04998	102	
229.42562	84	
229.95524	2326	1+
230.88849	1590	1+
231.94990	1284	1+
232.82704	90	
233.79667	76	
233.89721	144	
233.94582	152	
234.82635	152	
234.94532	84	
235.08250	82	
235.94555	196	
236.80649	104	
239.84341	72	
240.44094	100	
240.84371	76	
240.93811	126	
241.87847	72	
242.86109	72	
244.55398	80	
245.97473	94	
246.90430	140	
247.96486	668	1+
248.04568	78	
248.89866	1022	1+
249.05069	72	
249.37635	90	
249.82743	202	
249.92889	70	
249.95993	426	
250.83709	202	
250.95242	212	
251.07184	104	
251.83415	352	1+
251.87793	82	
252.89050	108	
252.93169	72	
252.96990	1636	1+
253.08565	74	
253.39269	78	
253.90888	250	
254.15924	72	
254.96661	624	1+
255.84174	70	
256.26037	84	
256.85237	134	
256.86419	114	
257.84331	78	
257.86476	70	
258.84914	634	1+
258.94636	82	
260.37305	96	
260.94627	72	
261.84833	92	
261.89087	82	
262.83972	72	
263.00024	106	
263.82401	76	
263.89003	74	
265.08435	76	
265.92630	114	
266.02554	70	
266.83749	78	
266.90356	82	
267.82689	154	
267.84880	220	
267.89008	72	
267.94383	70	
268.84136	474	
269.79504	76	
269.84000	358	
269.87352	92	
270.01893	88	
270.84489	504	1+
270.94782	80	
271.88684	80	
271.91279	74	
272.91896	136	
273.89085	84	
274.86649	172	
274.89596	90	
275.81534	136	
275.87155	72	
276.41647	76	
276.85514	712	1+
276.86217	156	
277.83195	666	1+
277.98424	88	
278.83436	430	1+
278.88014	116	
279.86284	132	
280.83819	76	
280.94046	80	
281.92072	72	
282.87827	76	
282.90492	74	
283.88041	110	
284.03001	70	
284.80614	74	
286.84809	1116	1+
286.89062	88	
287.93176	82	
288.25263	92	
288.85276	180	
289.82879	78	
289.85805	154	
289.87857	82	
290.85376	108	
291.43835	92	
292.86615	260	1+
293.10531	230	
293.82111	126	
293.99779	100	
294.12284	130	
294.85510	114	
296.86815	82	
298.90871	84	
299.41603	108	
300.51591	76	
300.87568	76	
301.81198	174	1+
304.48814	70	
304.79939	172	1+
306.14875	98	
306.87928	74	
306.92479	88	
307.49282	112	
308.85873	152	
308.87959	170	
309.86588	252	1+
312.87335	90	
314.04113	72	
314.83579	100	
314.89652	88	
320.75679	86	
327.00605	74	
328.89051	72	
330.82315	110	
333.78906	82	
334.61963	80	
337.81211	76	
338.88507	78	
341.83002	70	
END IONS

###FS:    #m/z: 322.92977 #charge 1+
###MS: 142
###MSMS: 143
BEGIN IONS
TITLE=Cmpd 106, +MS2(322.9298), 28.0-35.0eV, 3.1min #143
RTINSECONDS=184.671
SCANS=142-143
PEPMASS=322.92977	2345506
CHARGE=1+
111.40988	80	
182.93112	60	
186.13878	70	
190.89666	76	
194.40583	70	
198.43267	88	
198.89320	62	
198.91560	68	
200.83580	160	
203.98906	68	
206.95997	74	
208.93078	66	
211.82859	70	
212.82876	78	
212.89861	66	
215.88557	76	
219.29942	82	
221.94765	114	
223.96066	198	
224.00685	58	
224.81593	86	
225.92035	84	
225.94595	74	
226.81607	64	
227.81767	70	
227.93482	80	
228.36113	82	
228.83669	62	
229.84243	76	
230.83270	202	
233.03871	74	
234.55191	84	
237.87159	80	
238.93853	116	
239.06483	120	
239.78447	66	
239.80365	74	
240.82057	292	
240.94081	1206	
241.83600	66	
241.94305	1166	
242.82092	64	
242.94097	4592	1+
243.81703	182	
244.94020	914	1+
245.12046	76	
245.82127	148	
246.21649	62	
246.85325	130	
246.97645	186	
247.85042	118	
248.84016	154	
248.85455	206	
248.97289	72	
249.37600	72	
249.82441	70	
251.04442	66	
251.07178	64	
251.10671	84	
251.87416	66	
253.34790	188	
255.80038	66	
255.90838	72	
256.16219	62	
256.82877	68	
256.89361	78	
257.58107	78	
258.83293	510	1+
258.89692	92	
259.86201	82	
260.83100	66	
261.83343	118	
262.00608	68	
262.35412	76	
262.82956	456	1+
262.84711	250	1+
263.17638	58	
263.33782	70	
264.01382	66	
264.88024	58	
265.04010	72	
265.06196	86	
266.02054	80	
266.12456	74	
266.84728	124	
266.87270	72	
266.90679	60	
267.00712	74	
268.13946	62	
268.97061	100	
269.80106	68	
269.87965	86	
270.86931	98	
272.78557	200	1+
274.49895	78	
276.88398	74	
277.09847	70	
278.04327	216	1+
278.24026	66	
278.41080	86	
278.83922	144	
279.09079	1228	1+
279.40269	64	
279.90789	86	
282.08350	72	
282.87024	74	
283.06860	58	
283.35372	78	
283.86838	72	
284.06891	68	
284.20978	72	
284.29122	120	
284.31333	98	
284.78769	66	
284.86653	62	
285.05086	68	
286.40632	72	
286.86028	70	
286.91671	148	
288.81559	96	
289.78735	106	
289.88295	72	
291.04021	74	
291.87932	192	1+
292.80757	66	
293.07374	74	
293.75297	88	
293.81614	74	
294.85270	68	
295.79839	66	
296.07061	84	
296.86332	78	
297.76163	68	
299.78371	78	
299.81230	60	
299.85209	58	
300.92710	62	
301.88155	136	
302.23778	58	
305.06879	66	
307.80575	92	
307.89582	72	
308.83383	86	
309.80330	64	
309.90719	68	
310.01298	68	
310.04952	60	
311.86233	70	
312.86643	116	
319.02619	58	
319.92174	58	
324.75408	64	
325.00182	78	
325.14584	66	
325.78610	80	
325.85495	60	
325.89447	62	
326.96624	68	
327.76372	64	
END IONS

###FS:    #m/z: 340.94039 #charge 1+
###MS: 142
###MSMS: 144
BEGIN IONS
TITLE=Cmpd 107, +MS2(340.9404), 28.0-35.0eV, 3.1min #144
RTINSECONDS=185.45
SCANS=142,144
PEPMASS=340.94039	880666
CHARGE=1+
193.88751	72	
197.86570	84	
208.94155	104	
208.96065	198	1+
212.87780	530	1+
212.94878	78	
213.94028	728	1+
215.02336	86	
215.88798	266	
215.93993	224	
217.88052	306	
219.87789	72	
219.93815	78	
220.87122	74	
221.89653	128	
222.03181	90	
222.89058	72	
223.96680	130	
226.89401	80	
227.96813	78	
228.88872	174	1+
228.94752	120	
230.84457	94	
230.88769	426	1+
231.89065	364	1+
231.94932	920	
232.13403	76	
233.02733	72	
233.89812	150	
233.94631	146	
234.85108	76	
234.88481	96	
235.89162	72	
236.81987	88	
238.79476	72	
240.14774	76	
240.23344	72	
240.83065	148	
240.85803	92	
241.84252	298	1+
242.94540	70	
243.83250	134	
243.88624	72	
244.90604	102	
245.82695	78	
246.97178	76	
247.52383	80	
248.89908	146	
249.95815	76	
250.89870	120	
250.94738	74	
250.96511	84	
251.92465	80	
251.96212	144	
252.83789	100	
253.80918	88	
253.91002	100	
253.95564	76	
254.02997	78	
254.83910	72	
254.91378	84	
254.96475	624	1+
255.91050	80	
256.84909	120	
256.89440	248	
257.08642	82	
257.93172	74	
257.98697	110	
258.84725	196	
259.57535	78	
259.84742	152	
259.95678	104	
260.33170	78	
260.83434	206	
260.84843	150	
260.90215	120	
261.01537	78	
261.15020	74	
261.84483	110	
261.99455	84	
262.44174	96	
262.84643	248	1+
263.94981	78	
266.86236	166	
266.93656	72	
268.41710	80	
268.84157	236	
268.87422	116	
268.95471	88	
269.80900	78	
269.84397	140	
270.83210	72	
271.91308	80	
272.88590	90	
272.93837	90	
273.78467	130	
274.87685	160	
274.90770	78	
274.97945	146	
275.47591	76	
275.86763	72	
276.85703	828	1+
277.93078	70	
277.97014	74	
278.84459	602	
278.99775	156	1+
279.15349	72	
279.85511	298	
279.92467	92	
279.96964	80	
280.92835	128	
281.86528	136	
282.87634	110	
284.79666	90	
284.86644	82	
288.33404	98	
288.81135	72	
291.01718	90	
292.45396	86	
292.81731	78	
293.08221	76	
294.07779	74	
296.85232	102	
297.80760	74	
297.86491	146	1+
297.89285	114	
301.41821	94	
301.84626	76	
301.86855	186	1+
302.85179	144	
303.90563	76	
304.76189	80	
304.81579	86	
305.95110	74	
307.80404	142	
307.85938	86	
307.88304	102	
308.88951	122	
309.82483	90	
310.87632	80	
311.02348	86	
311.88530	140	
313.91469	70	
317.00962	70	
319.89322	78	
321.02533	84	
321.36659	72	
321.89342	108	
322.88442	192	1+
323.11853	94	
323.99322	74	
324.31394	72	
324.80949	78	
325.03296	72	
325.80837	108	
325.90798	84	
328.07960	80	
330.05772	98	
330.80913	280	1+
336.10141	72	
338.42409	74	
339.08182	86	
341.34915	88	
344.05216	72	
344.42532	72	
END IONS

###FS:    #m/z: 363.95648 #charge 1+
###MS: 142
###MSMS: 145
BEGIN IONS
TITLE=Cmpd 108, +MS2(363.9565), 28.0-35.0eV, 3.1min #145
RTINSECONDS=186.223
SCANS=142,145
PEPMASS=363.95648	366830
CHARGE=1+
187.86588	146	
189.86274	274	
191.85851	264	
196.88706	96	
207.87654	324	1+
207.95376	288	1+
209.94281	842	1+
210.88474	450	1+
212.87831	1480	1+
222.95083	500	1+
223.88731	82	
224.05287	216	1+
224.94910	536	
225.88488	102	
225.94676	266	
226.88473	110	
226.94720	5334	1+
227.82335	76	
227.93079	232	
228.84683	92	
228.89595	470	1+
228.94217	5896	1+
230.04727	78	
230.80570	252	1+
230.85459	148	
230.88925	1820	1+
232.83844	84	
232.88219	262	
233.79840	84	
234.87855	154	
234.93594	78	
235.08849	100	
235.80808	84	
236.86155	78	
237.36989	128	
237.90206	92	
238.80255	76	
239.05281	78	
239.07272	144	
240.82213	88	
240.93932	262	
240.96130	810	1+
241.84126	110	
241.93855	184	
242.51678	86	
242.94100	724	1+
242.95833	422	
243.81776	130	
244.56339	82	
244.79962	84	
244.95680	3002	1+
244.99950	116	
245.83736	174	
245.94369	206	
246.90165	268	
246.95206	3292	1+
248.52354	84	
248.80334	412	
248.84442	112	
248.90083	684	1+
249.13000	84	
249.79319	76	
250.89342	328	
250.94328	98	
250.97165	116	
251.04466	98	
251.07082	126	
251.78670	78	
251.97277	112	
252.95271	90	
253.06483	86	
253.08954	78	
253.90414	276	1+
255.37465	88	
256.91705	78	
256.94287	82	
258.83268	130	
259.23513	92	
260.82874	172	
260.84237	106	
260.96965	140	
261.83567	120	
261.96037	208	1+
262.10053	124	
262.82652	478	1+
263.35557	84	
264.90041	86	
265.79215	80	
265.96938	128	
266.08565	80	
266.11919	76	
266.81205	486	1+
267.38234	92	
267.97292	206	
268.95250	104	
268.96943	112	
269.87790	230	1+
269.96787	382	1+
270.02307	98	
272.85737	86	
274.04032	100	
274.82336	142	
276.84970	170	1+
276.87615	80	
276.94341	84	
277.08844	84	
277.11296	92	
277.91497	78	
278.84114	168	1+
278.90457	94	
279.10018	176	
280.11143	80	
280.79179	660	1+
281.84947	340	1+
281.86545	180	
282.12759	80	
282.93826	84	
283.08289	86	
283.78872	102	
283.82091	238	1+
284.40866	80	
285.42855	88	
285.84705	184	
285.98078	104	
286.42506	76	
286.84947	118	
287.93158	82	
288.89947	78	
288.99104	98	
289.80355	92	
289.84015	144	
289.86605	184	1+
290.78680	242	1+
290.97114	90	
292.42897	78	
292.86462	216	1+
293.85301	168	
294.11335	90	
295.34429	80	
295.80627	520	1+
297.80329	1158	1+
299.01077	106	
300.04328	90	
300.79194	378	1+
301.79324	332	1+
301.86056	374	1+
303.81087	156	
303.85648	904	
305.44030	92	
305.78897	98	
308.38928	82	
309.83357	98	
313.15584	80	
313.84092	92	
315.09288	98	
315.88032	104	
316.81139	290	1+
319.96588	76	
321.80995	80	
322.82594	96	
322.93160	242	1+
323.93422	164	1+
324.87727	116	
325.89785	102	
326.85059	76	
326.87124	118	
327.86390	78	
328.41975	94	
328.50251	106	
328.80967	88	
328.84750	218	1+
332.44438	84	
333.89652	104	
336.94754	120	
337.83500	82	
339.43473	84	
339.82154	80	
340.75946	104	
340.93813	166	
341.02040	84	
344.27500	80	
345.13913	78	
348.28512	100	
351.76196	138	
357.86974	76	
362.41805	90	
363.32839	88	
364.20405	80	
367.18365	84	
367.80989	78	
END IONS

###FS:    #m/z: 340.94054 #charge 1+
###MS: 146
###MSMS: 147
BEGIN IONS
TITLE=Cmpd 109, +MS2(340.9405), 28.0-35.0eV, 3.2min #147
RTINSECONDS=189.899
SCANS=146-147
PEPMASS=340.94054	819170
CHARGE=1+
182.00102	78	
194.91815	74	
196.88202	130	
203.96792	88	
204.87940	78	
205.94999	158	
206.92812	82	
208.95875	100	
209.13497	74	
210.93779	154	
210.97155	84	
211.92518	120	
212.87924	168	
212.94696	76	
213.94036	596	1+
214.02703	130	
215.88632	480	1+
215.93908	94	
217.93786	130	
218.84669	84	
219.89257	84	
220.87489	100	
220.97716	82	
223.88670	126	
225.88328	76	
226.98278	94	
227.03448	78	
229.38878	80	
230.43129	80	
230.89133	286	
231.89038	306	
231.95083	652	1+
232.88868	164	
234.61409	84	
234.88433	82	
235.86515	78	
235.89278	126	
237.83543	198	1+
238.88866	104	
238.96361	78	
239.78989	78	
239.82160	132	
239.88241	146	
239.93396	146	1+
240.89213	82	
241.23150	78	
241.84227	308	1+
243.83756	182	
243.90130	108	
244.46746	76	
244.96535	82	
246.85535	116	
247.97826	90	
248.46181	90	
248.90528	212	
249.96666	134	
250.96878	148	
251.07183	80	
252.88847	86	
254.96681	686	
255.89911	192	1+
256.04991	90	
256.17154	76	
256.32701	84	
256.81695	106	
256.85046	76	
256.88290	162	
256.96160	110	
257.82729	86	
257.84727	176	
257.92219	92	
257.93975	74	
258.84596	192	
258.90785	140	
259.85599	244	
259.95779	240	
260.83409	660	1+
260.90851	86	
261.90520	84	
261.92661	80	
262.82089	138	1+
262.92833	108	
263.83826	80	
264.87245	116	
264.90398	106	
265.86235	92	
266.34326	92	
268.84647	144	
268.90843	80	
269.79768	124	
269.85772	88	
270.83479	168	
271.84614	78	
272.84612	124	
272.92175	96	
273.79501	92	
273.86217	384	1+
274.82225	80	
274.86373	252	1+
274.89838	124	
276.85446	358	
276.97990	114	
277.86269	302	
277.92412	130	
277.96976	120	
278.84424	788	1+
279.92389	144	
280.86359	284	1+
281.05159	78	
281.89190	102	
281.90619	74	
281.97854	82	
283.35567	98	
283.40734	88	
283.42778	80	
283.86623	226	1+
285.79162	86	
286.85538	100	
288.91797	78	
289.78999	86	
290.42269	102	
291.05483	80	
293.87827	124	
295.86764	146	
296.86249	140	
297.54289	84	
298.76215	80	
299.06095	120	
299.78134	106	
299.87988	128	
300.17980	82	
300.87377	96	
301.15710	76	
301.85105	76	
302.88066	86	
303.35548	80	
303.75569	82	
303.94769	88	
304.08543	92	
304.94872	80	
305.89099	76	
306.89415	110	
307.80644	76	
312.09865	100	
315.08211	82	
316.38444	84	
320.10591	78	
322.81639	86	
323.37277	76	
328.89198	130	
330.81302	96	
332.91895	78	
334.02903	84	
334.92025	94	
335.91007	88	
336.12864	76	
337.73320	82	
337.88912	80	
338.87626	82	
338.90326	102	
339.82602	94	
340.91792	84	
342.90701	96	
345.41509	76	
END IONS

###FS:    #m/z: 507.84554 #charge 1+
###MS: 146
###MSMS: 148
BEGIN IONS
TITLE=Cmpd 110, +MS2(507.8455), 28.2-35.2eV, 3.2min #148
RTINSECONDS=190.671
SCANS=146,148
PEPMASS=507.84554	172742
CHARGE=1+
196.01616	272	
214.88568	124	
217.89512	126	
230.07572	112	
232.40392	102	
236.10992	102	
249.97046	102	
250.90540	136	
250.96735	108	
258.87616	110	
260.11837	154	
261.89149	100	
263.14864	114	
265.32425	104	
266.09361	132	
266.86143	128	
272.85338	178	
273.83082	122	1+
275.85714	116	
275.93892	106	
280.85514	266	1+
287.85123	494	1+
288.97040	232	1+
289.87542	156	
290.86378	848	1+
291.89080	100	
293.87242	1246	1+
293.95995	140	
294.05217	122	
296.85111	144	
300.85764	124	
301.92664	110	
302.82879	118	
303.86868	118	
305.81811	164	
305.86081	636	
307.88947	226	
307.91408	124	
308.14172	238	
308.87461	568	
309.14565	150	
309.34736	112	
309.79639	126	
309.87279	420	1+
310.15747	412	1+
311.88432	2720	1+
312.40678	176	
314.83181	106	
314.87449	604	1+
315.88145	378	1+
317.01810	126	
318.88072	106	
320.90211	114	
322.86237	214	1+
325.85784	108	
325.90788	148	
326.88552	1192	1+
327.37707	104	
327.87753	128	
328.82187	140	
329.86483	162	
330.16225	138	
330.88197	202	
331.88904	246	
332.87244	372	1+
333.78389	138	1+
333.88743	104	
334.79066	230	1+
334.81748	104	
334.86616	158	
336.77104	156	1+
336.88821	112	
337.87784	242	
338.71655	204	1+
340.85796	206	1+
341.90283	144	
342.37744	104	
343.91235	108	
347.75804	180	
347.78456	370	1+
349.76268	160	
349.81926	226	1+
349.91372	102	
350.75925	250	
350.89141	304	1+
351.76784	176	
351.79417	148	
352.76698	124	
353.82171	106	
353.85363	214	
353.86712	458	1+
355.79843	118	
356.22226	100	
357.80001	190	1+
360.75869	132	
360.89737	120	
362.76214	142	
362.87888	162	
364.89242	118	
365.34383	102	
365.78581	132	
366.72300	172	
366.83871	410	1+
367.71169	330	
367.76933	178	
367.79100	122	
368.70799	194	
369.65838	102	
369.70953	126	
369.83395	192	
369.95612	104	
370.79474	436	1+
370.83199	140	
371.79898	370	1+
372.78738	506	1+
373.79132	346	1+
373.82132	350	1+
373.90467	126	
374.81766	272	1+
375.72745	112	
377.74226	154	
377.97228	102	
378.75114	100	
379.19573	102	
380.71925	504	1+
380.85363	128	
381.83740	296	1+
383.88592	226	1+
384.84724	770	1+
385.77631	238	
385.79568	100	
386.84553	484	1+
387.77982	312	1+
388.76601	202	1+
389.20758	140	
389.72379	340	1+
390.06072	194	1+
390.83834	248	
391.83151	638	1+
392.83244	454	1+
392.85347	126	
393.74317	124	
394.83863	298	1+
395.78814	230	1+
396.85622	162	1+
397.90888	102	
398.72794	1154	1+
399.84879	204	1+
401.72139	122	
401.84754	104	
402.86650	806	1+
403.87136	492	1+
404.74481	158	1+
405.77288	142	
405.87009	114	
406.77763	130	
406.85908	110	
407.74342	514	1+
407.86370	1394	1+
409.72320	340	
410.73247	324	1+
410.83721	502	1+
411.80864	282	1+
413.85404	130	
415.75364	144	
415.85671	190	1+
420.72694	112	
421.73280	146	
421.77383	126	
421.81396	168	
421.88379	136	
422.86772	388	1+
423.77335	148	
424.75686	174	
424.80221	162	
425.75157	650	
425.83288	108	
426.77205	180	
426.86118	308	
427.73301	1174	1+
427.86388	146	
428.80080	204	1+
428.84873	570	1+
428.87826	110	
429.73653	582	1+
429.75688	214	
430.85997	742	1+
430.88020	110	
431.86447	630	1+
432.76582	102	
433.69730	224	1+
433.86093	134	
434.88841	226	
439.89532	362	1+
440.39082	142	
441.89307	106	
442.68994	112	
443.76716	556	1+
444.87478	548	
445.74274	732	1+
445.86789	366	1+
446.81223	136	
447.69484	102	
447.73191	178	
448.70684	128	
448.76660	108	
449.87781	594	1+
450.69991	144	
450.74588	108	
450.79306	134	
451.74659	118	
452.74163	116	
456.66713	106	
458.88744	182	1+
459.63230	120	
462.88412	624	1+
463.74032	114	
464.79298	174	
465.70214	166	1+
467.89352	188	
468.78677	140	
485.89671	364	1+
491.84581	142	1+
509.28556	226	1+
509.87269	174	1+
511.80130	106	
END IONS

###FS:    #m/z: 336.94557 #charge 1+
###MS: 146
###MSMS: 149
BEGIN IONS
TITLE=Cmpd 111, +MS2(336.9456), 28.0-35.0eV, 3.2min #149
RTINSECONDS=191.444
SCANS=146,149
PEPMASS=336.94557	74912
CHARGE=1+
201.88105	70	
204.86500	90	
208.88102	74	
209.04808	80	
209.88704	140	
210.84683	66	
210.88374	108	
211.94385	1760	1+
212.87514	708	1+
213.89758	78	
213.93940	1076	1+
215.93450	140	
217.85443	72	
223.94584	76	
223.96071	84	
224.04704	76	
224.44237	104	
228.89238	332	
229.95453	1708	1+
230.14783	70	
230.88831	1810	1+
231.91150	90	
231.94861	900	1+
232.82504	84	
232.85515	74	
232.89895	358	1+
233.82650	214	
233.89830	224	1+
233.94636	324	
234.87013	94	
235.86878	130	
235.94385	86	
236.83375	156	
236.94465	76	
239.79225	66	
239.84546	76	
240.83689	896	1+
240.85930	84	
241.77173	114	
241.86946	82	
244.84004	74	
245.82275	76	
246.90427	84	
246.97426	132	
247.96447	614	1+
248.89794	568	1+
249.96014	130	
250.83444	176	
250.88119	78	
250.95006	254	1+
250.99388	78	
251.90991	72	
252.87082	72	
252.97178	1150	1+
253.90947	120	
254.36099	82	
254.83310	86	
254.91011	84	
254.96825	498	
255.07322	256	1+
256.95976	162	1+
257.84830	200	
258.79639	66	
258.84838	126	
258.90907	70	
259.85810	68	
260.83445	132	
261.83533	100	
262.89550	106	
263.85613	70	
264.86437	138	
266.66204	102	
266.98472	70	
267.83611	998	1+
268.04508	72	
268.83823	950	1+
268.95626	72	
269.92425	128	
269.94844	70	
270.82062	66	
270.97852	68	
271.01074	70	
272.09548	68	
272.97866	86	
273.07221	92	
273.96658	100	
274.10885	128	
274.56567	82	
274.87268	166	
275.85180	540	1+
275.92661	80	
276.43682	86	
276.85439	450	1+
276.87592	74	
276.90990	84	
277.83186	72	
277.87466	72	
277.97018	68	
278.07250	68	
278.83517	642	1+
278.86997	118	
279.35563	78	
280.03516	72	
280.94477	72	
280.98281	78	
281.86132	130	
282.15593	66	
282.87328	68	
283.00451	78	
283.80431	70	
283.95121	70	
284.16224	82	
285.84864	304	
286.85037	1166	1+
287.16514	92	
290.10492	66	
290.85395	70	
290.87478	82	
292.85790	120	
293.10735	78	
294.86789	210	
294.94884	74	
297.86631	134	
299.87118	126	
299.91347	68	
300.87810	70	
300.90741	104	
301.02021	86	
301.04824	82	
301.35514	76	
302.85526	68	
304.35296	90	
304.87395	92	
304.91433	78	
305.87089	70	
305.92107	72	
306.01115	76	
307.37451	74	
307.89786	80	
308.44300	68	
308.87247	74	
308.93739	76	
309.86394	354	1+
309.96111	76	
310.85248	74	
313.40816	78	
314.80200	70	
318.85528	82	
319.89322	106	
320.04488	72	
320.74595	76	
321.01222	68	
321.27588	102	
321.73419	70	
321.82009	140	
321.90804	86	
322.87789	70	
324.89778	72	
327.88625	66	
328.84069	82	
328.89167	124	
328.94963	72	
329.98839	88	
330.09546	76	
331.90491	72	
335.12572	84	
336.17580	66	
337.77193	66	
337.80334	70	
340.17284	74	
340.87502	78	
341.81884	72	
END IONS

###FS:    #m/z: 340.94060 #charge 1+
###MS: 150
###MSMS: 151
BEGIN IONS
TITLE=Cmpd 112, +MS2(340.9406), 28.0-35.0eV, 3.3min #151
RTINSECONDS=195.119
SCANS=150-151
PEPMASS=340.94060	784808
CHARGE=1+
182.87470	70	
190.94677	136	
191.93452	86	
192.92567	146	
193.44122	70	
194.88572	74	
196.88425	218	
204.92280	78	
206.88250	86	
208.88454	112	
208.96117	70	
209.94741	84	
210.88597	72	
212.87990	172	
213.88407	96	
213.89727	146	
213.93966	702	1+
214.49924	70	
214.88334	622	1+
214.89938	122	
215.41451	80	
215.88645	548	1+
217.86858	76	
219.87442	100	
219.94188	80	
223.79541	74	
223.95976	72	
226.87347	74	
226.89770	192	
227.13817	94	
228.94087	96	
229.83326	70	
230.04184	80	
230.08273	86	
230.84695	124	
231.88814	168	
231.95058	594	1+
232.11912	82	
232.89257	142	
233.40446	90	
233.89493	254	
235.89467	194	
236.87223	128	
236.89721	90	
238.83511	76	
238.89238	108	
239.82832	86	
239.85896	114	
239.90635	74	
240.83343	134	
241.84222	336	
241.86502	70	
242.83581	368	1+
242.85243	134	
244.95599	86	
246.97765	76	
247.53926	78	
248.89450	186	1+
250.11140	94	
250.46705	76	
251.84900	80	
253.85317	200	1+
253.90637	114	
254.78428	78	
254.90650	134	
254.94265	140	
254.96359	312	1+
256.86657	204	
256.96452	136	
257.85320	162	
258.79037	78	
258.84655	1016	1+
258.88616	88	
259.81656	78	
259.92313	92	
259.95694	154	
260.78929	78	
260.83618	232	
260.95993	78	
261.18013	88	
261.84313	228	
262.83691	146	
262.92300	276	1+
262.96519	108	
263.97757	84	
264.87216	234	1+
264.90626	78	
265.83413	72	
266.00866	80	
266.07209	72	
266.40316	72	
266.58982	104	
268.84018	562	1+
269.93823	78	
270.81058	78	
270.83751	164	
270.84258	106	
271.90660	80	
272.88358	110	
272.93550	120	
273.79117	132	
273.87440	74	
274.86310	114	
275.46974	92	
275.90715	110	
276.12019	70	
276.81300	84	
276.85758	784	1+
277.06392	78	
277.08460	106	
278.20975	74	
278.42495	100	
278.81715	130	
278.84517	714	1+
279.79514	80	
280.21002	92	
281.05161	72	
281.90217	70	
282.87210	152	
286.14257	70	
286.85778	192	1+
287.89006	70	
290.87504	74	
291.49275	74	
291.87165	326	1+
292.80468	82	
293.13258	70	
293.21037	72	
294.84875	82	
294.86449	300	
294.92437	98	
295.87464	212	
295.93958	70	
296.88986	130	
298.43949	72	
298.79548	78	
298.85437	136	
298.88826	166	
299.87987	188	1+
300.85894	78	
301.41683	90	
301.85614	182	
302.81380	140	
302.95401	86	
304.82439	74	
305.60307	92	
307.79753	240	
307.93659	82	
308.91783	98	
310.81342	72	
310.88321	112	
311.88628	126	
312.01646	70	
312.83892	118	
317.88263	72	
319.76988	104	
320.75972	208	1+
322.05775	74	
322.60904	86	
323.97569	108	
324.89122	124	
325.87894	206	1+
330.81424	104	
330.91697	100	
333.77662	98	
339.92132	86	
340.40574	78	
340.96586	74	
346.49811	80	
END IONS

###FS:    #m/z: 507.84534 #charge 1+
###MS: 150
###MSMS: 152
BEGIN IONS
TITLE=Cmpd 113, +MS2(507.8453), 28.2-35.2eV, 3.3min #152
RTINSECONDS=195.891
SCANS=150,152
PEPMASS=507.84534	168996
CHARGE=1+
214.88644	156	
223.97554	172	
232.89668	150	
238.06197	140	
239.07387	264	1+
249.93849	118	
259.38923	112	
259.87254	162	
264.12129	204	1+
267.17444	112	
267.79348	234	1+
269.89036	244	
277.89885	142	
279.38561	108	
280.88301	110	
281.85653	234	1+
285.85609	106	
286.87286	108	
287.85022	462	
288.86667	188	
291.86518	254	
293.87427	1452	1+
295.87135	204	1+
295.99541	110	
296.80013	136	
298.39074	114	
298.79742	270	1+
299.81239	204	1+
301.85003	272	1+
301.87961	112	
303.86552	260	
303.93191	130	
305.82093	164	1+
305.85951	846	1+
306.11761	154	
306.78502	200	1+
308.14006	664	1+
308.87184	1284	1+
309.88956	278	
310.15435	420	1+
310.81080	174	1+
310.83909	216	1+
311.88425	1128	
311.91831	122	
312.88303	1198	1+
314.86423	430	1+
315.40733	106	
315.91981	132	
317.76750	180	
318.85562	318	1+
318.87739	110	
323.87470	174	
324.90373	130	
325.89789	114	
326.87871	1036	1+
327.81426	304	1+
327.89904	270	
329.85123	122	
330.87505	160	1+
331.80823	206	1+
332.38836	112	
332.87427	306	
333.76057	272	1+
334.82539	140	
335.84130	180	
337.80216	182	
339.83613	148	
339.87774	116	
347.77961	538	1+
348.76745	192	
348.78513	326	1+
349.75799	278	
349.88133	284	1+
350.75253	152	
351.03724	124	
351.86264	132	
352.76816	200	1+
352.82758	126	
353.84944	128	
354.91388	138	
355.89154	190	
356.89317	272	1+
357.72386	194	1+
357.84382	202	
360.73172	112	
361.89484	122	
362.85897	144	
363.78337	110	
365.78163	138	
365.82835	122	
365.89251	182	1+
366.78237	200	
366.84057	456	1+
367.70490	614	1+
367.76075	278	1+
368.70620	358	1+
368.77875	148	
368.82946	138	
368.89433	130	
369.83771	354	
371.19100	276	
371.79756	274	1+
371.81754	188	
371.83136	148	
372.82291	136	
373.28843	122	
373.71658	194	
373.81992	120	
374.71715	312	1+
374.90259	132	
375.85702	256	1+
376.74875	236	1+
378.78020	124	
380.72049	180	
381.71768	508	1+
383.71938	132	
383.83311	152	
383.86048	138	
383.93829	142	
384.77472	378	1+
384.85215	462	
384.89338	160	
385.39205	146	
385.84963	290	
385.88197	106	
386.75411	178	1+
386.84611	282	
387.84517	362	1+
388.87115	108	
389.20050	178	
389.36295	106	
389.71887	156	
390.20488	132	
390.77726	108	
390.81487	118	
390.83823	748	1+
391.74620	118	
391.94290	108	
393.73245	204	
394.14802	142	
394.83539	128	
395.74047	106	
396.73263	174	
397.85052	108	
398.72489	782	1+
399.85148	136	
401.78098	118	
402.86454	728	1+
403.86893	432	1+
405.78518	116	
405.87155	192	
407.73687	248	
407.76099	236	
407.82068	150	
407.86507	1632	1+
408.74284	138	
408.85318	516	
409.72496	556	1+
409.75479	348	1+
409.85227	322	
410.83930	310	
411.72507	514	1+
411.79744	146	1+
411.81285	112	
412.74517	156	
412.84618	258	
413.75441	110	
416.85537	192	1+
416.87918	176	
418.76461	160	
421.71798	112	
421.79691	112	
421.88244	336	
422.86491	312	1+
423.77189	276	
424.77686	256	
425.75645	514	
425.86981	108	
426.75861	376	
426.86360	958	1+
426.93688	164	
427.73261	734	
427.79584	134	
428.74494	574	
428.84729	676	1+
428.91989	194	1+
429.69736	176	
429.73765	608	1+
429.82049	242	1+
430.79840	118	
430.84719	174	
431.77146	110	
431.86822	242	
433.85160	314	1+
435.37801	108	
435.86199	170	
439.88603	172	1+
439.90628	160	
441.76789	146	
441.78675	112	
443.76269	154	
444.75524	134	
444.87044	786	1+
444.90807	152	
445.68232	112	
445.73699	600	1+
446.78558	338	1+
446.87735	152	
447.71427	608	1+
448.76248	124	
448.88014	336	1+
449.88116	258	1+
450.75065	210	1+
451.11272	180	
451.77629	106	
457.90224	154	
462.88070	300	1+
467.89027	766	1+
469.89179	140	
485.90348	248	
491.35965	108	
509.28552	250	1+
END IONS

###FS:    #m/z: 336.94541 #charge 1+
###MS: 150
###MSMS: 153
BEGIN IONS
TITLE=Cmpd 114, +MS2(336.9454), 28.0-35.0eV, 3.3min #153
RTINSECONDS=196.663
SCANS=150,153
PEPMASS=336.94541	70874
CHARGE=1+
52.31448	66	
184.87295	84	
193.95056	68	
197.96586	70	
200.48423	78	
204.86701	78	
205.94727	80	
209.94287	74	
210.88287	138	
210.91106	76	
211.94485	1504	
212.87839	702	1+
213.89415	134	
213.94025	972	
214.89091	72	
215.88513	108	
215.93535	120	
217.93855	128	
219.08491	68	
221.96942	92	
223.84298	78	
226.83465	186	1+
229.95525	1612	1+
230.88792	1638	1+
230.90730	126	
231.95050	678	1+
232.82533	114	
233.82588	114	
233.84168	92	
233.89916	298	
233.94970	202	
235.94186	64	
238.45533	96	
238.92904	172	1+
239.89466	84	
240.05813	70	
240.83688	274	1+
243.50648	72	
243.87452	70	
243.89375	78	
246.37565	82	
246.90151	126	
246.98106	238	
247.96543	372	
248.43447	70	
248.89994	738	1+
248.98890	224	1+
249.82861	404	1+
249.96014	374	
250.95022	278	
251.95641	184	
252.97024	634	1+
253.78973	72	
253.82541	68	
253.90556	554	1+
254.84784	104	
254.96551	376	
255.84773	68	
256.07774	66	
256.64369	90	
256.86403	132	
256.89739	102	
256.96599	148	
257.79038	66	
257.83446	108	
258.84712	708	1+
259.95727	74	
260.24237	126	
261.02947	68	
261.39249	70	
261.47768	66	
261.95477	76	
262.92736	70	
263.84750	180	1+
263.97775	82	
264.91618	72	
265.01621	80	
265.55436	66	
265.80035	76	
266.02044	76	
266.06649	88	
267.85176	174	
268.83893	734	1+
268.95274	88	
270.84435	322	1+
270.96190	84	
270.98113	140	
271.00849	78	
271.10134	74	
271.91460	82	
272.91028	74	
272.99959	70	
273.11503	76	
273.87021	138	
274.04293	92	
274.85489	360	1+
275.01961	78	
275.80032	70	
275.84370	76	
276.85716	448	1+
276.87920	70	
276.95947	70	
277.81853	82	
277.83684	116	
278.00276	66	
278.35508	70	
278.83602	212	
279.82940	110	
280.03522	72	
280.84456	70	
280.93580	76	
281.92067	74	
284.00897	92	
284.87696	72	
285.58208	92	
285.85167	362	
286.12085	78	
286.85082	918	1+
288.90757	64	
289.40655	88	
290.11722	66	
290.86232	80	
292.09739	86	
292.82290	82	
292.91194	76	
293.10764	328	1+
293.86992	144	
294.01635	70	
294.81461	68	
294.85411	74	
294.86546	84	
295.87303	168	
296.12105	66	
296.79795	66	
297.13447	88	
297.88088	90	
298.06863	106	
298.91271	86	
299.00199	66	
299.87166	208	1+
299.89440	78	
300.78332	112	
302.85559	66	
302.88315	92	
304.06811	82	
304.86160	104	
304.97051	66	
305.85444	86	
307.98615	106	
308.86592	326	1+
310.84450	86	
311.86872	170	
311.89279	72	
314.81958	68	
314.84451	88	
317.04026	72	
318.83054	74	
318.98478	80	
320.32374	76	
320.82750	76	
321.87500	94	
322.60245	68	
323.90040	72	
324.72523	74	
325.39400	74	
327.16373	78	
330.81866	70	
331.83119	70	
335.02060	66	
338.76757	74	
339.72662	68	
341.96853	76	
END IONS

###FS:    #m/z: 322.92996 #charge 1+
###MS: 154
###MSMS: 155
BEGIN IONS
TITLE=Cmpd 115, +MS2(322.9300), 28.0-35.0eV, 3.4min #155
RTINSECONDS=200.334
SCANS=154-155
PEPMASS=322.92996	1869254
CHARGE=1+
186.13560	82	
196.88523	126	
197.86922	72	
197.96285	66	
199.10444	94	
205.95078	188	
207.96728	72	
208.05149	74	
209.94713	92	
210.90049	80	
211.86431	70	
214.89365	70	
217.90328	64	
220.87710	112	
221.87999	66	
222.95279	256	1+
225.78750	74	
226.98809	64	
227.93087	66	
227.94573	70	
228.03728	94	
228.88291	64	
228.91273	74	
229.84612	70	
230.38894	74	
230.84499	76	
231.83323	72	
232.00163	68	
233.06697	70	
234.09551	72	
234.19110	72	
236.01002	72	
236.83147	62	
238.04761	66	
238.82972	166	
238.88585	80	
238.94639	68	
239.00741	72	
239.83405	88	
240.82199	146	
240.83879	68	
240.94046	806	
241.93914	4928	1+
241.96174	132	
242.81691	356	1+
242.94142	3306	1+
244.21416	188	1+
244.94055	600	
245.87286	82	
246.04243	72	
246.38925	100	
246.85164	148	
246.97162	84	
247.24782	74	
247.86196	62	
248.83944	108	
248.88523	92	
248.96522	88	
248.99873	82	
250.09981	68	
250.33314	64	
250.89686	64	
251.86631	66	
252.01059	72	
252.87685	72	
253.34931	74	
254.83896	78	
254.90761	154	1+
254.98804	64	
255.07628	72	
256.03820	68	
256.43918	92	
256.85825	74	
256.89544	142	
258.28090	66	
258.99801	90	
260.83382	138	
260.85399	66	
261.83218	556	1+
262.38601	76	
262.85693	94	
263.35553	94	
263.88381	80	
263.97375	84	
264.07530	88	
264.10528	62	
264.86235	80	
264.96209	68	
265.85718	274	1+
266.96679	80	
267.83627	70	
267.89642	92	
268.90874	66	
269.80002	124	
270.34399	106	
270.86173	76	
271.09768	68	
271.86426	70	
271.87478	80	
273.21837	84	
273.96799	64	
275.80741	164	
275.86966	64	
277.84110	230	1+
278.09498	78	
278.82104	68	
279.09139	866	1+
279.79337	182	1+
280.04169	88	
280.83520	64	
281.09467	64	
281.85917	84	
282.27539	66	
282.85931	76	
282.88145	76	
283.97080	96	
284.29273	330	1+
285.90804	76	
287.91927	72	
289.88498	66	
289.89977	158	
289.92274	82	
291.05069	100	
292.09688	78	
292.80681	116	
292.86178	68	
293.87114	88	
293.88827	64	
294.01845	72	
294.43326	66	
294.80342	96	
295.84670	86	
297.36731	68	
297.82922	70	
298.80458	72	
299.06351	96	
299.37175	86	
301.86115	66	
302.43651	86	
302.88089	82	
305.81305	74	
305.87180	62	
307.80124	108	
308.87045	412	1+
309.02154	74	
309.87641	318	1+
309.89662	78	
312.86471	74	
313.01472	72	
313.87474	76	
314.81607	68	
314.93398	72	
319.00674	66	
319.30439	84	
319.93027	64	
321.82032	76	
322.41261	98	
323.75491	74	
323.81653	72	
324.87327	68	
324.89426	212	
325.89937	128	
325.91479	102	
326.76181	72	
END IONS

###FS:    #m/z: 363.95668 #charge 1+
###MS: 154
###MSMS: 156
BEGIN IONS
TITLE=Cmpd 116, +MS2(363.9567), 28.0-35.0eV, 3.4min #156
RTINSECONDS=201.106
SCANS=154,156
PEPMASS=363.95668	281296
CHARGE=1+
129.06365	96	
189.86244	496	
191.85779	366	
196.88443	118	
204.91771	100	
207.87411	280	1+
209.87537	440	1+
209.92413	78	
209.94408	476	
210.88032	326	1+
212.87889	1272	1+
214.89568	136	
215.88200	126	
222.95017	344	1+
223.83404	80	
224.93099	100	
224.94871	896	1+
224.97554	204	1+
225.86674	86	
225.88508	76	
225.91114	84	
226.94797	4048	1+
227.90860	78	
227.93464	194	
228.91093	104	
228.94186	5390	1+
229.85538	106	
229.89472	86	
230.84805	108	
230.88905	1822	1+
232.88694	224	
234.88065	130	
235.17296	86	
235.97005	128	
238.98934	86	
239.43451	96	
240.82269	106	
240.83691	138	
240.93851	284	
240.96349	312	
241.09282	80	
241.84837	86	
241.93913	1060	1+
241.95727	956	1+
242.53979	104	
242.94176	872	1+
242.95986	806	1+
243.37419	80	
244.95687	2398	1+
245.82445	158	
245.94356	126	
246.80756	120	
246.90515	110	
246.95300	2152	1+
246.99161	74	
247.97117	98	
248.80360	522	1+
248.89977	924	1+
249.43250	80	
249.91558	90	
249.99908	88	
250.89588	286	
250.96907	106	
251.91183	112	
252.95309	90	
253.03305	82	
253.08457	74	
253.90182	116	
254.09272	98	
254.85385	126	
255.13526	82	
255.83781	80	
255.95171	88	
258.83232	116	
258.97219	84	
260.81110	82	
260.83443	148	
260.96606	154	
261.37655	82	
261.83306	254	
262.36410	78	
262.83031	136	
263.07298	242	1+
263.37540	78	
263.48114	78	
263.85046	74	
266.41939	82	
266.81351	402	
266.86510	134	
266.96801	78	
267.81299	182	
267.98234	90	
268.78561	108	
268.89429	84	
268.94884	80	
269.00508	88	
269.85348	106	
269.96756	482	
270.82042	90	
270.86496	76	
271.15395	80	
271.91912	194	1+
272.10945	92	
274.85379	198	1+
277.83502	72	
278.09372	138	
278.80475	140	
278.84485	164	
278.91082	172	1+
279.10936	82	
279.80540	90	
280.79130	990	1+
280.86843	82	
281.81579	96	
281.84654	72	
281.85792	400	1+
282.12720	172	
282.41789	74	
283.83676	102	
284.82211	122	
285.84481	390	1+
286.01772	76	
286.81059	130	
286.87614	108	
287.00733	86	
287.07165	78	
288.90950	88	
289.24358	110	
289.82869	158	
289.86943	110	
290.73884	78	
291.90632	88	
291.93543	212	1+
292.80702	84	
294.11725	86	
294.81040	80	
294.86944	82	
295.92896	76	
296.81030	602	1+
296.85749	104	
298.80120	1662	1+
299.04021	76	
299.93095	106	
301.12506	106	
301.86457	180	
303.80511	148	
303.85727	484	1+
306.93028	128	
307.02376	82	
308.32880	90	
308.42175	80	
308.87124	126	
311.84046	88	
314.33394	74	
315.38288	74	
316.81257	114	
317.88642	82	
318.92799	136	1+
320.95609	140	
321.81969	168	
321.86296	128	
321.97613	82	
322.93525	144	
324.01782	76	
324.87432	120	
325.45387	76	
326.87423	192	
327.83038	80	
327.87735	82	
329.82344	76	
330.39000	98	
336.94607	118	
337.77473	88	
339.82863	314	1+
344.72846	76	
344.97436	76	
349.97389	74	
354.00298	80	
356.97121	84	
363.95772	96	
364.75676	192	1+
365.88590	100	
END IONS

###FS:    #m/z: 507.84538 #charge 1+
###MS: 154
###MSMS: 157
BEGIN IONS
TITLE=Cmpd 117, +MS2(507.8454), 28.2-35.2eV, 3.4min #157
RTINSECONDS=201.878
SCANS=154,157
PEPMASS=507.84538	146216
CHARGE=1+
196.01747	356	1+
224.05824	106	
224.97828	168	
232.89650	124	
238.06316	142	
250.37001	116	
252.09830	130	
254.89959	124	
262.95490	176	1+
268.11748	104	
272.85314	172	
273.79700	214	1+
277.85646	110	
282.90314	114	
287.85318	452	
289.84163	112	
289.88210	180	
290.86401	296	1+
292.86845	692	1+
293.82435	128	
293.87302	588	1+
295.87661	206	
296.86324	164	1+
298.37892	160	
298.85542	160	1+
300.85573	124	
303.86687	170	
303.87848	260	1+
305.78950	272	1+
305.86316	554	
305.88299	112	
307.85190	110	
307.89216	454	
308.14401	880	1+
308.84827	104	
308.87135	400	
309.87856	404	1+
310.34614	158	
310.86507	100	
311.16168	246	1+
311.88338	1620	1+
314.83091	104	
314.85312	104	
314.87658	132	
315.86899	112	
316.77654	126	
316.87265	162	
317.99215	176	1+
318.93240	134	
319.95249	108	
321.87867	474	1+
323.86662	360	1+
324.37701	148	
325.87856	130	
325.90333	148	
326.85960	130	
326.88318	1240	1+
328.81210	158	
328.83831	104	
328.84932	118	
328.88136	414	1+
329.81468	102	
330.16808	196	1+
330.87185	104	
332.87420	368	1+
333.77636	212	1+
334.80488	244	1+
337.86439	104	
337.88688	116	
340.80815	118	
341.82875	162	1+
342.85861	208	1+
345.74538	120	
346.80654	178	1+
346.87561	120	
347.03238	178	
347.77859	224	
347.92430	232	1+
348.78398	282	
349.75747	184	
349.78427	192	
350.75960	184	
350.81972	194	
350.88762	182	
351.77302	182	
351.81958	108	
352.76792	126	
352.86121	106	
352.89051	282	1+
353.85604	110	
353.89602	206	1+
353.98564	132	
355.89292	122	
360.75820	106	
361.73027	106	
364.06264	176	
365.73117	106	
365.78686	470	1+
365.94130	104	
366.78911	330	1+
366.83915	396	
366.90980	130	
367.70692	548	1+
367.76403	248	
367.84280	266	
368.87118	168	
368.89068	316	1+
369.14719	158	1+
369.83446	276	1+
370.86892	104	
371.71953	132	
371.80620	154	
372.78973	106	
373.78069	102	
373.83333	140	
374.88669	294	1+
377.74152	142	1+
380.72605	194	
381.71572	328	1+
381.84396	186	
382.71813	204	1+
382.85882	144	
383.79482	142	
384.85062	584	
384.89039	164	
385.38247	112	
385.77171	156	
385.85301	288	
386.74104	256	1+
386.84107	136	
388.85056	150	
389.19270	166	
389.71486	114	
390.77936	282	
390.84123	230	
391.83758	142	
391.86071	212	1+
392.71157	140	
392.82889	442	1+
393.32735	118	
394.73882	118	
398.72776	700	1+
399.69116	122	
399.85016	254	
402.85914	252	
403.87199	288	
403.89129	142	
404.86024	424	1+
405.76791	304	1+
405.78446	122	
405.90051	114	
407.73676	238	
407.86277	1450	1+
408.74890	188	
409.72163	734	1+
409.77903	198	1+
409.83279	368	1+
411.40515	108	
411.76283	114	
411.80678	160	
412.68482	114	
412.87839	104	
413.07374	134	
413.66222	94	1+
414.15732	118	1+
414.76594	136	
414.81509	310	1+
415.76430	120	
416.74128	138	
416.87662	160	1+
421.74391	104	
421.88222	350	1+
422.86552	598	1+
423.77379	576	1+
425.75516	548	
426.76386	584	1+
426.86056	516	1+
427.73243	1326	1+
428.84589	658	
428.88149	306	
429.69670	242	1+
429.73768	218	
429.76899	134	
429.84743	344	
429.87128	112	
430.74452	106	
431.86920	596	1+
433.85184	162	
434.89117	116	
435.71343	156	
439.68764	164	1+
439.89515	128	
440.89130	112	
441.77006	212	
443.76635	484	1+
443.78560	144	
444.87183	1206	1+
445.74484	262	
446.74144	224	
447.71326	438	1+
447.73882	132	
448.76700	282	1+
449.71765	104	
449.79053	132	
449.87277	260	1+
450.70109	192	
450.74814	148	
451.69752	142	
452.75523	126	
457.89946	276	1+
461.12577	104	
461.21131	158	
462.89058	240	1+
465.72064	104	
466.71417	138	
467.88575	682	1+
470.74677	104	
483.18463	102	
485.89566	464	1+
490.24135	108	
490.90623	118	
509.28497	226	1+
END IONS

###FS:    #m/z: 322.92996 #charge 1+
###MS: 158
###MSMS: 159
BEGIN IONS
TITLE=Cmpd 118, +MS2(322.9300), 28.0-35.0eV, 3.4min #159
RTINSECONDS=205.539
SCANS=158-159
PEPMASS=322.92996	1775934
CHARGE=1+
190.96089	66	
191.01029	74	
191.92616	86	
192.89346	82	
205.92073	78	
205.94715	64	
205.96854	92	
206.90537	72	
207.94682	84	
208.48730	78	
209.92400	68	
212.43325	76	
220.87488	114	
222.88527	88	
223.81208	66	
223.95979	188	
224.94695	66	
224.95942	102	
225.85765	82	
226.01436	78	
226.11419	84	
227.93260	64	
228.84060	78	
228.85693	70	
230.88630	70	
231.37533	82	
231.89102	100	
232.82916	68	
233.94895	62	
234.10106	66	
234.88313	72	
235.95142	84	
237.05488	292	
237.80001	104	
238.02783	144	
238.94457	78	
239.07477	142	
239.12333	72	
239.81278	76	
239.89664	66	
240.00414	94	
240.39523	84	
240.82371	200	
240.93975	2784	1+
240.95799	158	
242.39444	84	
242.40974	70	
242.82840	124	
242.84599	84	
242.94088	3934	1+
243.82209	288	1+
244.93999	1296	1+
244.98061	94	
245.84841	230	1+
245.99305	78	
246.38917	92	
246.97573	166	
247.86951	76	
247.92381	72	
248.01507	62	
248.38236	74	
248.84838	144	
249.00228	74	
249.98142	62	
250.08422	86	
251.86634	68	
253.83464	74	
255.77879	60	
256.83836	82	
256.85616	66	
256.89612	74	
257.80547	68	
257.91020	72	
258.83099	604	1+
258.88715	78	
260.33927	94	
260.80123	62	
260.83383	478	1+
260.85495	76	
261.08903	88	
261.90282	104	
262.41196	86	
262.83135	272	1+
263.00314	94	
263.97359	68	
265.92028	92	
265.97037	68	
266.86657	108	
267.45650	84	
267.85427	76	
267.93642	72	
268.13564	72	
269.85946	76	
270.02887	92	
270.83475	80	
270.94372	72	
273.38279	116	
273.78730	70	
274.12051	64	
274.43157	100	
275.78782	68	
275.81439	68	
275.84147	220	1+
276.19768	72	
276.88787	64	
277.82485	74	
278.09891	88	
278.36947	82	
279.09050	680	1+
279.36400	82	
279.93293	84	
280.82710	78	
281.37480	80	
283.07132	144	
283.84996	84	
283.87255	80	
284.29218	346	1+
284.82714	66	
284.87360	96	
285.01993	66	
285.78141	62	
286.15901	78	
288.06922	70	
288.76137	70	
288.92438	88	
289.78900	80	
289.80994	74	
289.88720	70	
290.78675	80	
290.93358	82	
290.96502	84	
291.79580	76	
291.88792	82	
293.87537	80	
297.35218	70	
297.83742	74	
298.03894	74	
299.86064	68	
305.80274	72	
306.86924	66	
307.15315	64	
307.79246	86	
308.88990	68	
309.88272	174	1+
310.86523	70	
312.87979	70	
313.77325	84	
313.80625	84	
314.81852	148	
315.88467	68	
316.47826	66	
316.82590	84	
318.73918	70	
320.24454	74	
320.94389	84	
321.88054	114	
323.88929	66	
324.86490	60	
325.91698	64	
327.90376	62	
328.08857	74	
328.50024	94	
END IONS

###FS:    #m/z: 363.95651 #charge 1+
###MS: 158
###MSMS: 160
BEGIN IONS
TITLE=Cmpd 119, +MS2(363.9565), 28.0-35.0eV, 3.5min #160
RTINSECONDS=206.311
SCANS=158,160
PEPMASS=363.95651	276260
CHARGE=1+
124.45594	108	
158.06051	92	
186.94577	96	
189.86304	314	1+
189.91389	74	
191.09367	86	
191.85574	370	1+
198.12233	156	
207.08380	74	
207.86861	236	1+
209.92081	80	
209.94337	680	
210.88312	150	
212.87844	896	1+
215.10982	74	
216.97781	96	
220.88607	76	
221.41745	82	
222.95230	268	1+
224.82151	80	
224.94948	714	1+
224.96900	160	1+
226.89618	108	
226.94700	4286	1+
227.87357	78	
228.89318	658	1+
228.92365	112	
228.94180	4656	1+
230.09578	98	
230.84516	80	
230.88862	2650	1+
231.82605	80	
232.88565	140	
234.88347	230	
236.97292	82	
238.06719	220	1+
238.43458	74	
238.84629	122	
239.92152	74	
240.43267	76	
240.79522	118	
240.94057	344	
240.96084	906	1+
241.81913	300	1+
241.84491	84	
241.94129	208	
242.94062	994	1+
243.82853	404	1+
243.96044	128	
244.43478	82	
244.46755	74	
244.95729	2032	1+
245.94082	238	
246.44126	78	
246.80775	178	
246.90376	240	
246.95259	1948	1+
247.38856	94	
248.80283	160	
248.84323	118	
248.90026	694	1+
249.80938	74	
250.06292	74	
250.79825	100	
250.89862	132	
251.06026	82	
251.79807	82	
251.84087	86	
252.07584	92	1+
252.89610	256	1+
253.52364	74	
254.57631	100	
254.97034	78	
258.83104	154	
259.83555	164	
260.07979	72	
260.83278	138	
260.85037	114	
260.89237	88	
260.96337	76	
261.52738	82	
261.83295	248	
261.97456	152	
262.82781	242	
263.83037	164	
263.86594	84	
264.81773	188	
265.81444	332	1+
266.81647	232	1+
266.85292	138	
266.93456	78	
267.94297	82	
267.97162	330	1+
268.13551	80	
269.40995	76	
269.97040	320	
271.92293	82	
273.48213	84	
274.93016	96	
274.99100	92	
275.86345	80	
275.92275	86	
276.80762	154	1+
277.08832	86	
277.16798	72	
277.84934	80	
278.80059	512	1+
278.84426	226	
279.10167	216	1+
279.85815	260	1+
280.79123	638	1+
280.83140	112	
281.29638	78	
281.83420	84	
282.79079	146	
282.83501	82	
283.31615	98	
283.85134	188	
283.98230	146	
284.79133	288	1+
284.86062	84	
284.88190	122	
285.84604	360	
288.79023	74	
289.88311	138	
293.06545	78	
293.11731	198	
294.85628	160	1+
295.28959	74	
295.31893	74	
296.81003	222	
297.80675	292	
297.97422	142	
298.80310	982	1+
300.37752	78	
300.80554	254	1+
300.91263	118	
300.98217	86	
301.10767	74	
301.79626	132	
301.86290	414	1+
302.24252	76	
302.91859	140	
303.80856	110	
303.85612	418	1+
305.82535	112	
305.90811	88	
306.85798	80	
307.13132	88	
307.88520	128	
309.92672	82	
310.64024	72	
310.88899	88	
311.03454	86	
311.86099	160	
316.81014	100	
316.92855	88	
317.17365	116	
317.81557	94	
321.04050	78	
321.81304	364	1+
321.83268	118	
321.86806	174	
322.90225	86	
322.92881	78	
323.88065	252	1+
324.84346	90	
325.13865	122	
326.01010	100	
326.84435	86	
335.81784	74	
336.94244	142	
337.94531	88	
339.05023	92	
339.82407	78	
339.83957	82	
340.94194	126	
342.90462	72	
344.03804	80	
347.46053	76	
348.35411	84	
351.78405	92	
351.95884	74	
356.78319	98	
365.70744	74	
367.78400	88	
368.23880	72	
END IONS

###FS:    #m/z: 336.94574 #charge 1+
###MS: 158
###MSMS: 161
BEGIN IONS
TITLE=Cmpd 120, +MS2(336.9457), 28.0-35.0eV, 3.5min #161
RTINSECONDS=207.084
SCANS=158,161
PEPMASS=336.94574	68558
CHARGE=1+
182.86791	76	
196.88883	76	
197.88144	88	
205.94562	64	
207.07838	98	
209.94393	64	
210.87847	128	
211.94392	1036	1+
212.87708	1000	1+
213.94124	806	1+
214.89386	68	
215.88562	108	
215.94051	82	
216.88384	74	
217.81993	70	
217.91961	80	
217.93229	76	
218.87566	104	
219.84184	70	
220.05647	78	
220.98468	90	
221.49441	74	
221.94027	66	
222.94556	84	
225.97025	102	
226.94488	64	
227.78626	76	
227.89524	70	
228.89250	128	
229.95483	1730	1+
230.00824	90	
230.56333	68
[truncated: 1,989,988 more chars]
