# Supplementary material for: High-Throughput Venomics
Source: J Proteome Res. 2023 Apr 3;22(6):1734–46. doi: 10.1021/acs.jproteome.2c00780 (PMC10243144; doi:10.1021/acs.jproteome.2c00780)
Supplement: Supplementary file 9 — pr2c00780_si_009.zip [file pr2c00780_si_009.zip › Manual files/Calloselasma rhodostoma MGF/210702_Calloselasma_halfplate000055_5.1.201.mgf]

###	D:\Data\Julien\210702_Cr_half_TFA\210702_Calloselasma_halfplate000055.d\ProteinAnalysisResults.mgf
###	D:\Data\Julien\210702_Cr_half_TFA\210702_Calloselasma_halfplate000055.d\analysis.baf
###	210702_Calloselasma_halfplate000055.d
###	Instrument: maXis HD
###	Manufacturer: Bruker
###    PeakWidth 0.30, MiniumIntensity 10, S/N 1Apply threshold 0, Threshold 10
###    Retain Residuals no, Create neutrally no,
###    FullScan Parameters: AdductIon (+)+H (-)-H, LowMass 0, HighMass 8000, MaxCharge charge decon 4, MinPeaks 3
###    Perf. isotope decon yes, Max Charge Istopic decon 6, MW agreement 0.00, Abund. cutoff 2.00, Envelope cutoff 75.00
###    MaxRes   Parameters: AdductIon (+)+H (-)-H, LowMass 0, HighMass 8000 
###    Perf. isotope decon yes, Max Charge Istopic decon 6, Abund. cutoff 2.00
###    MSn      Parameters: AdductIon (+)+H (-)-H, LowMass 0, HighMass 8000 
###    Perf. isotope decon yes, Max Charge Istopic decon 4, Abund. cutoff 0.05
###    Global Charge Limit: no 3, Prefer FullScan Result: yes, Export what: 2 (0=non deconv/1=deconv only/2=mixed), NoMSMSSignals: 150, Intensity threshold: 10, NoMSSignals (deconv): 2, NoMSSignals (non-deconv): 2, NormalizeData: no, SingleCharged: yes
###
COM=210702_Calloselasma_halfplate000055.d
USERNAME=Demo User

###FS:    #m/z: 322.92960 #charge 1+
###MS: 2
###MSMS: 3
BEGIN IONS
TITLE=Cmpd 1, +MS2(322.9296), 28.0-35.0eV, 0.0min #3
RTINSECONDS=1.883
SCANS=2-3
PEPMASS=322.92960	1962088
CHARGE=1+
206.93964	4126	
208.94491	12300	1+
211.94383	25860	1+
213.93944	25728	1+
215.88680	2188	
215.93783	3872	
217.94058	9014	
218.44156	2172	
222.95139	42202	1+
224.95051	9334	
226.12403	2212	
226.94635	157610	1+
227.19790	5524	
228.94225	264968	1+
229.45461	2374	
231.95076	16836	1+
233.94794	3862	
234.96993	8922	
234.99771	7394	
235.12782	3770	
235.20298	2710	
237.18256	2176	
238.45380	10504	
238.95720	2616	
239.01971	2240	
239.07790	3140	
239.14547	3644	
239.19908	2450	
239.23417	2760	
239.97983	3716	
240.23152	2748	
240.96192	22910	1+
241.46288	2588	
242.61871	3444	
242.96032	5308	
243.88277	3780	
244.95693	100520	1+
245.18494	3052	
245.22427	2744	
245.94213	7358	
246.12129	3084	
246.95208	81778	1+
247.23981	3100	
249.18341	2562	
249.25485	3640	
249.91054	4760	
249.97159	94026	1+
250.94620	42136	1+
250.99772	6920	
251.19843	5618	
252.47052	2616	
252.94669	12494	
252.97093	1158098	1+
253.21424	5720	
253.90485	16442	1+
254.09189	2730	
254.94137	197738	1+
254.96620	403736	1+
255.22937	6414	
256.26112	5118	
256.91303	6936	1+
256.96380	55518	1+
258.88494	3204	
258.91028	2246	
258.96324	15580	1+
260.97752	3630	
261.97694	8794	
262.96805	4874	
263.13323	2574	
263.23467	2218	
263.97753	158748	1+
265.24994	3378	
266.97381	2354	
267.26610	3454	
267.97300	62994	
268.95821	17142	
269.20802	2220	
269.97372	34790	1+
270.95785	3412	
270.98038	23250	1+
271.91562	2904	
272.88087	3798	
272.95171	37806	1+
272.97612	9182	
274.11620	3682	
274.27106	11850	1+
276.13054	3510	
277.21428	2644	
279.09053	5762	
279.22909	7952	1+
281.04889	2534	
281.24487	16022	1+
281.98868	2854	
282.27697	15642	
283.17294	3072	
283.26083	16144	1+
283.94604	7500	
283.98602	2898	
284.29215	7632	
285.18379	2272	
285.20184	4254	
285.22129	4602	
285.94128	150940	1+
285.98312	35930	1+
287.98018	2712	
288.24978	9554	1+
289.15997	2558	
290.26671	26028	1+
290.89104	2970	
291.09893	3532	
291.19553	4662	
291.21503	2174	
291.97293	10712	1+
292.05951	2346	
293.10676	2994	
293.20857	6088	
293.24579	2436	
293.97497	22654	1+
293.99693	59336	1+
294.93659	6892	
295.12966	7098	1+
295.18658	2376	
295.22439	11296	1+
295.26138	2538	
295.96803	7546	
295.99132	28196	1+
296.29272	4270	
297.07773	13350	1+
297.20398	2332	
297.24006	14624	1+
297.90439	4186	
298.27203	4306	
298.96744	2748	
299.05835	2408	
299.23620	3344	
299.25486	4134	
300.28741	6800	
301.95643	2488	
302.17367	8764	1+
302.30288	16862	1+
302.94693	56482	1+
303.19177	2310	
303.95151	37476	1+
303.99459	17540	1+
304.28214	4730	
304.92383	3918	
305.95280	9542	
306.90401	4320	
307.18724	2964	
307.24567	52780	1+
307.89168	2388	
307.94803	4582	
308.14181	8500	1+
308.21479	4158	
308.87139	7896	1+
309.20290	3670	
309.22071	3018	
309.25735	8650	1+
309.27294	3840	
310.15881	9886	1+
310.30796	13894	1+
311.05329	3040	
311.16261	5966	1+
311.21914	8400	1+
311.27427	7964	1+
311.86894	19954	1+
311.93500	7330	
311.98554	20294	1+
312.32317	8968	1+
312.89985	4558	
312.94663	9280	
313.21700	3362	
313.23404	4524	
313.25049	3346	
313.27256	4732	
313.29041	7812	1+
313.86441	6964	
313.92860	217512	1+
314.26750	2978	
314.67832	2176	
314.89299	5900	
315.17773	2754	
315.19385	2256	
315.23145	2176	
316.28210	14706	1+
316.31829	8626	1+
316.93965	7048	
317.21464	4302	
318.29806	26584	1+
318.93418	121814	1+
319.26191	2490	
319.28165	2836	
320.93377	214538	1+
321.23921	2610	
321.26921	7664	1+
322.18621	3210	
322.87685	7862	
322.91028	9920	
322.92936	4280940	1+
323.01735	2222	
323.12075	7242	1+
323.17095	7982	1+
323.23756	16646	1+
323.28805	2594	
323.32454	10058	1+
323.48624	2298	
324.09828	2182	
324.20440	3242	
324.29089	12864	1+
324.87718	6806	
325.21110	2424	
325.25342	44760	1+
325.90171	3320	
326.12099	2976	
326.17116	3472	
326.87143	61834	1+
326.96789	14010	1+
327.00660	6024	
327.13071	2176	
327.17446	2728	
327.21129	3724	
327.22935	2762	
327.26878	64168	1+
327.33621	2322	
328.31820	7952	1+
END IONS

###FS:    #m/z: 340.94022 #charge 1+
###MS: 2
###MSMS: 4
BEGIN IONS
TITLE=Cmpd 2, +MS2(340.9402), 28.0-35.0eV, 0.1min #4
RTINSECONDS=2.658
SCANS=2,4
PEPMASS=340.94022	967454
CHARGE=1+
75.53585	118	
192.89046	132	
208.96023	346	1+
213.89045	164	
213.93950	3814	1+
214.88266	106	
215.88366	982	1+
215.93778	1214	1+
217.93573	252	
219.07651	120	
222.10160	134	
223.14863	140	
223.95783	276	1+
225.01450	214	1+
226.94315	188	
227.17533	134	
231.89167	126	
231.94985	3644	1+
233.04559	258	1+
233.89509	510	1+
233.94764	592	1+
234.11108	198	
235.83915	136	
235.89145	328	1+
235.94738	296	
236.08580	254	1+
236.13370	120	
237.06023	132	
237.20813	230	1+
237.55742	164	
238.04911	112	
239.17850	142	
239.89845	108	
239.98107	140	
240.16276	202	1+
240.23064	646	1+
240.96926	270	1+
241.11688	194	
241.94873	284	1+
241.99649	108	
244.06761	104	
244.95621	238	1+
245.22096	110	
246.03683	156	
247.23994	146	
247.94103	548	1+
248.23726	110	
248.96516	128	
248.98564	510	1+
249.03898	176	
249.58697	122	
249.95903	1016	1+
251.18147	314	1+
251.95800	270	
252.11751	104	
253.95518	146	
253.98763	110	
254.28360	150	
254.96537	2236	1+
254.99583	142	
255.07399	314	
255.17558	230	1+
255.21428	104	
256.05779	136	
256.07697	148	
256.91631	122	
257.95914	288	1+
258.03823	134	
258.07334	120	
258.10406	152	
258.14350	226	
258.96270	240	1+
260.94284	106	
261.88732	172	1+
261.92000	142	
262.96442	238	
264.05457	138	
264.26453	136	
264.95146	468	1+
265.01730	320	1+
265.06484	116	
265.95356	348	1+
266.99611	188	
267.01166	120	
267.09878	118	
267.13306	154	
268.00737	140	
268.14134	128	
268.99643	116	
269.19044	380	1+
270.99091	112	
271.73093	104	
271.84154	236	1+
271.90182	148	
272.93382	706	1+
272.97541	254	1+
274.93076	172	
274.96464	224	
275.87003	246	1+
275.98426	146	
276.09401	152	1+
276.34484	136	
276.84217	138	1+
277.97742	124	
279.20783	104	
279.27179	166	
279.96186	350	1+
280.07272	170	
280.26173	156	
281.05066	644	1+
282.27641	1080	1+
283.03336	474	1+
283.26200	140	
283.86969	266	1+
284.09764	114	
284.28886	218	
285.02051	118	
285.41778	278	1+
286.13305	210	1+
286.42392	160	1+
287.19524	262	
287.93712	192	1+
287.99924	224	1+
288.06939	198	
289.03259	106	
289.07564	138	
289.22983	120	
290.06406	234	1+
290.25844	230	1+
290.98707	164	1+
291.05272	212	1+
291.51940	162	
291.90048	186	1+
292.08141	184	1+
293.01644	164	
293.97272	234	1+
294.03357	204	1+
295.20720	132	
295.60609	110	
295.89719	176	
296.01265	188	1+
296.11032	106	
296.32976	376	1+
296.97441	314	1+
297.22065	210	1+
297.39693	116	
297.97710	196	1+
298.08462	610	1+
298.14350	174	
298.30448	372	1+
299.05802	760	1+
299.30691	260	1+
300.93614	154	
301.02160	158	
301.09953	128	
301.25978	214	
301.94197	304	1+
302.17506	304	1+
302.94542	298	1+
302.95883	108	
304.88421	124	
304.98399	154	
305.15666	172	
305.92138	208	1+
306.10412	218	
306.29408	120	
306.83684	108	
306.87125	206	1+
307.24644	204	1+
307.29267	106	
307.89030	108	
307.96001	124	
308.09658	106	
308.12525	188	1+
308.29655	152	
309.30169	132	
309.32275	118	
310.34535	136	
310.82090	108	
310.87933	180	
311.14501	158	
311.42011	206	1+
312.94469	212	1+
314.10581	162	
316.98654	122	
319.09943	270	1+
320.23974	380	1+
321.05779	112	
321.22173	570	1+
321.28331	136	
322.13220	632	1+
322.27650	140	
322.87461	148	
323.02009	126	
323.18575	110	
323.23795	410	
324.02350	112	
324.05235	256	1+
324.24426	740	1+
324.32349	440	1+
326.17282	258	
326.28182	130	
326.30287	262	
326.34200	292	1+
326.88362	126	
327.15735	200	
327.27111	318	1+
327.30222	110	
328.00746	134	
328.12559	144	1+
328.18724	246	1+
328.22585	126	1+
328.88537	140	
329.02767	106	
330.06544	222	
333.06358	112	
335.79443	136	
336.80238	154	
336.94514	140	
337.09698	112	
337.21214	176	
338.17737	146	
338.34524	124	
339.13873	330	1+
340.21859	126	
340.35814	142	
340.39203	720	1+
341.99222	172	1+
342.10414	162	
342.16321	122	
342.25439	126	
342.28118	444	1+
342.31380	210	
343.02776	174	1+
343.13621	132	
343.16172	104	
343.37023	114	
343.81673	124	
344.25364	124	
344.97195	144	
END IONS

###FS:    #m/z: 363.95638 #charge 1+
###MS: 2
###MSMS: 5
BEGIN IONS
TITLE=Cmpd 3, +MS2(363.9564), 28.0-35.0eV, 0.1min #5
RTINSECONDS=3.4305
SCANS=2,5
PEPMASS=363.95638	539960
CHARGE=1+
189.86206	108	
191.85792	208	
191.95621	326	
204.09762	110	
205.95840	172	
207.17175	124	
208.94052	122	
208.95809	298	
209.94261	1038	1+
212.87785	770	1+
214.89351	164	
222.95016	756	1+
222.96518	228	
224.94780	1346	1+
224.97629	170	
226.94706	4930	1+
227.03227	108	
227.19775	110	
227.90672	320	1+
227.93206	518	
228.89055	132	
228.90797	252	1+
228.94267	5080	1+
230.19908	106	
230.88812	1290	1+
232.88974	376	1+
233.04582	124	
233.06128	238	1+
234.09524	106	
236.06037	242	1+
239.06902	194	
240.03612	142	
240.96155	1004	1+
242.02537	164	1+
242.96184	366	
243.06348	106	
243.60878	116	
243.95927	354	
244.14814	184	1+
244.95687	2414	
245.03097	136	
245.05193	190	1+
245.94370	304	
246.12272	262	1+
246.85090	160	
246.95163	3246	1+
247.00891	108	
247.42750	78	1+
248.03134	310	1+
248.08173	266	1+
248.90032	524	
250.89359	136	
250.95164	156	
251.01461	210	1+
251.07569	190	1+
252.22798	154	
253.11976	114	
253.23722	166	
254.09023	146	
255.04796	178	
258.04016	142	1+
258.97357	356	1+
259.90171	198	1+
260.06694	218	1+
260.96932	932	1+
262.03629	152	
263.05518	232	1+
263.98856	252	1+
265.08704	154	
266.12817	126	
267.97344	164	
268.05444	142	
268.96280	592	1+
269.07381	244	1+
269.11704	264	1+
269.96866	420	1+
270.10168	338	1+
270.16015	146	
270.90309	134	
270.99147	116	
271.80115	116	
272.93585	272	
275.84787	246	1+
277.19159	122	1+
277.48705	112	
279.10167	116	
281.01282	154	
281.11325	144	
282.02990	274	1+
282.09160	304	1+
282.23616	116	
283.06814	218	1+
283.09603	178	1+
283.25900	112	
285.00823	122	
285.10075	334	1+
285.11610	132	
285.16651	130	
285.84326	120	
285.94494	178	
286.00354	130	
286.45229	114	
286.95256	200	1+
287.13596	130	
288.04331	122	
289.02928	182	1+
289.07928	122	
290.13366	114	
290.38548	124	
290.81666	180	1+
290.94421	124	
292.93862	108	
293.07986	268	1+
293.11688	110	
294.10976	270	1+
294.13015	194	
294.85715	148	
296.02944	204	
296.86788	164	
297.10890	206	1+
298.08175	342	1+
298.58596	210	
298.96517	162	
300.92619	160	
301.05941	120	
301.09979	162	
301.14201	190	
301.81544	138	
301.85894	310	1+
301.99325	192	
303.10590	124	
303.16341	208	1+
303.22049	122	
303.85671	172	
303.94781	114	
304.00837	172	
304.07637	140	
304.15072	150	
304.85969	128	
305.04107	146	
305.26533	174	1+
305.98937	198	1+
306.09636	120	
306.93639	122	
307.13403	272	1+
307.28831	608	1+
308.25034	232	1+
308.29284	392	1+
308.79888	150	
308.88654	130	
309.12405	144	1+
309.25608	160	1+
310.30882	276	1+
310.97607	212	1+
311.34829	164	
311.86438	106	
312.87293	180	
313.85950	114	
313.88769	120	
314.88616	160	
314.91914	176	
315.88035	126	
315.93722	244	1+
317.02230	238	1+
317.10731	144	
317.16562	128	
317.18526	148	1+
318.23725	280	1+
318.93305	182	
319.05938	134	
319.30351	138	
320.07245	144	
321.15617	160	
322.30755	162	
322.92810	116	
323.07165	118	
323.23650	352	1+
324.01604	380	1+
324.09455	202	1+
324.23882	302	1+
324.32241	404	
325.09887	166	1+
325.92869	272	1+
326.05893	228	1+
327.17967	130	
328.17003	324	1+
329.82328	128	
330.05197	204	1+
332.16391	148	
334.02323	108	
334.15052	146	
335.36714	112	
335.86404	186	1+
336.15662	112	
336.19927	220	1+
336.33084	148	
336.94520	600	1+
338.13855	246	1+
338.30736	348	1+
339.17145	106	
340.12953	184	1+
340.93713	318	1+
341.99475	196	1+
342.15955	426	1+
342.25144	142	
342.36112	208	
342.99525	208	1+
343.06816	154	1+
343.28124	366	1+
344.22852	238	1+
344.88329	150	
345.15008	132	
345.82368	130	
346.12268	166	
347.24655	148	1+
347.30127	208	
347.82146	142	
348.91797	134	
348.95949	182	1+
349.32050	406	
350.18900	118	
350.34682	144	
351.33035	246	
352.15543	116	
360.32606	178	
360.36287	234	1+
360.92995	128	
361.09748	182	1+
361.11849	106	
362.19120	224	
363.14718	176	
363.21216	136	
364.08059	208	1+
364.11933	140	1+
365.05035	136	1+
365.14890	146	
365.17660	136	
365.28832	238	
366.28761	306	1+
366.31255	114	
367.25783	118	
367.32738	172	
368.20337	110	
368.32968	116	
368.42290	1832	1+
369.18552	142	
END IONS

###FS:    #m/z: 322.92950 #charge 1+
###MS: 6
###MSMS: 7
BEGIN IONS
TITLE=Cmpd 4, +MS2(322.9295), 28.0-35.0eV, 0.1min #7
RTINSECONDS=7.137
SCANS=6-7
PEPMASS=322.92950	1898752
CHARGE=1+
187.00280	104	
189.96046	114	
191.95496	722	1+
192.88942	168	
193.95582	96	
196.02207	98	
203.01502	238	1+
205.94852	454	1+
209.02119	100	
210.89684	132	
211.96102	102	
211.99227	184	
214.87093	140	
215.88434	358	1+
217.06132	98	
217.94749	224	
218.87060	142	
219.17101	126	
220.05178	132	
220.86511	204	
220.98828	100	
222.95043	178	
223.95924	584	1+
223.97554	112	
224.56744	96	
226.94972	120	
227.86779	124	
227.93081	288	
228.92669	122	
229.07983	98	
230.85685	196	
230.89014	98	
231.86132	136	
231.89732	358	1+
233.02180	124	
234.03185	190	
235.87740	142	
236.05111	104	
236.12756	214	1+
237.02812	110	
237.06744	98	
237.95457	120	
238.53296	108	
238.87727	142	
238.94468	130	
238.96484	124	
239.08008	366	1+
239.14332	148	
240.00155	148	
240.05682	122	
240.14959	124	
240.88658	136	
240.94499	112	
241.93884	588	1+
242.07761	102	
242.94072	342	1+
243.87970	496	1+
244.91850	268	
244.95089	146	
245.03213	522	1+
245.12266	118	
245.88144	122	
245.93639	224	1+
246.03534	424	1+
246.97715	230	
247.98104	148	
248.98805	678	1+
249.05094	154	1+
249.15667	98	
252.98034	148	
253.83475	112	
253.99607	180	1+
254.11243	196	
254.65474	100	
255.10877	120	
255.14203	228	1+
255.77288	108	
257.98080	266	1+
258.85100	126	
258.91780	216	1+
259.09652	150	
260.17451	252	
261.08348	98	
261.89465	100	
263.97733	150	1+
264.08263	316	1+
264.15169	176	1+
265.01612	516	1+
265.05542	110	
265.08584	272	1+
267.00216	136	
267.86146	202	1+
268.05984	146	
268.09047	120	
268.25903	114	
268.95666	96	
269.00378	232	
269.18534	104	
269.22953	138	
270.27835	212	
271.04820	134	
273.06028	96	
273.84684	260	1+
274.04961	134	
274.09386	192	1+
274.17650	120	
276.08935	218	1+
278.19141	142	
278.81051	106	
278.85748	130	
278.99163	144	
279.05021	108	
279.09051	568	1+
279.23286	206	
280.05710	126	
280.14130	1618	1+
280.23278	138	
281.04859	216	
281.07260	144	
281.08886	350	1+
281.94415	200	1+
283.00100	230	1+
283.02669	788	1+
283.04632	138	
283.06944	136	
283.13052	112	
283.14883	104	
283.26122	196	
283.27755	148	
284.04179	136	
284.29282	1552	1+
285.06526	144	
285.20553	118	
286.05484	328	1+
286.13974	148	
286.91397	134	
288.83949	112	
289.15288	132	
290.03623	116	
291.09854	136	
292.18567	142	1+
292.99485	176	1+
293.07141	186	
293.85713	128	
294.15564	192	
294.27735	126	
294.89815	98	
294.96686	104	
295.16886	232	1+
296.04753	98	
296.14560	268	1+
296.29891	104	
299.05896	206	
300.00853	120	
301.05707	200	1+
302.21188	116	
302.24546	140	
302.91246	98	
303.01300	158	
303.19628	120	
304.11630	106	
304.18382	158	
304.26463	304	1+
304.94809	214	1+
305.28694	196	1+
305.52403	108	
305.78358	100	
306.00778	252	1+
306.88527	278	
307.89171	240	
308.17039	104	
308.29202	770	1+
309.12303	128	
309.90792	98	
310.00819	124	
310.30616	306	
311.03440	144	
311.88901	188	
313.12801	130	
314.06722	148	
314.14034	110	
319.06075	98	
319.14467	238	1+
319.29998	264	1+
319.87342	96	
319.92124	112	
320.12677	196	1+
320.18174	224	1+
320.98822	198	1+
321.03956	130	
321.17823	242	1+
323.13817	432	1+
323.23689	5250	1+
324.11222	160	
324.20558	1420	1+
324.32691	132	
325.09603	286	1+
325.90226	138	
326.20902	124	
326.28057	130	
326.34729	104	
326.38138	118	
326.95303	226	1+
327.21260	200	
327.27100	168	
327.97744	104	
328.10405	116	
328.19087	106	
END IONS

###FS:    #m/z: 363.95628 #charge 1+
###MS: 6
###MSMS: 8
BEGIN IONS
TITLE=Cmpd 5, +MS2(363.9563), 28.0-35.0eV, 0.2min #8
RTINSECONDS=7.9095
SCANS=6,8
PEPMASS=363.95628	549374
CHARGE=1+
189.86149	124	
191.85486	220	
192.93024	136	
202.84894	136	
207.87272	198	
208.94244	116	
209.94256	850	1+
210.95306	116	
212.87811	628	1+
213.89038	460	1+
214.89115	256	1+
215.40895	200	1+
217.88598	108	
217.94577	124	
220.13283	122	
222.06657	106	
222.95197	964	1+
224.94717	1016	1+
224.96868	154	
226.94664	5018	1+
227.10591	136	
227.93045	172	
228.85606	114	
228.89322	440	1+
228.94179	6244	1+
228.99967	156	
230.88910	1726	1+
231.85837	124	
232.88513	466	
233.02824	252	1+
233.58835	104	
234.94625	126	
235.00366	148	
235.10516	118	
236.05442	218	1+
238.00054	130	
239.07039	124	
239.90134	206	1+
240.06350	152	
240.96423	976	1+
241.08058	194	
242.95926	706	1+
244.95698	3212	1+
245.94284	362	
246.95282	2798	1+
246.97264	238	
247.50268	110	
248.87297	146	1+
248.89855	452	1+
249.03469	210	1+
249.05740	104	
249.08855	128	
250.06157	114	
250.94770	420	1+
250.97642	262	
251.54498	112	
252.04111	138	
252.09728	138	
253.12441	138	
253.90946	272	1+
253.95577	190	1+
253.98484	152	
255.57694	144	1+
256.07092	170	1+
256.79043	132	
257.02778	184	
257.90837	108	
257.97188	202	1+
258.03693	104	
258.84257	218	1+
259.91213	124	
260.08407	164	
260.96711	772	1+
261.16331	132	
261.90980	136	
262.92663	144	
262.97019	148	
264.06284	178	
264.89079	118	
264.96194	162	
265.00282	188	
265.98064	108	
266.09187	142	
266.24424	262	
266.87026	124	
267.11265	116	
267.92072	202	1+
267.97249	290	
268.09648	222	1+
268.95499	166	
268.97799	240	
269.11094	104	
269.96886	714	1+
271.06431	146	
271.93080	446	1+
272.12284	124	
272.93446	378	1+
275.05843	144	
276.97740	128	
277.09795	134	
277.15302	468	1+
277.82289	132	
278.05617	224	1+
278.15563	378	1+
279.79557	308	1+
281.04342	272	1+
283.07304	110	
283.09910	124	
283.14794	242	1+
283.95190	200	1+
283.98315	332	1+
284.87366	104	
285.05348	160	
285.91307	240	1+
285.93620	118	
288.85199	262	1+
288.95926	128	
289.85660	210	1+
290.10633	200	1+
290.78477	186	
291.07773	188	1+
291.93028	184	1+
292.03144	150	
292.06283	112	
294.11215	116	
295.05897	122	
295.92494	158	
295.99097	208	1+
296.02736	140	
297.10996	178	1+
297.57882	250	1+
297.96045	216	1+
298.05327	124	
298.06990	162	1+
298.75396	162	
298.82550	196	1+
299.91505	158	
299.94181	134	
299.97605	204	1+
300.85553	462	1+
300.89136	124	
301.11044	138	
301.14068	142	
301.86004	396	1+
301.87979	152	
302.22597	124	
302.94260	480	1+
303.85696	532	
304.06973	112	
304.16194	260	1+
304.26090	180	
304.80921	118	
304.87467	216	
305.02127	178	1+
305.10454	170	1+
305.22106	188	
305.78781	108	
306.27982	150	
306.79312	130	
307.04716	116	
307.28372	146	
307.30726	126	
308.29134	418	1+
310.88208	204	1+
313.77516	104	
316.85803	110	
317.85208	130	
317.94289	124	
318.02695	122	
318.27578	124	
318.93402	118	
319.58706	166	
320.05145	176	1+
320.08433	108	
320.86577	146	
321.07001	148	
321.12549	348	1+
321.27603	138	1+
321.43426	104	
321.86591	218	
322.12916	270	1+
322.86198	116	
322.93359	360	1+
323.23765	138	
324.16741	208	1+
324.24185	114	
324.32265	156	
324.89371	106	
325.04930	182	1+
326.29850	106	
326.87409	130	
327.79956	146	
328.17923	254	1+
329.86858	254	1+
330.92278	226	1+
333.32570	164	
334.01504	116	
334.88708	282	1+
335.00369	116	
336.23925	110	
336.94519	670	1+
337.01533	148	
339.88210	248	1+
340.94334	320	1+
342.03803	126	
342.27659	390	1+
343.05752	250	1+
344.28843	222	
345.13713	128	
346.29600	116	
347.06517	248	1+
347.16769	330	1+
347.23700	148	
347.33021	118	
349.31917	192	
349.34105	142	
351.33851	248	1+
356.04876	130	
356.80315	288	1+
359.32959	190	1+
359.52785	110	
359.82004	344	1+
360.36754	132	
361.11922	108	
362.19492	246	1+
362.30665	118	
362.33846	152	
363.00478	124	
363.34456	192	1+
364.17752	264	1+
364.92139	126	
365.25412	140	
365.28442	372	
365.31096	250	1+
365.38995	126	
366.03887	152	
366.34518	122	
367.33286	452	1+
368.13645	202	1+
368.24475	134	
368.27199	208	1+
368.38656	190	
368.42302	1280	1+
END IONS

###FS:    #m/z: 336.94558 #charge 1+
###MS: 6
###MSMS: 9
BEGIN IONS
TITLE=Cmpd 6, +MS2(336.9456), 28.0-35.0eV, 0.2min #9
RTINSECONDS=8.6815
SCANS=6,9
PEPMASS=336.94558	213902
CHARGE=1+
181.98576	100	
183.02941	104	
189.86647	102	
199.97434	110	
205.92439	118	
208.90436	96	
208.98038	114	
211.89182	168	1+
211.94406	13160	1+
211.98235	162	
212.87332	176	1+
213.93909	4778	1+
215.88539	690	1+
215.93819	474	
217.93396	140	
222.95344	130	
223.98076	318	1+
225.88641	100	
226.94646	118	
227.12230	102	
228.89646	404	1+
229.95457	11490	
230.00075	104	
230.06791	116	
230.10400	120	
230.42847	122	
230.88830	882	1+
230.95829	394	
231.11998	94	
231.95019	5978	1+
232.09688	100	
233.38325	164	1+
233.89678	526	1+
233.94675	1262	1+
234.72126	98	
234.87947	130	
237.06168	118	
237.14059	190	1+
238.06495	158	
238.21295	98	
239.05515	174	
239.09106	352	1+
240.13145	162	
240.95893	114	
241.04754	100	
242.41929	102	
242.52652	112	
243.03472	122	
243.06751	190	1+
243.09107	94	
244.03263	298	1+
245.97939	180	1+
246.44720	96	
247.96551	2536	1+
248.07853	184	1+
248.90312	190	
248.99534	124	
249.04018	264	
249.10347	114	1+
249.96093	1466	1+
249.98240	366	1+
250.95207	276	
251.07000	136	
251.95829	342	
252.06941	140	
252.90529	192	1+
252.97054	7234	1+
253.08652	528	1+
254.09029	444	1+
254.94246	166	
254.96490	3026	1+
255.07098	812	1+
255.11239	130	1+
256.90566	106	
257.02983	204	1+
257.98021	170	
258.90299	178	
258.98526	268	1+
259.02025	98	
259.10782	102	
259.14909	104	
261.05220	262	1+
261.11327	144	1+
261.16262	138	
261.21444	202	1+
261.83352	144	
261.88591	108	
261.90608	140	
262.00177	278	1+
262.05424	292	1+
262.13737	224	1+
263.08206	102	
264.80001	100	
264.92285	162	
265.04214	102	
266.16117	188	1+
266.94158	190	
267.00070	424	1+
267.02683	98	
267.55297	118	
268.22156	120	1+
268.95539	112	
269.18738	112	
270.09941	154	
270.17648	112	
270.91838	186	1+
270.98048	796	1+
271.01921	218	1+
272.94989	182	
272.97584	364	1+
274.87827	140	
274.97800	148	
276.82728	216	1+
277.92837	182	1+
277.96072	112	
278.96394	360	1+
279.09765	128	
279.13173	114	
279.89795	112	
279.96771	242	1+
280.09920	156	
280.11576	130	
280.93594	242	1+
280.95513	196	1+
281.04844	452	1+
281.19255	172	
281.90667	96	
282.09817	96	
282.85522	224	1+
282.91350	190	1+
283.02967	230	
283.24673	128	
285.92906	114	
286.00142	112	
286.02225	270	1+
286.85052	184	1+
287.63203	98	
288.00176	420	1+
288.13145	96	
288.23239	98	
289.15836	100	
289.57754	134	
289.86390	254	1+
289.97079	96	
290.86819	216	1+
291.03215	132	
291.09790	138	
292.27975	128	
293.93599	236	1+
293.99715	332	
294.01722	136	
294.29179	112	
294.85539	302	
295.03633	108	
295.04982	96	
295.25669	106	1+
295.97108	1160	1+
296.07180	158	
296.99606	440	1+
297.21006	188	1+
297.99378	346	1+
298.08202	312	1+
298.30635	154	
299.05948	288	
300.86252	128	
300.92986	200	
301.05069	142	
301.06667	126	
303.01190	108	
303.06393	112	
303.20961	116	
303.77895	106	
304.26334	330	1+
305.08064	200	1+
305.87368	96	
306.87698	264	1+
307.29580	110	
307.31567	220	1+
307.54491	94	
307.79687	124	
307.87889	174	1+
308.29110	348	
309.11844	194	1+
309.17045	202	1+
309.86813	138	
310.03755	264	1+
310.08193	94	
310.87972	188	
311.86259	180	
311.95524	94	
312.89687	124	
312.99326	96	
314.82147	126	
314.88715	142	1+
317.04323	142	
318.20927	260	1+
318.27230	104	
319.09721	104	
319.16877	104	
319.21123	206	1+
319.85249	116	
321.10729	284	1+
321.25481	138	
321.32795	136	
322.05063	118	
322.13390	432	1+
322.31286	138	
323.23921	336	1+
324.17592	148	
324.31256	120	
324.90472	94	
325.89243	108	
328.14675	112	
328.88400	122	
329.08642	116	
333.05570	256	1+
333.86763	180	
334.00292	106	
334.27593	140	
334.87392	232	1+
335.18246	94	
336.15347	144	
336.19081	156	
337.13615	128	
337.17375	254	1+
338.13184	252	1+
339.10919	126	
339.23191	222	1+
340.07391	110	
340.10243	260	1+
340.30521	278	1+
340.35470	164	
340.39515	234	
340.90927	104	
341.09186	112	
341.24867	124	
END IONS

###FS:    #m/z: 322.92966 #charge 1+
###MS: 10
###MSMS: 11
BEGIN IONS
TITLE=Cmpd 7, +MS2(322.9297), 28.0-35.0eV, 0.2min #11
RTINSECONDS=12.372
SCANS=10-11
PEPMASS=322.92966	2606066
CHARGE=1+
185.86102	94	
191.95492	692	1+
192.07078	94	
192.89100	270	
193.94660	114	
199.02996	96	
201.04461	174	
203.51931	90	
203.94897	88	
205.03561	98	
205.95027	330	
205.96781	204	1+
206.94802	402	1+
208.05417	126	
210.88501	140	
210.89415	148	
215.88706	576	1+
216.06008	92	
216.12322	96	
217.01196	120	
217.87791	132	
218.86497	92	
219.10670	94	
219.17061	90	
220.86616	142	1+
222.95405	604	1+
223.07416	134	
223.11825	94	
223.95940	414	1+
224.97588	128	
225.93521	92	
226.56502	102	
226.95177	460	1+
227.01868	130	
227.91814	96	
228.21272	88	
228.99730	120	
230.11637	94	
230.86396	466	1+
231.04822	266	1+
231.91441	92	
233.89689	276	
234.01274	96	
234.04911	176	1+
234.18079	112	
235.79226	160	
236.00998	118	
236.10959	210	1+
237.02866	190	1+
237.09118	100	
239.07926	420	
240.82124	104	
240.94030	252	
240.97666	120	
241.09460	92	
241.93996	552	
241.96102	122	
242.00584	88	
242.94092	2082	1+
243.87998	556	1+
244.93993	764	1+
244.96761	100	
245.04418	186	
246.97870	260	
247.99406	88	
248.94529	122	
248.98674	150	
249.04124	198	
250.89952	144	
252.00776	128	
252.05554	96	
252.16712	220	1+
253.20089	88	
253.34575	92	
254.05768	132	1+
255.08633	94	
256.03556	122	
256.91437	128	
256.96851	140	
257.04351	132	
257.16515	90	
257.26380	92	
257.88528	252	1+
257.97207	540	1+
258.85748	140	
258.97405	394	1+
260.09059	104	
260.17378	92	
260.99462	116	
261.06757	248	1+
261.17920	94	
261.89540	366	1+
261.92084	96	
262.83119	206	1+
263.17239	88	
263.97934	264	1+
264.06984	268	1+
265.01959	204	
265.07006	182	1+
265.94946	98	
266.01562	118	
266.04492	108	
266.09489	112	
266.24420	240	
266.60389	88	
266.99807	278	1+
267.83827	212	1+
267.93793	136	
268.86619	88	
268.99989	118	
269.13006	88	
269.79716	92	
269.95221	100	
270.89947	92	
271.03492	90	
271.84667	192	
272.26518	98	
272.85154	100	
272.98692	152	
273.58824	106	
274.17709	196	1+
275.87040	142	
275.98642	192	1+
276.85783	118	
277.94380	220	1+
279.04101	138	
279.08950	592	1+
279.13202	120	
279.79718	90	
280.03522	114	
280.14401	564	1+
280.26736	134	
281.26526	160	
281.81389	176	
281.92686	122	
282.27620	114	
282.29147	106	
283.05987	128	
283.91177	206	1+
284.26534	208	
284.29266	862	1+
285.03886	166	
286.17724	112	
286.91362	156	
287.80983	160	
289.06943	368	1+
289.78760	110	
289.87905	288	
291.11379	102	
292.04217	134	
292.05639	120	
292.25884	124	
293.14160	96	
293.87531	110	
293.98325	110	
294.85804	138	
294.96064	100	
296.84408	220	1+
297.88632	90	
299.05895	216	
299.17571	178	1+
299.87710	224	1+
301.06263	98	
301.10631	180	1+
303.21989	130	
304.26390	148	
304.88195	106	
305.09631	106	
305.87871	344	1+
306.12101	234	1+
306.27610	148	
307.30823	134	
308.29346	802	1+
308.88760	122	
309.22520	180	1+
310.04765	144	
310.30819	354	
311.02498	336	1+
311.14832	108	
311.88294	172	1+
312.02711	200	1+
314.04315	108	
319.08185	252	1+
319.09712	96	
319.20152	92	
321.11851	100	
321.22204	110	
321.30047	92	
322.16313	202	1+
323.19122	114	
323.23708	2484	1+
323.75906	98	
324.09616	120	
324.13504	236	
324.20521	582	1+
324.28995	174	1+
324.89187	486	1+
325.14973	136	
325.17856	126	
326.18597	112	
326.87908	116	
327.14849	120	
327.18082	332	1+
327.24169	90	
327.27063	200	
END IONS

###FS:    #m/z: 363.95646 #charge 1+
###MS: 10
###MSMS: 12
BEGIN IONS
TITLE=Cmpd 8, +MS2(363.9565), 28.0-35.0eV, 0.2min #12
RTINSECONDS=13.1445
SCANS=10,12
PEPMASS=363.95646	797588
CHARGE=1+
182.86818	150	
187.87071	110	
189.86199	220	
191.85708	562	1+
191.95506	290	
205.94823	128	
207.87588	568	1+
207.90287	108	
208.88117	332	1+
208.93871	204	
208.97413	128	
209.94103	1060	1+
210.88409	208	
211.94378	194	
212.87866	1596	
215.89050	108	
216.40859	116	
220.88669	200	1+
222.95161	1198	1+
224.94858	1656	1+
226.11766	128	
226.44478	116	
226.89140	126	
226.94681	7488	1+
226.97047	340	
227.06276	146	
227.93256	220	
228.89218	312	1+
228.94196	7066	1+
229.06640	136	
230.88863	2742	1+
233.88156	132	1+
233.95712	116	
234.85423	192	1+
235.16757	120	
239.07581	180	
240.94099	142	
240.96132	1098	1+
241.94249	540	1+
242.79533	166	
242.95806	752	1+
244.88677	162	
244.95706	4400	1+
245.94178	826	
246.95299	3448	1+
247.06670	164	
247.97550	160	
248.85013	136	
248.89977	558	
248.95831	220	
249.89544	662	1+
250.94644	142	
250.97123	194	
251.07297	134	
252.95575	126	
253.00830	110	
255.01054	202	1+
257.01105	120	
257.08304	220	1+
257.97331	266	1+
257.99989	122	
259.84913	182	1+
259.89893	146	
260.96672	844	1+
261.06582	122	
263.05231	144	
263.10444	122	
264.90210	110	
264.96919	488	1+
265.97583	314	1+
266.24511	152	
267.13650	140	
267.38762	150	
267.87111	134	
267.97387	662	
268.00288	136	
269.96972	614	1+
270.11999	108	
270.80328	128	
271.87036	130	
271.91568	318	
272.08864	140	
272.93360	456	1+
275.90328	146	
276.85645	156	
277.83761	174	1+
277.95846	132	
278.86560	196	1+
279.10222	406	1+
280.01501	172	
280.45227	132	
280.79236	262	
280.80980	112	
280.93457	118	
280.94890	138	
282.14143	240	1+
282.84825	126	
282.91518	110	
283.07040	346	1+
284.84707	466	1+
284.98589	176	
285.94074	216	
287.08231	208	1+
290.85911	206	1+
290.91439	204	1+
292.14465	192	1+
292.43528	176	1+
292.95933	154	
293.06904	178	
293.87987	180	1+
294.05082	292	1+
294.27872	130	
296.02042	150	1+
296.27147	116	
297.11211	128	
298.58437	148	
298.79997	284	1+
299.09884	140	
300.94172	198	1+
301.79977	118	
301.86240	198	
302.09389	108	
302.22104	280	
302.24887	146	
302.99656	132	
303.10504	164	1+
303.22992	140	
303.80625	186	
303.85624	620	1+
303.95069	136	
304.14890	112	
304.21774	206	
304.80506	160	
304.88759	108	
305.06804	116	
306.10654	138	
306.30859	248	1+
306.79427	214	1+
306.87969	138	
307.04603	108	
307.29279	112	
307.87010	112	
308.29137	304	
308.92080	192	1+
309.09954	140	
309.14272	196	1+
309.29638	130	
309.87264	252	1+
309.98920	212	1+
310.18070	230	1+
310.30811	286	
311.02033	118	
311.86321	204	1+
311.95497	194	1+
313.99580	170	1+
315.86644	230	1+
316.81315	118	
316.92869	224	1+
318.29005	126	
318.88580	216	1+
319.10318	126	
319.30849	126	
320.08873	140	
321.81943	270	
321.86862	206	
322.81320	128	
322.87299	162	
322.92688	280	1+
323.01772	268	1+
323.80936	112	
324.11917	108	
324.23890	124	
324.32142	146	
324.88088	290	1+
326.87141	198	1+
327.24738	160	
327.33966	112	
328.80415	144	
328.86111	154	1+
328.88594	176	
333.26078	120	
335.32798	288	1+
335.93561	130	
336.80255	122	
336.94505	408	1+
337.09260	136	
338.82706	398	1+
339.82728	290	1+
341.09946	192	1+
342.26109	288	1+
342.28072	118	
343.08345	144	
343.18286	172	1+
345.99355	164	1+
346.20053	118	
346.27153	130	
346.73332	124	
347.16036	212	1+
349.31825	156	
350.32366	132	
351.15827	146	
351.20409	128	
351.33408	114	
352.90724	198	1+
353.10036	126	
355.17060	118	
360.11202	236	1+
361.21496	252	1+
361.36083	180	
362.32850	162	
363.35075	208	1+
363.95368	162	
363.99571	146	
364.21916	120	
365.10909	114	
365.19959	166	
365.31379	110	
365.39334	174	
365.80305	108	1+
366.12079	114	
366.20417	142	
366.33085	146	
366.78257	128	
367.32724	240	
368.33091	148	
368.42360	894	1+
369.14271	138	
369.16740	146	
369.34872	222	
END IONS

###FS:    #m/z: 336.94582 #charge 1+
###MS: 10
###MSMS: 13
BEGIN IONS
TITLE=Cmpd 9, +MS2(336.9458), 28.0-35.0eV, 0.3min #13
RTINSECONDS=13.9165
SCANS=10,13
PEPMASS=336.94582	240502
CHARGE=1+
182.41679	94	
189.86083	148	
196.88328	126	
208.97995	116	
210.88267	146	
211.94400	11196	
212.87924	260	
212.94645	186	
213.88130	182	
213.89617	126	
213.93946	5412	1+
215.88740	852	1+
215.93679	598	1+
217.85759	96	
217.88116	354	
217.93677	328	
222.97470	152	
223.00002	118	
223.95894	108	
226.04954	100	
226.52436	102	
228.04459	226	1+
228.89969	126	
229.04827	144	1+
229.43117	102	
229.95435	10664	1+
230.84692	92	
230.89330	548	1+
231.04946	108	
231.19356	106	1+
231.82572	114	
231.95012	5412	1+
232.92263	184	1+
232.97193	102	
233.89615	554	1+
233.94823	650	1+
235.00031	104	
235.15056	94	
235.89525	296	
236.00940	196	
236.20134	108	
237.06274	138	
238.94969	116	
239.94770	114	
240.09570	134	
241.04874	164	
241.94541	124	
242.88213	104	
245.97908	98	
246.97665	298	
247.96503	2448	1+
248.90018	156	
248.98768	138	
249.03719	282	
249.88696	106	
249.96016	1776	1+
250.90209	240	1+
250.98160	346	
251.95653	186	
251.96860	188	
252.06807	126	
252.24243	94	
252.97060	7752	1+
253.09524	158	
253.83785	100	
253.95259	138	
254.96572	2598	1+
255.07083	642	1+
255.19766	136	1+
255.80513	96	
256.13316	104	
256.91245	144	
256.96562	342	
257.16841	154	1+
257.89374	150	
257.90872	252	1+
258.59099	102	
258.82944	100	
258.88413	114	
258.97079	158	
263.05588	116	
264.38481	100	
264.87630	130	
264.99741	126	
265.02003	132	
265.20036	122	
266.85858	98	
267.06160	118	
267.39612	92	
268.41717	106	
269.92427	224	1+
270.79704	100	
270.83796	280	1+
270.98172	584	1+
272.97978	308	
273.79420	192	
273.98012	154	
274.13878	92	
274.94526	134	
274.97269	98	
275.07288	140	
275.80591	102	
277.00078	154	
277.96460	106	
278.06021	96	
278.24449	120	
278.84262	184	1+
278.89235	94	
278.96254	118	
279.14682	92	
279.96788	116	
280.50349	94	
280.86024	102	
280.91184	168	1+
281.00590	96	
281.04786	136	
282.05032	112	
283.02566	158	
283.07680	208	1+
284.03428	96	
284.16873	98	
285.02629	130	
286.42175	110	
286.85546	116	
289.31702	96	
290.07641	226	
290.85712	186	
292.10201	296	1+
292.25891	134	
292.85322	196	1+
292.94349	108	
293.03183	118	
293.04647	108	
293.07166	96	
293.20410	114	
293.99183	92	
294.28224	264	1+
294.92292	210	1+
295.97270	282	
295.99937	94	
296.05175	92	
296.97171	370	1+
299.06851	144	
300.79062	96	
301.00484	214	1+
301.51730	96	
303.86903	358	1+
303.93015	102	
304.08975	106	
306.27290	128	
307.08531	108	
307.79929	142	
308.29583	176	
308.92806	112	
309.88123	142	
309.89571	162	
310.87267	380	1+
313.81184	174	
314.40537	116	
315.76701	110	
316.99861	92	
317.82555	218	1+
318.82141	234	1+
320.17022	104	
320.20070	186	1+
320.94943	288	1+
321.13073	514	1+
321.22231	296	
322.13404	446	1+
323.23279	282	
323.89831	114	
324.89458	102	
328.88416	94	
328.94501	226	1+
329.03616	120	
329.06952	110	
329.81884	108	
332.41547	104	
334.13820	140	
335.09318	136	
335.26978	94	
335.34113	100	
336.01159	104	
336.21640	116	
336.33947	106	
337.23729	108	
338.12289	116	
338.24816	126	
340.22277	100	
340.39411	168	
340.92253	98	1+
341.10096	162	
341.25135	134	
END IONS

###FS:    #m/z: 340.94006 #charge 1+
###MS: 14
###MSMS: 15
BEGIN IONS
TITLE=Cmpd 10, +MS2(340.9401), 28.0-35.0eV, 0.3min #15
RTINSECONDS=17.596
SCANS=14-15
PEPMASS=340.94006	1759176
CHARGE=1+
176.54429	114	
184.77273	102	
189.86033	158	
192.92411	118	
194.89155	168	
195.89664	98	
197.87915	164	1+
202.12369	96	
205.94655	150	
208.95710	464	
209.94227	110	
210.88352	134	
212.89629	138	1+
213.87853	232	
213.93972	3254	1+
214.89275	126	
215.88508	906	1+
215.93748	714	
217.88547	254	
217.93636	154	
218.87946	128	
222.22570	122	
222.95351	394	1+
224.00130	106	
224.97669	126	
225.00206	104	
225.95260	126	
226.94468	384	
227.02559	106	
227.89730	166	
230.90364	192	1+
231.88659	136	
231.94941	3372	1+
232.89086	132	
232.90033	110	
233.89529	754	1+
233.94615	560	
235.07495	138	
235.89045	188	
235.94489	192	
237.03169	226	1+
237.05584	136	
238.21558	118	
239.07664	106	
239.88345	268	1+
240.96510	104	
242.04872	96	
242.93954	214	1+
243.88013	224	1+
244.21748	106	
244.95312	166	
246.07258	112	
246.38150	102	
246.97782	118	
247.94080	250	
248.08262	132	
248.84112	136	
248.87553	146	
249.96068	676	1+
249.98365	266	1+
250.04166	106	
250.21677	198	1+
250.95264	110	
251.03191	176	
251.88198	114	
251.95461	110	
252.02883	118	
252.39266	98	
252.94987	148	
253.88199	106	
253.95551	120	
253.98360	134	
254.48062	100	
254.86121	98	
254.93646	158	
254.96586	1998	1+
255.07396	338	1+
256.91330	96	
256.96280	302	
257.90454	258	1+
258.88993	102	
258.90435	248	1+
258.96207	156	
258.97811	176	
259.95662	244	
262.96244	150	
263.05590	190	1+
263.92607	96	
265.01590	270	
266.99994	102	
267.09931	134	
267.13533	324	
268.06165	316	1+
269.00011	108	
269.79831	436	1+
271.84136	218	1+
272.93439	778	1+
272.98004	200	
273.96681	148	
277.12617	102	
277.49544	106	
277.88346	116	
277.95999	180	
278.96381	134	
279.02646	254	1+
279.09820	156	
279.84913	114	
279.87841	106	
279.96514	468	1+
280.88070	184	1+
281.04804	196	
282.27666	366	1+
282.95006	202	1+
282.97442	108	
283.86990	110	
284.97171	150	1+
285.00452	280	1+
286.36292	102	
287.87118	98	
288.04432	100	
288.79847	122	
288.87416	224	1+
288.94230	110	
289.78880	182	
289.87894	166	1+
290.84117	146	
290.94507	122	
292.09393	360	1+
292.43737	112	
293.09637	284	1+
293.26327	100	
293.79218	96	
295.97406	412	
296.97181	998	1+
297.07557	354	1+
297.78523	170	1+
297.83116	144	
297.97401	662	1+
299.04014	210	1+
299.05969	216	
300.06099	118	
301.01573	108	
301.08665	136	
301.51490	172	
302.17003	114	
302.94080	290	1+
303.18107	96	
304.26455	102	
304.89323	130	
305.77687	106	
305.79880	102	
306.28166	582	1+
306.88058	118	
307.08219	110	
307.24190	174	
307.29080	504	1+
307.79344	326	1+
308.88199	120	
309.14326	122	
309.32676	104	
310.30636	134	
310.32796	142	
310.87994	202	
311.02397	166	
311.88505	144	
312.02436	346	1+
312.87639	426	1+
315.10380	176	
315.94387	96	
316.19689	110	
316.88973	128	
318.59714	100	
320.13710	114	
320.84391	124	
320.92637	102	
320.95504	100	
321.88521	160	
323.01463	340	1+
323.24072	176	
325.11618	154	
325.78160	242	1+
326.17526	174	
326.30266	266	
326.34455	146	
326.45803	108	
328.18643	160	
329.86822	154	
329.89285	218	
330.82222	110	
331.29017	266	1+
334.89414	184	1+
334.93201	96	
338.71804	96	
339.11085	140	
340.39033	134	
340.81384	98	
341.95186	176	1+
341.99723	112	
342.07419	196	
342.31037	270	1+
342.62560	102	
343.23998	128	
END IONS

###FS:    #m/z: 507.84522 #charge 1+
###MS: 14
###MSMS: 16
BEGIN IONS
TITLE=Cmpd 11, +MS2(507.8452), 28.2-35.2eV, 0.3min #16
RTINSECONDS=18.3685
SCANS=14,16
PEPMASS=507.84522	282374
CHARGE=1+
191.95238	352	1+
224.97751	206	1+
229.89366	238	1+
230.02184	156	1+
230.84769	416	1+
230.89503	168	1+
232.89363	262	1+
232.99375	398	1+
238.07083	182	
239.87635	164	
244.91244	146	1+
247.02897	334	1+
247.91433	194	
248.04311	258	1+
248.85219	182	
249.09055	234	1+
249.88480	318	1+
249.93927	284	1+
250.97402	340	
254.05829	274	1+
255.06238	210	1+
255.90024	192	1+
256.77979	178	1+
257.92110	186	1+
257.99879	196	1+
258.05740	196	1+
258.90013	158	
259.10863	288	1+
259.85907	334	1+
261.09228	296	1+
262.09690	234	1+
264.15046	196	
264.89161	296	1+
264.95510	234	1+
264.99644	278	1+
265.16104	460	1+
266.13352	294	1+
266.16774	262	1+
266.86273	218	
267.06552	428	1+
267.13616	172	1+
267.89468	450	1+
270.86047	198	
271.87640	468	1+
272.08527	158	1+
272.38073	218	1+
272.85157	574	1+
273.88106	300	1+
273.95440	232	
273.99854	188	1+
274.11824	218	
274.41339	210	1+
275.07418	394	1+
275.83577	352	1+
275.86364	416	1+
276.12214	208	1+
276.79761	416	1+
276.84365	192	1+
277.05350	230	1+
278.86521	208	
278.90493	176	
279.87362	164	
280.02680	210	1+
280.56956	244	1+
280.84323	170	
281.08282	228	1+
281.10948	166	
283.04074	266	1+
283.13426	302	1+
285.00888	200	
285.94236	1200	1+
286.79238	202	
287.96471	164	1+
288.86691	450	
288.89142	236	
289.88137	1218	
290.86390	2624	1+
291.03026	226	1+
291.06904	264	1+
291.09794	394	1+
291.88185	780	
292.10016	326	1+
292.58084	268	1+
293.87205	7078	1+
294.91649	228	1+
296.09224	312	1+
296.13941	362	1+
296.15982	160	
296.80723	158	
296.85770	204	
296.98579	278	1+
297.02078	350	1+
297.85990	170	
298.80763	232	
298.85074	1224	1+
298.87620	1072	1+
298.97577	248	1+
299.80851	166	
299.81869	168	
299.91367	268	1+
300.31868	134	1+
301.05282	274	1+
302.14730	164	1+
302.88607	340	1+
303.86505	180	
303.95286	348	1+
304.81273	188	
304.85113	328	1+
304.88273	174	
305.91909	300	1+
306.03827	178	1+
306.07656	314	1+
306.10774	330	1+
306.28210	672	1+
306.88123	246	
306.92203	250	1+
307.28745	578	1+
307.88984	1580	
308.13909	522	1+
308.87886	424	
308.98153	338	1+
309.88904	978	
310.15720	968	1+
310.87520	338	
310.96681	286	1+
311.88474	10952	1+
312.01161	190	1+
312.17307	374	1+
312.44655	126	1+
313.81183	180	
313.88619	2898	1+
314.03505	470	1+
314.06371	338	1+
314.09717	212	1+
314.37952	224	1+
314.86455	790	
315.00127	318	1+
315.03874	408	1+
315.12895	344	1+
315.82930	270	
315.86827	390	
315.95964	224	
316.86123	962	1+
316.89135	782	
316.99573	160	
317.82929	236	
317.89178	862	1+
318.85913	418	1+
318.93381	254	
318.97037	184	1+
319.06362	236	1+
319.92847	190	
320.79556	236	1+
320.87205	552	1+
321.10270	268	1+
321.13502	182	1+
321.89559	370	1+
322.96232	242	1+
322.99692	220	
323.85583	162	
323.96585	176	1+
324.05599	156	1+
324.86215	216	
325.90121	868	
326.17056	362	1+
326.88012	318	
326.97681	432	1+
327.83056	390	1+
327.89844	778	1+
328.07001	412	1+
328.87149	448	
329.04575	208	1+
329.81050	240	1+
329.89576	1576	1+
330.87818	506	
331.13112	284	1+
331.19386	318	1+
331.89499	1910	1+
332.82584	234	
332.87695	1120	1+
333.08326	178	
333.86127	170	
334.15768	284	1+
334.87677	206	
334.89802	1174	1+
336.87388	686	1+
336.89896	280	
336.94188	158	
336.96043	174	
337.01489	260	1+
337.04713	224	
337.09221	240	1+
337.87974	486	1+
338.04360	302	1+
338.06129	218	
338.09712	152	1+
338.93532	252	1+
339.87979	874	1+
340.04869	428	1+
340.83466	312	1+
340.86397	166	
340.91526	170	1+
340.97807	322	1+
341.04988	296	1+
341.98031	270	1+
343.00458	268	1+
343.03986	246	1+
343.87521	472	1+
343.96972	266	1+
344.71415	172	
345.03701	280	1+
345.08022	310	1+
346.03843	254	1+
346.88994	754	1+
347.00656	224	1+
348.13346	336	1+
349.09477	200	1+
349.98411	188	1+
350.83223	532	1+
350.88941	560	
350.91742	198	
350.94593	180	
350.96352	176	
351.83832	328	1+
351.87357	362	1+
352.77348	218	
352.91188	564	1+
353.13235	150	1+
353.84842	776	1+
353.89801	160	
354.00207	160	
355.06486	168	
355.88848	576	1+
355.91936	292	
356.45200	152	1+
357.91121	316	1+
359.99292	202	1+
360.15375	182	1+
360.96381	168	
362.86323	184	
363.06451	146	1+
363.10031	442	1+
364.19826	294	1+
364.32815	220	1+
364.84297	262	1+
364.86350	240	1+
365.04076	170	
365.89605	180	1+
365.91259	274	1+
366.11248	162	1+
366.78798	306	1+
366.83905	2048	1+
367.70460	474	1+
368.06883	256	1+
368.70748	346	1+
369.07517	178	1+
369.20992	198	1+
369.78076	488	1+
369.83436	578	1+
369.88908	188	
370.78334	410	1+
371.01475	222	1+
371.19287	190	
371.23950	176	1+
371.84348	230	1+
371.91828	376	1+
372.17914	248	
372.72500	216	1+
372.89344	476	1+
372.92566	340	1+
372.94071	268	1+
373.21797	164	
373.77210	214	1+
374.11320	266	1+
374.81449	306	1+
374.86552	338	1+
375.15079	340	1+
375.18885	332	1+
375.87963	336	1+
376.09677	180	
376.18919	228	1+
376.94034	236	1+
377.08023	294	1+
377.97141	310	1+
378.79883	240	1+
379.19261	194	1+
379.92345	156	1+
380.12432	194	
380.74043	176	
380.78634	384	1+
380.85412	324	
381.10431	362	1+
381.13864	166	
381.79390	242	1+
381.85786	544	1+
383.11666	496	1+
384.36366	336	1+
384.84963	5150	1+
385.33017	164	1+
385.93838	178	1+
386.01184	264	1+
386.23050	160	
386.87236	160	
387.16062	206	
387.85649	278	
387.90473	182	1+
388.79661	746	1+
388.84604	310	1+
389.08532	186	1+
389.19966	168	
389.37775	252	1+
389.71607	278	1+
389.87264	344	
389.91996	242	1+
390.18692	462	1+
390.84098	956	
391.02483	160	
391.84055	696	
391.90422	410	1+
391.93698	206	1+
392.16831	204	1+
392.80130	198	
392.82587	544	1+
392.86141	1850	1+
393.19254	160	
393.80076	266	
394.79991	164	
394.83531	830	1+
394.86058	590	
395.16125	214	1+
395.20457	264	1+
395.62565	182	1+
395.85995	722	1+
396.81670	184	
397.03669	220	1+
398.72649	224	1+
398.86655	176	
399.12186	180	
399.75586	138	1+
399.79749	258	1+
400.07210	276	1+
400.82710	224	1+
401.13252	168	
401.24505	196	
401.88039	198	
402.86348	874	
403.11964	374	1+
403.87112	1200	
403.90625	184	
403.92803	184	1+
404.79565	340	1+
404.86952	732	
404.89756	282	
405.16954	188	1+
405.33760	130	1+
405.87299	664	
406.08449	252	1+
406.85951	428	
407.21418	150	1+
407.86563	11174	1+
408.06801	360	1+
408.27042	128	1+
408.81556	192	
408.92075	166	
409.82494	242	
410.03396	218	1+
410.78661	234	
410.84540	1038	1+
411.72584	358	1+
411.80805	708	1+
411.95580	162	
412.72955	296	1+
412.84782	766	1+
413.07264	1168	1+
413.40752	164	
413.87498	260	
414.22953	306	1+
414.87872	176	
415.19567	258	
415.87325	856	1+
416.87715	598	1+
417.13175	378	1+
417.82190	348	1+
418.85306	470	1+
419.94945	178	1+
420.78251	178	
421.16271	240	1+
421.87581	1644	1+
421.96416	196	1+
422.16248	170	1+
422.23674	168	
423.08232	182	1+
424.81482	458	1+
424.87086	352	
425.13626	754	1+
425.46325	102	1+
425.88239	1540	
426.14080	576	1+
426.86463	1148	
426.97957	360	1+
427.11167	192	1+
427.73979	302	1+
427.86381	948	
428.08863	164	
428.85082	456	
428.88509	4240	1+
429.85066	332	
430.14364	198	1+
430.74115	214	1+
430.76448	376	1+
430.85676	640	
430.87474	1338	1+
430.91076	234	1+
430.93800	252	1+
431.08694	172	
431.20390	398	1+
432.11570	194	1+
432.20705	372	1+
432.31411	192	1+
432.86004	686	1+
433.88890	310	
434.82630	194	
435.80684	152	1+
435.86368	272	1+
436.13948	478	1+
436.94253	208	1+
437.01814	158	
437.69818	282	1+
437.84620	296	1+
439.84295	282	1+
439.89667	966	1+
440.80987	190	1+
441.07498	194	1+
441.15122	692	1+
442.86942	206	
442.92566	212	1+
442.96204	276	1+
443.82035	226	1+
443.93332	138	1+
443.96122	258	1+
444.15141	284	
444.87336	2748	1+
445.15199	230	
445.17278	212	1+
446.41631	214	1+
446.77417	298	1+
446.78926	204	1+
447.42009	146	1+
447.83764	200	
448.11505	196	1+
448.15791	452	1+
448.68786	118	1+
448.80047	230	1+
448.89277	400	
449.87585	706	
450.76185	154	1+
450.89064	968	1+
451.89908	608	1+
453.02083	204	1+
453.19893	162	
453.87086	472	1+
454.87420	344	1+
456.13929	158	1+
457.90681	848	1+
459.44194	136	1+
459.54247	132	1+
459.87672	266	1+
459.90567	190	
460.16319	642	1+
460.72835	96	1+
462.16241	346	1+
462.88331	916	1+
464.88626	174	1+
465.18307	172	1+
465.21137	168	
467.81651	242	1+
467.88663	1768	1+
468.77718	168	
469.08306	174	1+
469.22683	184	1+
469.76610	282	1+
469.91084	376	1+
470.35898	230	1+
471.35918	160	1+
474.19990	222	1+
475.46028	148	1+
477.80957	126	1+
480.10301	168	
480.91950	174	
485.89973	510	
487.24420	296	1+
487.27769	288	1+
487.44449	200	1+
487.90492	168	1+
489.85526	200	1+
490.33950	186	1+
490.40471	236	1+
492.26566	280	1+
492.48614	202	1+
493.43540	186	1+
500.46109	226	1+
502.06940	330	1+
503.07604	238	1+
504.29713	448	1+
504.33217	276	1+
504.36062	300	1+
505.29939	358	1+
505.82508	270	1+
506.66396	130	1+
507.45824	344	1+
507.48642	224	1+
507.53132	150	1+
507.78277	252	1+
508.37819	198	1+
508.45294	246	1+
508.48656	160	1+
508.78178	190	1+
509.12747	148	1+
509.85762	194	1+
510.13743	144	1+
510.15994	146	1+
510.24825	310	1+
510.30930	310	
510.42672	182	1+
511.25336	194	1+
511.70091	204	1+
END IONS

###FS:    #m/z: 336.94557 #charge 1+
###MS: 14
###MSMS: 17
BEGIN IONS
TITLE=Cmpd 12, +MS2(336.9456), 28.0-35.0eV, 0.4min #17
RTINSECONDS=19.1405
SCANS=14,17
PEPMASS=336.94557	209180
CHARGE=1+
56.84767	88	
139.73107	92	
182.86666	88	
189.86207	110	
189.92416	92	
196.87043	174	1+
205.97032	96	
207.97501	146	
208.98353	238	
211.94420	10680	1+
212.50466	110	
212.87876	1044	1+
213.93866	4418	1+
214.90112	126	
215.88703	920	1+
215.93835	528	1+
216.93292	246	1+
217.00316	96	
217.38334	92	
217.88517	460	
220.04360	108	
223.00173	90	
223.95727	338	1+
223.97401	138	
224.03652	104	
224.87876	92	
224.97107	112	
227.78628	100	
227.89417	374	1+
227.94894	100	
228.89812	244	1+
229.07143	178	1+
229.66581	92	
229.88267	108	
229.95483	9210	
230.88826	1412	1+
230.95794	292	
231.95002	3930	1+
233.02391	94	
233.89527	582	1+
233.94623	780	1+
235.89171	210	
236.03221	190	
236.05164	110	
237.00886	90	
237.02211	100	
237.12990	98	
238.21506	112	
238.82332	94	
238.94746	168	1+
239.03785	92	
240.26578	104	
241.12472	92	
241.18608	92	
241.98378	218	1+
242.88274	172	1+
245.67676	90	
246.90904	120	
246.97203	192	
247.04522	88	
247.96453	1780	1+
248.20857	108	
248.89899	606	1+
249.09770	220	1+
249.96034	1252	1+
250.08073	92	
250.83490	94	
251.07421	138	
251.95462	118	
251.96804	130	
252.38288	92	
252.97073	5688	1+
253.15772	110	
253.42719	94	
253.88548	140	
253.90347	418	1+
254.06475	122	
254.83523	98	
254.94141	98	
254.96597	2080	1+
255.07541	374	1+
255.10236	92	
255.91020	310	1+
256.91280	234	1+
256.96400	520	1+
257.03406	272	1+
257.50623	94	
258.88402	104	
260.91921	180	1+
264.96637	102	
264.99552	146	
265.85503	188	
267.80087	152	
267.93889	90	
268.14366	98	
268.66098	96	
268.86878	90	
268.97295	100	
269.84692	326	1+
269.98180	632	1+
270.08159	102	
271.05856	148	
272.84480	138	
272.97545	500	1+
273.14133	92	
273.17599	92	
274.43585	94	
276.02485	156	
276.85883	214	1+
277.96256	350	
278.94953	96	
278.96197	156	
279.03710	294	1+
279.79502	138	
279.84073	112	
279.96270	314	
280.08765	96	
282.27594	96	
282.79055	198	1+
282.90314	90	
284.02899	108	
285.84834	138	
285.92443	92	
286.84829	440	1+
287.84817	512	1+
287.86425	150	
288.51781	132	
289.01082	110	
289.08355	110	
289.57609	176	
289.88977	92	
290.51067	90	
291.92826	206	1+
292.96663	106	
293.06326	130	
293.10877	142	
293.15110	154	
293.38767	92	
293.92495	106	
293.99621	304	
294.11327	98	
294.83712	136	
294.89830	184	1+
294.97577	120	
294.99322	136	
295.97241	492	1+
297.83165	140	
297.88012	256	1+
297.97516	342	1+
298.05365	364	1+
298.08323	102	
298.80669	90	
299.05652	306	1+
300.07620	176	1+
300.81903	90	
300.87160	286	1+
300.90998	128	
304.11955	108	
304.87731	118	
305.18167	102	
305.87601	134	
305.94606	176	
306.08884	134	
306.88249	132	
307.80026	130	
308.41129	104	
308.88394	174	
309.03556	98	
309.88889	90	
310.80340	262	1+
310.87494	374	1+
311.05653	90	
312.88980	148	
313.89183	124	
314.88477	110	
316.43901	118	
317.04232	172	1+
319.93086	102	
320.92157	128	
321.28704	94	
322.31935	96	
322.98413	90	
323.23695	238	1+
324.32179	90	
324.33486	122	
324.89063	104	
324.89639	472	1+
325.14678	112	
325.89519	300	1+
326.12745	88	
326.42242	102	
327.28168	106	
328.88429	354	1+
329.10144	96	
329.54584	100	
330.24063	106	
333.05800	178	
333.89245	94	
334.14151	120	
336.17722	94	
336.84389	118	
338.13548	140	
338.35308	162	
340.15528	186	1+
340.39561	114	
340.53322	100	
END IONS

###FS:    #m/z: 340.94028 #charge 1+
###MS: 18
###MSMS: 19
BEGIN IONS
TITLE=Cmpd 13, +MS2(340.9403), 28.0-35.0eV, 0.4min #19
RTINSECONDS=22.8285
SCANS=18-19
PEPMASS=340.94028	1863330
CHARGE=1+
196.87642	202	1+
197.86336	122	
204.90193	92	
205.94747	160	
206.10249	100	
206.94837	112	
208.95892	368	1+
209.94318	182	
210.89809	144	
210.93869	396	1+
213.93888	3670	1+
215.88667	1092	1+
215.93890	408	
216.83071	154	
217.88189	300	
217.93536	384	1+
220.15506	102	
221.89650	134	
223.89254	174	1+
223.95693	186	
224.97874	192	
226.69596	96	
226.94467	278	
228.91271	120	
230.52452	98	
230.88662	820	1+
231.94859	2994	1+
233.89658	878	1+
234.13494	164	
235.07691	102	
235.89409	250	
235.94521	244	1+
236.06209	236	1+
236.88944	174	1+
238.95127	420	1+
239.00744	96	
239.06584	214	1+
239.89993	294	1+
240.23050	414	1+
241.11843	132	
241.94023	106	
242.83678	132	
242.88950	108	
242.95718	176	
243.89549	146	
244.01528	112	
244.88096	192	1+
244.95496	398	1+
246.94870	312	1+
246.97545	188	1+
247.94053	206	
249.04044	202	1+
249.96065	574	1+
250.02253	104	
250.55472	98	
250.94892	304	1+
250.98687	162	
251.03062	284	1+
251.97564	106	
252.03524	310	1+
252.08225	250	1+
253.90449	562	1+
254.90551	408	1+
254.96326	1946	1+
255.07100	204	
256.07535	122	
256.17874	156	
258.85965	92	
258.90625	152	
259.16773	104	
259.54575	92	
260.04618	180	1+
261.88500	112	
262.92387	102	
262.96597	234	1+
264.82453	102	
265.13015	92	
265.19488	158	
265.85712	126	
267.13497	128	
267.96988	162	
268.99423	122	
269.19342	134	
270.12382	94	
270.79701	200	1+
270.93665	166	
271.79009	246	1+
271.97271	472	1+
272.04727	146	
272.93524	430	1+
272.97473	398	1+
274.85290	168	
275.24357	160	
275.88583	122	
275.96218	120	
277.96718	102	
278.03992	190	1+
278.81447	296	1+
278.86043	98	
278.91019	124	
278.96091	186	
279.96262	452	
280.06504	124	
281.04821	132	
281.96078	102	
282.04655	124	
282.27644	260	1+
282.36639	94	
282.80928	98	
282.86104	322	1+
282.91030	106	
283.02943	140	
283.99380	198	
286.80240	108	
286.86845	130	
286.95518	118	
286.98917	94	
287.88494	100	
288.94877	144	
289.87954	114	
289.99606	100	
290.85404	172	
290.88330	96	
290.94045	186	
292.93519	252	
293.97038	146	
294.85016	294	1+
295.27685	98	
295.89403	106	
295.97291	272	
295.98947	108	
296.81162	148	
296.97442	352	
297.11060	214	1+
297.97259	976	1+
298.06647	92	
298.30707	132	
298.88001	96	
299.05672	184	
299.97289	136	
300.05722	104	
301.03148	166	
301.87318	134	
302.92366	92	
304.24601	104	
304.43889	94	
304.92555	122	
305.92963	166	
306.28117	140	
307.24644	100	
307.28546	150	
307.88712	106	
308.28946	450	1+
308.88784	98	
309.03601	106	
310.87964	166	
311.09683	126	
312.02546	194	1+
312.96599	92	
313.34739	110	
313.88311	96	
313.96152	108	
314.07577	108	
314.82276	128	
316.93483	124	
318.36568	92	
319.03740	100	
319.92837	130	
320.28915	104	
322.13946	104	
322.22214	150	
322.30929	174	
323.01878	230	
323.06078	116	
323.23989	218	
323.81146	202	1+
323.89175	102	
324.89474	154	
325.90190	122	
326.34161	120	
326.80048	202	1+
326.88661	110	
328.89785	120	
328.95477	116	
336.13889	166	
336.16100	166	
336.86223	100	
337.18310	100	
339.01507	132	
339.24811	120	
339.29315	138	
339.33659	128	
339.38865	184	1+
340.91635	194	1+
341.02265	174	
342.28979	164	
343.10841	114	
343.17107	94	
344.05404	94	
344.10416	100	
END IONS

###FS:    #m/z: 507.84558 #charge 1+
###MS: 18
###MSMS: 20
BEGIN IONS
TITLE=Cmpd 14, +MS2(507.8456), 28.2-35.2eV, 0.4min #20
RTINSECONDS=23.6005
SCANS=18,20
PEPMASS=507.84558	280052
CHARGE=1+
191.95725	326	1+
196.01560	334	1+
223.97469	644	1+
224.97725	390	1+
228.89640	170	1+
229.88285	258	1+
230.84855	166	
230.88685	186	1+
232.89422	162	
233.99764	194	
236.89525	186	1+
241.89459	240	1+
246.04096	286	1+
249.87505	252	1+
250.10451	192	1+
250.97170	484	1+
252.07974	168	
253.09387	324	1+
254.78121	148	1+
255.99894	212	1+
256.86133	230	1+
258.85065	180	1+
259.99682	190	1+
260.10268	342	1+
260.88872	198	
261.79565	234	1+
262.38107	154	
262.92635	162	
266.09399	190	
266.16567	158	
266.86519	264	
267.41432	244	
267.86756	250	1+
268.97251	182	
270.85696	202	
271.87893	904	1+
272.85242	778	1+
273.95327	170	
274.80296	178	
275.07160	292	
275.99764	186	1+
277.87745	334	1+
278.86405	276	
278.88216	196	1+
278.98536	256	1+
280.14449	160	1+
280.79962	156	1+
280.84501	336	1+
280.93941	268	1+
280.98905	226	1+
282.02883	386	1+
283.96072	160	
284.88063	204	
285.79278	340	1+
285.84728	222	
285.94024	628	1+
286.88695	164	
286.98077	298	1+
287.85451	222	
288.09773	194	1+
288.86765	246	
289.88369	1540	1+
290.86224	2114	1+
291.92887	212	1+
293.87151	4518	1+
294.03203	162	
294.12487	278	
294.82568	262	1+
294.91893	306	1+
295.81644	188	1+
295.95644	204	
296.86052	482	1+
296.88014	646	1+
297.00518	206	1+
297.03212	224	1+
298.85587	274	
298.87827	566	1+
298.97878	170	
299.60114	224	1+
299.81330	196	
300.85687	512	1+
300.91139	282	1+
302.04125	196	
302.80562	224	1+
302.88195	324	1+
303.01495	138	1+
303.14342	158	
303.84588	226	
303.95213	296	
304.86113	158	
304.90062	428	1+
305.12601	372	1+
305.83647	172	
307.89048	1188	
308.04305	174	1+
308.14194	1048	1+
308.79638	198	
308.82817	204	1+
308.87261	1362	1+
308.90891	172	1+
308.96336	382	1+
309.88666	1008	1+
310.02116	132	1+
310.10062	172	
310.15558	804	1+
310.33650	122	1+
310.98098	230	
311.88266	10374	1+
311.93247	308	1+
311.97743	184	
312.11662	254	1+
312.17198	182	
313.00085	124	1+
313.01791	174	
313.81412	154	
314.82437	312	1+
314.86304	1516	1+
314.95943	260	1+
315.34060	370	1+
315.88643	812	1+
316.38782	262	1+
316.82418	388	1+
316.86283	976	1+
316.88749	596	1+
316.96596	158	
318.16360	196	1+
318.85894	312	
319.11942	162	
319.86020	500	1+
320.02614	258	1+
320.13731	290	1+
321.03218	172	1+
321.14171	234	1+
322.09450	216	1+
322.88242	190	
323.35056	168	
323.85941	384	1+
324.12977	192	1+
324.37710	186	
324.80436	170	
325.04077	430	1+
325.12347	248	1+
325.89954	590	
326.15556	300	1+
326.79957	198	1+
326.88693	1868	1+
327.02902	216	
327.15720	202	1+
328.37044	218	
328.87045	414	
328.97746	186	1+
329.04923	164	1+
329.89025	1582	1+
330.09409	156	1+
330.83139	182	
330.95119	256	1+
332.82190	234	1+
332.87853	652	1+
332.90283	1254	1+
332.94944	268	1+
334.15879	290	1+
334.87114	754	1+
334.89920	710	1+
334.98437	168	
335.84388	264	
336.81751	298	1+
336.89079	250	
336.94897	326	1+
337.88111	390	
337.90558	260	1+
338.16121	198	1+
338.87864	1284	1+
339.12487	246	1+
339.19583	192	1+
340.82775	218	1+
340.86511	160	
340.98986	208	1+
341.06558	182	
341.86387	160	
343.87527	336	1+
344.91463	222	1+
345.89382	272	
346.85111	362	1+
346.89550	520	1+
346.99917	286	1+
347.11910	272	1+
347.89828	352	1+
348.12319	224	1+
348.49595	240	1+
348.83079	170	1+
349.02944	146	1+
349.96813	402	1+
350.88837	574	1+
350.90622	184	
350.95073	192	1+
351.06448	158	
352.10190	244	1+
352.84867	584	1+
352.90917	714	1+
353.06215	350	1+
353.77533	168	
353.84967	390	1+
354.14194	202	
355.78387	196	
355.83254	390	1+
355.89260	340	
356.88988	392	1+
357.00891	246	1+
357.83529	334	1+
357.96707	286	1+
357.99174	170	
358.72038	104	1+
359.02669	334	1+
359.13286	156	
359.81693	366	1+
359.86974	322	1+
360.95608	194	1+
361.94994	154	1+
362.84590	182	
362.86460	326	1+
363.88893	296	1+
364.35714	214	
364.79359	164	
364.88858	192	1+
366.06527	386	1+
366.18853	192	
366.84050	1582	1+
366.89320	196	
367.01774	320	1+
367.06976	302	1+
367.71129	312	
367.78497	452	1+
367.87548	174	
368.05169	164	1+
368.12689	278	1+
368.70795	212	
368.78750	312	1+
368.89679	298	
368.98427	192	1+
369.71202	176	
369.83697	664	1+
369.89137	154	
370.77842	290	1+
371.18830	404	1+
371.72190	376	1+
371.90744	254	1+
372.77745	228	1+
373.03369	172	1+
373.95495	224	1+
373.98716	210	1+
374.10063	336	1+
374.81487	238	
376.19192	176	1+
377.81047	310	1+
378.73889	182	1+
379.15589	190	1+
379.84743	412	1+
380.01503	208	1+
380.10717	310	1+
380.37413	168	
381.71730	198	1+
381.76093	304	1+
381.85371	632	1+
381.90454	356	1+
382.20188	280	1+
382.83465	206	
382.85830	470	1+
382.90834	206	1+
383.11580	206	
384.84996	3816	1+
384.89198	160	
385.89313	168	
386.74440	340	1+
387.40663	230	1+
387.84830	750	1+
387.89936	352	1+
388.03480	196	
388.05663	292	1+
388.13182	186	1+
388.17134	226	
388.79285	286	1+
388.85233	560	1+
389.20060	232	
389.71681	222	
389.96750	212	1+
390.03237	278	1+
390.10352	172	1+
390.84055	894	
391.66691	156	1+
391.79863	202	
391.84327	584	
391.89131	416	1+
391.91553	238	
392.07168	190	
392.35851	272	1+
392.73068	210	1+
392.82478	754	1+
392.86519	1268	1+
393.19288	286	
393.35318	224	1+
393.79920	446	
394.03657	204	1+
394.10720	196	1+
394.14032	182	1+
394.78076	432	1+
394.83740	740	1+
394.86194	696	1+
396.06842	222	1+
396.09951	256	1+
397.12543	154	
397.76549	316	1+
397.81160	134	1+
398.71121	240	1+
398.87110	160	
399.78085	286	1+
400.08784	154	
400.20787	222	1+
401.08000	214	1+
401.12406	208	
402.86500	2848	1+
403.12625	208	1+
403.23193	164	
404.01981	166	1+
404.72358	156	1+
404.82199	236	1+
405.80358	338	1+
405.87037	984	
405.89668	230	
406.72685	310	1+
406.85623	440	
406.99224	172	1+
407.19984	246	1+
407.86432	6090	1+
408.94509	92	1+
409.10922	180	
409.43471	96	1+
409.71798	470	1+
410.83476	762	1+
410.87267	820	1+
410.91286	376	1+
411.09433	284	1+
411.13422	220	1+
411.19538	230	1+
411.72578	674	1+
411.80991	480	
412.20545	296	1+
412.54007	90	1+
412.72701	476	1+
412.81531	402	
412.84550	920	1+
412.87185	588	1+
413.02787	216	1+
413.07451	518	
414.51831	184	
415.19757	310	
415.86602	196	
415.92381	158	
418.86633	164	
420.35378	170	
420.81855	322	1+
421.13335	190	
421.37505	160	
421.82031	264	1+
421.88253	974	1+
422.10298	192	
422.79102	192	1+
422.85072	280	
423.82264	306	1+
423.87824	440	
424.13870	232	
425.09088	412	1+
425.87782	1028	
426.13667	240	1+
426.86388	2258	1+
426.89150	564	
426.93628	164	
427.06034	206	1+
427.73337	232	
427.74517	696	1+
427.79659	240	1+
428.41025	232	1+
428.74336	432	1+
428.80015	204	1+
428.84657	1488	1+
428.88422	2642	1+
429.38140	216	1+
429.82409	268	
430.73680	638	1+
430.79278	230	1+
430.88154	670	
431.86564	2100	1+
432.05311	128	1+
434.88646	648	1+
435.85876	210	
436.06202	156	1+
436.22631	180	1+
437.14007	410	1+
437.16018	178	1+
437.94404	232	
438.05948	158	1+
438.14358	346	1+
439.89130	944	1+
441.19934	234	1+
441.88351	368	1+
442.15389	580	1+
442.94957	198	1+
444.14888	158	
444.39634	160	
444.42213	172	1+
444.87224	3210	1+
445.23419	356	1+
445.91759	154	
446.89119	380	
447.10836	230	1+
447.14174	258	1+
447.80392	170	1+
448.75427	196	
448.89599	328	
449.09622	154	
449.87722	1336	1+
451.18075	182	1+
452.76728	300	1+
453.89609	286	1+
457.90409	756	1+
458.93590	232	1+
460.16139	522	1+
462.88189	1144	1+
463.77850	340	1+
464.78345	290	1+
464.81855	160	
465.09047	304	1+
466.16579	182	1+
467.13729	162	
467.88841	1440	1+
469.08579	394	1+
469.30196	174	1+
469.90989	308	1+
470.40056	250	1+
470.72657	314	1+
470.79677	198	1+
471.25167	272	1+
476.75096	154	
480.91763	174	
482.15114	178	1+
483.29136	156	1+
483.77513	316	1+
484.78644	394	1+
484.80338	260	1+
485.90024	706	1+
486.84229	282	1+
487.27738	272	
487.45059	298	1+
487.68685	164	1+
487.90205	170	
488.48221	184	
490.23311	184	1+
490.40990	218	1+
491.78179	220	1+
491.81318	272	1+
491.93303	168	1+
492.85486	260	1+
494.26071	242	
498.73969	148	1+
500.76266	172	1+
501.68214	234	1+
502.76683	220	1+
503.45217	222	1+
503.48174	136	1+
504.11743	202	1+
504.35695	170	
504.80486	150	1+
505.33458	460	1+
505.46779	250	
505.50661	370	1+
505.80722	102	1+
506.51251	256	1+
507.07099	198	1+
507.10618	172	
507.91013	316	1+
508.29072	430	1+
508.91557	254	1+
508.97277	156	
509.29406	358	1+
509.45532	308	1+
509.67059	196	1+
509.86390	210	1+
510.05621	110	1+
510.67378	124	1+
511.49543	130	1+
512.44917	158	1+
END IONS

###FS:    #m/z: 359.96128 #charge 1+
###MS: 18
###MSMS: 21
BEGIN IONS
TITLE=Cmpd 15, +MS2(359.9613), 28.0-35.0eV, 0.4min #21
RTINSECONDS=24.373
SCANS=18,21
PEPMASS=359.96128	167428
CHARGE=1+
195.00405	92	
207.94854	158	
209.94292	902	
210.93357	100	
211.93774	106	
213.90790	116	
218.01378	106	
220.87138	96	
221.88747	186	
222.95133	1698	1+
224.89222	234	1+
224.94732	1568	1+
226.38888	102	
226.88928	166	
226.94696	5048	1+
226.97496	176	
227.12147	106	
227.93256	196	
228.87698	114	
228.94173	5254	1+
228.99873	144	
230.90677	162	1+
233.95817	202	
237.23018	162	
240.93956	104	
240.96068	808	1+
241.08636	282	1+
242.01614	110	
242.95841	448	
243.95956	254	
244.23200	202	1+
244.95725	2188	
245.94384	284	
246.90385	130	
246.95231	3174	1+
247.87362	92	
249.04036	146	
250.85116	132	
250.90974	146	
251.03004	338	1+
251.07142	106	
251.52352	100	
251.96725	236	
252.00447	94	
252.22770	126	
252.97460	120	
253.85605	102	
253.94676	196	
255.11739	104	
256.85254	142	
260.45041	114	
260.49823	110	
260.85174	128	
260.94119	232	1+
260.96985	572	1+
263.99082	110	
264.96556	148	
265.97126	136	
266.15491	100	
266.24519	108	
266.81367	204	1+
266.84331	110	
266.91972	148	
267.02112	192	1+
267.97471	484	
269.11548	104	
269.85221	280	1+
269.96893	256	
271.24310	102	
271.84218	302	1+
272.89136	98	
272.94107	314	1+
273.55951	96	
273.87653	104	
273.92251	92	
273.94512	180	1+
274.78191	92	
274.80085	294	1+
274.90149	94	
275.14461	96	
276.84985	110	
277.91422	220	1+
277.93679	188	1+
278.25044	108	
279.07089	92	
281.79389	184	
281.93933	112	
281.99930	98	
282.23773	126	
282.27633	246	
282.80913	238	1+
283.98333	108	
284.25762	106	
284.85492	116	
287.97525	248	1+
288.02641	136	
294.85734	282	1+
295.02334	452	1+
295.14257	108	
295.81083	126	
295.93007	130	
296.08395	94	
296.14416	108	1+
296.33055	134	
296.80512	166	
297.85139	246	1+
298.08528	98	
298.11299	96	
298.80306	226	
299.80283	176	
300.79246	98	
300.97596	140	
301.77956	176	
301.84634	148	
302.22163	244	
302.94712	200	
303.77566	108	
304.02740	208	1+
304.05276	108	
304.92926	100	
305.27175	314	1+
306.43452	106	
306.79129	130	
307.09655	98	
307.81147	100	
307.89279	124	
308.29986	192	1+
308.79265	388	1+
308.85128	96	
308.88544	94	
309.89879	92	
310.13987	130	
310.34496	600	1+
310.87605	224	
311.88543	102	
313.09627	296	1+
313.87914	94	
314.79525	302	1+
317.87748	216	1+
317.93265	276	1+
318.88047	182	1+
319.09347	194	
319.30630	144	
319.81511	108	
319.85846	144	
320.32390	172	1+
320.38745	94	
321.12431	128	
321.83854	144	
321.85746	182	
322.29589	108	
322.82393	162	1+
322.92594	268	
323.01754	418	1+
323.58287	138	
323.84975	96	
324.89361	148	
325.02279	156	
325.88371	134	
326.89085	120	
328.88899	156	
329.86819	210	1+
329.90619	118	
331.08351	106	
331.85359	194	1+
333.86881	302	1+
334.07532	184	1+
334.87317	232	1+
336.31079	94	
336.90332	98	
336.94381	570	1+
337.28925	210	1+
337.35744	146	
337.76954	194	1+
338.34111	170	1+
338.38392	108	
338.86614	368	1+
338.99731	214	1+
339.17473	212	1+
339.22909	338	1+
339.83324	134	
340.12394	122	
340.34814	128	
340.93975	130	
341.13502	158	
341.35790	96	
341.79298	156	1+
342.06882	120	
342.32763	92	
342.91075	198	1+
343.26692	102	
343.76998	202	1+
346.07509	100	
346.90007	112	
347.11674	104	
347.88464	282	1+
348.06208	138	
348.11035	360	1+
349.11234	304	1+
352.88609	108	
353.78977	232	1+
355.75535	110	
357.08599	114	
357.24560	134	
358.30939	108	
358.36358	240	1+
358.74742	112	
358.76650	182	1+
358.91937	120	
359.07412	116	
360.00500	114	
362.90975	110	
363.83236	258	1+
365.28275	108	
END IONS

###FS:    #m/z: 322.92971 #charge 1+
###MS: 22
###MSMS: 23
BEGIN IONS
TITLE=Cmpd 16, +MS2(322.9297), 28.0-35.0eV, 0.5min #23
RTINSECONDS=28.067
SCANS=22-23
PEPMASS=322.92971	3234484
CHARGE=1+
106.70658	150	
190.61331	90	
191.95450	220	
192.89094	150	
194.53962	110	
195.87528	196	1+
204.45402	94	
205.95132	272	
205.96964	282	1+
206.97117	194	1+
209.95986	86	
210.18416	82	
210.90498	132	
211.08219	94	
212.89713	178	
213.90129	142	
214.02360	90	
215.06497	92	
215.88447	326	1+
217.85727	86	
217.88477	86	
218.88779	122	
220.86594	126	
221.89443	120	
221.94663	132	
222.44736	82	
222.95414	1056	1+
224.00518	82	
225.86129	86	
227.79179	112	
227.89429	296	1+
227.92901	264	
227.95324	142	
228.91631	100	
229.51697	88	
230.84108	136	
230.86011	336	1+
230.88509	272	1+
230.90604	176	
231.97902	94	
232.88945	442	1+
233.84205	276	1+
233.89466	316	1+
235.82491	100	
235.88261	118	
236.04767	92	
236.86694	116	
237.05603	106	
238.94060	134	
239.07750	224	
239.78786	248	
239.90726	148	
240.93985	1650	
241.07937	94	
241.93916	5304	1+
242.84024	158	
242.94138	3834	1+
243.88123	450	1+
244.93792	806	1+
245.03626	84	
246.85595	84	
246.97240	184	1+
248.89847	90	
249.89415	86	
250.03390	84	
250.78788	124	
250.94779	326	1+
251.10971	170	
251.60341	84	
251.92455	138	
252.23654	130	
252.79626	94	
253.83497	94	
254.95078	82	
255.14703	86	
255.89870	226	1+
257.01552	84	
257.04600	92	
257.50427	102	
261.10151	94	
261.83138	196	
261.89239	180	1+
262.15333	88	
262.83204	118	
262.93544	86	
263.05153	522	1+
263.39765	90	
263.98109	146	
264.81790	126	
265.01020	90	
265.07932	136	
266.84541	128	
266.96772	138	
267.93926	194	1+
267.98573	110	
268.15452	82	
268.86664	102	
268.90648	114	
269.80528	86	
270.27755	82	
270.41659	88	
270.85621	88	
271.52248	98	
271.78536	82	
271.84309	194	1+
272.10708	216	1+
273.79095	106	
274.06369	88	
274.42158	88	
274.78294	92	
275.07372	106	
275.80599	136	
276.67187	94	
276.85677	136	
277.26027	92	
277.83651	132	
279.09213	840	1+
279.11353	96	
279.20865	110	
279.54074	94	
279.86310	112	
280.00700	108	
280.85360	142	
281.03706	134	
281.29046	84	
283.02482	168	
283.95129	86	
284.29396	220	
285.86343	146	
286.78263	106	
287.10318	92	
287.80878	148	
288.05282	90	
288.87056	128	
289.79189	142	
289.82221	90	
289.88107	304	1+
290.39973	104	
291.82083	88	
292.02860	100	
292.86833	118	
292.96142	92	
293.12192	196	
294.28205	90	
294.85349	258	1+
294.88219	246	1+
295.92245	216	1+
297.81302	118	
297.89054	84	
299.78473	166	
301.25824	90	
301.92005	90	
302.72490	84	
303.24653	124	
303.97688	84	
304.44848	92	
304.87117	440	1+
305.23822	204	1+
306.04016	134	
306.27337	124	
306.77623	100	
306.88158	442	1+
307.17658	86	
307.79401	308	1+
307.86350	148	
308.29404	482	1+
310.15037	164	1+
310.30593	326	
310.87779	430	1+
314.86366	186	1+
317.07763	84	
319.02460	148	
319.05689	96	
320.13761	166	
321.17718	112	
322.32620	84	
323.02130	102	
323.23749	940	1+
323.88435	168	
324.20716	234	1+
324.32457	104	
324.88582	126	
325.45408	94	
325.89345	192	
326.20315	102	
326.96107	100	
328.05233	102	
328.31790	90	
END IONS

###FS:    #m/z: 340.94031 #charge 1+
###MS: 22
###MSMS: 24
BEGIN IONS
TITLE=Cmpd 17, +MS2(340.9403), 28.0-35.0eV, 0.5min #24
RTINSECONDS=28.839
SCANS=22,24
PEPMASS=340.94031	1817520
CHARGE=1+
181.01823	124	
185.06674	92	
189.38134	92	
192.49137	92	
193.03174	98	
193.93197	96	
194.89054	92	
196.88339	144	
199.39419	98	
205.94772	224	
207.97795	126	
208.96027	108	
212.88016	690	1+
213.93947	2932	1+
214.01541	94	
215.88674	1200	1+
215.93710	372	1+
216.40985	150	
217.85697	136	
217.88302	282	
218.57447	92	
218.88365	172	
219.41019	98	
223.18804	92	
223.95891	238	
223.99932	96	
224.97280	142	
226.94729	184	
226.97154	132	
228.94397	248	
229.95223	126	
230.88799	140	
231.89146	154	
231.94899	3316	1+
232.13920	156	
232.88958	146	
233.89563	466	
234.57460	114	
235.11419	206	1+
235.87219	98	
235.89109	366	1+
238.94917	184	1+
239.78377	172	1+
241.88957	168	
242.87862	172	1+
243.05665	98	
243.40138	90	
243.83089	192	
244.82673	102	
244.95652	240	1+
244.97138	146	
246.94091	122	
246.97445	198	
247.97643	106	
248.80170	142	
249.89835	246	1+
249.95994	704	1+
251.04696	180	1+
251.07510	130	
251.95743	342	1+
252.88460	92	
254.87071	104	
254.91350	136	
254.93938	270	1+
254.96634	1466	1+
255.07377	306	
255.99170	94	
256.01817	108	
256.91285	156	
256.96448	376	
257.79396	114	
257.92414	94	
258.88438	176	
258.90435	120	
258.96475	144	
259.84947	116	
259.96803	104	
260.83531	100	
261.08304	92	
261.83319	118	
261.94471	92	
262.12460	108	
262.73839	100	
262.90827	94	
262.96773	116	
264.07343	158	
264.90186	290	1+
264.95032	96	
265.95964	126	
266.01652	100	
267.13515	136	
268.02598	246	1+
268.46746	96	
268.79059	210	1+
268.96837	122	
271.79811	174	1+
272.84480	122	
272.89883	108	
272.93437	316	
272.97632	334	1+
274.80243	502	1+
274.84954	122	
275.50654	92	
275.80655	370	1+
275.84608	340	1+
275.88840	208	1+
276.89133	224	1+
276.92336	154	
276.93934	94	
277.95884	110	
278.24483	150	
278.85042	94	
278.96079	436	1+
279.27354	98	
279.85102	212	
281.08240	94	
281.89068	116	
283.15657	114	
283.36797	92	
283.79010	136	
283.93682	96	
286.80619	122	
287.06347	92	
287.93189	220	1+
289.86440	134	
290.00751	152	
293.85414	92	
294.86081	124	
295.15230	96	
295.97744	188	
296.87514	94	
296.97624	168	
296.99376	138	
297.97505	926	
298.89696	108	1+
299.01466	96	
299.85431	160	
300.10299	96	
300.42837	110	
300.84563	258	
302.16910	144	
302.68878	104	
302.94746	106	
306.04800	92	
306.88656	132	
307.28768	408	1+
307.79511	108	
308.29117	340	1+
308.79088	100	
310.87704	448	1+
311.02565	94	
311.88100	352	1+
312.65449	104	
312.82920	154	
314.54591	104	
314.88935	136	
315.06690	94	
315.88068	202	1+
317.33997	106	
317.42310	104	
318.88533	202	1+
319.26984	92	
319.88813	130	1+
320.95423	108	
321.18344	158	
322.03823	100	
322.13198	236	1+
322.18781	98	
322.87109	92	
322.92999	92	
323.01527	94	
323.81444	176	1+
324.45897	104	
326.84438	152	
326.89103	136	
327.79266	104	
328.26349	150	
328.31661	160	
328.82296	236	1+
328.88857	394	1+
329.84020	204	1+
335.33634	148	
337.36139	100	
338.82004	172	1+
339.86920	134	
340.21871	160	
340.37724	100	
340.44924	96	
341.01804	100	
341.25075	106	
342.90871	128	
343.25002	102	
344.18410	170	
END IONS

###FS:    #m/z: 363.95652 #charge 1+
###MS: 22
###MSMS: 25
BEGIN IONS
TITLE=Cmpd 18, +MS2(363.9565), 28.0-35.0eV, 0.5min #25
RTINSECONDS=29.611
SCANS=22,25
PEPMASS=363.95652	1071630
CHARGE=1+
184.85652	228	1+
189.86270	386	
191.85901	1026	
195.88096	482	1+
196.88458	414	1+
203.43349	102	
207.87181	334	
207.94897	160	
208.88164	170	
208.94061	202	
209.87688	122	
209.94448	1540	1+
210.88379	384	1+
211.90767	132	
212.87925	3438	1+
216.42056	144	
217.41589	190	
218.91334	352	
222.07604	238	1+
222.95164	1346	1+
223.07863	160	1+
223.88850	200	1+
224.94785	2178	1+
225.00278	96	
225.97450	276	
226.88551	112	
226.94720	8030	1+
227.93053	324	
228.15917	96	
228.89348	602	1+
228.94203	8434	1+
229.08339	96	
230.88996	3820	1+
231.08442	96	
232.01568	130	
232.08709	202	1+
232.88305	588	1+
233.13795	94	
234.89064	160	
238.94792	184	
239.07143	210	
239.42727	96	
240.82512	114	
240.94179	300	
240.96093	750	1+
241.85153	122	1+
241.94220	394	
242.94193	1088	1+
243.88661	156	1+
244.03567	106	
244.50583	94	
244.95701	4232	1+
245.94166	544	
246.90266	466	
246.95316	4186	1+
247.90154	208	
247.97045	122	
248.02398	168	1+
248.79818	106	
248.89935	1330	1+
250.06027	240	1+
250.89386	338	1+
250.94612	198	
250.97149	260	
251.83412	102	
252.02382	188	1+
252.89636	774	1+
252.95104	94	
253.97182	128	
255.10344	106	
256.09047	214	1+
256.86211	104	
258.84356	274	1+
258.91998	216	1+
258.97271	374	
259.18774	108	
260.13547	96	
260.24114	130	1+
260.89694	120	
260.96878	604	1+
262.07157	124	
262.83103	290	1+
263.72656	98	
263.97219	284	1+
264.25320	96	
266.10686	96	
266.14120	192	1+
266.81092	296	1+
267.03240	144	
267.81136	178	1+
267.87734	126	
267.97258	1000	1+
268.83847	126	
268.95551	204	
269.81184	152	
269.96912	832	1+
270.79868	196	1+
270.94636	178	
271.87076	98	
271.92403	422	1+
272.06675	106	
272.84343	102	
272.85849	136	
272.89650	96	
272.93158	254	1+
273.85557	146	
275.78837	344	1+
275.86217	396	1+
277.03947	96	
277.89287	98	
277.91985	162	
277.95162	152	
278.81316	112	
279.10484	124	
279.79054	704	1+
279.85351	124	
279.91541	204	1+
279.93234	194	1+
280.27072	122	
280.79169	566	1+
280.82366	138	
282.04063	112	
282.44067	120	
283.79042	368	1+
283.85132	386	1+
283.87156	180	
284.93845	228	1+
285.06399	176	
285.84504	1090	1+
285.86727	244	1+
286.89811	114	
287.08615	114	
288.87438	266	1+
291.78798	110	
292.06643	98	
292.43515	134	
293.06250	116	
294.13440	96	
294.27864	146	
294.86530	196	
295.10300	88	1+
295.86468	128	
296.01554	178	1+
296.03521	120	
296.80508	200	
297.89804	154	
298.80346	862	1+
298.86777	388	1+
299.40167	108	
299.42887	152	
299.80737	474	1+
299.87249	284	1+
300.10173	112	
301.80381	574	1+
301.85953	434	1+
301.93170	246	1+
301.99826	116	
302.78005	102	
302.89028	114	
302.93524	266	1+
303.15283	182	1+
303.80740	616	1+
303.85492	944	1+
303.90724	192	1+
303.98044	212	1+
304.00199	98	
304.26522	138	
305.10314	122	
305.83384	96	
306.78938	114	
307.31218	160	
307.89232	132	
307.92445	402	1+
308.29281	242	
308.39795	118	
308.79281	102	
308.85789	96	
308.87533	150	
310.31018	150	
310.87741	258	
311.03042	106	
311.30568	96	
312.80912	112	
314.81125	136	
315.50503	106	
316.28418	96	
316.81543	148	
316.91824	272	1+
317.25456	102	
318.82286	112	
318.87774	364	1+
319.82060	144	
319.99437	194	1+
321.81800	430	
321.83658	268	1+
321.86828	134	
322.30858	106	
322.87810	126	
323.89390	522	1+
323.92662	168	1+
324.01831	148	
324.32060	136	
324.83514	150	
325.88371	380	1+
326.08331	94	
326.87209	488	1+
328.18494	118	
330.06145	176	1+
330.17345	124	
330.86968	342	1+
333.86475	128	
334.09230	208	
334.31093	142	
335.87889	106	
336.32489	146	
336.79743	162	
336.94463	214	
338.03714	134	
339.20579	116	
339.82838	360	1+
340.94637	134	
342.20195	120	
343.85592	172	1+
343.88711	304	1+
344.58946	100	
344.83236	110	
345.71733	182	1+
345.86682	166	1+
346.98728	252	1+
348.32073	120	
349.08654	210	1+
349.31810	162	
349.76264	156	1+
350.35174	232	1+
352.94839	96	
355.77642	188	1+
357.70289	118	
357.91345	280	1+
358.39155	118	
358.73346	96	
360.25008	204	1+
361.36029	142	
361.84314	152	
364.29614	222	1+
364.78467	94	
367.32900	256	1+
END IONS

###FS:    #m/z: 322.92988 #charge 1+
###MS: 26
###MSMS: 27
BEGIN IONS
TITLE=Cmpd 19, +MS2(322.9299), 28.0-35.0eV, 0.6min #27
RTINSECONDS=33.3015
SCANS=26-27
PEPMASS=322.92988	3067118
CHARGE=1+
156.23345	90	
180.08938	82	
185.01314	92	
192.89080	226	
193.44479	116	
199.88423	100	
201.04116	140	
204.90545	92	
205.94770	102	
205.97503	196	
207.97550	112	
208.90248	96	
209.94107	130	
210.89982	234	
210.93062	88	
212.89317	100	
215.01440	92	
215.88938	130	
219.92154	100	
220.86474	236	1+
222.95529	620	1+
223.96134	358	1+
224.08049	102	
224.17038	88	
225.86413	140	
228.93302	90	
230.40132	86	
230.50591	100	
230.88759	160	
230.92342	88	
232.07630	100	
233.83237	86	
233.89868	120	
233.91501	104	
235.82331	152	
237.13161	102	
238.93737	92	
239.07767	190	
240.06973	84	
240.78769	194	1+
240.81960	202	
240.94003	2368	
240.96363	240	
241.93891	5298	1+
242.94123	3806	1+
243.88014	108	
244.81601	170	
244.93944	1166	1+
245.39178	88	
245.87564	90	
246.84080	84	
246.97644	780	1+
247.89506	88	
248.88607	92	
248.89629	356	1+
250.01535	118	
250.94551	134	
250.97777	174	
251.14579	114	
251.83892	120	
251.92818	92	
253.00252	110	
253.83285	104	
253.90302	88	
255.41002	86	
256.91913	84	
256.97987	110	
257.45681	84	
257.79683	84	
258.85971	82	
260.82566	220	1+
261.02935	108	
261.88871	146	
262.79769	190	
262.84634	114	
262.88194	164	
263.48922	84	
263.97743	186	
265.05841	144	
265.85032	274	1+
268.91871	198	
268.96086	86	
269.34357	86	
269.79779	144	
270.91350	82	
271.79789	130	
271.84693	192	
271.91682	110	
272.84992	136	
273.79556	278	1+
273.93748	124	
274.85497	128	
275.80878	216	1+
276.02688	98	
276.42678	84	
277.94078	172	1+
278.80778	154	
279.09075	552	1+
279.79240	88	
280.00479	88	
280.14892	92	
280.92083	146	
282.71737	84	
282.85716	150	
282.91758	146	
283.06815	434	1+
283.78807	98	
283.90990	114	
284.29778	240	
284.80839	142	
284.87376	234	1+
285.29584	140	
286.86768	164	
287.42958	92	
287.81067	120	
289.78573	212	
289.88109	140	
290.88640	112	
291.80232	234	
293.06877	122	
293.13676	102	
293.26253	84	
293.29217	198	
294.85938	130	
296.81887	92	
298.81707	84	
299.17635	96	
299.57584	116	
299.78185	86	
300.05833	82	
300.10923	92	
300.87530	132	
301.86334	86	
302.25949	94	
303.17623	104	
303.26390	104	
304.08150	296	1+
304.15611	86	
305.08437	230	1+
305.80413	190	1+
306.10962	102	
307.31008	204	
307.79526	124	
307.88784	140	
307.99266	92	
308.29368	350	1+
308.88741	122	
308.91591	92	
309.01063	86	
309.12733	92	
310.30840	284	1+
310.87866	114	
311.12410	176	
311.86235	108	
311.88494	84	
311.90411	100	
312.16151	92	
314.80095	162	1+
315.82518	168	
317.92869	90	
319.30924	92	
319.89067	118	
320.05916	102	
322.11932	114	
322.75718	82	
322.95530	88	
323.02613	110	
323.18829	128	
323.23761	802	1+
323.88763	124	
324.20497	218	
324.30648	118	
324.89270	200	
325.90302	304	1+
327.08629	116	
END IONS

###FS:    #m/z: 363.95673 #charge 1+
###MS: 26
###MSMS: 28
BEGIN IONS
TITLE=Cmpd 20, +MS2(363.9567), 28.0-35.0eV, 0.6min #28
RTINSECONDS=34.074
SCANS=26,28
PEPMASS=363.95673	933418
CHARGE=1+
63.39012	100	
185.97817	100	
189.86175	542	1+
191.85720	560	1+
196.88419	722	1+
203.92607	94	
205.95105	188	
207.87390	402	
208.93884	218	
209.87013	110	
209.94277	1532	1+
210.88286	480	1+
212.38957	88	1+
212.87901	4288	1+
215.97359	98	
216.07625	98	
218.91473	244	
220.95001	100	
221.39191	92	
222.95241	1170	1+
223.89099	154	
224.94870	1942	1+
225.12939	94	
225.88750	488	1+
226.89331	346	1+
226.94678	6224	1+
226.97340	436	
227.92975	416	
228.03759	152	1+
228.89540	1296	1+
228.94230	8986	1+
230.85836	160	1+
230.88858	4020	1+
232.10540	98	
232.56288	102	
232.88564	778	1+
233.83573	108	
234.88587	170	
234.92698	126	
235.82525	114	
238.06236	112	
238.20985	108	
238.86338	94	
238.90424	160	
238.95546	146	
240.93919	416	
240.96404	760	1+
241.83876	136	
241.93879	1800	1+
242.90605	164	
242.94108	1290	1+
242.95983	718	1+
244.95628	4814	1+
245.13298	116	
245.40289	80	1+
246.90470	442	1+
246.95180	3966	1+
246.97760	350	1+
247.23548	124	
247.52802	98	
248.80351	184	
248.86806	96	
248.90023	1886	1+
249.04325	142	
249.11210	108	
250.89622	438	1+
250.95660	106	
251.03109	140	
251.07518	264	1+
251.11045	152	
252.04601	120	
252.07814	272	1+
252.89747	514	1+
253.83757	152	
254.13990	96	
255.22930	92	
255.83366	102	
255.85794	112	
255.92827	128	
256.37779	162	
258.83765	110	
258.92692	246	1+
258.97497	258	
260.83677	118	
260.96816	690	1+
262.47948	110	
262.82967	222	1+
263.02469	112	
264.52692	92	
264.92070	110	1+
264.97336	214	1+
265.78757	122	
265.97463	150	1+
266.04238	218	1+
266.78616	158	
266.81427	280	
266.85793	140	
267.78881	122	
267.81127	144	
267.97484	742	
268.13962	104	
268.96380	556	1+
269.96839	468	1+
270.15540	254	
270.83877	106	
271.03485	298	1+
271.91608	404	1+
272.84896	212	1+
273.90906	152	
274.03590	192	1+
276.80937	258	1+
276.86244	172	
276.90558	184	1+
277.10708	138	
277.85857	156	
278.84748	126	
279.06336	154	
279.10388	104	
279.80150	246	
279.85488	342	1+
279.89755	240	1+
280.07342	108	
280.44657	110	
280.79448	244	
280.99155	98	
281.79198	186	
281.81966	130	1+
282.92455	132	
282.97810	196	1+
283.08205	98	
283.57180	92	
283.78548	140	
283.85123	392	
283.88913	218	1+
284.12507	104	
284.53904	104	
284.79677	134	
284.84989	192	
285.14025	108	
285.79463	216	
285.84507	680	1+
288.80462	114	1+
288.87965	108	
290.78749	302	1+
290.88435	102	
290.91719	124	
291.11809	162	
291.91936	104	
293.07016	96	
293.12178	152	
293.98804	198	1+
294.40291	138	
294.85862	438	1+
295.11953	124	
295.85912	346	1+
296.04172	98	
296.14696	126	
296.81546	184	
297.80651	144	
298.80252	832	1+
298.85975	412	1+
298.92821	96	
300.91202	96	
301.79884	380	1+
301.86136	994	1+
302.23176	102	
302.26891	184	1+
302.82223	112	
302.88961	92	
303.80353	402	1+
303.82339	142	
303.85812	1088	1+
303.88461	152	
305.93922	92	
307.13292	140	
307.28875	452	1+
307.78845	186	1+
307.93267	204	1+
308.13806	100	
309.05297	126	
310.82465	94	
310.87614	602	1+
311.81972	184	1+
312.09202	100	
312.45250	164	
312.80074	112	
313.93479	98	
315.88253	210	1+
315.90152	114	
316.81179	384	1+
317.01398	104	
317.93190	494	1+
319.84275	140	
320.81377	472	1+
321.81648	358	1+
321.86674	454	1+
322.01941	106	
322.79734	104	
322.93060	320	1+
323.39818	162	
323.84040	116	
324.01406	128	1+
325.14386	130	
325.17570	222	1+
325.93704	110	
326.38494	94	
326.87309	528	1+
327.79722	158	
327.99512	92	
328.80672	112	
329.87474	176	
330.78758	92	
330.82514	152	
331.03684	132	
336.78735	188	1+
336.94577	306	1+
337.83022	118	
337.90253	98	
338.87096	242	1+
339.82987	690	1+
340.93441	160	
342.83055	118	
343.24401	94	
343.27403	92	
344.97707	168	
349.31855	118	
350.81746	92	
352.80298	124	
352.94797	96	
353.14027	176	1+
353.76218	244	
354.75662	98	
356.04895	190	1+
362.31242	172	1+
364.18634	204	1+
365.90671	148	
366.24616	244	1+
367.32498	278	
369.33060	92	
END IONS

###FS:    #m/z: 336.94592 #charge 1+
###MS: 26
###MSMS: 29
BEGIN IONS
TITLE=Cmpd 21, +MS2(336.9459), 28.0-35.0eV, 0.6min #29
RTINSECONDS=34.8465
SCANS=26,29
PEPMASS=336.94592	236580
CHARGE=1+
182.86825	90	
189.86409	254	
195.96763	114	
199.03008	90	
199.08540	96	
206.98556	92	
207.45170	102	
207.97539	132	
210.88352	136	
211.88734	90	
211.94444	7472	
212.87871	1742	1+
212.94186	136	
213.93917	3228	1+
214.06671	242	1+
214.89364	134	
215.08838	104	
215.88714	684	1+
215.93755	752	1+
217.88052	116	
221.96583	86	
222.05924	90	
222.95490	84	
223.96042	146	
223.97313	158	
224.97623	132	
225.79526	130	
225.95734	86	
227.89284	384	1+
227.95571	146	
228.89474	316	1+
228.90839	112	
229.85652	134	
229.95501	7670	1+
230.51290	90	
230.88862	1752	1+
231.95032	3106	1+
233.89572	500	1+
233.94875	514	1+
235.70263	100	
235.86993	168	
235.89479	258	1+
235.94682	176	
236.07966	194	1+
238.84196	204	1+
238.87456	90	
239.06800	154	
240.94395	126	
241.51587	92	
246.15994	102	
246.90645	256	1+
246.97368	94	
247.96574	2120	1+
248.07761	162	1+
248.89947	900	1+
248.93241	280	1+
249.04453	268	1+
249.96100	766	1+
250.11668	86	
250.82420	536	1+
250.99176	188	
251.08168	90	
251.82350	318	1+
251.97083	116	
252.97091	4344	1+
253.01109	92	
253.90483	614	1+
254.08982	132	
254.93795	280	1+
254.96638	1370	
255.07573	320	
255.35096	92	
255.98279	128	
256.07924	296	
256.89358	100	
256.91296	138	
256.96176	254	
257.82316	240	1+
258.06990	166	
258.88616	126	
259.54782	104	
262.83995	122	
263.25212	100	
263.55098	96	
264.90815	88	
265.83266	104	
265.85988	194	1+
266.97983	142	
267.22584	96	
267.80268	108	
267.84429	186	
268.83547	676	1+
268.89022	96	
269.80219	124	
270.71966	106	
270.98104	498	
271.80437	144	
271.84001	292	1+
271.91202	204	1+
272.97271	108	
272.98782	142	
273.77648	110	
273.78981	108	
274.00653	108	
274.19746	116	
274.91591	94	
275.79421	146	
275.85691	380	1+
275.93469	126	
275.96957	134	
276.91259	86	
277.08532	220	1+
278.81727	126	
278.83113	416	1+
278.96306	408	1+
279.25886	116	
280.80772	118	
281.04974	194	
281.80296	264	1+
283.86409	132	
283.99669	86	
284.79984	246	1+
285.39533	112	
285.42859	96	
285.85259	214	
286.41459	114	
286.84917	972	1+
287.80724	146	
287.84972	694	1+
290.78753	128	
291.13459	88	
292.10782	186	1+
292.85772	158	
293.76989	104	
293.87508	264	1+
293.99749	172	1+
294.05108	98	
294.27662	170	
294.85677	130	
295.85835	134	
295.92719	88	
295.97109	290	
296.81317	126	
296.86494	128	
297.08562	90	
297.91083	154	
297.97116	126	
298.11681	86	
298.41219	88	
298.81951	146	1+
298.89127	96	
298.91311	94	
299.10199	138	
299.26985	86	
299.88640	112	
300.52439	148	
301.01828	92	
302.85292	240	1+
303.04786	114	
303.37945	86	
305.13109	86	
305.26451	100	
305.78786	102	
306.15103	116	
306.89340	102	
307.00890	84	
307.95622	92	
308.29286	260	1+
308.79757	282	1+
309.61104	120	
309.86518	120	
310.07150	92	
310.86406	354	1+
310.88561	96	
311.41338	96	
311.88401	122	
312.77168	92	
313.42341	86	
314.81598	508	1+
314.94183	114	
315.02685	212	1+
317.39223	86	
317.94850	102	
320.07815	204	1+
320.76579	138	
321.03396	88	
322.23204	148	
323.31529	92	
323.67993	94	
324.04426	90	
324.89121	128	
324.97351	94	
325.13725	104	
326.87371	246	1+
326.89362	182	
329.43542	92	
329.88871	134	
330.81614	274	1+
330.86320	240	1+
332.41755	96	
333.76658	198	1+
334.88924	88	
335.34587	142	
335.77391	180	1+
335.88676	158	1+
338.20162	180	1+
340.14821	86	
340.24069	88	
END IONS

###FS:    #m/z: 322.92970 #charge 1+
###MS: 30
###MSMS: 31
BEGIN IONS
TITLE=Cmpd 22, +MS2(322.9297), 28.0-35.0eV, 0.7min #31
RTINSECONDS=38.522
SCANS=30-31
PEPMASS=322.92970	2978498
CHARGE=1+
192.89204	116	
198.96496	92	
200.83564	88	
205.94869	210	1+
205.99672	92	
207.97073	90	
208.43950	92	
210.88443	96	
210.89695	424	1+
214.89671	168	
215.88979	104	
216.58027	92	
219.87295	88	
219.89187	162	
219.91252	92	
220.86720	238	
221.94440	102	
222.05250	176	
222.95382	750	1+
223.10363	112	
223.95818	570	1+
226.47630	98	
226.88920	144	
226.94695	390	1+
227.86044	106	
227.93014	272	
228.90860	110	
230.82448	92	
230.85853	104	
230.89491	126	
230.90551	146	
232.04638	90	
233.89535	88	
235.14485	86	
238.02511	124	
238.05935	86	
238.94006	314	1+
239.08180	234	
240.14121	136	
240.79242	166	
240.81936	166	1+
240.89424	92	
240.93988	3038	
240.96257	268	
241.44360	94	
241.94200	2420	
242.82117	92	
242.94135	7782	1+
243.88262	98	
244.81723	124	
244.88230	96	
244.93946	1638	1+
246.02306	100	
246.44230	102	
246.54732	114	
246.97528	316	1+
247.87365	108	
248.89789	330	1+
251.06859	110	
252.80750	114	
253.83467	94	
254.84140	130	
255.06267	98	
255.94195	94	
256.03517	120	
257.79670	106	
258.88330	88	
259.53580	88	
260.84084	142	
261.83340	130	
262.09386	92	
262.21497	86	
263.16431	90	
263.90266	118	
264.26319	90	
264.82655	178	1+
264.97806	88	
265.05637	190	
265.26637	92	
265.84827	94	
266.08083	94	
266.09857	90	
266.86178	214	1+
267.96802	128	
268.95738	172	
269.79571	100	
271.87675	98	
272.81559	250	1+
273.11293	88	
273.79387	204	1+
274.54156	92	
274.71836	100	
275.80664	436	1+
275.97968	86	
276.86201	104	
277.01730	134	
277.07635	102	
278.85488	116	
279.00432	92	
279.06741	94	
279.09041	600	1+
279.79173	132	
280.11549	114	
281.07365	92	
281.10020	96	
281.88971	96	
281.96664	86	
282.86719	174	
282.88674	104	
283.06910	104	
283.78863	194	
284.08844	128	
284.28962	194	
284.41107	88	
284.97948	86	
285.01504	182	1+
285.94112	86	
286.06562	90	
286.91709	214	
288.78895	382	1+
288.85573	130	
289.07268	106	
289.79053	322	1+
291.80307	268	1+
292.00833	150	1+
293.87605	238	1+
294.27531	132	
294.85328	90	
295.13565	96	
295.85025	86	
296.78597	124	
296.86713	140	
297.90894	114	
298.80804	156	
299.78534	334	1+
299.91447	120	
301.80352	184	1+
302.86314	96	
304.88852	190	
305.77088	106	
305.86485	116	
306.10034	104	
306.88257	94	
306.92127	128	
307.05551	112	
307.28595	664	1+
307.31188	90	
307.79476	598	1+
308.29111	400	1+
309.43395	92	
310.30936	250	
310.42189	96	
310.87446	118	
311.42230	94	
311.88324	98	
312.06820	88	
312.79571	88	
312.88483	90	
314.81811	196	
316.81520	120	
317.86804	94	
318.05227	114	
319.20445	130	
319.31469	90	
319.81641	86	
319.87825	124	
320.13605	146	
321.87752	94	
322.16049	106	1+
323.01838	108	
323.24107	148	
323.31736	104	
324.13152	98	
324.89234	166	
325.20253	134	
325.89310	114	
326.76393	194	
327.30848	118	
328.18317	134	
END IONS

###FS:    #m/z: 363.95641 #charge 1+
###MS: 30
###MSMS: 32
BEGIN IONS
TITLE=Cmpd 23, +MS2(363.9564), 28.0-35.0eV, 0.7min #32
RTINSECONDS=39.2945
SCANS=30,32
PEPMASS=363.95641	827898
CHARGE=1+
61.23073	114	
187.86586	198	
189.86226	734	1+
191.85891	722	1+
196.88380	252	1+
198.44499	98	
207.87223	646	1+
207.95260	110	
208.93940	136	
209.94335	1630	1+
210.00447	152	1+
210.88464	372	
212.87767	3444	1+
212.90751	142	
216.41033	118	
221.91275	266	1+
222.19111	94	
222.91459	210	1+
222.95161	1186	1+
224.88234	524	1+
224.94716	1980	1+
225.88393	412	1+
226.94702	9196	1+
226.97069	314	
227.83285	104	
227.92801	272	
228.21985	126	1+
228.78650	98	
228.89451	560	1+
228.94170	9586	1+
230.88913	5556	
231.55607	106	
231.88267	882	1+
232.88332	704	1+
235.81808	216	1+
238.84463	116	
239.07343	214	1+
240.89125	100	
240.94036	554	
240.96196	1028	1+
241.93899	1786	1+
242.89382	232	1+
242.94186	1310	1+
243.02244	102	
243.83157	328	1+
243.96031	120	
244.13738	180	1+
244.95690	4434	1+
245.94172	494	
246.80528	134	
246.95210	4434	
247.04957	96	
247.95509	144	
248.80249	332	1+
248.89893	1620	1+
248.94992	96	
249.03648	200	1+
250.81271	166	
250.89575	280	1+
250.94487	204	
250.96902	200	
251.96741	110	
252.09802	140	
252.11682	176	1+
252.66822	94	
252.89786	272	1+
253.50392	92	
253.90133	194	1+
254.87009	154	
256.79706	98	
256.95191	110	
257.79586	120	
258.84316	156	
258.97441	164	
259.84243	144	
259.96672	426	1+
260.85174	136	
260.96819	292	1+
261.82931	394	1+
262.80401	170	
262.96649	132	
263.84682	204	
264.08195	238	1+
264.43072	96	
264.81848	112	
265.08488	188	1+
265.97528	148	
266.78335	210	1+
266.81348	150	
267.80760	320	1+
267.97406	580	
268.95494	214	
269.39995	102	
269.96746	1032	1+
270.09383	222	1+
271.37668	96	
271.91602	144	
272.84563	98	
272.87015	126	
274.09178	128	
274.57577	100	
274.86129	118	
276.84991	336	1+
278.79651	110	
278.84260	92	
279.22871	92	
279.84553	116	
279.88879	112	
280.09929	132	
280.25825	140	
280.79227	1006	1+
280.85302	152	
281.85944	140	
281.89071	162	
281.98844	142	
282.01187	98	
282.85544	100	
283.06977	164	
283.78430	492	1+
283.84697	266	
283.87812	146	
284.82558	126	
284.85780	134	
285.79219	136	
285.84345	564	1+
285.96551	236	
288.88125	210	1+
290.78566	266	
291.80213	114	
291.96499	102	
292.80076	98	
292.85386	364	1+
292.93804	144	
293.05775	108	
293.11863	94	
294.94860	102	
296.81000	450	1+
296.85658	232	1+
297.11032	134	
298.80470	716	1+
299.86675	136	
300.79529	138	
300.93809	124	
301.80177	126	
301.86187	422	
302.25578	98	
302.85467	194	
303.10221	322	1+
303.14607	160	1+
303.26482	224	1+
303.39430	96	
303.80800	268	
303.85540	652	
303.89408	162	1+
303.93870	138	
305.79825	266	1+
305.81814	278	1+
306.88111	132	
306.93572	94	
307.28694	690	1+
307.38960	100	
308.79511	94	
308.86172	110	
308.87615	138	
310.87558	144	1+
313.87478	122	
315.81769	162	
316.81236	194	
316.86746	290	1+
317.83574	174	1+
318.93797	176	
319.81990	140	
319.87455	168	
319.93642	262	1+
320.14859	100	
320.22518	118	
321.81636	370	1+
321.86881	468	1+
322.92760	482	
324.81638	124	
324.87785	118	
324.91140	120	
325.89164	122	
326.87123	528	1+
327.54822	98	
328.88660	534	1+
331.02091	208	1+
332.09297	140	
332.19366	106	
333.91273	106	
336.90856	112	
336.94724	298	
337.02124	98	
337.72109	108	
337.83392	264	1+
337.94317	192	
339.82831	688	1+
340.89334	96	
340.94190	352	1+
341.88156	102	
342.03349	156	
343.27332	128	
343.77343	122	
344.88210	172	
345.88438	100	
347.73404	104	
348.88352	132	
349.31778	122	
349.76050	296	1+
349.90449	170	1+
350.34415	112	
350.86973	100	
351.18752	150	1+
352.88616	164	
353.88668	102	
354.77299	210	1+
354.91792	94	
355.49281	96	
355.71500	102	
361.04487	114	
361.13858	188	1+
361.71790	228	1+
362.30605	132	
362.76752	132	1+
365.72025	126	
366.19072	236	1+
366.20439	112	
366.84655	96	
367.32741	316	1+
367.61472	102	
368.44325	122	
END IONS

###FS:    #m/z: 336.94589 #charge 1+
###MS: 30
###MSMS: 33
BEGIN IONS
TITLE=Cmpd 24, +MS2(336.9459), 28.0-35.0eV, 0.7min #33
RTINSECONDS=40.0665
SCANS=30,33
PEPMASS=336.94589	211752
CHARGE=1+
52.67206	100	
112.76087	92	
188.99266	90	
189.86465	176	
196.08364	118	
196.88328	118	
202.04339	92	
205.94924	132	
207.87165	126	
207.97295	126	
208.48734	102	
208.94495	98	
209.01071	84	
210.87994	258	1+
211.94382	6224	1+
212.87772	1562	1+
213.93917	2110	1+
214.10800	84	
214.89397	256	
215.88453	794	1+
215.93633	390	
217.88391	384	
218.83563	216	1+
222.16712	94	
223.95714	334	1+
223.97252	104	
226.89281	152	
227.89027	618	1+
228.23344	108	
228.89173	388	1+
228.91108	86	
229.95458	5454	1+
230.88949	2212	1+
231.70815	98	
231.91222	192	1+
231.94942	2384	1+
232.98563	128	
233.82861	232	
233.87087	142	
233.89741	938	1+
233.94849	684	
234.05404	86	
234.82727	240	
235.81961	122	
235.89261	234	1+
235.94869	268	
236.84897	244	1+
236.92952	92	
237.07066	134	
239.98042	90	
240.96565	90	
241.14204	90	
241.94552	162	
242.84112	106	
244.93543	154	
246.10008	94	
246.97869	268	
247.89304	86	
247.96604	1576	1+
248.89917	916	1+
248.99156	138	
249.96189	500	
250.82923	110	
250.90535	126	
250.95119	230	
250.98556	92	
251.83356	114	
251.90647	164	
251.96582	92	
252.08473	338	1+
252.84980	244	1+
252.97155	2778	1+
253.03842	122	
253.90383	384	1+
254.03705	102	
254.06947	92	
254.90427	220	1+
254.96500	1750	1+
255.07555	258	
255.10748	82	
256.91537	110	
257.48439	90	
257.79770	136	
257.83899	296	1+
257.92973	90	
257.95200	178	
259.87803	86	
260.08210	100	
260.83482	148	1+
261.58711	94	
262.80309	214	1+
262.83249	134	
262.91093	110	
263.03693	90	
263.09081	184	1+
263.84357	118	
264.05737	96	
267.26161	94	
267.84236	192	
268.84048	852	1+
268.87427	96	
269.00707	100	
269.11647	140	
269.39820	86	
269.79533	108	
269.93848	92	
269.97676	126	
270.98224	194	
271.84338	236	
271.91586	86	
272.84569	176	
272.97200	158	
273.07831	98	
273.09471	100	
273.84669	166	
273.88754	218	1+
273.91900	84	
274.79301	104	
274.83814	86	
276.16943	98	
276.84509	216	
276.95499	196	1+
277.83550	122	
278.83445	808	1+
278.86732	148	
279.83208	468	1+
280.80761	108	
281.04637	94	
281.11147	94	
281.50288	108	
282.90278	86	
283.79091	176	
284.09455	230	1+
285.60711	102	
285.85183	152	
285.87193	296	1+
286.79308	104	
286.84843	890	1+
289.09135	92	
289.80689	136	
290.15084	136	
290.84916	126	
290.88318	84	
291.81188	280	1+
292.08663	106	
292.81960	176	1+
292.85852	116	
293.99430	258	1+
294.27262	94	
294.87358	98	
295.24088	114	
295.96919	318	1+
296.81217	114	
298.92553	88	
298.94263	88	
299.06363	90	
300.80797	164	1+
300.88530	110	
302.85561	258	1+
304.80732	218	1+
306.29281	342	1+
307.89424	176	
308.80551	136	
308.87563	270	
309.81413	108	
310.04330	90	
310.88098	298	1+
311.10615	94	
312.46308	94	
312.90466	84	
313.07766	86	
313.10193	100	
320.73396	168	1+
321.84442	86	
322.02488	96	
322.14704	126	
323.23718	148	
326.24093	84	
326.93297	98	
328.26637	94	
328.83646	150	
328.89032	140	
329.17112	90	
329.87093	178	
330.20491	118	
331.41528	106	
331.81461	118	
333.28911	86	
333.77790	84	
336.30423	84	
336.84266	108	
338.34042	134	
338.88286	234	
339.89201	110	
341.31274	92	
342.51421	84	
END IONS

###FS:    #m/z: 340.94037 #charge 1+
###MS: 34
###MSMS: 35
BEGIN IONS
TITLE=Cmpd 25, +MS2(340.9404), 28.0-35.0eV, 0.7min #35
RTINSECONDS=43.733
SCANS=34-35
PEPMASS=340.94037	1268328
CHARGE=1+
110.93613	112	
189.86181	130	
190.86553	130	
192.92542	174	
194.11844	108	
196.88492	92	
205.95301	146	
207.88314	108	
207.93494	230	1+
210.93528	190	
212.87496	122	
213.88116	348	1+
213.93763	2526	1+
215.88795	930	1+
217.85855	174	1+
217.88196	376	1+
219.82869	148	
220.05476	98	
221.88954	150	
222.38174	90	
222.95104	94	
222.97286	204	
223.94088	108	
223.95941	286	
224.95971	144	
226.94698	260	1+
227.61984	96	
228.94480	220	
229.95433	92	
230.88959	440	
231.88907	268	
231.94965	1888	1+
233.89646	626	1+
233.94707	534	1+
235.89210	384	1+
235.94666	166	
236.38370	96	
238.04479	132	
238.89483	122	
239.42160	108	
239.78676	104	
239.90413	352	
240.83539	96	
241.94189	114	
243.65981	100	
243.83113	268	1+
244.95602	244	
246.97591	118	
249.18814	92	
249.95977	164	
249.98347	138	
250.95731	390	1+
251.03493	90	
252.43785	102	
253.04794	154	1+
253.08993	134	
253.90384	130	
253.95497	106	
254.93927	152	
254.96572	802	1+
255.07218	328	
256.08144	146	
256.90958	90	
256.96398	150	
257.79511	90	
258.93342	92	
258.96829	90	
259.05339	138	
259.36364	90	
259.95808	480	1+
260.33470	182	
260.87456	104	
262.09202	104	
262.96464	116	
265.01681	112	
265.93052	118	
266.00693	118	
266.88860	100	
267.13477	244	1+
268.36312	90	
268.84290	88	
269.04724	94	
270.84304	306	1+
272.84953	286	1+
272.93279	300	
272.97571	246	
273.79218	296	1+
275.09316	92	
275.80951	114	
275.85110	486	1+
275.88163	126	
276.85287	414	1+
277.15199	96	
277.92131	114	
277.96341	88	
278.84327	406	
278.96148	328	1+
279.08897	124	
279.27465	142	
279.85324	274	1+
279.90192	112	
279.92889	94	
281.05442	178	
281.88955	136	
282.27474	126	
286.41260	118	
287.78515	168	
287.94233	98	
289.78269	266	1+
290.86743	128	
291.80572	126	
292.87789	258	1+
292.93942	118	
293.15524	90	
293.89975	112	
294.86440	312	1+
295.37622	94	
295.97262	316	1+
296.83722	136	
297.84503	148	
297.97748	226	
298.07412	138	
298.58413	94	
298.81925	148	1+
298.85185	212	1+
298.88003	94	
298.97354	92	
299.03223	128	
299.05975	264	
299.91897	118	
300.05935	130	
300.65010	92	
301.44240	100	
302.17345	248	1+
302.86232	92	
304.06162	164	1+
304.86673	128	
304.88676	92	
307.12703	102	
307.79880	280	1+
307.88696	174	
308.29528	250	
308.41326	104	
308.68296	88	
308.82097	92	
308.86868	342	1+
310.88042	148	
311.88088	128	
312.80195	290	1+
312.87152	110	
313.87355	92	
314.77050	104	
314.80952	142	
315.86699	104	
317.40320	94	
318.29867	102	
318.87818	122	
320.01844	100	
321.98097	118	
322.31569	112	
322.86824	166	
323.13232	164	
323.23373	96	
324.89207	212	
325.89466	152	
325.96118	90	
326.15990	98	
327.11829	154	
328.18626	96	
328.72060	88	
328.82236	308	1+
328.89089	418	1+
330.81396	108	
331.81402	190	
333.77345	110	
334.06080	102	
336.00731	138	
337.36806	94	
337.93790	148	
340.72567	96	
341.24032	104	
341.78269	96	
342.28020	124	
342.90730	112	
344.20304	100	
345.89800	140	
346.16660	118	
END IONS

###FS:    #m/z: 336.94548 #charge 1+
###MS: 34
###MSMS: 36
BEGIN IONS
TITLE=Cmpd 26, +MS2(336.9455), 28.0-35.0eV, 0.8min #36
RTINSECONDS=44.505
SCANS=34,36
PEPMASS=336.94548	190612
CHARGE=1+
151.08297	86	
182.86515	208	
183.87254	88	
192.44204	96	
192.89047	114	
195.89378	102	
196.88400	292	1+
206.00199	104	
208.98047	108	
209.94408	94	
210.51360	94	
210.88127	128	
211.94379	5516	
212.87838	1386	1+
212.94752	176	
213.93883	3868	1+
215.88686	742	1+
216.02749	150	
216.93445	92	
217.88211	520	
223.95891	150	
223.97161	408	1+
224.55861	88	
224.97528	270	1+
225.88336	86	
226.95014	116	
226.97735	116	
227.04767	92	
227.10143	90	
227.89087	380	1+
227.95504	90	
228.89368	256	1+
229.95483	5628	
230.88897	1972	1+
230.95901	94	
231.94851	2970	1+
232.83278	102	
232.85086	146	
232.89268	982	1+
233.06360	92	
233.82802	154	
233.89624	804	1+
234.82645	128	
235.86742	194	
235.88879	396	1+
235.94478	148	
236.12691	96	
236.43167	170	
237.06947	88	
237.49319	92	
237.59356	130	
237.95690	106	
239.89140	216	1+
240.91133	90	
241.84814	86	
241.94167	126	
243.88937	112	
244.89408	94	
245.79679	96	
246.54341	88	
246.97663	132	
247.03441	220	1+
247.96565	1482	1+
248.89857	748	1+
248.99003	282	1+
249.96020	940	1+
250.00172	198	1+
250.82975	440	1+
250.89866	236	1+
251.83312	288	1+
251.90475	144	1+
251.95626	200	
252.06527	98	
252.23670	134	1+
252.97046	3340	1+
253.08838	188	1+
253.90780	104	
254.90851	88	
254.96649	1898	1+
255.03240	124	
255.07057	288	
256.37423	102	
256.86015	88	
256.88875	154	
256.91338	166	
256.96654	136	
257.85085	158	
257.87037	86	
257.91790	162	
258.90828	124	
258.96474	146	
259.41292	102	
259.92174	86	
259.95507	142	
260.82993	302	1+
260.88849	96	
261.83345	224	1+
263.66041	98	
264.84644	118	
264.86148	110	
266.08682	98	
266.40926	88	
266.84252	86	
267.79752	86	
267.82599	174	
267.96609	84	
268.83772	648	1+
270.85550	118	
270.98243	486	1+
271.91672	194	1+
273.79502	178	
273.84634	90	
273.87042	94	
274.04883	92	
276.01564	202	1+
276.36337	84	
276.85711	270	1+
276.95596	224	1+
277.21127	100	
277.83354	100	
278.82946	368	1+
278.96436	226	1+
279.10160	94	
280.49836	86	
281.04970	296	1+
283.07676	110	
283.43235	106	
283.80540	130	
283.98639	84	
284.05714	142	
284.80508	178	
285.85107	152	
286.80345	96	
286.84857	840	1+
288.84963	136	
289.01414	266	1+
289.09124	118	
289.50681	140	
289.81403	84	
291.15788	84	
291.80558	106	
292.85724	194	1+
293.10371	164	
293.29901	88	
293.59584	88	
293.80602	120	
293.99443	84	
294.11407	122	
294.38085	98	
294.51067	130	
294.93246	98	
295.97526	312	1+
295.98839	162	
296.72805	90	
296.84957	138	
297.04553	130	
297.89451	110	
299.03622	84	
299.05840	260	
301.05901	146	
301.87457	86	
303.34719	92	
304.88422	158	
304.99416	94	
306.27916	338	1+
306.88036	126	
307.80836	86	
307.90203	84	
308.87779	116	
308.90526	96	
309.81424	118	
309.86377	96	
310.08375	208	1+
310.30732	118	
310.88118	374	1+
310.91567	88	
311.42873	98	
315.79969	94	
315.85418	92	
316.89819	86	
317.98108	84	
320.78777	98	
320.88127	116	
321.80574	168	
321.95930	88	
324.89254	352	1+
325.17934	124	
326.67935	100	
327.88844	376	1+
328.42677	94	
328.83863	96	
328.89122	334	1+
329.01585	104	
329.87275	84	
333.87028	186	1+
334.60841	98	
334.95956	84	
336.75686	94	
339.11595	84	
339.78331	84	
341.89739	192	1+
END IONS

###FS:    #m/z: 507.84511 #charge 1+
###MS: 34
###MSMS: 37
BEGIN IONS
TITLE=Cmpd 27, +MS2(507.8451), 28.2-35.2eV, 0.8min #37
RTINSECONDS=45.2775
SCANS=34,37
PEPMASS=507.84511	165110
CHARGE=1+
196.01448	326	1+
214.88517	354	1+
224.97709	294	
227.95286	252	
236.07395	152	
236.88834	204	
241.88005	158	
243.91727	138	
245.90176	158	
250.97162	348	1+
252.89743	168	
254.85337	210	1+
258.89672	164	1+
260.87847	286	1+
266.86385	340	1+
268.00882	216	1+
268.13690	142	
270.85722	156	
272.85467	336	
274.80249	258	1+
275.84836	142	
276.93077	262	1+
276.96381	136	
278.83332	218	1+
280.84968	160	
280.88573	142	
281.96514	254	1+
282.11512	190	
282.81176	180	1+
282.96937	198	1+
283.84907	262	1+
283.93717	182	1+
287.79136	146	
287.84334	136	
287.88871	324	1+
289.88185	1116	
290.86217	770	1+
291.78390	190	1+
291.87989	568	1+
291.92645	156	
293.87283	1798	1+
293.95555	376	1+
295.92447	146	
296.85814	208	
297.36020	160	
297.80565	350	1+
297.96281	208	1+
298.02409	362	1+
298.85206	290	
298.87992	160	
299.84537	518	1+
299.88302	162	
299.91109	182	1+
299.97187	266	1+
301.92515	236	1+
302.88442	286	1+
303.82650	152	
303.86268	148	
305.82128	138	
307.26729	122	1+
307.89182	740	
307.95396	218	1+
308.14531	1184	1+
308.17467	342	1+
308.29493	226	1+
308.87694	1124	1+
308.88611	1026	1+
309.80154	144	
310.06615	190	
311.88439	4420	1+
312.93972	140	
312.97131	152	
313.74661	180	1+
313.87940	1530	1+
314.82061	158	
314.86435	958	1+
316.86376	394	
316.88616	206	
316.91115	152	
316.93103	290	1+
317.79926	400	1+
317.85286	142	
317.88851	358	1+
318.04962	242	1+
318.86232	456	1+
320.38229	254	1+
320.97821	146	
321.81526	202	
322.00566	166	1+
322.87046	164	
322.88910	154	
324.04177	186	1+
325.89840	328	
326.37804	234	1+
326.82076	190	
326.88356	1116	1+
327.15605	154	
327.80592	186	
327.89625	268	
329.15454	274	1+
329.89157	156	
329.94832	272	1+
330.06269	192	
330.84897	144	
330.87600	434	
331.83020	142	
331.88488	206	
331.94847	258	1+
332.87502	928	1+
332.89983	316	
333.83752	164	
334.39289	160	
334.89728	176	
335.85741	216	
336.82623	278	1+
336.87344	746	1+
336.94533	248	1+
337.82798	228	1+
338.90313	264	1+
339.77155	194	1+
339.86179	324	1+
339.87928	280	
340.90530	190	
340.97557	212	1+
341.88306	158	
341.98873	280	1+
343.87278	398	1+
346.00280	166	1+
347.76614	140	
348.89353	138	
350.83493	176	
350.88584	768	1+
350.95831	212	1+
351.19152	190	
351.85742	142	
351.90473	270	1+
353.85077	196	
354.86198	154	
354.88839	748	1+
355.05492	210	1+
355.77774	244	1+
355.89023	634	1+
356.18209	146	
356.85683	254	1+
357.09633	138	1+
357.89295	150	
357.91284	210	1+
357.95854	166	1+
358.47031	142	1+
358.91595	168	1+
359.79618	224	1+
361.96116	164	
362.85699	434	1+
364.69956	214	1+
366.04965	172	1+
366.16984	226	1+
366.83873	1120	1+
366.91108	250	1+
367.66622	138	
367.70584	844	1+
367.95311	246	1+
368.73167	258	1+
368.89521	336	
369.04982	152	1+
369.77788	282	1+
369.83380	752	1+
369.87621	158	
370.70360	170	
370.97883	176	1+
371.72647	474	
372.71458	730	1+
372.85659	172	
372.87438	182	
372.98286	186	1+
373.96656	200	1+
374.81246	394	1+
374.91593	192	1+
375.73580	146	
375.89121	152	
376.37886	244	1+
376.73704	194	
376.93880	150	
377.04207	140	
380.71158	364	1+
380.73544	174	
380.85729	140	
381.83648	240	
382.71307	476	1+
382.85512	452	1+
382.89331	392	1+
383.71310	352	1+
383.77608	156	
384.02405	138	1+
384.38447	294	1+
384.82300	362	1+
384.84981	2854	1+
385.06774	138	
385.38759	264	1+
385.77714	200	1+
385.88728	144	
386.98609	206	1+
387.71780	220	
387.84876	586	1+
388.79793	322	1+
388.90167	398	1+
389.09665	196	1+
389.19695	626	1+
389.71397	518	1+
389.86759	174	
390.13003	128	1+
390.84081	820	
391.84178	526	
391.89550	240	1+
392.06888	172	
392.82711	926	1+
392.86298	420	1+
393.00128	170	
393.18009	200	1+
393.73933	198	1+
393.79742	350	
393.95643	178	1+
394.78611	332	1+
394.83765	298	
394.85883	152	
395.81454	180	1+
396.90998	154	
397.05065	210	1+
397.80955	198	1+
397.86673	158	
397.95246	202	1+
398.72465	580	1+
398.86597	226	
399.70643	136	
399.72774	346	1+
399.85140	160	
400.38527	244	1+
401.24282	158	
401.80383	148	
402.08765	160	1+
402.86350	242	
403.23588	186	1+
403.73295	196	
403.86972	490	
404.74618	142	
404.80632	182	
404.87056	330	
405.86493	448	
406.07291	148	1+
406.86416	314	
407.11393	94	1+
407.72576	410	1+
407.86403	3640	1+
408.03243	206	1+
409.72988	750	1+
409.82317	150	
409.85392	724	
409.92191	202	
410.07661	146	
410.83577	1502	1+
411.02231	150	
411.16922	276	1+
411.86155	294	
412.72906	516	
412.82241	250	1+
412.84856	596	
413.07510	204	
413.87593	556	1+
414.77536	146	1+
414.86747	368	1+
415.82204	144	
418.50878	164	1+
418.84800	152	
419.71101	154	
421.76505	148	
421.88255	674	1+
423.07527	236	1+
423.79680	190	1+
423.86786	800	1+
424.77169	140	
425.72995	166	
425.87822	296	
425.98435	310	1+
426.33505	164	
426.86133	1810	1+
426.93251	400	1+
427.73276	314	
428.03755	154	1+
428.14172	140	
428.74365	366	
428.84793	1964	1+
429.07298	176	1+
429.16029	212	1+
429.73370	290	
429.83230	266	
429.87104	198	
430.21517	276	1+
430.74051	824	1+
431.86440	1404	1+
434.88598	192	
435.86489	310	
439.89296	714	1+
441.78327	154	
443.75155	226	
444.87119	3572	1+
445.74000	502	1+
445.83630	170	
446.74181	304	1+
446.77146	206	1+
447.81073	292	1+
448.89561	208	
449.69105	116	1+
449.87565	996	1+
450.74891	410	1+
450.77002	236	1+
453.87083	158	
457.90482	456	
458.97009	144	
459.23472	208	1+
462.88321	1448	1+
463.76045	130	1+
464.88619	412	1+
466.73309	158	1+
467.79502	220	1+
467.88688	1824	1+
468.78475	252	1+
471.77862	140	
485.78884	166	1+
485.89802	1042	1+
486.85196	166	
491.18535	144	1+
494.19300	140	
501.27652	160	1+
502.79803	254	1+
504.11659	110	1+
504.46750	142	
508.09561	222	1+
508.91594	130	1+
511.13475	186	1+
END IONS

###FS:    #m/z: 340.94024 #charge 1+
###MS: 38
###MSMS: 39
BEGIN IONS
TITLE=Cmpd 28, +MS2(340.9402), 28.0-35.0eV, 0.8min #39
RTINSECONDS=48.9475
SCANS=38-39
PEPMASS=340.94024	1188156
CHARGE=1+
187.86338	94	
187.88517	96	
190.93432	118	
192.92346	172	
196.88466	318	1+
199.88594	122	
205.94879	210	
207.97805	116	
208.51751	96	
208.90636	146	
208.95988	268	
209.92411	128	
209.94445	102	
210.93717	342	
212.87830	266	
212.90121	130	
213.87860	250	
213.93977	1090	1+
214.89763	108	
215.88589	1080	1+
215.93592	312	
216.60763	92	
217.85745	282	
217.88236	560	1+
219.40684	118	
220.87418	114	
222.95155	108	
223.95485	178	
224.97288	110	
226.38732	92	
226.95639	138	
228.89378	160	
230.88896	686	1+
231.90505	154	
231.94786	2178	1+
232.90015	116	
233.89545	494	1+
234.84180	122	
235.82334	98	
235.86676	144	
235.88853	314	1+
235.94709	122	
237.78802	120	
238.06522	124	
238.43072	104	
239.39681	102	
239.78761	108	
240.22718	118	
240.83398	210	
242.94332	130	
243.83152	216	
243.87703	126	
244.95862	154	
245.83084	146	
246.89803	226	1+
246.97757	494	1+
248.54483	102	
248.88066	202	1+
249.89902	104	
249.96044	282	
250.96111	176	
252.40645	98	
253.16396	104	
254.17115	96	
254.96733	1082	1+
255.00209	330	1+
255.07293	578	1+
256.91305	222	
256.96196	312	
257.80018	182	
257.85351	116	
258.84483	404	1+
258.87243	104	
258.90354	114	
258.92282	138	
259.80801	92	
259.95464	320	1+
260.83244	120	
261.83081	124	
261.84272	102	
261.89412	146	
261.91308	110	
262.96235	248	1+
264.91241	90	
265.01712	130	
265.83930	100	
265.95567	152	
266.84435	134	
267.13828	168	
268.00242	96	
268.96034	132	
269.82059	136	
269.88892	182	1+
270.78992	278	1+
270.84774	136	
271.84602	138	
271.85732	98	
271.91442	138	
272.53494	100	
272.93153	538	1+
272.97530	190	
275.35387	90	
275.80845	138	
276.81287	102	
276.85287	544	1+
277.83876	144	
277.96390	242	
278.84054	162	
278.95988	530	1+
279.10370	130	
279.47695	102	
279.85279	194	
279.96133	368	1+
280.00382	122	
280.09842	112	
280.80797	202	
280.84586	386	1+
282.35310	210	1+
282.88050	146	
283.78858	288	1+
284.86981	112	
285.93390	122	
286.95303	100	
287.86140	112	
288.78554	272	1+
288.86374	120	
289.09541	90	
289.78666	190	1+
289.80164	104	
289.85604	318	1+
291.80406	140	
292.43619	160	
292.75641	102	
293.86735	294	
294.85419	116	
295.97053	614	1+
295.99679	102	
296.07133	254	1+
296.86608	114	
297.99965	118	
298.04191	94	
298.09469	112	
298.80318	164	
299.01351	106	
299.77827	358	1+
299.86804	98	
300.05002	214	1+
300.78116	210	1+
300.85414	190	
301.82811	198	1+
301.87965	90	
302.17469	166	
302.87122	142	1+
302.94461	182	
305.79420	124	
306.42164	106	
306.88229	128	
307.79778	320	1+
308.27089	128	
308.29067	328	
308.86773	120	
309.30895	96	
309.83172	96	
310.80799	114	
310.87397	224	
311.82967	124	
311.87775	458	1+
312.07732	112	
313.84049	120	
314.81488	120	
317.99422	92	
321.93698	96	
323.30459	220	
323.88385	280	1+
324.18247	118	
324.90443	92	
325.94592	92	
329.29387	118	
329.31949	116	
329.88236	108	
330.81354	156	
337.76560	92	
338.87424	120	
339.23801	114	
339.87950	116	
340.06172	94	
341.82126	100	
341.97447	132	
343.71725	120	
END IONS

###FS:    #m/z: 507.84525 #charge 1+
###MS: 38
###MSMS: 40
BEGIN IONS
TITLE=Cmpd 29, +MS2(507.8453), 28.2-35.2eV, 0.9min #40
RTINSECONDS=49.72
SCANS=38,40
PEPMASS=507.84525	165688
CHARGE=1+
196.01626	144	
209.94392	138	
217.89495	164	
222.97391	196	
224.97587	240	
229.95441	154	
232.89026	166	
235.07390	194	
235.91656	160	
246.97639	186	1+
250.97146	200	
252.08838	176	
252.77768	178	1+
254.09363	160	
262.50744	150	
265.08384	308	1+
266.16704	216	
266.77125	148	
268.89733	230	1+
272.85667	494	1+
272.87335	172	1+
275.85109	196	
284.87256	330	1+
285.78728	294	1+
285.90223	144	
285.94272	158	
285.96212	266	1+
286.90972	142	
287.82042	172	
288.86834	250	
289.88246	486	1+
290.86225	324	
291.87785	666	1+
293.87441	2240	1+
294.12319	150	
294.82678	142	
295.87599	586	1+
295.89048	242	
296.81282	160	
296.85034	208	
296.88066	380	1+
297.85075	736	1+
297.90517	164	
298.85319	522	1+
298.87447	310	1+
300.84798	424	1+
301.01079	152	1+
303.85794	136	
303.86606	158	
303.97485	202	1+
305.81551	262	1+
305.85971	512	1+
307.88907	932	
308.14182	420	
308.84891	156	
308.87978	1298	1+
308.98977	248	1+
309.14911	1026	1+
309.37491	188	1+
309.40392	136	
309.88550	778	1+
310.15394	786	1+
310.87092	136	
311.88427	4326	1+
313.02439	208	1+
313.88149	584	
314.86369	1254	1+
315.37145	166	
315.40453	228	1+
316.86283	366	1+
316.89180	186	
317.82124	172	
318.17741	224	1+
318.86269	150	
318.94076	304	1+
319.82423	214	1+
319.87173	180	
321.90116	204	1+
322.08611	164	
322.85947	208	
323.00308	152	
323.09106	296	1+
323.81667	228	1+
323.85756	156	
324.09652	214	1+
324.85621	706	1+
325.86066	396	1+
325.90170	532	
326.36407	208	1+
326.88075	1574	1+
327.89562	284	
328.78544	274	1+
328.81134	148	
328.86933	380	
329.16399	272	1+
329.85036	138	
330.15967	242	1+
330.84633	310	1+
330.88624	320	
331.86977	1016	1+
334.89785	238	
335.84113	182	
335.89817	160	
336.87750	626	1+
336.94353	320	
337.94682	138	
338.91264	258	
339.71658	146	
339.86925	436	1+
339.98620	402	1+
343.87329	218	1+
345.85454	138	
346.88235	272	1+
347.71765	144	1+
347.75924	172	
347.91381	136	
348.74878	274	1+
349.75320	200	1+
349.89391	210	
350.02634	188	1+
350.08220	268	1+
350.83252	172	
350.88466	638	1+
350.91184	182	
351.08249	328	1+
351.78993	288	1+
351.86092	154	
353.85030	388	
353.89562	268	1+
354.83627	272	1+
354.88583	644	1+
355.89124	482	1+
355.94751	194	1+
356.85866	158	
357.72617	148	
357.78111	218	1+
358.20160	196	1+
358.78473	152	1+
360.78928	152	
361.86204	386	1+
361.90068	198	
362.89695	244	1+
363.03518	154	1+
363.84501	304	1+
364.87144	144	
366.01679	234	1+
366.37740	324	1+
366.78163	294	1+
366.83724	1262	1+
367.70449	1440	1+
367.77847	500	1+
368.86584	228	
368.89395	404	1+
369.83395	1012	1+
369.89800	266	1+
370.15514	228	1+
371.18809	204	1+
371.38175	140	
371.71967	466	1+
371.91322	136	
372.17640	130	1+
373.72058	382	
374.36340	186	1+
374.72690	174	
374.81785	364	
374.85064	234	
374.89116	186	
375.72559	138	
376.85840	238	1+
379.72832	158	
379.97275	216	1+
380.71648	764	1+
380.85909	188	
381.84369	140	
383.71822	232	
383.77398	172	
384.38734	344	1+
384.78266	204	1+
384.84875	1958	1+
386.80235	326	1+
386.89864	206	1+
387.19631	150	
387.84780	412	1+
389.20140	194	
389.71963	398	1+
389.86220	152	
390.84219	906	
391.15066	184	1+
391.84025	660	
392.27242	144	
392.82502	686	1+
392.86421	670	1+
393.21763	166	1+
393.80236	268	
393.89932	326	1+
394.77754	184	
394.79778	194	
394.83325	498	
395.16772	200	1+
395.82120	208	
395.86775	276	
396.40021	216	
396.73398	212	
397.89978	150	
398.72770	424	
399.71642	344	1+
399.84708	156	
401.06321	190	1+
401.88360	216	1+
402.71877	134	
402.85943	260	
403.02524	212	1+
403.86921	1952	1+
404.36816	154	
404.79821	144	
405.73325	160	
405.82759	278	1+
406.76714	288	1+
406.86098	360	
407.05746	272	1+
407.72577	204	
407.86601	1542	
408.08646	290	1+
408.74042	210	
408.85310	1526	
409.72453	848	1+
409.85571	890	
410.78269	140	
410.80927	542	1+
410.84001	898	1+
411.81163	356	1+
411.87599	136	
412.68718	142	1+
412.72907	338	1+
412.84406	796	1+
413.06677	310	1+
413.75057	140	
413.80189	174	1+
413.86967	160	
415.86004	178	
416.23207	120	1+
416.87982	158	
416.94094	158	1+
421.88299	414	
422.82782	230	
422.88223	200	
423.86801	378	
424.10268	238	1+
424.82631	136	
424.86760	292	
425.81980	214	1+
425.87929	280	
426.74054	202	
426.86065	1736	1+
427.73405	1080	1+
428.08968	140	
428.67884	174	1+
428.85040	1294	1+
428.88616	332	
428.91752	230	1+
429.82492	204	
430.73958	902	1+
430.81660	150	
430.84777	392	
431.86637	762	
432.86859	376	
432.92701	136	1+
433.85237	198	
433.88195	692	1+
434.85630	454	1+
435.15856	174	1+
435.86305	328	1+
437.21390	212	1+
437.72801	238	1+
439.89399	248	
440.75593	352	1+
440.89519	158	
444.87099	3514	1+
445.74620	172	
446.74354	180	
447.88076	138	
448.75733	154	
448.88828	220	
449.87692	1018	1+
450.68868	138	
450.74421	472	1+
451.14922	160	
452.75612	342	1+
454.28403	120	1+
457.90216	500	1+
460.22682	184	
462.88031	770	1+
463.20529	136	
465.81573	106	1+
467.88899	2052	1+
468.77499	256	1+
472.64128	182	1+
473.77568	178	1+
474.88218	188	1+
478.72056	188	1+
481.71506	202	1+
485.89646	1068	1+
487.07722	136	1+
487.27847	154	
489.79026	194	1+
496.75945	178	1+
498.66954	174	1+
502.82207	138	
504.28757	258	1+
505.29480	170	1+
506.35496	268	1+
509.85446	158	
511.24248	144	
END IONS

###FS:    #m/z: 359.96129 #charge 1+
###MS: 38
###MSMS: 41
BEGIN IONS
TITLE=Cmpd 30, +MS2(359.9613), 28.0-35.0eV, 0.9min #41
RTINSECONDS=50.492
SCANS=38,41
PEPMASS=359.96129	139116
CHARGE=1+
121.63637	106	
187.07655	126	
207.94859	120	
209.88544	142	
209.94346	1042	1+
211.90905	100	
217.91947	92	
218.91244	182	
219.06294	98	
221.88963	230	
222.95400	1096	1+
224.90839	98	
224.94648	2006	1+
224.96941	214	
225.96291	106	
226.89166	226	1+
226.94656	6346	1+
227.04322	140	1+
227.93494	88	
228.82903	130	1+
228.94190	4658	
229.94424	98	
231.90977	88	
233.82863	212	1+
233.96139	120	
237.00703	116	
239.06545	152	
239.94258	112	
240.93905	810	1+
240.96153	974	1+
241.01932	120	
242.95853	990	1+
243.86968	130	
244.95703	3090	1+
245.05564	98	
245.89426	124	
245.93943	108	
246.95315	2776	1+
246.97603	278	
247.05190	92	
247.80171	502	1+
248.79862	432	1+
248.83303	98	
250.95264	168	
250.97303	140	
251.03472	130	
251.07494	104	
251.96934	176	
252.14331	104	
252.83600	140	
252.91640	92	
252.95163	230	
253.06255	90	
253.83463	204	
256.38233	130	
256.92374	114	
257.90243	204	1+
257.96799	94	
258.83791	182	
258.96826	138	
260.85672	126	
260.96941	586	1+
262.95133	158	
262.96732	134	
263.86403	102	
264.37503	100	
264.96728	544	1+
265.82065	102	
265.97322	338	1+
266.53397	96	
266.81575	238	
267.81363	170	
267.97505	468	1+
268.00672	106	
268.58827	100	
268.86494	114	
269.91534	334	1+
269.96603	342	1+
270.11809	98	
271.45956	90	
272.84944	130	
272.93656	104	
273.79510	126	
276.52464	92	
276.85232	182	
277.52727	102	
277.82469	136	
277.85545	146	
277.91996	136	
278.79899	366	1+
278.86497	132	
280.01301	182	1+
280.20804	90	
280.45700	92	
280.79074	572	1+
280.87270	112	
281.43246	110	
281.88292	188	1+
281.97836	198	1+
282.87246	138	
283.80669	142	
283.88757	178	1+
284.82261	158	
284.85968	92	
286.82680	136	
286.84543	200	1+
287.03648	92	
290.81016	92	
290.86762	304	1+
290.96765	222	1+
291.79490	314	1+
291.92719	92	
291.96783	236	1+
292.83554	148	
292.91431	96	
293.85467	136	
294.02937	96	
294.44487	146	
294.80861	90	
294.85472	160	
294.86774	330	1+
295.80988	98	
295.92802	304	1+
296.80887	466	1+
297.90624	90	
298.42003	98	
298.65459	108	
298.80177	1202	1+
298.85512	302	1+
299.87520	234	1+
302.39623	104	
302.85206	292	1+
303.52052	92	
303.80210	106	
303.85669	240	1+
304.37222	96	
305.05626	90	
306.15529	98	
306.79232	300	1+
306.82520	124	
306.87902	282	1+
306.90311	158	
307.28127	166	
307.44247	104	
307.85571	280	1+
308.26458	98	
308.42410	94	
310.79313	146	
310.87402	144	
311.30935	172	1+
311.79529	166	
311.87755	94	
311.89432	92	
312.87084	92	
312.98078	124	
313.83679	90	
315.81366	352	1+
315.88262	266	1+
317.86686	106	
318.92879	296	1+
319.61661	106	
320.88242	102	
321.33772	106	
322.82081	320	1+
322.91444	130	
323.01148	290	
323.77116	112	
324.05163	104	
324.89577	148	
326.04118	90	
326.88898	124	
327.81508	110	
328.02396	98	
328.30892	92	
328.87349	296	1+
330.51747	92	
332.81543	128	
334.75021	98	
335.88176	136	
336.94263	456	1+
337.18545	98	
338.96416	98	
340.38552	90	
340.75835	112	
342.89236	94	
342.99232	106	
343.27207	144	
343.90639	112	
344.69917	92	
345.90630	224	1+
346.06156	88	
352.89147	132	
353.14877	144	
356.77940	100	
356.97815	94	
358.20055	124	
359.17053	162	1+
360.86628	102	
361.29308	90	
361.34502	166	
361.70500	100	
364.34013	90	
364.55099	102	
END IONS

###FS:    #m/z: 322.92954 #charge 1+
###MS: 42
###MSMS: 43
BEGIN IONS
TITLE=Cmpd 31, +MS2(322.9295), 28.0-35.0eV, 0.9min #43
RTINSECONDS=54.177
SCANS=42-43
PEPMASS=322.92954	2847780
CHARGE=1+
66.33822	82	
185.07509	82	
185.66016	88	
191.10538	110	
192.88857	322	1+
194.82381	86	
195.91767	162	
196.88259	82	
198.86735	82	
199.88819	88	
203.06587	82	
203.09190	92	
205.94792	278	
205.96704	86	
209.94888	104	
210.90100	90	
211.89137	88	
212.87808	132	
212.94520	84	
213.88264	264	1+
219.90901	82	
222.88600	132	
222.95480	576	1+
224.89361	86	
226.89594	96	
227.93114	148	
229.84245	84	
231.42566	88	
232.91013	130	
232.95417	84	
232.97899	86	
233.91999	304	1+
237.88685	90	
238.21652	88	
238.88995	222	1+
238.90360	186	1+
238.93872	258	
239.07750	452	1+
239.52443	84	
239.78630	258	
240.81796	94	
240.94025	3846	
241.94237	3182	
242.94142	10508	1+
243.81605	494	1+
244.81548	278	1+
244.93863	2306	1+
245.86672	96	
246.97642	456	1+
247.38491	90	
247.93981	216	1+
247.95358	216	1+
248.84530	104	
248.98579	142	
249.23268	82	
249.92024	132	
250.23200	86	
250.95772	162	
251.06784	116	
251.83528	108	
251.93289	92	
254.71376	82	
255.78382	134	
256.35851	82	
256.87802	178	1+
257.79880	212	
258.83324	116	
258.97237	162	
259.97860	118	
260.33492	90	
260.80224	116	
260.82847	162	
261.83114	176	
262.83033	98	
263.86413	88	
264.87250	84	
265.05826	228	1+
265.83055	88	
266.80241	102	
267.00557	98	
267.79207	148	
268.05518	98	
268.83716	108	
268.86132	122	
268.97082	86	
269.79818	128	
270.18050	84	
272.79983	118	
273.79214	458	1+
273.87032	94	
275.08217	92	
275.80906	676	1+
275.84794	128	
276.84823	104	
279.09091	890	1+
279.18693	268	1+
279.87941	84	
280.80238	82	
280.85688	296	1+
281.79629	150	
281.94587	92	
282.28052	124	
282.90048	82	
282.92733	94	
282.97558	106	
283.01051	84	
283.06959	144	
283.78943	160	
284.29291	228	1+
284.86379	110	
285.81053	82	
287.79284	130	
287.86986	136	
289.87951	244	
290.85999	84	
290.92549	96	
291.13889	94	
291.78981	82	
291.80437	178	
292.81384	90	
292.91646	94	
293.85226	92	
294.07977	86	
294.80425	94	
294.85496	304	1+
294.93301	94	
295.38252	98	
296.80836	158	
298.79910	176	
299.78710	116	
300.78068	138	
300.86196	298	1+
300.94391	88	
302.11862	86	
304.14759	102	
304.85474	82	
304.90929	102	
304.97175	106	
305.04729	88	
305.89598	136	
306.12971	100	
306.76285	86	
306.88273	118	
307.28014	94	
307.79981	232	
307.88942	260	
308.29054	138	
308.30666	100	
308.79889	230	1+
308.87748	156	
309.81792	114	
310.30824	142	
310.82675	134	
310.95216	84	
311.88527	132	
312.80244	126	
312.86505	80	
313.87929	122	
314.06081	82	
314.27514	88	
314.82066	104	
315.13457	92	
317.81471	94	
318.94987	84	
321.89243	266	1+
322.89606	194	1+
322.91235	122	
323.23984	270	1+
324.75324	98	
324.88982	216	
325.33000	94	
325.34548	94	
325.90038	162	
326.88870	88	
326.91090	90	
326.93091	84	
327.17977	90	
328.07994	84	
END IONS

###FS:    #m/z: 340.94017 #charge 1+
###MS: 42
###MSMS: 44
BEGIN IONS
TITLE=Cmpd 32, +MS2(340.9402), 28.0-35.0eV, 0.9min #44
RTINSECONDS=54.949
SCANS=42,44
PEPMASS=340.94017	1115614
CHARGE=1+
48.04436	104	
93.51827	88	
189.03154	82	
189.86337	214	
192.92566	126	
196.88285	96	
203.00105	98	
206.96470	110	
207.87091	106	
207.94529	82	
209.93699	384	1+
212.40435	102	
212.88037	180	
213.87880	276	
213.93954	1928	1+
214.88508	754	1+
215.88648	570	1+
215.93722	376	1+
216.47541	112	
217.87989	398	1+
217.93522	106	
222.95129	108	
222.97506	154	1+
223.96216	158	
224.96235	144	
226.89599	200	1+
226.95105	216	
227.95127	84	
230.88995	298	
231.88871	196	
231.94972	1814	1+
233.39300	80	
233.89504	778	1+
233.94565	348	1+
234.32645	114	
235.86863	158	
235.89413	480	1+
236.00825	98	
236.66876	108	
237.54784	92	
238.80070	82	
238.88610	92	
239.10431	80	
239.78764	130	
239.82332	86	
240.22973	92	
240.88472	98	
240.96013	150	
241.84137	196	
241.94047	106	
243.82903	186	
243.85185	84	
244.84414	94	
244.95759	166	
245.42263	84	
246.90452	122	
246.98590	228	
247.39455	82	
247.94559	98	
248.89894	138	
248.91987	80	
249.01374	88	
249.41505	94	
249.81390	250	1+
249.89774	92	
249.96021	512	1+
250.06129	82	
250.90140	90	
251.95739	260	
252.87934	150	1+
252.95199	130	
254.16920	82	
254.96461	594	
255.07441	356	1+
255.14310	82	
255.90412	382	1+
256.04706	84	
256.25839	90	
256.96376	132	
258.13673	82	
258.84474	470	1+
258.96115	100	
259.90797	238	1+
261.84332	300	1+
261.85464	102	
262.91967	90	
263.98865	132	
264.85101	110	
265.59040	90	
266.01474	80	
266.45138	80	
268.80571	94	
268.84212	154	
269.11165	80	
269.45021	88	
269.79596	120	
269.96434	84	
270.10183	92	
271.84489	138	
272.93382	148	
275.80551	284	1+
276.52476	90	
276.85301	430	1+
276.89499	130	
277.96522	80	
278.27961	124	
278.84989	172	
279.79651	196	1+
279.85524	194	
279.96584	362	1+
280.14434	82	
282.85759	244	1+
282.92809	88	
283.01366	116	
283.15094	90	
283.75465	94	
283.80121	130	
284.79192	140	
286.51673	90	
286.93256	80	
287.81440	294	1+
289.84822	178	1+
289.87866	220	1+
291.80390	298	1+
292.33465	106	
292.91424	86	
293.07200	112	
293.45451	80	
294.10292	100	
294.86313	186	
295.86463	82	
296.17843	86	
296.87664	130	
296.97161	142	
297.85578	128	
297.97452	192	
298.07685	126	
299.87410	272	1+
300.78496	166	
300.83539	82	
302.00951	86	
302.43688	80	
302.82374	84	
302.95269	142	
303.94620	106	
304.11762	100	
305.89740	86	
307.34875	106	
307.80162	180	
307.87262	86	
307.89198	138	
308.29699	106	
308.49953	100	
308.88264	222	
309.06258	84	
309.14913	90	
309.32752	138	
309.87279	90	
310.87180	184	
311.86594	128	
311.88327	150	
312.80450	156	
312.87496	332	1+
312.89106	86	
313.14095	80	
315.80023	138	
315.88267	86	
316.38718	90	
317.81487	86	
319.95249	104	
320.98784	84	
322.12851	82	
322.31062	284	1+
322.93361	94	
324.89231	356	1+
326.12544	92	
326.17868	302	1+
328.81728	138	
328.86950	156	1+
330.73418	88	
330.81464	402	1+
334.81345	116	
334.88114	126	
337.76745	86	
341.61227	100	
341.97129	102	
END IONS

###FS:    #m/z: 363.95626 #charge 1+
###MS: 42
###MSMS: 45
BEGIN IONS
TITLE=Cmpd 33, +MS2(363.9563), 28.0-35.0eV, 1.0min #45
RTINSECONDS=55.7215
SCANS=42,45
PEPMASS=363.95626	542160
CHARGE=1+
182.86503	140	
189.86202	532	1+
191.85796	450	
196.88501	218	1+
197.95691	286	1+
198.88578	240	1+
205.92661	234	1+
207.87238	204	
209.86999	144	
209.94213	1450	1+
210.88558	424	1+
212.87853	2034	1+
214.89170	116	
214.93362	98	
215.41259	100	
216.40856	106	
218.91199	92	
222.95116	1478	1+
224.94890	820	
225.94923	432	
226.94640	7494	1+
227.92694	248	
228.52649	172	
228.89404	570	
228.94158	8106	1+
230.79263	130	1+
230.88857	4496	1+
231.95199	138	
232.00232	118	
232.88614	830	1+
232.90434	154	
233.04864	106	
233.96240	130	
234.14416	110	
234.51427	106	
234.87840	404	1+
235.84580	142	
238.21648	102	
238.98049	96	
239.07186	132	
240.94070	738	
240.96223	960	1+
241.05722	100	
241.91672	120	
241.93997	2580	1+
242.94205	1764	1+
243.82067	164	
243.84405	148	
244.53320	106	
244.79180	90	
244.95691	3434	1+
245.87606	152	
245.94126	462	
246.86202	194	1+
246.90315	158	
246.95266	3410	1+
246.98923	108	
247.80620	136	
248.80009	390	1+
248.89890	1508	1+
249.80291	270	1+
250.83164	240	1+
250.89504	158	
250.95048	420	1+
251.02549	202	1+
251.07082	152	
252.05630	118	
253.83456	124	
253.91301	360	1+
254.84326	100	
258.84374	160	
258.97417	148	
259.09374	246	1+
259.51581	98	
260.00794	250	1+
260.77534	210	1+
260.96786	652	1+
261.82828	450	1+
261.88544	96	
263.84997	146	
263.97800	308	1+
264.05993	172	1+
264.23323	102	
266.79236	126	
266.81394	542	1+
267.44908	96	
267.78568	186	
267.85119	156	
267.97342	584	1+
268.78470	98	
268.91166	96	
268.95777	206	
269.11764	312	1+
269.96710	660	1+
270.40660	96	
270.83463	102	
271.84084	240	1+
271.91322	292	1+
273.09859	118	
273.82961	120	
276.80741	158	
276.85588	512	1+
276.93180	104	
277.83872	94	
277.85845	338	1+
277.92536	94	
278.20978	106	
278.56215	92	
278.79840	190	
279.10447	320	1+
279.79516	156	
280.79134	766	1+
280.92343	96	
281.85935	100	
282.12301	98	
282.79307	100	
282.85827	126	
283.06555	224	1+
283.79133	340	1+
283.84744	138	
284.82316	166	
284.93094	96	
285.42376	100	
285.84485	774	1+
286.82595	122	
286.93871	100	
287.02908	136	
287.81027	92	
289.78777	204	1+
289.87727	288	1+
290.86172	94	
292.81464	112	
293.12239	92	
293.32414	94	
293.92800	94	
294.11330	210	1+
294.86127	126	
295.06182	92	
295.81614	98	
295.87025	126	
296.24810	90	
296.81017	258	
296.86990	170	
297.25073	110	
297.81423	112	
298.80312	1692	1+
301.80522	178	
301.86103	206	
301.87929	138	
302.00777	108	
302.80649	374	1+
302.85967	110	
303.81192	260	1+
303.85588	1176	1+
303.92269	262	1+
306.07299	110	
306.88474	158	
307.13062	120	
307.43287	92	
308.29142	272	1+
308.90915	108	
308.99686	146	
310.43046	98	
311.12672	146	
311.86468	192	
311.88322	212	
315.07321	170	
315.81939	158	
316.05715	116	
316.79189	104	
316.81648	606	1+
316.87208	224	1+
316.93972	92	
318.93199	102	
319.80536	106	
320.40192	164	
321.01735	134	
321.32363	142	
321.81831	276	
321.87039	324	1+
321.88420	124	
322.81542	182	
322.93135	202	
323.81856	92	
324.87368	114	
324.89458	170	
325.01245	120	
325.81883	224	1+
325.95135	108	
326.17233	116	
326.87390	514	1+
327.07416	144	
327.75713	112	
328.88801	116	
330.87712	276	1+
331.72626	94	
333.85053	180	1+
336.80297	118	
336.94554	318	1+
337.53743	96	
338.93813	186	1+
339.82660	386	
339.89663	96	
340.25694	150	
342.81606	228	1+
344.71896	208	1+
344.88579	130	
347.27610	138	1+
349.32351	178	
349.34238	92	
350.75720	126	
351.00737	144	
359.76563	98	
361.71281	158	
362.13311	90	
362.72295	222	1+
367.32634	164	
367.71353	236	1+
367.77624	124	
367.88050	92	
368.10214	108	
END IONS

###FS:    #m/z: 322.92955 #charge 1+
###MS: 46
###MSMS: 47
BEGIN IONS
TITLE=Cmpd 34, +MS2(322.9296), 28.0-35.0eV, 1.0min #47
RTINSECONDS=59.41
SCANS=46-47
PEPMASS=322.92955	2400432
CHARGE=1+
58.74269	78	
79.39619	94	
182.86673	98	
188.46648	86	
192.89208	86	
196.88683	160	
198.89146	98	
201.04304	140	
205.95292	78	
211.03590	84	
212.87808	118	
212.89605	186	
218.87408	78	
221.54725	78	
221.94566	96	
222.95024	96	
223.10186	82	
223.95736	352	
224.53255	88	
224.83083	80	
224.84656	116	
224.96119	164	
227.79373	100	
227.92733	78	
228.00137	78	
228.88665	88	
230.84155	86	
230.86025	184	1+
230.88668	128	
232.82876	84	
233.05581	86	
234.03419	98	
234.56529	84	
234.92653	88	
235.04299	86	
235.82552	178	
236.86350	80	
236.99380	100	
238.93853	382	
239.09859	90	
239.78502	190	
240.78915	106	
240.84755	200	1+
240.94030	3672	
241.08919	150	1+
241.82813	128	
241.94158	2778	
242.06292	86	
242.94147	8582	1+
243.80624	114	
243.82225	138	
243.88033	80	
244.81731	212	
244.93880	2438	1+
245.81796	116	
245.83458	82	
246.41431	80	
246.81760	80	
246.97167	132	
248.89673	112	
250.94734	90	
250.96699	82	
253.08707	134	
253.84699	104	
256.03406	102	
256.12851	78	
256.45310	86	
256.89968	98	
257.08386	134	
257.78897	118	
258.79674	78	
258.97796	84	
259.34185	80	
259.85035	90	
259.90191	170	
260.02061	82	
260.83881	100	
261.83220	624	1+
261.98047	80	
262.09770	88	
262.83518	424	1+
263.05078	86	
263.98001	300	
265.94467	80	
266.01270	84	
266.03494	78	
266.06380	118	
266.88638	80	
267.86432	206	1+
268.79145	84	
269.09488	100	
269.79710	126	
269.84468	120	
271.36022	94	
271.45376	108	
271.93102	94	
272.34666	104	
272.80356	158	
273.79216	130	
275.54138	98	
275.78487	106	
275.81063	306	1+
276.83832	122	
276.87788	84	
277.12896	84	
278.84484	184	
279.09113	896	1+
279.13791	96	
279.27979	88	
279.80377	90	
279.84039	150	
282.88455	92	
283.06646	92	
283.78981	94	
284.29281	164	
284.81275	100	
286.84842	124	
287.79004	86	
287.90455	86	
288.80136	110	
289.78968	178	
290.88331	84	
291.80336	218	
292.81414	144	
293.84577	98	
293.87946	84	
294.85616	80	
296.03048	94	
296.80227	78	
297.55786	98	
297.88862	84	
298.80172	142	
298.86494	108	
299.21674	80	
299.78362	194	
300.82107	100	
300.86104	100	
301.43626	84	
301.86448	124	
303.80702	128	
304.79455	86	
304.87751	358	1+
305.01565	96	
306.28539	116	
307.75159	80	
307.79707	118	
308.28563	156	
308.79919	78	
309.82162	126	
309.86368	114	
310.31001	240	
310.88934	80	
311.88746	90	
312.79705	130	
313.04083	84	
313.80326	100	
314.85988	86	
322.88393	174	1+
323.24546	146	
323.75712	140	
325.01574	78	
325.89660	190	1+
328.38682	78	
END IONS

###FS:    #m/z: 363.95638 #charge 1+
###MS: 46
###MSMS: 48
BEGIN IONS
TITLE=Cmpd 35, +MS2(363.9564), 28.0-35.0eV, 1.0min #48
RTINSECONDS=60.1815
SCANS=46,48
PEPMASS=363.95638	376748
CHARGE=1+
101.79589	88	
187.43965	100	
187.86453	150	
189.86168	664	1+
191.85816	274	
197.08767	94	
205.94407	100	
207.87130	144	
207.94908	200	
209.86541	122	
209.91903	90	
209.94298	852	1+
210.88097	602	1+
212.87934	3022	1+
212.94348	90	
220.98301	90	
221.86274	132	
222.95132	1204	1+
222.97410	164	
224.94801	1224	1+
224.96828	144	
225.88628	244	1+
226.94733	5742	1+
227.93215	326	
228.89512	576	1+
228.94173	5618	1+
230.78779	112	
230.88879	3654	1+
231.06916	108	
232.88390	556	1+
232.91927	124	
234.87862	214	
236.04766	88	
236.89572	98	
238.02516	108	
238.89703	126	
239.10800	104	
239.79015	90	
239.88814	306	1+
240.83334	152	
240.93812	530	
240.96210	616	1+
241.08404	136	
241.94147	550	
242.94085	1600	1+
243.82363	136	
244.95575	3634	1+
245.82358	92	
245.89535	126	
245.93869	676	
246.90320	416	
246.95286	2836	1+
247.93482	88	
248.13100	96	
248.79905	372	1+
248.85414	140	
248.89874	1522	1+
249.80108	232	1+
250.89603	378	
250.94043	240	1+
250.97420	134	
251.04439	266	1+
252.07687	94	
252.89608	492	1+
253.83638	118	
253.90301	300	1+
256.85477	148	
256.95284	98	
258.84449	486	1+
258.97273	226	
259.83152	108	
259.93742	98	
260.83482	102	
260.96763	444	1+
261.51362	88	
261.83485	98	
262.80005	90	
262.82598	88	
262.88179	88	
263.17115	100	
263.84514	208	
263.99415	88	
264.82127	240	
265.83438	130	
265.95851	160	
265.97860	128	
266.09446	134	
266.81598	276	
266.85163	170	1+
266.91948	188	1+
267.78135	116	
267.79476	124	
267.81475	274	
267.97229	516	1+
268.79005	244	
268.81126	188	
269.11807	100	
269.96605	324	
270.10757	136	
270.80962	150	
270.82611	104	
271.79065	140	
271.91484	344	1+
271.96963	100	
273.85271	212	1+
273.90859	104	
274.25461	112	
275.01553	104	
275.08079	92	
275.80853	346	1+
276.81155	294	1+
276.86243	140	
277.85005	364	1+
278.79600	164	
280.41790	106	
280.79168	730	1+
281.32753	108	
282.79709	126	
282.82878	202	
282.93600	92	
283.78753	204	
283.85026	246	
283.98188	248	
284.78692	158	
284.82690	236	
284.84451	114	
285.43071	92	
285.79282	130	
285.84447	688	1+
286.79616	110	
287.87367	130	
289.82274	124	1+
290.78758	114	
291.78683	88	
291.85964	150	1+
292.94114	146	
293.85562	106	
294.86433	126	
295.44126	92	
296.03266	122	
296.80708	344	
297.80643	362	
297.88030	96	
298.43375	100	
298.54592	110	
298.80278	1374	1+
299.86631	90	
300.79868	680	1+
301.80150	496	1+
301.85963	480	1+
303.80766	184	
303.85508	1062	1+
309.88258	188	1+
310.44125	94	
311.85575	176	
312.94476	106	
313.84835	244	1+
315.81902	136	
317.76206	154	
317.81422	182	
318.81209	188	
319.81858	94	
320.65365	114	
321.14442	90	
321.81767	228	
321.86862	294	
322.15931	90	
323.83002	118	
324.54851	106	
324.89618	182	
326.16947	100	
326.86894	178	
328.99877	88	
329.72770	106	
329.86964	136	
332.80967	102	
335.87637	96	1+
336.94352	414	1+
338.86490	214	1+
338.89421	120	
339.17710	94	
339.83177	520	1+
340.94112	174	
347.71275	106	
350.32449	126	
353.04615	142	
353.85592	186	1+
354.77898	150	
355.13236	118	
356.77737	134	
356.80971	118	
356.89816	88	
357.71617	184	1+
361.71728	124	
361.90167	100	
363.03776	98	
363.12818	138	
365.90019	90	
366.72823	142	
367.32863	154	
368.83251	102	
END IONS

###FS:    #m/z: 507.84493 #charge 1+
###MS: 46
###MSMS: 49
BEGIN IONS
TITLE=Cmpd 36, +MS2(507.8449), 28.2-35.2eV, 1.1min #49
RTINSECONDS=60.9535
SCANS=46,49
PEPMASS=507.84493	138068
CHARGE=1+
196.01316	290	1+
222.97665	152	
224.94674	130	
224.97710	342	
227.95797	170	
231.89346	236	1+
238.06135	142	
243.07195	120	
246.03674	126	
246.92488	116	
250.96955	244	
252.07786	130	
258.87277	146	
262.80110	150	
266.16640	172	
270.80832	128	
271.88741	182	1+
275.84976	314	1+
278.09979	174	1+
278.83001	198	
278.84162	246	1+
278.89948	196	1+
279.12808	148	
279.89025	150	1+
280.82843	284	1+
284.98229	174	1+
286.15103	136	
287.85054	272	
288.86966	184	
289.87988	406	
290.12789	144	
290.58803	116	
290.86471	260	
291.80659	134	
291.86606	142	
291.88180	244	
293.87073	1586	1+
295.90572	158	
296.02527	168	1+
296.74009	104	1+
296.85389	308	1+
298.84596	214	1+
298.88758	140	
298.94637	144	1+
299.80103	154	
300.86084	128	
302.81576	128	
304.80017	288	1+
304.84696	130	
305.86113	852	1+
306.09379	356	1+
307.89140	584	
308.14120	872	1+
308.87178	1120	1+
309.99058	134	
310.92494	200	1+
311.16106	188	
311.84395	130	
311.88213	2368	1+
311.90831	116	
312.83695	126	
314.86376	928	1+
316.83435	156	
316.86427	392	1+
316.88258	124	
317.13677	132	
317.91219	132	
318.85702	198	
319.85552	140	
320.95939	144	
321.88064	126	
322.84979	436	1+
322.86591	206	
323.87791	118	
323.88978	142	
325.90591	168	
326.13245	120	
326.81920	124	
326.87936	712	1+
327.38442	200	
327.89793	448	
328.86792	170	
328.96040	142	
329.86272	214	
329.88414	126	
330.81929	130	
330.87899	352	1+
330.89501	158	
332.78539	162	
332.87228	810	1+
332.90149	146	
333.76284	182	1+
333.81274	142	
334.82788	138	
335.83889	204	
335.87782	260	1+
336.86451	128	
337.89990	128	
338.10244	128	
338.75445	246	1+
338.85235	132	
338.88410	126	
339.88193	212	
339.91201	152	
340.79879	118	
340.88866	136	
342.01771	124	
348.34257	118	
348.83390	214	1+
349.75130	116	
350.78435	122	
350.88403	402	1+
351.79696	170	
351.85341	118	
352.11419	140	1+
352.18345	168	1+
352.77231	318	1+
352.91064	244	
353.84729	356	1+
353.87830	206	
354.80315	166	
354.89512	180	
355.89315	202	
356.89153	116	
357.87885	238	1+
359.76925	236	1+
359.86584	220	1+
363.82983	286	1+
364.72161	222	1+
365.35168	250	1+
365.72403	290	1+
365.78472	310	1+
366.83860	174	
367.70868	970	1+
367.84016	170	
368.85648	210	
368.89655	310	
369.61378	124	
369.77448	412	1+
369.83639	206	
370.78061	264	1+
373.39895	160	
373.71854	188	
373.89996	224	
374.79165	226	1+
374.81806	272	1+
375.73343	156	
376.83415	242	1+
376.87006	166	
377.88589	150	
379.79090	254	1+
380.72020	466	1+
382.72623	162	
382.89339	352	1+
383.71636	242	1+
383.77513	136	
384.84771	1090	1+
384.88948	432	1+
386.73726	124	
386.84263	790	1+
387.71842	132	1+
387.84410	608	1+
389.17892	126	
389.19995	118	
389.71037	174	
389.73714	196	
390.70863	128	
390.78492	242	1+
390.83923	1176	1+
392.06843	144	
392.82781	348	
393.07570	132	
393.19568	140	
393.79650	130	
393.82416	506	1+
394.78249	254	1+
395.73199	268	1+
396.80068	120	
398.72741	982	1+
399.78267	236	1+
399.84183	314	1+
400.88409	136	
402.86134	1164	1+
403.75085	122	
405.72517	442	1+
405.76303	292	1+
405.79089	270	1+
405.85907	412	1+
406.78816	230	1+
407.86492	878	
408.21268	196	1+
408.85104	2440	1+
409.72242	322	
410.08135	172	
410.73317	198	
410.83543	1004	1+
411.07563	208	1+
411.80820	186	
412.72444	496	1+
412.84079	494	1+
413.87194	154	
414.76977	160	
416.35444	136	
417.87458	144	
419.81182	246	1+
420.83970	122	
421.74177	268	1+
421.88152	252	
422.88182	192	
423.77496	220	
423.86775	368	
424.82153	194	1+
424.86462	270	
425.73726	190	
425.86877	164	
426.74817	182	
426.86065	1382	1+
426.89297	130	
427.73019	620	
427.87934	470	1+
428.08854	128	
428.74266	354	
428.84767	1302	1+
429.82091	136	
430.73798	602	1+
430.85966	858	1+
431.71742	128	
433.85842	192	
435.86808	234	1+
439.86466	126	
440.68300	202	1+
441.89047	142	
443.88149	130	
444.87148	2758	1+
445.74318	592	1+
446.90061	122	
449.87455	896	1+
451.75751	134	
451.86738	258	1+
452.74146	236	1+
457.90254	418	
460.90760	120	
462.10194	122	
462.88375	1420	1+
467.88669	1396	1+
468.78725	116	
485.89743	268	1+
487.28282	120	
504.80260	170	1+
509.85761	132	
END IONS

###FS:    #m/z: 322.92955 #charge 1+
###MS: 50
###MSMS: 51
BEGIN IONS
TITLE=Cmpd 37, +MS2(322.9295), 28.0-35.0eV, 1.1min #51
RTINSECONDS=64.63
SCANS=50-51
PEPMASS=322.92955	1816866
CHARGE=1+
190.03909	74	
192.89141	192	
192.93294	88	
200.49306	96	
201.04316	72	
202.05575	74	
202.87158	82	
205.92983	84	
205.94960	304	
207.95049	80	
207.97614	216	
209.94480	80	
211.00023	74	
211.95024	88	
212.89101	126	
214.89388	86	
215.88192	186	1+
216.02755	80	
219.47410	94	
222.86314	92	
222.95415	590	1+
223.87078	86	
224.97657	132	
225.86138	78	
226.87202	110	
226.88658	104	
230.83658	84	
232.54784	86	
234.04633	78	
235.86465	76	
238.88634	84	
238.93536	372	
239.04923	76	
239.79019	158	
240.08335	80	
240.78705	108	
240.81900	282	
240.93939	3000	
241.94214	2086	
242.82054	246	
242.94084	6634	1+
243.35034	86	
243.82348	412	1+
243.84309	76	
243.88105	158	
244.93962	1856	1+
246.85083	144	
246.89729	202	1+
246.97224	364	
246.98892	80	
248.84706	132	
250.09437	82	
250.94745	74	
250.97185	126	
251.11281	78	
251.39293	74	
253.67820	88	
255.07655	76	
255.77973	108	
256.84132	82	
256.88426	88	
257.09043	96	
257.45270	116	
257.79572	280	1+
258.82983	126	
260.17497	112	
260.33960	100	
260.83793	168	
261.33490	100	
261.83214	278	
262.80204	98	
262.83238	180	
262.94948	80	
262.97703	74	
263.83029	116	
264.01797	88	
264.15759	84	
265.05819	76	
265.83842	74	
266.79505	108	
267.84021	82	
269.96079	76	
271.74096	130	
271.77516	74	
271.82194	82	
271.84591	188	
272.80851	74	
273.79498	234	
273.86414	164	1+
274.10008	82	
274.15130	74	
274.80282	572	1+
274.91438	78	
275.80722	416	1+
277.82710	74	
278.81894	154	
278.85022	112	
278.93716	74	
279.08980	792	1+
279.84454	82	
280.11067	86	
280.15055	74	
280.79344	258	1+
281.09917	122	
281.93350	80	
282.27439	122	
282.85815	158	
283.09356	74	
283.78997	312	1+
283.86168	120	
283.97310	118	
284.29219	406	
284.87714	88	
286.03350	104	
286.91885	120	
287.23835	78	
289.18541	86	
289.78814	146	
290.80995	82	
291.80250	242	
292.06774	82	
292.35678	78	
292.81446	152	
292.88136	130	
293.81935	76	
293.88993	76	
294.93921	86	
294.96657	80	
297.10490	84	
297.85265	198	1+
297.90556	88	
297.94792	74	
299.78221	434	1+
300.04139	76	
301.44472	78	
302.24359	146	
302.88144	112	
304.77523	92	
305.88871	118	
306.84299	78	
306.88046	198	
307.28429	86	
307.79485	304	1+
307.89268	102	
308.13629	86	
308.29006	242	
308.89005	92	
309.21699	140	
309.86159	148	1+
310.05873	80	
310.31012	224	
310.34211	76	
311.74522	74	
311.90331	102	
312.15519	94	
312.80446	98	
314.13227	96	
314.94688	82	
317.77542	86	
320.15023	86	
321.19270	76	
321.94779	86	
322.76136	78	
323.23807	118	
324.05315	74	
324.89575	78	
327.80399	78	
END IONS

###FS:    #m/z: 363.95602 #charge 1+
###MS: 50
###MSMS: 52
BEGIN IONS
TITLE=Cmpd 38, +MS2(363.9560), 28.0-35.0eV, 1.1min #52
RTINSECONDS=65.4025
SCANS=50,52
PEPMASS=363.95602	270930
CHARGE=1+
62.27466	100	
103.82284	88	
185.86921	120	
189.86257	390	1+
191.85712	518	
193.01308	92	
196.88273	270	
197.97306	86	
200.81304	88	
200.87843	140	
207.87326	234	
209.89448	104	
209.92413	126	
209.94120	1100	1+
210.88242	480	1+
212.87837	3110	1+
215.41443	96	
221.89102	98	
222.95154	862	1+
224.94929	788	1+
225.41868	96	
225.93285	166	
225.97475	140	
226.52979	88	
226.89463	120	
226.94705	5340	1+
226.97423	124	
227.93462	208	
228.89249	484	1+
228.94144	5424	1+
229.15358	114	
230.88824	3068	1+
232.88439	576	1+
233.05943	94	
233.13455	100	
234.88184	280	
236.84203	182	1+
238.01378	92	
238.93735	164	
240.83327	172	
240.93967	542	
240.96234	752	1+
241.93708	1384	1+
242.80580	86	
242.82268	256	1+
242.93912	982	1+
242.96062	488	
244.91493	90	
244.95714	2724	
245.94132	110	
246.90362	284	1+
246.95165	2360	1+
247.02306	232	1+
247.85691	92	
248.80492	88	
248.85207	202	
248.89889	1048	1+
249.80380	196	
250.79850	102	
250.89553	172	
250.94859	108	
250.97367	200	
251.78266	90	
251.84085	108	
252.96299	106	1+
253.00775	94	
253.08392	100	
253.85746	98	
253.90458	402	1+
254.86089	88	
254.92522	230	1+
255.09005	88	
255.49437	102	
257.07969	166	
257.87062	90	
257.91698	218	
258.84283	116	
258.90033	114	
258.95225	88	
259.84267	126	
260.80721	152	
260.83291	204	
260.96927	276	
261.82764	228	
261.97641	132	
263.17561	118	
263.83125	102	
263.86741	222	1+
263.97815	124	
264.65243	96	
264.82039	202	
264.97044	144	
265.78263	184	1+
265.82293	140	
265.97464	126	
266.10661	316	1+
266.81235	754	1+
266.96219	96	
267.44269	92	
267.97080	594	1+
268.34880	96	
269.86570	92	
269.96511	452	
270.80509	130	
270.91749	98	
271.84802	152	
271.91595	296	1+
271.95686	168	
272.03849	110	
272.84375	150	
274.89151	112	
276.35131	92	
276.84941	204	1+
277.62021	114	
277.98242	100	
278.79837	358	1+
278.84604	192	1+
278.87102	206	1+
279.10448	110	
280.10142	92	
280.79330	630	1+
280.92388	112	
280.99651	108	
281.43453	90	
281.83653	134	
281.85984	118	
282.79163	220	
282.86384	104	
283.78584	500	1+
283.84074	136	
283.85038	130	
283.98385	132	
284.82267	232	1+
284.98018	178	
285.85197	540	1+
285.94261	90	
287.85904	92	
287.98814	92	
290.85879	186	1+
292.82370	94	
292.88881	104	
293.36832	106	
294.86372	112	
295.86156	86	
295.91453	142	
296.81081	312	
297.80484	164	
297.97316	170	
298.80093	1224	1+
298.86190	222	1+
300.46281	88	
300.85829	636	1+
301.80277	436	1+
301.86039	550	1+
302.24468	90	
303.83224	88	
303.85514	1416	1+
305.42507	92	
305.92974	96	
306.28202	218	1+
306.83915	118	
306.88544	90	
307.89131	288	1+
310.53229	98	
311.86763	228	
312.81366	192	1+
316.81191	584	1+
317.99046	228	1+
318.80838	148	
319.80969	170	
320.80652	116	
320.81932	590	1+
321.87008	126	
322.33127	90	
322.88071	90	
322.95099	126	
323.97309	130	1+
324.87689	128	
325.89342	252	1+
326.86875	162	
335.88478	106	
336.94550	142	
337.94484	140	
338.38832	92	
338.41984	104	
339.38079	98	
339.52777	88	
339.82881	248	1+
343.27704	138	
344.02911	98	
344.90668	106	
347.87763	92	
349.06256	114	
352.89083	104	
353.76539	186	1+
355.82015	170	
357.86548	100	
359.34809	108	
360.72084	86	
362.61448	92	
362.84781	102	
363.71838	152	
365.10471	100	
365.43761	86	
END IONS

###FS:    #m/z: 336.94535 #charge 1+
###MS: 50
###MSMS: 53
BEGIN IONS
TITLE=Cmpd 39, +MS2(336.9453), 28.0-35.0eV, 1.1min #53
RTINSECONDS=66.175
SCANS=50,53
PEPMASS=336.94535	108440
CHARGE=1+
189.86020	202	
193.88765	90	
196.88042	120	
207.97053	86	
208.88651	78	
210.88550	240	
211.94335	1606	1+
212.87796	1272	1+
213.93863	1256	1+
215.88599	776	1+
221.88171	84	
221.92926	76	
223.97428	138	
225.99039	78	
228.10172	102	
228.88711	130	
228.90314	106	
229.95422	2208	1+
230.39961	76	
230.88917	1798	1+
231.82219	102	
231.94905	874	1+
232.09123	78	
233.38953	78	
233.89657	698	
233.94945	184	1+
235.13731	80	
235.86689	130	
235.89390	176	
236.01186	86	
238.43071	90	
239.15541	96	
239.90707	156	
240.84219	80	
240.94633	110	
241.35383	84	
241.84054	126	
241.90911	90	
242.83868	104	
242.98578	90	
245.44374	82	
246.91113	84	
246.97565	134	
247.96598	572	
248.89922	526	
249.85538	90	
249.95946	304	
250.83384	130	
250.91229	90	
250.95545	130	
250.99886	88	
251.07209	136	
251.83770	198	
251.88426	198	1+
251.97088	78	
252.36163	92	
252.83669	138	
252.97145	1140	1+
253.09207	98	
253.85426	82	
253.90540	500	1+
253.92676	78	
254.96572	742	1+
255.07082	150	
256.36856	88	
256.85121	128	
256.89549	78	
256.92141	108	
256.96377	184	
257.87657	78	
257.93926	108	
257.96801	106	
258.84466	318	
259.93931	78	
260.05626	100	
260.86481	92	
260.94786	132	
261.19989	78	
261.43617	102	
261.83307	76	
263.82960	104	
264.13304	98	
265.08548	202	1+
266.00449	80	
267.84330	202	
267.89086	148	
268.83857	676	1+
269.84101	428	1+
270.79837	82	
270.88549	84	
271.88868	82	
271.91587	220	
272.85144	126	
273.39319	96	
273.84636	78	
274.10196	82	
274.40323	78	
275.84969	782	1+
275.86474	188	
276.09600	84	
276.85452	574	1+
276.92704	82	
278.00289	80	
278.09500	118	
278.83339	518	1+
279.24492	78	
279.83420	302	1+
279.86064	80	
279.92260	76	
279.99997	112	
280.92624	78	
282.96947	76	
285.20066	80	
285.58638	82	
285.85071	188	
286.08457	82	
286.84936	712	1+
287.00948	116	
287.24443	80	
288.83677	130	
291.86252	116	
292.91401	92	
293.09227	82	
293.10505	118	
294.84847	158	
295.96907	196	1+
296.10118	100	
296.87575	288	1+
296.99918	78	
297.83040	138	
298.11318	98	
298.85817	144	
298.96611	78	
299.24328	86	
299.83095	82	
299.87830	100	
300.05818	84	
300.44764	98	
300.73943	84	
300.81707	142	
300.87756	110	
302.97112	92	
303.80746	80	
304.08341	88	
304.44582	106	
305.87604	226	1+
310.15144	84	
310.80275	80	
311.86353	110	
312.79964	76	
313.89329	76	
314.81650	100	
315.81691	84	
317.89783	76	
318.53774	80	
319.13385	146	
320.09089	88	
320.75208	86	
321.89949	80	
322.90275	80	
323.83889	88	
324.82516	78	
324.88779	278	1+
324.99984	90	
327.45950	104	
328.44460	96	
330.09349	84	
335.01767	74	
335.18136	76	
335.77453	118	
336.89321	114	
337.13596	126	
339.77640	78	
341.17817	126	
END IONS

###FS:    #m/z: 340.94017 #charge 1+
###MS: 54
###MSMS: 55
BEGIN IONS
TITLE=Cmpd 40, +MS2(340.9402), 28.0-35.0eV, 1.2min #55
RTINSECONDS=69.8455
SCANS=54-55
PEPMASS=340.94017	617306
CHARGE=1+
74.61874	186	
180.61212	84	
192.92671	120	
193.44303	78	
194.89059	134	
196.89042	114	
199.14607	84	
199.86424	230	
202.98902	94	
205.86274	84	
208.94200	180	
209.89394	84	
209.94414	128	
210.93621	78	
212.87796	238	
213.85479	136	1+
213.93920	942	1+
214.88284	932	1+
215.88555	790	1+
215.93644	174	
216.90385	98	
217.88161	216	1+
217.93180	110	
220.88186	116	
221.94220	118	
223.03921	86	
223.86701	76	
224.00318	82	
224.93411	82	
225.88848	442	1+
226.85499	92	
226.89306	290	1+
226.94789	228	
227.78561	130	
228.94237	126	
229.38879	98	
229.86301	78	
230.86037	82	
230.88950	124	
231.88987	530	1+
231.94879	634	
232.95098	306	
233.00498	104	
233.89748	366	
233.94915	220	
233.98247	82	
234.91331	114	
235.89179	116	
239.81494	76	
240.09849	106	
240.83584	542	1+
240.90076	94	
240.93940	240	1+
240.96286	180	
241.84005	312	1+
243.82924	270	1+
243.91299	100	
244.10280	78	
244.95645	160	
246.97602	174	
248.04662	78	
249.57808	78	
249.90426	106	
249.96310	90	
250.92784	82	
250.96871	76	
251.14788	108	
253.83752	122	
254.96602	222	1+
255.07388	134	
256.26445	88	
256.65762	94	
256.85128	150	
256.88392	92	
256.90451	118	
256.91671	78	
258.06798	76	
258.41135	86	
258.84218	726	1+
259.46444	76	
259.92854	76	
259.96047	222	
260.83538	554	1+
260.89907	94	
261.09420	94	
264.14734	88	
264.79622	98	
264.86736	78	
264.95879	118	
266.94667	78	
267.79999	196	
267.95466	112	
268.83837	112	
269.41617	100	
269.80103	78	
269.93669	100	
271.52657	84	
271.79150	76	
271.84197	112	
272.93548	148	
273.83844	100	
273.86464	230	1+
275.40472	82	
275.80660	128	
275.90005	88	
276.04330	90	
276.54105	88	
276.85459	396	
277.86146	272	
278.00913	80	
278.84346	1008	1+
278.91471	78	
280.42207	88	
280.85820	104	
280.88565	156	1+
281.85843	106	
286.86800	84	
288.81565	78	
289.04549	76	
290.86034	124	
291.09516	106	1+
291.80842	128	
292.29445	76	
293.87596	96	
293.97583	92	
294.86130	136	
294.94364	80	
295.31246	84	
296.01803	80	
296.21647	100	
296.78416	258	1+
296.80757	138	
296.85674	178	
297.15571	80	
297.97393	230	
298.31447	98	
298.86955	390	1+
300.81823	80	
301.85426	172	1+
303.94407	76	
304.81488	124	
305.92546	82	
306.88602	98	
308.55114	100	
308.89191	228	
309.80132	80	
309.87472	76	
310.87677	196	
311.85476	220	1+
311.88635	110	
312.80805	84	
314.10335	86	
322.91378	76	
323.80788	82	
324.77219	78	
324.89510	102	
325.88747	146	
326.13858	130	
326.90421	84	
327.29522	92	
327.86174	88	
327.89127	102	
328.19526	90	
330.81052	226	1+
332.10229	84	
332.77577	80	
336.83741	144	
338.43327	84	
338.89904	86	
339.26512	82	
340.51256	84	
341.88928	128	
343.10056	84	
344.04508	78	
END IONS

###FS:    #m/z: 507.84470 #charge 1+
###MS: 54
###MSMS: 56
BEGIN IONS
TITLE=Cmpd 41, +MS2(507.8447), 28.2-35.2eV, 1.2min #56
RTINSECONDS=70.618
SCANS=54,56
PEPMASS=507.84470	113250
CHARGE=1+
196.01482	482	1+
214.88525	172	
223.97384	176	
224.04766	154	
224.97863	176	
232.89477	436	
235.91888	144	
236.88712	152	
240.08323	150	
250.90671	186	
250.97172	156	
265.88214	262	1+
271.92202	132	
272.85427	452	1+
276.79509	130	
276.86126	146	
277.84461	246	1+
279.82159	164	
281.96486	126	
283.89755	156	
286.79277	134	
287.85189	402	
289.79634	164	
289.88043	310	
290.86762	310	
291.86327	178	
291.89126	158	
291.93693	122	
292.86239	128	
293.87127	806	1+
293.93087	164	1+
295.12829	126	
296.85312	190	
296.88367	342	1+
296.95223	194	1+
297.81612	136	
298.83452	132	
298.85189	206	
299.33785	154	
300.87630	228	1+
301.84667	136	
303.87126	600	1+
305.86169	898	1+
307.88987	540	
308.14131	512	1+
308.87261	554	
309.81088	132	
309.87024	316	
309.88634	260	1+
310.15590	640	1+
310.86552	170	
311.88338	2522	1+
313.87083	178	
313.98811	258	1+
314.81813	132	
314.86264	542	1+
315.87878	134	
316.86186	340	1+
318.85739	514	1+
319.97882	172	
322.41477	200	1+
323.82829	176	1+
323.87334	504	
324.71768	130	1+
325.86496	186	
325.90339	246	
326.15029	124	
326.81405	366	1+
326.88104	2300	1+
328.80273	318	1+
328.87871	462	1+
330.04408	134	
330.87144	198	
331.84591	142	
331.89322	140	
332.79872	138	
332.82891	128	
332.87211	824	1+
334.86068	130	
335.84007	136	
335.88171	290	
336.86644	178	
336.94452	180	1+
337.88004	286	1+
338.39805	168	
338.82422	136	
339.82254	130	
340.90418	334	1+
341.75996	156	1+
341.87307	156	
343.87300	384	
344.89088	232	1+
344.91112	124	
346.71733	198	1+
349.77018	186	
350.88644	270	
350.91117	136	
351.88461	178	
352.88735	128	
352.91387	190	
353.73160	146	
353.76765	134	
353.85068	356	1+
353.90311	122	
355.71153	190	
358.78197	124	
360.16819	186	1+
362.84410	190	
363.37534	194	
363.84110	130	
365.77602	408	1+
366.73665	186	
366.84228	564	1+
367.71420	256	
367.76534	196	
368.70961	592	1+
368.81258	132	
368.89534	486	1+
369.77385	328	1+
369.83713	392	1+
371.19262	130	
371.85185	212	1+
372.78449	406	1+
372.90434	280	1+
373.71924	448	
373.74674	242	1+
374.81253	304	1+
375.73232	146	
376.88049	164	
377.82443	124	
379.30119	124	
380.71845	698	1+
381.03766	170	
381.84011	388	1+
383.71132	528	1+
383.73786	260	1+
383.77692	136	
384.73947	198	1+
384.85016	998	1+
385.19232	134	
385.77889	122	
386.79140	188	
386.83350	164	
387.05873	162	
387.71970	258	
387.84713	520	1+
389.20185	230	
389.79774	336	1+
390.83923	1034	1+
391.91057	122	
392.82448	888	1+
392.85901	238	1+
393.74171	132	
393.79653	150	
394.14145	130	
394.78607	522	1+
396.73598	132	
397.39845	156	
398.72720	1118	1+
398.84155	668	1+
398.87096	156	
399.79182	164	1+
399.84525	554	1+
399.91240	160	1+
401.81973	132	1+
402.72021	128	
402.85944	990	1+
405.78966	176	
406.80446	130	
406.86633	168	
407.72921	128	
407.86513	1020	
408.73700	122	
408.85430	1450	1+
409.72869	714	1+
409.90757	130	
410.73164	520	1+
410.83766	764	
411.81628	194	
411.83419	398	
411.85387	228	
412.83853	434	1+
413.07708	280	
413.87128	158	
414.91601	142	
415.87053	182	
416.76786	180	
416.84489	304	1+
416.91443	154	
417.84817	246	1+
419.83855	152	1+
421.74979	134	
421.78865	168	
421.88241	320	1+
422.86542	184	
423.77864	138	
423.86846	846	1+
424.81417	148	
425.73605	176	
425.75464	696	1+
425.83420	122	
426.24742	124	
426.86010	1430	1+
427.73502	1096	1+
428.84980	1110	1+
429.87071	146	
430.73940	300	1+
430.84702	244	
430.86350	854	1+
431.86716	586	1+
433.73763	116	1+
433.84793	282	1+
433.86726	160	
434.70852	130	1+
434.88820	318	1+
439.07656	188	
439.89421	206	
440.84220	138	
440.89119	234	
441.90672	200	1+
442.88227	192	
443.75159	176	
444.87336	2224	1+
445.74272	264	
446.74820	128	
446.88356	512	1+
447.71393	200	
448.68643	194	1+
448.70616	122	
448.76602	170	1+
449.87744	680	1+
450.74896	332	1+
451.85928	440	1+
460.22337	124	
462.88201	820	1+
462.91501	130	
466.75944	204	1+
467.12044	124	
467.88824	790	
467.91551	132	
468.88863	548	
469.17684	126	
473.25265	136	
485.89920	834	1+
487.29220	128	
494.78526	156	1+
507.85133	280	1+
509.10376	170	
END IONS

###FS:    #m/z: 336.94506 #charge 1+
###MS: 54
###MSMS: 57
BEGIN IONS
TITLE=Cmpd 42, +MS2(336.9451), 28.0-35.0eV, 1.2min #57
RTINSECONDS=71.39
SCANS=54,57
PEPMASS=336.94506	107356
CHARGE=1+
185.89286	90	
187.13203	94	
189.86219	118	
195.95515	76	
195.97901	78	
196.88080	332	1+
197.13768	90	
197.86940	76	
199.04900	84	
205.94706	128	
206.94765	86	
210.88167	286	1+
211.94402	2446	1+
212.87789	1430	1+
213.93722	1032	1+
214.07926	94	
214.87731	198	
215.88704	338	
215.93397	166	
216.93740	88	
217.88040	126	
217.93322	84	
221.94329	134	
222.96659	356	1+
223.89281	112	
223.96908	328	1+
224.88069	86	
225.45538	82	
225.92997	108	
226.87273	122	
227.95692	78	
228.89157	274	1+
229.95397	2670	
230.88836	2414	1+
231.87349	118	
231.95010	990	
232.00242	74	
232.82977	114	
232.99770	166	
233.82574	286	1+
233.89836	302	
233.94327	288	1+
234.93436	80	
235.82163	118	
236.02706	106	
236.85953	76	
237.05558	136	
237.89050	88	
238.80147	138	
239.84738	100	
239.95005	76	
240.83658	326	1+
242.89584	138	
243.87298	82	
244.91711	78	
245.92296	86	
246.02895	76	
246.90796	82	
246.97910	188	
247.62439	96	
247.96480	462	1+
248.89954	634	1+
249.82862	184	
249.95713	114	
249.98191	88	
250.83108	242	
250.89235	142	
250.95141	224	
250.98090	94	
251.08826	88	
251.56238	88	
251.83992	166	
251.91222	122	
252.97075	1294	1+
253.00644	88	
253.83651	78	
253.86988	84	
253.90479	136	
254.91378	74	
254.92937	94	
254.96643	552	1+
255.07717	304	
256.85073	132	
256.86793	86	
256.90759	156	
256.95926	148	
257.90627	94	
258.84617	108	
260.84536	150	
262.00065	104	
262.48155	80	
262.87986	100	
262.95925	82	
263.53537	88	
263.58085	100	
265.02628	82	
266.08501	74	
267.84273	198	
268.41513	102	
268.83932	1110	1+
269.08035	124	
269.12203	84	
270.98077	258	
271.84508	202	
271.91515	210	
272.84330	130	
272.97852	192	
273.02789	78	
273.39093	92	
273.78858	102	
274.05768	76	
274.85887	252	1+
274.89663	148	
275.97410	78	
276.85587	598	
277.12138	82	
277.83334	544	1+
277.91710	88	
278.06125	94	
279.81154	78	
279.86267	110	
280.78795	94	
280.88495	82	
281.16500	92	
281.86498	162	1+
282.93030	94	
283.89167	78	
285.84945	162	
286.84782	750	1+
288.81575	74	
290.78924	80	
291.80262	134	
292.11594	74	
293.10647	160	
293.30748	112	
293.85323	294	1+
293.99756	132	
294.24014	80	
295.82790	78	
295.91464	78	
295.97566	74	
295.98947	250	1+
296.41105	74	
296.97083	140	1+
299.87062	384	1+
302.98238	136	
303.40258	74	
304.77542	94	
304.87807	76	
305.82012	80	
306.87822	122	
307.90008	80	
308.81600	96	
308.86881	258	1+
309.87062	174	1+
312.87634	90	
313.88529	166	
314.79252	84	
315.85203	92	
317.87608	82	
319.87344	98	
321.03845	94	
321.33353	94	
322.39098	94	
324.89224	110	
327.28605	80	
328.88884	210	
329.87190	92	
331.67036	90	
332.04602	82	
338.86257	82	
339.32837	106	
339.40104	82	
339.79253	84	
340.44219	94	
340.89129	82	
341.80064	92	
END IONS

###FS:    #m/z: 340.94029 #charge 1+
###MS: 58
###MSMS: 59
BEGIN IONS
TITLE=Cmpd 43, +MS2(340.9403), 28.0-35.0eV, 1.3min #59
RTINSECONDS=75.056
SCANS=58-59
PEPMASS=340.94029	733774
CHARGE=1+
184.84793	80	
186.09051	102	
186.85167	102	
190.93100	122	
190.94537	136	
192.92610	330	
196.88783	124	
199.93570	94	
203.51071	102	
205.40845	90	
206.95381	148	
207.87833	112	
208.94170	128	
208.95578	94	
210.46718	86	
210.93701	252	1+
212.87812	158	
213.87711	238	
213.88977	144	
213.93947	612	1+
214.89757	152	
215.88649	540	1+
215.93715	402	
217.38321	104	
217.93832	168	1+
218.96505	110	
219.87644	100	
222.94897	204	
222.97267	138	
223.07381	82	
223.95736	204	
224.94604	164	
225.09812	80	
226.01058	90	
226.94670	134	
228.89615	82	
230.41085	86	
230.60269	108	
230.78747	84	
230.89031	228	
230.90670	100	
231.88987	184	
231.90423	80	
231.94819	824	
232.88946	674	1+
235.07699	80	
236.02899	94	
236.79406	122	
239.81870	90	
240.83721	142	
240.96155	182	
241.83546	98	
242.94053	152	
243.83289	180	
243.89379	100	
244.82907	146	
244.88441	94	
244.95401	138	
245.42272	174	
246.08122	84	
246.97599	98	
248.08485	80	
248.95575	116	
248.98567	134	
249.40447	174	
249.89713	120	
249.96073	342	
249.99493	124	
251.95977	98	
252.95927	92	
254.71553	90	
254.90785	156	1+
254.96424	528	1+
255.07473	172	
255.78298	132	
256.84725	348	1+
256.89675	110	
257.50408	86	
258.03964	90	
258.84681	418	
258.92884	92	
259.85332	494	1+
260.83338	514	1+
263.87380	94	
263.98324	104	
264.91073	112	
265.85199	282	1+
267.05908	82	
267.89933	188	
268.83996	308	
269.46653	86	
269.84047	138	
270.85997	132	
270.89128	118	
271.42509	84	
271.80562	80	
271.92094	96	
272.39302	84	
272.93080	428	1+
273.79083	168	1+
274.84024	140	
274.85913	248	
275.48420	100	
275.81826	218	1+
275.85251	832	1+
275.93480	90	
278.84542	376	
279.10045	196	1+
279.80692	144	
279.84953	508	
279.96448	164	
279.99165	100	
280.84163	88	
282.85871	82	
282.88666	88	
283.35762	88	
284.84114	80	
285.43467	84	
286.80104	196	1+
286.88128	126	
289.50831	122	
289.78671	84	
289.88225	108	
290.78707	84	
290.85863	258	1+
291.80317	80	
292.06568	98	
292.90996	94	
293.87372	122	
294.92256	106	
295.86123	182	
297.11536	80	
297.38006	98	
297.87675	100	
297.92175	128	
299.01012	156	
299.87209	126	
300.17332	84	
300.76488	84	
300.93346	92	
301.14752	82	
301.85940	128	
302.16983	92	
302.92415	82	
302.94266	358	1+
304.90609	84	
305.80796	84	
306.88169	108	
308.02854	92	
308.87883	178	
309.91807	86	
310.87737	212	
311.87809	136	
312.84792	80	
313.80594	84	
318.69552	82	
321.10910	80	
323.29118	82	
323.38810	106	
323.88105	120	
324.89556	96	
326.17372	224	1+
328.97883	84	
330.80570	290	1+
330.91724	94	
331.88318	100	
331.91629	98	
333.90379	102	
335.88697	294	1+
338.87520	96	
340.88184	88	
342.77654	230	1+
342.90312	176	
END IONS

###FS:    #m/z: 507.84522 #charge 1+
###MS: 58
###MSMS: 60
BEGIN IONS
TITLE=Cmpd 44, +MS2(507.8452), 28.2-35.2eV, 1.3min #60
RTINSECONDS=75.828
SCANS=58,60
PEPMASS=507.84522	155422
CHARGE=1+
196.01598	190	
214.88808	224	
222.97309	128	
223.97473	478	1+
224.97859	406	1+
226.06618	132	
232.89645	412	1+
233.88944	158	1+
236.88601	140	
240.07924	144	
241.85225	192	
246.97566	192	
248.85284	166	
252.90125	154	
257.87301	460	1+
258.87669	394	1+
270.85928	158	
271.85946	134	
275.84892	160	
277.38435	266	1+
278.83570	180	
280.12224	156	
283.91453	246	1+
285.85930	136	
286.77844	122	
287.85124	1144	1+
289.87647	274	
290.12897	158	
290.86279	442	
291.87739	182	
291.89232	254	1+
293.87112	1506	1+
296.85664	192	
298.05892	142	
298.85433	250	1+
299.88175	128	
300.85367	454	1+
302.88141	162	
303.86831	492	1+
303.95711	124	
305.86123	1350	1+
306.91479	220	1+
307.79521	130	
307.83976	132	
307.85783	252	
307.89021	792	
308.13916	520	1+
308.79608	134	
308.87208	1366	1+
309.84217	138	
310.04674	156	
310.06230	138	
310.15685	394	1+
311.80701	258	1+
311.88350	2866	1+
312.84899	170	
314.83264	186	
314.86524	1120	
316.38379	158	
316.77048	220	1+
316.86739	154	
316.99526	132	
317.87707	174	
317.89109	218	1+
318.85759	366	1+
319.82201	236	1+
320.77537	162	1+
321.87851	144	
322.84855	144	
322.89132	154	
323.87080	552	1+
325.89710	384	
326.88268	2668	1+
327.81871	124	
328.87367	376	1+
329.89645	136	
330.82663	182	
331.89186	144	
332.76239	240	1+
332.87535	330	
333.89552	126	
334.87960	168	
335.88266	190	
336.77051	142	1+
337.88146	270	
338.85139	322	1+
338.99542	300	1+
339.87901	238	
341.90285	152	
342.76222	144	
343.88259	136	
343.91769	152	
344.16199	172	1+
344.82972	244	1+
345.75925	158	
345.88327	124	
346.77566	292	1+
346.90877	130	
347.77611	196	1+
348.75595	362	1+
348.83879	144	
348.89609	126	
348.94367	202	1+
349.75593	230	1+
349.82566	138	
350.89201	438	1+
351.76982	130	
351.84903	260	1+
352.85184	222	1+
352.87916	150	
353.78635	140	
354.90593	142	
355.82010	244	1+
355.88736	142	
355.91227	180	1+
355.96273	130	
356.82158	210	1+
357.76358	120	
358.20173	132	
358.77838	194	
358.87135	122	
360.29532	138	
362.01355	196	1+
365.36965	150	
365.76390	136	
365.78584	236	1+
366.83803	586	1+
367.70686	658	1+
367.77875	158	
368.89527	300	
369.83739	316	1+
369.88010	136	
369.95637	154	
370.77463	228	1+
372.71866	212	1+
373.74121	266	1+
373.83359	146	
373.90405	218	
374.81775	310	1+
376.88066	138	
377.73282	140	
377.85915	122	
379.79606	214	
380.71766	640	1+
380.86214	198	
381.12442	140	
381.79505	174	
381.83952	416	1+
382.71587	428	1+
384.84928	734	1+
385.73639	170	1+
386.82038	142	
386.85126	142	
387.71113	152	
387.84591	504	1+
388.74547	154	
388.77558	214	1+
389.73709	302	1+
389.75925	124	
389.90268	124	
390.84070	1070	1+
391.80796	158	
392.82681	934	1+
393.80983	124	
394.73589	152	
394.79108	200	
397.82168	154	
398.40330	148	
398.72538	1020	1+
399.71072	278	1+
399.84951	548	1+
402.86113	284	
403.87137	1026	1+
403.89558	182	
404.79216	126	
405.74072	172	
405.77979	230	
405.86088	570	1+
407.86589	1414	
408.85174	1384	1+
409.72253	352	
410.72621	154	
410.79658	130	
410.83908	662	1+
411.86233	140	
412.69329	126	
412.72778	296	
412.84277	628	1+
412.86479	144	
413.07419	150	
413.75866	144	
416.88030	164	
418.83982	122	
421.72495	374	1+
421.88395	228	
422.72990	268	1+
422.86533	920	1+
423.77397	310	
424.79632	126	
424.82499	168	
425.70296	126	
425.74406	324	
425.88594	126	
426.75407	146	
426.86205	1230	1+
427.08031	196	1+
427.73631	566	
428.74020	574	
428.84532	1520	1+
428.88238	352	1+
429.73346	824	1+
430.70312	178	1+
430.73886	560	1+
430.80266	224	1+
430.84877	232	
430.87367	120	
431.77512	230	
431.86700	698	1+
433.85137	152	
435.71749	152	
436.86536	220	1+
439.89475	646	1+
440.79606	98	1+
441.80016	190	1+
442.87380	120	
444.87109	2224	1+
445.74383	664	1+
446.88831	426	1+
447.70673	182	
448.89330	218	
449.88104	436	
450.69551	136	
450.87527	608	1+
451.76383	174	
452.75002	216	1+
462.88653	824	1+
463.72748	224	
464.88418	382	1+
466.69823	212	1+
467.88929	1584	1+
469.23260	138	
470.73705	136	
471.88691	136	
482.69292	148	1+
485.89768	278	
486.77823	172	
486.90417	178	
487.79599	342	1+
487.89578	130	
491.78005	182	1+
492.20383	202	1+
500.73782	318	1+
501.73805	228	1+
503.23307	162	1+
509.29194	270	1+
509.85207	200	
END IONS

###FS:    #m/z: 336.94569 #charge 1+
###MS: 58
###MSMS: 61
BEGIN IONS
TITLE=Cmpd 45, +MS2(336.9457), 28.0-35.0eV, 1.3min #61
RTINSECONDS=76.6005
SCANS=58,61
PEPMASS=336.94569	102170
CHARGE=1+
109.37673	76	
183.43659	86	
210.88215	122	
211.94330	2456	
212.87854	1194	1+
213.93868	1228	1+
215.88628	642	1+
215.93384	216	
217.39058	84	
217.88037	258	
218.48544	94	
218.83489	148	
221.93695	76	
222.58661	96	
223.95943	138	
223.97295	350	1+
224.99291	98	
225.89735	238	1+
226.12890	96	
226.37818	78	
226.39121	78	
226.97151	80	
227.89150	558	1+
227.95322	94	
228.89506	472	1+
229.95422	2238	
230.88787	1748	1+
231.94961	1056	1+
232.82513	186	1+
232.91319	78	
233.39893	82	
233.87023	80	
233.89551	736	1+
233.95944	96	
234.14240	78	
235.15608	104	
238.89441	114	
240.44284	74	
241.80222	78	
241.84609	142	
242.84017	134	
244.41203	78	
245.01140	100	
245.26868	74	
246.51089	84	
246.90638	212	1+
246.97585	102	
247.96456	658	1+
248.03049	170	
248.89789	590	1+
249.82921	78	
249.96020	212	
250.82543	178	
250.89941	96	
250.95514	198	
251.08181	78	
251.78595	224	1+
251.97107	170	
252.03585	120	
252.93541	76	
252.97039	1210	1+
253.90432	156	
254.90480	150	
254.96580	648	1+
255.07434	232	
255.47073	92	
256.85125	140	
256.88086	150	
256.91797	222	
256.96027	182	
257.84706	108	
258.19817	80	
258.40724	82	
258.85160	574	1+
259.54947	82	
259.85086	330	1+
259.90066	78	
259.95914	122	
260.89055	92	
260.92842	94	
261.83943	88	
262.83102	78	
263.06881	152	
263.84464	76	
263.85828	82	
265.01821	98	
265.85851	88	
265.98871	80	
266.86803	92	
267.84240	476	1+
268.55018	100	
268.90200	84	
270.38668	90	
270.84466	224	1+
270.98228	102	
271.01670	100	
272.84941	130	
272.97133	128	1+
273.87477	74	
273.91140	144	
274.82824	86	
274.84784	94	
275.37481	238	1+
275.62500	80	
275.83983	82	
276.85984	618	1+
277.83627	116	
278.03760	100	
278.83692	228	
278.90228	80	
279.08283	90	
279.83687	204	
279.86491	126	
280.79091	110	
280.83335	124	
280.85795	78	
281.05251	104	
281.08029	88	
281.85984	130	
282.87425	80	
284.87317	118	
285.79768	196	
285.84655	152	
286.29005	78	
286.84920	1544	1+
288.83053	98	
289.15418	84	
289.88309	74	
290.01706	92	
290.81596	82	
290.85503	76	
290.87495	118	
291.37812	84	
291.91069	92	
292.97931	90	
293.10413	208	
294.11126	132	
294.87392	88	
295.99563	130	
296.05365	74	
297.82892	76	
297.91811	80	
299.31172	150	
299.87159	184	
300.75228	86	
301.07836	102	
302.84452	84	
302.90892	74	
303.45393	76	
303.93591	184	1+
304.86166	204	1+
305.53268	84	
307.88783	76	
308.91392	88	
310.05436	80	
310.87497	174	
311.29004	80	
312.80603	82	
314.18026	84	
315.90418	78	
316.87860	76	
320.60333	100	
324.05521	76	
325.35852	108	
326.88306	332	1+
327.70843	78	
330.37666	80	
330.58879	84	
331.87496	112	
333.75997	86	
333.90370	102	
336.03615	78	
338.05058	82	
338.88300	86	
340.77338	76	
341.01118	80	
341.11544	86	
342.35936	96	
END IONS

###FS:    #m/z: 322.92965 #charge 1+
###MS: 62
###MSMS: 63
BEGIN IONS
TITLE=Cmpd 46, +MS2(322.9297), 28.0-35.0eV, 1.4min #63
RTINSECONDS=80.274
SCANS=62-63
PEPMASS=322.92965	1988132
CHARGE=1+
135.53631	74	
170.40356	74	
177.34455	82	
192.88743	252	
196.88282	80	
197.83311	78	
197.87267	74	
199.89039	86	
200.87249	74	
202.04525	72	
203.89799	82	
206.94942	96	
208.89547	88	
209.94068	76	
210.01835	86	
211.88081	156	1+
214.87532	356	1+
217.38350	80	
218.05357	74	
221.89466	92	
221.97307	76	
222.88906	96	
222.95050	324	
223.95883	262	
224.88803	88	
225.86505	102	
225.89900	78	
226.83879	172	
227.07920	86	
227.93003	116	
228.46880	72	
228.84199	92	
229.84266	82	
229.87245	76	
230.89311	130	
231.03004	72	
232.89463	78	
233.84003	86	
233.88879	78	
235.82306	88	
238.51241	74	
238.82543	78	
238.88546	114	
238.93719	344	
239.10049	78	
240.82170	142	
240.93913	1926	
240.96349	112	
240.97815	86	
241.12704	94	
241.94186	2086	
242.49815	90	
242.81755	452	1+
242.94092	5748	1+
243.53720	90	
243.86535	96	
244.93844	1584	1+
246.97624	294	1+
247.51032	76	
248.01098	108	
248.85036	156	
249.34509	106	
250.95126	80	
251.07369	90	
252.47071	94	
252.82588	80	
253.78772	74	
254.81158	78	
254.83712	82	
254.87429	78	
255.78565	136	
255.92428	74	
256.85026	96	
257.79717	272	
258.04826	74	
259.93371	100	
260.82706	376	1+
260.85406	152	
261.43817	84	
262.46776	82	
262.49974	98	
262.95119	78	
263.81430	78	
263.83841	98	
263.97901	112	
264.07746	92	
265.01811	80	
265.84458	82	
267.01279	74	
268.95974	124	
270.85380	102	
271.79547	134	
271.85270	242	1+
272.34462	76	
272.39307	72	
272.80488	74	
273.48636	88	
273.79421	160	
273.81354	76	
274.36239	80	
274.84648	218	1+
274.90354	74	
275.80470	254	1+
276.47031	74	
277.36457	98	
277.83731	82	
278.84887	110	
279.09243	930	1+
279.87933	78	
280.83808	100	
281.78709	74	
282.79580	84	
282.97449	148	
283.06914	208	
283.79105	330	1+
284.20770	78	
284.29212	462	1+
284.37344	86	
284.85010	86	
284.87207	116	
287.15274	72	
287.87322	94	
288.80436	100	
288.85761	76	
289.86566	102	
289.88091	224	
290.75352	76	
290.85843	86	
291.80384	112	
291.88026	114	
293.82049	90	
294.84968	86	
296.01788	92	
296.85118	86	
297.11986	98	
297.89262	74	
299.78126	148	
300.15171	80	
302.86182	76	
304.92475	136	
305.38062	76	
306.02000	94	
306.20054	104	
306.81659	100	
307.80210	130	
307.88913	362	1+
308.09598	128	
308.79444	102	
309.81471	168	
309.91578	108	
310.81807	86	
310.84599	78	
311.90371	78	
312.80455	122	
313.41692	82	
315.74075	92	
317.88666	118	
317.98983	74	
318.08615	78	
318.85540	84	
320.28858	80	
323.74385	78	
325.89047	78	
326.38708	92	
END IONS

###FS:    #m/z: 340.94026 #charge 1+
###MS: 62
###MSMS: 64
BEGIN IONS
TITLE=Cmpd 47, +MS2(340.9403), 28.0-35.0eV, 1.4min #64
RTINSECONDS=81.046
SCANS=62,64
PEPMASS=340.94026	741158
CHARGE=1+
187.87523	78	
188.86973	88	
203.95408	102	
205.95002	94	
208.95880	276	
212.90760	78	
212.93123	82	
213.88017	376	1+
213.93878	562	1+
214.89943	88	
215.88659	322	1+
215.93728	352	
216.87655	598	1+
217.86144	88	
217.93680	134	
219.20486	92	
220.89511	88	
220.95718	80	
221.16171	78	
221.88714	90	
221.94235	92	
223.39517	88	
223.95776	174	
224.97037	130	
226.94760	136	
228.84684	122	
228.94240	146	
230.88941	252	
230.90554	114	
231.88983	350	
231.94937	566	1+
232.89189	544	1+
233.94949	266	
234.98663	80	
235.89598	122	
235.97393	80	
236.92571	82	
239.51654	110	
239.79156	82	
239.83826	106	
239.86639	92	
240.23356	82	
241.80510	90	
241.90099	106	
242.83467	144	
243.05425	82	
243.82743	288	
244.95267	162	
245.18822	82	
246.44718	96	
246.97773	194	
248.36327	86	
248.97526	82	
249.03686	82	
249.96052	500	1+
250.94165	86	
251.84075	166	
254.79407	90	
254.93907	100	
254.96522	210	
255.07386	116	
255.92826	80	
255.96448	402	1+
256.33320	84	
256.84877	276	1+
256.86815	98	
256.90904	120	
257.34247	92	
257.94524	142	
258.84611	360	
258.91128	198	1+
259.84185	190	
259.95707	294	1+
260.83312	312	
261.83802	298	
262.82985	108	
262.90129	112	
263.84417	106	
264.07298	92	
264.39712	80	
266.10742	198	1+
266.34937	84	
266.83455	102	
266.89456	78	
267.80405	98	
268.78946	82	
268.84121	214	
268.91835	88	
272.84508	110	
272.93530	318	
272.97310	116	
272.99148	88	
274.86296	224	
275.35299	122	
275.39858	126	
275.80718	148	
275.83200	106	
275.86093	124	
275.90459	80	
276.85621	596	1+
278.84595	1116	1+
281.52734	92	
282.92183	80	
283.35568	78	
285.94321	90	
286.87412	84	
287.88187	92	
290.85874	94	
291.78902	84	
291.93343	82	
292.43726	100	
292.93716	84	
293.16225	90	
293.41473	86	
294.86676	116	
295.42030	90	
295.85547	132	
295.96121	80	
296.87281	128	
296.96309	86	
297.07502	96	
297.97612	204	
298.79394	122	
298.82370	94	
298.85340	80	
299.81333	146	1+
300.47968	80	
300.88654	138	
302.84695	116	
303.20162	88	
305.84224	104	
306.38514	82	
307.88415	122	
308.29023	86	
309.89198	88	
310.87550	198	
310.98679	82	
311.75381	80	
311.86405	194	
311.88823	282	
311.94558	78	
312.87161	118	
313.82345	80	
313.85173	82	
314.07785	84	
315.42883	84	
317.84967	78	
318.78325	90	
318.81792	88	
320.88032	96	
322.06017	98	
322.44140	82	
325.83484	96	
326.74885	94	
328.88478	116	
330.80796	114	
332.89838	134	
334.88483	78	
338.11247	94	
338.87763	118	
341.82986	114	
342.03467	78	
342.89121	94	
343.33701	80	
345.81597	78	
END IONS

###FS:    #m/z: 363.95617 #charge 1+
###MS: 62
###MSMS: 65
BEGIN IONS
TITLE=Cmpd 48, +MS2(363.9562), 28.0-35.0eV, 1.4min #65
RTINSECONDS=81.8185
SCANS=62,65
PEPMASS=363.95617	305394
CHARGE=1+
189.86494	164	
191.85790	678	
191.93820	88	
196.88442	138	
197.95560	120	
200.89335	106	
207.87449	224	1+
209.94411	1082	1+
210.88278	290	1+
212.87845	1636	1+
213.06716	88	
214.88904	298	1+
219.97829	100	
222.08146	84	
222.54820	94	
222.95172	958	1+
224.92477	84	
224.94838	1376	1+
225.88592	122	
226.90123	190	
226.94671	5840	1+
227.93077	196	
228.89432	496	
228.94207	6400	1+
230.88948	3386	
231.89462	116	
232.15485	110	
232.88285	448	1+
232.95809	84	
233.00534	82	
233.96659	206	1+
235.00183	108	
235.82308	90	
238.05729	84	
238.82942	82	
240.83738	144	
240.93882	462	
240.96124	266	
241.08517	86	
241.54075	88	
241.93910	2154	1+
242.81978	386	1+
242.86147	114	
242.94121	1490	1+
242.95992	458	
243.85932	144	
243.89373	88	
244.08680	166	1+
244.95667	2808	1+
245.81144	92	
245.84795	92	
245.93999	412	
246.14342	88	
246.90547	284	1+
246.95323	2982	1+
247.36178	116	
247.79964	370	1+
248.43477	102	
248.65928	92	
248.80334	318	1+
248.89709	1012	1+
249.16300	84	
249.93864	226	1+
250.79402	250	1+
250.96985	138	
252.08685	192	1+
252.83411	82	
252.84944	80	
252.91793	80	
253.83211	94	
255.06839	164	
256.42363	82	
258.84103	320	1+
260.97065	262	
261.83244	408	
261.96532	278	
262.79633	106	
262.82885	278	
262.85182	80	
262.92232	108	
263.87492	90	
263.92752	102	
264.10933	82	
264.26708	92	
264.82255	234	1+
264.93059	80	
265.08725	192	1+
265.85799	178	1+
265.94035	208	1+
266.81316	354	
266.83654	84	
267.78504	140	
267.97089	362	
268.81390	156	
268.84621	114	
268.99902	104	
269.08239	94	
269.12196	82	
269.79798	108	
269.87587	92	
269.97034	542	1+
270.82470	94	
272.96804	114	
273.90490	90	
274.41942	90	
275.81435	98	
275.84562	228	1+
276.42489	114	
276.81193	116	
278.80011	182	
278.84640	128	
279.80228	124	
279.85809	180	1+
280.11419	190	1+
280.79220	430	
281.79123	278	
281.83448	130	
282.78650	666	1+
282.97560	86	
283.80256	112	
284.03811	92	
284.81881	144	
284.97946	108	
285.84483	526	1+
286.79579	114	
286.80988	164	1+
288.84522	88	
289.86854	84	
290.79901	316	1+
290.85620	82	
291.43847	90	
291.82857	246	1+
292.88003	86	
293.38440	84	
296.81022	182	
296.89303	82	
297.11315	128	
297.80397	1370	1+
298.85229	90	
299.82952	88	
300.05214	88	
300.79950	948	1+
301.86233	272	
302.14529	124	
302.43057	106	
302.52466	206	1+
302.83437	80	
302.85868	210	
303.80832	142	
303.85432	918	1+
303.95090	104	
306.87769	84	
307.13155	82	
307.19361	82	
307.89479	176	
309.02608	96	
309.04736	92	
309.86585	86	
310.24241	96	
311.36820	88	
315.91071	100	
316.36076	104	
317.81624	224	
318.40597	88	
318.93488	374	1+
319.13613	82	
320.86198	484	1+
320.92338	146	
321.81497	376	1+
321.86386	418	1+
322.93148	300	1+
324.83365	114	
324.89206	134	
325.90663	108	
326.87302	262	
327.82194	82	
329.86997	270	1+
336.94642	414	1+
337.16553	96	
337.83060	146	
339.82740	482	1+
339.86470	84	
340.91395	112	
340.94339	296	
341.16754	90	
343.71010	100	
345.70073	80	
345.88551	88	
348.16894	114	
348.71153	86	
348.75847	198	1+
352.89524	96	
355.91905	94	
356.26882	84	
357.86275	98	
359.08787	90	
364.18506	106	
366.75331	84	
366.79335	82	
366.92522	86	
367.75355	94	
END IONS

###FS:    #m/z: 322.92974 #charge 1+
###MS: 66
###MSMS: 67
BEGIN IONS
TITLE=Cmpd 49, +MS2(322.9297), 28.0-35.0eV, 1.4min #67
RTINSECONDS=85.5035
SCANS=66-67
PEPMASS=322.92974	2608652
CHARGE=1+
53.49447	100	
72.22515	78	
131.24210	78	
138.04073	82	
184.03556	70	
191.85656	72	
195.88815	76	
198.02988	70	
200.90887	84	
200.94008	86	
202.04526	72	
203.04999	78	
204.11873	96	
205.95457	74	
207.98248	86	
210.89874	72	
212.87890	174	1+
214.90456	172	
216.00962	94	
217.16619	76	
217.97777	168	
218.85411	78	
218.87786	72	
219.01605	70	
221.06503	118	
221.94675	154	
222.86684	76	
222.95069	194	
222.97359	206	1+
223.95824	280	
224.00482	86	
224.88415	110	
224.93580	70	
225.04815	72	
225.81709	86	
227.78381	132	
227.93260	150	
227.95165	96	
228.90922	76	
230.82805	126	
230.88778	104	
231.93600	80	
232.89735	90	
232.95276	74	
233.60134	78	
233.95442	72	
236.47971	90	
237.91204	110	
238.84034	74	
238.89363	106	
238.94690	80	
240.08140	118	
240.81878	442	1+
240.94093	2332	
241.02880	80	
241.93910	8482	1+
242.06964	84	
242.94134	5878	1+
243.81992	346	1+
243.90554	80	
244.11627	94	
244.93896	1372	1+
245.44389	84	
246.89465	86	
246.91955	82	
246.97746	200	
247.00155	286	1+
247.83742	178	1+
247.98108	128	
248.43097	72	
248.92458	84	
249.05909	152	
250.11307	142	
250.41674	82	
251.24899	72	
251.83987	148	
251.90564	72	
251.92499	82	
253.81117	86	
253.83286	72	
253.92853	152	
254.00204	84	
254.02038	72	
254.41580	78	
254.96465	76	
255.15109	74	
255.80851	70	
256.90397	292	1+
257.79662	74	
257.93197	86	
258.35709	138	
258.83040	126	
259.34212	70	
259.40309	84	
260.79944	76	
261.33491	76	
261.82863	580	1+
261.88244	76	
262.83058	340	1+
263.10858	98	
263.88997	74	
263.97992	90	
264.89844	106	
265.04617	82	
265.79538	84	
265.85254	84	
267.15933	84	
267.42063	112	
268.84988	78	
269.06958	98	
269.80330	72	
269.83730	72	
272.84436	268	1+
273.86028	168	
274.79946	224	1+
278.10316	70	
278.56218	86	
279.04991	72	
279.09142	1082	1+
279.82180	178	1+
280.26155	74	
280.84853	222	1+
283.06857	326	1+
283.87442	180	1+
284.29134	404	1+
284.80882	70	
285.50737	72	
285.80856	84	
285.85996	254	1+
288.04414	80	
289.14373	96	
289.80691	82	
289.87896	162	
290.78899	84	
291.80120	134	
293.04120	244	1+
294.87679	82	
296.86980	72	
298.03040	76	
298.42501	92	
299.78667	154	
300.78274	254	1+
300.87832	84	
301.87377	102	
302.76617	74	
302.87943	72	
302.93677	92	
304.87387	70	
306.91393	76	
307.79452	204	1+
307.88733	180	
308.40467	78	
308.88994	82	
309.29389	86	
310.87284	104	
311.87555	94	
312.80007	204	
312.86386	90	
313.75615	86	
313.86489	230	1+
315.24138	94	
315.94595	104	
316.15127	86	
318.87399	232	1+
319.06372	102	
320.74586	72	
320.93294	74	
321.87986	70	
322.73698	74	
323.88745	100	
324.89163	270	1+
325.10179	92	
326.22086	80	
326.75096	70	
326.84653	86	
326.86952	84	
328.20186	74	
END IONS

###FS:    #m/z: 363.95637 #charge 1+
###MS: 66
###MSMS: 68
BEGIN IONS
TITLE=Cmpd 50, +MS2(363.9564), 28.0-35.0eV, 1.5min #68
RTINSECONDS=86.275
SCANS=66,68
PEPMASS=363.95637	402612
CHARGE=1+
182.86559	96	
189.86149	504	
191.85811	466	
196.87910	82	
203.88048	92	
204.02712	90	
205.41034	106	
209.94174	638	1+
210.88514	234	
212.87881	2096	1+
214.89671	120	
222.89093	232	1+
222.95269	410	
223.42821	86	
223.95056	226	
224.47374	80	
224.95047	940	1+
225.97131	94	
226.88258	128	
226.90705	84	
226.94693	6434	1+
226.97058	162	
227.06560	160	
227.86469	88	
227.92817	148	
228.83673	162	1+
228.89650	250	
228.94208	4952	1+
229.54848	90	
229.81619	94	
230.88845	2618	1+
232.88277	300	1+
234.88120	164	
235.85136	82	
237.05240	102	
237.84629	82	
237.99851	82	
238.94281	80	
239.42338	86	
240.40680	92	
240.81892	98	
240.93738	538	
240.96408	178	
241.94215	378	
242.82789	350	1+
242.85889	100	
242.94150	1362	1+
242.95973	328	1+
243.85935	114	
244.82332	84	
244.95624	2828	1+
245.84079	184	
245.94153	162	
246.08677	84	
246.81115	106	
246.91822	82	
246.95207	3940	1+
248.80185	154	
248.89988	898	
249.94408	538	1+
250.01085	90	
250.92316	98	
250.94712	464	1+
252.93338	110	
253.83169	112	
253.90505	116	
254.80786	90	
258.84079	208	
259.44175	134	
259.84547	180	
260.83176	86	
260.86829	122	
260.96683	214	
261.82549	370	1+
262.96550	126	
263.06901	122	
263.45171	102	
264.80032	100	
264.81765	186	
265.41729	138	
265.81850	194	
266.80830	722	1+
267.78408	88	
267.85914	162	
267.97010	432	1+
267.98819	150	
269.96929	462	1+
270.83593	136	
270.86086	106	
271.10749	80	
271.85833	154	
271.91453	212	
272.15387	86	
272.80767	88	
273.85633	88	
275.94137	88	
276.42269	96	
276.85210	122	
277.86190	90	
278.09513	334	1+
278.84572	188	
279.79473	202	
279.85090	134	
280.79224	704	1+
280.86008	82	
281.11348	82	
281.96221	186	1+
282.11388	96	
282.78476	130	
283.59767	86	
283.79860	214	
283.85301	176	1+
283.86655	150	
283.98692	94	
284.82246	268	
285.84640	366	
285.87703	90	
288.83294	256	1+
290.78480	124	
290.93582	94	
293.11683	296	1+
293.43130	82	
293.85209	122	
295.92891	118	
296.15115	108	
296.37915	104	
296.80857	196	
297.88783	132	
298.80186	826	1+
299.86891	130	
299.96086	86	
300.80195	526	1+
301.82574	144	
301.85964	896	1+
302.03959	92	
302.88518	86	
302.95102	128	
303.81446	180	
303.85508	452	
304.44745	84	
305.80947	182	
306.80667	80	
306.88038	356	1+
306.93559	92	
307.01090	106	
307.16587	84	
310.87624	112	
311.87541	130	
312.60437	80	
313.95616	136	
314.95120	92	
315.87388	94	
316.67971	80	
316.81785	198	
317.42947	294	
317.81358	142	
317.93970	92	
318.81673	262	1+
319.30704	84	
319.86975	80	
321.09339	94	
321.82077	270	
321.86761	154	
322.86177	80	
322.92684	364	1+
323.01859	94	
323.82084	134	
323.85131	82	
324.81734	194	1+
324.89559	152	1+
326.87167	130	
327.79274	82	
328.82592	208	1+
328.88285	120	
330.87378	164	
330.96640	88	
334.82445	82	
339.82613	172	
340.82851	144	
340.94117	220	1+
341.48083	96	
343.83328	82	
356.77299	196	
359.19708	88	
360.79085	116	
367.89729	90	
END IONS

###FS:    #m/z: 507.84525 #charge 1+
###MS: 66
###MSMS: 69
BEGIN IONS
TITLE=Cmpd 51, +MS2(507.8453), 28.2-35.2eV, 1.5min #69
RTINSECONDS=87.0475
SCANS=66,69
PEPMASS=507.84525	212052
CHARGE=1+
196.01437	212	
214.88359	472	1+
224.97731	328	
225.12183	124	
232.89408	418	
236.88840	250	
238.06189	120	
242.05430	152	
252.07816	130	
254.90699	150	
270.85956	130	
272.39001	156	
272.85459	308	1+
273.85661	208	1+
274.80346	182	
280.89286	152	
281.87575	136	
282.83103	136	
283.84232	164	1+
285.86740	142	
287.79817	200	1+
287.84968	564	
287.93681	282	1+
288.88866	164	
289.84736	220	
289.88209	458	1+
290.00014	146	
290.12838	148	
290.86586	726	1+
293.87383	530	
294.87183	294	
294.96730	212	1+
295.80797	258	1+
295.87642	162	
296.78238	210	1+
296.85036	260	1+
298.85354	302	1+
299.81646	172	
299.88112	146	
300.86950	238	
301.06724	166	
301.80449	192	1+
301.84955	126	
301.89472	158	
302.94664	236	1+
303.86749	686	1+
303.90338	128	
305.86472	1408	1+
308.13832	568	1+
308.87177	1822	1+
310.15695	368	
311.15558	182	
311.88319	2486	1+
312.35499	192	1+
312.81902	120	
313.87790	220	
314.86395	538	
314.88819	184	
315.86619	266	
315.89962	140	
316.86354	164	
316.95124	198	1+
317.89227	126	
318.85862	272	
321.81813	162	
321.87076	120	
322.60248	120	
322.83416	182	
322.86978	620	1+
323.04537	152	1+
324.85921	420	1+
325.81484	124	
325.82919	130	
325.90145	192	
326.88367	2470	1+
327.81623	230	1+
328.37023	180	
328.75506	236	1+
328.87836	276	
329.89079	176	
330.81138	148	
330.87768	492	1+
331.80903	564	1+
332.81113	374	1+
332.89559	140	
333.87647	442	1+
334.38521	128	
334.85672	140	
336.94600	276	1+
337.88121	218	
338.88291	130	
340.03291	132	
340.86523	380	1+
345.81614	136	
345.85989	124	
346.06551	152	1+
346.78607	122	
346.82086	162	
347.77534	340	1+
348.81863	130	
348.91532	180	
349.75304	270	
349.77719	118	
350.75430	138	
350.79465	276	1+
350.86263	136	
350.88332	660	1+
351.04016	148	1+
351.37673	176	
351.82213	166	
352.40071	140	
352.77197	126	
353.84831	162	
353.90245	168	
354.84030	326	1+
355.77573	236	1+
355.89046	196	
357.86529	220	
358.78707	188	
359.77839	174	1+
360.75934	176	1+
362.84489	258	1+
363.80140	118	
365.78216	228	
365.84871	130	
366.73435	136	
366.83796	824	1+
367.70972	426	1+
367.76431	422	1+
368.81278	120	
368.89587	138	
369.81242	246	1+
369.84106	250	
370.05247	130	
370.84312	304	1+
371.71917	452	1+
372.79692	166	
373.89455	196	1+
374.81584	146	
375.79353	192	1+
375.82147	186	
378.77705	160	1+
379.72895	160	
380.71940	324	
381.71684	140	
381.80198	142	
381.84093	532	1+
382.71912	118	
383.85989	122	
384.23236	128	
384.85034	1168	1+
384.88879	324	1+
387.72297	152	
387.77243	128	
387.84870	396	1+
388.72323	118	
389.20139	166	
390.05222	170	
390.74246	126	
390.83940	878	1+
391.90110	200	
392.79189	122	
392.82820	430	1+
393.74401	168	
394.83807	138	
395.73432	190	1+
395.79934	122	
398.73076	374	1+
399.68946	194	
399.85227	600	1+
400.72606	402	1+
402.86061	582	1+
403.78789	158	
403.86470	398	1+
405.76446	216	1+
405.85467	244	
406.08973	148	1+
406.85193	148	
407.73836	264	1+
407.86794	1606	
408.85453	1304	1+
409.72420	262	
410.74072	262	
410.83755	1206	1+
410.85301	318	
412.73146	120	
412.87604	304	1+
413.79247	118	
416.86839	360	1+
420.73581	272	1+
421.88293	368	
422.86672	766	1+
423.36898	136	
423.76025	134	
423.77017	118	
424.77233	224	
424.82920	160	
425.07094	242	1+
425.75382	538	1+
425.87690	140	
426.07642	170	1+
426.86157	1712	1+
427.73381	1366	1+
428.18446	122	
428.25010	194	1+
428.84639	700	
428.88008	510	1+
429.84654	332	
430.68282	446	1+
430.74143	388	
430.84591	262	
431.68284	310	1+
431.86715	444	
432.86951	218	
433.85395	388	1+
434.79461	122	
434.88521	142	1+
438.84691	210	
439.77449	126	
439.89457	214	
440.88718	138	
443.74458	202	1+
443.76977	218	1+
444.23283	120	
444.67778	210	1+
444.87341	2250	1+
445.74140	474	1+
446.70802	542	1+
446.74473	348	1+
446.79375	134	
446.81557	126	
447.78627	158	
448.87703	570	1+
449.87640	406	1+
450.74627	212	
451.87786	130	
454.86397	124	
457.89857	160	
459.75289	118	
462.85741	142	
462.88133	938	1+
464.78054	196	1+
465.72091	230	1+
467.88675	894	1+
469.89514	170	
473.71736	184	
485.90343	336	
486.89765	384	1+
487.28411	118	
508.85728	202	1+
END IONS

###FS:    #m/z: 322.92966 #charge 1+
###MS: 70
###MSMS: 71
BEGIN IONS
TITLE=Cmpd 52, +MS2(322.9297), 28.0-35.0eV, 1.5min #71
RTINSECONDS=90.7205
SCANS=70-71
PEPMASS=322.92966	1914600
CHARGE=1+
178.93124	72	
180.41070	76	
192.89222	208	1+
193.58663	92	
193.93019	80	
196.01527	82	
198.96783	70	
200.87508	116	
201.04899	130	
204.89650	66	
207.94549	70	
209.94749	70	
211.83033	78	
212.89341	78	
213.92658	70	
215.89982	70	
217.89597	74	
219.94912	74	
221.94158	86	
223.13824	66	
223.87616	66	
223.95641	314	
224.83028	80	
225.81495	80	
225.84276	72	
226.93641	70	
227.93203	124	
227.95034	84	
228.83849	68	
228.88501	218	1+
228.90567	148	
230.81925	78	
233.82662	88	
236.89754	76	
236.97699	66	
238.04432	70	
238.10853	66	
238.87825	78	
238.89788	140	
238.93571	104	
239.07885	168	
239.90626	78	
240.82075	286	
240.94027	1946	
241.42061	74	
241.94240	2184	
242.82318	116	
242.94149	6468	1+
243.83446	116	
243.86865	106	
244.81943	164	
244.85548	78	
244.93882	1564	1+
244.98250	74	
245.85198	88	
246.43750	78	
247.12991	84	
248.92763	82	
250.47281	96	
250.94676	132	
250.96879	86	
251.07057	202	1+
251.84302	98	
251.92501	70	
252.09842	66	
252.47079	84	
252.86899	74	
253.83585	144	
253.90909	92	
254.03988	114	
254.90807	84	
255.02173	84	
255.80411	258	1+
257.43704	124	
258.83050	186	
258.90505	82	
260.83152	184	
260.84847	212	1+
261.83134	218	
262.01425	66	
262.35831	72	
262.76630	84	
262.83127	150	
262.99319	78	
263.34765	74	
263.83087	116	
263.85482	118	
264.92879	140	
265.84446	76	
265.87639	80	
266.06086	86	
266.84937	136	
266.87671	72	
267.93593	118	
268.05113	74	
268.06436	70	
268.95863	72	
270.34391	96	
270.80413	114	
273.00382	82	
273.42369	94	
273.79026	434	1+
275.80862	84	
276.84126	70	
278.82159	102	
278.85881	270	1+
279.03769	78	
279.09080	1002	1+
279.96968	80	
279.98633	80	
280.14019	74	
282.80224	70	
283.01665	72	
283.06674	144	
283.88316	80	
284.06958	66	
284.29205	536	1+
284.83117	74	
284.85136	78	
287.87364	68	
288.20034	88	
289.88082	76	
291.80158	128	
292.08450	72	
292.86570	80	
293.02139	80	
293.86750	74	
294.81690	88	
294.85653	226	
295.98206	72	
296.07898	76	
296.80728	140	
296.92284	86	
297.78604	94	
297.85216	100	
297.88753	68	
297.95172	78	
298.40997	84	
298.82097	88	
299.04471	88	
299.09539	76	
300.87094	330	1+
301.16524	104	
302.55403	92	
303.03313	86	
303.84772	68	
305.85920	66	
305.95560	72	
306.29039	122	
307.75572	66	
307.78985	132	
307.88638	158	
310.06969	72	
310.88887	96	
312.91276	82	
313.84964	84	
315.34167	102	
316.40435	92	
317.39452	84	
318.77859	72	
323.82133	70	
324.89486	178	1+
326.17647	94	
END IONS

###FS:    #m/z: 363.95616 #charge 1+
###MS: 70
###MSMS: 72
BEGIN IONS
TITLE=Cmpd 53, +MS2(363.9562), 28.0-35.0eV, 1.6min #72
RTINSECONDS=91.4925
SCANS=70,72
PEPMASS=363.95616	284414
CHARGE=1+
48.67810	102	
85.21249	86	
180.60208	130	
189.86098	180	
190.86274	88	
191.85785	732	1+
193.93366	98	
196.88067	114	
203.87935	190	1+
203.94678	78	
207.40552	88	
207.87616	82	
207.97182	78	
209.94305	732	1+
210.88032	160	
212.87748	1124	1+
213.41518	104	
214.89498	236	
214.96073	78	
216.41025	90	
216.83004	108	
217.13201	80	
222.95013	604	1+
224.94764	880	1+
225.97209	146	
226.94679	4642	1+
226.97354	90	
227.88512	256	1+
228.94093	5646	1+
229.04563	104	
230.78739	80	
230.88982	2364	1+
232.88509	178	
234.11593	82	
236.57047	100	
236.82547	78	
237.05330	144	
238.93229	78	
239.06157	114	
239.92134	126	
240.52076	86	
240.82031	140	
240.94106	208	
240.96235	412	
241.93960	440	
241.95851	550	1+
242.81891	276	1+
242.94172	1142	
243.01434	86	
243.89581	78	
244.82026	234	
244.87500	88	
244.95678	2966	1+
245.04870	158	
245.83519	208	
245.94308	196	
246.90544	168	
246.95357	2368	1+
248.05563	90	
248.80368	412	1+
248.84650	94	
248.87102	86	
248.89906	682	1+
250.89392	104	
251.59382	78	
251.80125	118	
253.82814	102	
255.05471	88	
256.80374	180	
257.00125	96	
257.12989	84	
257.19306	86	
257.88247	80	
258.84300	278	1+
258.94676	90	
260.83610	184	
260.96572	214	
261.82844	462	1+
263.51901	106	
264.81510	96	
264.84529	238	1+
264.91799	82	
265.08051	82	
266.79389	130	
266.81405	602	1+
267.09858	236	
267.77533	126	
267.97265	308	
268.78886	82	
268.81140	134	
268.95530	148	
269.91812	116	
269.96941	560	1+
271.86428	98	
271.91581	188	
273.80140	78	
274.08380	88	
274.86293	126	
275.07093	94	
276.85630	314	
277.03542	78	
277.85639	170	
277.91390	96	
278.79874	258	
278.84192	184	
278.88161	206	1+
278.97438	90	
279.79399	122	
279.86312	110	
280.79406	398	
280.83515	170	
281.43653	88	
281.79182	194	
281.85509	180	
281.87316	104	
282.78817	132	
282.87413	228	1+
283.06949	158	
283.79679	274	1+
283.85079	116	
284.78787	90	
284.82373	194	
284.85314	116	
284.95381	82	
285.82280	88	
285.84406	226	
286.79297	88	
286.87529	196	1+
287.92954	118	
288.42159	98	
288.79429	138	
288.84077	160	
291.12690	82	
291.81958	102	
293.11610	174	
293.29271	78	
293.86497	266	1+
296.43839	118	
296.81056	350	1+
296.85809	208	1+
298.80316	862	
299.78195	82	
299.80620	558	
299.86831	114	
300.80012	918	1+
300.88198	100	
301.85745	466	1+
303.10727	102	
303.80451	134	
303.82253	244	
303.85873	578	1+
304.69399	114	
304.80748	78	
305.12484	180	1+
306.88074	138	
307.17655	78	
307.88816	98	
307.96479	108	
309.29784	94	
311.86836	128	
316.09191	82	
316.81122	546	1+
318.93785	178	
319.83295	84	
321.19691	90	
321.81753	522	1+
321.86961	88	
324.88499	82	
325.01777	78	
326.87126	238	
326.88796	88	
327.87280	176	
328.72966	80	
336.75269	88	
336.87639	82	
337.72429	86	
337.94778	88	
339.82707	462	1+
340.15677	120	
340.93778	376	1+
351.77450	170	1+
352.88002	114	
354.70823	148	1+
358.16936	78	
361.82343	128	
361.94154	92	
362.76894	80	
367.02621	88	
END IONS

###FS:    #m/z: 507.84515 #charge 1+
###MS: 70
###MSMS: 73
BEGIN IONS
TITLE=Cmpd 54, +MS2(507.8452), 28.2-35.2eV, 1.6min #73
RTINSECONDS=92.2645
SCANS=70,73
PEPMASS=507.84515	171352
CHARGE=1+
196.01841	118	
197.88759	254	1+
211.87803	184	
214.88790	336	1+
224.97649	118	
231.90134	140	
232.89719	614	1+
234.89377	202	
236.88739	222	
250.90550	132	
250.96807	226	
252.90420	144	
258.87304	224	1+
258.91885	128	
264.87017	158	
265.15912	188	1+
266.09359	120	
267.88669	228	1+
272.84589	238	1+
273.92940	150	
274.90112	222	1+
279.82833	454	1+
280.82747	390	1+
281.85527	258	1+
282.89352	122	
282.93625	162	
283.39520	272	1+
287.85483	506	
287.93455	136	
288.81039	118	
288.87016	290	
289.84669	118	
289.87880	452	1+
290.86030	230	
291.86128	170	
293.87493	1162	1+
295.87444	196	
296.80687	170	1+
296.84423	144	
296.86089	460	1+
297.10795	214	1+
299.84778	446	1+
300.85224	330	1+
303.01769	122	
303.86563	440	1+
303.98083	204	1+
304.98367	246	1+
305.86254	1420	1+
306.13058	126	
307.11722	140	
307.88914	436	
308.14222	830	1+
308.87561	1452	1+
309.86696	136	
310.15786	542	1+
310.40772	232	1+
311.35029	146	
311.78537	240	1+
311.88276	1802	1+
314.86494	810	1+
314.88878	452	1+
315.83633	282	1+
316.82174	130	
316.86166	196	1+
321.81186	216	1+
321.99353	248	1+
322.88682	298	
323.87444	524	
324.85851	280	1+
324.88865	126	
324.90224	136	
325.89875	264	
326.77411	194	1+
326.88334	2082	1+
327.85971	128	
328.37142	166	
328.80893	134	
328.88173	202	
329.17305	218	1+
330.83117	222	
330.87795	300	1+
332.87592	600	1+
334.85975	232	1+
335.88843	132	
336.40118	122	
336.87439	572	1+
338.84473	168	
340.90056	126	
341.85552	128	
347.88230	308	1+
347.95313	120	
348.17098	142	
348.86131	414	1+
349.86359	338	1+
350.75448	302	1+
350.78792	122	
351.80025	118	
351.90625	138	
353.80259	166	
353.85081	162	
353.90311	118	
354.90276	150	
355.84195	126	
355.88376	130	
357.84564	132	
358.85850	144	
360.80471	278	1+
365.78774	296	1+
365.92574	134	
366.73397	128	
366.83654	204	
367.36855	148	
367.70717	730	1+
367.76643	312	
367.81509	162	
367.84076	258	
368.85829	132	
369.78804	148	
369.83696	278	1+
369.89376	118	
370.78790	180	
371.81004	134	
372.77898	144	1+
372.82791	178	
372.85055	142	
373.38510	124	
373.72247	236	
373.83148	222	
374.72421	148	
375.73469	316	1+
375.81205	318	1+
375.85507	138	
375.87351	128	
376.73486	206	1+
380.11222	166	
380.71427	322	1+
381.02070	184	1+
381.83495	280	1+
381.90688	262	1+
383.39691	132	
384.75547	132	
384.85153	844	1+
385.38878	116	
385.79288	130	
387.84292	228	1+
388.86637	126	
389.08256	160	1+
389.19798	128	
390.80198	174	
390.83947	596	
391.84163	368	
391.91012	196	
392.77928	138	
392.82243	416	1+
392.86305	162	
393.79562	176	
394.74415	150	
394.78295	308	1+
395.05298	158	
397.85781	128	
398.72699	692	1+
399.84952	844	1+
402.86195	190	
403.87387	232	
404.86947	134	
405.85212	154	
406.79005	124	
406.85876	192	
406.90880	126	
407.73374	138	
407.86980	1034	
408.74256	204	
408.85044	890	
409.71951	342	1+
409.73876	168	
409.78972	174	
409.80953	146	
409.85062	588	
410.83853	798	
410.88001	264	1+
412.73014	230	
412.84509	196	
413.73071	180	
413.84816	144	
413.87519	182	
414.86389	192	1+
415.06574	138	1+
417.41958	136	
417.81381	134	
418.72830	256	1+
418.85241	130	
421.81851	184	1+
421.88550	254	
422.86416	856	1+
422.88564	242	
422.95482	112	1+
423.78296	174	
424.77215	360	1+
425.75284	472	
425.82422	344	1+
426.75184	246	
426.86070	632	1+
427.73334	492	
428.73881	258	
428.84595	1074	1+
429.71312	260	1+
429.74134	568	1+
429.78956	126	
429.82299	272	1+
429.86600	128	
431.86353	248	
432.69033	228	
432.86956	206	
433.86167	134	
433.88752	156	1+
435.71433	160	
438.73380	234	1+
439.02386	122	
439.89186	410	1+
440.68519	140	
442.67955	158	1+
443.75482	300	1+
444.87319	1626	1+
445.71796	232	
445.74815	174	1+
446.77886	356	1+
446.87729	168	
447.71078	562	1+
447.74895	336	1+
447.87760	138	
449.88273	518	1+
452.86536	120	
454.87888	126	
457.89739	154	1+
462.88323	462	
463.88556	430	1+
464.79154	158	
465.70963	256	
465.78375	132	
467.69191	160	
467.88572	826	1+
468.78117	144	
470.72974	120	
473.76164	238	1+
485.89830	614	1+
509.86468	172	
509.91339	146	
END IONS

###FS:    #m/z: 340.94037 #charge 1+
###MS: 74
###MSMS: 75
BEGIN IONS
TITLE=Cmpd 55, +MS2(340.9404), 28.0-35.0eV, 1.6min #75
RTINSECONDS=95.926
SCANS=74-75
PEPMASS=340.94037	676062
CHARGE=1+
76.60690	102	
192.89027	80	
194.88731	94	
196.88240	78	
201.96837	76	
204.42408	100	
208.88244	94	
208.94108	130	
208.95780	98	
210.89868	84	
210.93705	110	
212.88882	80	
212.93106	78	
213.88036	166	
213.89366	74	
213.93955	758	1+
215.88451	434	1+
215.93436	210	
217.88169	204	
221.89294	80	
221.94943	296	1+
224.10029	76	
224.98020	96	
226.06410	92	
226.89843	78	
227.10149	88	
228.93196	94	
230.09553	72	
230.88908	172	
231.89006	298	
231.94845	766	1+
232.52364	76	
233.89516	168	
233.94852	110	
234.89814	88	
235.89187	198	1+
235.94948	84	
236.54396	92	
236.79527	82	
237.84524	82	
238.88396	76	
239.14789	76	
240.11174	92	
240.82551	92	
240.85038	78	
241.84414	520	1+
242.79029	90	
242.94555	92	
243.41857	102	
243.83265	116	
244.56157	88	
244.83865	176	
244.95965	118	
245.87981	156	
246.71152	86	
246.97441	224	1+
248.90347	170	
249.88830	92	
249.95967	318	1+
250.98815	84	
251.84123	80	
251.91119	78	
252.00472	78	
254.61785	82	
254.86856	90	
254.96389	318	
255.96650	140	
256.85104	184	
256.91155	182	
256.96306	116	
257.86639	234	1+
258.00740	88	
258.14487	74	
258.84578	262	
259.83003	440	1+
259.85555	122	
259.92000	90	
259.97114	84	
260.01079	84	
260.83365	374	1+
261.79565	82	
261.90895	76	
262.84080	164	
262.88976	172	1+
263.84728	182	
267.82507	118	
267.83785	514	1+
268.40517	88	
268.83982	374	1+
268.97507	86	
270.83263	80	
271.78524	74	
272.58361	88	
272.93485	252	
273.79127	86	
274.85994	130	
274.89469	132	
275.84524	80	
275.86633	182	
275.89001	80	
276.14768	122	
276.42266	84	
276.85453	496	
276.88709	152	
277.82526	176	
277.86318	408	
277.92610	78	
277.97255	152	
278.84459	914	1+
280.85342	188	
280.87675	80	
281.04961	82	
281.82213	80	
281.85312	134	
281.87770	92	
281.89227	114	
282.07547	80	
282.27348	88	
282.80420	80	
282.85374	174	1+
282.88585	130	
282.97044	150	
284.92819	244	1+
285.36415	96	
285.97214	88	
286.40844	88	
286.90734	110	
290.76404	78	
290.94189	124	
292.80199	78	
294.86781	160	
295.87517	82	
295.97548	148	
296.85062	112	
296.95882	74	
297.00772	82	
297.07118	82	
297.14510	84	
297.97246	134	
298.85358	74	
300.87382	246	1+
301.85821	286	1+
302.94527	130	
305.92846	188	1+
307.02381	92	
307.70843	84	
307.80923	228	1+
309.87466	304	1+
310.79661	144	
312.86517	74	
313.78229	80	
313.84631	106	
314.94594	118	
317.88692	92	
320.85820	92	
321.10218	98	
322.83883	80	
323.02634	88	
323.88078	94	
324.28539	74	
324.87814	74	
324.89369	84	
325.29206	76	
325.80868	74	
325.98819	86	
326.88316	116	
328.81270	170	1+
328.89189	88	
329.87008	82	
331.88061	90	
336.88932	158	
340.30422	90	
344.33446	92	
END IONS

###FS:    #m/z: 507.84515 #charge 1+
###MS: 74
###MSMS: 76
BEGIN IONS
TITLE=Cmpd 56, +MS2(507.8451), 28.2-35.2eV, 1.6min #76
RTINSECONDS=96.698
SCANS=74,76
PEPMASS=507.84515	156898
CHARGE=1+
196.01461	306	
209.88601	110	
214.88749	188	
222.97939	118	
224.97444	278	
232.89675	108	
234.86939	126	
236.88581	198	
250.90450	208	
251.52939	130	
260.82104	130	
265.08527	134	
267.90622	196	1+
268.99501	152	
269.88810	156	
270.79513	192	1+
272.84989	166	
277.86022	122	
278.83309	250	1+
281.39308	164	
281.79316	136	
283.89764	116	
284.85820	108	
287.85127	640	1+
288.87211	120	
288.89091	146	
289.88134	228	
290.12878	266	1+
290.86776	592	1+
291.90116	262	
292.86151	116	
293.87453	792	1+
294.85885	146	
295.87492	112	
296.98243	112	
299.92425	110	
300.84173	344	1+
300.89310	160	
303.86595	654	1+
305.86186	1092	1+
306.88393	120	
307.88879	396	
308.14157	496	1+
308.87403	664	
309.89275	428	1+
310.15681	516	1+
311.88357	2048	1+
313.88148	366	
314.83343	162	
314.86697	434	1+
315.90292	154	
315.99586	110	
316.81395	154	
317.88033	188	
318.89083	196	1+
318.93767	126	
319.98158	236	1+
320.91749	160	
321.89559	132	
322.82549	376	1+
322.86142	142	
323.87621	466	1+
324.85668	208	
324.97809	140	
325.90245	364	
325.99547	158	
326.88266	2602	1+
327.80951	114	
327.85049	158	
328.86770	324	1+
328.89491	146	
330.87383	278	1+
330.89037	110	
331.32558	114	
331.76300	134	
331.81329	110	
332.82622	294	1+
332.87256	908	1+
333.82590	202	1+
336.32680	206	1+
336.77889	112	
337.88458	312	
337.90843	120	
339.88369	136	
339.90357	128	
340.99759	142	
341.75984	362	1+
341.88798	142	
343.83570	188	1+
343.86061	122	
343.91959	168	1+
344.83740	212	1+
345.82045	114	
347.77730	434	1+
347.89238	166	
348.80168	116	
349.16668	156	
349.75443	150	
350.75905	238	
350.80027	114	
350.82709	234	
350.88202	622	1+
350.90806	134	
351.76454	136	
351.85711	224	1+
351.88152	352	1+
352.10970	120	
352.37130	110	
353.78347	124	
353.84640	140	
353.89815	130	
354.78230	118	
355.85133	120	
355.87342	280	1+
355.91817	172	
356.89275	316	1+
357.89313	192	1+
365.72626	170	1+
365.78054	110	
366.83948	390	
367.70760	728	1+
367.76441	388	1+
368.70916	418	1+
368.80446	208	1+
368.89872	348	1+
369.83778	202	
370.71108	108	
370.76022	142	
370.83589	114	
372.78422	226	1+
373.71720	276	
374.73355	132	
375.38058	180	
376.22615	110	
376.77749	146	
377.73920	196	1+
380.71266	732	1+
381.71319	494	1+
381.84675	430	1+
382.85114	286	1+
383.79726	130	
384.84822	1284	1+
385.10719	112	
385.76911	140	
386.89065	218	1+
387.84458	242	
388.72945	340	1+
389.19735	184	1+
389.74101	326	1+
389.84623	182	
390.84041	752	1+
392.79824	126	
392.82641	496	1+
393.74228	146	
393.80436	240	
393.90330	238	1+
394.77999	240	1+
394.82443	144	
395.82793	118	
396.75391	140	
398.72921	292	
398.81568	142	
398.86693	196	1+
399.70781	140	
399.72929	438	1+
399.84807	486	1+
400.72649	276	1+
402.81851	112	
402.86124	118	
403.86947	414	1+
404.85603	458	1+
405.76360	110	
405.85965	386	1+
405.87538	178	
406.81133	186	1+
407.74034	162	
407.77114	178	
407.86412	1834	1+
408.76060	152	
409.72210	210	
409.85596	138	
410.72739	466	1+
410.83596	944	1+
410.88380	178	1+
411.86053	218	
412.84681	396	1+
412.87054	114	
413.87816	188	
414.78782	272	1+
414.86501	114	
415.83569	226	1+
415.86377	140	
417.70697	224	
417.86371	310	
421.79853	112	
421.88042	252	
422.86777	376	1+
423.74891	114	
423.77536	488	1+
423.79808	218	
425.66979	126	
425.75194	1104	1+
426.86039	1002	1+
427.69338	256	1+
427.73279	932	1+
428.84723	612	1+
428.88658	272	1+
429.09877	108	
429.73045	218	
429.74134	196	
430.74268	288	1+
431.86344	746	1+
436.70601	130	
436.77160	122	
439.88864	212	
440.69679	134	
442.68161	292	1+
442.74728	304	1+
442.88071	112	
444.87077	1578	1+
445.74361	314	
446.75386	140	
447.71488	160	
448.78409	190	
449.69160	258	1+
449.87989	550	1+
450.75076	312	
451.86483	120	
454.76817	220	1+
457.90366	346	1+
460.23054	192	
461.22846	132	
462.88626	264	
463.88368	166	
466.72583	136	
467.88951	968	1+
473.33271	108	
485.89915	244	
486.84452	116	
486.89709	132	
487.90026	114	
END IONS

###FS:    #m/z: 336.94529 #charge 1+
###MS: 74
###MSMS: 77
BEGIN IONS
TITLE=Cmpd 57, +MS2(336.9453), 28.0-35.0eV, 1.7min #77
RTINSECONDS=97.4705
SCANS=74,77
PEPMASS=336.94529	77994
CHARGE=1+
51.60630	94	
192.88502	142	
192.90224	94	
198.95130	220	1+
203.90301	78	
205.91565	100	
206.06190	108	
208.87947	80	
210.88248	146	
211.79108	98	
211.88368	104	
211.94382	1632	
212.87838	828	1+
212.90761	84	
213.89425	78	
213.93907	596	1+
214.88131	154	
214.89326	104	
215.88563	192	
215.93695	202	
217.88516	96	
221.89268	76	
223.16021	72	
223.93321	74	
223.95917	186	
223.97572	116	
224.46119	96	
225.00942	72	
225.14025	90	
226.89393	80	
228.84448	90	
228.89660	234	
229.02796	72	
229.05962	100	
229.95396	1568	1+
230.88886	1004	1+
231.83122	86	
231.94827	800	1+
232.88789	112	
233.81959	386	1+
233.83071	102	
233.89789	426	
234.82390	330	1+
234.94155	90	
235.94407	76	
236.00614	72	
238.57116	74	
240.83302	124	
241.84258	442	1+
245.85577	78	
246.00592	84	
246.85415	72	
246.90496	80	
246.97546	252	
247.96490	534	1+
248.89992	490	1+
248.98680	90	
249.82680	120	
249.96012	142	
250.10014	76	
250.83609	72	
250.95023	290	1+
250.96657	80	
250.99314	84	
251.03501	80	
251.06928	98	
251.82297	108	
251.84263	114	
251.90718	88	
252.95286	254	1+
252.97017	540	
253.08405	80	
253.90628	372	1+
254.96910	136	
255.07669	150	
255.92619	76	
256.85445	74	
256.87187	72	
257.80074	122	
257.86884	86	
258.80939	90	
258.84610	308	1+
258.88674	160	
259.01378	84	
260.36943	78	
260.94890	116	
261.81655	154	1+
263.80035	78	
263.94803	80	
263.98403	210	1+
264.86657	80	
266.96017	202	1+
267.14145	74	
267.84824	90	
268.83744	780	1+
270.98166	208	
271.85620	198	1+
271.91420	160	
272.78643	78	
272.84631	104	
272.91439	146	
272.97779	188	1+
273.58776	70	
273.79315	80	
275.80665	88	
275.89594	80	
276.06952	72	
276.83701	72	
276.85555	298	
276.86998	154	
277.03732	78	
277.83661	420	1+
277.87134	122	
279.05812	78	
279.09954	92	
279.88971	74	
279.91228	72	
280.43431	72	
280.90564	80	
281.89012	84	
282.94243	86	
285.85091	154	
286.84939	988	1+
287.42352	104	
287.87749	72	
291.04245	76	
291.13700	88	
291.88114	92	
292.84926	156	1+
293.02966	76	
293.10808	382	1+
293.64607	72	
293.97661	72	
294.01361	72	
295.13160	70	
296.87438	82	
296.98833	74	
297.41184	78	
297.87570	136	
298.90011	86	
298.94677	72	
299.01062	82	
299.04046	78	
300.79671	72	
300.87284	104	
301.83492	72	
301.85211	72	
303.44977	72	
303.86497	76	
304.68759	74	
304.85875	72	
305.19151	74	
305.33084	78	
305.86356	124	
307.80039	74	
308.86618	90	
309.89672	84	
310.88090	116	
315.59660	114	
316.60953	74	
316.88926	74	
318.07322	78	
320.00128	74	
320.83206	78	
322.43044	96	
323.88314	88	
326.96414	80	
328.40021	74	
331.29960	98	
331.40434	78	
334.82480	106	
335.42417	76	
336.75040	82	
338.90681	118	
341.59211	88	
END IONS

###FS:    #m/z: 340.94045 #charge 1+
###MS: 78
###MSMS: 79
BEGIN IONS
TITLE=Cmpd 58, +MS2(340.9404), 28.0-35.0eV, 1.7min #79
RTINSECONDS=101.129
SCANS=78-79
PEPMASS=340.94045	646258
CHARGE=1+
174.01468	108	
192.92596	300	
195.41728	82	
201.87773	72	
208.05678	90	
208.42012	92	
208.93994	92	
208.96035	76	
210.95224	82	
212.87527	526	1+
213.93947	832	1+
213.96619	72	
215.89598	74	
215.93729	82	
216.55691	86	
222.39253	100	
222.97300	150	
223.95692	112	
225.87958	78	
226.51478	96	
226.94440	74	
226.95894	76	
228.84586	70	
228.89044	78	
228.94565	314	
230.88697	528	1+
230.96095	82	
231.95142	368	
232.95019	232	
233.90330	128	
233.91866	76	
234.89089	78	
235.09764	84	
235.86674	124	
236.89166	152	
239.41979	92	
239.88134	70	
240.83647	164	
240.85954	78	
241.84000	200	
241.89498	138	
241.94950	72	
242.83693	128	
243.87068	76	
244.82923	84	
244.86218	136	
245.92884	82	
246.42996	80	
246.85399	72	
246.88877	152	
246.95054	90	
248.98682	80	
249.05846	86	
249.15721	96	
249.51994	94	
249.96392	290	1+
250.49838	84	
250.95150	76	
252.23279	78	
252.95948	128	
253.79963	72	
253.84353	92	
254.07540	70	
254.88919	134	
254.96534	286	
255.07411	216	
256.86614	80	
256.96905	150	
257.85036	112	
257.94378	84	
258.09552	72	
258.44672	82	
258.84734	646	1+
258.89719	88	
259.83291	72	
259.95803	176	
260.83429	676	1+
262.85386	126	
263.87794	72	
264.07559	84	
264.83066	70	
266.83881	128	
266.93255	72	
267.99501	72	
268.84163	352	1+
269.34359	92	
269.80302	74	
270.82118	106	
272.93747	142	
273.79546	72	
273.83611	90	
274.90243	296	1+
275.20529	72	
275.80798	162	
275.86237	154	
276.85478	720	1+
277.03355	72	
277.96832	126	
278.84779	990	1+
279.09314	84	
279.87147	78	
279.95987	272	1+
280.84908	126	
280.93438	78	
282.88043	158	
283.04866	136	
283.83956	74	
283.91397	110	
284.99506	72	
286.78073	72	
289.79027	162	
292.43747	86	
293.14767	76	
293.87635	92	
294.84503	306	1+
294.86722	76	
295.99256	72	
296.36015	78	
296.85515	118	
296.93975	74	
297.97470	184	
298.24025	104	
298.84950	72	
299.06254	86	
299.87023	204	
300.02635	92	
300.52220	74	
300.88067	150	
301.05506	116	
301.86052	118	
302.86399	76	
302.94369	110	
304.88809	164	
305.92189	88	
307.10547	86	
309.81891	76	
309.86825	72	
309.90286	74	
312.86071	84	
313.96293	70	
314.88819	86	
315.00859	74	
315.46585	86	
315.79530	78	
316.00254	80	
316.10945	76	
316.84783	92	
319.39289	106	
319.75817	124	
321.38616	74	
323.24923	70	
324.89461	220	
329.71199	90	
333.85870	108	
334.76803	74	
337.84407	70	
337.86446	82	
340.24738	80	
342.16627	100	
342.36818	74	
343.91068	92	
345.90847	80	
END IONS

###FS:    #m/z: 336.94532 #charge 1+
###MS: 78
###MSMS: 80
BEGIN IONS
TITLE=Cmpd 59, +MS2(336.9453), 28.0-35.0eV, 1.7min #80
RTINSECONDS=101.901
SCANS=78,80
PEPMASS=336.94532	73498
CHARGE=1+
185.86770	98	
192.89195	92	
196.88270	72	
197.95732	72	
198.87475	70	
198.97307	96	
205.94814	124	
209.89052	76	
209.94942	72	
210.88450	170	
210.90006	72	
211.94423	1036	1+
212.56137	72	
212.88004	1120	1+
213.93955	692	1+
214.05974	76	
215.88459	292	1+
215.93844	172	
217.88133	78	
218.83587	124	
221.06318	82	
222.97322	276	1+
224.88993	70	
226.96418	78	
227.83463	84	
228.89089	78	
228.91085	168	
229.95453	1366	
230.88985	1174	1+
231.94859	700	1+
233.91035	96	
233.94364	90	
234.92826	78	
236.86331	72	
237.85906	72	
237.90028	72	
238.43063	98	
238.82745	80	
239.84563	100	
239.88325	70	
240.83946	502	1+
241.84320	434	1+
242.94200	76	
245.87105	78	
246.90445	74	
247.96404	572	
248.03628	86	
248.59138	86	
248.90061	192	
249.82621	78	
249.89629	72	
249.96405	278	
250.04591	74	
250.83666	96	
250.95056	266	1+
250.99303	78	
251.83028	322	1+
251.92117	76	
252.83601	330	1+
252.96922	978	
253.15022	72	
253.90556	276	
254.90796	162	
254.94372	78	
254.96638	558	1+
255.06974	158	
255.94589	72	
257.83735	82	
257.86151	130	
258.84374	296	
259.06695	88	
259.85415	144	
259.95713	74	
260.39525	74	
260.82981	172	
260.85682	80	
261.83011	118	
261.98605	94	
262.15579	80	
262.82928	198	1+
266.21893	72	
266.84542	76	
267.83665	934	1+
268.83957	814	1+
269.87773	72	
270.86108	84	
271.83395	92	
271.91818	250	1+
272.82088	94	
272.84642	132	
272.87359	72	
273.96410	84	
274.12657	92	
274.86185	174	
274.89548	122	
274.92405	90	
275.85503	530	1+
276.89452	76	
277.17465	72	
277.83812	108	
278.35930	92	
278.83436	332	
279.17314	80	
279.25313	92	
279.83276	178	
280.10551	76	
280.88493	78	
281.85414	214	1+
282.88248	70	
282.95067	72	
283.86966	194	1+
284.30750	108	
284.43353	86	
284.93100	74	
285.84493	118	
286.43543	84	
286.84912	1332	1+
287.27814	72	
287.81146	70	
288.89089	74	
289.01607	74	
290.87940	116	
291.12236	70	
291.85824	194	1+
292.88271	94	
293.22753	96	
293.85856	214	1+
293.87219	76	
293.91116	76	
294.11418	78	
294.84764	98	
294.93770	70	
294.99765	154	1+
296.50819	72	
296.85591	98	
297.10914	72	
298.87502	72	
299.04447	70	
299.06387	78	
299.17646	86	
299.96910	94	
300.87281	114	
302.87908	108	
303.87969	72	
304.85971	78	
305.88403	70	
306.88187	70	
307.88925	138	
308.08346	74	
308.86983	154	
308.95682	76	
309.53555	74	
309.87041	150	
310.58851	74	
310.87127	100	
311.88826	90	
312.37628	78	
312.87259	220	
313.34711	80	
315.20860	92	
315.75208	80	
315.83904	74	
315.85844	72	
318.02932	70	
318.94091	78	
324.11505	74	
325.90131	102	
328.88630	96	
330.10857	114	
331.45562	82	
333.39894	106	
336.28186	110	
336.90148	76	
342.13466	84	
END IONS

###FS:    #m/z: 359.96146 #charge 1+
###MS: 78
###MSMS: 81
BEGIN IONS
TITLE=Cmpd 60, +MS2(359.9615), 28.0-35.0eV, 1.8min #81
RTINSECONDS=102.681
SCANS=78,81
PEPMASS=359.96146	50162
CHARGE=1+
107.98912	92	
159.81808	78	
184.94804	82	
188.93370	76	
192.89530	102	
196.85666	76	
202.59187	82	
205.94983	120	
207.94938	144	
209.94242	470	1+
210.12190	130	
211.91624	110	
212.94008	86	
214.87164	108	
216.02050	90	
218.86685	84	
218.91044	92	
222.95203	602	1+
222.96836	116	
223.88174	80	
224.94710	840	1+
224.98737	108	
226.94756	2332	1+
226.97612	78	
227.93004	152	
228.94229	2808	1+
232.07074	84	
232.82511	84	
232.83857	80	
233.82991	84	
233.94706	74	
234.96225	114	
235.82327	84	
235.98160	86	
237.33800	104	
238.96695	124	
240.12876	80	
240.44092	78	
240.93752	160	
240.96106	542	1+
241.93891	82	
242.00698	88	
242.06790	76	
242.95845	420	
244.86695	88	
244.89004	74	
244.95719	1670	1+
245.94016	316	
246.95303	1808	1+
247.40026	92	
248.02456	98	
248.50841	74	
248.86077	86	
250.83277	84	
250.85230	86	
250.94923	462	
251.02716	74	
252.95522	154	
252.99585	78	
253.08007	84	
253.83551	166	
254.09662	76	
254.13223	90	
255.15477	80	
258.83065	168	
258.96879	110	
259.79802	98	
259.97301	110	
260.82480	264	1+
260.97228	358	1+
261.45047	80	
261.82665	216	1+
262.12787	80	
262.80231	84	
262.95916	82	
263.98188	132	
264.41686	80	
264.81917	274	1+
264.86046	88	
264.96191	266	1+
265.16001	130	
265.25407	80	
265.84665	94	
266.81200	220	
266.86673	110	
267.12091	92	
267.81708	106	
267.97232	270	
269.96883	332	
270.83682	74	
271.84357	126	
275.97008	312	
276.85197	324	1+
277.80875	88	
277.97426	82	
278.74889	74	
278.80159	210	
279.10800	232	1+
279.78986	1142	1+
279.85492	82	
279.87657	142	
280.79255	986	1+
280.83346	78	
281.89202	80	
282.40577	84	
283.82299	654	1+
283.98696	126	
284.02816	74	
284.82544	498	1+
284.86795	76	
285.79356	74	
286.80354	84	
286.82419	86	
286.85785	80	
288.07960	146	
290.88254	134	
291.79653	166	
292.80358	96	
293.11553	80	
293.33451	94	
295.81310	144	
296.81033	108	
296.94086	160	
297.80169	102	
297.87580	86	
298.17250	86	
298.80336	1060	1+
298.86095	92	
301.87198	80	
302.24673	76	
302.94525	88	
305.99430	94	
306.10367	148	
306.87969	110	
307.88503	86	
307.91914	192	1+
309.79746	230	
310.87740	86	
311.88782	82	
312.11729	76	
312.33977	76	
313.93005	90	
315.81203	340	1+
315.87585	104	
316.81421	294	1+
318.88600	74	
318.93736	112	
318.97628	78	
319.43034	94	
321.81769	342	1+
322.94179	118	
323.01614	158	
324.89384	90	
325.90371	86	
326.79804	78	
327.77757	76	
328.13084	88	
328.82521	80	
328.97881	76	
330.87970	88	
332.89264	82	
334.89376	100	
336.94619	338	1+
338.86530	78	
340.96139	84	
340.99318	78	
342.03874	104	
342.95721	80	
346.06386	96	
347.88199	90	
349.74446	92	
354.25049	78	
354.78245	76	
358.19602	150	
361.11730	172	
END IONS

###FS:    #m/z: 322.92982 #charge 1+
###MS: 82
###MSMS: 83
BEGIN IONS
TITLE=Cmpd 61, +MS2(322.9298), 28.0-35.0eV, 1.8min #83
RTINSECONDS=106.36
SCANS=82-83
PEPMASS=322.92982	1719272
CHARGE=1+
180.99334	74	
185.91475	86	
189.07891	62	
191.00034	72	
197.89364	76	
200.87909	78	
201.94248	70	
202.04870	62	
205.95146	70	
207.97263	78	
208.01634	86	
208.83354	68	
209.88853	94	
211.83206	70	
212.87875	106	
212.89303	80	
215.89426	70	
216.90757	64	
219.88335	78	
220.92807	60	
221.94398	62	
223.95854	268	
224.05260	64	
225.10902	78	
227.92993	74	
228.11266	72	
228.83986	68	
228.91132	64	
228.93624	80	
230.83135	186	
230.87081	82	
232.87947	86	
233.89620	68	
234.93182	70	
234.94037	74	
237.05144	146	
237.43247	84	
238.93861	292	
238.96214	92	
239.07185	68	
239.78563	120	
240.08505	76	
240.82040	222	1+
240.93951	1432	
241.45383	62	
241.93989	4802	1+
242.04675	66	
242.94054	3868	1+
243.82300	368	1+
243.87653	66	
244.89406	90	
244.95661	272	
245.97126	82	
246.85058	174	1+
246.87094	60	
246.89216	66	
247.49895	68	
247.94895	70	
248.88593	86	
248.90757	64	
248.94023	94	
252.82408	62	
253.93657	108	
255.83408	84	
256.03622	82	
256.89551	146	
258.83531	222	
258.89333	64	
259.87409	70	
260.36925	106	
260.83907	80	
261.04718	68	
261.83132	278	1+
262.90373	74	
263.07683	94	
263.83219	118	
263.97962	68	
264.79829	120	
264.88617	96	
264.95476	64	
266.84719	98	
266.95659	74	
267.80298	132	
267.94890	104	
268.95860	70	
269.79734	66	
270.78643	68	
271.80781	76	
271.86454	72	
272.79751	118	
272.92836	84	
273.10894	70	
273.75026	68	
273.79259	330	1+
275.55571	96	
275.85123	70	
275.98983	66	
276.19848	66	
276.84659	338	1+
277.04550	72	
277.91908	70	
278.81422	84	
279.09219	900	1+
279.85458	194	1+
280.07872	70	
280.82946	64	
280.91593	82	
281.09491	80	
281.97046	76	
282.97128	86	
283.07062	62	
283.35798	68	
283.88337	116	
284.29407	186	
284.80695	76	
284.82110	60	
287.00323	66	
290.19234	66	
290.80923	76	
291.78464	122	
291.80944	82	
292.81567	70	
292.88486	84	
293.47334	102	
293.80183	74	
294.09453	70	
294.85337	78	
294.88010	66	
294.93722	98	
297.79557	66	
298.91517	76	
298.93633	96	
299.96901	68	
300.82046	76	
302.81139	94	
303.82422	104	
304.02336	66	
305.16757	72	
307.88690	234	
308.38241	88	
309.81245	78	
310.84185	64	
310.92420	104	
311.13208	72	
311.82987	64	
311.87124	80	
312.80301	84	
313.87569	74	
314.61594	96	
316.03570	62	
316.81048	82	
317.14503	72	
317.81250	114	
321.82216	66	
323.86954	78	
324.89200	132	
325.71535	76	
325.78157	64	
325.89965	64	
327.06176	76	
END IONS

###FS:    #m/z: 340.94037 #charge 1+
###MS: 82
###MSMS: 84
BEGIN IONS
TITLE=Cmpd 62, +MS2(340.9404), 28.0-35.0eV, 1.8min #84
RTINSECONDS=107.131
SCANS=82,84
PEPMASS=340.94037	648292
CHARGE=1+
67.75285	68	
124.63953	118	
180.85301	84	
190.93224	92	
192.88922	140	
192.92820	126	
196.88019	148	
198.86887	74	
205.94060	72	
208.84209	82	
210.94009	142	
213.88077	126	
213.93816	1006	1+
213.99126	76	
214.95539	78	
215.88743	294	
216.87944	72	
217.88529	178	
221.86925	76	
224.84373	74	
224.87519	194	1+
224.97660	158	
226.94405	132	
226.96259	94	
227.85592	72	
227.94609	74	
228.94486	128	
229.45571	72	
229.92190	84	
230.88792	396	
231.89209	298	
231.95074	508	
233.87105	122	
233.90029	188	
233.94766	94	
234.45986	78	
235.86833	74	
235.95300	132	
237.04671	80	
238.09334	78	
238.96366	108	
239.10073	90	
239.40249	74	
239.78795	118	
239.82642	70	
239.91024	68	
240.82569	116	
240.83667	70	
241.84082	114	
242.83714	154	
243.83284	286	1+
243.88103	72	
244.95768	196	
246.97681	124	
248.83550	70	
249.55086	78	
249.90139	78	
249.91375	90	
249.96391	140	
251.90977	330	1+
252.96853	96	
253.90391	108	
254.96585	216	
256.26214	106	
256.87724	80	
256.91340	76	
257.40977	78	
257.85907	78	
257.96176	76	
258.83306	126	
258.84814	340	1+
259.42117	98	
259.95603	198	
260.33555	72	
260.83564	450	1+
260.93205	76	
263.83844	76	
263.97387	92	
264.85238	76	
264.86962	102	
265.41228	88	
266.11093	72	
266.84915	120	
266.86660	88	
267.84675	120	
267.96272	122	
268.10189	76	
268.78956	74	
268.83882	78	
268.85726	86	
270.83698	84	
270.86504	80	
271.81593	68	
271.85536	82	
272.84644	110	
272.91948	146	
273.93147	72	
274.86209	204	
274.89766	82	
275.81254	68	
275.87029	122	
276.85570	510	
277.86020	198	
278.84644	940	1+
278.96810	166	1+
279.90833	80	
280.84626	142	
281.11535	118	
282.91155	92	
283.41763	68	
283.43622	100	
283.85696	128	
283.88322	78	
284.01753	82	
285.84181	72	
285.92661	74	
287.55248	86	
289.10795	90	
289.82779	126	
291.90158	170	1+
291.93764	80	
294.86120	302	1+
294.96240	66	
295.88022	120	1+
296.10692	80	
296.26074	86	
297.75087	70	
297.86379	158	
297.93777	74	
297.97193	116	
299.71805	78	
299.86593	142	
301.96088	80	
302.85642	152	
302.95540	70	
304.75411	68	
304.94249	72	
306.11461	92	
306.88905	122	
307.88352	78	
308.13085	74	
308.79280	68	
308.85550	86	
310.87607	188	
311.80811	70	
312.97462	104	
313.80608	84	
313.95395	68	
318.21316	76	
318.94283	72	
318.99765	130	
320.90415	70	
322.13942	70	
323.73922	68	
329.87286	206	
334.76814	68	
337.39730	74	
340.70073	78	
340.91379	80	
342.93212	86	
346.37876	88	
END IONS

###FS:    #m/z: 363.95637 #charge 1+
###MS: 82
###MSMS: 85
BEGIN IONS
TITLE=Cmpd 63, +MS2(363.9564), 28.0-35.0eV, 1.8min #85
RTINSECONDS=107.904
SCANS=82,85
PEPMASS=363.95637	257142
CHARGE=1+
70.53349	76	
181.87330	80	
187.86741	86	
189.86597	198	
191.85807	228	
196.88547	206	
206.41452	78	
207.87331	270	1+
208.48033	120	
209.94483	786	1+
210.88195	232	
212.87915	1440	1+
214.12588	76	
215.86370	74	
222.95459	256	1+
224.94972	676	
224.96666	210	1+
225.89811	82	
226.88880	126	
226.91189	74	
226.94714	3934	1+
226.97781	142	
227.87422	144	
227.93105	358	
228.89245	442	
228.94181	4844	1+
229.01441	78	
229.20427	74	
230.83343	78	
230.88930	2242	1+
230.93532	80	
232.88639	272	1+
232.90517	176	
233.85528	74	
233.98281	86	
234.58418	80	
234.88531	138	
236.84829	88	
240.81937	78	
240.88323	88	
240.90637	72	
240.93884	132	
240.96073	398	1+
241.93721	778	1+
242.81662	268	1+
242.95847	528	1+
243.05288	98	
244.12619	84	
244.91816	86	
244.95689	2320	1+
245.04211	72	
245.84205	76	
245.85300	76	
245.94120	248	
246.90671	106	
246.95233	2900	1+
246.97280	194	
247.88720	78	
248.03132	242	1+
248.80327	202	1+
248.89858	566	1+
248.94155	98	
249.37425	94	
250.51581	76	
250.79947	72	
250.83072	108	
250.89313	204	
250.96879	202	
251.07311	300	1+
251.11196	140	
251.13989	78	
251.84897	86	
252.90930	80	
253.36530	86	
253.90521	472	
254.89410	74	
255.07839	82	
255.92013	72	
256.90553	72	
257.11628	74	
258.83444	298	1+
258.97816	78	
260.06830	86	
260.87057	136	
260.91265	108	
260.96874	400	1+
261.82651	414	1+
261.85332	72	
262.82487	372	1+
263.08693	84	
263.84800	74	
263.88213	92	
263.97253	84	
264.84001	218	1+
264.88462	188	
264.96223	138	
265.82149	140	
265.90232	152	1+
265.97252	104	
266.81358	422	
267.79581	78	
267.80891	236	1+
267.97340	502	1+
268.12001	76	
269.96801	496	1+
271.95951	96	
272.04667	72	
272.44193	72	
272.92017	78	
273.79315	80	
274.87730	90	
276.42492	80	
276.83620	146	
276.89235	76	
276.91509	90	
277.08435	94	
277.86007	136	
278.79708	112	
278.83896	258	1+
279.10139	190	1+
279.80368	190	
279.87963	92	
280.40338	80	
280.79263	762	1+
280.86199	158	1+
281.84154	94	
282.56675	78	
282.79444	114	
282.83345	226	1+
283.79447	112	
283.93710	176	1+
284.82295	230	
285.84658	206	
287.41517	80	
287.87750	76	
288.13170	86	
288.79938	80	
289.11440	100	
290.43521	86	
290.85621	76	
292.11384	346	1+
292.89543	76	
293.85025	80	
294.84888	144	
295.84373	214	1+
295.92663	246	1+
296.80957	152	
297.80062	1426	1+
298.80297	1272	1+
300.93530	94	
301.38282	80	
301.79873	116	
301.85577	114	
302.81124	428	1+
302.85448	762	1+
303.81319	266	1+
305.87153	116	
305.92126	90	
307.12954	110	
307.84366	86	
308.84747	136	
310.81293	72	
310.82671	104	
312.83880	80	
313.84393	274	1+
315.53803	100	
316.39330	72	
316.81055	310	1+
319.30920	76	
319.86491	92	
321.80360	88	
322.81902	90	
322.92672	102	
325.40516	92	
325.74177	98	
325.83275	80	
326.87187	152	
329.89514	86	
330.80311	88	
331.07832	74	
333.74009	76	
334.23821	88	
336.92591	72	
336.94657	106	
339.82749	144	
340.94107	114	
341.88862	200	1+
342.38931	96	
347.77429	78	
347.83188	72	
350.09807	80	
350.89125	80	
362.71983	144	
363.74981	78	
366.98379	90	
END IONS

###FS:    #m/z: 322.92964 #charge 1+
###MS: 86
###MSMS: 87
BEGIN IONS
TITLE=Cmpd 64, +MS2(322.9296), 28.0-35.0eV, 1.9min #87
RTINSECONDS=111.573
SCANS=86-87
PEPMASS=322.92964	1752788
CHARGE=1+
58.46641	78	
99.90298	78	
143.90000	68	
158.07141	100	
188.99445	94	
190.92911	94	
192.89093	128	
193.88905	130	
193.96461	62	
195.91738	118	
197.94535	72	
198.00580	74	
198.85869	76	
199.85400	70	
202.53764	92	
205.95101	148	
206.95312	66	
208.87263	70	
208.94684	74	
209.94381	112	
210.89683	70	
210.93758	68	
212.99738	84	
214.89493	64	
218.84690	70	
218.91767	60	
221.53988	84	
222.96770	76	
223.94626	102	
224.89339	66	
225.96656	68	
226.81646	72	
226.89394	88	
228.02734	84	
228.91092	64	
229.90040	66	
230.83792	64	
231.09173	100	
231.51922	70	
233.02003	76	
233.95858	66	
234.89062	78	
235.06951	72	
238.03258	68	
238.93991	98	
239.07216	86	
239.78650	120	
240.13251	70	
240.90205	74	
240.93931	1398	
241.93865	4444	1+
242.94107	3198	1+
243.81797	122	
244.81537	86	
244.93936	864	1+
244.97841	88	
245.83500	60	
245.85220	66	
245.86945	60	
246.97215	336	1+
247.93384	60	
248.08442	86	
248.84935	104	
248.90521	70	
248.96945	62	
251.07320	66	
251.99117	60	
252.78919	66	
252.83199	62	
255.15120	80	
256.07568	88	
256.85055	78	
256.89757	182	
257.04902	76	
257.12823	62	
257.85906	68	
258.84026	162	
259.55929	74	
260.10377	64	
260.82835	180	
261.82865	688	1+
261.88714	128	
261.98040	98	
262.95325	64	
263.89605	64	
263.97582	146	
265.05827	88	
265.38620	100	
266.10695	74	
266.15683	76	
266.81251	90	
266.86383	114	
267.93780	72	
268.92844	62	
269.97278	74	
271.64167	76	
271.84813	64	
274.36640	86	
274.52910	64	
275.80721	222	
276.85285	64	
278.81406	68	
278.84067	82	
279.09101	816	1+
279.14292	72	
279.94546	68	
280.14030	66	
280.26379	72	
282.90298	100	
282.92381	92	
284.29239	312	1+
284.78194	66	
284.87293	86	
285.86163	74	
285.91003	64	
286.10710	82	
286.80645	80	
286.92225	70	
287.00756	90	
288.78878	76	
289.87268	320	1+
290.85626	122	
291.80339	128	
291.85624	70	
292.91208	72	
293.85951	146	
294.81914	88	
295.02359	90	
296.87610	72	
297.92862	94	
298.02636	68	
298.82172	68	
298.93841	78	
299.44194	72	
299.78196	222	1+
301.85844	78	
303.72395	68	
304.41104	72	
304.94714	72	
305.87614	352	1+
307.25228	78	
307.79415	98	
308.75852	78	
310.87553	134	
311.88737	64	
312.92544	66	
313.41029	76	
313.87138	68	
314.66581	66	
314.77247	60	
314.82027	72	
314.86191	74	
318.37085	72	
320.76785	86	
322.40661	72	
322.80599	64	
323.02823	68	
324.89336	188	1+
325.16349	78	
325.24392	74	
327.44395	76	
END IONS

###FS:    #m/z: 363.95625 #charge 1+
###MS: 86
###MSMS: 88
BEGIN IONS
TITLE=Cmpd 65, +MS2(363.9562), 28.0-35.0eV, 1.9min #88
RTINSECONDS=112.345
SCANS=86,88
PEPMASS=363.95625	269834
CHARGE=1+
68.02185	94	
77.71567	90	
189.86226	344	
191.86776	76	
202.90999	88	
207.87122	92	
209.94411	1386	1+
210.88560	214	
212.87891	1020	1+
213.96440	94	
222.95198	414	
223.41369	102	
223.94673	952	1+
224.03981	94	
224.97491	104	
225.88257	168	
225.97242	112	
226.89978	140	
226.94716	5204	1+
227.93094	120	
228.83694	78	
228.89394	522	
228.94191	5116	1+
230.82643	124	
230.88874	2376	1+
232.40913	86	
232.88296	518	
237.09776	88	
238.43261	88	
238.95424	102	
239.06582	102	
239.78647	90	
240.82036	164	
240.94243	374	
240.96246	358	1+
241.91907	90	
241.94222	312	
242.81506	344	1+
242.83267	78	
242.94380	496	
242.96003	218	
243.83433	90	
243.89397	80	
244.56927	112	
244.83837	78	
244.90331	138	
244.93552	148	
244.95638	2380	1+
245.93938	414	
246.81769	84	
246.95166	2578	1+
247.90539	118	
248.80355	438	1+
248.89895	664	1+
250.89907	132	
250.94924	78	
250.97159	186	
252.03977	80	
252.97371	94	
256.13462	82	
257.07851	82	
258.83547	292	1+
258.86877	80	
260.82708	372	1+
260.96428	190	
263.43540	84	
263.84778	98	
263.91591	90	
263.95181	76	
264.85403	202	1+
264.96487	272	
266.78973	116	
266.81182	464	1+
266.95473	92	
267.97356	296	
268.80975	316	
268.87224	84	
268.96411	624	1+
268.97413	160	
269.41603	92	
269.97029	408	1+
271.52633	80	
271.88286	86	
272.02407	120	
272.57364	88	
272.84919	166	
275.95327	76	
276.80713	176	
276.85590	258	
277.85273	122	
277.91161	100	
278.09568	442	1+
278.79951	204	
278.83826	106	
278.90197	78	
279.09923	324	1+
279.85481	118	
280.79324	578	1+
280.83242	88	
281.96420	78	
282.79073	358	1+
282.82840	98	
282.86047	126	
282.86996	92	
284.79020	182	1+
284.82653	266	
284.85085	112	
285.82528	196	
285.84728	396	1+
285.93500	84	
287.40895	86	
287.46103	78	
289.80440	92	
289.82683	98	
292.43613	142	
292.86363	78	
294.07333	98	
296.13648	80	
296.87446	98	
297.80857	234	
297.85915	78	
297.87636	104	
297.93304	80	
298.80325	1312	1+
301.80590	78	
301.86051	220	
302.85983	108	
303.80404	118	
303.85451	818	1+
303.94413	174	
305.39292	92	
306.95071	84	
307.09930	84	
307.78837	76	
307.86999	166	
308.05114	86	
310.81813	86	
310.93261	86	
311.87821	188	1+
313.94997	84	
314.02149	78	
316.81501	256	
316.99007	90	
317.81552	108	
318.88301	80	
318.93022	216	
319.34246	98	
319.90394	88	
320.81143	338	1+
320.84056	76	
320.93182	108	
321.86753	120	
323.29991	92	
324.88931	76	
325.01885	92	
325.14764	100	
326.81748	94	
328.82760	90	
328.88678	114	
330.90587	126	
331.86508	92	
331.91177	84	
332.87162	114	
335.79351	78	
336.94417	230	
337.95012	96	
339.83087	132	
340.94420	148	
341.94290	128	
342.14386	80	
344.88374	82	
351.73336	78	
353.60851	104	
355.98138	84	
358.01840	90	
358.95127	198	1+
359.85601	78	
363.83165	80	
365.70051	76	
END IONS

###FS:    #m/z: 507.84511 #charge 1+
###MS: 86
###MSMS: 89
BEGIN IONS
TITLE=Cmpd 66, +MS2(507.8451), 28.2-35.2eV, 1.9min #89
RTINSECONDS=113.117
SCANS=86,89
PEPMASS=507.84511	146502
CHARGE=1+
196.01614	202	
222.97513	124	
224.97455	120	
227.95394	108	
232.89600	178	
234.88090	268	1+
236.11942	104	
250.90312	154	
250.97157	212	
252.08171	266	1+
256.30171	104	
266.16540	158	
268.81375	158	
270.81023	112	
272.38717	184	
272.85489	118	
273.38111	114	
274.84819	108	
279.83236	260	
279.94389	124	
285.85222	132	
285.90576	104	
286.87538	140	
287.85210	642	1+
289.84434	164	1+
289.88301	302	
290.86791	634	1+
291.89138	160	
293.87163	580	
294.87810	340	1+
296.85334	196	
297.79033	110	
300.85809	126	
301.85452	218	
303.81857	126	
303.86690	770	
305.86197	702	
306.43146	126	
306.82085	178	1+
306.89970	124	
307.88905	354	
308.14002	456	
308.87381	1070	1+
308.92458	126	
309.15293	842	1+
311.88521	1588	1+
312.79287	130	
313.88398	362	
314.86717	714	1+
315.09417	154	
316.86356	266	1+
319.86462	120	
320.89520	136	
322.85502	148	
323.87329	274	
324.81700	114	
324.85879	474	1+
325.89763	386	
326.88409	1146	1+
327.80400	114	
328.87209	244	1+
329.89290	258	
329.93787	264	1+
330.76791	218	1+
330.79920	244	1+
330.88466	138	
332.87392	332	1+
334.89790	218	
335.90504	170	
337.80577	136	
337.87786	130	
341.77868	108	
343.87610	104	
344.87610	416	1+
345.77622	134	
347.77793	176	
348.75201	878	1+
348.77509	160	
349.75552	776	1+
349.84868	134	
350.79322	146	
350.82188	102	
350.88347	184	
352.03010	150	
354.03590	112	
355.89351	224	1+
357.85005	154	
360.83929	222	1+
364.82767	102	
365.76177	108	
365.78339	584	1+
366.83737	590	1+
367.71001	316	1+
367.73078	120	
367.76244	262	
367.84046	356	1+
368.76999	218	
368.89630	108	
369.83745	182	
370.78892	206	1+
370.81493	110	
371.78133	284	1+
371.94441	110	
372.71759	286	1+
372.78165	176	1+
372.83261	200	1+
373.19145	120	
373.89897	116	
374.06001	112	
374.81293	244	1+
375.78381	112	
376.39145	130	
376.82000	160	
379.71622	588	1+
380.71702	572	1+
380.84633	294	1+
381.71617	460	1+
384.70925	122	
384.76245	110	
384.85492	406	
385.39728	110	
385.78965	186	1+
385.85442	340	
386.82233	120	
386.84592	254	
388.72622	108	
388.84892	134	
389.20121	192	
389.72418	280	1+
389.78413	206	
390.84146	506	1+
390.90740	202	1+
391.79551	204	1+
392.82527	502	1+
392.85785	262	1+
393.90737	110	
394.83153	140	
397.86345	114	
398.40691	112	
398.72938	316	
398.88365	164	
399.72852	344	1+
399.85308	242	1+
401.89010	130	
402.73213	150	
402.75427	112	
402.86382	194	
403.87184	288	
403.90906	166	1+
404.86814	236	
405.76471	270	
405.86105	206	
406.73901	670	1+
406.78072	202	1+
406.85558	158	
407.86567	736	
408.84994	1310	1+
409.72523	260	
410.08136	196	
410.72916	576	1+
410.83599	316	
410.87748	124	
411.72968	476	1+
411.83673	232	
412.72775	282	1+
412.82087	152	
412.84477	190	
413.82634	176	1+
413.87801	128	
414.68991	194	1+
414.76190	182	
415.38215	124	
415.86208	128	
416.81426	208	1+
417.85928	120	
421.73818	112	
421.78023	110	
421.88739	178	
422.86238	710	1+
423.76127	224	
423.81869	310	1+
423.86589	638	1+
424.77303	166	
424.82338	210	1+
425.75182	590	1+
426.85925	944	1+
426.94057	124	
427.73562	1156	1+
428.84558	1000	1+
428.87622	252	
429.88588	128	
430.34020	102	
430.73835	410	1+
430.86564	110	
431.86374	414	1+
433.71308	152	
433.85454	126	
434.86211	136	
435.77147	156	
437.76798	116	
440.69028	258	1+
440.77965	220	1+
443.74775	580	1+
444.87269	1208	1+
445.78240	280	1+
446.73327	192	
446.81461	118	
446.87614	296	1+
447.71241	482	1+
447.74150	192	
448.76535	234	
448.89518	126	
449.78062	114	
449.87748	362	1+
450.74435	158	
450.76652	306	1+
451.70104	180	
457.90656	260	
458.68724	104	
459.77187	200	1+
462.88519	532	1+
465.71538	112	
465.87636	104	
467.88612	770	1+
468.83553	158	
469.77585	112	
485.89944	172	
486.90296	154	
487.89509	166	1+
492.73894	122	
509.85772	160	1+
END IONS

###FS:    #m/z: 322.92974 #charge 1+
###MS: 90
###MSMS: 91
BEGIN IONS
TITLE=Cmpd 67, +MS2(322.9297), 28.0-35.0eV, 2.0min #91
RTINSECONDS=116.792
SCANS=90-91
PEPMASS=322.92974	1697632
CHARGE=1+
92.06450	92	
105.81046	66	
123.17970	92	
149.86737	88	
185.92446	140	
195.01097	64	
195.96004	76	
196.89962	68	
197.87280	78	
197.95739	64	
200.88631	88	
201.04385	126	
205.94954	106	
212.84881	66	
212.87568	74	
214.05404	72	
214.89563	66	
218.93971	94	
219.05594	78	
219.98384	72	
220.87601	130	
221.93128	70	
221.96985	88	
222.95153	200	
223.95764	244	
224.08219	64	
225.86341	78	
226.84315	162	
227.63454	68	
227.93184	126	
228.08299	72	
228.23137	74	
228.92960	94	
229.84009	184	1+
230.90042	200	
231.82951	64	
234.92285	72	
236.83130	74	
236.90503	86	
237.05703	98	
237.79789	78	
237.85264	68	
239.06820	80	
239.33237	102	
239.78637	64	
240.82414	116	
240.94103	1540	
241.81555	72	
241.93877	5158	1+
242.81863	152	
242.94082	3610	1+
243.82114	144	
244.81785	78	
244.85511	80	
244.93861	484	
245.82914	70	
246.43362	70	
246.90807	70	
246.93716	84	
246.97456	68	
247.85729	160	
248.08274	64	
248.84316	112	
248.85856	80	
249.92930	70	
250.47477	66	
251.07230	126	
251.20618	64	
251.78822	70	
254.84905	74	
255.07656	78	
255.82599	66	
257.81149	74	
258.83320	146	
259.34189	82	
259.79475	66	
259.82929	240	1+
259.85242	84	
260.99464	68	
262.82601	458	1+
263.80452	70	
263.82717	310	1+
263.88588	64	
263.97790	70	
264.22522	84	
265.05659	90	
265.91268	76	
266.43320	68	
266.85263	66	
267.83233	72	
268.08768	76	
268.17582	74	
270.40487	82	
271.82179	72	
271.84409	146	
273.79472	124	
273.80882	92	
273.97018	82	
276.85858	72	
276.91082	80	
276.99838	80	
277.84547	66	
278.83928	86	
278.85778	84	
278.92698	80	
279.09244	734	1+
279.40875	74	
279.84885	116	
280.12193	84	
282.12128	70	
282.81074	66	
282.85772	104	
283.06403	72	
283.10165	92	
283.78353	114	
283.80514	74	
284.07349	64	
284.29323	442	
284.79921	76	
284.87282	154	
284.93690	78	
289.78634	122	
289.88023	100	
289.97012	72	
292.13505	84	
292.87012	78	
293.85635	72	
295.96745	72	
297.01385	72	
297.42270	64	
298.79841	66	
298.90687	66	
299.42045	100	
300.94585	78	
303.22979	92	
304.05988	92	
306.88185	102	
307.80091	68	
309.87029	76	
310.86787	66	
310.91346	70	
313.88021	78	
314.87929	80	
315.83001	74	
319.05706	72	
319.72022	72	
320.23838	78	
321.81807	66	
322.89090	68	
324.89253	142	
325.75498	66	
326.13902	72	
326.28995	68	
327.71081	68	
327.81542	64	
327.96638	78	
328.29758	68	
END IONS

###FS:    #m/z: 363.95643 #charge 1+
###MS: 90
###MSMS: 92
BEGIN IONS
TITLE=Cmpd 68, +MS2(363.9564), 28.0-35.0eV, 2.0min #92
RTINSECONDS=117.564
SCANS=90,92
PEPMASS=363.95643	250024
CHARGE=1+
182.86683	78	
187.87206	80	
189.86275	426	
191.86136	348	
196.88329	88	
198.81718	88	
207.87381	80	
209.94452	694	1+
210.88945	400	1+
212.87998	1018	
215.92130	94	
217.92154	102	
222.95222	442	
223.95959	234	
224.89567	88	
224.94847	458	
225.95651	256	
226.88795	150	
226.94722	5330	1+
227.10677	90	
228.89461	462	1+
228.94207	4586	1+
229.79255	90	
230.88837	2406	1+
234.92634	78	
235.08086	80	
235.92881	100	
239.05916	98	
239.92160	92	
240.82918	98	
240.93957	364	
240.96560	422	1+
241.91038	116	
241.94082	900	1+
242.84701	88	
242.94348	598	1+
242.95683	538	1+
243.82044	442	1+
243.89603	138	
244.87541	188	1+
244.95709	2334	1+
244.97676	76	
245.73048	88	
245.94218	80	
246.90432	196	
246.95274	2600	1+
246.98237	144	
247.06486	86	
247.83693	90	
248.81355	148	
248.89886	852	1+
248.93388	170	1+
249.03049	82	
249.12674	94	
249.81924	126	
250.97203	150	
253.90660	152	
253.94620	86	
256.55340	100	
256.84261	110	
257.04709	90	
258.84303	132	
258.97030	90	
259.11035	78	
259.86221	150	
260.97003	216	
261.82426	152	
262.84459	80	
263.82717	114	
263.97813	86	
265.35512	110	
265.89959	118	
265.97400	100	
266.06086	80	
266.81520	154	
267.10037	180	
267.78234	76	
267.79607	84	
267.81598	106	
267.84028	78	
267.85936	184	
267.97295	356	1+
268.96383	80	
269.97146	506	1+
270.83189	116	
271.91435	94	
272.09328	80	
273.90705	82	
273.98649	112	
274.79191	80	
274.86478	78	
276.86151	86	
276.92264	92	
277.86247	84	
278.80623	142	
278.84422	300	1+
278.86486	124	
279.80342	108	
280.79396	300	
280.90125	84	
281.79249	228	
282.40794	102	
282.78509	374	1+
282.80291	90	
282.85983	92	
283.32275	120	
283.39480	92	
283.85171	190	
284.81970	338	1+
284.92033	102	
284.98454	86	
285.84325	426	
286.54347	84	
286.85905	240	
288.84251	122	
289.83310	76	
289.87230	78	
292.86888	262	1+
292.88686	80	
293.32833	80	
295.94265	146	1+
295.96537	102	
296.80903	292	
297.78865	142	
297.80936	128	
298.80348	1118	1+
298.86425	96	
301.79686	462	1+
301.86432	356	
302.15054	76	
303.09710	84	
303.85857	414	1+
303.94618	80	
305.16552	84	
305.87628	202	1+
306.00331	80	
306.93555	88	
307.60501	86	
307.90782	88	
311.85952	132	
312.08122	88	
312.11204	98	
312.85646	114	
313.83883	146	
313.88454	78	
313.93935	80	
314.81417	100	
314.87750	102	
316.81044	242	
316.87638	100	
317.81981	140	
318.80256	88	
318.93116	188	
319.04399	76	
320.81700	108	
321.81920	170	
321.86357	232	
321.92570	86	
326.82470	114	
326.86929	174	
327.07731	78	
327.90206	98	
328.88543	80	
335.95075	80	
336.94358	194	
337.94361	80	
340.03722	84	
340.82573	126	
340.94229	348	1+
341.15370	86	
342.90051	124	
344.90640	82	
355.76359	84	
356.06230	84	
360.69780	84	
360.86511	84	
367.07806	80	
368.88015	82	
END IONS

###FS:    #m/z: 507.84500 #charge 1+
###MS: 90
###MSMS: 93
BEGIN IONS
TITLE=Cmpd 69, +MS2(507.8450), 28.2-35.2eV, 2.0min #93
RTINSECONDS=118.337
SCANS=90,93
PEPMASS=507.84500	145332
CHARGE=1+
196.01595	252	
214.88923	140	
224.97800	144	
234.87781	132	
236.88855	194	
238.06501	138	
246.10511	120	
250.90502	290	1+
250.97336	208	
251.07530	146	1+
256.07587	118	
258.87267	134	
261.87536	130	
266.16923	194	
268.78783	206	1+
272.84933	276	1+
274.79222	110	
278.85851	302	1+
283.90184	160	
285.85450	136	
286.84916	502	1+
288.86797	142	
289.80077	142	
290.13268	130	
290.86184	596	1+
293.83550	120	
293.85575	134	
293.87274	1260	1+
296.85481	162	
299.85368	144	
300.83982	108	
302.85570	140	
302.88121	132	
303.86918	490	1+
305.86199	922	1+
306.12184	176	
306.88449	160	
306.93252	122	
307.84277	170	1+
307.89012	264	
308.14127	598	1+
308.87179	564	1+
310.15551	522	1+
311.80421	162	
311.88454	1704	1+
313.88691	486	1+
314.86810	688	1+
315.37366	134	
319.87118	322	1+
320.35622	106	
321.81551	184	
322.88951	124	
322.91580	164	1+
323.87201	312	
324.85739	350	1+
324.87909	132	
325.90206	348	1+
326.82890	128	
326.88163	1862	1+
327.81831	136	
328.87535	310	1+
329.81656	310	1+
330.16026	118	
330.84151	218	1+
330.88450	182	
331.76711	112	
331.89352	116	
332.87519	828	1+
334.76178	138	
336.86783	138	
336.94693	154	
337.88388	162	
338.33467	114	
338.72479	114	
338.87034	216	1+
339.65679	122	
341.98376	154	
343.77399	204	1+
343.82774	216	
343.87464	390	1+
344.96973	110	
347.77592	506	1+
347.84536	276	1+
348.91662	270	1+
349.75639	312	
349.80790	114	
350.82239	108	
350.89258	204	
351.75507	158	
351.77237	270	1+
351.88469	108	
352.83034	122	
353.85071	126	
354.58097	112	
359.77055	152	
360.49238	112	
360.75900	272	1+
361.86772	108	
365.78816	342	1+
366.84024	348	1+
367.70904	434	1+
368.83432	532	1+
368.86190	132	
368.89693	228	
369.89361	162	
371.79743	130	
371.87883	112	
371.90530	156	
373.71732	160	
373.78742	244	1+
373.83006	114	
374.65559	106	
374.84306	192	1+
375.81457	138	
378.82476	272	1+
380.71646	568	1+
383.71564	272	1+
384.77325	248	1+
384.85020	320	
384.87676	142	
384.89359	138	
385.77612	212	1+
385.85069	216	
386.82091	126	
386.84197	120	
387.84908	278	
388.79379	148	
388.87446	174	
389.71103	268	
389.79594	110	
389.81797	122	
389.84252	532	1+
390.86222	298	1+
390.89458	106	
392.82935	680	1+
392.84882	176	
393.88377	116	
394.13023	160	
394.74139	160	
396.73475	110	
398.69069	132	
398.72679	470	1+
399.80875	220	1+
399.84923	212	
402.86106	268	
403.79544	196	
403.86662	170	
403.91329	168	1+
404.86744	148	
405.40359	216	1+
405.83223	218	1+
405.86432	202	
406.85789	166	
407.73191	156	
407.74762	400	1+
407.78255	110	
407.86772	884	
408.85251	560	
408.86551	496	
409.72341	360	
409.80766	124	
409.85589	528	
410.74116	152	
410.84005	550	1+
411.72076	114	
412.08984	122	
413.85968	150	
416.73269	124	
416.87222	224	
417.85827	184	
420.72249	174	
420.87999	114	
421.72226	126	
422.76755	518	1+
422.86484	1124	1+
423.77203	450	1+
423.86743	854	1+
425.75208	380	
426.75719	204	
426.81709	176	
426.86137	824	1+
427.73274	1314	1+
427.88257	278	1+
428.09050	158	
428.84478	856	1+
429.69987	192	
429.82767	164	
430.74384	188	
430.77989	112	
431.86214	508	1+
434.89129	156	
436.76575	116	
439.89178	146	
440.82734	212	1+
440.88978	140	
442.80788	112	
443.76613	276	
443.83367	134	
444.76363	248	
444.87264	1582	1+
445.70385	132	
445.74361	450	1+
446.70805	386	1+
446.78385	134	
447.69026	124	
447.71283	324	1+
447.84230	148	
447.88029	218	
448.74682	112	
448.77855	120	
448.88875	120	
449.69398	112	
449.87961	602	1+
450.70380	122	
450.75800	114	
450.76196	116	
451.75095	196	
462.40280	106	
462.88410	690	1+
463.73066	166	1+
465.72326	172	
467.88721	790	1+
485.90124	218	
486.90268	246	1+
505.67987	96	1+
END IONS

###FS:    #m/z: 340.94031 #charge 1+
###MS: 94
###MSMS: 95
BEGIN IONS
TITLE=Cmpd 70, +MS2(340.9403), 28.0-35.0eV, 2.0min #95
RTINSECONDS=122.007
SCANS=94-95
PEPMASS=340.94031	660436
CHARGE=1+
190.85424	84	
191.95563	96	
191.96452	100	
196.87716	196	1+
205.94698	112	
208.95925	80	
210.93743	316	1+
212.90360	242	1+
213.88551	84	
213.94035	686	1+
214.88325	426	1+
214.89172	114	
215.88774	350	1+
217.87971	162	
221.88160	70	
222.95189	200	1+
224.41876	84	
224.98038	122	
226.89424	128	
226.96788	92	
227.78462	84	
227.83493	106	
227.95503	74	
228.89152	178	
228.91476	82	
228.94230	110	
229.78663	84	
229.99515	80	
230.88618	440	1+
231.02071	78	
231.88849	250	1+
231.94909	560	1+
232.06516	72	
233.89722	208	
233.95161	90	
235.00561	80	
235.88359	86	
235.94878	78	
236.90371	96	
237.08448	130	
237.89515	178	1+
239.01317	84	
239.10984	108	
239.85001	142	
240.83375	122	
241.13061	84	
241.84159	184	
242.94177	112	
244.09319	70	
244.14713	74	
244.34105	86	
244.83704	178	
245.05939	72	
245.96832	410	1+
246.39520	78	
246.97213	286	1+
248.90224	142	
249.42267	74	
249.95936	234	
250.90293	100	
251.41836	76	
252.11010	86	
252.79124	70	
253.49243	88	
253.90598	100	
253.93033	100	
254.00474	74	
254.96556	314	
255.78461	70	
256.03029	96	
256.26438	90	
256.84667	138	
256.89110	72	
256.91133	84	
256.92761	78	
256.96092	116	
257.01970	72	
257.84157	122	
257.86878	100	
258.84836	1038	1+
259.85393	714	1+
259.95644	152	
260.00478	84	
260.83351	180	
260.94399	78	
261.83342	284	1+
261.84850	154	
261.89888	72	
262.87749	96	
262.96552	106	
263.88399	72	
264.82887	74	
267.86441	98	
268.83866	170	
268.85836	312	1+
269.00927	74	
269.14314	76	
269.83870	420	1+
270.84053	300	1+
272.93425	78	
273.01989	72	
273.79255	72	
274.86356	96	
274.88963	76	
275.42296	86	
275.84501	216	
275.86196	172	
276.85521	462	
277.86389	328	
277.92353	70	
277.96943	114	
278.84503	1072	1+
279.09756	72	
279.88286	72	
280.43262	82	
280.87246	92	
281.05458	150	
281.15273	84	
281.38743	98	
281.87779	78	
281.93130	76	
282.87047	70	
283.42816	118	
283.78456	122	
284.92651	92	
285.03866	74	
286.88674	72	
287.42347	82	
287.80662	78	
292.97524	102	
293.87949	98	
294.36592	92	
294.86928	192	
295.84760	92	
295.97986	70	
296.85442	162	
296.89246	94	
297.89115	70	
297.97472	210	
298.30912	158	
299.36096	72	
299.78702	76	
299.86885	114	
300.05647	74	
300.67122	108	
300.79243	90	
300.85906	272	1+
302.97546	74	
303.04159	76	
304.92667	152	
308.88152	100	
309.27231	88	
309.39515	76	
310.87756	70	
312.95385	82	
313.80594	88	
313.94774	70	
315.89132	84	
316.95510	72	
319.88897	72	
322.26550	84	
322.74591	78	
325.14606	84	
325.84838	118	
328.14447	90	
328.81207	86	
328.97429	70	
335.02222	70	
338.26644	74	
341.78038	88	
342.90591	142	
END IONS

###FS:    #m/z: 507.84493 #charge 1+
###MS: 94
###MSMS: 96
BEGIN IONS
TITLE=Cmpd 71, +MS2(507.8449), 28.2-35.2eV, 2.1min #96
RTINSECONDS=122.78
SCANS=94,96
PEPMASS=507.84493	150272
CHARGE=1+
196.01551	324	1+
210.02935	146	
214.88432	126	
222.97455	292	1+
224.97645	108	
227.96378	126	
232.89519	308	
238.06437	182	
252.08041	174	
253.08378	126	
258.87193	264	1+
264.90819	110	
266.16751	208	
270.88778	110	
278.84316	126	
279.10422	106	
281.96122	116	
284.79242	168	1+
284.89877	164	
287.85236	932	1+
287.94248	248	1+
288.86907	114	
289.87784	244	
290.86284	346	1+
290.87751	134	
293.87128	1016	1+
296.85197	118	
297.79762	232	1+
298.00331	148	
298.33600	110	
298.80098	196	1+
299.84428	304	1+
302.86385	130	
303.86733	208	
304.11099	126	
304.80884	168	1+
305.86249	380	
306.12610	126	
306.78851	196	1+
306.86908	166	
307.72575	110	
307.88812	274	
308.14248	1050	1+
308.88267	802	1+
309.86683	316	1+
309.88954	458	1+
310.15553	392	1+
311.88421	1034	
312.40324	116	
312.82124	118	
312.88367	902	1+
314.86427	252	
315.86482	134	
316.87270	176	
318.85715	126	
318.96283	118	
322.89441	192	1+
323.86580	642	1+
325.83130	338	1+
325.90198	244	
326.01026	112	
326.83425	262	1+
326.88510	790	1+
327.80974	130	
328.81573	114	
328.86214	216	1+
328.88004	254	
329.89150	136	
330.88023	322	1+
332.87762	216	
332.90055	146	
333.93482	164	
334.86619	194	1+
335.82587	152	
335.88825	232	1+
338.87896	118	
340.39957	108	
341.83352	126	
343.00373	172	1+
346.87354	162	
347.77131	264	
347.89249	120	
348.72668	128	
348.78160	148	
348.84640	160	
349.75806	538	1+
349.78429	430	1+
349.91617	190	
350.78691	332	1+
350.82427	128	
350.88231	322	1+
350.89939	174	
351.03598	318	1+
351.88595	224	1+
352.91337	256	1+
353.70855	108	
353.84953	130	
353.87599	270	1+
353.89646	112	
354.83939	120	
355.00421	104	
355.76911	132	
356.78632	232	1+
357.78945	156	1+
359.78263	120	
361.88720	124	
362.86484	110	
363.79563	208	1+
366.18899	144	
366.78717	154	
366.84046	186	
366.86207	120	
366.90637	110	
367.70471	232	1+
367.76443	246	
367.83941	208	
368.77151	130	
368.86005	244	
368.89295	106	
369.36337	120	
369.83732	388	
370.79896	178	
371.00317	124	
371.72026	234	
371.79569	146	
372.78364	280	1+
372.84683	108	
373.72045	430	1+
374.72496	304	1+
374.81402	352	
375.81771	246	
376.86288	242	1+
380.71749	612	1+
384.77620	296	1+
384.84961	592	1+
385.79862	126	
385.88836	190	1+
386.85277	278	1+
387.71930	124	
387.76989	178	
387.82305	222	1+
388.16491	146	
388.79107	150	
389.20470	230	1+
389.71488	112	
390.79112	256	
390.83942	904	1+
390.86190	222	1+
391.73728	138	
392.82559	520	1+
392.86621	126	
394.82795	306	1+
398.73205	382	1+
398.86869	190	
399.85265	292	1+
400.71878	256	1+
402.86182	730	1+
404.80471	132	
405.74632	202	
405.86320	142	
406.04104	136	
406.77412	104	
407.76265	370	1+
407.86574	1470	1+
408.09750	212	1+
408.85044	1226	1+
409.72295	294	
409.74947	130	
410.73808	196	
410.80903	114	
410.84084	586	1+
411.72720	236	1+
412.84630	142	
414.80666	186	1+
415.87635	166	
417.86060	152	
418.74519	122	
420.82372	118	
421.87406	108	
422.83084	116	
423.76692	572	1+
423.87416	396	1+
425.75424	348	
426.74887	170	
426.86116	682	1+
427.73795	1140	1+
428.08646	106	
428.82284	118	
428.84655	1148	1+
428.88199	312	1+
429.70237	144	
429.72832	156	
430.74234	214	
431.86643	522	1+
433.86182	206	
435.81101	112	
439.73627	144	
439.89296	202	
440.68136	124	
440.75322	156	
440.89426	110	
443.77285	186	
444.74772	114	
444.87157	874	1+
446.72242	128	
446.74521	158	
446.78014	162	
446.87229	252	
447.71118	456	1+
447.73959	230	1+
447.88969	128	
448.77063	290	1+
449.69301	208	
449.71652	106	
449.74642	268	1+
449.87771	664	1+
450.77123	148	
450.87856	404	1+
451.09765	138	
451.70308	160	
457.24558	128	
457.90449	238	
462.78865	174	1+
462.88559	654	1+
467.88379	312	
468.89460	210	
469.90876	118	
470.72632	154	
480.92905	110	
485.90093	550	1+
486.79603	144	
490.90310	146	
503.09770	112	
510.81196	120	
END IONS

###FS:    #m/z: 336.94531 #charge 1+
###MS: 94
###MSMS: 97
BEGIN IONS
TITLE=Cmpd 72, +MS2(336.9453), 28.0-35.0eV, 2.1min #97
RTINSECONDS=123.56
SCANS=94,97
PEPMASS=336.94531	62894
CHARGE=1+
116.94157	66	
192.89349	70	
197.86800	70	
198.92787	84	
198.95723	98	
203.04854	80	
210.03122	82	
210.88426	150	
211.94401	1878	1+
212.87813	486	1+
213.93911	1336	1+
215.88341	70	
215.94099	158	
216.83598	204	1+
216.89498	86	
217.93613	74	
222.90369	68	
222.96674	76	
225.89272	80	
226.82945	70	
227.89559	68	
228.79190	76	
228.84198	96	
228.89678	84	
229.84826	78	
229.95477	928	1+
230.88811	1532	1+
231.95077	676	1+
232.82564	170	1+
232.89071	278	
233.89717	142	
233.95028	260	1+
235.84643	80	
236.87843	66	
237.84315	84	
239.84362	80	
240.83675	516	1+
240.86558	84	
240.90954	76	
240.95986	116	
241.08895	78	
243.83429	160	
243.86255	138	
246.05334	72	
246.22150	74	
246.39015	90	
246.91368	66	
247.96795	112	
248.89828	630	1+
249.82228	78	
249.88374	90	
249.96324	192	
249.98573	282	1+
250.82752	346	1+
250.90439	70	
250.94996	214	
251.10885	68	
252.95352	170	
252.97126	836	1+
253.08778	118	
253.84224	76	
253.86201	80	
253.90797	202	
254.09208	72	
254.88235	74	
254.91636	90	
254.96569	710	1+
255.78273	68	
256.07565	80	
256.33888	96	
256.90699	66	
256.96234	194	1+
257.83343	116	
258.82661	90	
258.84597	708	1+
258.90600	78	
259.82732	126	1+
259.85040	428	1+
260.10762	72	
260.99557	80	
262.83195	150	
263.82338	84	
264.91446	84	
264.98254	74	
266.01857	72	
267.75784	72	
267.83955	260	
268.35283	92	
268.55597	80	
268.84269	944	1+
270.79450	74	
270.94383	108	
271.10378	76	
271.91308	80	
271.95240	122	
271.98400	88	
272.43164	78	
272.86742	66	
272.91846	76	
272.97973	124	
273.79353	146	
273.89980	118	
274.25272	78	
274.86075	94	
274.88634	68	
275.08914	72	
275.85043	634	1+
275.98413	78	
276.85443	536	1+
276.91300	78	
278.83667	256	1+
279.85665	72	
280.84703	114	
281.04461	126	
282.94251	96	
283.11818	72	
283.88707	76	
283.94732	76	
284.82327	76	
285.85045	188	
285.88984	74	
286.29614	120	
286.42940	66	
286.85116	848	1+
288.02790	68	
288.84989	216	1+
288.90551	76	
289.78713	66	
289.87321	68	
292.85960	446	1+
293.10579	488	1+
293.13480	70	
293.86360	360	1+
293.99371	86	
295.02071	82	
295.07409	66	
295.96948	72	
295.99416	136	
296.97911	68	
297.05004	72	
299.86942	124	
300.79690	72	
300.95675	76	
301.23793	70	
302.84911	66	
303.95696	84	
304.88661	78	
305.90380	76	
307.81853	108	
307.88739	188	1+
308.86640	70	
308.95886	72	
309.79501	70	
309.86644	120	
310.42410	80	
310.86777	98	
311.87955	72	
313.02337	90	
313.11494	82	
316.76927	72	
316.82593	134	
318.81347	88	
319.77931	68	
320.10194	90	
322.39338	80	
324.89342	176	
325.48046	100	
325.93473	70	
327.76198	66	
327.92417	92	
332.82979	72	
335.90383	92	
336.26375	74	
336.76826	80	
336.82036	68	
338.89168	66	
338.91130	144	
340.81356	70	
341.75800	84	
END IONS

###FS:    #m/z: 340.94045 #charge 1+
###MS: 98
###MSMS: 99
BEGIN IONS
TITLE=Cmpd 73, +MS2(340.9404), 28.0-35.0eV, 2.1min #99
RTINSECONDS=127.226
SCANS=98-99
PEPMASS=340.94045	663208
CHARGE=1+
48.88058	72	
184.87619	78	
189.86323	84	
190.94583	84	
191.95003	90	
192.93229	72	
196.87902	80	
197.86775	82	
199.88519	76	
200.10719	94	
205.95008	152	
207.01158	92	
208.10823	76	
209.94302	124	
210.93902	220	
212.87886	192	
213.87646	78	
213.93813	444	
215.88604	144	
215.94120	72	
217.88465	158	
221.89601	112	
224.98605	72	
226.82011	76	
226.94326	102	
226.96639	86	
228.83942	104	
228.89767	72	
230.89460	114	
231.88822	338	
231.94973	650	1+
233.89661	122	
233.94777	190	
234.04274	92	
238.83877	72	
239.81878	76	
239.83926	80	
239.95573	94	
240.83661	744	1+
241.81946	76	
241.84168	542	1+
241.88431	74	
241.96244	130	
243.83641	124	
244.86512	90	
244.89748	126	
245.83489	96	
245.98392	202	1+
248.05378	84	
248.56824	76	
248.89957	138	
249.96008	118	
251.87762	100	
252.57821	130	
254.88420	72	
254.94194	120	
254.96893	152	
255.08425	72	
255.32555	80	
255.98552	78	
256.85107	100	
256.89490	154	
256.91608	202	1+
257.96679	204	1+
258.84596	126	
258.96992	138	1+
259.03942	126	
259.84491	584	1+
259.89203	108	
259.91260	190	
260.83558	216	
261.86304	134	
262.21539	106	
262.83955	122	
262.88169	86	
263.34163	88	
264.86599	114	
266.98903	74	
267.84226	344	1+
267.86231	78	
269.00143	74	
270.14826	74	
272.93588	154	
272.97727	84	
273.92729	74	
274.81819	74	
274.84709	72	
274.86259	102	
274.89569	118	
275.82472	108	
275.85078	992	1+
276.04295	72	
276.42478	78	
277.40332	74	
277.54848	88	
278.57666	94	
278.84497	456	
278.96457	272	1+
279.32097	94	
279.85249	206	
279.94231	86	
279.96764	226	1+
280.84959	126	
281.04340	78	
282.86711	76	
282.93615	86	
283.13658	96	
285.38300	88	
288.84911	78	
289.00800	84	
289.78499	82	
289.80794	72	
289.88523	100	
289.92495	84	
290.41673	72	
291.85682	226	1+
292.43740	100	
294.98375	96	
295.97050	124	
296.86027	76	
296.89729	92	
297.34830	78	
297.97320	120	
298.30826	74	
299.05722	226	
299.16142	86	
301.85473	160	
301.87131	88	
302.00790	86	
303.85647	74	
304.81505	122	
305.42730	96	
306.88394	138	
307.79692	102	
309.90546	82	
310.39827	84	
310.80747	76	
310.87870	144	
311.88790	72	
312.92567	94	
314.88601	72	
316.85596	130	
317.93732	76	
320.81401	72	
320.99014	78	
321.83133	96	
323.90053	88	
325.89860	100	
327.03746	78	
327.89536	178	1+
328.18433	90	
330.39691	98	
330.81686	128	
331.83600	78	
333.75568	74	
334.75465	76	
336.36497	78	
337.16937	96	
339.99633	72	
340.81395	72	
340.88630	92	
343.43492	74	
343.89834	168	
344.01524	72	
END IONS

###FS:    #m/z: 336.94544 #charge 1+
###MS: 98
###MSMS: 100
BEGIN IONS
TITLE=Cmpd 74, +MS2(336.9454), 28.0-35.0eV, 2.2min #100
RTINSECONDS=128.006
SCANS=98,100
PEPMASS=336.94544	63698
CHARGE=1+
61.78530	78	
143.66868	70	
193.44147	106	
195.20297	92	
198.89861	78	
205.97227	70	
210.88791	72	
210.93057	86	
211.88043	72	
211.94408	1174	
212.88127	740	1+
213.94160	380	
214.87808	332	1+
214.89637	118	
215.93812	224	
217.93619	100	
221.83447	84	
223.96126	164	
226.39175	160	
228.83098	68	
228.84592	68	
228.89166	192	
229.95445	1582	1+
230.88802	1476	1+
231.94948	348	
232.89454	442	1+
232.92637	70	
233.87191	90	
233.89784	322	1+
233.94580	136	
235.98531	88	
237.23763	78	
238.49147	84	
238.85593	106	
238.89163	68	
239.89890	68	
240.09493	78	
240.83056	126	
240.84812	100	
240.95923	94	
241.84266	138	
241.89406	90	
242.83721	108	
243.82865	78	
247.07622	70	
247.96475	470	1+
248.11958	72	
248.89916	396	1+
249.36452	72	
249.83098	82	
250.82950	70	
250.95502	156	
251.07406	68	
251.35796	82	
251.97012	78	
252.10416	100	
252.83763	92	
252.93466	120	
252.95441	222	
252.97056	842	1+
253.08667	72	
253.90246	442	1+
254.94096	80	
255.06884	76	
255.87967	72	
256.92159	136	
257.83121	78	
257.85093	140	
257.88479	92	
258.06019	76	
258.84897	532	1+
259.85497	304	1+
259.95515	74	
260.82108	88	
261.83017	68	
261.85146	132	
263.84676	70	
264.00228	90	
264.83032	70	
264.95647	96	
266.84439	112	
266.89856	70	
267.84221	74	
268.84192	398	
268.97503	78	
269.83927	192	
270.85142	100	
270.98230	82	
271.01300	100	
271.84054	220	1+
271.89285	82	
271.91797	128	
272.84189	186	1+
272.91624	90	
273.80231	70	
274.92821	72	
274.95055	74	
276.85664	446	1+
276.90275	70	
277.83821	154	
278.83390	696	1+
278.86401	164	
279.10393	108	
279.85647	360	1+
279.87950	82	
280.10966	76	
280.97944	72	
281.04818	112	
281.49643	78	
281.89453	72	
282.82804	76	
283.35556	80	
283.84553	68	
283.86643	420	1+
285.84877	144	
285.89169	68	
286.43925	94	
286.84968	712	1+
286.92422	88	
287.05513	102	
289.41928	84	
289.78919	88	
292.87017	116	
293.85000	70	
294.11950	78	
294.21200	70	
294.81984	74	
294.86602	124	
294.89315	82	
296.80852	138	
297.05744	144	
297.11978	72	
297.88171	86	
297.97537	150	
298.00708	130	
298.84295	90	
299.42686	168	
300.06025	70	
301.88053	132	
303.86534	138	
304.87769	256	1+
305.17195	72	
305.81303	214	1+
306.35276	72	
307.80124	92	
307.94356	84	
309.87234	92	
310.86584	76	
311.90988	72	
312.83893	96	
315.86521	72	
316.90472	88	
319.20839	70	
319.90862	84	
320.78552	72	
322.86170	82	
325.36522	74	
325.90142	82	
326.87562	74	
327.06411	68	
328.91674	80	
329.82191	68	
331.39958	94	
332.82976	70	
334.54116	76	
334.82873	82	
336.75693	74	
336.85163	72	
337.01627	70	
338.02025	96	
341.43297	76	
END IONS

###FS:    #m/z: 359.96118 #charge 1+
###MS: 98
###MSMS: 101
BEGIN IONS
TITLE=Cmpd 75, +MS2(359.9612), 28.0-35.0eV, 2.2min #101
RTINSECONDS=128.778
SCANS=98,101
PEPMASS=359.96118	43652
CHARGE=1+
83.13291	78	
183.96587	86	
191.91271	98	
209.94314	308	
210.89861	82	
218.10081	92	
218.96864	86	
220.95923	78	
221.89222	140	
221.93845	92	
222.95035	808	1+
223.41910	86	
223.82867	126	
224.94686	840	1+
224.97060	76	
225.39303	84	
226.89533	136	
226.94725	2924	1+
226.97008	264	
227.10304	84	
227.88473	84	
227.93117	86	
228.03494	74	
228.94169	2640	
232.88517	80	
233.90175	110	
233.95552	94	
234.86271	162	
235.82375	106	
236.80096	82	
239.00770	92	
239.43295	100	
240.82466	104	
240.94086	178	
240.96414	576	
241.83499	78	
241.90046	98	
241.94155	176	
242.47134	102	
242.85742	126	
242.87085	100	
242.95845	362	1+
243.87170	82	
244.81135	78	
244.92161	84	
244.95632	1582	1+
244.98806	76	
245.85585	94	
246.95278	1502	1+
247.07785	82	
247.93546	88	
248.80198	182	
248.85537	108	
249.24431	92	
249.80494	78	
250.92256	76	
250.94828	246	1+
251.83826	148	
252.88087	78	
253.08601	78	
254.13792	78	
258.47261	88	
258.83285	110	
258.84986	172	
258.97639	116	
259.84841	116	
260.02871	76	
260.89460	88	
260.96519	250	1+
261.87121	76	
262.82229	82	
262.97090	106	
263.40731	94	
263.87014	128	
264.81362	146	
264.96614	134	
265.08312	114	
265.85044	258	1+
267.81735	84	
268.42728	88	
268.91037	78	
269.79216	102	
269.96900	188	
270.97172	118	
271.84410	82	
271.95570	96	
273.96808	94	
274.39294	110	
274.78581	92	
275.96618	210	
276.54704	82	
276.79125	142	
276.85600	226	1+
277.80948	220	
277.88611	76	
278.84265	122	
278.88816	102	
279.10377	128	
279.79532	610	1+
279.85386	122	
280.79458	384	1+
280.85627	94	
280.93118	158	
281.14218	92	
282.78909	80	
282.83087	94	
283.52961	92	
283.81975	326	1+
283.84940	82	
285.90730	230	1+
286.17170	80	
286.40972	80	
287.85904	74	
287.95676	74	
289.08320	84	
291.06790	98	
291.78336	132	
292.79242	88	
292.85606	152	
293.84603	86	
293.98299	84	
294.86206	96	
296.36262	88	
296.80725	368	1+
296.89658	76	
297.97535	86	
298.06845	106	
298.80323	986	1+
298.91298	92	
299.95401	76	
300.81616	84	
301.79052	84	
302.57342	76	
302.90488	110	
304.78837	84	
308.39612	98	
310.86547	298	1+
311.14051	86	
315.82374	76	
316.81502	84	
317.81611	256	1+
319.03513	80	
320.13381	108	
321.82583	134	
322.79461	78	
322.85189	82	
322.93027	178	
323.01495	84	
324.41569	76	
324.96018	84	
325.89273	92	
333.88565	98	
334.29424	86	
336.94392	288	
338.75656	88	
340.94459	110	
343.91998	104	
347.76788	100	
348.59015	102	
348.78202	76	
350.41309	82	
357.82578	78	
357.94172	80	
358.77399	76	
360.84697	90	
361.32968	94	
361.77573	122	
362.28733	106	
END IONS

###FS:    #m/z: 322.92966 #charge 1+
###MS: 102
###MSMS: 103
BEGIN IONS
TITLE=Cmpd 76, +MS2(322.9297), 28.0-35.0eV, 2.2min #103
RTINSECONDS=132.443
SCANS=102-103
PEPMASS=322.92966	1738570
CHARGE=1+
107.12048	76	
185.97994	70	
186.03015	80	
186.91900	62	
190.88505	68	
191.89565	88	
196.88253	72	
197.86593	82	
197.88649	66	
201.04524	226	
207.94903	70	
210.02736	68	
213.92496	106	
218.88313	66	
220.87348	108	
220.96445	66	
221.07056	84	
221.51788	106	
221.94224	64	
222.90900	66	
222.95467	112	
226.86993	62	
226.98843	76	
227.62883	104	
227.79021	74	
228.84407	116	
229.55420	96	
229.84801	66	
230.83635	104	
230.84844	122	
231.87252	84	
234.04650	84	
235.59692	68	
235.79678	70	
235.88169	62	
236.83112	76	
237.02873	72	
237.05821	78	
238.93947	120	
239.07951	94	
239.78739	92	
239.83384	58	
240.02011	76	
240.06410	70	
240.82132	310	1+
240.94065	1386	
241.79285	78	
241.89971	60	
241.94215	852	
242.81819	114	
242.93961	4096	1+
243.83464	74	
244.84097	98	
244.98418	92	
245.39206	78	
245.84830	196	1+
246.97371	302	
248.36501	68	
248.41527	72	
248.53139	100	
248.83173	80	
248.88974	74	
248.94965	90	
249.84587	78	
250.94737	68	
250.97065	60	
251.01349	76	
251.04655	80	
251.94637	66	
253.49625	98	
253.83615	128	
253.91663	72	
255.07060	80	
255.78096	88	
255.96741	64	
256.07557	62	
256.86205	76	
256.89876	110	
258.06203	74	
258.83310	178	
258.85379	78	
259.90185	62	
260.08380	74	
260.83491	80	
260.93505	130	
261.34086	88	
261.83115	414	1+
261.88146	62	
262.10793	88	
263.07074	92	
263.18441	62	
265.05231	60	
265.09054	62	
265.79439	74	
266.16290	72	
267.84054	72	
268.04129	62	
268.41341	74	
268.91025	72	
268.99098	94	
269.12593	80	
269.79744	62	
269.85163	68	
270.03546	60	
270.82872	76	
271.79573	74	
272.35041	88	
272.84486	122	
273.43976	88	
273.77944	76	
273.79678	248	
274.79273	120	
274.95253	82	
274.96838	62	
275.85529	92	
276.12677	84	
276.80664	66	
276.84325	140	1+
276.92081	68	
279.09080	814	1+
279.34354	94	
282.88038	64	
282.97092	120	
283.02943	64	
283.07289	126	
283.79079	236	1+
284.00704	72	
284.22639	66	
284.29097	312	1+
284.86517	92	
285.31244	66	
286.91780	164	
288.11941	72	
289.79069	72	
289.87676	82	
291.80247	118	
291.86849	72	
291.98214	78	
293.80968	126	
297.83980	74	
297.87197	72	
298.88544	64	
300.03729	70	
300.93113	58	
301.79017	66	
305.89991	62	
305.92354	90	
306.88779	90	
307.81184	62	
307.87856	64	
307.89578	78	
308.87066	224	1+
311.86678	192	1+
313.97826	58	
314.73802	70	
315.86731	60	
318.76110	68	
320.15271	74	
321.78486	74	
324.26762	62	
324.89396	238	1+
END IONS

###FS:    #m/z: 340.94033 #charge 1+
###MS: 102
###MSMS: 104
BEGIN IONS
TITLE=Cmpd 77, +MS2(340.9403), 28.0-35.0eV, 2.2min #104
RTINSECONDS=133.215
SCANS=102,104
PEPMASS=340.94033	660590
CHARGE=1+
122.54708	66	
185.07001	82	
191.87914	206	1+
191.96298	78	
193.93541	86	
196.08550	80	
196.88419	94	
198.88463	68	
200.83603	72	
203.92959	130	
210.93852	212	
212.05595	86	
212.87826	136	
213.93890	900	1+
214.89574	68	
215.88702	326	1+
215.93656	106	
217.82162	76	
217.93559	68	
218.88111	122	
224.83658	72	
224.97424	72	
226.85286	70	
226.88876	90	
226.94452	460	
226.97355	66	
227.88840	70	
228.94346	142	
229.47239	74	
229.55075	96	
229.91904	100	
230.88713	288	1+
231.95037	504	1+
233.10247	86	
233.86621	84	
233.94887	116	
234.83996	90	
235.89603	130	
235.94501	124	
236.88607	90	
238.90616	82	
238.94872	72	
240.83487	130	
240.90393	72	
241.84142	292	
242.84060	180	
242.85823	112	
242.93796	72	
243.83528	392	1+
243.93023	70	
245.82884	68	
246.97558	324	1+
247.95254	84	
248.80052	66	
248.83750	70	
248.89945	80	
248.91695	70	
249.95840	70	
250.98828	78	
251.87583	136	
251.96011	116	
252.96471	84	
253.94245	72	
254.85903	68	
254.92050	132	
254.96419	208	
255.94798	176	
255.96575	146	
256.96147	140	
257.79984	144	
257.83174	126	
257.93183	72	
258.84098	274	
258.93476	70	
259.80695	68	
259.85285	130	
260.33360	94	
260.83141	202	1+
260.84652	90	
262.35449	72	
262.96741	68	
263.42535	94	
263.93996	78	
264.86282	226	1+
264.90422	84	
265.05013	78	
266.84251	68	
268.84139	248	
268.95666	74	
269.41812	84	
269.80128	80	
269.91215	70	
270.83202	142	
271.87477	66	
272.84604	92	
272.87968	74	
272.93812	88	
273.10101	90	
274.82628	82	
274.87318	280	1+
275.81145	170	
275.85583	78	
276.85246	542	1+
276.87905	134	
277.95907	276	1+
278.01320	74	
278.84185	680	1+
278.97841	76	
279.09935	74	
279.86369	116	
279.91031	216	1+
279.93100	78	
280.80685	66	
280.84405	222	
281.84279	86	
281.85709	110	
282.87626	72	
283.97432	66	
285.93895	70	
286.10928	80	
286.92129	126	
287.86493	88	
288.81798	70	
288.83863	72	
290.84864	312	1+
291.96100	66	
293.50075	72	
295.89371	180	1+
296.91854	74	
297.00524	170	1+
297.07722	70	
297.81179	86	
297.91396	82	
298.91948	72	
299.87358	74	
300.79668	68	
300.85641	70	
300.89546	96	
301.86242	318	1+
302.90457	72	
302.95085	108	
304.15390	90	
304.85125	74	
304.92355	68	
305.42499	82	
308.19103	100	
308.88307	70	
311.81262	90	
314.87499	70	
316.81718	80	
317.43166	68	
318.07512	72	
319.18417	74	
320.37445	78	
320.86898	90	
321.85548	68	
324.88946	84	
325.92405	72	
328.88755	146	
330.81886	68	
335.76846	72	
337.97733	82	
339.40524	94	
340.26327	90	
342.15974	70	
342.31189	76	
343.19366	74	
344.41180	70	
END IONS

###FS:    #m/z: 363.95640 #charge 1+
###MS: 102
###MSMS: 105
BEGIN IONS
TITLE=Cmpd 78, +MS2(363.9564), 28.0-35.0eV, 2.3min #105
RTINSECONDS=133.987
SCANS=102,105
PEPMASS=363.95640	263698
CHARGE=1+
95.43403	94	
167.00002	86	
180.86942	80	
189.86243	280	
191.85906	370	
200.86874	92	
207.87123	100	
209.01997	78	
209.87887	452	1+
209.94258	678	1+
210.88274	378	1+
211.93435	116	
211.94791	220	
212.87798	1252	1+
216.38872	76	
219.85999	86	
220.05856	78	
222.95034	596	1+
224.94704	876	1+
224.97076	158	
226.89444	144	
226.94676	3902	1+
228.89428	302	
228.94182	4306	1+
229.61921	78	
230.05853	94	
230.88928	2126	
232.88457	302	1+
232.93386	94	
234.10942	98	
234.35848	104	
234.88089	246	1+
234.92663	78	
235.84581	78	
236.05366	106	
236.87073	80	
238.06145	90	
239.07200	96	
240.82006	244	1+
240.83510	96	
240.89006	168	1+
240.93511	266	
240.96262	468	1+
241.93950	998	1+
242.94113	664	1+
242.95707	424	
243.81906	406	1+
244.95669	2522	1+
245.07076	78	
245.85090	156	1+
246.78640	76	
246.95257	2822	1+
248.07284	80	
248.80523	174	
248.86206	108	
248.90059	298	
249.12802	82	
249.80790	172	
250.84214	78	
250.96983	320	
251.08769	82	
252.15286	106	
253.90357	150	
255.95335	86	
258.83698	458	1+
259.51798	82	
260.96839	216	
261.87708	88	
262.96723	74	
263.39357	86	
263.97379	78	
264.89247	76	
265.08894	124	
265.83147	82	
266.41554	114	
266.78633	90	
266.81484	104	
267.78272	120	
267.97414	300	
268.81429	98	
268.84611	92	
268.86224	102	
269.96848	172	
270.86184	76	
270.96830	80	
272.87567	94	
273.84384	112	
274.00471	98	
275.00360	92	
275.89797	112	
276.86006	120	
278.36146	86	
278.85437	230	
278.98467	80	
279.79108	686	1+
280.79278	572	1+
280.93113	88	
281.11846	102	
281.87444	206	1+
281.89445	84	
282.78837	308	1+
282.97497	132	
283.43626	86	
283.84603	128	
283.88829	102	
284.00297	80	
284.82405	248	
285.16266	98	
285.78959	124	
285.82342	112	
285.85517	142	
286.14628	118	
288.84234	78	
289.58008	94	
289.84123	88	
289.86850	84	
290.91487	84	
292.81523	82	
292.88817	152	
293.85025	80	
294.12153	84	
294.86407	134	
295.98618	86	
296.43411	88	
296.46822	80	
296.80937	158	
297.91621	84	
298.37634	78	
298.80404	804	1+
299.85647	78	
300.06026	88	
300.80506	204	
301.80260	80	
301.86221	110	
302.79635	170	
303.37925	90	
303.80274	90	
303.85621	592	1+
303.91869	76	
304.80661	134	
305.45322	94	
306.81914	94	
306.95081	90	
307.88761	94	
308.84236	94	
314.81810	104	
315.54217	92	
316.81612	498	1+
317.94609	88	
318.01827	80	
318.43017	106	
318.93016	76	
320.02304	76	
320.72603	80	
320.95504	160	
321.07857	88	
321.86922	90	
322.15373	76	
323.23388	76	
324.80854	130	
324.86965	76	
326.83605	130	
326.87179	120	
329.39757	94	
332.75813	76	
333.95778	76	
336.95080	278	1+
338.00670	98	
338.94138	106	
341.05652	78	
341.86941	80	
342.93899	78	
351.88335	126	1+
352.03067	82	
354.98573	78	
361.71954	86	
361.80853	80	
362.38551	78	
367.41924	84	
END IONS

###FS:    #m/z: 322.92978 #charge 1+
###MS: 106
###MSMS: 107
BEGIN IONS
TITLE=Cmpd 79, +MS2(322.9298), 28.0-35.0eV, 2.3min #107
RTINSECONDS=137.651
SCANS=106-107
PEPMASS=322.92978	1724984
CHARGE=1+
54.60204	116	
105.46867	70	
162.53497	88	
189.92397	74	
191.85819	74	
193.07603	76	
195.91891	70	
201.04448	64	
204.03910	70	
204.93198	84	
209.93835	140	
211.83396	68	
212.88084	62	
213.04562	86	
213.99300	84	
214.89938	58	
215.09192	78	
215.88684	86	
218.98134	80	
221.07057	112	
222.94772	136	
222.97158	58	
223.95837	148	
224.82229	74	
224.97412	72	
226.04945	78	
226.88682	86	
227.83817	84	
227.93108	76	
227.94923	84	
228.06781	86	
228.85352	82	
230.84325	132	
230.95547	74	
235.89667	76	
236.94094	58	
237.13556	68	
237.43997	64	
237.45893	72	
238.88549	126	
238.93494	152	
239.90082	68	
240.78716	60	
240.82207	60	
240.88653	58	
240.94007	1550	
240.96488	60	
241.05055	72	
241.93967	5040	1+
242.94188	3562	1+
243.82241	134	
244.05108	92	
244.81829	156	
244.93939	708	1+
245.05191	78	
245.82905	74	
245.85050	218	1+
245.89630	124	
246.02734	60	
248.06136	80	
248.41538	84	
248.84190	220	
248.95567	98	
250.83404	84	
250.95099	70	
251.14379	88	
251.83531	56	
251.95226	74	
252.13537	72	
252.83189	122	
253.98749	86	
254.79821	76	
254.90390	58	
254.92341	76	
255.01570	70	
255.80705	70	
256.85636	64	
256.89769	138	
256.91698	64	
257.88872	76	
258.83661	518	1+
258.94788	70	
259.84048	360	1+
260.83026	108	
261.05346	86	
261.83008	488	1+
262.82967	386	1+
263.98786	84	
264.36508	70	
264.79656	60	
264.90646	74	
265.98078	82	
266.01268	74	
266.85227	128	
266.89267	64	
268.36909	94	
268.85002	72	
269.84837	76	
270.80368	68	
270.93207	90	
271.52617	66	
272.84945	64	
273.12507	58	
274.96263	64	
275.88585	68	
276.81685	92	
278.81217	76	
279.09118	1020	1+
279.11237	68	
280.43024	78	
280.84199	62	
280.86660	130	
283.06636	98	
283.78873	126	
284.29360	208	
284.87707	72	
284.92088	68	
285.80211	74	
286.14883	60	
286.86513	76	
287.01977	62	
288.48013	72	
290.41650	82	
290.58596	74	
290.89167	60	
291.80572	94	
293.49269	90	
296.80756	94	
296.86982	72	
297.81210	68	
298.02411	80	
299.80519	196	1+
300.78406	70	
301.56836	92	
302.78708	62	
304.19666	72	
305.10238	150	
305.75046	60	
305.80416	146	
307.80142	148	
307.89528	130	
308.90029	74	
309.11034	90	
309.14487	64	
309.82735	94	
310.81145	74	
312.42418	72	
313.87570	82	
314.06053	66	
314.89913	96	
315.82949	112	
319.23479	60	
319.32083	58	
319.99207	72	
322.11069	88	
324.85411	68	
325.90140	64	
326.87996	92	
327.07758	64	
327.75977	92	
END IONS

###FS:    #m/z: 363.95630 #charge 1+
###MS: 106
###MSMS: 108
BEGIN IONS
TITLE=Cmpd 80, +MS2(363.9563), 28.0-35.0eV, 2.3min #108
RTINSECONDS=138.423
SCANS=106,108
PEPMASS=363.95630	265450
CHARGE=1+
49.60943	78	
64.43177	84	
95.67878	84	
187.86611	138	
187.93249	92	
189.86117	358	
191.85520	404	1+
194.89238	88	
197.88978	76	
200.87738	78	
209.87816	190	1+
209.94372	732	1+
211.70898	72	
211.83212	86	
212.87901	702	1+
213.82802	94	
215.40899	116	
215.86356	104	
222.95193	584	1+
223.88886	78	
224.43528	84	
224.94704	1182	1+
226.94692	4184	1+
227.87586	108	
227.93078	162	
228.89435	460	1+
228.94173	5320	
229.94336	128	
230.06782	96	
230.84176	150	
230.88955	2110	1+
230.94424	120	
232.88199	286	
233.85305	74	
234.88413	104	
236.85752	84	
238.93649	86	
239.06844	174	
240.83889	78	
240.94156	216	
240.96223	364	
241.94007	840	1+
241.96755	166	
242.94150	532	1+
242.96016	306	
244.95698	2146	1+
244.99086	108	
245.87321	80	
245.94077	236	
246.81079	114	
246.85421	78	
246.90811	124	
246.95264	2170	1+
248.80370	354	
248.89856	636	1+
250.79963	148	
250.91244	76	
251.07137	92	
251.91533	110	
252.80250	84	
252.88888	122	
253.89621	120	
254.07129	96	
257.09446	78	
257.95160	94	
258.84155	128	
258.96640	84	
259.09672	104	
259.97705	114	
260.83587	220	
260.87078	208	
260.90033	82	
260.97158	426	1+
261.83492	478	1+
261.88183	116	
263.96458	248	1+
264.81777	326	1+
264.90635	72	
265.09000	194	1+
266.81341	328	1+
267.97152	448	1+
268.80462	134	
269.80103	86	
269.96659	414	1+
270.14804	76	
271.85869	318	1+
271.91775	134	
274.79781	74	
274.94721	92	
275.32331	76	
276.80880	78	
276.85709	214	
277.37665	72	
277.81822	86	
278.79569	122	
278.84530	150	
278.87914	154	
279.10038	160	
279.79682	108	
280.10744	72	
280.79340	560	1+
280.84418	92	
281.07601	88	
281.83245	88	
281.91807	128	1+
282.78570	342	1+
283.42604	98	
283.78605	222	1+
284.83811	140	
285.79058	132	
285.84423	450	
286.81584	90	
287.96109	106	
288.51739	82	
289.06609	86	
289.37334	98	
289.87754	72	
290.86137	174	1+
291.55202	120	
292.40145	82	
292.43315	80	
293.11595	108	
294.85630	76	
294.98761	100	
295.92515	74	
297.37183	74	
297.80563	114	
297.87949	110	
298.14710	72	
298.80443	1016	1+
299.75416	74	
299.87477	142	
299.99663	76	
300.79592	578	1+
301.82004	78	
301.86205	260	
303.80454	174	
303.85634	236	
305.06270	80	
305.75831	74	
306.10800	90	
306.83431	72	
309.01165	76	
309.89032	72	
310.32013	78	
311.43297	88	
313.12548	94	
315.90858	74	
316.43262	104	
316.81431	228	
318.82053	340	1+
319.72422	76	
320.80569	76	
320.90714	78	
320.92298	86	
321.82207	242	1+
321.86403	168	
321.88838	142	
322.89558	82	
323.81700	78	
324.88752	76	
326.87251	138	
330.74087	96	
332.89696	84	
333.84109	76	
334.77032	76	
335.03102	100	
336.94326	188	1+
340.04617	94	
340.93371	224	
344.36895	98	
345.49050	76	
345.76940	112	
348.91587	84	
352.52610	80	
355.41847	94	
355.77749	72	
357.76836	128	
359.85839	108	
362.33867	80	
365.60216	90	
366.41019	102	
367.26124	74	
END IONS

###FS:    #m/z: 507.84515 #charge 1+
###MS: 106
###MSMS: 109
BEGIN IONS
TITLE=Cmpd 81, +MS2(507.8452), 28.2-35.2eV, 2.4min #109
RTINSECONDS=139.195
SCANS=106,109
PEPMASS=507.84515	142774
CHARGE=1+
189.87837	118	
214.88237	164	
222.97078	146	
227.94667	150	1+
232.89772	216	
236.89175	128	
239.90887	126	
247.92035	146	
250.96785	136	
258.85763	124	
258.87746	138	
273.85023	208	1+
278.09886	220	1+
279.88572	184	
283.88313	160	
287.85062	420	
288.87444	114	
289.87981	212	
290.86760	254	
291.86782	118	
293.87349	310	
294.87346	578	1+
296.84934	130	
298.85287	218	
299.81297	112	
301.82247	166	1+
302.77842	264	1+
303.86715	292	1+
305.86512	256	
307.81259	138	
307.88852	182	
308.14286	528	1+
308.87150	608	1+
309.84947	118	
309.89295	210	
310.14305	108	
310.16255	266	
311.88236	1994	1+
314.86601	286	
315.85001	108	
315.86887	118	
316.38379	158	
317.37708	112	
318.94034	146	
318.95268	132	
320.35686	108	
321.81779	114	
323.35504	112	
323.87494	314	
324.86342	120	
325.89824	234	
326.88656	908	1+
327.82724	144	
327.87659	320	
328.87510	206	
329.81018	116	
330.87417	114	
332.87345	152	
334.07871	158	
336.94762	168	
337.80913	198	
337.87717	178	
338.88157	124	
340.80843	110	
344.83637	148	
346.87156	120	
347.77100	208	
348.73444	134	
348.77626	162	
348.89401	194	
349.03621	112	1+
349.10166	128	
349.75465	582	1+
349.78019	110	
349.85800	182	
350.88053	112	
351.38575	136	
351.82964	126	
353.77700	124	
356.89320	112	
359.78289	250	1+
361.75717	130	
362.36962	164	
365.78685	324	1+
366.74081	162	
366.83896	180	
367.70877	158	
367.73632	112	
367.84727	178	
368.25996	110	
368.77345	268	1+
368.83607	338	1+
369.79775	480	1+
369.83468	294	1+
369.91707	166	
371.85865	128	
372.84546	116	
373.90196	206	1+
374.81053	188	
375.78019	120	
377.73301	116	
380.72099	188	
380.85272	192	1+
382.84998	212	
383.73237	276	1+
383.79589	236	
383.89159	190	1+
384.80222	110	
384.85097	354	
384.89372	160	1+
385.85230	242	
387.84557	450	1+
389.19736	266	
390.78348	130	
390.84189	260	
391.84714	162	
391.91059	212	1+
392.71892	156	1+
392.74278	170	1+
392.82904	320	
393.82898	418	1+
394.83114	276	1+
398.73403	394	1+
399.84794	312	
400.85846	150	
402.21095	156	1+
402.82005	124	
402.86561	484	1+
402.88337	244	1+
405.76304	236	
405.85996	138	
406.76773	138	
406.87005	114	
407.74388	206	
407.86873	684	
408.74988	182	
408.85932	610	
409.72102	390	
409.74644	116	
409.77407	138	
409.86217	586	
410.72044	618	1+
410.83600	840	1+
410.87625	196	1+
413.08324	130	
413.75062	318	1+
413.87587	214	
415.84524	138	
415.85869	152	
416.74171	108	
421.87729	224	
422.87119	178	
423.77206	720	1+
423.87187	298	
424.86826	180	
425.75563	594	1+
425.87245	132	
426.85883	410	
427.08081	126	
427.70584	152	
427.73208	964	1+
427.76113	198	
427.86025	358	
428.77697	136	
428.80097	122	
428.84827	812	1+
429.69707	164	
430.08564	114	
430.81481	122	
431.86690	238	
432.86359	114	
433.35626	118	
434.76122	126	
435.86178	128	
439.74768	178	1+
439.89275	326	1+
443.67160	192	1+
443.76184	196	
444.75590	128	
444.87366	1548	1+
445.74845	208	
446.68307	152	
446.75410	118	
446.87672	266	1+
447.70496	338	1+
447.76982	222	
448.76779	434	1+
448.88528	122	
449.77034	314	1+
449.88253	178	
449.90141	198	
450.70280	234	
450.74873	326	1+
450.87966	350	1+
452.03526	148	
462.88161	408	1+
465.72514	112	
467.89050	524	1+
468.77058	164	
469.89092	140	
481.72992	114	
485.90219	454	
486.89753	202	
488.89881	180	1+
506.13838	128	1+
509.85348	218	
END IONS

###FS:    #m/z: 322.92981 #charge 1+
###MS: 110
###MSMS: 111
BEGIN IONS
TITLE=Cmpd 82, +MS2(322.9298), 28.0-35.0eV, 2.4min #111
RTINSECONDS=142.874
SCANS=110-111
PEPMASS=322.92981	1710268
CHARGE=1+
79.30527	74	
79.68755	68	
187.87041	88	
189.96454	72	
192.89053	124	
193.89074	108	
196.88173	124	
197.09135	68	
200.88807	86	
201.04454	68	
205.87714	88	
205.93706	68	
205.95076	206	
205.96857	80	
206.92176	92	
206.95119	86	
209.83179	70	
213.96978	84	
215.92126	80	
216.38867	74	
218.01274	82	
220.87457	138	
221.10310	68	
221.87816	66	
222.96415	86	
223.96137	152	
224.95788	66	
226.81290	78	
227.95748	146	
228.89555	78	
229.90978	78	
230.83597	190	
230.85182	140	
233.86841	78	
233.90192	78	
234.86851	66	
235.82341	84	
235.89311	104	
236.80276	66	
237.05420	64	
239.07950	122	
239.78284	66	
240.82344	66	
240.94082	1576	
241.94242	836	
241.98024	78	
242.03140	98	
242.94223	2880	1+
243.82487	86	
244.81954	248	
244.85591	124	
244.94122	714	
245.83133	118	
245.89999	102	
246.39500	96	
246.80957	68	
246.85733	180	1+
246.97407	202	
247.84117	222	1+
248.91201	106	
249.05837	66	
256.95263	96	
257.80014	66	
258.18448	92	
258.83427	134	
259.01788	68	
259.84071	68	
259.97336	66	
261.83547	116	
262.82703	130	
264.06948	80	
265.08849	114	
265.45632	76	
266.70186	70	
266.80431	76	
266.83629	72	
266.85069	124	
267.08631	122	
268.87192	94	
269.07554	72	
269.79908	80	
269.85773	80	
271.79745	110	
273.16983	72	
273.79764	190	
274.79587	92	
274.85122	66	
275.78928	86	
275.82462	82	
276.09627	66	
276.81258	66	
277.09682	92	
277.27665	78	
277.85564	68	
278.09113	66	
279.01323	68	
279.08866	426	
279.84594	72	
279.89782	68	
280.06529	132	
280.81386	72	
280.94268	66	
281.05766	90	
281.83004	70	
282.24288	76	
282.27685	146	
282.96945	86	
283.28309	68	
283.35391	74	
283.78165	66	
283.93663	82	
284.15188	68	
284.29102	290	1+
284.93887	74	
285.86433	74	
285.97009	68	
286.85972	90	
289.42994	88	
290.75551	74	
290.78936	92	
290.83914	70	
290.85494	98	
290.99436	66	
291.80630	124	
292.80915	76	
294.84991	150	
296.37704	94	
296.80641	74	
296.86381	140	
297.79757	80	
299.86906	70	
300.03263	70	
300.72440	68	
301.86256	112	
302.24458	80	
303.88207	72	
305.80102	74	
306.88992	110	
307.80013	160	
308.89853	88	
309.86478	72	
312.63038	76	
314.88393	70	
315.81460	68	
315.87629	68	
316.81726	76	
316.86753	80	
317.56311	66	
320.88023	66	
321.81807	84	
323.11435	74	
324.79413	86	
324.89255	184	
325.24998	66	
END IONS

###FS:    #m/z: 363.95632 #charge 1+
###MS: 110
###MSMS: 112
BEGIN IONS
TITLE=Cmpd 83, +MS2(363.9563), 28.0-35.0eV, 2.4min #112
RTINSECONDS=143.647
SCANS=110,112
PEPMASS=363.95632	269264
CHARGE=1+
163.11136	82	
189.86355	90	
191.85718	142	
193.89433	96	
193.93364	76	
197.86409	74	
200.88127	74	
207.87287	88	
209.94439	826	1+
210.88385	538	1+
211.95553	78	
212.87814	1098	1+
212.89751	108	
212.93276	78	
217.90155	88	
218.89004	106	
222.81960	82	
222.87815	116	
222.95477	426	1+
224.94854	878	1+
226.89116	82	
226.94657	3992	1+
227.35839	86	
228.83589	124	
228.89381	392	1+
228.94222	4946	1+
228.97320	74	
230.78746	118	
230.88896	1806	1+
231.59507	80	
232.88593	160	
234.87948	208	1+
235.06382	82	
237.06072	110	
237.10145	82	
237.93993	76	
239.07179	100	
240.81917	104	
240.85809	80	
240.94358	230	
240.96212	202	
241.83661	92	
241.86935	82	
241.93942	1122	1+
241.96416	114	
242.01050	80	
242.94179	628	1+
242.96162	400	1+
243.81997	74	
243.83259	118	
244.10298	92	
244.12402	84	
244.82105	204	
244.84012	82	
244.93804	242	
244.95755	1962	1+
245.82898	120	
245.93996	292	
246.90449	326	1+
246.95240	2844	1+
247.83931	222	1+
248.80262	176	
248.87741	112	
248.90063	496	1+
249.41899	104	
249.80866	100	
250.80375	74	
250.94736	146	
251.97463	94	
253.90706	170	
254.84311	86	
254.94544	90	
254.97813	80	
255.06655	78	
258.84228	166	
259.88006	80	
260.83691	74	
260.96911	434	1+
261.82853	608	1+
261.85238	134	
262.81478	74	
262.83164	342	1+
264.81731	222	1+
264.85231	84	
264.97161	182	1+
266.55588	88	
266.81404	362	1+
266.86281	130	
267.42453	90	
267.78015	94	
267.86248	130	
267.97422	326	1+
268.02541	76	
268.84807	84	
268.87777	72	
268.91455	94	
269.08388	72	
269.12398	152	
269.96780	506	1+
270.88922	114	
270.92379	74	
271.92608	134	
272.93854	90	
274.07379	218	1+
274.79379	78	
275.41699	78	
276.80952	146	
277.84703	168	1+
278.79482	252	1+
279.10146	98	
279.16494	78	
279.90425	84	
280.79338	782	1+
281.84613	250	1+
282.79564	308	1+
282.84898	198	1+
283.98533	136	
284.35694	94	
284.82604	102	
285.83972	378	1+
285.91843	84	
288.81524	78	
289.83291	78	
289.99211	78	
290.76473	84	
290.85910	72	
290.91697	84	
291.37979	72	
291.85354	268	1+
293.43603	142	
295.89450	96	
295.92494	78	
295.98412	74	
296.80745	168	
296.83166	84	
297.52410	72	
297.81045	186	
298.40794	84	
298.80417	422	
299.07039	84	
299.80027	586	1+
299.86861	270	
301.86235	186	
302.85787	252	
303.81099	206	1+
303.82663	202	
303.85608	706	1+
305.88068	80	
307.41985	82	
307.93458	86	
308.62893	82	
308.83232	76	
311.12757	78	
311.79778	166	1+
313.82165	90	
316.81163	202	
316.83051	100	
317.81555	154	
318.81318	258	1+
318.93939	86	
319.77936	78	
319.88217	76	
321.81893	300	1+
321.86421	114	
321.88619	74	
322.77908	88	
323.14964	74	
323.82074	94	
324.87079	222	1+
325.83112	94	
325.89030	76	
327.18394	76	
331.84946	80	
333.00218	78	
334.88052	124	
336.77280	80	
336.94800	118	
337.94482	74	
339.82760	254	
340.93876	80	
342.33014	156	
343.86324	92	
353.18798	88	
353.83456	84	
355.13849	90	
360.85200	106	
361.35067	76	
361.95317	84	
363.42651	84	
366.01772	90	
367.39081	74	
368.84202	74	
END IONS

###FS:    #m/z: 507.84502 #charge 1+
###MS: 110
###MSMS: 113
BEGIN IONS
TITLE=Cmpd 84, +MS2(507.8450), 28.2-35.2eV, 2.4min #113
RTINSECONDS=144.418
SCANS=110,113
PEPMASS=507.84502	138246
CHARGE=1+
196.01419	378	
223.97674	212	
224.97540	110	
232.89432	186	
236.88620	152	
240.03674	106	
248.09038	136	
250.90518	112	
250.97283	106	
259.89764	218	1+
260.88134	228	1+
266.08969	150	
273.85478	176	1+
278.83399	124	
280.82516	114	
281.86130	146	1+
285.85549	114	
287.85476	218	
288.80610	234	1+
289.87692	272	
290.13187	124	
290.86907	228	
291.39045	110	
291.86552	156	
291.88119	206	
292.86802	148	
293.77522	108	
293.85564	128	
293.87402	1052	1+
296.85089	336	1+
300.86242	184	
301.85091	174	
302.86316	418	1+
302.96408	136	1+
303.86589	356	1+
304.11650	290	1+
305.82018	138	
305.86167	722	1+
306.87803	118	
307.80663	204	1+
307.88976	246	
308.14022	694	1+
308.79118	108	
308.87182	478	
309.82827	156	
309.86655	240	
309.88726	284	1+
310.15748	898	1+
310.87235	134	
310.91234	148	
311.88341	1806	1+
314.87379	504	1+
315.86175	130	
316.38252	146	
319.81966	204	1+
319.85225	114	
320.87695	258	1+
321.85568	120	
321.97103	126	
323.80665	254	1+
323.87653	200	
324.83284	118	
324.86320	196	
325.89831	170	
326.88202	1372	1+
327.36135	112	
327.80603	330	1+
328.87561	336	1+
329.85815	136	
330.81601	178	
330.87351	114	
331.86939	536	1+
331.88959	130	
332.87369	468	1+
333.82078	160	
333.88976	280	1+
334.79535	140	
335.84813	164	
336.89369	112	
336.93874	168	
337.87967	264	1+
341.40432	154	1+
342.64319	106	
343.87227	116	
345.76270	110	
347.75955	206	
347.77754	222	
348.78138	120	
348.92153	138	
349.76067	404	1+
349.82427	202	
349.85238	106	
350.82688	120	
351.82790	112	
351.89025	130	
352.76026	108	
352.91356	176	
353.82150	106	
355.80470	126	
355.88782	276	
356.71861	146	
360.76620	106	
364.84963	110	
365.78437	438	1+
366.18248	146	
366.83553	420	1+
367.70776	390	1+
367.73782	288	
367.76543	558	1+
368.76788	346	1+
368.80926	150	
368.87255	108	
368.89482	464	1+
369.89671	302	1+
374.71976	304	1+
376.80671	150	1+
379.71603	532	1+
380.86315	108	
382.71450	140	
382.85351	118	
382.87841	130	
383.78313	116	
384.76998	250	1+
384.84791	636	1+
386.60838	104	
388.73292	108	
388.80277	134	
389.19911	320	1+
390.05816	142	
390.84000	526	1+
391.82329	542	1+
393.79509	118	
394.79322	208	
394.82518	208	
395.79759	192	
398.73111	462	
398.86234	210	
399.73128	228	
399.85226	390	1+
402.86546	516	1+
403.76415	106	
405.77973	174	
405.85862	252	
406.76243	120	
406.87408	154	
407.74732	794	1+
407.86612	578	
408.75192	520	1+
408.81956	104	
408.85750	690	1+
409.71744	164	
410.83621	1096	1+
410.86871	320	1+
411.05876	110	
411.08904	106	
411.71694	138	
411.81248	130	
411.88814	114	
412.73123	144	
412.84511	170	
413.74071	104	
413.85006	122	
421.88549	284	
422.86980	398	1+
423.77394	478	1+
423.87344	282	1+
424.79320	188	
424.94431	106	
425.75226	574	
426.75456	300	
426.86077	330	
427.70965	128	
427.73689	706	
427.86795	382	1+
428.73973	406	
428.84669	280	
429.72622	186	
429.74690	252	
429.80949	108	
429.84741	156	
430.73339	160	
430.77560	174	1+
430.84045	230	
430.86322	698	1+
431.86716	584	1+
433.85774	122	
434.84681	140	
435.71378	160	
439.89261	362	1+
441.77081	146	
441.80679	200	1+
443.75978	204	
444.38801	158	
444.76818	110	
444.87173	1278	1+
445.74542	146	
446.67792	200	
446.76065	128	
447.70463	380	1+
447.73539	132	
447.80598	106	
447.88022	148	
448.75913	180	
449.78457	136	
449.87998	178	
450.69638	130	
451.75455	412	1+
451.87519	190	1+
452.75700	264	1+
457.90566	190	
460.21912	110	
462.88556	520	1+
465.89431	126	
467.88770	1118	1+
468.71290	132	
468.78097	118	
485.90141	354	
510.24387	136	
END IONS

###FS:    #m/z: 340.94052 #charge 1+
###MS: 114
###MSMS: 115
BEGIN IONS
TITLE=Cmpd 85, +MS2(340.9405), 28.0-35.0eV, 2.5min #115
RTINSECONDS=148.108
SCANS=114-115
PEPMASS=340.94052	682042
CHARGE=1+
111.28821	72	
143.24814	84	
182.97618	74	
188.90007	72	
192.92643	118	
196.03397	98	
206.97606	72	
208.88477	76	
208.95482	110	
209.09079	72	
210.94663	86	
212.88004	128	
213.87608	120	
213.93968	870	
214.90132	72	
215.41796	84	
215.85998	76	
215.88745	212	
215.93780	120	
216.94023	78	
217.88515	112	
217.90750	122	
218.40021	90	
218.88699	82	
222.94014	82	
222.95455	138	
223.53448	74	
223.94214	74	
223.96298	84	
224.84931	76	
224.96346	78	
225.09963	72	
225.96461	76	
226.89136	252	1+
226.94574	324	
226.96961	72	
227.53071	90	
228.93863	166	
230.84522	162	
230.88805	406	1+
231.94931	452	1+
232.89427	106	
233.89716	78	
233.95325	214	
235.95067	178	
236.85041	84	
236.88275	72	
236.89553	80	
238.89476	136	
239.82261	88	
239.89848	74	
240.83403	182	
240.92112	92	
241.84206	258	
241.89216	78	
241.96263	84	
242.83774	154	
242.94934	76	
243.05866	100	
243.84307	126	
244.83600	72	
246.97363	72	
248.89760	80	
249.99015	76	
251.87899	144	
251.90948	94	
251.96004	304	1+
252.43200	72	
252.92983	72	
253.18354	92	
255.97287	160	
256.14226	78	
256.86214	84	
256.96149	154	
258.80230	76	
258.84552	792	1+
259.95863	184	
260.83393	736	1+
261.88382	72	
261.89693	94	
262.21131	72	
262.92472	106	
262.93826	72	
262.96529	84	
263.82817	98	
264.79636	76	
264.87849	80	
264.98025	76	
267.85745	120	
267.96267	74	
268.84215	152	
269.80514	80	
270.79642	80	
271.79999	72	
272.91969	104	
273.84810	74	
275.85944	112	
275.87478	138	
276.85972	146	
277.86271	300	
278.84191	776	1+
278.92119	94	
278.97223	80	
279.84391	422	1+
279.96596	132	
280.91702	242	1+
280.96527	74	
281.06999	72	
281.85615	104	
281.87363	78	
282.83816	154	
282.89494	110	
282.94243	160	
283.04747	186	1+
286.87629	86	
287.08647	100	
287.81039	208	1+
287.83371	86	
287.86099	72	
290.94813	136	
291.86000	86	
292.03217	78	
292.88500	80	
293.85412	80	
294.43552	96	
294.86885	136	
296.85960	96	
296.96724	78	
297.77527	98	
297.85444	88	
297.87182	88	
297.89455	108	
297.96061	90	
298.08562	72	
299.87667	260	1+
299.98549	100	
301.86385	204	1+
302.94463	82	
303.94656	74	
304.45376	84	
304.85683	72	
305.83108	78	
305.88008	72	
306.90549	84	
307.80044	126	
308.09217	88	
310.88530	94	
310.92176	100	
321.22101	74	
321.41939	84	
321.73857	84	
321.94770	98	
322.79221	82	
329.88188	112	
330.80983	90	
330.88373	72	
331.05151	76	
338.00441	94	
340.85690	94	
342.90272	170	
343.91735	84	
343.97244	78	
344.77190	80	
END IONS

###FS:    #m/z: 507.84509 #charge 1+
###MS: 114
###MSMS: 116
BEGIN IONS
TITLE=Cmpd 86, +MS2(507.8451), 28.2-35.2eV, 2.5min #116
RTINSECONDS=148.887
SCANS=114,116
PEPMASS=507.84509	141976
CHARGE=1+
224.97508	284	
236.89608	146	
237.93625	136	
238.08182	130	
248.85297	128	
251.88050	150	1+
252.08067	208	
254.09959	116	
272.85243	390	1+
275.94905	138	
277.85493	204	1+
281.84154	118	
281.87712	122	
282.13012	146	
287.85317	686	1+
288.78255	124	
288.88818	134	
289.87534	112	
290.12744	180	
290.86876	432	1+
293.87179	316	
294.87692	342	
300.85672	124	
301.81165	116	
301.85221	122	
302.88250	216	1+
303.86790	116	
305.86261	606	
307.88903	236	
307.98882	90	1+
308.00575	110	
308.14373	288	
308.87056	1232	1+
309.88889	320	
310.15803	192	
310.84389	262	1+
311.88393	1516	1+
312.81015	116	
314.86265	418	1+
315.90862	144	
316.80428	132	1+
316.86072	124	
318.93338	114	
319.89897	124	
323.87315	140	
324.85840	112	
324.89762	168	
325.90153	198	
326.82374	168	
326.84641	114	
326.88282	1280	1+
328.87605	120	
328.89808	118	
329.90408	114	
329.97843	110	
330.83348	160	
330.88845	268	1+
332.80640	122	
332.87529	228	1+
334.89829	162	
336.15050	110	1+
336.77856	132	
337.88060	142	
338.79133	312	1+
338.88115	276	1+
340.01439	122	
343.77027	138	
345.78119	136	
345.81865	244	1+
346.85898	132	
347.74933	140	
347.77641	192	
348.77513	110	
348.88987	136	
349.77639	194	
349.89523	126	
349.91811	186	1+
350.79854	112	
350.82057	202	1+
350.88860	200	1+
351.77850	114	
351.85698	244	
352.82465	218	1+
353.78758	126	
353.85351	208	
355.75091	190	1+
355.85805	148	
355.89373	194	
358.78266	194	1+
359.76634	132	
362.78379	290	1+
366.79122	134	
366.83859	528	1+
367.70761	244	
367.76715	286	
368.70701	184	
368.77107	120	
370.83816	130	
371.72270	112	
371.84986	108	
372.14654	136	
372.78058	404	1+
372.79496	182	
373.04796	138	
374.06107	142	
376.86819	114	
380.03477	122	
380.71619	488	1+
380.85720	146	
381.71960	350	1+
381.83858	190	
381.90135	202	1+
382.87095	124	
383.77686	136	
383.79948	188	
384.85152	528	
385.85306	360	
386.79537	258	1+
386.85410	262	
387.76706	116	
387.86225	152	
389.20117	256	1+
389.71450	148	
389.72933	200	1+
389.91559	150	
390.05656	110	
390.83924	296	
391.84058	124	
392.82609	182	
392.86148	128	
393.82831	214	
394.79578	132	
396.06463	142	
396.73591	110	
398.72968	408	
399.72261	660	1+
399.85324	300	
401.76674	140	
401.84094	142	
402.85515	164	
403.87207	244	1+
405.76161	444	1+
405.78869	150	
405.85679	438	1+
405.91768	126	
407.74122	216	
407.79924	308	1+
407.86138	1538	1+
408.75661	136	
409.72816	368	1+
409.75974	110	
410.08172	128	
410.84128	496	1+
412.72870	218	
412.83603	146	
413.87094	194	
414.74855	194	1+
416.87910	124	
417.85552	178	
420.78079	228	1+
420.87992	436	1+
422.60359	112	
422.86231	140	
423.77252	410	
423.86500	468	1+
424.77359	210	
425.75604	628	1+
426.86173	774	1+
427.73371	926	1+
427.85308	118	
428.84752	606	1+
428.88245	130	
429.70025	112	
429.76606	126	
429.80841	156	1+
429.88156	124	
430.85722	130	
431.86927	662	1+
433.84974	146	
439.89097	162	
440.69264	112	
443.76453	278	
444.71820	118	
444.87108	1362	1+
445.74762	198	
445.78355	344	1+
446.69216	186	
446.74644	372	1+
447.72984	226	
448.71020	122	
448.94600	98	1+
449.78102	114	
449.87681	128	
450.74891	126	
453.77398	178	1+
456.76584	128	
457.90104	292	
458.69387	140	
462.88683	246	
465.72659	214	
467.88853	360	
468.89337	182	
485.89822	232	
486.89555	156	
487.89548	122	
491.73558	242	1+
491.78182	182	1+
491.84834	152	
502.79914	116	
504.23661	234	1+
508.65888	162	1+
509.66569	102	1+
END IONS

###FS:    #m/z: 336.94537 #charge 1+
###MS: 114
###MSMS: 117
BEGIN IONS
TITLE=Cmpd 87, +MS2(336.9454), 28.0-35.0eV, 2.5min #117
RTINSECONDS=149.66
SCANS=114,117
PEPMASS=336.94537	57538
CHARGE=1+
54.97758	76	
79.18512	288	
182.86414	148	
199.89023	78	
201.04822	76	
203.95051	86	
210.88288	70	
211.05904	76	
211.94467	2122	1+
212.87918	1108	1+
213.93920	938	1+
214.50901	74	
214.82550	74	
214.87677	352	1+
214.89741	70	
221.88545	74	
223.93873	72	
225.05949	74	
226.42285	70	
226.83674	70	
226.89527	248	1+
228.57282	94	
228.89151	162	
229.90375	72	
229.93479	98	
229.95474	1546	1+
230.39229	80	
230.88778	1206	1+
231.02751	98	
231.91923	90	
231.94871	440	1+
233.89493	214	1+
233.95121	124	
234.52223	70	
234.83195	116	
235.93638	84	
236.79157	72	
237.00145	96	
237.06358	72	
237.84539	116	
238.88586	70	
239.82254	78	
239.84556	132	
239.98795	78	
240.10025	74	
240.83878	622	1+
240.86603	124	
240.95153	82	
242.86704	78	
244.13924	106	
245.39373	72	
245.87689	76	
247.96453	144	
248.90167	546	1+
248.97305	92	
249.95762	132	
249.99126	86	
250.08275	98	
250.83634	142	
250.95062	150	
251.83915	114	
252.10795	76	
252.46515	106	
252.83456	106	
252.96990	968	
253.83707	202	1+
253.84882	84	
253.90313	176	
254.86987	106	
254.96918	234	
255.80268	70	
255.87710	76	
255.96951	126	
256.66136	118	
256.86607	90	
256.89198	86	
257.91004	94	
257.95291	76	
258.84394	316	
258.87339	70	
259.86309	70	
261.12043	70	
261.83588	238	
261.97848	88	
262.12358	78	
263.16436	98	
263.82957	76	
263.91801	80	
264.82824	86	
264.96619	70	
267.02293	80	
267.84065	162	
267.99907	70	
268.84079	678	1+
268.88441	80	
270.50547	82	
270.84625	224	
270.88960	72	
270.98248	188	1+
271.09188	78	
271.16445	70	
271.84927	146	
271.91465	160	
272.86950	292	1+
272.88396	100	
273.79132	70	
273.83970	96	
273.87304	236	1+
275.86207	112	
275.94939	74	
276.85923	478	1+
277.83525	72	
277.86318	278	1+
278.40231	86	
278.83293	216	
279.83428	116	
280.41600	108	
280.92195	102	
281.84445	134	
281.86711	76	
282.85665	130	
283.79016	108	
285.85006	276	
286.85318	468	
287.85033	366	
290.86011	190	
292.14590	68	
292.88956	174	1+
293.10707	120	
293.38743	84	
293.86128	70	
294.12901	116	
294.31797	70	
294.85840	104	
294.87602	88	
296.00295	108	
296.76615	72	
298.85336	124	
299.01080	84	
300.04347	88	
304.86981	74	
306.85687	100	
306.87857	132	
306.90106	72	
307.28216	128	
308.88789	74	
309.86394	80	
309.88131	78	
310.86571	152	
311.86223	94	
312.79914	234	
312.85300	82	
317.87573	78	
319.10962	72	
322.05364	74	
322.43271	68	
322.85302	132	
322.91167	106	
323.39032	80	
323.84110	88	
324.98000	90	
325.40958	68	
327.37939	90	
328.40911	94	
332.41545	76	
335.38150	82	
335.41319	106	
336.86103	72	
337.87589	128	
END IONS

###FS:    #m/z: 340.94032 #charge 1+
###MS: 118
###MSMS: 119
BEGIN IONS
TITLE=Cmpd 88, +MS2(340.9403), 28.0-35.0eV, 2.6min #119
RTINSECONDS=153.341
SCANS=118-119
PEPMASS=340.94032	673144
CHARGE=1+
184.58448	82	
188.95079	74	
190.94504	126	
192.92531	142	
193.95102	72	
195.07787	72	
196.86521	76	
196.88320	74	
197.88860	70	
202.86814	72	
203.89452	128	
205.94907	78	
206.95112	74	
208.95568	126	
208.97532	72	
210.93773	80	
211.94692	72	
212.87795	210	
213.87996	240	
213.93989	752	1+
214.89572	72	
215.41077	84	
215.89775	86	
215.93550	192	
217.88634	74	
217.98517	90	
218.85228	80	
220.87130	70	
220.97391	100	
221.93864	80	
223.95517	88	
225.85363	78	
226.89367	234	1+
226.94578	72	
228.89955	92	
228.94732	222	
230.88703	196	
230.94535	594	1+
231.89052	252	
231.95070	450	1+
232.89184	384	1+
237.90222	80	
239.79792	72	
239.90825	72	
241.50844	78	
241.84294	164	
243.82994	126	
243.84484	204	
243.90366	78	
244.91508	72	
245.53263	70	
245.95952	72	
246.97685	112	
248.89756	88	
249.51402	72	
249.89716	74	
249.96304	172	
250.94741	88	
251.83645	114	
254.96339	118	
255.36053	88	
255.97042	164	
256.90365	80	
256.96632	92	
257.77811	80	
258.84890	990	1+
258.86198	100	
258.89916	132	
258.91315	72	
258.96425	76	
259.43873	98	
259.95496	178	
260.83138	606	1+
262.35058	82	
262.89162	72	
263.34571	100	
263.88231	72	
263.99200	80	
264.08146	80	
264.84622	72	
264.90436	88	
264.96237	88	
265.90881	82	
266.12293	86	
266.90624	72	
267.12951	70	
268.09562	72	
268.84577	218	
269.11999	76	
269.82541	78	
270.84188	78	
271.36045	122	
271.87318	106	
272.93223	396	1+
273.43165	92	
273.79972	94	
273.86070	332	1+
274.89151	80	
276.85484	370	
277.85705	184	
277.90271	76	
277.92532	70	
278.85176	522	1+
279.08558	74	
279.85678	316	1+
279.90034	72	
279.96577	70	
280.80029	74	
280.87269	72	
281.58701	86	
281.78108	98	
281.86855	130	
283.43013	82	
283.96797	98	
284.86676	78	
288.02959	84	
288.78647	74	
288.84078	76	
289.28525	76	
289.87677	84	
289.91017	72	
290.01276	96	
290.88153	74	
290.94821	92	
291.98289	118	
293.82493	72	
293.87211	124	
294.86599	324	
296.85196	120	
297.78710	78	
297.80779	82	
297.87197	72	
297.89035	80	
297.97555	140	
298.88761	108	
299.80306	76	
300.85374	380	1+
302.78286	74	
303.34050	92	
305.89569	70	
306.88167	84	
307.15291	76	
307.79548	80	
308.89664	92	
309.92474	92	
310.03050	94	
310.87762	132	
311.87728	138	
313.87594	82	
316.34962	72	
317.43159	92	
321.85475	200	1+
322.89135	162	
325.92409	70	
329.87142	98	
331.77523	84	
334.98197	74	
335.88993	78	
336.57215	90	
336.89790	90	
341.16982	74	
342.32999	90	
342.85714	76	
END IONS

###FS:    #m/z: 336.94528 #charge 1+
###MS: 118
###MSMS: 120
BEGIN IONS
TITLE=Cmpd 89, +MS2(336.9453), 28.0-35.0eV, 2.6min #120
RTINSECONDS=154.113
SCANS=118,120
PEPMASS=336.94528	54862
CHARGE=1+
93.37233	90	
118.24633	98	
187.86685	84	
197.85885	82	
197.95920	72	
202.75108	86	
203.88400	94	
204.90362	70	
206.94423	66	
210.88636	130	
211.94401	1612	1+
212.87932	778	1+
213.94003	786	
213.98780	86	
214.83833	86	
215.88933	138	
215.93281	102	
217.81797	74	
219.91781	82	
223.83213	90	
223.87554	76	
223.95020	64	
226.85051	82	
226.88780	148	
226.90337	102	
227.78950	92	
228.45975	80	
228.89378	194	
229.84648	92	
229.95499	1646	1+
230.02116	80	
230.88933	1038	1+
231.95113	344	
233.89786	236	
233.94560	94	
234.14040	64	
234.91559	72	
235.11464	66	
236.84615	70	
237.85854	74	
237.90584	70	
238.79303	94	
239.74655	118	
239.83218	74	
241.84689	82	
241.89407	72	
241.91532	64	
242.84820	68	
243.14648	104	
243.84044	72	
243.86784	226	1+
244.89169	132	
245.83476	68	
246.90814	86	
247.07437	64	
247.96397	1022	1+
248.79090	68	
248.89915	304	1+
249.83223	82	
249.87085	74	
249.95928	242	
250.82965	94	
250.84839	78	
250.90590	238	1+
250.95332	220	1+
251.07198	92	
251.84508	74	
252.01247	76	
252.87095	72	
252.97164	750	1+
253.41016	72	
254.89851	184	1+
254.96572	526	
255.07430	82	
255.88127	96	
257.04915	74	
257.85787	118	
258.85495	324	1+
258.91053	94	
259.00412	104	
259.85429	188	1+
259.95617	160	
259.98330	76	
260.44656	66	
260.81923	204	1+
260.83707	82	
262.84216	78	
264.86576	134	
265.01635	66	
266.95863	72	
267.84355	278	
268.41535	98	
268.83861	1076	1+
269.80305	70	
270.92992	66	
270.98694	92	
271.40936	74	
271.91661	252	1+
273.85711	98	
274.85445	466	1+
274.88949	86	
275.81669	90	
276.81466	74	
277.83659	122	
277.86501	338	1+
278.15680	90	
278.83370	522	1+
279.10156	68	
280.80689	90	
280.86438	64	
281.82816	88	
281.85501	82	
283.79216	74	
283.83959	82	
284.03395	114	
284.94750	90	
285.84817	76	
285.86225	70	
286.84992	350	
287.85130	614	1+
291.85831	70	
292.03226	70	
292.43716	94	
292.98366	70	
292.99836	82	
293.19572	72	
293.86256	66	
294.11331	78	
294.24634	76	
294.27330	78	
294.87122	142	
296.85528	86	
297.11102	68	
297.94363	66	
297.97535	84	
298.30616	82	
298.87722	68	
299.06159	72	
299.86900	70	
300.50747	78	
302.19346	102	
302.85598	174	1+
302.91529	64	
305.04557	90	
306.88294	144	
306.93556	72	
307.72144	90	
307.88280	80	
308.13092	84	
308.86206	260	1+
309.02364	72	
310.84612	72	
311.87928	158	1+
312.05322	64	
312.95179	84	
314.46089	102	
315.86517	90	
316.38678	70	
317.79924	68	
317.87374	70	
317.90425	66	
319.42349	76	
322.38443	68	
322.77892	98	
324.38066	98	
324.76112	70	
324.89613	66	
328.89436	86	
330.80996	68	
331.79563	72	
335.83815	66	
336.86102	104	
341.39248	82	
END IONS

###FS:    #m/z: 359.96111 #charge 1+
###MS: 118
###MSMS: 121
BEGIN IONS
TITLE=Cmpd 90, +MS2(359.9611), 28.0-35.0eV, 2.6min #121
RTINSECONDS=154.885
SCANS=118,121
PEPMASS=359.96111	43456
CHARGE=1+
151.39827	70	
200.94750	176	
202.86825	80	
207.40904	70	
209.94335	378	
211.95028	90	
215.41088	84	
217.88702	76	
220.80061	76	
222.95400	298	
224.70215	106	
224.94772	594	1+
224.97267	98	
225.96925	290	1+
226.94731	2818	1+
227.88835	78	
228.94192	3006	
232.82281	194	1+
232.84240	96	
232.88691	72	
233.61827	78	
233.95811	70	
235.37282	78	
235.93440	76	
238.43277	80	
239.81515	78	
240.82953	72	
240.87254	116	
240.93962	252	
240.96296	474	1+
241.78391	90	
241.90945	74	
241.94052	282	
242.88434	80	
242.90739	88	
242.96034	294	1+
243.03912	92	
243.86166	86	
244.95713	1636	1+
245.14131	72	
245.83841	74	
245.93982	170	
245.99232	74	
246.84656	72	
246.95274	1610	1+
247.80411	76	
248.80482	106	
250.43994	82	
250.84235	88	
250.89415	144	
250.95177	258	
251.04516	102	
252.87309	78	
252.95359	376	
254.00274	72	
255.30014	70	
256.37615	96	
258.83765	114	
258.89908	74	
259.12626	76	
259.83758	140	
260.83440	104	
260.96754	530	1+
261.05154	80	
261.41870	82	
262.10164	84	
262.83582	138	
263.84802	84	
264.97019	98	
265.08822	72	
265.97667	130	
266.81298	572	1+
267.97240	216	
268.84779	172	1+
268.96211	396	1+
269.04121	88	
269.90405	102	
270.80233	104	
270.88917	78	
271.90913	88	
272.99109	74	
273.85026	98	
273.96635	132	
275.97059	308	
276.80532	376	1+
278.84121	118	
278.95792	90	
279.45241	98	
279.49122	72	
280.13856	74	
280.79256	412	1+
280.83864	120	
280.86646	126	
281.96889	82	
281.98650	134	
282.07974	78	
283.21114	72	
284.81700	140	
284.91588	104	
285.08626	72	
285.79800	84	
285.84754	102	
285.87255	80	
286.91758	128	
288.41603	74	
289.85181	72	
290.81408	76	
293.79955	86	
293.87002	128	
295.80888	86	
296.81217	256	
297.80685	114	
298.80450	960	1+
298.83239	72	
298.85316	182	1+
299.83088	72	
300.80364	128	
300.91422	74	
300.98228	82	
303.95079	82	
305.56471	100	
308.04015	72	
308.37860	72	
310.87923	88	
315.82816	114	
316.76024	76	
316.81522	178	
317.81701	88	
317.85844	78	
318.99334	76	
319.20846	76	
319.84188	98	
320.33463	84	
320.75061	72	
322.65787	90	
322.83433	90	
322.86069	76	
322.88938	74	
322.92992	282	1+
325.27881	72	
325.88815	78	
328.88946	120	
329.88849	82	
332.84525	88	
333.06055	104	
334.01123	86	
335.89002	78	
336.94437	142	
337.82835	72	
337.94584	76	
339.15234	96	
342.07804	96	
347.85929	90	
348.01722	82	
350.24068	94	
350.38754	88	
350.93923	74	
353.04520	72	
354.94415	74	
355.11056	82	
355.55978	78	
358.78997	86	
359.63489	112	
360.80021	72	
360.82374	76	
362.71518	84	
364.06582	72	
END IONS

###FS:    #m/z: 322.92994 #charge 1+
###MS: 122
###MSMS: 123
BEGIN IONS
TITLE=Cmpd 91, +MS2(322.9299), 28.0-35.0eV, 2.7min #123
RTINSECONDS=158.546
SCANS=122-123
PEPMASS=322.92994	1718418
CHARGE=1+
96.37312	72	
103.82667	64	
178.96379	102	
182.87148	72	
186.46744	72	
197.91601	84	
202.04350	72	
203.52625	72	
203.95586	64	
205.94858	132	
206.88230	82	
207.97626	90	
208.12956	86	
208.93968	76	
210.37482	92	
210.39763	76	
212.41704	66	
213.93200	78	
214.89061	70	
216.85329	68	
218.98312	70	
219.15220	104	
219.87276	72	
222.89807	80	
223.95786	238	
225.94613	82	
226.91310	88	
227.06264	62	
227.93274	78	
228.40217	84	
229.05217	62	
230.85001	110	
230.89173	70	
233.51124	106	
233.85863	78	
235.38611	88	
235.90816	64	
236.03470	62	
236.83901	96	
237.92860	70	
238.83118	66	
238.94687	74	
238.96010	80	
239.07764	70	
240.14226	76	
240.82185	74	
240.93983	1096	
241.82611	138	
241.93967	4640	1+
242.24542	68	
242.82265	176	
242.94141	2738	1+
243.82089	172	
243.84626	120	
243.88596	62	
243.90339	72	
243.99755	88	
244.81794	108	
244.93908	624	1+
245.84941	74	
245.96149	64	
246.97508	122	
247.38869	66	
247.91815	86	
249.92525	72	
250.86174	64	
250.95891	68	
251.07577	64	
251.51767	72	
251.93975	70	
252.87674	76	
255.41405	66	
255.84655	68	
256.83800	156	
256.89399	82	
257.80694	70	
258.80025	80	
258.83252	110	
259.83238	168	
260.04862	62	
260.33766	88	
260.83303	112	
260.87076	84	
261.83037	458	1+
262.85794	90	
263.10467	74	
265.08837	72	
265.23411	88	
265.79637	62	
265.85277	72	
266.85971	68	
269.02725	94	
269.09589	116	
269.87396	74	
269.89199	60	
270.80886	70	
271.85164	96	
272.84315	66	
273.79312	240	1+
273.80936	82	
273.88275	80	
274.04379	68	
274.86106	76	
275.81364	212	1+
276.10848	62	
276.85974	166	
277.02717	64	
277.87613	72	
279.09305	682	1+
280.83120	66	
281.88784	92	
282.06123	80	
282.27763	70	
282.88666	86	
282.92576	78	
283.06907	122	
283.85343	206	1+
283.97223	70	
284.29350	252	
285.89766	80	
287.81500	70	
288.40928	74	
289.78102	76	
289.80890	94	
289.93530	78	
290.86302	64	
291.79452	86	
292.87615	66	
293.18564	74	
295.38861	88	
295.82220	68	
296.80672	70	
296.86849	238	1+
298.83042	72	
301.87570	80	
301.98876	94	
302.80872	80	
302.95385	82	
303.00910	74	
306.87747	64	
307.60532	94	
307.79879	136	
308.80145	74	
310.80720	102	
310.86573	72	
310.90251	72	
311.05609	72	
311.88815	64	
312.80500	108	
312.86961	140	
314.74851	74	
315.88143	68	
316.88088	68	
319.80122	66	
321.26319	70	
321.82017	72	
322.80559	64	
325.81262	68	
325.89923	72	
END IONS

###FS:    #m/z: 340.94063 #charge 1+
###MS: 122
###MSMS: 124
BEGIN IONS
TITLE=Cmpd 92, +MS2(340.9406), 28.0-35.0eV, 2.7min #124
RTINSECONDS=159.318
SCANS=122,124
PEPMASS=340.94063	683306
CHARGE=1+
138.16779	82	
191.95255	144	
193.94732	86	
196.88123	68	
209.94749	76	
210.93629	82	
212.88427	104	
212.94536	78	
212.99017	90	
213.88172	80	
213.93882	548	1+
214.87594	78	
215.88517	130	
215.93720	566	1+
216.08534	70	
217.41966	76	
222.83946	72	
222.97447	94	
223.07586	66	
223.95822	72	
224.95989	96	
226.55575	86	
226.82775	64	
226.96783	74	
227.63651	78	
227.81627	70	
229.94289	66	
230.88420	70	
230.91419	76	
231.89059	228	1+
231.95126	334	1+
233.84196	66	
233.90052	84	
234.84365	74	
235.89663	78	
236.90301	80	
236.93139	76	
239.78633	74	
239.84538	106	
239.86033	62	
239.88368	62	
240.78752	68	
240.83338	198	
240.85441	64	
241.83817	208	
242.84111	136	
243.83850	114	
244.83458	72	
244.87160	116	
245.86899	70	
246.97361	78	
247.97623	76	
248.85478	72	
249.95819	86	
250.89675	72	
250.95536	116	
251.09522	84	
251.96395	80	
252.84752	90	
254.84281	70	
254.96614	240	
255.92070	84	
256.86597	82	
258.13902	72	
258.37405	94	
258.84288	364	
259.84408	160	
259.95571	100	
259.97891	68	
260.83060	162	
260.86039	232	
261.83736	198	
262.82819	62	
262.92173	78	
263.80014	92	
264.83645	78	
264.90609	70	
265.36207	92	
265.83463	64	
266.40354	96	
266.42345	102	
267.86028	84	
268.84060	370	1+
268.86838	72	
269.87194	98	
269.92014	76	
270.02333	70	
270.83302	210	1+
270.90557	82	
272.87584	142	
272.93412	118	
274.35633	78	
274.87535	82	
274.89688	110	
275.80568	112	
275.83900	66	
275.94911	64	
276.10053	72	
276.39801	92	
276.85698	776	1+
277.90540	118	
278.84507	1018	1+
278.96736	88	
279.94087	100	
280.87277	82	
281.04858	116	
281.84680	70	
281.86131	64	
281.88132	82	
281.94189	62	
282.92799	64	
283.87093	64	
284.89354	86	
287.36525	92	
289.79125	64	
289.85431	78	
291.90838	86	
293.87945	74	
294.81286	70	
294.87031	524	1+
294.89088	102	
295.98851	66	
296.85533	84	
296.95692	68	
297.38033	86	
297.94135	72	
297.97875	136	
298.31477	86	
299.88147	66	
299.94123	78	
300.06059	70	
300.95484	66	
301.74315	68	
302.01826	88	
302.86844	66	
303.85859	78	
305.83705	76	
309.43629	72	
311.88460	100	
312.87161	84	
312.89758	72	
314.93633	70	
314.99775	74	
315.31737	88	
316.86849	170	
323.87223	72	
327.89572	98	
329.81914	62	
329.86593	62	
330.81465	120	
335.89027	64	
336.72574	72	
336.75688	64	
339.76508	74	
339.82445	106	
340.85709	82	
342.24125	68	
346.06824	62	
346.35190	62	
END IONS

###FS:    #m/z: 363.95645 #charge 1+
###MS: 122
###MSMS: 125
BEGIN IONS
TITLE=Cmpd 93, +MS2(363.9565), 28.0-35.0eV, 2.7min #125
RTINSECONDS=160.091
SCANS=122,125
PEPMASS=363.95645	264768
CHARGE=1+
177.93161	86	
189.86296	476	
191.85850	132	
192.02002	114	
203.85049	90	
204.88787	108	
206.11482	86	
206.97421	130	
207.86029	72	
207.94785	88	
209.45849	84	
209.94305	1004	1+
210.88467	126	
211.18570	116	
211.88661	128	
212.87922	1434	1+
216.48463	108	
216.82959	80	
217.39057	78	
222.95159	714	1+
224.11525	80	
224.94928	724	1+
226.82546	76	
226.94711	4524	1+
227.05496	76	
227.39737	94	
227.93144	144	
228.89642	514	
228.94237	4564	1+
228.98099	106	
229.04348	104	
230.83124	84	
230.84673	162	1+
230.88881	2080	1+
232.88361	132	
233.83260	74	
234.87925	158	
234.93317	182	
239.80368	76	
239.93672	80	
239.96338	74	
240.83710	132	
240.94107	266	
240.96285	478	1+
241.88463	72	
241.94026	600	1+
242.94266	412	1+
242.95821	238	
243.85315	106	
244.95597	1916	1+
246.90547	182	
246.95295	2444	1+
247.80725	80	
248.08639	84	
248.80663	122	
248.89969	646	1+
250.94925	74	
250.97086	114	
251.03705	78	
252.02609	74	
252.89240	96	
256.39588	92	
257.85186	92	
258.83856	526	1+
258.96958	200	
259.89977	100	
260.02637	84	
260.82784	130	
260.96682	102	
261.83371	346	1+
262.83710	204	1+
263.34611	78	
264.07355	82	
264.82232	110	
265.08543	110	
265.79058	104	
265.97271	74	
266.79251	228	1+
266.81305	268	
266.85156	102	
266.86486	78	
267.78000	78	
267.81669	200	
267.85420	76	
267.97031	272	1+
268.10870	96	
268.89372	82	
269.05774	76	
269.96953	316	1+
270.83145	96	
271.91624	208	
276.80587	124	
276.85123	114	
277.81042	86	
279.10135	82	
279.79564	72	
280.11582	104	
280.79312	280	
280.83539	80	
281.11969	84	
281.78881	428	1+
281.85876	78	
281.89105	100	
282.78279	74	
283.82176	252	1+
283.85458	130	
284.79000	80	
285.84580	138	
287.14667	76	
287.43211	86	
287.80905	128	
289.96694	76	
291.35706	94	
291.47830	80	
292.83666	88	
293.40608	84	
293.98675	84	
294.92653	82	
295.36132	92	
295.99249	80	
296.80567	156	
297.11745	88	
297.80595	230	
297.82314	94	
298.80285	736	1+
299.40372	98	
299.91784	82	
300.36030	74	
300.79839	388	1+
300.92887	76	
301.86357	274	
302.88336	74	
303.10679	238	1+
303.43725	104	
303.80488	74	
303.85904	178	
304.80663	116	
304.85770	188	
304.95561	74	
307.89151	94	
309.52903	88	
309.87264	352	1+
310.98734	120	
311.94931	86	
312.34808	76	
312.85845	78	
312.95179	74	
313.88909	72	
316.81413	112	
317.51081	78	
318.32492	76	
318.81285	132	
319.91085	82	
319.93083	92	
320.15698	88	
321.81818	418	1+
322.97540	94	
325.45192	88	
325.81707	80	
326.87106	186	
326.94640	76	
329.39342	74	
329.88845	96	
332.43112	94	
336.94297	218	
336.98685	100	
337.88461	78	
339.82561	92	
340.94348	172	
343.76044	76	
344.41861	96	
348.76222	78	
356.91095	72	
357.77713	72	
359.94016	76	
360.86740	222	
366.95108	74	
END IONS

###FS:    #m/z: 322.92986 #charge 1+
###MS: 126
###MSMS: 127
BEGIN IONS
TITLE=Cmpd 94, +MS2(322.9299), 28.0-35.0eV, 2.7min #127
RTINSECONDS=163.745
SCANS=126-127
PEPMASS=322.92986	1733420
CHARGE=1+
192.89189	72	
196.96027	66	
198.83943	64	
202.04902	60	
205.93012	68	
207.87265	72	
207.94517	68	
208.93636	80	
209.94218	60	
210.42466	78	
210.87738	96	
211.53056	62	
211.89293	60	
212.48493	78	
214.89198	66	
216.88945	76	
218.88492	66	
218.91609	66	
222.95234	180	
223.81380	72	
223.95435	162	
223.97016	92	
224.84175	76	
224.93771	76	
226.85340	74	
227.93661	88	
228.90158	66	
229.00000	74	
230.83224	66	
230.85160	78	
230.88736	86	
230.90673	70	
231.89699	120	
234.95087	70	
236.89170	82	
238.94016	86	
238.96745	56	
240.07935	68	
240.82303	246	
240.94026	1438	
241.07364	60	
241.93919	3384	1+
242.06068	72	
242.83585	76	
242.94112	2318	1+
243.24606	74	
243.81436	86	
244.62483	98	
244.81911	148	
244.84606	84	
244.93841	656	1+
245.09972	66	
246.97277	158	
247.85069	76	
248.84078	90	
248.89244	78	
248.99831	60	
249.92726	66	
249.97001	78	
250.96495	60	
251.06616	76	
254.83317	68	
254.92026	118	
255.78307	60	
256.86014	66	
256.89887	152	1+
256.93299	76	
257.79972	170	
258.83210	344	1+
259.85023	80	
260.82944	262	1+
262.35836	70	
264.79271	72	
264.98013	70	
265.08030	84	
266.06067	78	
266.24516	88	
266.86330	88	
266.89071	74	
267.44047	70	
267.84877	114	
267.86278	68	
268.95286	90	
271.79579	74	
271.85183	68	
271.89292	84	
272.63247	66	
273.79450	152	
275.79748	58	
275.86346	86	
276.07584	76	
276.85967	80	
278.65268	74	
278.84720	96	
278.86791	66	
279.09017	1380	1+
279.90830	102	
280.79638	114	
280.82536	188	1+
280.86410	84	
280.87847	88	
280.91771	76	
281.80156	66	
281.96214	70	
282.87120	70	
282.97453	76	
283.09325	70	
283.27922	92	
284.19336	102	
284.29327	252	
284.78806	60	
284.85399	72	
284.88036	96	
285.79153	84	
288.20095	58	
289.08704	76	
289.78499	156	
289.82664	76	
289.87088	68	
290.88560	80	
291.06129	56	
291.96698	68	
292.06999	60	
292.75840	70	
293.00895	64	
294.85093	98	
295.83648	72	
295.86805	96	
296.82351	78	
296.86805	64	
297.83365	78	
299.64395	82	
300.05840	74	
300.86245	68	
301.84571	64	
304.26095	74	
304.80978	76	
307.80136	118	
308.79537	72	
308.82075	72	
308.91801	68	
311.03437	64	
312.75635	74	
312.80182	80	
312.98643	60	
314.86849	72	
315.81690	72	
316.08974	84	
316.86772	76	
317.84750	64	
322.81200	70	
323.13863	64	
324.89365	126	
325.76849	64	
325.84403	76	
325.90589	94	
327.25093	72	
327.88140	80	
END IONS

###FS:    #m/z: 363.95642 #charge 1+
###MS: 126
###MSMS: 128
BEGIN IONS
TITLE=Cmpd 95, +MS2(363.9564), 28.0-35.0eV, 2.8min #128
RTINSECONDS=164.517
SCANS=126,128
PEPMASS=363.95642	270504
CHARGE=1+
78.75406	78	
182.86993	86	
185.86589	84	
189.86167	302	1+
191.85645	308	
192.86346	206	
200.88878	112	
200.95065	92	
203.94532	84	
208.94010	86	
209.94164	534	1+
210.88306	468	
212.87963	656	1+
214.89593	110	
216.91293	92	
222.95248	424	1+
223.97686	86	
224.95069	324	
225.88353	78	
226.94631	4840	1+
226.97886	134	
227.91107	120	1+
228.89382	428	1+
228.94191	5512	1+
228.97122	150	
229.02794	88	
229.12610	94	
230.84781	198	
230.88781	2162	1+
231.03659	82	
232.96771	78	
236.43253	82	
237.05048	80	
237.82805	84	
240.94004	256	
240.96176	256	
241.82530	80	
241.93671	826	1+
241.96266	148	
242.02213	84	
242.93835	528	1+
242.96059	422	1+
243.81898	424	1+
244.83931	210	1+
244.86993	88	
244.95624	2556	1+
245.94167	196	
246.80791	92	
246.90246	98	
246.95273	2208	
248.80273	458	1+
248.90193	382	
248.95105	90	
248.97893	100	
249.05254	90	
250.06908	84	
250.99026	82	
252.97065	90	
253.90448	140	
254.09303	100	
254.87453	80	
255.79459	80	
256.83449	78	
258.44096	92	
258.84268	286	
258.90119	100	
260.02855	88	
260.83004	178	
260.96988	258	
261.79176	78	
261.83454	144	
262.82684	200	
262.85169	90	
263.81664	338	1+
264.79764	118	
264.96415	76	
265.08501	276	1+
265.86271	132	
265.90433	150	
266.81611	212	
267.11614	80	
267.97559	186	
268.81625	174	1+
268.83733	84	
268.95379	156	
269.96907	604	1+
271.35232	86	
271.59717	80	
271.84741	84	
271.95571	110	
272.85985	76	
273.84931	462	1+
274.13121	82	
276.13072	96	
277.92400	142	
278.52511	94	
278.79793	218	
279.79768	120	
280.09361	78	
280.10765	100	
280.56805	102	
280.79303	334	
281.43035	90	
281.79429	648	1+
281.84774	102	
281.92506	82	
282.40554	90	
283.10324	100	
283.85674	190	
283.98551	126	
284.82482	320	
284.84700	122	
284.87005	274	1+
284.95349	78	
285.07181	88	
285.80456	90	
285.82570	184	
285.84602	234	
285.86990	220	1+
286.82252	128	
287.83877	84	
287.90818	142	
290.96284	92	
292.39106	84	
292.84479	90	
293.12014	146	1+
296.80930	130	
297.87383	104	
298.80419	622	
298.88931	134	1+
298.95554	92	
299.80323	290	
299.87034	210	
300.13398	134	
300.79532	484	1+
301.86220	152	
302.86203	98	
303.10351	112	
303.30660	80	
303.80661	224	1+
303.85949	418	1+
304.11419	84	
306.88420	112	
307.88720	120	
308.96342	82	
310.43057	84	
311.12581	126	
313.96493	78	
315.87163	92	
316.81618	226	
317.81347	106	
318.93171	148	
320.15693	78	
320.83801	80	
321.81755	250	
321.83444	88	
321.86044	116	
322.10430	84	
322.80548	94	
323.79840	92	
324.87264	136	
326.85072	106	
326.87365	218	1+
326.98631	84	
330.45284	94	
331.77324	84	
331.89632	84	
335.76415	86	
336.94186	148	
339.02322	78	
339.82936	116	
339.95280	114	
341.39223	84	
347.14983	86	
347.71472	80	
350.10745	88	
359.87260	104	
362.84471	148	
363.62799	88	
369.17935	90	
END IONS

###FS:    #m/z: 507.84529 #charge 1+
###MS: 126
###MSMS: 129
BEGIN IONS
TITLE=Cmpd 96, +MS2(507.8453), 28.2-35.2eV, 2.8min #129
RTINSECONDS=165.29
SCANS=126,129
PEPMASS=507.84529	139014
CHARGE=1+
196.01575	250	
214.88825	144	
231.89733	204	1+
236.88795	152	
238.05912	150	
240.05836	116	
250.90956	200	1+
252.08236	226	1+
254.09667	122	
258.44499	112	
260.87790	138	
264.98326	142	
268.10663	140	
270.92399	136	
272.85511	232	
275.85057	142	
279.39020	140	
285.93991	188	1+
287.85282	280	
288.80959	144	
288.86584	158	
289.82494	216	1+
289.84227	156	
289.87617	162	
290.02832	118	
290.87243	146	
291.80953	124	
291.86155	208	
291.87674	110	
293.87236	648	1+
293.96619	238	1+
296.84860	118	
296.87455	146	
299.31841	112	
300.87209	182	1+
301.85879	126	
303.86314	394	1+
305.86158	670	1+
307.89133	384	
308.14314	772	1+
308.79300	200	1+
308.86869	638	1+
309.88537	486	1+
310.15558	530	1+
310.86747	110	
311.39239	214	1+
311.88219	1982	1+
314.86424	240	
315.87566	308	1+
316.86129	192	
316.97308	132	
317.93595	134	
318.85713	122	
321.82782	136	
323.87124	280	
324.86554	190	
325.89952	122	
326.83957	114	
326.88168	1188	1+
328.87160	302	
328.96319	172	1+
329.78366	234	1+
329.86347	116	
332.87735	336	1+
333.84971	178	
335.82660	136	
336.87095	110	
337.79556	134	
337.88213	254	
338.87775	240	1+
340.86172	198	1+
341.89664	108	
342.15305	190	1+
343.30745	108	
345.77680	110	
346.03874	108	
346.82814	108	
347.77835	668	1+
348.72815	240	
348.76770	184	
348.84477	146	
349.75416	272	
349.89970	126	
350.76211	122	
350.89057	220	1+
351.87357	130	
352.88551	142	
353.85329	206	
354.84810	144	
355.86342	230	1+
355.88602	140	
356.85485	254	1+
357.83304	204	1+
358.78005	290	1+
362.83272	210	1+
365.77104	108	
365.78341	276	1+
366.71667	114	
366.84234	114	
367.70750	656	1+
367.76534	334	
367.83692	128	
368.71051	388	1+
368.77557	172	
368.83292	660	1+
368.89943	126	
369.83431	474	1+
371.79811	112	
372.77985	238	1+
373.72164	118	
374.81364	266	
374.85116	214	1+
375.82032	118	
377.73445	110	
381.72004	276	1+
381.84149	160	
383.71817	232	1+
383.77736	218	
383.79268	184	
384.72113	162	1+
384.74442	142	
384.85041	1136	1+
385.78159	152	
385.79613	264	
386.77059	118	
387.76922	174	
387.84707	144	
388.74694	124	
390.04759	106	
390.83877	346	1+
391.40147	116	
391.90663	140	
392.77217	116	
392.82693	222	
393.74015	216	1+
393.81877	260	1+
393.84270	112	
395.72655	162	1+
397.32339	110	
398.73181	210	
398.78669	126	
399.73072	476	1+
399.85198	156	
400.90819	148	
402.86439	524	1+
403.88198	164	
404.80609	146	
405.75452	202	
405.79083	114	
405.85598	272	1+
406.76048	138	
407.74196	830	1+
407.78033	180	
407.86736	750	
408.78056	174	
408.85362	576	
408.86764	644	
409.72496	302	
409.74623	336	1+
409.86690	372	
410.73058	156	
410.83738	1222	1+
410.88448	232	1+
411.10693	122	
411.72099	124	
412.72746	134	
413.75635	190	
414.68151	136	
414.75813	144	
417.81135	106	
418.85526	162	
419.87029	126	
421.77440	174	
422.82147	160	
422.87728	128	
423.77454	508	
423.86457	498	1+
424.76816	230	
425.75548	782	1+
426.73519	196	
426.86123	484	1+
426.88557	126	
427.73267	1298	1+
428.75134	152	
428.84667	778	1+
428.88934	156	
429.69830	128	
429.75368	178	
429.87797	126	
430.84881	150	
431.86647	318	1+
433.85241	182	
434.85217	124	
442.79367	122	
442.87870	112	
443.76421	168	
444.87276	1518	1+
445.74276	262	
445.76415	168	
446.74423	134	
446.76552	114	
447.71296	424	1+
449.71570	118	
449.87332	222	
450.69609	308	1+
450.74647	376	1+
450.89156	108	
451.88180	176	1+
453.75432	160	1+
457.90845	174	
462.88387	258	
463.88646	324	1+
464.78488	108	
467.88761	450	1+
469.78387	148	
473.70564	112	
485.89624	176	
509.86283	164	
END IONS

###FS:    #m/z: 322.92975 #charge 1+
###MS: 130
###MSMS: 131
BEGIN IONS
TITLE=Cmpd 97, +MS2(322.9297), 28.0-35.0eV, 2.8min #131
RTINSECONDS=168.947
SCANS=130-131
PEPMASS=322.92975	1756902
CHARGE=1+
190.94781	64	
196.88435	58	
201.04658	128	
203.95567	62	
205.95003	72	
206.82435	60	
206.95486	78	
208.88159	72	
219.80511	70	
221.06866	68	
221.87992	176	
223.81930	94	
223.96127	80	
226.89676	136	
227.86796	62	
227.92977	82	
228.85693	60	
228.95708	64	
229.84005	150	
229.90803	112	
229.92437	72	
230.84725	102	
230.89038	72	
230.90672	56	
232.89831	58	
233.87013	66	
235.87226	78	
238.82934	70	
238.93792	68	
239.07125	70	
239.79794	64	
240.82149	146	
240.90573	64	
240.93979	944	
241.51987	78	
241.94181	1120	
242.81900	496	1+
242.87109	66	
242.94122	3556	1+
243.10814	56	
243.14880	66	
243.24171	72	
243.82040	360	1+
244.89976	102	
244.92125	68	
244.93969	1212	1+
246.86177	68	
246.97805	60	
247.38682	86	
247.80556	90	
247.93764	98	
248.85896	74	
248.90718	66	
248.95169	80	
249.46790	114	
250.93797	68	
251.17299	96	
251.94815	72	
251.97153	70	
253.83095	58	
254.90728	96	
255.38065	82	
256.89392	68	
257.80178	60	
258.83051	340	
258.84806	68	
260.83404	106	
260.86081	124	
261.83205	712	1+
261.86940	72	
262.05604	58	
262.35634	70	
262.89964	86	
264.42724	64	
264.86240	68	
265.05606	92	
265.83831	76	
266.85206	116	
267.79384	72	
268.91059	80	
269.22841	88	
269.85968	80	
269.87346	66	
270.97615	62	
271.18148	58	
271.84828	88	
271.87443	66	
272.13776	58	
272.43971	62	
273.81556	68	
273.90317	66	
274.79439	136	
275.80821	58	
277.04367	92	
277.84952	86	
277.86979	74	
278.03597	60	
279.09220	1084	1+
279.22072	104	
279.41145	76	
279.92046	74	
280.81306	80	
280.83124	68	
281.86164	62	
282.88583	140	
282.91150	66	
283.84172	58	
283.86003	56	
283.97632	58	
284.21405	74	
284.28993	296	
284.83989	72	
284.88118	64	
285.02546	120	
285.21689	64	
285.85041	176	
285.86866	62	
287.87727	62	
288.84288	78	
288.85964	88	
289.78682	76	
289.89980	84	
290.85826	78	
291.37586	78	
291.81028	132	
292.89096	76	
294.82110	94	
294.86157	86	
296.90612	74	
297.82701	66	
299.83532	58	
300.82224	66	
301.88208	56	
302.81303	64	
302.86825	64	
305.87576	136	
307.81854	96	
307.83549	78	
307.85889	58	
308.79024	68	
308.86822	70	
309.79703	66	
309.88792	158	
312.80423	86	
313.10850	62	
314.76182	78	
316.80870	58	
319.38668	72	
319.81660	76	
320.80113	100	
320.89577	66	
322.10228	68	
324.72770	86	
324.84327	60	
324.88606	120	
326.89029	60	
END IONS

###FS:    #m/z: 363.95635 #charge 1+
###MS: 130
###MSMS: 132
BEGIN IONS
TITLE=Cmpd 98, +MS2(363.9564), 28.0-35.0eV, 2.9min #132
RTINSECONDS=169.718
SCANS=130,132
PEPMASS=363.95635	266528
CHARGE=1+
157.56389	92	
187.87706	82	
189.86452	354	
191.85894	142	
196.88109	112	
197.93858	76	
197.97125	76	
198.87777	78	
205.88049	84	
207.87329	102	
209.94231	868	1+
210.88105	166	
211.86983	78	
211.90366	90	
212.87923	1184	1+
214.89056	78	
215.84708	80	
222.95279	420	
223.89126	224	1+
223.95240	212	
224.51451	140	
224.95021	732	1+
224.97644	98	
226.80162	76	
226.94620	5040	1+
226.97402	76	
227.92926	142	
228.83686	74	
228.87629	84	
228.89488	466	
228.94163	5450	1+
230.01582	74	
230.07900	84	
230.79121	80	
230.88975	1458	1+
231.83691	74	
232.88431	328	1+
233.81752	78	
234.88048	140	
238.05528	88	
239.42905	84	
240.83432	282	1+
240.94167	290	
240.96235	352	1+
241.14017	80	
241.92918	76	
242.82162	132	
242.91287	76	
242.94195	882	1+
242.95796	254	
243.82094	78	
243.96188	104	
244.95654	1946	1+
245.84081	78	
246.90925	168	
246.95244	2530	
246.97637	118	
248.04189	164	1+
248.65926	106	
248.81018	158	
248.84590	148	
248.90133	414	1+
248.97695	78	
249.80921	94	
249.98348	90	
250.46329	92	
250.89847	142	
250.94111	144	
250.97056	230	
253.84544	88	
255.94974	88	
256.83063	82	
257.40766	78	
257.82929	92	
257.91020	100	
258.83287	196	
258.97034	132	
259.84572	116	
260.70636	84	
260.82964	532	1+
260.96867	238	
261.83012	424	1+
262.83334	256	1+
264.87639	100	
264.97811	98	
265.08815	290	
265.81963	110	
266.81853	420	1+
267.97592	400	
268.81241	78	
268.96379	512	1+
269.11790	80	
269.80947	76	
269.92281	80	
269.96668	436	1+
271.84213	76	
271.91235	178	1+
276.06959	76	
276.85236	272	
277.80659	78	
278.80372	138	
278.83914	90	
279.08730	126	1+
280.24533	88	
280.79138	662	1+
282.79022	132	
282.84957	74	
283.06829	76	
283.09771	78	
283.79437	76	
283.85151	348	1+
285.82565	100	
285.84396	232	
286.12208	78	
286.90730	76	
289.89019	78	
289.92887	228	1+
290.79579	140	
290.83517	76	
291.11806	76	
292.45099	80	
292.80079	84	
293.11873	74	
295.42655	84	
295.82148	88	
296.02652	92	
296.12369	100	
296.80951	196	
296.86780	74	
297.80625	82	
298.80306	488	
298.88968	96	
299.79929	658	1+
299.87127	92	
301.41919	94	
301.86166	246	
302.44310	78	
302.80509	360	1+
302.86761	100	
303.36847	98	
303.40937	80	
303.85700	754	1+
304.39073	104	
305.83633	174	1+
308.89572	76	
309.85995	74	
310.87607	128	
311.12106	122	
312.94254	74	
314.81178	110	
316.81696	292	
317.35303	76	
318.81369	92	
318.93851	78	
319.82093	80	
320.91973	78	
320.96124	106	
321.81798	504	1+
321.86659	140	
322.15332	96	
326.87059	98	
327.87767	86	
328.95445	76	
330.81456	76	
331.19192	80	
331.43329	106	
333.74195	74	
333.80934	74	
334.82649	128	
336.94372	318	1+
337.83494	88	
337.94584	208	1+
339.83134	124	
339.86131	186	
340.83331	152	1+
340.93752	338	1+
347.74497	74	
348.78641	102	
353.00575	74	
354.15336	78	
356.40998	92	
361.84342	96	
368.36148	80	
369.43190	92	
END IONS

###FS:    #m/z: 507.84505 #charge 1+
###MS: 130
###MSMS: 133
BEGIN IONS
TITLE=Cmpd 99, +MS2(507.8450), 28.2-35.2eV, 2.9min #133
RTINSECONDS=170.491
SCANS=130,133
PEPMASS=507.84505	134380
CHARGE=1+
196.01758	280	
224.97781	134	
240.07302	216	1+
243.90911	108	
251.10192	128	
260.87950	132	
264.89250	250	1+
265.08318	150	
270.86000	150	
275.85362	186	1+
280.79146	110	
280.83141	148	
280.85495	120	
282.98476	132	
283.89863	144	
287.85042	486	1+
287.94439	124	
289.87787	322	
290.86085	522	1+
291.88057	154	
292.07928	118	
293.87599	792	1+
294.56295	142	
295.87985	410	1+
299.81146	112	
299.85008	250	1+
300.84929	226	1+
301.81377	120	
303.80418	112	
303.86721	316	
304.84806	158	
304.87901	134	
305.86190	538	
305.94887	122	
307.88940	204	
308.14189	652	1+
308.87595	182	
309.15781	882	1+
309.87029	388	
310.15828	688	1+
310.89012	112	
311.88479	1820	1+
312.86761	138	
314.86563	252	
314.94899	178	
315.86274	106	
316.89188	138	
317.77669	172	1+
317.82597	158	
319.85717	152	
321.86419	154	
321.99310	128	
323.89381	138	
326.39714	108	
326.88422	1042	1+
328.36799	204	
328.85588	166	
328.87752	194	
329.89281	122	
330.87612	202	
331.75501	134	
331.81673	128	
332.75226	236	1+
332.85450	108	
332.87644	164	
335.84242	166	
336.78098	110	
336.94495	202	
337.87983	394	1+
338.81841	108	
339.78506	112	
339.83887	186	1+
341.01198	118	
342.83346	144	
342.90252	210	1+
346.77809	156	
347.77747	170	
348.72459	118	
348.77763	118	
349.76039	568	1+
350.82112	216	1+
350.88408	154	
353.91630	136	
354.83895	132	
355.92937	126	
356.87898	192	1+
357.74429	112	
359.76612	108	
361.75514	142	
362.36467	112	
363.76449	116	
363.79322	140	
365.78689	250	
366.80692	158	
366.83982	408	1+
367.71286	364	1+
367.73473	226	1+
367.76293	398	1+
368.78822	118	
368.89087	118	
369.71407	272	1+
369.83428	188	
371.42107	172	
371.80634	196	
372.76701	168	1+
373.32394	122	
373.71553	110	
373.82760	136	
374.82182	214	
374.84015	114	
376.75586	356	1+
376.81413	230	1+
379.41331	134	
380.02542	190	1+
380.71770	258	1+
380.85839	140	
381.80083	148	
382.71422	398	1+
382.85333	106	
383.77582	118	
384.78354	108	
384.85004	508	1+
385.37809	120	
385.78413	140	
385.82248	106	
387.84744	298	1+
388.80662	206	
389.20179	242	1+
390.84222	280	
392.82793	328	
393.00815	114	
393.39553	108	
393.84913	118	
394.82420	150	
394.90278	158	
395.79071	146	
397.76364	168	
398.72815	646	1+
398.87110	304	
399.84644	190	
401.72621	284	1+
403.87373	238	
404.45626	108	
404.75019	328	1+
404.77128	106	
404.80079	130	
404.87026	132	
405.75645	382	1+
405.77340	132	
405.85904	118	
407.73740	468	1+
407.86272	1218	1+
408.85442	776	1+
409.72743	636	1+
410.77177	108	
410.84025	548	
410.88817	212	1+
411.69036	132	
411.83914	266	
412.83627	190	
413.07034	132	
413.75480	292	1+
413.81402	110	
415.86339	322	1+
417.82280	172	
419.75699	132	
420.74495	122	
421.78338	266	1+
421.81141	122	
421.88875	120	
422.86386	766	1+
423.77472	964	1+
423.86716	572	1+
424.30662	108	
425.72295	148	
425.75542	626	1+
426.86266	226	
427.73189	974	1+
427.85950	168	
428.79922	116	
428.84786	434	
428.87660	330	1+
429.69987	138	
429.82747	120	
429.84873	216	
430.79418	114	
431.86547	566	1+
435.77009	138	
439.89057	136	
440.89637	148	
441.78330	122	
442.87568	190	1+
443.76833	136	
444.86869	570	1+
445.72180	144	
445.74323	168	
446.81049	174	
447.71276	398	1+
447.74155	176	
448.77547	128	
449.88347	364	1+
450.74628	236	1+
450.88503	250	1+
457.89924	140	
462.88839	266	
465.72690	122	
466.78140	106	
467.88907	642	1+
485.90712	126	
486.90048	174	
509.78570	124	1+
509.92351	108	
510.91935	136	
END IONS

###FS:    #m/z: 340.94056 #charge 1+
###MS: 134
###MSMS: 135
BEGIN IONS
TITLE=Cmpd 100, +MS2(340.9406), 28.0-35.0eV, 2.9min #135
RTINSECONDS=174.159
SCANS=134-135
PEPMASS=340.94056	697896
CHARGE=1+
129.23529	80	
192.89043	80	
192.92832	134	
193.95241	78	
207.07861	74	
208.88931	80	
209.88015	80	
211.94308	72	
212.87806	80	
213.87818	134	
213.94056	592	1+
214.03973	74	
215.88991	114	
215.93583	308	
216.94002	134	
217.88162	204	
220.88447	74	
222.87260	90	
223.82757	136	
224.96003	94	
226.94755	176	
226.97098	104	
227.78819	76	
228.84502	130	
228.89026	76	
228.94025	150	
230.88540	438	1+
231.12579	114	
231.88636	278	1+
231.95118	550	
231.97256	76	
232.86954	100	
232.90214	80	
233.50584	86	
233.53767	86	
233.89680	294	
233.94644	166	
234.84185	76	
234.93028	74	
235.89243	114	
237.13006	82	
237.38126	98	
237.83569	78	
237.89998	78	
239.06241	78	
239.78789	72	
239.82447	78	
239.86433	86	
239.89457	102	
240.83183	102	
240.84890	88	
240.96195	152	
241.84192	496	1+
242.90535	80	
243.83191	72	
244.01402	110	
244.95466	120	
246.97598	168	
248.87067	74	
250.99232	110	
252.79096	76	
254.24772	74	
254.96672	428	1+
255.07777	114	
255.85349	86	
255.90856	74	
256.85169	160	
257.00599	74	
257.11229	96	
257.81563	84	
257.83467	98	
257.86090	86	
257.87708	72	
257.91191	162	
257.98721	80	
258.84769	932	1+
258.86950	80	
258.92866	74	
259.85183	602	1+
259.91968	90	
259.95275	146	
260.83424	264	1+
262.90606	76	
263.03091	72	
263.86610	92	
264.13944	74	
264.80236	84	
264.83441	78	
265.79437	74	
268.80477	82	
268.84107	392	1+
269.09807	92	
270.12993	88	
271.36863	74	
271.79387	72	
271.87253	72	
272.80981	98	
272.84054	104	
272.93582	300	
273.80161	108	
273.89484	110	
273.96800	76	
274.85909	138	
275.86544	144	
275.88074	86	
275.92034	72	
276.85839	252	
277.86219	286	
277.88582	78	
278.84355	690	1+
278.96548	104	
281.05174	78	
281.81864	84	
282.91772	84	
282.97749	76	
283.02933	114	
283.90411	104	
284.84111	116	
284.89147	106	
285.86644	92	
286.88872	74	
288.84311	78	
288.87420	88	
289.85843	114	
290.86661	92	
290.94640	72	
292.43320	88	
293.13701	106	
293.48830	92	
293.84716	86	
293.87971	80	
294.86375	224	
295.95900	128	
296.13001	82	
296.86025	76	
297.89602	84	
297.98118	98	
298.30799	88	
299.86889	82	
300.06061	80	
300.84998	76	
303.94622	78	
306.86683	76	
306.88843	72	
307.88618	152	
313.87770	72	
313.96273	78	
315.12577	82	
315.98507	92	
316.93506	72	
317.76633	98	
319.81067	74	
328.88001	128	
328.95437	118	
329.17017	72	
337.59132	78	
338.03818	86	
342.90970	72	
343.59438	82	
346.37925	92	
END IONS

###FS:    #m/z: 507.84521 #charge 1+
###MS: 134
###MSMS: 136
BEGIN IONS
TITLE=Cmpd 101, +MS2(507.8452), 28.2-35.2eV, 2.9min #136
RTINSECONDS=174.932
SCANS=134,136
PEPMASS=507.84521	133400
CHARGE=1+
196.01626	644	
209.94592	150	
224.97654	232	
238.06397	310	1+
251.91368	124	
252.07882	190	
258.72938	102	
263.90805	192	
266.16792	168	
267.17222	138	
267.94479	126	
268.38708	184	1+
270.86097	172	
270.88019	178	1+
273.91868	106	
275.91471	134	
278.89197	114	
280.37880	102	
285.85562	108	
287.85520	658	1+
288.90760	106	
289.87827	196	
290.86320	178	
291.88113	112	
293.87234	1088	1+
293.95622	138	
294.10037	206	1+
295.94039	174	1+
297.81701	108	
300.85856	106	
302.09772	116	
302.85888	348	1+
303.39767	148	
303.86294	242	1+
303.94500	122	
304.80661	116	
305.86624	438	1+
306.96460	146	
307.89140	184	
308.14108	544	1+
308.87276	274	
309.86885	136	
309.88705	166	
310.15499	248	
311.16208	148	
311.88445	1564	1+
312.97280	110	
313.85822	102	
313.88112	524	1+
314.86016	310	
316.82038	122	
316.86817	150	
317.79791	146	1+
323.87307	418	1+
324.37589	118	
325.85695	128	
325.90186	144	
326.88143	1638	1+
327.81602	210	
327.84399	114	
328.81807	318	1+
328.87485	112	
329.82554	288	1+
329.88723	128	
332.87840	460	1+
332.90850	120	
335.88489	136	
336.94188	130	
337.79784	488	1+
338.79815	276	1+
340.86080	104	
342.08214	108	
344.81654	182	1+
346.17917	162	
346.87047	146	
347.77789	246	
348.77654	138	
348.90063	158	
349.03203	156	1+
349.75618	132	
350.76898	134	
350.88775	342	1+
353.78732	124	
353.85138	116	
354.76805	184	
354.82786	128	
355.76672	116	
355.85318	104	
356.78202	104	
356.86111	120	
361.78187	232	1+
365.73566	254	1+
365.78587	172	
366.41728	166	
366.73767	184	1+
366.84033	428	1+
367.70730	248	
367.76872	336	1+
368.71275	108	
368.81211	134	
369.81382	122	
370.80250	118	
371.83865	166	1+
372.77793	370	1+
373.79371	104	
373.89490	120	
374.72832	126	
374.90171	130	
376.78847	118	
379.81428	134	
380.71844	430	1+
380.85612	144	
381.05831	230	1+
381.36591	110	
382.71593	120	
384.77796	458	1+
384.85113	588	1+
386.88729	154	
387.72721	104	
387.77877	214	
388.79754	106	
389.70965	212	1+
389.75848	254	1+
390.05881	136	
390.83925	286	
391.83385	392	1+
393.74489	160	
398.72632	774	1+
399.77287	118	
399.80427	102	
399.84934	164	
400.72879	138	
401.49603	130	
402.86374	190	
403.78055	118	
403.81006	140	
403.87365	242	
404.77128	156	
405.75085	146	
405.78146	118	
406.75962	122	
406.85390	126	
406.89654	120	
407.74172	318	
407.75853	258	1+
407.86714	864	
408.34793	112	
408.73728	232	
408.85058	614	
408.86341	1052	1+
409.72502	320	
410.72293	158	
410.83713	822	1+
412.86980	138	
413.88238	134	
414.86166	204	1+
417.82331	150	
421.78183	110	
423.76795	314	
423.77356	280	
423.82313	114	
423.86696	210	1+
424.76427	222	
424.79693	156	
424.82733	180	
425.75484	758	1+
426.68556	112	
426.76808	420	1+
426.86442	508	1+
427.73129	658	1+
428.74616	154	
428.85385	400	
428.88563	278	
429.74180	644	1+
429.84704	266	
430.84629	156	
431.86385	728	1+
432.70206	106	
432.86566	416	1+
433.85192	218	1+
434.77515	110	
434.89178	172	
439.75036	120	
440.83447	116	
441.78709	316	1+
441.83653	104	
442.67737	162	
443.75607	154	
444.68346	132	
444.87244	874	1+
445.74332	568	
446.76220	102	
447.71012	314	1+
448.68805	190	1+
448.76580	446	1+
449.72381	108	
449.87587	594	1+
450.74978	484	1+
453.89292	104	
457.90588	260	
458.90522	112	
462.88567	156	
463.72953	126	
463.88297	106	
465.70525	120	
465.73622	184	
467.70247	176	1+
467.88570	690	1+
485.90020	214	
486.83498	128	
487.27332	202	1+
509.85675	136	
END IONS

###FS:    #m/z: 336.94553 #charge 1+
###MS: 134
###MSMS: 137
BEGIN IONS
TITLE=Cmpd 102, +MS2(336.9455), 28.0-35.0eV, 3.0min #137
RTINSECONDS=175.703
SCANS=134,137
PEPMASS=336.94553	56756
CHARGE=1+
175.77032	70	
190.85779	70	
195.01242	70	
195.08451	88	
199.93372	68	
207.00810	68	
208.98226	78	
211.94410	1902	1+
212.84341	66	
212.87763	682	1+
213.93849	782	1+
214.88363	130	
215.88463	560	1+
217.93571	62	
218.84123	166	
219.83689	120	
220.87501	80	
222.88719	74	
224.37823	76	
224.83918	78	
224.95966	74	
225.88697	106	
226.39483	78	
226.90151	66	
226.94793	196	1+
227.05307	82	
228.79924	66	
228.89312	144	
229.89456	76	
229.95488	2124	
230.88852	1028	1+
231.95018	338	
232.86260	82	
233.89591	186	
234.82678	74	
235.82708	66	
235.89852	64	
235.93076	74	
235.95075	162	
235.97778	72	
238.07244	72	
239.06716	164	
240.85137	70	
240.98970	86	
241.84128	298	1+
242.88220	76	
243.88590	92	
245.03235	78	
246.90810	100	
246.97793	72	
246.99118	64	
247.96498	580	1+
248.82394	348	1+
248.89862	474	1+
249.96366	186	1+
250.95047	384	1+
250.99195	68	
251.06627	104	
251.84014	88	
252.83197	68	
252.84838	72	
252.96984	1128	1+
253.08606	138	
253.90838	312	1+
253.94281	66	
253.95768	134	
254.94096	76	
254.96360	280	
255.07079	72	
255.37263	88	
256.02059	80	
256.86301	90	
256.88893	128	
256.95861	114	
257.41339	118	
257.84691	104	
258.80215	76	
258.84822	478	1+
259.71420	66	
259.85173	282	1+
260.83676	78	
261.83250	86	
261.85721	78	
262.85943	66	
264.79225	70	
264.81543	66	
264.86266	64	
265.01045	98	
265.08635	148	
265.42612	72	
265.86218	196	1+
266.84476	64	
267.13350	88	
267.83535	444	1+
267.84507	92	
269.84387	390	1+
270.80369	78	
270.98338	180	
271.91399	260	1+
272.97581	162	
274.09515	104	
274.86130	230	
275.80629	66	
275.87994	62	
275.90033	64	
276.85768	128	
277.86213	356	1+
278.83090	212	
278.90908	84	
278.97010	66	
279.80597	78	
279.83329	260	
279.92860	74	
280.11194	64	
280.85518	76	
281.85279	70	
282.91966	90	
282.97940	64	
283.91002	70	
285.85311	100	
286.84798	612	1+
287.92755	94	
290.86151	194	1+
291.11612	70	
292.48575	72	
292.84065	72	
293.06115	72	
293.11099	134	
293.13710	82	
294.00359	106	
294.10498	68	
294.42283	108	
294.86663	352	1+
294.98788	80	
295.89318	88	
295.91859	70	
296.38994	94	
296.84271	74	
296.86839	134	
296.89527	62	
297.11345	70	
298.30006	74	
298.88769	88	
299.78202	76	
299.86819	184	
301.92473	70	
302.41787	72	
303.87451	82	
304.10694	76	
306.09967	94	
307.88737	80	
308.87688	64	
310.86787	104	
311.07346	76	
311.88293	100	
313.91929	66	
314.83245	80	
314.97085	72	
315.78854	78	
316.87006	106	
321.17929	78	
324.51756	88	
324.94242	66	
328.76495	66	
329.87057	76	
330.88686	76	
331.79117	76	
332.89479	84	
333.87019	66	
334.26951	76	
336.88538	68	
338.76335	86	
338.90139	76	
339.17057	62	
END IONS

###FS:    #m/z: 340.94054 #charge 1+
###MS: 138
###MSMS: 139
BEGIN IONS
TITLE=Cmpd 103, +MS2(340.9405), 28.0-35.0eV, 3.0min #139
RTINSECONDS=179.378
SCANS=138-139
PEPMASS=340.94054	675950
CHARGE=1+
146.23063	104	
150.12735	110	
188.95729	86	
190.95115	134	
191.95676	148	
192.92766	72	
203.95572	76	
205.91573	88	
208.92795	164	1+
208.95682	128	
210.10744	92	
212.88070	142	
212.95261	74	
213.88248	156	
213.93712	734	1+
214.12407	84	
214.87601	136	
214.89777	82	
215.88846	72	
216.88699	76	
218.89261	110	
220.87734	92	
222.97804	104	
223.83049	78	
224.10063	90	
226.82763	78	
226.89585	78	
226.94401	78	
227.87552	92	
228.89071	76	
228.93677	90	
228.98911	74	
230.89116	250	
231.88491	120	
231.91178	78	
231.95039	250	
233.89578	72	
233.95001	148	
234.97371	72	
235.94203	72	
236.83484	180	1+
236.88219	84	
238.05172	108	
239.11003	92	
239.62100	84	
239.79796	86	
239.88805	114	
239.89862	76	
239.95755	84	
240.96410	146	
241.11737	80	
241.84388	202	
241.90543	78	
241.97823	72	
242.85228	114	
243.83167	188	
243.90946	98	
243.93558	90	
244.83242	78	
244.93459	70	
245.79983	76	
246.83177	136	
246.97736	180	
247.00090	90	
247.86423	72	
249.88280	72	
249.90396	74	
250.97317	134	
250.99194	72	
251.95844	166	
252.11196	80	
252.83601	74	
253.37304	80	
253.88943	84	
253.90808	124	
254.90993	112	
254.96540	328	1+
256.89637	116	
256.90706	84	
258.81043	76	
258.84353	650	1+
259.91117	134	
259.93412	82	
260.34518	84	
260.79976	70	
260.83384	348	1+
260.93114	160	
261.09884	84	
261.88575	112	
262.07595	80	
262.84362	86	
262.92534	150	
263.91828	78	
264.86550	72	
264.89626	86	
265.87043	78	
267.86628	74	
268.83955	326	
269.80267	84	
269.88582	72	
269.91815	72	
271.94332	104	
272.88964	82	
272.91518	138	
274.87900	132	
275.87094	252	
276.04082	94	
276.85709	742	1+
277.96878	90	
278.84465	736	1+
279.96375	104	
280.08314	100	
280.87463	86	
280.94353	118	
282.66421	90	
283.43040	104	
284.86157	102	
284.93293	82	
285.38620	122	
285.80197	72	
288.36534	86	
288.74925	86	
290.84666	72	
290.86322	86	
295.99904	84	
297.78878	82	
297.97457	162	
302.94164	120	
304.13030	124	
304.88465	84	
306.11370	82	
306.81105	76	
307.07761	78	
307.89173	94	
309.01792	102	
310.87574	72	
310.89326	74	
310.92434	100	
313.85902	90	
315.90420	92	
319.82510	106	
320.90214	72	
321.87931	70	
324.89496	130	
325.78804	78	
325.89709	72	
326.87791	72	
326.89431	138	
327.87914	80	
328.82083	158	
329.89034	80	
330.82096	74	
333.91268	78	
334.82641	72	
336.79541	78	
337.10865	80	
342.80722	90	
344.78822	82	
END IONS

###FS:    #m/z: 336.94557 #charge 1+
###MS: 138
###MSMS: 140
BEGIN IONS
TITLE=Cmpd 104, +MS2(336.9456), 28.0-35.0eV, 3.0min #140
RTINSECONDS=180.149
SCANS=138,140
PEPMASS=336.94557	53430
CHARGE=1+
96.12256	72	
164.89317	76	
183.98073	68	
184.87298	72	
185.48307	72	
187.94256	88	
191.95676	66	
195.95829	94	
210.88623	84	
211.94411	1564	
211.98135	80	
212.51554	66	
212.87853	690	1+
213.93879	380	1+
214.89508	242	
215.56042	108	
215.88556	210	
215.93891	124	
216.90051	88	
217.83661	186	1+
218.83902	202	1+
221.94050	92	
224.97745	102	
225.86880	84	
228.89327	94	
228.94091	72	
229.95465	774	
230.88890	1582	1+
231.90620	72	
231.95000	384	
232.95274	176	
233.82574	152	
233.87733	68	
233.94782	168	
234.02051	70	
234.96599	72	
236.82363	104	
236.83624	74	
238.85565	72	
238.88223	86	
238.93356	84	
239.78471	72	
239.95067	126	
240.00138	70	
240.09777	78	
240.78751	72	
240.84473	126	
240.97731	104	
241.84335	382	
241.94521	130	
243.05071	70	
243.83772	110	
243.85538	74	
244.89988	72	
245.86525	66	
246.10424	116	
246.90420	86	
247.96705	338	
248.90007	422	1+
249.96012	188	
250.82994	144	
250.84819	72	
250.90514	140	
250.95185	288	
251.83813	132	
251.91221	162	
252.11984	74	
252.83457	120	
252.89983	478	1+
252.96972	1098	1+
253.44177	68	
253.84318	84	
254.88233	80	
254.96468	250	1+
255.86444	114	
255.98147	72	
256.88581	74	
257.85391	66	
258.84627	416	1+
258.89731	86	
258.96426	72	
259.79517	78	
259.82250	182	1+
259.96111	78	
262.84778	80	
263.09282	68	
263.82651	78	
263.84008	68	
264.86336	82	
265.08478	128	
266.96492	94	
266.97892	92	
267.84350	98	
267.88478	68	
268.84116	394	
269.44872	80	
269.83772	346	1+
270.98595	114	
271.92125	68	
272.85227	130	
272.87383	88	
273.80941	70	
273.87408	372	1+
275.86118	152	
275.92447	84	
276.85758	724	1+
276.99335	74	
277.79204	100	
277.83176	744	1+
279.09925	78	
279.86386	126	
280.84614	138	
280.86857	92	
281.00241	86	
281.79510	72	
281.85074	74	
282.82109	70	
283.86677	142	
285.85194	244	
286.85038	916	1+
287.13009	66	
287.82752	74	
288.87564	90	
289.96924	68	
290.86268	70	
290.88649	150	
291.86674	100	
292.05842	78	
293.10828	408	1+
294.84659	88	
295.96541	72	
296.89072	66	
296.95257	80	
298.87277	72	
298.97879	80	
299.87155	110	
302.00346	86	
302.72748	84	
303.44121	74	
304.44556	76	
305.80944	68	
305.89519	100	
307.13147	72	
307.80982	78	
307.88951	74	
308.86610	70	
309.86996	132	
309.90101	78	
310.86356	82	
311.87421	80	
312.80196	68	
313.14536	90	
313.87629	70	
316.34978	84	
320.16348	84	
320.89967	68	
321.89061	102	
323.89238	218	1+
325.96147	72	
326.92628	108	
330.88194	68	
332.09799	72	
332.36852	98	
333.43489	68	
334.82663	72	
335.77325	78	
339.77853	70	
340.86857	134	
END IONS

###FS:    #m/z: 359.96120 #charge 1+
###MS: 138
###MSMS: 141
BEGIN IONS
TITLE=Cmpd 105, +MS2(359.9612), 28.0-35.0eV, 3.1min #141
RTINSECONDS=180.922
SCANS=138,141
PEPMASS=359.96120	39940
CHARGE=1+
156.45053	80	
183.92353	110	
195.71425	74	
207.94963	216	
209.94551	164	
215.04530	86	
221.88558	74	
222.95248	602	1+
224.94941	326	
224.97548	74	
225.95540	144	
226.49457	70	
226.94642	2688	1+
227.07618	74	
227.12137	80	
228.94212	2774	1+
229.09501	82	
232.07283	98	
232.82535	174	
232.97710	72	
233.83180	106	
233.94549	132	
234.85171	242	1+
234.86819	112	
236.97697	72	
236.99392	80	
238.96942	80	
240.07157	82	
240.09265	80	
240.83716	74	
240.94108	392	1+
240.96297	268	
242.85370	122	
242.95993	238	
243.10828	84	
244.95618	1310	1+
246.07925	86	
246.95263	1648	1+
247.98733	78	
248.80920	80	
250.89705	76	
250.95026	316	1+
250.97005	122	
252.95247	358	
256.88970	86	
257.15929	92	
258.05999	72	
258.83750	124	
259.84050	156	
260.83101	134	
260.86672	76	
260.94832	150	
260.96634	410	1+
261.48406	92	
262.82019	78	
262.92542	70	
263.83716	72	
263.86608	72	
264.83374	104	
265.97665	240	1+
266.81451	546	1+
267.97407	162	1+
267.99933	76	
268.08756	72	
268.84413	76	
268.96078	76	
269.00093	80	
269.96842	312	1+
270.79438	82	
272.09950	90	
272.88215	72	
273.96628	232	
274.49888	84	
274.84796	142	1+
275.02617	70	
275.96762	394	1+
276.38163	80	
276.80468	94	
276.90746	80	
276.94544	76	
277.81868	78	
277.85988	104	
278.79638	118	
278.92506	170	
279.79772	142	
279.85068	76	
279.97183	80	
280.79534	622	1+
280.89508	80	
280.91983	70	
281.84252	74	
282.17458	92	
282.82713	76	
282.95557	72	
283.83767	78	
283.98839	78	
284.79705	110	
284.82467	114	
285.87908	82	
286.80143	108	
286.93340	130	
291.09512	76	
291.97748	72	
292.02169	90	
292.86179	78	
294.82118	74	
294.97728	78	
295.41408	76	
295.84889	80	
295.90124	164	
295.92493	72	
296.81809	98	
297.11751	72	
297.80923	196	
297.82725	72	
297.91583	80	
298.80341	682	1+
299.35901	88	
299.98598	80	
300.12299	74	
302.01753	152	
305.11454	72	
305.15055	84	
306.85628	86	
308.13721	70	
310.87219	104	
315.81103	664	1+
316.31497	94	
316.74053	78	
316.81072	562	1+
318.13231	80	
318.93252	238	1+
320.01181	86	
320.03843	76	
320.92193	82	
320.97495	72	
321.86624	70	
321.96766	92	
322.89238	84	
323.96932	88	
325.14607	94	
326.41856	80	
326.87099	104	
326.89102	98	
327.39310	86	
327.74871	86	
328.94533	92	
332.81681	74	
333.62753	86	
334.81998	84	
336.02311	90	
336.94096	104	
337.95360	144	
337.97092	84	
338.88755	74	
338.95065	70	
339.12741	80	
340.93736	112	
342.79743	84	
347.17944	118	
347.55014	80	
351.94529	94	
353.91330	74	
354.94214	92	
356.39138	76	
357.19860	70	
358.19479	74	
361.34601	94	
363.72628	80	
364.32158	74	
END IONS

###FS:    #m/z: 322.92992 #charge 1+
###MS: 142
###MSMS: 143
BEGIN IONS
TITLE=Cmpd 106, +MS2(322.9299), 28.0-35.0eV, 3.1min #143
RTINSECONDS=184.594
SCANS=142-143
PEPMASS=322.92992	1618048
CHARGE=1+
193.91330	60	
194.12344	78	
197.91088	104	
202.04367	58	
203.11660	74	
205.94591	74	
205.97239	70	
210.90402	78	
211.90013	72	
214.89930	74	
215.88249	62	
217.87237	68	
218.02300	66	
218.82156	72	
222.95130	74	
224.85132	70	
224.87526	74	
224.95983	156	
225.81894	62	
227.93011	122	
227.95888	96	
228.84723	114	
230.83214	122	
233.93575	100	
236.82550	58	
237.83948	68	
238.93749	66	
239.83574	96	
240.79331	74	
240.82196	374	1+
240.88849	62	
240.94013	1226	
240.96349	74	
241.78356	66	
241.94199	828	
242.86130	58	
242.94030	2984	1+
243.82099	70	
244.82029	126	
244.85565	62	
244.93915	660	1+
246.06685	86	
246.85226	136	
246.93914	68	
246.97418	90	
247.97420	62	
248.84654	192	1+
248.89179	100	
249.26688	60	
250.00090	58	
250.04958	58	
250.47134	88	
250.91070	62	
251.88574	60	
252.14694	70	
252.88069	92	
254.04373	92	
255.80259	64	
255.81930	108	
256.04010	70	
256.90605	142	
257.08503	56	
257.79970	72	
258.83578	230	1+
258.86350	80	
258.98402	72	
259.97894	66	
260.82759	80	
260.84603	80	
260.85757	90	
260.90603	82	
261.79370	68	
261.83695	184	
262.83370	74	
262.84737	120	
263.82499	210	
263.84398	202	
264.81220	78	
264.82865	80	
264.93038	92	
265.08221	72	
266.01271	80	
266.83642	58	
266.87373	92	
269.37191	98	
269.81525	70	
270.07954	70	
270.85023	120	
271.35649	94	
271.84410	62	
272.44366	62	
273.15346	72	
273.79378	124	
275.85749	68	
275.88834	60	
276.87185	70	
276.89448	82	
276.99256	94	
278.57845	82	
278.81951	70	
279.09244	618	
279.81158	58	
279.85362	122	
280.09449	330	
280.83015	98	
283.04585	88	
283.86448	58	
284.29265	512	1+
285.87272	66	
286.81827	86	
286.92394	64	
287.79225	72	
288.40896	100	
288.81125	58	
289.15964	120	
289.39011	78	
289.86348	232	1+
290.02754	72	
293.80599	76	
293.85222	56	
294.80664	82	
295.08526	64	
297.80609	88	
298.93202	58	
299.35883	76	
299.37367	66	
299.41628	80	
299.75415	78	
301.86905	70	
302.91567	60	
303.75147	66	
303.87175	66	
303.91441	72	
304.80747	80	
304.86780	72	
305.00448	68	
306.07181	58	
307.88493	74	
308.84476	80	
309.04537	76	
310.81847	60	
311.86036	92	
314.87537	66	
319.24551	64	
320.11503	82	
321.37081	84	
324.13927	72	
324.88498	66	
325.13692	72	
325.19233	60	
325.31445	90	
325.48483	88	
326.90368	66	
327.07946	74	
327.27075	70	
327.71057	80	
327.85076	64	
END IONS

###FS:    #m/z: 340.94057 #charge 1+
###MS: 142
###MSMS: 144
BEGIN IONS
TITLE=Cmpd 107, +MS2(340.9406), 28.0-35.0eV, 3.1min #144
RTINSECONDS=185.367
SCANS=142,144
PEPMASS=340.94057	650182
CHARGE=1+
192.93129	72	
194.92160	70	
196.88242	84	
197.10304	80	
202.86462	74	
205.95114	122	
207.11193	70	
209.00898	104	
211.93771	86	
212.87709	372	1+
213.93884	288	1+
213.95713	92	
215.86694	68	
215.88830	228	
215.93566	228	
216.88858	104	
217.88453	214	
218.89848	108	
219.88148	206	1+
220.05272	74	
221.94045	68	
223.88369	94	
224.95789	76	
227.06247	72	
227.87743	68	
228.94438	136	
230.88809	434	1+
231.12139	66	
231.94970	930	1+
232.03528	118	
233.89624	352	
233.94800	258	
235.13376	92	
238.84041	126	
238.85511	72	
238.89020	112	
238.92990	66	
239.92895	76	
240.83806	490	1+
240.96467	72	
241.84343	364	1+
242.13281	82	
242.93007	72	
243.83049	66	
245.44386	82	
245.87489	68	
246.44326	98	
246.85061	72	
246.97485	120	
247.05120	74	
248.84728	72	
248.89736	112	
249.89882	262	1+
249.96311	144	
250.97066	76	
251.92498	96	
251.95604	72	
253.07043	68	
253.90404	152	
254.96618	178	
255.07309	154	
255.83741	78	
255.91090	66	
255.96912	142	
256.85835	106	
256.97914	70	
257.79706	74	
257.83370	80	
257.84747	114	
257.90456	162	
258.37760	72	
258.84308	304	
259.85111	162	
259.95673	96	
260.83543	398	1+
260.88673	70	
261.43218	74	
261.86955	70	
262.89568	72	
262.92602	90	
265.13821	92	
267.13339	78	
267.38444	82	
268.83994	274	1+
269.96871	86	
270.82531	128	
271.33848	96	
272.97639	110	
273.08677	78	
274.82851	104	
274.86035	106	
275.84303	68	
275.86300	66	
275.95331	68	
276.02672	80	
276.83924	86	
276.86037	588	1+
277.89027	80	
277.97014	90	
278.14641	82	
278.84453	640	1+
280.09943	74	
280.92588	102	
282.00789	66	
282.45099	82	
282.91791	72	
283.89133	94	
284.84179	80	
286.00365	110	
286.89474	94	
287.08634	70	
287.84307	68	
288.83773	156	
289.83747	74	
290.86462	74	
291.84966	66	
292.05314	72	
292.93528	72	
293.39957	92	
294.37642	90	
295.96734	80	
296.01362	68	
296.03698	78	
296.85947	104	
297.76578	70	
297.87587	164	
297.89482	82	
297.97939	112	
298.30711	98	
298.87806	78	
299.79454	76	
299.87400	268	1+
299.88495	128	
301.86446	74	
302.87676	80	
302.94822	70	
303.40078	102	
304.87175	66	
306.27564	84	
306.80423	70	
310.88300	72	
311.81686	102	
311.86011	72	
311.92535	86	
312.79855	150	
312.87593	92	
318.94534	88	
322.12837	72	
323.47450	100	
323.95828	80	
325.86603	74	
325.90298	122	
328.19302	72	
328.81297	124	
328.87152	74	
328.90557	94	
328.94336	70	
332.80292	80	
340.29979	76	
340.81390	66	
340.97747	68	
341.83262	74	
343.79463	82	
END IONS

###FS:    #m/z: 363.95650 #charge 1+
###MS: 142
###MSMS: 145
BEGIN IONS
TITLE=Cmpd 108, +MS2(363.9565), 28.0-35.0eV, 3.1min #145
RTINSECONDS=186.139
SCANS=142,145
PEPMASS=363.95650	259306
CHARGE=1+
166.59872	78	
178.94747	86	
189.86448	302	
190.47952	86	
191.86017	204	
203.24266	82	
208.88292	82	
209.94301	884	
210.88425	134	
210.90036	72	
211.03088	70	
211.94598	146	
212.87713	1080	1+
213.84585	112	
214.94426	78	
218.00095	78	
219.84704	72	
222.92369	76	
223.89228	78	
223.95972	192	
224.94713	676	1+
226.88967	96	
226.94680	3388	1+
227.93183	128	
228.89479	188	
228.94221	4646	1+
229.89764	152	
230.84643	72	
230.88893	1848	1+
232.62086	84	
232.88513	116	
233.88323	72	
234.88314	70	
238.56722	84	
240.82459	174	
240.93993	224	
240.96157	470	
241.82532	112	
241.94116	122	
242.82351	86	
242.94117	736	1+
242.96219	330	1+
243.81953	290	1+
244.95663	2204	1+
245.39985	78	
245.90383	92	
245.93880	196	
246.03971	118	1+
246.81079	148	
246.90505	140	
246.95207	2296	1+
246.97478	174	
247.15812	76	
247.91058	72	
248.80444	430	1+
248.84634	132	
248.89864	642	1+
249.95165	164	1+
250.89415	94	
252.80256	86	
253.90327	126	
254.41413	90	
255.22927	74	
258.82684	130	
258.84551	114	
258.92478	78	
258.97230	78	
259.03154	76	
259.83245	86	
259.85027	70	
260.50807	82	
260.83018	276	1+
260.96607	102	
262.82680	120	
263.37776	88	
263.81391	322	1+
264.95330	150	
265.98794	118	
266.09029	134	
266.11676	76	
266.48975	72	
266.81070	512	1+
267.81188	310	1+
267.97254	336	
268.84013	112	
269.05732	80	
269.97027	704	1+
270.80459	78	
270.86227	124	
271.91526	94	
271.96358	90	
272.93887	94	
273.85307	156	1+
274.92641	88	
276.65343	78	
277.85170	88	
277.91554	202	1+
278.79610	206	
278.84263	200	
278.87803	212	1+
279.10167	208	1+
279.46076	78	
279.80179	146	
279.85057	116	
280.79156	118	
281.79945	148	
281.86102	100	
282.78596	170	
282.85124	104	
282.87453	72	
283.06422	72	
283.79046	86	
283.85585	196	
284.82073	254	
285.79614	76	
285.84546	220	
286.83320	102	
289.81203	88	
289.88598	140	
289.97091	76	
290.00454	72	
292.81458	72	
292.83628	78	
293.11810	126	
293.85202	78	
294.80708	152	
295.74752	78	
296.80432	148	
296.83205	74	
297.80866	116	
297.97757	76	
298.43749	80	
298.80067	1400	1+
299.87040	192	
301.86058	356	1+
303.74719	82	
303.85431	444	1+
305.12104	98	
305.59254	74	
305.83313	98	
306.83752	82	
308.88939	114	
310.86986	76	
310.89182	70	
311.85810	114	
314.07622	84	
314.42847	88	
315.18894	76	
316.81784	400	1+
317.39002	90	
318.85808	158	1+
318.93959	162	
321.40406	98	
321.80051	72	
321.81932	142	
322.02705	90	
323.14319	72	
323.93159	74	
324.01775	70	
324.89378	78	
326.02339	76	
326.86674	72	
329.54047	108	
329.81661	86	
334.87148	74	
336.08800	84	
337.94763	190	
340.03055	74	
341.16781	84	
341.78943	88	
342.01410	90	
344.45998	88	
351.45935	108	
358.77619	94	
359.15290	72	
359.71757	72	
362.70503	94	
365.23590	70	
END IONS

###FS:    #m/z: 322.93007 #charge 1+
###MS: 146
###MSMS: 147
BEGIN IONS
TITLE=Cmpd 109, +MS2(322.9301), 28.0-35.0eV, 3.2min #147
RTINSECONDS=189.802
SCANS=146-147
PEPMASS=322.93007	1562446
CHARGE=1+
58.03992	90	
187.90069	72	
192.89373	88	
196.86380	88	
196.88437	66	
197.03596	76	
201.04295	154	
202.96456	76	
205.94726	180	
207.97018	66	
211.88588	64	
212.10020	72	
212.87547	74	
213.84384	64	
213.91754	74	
220.88625	72	
220.95360	66	
223.95841	250	
224.84184	72	
225.81705	82	
225.99423	106	
226.81658	76	
227.86040	74	
227.95360	60	
228.83466	74	
228.85891	72	
228.91101	70	
230.83962	76	
231.89139	72	
233.85110	132	
238.01019	70	
238.88655	198	
238.94079	222	1+
238.97895	92	
239.02645	70	
239.07504	76	
239.49181	78	
239.90416	60	
240.02633	74	
240.08685	72	
240.14427	64	
240.82315	160	
240.85231	76	
240.94026	1366	
240.98569	88	
241.46248	106	
241.93940	3340	1+
242.82047	138	
242.85105	62	
242.94170	2158	1+
243.38209	78	
243.82498	136	
244.02061	70	
244.17584	84	
244.82111	372	1+
244.94044	998	1+
246.04323	70	
246.39555	108	
246.84901	70	
246.89260	80	
246.97820	104	
247.07969	66	
247.85888	170	
248.85221	86	
248.90515	76	
249.11057	60	
249.88285	68	
250.83636	62	
250.85206	74	
250.98246	78	
253.05067	80	
253.78188	70	
253.91304	100	
254.24738	74	
254.77473	68	
254.84121	62	
254.86837	76	
255.81434	64	
255.91058	72	
258.83488	248	
258.85338	90	
259.04174	60	
259.82797	264	1+
259.89383	86	
260.90846	72	
261.04936	88	
261.07293	98	
262.83246	238	
262.88359	76	
263.98072	108	
264.84045	68	
265.08607	60	
265.40228	80	
266.05879	66	
267.84030	72	
268.40110	72	
268.85815	68	
269.91624	62	
271.80996	78	
272.87557	82	
273.79977	128	
274.05057	60	
275.80741	136	
276.81045	62	
277.81886	88	
277.85150	80	
278.90870	106	
279.09143	988	1+
279.79922	78	
280.85637	74	
280.89769	64	
282.21920	58	
283.02617	64	
283.12827	96	
284.29298	302	1+
284.45005	74	
284.87176	148	
286.85160	82	
287.89013	76	
287.92759	64	
289.15630	96	
289.78432	114	
289.88024	78	
290.03023	64	
290.85821	78	
291.80022	318	1+
291.90403	74	
294.74758	68	
294.79208	60	
296.86596	80	
296.91018	76	
299.01702	62	
299.78204	68	
299.89028	68	
302.85986	74	
302.88339	64	
304.87589	68	
306.83239	78	
307.14204	70	
307.90022	104	
308.77327	64	
308.79502	70	
308.88762	68	
310.87685	60	
311.88433	60	
312.74535	58	
312.79997	64	
313.86922	64	
314.86414	78	
315.81509	74	
315.85432	60	
316.86778	72	
319.95490	74	
320.77014	66	
320.82886	128	
321.38176	80	
324.76527	70	
325.77993	66	
327.28372	62	
END IONS

###FS:    #m/z: 363.95654 #charge 1+
###MS: 146
###MSMS: 148
BEGIN IONS
TITLE=Cmpd 110, +MS2(363.9565), 28.0-35.0eV, 3.2min #148
RTINSECONDS=190.574
SCANS=146,148
PEPMASS=363.95654	246504
CHARGE=1+
103.52030	72	
167.32074	82	
181.96114	74	
185.92648	86	
187.93748	72	
189.85585	346	1+
191.96359	72	
207.87659	188	
209.09233	100	
209.86695	120	
209.94354	728	
210.03103	76	
210.88222	438	
211.87321	72	
211.93412	72	
212.87826	1358	1+
214.90660	76	
218.91224	186	
220.92070	72	
221.83991	82	
222.95393	264	
223.95077	142	
224.38936	90	
224.94911	1006	1+
225.88399	232	
226.94615	4194	1+
226.97177	178	
228.83967	88	
228.89251	372	1+
228.94129	4220	1+
230.78979	80	
230.83064	142	
230.84657	94	
230.88903	1590	1+
232.07057	80	
232.82433	216	1+
232.88690	122	
232.90378	116	
234.88024	308	1+
234.93044	76	
239.96698	84	
240.07846	116	
240.82320	124	
240.83730	74	
240.94085	112	
240.96336	196	
241.04852	70	
241.81599	416	1+
241.94274	118	
241.96593	78	
242.94152	722	1+
243.83950	76	
243.89793	76	
244.95702	2694	1+
245.38226	74	
245.94294	90	
246.39111	80	
246.90901	228	1+
246.95255	2350	1+
248.80159	486	1+
248.83957	74	
248.85996	74	
248.90188	424	1+
250.41013	100	
250.80168	90	
250.83644	86	
250.89907	100	
250.94384	70	
250.97056	326	1+
252.89301	112	
253.00181	82	
253.89467	80	
253.90682	114	
253.97908	116	
255.92097	124	
256.83667	80	
258.84396	180	
259.84055	86	
260.86943	78	
260.96830	86	
261.83206	294	
262.35427	72	
262.83064	168	
264.07550	70	
264.84396	108	
264.96345	142	
265.84045	72	
265.97082	230	1+
266.81282	378	1+
266.85078	70	
267.10128	76	
267.35602	88	
267.84201	98	
268.78759	72	
268.81522	192	
268.95228	80	
269.79301	88	
269.96899	318	
271.91292	158	
272.83243	72	
274.94076	76	
276.89030	70	
277.97210	102	
278.84345	98	
279.09749	128	
279.12601	102	
279.79722	86	
279.85088	72	
279.87558	224	1+
280.79210	670	1+
280.82431	114	
281.13193	82	
281.33787	96	
281.85506	76	
281.90923	78	
282.79025	228	1+
282.93211	84	
283.79740	136	1+
283.85252	144	
284.86240	106	
285.83943	308	1+
286.90747	76	
287.90265	88	
289.86952	106	
290.40192	72	
291.18930	74	
292.05728	74	
293.08220	74	
293.41029	76	
295.44168	84	
295.81315	78	
295.93133	70	
296.81473	94	
297.81249	134	
298.80190	1028	1+
299.05327	92	
299.87116	120	
299.98400	72	
300.80322	280	1+
301.86166	180	
303.80787	196	
303.85521	540	1+
303.93994	102	
306.79395	76	
306.80850	78	
307.84190	126	
308.89218	78	
309.86589	80	
310.81440	126	
312.16619	72	
315.86534	76	
316.81511	268	1+
317.93530	74	
319.93282	80	
320.13931	84	
320.35675	110	
322.22796	70	
322.92965	74	
322.98913	132	
323.81505	76	
324.05092	90	
324.08177	260	1+
324.87475	246	1+
324.93120	74	
325.95470	76	
326.96184	78	
327.80636	96	
327.86837	82	
332.44262	74	
335.84536	74	
336.94514	134	
337.87108	70	
338.94659	92	
339.83249	72	
343.82898	74	
345.07753	74	
347.77010	98	
350.46602	70	
356.91800	96	
360.09388	76	
END IONS

###FS:    #m/z: 507.84542 #charge 1+
###MS: 146
###MSMS: 149
BEGIN IONS
TITLE=Cmpd 111, +MS2(507.8454), 28.2-35.2eV, 3.2min #149
RTINSECONDS=191.346
SCANS=146,149
PEPMASS=507.84542	126650
CHARGE=1+
196.01751	132	
222.97419	320	1+
229.04265	104	
232.89403	110	
237.93659	106	
266.16494	108	
272.85446	110	
275.80744	278	1+
275.85232	146	
279.88466	204	1+
281.98063	108	
287.85329	574	
289.03517	112	
289.87461	120	
290.12709	200	
290.86508	170	
291.86568	122	
292.86974	120	
293.40851	112	
293.87276	826	1+
293.96282	126	
295.86085	162	
295.87654	132	
296.84257	134	
298.84720	286	1+
303.86666	270	
304.80972	180	1+
305.86287	484	
307.04630	112	
307.13452	112	
307.89372	156	
308.14253	492	1+
308.87446	550	1+
309.89010	152	
310.15869	656	1+
310.88191	108	
311.36593	130	
311.88279	2640	1+
314.79711	148	1+
314.86783	192	
315.86667	110	
319.39063	108	
319.78218	106	
323.87094	364	1+
324.00431	142	
324.84713	106	
325.76631	126	
325.91428	150	
326.84035	180	1+
326.88323	1026	1+
327.80217	204	1+
328.83147	202	1+
329.88521	126	
332.83675	130	
332.87492	282	1+
333.76032	154	
334.87063	194	
335.07051	172	1+
335.39518	148	
336.72109	108	
337.88428	360	
338.87768	116	
338.89524	170	
340.38768	120	
340.85802	160	1+
340.89504	122	
342.36417	116	
342.93747	146	
343.90937	132	
344.76761	118	
345.77496	112	
347.77182	382	1+
347.81465	126	
347.90352	206	
349.76800	192	
349.88808	130	
350.76652	216	1+
350.79201	292	1+
350.82037	106	
350.88335	344	1+
353.78952	110	
353.84862	138	
355.88529	142	
359.75844	240	1+
361.80875	180	1+
365.78502	274	
366.18524	194	
366.78430	334	1+
366.80995	166	1+
366.83867	120	
366.89619	294	1+
367.70986	182	
367.76301	292	1+
367.84343	346	1+
368.71377	116	
369.83607	254	
370.05778	106	
371.72858	136	
371.77830	118	
371.79780	126	
372.78147	140	
372.79952	108	
374.78079	184	
374.81482	184	
375.79956	120	
376.84431	154	
380.72147	126	
381.83535	438	1+
382.95199	108	
383.72033	110	
383.77866	128	
384.82409	336	1+
384.84917	562	
385.70889	232	1+
385.78196	340	
386.38872	108	
386.85103	180	
388.06453	112	
388.73901	230	1+
388.77343	128	
388.80262	130	
389.20479	248	1+
389.54260	106	
390.84249	346	1+
391.79698	312	1+
392.82865	108	
392.84632	166	
393.82913	122	
394.76798	234	1+
398.72864	460	1+
398.86330	104	
398.97631	152	
399.85448	240	
402.84447	106	
402.87025	406	1+
403.75382	192	1+
403.81389	104	
405.76635	138	
405.80103	134	
405.85921	440	1+
405.87377	146	
406.73991	602	1+
406.76892	108	
406.90725	124	
407.86635	644	
408.06654	114	
408.79103	160	
408.86610	542	
409.72743	248	
409.79200	118	
409.84830	154	
410.08256	114	
410.73677	162	
410.83543	504	1+
411.72012	118	
412.86945	230	
413.72676	122	
413.85871	164	
416.73989	128	
421.73832	112	
421.88271	164	
422.78156	228	
423.77726	612	1+
423.87374	166	
424.82556	228	
425.75501	348	
426.74795	810	1+
426.86138	460	1+
428.73928	610	1+
428.79473	112	
428.84300	992	1+
428.88331	108	
429.70415	126	
431.73604	130	
431.87054	316	1+
434.75441	124	
434.88762	120	
439.88960	106	
442.69153	142	
443.76800	184	
444.87285	844	1+
445.74244	298	
445.77913	210	1+
446.71420	106	
446.74200	136	
446.78397	148	1+
447.71011	132	
448.69054	214	1+
448.76798	252	
448.89396	188	
449.77170	122	
449.87634	130	
450.69340	204	1+
450.88385	154	
451.75160	108	
452.88600	102	
457.71221	166	
457.90236	118	
458.91790	132	
460.22364	116	
462.88799	322	1+
465.72676	180	
466.71412	222	1+
467.88955	562	1+
468.78054	158	
469.77321	134	
485.89894	196	
512.88655	104	
END IONS

###FS:    #m/z: 322.92985 #charge 1+
###MS: 150
###MSMS: 151
BEGIN IONS
TITLE=Cmpd 112, +MS2(322.9298), 28.0-35.0eV, 3.3min #151
RTINSECONDS=195.003
SCANS=150-151
PEPMASS=322.92985	1687666
CHARGE=1+
185.91613	58	
190.81871	82	
190.88119	62	
195.08970	66	
195.92056	168	
196.88159	98	
198.98509	86	
200.83396	64	
201.04454	86	
205.88080	60	
205.94597	112	
205.97557	92	
207.03273	60	
207.94690	88	
208.88660	82	
215.85788	86	
218.05544	86	
219.02868	62	
220.87330	146	
221.62768	76	
222.94397	58	
223.82681	62	
224.81795	72	
224.87810	110	
224.95412	70	
226.96983	62	
227.89754	64	
227.93138	128	
227.95886	170	
228.05691	68	
231.82747	64	
232.83272	70	
233.02380	72	
233.37629	70	
233.95823	136	
235.84781	80	
235.88157	72	
235.97116	60	
237.06769	76	
238.06034	120	
238.93948	76	
238.96570	74	
239.02855	58	
239.78584	176	
239.88320	102	
240.94217	974	
240.96221	150	
241.93969	3674	1+
242.82139	64	
242.83731	142	
242.94142	2450	1+
243.82531	274	1+
244.04341	76	
244.85200	74	
244.94372	488	1+
245.59966	82	
245.84239	94	
245.91938	66	
246.87172	66	
246.97649	208	
247.85269	80	
247.90080	78	
248.14842	64	
248.40409	86	
248.85783	172	
248.94798	72	
249.85158	170	
249.93881	80	
250.80728	92	
251.08761	68	
253.07402	66	
253.85407	118	
254.16172	70	
254.87052	98	
256.39401	60	
257.09044	62	
257.79864	62	
258.83188	362	
259.01989	76	
260.80737	56	
260.83112	94	
261.80571	80	
261.83099	180	
262.09750	64	
262.83048	472	1+
263.86403	68	
263.90610	84	
263.94210	74	
264.82459	60	
264.84162	60	
264.86596	96	
264.93057	162	
265.09170	70	
265.84646	76	
266.86286	58	
266.88273	58	
267.78016	60	
268.85816	64	
271.35265	58	
271.86843	68	
272.84625	70	
273.79014	442	1+
274.80492	68	
275.10161	64	
275.36636	104	
275.85944	68	
276.00642	72	
276.04100	96	
276.84757	68	
277.19273	82	
278.84926	58	
279.09222	668	
279.15258	84	
280.09707	316	
280.95319	72	
281.26364	106	
281.79319	90	
281.87371	56	
282.27799	66	
283.06436	90	
283.20500	68	
283.79192	122	
283.86033	66	
284.10680	62	
284.28966	170	
284.86955	62	
285.29819	60	
285.92656	94	
286.78079	58	
289.00577	78	
289.38836	74	
289.78762	250	1+
289.87719	70	
290.85405	116	
291.01742	72	
292.05120	72	
292.80713	80	
293.87541	66	
295.43979	64	
298.92911	152	
299.78602	84	
299.82646	72	
300.78217	68	
300.85877	60	
301.10586	84	
301.76464	74	
302.81519	66	
303.87139	72	
304.88003	140	1+
307.80115	74	
312.80273	110	
312.83268	58	
315.17366	58	
315.45702	82	
315.87581	64	
316.87849	58	
323.02391	68	
327.13066	76	
END IONS

###FS:    #m/z: 363.95642 #charge 1+
###MS: 150
###MSMS: 152
BEGIN IONS
TITLE=Cmpd 113, +MS2(363.9564), 28.0-35.0eV, 3.3min #152
RTINSECONDS=195.774
SCANS=150,152
PEPMASS=363.95642	255874
CHARGE=1+
83.50737	80	
98.93598	72	
182.86890	132	
189.86117	140	
191.61718	136	
191.85946	164	
198.82721	76	
199.44414	76	
205.94905	88	
208.88486	96	
209.87838	330	1+
209.94211	606	1+
212.87904	1032	1+
221.85998	90	
222.95396	284	
223.96110	156	
224.83291	72	
224.94938	894	1+
224.97686	74	
225.88538	74	
226.94670	3972	1+
227.89555	156	
228.84909	84	
228.89354	514	1+
228.94211	4538	1+
230.88882	1388	1+
232.88557	366	
234.84552	76	
234.96793	80	
235.84951	72	
235.88023	162	
236.01009	80	
237.96860	76	
238.94371	92	
240.94177	272	
240.96346	450	1+
241.09503	82	
241.94265	298	
242.81515	120	
242.83174	108	
242.94336	492	
242.96031	370	1+
243.01432	74	
243.93784	288	
244.41195	92	
244.95719	1790	1+
245.94188	88	
246.43577	80	
246.86615	78	
246.90120	108	
246.95267	3012	1+
247.98000	74	
248.80552	392	1+
248.89932	788	1+
248.95310	178	
250.89897	144	
250.94728	78	
250.97073	74	
251.87808	92	
252.41618	78	
253.05465	84	
253.60383	82	
253.90717	118	
254.83277	80	
254.89421	84	
254.94118	74	
258.40729	178	
258.83186	232	
258.97359	138	
260.51611	72	
260.83460	264	
260.96918	148	
261.83322	158	
262.77841	74	
262.82845	144	
262.96338	90	
263.79015	72	
263.90022	136	1+
263.93359	74	
263.97232	180	1+
264.81996	122	
265.81898	94	
266.81488	490	1+
267.89683	196	1+
267.92259	76	
267.97353	384	
268.05726	94	
268.80599	236	1+
268.84774	184	1+
269.14476	86	
269.96779	500	1+
271.07730	104	
271.91474	256	
273.19031	72	
274.49863	76	
275.84103	80	
275.85941	80	
275.90046	94	
276.13497	104	
276.81713	74	
276.85694	172	
277.07007	72	
277.80234	76	
278.79781	204	
278.94151	76	
279.10040	90	
279.84712	134	
279.86760	102	
280.41154	84	
280.79248	756	1+
280.97150	90	
281.11529	88	
281.42464	78	
281.85173	74	
282.76921	74	
282.79392	480	1+
284.82354	166	1+
284.84892	148	
285.45326	76	
285.78332	154	1+
285.84396	438	1+
286.80966	72	
289.86332	80	
291.79302	72	
292.81427	132	
292.86581	98	
293.11837	260	1+
293.44389	78	
293.87333	108	
293.94502	92	
294.54956	116	
295.82996	88	
295.85748	100	
296.45776	84	
296.80225	126	
297.80770	122	
298.80012	1356	1+
299.92298	84	
301.11630	80	
302.81273	76	
303.36863	78	
303.39449	110	
303.80515	74	
303.85569	398	
303.95267	78	
304.03623	78	
305.38228	76	
306.82369	102	
307.07279	238	1+
307.94544	76	
308.07314	166	1+
308.80149	94	
309.91805	80	
310.87295	112	
310.88933	80	
316.38909	88	
316.47841	82	
316.81782	188	
317.81491	254	
318.81814	286	1+
321.61072	108	
321.81981	136	
321.87127	108	
322.81783	86	
322.93343	76	
323.83675	200	1+
324.87553	92	
324.93365	76	
328.88624	140	
336.94991	102	
337.83163	116	
337.95027	78	
340.74842	80	
341.97103	78	
344.40972	100	
348.75079	82	
358.78764	88	
360.80271	74	
364.14560	76	
365.56924	74	
365.74557	84	
366.26908	80	
END IONS

###FS:    #m/z: 507.84536 #charge 1+
###MS: 150
###MSMS: 153
BEGIN IONS
TITLE=Cmpd 114, +MS2(507.8454), 28.2-35.2eV, 3.3min #153
RTINSECONDS=196.546
SCANS=150,153
PEPMASS=507.84536	134954
CHARGE=1+
74.78326	150	
196.01525	280	1+
198.88895	138	
222.98451	176	
223.97469	114	
224.97332	186	
227.95416	150	
232.89439	392	1+
250.90559	186	1+
252.08073	194	
266.16627	142	
272.85615	202	
280.85469	220	1+
287.85316	414	
289.03455	160	
289.87347	156	
290.12971	338	1+
290.86526	816	1+
293.87392	1110	1+
297.21921	112	
297.95562	134	
298.92677	128	
303.86723	502	
305.86243	906	1+
305.99891	124	
307.88960	140	
308.14334	708	1+
308.86926	636	1+
308.92124	172	1+
309.88613	380	1+
311.15898	166	
311.88408	2000	1+
313.62762	108	
313.90469	140	
313.98288	162	1+
314.86613	314	
318.93187	108	
319.78160	166	1+
320.35243	176	
321.88078	118	
322.79646	120	
323.87507	206	
325.89854	108	
326.88389	1012	1+
327.81080	124	
328.77074	114	
328.87242	184	
328.89331	242	1+
329.82877	120	
329.87799	110	
330.82571	112	
332.87345	498	1+
332.90659	212	1+
333.85278	146	
334.77728	108	
334.87710	144	
335.55129	120	
335.84449	146	
336.74954	222	1+
336.94127	184	
338.34767	106	
338.85159	144	1+
338.89640	150	
345.90155	216	1+
346.87891	108	
347.77824	218	
348.75232	440	1+
348.77913	116	
348.90302	142	
349.83483	128	
350.77021	346	1+
350.83598	116	
350.87884	142	
352.88399	184	1+
353.33584	108	
353.84926	244	1+
354.78905	154	
355.78125	142	
356.37966	126	
356.88677	114	
357.77594	352	1+
357.84657	116	
358.77797	230	1+
360.88632	114	
365.37196	118	
365.78527	386	1+
365.86481	126	
366.78938	234	1+
366.84385	238	
367.76899	234	1+
367.83541	132	
367.85828	152	
367.90685	112	
368.70802	276	1+
368.86578	142	
368.88842	132	
369.72057	210	1+
369.83740	144	
369.89249	114	
370.78119	108	
370.79876	108	
371.79673	174	
372.04301	112	
372.79547	146	
372.81634	108	
372.85261	120	
373.73111	262	1+
373.79120	110	
373.83720	108	
374.81591	144	
376.80017	148	
377.76273	114	
379.86574	106	
380.71609	126	
381.81261	128	
381.84452	128	
382.71282	454	1+
382.87284	156	
383.79821	168	
384.85082	1136	1+
385.77349	126	
385.79476	212	
386.74081	206	
387.77017	158	
387.84970	570	1+
388.79114	184	
389.71731	128	
389.77289	110	
390.77826	156	
390.83908	136	
392.82755	210	
393.80233	108	
393.82569	132	
393.86840	128	
395.73913	182	1+
397.80448	120	
398.72924	550	1+
399.84661	214	
403.87342	322	
403.92319	144	
404.86950	158	
405.76861	292	
405.87261	124	
406.75419	118	
406.85800	126	
407.73983	562	1+
407.86740	1162	1+
408.76057	152	
409.71881	296	1+
409.85006	230	
410.83624	438	1+
411.08317	182	
411.79064	124	
412.72948	154	
412.82532	120	
412.84600	162	
413.87696	126	
414.75348	138	
415.74714	186	
415.79698	118	
416.72955	232	1+
417.81178	130	
419.74222	116	
420.73215	220	1+
421.81065	182	
421.87811	216	
422.81913	212	1+
422.86268	428	1+
423.77225	248	
423.86744	370	1+
424.76808	128	
425.75477	652	
426.75063	334	
426.86129	152	
427.73122	850	1+
428.08282	180	1+
428.74732	282	
428.84280	144	
428.86268	220	
428.89206	228	1+
429.70639	160	
429.75012	310	
429.84456	146	
429.86991	152	
430.73896	178	1+
430.83559	172	
431.83692	164	
431.86382	468	1+
432.74661	118	
433.85545	116	
441.76591	114	
443.67860	186	1+
443.74487	140	
443.76934	254	1+
444.82434	122	
444.87255	1438	1+
444.90185	110	
445.74370	490	1+
447.71114	278	1+
448.75151	190	
449.77160	222	
449.91578	116	
450.74760	268	
450.77123	184	
451.75424	112	
457.90132	126	
462.88479	470	1+
464.89430	212	1+
465.71237	142	1+
467.88752	484	1+
468.73462	136	
468.76179	146	
485.89806	478	1+
END IONS

###FS:    #m/z: 340.94039 #charge 1+
###MS: 154
###MSMS: 155
BEGIN IONS
TITLE=Cmpd 115, +MS2(340.9404), 28.0-35.0eV, 3.4min #155
RTINSECONDS=200.206
SCANS=154-155
PEPMASS=340.94039	648358
CHARGE=1+
117.36800	82	
178.86851	76	
180.86622	76	
190.94754	136	
192.92383	146	
194.88754	70	
196.88617	90	
204.03804	96	
207.97468	156	
208.88299	72	
208.95829	202	
210.93930	100	
212.90393	70	
213.87377	116	
213.93821	770	1+
215.86160	84	
215.88615	102	
215.89877	72	
215.93660	310	1+
221.89122	80	
223.37675	86	
223.95704	84	
224.95467	70	
225.88480	188	1+
225.90206	70	
225.92965	90	
226.86798	74	
226.94621	234	
230.85070	100	
230.88942	136	
230.94605	78	
231.05413	80	
231.89260	488	1+
231.94940	826	
233.94596	102	
236.45171	88	
236.88810	70	
237.09601	84	
237.90809	86	
239.02065	92	
239.82250	72	
239.92173	74	
240.83743	112	
240.96499	138	
241.84026	130	
242.84779	80	
243.19273	78	
243.83427	146	
244.10677	70	
244.85625	82	
244.95585	126	
249.40527	90	
249.90205	144	
249.96029	186	
250.99444	68	
251.33269	90	
253.83257	70	
254.28661	88	
254.83519	100	
254.96414	520	1+
255.02157	70	
255.07278	78	
255.78190	88	
256.10496	82	
256.82696	82	
257.42757	76	
257.86083	80	
257.94385	86	
258.84406	164	
259.85146	412	
259.88025	88	
259.95509	178	
260.83423	528	1+
260.91441	82	
262.87972	78	
262.96233	82	
263.34798	74	
263.87798	92	
264.07553	76	
264.86540	128	
266.85933	238	
267.81232	78	
267.83012	94	
268.84063	284	
269.84427	140	
270.11186	78	
271.84230	130	
271.93736	74	
272.92354	154	
272.96915	86	
273.05823	68	
273.88878	70	
273.92422	98	
274.85588	216	
274.87751	86	
274.90162	74	
274.93020	80	
275.86259	146	
276.85670	520	
276.89240	74	
277.86225	382	
278.84540	834	1+
278.94428	100	
280.03395	68	
280.79019	74	
280.93847	104	
281.86173	74	
281.89203	126	
284.86874	70	
284.94749	128	
285.80930	134	
290.85904	74	
292.43510	94	
294.00397	72	
295.84693	70	
295.88697	76	
295.99054	72	
296.85609	202	
297.74878	80	
297.87143	118	
298.31037	70	
298.84892	120	
298.88700	98	
299.08916	78	
299.78724	134	
299.87515	138	1+
302.16985	74	
303.74058	70	
304.10921	72	
304.83334	80	
304.96850	70	
307.80518	70	
307.88708	124	
308.89434	78	
309.22273	74	
309.96545	102	
310.13864	82	
312.12348	96	
312.86071	80	
312.90622	78	
315.85952	84	
321.27853	114	
321.61743	68	
321.92370	68	
322.90254	78	
324.01140	76	
325.90377	122	
326.17640	84	
329.86802	76	
337.40403	72	
337.44495	72	
338.80625	68	
338.87161	88	
339.70891	76	
342.00306	68	
342.38706	86	
342.84588	76	
344.29364	76	
END IONS

###FS:    #m/z: 507.84500 #charge 1+
###MS: 154
###MSMS: 156
BEGIN IONS
TITLE=Cmpd 116, +MS2(507.8450), 28.2-35.2eV, 3.4min #156
RTINSECONDS=200.977
SCANS=154,156
PEPMASS=507.84500	123870
CHARGE=1+
224.97848	152	
233.90324	102	
238.06560	106	
240.07855	178	
250.96904	178	
252.08007	218	
252.84648	114	
252.89030	116	
254.06046	118	
254.09083	122	
254.87817	104	
260.87895	106	
263.94591	102	
266.16440	206	
268.89629	172	
269.92256	116	
272.85176	380	1+
272.88881	146	
278.83696	140	
282.60786	116	
284.40455	106	
285.85292	192	1+
287.85551	464	1+
287.93631	114	
289.03852	126	
291.86369	290	1+
292.97601	122	
293.87726	692	1+
296.80774	130	
296.82502	136	
296.86094	242	
297.63650	118	
300.80184	142	1+
301.84552	144	
305.86243	480	1+
307.80819	186	1+
307.88988	508	
308.14035	510	
308.87138	462	1+
309.15566	100	
309.89172	262	
310.15523	296	1+
311.79062	110	
311.88365	1690	1+
311.98639	120	
313.38292	104	
313.58984	164	
313.88489	498	1+
314.79659	142	
315.85783	100	
315.98126	168	
316.86139	110	
318.93442	138	
322.31839	100	
323.87071	250	
325.90502	140	
326.88297	1260	1+
327.37711	128	
327.80597	226	
328.16826	226	1+
329.80803	130	
330.15680	102	
330.81226	124	
330.86061	272	1+
331.78375	104	
332.79949	118	
332.82230	336	1+
332.89237	258	1+
333.78891	110	
334.80845	140	
334.90068	132	
336.94429	114	
338.39292	254	1+
339.88311	240	1+
341.85712	214	1+
342.33666	108	
347.77818	504	1+
347.87800	128	
348.76986	102	
348.83393	150	
349.75600	372	1+
349.81086	168	
350.88809	224	
352.84923	122	
353.84710	222	
354.85616	126	
355.80288	142	
357.01496	134	
365.78668	272	1+
366.73877	142	
366.82132	134	
366.84000	178	
367.70746	328	1+
367.76602	560	1+
367.84146	114	
368.78664	206	
368.83230	134	
369.83490	122	
370.77615	104	
370.79672	132	
371.72219	322	1+
371.79253	176	1+
371.81218	100	
371.89756	134	
372.12744	100	
374.11040	100	
375.72668	288	1+
375.80899	110	
376.88371	140	
377.77161	176	1+
378.73713	208	1+
378.90212	140	
380.71741	234	1+
380.76810	154	1+
381.79811	116	
381.83469	138	
381.85462	346	1+
382.85643	288	1+
383.71274	114	
383.77691	186	
383.79465	152	
384.84835	420	
385.77568	206	
385.80293	132	
385.84812	240	
386.84720	258	1+
387.87082	166	
388.80424	200	
389.86775	138	
390.20456	130	
390.83897	426	1+
391.77712	134	
391.91501	170	1+
392.82583	196	
394.83035	180	
395.73590	192	1+
397.33180	134	
398.73077	486	1+
398.85075	428	1+
400.27154	112	
401.74406	138	
402.80626	252	1+
402.86743	488	1+
403.87156	300	1+
404.76033	142	
405.76047	204	
405.86849	306	1+
406.76257	158	
407.72599	208	
407.74766	320	
407.86733	732	
408.72994	142	
408.75084	198	
408.85336	690	1+
409.72718	626	1+
410.71165	144	
410.83533	498	1+
410.85829	110	
411.71737	102	
412.37494	108	
412.77857	100	
413.74652	172	
413.81244	110	
413.83603	212	1+
415.87963	190	1+
417.85847	116	
421.87935	418	1+
422.82830	136	
422.86248	140	
422.88181	270	1+
423.77339	704	1+
423.86480	126	
424.88079	270	1+
425.75964	324	
426.74505	166	
426.76363	180	
426.86410	568	1+
427.05884	118	
427.73518	892	1+
428.84741	532	1+
428.88661	162	
429.20900	128	
429.71673	162	
429.73968	528	1+
430.74166	318	1+
430.76625	120	
431.87257	124	
432.87475	108	
433.85776	232	1+
435.85995	130	
439.74358	112	
441.77912	104	
443.77222	162	
444.87298	804	1+
445.73955	134	
446.74519	120	
446.80508	238	
446.89535	102	
447.71666	206	
448.73904	164	
448.77042	238	
449.87568	182	
449.89838	236	
450.70460	162	
450.75067	428	1+
453.72304	100	
457.90474	146	
462.88213	176	
463.76533	132	
467.88685	368	1+
485.90090	152	
486.88611	106	
499.79986	172	1+
END IONS

###FS:    #m/z: 336.94515 #charge 1+
###MS: 154
###MSMS: 157
BEGIN IONS
TITLE=Cmpd 117, +MS2(336.9452), 28.0-35.0eV, 3.4min #157
RTINSECONDS=201.75
SCANS=154,157
PEPMASS=336.94515	54148
CHARGE=1+
132.56760	88	
196.88784	98	
198.88279	74	
206.03395	88	
209.09772	90	
210.88300	210	
211.84324	78	
211.94383	2242	1+
212.87772	956	1+
213.93774	816	1+
214.89654	140	
216.88957	82	
216.94190	94	
218.54361	76	
218.88693	92	
221.94392	80	
223.50911	102	
223.96106	104	
226.89786	70	
226.96882	112	
227.11591	94	
227.52181	100	
228.85345	92	
228.88665	84	
228.89997	78	
229.06690	98	
229.95481	1594	1+
230.84764	94	
230.88886	1066	1+
231.94979	908	1+
232.00863	152	
232.88642	442	1+
233.82969	82	
233.94257	132	
235.82736	72	
235.86087	92	
235.90622	84	
235.93826	82	
237.92870	74	
238.07270	76	
238.80247	122	
238.84621	234	1+
238.88406	80	
239.42732	72	
239.78441	74	
240.82769	74	
241.84143	426	1+
241.90612	90	
243.13146	92	
244.98246	84	
245.85963	72	
246.03280	70	
246.50118	88	
247.96620	342	
248.04395	72	
248.90025	502	1+
249.83793	94	
249.96132	320	
250.82761	306	1+
250.90466	74	
250.95212	176	
251.06976	132	
251.40288	72	
251.81971	70	
251.83187	240	1+
252.94972	148	
252.97041	1408	1+
253.90510	162	
254.00497	78	
254.85604	120	
254.90367	130	
254.96426	636	1+
255.09240	94	
256.86402	80	
257.84906	112	
258.84977	564	1+
258.90911	88	
259.79681	76	
259.85255	358	1+
260.83103	196	
261.07512	78	
261.48017	122	
261.83211	74	
261.85728	124	
262.53533	76	
262.85787	76	
264.86814	72	
265.42626	82	
266.85249	82	
267.04945	78	
267.45259	78	
267.84260	222	
268.83768	692	1+
268.89486	106	
269.07374	86	
269.85310	262	1+
270.80050	80	
270.98220	132	
271.43524	88	
271.91474	142	
272.90635	74	
272.93407	74	
272.97939	116	
273.85014	72	
273.87279	72	
273.90899	100	
274.86323	70	
275.20705	102	
275.40478	104	
275.86372	138	
275.98806	70	
276.42878	88	
276.85728	268	1+
276.94564	74	
277.34419	84	
277.83097	82	
278.83521	596	1+
278.96394	80	
281.88406	88	
282.03863	84	
282.39159	78	
283.03531	78	
285.84902	192	
286.81438	90	
286.85030	890	1+
288.83463	74	
288.89329	84	
289.08707	90	
289.97110	84	
290.85013	74	
291.11798	72	
291.91453	80	
291.93338	92	
292.44991	96	
292.86587	140	
293.10644	182	1+
293.85574	102	
293.87528	72	
294.08997	72	
296.26712	128	
296.86801	76	
298.64971	76	
298.87408	124	
298.89597	88	
299.85956	172	
301.87559	78	
302.74872	84	
304.86217	136	
305.78597	76	
305.83770	70	
307.84412	78	
308.86836	84	
311.86035	76	
312.41986	94	
312.84746	80	
312.87599	96	
314.21546	84	
315.82352	76	
315.85219	72	
317.60687	76	
318.85956	70	
319.89164	76	
320.90238	72	
322.11325	72	
323.00849	72	
323.86786	82	
328.40041	76	
328.78088	78	
328.88748	108	
328.91418	72	
338.90794	70	
342.00987	82	
END IONS

###FS:    #m/z: 340.94048 #charge 1+
###MS: 158
###MSMS: 159
BEGIN IONS
TITLE=Cmpd 118, +MS2(340.9405), 28.0-35.0eV, 3.4min #159
RTINSECONDS=205.411
SCANS=158-159
PEPMASS=340.94048	636278
CHARGE=1+
101.25405	254	
190.93311	122	
192.92450	168	
194.88889	92	
196.88254	72	
205.07066	100	
208.95826	118	
209.05869	72	
211.93764	72	
212.87754	494	1+
213.93922	740	1+
214.86683	92	
215.41907	160	
215.93739	162	
216.88083	366	1+
223.97990	302	1+
224.42609	72	
226.94512	168	
227.62325	98	
227.89573	106	
228.84588	80	
230.84520	76	
230.89189	74	
231.89122	72	
231.94993	474	
232.88523	106	
234.90566	86	
235.86596	84	
235.89196	116	
236.89173	82	
237.92488	80	
239.79015	76	
240.83531	282	
240.90538	124	
241.84380	190	
241.93604	86	
242.83986	108	
243.43972	72	
243.83333	220	
244.83954	148	
244.88380	88	
245.08626	76	
245.97102	106	
246.08481	72	
246.10611	82	
246.85235	118	
249.95897	94	
251.89437	82	
252.11386	94	
252.97259	80	
253.98706	72	
254.90146	106	
254.96371	578	1+
256.84846	96	
256.86606	78	
256.89625	126	
257.87124	86	
257.90249	118	
258.84714	622	1+
260.84176	196	
261.47608	76	
261.84346	270	
261.89600	172	
262.91179	94	
263.06899	70	
263.86620	74	
263.89807	86	
265.03640	72	
265.61220	82	
265.83634	70	
266.29538	78	
266.99315	74	
268.83835	492	1+
268.86036	78	
269.14222	78	
269.83278	218	1+
269.86583	70	
270.33820	88	
272.82593	204	
272.92291	90	
272.97386	136	
273.79427	76	
273.81605	90	
273.87876	80	
273.92761	86	
274.86294	76	
274.88567	130	
274.90049	122	
275.23986	70	
275.81273	74	
275.86150	298	
275.94973	100	
276.07773	78	
276.85540	292	
277.86163	402	
277.87893	80	
278.84483	952	1+
278.99934	74	
279.79505	94	
279.91011	88	
280.83627	74	
280.87047	86	
281.87378	78	
281.89029	86	
282.91364	78	
283.05616	72	
283.79018	104	
283.89142	78	
283.92017	78	
284.19765	70	
287.22287	88	
287.83601	72	
288.83685	96	
288.88695	72	
288.90379	72	
289.15206	76	
291.06136	74	
291.41970	78	
291.52664	84	
291.80164	150	
292.86811	102	
294.85983	78	
295.93761	82	
296.86457	80	
296.95022	80	
297.85663	78	
297.87871	94	
298.08343	98	
299.30606	84	
299.87337	116	
299.94337	76	
300.76942	80	
300.81825	88	
300.85637	160	
301.84334	78	
302.12750	78	
302.86941	214	1+
303.39025	94	
304.45587	86	
306.88379	76	
307.80100	74	
308.12219	94	
310.09091	72	
310.82816	104	
310.84876	82	
312.92804	72	
320.89544	86	
320.97938	72	
322.28932	82	
324.89292	204	
325.88653	78	
326.82821	120	
329.88912	114	
330.81544	142	
331.95435	72	
332.05512	88	
342.20073	72	
342.43234	70	
344.25256	194	
345.52956	108	
END IONS

###FS:    #m/z: 336.94536 #charge 1+
###MS: 158
###MSMS: 160
BEGIN IONS
TITLE=Cmpd 119, +MS2(336.9454), 28.0-35.0eV, 3.5min #160
RTINSECONDS=206.184
SCANS=158,160
PEPMASS=336.94536	55106
CHARGE=1+
104.33016	68	
198.95396	72	
201.87954	78	
207.09255	70	
209.94369	94	
210.88131	118	
211.04123	68	
211.94405	1046	1+
212.87810	450	
213.93929	1392	1+
213.97689	104	
215.88754	330	1+
215.93962	110	
217.85608	88	
217.88712	88	
220.87894	78	
223.39525	66	
223.96080	82	
224.03805	84	
224.83081	84	
226.94240	86	
228.89158	142	
228.99824	104	
229.95331	1306	
230.09964	72	
230.88918	1146	1+
230.94064	78	
231.94852	642	1+
232.89237	138	
233.82881	70	
233.86979	78	
233.88152	74	
233.89885	156	
233.95002	174	
234.83423	72	
234.95475	86	
235.83362	126	
236.12308	74	
237.99136	72	
238.07637	88	
238.83950	122	
239.03965	68	
239.10012	84	
239.15594	96	
239.82280	72	
239.83878	136	
239.86459	68	
240.84399	660	1+
240.93554	136	
240.96282	76	
241.84648	472	1+
243.04325	72	
243.90921	76	
244.01866	70	
246.90817	70	
247.96482	424	1+
248.89829	204	
249.05657	84	
249.82982	342	1+
249.96148	352	1+
250.95079	114	
250.99210	68	
251.85123	214	1+
251.90771	70	
251.94061	76	
252.11789	78	
252.82187	160	
252.88469	72	
252.95228	278	
252.97092	1252	1+
253.83513	118	
253.90722	218	1+
253.93805	148	1+
254.12435	72	
254.81185	76	
254.96592	322	1+
256.39393	78	
257.84826	190	
258.13718	70	
258.80824	74	
258.84703	156	
258.95270	70	
259.51388	88	
259.85266	116	
260.80120	88	
260.84880	76	
261.82902	342	1+
261.97482	70	
262.23488	88	
264.86616	70	
265.01419	160	
265.08632	72	
265.88660	68	
267.82621	80	
267.92074	86	
267.97504	74	
268.84128	922	1+
269.79420	108	
270.06875	80	
270.97442	124	
272.40348	68	
272.85782	74	
272.98005	142	
273.95779	70	
274.79384	78	
274.89556	72	
275.86631	82	
275.88801	88	
275.94510	92	
275.98788	70	
276.85913	780	1+
276.87346	204	
277.38111	78	
277.83142	68	
278.83669	406	1+
280.93209	72	
280.95322	72	
282.05082	72	
282.85776	78	
282.87433	86	
283.78270	98	
285.85434	96	
286.85059	1086	1+
292.13088	80	
292.86694	82	
293.10829	188	
293.85800	72	
294.10607	116	
294.85832	174	
295.79830	66	
295.96351	70	
296.36042	78	
297.87149	68	
298.06871	94	
298.92565	102	
299.88265	84	
300.87451	148	
304.04482	78	
304.81845	78	
306.90115	84	
306.95934	78	
307.88524	74	
308.86626	72	
308.88762	66	
308.95918	90	
309.99618	72	
310.10016	96	
310.87185	98	
311.88388	90	
313.90662	92	
315.85416	86	
315.96129	84	
316.88765	68	
317.40541	82	
323.46300	76	
324.94035	150	1+
325.72890	80	
326.88652	86	
329.87276	84	
330.84115	72	
331.95892	72	
334.96533	72	
335.82928	86	
336.83848	74	
338.65267	130	
338.97573	82	
339.55928	76	
339.80143	72	
341.14707	84	
341.29911	78	
342.05070	76	
END IONS

###FS:    #m/z: 359.96127 #charge 1+
###MS: 158
###MSMS: 161
BEGIN IONS
TITLE=Cmpd 120, +MS2(359.9613), 28.0-35.0eV, 3.5min #161
RTINSECONDS=206.956
SCANS=158,161
PEPMASS=359.96127	38116
CHARGE=1+
49.77562	78	
187.11027	92	
187.94079	100	
200.88249	70	
209.94260	1018	1+
213.08677	70	
213.87275	72	
214.41894	82	
215.93568	84	
221.89754	76	
222.95247	474	1+
222.97154	76	
223.89833	86	
224.54557	72	
224.94870	840	1+
226.76082	74	
226.88977	214	1+
226.94688	3070	1+
227.13242	124	
228.01093	88	
228.94208	2752	
232.82875	78	
233.96223	72	
234.82512	80	
234.86985	86	
235.90636	70	
236.09092	82	
236.85205	82	
238.18449	88	
238.82149	78	
240.82138	170	
240.93931	190	1+
240.96074	378	1+
242.90342	76	
242.95829	154	
243.96008	72	
244.39486	78	
244.48291	74	
244.95631	1252	1+
245.39958	84	
245.83525	74	
245.85949	74	
246.95221	1422	
247.04720	100	
248.80255	180	
249.98377	102	
250.11939	94	
250.95236	174	
251.06435	88	
252.87568	94	
252.95416	306	
254.87527	82	
255.88717	88	
256.85010	68	
257.11633	72	
258.79844	138	
258.84587	264	1+
258.89896	72	
258.97035	96	
259.92246	142	
260.96829	288	1+
262.86976	88	
263.43333	118	
263.97816	142	
264.96487	158	1+
265.05627	84	
265.82447	78	
266.18283	84	
266.81470	166	
266.98900	88	
267.81372	146	
267.87441	72	
267.97290	364	1+
268.80978	74	
268.95880	72	
269.37785	98	
269.79703	84	
269.83558	114	
269.85369	76	
269.97128	168	
270.88550	150	
272.96896	72	
273.96902	150	
274.40944	90	
274.81609	76	
275.79453	88	
275.85959	86	
275.97803	72	
276.02670	86	
276.80683	114	
276.85613	138	
277.80845	70	
277.97855	98	
278.02968	72	
278.84631	162	
278.88670	96	
279.84446	204	1+
280.07055	74	
280.79292	726	1+
280.87173	150	
280.96510	90	
281.40784	72	
281.98794	250	
282.13807	86	
282.82887	88	
283.88939	122	
284.82880	174	
284.84517	74	
285.43077	78	
285.79373	74	
285.94111	72	
287.92972	82	
290.83697	118	
290.89957	74	
291.80843	140	1+
293.86979	132	
293.98101	74	
295.84650	74	
295.97789	78	
296.80702	138	
296.85720	74	
298.42067	106	
298.80337	1140	1+
299.87909	132	
301.77716	74	
304.01054	70	
304.84197	92	
304.93418	76	
306.88408	80	
309.79912	118	
309.91605	86	
314.80788	120	
315.81932	68	
316.12916	78	
316.80917	106	
316.82829	80	
316.89381	82	
318.14312	68	
318.93872	74	
320.74156	72	
321.81478	168	1+
321.90812	74	
322.87601	72	
322.90055	88	
322.92623	88	
325.01342	100	
325.85058	70	
327.05531	76	
328.88710	102	
330.02182	70	
333.88797	88	
334.94736	102	
340.93413	70	
341.85776	84	
342.78003	74	
344.94779	70	
345.70570	120	
346.91314	72	
348.75399	158	
349.05106	80	
351.77039	72	
353.02899	76	
358.32947	70	
358.34807	84	
359.36742	106	
362.79946	72	
364.24172	72	
END IONS

###FS:    #m/z: 322.92972 #charge 1+
###MS: 162
###MSMS: 163
BEGIN IONS
TITLE=Cmpd 121, +MS2(322.9297), 28.0-35.0eV, 3.5min #163
RTINSECONDS=210.647
SCANS=162-163
PEPMASS=322.92972	1906108
CHARGE=1+
185.92482	68	
187.93921	68	
192.88805	110	
195.88798	90	
201.04029	118	
201.88474	66	
205.95050	140	
208.90963	70	
208.94186	64	
209.08901	66	
212.00563	68	
212.82891	92	
213.83351	74	
213.89078	88	
214.89558	86	
216.85155	68	
218.84869	62	
218.88849	84	
219.87683	236	1+
220.95741	72	
221.94583	66	
222.95772	110	
223.41724	86	
223.95915	70	
224.37085	76	
225.92223	58	
225.93895	68	
226.47996	88	
227.93197	136	
228.84788	82	
230.01137	66	
230.83523	108	
230.94215	104	
232.90388	66	
233.85676	70	
234.54822	100	
236.00986	78	
236.83523	112	
236.88246	88	
236.89725	86	
236.99573	94	
237.47978	58	
237.92853	72	
238.02324	70	
238.82716	72	
238.88224	142	
239.07958	64	
239.78944	160	
239.88337	116	
239.95929	78	
240.82004	184	
240.91038	80	
240.94017	1368	
240.98780	58	
241.93894	4398	1+
242.82261	202	
242.94114	3090	1+
243.83232	124	
244.82175	202	
244.84216	92	
244.88795	192	
244.93910	1266	1+
245.84238	62	
246.85612	160	
246.98324	72	
247.06271	58	
247.83499	66	
247.85444	68	
247.92045	120	
249.43844	106	
249.89238	72	
249.92731	82	
250.94784	80	
250.98079	66	
251.07401	70	
252.17639	76	
252.39486	78	
254.07530	84	
256.03642	94	
256.80332	66	
258.12501	94	
258.83572	296	
259.80653	62	
260.82428	92	
260.94987	62	
261.82868	230	
261.91915	120	
262.82795	294	1+
263.08875	84	
265.01827	68	
265.09064	80	
265.35204	92	
265.78640	72	
266.86830	76	
267.93351	108	
269.85162	60	
269.93040	78	
271.10566	86	
271.77936	74	
271.91398	84	
272.91820	100	
273.79859	126	
273.84648	70	
274.86926	78	
275.81032	142	
275.98985	60	
276.07363	78	
276.09418	70	
276.87594	92	
277.43609	78	
277.88217	76	
279.06063	68	
279.09034	738	
279.79756	66	
280.09289	352	
281.32957	92	
282.88079	74	
283.10554	68	
283.96993	80	
284.29244	470	
284.43141	74	
284.93102	70	
285.84609	172	
286.85964	66	
286.96984	66	
287.79641	62	
289.88247	116	
290.85838	100	
292.87206	74	
293.91336	90	
295.86961	92	
295.95443	82	
301.86077	70	
303.72809	70	
305.03279	80	
306.87745	76	
306.92922	78	
307.79822	110	
307.89708	62	
309.81891	94	
309.87447	218	1+
311.81014	66	
312.85835	74	
314.16534	70	
314.82619	192	
315.87846	68	
319.88690	94	
320.20536	106	
322.04467	62	
322.77890	74	
324.86154	116	
325.73551	92	
325.89941	72	
326.82642	60	
326.89966	70	
328.26237	78	
END IONS

###FS:    #m/z: 340.94038 #charge 1+
###MS: 162
###MSMS: 164
BEGIN IONS
TITLE=Cmpd 122, +MS2(340.9404), 28.0-35.0eV, 3.6min #164
RTINSECONDS=211.418
SCANS=162,164
PEPMASS=340.94038	745656
CHARGE=1+
85.49054	128	
192.92351	130	
194.88590	66	
197.07566	78	
198.95566	80	
204.99189	86	
205.92619	70	
206.42529	66	
208.88323	66	
210.93089	80	
211.05046	78	
211.89999	66	
212.94003	66	
213.87863	208	
213.94044	650	1+
214.07929	68	
215.88636	182	
215.90709	68	
215.93585	162	
215.96785	88	
216.82983	98	
217.88267	240	
217.93212	70	
219.88538	74	
224.82534	74	
226.96630	74	
226.99949	80	
227.83668	70	
228.94730	210	1+
228.96095	66	
230.84448	144	
230.86184	68	
230.88839	218	1+
231.95030	840	1+
232.13448	72	
232.89631	80	
233.89252	102	
233.94844	144	
235.02807	84	
235.94933	190	
238.90812	92	
239.84393	124	
239.88180	66	
240.13839	92	
240.83342	160	
240.85628	102	
240.89510	70	
240.95524	66	
241.15956	82	
241.84110	492	1+
242.85672	138	
243.88042	76	
244.16241	76	
246.97477	104	
247.13935	66	
247.98003	80	
248.63789	86	
248.90124	70	
248.99440	86	
249.96317	392	
251.41055	100	
251.84688	76	
251.87635	82	
251.98728	84	
252.90982	232	1+
253.93509	108	
254.12230	76	
254.96707	510	
255.84391	74	
255.90459	114	
256.89364	72	
256.95790	104	
257.84764	182	
257.94390	74	
257.95939	80	
258.09952	68	
258.81008	70	
258.84862	272	
259.00685	80	
259.85210	202	
259.90393	84	
259.95563	70	
260.85717	124	
261.90120	76	
262.95267	72	
263.05275	78	
263.88603	68	
263.97817	70	
265.09023	92	
266.85262	68	
268.84065	314	
269.83492	138	
269.89401	68	
270.82796	70	
272.85734	78	
272.92939	144	
272.97305	72	
274.84429	98	
274.88139	78	
276.07552	72	
276.85388	452	
277.86068	326	
278.84540	554	1+
279.72337	70	
280.93216	98	
280.96918	82	
281.04949	120	
281.56846	84	
281.84049	74	
281.90466	86	
282.84557	110	
282.88985	138	1+
282.93448	70	
284.03215	68	
284.87281	190	
287.81101	86	
288.84389	78	
289.82681	70	
289.88306	68	
290.81001	80	
291.81440	68	
292.88460	66	
293.93869	80	
294.47994	84	
294.86000	102	
295.85737	80	
295.87672	128	
295.92062	70	
296.84874	66	
296.86580	126	
297.86458	72	
299.06596	68	
299.87043	160	
299.96933	74	
300.80362	66	
300.90113	70	
301.86699	66	
302.94557	184	
303.90572	84	
303.93347	82	
305.87933	174	1+
307.75358	70	
310.87176	72	
312.86651	78	
314.87310	106	
316.86528	70	
317.87593	86	
322.45937	74	
323.61608	66	
328.88444	108	
329.72745	66	
331.75544	70	
332.10664	98	
333.89031	96	
336.82024	66	
337.19885	74	
340.42631	82	
342.26841	74	
344.17740	90	
END IONS

###FS:    #m/z: 363.95630 #charge 1+
###MS: 162
###MSMS: 165
BEGIN IONS
TITLE=Cmpd 123, +MS2(363.9563), 28.0-35.0eV, 3.6min #165
RTINSECONDS=212.191
SCANS=162,165
PEPMASS=363.95630	300880
CHARGE=1+
74.96601	92	
182.86688	94	
187.86199	86	
187.93743	92	
189.86248	136	
189.87532	88	
191.85967	436	
194.86163	74	
194.99037	116	
195.11374	82	
195.94137	80	
207.86970	104	
207.94830	204	
208.88649	124	
209.94383	488	1+
210.88191	188	
212.06287	92	
212.88009	886	1+
213.86754	72	
214.89254	148	
215.86000	78	
216.40882	80	
217.91227	92	
221.90372	116	
222.95268	516	1+
223.82858	86	
224.82911	88	
224.94971	766	1+
226.06698	110	1+
226.89414	72	
226.94678	4024	1+
228.85505	76	
228.89445	174	
228.94191	4860	1+
229.42204	92	
230.83589	74	
230.88860	1556	1+
231.02254	90	
232.82515	76	
232.88479	362	1+
232.90488	134	
233.90510	102	
234.95651	76	
235.04307	72	
236.91815	98	
237.05632	74	
238.84259	76	
239.07535	138	
239.98048	92	
240.81938	202	
240.83577	144	
240.94290	382	
240.96117	184	
241.31182	94	
241.90462	142	
241.93867	970	1+
242.88614	76	
242.94100	706	1+
242.96067	250	
243.82502	126	
243.96786	122	
244.82853	76	
244.91545	88	
244.95662	2428	1+
245.12243	160	1+
245.94236	132	
246.80147	272	1+
246.95201	3322	1+
248.64775	92	
248.84333	120	
248.90011	708	1+
249.04742	86	
249.80398	140	
250.04939	74	
250.15235	114	
250.80047	82	
250.97085	190	
251.09168	82	
252.03204	74	
252.09151	134	
253.90673	132	
253.98145	76	
254.85865	86	
255.14510	74	
256.86602	108	
257.89643	88	
258.83268	342	1+
258.84840	80	
259.09668	74	
259.41725	72	
260.83438	382	1+
260.96942	248	
264.96339	166	
265.08640	88	
265.89885	86	
265.91671	76	
266.81479	550	1+
266.85648	114	
267.92481	86	
267.97338	372	
268.81190	176	
268.87229	88	
269.07782	74	
269.81116	100	
269.84617	208	1+
269.96987	472	1+
270.89343	74	
271.91000	106	
272.91213	98	
274.94650	90	
276.81378	94	
277.99292	80	
278.85218	96	
279.55094	84	
280.79281	392	1+
280.87689	86	
281.84916	128	
282.78947	420	1+
282.90104	74	
282.93820	78	
283.84406	78	
283.98437	92	
284.82479	312	1+
284.87736	100	
285.00232	96	
285.85236	132	
287.01775	80	
288.80948	80	
288.86500	142	
289.96254	86	
290.85900	102	
290.88890	104	
293.11507	80	
294.85956	126	
295.59140	74	
296.81538	174	
297.44179	92	
297.80985	92	
298.80355	1576	1+
298.82603	76	
298.92360	72	
299.12526	72	
301.86161	300	1+
302.03941	122	
302.82147	76	
303.80532	354	1+
303.85956	320	1+
304.00394	86	
304.91676	106	
307.90442	76	
308.18255	82	
309.11887	74	
309.20978	82	
310.09360	72	
310.86608	90	
311.85431	72	
313.80164	76	
313.87601	80	
316.81902	104	
316.93564	108	
317.81386	132	
320.97697	74	
321.82088	270	1+
322.92469	82	
325.36514	74	
326.87067	86	
330.87249	82	
332.91944	88	
336.94159	140	
345.18256	82	
351.14893	94	
352.83073	88	
353.04263	84	
357.18002	78	
357.80917	84	
358.40163	74	
359.38824	104	
359.72564	84	
363.92770	74	
END IONS

###FS:    #m/z: 322.92969 #charge 1+
###MS: 166
###MSMS: 167
BEGIN IONS
TITLE=Cmpd 124, +MS2(322.9297), 28.0-35.0eV, 3.6min #167
RTINSECONDS=215.874
SCANS=166-167
PEPMASS=322.92969	2172872
CHARGE=1+
148.50101	82	
186.88362	64	
191.55203	86	
192.01296	68	
193.96791	88	
196.14571	56	
196.97228	72	
198.84460	72	
200.50728	58	
201.04280	82	
207.19503	68	
207.97478	122	
209.90458	68	
209.94921	82	
209.96538	60	
211.04464	58	
213.88916	60	
213.92462	82	
214.89955	62	
217.96668	62	
221.94234	74	
223.95742	84	
224.87333	84	
224.96888	102	
225.42961	88	
226.95884	84	
227.92914	66	
230.82869	66	
230.84522	66	
231.09735	96	
231.88199	56	
232.13220	60	
233.85485	66	
236.83902	68	
236.85772	76	
236.89216	72	
238.80052	76	
238.94451	80	
239.78847	58	
240.82132	334	1+
240.88108	70	
240.93982	2146	
241.12492	74	
241.94109	1314	
242.94007	4302	1+
243.01249	74	
243.38966	96	
243.81711	476	1+
243.88568	188	1+
244.93754	1256	1+
244.99018	58	
245.01305	64	
246.82633	60	
246.85212	110	
246.96961	68	
246.97811	72	
247.96060	68	
249.85126	66	
250.08665	68	
251.06913	66	
251.86639	64	
252.83630	116	
253.18947	92	
254.87535	82	
254.90561	68	
255.08638	70	
255.10971	66	
256.06390	106	
256.89773	146	
257.79990	60	
258.82953	518	1+
258.85368	60	
258.89492	126	
259.14009	60	
259.84939	68	
262.83599	170	
263.83077	138	
263.88819	76	
264.51269	74	
264.80047	94	
264.84240	64	
265.01814	60	
266.08688	64	
266.35311	68	
266.94472	72	
266.99290	64	
267.79403	76	
267.97706	74	
270.84741	72	
271.95950	76	
272.85153	58	
273.79439	68	
275.41734	72	
275.80895	154	
277.81907	66	
278.16472	64	
278.81037	64	
279.09040	1038	1+
280.80785	174	1+
280.92632	60	
282.10437	90	
282.99187	62	
283.07024	160	
284.01739	58	
284.29247	228	
284.31359	76	
284.87031	72	
285.29579	146	
285.87681	84	
287.79738	138	
288.10240	126	
288.81367	70	
289.78767	184	
289.87827	112	
290.86983	70	
292.81766	72	
293.34778	70	
294.86267	96	
295.05130	60	
297.79108	78	
297.81424	68	
297.86542	74	
298.80075	66	
298.91106	68	
299.76721	78	
299.78409	102	
300.78795	68	
301.12720	62	
302.60341	66	
303.79026	78	
303.80735	86	
305.83329	82	
306.10607	78	
306.89898	70	
307.88733	74	
308.87518	228	1+
309.22010	70	
310.80775	68	
310.87112	220	1+
312.15304	58	
314.82336	72	
314.86194	68	
315.85411	76	
317.13415	66	
317.15404	86	
319.05709	72	
319.16914	98	
323.72114	64	
323.88285	86	
323.97350	76	
324.24759	74	
324.26319	68	
324.88496	78	
324.90474	82	
325.46735	72	
325.89059	154	
326.16531	72	
326.76678	66	
326.95522	58	
327.86842	70	
END IONS

###FS:    #m/z: 363.95630 #charge 1+
###MS: 166
###MSMS: 168
BEGIN IONS
TITLE=Cmpd 125, +MS2(363.9563), 28.0-35.0eV, 3.6min #168
RTINSECONDS=216.646
SCANS=166,168
PEPMASS=363.95630	348754
CHARGE=1+
58.69572	76	
63.84168	84	
111.56294	72	
117.88881	108	
149.47979	88	
159.91085	88	
177.93242	74	
188.86462	78	
191.85970	180	
191.96863	76	
196.87891	168	
197.88320	88	
199.84164	76	
200.88296	110	
207.87563	144	
209.94395	918	1+
210.88002	98	
212.87844	1032	1+
212.94552	82	
215.87409	90	
222.95293	588	1+
224.94808	840	1+
224.96623	162	
225.89289	78	
225.96278	84	
226.88098	90	
226.94626	3592	1+
228.89780	262	1+
228.94207	4230	
229.08716	88	
229.92403	100	
229.94865	128	
230.84740	102	
230.88904	1410	1+
232.88785	180	
236.08156	86	
238.06671	72	
238.11044	74	
240.94012	916	1+
240.95984	218	
241.05839	78	
241.95982	88	
242.94165	964	1+
243.87611	84	
244.81958	220	1+
244.85559	76	
244.89542	72	
244.95687	1860	1+
246.80877	156	
246.85966	74	
246.90602	82	
246.95310	2832	1+
247.79956	374	1+
247.97370	116	
248.80052	258	1+
248.85495	142	
248.89918	600	1+
250.89507	104	
252.10339	124	
252.88845	144	
253.08420	124	
253.90678	104	
258.83287	172	
258.84670	172	
258.97753	124	
259.84614	148	
259.93162	86	
260.83493	192	
260.96824	352	1+
261.83080	250	
262.82898	184	
263.08873	84	
263.84244	116	
264.82053	72	
264.96716	92	
265.80870	74	
265.97313	108	
266.81717	260	1+
266.85428	100	
267.78662	116	
267.97256	408	
268.79048	198	1+
268.81294	124	
268.95535	146	
269.96550	154	
271.85705	96	
273.90739	78	
274.79178	76	
275.88508	78	
276.80922	138	
276.93532	106	
278.10076	178	1+
278.84441	148	
278.87980	74	
279.06546	100	
279.41149	74	
279.79598	226	
279.85993	94	
279.93487	92	
280.79124	872	1+
280.85654	74	
282.82067	84	
283.79005	116	
283.85195	118	
284.82299	166	
284.84604	84	
285.36013	132	
285.42260	86	
285.82953	134	
285.84826	268	
286.41466	88	
286.78294	152	
286.82047	88	
287.81406	134	
287.88747	80	
288.94939	76	
290.78506	84	
292.42713	94	
293.11448	96	
295.87262	74	
296.80793	242	
296.85296	74	
297.10923	72	
297.80945	148	
297.86034	104	
297.90964	80	
298.39312	74	
298.80162	934	1+
300.40933	100	
300.84573	92	
300.87766	78	
301.80512	108	
301.86204	222	
302.80472	106	
302.85929	122	
303.80315	140	
303.85561	334	
304.87432	140	
305.10784	74	
305.92533	74	
307.88247	166	
308.14369	72	
308.87245	176	1+
310.04345	84	
311.12564	72	
314.77258	74	
316.81218	424	1+
317.39899	74	
318.88393	78	
319.12514	88	
319.88175	166	
320.14231	144	
320.15531	102	
321.81724	210	1+
321.86315	130	
322.93543	142	
324.85375	82	
324.87812	78	
324.90059	74	
324.94052	228	1+
326.87233	252	
331.35756	78	
332.95771	80	
334.87155	90	
335.85402	94	
336.87667	78	
336.94517	126	
340.16851	74	
340.83009	76	
343.80833	142	
343.86292	78	
348.33796	78	
359.01354	88	
359.96442	96	
362.07744	86	
END IONS

###FS:    #m/z: 507.84516 #charge 1+
###MS: 166
###MSMS: 169
BEGIN IONS
TITLE=Cmpd 126, +MS2(507.8452), 28.2-35.2eV, 3.7min #169
RTINSECONDS=217.42
SCANS=166,169
PEPMASS=507.84516	151052
CHARGE=1+
123.58642	98	
196.01695	180	
223.97880	148	
236.88855	210	
238.06578	128	
252.07829	204	1+
258.89927	98	
260.88246	110	
268.32073	104	
268.91798	132	
272.85733	100	
273.85258	170	
278.83404	220	
279.10386	98	
284.86895	116	
287.85045	122	
289.03693	116	
289.84718	182	
289.88180	110	
290.12908	118	
290.86221	466	1+
291.78236	96	
291.87659	374	1+
293.87422	838	1+
294.12132	110	
296.85389	130	
296.88089	284	1+
297.86116	204	1+
300.79965	286	1+
301.85400	134	
301.95514	210	1+
303.86917	98	
305.84181	156	
305.86258	466	1+
306.12210	130	
307.88734	122	
308.13871	574	1+
308.87263	400	
309.87019	332	
309.88868	544	1+
310.15768	664	1+
310.40645	326	1+
311.13747	154	
311.88399	1288	1+
313.82624	102	
313.86856	120	
313.92891	112	
314.87081	162	
315.85755	134	
315.88677	172	1+
316.87066	176	
319.87573	176	1+
319.99858	82	1+
320.87871	148	1+
322.34819	148	
322.82183	108	
323.87407	134	
324.90666	186	
324.97418	110	
325.90059	302	
326.88390	964	1+
327.82333	154	
327.89998	204	
328.79179	110	
328.86332	128	
328.88652	116	
329.80947	270	1+
329.87857	102	
331.45566	104	
332.82730	116	
332.87633	172	
335.78046	108	
337.88216	134	
340.38126	102	
341.85637	132	
343.35778	98	
343.83803	146	1+
344.77387	174	
345.45431	110	
346.14825	108	
346.30524	106	
346.88102	144	
347.76922	230	1+
347.85425	130	
347.92783	118	
349.75811	110	
349.83823	174	1+
349.89043	564	1+
350.04624	136	1+
350.77014	330	1+
350.80241	212	1+
350.89232	384	1+
352.18536	102	
353.84868	184	
353.87726	126	
354.03312	142	
355.85032	244	1+
357.72088	110	
358.85652	116	
358.87847	130	
361.79203	120	
363.34238	106	
363.79300	158	
364.79930	124	
365.78686	372	1+
366.73854	154	
366.83985	160	1+
367.70818	406	1+
367.76482	684	1+
368.82333	164	
369.83518	98	
370.81409	260	1+
371.72555	264	1+
371.79751	110	
372.77208	284	1+
372.79896	164	
373.71534	204	
375.87925	108	
376.30120	104	
377.72607	164	
379.81978	100	
380.71733	466	1+
382.85701	178	
384.74921	108	
384.84994	912	1+
385.77478	110	
385.82901	130	
386.88379	222	1+
387.39577	156	
387.84751	116	
388.18066	142	
388.78582	138	
389.82042	98	
390.20602	126	
390.78747	124	
390.83930	608	1+
390.86858	162	
392.73003	216	1+
392.82456	238	
393.80913	156	
394.78876	268	
398.72726	696	1+
398.78663	98	
398.86917	180	
402.86639	502	1+
403.76593	110	
403.81874	112	
403.87209	282	1+
405.76344	236	
405.86798	200	1+
406.76211	102	
406.79081	100	
407.74070	122
[truncated: 1,285,119 more chars]
