# Supplementary material for: High-Throughput Venomics
Source: J Proteome Res. 2023 Apr 3;22(6):1734–46. doi: 10.1021/acs.jproteome.2c00780 (PMC10243144; doi:10.1021/acs.jproteome.2c00780)
Supplement: Supplementary file 9 — pr2c00780_si_009.zip [file pr2c00780_si_009.zip › Manual files/Calloselasma rhodostoma MGF/210702_Calloselasma_halfplate000056_5.1.201.mgf]

###	D:\Data\Julien\210702_Cr_half_TFA\210702_Calloselasma_halfplate000056.d\ProteinAnalysisResults.mgf
###	D:\Data\Julien\210702_Cr_half_TFA\210702_Calloselasma_halfplate000056.d\analysis.baf
###	210702_Calloselasma_halfplate000056.d
###	Instrument: maXis HD
###	Manufacturer: Bruker
###    PeakWidth 0.30, MiniumIntensity 10, S/N 1Apply threshold 0, Threshold 10
###    Retain Residuals no, Create neutrally no,
###    FullScan Parameters: AdductIon (+)+H (-)-H, LowMass 0, HighMass 8000, MaxCharge charge decon 4, MinPeaks 3
###    Perf. isotope decon yes, Max Charge Istopic decon 6, MW agreement 0.00, Abund. cutoff 2.00, Envelope cutoff 75.00
###    MaxRes   Parameters: AdductIon (+)+H (-)-H, LowMass 0, HighMass 8000 
###    Perf. isotope decon yes, Max Charge Istopic decon 6, Abund. cutoff 2.00
###    MSn      Parameters: AdductIon (+)+H (-)-H, LowMass 0, HighMass 8000 
###    Perf. isotope decon yes, Max Charge Istopic decon 4, Abund. cutoff 0.05
###    Global Charge Limit: no 3, Prefer FullScan Result: yes, Export what: 2 (0=non deconv/1=deconv only/2=mixed), NoMSMSSignals: 150, Intensity threshold: 10, NoMSSignals (deconv): 2, NoMSSignals (non-deconv): 2, NormalizeData: no, SingleCharged: yes
###
COM=210702_Calloselasma_halfplate000056.d
USERNAME=Demo User

###FS:    #m/z: 322.92914 #charge 1+
###MS: 2
###MSMS: 3
BEGIN IONS
TITLE=Cmpd 1, +MS2(322.9291), 28.0-35.0eV, 0.0min #3
RTINSECONDS=1.888
SCANS=2-3
PEPMASS=322.92914	3756188
CHARGE=1+
206.93933	7686	
208.94433	15422	1+
211.94381	37826	1+
213.93908	35092	1+
215.93645	5796	
216.94270	3440	
217.94077	30318	
218.44113	4874	
222.95126	77744	1+
224.94954	19902	1+
226.12243	2944	
226.94625	304830	1+
227.19659	4618	
228.94205	524652	1+
229.45319	4056	
231.95027	22444	1+
233.94651	4492	
234.96953	7234	
234.99733	5044	
235.12748	5292	
235.95094	2830	
237.12774	3416	
237.45544	4392	
238.14758	4112	
238.45376	31238	
238.95580	5058	
239.07850	3214	
239.14619	11826	
239.23461	3280	
239.98083	6726	
240.22999	4046	
240.96163	32316	1+
241.46195	3418	
242.61880	4004	
242.96125	10886	1+
243.22909	4252	
243.63315	2698	
243.88152	5484	
244.95660	170220	1+
245.18381	2908	
245.63075	8984	1+
245.94222	8154	
246.13180	2990	
246.95190	155530	1+
247.23977	3046	
247.45939	4884	
248.03247	7848	1+
248.97275	3146	
249.90916	10740	1+
249.97058	126760	1+
250.94581	41022	1+
250.99650	5990	
251.19817	4116	
251.90963	3094	
252.46978	4202	
252.63835	3454	
252.94602	23242	
252.97065	1577232	1+
253.13854	2836	
253.17946	2610	
253.21260	5346	
253.90451	30842	1+
254.09341	2594	
254.94126	352844	1+
254.96487	612088	1+
255.22827	5448	
256.26096	4688	
256.91243	8762	1+
258.88376	6166	
258.90797	2688	
258.96286	20696	1+
260.16074	3716	
260.97840	5694	
261.98010	12422	
262.96770	6932	
263.05485	6476	
263.13216	3354	
263.97744	303590	1+
265.25084	2786	
265.64604	3576	
265.90581	4486	
266.97655	3900	
267.26539	2976	
267.64358	3104	
267.97263	109634	
268.90800	4250	
268.95816	18020	
269.97306	50610	1+
270.95656	6190	1+
270.98001	29978	1+
271.91644	3772	
272.88133	7414	
272.95157	66250	1+
272.97434	14812	1+
274.27119	10274	1+
274.65079	3268	
277.07081	2648	
279.09070	4830	
279.22908	5558	
280.26172	2540	
281.04838	2610	
281.24494	12444	1+
281.98871	5362	
282.17447	2892	
282.27577	17434	1+
282.97236	4822	
283.17299	14948	1+
283.26054	15040	1+
283.94563	13106	1+
283.98660	4984	
284.29174	6038	
285.20136	2870	
285.22111	3682	
285.94101	214516	1+
285.98277	59666	1+
287.25076	15406	1+
287.65915	4858	
287.97898	4314	
288.06353	4016	
288.16117	2762	
289.65695	5036	
289.88420	3180	
290.15887	2770	
290.26619	21576	1+
290.89149	3772	
290.96196	2704	
291.09774	4160	
291.19537	4010	
291.97232	11462	1+
292.05848	14944	1+
293.10567	2586	
293.20822	4792	
293.97372	28178	1+
293.99655	75768	1+
294.12513	2818	
294.93577	16158	1+
295.12669	3792	
295.18760	3182	
295.22376	10180	1+
295.96814	15128	1+
295.99079	35174	1+
296.29162	4512	
296.66368	3080	
297.07701	12800	1+
297.16551	2630	
297.23935	13980	1+
297.90330	3914	
298.27188	3118	
298.96702	5390	
299.20027	2602	
299.23949	3264	
299.25373	3602	
300.28663	5684	
302.17161	7466	1+
302.30205	16146	1+
302.94462	13222	
303.95079	58568	1+
303.99397	30136	1+
304.18515	3696	
304.28177	3898	
304.90127	6082	
304.92357	7620	
305.26590	4572	
306.07347	2636	
306.90410	8236	
307.08185	3664	
307.24521	32506	1+
308.14065	13048	1+
308.21417	4574	
308.87043	11800	1+
309.18986	2650	
309.20016	2858	
309.25761	5778	
309.27465	3628	
309.67220	4328	
310.11955	3086	
310.15667	4590	
310.30782	13012	1+
311.16075	3828	
311.21842	8578	1+
311.25529	2836	
311.27387	8844	1+
311.67091	4112	
311.86851	36282	1+
311.93405	16834	
311.98487	22162	1+
312.17097	2704	
312.32308	6650	1+
312.90025	6702	
312.94655	12878	
313.23348	3022	
313.25244	2768	
313.28919	11842	1+
313.86447	14960	1+
313.92852	372392	1+
314.26774	3304	
314.89263	11158	1+
316.28199	13234	1+
316.31745	7924	1+
316.88739	3702	
316.93950	10500	
318.29739	22624	1+
318.93397	222210	1+
320.93360	429218	1+
321.23835	2986	
322.15747	2594	
322.19187	4890	
322.27504	2760	
322.87689	14492	1+
322.90486	10802	
322.92892	8505352	1+
323.11505	12832	1+
323.17101	19324	1+
323.18778	12834	
323.23720	11570	1+
323.25676	2916	
323.27421	3416	
323.35668	7070	
323.37826	7384	
324.29022	11980	1+
324.32282	5480	
324.87636	15204	1+
325.02747	2820	
325.25291	40606	1+
325.90079	4368	
326.17107	4246	
326.19926	2640	
326.87107	119912	1+
326.96761	16440	1+
327.00463	6028	
327.17425	2632	
327.19814	11602	1+
327.26848	63984	1+
328.31812	6818	1+
END IONS

###FS:    #m/z: 340.93978 #charge 1+
###MS: 2
###MSMS: 4
BEGIN IONS
TITLE=Cmpd 2, +MS2(340.9398), 28.0-35.0eV, 0.1min #4
RTINSECONDS=2.6605
SCANS=2,4
PEPMASS=340.93978	1805230
CHARGE=1+
190.92800	144	
200.01494	150	
205.01189	146	
206.91914	156	
206.95000	176	
208.95591	296	
210.89884	174	1+
213.93939	4554	1+
215.88721	716	1+
215.93617	1186	1+
216.41071	140	
217.88024	406	1+
217.93555	264	
218.91473	246	
220.86251	160	
221.94050	136	
223.96190	150	
226.94690	160	
226.96628	144	
230.84722	168	
230.88616	270	1+
230.95858	270	
231.94943	4292	1+
233.03971	128	
233.17141	166	
233.89800	462	
233.94703	1154	1+
234.14421	140	
234.89822	212	
235.08004	210	1+
235.86377	206	1+
235.89059	262	
235.94643	374	1+
236.89296	136	
237.23575	146	1+
239.05006	138	
239.12790	186	1+
239.42809	200	
239.98775	226	
240.06467	302	1+
240.22963	640	1+
240.96167	144	
241.01730	204	1+
241.12718	130	1+
243.04828	122	
244.03702	886	1+
244.95428	188	
244.97108	134	
245.19832	188	1+
245.95397	142	
245.96881	130	
246.10048	156	
246.94882	124	
246.97419	348	
247.04603	142	
247.24104	204	
247.94360	164	
248.03285	1132	1+
248.24828	122	
248.98673	192	
249.03746	794	1+
249.96018	572	1+
251.09219	206	1+
251.95921	302	
252.07076	204	1+
252.23022	224	
252.50306	120	
252.82963	242	1+
253.01479	230	
253.19578	148	
254.28308	282	1+
254.96556	2692	1+
255.05518	186	1+
255.07530	624	1+
255.13342	194	
255.17445	160	
255.88461	130	1+
256.49746	286	1+
256.91364	226	1+
256.96426	314	
257.45217	152	
257.84929	182	1+
257.94376	134	
258.87865	252	1+
258.91018	192	
258.96725	134	
259.04415	224	
259.99778	132	
260.10757	166	
261.96177	122	
262.96298	448	
263.05555	302	
264.26524	142	
264.93013	122	
264.95540	150	
265.01741	364	
265.07035	184	
265.99275	520	1+
266.24745	200	
266.96191	144	
267.95447	196	1+
268.91611	130	
270.25137	130	1+
270.91219	126	
270.95520	130	
272.93432	578	
272.97393	536	1+
273.08753	130	
273.10807	150	
273.91718	168	
274.97560	266	1+
275.00531	130	
275.05587	542	1+
275.12925	180	1+
275.49730	96	1+
275.92001	208	1+
276.00236	134	
276.97185	128	
277.00135	206	
278.94576	126	
279.03317	122	
279.13263	196	1+
280.98266	278	1+
281.01102	156	
281.04836	874	1+
281.50311	134	
282.27598	992	1+
282.91520	122	
283.02506	414	1+
283.07953	282	1+
283.95037	240	1+
284.96891	170	
285.88808	240	1+
286.82432	134	1+
286.86663	188	1+
286.90877	122	
286.94066	162	1+
287.01577	280	1+
287.81242	154	
288.06408	1484	1+
289.87432	142	
289.93443	134	
290.02669	148	
290.06752	310	1+
291.18289	178	1+
291.24892	146	
291.90484	160	1+
292.05898	236	
292.26585	236	1+
292.83384	124	
293.07082	408	1+
293.87191	220	1+
293.95110	226	1+
294.30931	142	
294.83118	334	1+
295.06691	208	
295.10612	196	1+
295.99270	196	
296.26488	242	1+
296.33292	464	1+
296.93268	136	
296.96248	124	
297.01062	148	
297.97424	166	
298.08293	178	
298.30404	148	
299.05553	606	1+
300.92408	136	
301.01771	144	
301.03303	130	
301.05686	238	1+
301.92185	332	1+
302.09252	178	
302.17246	168	
303.03320	128	
303.94975	264	1+
304.26258	268	
306.02227	156	
306.04288	142	1+
306.12139	248	1+
306.23268	224	1+
306.27574	212	
306.31430	132	
306.79899	482	1+
307.08066	170	
307.29612	154	
307.80149	384	1+
307.87488	122	
308.29222	292	
308.88020	364	1+
309.09611	242	1+
309.29884	172	
309.93471	142	
310.30683	166	
310.32474	158	
310.87993	496	1+
311.02623	134	
312.02341	168	
313.02658	144	
313.84797	268	1+
314.10041	240	1+
314.92137	132	
314.96775	192	1+
315.16054	134	
315.93237	212	1+
316.04624	226	1+
317.11230	276	1+
317.87953	192	1+
318.05246	186	1+
319.01443	138	
319.08959	158	
320.18408	152	
321.02829	164	
321.14706	128	
321.22078	404	1+
322.01238	198	1+
322.12958	544	1+
323.23927	1550	1+
323.79089	210	1+
324.11320	358	1+
324.20654	268	1+
324.31956	180	
324.82670	126	1+
324.89351	268	
324.98020	148	
325.16997	124	
325.33018	126	
326.30650	196	
326.34065	266	
326.96335	122	
328.18929	154	
328.31030	162	
328.97229	240	1+
329.12260	128	
329.80761	250	1+
330.33901	126	
330.88417	126	
332.09016	554	1+
334.09120	128	
336.08216	248	1+
336.92879	130	
337.25356	222	
338.22032	188	1+
338.33751	136	
339.07934	150	
340.25820	160	
340.38824	728	1+
341.06795	140	
341.10363	128	
341.25088	438	1+
342.28078	468	1+
342.31511	446	1+
342.37077	130	
342.90044	190	1+
343.20874	650	1+
344.97573	326	1+
345.08422	188	
END IONS

###FS:    #m/z: 363.95582 #charge 1+
###MS: 2
###MSMS: 5
BEGIN IONS
TITLE=Cmpd 3, +MS2(363.9558), 28.0-35.0eV, 0.1min #5
RTINSECONDS=3.4325
SCANS=2,5
PEPMASS=363.95582	1076876
CHARGE=1+
189.86400	214	
191.85848	190	
191.95492	240	1+
193.89959	170	
207.40298	146	
207.86992	388	1+
207.95101	190	
208.94257	156	
209.94387	1604	1+
210.88318	118	
212.87839	1902	1+
217.91049	254	1+
218.91236	182	1+
221.89023	158	
222.95172	1784	1+
223.38352	404	
223.86206	118	
224.94842	2580	1+
225.04732	198	1+
225.10696	182	1+
226.94683	10162	1+
227.93009	496	
228.89576	374	1+
228.94152	11224	1+
228.99998	342	1+
230.88947	2084	1+
230.97595	284	1+
232.88249	358	1+
233.06281	236	1+
234.88154	140	
235.84289	234	1+
237.04404	122	
239.06556	120	
240.88481	292	1+
240.96228	1792	1+
242.06378	148	1+
242.12436	136	
242.14587	180	1+
242.95771	1270	1+
243.85048	156	1+
243.89256	252	1+
244.03688	568	1+
244.06625	172	1+
244.26036	124	1+
244.95683	5020	1+
245.39868	134	
245.94259	416	
246.90031	378	1+
246.95222	5410	1+
247.04400	134	
247.82296	144	
247.89044	124	
248.03055	204	
248.04670	124	
248.89953	700	
248.94363	170	
249.04382	404	1+
250.02962	336	1+
250.08208	332	1+
250.11064	264	1+
250.89735	244	1+
250.94642	182	
250.96741	338	
250.98111	136	
252.22064	230	1+
252.97582	126	
253.83643	140	
253.91675	324	1+
253.97058	152	
254.92371	208	1+
255.01144	166	
255.10689	260	1+
257.04507	170	
257.06778	286	1+
257.91113	212	
258.07057	242	1+
258.97150	410	
259.98921	210	1+
260.96882	1406	1+
261.00345	178	1+
262.05001	536	1+
262.05674	570	1+
263.05339	390	1+
263.90359	168	1+
264.93308	124	
264.96196	228	1+
266.24593	460	1+
266.86514	170	
267.00676	294	1+
267.03571	286	1+
267.08056	148	
267.97406	1008	1+
268.06844	260	1+
268.12973	128	
268.85042	134	
268.87167	138	
268.95842	292	
269.96880	1644	1+
270.88718	242	1+
270.93915	168	
270.95498	134	
271.84527	266	1+
272.01058	212	1+
272.08468	200	1+
272.93432	192	
273.09184	234	1+
273.92132	200	1+
276.15304	180	1+
276.93040	368	1+
276.99836	120	
277.03208	228	1+
277.82300	140	
277.85769	138	
277.98592	172	1+
278.21243	132	
278.88925	296	1+
279.10085	708	1+
279.12532	158	
279.89390	256	1+
279.94675	266	1+
280.01876	296	1+
280.98235	264	1+
281.14950	140	1+
281.90361	300	1+
281.95794	230	1+
282.08325	474	1+
282.80290	362	1+
282.91138	186	1+
283.07000	226	
283.12880	216	1+
284.91533	118	
284.97843	270	1+
285.03067	228	1+
285.79184	134	
285.84673	204	
285.87483	248	1+
285.92339	138	
286.06602	154	
286.91726	128	
287.05878	124	
287.12630	126	
288.06341	1832	1+
289.87838	340	1+
289.92895	234	1+
290.79104	126	
290.86548	160	
291.02990	194	
291.16020	118	
291.89037	154	
292.01232	134	
292.05895	174	1+
292.43871	146	
292.88294	300	1+
292.93770	292	
292.99171	214	1+
293.01186	208	1+
293.03800	234	1+
293.15360	126	
293.85319	334	1+
294.13381	190	1+
295.10303	148	
295.90970	302	1+
295.95973	232	1+
296.80963	166	1+
296.87050	226	1+
296.90394	196	1+
297.05437	260	1+
298.08245	538	1+
299.05505	250	1+
299.88709	146	
300.85467	312	1+
300.99925	160	
301.87441	276	1+
301.99020	298	1+
302.08648	124	
302.16801	250	1+
302.21390	120	
302.22544	320	1+
302.94341	158	
303.10657	188	
303.85532	652	1+
303.94224	126	
304.26305	202	1+
304.81226	120	
304.92089	134	
306.82498	150	
306.92462	134	
307.03249	126	
307.08171	144	
307.28448	164	
307.89038	434	1+
308.00532	282	1+
308.29044	340	
308.32120	142	
308.86598	284	1+
309.58620	126	
310.30861	436	1+
310.87406	300	1+
311.02584	520	1+
311.34731	160	
311.88634	210	1+
312.94967	138	
313.94179	338	1+
316.97574	158	
317.08700	118	
317.10201	146	
317.92969	376	1+
318.04651	200	1+
318.07754	138	1+
318.11365	170	
318.59336	166	
318.93437	320	1+
319.85772	144	
319.98186	304	1+
320.28741	182	1+
321.09146	312	1+
321.24950	156	1+
321.81771	188	1+
321.85204	200	1+
321.87590	152	
322.91263	146	
322.93300	276	
323.06767	260	1+
323.23936	396	1+
323.89043	430	1+
323.97896	230	1+
324.24231	416	1+
324.32512	246	
324.78246	142	
325.01626	130	
326.16007	298	1+
326.17390	154	
326.87318	700	1+
326.95827	120	
326.98635	198	1+
328.19183	138	
328.26548	126	
328.30299	132	
329.23134	250	1+
329.87085	118	
330.81386	134	
330.83217	146	
330.87751	304	1+
331.30160	120	
332.08815	1198	1+
332.98382	164	
333.99435	224	1+
334.80397	134	
335.33729	160	
336.04686	178	1+
336.08407	144	
336.94324	812	1+
337.07789	228	1+
337.97073	250	1+
338.80080	158	
338.94558	120	
338.98187	224	1+
340.14491	118	
340.93864	412	1+
340.98633	222	1+
341.35473	162	
341.90745	182	1+
342.03429	152	1+
342.27879	206	
342.36186	148	
343.28060	186	
343.88246	240	1+
343.89745	190	1+
343.97256	246	1+
345.10486	198	1+
347.07769	380	1+
348.30977	116	
349.22122	230	1+
349.31974	394	
350.18057	146	
350.33346	386	1+
351.10186	156	1+
351.75496	222	1+
352.86563	222	
354.17159	222	1+
354.29988	256	1+
354.96724	132	
355.05304	182	
356.05051	172	
356.08413	228	1+
357.05750	310	
358.96255	136	
359.18448	128	
360.18904	196	
360.33032	154	
360.35928	172	
361.03733	138	
361.23340	182	1+
361.35719	122	
362.13043	176	
362.89963	168	1+
363.06394	124	
363.10702	166	
363.38589	230	1+
363.97711	404	1+
364.06381	158	
364.11430	118	
364.19086	238	1+
364.21721	128	
364.30235	182	
365.22432	248	1+
365.24489	170	
365.29079	196	
366.29914	178	
366.31855	212	
367.32633	232	
367.77133	314	1+
368.20717	152	
368.33864	156	
368.42192	1298	1+
369.10322	156	
369.34228	152	
END IONS

###FS:    #m/z: 340.93987 #charge 1+
###MS: 6
###MSMS: 7
BEGIN IONS
TITLE=Cmpd 4, +MS2(340.9399), 28.0-35.0eV, 0.1min #7
RTINSECONDS=7.135
SCANS=6-7
PEPMASS=340.93987	1836530
CHARGE=1+
191.10310	154	
192.92498	136	
197.97605	152	
204.00589	146	
204.01598	228	1+
205.94964	284	
206.96081	148	
208.01329	176	
208.95680	122	
209.95826	122	
210.93613	142	
212.94819	126	
213.93766	6584	1+
214.88499	1400	1+
215.88674	1168	1+
216.40744	118	
217.88333	264	1+
217.93533	382	
218.79094	150	1+
219.03305	362	1+
221.89470	186	
223.95464	194	
225.02562	196	1+
225.87422	142	
226.94665	420	
227.02331	268	1+
227.10242	130	
229.92913	182	
229.95389	210	1+
230.03256	124	
230.88925	288	1+
231.83222	164	1+
231.94974	5376	1+
232.04223	210	1+
233.89738	658	
233.94905	958	1+
234.84230	142	
234.86203	164	1+
235.89290	542	1+
235.91368	234	1+
235.94660	446	
236.79185	122	
237.02264	194	
237.95306	256	1+
238.04003	126	
238.22239	158	
239.90032	118	
240.13463	124	
240.22680	270	
240.90256	132	
240.96346	430	1+
241.05558	142	
241.08069	262	1+
241.23185	152	
242.04124	126	
242.94125	208	
244.03646	366	1+
244.95359	186	
245.22294	148	
245.96923	502	1+
246.91099	120	
246.95271	142	
246.97340	426	1+
247.04445	160	
247.94131	508	
248.03381	584	1+
248.98485	130	
249.91796	296	1+
249.96038	1186	1+
250.05822	196	1+
250.89046	134	
251.95697	354	
253.97533	168	
254.08607	164	
254.94142	364	1+
254.96515	2794	1+
255.07277	684	1+
255.17461	204	
255.20543	118	
255.89704	238	
255.98782	242	1+
256.04257	138	
256.88691	136	
256.91914	232	
256.96503	744	1+
258.04382	192	1+
258.07429	302	1+
258.89665	432	1+
258.96699	270	1+
260.11964	232	1+
260.92525	122	
262.01673	374	1+
262.07689	214	1+
262.96846	254	1+
263.05350	432	1+
263.92019	156	
264.64148	120	
264.91034	186	
265.01281	610	1+
265.84409	394	1+
265.94875	140	
266.96381	142	
266.99766	162	
267.13778	162	
267.41565	168	1+
267.99755	564	1+
269.04345	142	
269.07234	174	
270.79994	120	
271.11075	164	
271.12407	172	
271.38480	180	1+
271.89890	188	1+
272.08414	236	1+
272.93593	796	
272.97592	424	1+
274.62616	158	
274.81146	176	1+
274.97647	214	
275.05151	246	1+
275.80962	206	1+
275.87924	262	1+
275.92182	244	1+
279.84344	260	1+
279.89727	130	
280.09521	212	1+
280.88252	216	1+
281.00979	196	
281.04660	460	1+
281.93188	124	
282.27638	972	1+
282.92019	146	
283.02987	220	
284.03336	158	
284.29537	292	1+
285.01261	120	
285.80537	134	
285.88952	122	
286.91416	122	
286.96720	156	
287.04404	138	
287.12607	134	
288.02965	232	1+
288.06344	602	
289.01271	218	
289.06611	302	
289.88293	120	
289.91777	132	
290.07068	186	
290.85771	152	
290.86891	130	
290.89898	134	
290.94168	156	
290.97278	294	1+
291.09792	238	1+
291.11836	212	1+
291.22852	154	
291.87268	310	1+
292.80699	176	
292.90466	154	
292.92459	276	1+
294.01751	300	1+
294.27863	180	
294.86537	142	
294.90465	300	1+
294.95785	132	
295.02168	234	1+
295.11589	316	1+
295.96766	120	
295.99132	198	
296.09729	140	
296.16154	126	
296.22605	232	1+
296.33023	406	1+
296.89861	130	
297.14144	168	1+
297.87309	318	1+
298.08087	300	1+
298.28247	186	1+
299.05831	440	
299.96730	206	
300.06071	258	
300.08040	396	1+
300.09166	316	1+
300.82441	230	1+
300.92811	166	
300.98270	220	1+
301.03179	334	1+
301.05960	352	1+
301.51942	152	
301.91490	130	
302.12199	142	
304.11399	212	1+
304.92845	262	1+
305.15977	128	
305.22447	150	
306.06543	266	1+
306.78549	172	
306.88102	208	
307.11450	132	
307.14149	124	
307.30615	166	
308.29286	366	1+
308.79678	236	1+
308.81769	142	
309.06420	136	
309.24409	188	
309.26397	130	
310.30749	154	
310.58319	158	
310.87519	296	1+
311.10259	144	
312.02643	756	1+
312.91494	164	1+
313.02952	528	1+
313.07157	122	
313.96127	202	1+
314.11263	154	1+
314.87991	160	1+
315.06196	142	
316.09920	128	
316.82184	138	
317.79371	148	1+
318.04001	122	
318.87139	188	1+
319.09585	134	
319.17918	212	1+
319.30273	152	
320.32789	170	
321.12621	460	1+
321.22200	436	1+
322.00492	250	1+
322.07395	128	
323.17744	174	1+
323.23710	1166	1+
323.77183	124	
324.10941	134	
324.28576	204	1+
324.32878	506	1+
324.89487	516	1+
325.10202	122	
325.25810	542	1+
325.33477	462	1+
326.26212	446	1+
326.30139	198	
327.82798	314	1+
327.92635	132	
327.96800	206	
328.05782	130	
328.18674	136	
328.88519	342	1+
332.09247	602	1+
333.05899	148	
334.80232	230	1+
335.10534	134	
336.85141	162	
337.25793	238	1+
338.13238	186	1+
339.22494	232	
340.39776	358	1+
341.02002	166	
341.24710	396	1+
341.30982	514	1+
342.10368	210	1+
342.27684	206	
342.31385	334	1+
342.89936	178	
343.20693	372	1+
343.25361	180	
343.27235	154	
344.03047	180	1+
344.14608	122	
346.09768	168	1+
END IONS

###FS:    #m/z: 336.94545 #charge 1+
###MS: 6
###MSMS: 8
BEGIN IONS
TITLE=Cmpd 5, +MS2(336.9455), 28.0-35.0eV, 0.2min #8
RTINSECONDS=7.908
SCANS=6,8
PEPMASS=336.94545	361766
CHARGE=1+
199.06604	104	
200.01125	120	
204.01053	114	
205.01149	106	
205.94921	134	
207.98081	110	
209.88271	112	
211.94410	14428	
212.87900	516	1+
212.94731	514	
213.00244	166	1+
213.11940	112	
213.93955	5746	1+
215.88716	408	
215.93643	674	1+
216.88373	568	1+
217.00748	114	
217.85620	152	
217.93803	204	
219.02998	154	
220.02920	136	
221.89214	316	1+
223.95750	286	1+
225.04841	102	
227.02074	136	
227.04669	122	
227.89436	352	1+
229.07144	202	1+
229.95464	15980	
230.05616	122	
230.13080	180	1+
230.88895	1002	1+
230.95617	560	
231.02728	122	
231.94991	6584	1+
233.04494	192	
233.07864	122	
233.82322	136	
233.89640	432	1+
233.94946	940	1+
234.58474	110	
235.85714	102	
235.89337	364	
235.94828	182	
236.05419	504	1+
236.85023	120	
238.21366	286	
238.92537	108	
238.98494	144	
239.90302	222	
240.08157	112	
240.12763	270	1+
240.96568	244	
241.04704	290	1+
241.95756	218	1+
244.03991	114	
245.91049	262	1+
245.97543	106	
246.97380	154	
247.04299	134	
247.96495	3740	
248.03406	304	
248.85535	358	1+
248.89757	460	1+
248.91698	134	
248.96863	124	
248.98136	126	
249.03886	1208	1+
249.96168	1982	1+
250.91761	290	1+
251.07822	216	1+
251.78654	122	
251.90986	134	
251.96080	216	
252.97021	7498	1+
253.83157	118	
253.90701	450	1+
254.08739	356	1+
254.94245	382	
254.96462	3996	1+
255.07232	406	1+
255.17248	122	1+
255.80763	194	1+
256.00647	236	1+
256.14072	110	
256.89843	120	
257.02878	116	
258.04720	100	
258.84442	120	
258.85576	106	
258.89995	200	
259.95763	484	1+
262.03562	118	
263.05829	746	1+
263.98315	300	1+
264.00441	142	
264.04645	398	1+
264.85174	202	1+
264.86552	178	1+
264.90840	130	
265.01243	138	
266.01959	182	
266.19700	106	
266.24653	114	
266.94457	142	
266.99973	132	
267.22401	106	
268.12381	144	
269.11233	108	
269.79929	102	
270.98184	882	1+
271.01965	118	
271.08832	118	
271.91793	350	1+
271.94374	124	
272.20334	248	1+
272.84153	116	
272.97366	334	1+
273.78993	170	
274.14252	98	
275.05466	354	1+
277.06937	214	
277.09436	202	1+
277.96326	136	
278.83459	218	1+
280.00664	168	
280.81228	270	1+
281.04452	608	1+
281.09035	172	1+
281.26722	188	1+
281.95624	158	
282.91949	112	
283.02464	150	
283.05780	188	1+
284.02026	330	1+
284.98290	108	
287.84647	122	
287.87615	350	1+
288.06212	320	1+
288.07870	140	
288.80867	118	
289.51090	156	
290.03001	238	1+
290.07478	180	1+
290.24839	200	1+
290.80039	262	1+
292.06013	564	1+
292.85661	108	
293.11283	212	
293.24716	144	1+
293.86255	184	
293.99866	240	
294.84687	148	
295.06824	392	1+
295.96798	154	1+
295.98930	140	
296.13486	206	1+
296.29552	122	
297.97617	100	
298.08474	124	
298.11768	104	
298.86358	122	
298.93935	116	
299.02557	116	
299.05965	450	1+
299.09465	136	
299.73957	100	
300.51685	160	
300.92660	198	1+
301.05899	152	
302.04030	286	1+
302.82739	248	1+
304.77863	102	
304.93811	138	
306.88181	140	
307.07950	326	1+
307.81725	138	
307.89671	266	1+
308.04983	116	
309.08178	104	
309.29861	148	
309.58767	102	
309.80373	110	
309.94930	130	
310.10322	104	
310.30741	110	
310.33965	104	
310.87132	118	
311.12811	102	
311.14727	118	
311.87000	144	
313.01304	100	
313.03483	114	
313.46077	98	
313.94647	98	
314.25118	114	
315.09752	238	1+
315.15893	282	1+
318.04488	140	
318.59552	152	
319.08064	302	1+
319.30528	134	
321.03568	198	
321.23292	122	
322.13209	352	1+
322.23435	592	1+
324.01736	104	
325.90079	112	
326.88358	286	1+
326.95558	140	
327.05080	122	
327.93948	214	1+
328.17686	238	1+
328.30811	124	
328.81457	102	
328.89285	130	
329.06581	214	
332.05834	252	1+
332.09194	224	
332.11026	130	
332.17410	248	1+
334.08721	360	1+
336.20347	226	1+
336.31155	202	1+
336.34504	244	1+
337.09269	316	
338.88872	172	1+
339.08371	194	1+
339.12965	114	
340.13603	110	
340.26156	142	
340.29681	174	
340.35643	110	
340.39034	226	1+
341.24355	208	
341.33499	108	
341.89135	224	1+
342.13459	168	1+
END IONS

###FS:    #m/z: 507.84500 #charge 1+
###MS: 6
###MSMS: 9
BEGIN IONS
TITLE=Cmpd 6, +MS2(507.8450), 28.2-35.2eV, 0.2min #9
RTINSECONDS=8.68
SCANS=6,9
PEPMASS=507.84500	308230
CHARGE=1+
191.95237	372	1+
197.89058	306	1+
209.94444	258	
229.01093	218	1+
230.06368	166	1+
230.84413	366	1+
231.85708	296	1+
231.95995	196	1+
232.85961	244	1+
232.98739	198	1+
234.86095	242	1+
234.88030	176	
234.90557	356	1+
235.10578	164	1+
238.06199	238	
238.94244	204	
239.96337	270	1+
240.03543	156	1+
241.87882	194	
242.05829	190	
243.03641	366	1+
245.08760	528	1+
246.09067	398	1+
247.95001	252	1+
248.16066	336	1+
249.89044	354	
249.96086	474	1+
250.96386	376	1+
251.07549	374	1+
253.08670	460	1+
254.09263	304	1+
255.89357	262	1+
256.95633	278	1+
257.04792	222	1+
257.85876	368	1+
260.10930	188	
262.02623	334	1+
262.55109	150	1+
262.85636	218	1+
263.04224	256	1+
264.01068	226	1+
264.11586	192	
264.97964	178	1+
265.95559	168	1+
266.09678	244	
266.16744	186	
266.86941	510	1+
267.06701	178	1+
267.89612	242	
267.99698	252	1+
268.04808	352	1+
268.97929	182	
269.87685	202	
269.96161	190	
270.79020	294	1+
270.85797	246	
270.92544	230	
271.87306	318	
272.85213	1140	1+
272.89316	194	
272.95030	404	1+
273.02480	226	1+
275.16331	244	1+
276.12120	280	1+
276.19025	244	1+
276.79450	252	1+
276.85591	416	1+
277.94197	292	1+
278.02715	368	1+
279.02949	328	1+
279.13496	358	1+
279.92971	336	1+
280.10894	280	1+
280.85489	180	
280.97731	298	1+
281.14801	218	1+
284.05718	446	1+
284.12103	330	1+
284.85369	276	
284.94745	202	
285.04396	264	1+
285.86436	288	
285.89415	304	
285.94186	1446	1+
286.02130	258	1+
287.89057	272	
287.97186	302	1+
288.79242	222	1+
288.87654	2568	1+
288.88980	228	
289.88235	1880	1+
290.39059	250	1+
290.86310	3352	1+
291.03132	292	1+
291.09984	200	1+
291.97443	276	1+
292.95457	188	
293.87250	6996	1+
293.95141	326	1+
294.04760	236	1+
294.12179	272	1+
294.95141	218	1+
295.91966	184	1+
296.86128	358	
296.88172	2020	1+
296.98894	544	1+
297.86535	188	
298.03860	170	1+
298.85339	774	1+
298.87814	2224	1+
299.80951	186	
299.91350	310	1+
300.10023	184	1+
300.85892	1656	1+
301.03892	300	1+
301.98588	174	
302.15428	210	
302.88149	296	
303.13042	268	
303.39056	198	1+
303.78938	212	1+
303.95262	500	1+
304.04098	234	1+
304.88754	276	1+
305.11784	194	
305.26506	330	
305.59457	144	1+
305.86185	312	
305.92816	322	1+
306.85851	176	
306.88420	194	
306.99106	176	
307.06508	404	1+
307.21420	246	1+
307.80174	186	
307.89097	1946	
307.99800	256	1+
308.01998	216	
308.09330	366	1+
308.14120	622	
308.17476	410	1+
308.29332	184	
308.88123	2624	1+
308.98224	206	
309.14858	1132	1+
309.88780	1660	1+
310.15716	952	1+
310.40160	192	1+
310.96842	224	
311.88279	15376	1+
312.07712	184	1+
312.15218	178	1+
312.17431	542	1+
312.51650	188	1+
312.78828	138	1+
312.94936	258	
312.97949	360	1+
313.01696	244	1+
313.20921	170	1+
313.98159	238	1+
314.86511	1380	1+
314.89294	2864	1+
315.99214	278	1+
316.81437	366	
316.86412	1656	1+
316.88939	2566	1+
316.96980	194	
317.10736	284	1+
317.73290	142	1+
317.82529	184	
318.04177	242	1+
318.86184	802	1+
318.93522	200	
320.33914	226	1+
321.14971	226	1+
322.82195	202	1+
322.94259	248	1+
323.37912	286	1+
323.92458	466	1+
324.01660	496	1+
324.09053	274	1+
324.12401	322	1+
324.56653	202	1+
324.86201	364	
324.95028	584	1+
325.86177	240	1+
325.89971	738	
325.95336	544	1+
326.00498	482	1+
326.16210	190	1+
326.89527	1202	1+
327.10572	220	1+
327.79811	180	1+
327.88057	464	
328.03686	298	1+
328.37342	178	1+
328.86497	282	
328.99084	248	1+
329.89528	1724	
329.97617	380	1+
329.99761	224	1+
330.87733	830	
331.11106	412	1+
331.89607	2696	1+
331.98211	292	1+
332.11142	316	1+
332.87484	1458	1+
332.90275	1806	1+
332.95624	222	1+
334.15635	422	1+
334.87188	578	
334.89452	2586	1+
334.94825	220	1+
335.09893	392	1+
335.85832	398	1+
335.99303	224	1+
336.05243	342	1+
336.17613	218	
336.94492	380	
337.04266	292	1+
337.17846	278	1+
337.37349	204	
337.88666	236	
337.94539	210	
338.88149	812	1+
338.92673	218	
338.95998	364	1+
339.40763	184	
339.88265	558	1+
340.28531	166	1+
340.86362	204	
340.94280	362	1+
341.00693	342	1+
341.97373	414	1+
342.07191	208	
342.20637	132	1+
342.87485	230	
342.97400	278	1+
343.87724	808	1+
343.91007	194	
343.93967	304	1+
344.00625	234	1+
344.08616	216	1+
345.14501	296	1+
345.86867	504	1+
345.90430	184	1+
347.90156	182	
348.09796	222	
348.81910	146	1+
348.90988	668	1+
349.00952	266	1+
349.18244	206	1+
350.88723	416	
350.95932	228	
351.15263	310	1+
351.83951	384	1+
351.86338	306	1+
351.88218	214	
352.08150	420	1+
352.91064	740	
353.03499	240	1+
353.17535	344	1+
353.83416	178	
353.90341	936	1+
354.00633	338	1+
354.37605	252	1+
355.11641	452	1+
355.30105	194	1+
355.89035	728	1+
356.06448	378	1+
356.30758	136	1+
356.84053	180	1+
357.03027	196	1+
357.88840	256	1+
358.91073	188	
358.95563	254	1+
359.13289	276	1+
360.11403	236	1+
360.16600	172	1+
361.87057	242	
363.53935	94	1+
364.03085	530	1+
364.84617	442	1+
365.07118	174	
366.12503	300	1+
366.18076	180	
366.78670	172	
366.83884	2630	1+
367.05098	600	1+
367.08797	254	
367.33214	374	1+
367.43864	132	1+
368.02697	388	1+
368.90591	566	1+
369.07617	300	1+
369.15422	378	1+
369.84935	348	1+
370.75168	128	1+
370.78013	264	
370.83743	514	1+
370.89808	190	
371.18839	374	1+
371.34975	188	1+
371.78396	174	
371.90254	268	
372.04226	318	1+
372.12753	192	1+
372.17431	406	1+
372.90823	222	
373.17840	316	1+
373.83451	580	1+
373.90149	180	
374.14970	200	1+
374.88497	208	1+
375.00197	198	1+
375.22255	250	
375.92808	240	1+
376.06511	198	1+
376.16693	426	1+
376.27521	294	1+
376.76649	192	
376.85420	392	1+
376.88557	258	
377.16968	360	1+
377.31896	240	1+
377.90990	278	1+
379.01467	312	1+
379.85347	834	1+
380.05275	204	1+
380.10393	678	1+
380.94607	212	1+
381.10019	402	1+
381.85495	1072	1+
381.97190	178	1+
382.85852	678	1+
383.06861	294	1+
383.11322	230	
384.09334	230	
384.11121	472	1+
384.14139	172	1+
384.84983	6302	1+
384.89308	314	1+
384.93787	310	1+
385.11097	342	1+
385.22072	310	1+
386.17390	176	
386.68161	178	1+
387.05764	256	1+
387.85359	574	1+
387.89910	250	
388.16919	310	
389.19829	384	
389.22447	140	1+
389.85168	286	
389.86800	398	
389.99159	140	1+
390.05201	304	1+
390.19376	176	
390.84328	888	
390.86781	426	
391.74433	222	1+
391.83919	504	
392.07296	194	
392.13548	186	1+
392.15327	178	1+
392.70446	284	1+
392.84253	456	
392.86254	3328	1+
392.91624	268	
392.99865	250	1+
393.06485	242	1+
393.79364	784	1+
394.20280	186	
394.83726	614	
394.88726	176	
395.68538	136	1+
395.81603	216	1+
395.85531	260	1+
396.07664	226	1+
396.78949	294	1+
396.89230	182	1+
396.97323	306	1+
397.18494	286	1+
397.86122	672	1+
397.98019	200	1+
398.19011	174	1+
398.25083	208	1+
398.40018	216	
398.86701	398	1+
398.89793	304	1+
399.03866	218	1+
399.12845	184	
399.21986	276	
399.73729	186	1+
399.92647	234	1+
400.07263	360	1+
400.20698	224	
400.82608	182	1+
401.09178	184	1+
401.12573	364	1+
401.25039	150	1+
401.80780	372	1+
402.86460	3840	1+
403.11275	316	1+
403.22741	532	1+
403.86903	2428	1+
404.11824	246	1+
404.94770	252	1+
405.71502	168	1+
405.87128	1586	1+
406.05161	252	1+
406.73962	244	1+
406.80659	416	1+
407.07872	362	1+
407.16563	300	1+
407.53084	150	1+
407.86536	12584	1+
408.10597	200	
408.22130	224	1+
408.80753	390	1+
408.92557	322	1+
409.11996	248	1+
409.38899	238	1+
410.07992	440	1+
410.84533	740	1+
410.87489	2878	1+
411.08593	316	1+
411.75898	232	1+
411.80817	1176	1+
412.33660	206	1+
412.73112	342	1+
412.84456	1172	
412.86863	1474	1+
412.92427	186	
413.07278	986	1+
413.18152	522	1+
413.22990	190	1+
413.29341	152	1+
415.19469	554	1+
415.38548	202	1+
415.87313	790	1+
416.03071	316	1+
416.94517	178	1+
418.14180	192	
418.86524	184	
420.13891	404	1+
420.87171	178	
420.94007	184	1+
421.88410	1176	
422.08599	406	1+
422.12070	398	1+
422.17671	174	1+
422.88390	748	
423.08985	322	1+
423.82964	178	1+
423.87614	948	1+
424.14596	348	1+
424.98450	220	1+
425.88226	1176	
426.05005	292	1+
426.14198	308	
426.23065	252	
426.82762	296	1+
426.86259	2408	1+
426.93522	722	1+
427.14396	278	
427.22728	178	
427.74213	258	1+
427.89280	360	
428.16875	274	
428.70503	136	1+
428.84987	370	
428.88572	5904	1+
429.09918	252	1+
429.23719	206	1+
429.82763	204	
430.85781	532	
430.87581	2804	1+
432.37722	270	1+
432.49732	102	1+
432.56529	130	1+
433.20496	258	1+
433.56885	104	1+
433.85504	258	
433.88921	838	1+
434.89006	628	1+
435.11545	194	1+
435.25672	256	1+
435.30148	172	1+
435.86352	338	1+
436.01787	378	1+
436.14317	466	1+
437.14799	400	1+
437.22899	198	1+
437.32390	198	1+
437.41039	118	1+
438.78319	304	1+
439.15061	300	
439.76474	316	1+
439.89242	1428	1+
440.15066	182	
441.18283	220	1+
442.15355	390	
442.83156	264	1+
443.15186	916	1+
443.21523	208	1+
443.24563	508	1+
444.35106	252	1+
444.38398	652	1+
444.87263	4190	1+
445.13714	222	
445.45511	230	1+
445.49027	108	1+
445.90664	206	
445.97885	118	1+
446.30230	384	1+
446.79116	198	1+
446.89688	796	1+
446.95053	154	1+
447.30157	270	1+
448.14692	462	1+
448.89735	366	
449.87978	796	1+
449.97681	142	1+
450.76653	266	1+
450.81634	328	1+
451.84719	242	1+
451.89826	796	1+
452.18046	188	
452.20562	152	1+
454.15151	182	1+
457.19848	338	1+
457.90264	1392	1+
459.24198	522	1+
459.30961	284	1+
460.16529	938	1+
460.24565	450	1+
462.15747	912	1+
462.88347	1204	1+
463.39002	212	1+
463.92753	258	1+
464.29038	202	1+
464.78268	190	
464.88511	182	
465.26123	216	1+
466.26239	260	1+
467.18464	176	
467.40964	246	1+
467.88898	1730	1+
468.31554	202	1+
468.78553	400	1+
469.17217	394	1+
469.27865	346	1+
470.77625	306	1+
470.91232	282	1+
471.00439	214	
471.25573	194	
471.40782	168	1+
471.91197	210	1+
472.75317	226	1+
474.20736	188	1+
475.40584	382	1+
475.72317	174	1+
480.19339	196	1+
480.77557	188	1+
480.92400	204	
481.71760	170	1+
481.73073	132	1+
482.73671	166	1+
483.25641	296	1+
485.83869	282	1+
485.89823	790	1+
486.36053	344	1+
487.44785	364	1+
487.79045	244	1+
488.35251	388	1+
489.13880	160	1+
489.49298	190	1+
490.29030	188	1+
491.42146	452	1+
491.79108	306	1+
492.39863	388	1+
492.44106	518	1+
493.07634	274	1+
493.28142	208	1+
493.34456	214	1+
493.43673	296	1+
496.77308	176	
497.71322	194	1+
498.16026	224	1+
498.26962	246	1+
500.81387	268	
501.25622	126	1+
501.33686	110	1+
502.07106	150	1+
502.53340	150	1+
502.78509	112	1+
502.80658	216	1+
503.09339	142	1+
503.35311	10410	1+
503.49533	544	1+
503.75547	486	1+
503.96881	170	1+
504.01752	112	1+
504.20799	442	1+
504.27066	730	1+
504.46732	382	1+
504.50510	412	1+
504.79287	152	1+
505.33488	1132	1+
505.43599	752	1+
505.47832	380	1+
506.43853	570	1+
507.28904	186	1+
507.32605	318	1+
507.56981	232	1+
507.92210	282	1+
508.40253	180	
508.47805	292	
508.66364	152	1+
508.79079	286	1+
509.17657	248	1+
509.45681	312	1+
509.49820	278	1+
509.54907	206	1+
509.79565	196	1+
509.85910	370	1+
510.22721	188	1+
510.30848	1234	1+
510.35509	276	1+
510.45055	258	1+
511.26949	188	1+
511.35361	250	1+
511.39284	250	1+
512.18847	114	1+
512.24230	262	1+
END IONS

###FS:    #m/z: 340.94002 #charge 1+
###MS: 10
###MSMS: 11
BEGIN IONS
TITLE=Cmpd 7, +MS2(340.9400), 28.0-35.0eV, 0.2min #11
RTINSECONDS=12.3765
SCANS=10-11
PEPMASS=340.94002	1833566
CHARGE=1+
191.59641	98	
192.92375	150	
197.86359	130	
200.97691	240	1+
203.92960	122	
204.97187	198	1+
205.01622	156	
205.95127	130	
207.90655	100	
210.93795	194	
211.91825	110	
211.94420	134	
212.88530	134	
212.98058	216	1+
213.87700	128	
213.88986	128	
213.93857	3730	1+
215.88606	1162	1+
215.93646	1114	1+
216.41258	148	
217.88257	518	1+
217.93780	156	
219.87674	146	
221.89178	318	
221.94247	344	1+
223.13129	106	
223.96533	154	
224.00164	102	
224.01423	106	
224.97635	128	
226.89499	108	
226.94468	336	
227.05146	104	
228.94646	202	
229.04299	102	
229.94438	104	
230.90767	162	
231.89276	252	1+
231.94996	3868	
233.89522	468	1+
233.94870	742	1+
233.97916	104	
235.89220	242	
235.94602	100	
238.05025	212	1+
238.20897	102	
238.99579	108	
239.90370	390	
240.23008	114	
240.96159	152	
241.07236	102	
241.88591	214	1+
242.04262	350	1+
244.85791	258	1+
244.95399	282	1+
245.88687	328	1+
246.97987	152	
247.03017	362	1+
247.94843	124	
247.97234	526	1+
249.95991	900	
250.10291	234	1+
251.07265	108	
251.95748	146	
252.22919	154	
252.97018	230	
253.03330	110	
254.18877	150	1+
254.94200	156	
254.96574	2118	1+
255.07335	490	1+
255.90964	290	1+
255.94837	120	
256.02509	106	
256.96311	660	1+
257.06365	100	
258.96963	182	
259.96142	112	
260.05641	162	
260.98474	138	
262.96637	326	1+
263.05425	114	
263.10058	110	
265.01992	210	
265.06660	134	
265.94604	290	1+
267.13551	138	
268.90879	130	
269.00037	114	
269.85034	100	
270.01570	162	
270.97378	98	
272.93353	270	1+
272.97747	132	
272.99602	150	
273.79476	134	
273.92263	124	
274.24860	106	
274.91518	114	
275.35821	108	
275.39692	98	
275.84454	148	
276.84801	142	
277.01510	190	1+
277.91907	264	1+
278.80267	104	
278.96296	200	1+
279.84226	126	
280.42614	102	
280.99538	138	
281.04712	138	
282.27657	226	
283.02823	192	
284.04666	270	1+
284.10401	290	1+
284.87715	120	
284.89450	228	1+
285.10809	236	1+
286.91709	128	
287.88954	132	
288.06338	188	
288.86919	142	
289.01384	132	
289.06393	170	
289.07723	104	
290.80492	104	
290.86289	174	
291.80677	150	
292.86582	116	
292.88166	160	
293.07246	112	
293.85021	112	
293.91393	170	1+
294.05072	116	
295.14222	122	
295.89460	154	
296.09525	152	
296.32905	122	
296.83436	114	
297.11237	104	
297.88554	164	
297.97549	146	
298.08184	394	1+
298.25553	144	
298.84121	122	
299.05431	314	
299.95155	156	
300.06480	142	
300.14427	124	
301.04842	148	
303.99285	200	1+
304.26330	100	
306.88365	336	1+
307.23864	130	
307.30024	256	1+
308.08778	252	1+
308.28767	130	
308.30029	182	1+
309.80632	156	1+
310.88097	416	1+
311.02310	710	1+
311.88624	276	1+
312.07177	146	
312.87468	412	1+
313.87966	306	1+
314.81640	140	
315.93953	104	
316.87066	152	
319.03722	112	
319.88803	120	
321.21984	132	
322.13510	110	
323.01746	416	
323.13784	146	
323.23750	416	1+
323.37933	106	
324.04215	128	
324.14714	118	
324.32043	124	
324.89123	262	
325.07782	100	
325.21157	124	
325.89186	114	
326.03545	108	
326.33870	114	
326.75217	200	1+
328.18551	316	1+
328.81433	142	
328.88659	286	1+
329.86804	276	1+
332.08884	252	
333.09051	148	
334.11644	114	
337.16043	258	1+
337.77035	138	
338.15612	208	1+
340.11907	104	
340.39110	286	1+
341.06486	144	
341.25018	216	
341.30970	334	1+
342.24909	100	
343.06674	144	
343.20895	128	
343.90062	104	
344.10120	200	
345.18601	136	
END IONS

###FS:    #m/z: 336.94570 #charge 1+
###MS: 10
###MSMS: 12
BEGIN IONS
TITLE=Cmpd 8, +MS2(336.9457), 28.0-35.0eV, 0.2min #12
RTINSECONDS=13.149
SCANS=10,12
PEPMASS=336.94570	299452
CHARGE=1+
44.98625	112	
163.94398	92	
189.86345	98	
199.91304	94	
201.88622	92	
205.94766	104	
206.02756	218	1+
211.87813	566	1+
211.94387	11944	
212.88230	488	1+
212.94746	508	
213.91002	110	
213.93907	5428	1+
215.88472	510	1+
215.93672	814	
217.88234	354	
217.94011	152	
222.95408	110	
223.96073	104	
224.97771	326	1+
225.88341	100	
225.95230	254	1+
226.90011	190	
226.97006	138	
228.09208	164	1+
228.89036	258	1+
229.02979	98	
229.95476	11414	1+
230.88919	640	1+
231.94923	6312	1+
232.89357	630	1+
233.04669	196	
233.82511	240	1+
233.89601	530	1+
235.86956	102	
235.89264	306	
235.94650	202	
236.12913	228	1+
238.02919	128	
238.04965	174	1+
238.21464	148	
238.92039	98	
238.95121	202	1+
239.65927	92	
239.90525	132	
240.91745	98	
241.04625	150	
241.13468	100	
242.04800	106	
242.88405	222	
244.96591	94	
245.06402	130	
245.56700	94	
246.78502	132	
246.90544	138	
246.97524	154	
247.04404	128	
247.96543	2532	1+
248.03007	100	
248.57416	100	
248.90137	90	
249.04539	140	
249.95925	1770	1+
250.04233	386	1+
250.98334	140	
251.06468	114	1+
251.42892	128	1+
251.92703	220	1+
251.96098	252	
252.23608	106	
252.91338	98	
252.97002	5928	1+
253.13118	114	
254.96643	3224	1+
255.03028	132	
255.07450	350	1+
255.08867	344	1+
255.44617	110	1+
255.90685	126	
256.25805	126	
256.91293	360	1+
256.94058	108	
256.96069	442	1+
257.04305	116	
257.06125	128	
257.85350	98	
258.83414	186	1+
258.88847	104	
258.99595	100	
260.00217	144	1+
260.06440	108	
260.93409	140	
261.47809	96	
261.85648	142	
262.06005	96	
262.79732	210	1+
263.05585	552	1+
263.85914	94	
265.01498	244	1+
265.85548	92	
265.91459	98	
266.99514	360	
267.09327	90	
267.25416	100	
268.84025	208	
268.91802	234	1+
269.83579	236	
269.85493	280	1+
270.02331	100	
270.06627	146	
270.98130	1020	1+
271.84325	194	1+
272.93072	162	1+
272.97545	618	1+
273.06743	108	
274.21395	108	
274.97203	220	1+
275.05869	366	1+
275.08113	118	
275.80755	272	1+
275.85769	96	
276.25021	90	
276.83492	274	1+
277.07400	200	
277.16825	100	
278.09048	180	1+
278.90248	138	
279.22788	146	
279.79368	206	1+
279.96019	108	
280.10759	204	1+
280.38705	114	
281.04880	280	
282.10420	214	1+
282.17695	98	
282.94352	274	1+
283.42241	94	
283.78592	92	
283.85059	296	1+
286.85012	398	1+
286.88032	168	1+
286.90706	116	
288.06174	342	
288.96127	270	1+
289.14665	120	
289.87703	280	1+
290.07659	216	1+
290.85749	130	
291.20180	120	
292.44163	100	
292.85888	130	
293.06509	198	
293.10588	130	
293.85475	284	1+
293.93656	100	
293.99748	420	
294.14608	138	
295.09551	106	
295.16087	96	
295.96824	416	1+
295.98954	122	
296.32868	114	
296.80664	166	1+
297.64484	106	
297.82790	250	1+
298.96857	104	
299.05704	388	1+
299.20368	302	1+
299.71864	90	
299.86722	94	
300.97828	90	
301.05511	186	
301.82511	110	
301.87562	114	
302.11318	134	
302.87865	218	1+
304.62346	92	
304.87379	128	
305.87592	390	1+
306.07161	100	
306.79164	94	
307.35540	106	
308.53630	102	
309.30698	212	1+
309.90953	206	
310.87495	446	1+
311.09415	92	
311.80778	228	1+
311.86890	406	1+
312.87278	292	1+
312.96675	130	
313.08651	102	
313.26684	96	
313.85532	106	
314.88322	102	
315.07908	114	
315.16047	164	
316.86282	92	
318.88532	180	1+
319.02029	184	1+
319.07670	140	
320.08383	94	
320.95674	170	
323.01958	90	
323.24151	316	
323.46556	114	
324.06651	92	
324.89244	122	
326.96325	168	1+
327.05029	174	
327.08666	98	
328.76559	96	
328.88716	344	1+
328.94455	140	
331.13499	236	1+
332.09010	192	1+
333.05607	126	
333.12107	92	
333.17005	130	
333.22300	98	
333.32554	142	
334.17128	136	
335.09060	218	1+
337.19148	126	
339.90078	152	1+
340.08238	106	
340.38994	256	
342.20943	130	
END IONS

###FS:    #m/z: 507.84539 #charge 1+
###MS: 10
###MSMS: 13
BEGIN IONS
TITLE=Cmpd 9, +MS2(507.8454), 28.2-35.2eV, 0.3min #13
RTINSECONDS=13.921
SCANS=10,13
PEPMASS=507.84539	282092
CHARGE=1+
191.95503	470	1+
196.01647	300	
198.88809	372	1+
199.89068	250	1+
210.03447	186	
226.03610	240	1+
227.95026	220	
229.89562	268	1+
229.95507	200	
230.84782	360	1+
231.04209	212	
232.98081	206	
235.04862	212	1+
235.90529	194	
236.09323	198	1+
237.84892	176	1+
241.85070	216	1+
241.88178	174	
242.03682	240	1+
245.89244	180	
247.92179	180	1+
248.06399	184	1+
248.85574	198	1+
249.88853	286	
250.96910	332	1+
252.05270	378	1+
252.07744	246	
252.11230	192	
252.97385	300	1+
253.40188	352	1+
253.92567	266	1+
254.09542	236	
254.15001	340	1+
256.89237	218	1+
257.00945	302	1+
259.86039	338	1+
260.10207	200	
261.78736	146	1+
261.95781	266	1+
262.10871	222	1+
262.92976	200	
264.40641	348	1+
266.09641	220	
266.16569	194	
266.86684	398	1+
267.89188	292	
267.90712	312	1+
268.41151	204	1+
268.92865	328	1+
269.87808	292	1+
270.15866	230	1+
270.85881	664	
271.87645	948	1+
272.38601	198	
272.85373	1736	1+
272.90344	160	1+
272.97766	222	1+
273.05545	380	1+
273.07790	362	1+
273.12083	314	1+
273.39010	244	
273.95322	242	
275.90044	216	1+
276.79439	252	1+
277.87398	304	
278.83101	462	1+
279.13044	260	
279.94329	196	
280.03514	244	1+
280.14656	188	1+
280.84660	386	1+
281.37790	402	1+
281.87988	280	1+
282.98105	238	1+
283.05161	194	1+
284.87401	278	
284.89410	214	
285.02804	452	1+
285.12615	374	1+
285.86497	178	
285.91682	208	
285.94132	1192	1+
286.78685	272	1+
286.87100	224	
287.10237	180	1+
287.79106	194	1+
287.84187	194	
287.88874	278	
287.98180	218	1+
288.86734	1024	
288.89266	220	
289.88132	1590	
290.13131	292	1+
290.86336	4616	1+
290.95634	236	1+
291.02405	232	1+
291.97757	252	1+
293.06636	196	
293.12145	604	1+
293.26458	196	1+
293.87254	7824	1+
294.98217	282	1+
295.08833	214	1+
295.99799	446	1+
296.14035	214	
296.85289	962	1+
296.87961	1046	1+
297.35452	188	1+
298.80544	290	1+
298.85686	600	1+
298.87612	1346	1+
298.89862	302	1+
298.96854	220	
299.96763	380	1+
300.01309	320	1+
300.51618	304	1+
300.85899	516	
300.89106	236	
301.05464	210	1+
301.36414	386	1+
301.43856	194	1+
301.85996	432	
302.88105	568	1+
302.90935	194	
303.02811	184	
303.85363	186	
303.95079	806	1+
305.86465	222	
305.94086	326	1+
306.01028	210	1+
306.41115	252	1+
307.06618	408	1+
307.89102	1702	
308.06827	280	1+
308.14086	1046	1+
308.87763	3558	1+
309.08735	168	1+
309.40702	300	1+
310.15639	1112	1+
310.30851	178	
310.35035	152	1+
310.96376	404	1+
311.02515	332	
311.34068	134	1+
311.79016	276	1+
311.88279	18346	1+
312.09135	178	
312.17141	358	1+
312.23066	96	1+
312.99948	216	1+
313.33660	130	1+
313.58649	190	1+
313.96784	428	1+
314.27672	216	1+
314.86921	1472	1+
314.89202	1906	1+
315.00158	246	1+
316.09610	322	1+
316.81172	384	
316.86466	570	
316.88933	1494	1+
316.91531	204	
317.71445	106	1+
317.82102	196	
317.83641	230	
317.92988	230	1+
318.41089	214	1+
318.81487	262	1+
318.85761	962	1+
318.88415	420	
318.98431	196	1+
319.38014	284	1+
319.88244	804	1+
320.03081	306	1+
320.17718	236	1+
321.85789	198	
321.94152	276	1+
321.95965	190	
322.94472	322	1+
323.86505	628	1+
324.17430	352	1+
324.81916	256	1+
324.99005	328	1+
325.03515	212	
325.85350	220	
325.90223	726	
325.99348	284	1+
326.77976	142	1+
326.87725	1304	1+
326.89958	566	
326.93704	182	1+
327.36808	524	1+
327.39538	226	1+
327.89336	722	
328.13638	226	
328.18609	212	
329.80030	190	
329.89607	1564	1+
329.97836	218	
330.03764	216	
330.16635	264	1+
330.83281	398	1+
330.87928	648	
330.94630	336	1+
331.00334	218	
331.02395	186	
331.09274	268	1+
331.81315	214	
331.89647	3280	1+
332.03767	332	1+
332.05152	338	1+
332.87536	2216	1+
332.90352	1918	1+
332.94377	362	1+
334.15444	176	
334.89766	1364	1+
334.98665	454	1+
335.08093	556	1+
335.13224	386	1+
335.84346	216	
335.88378	546	
335.94306	396	1+
336.05172	576	1+
336.08241	438	1+
336.11315	230	1+
336.26524	88	1+
336.87687	1014	1+
337.04632	312	1+
337.88205	746	1+
338.83301	276	1+
339.40400	194	
339.87568	898	1+
340.00702	194	1+
340.81604	242	1+
340.90021	178	1+
340.94377	284	1+
341.81848	144	1+
341.84827	214	1+
342.87681	1024	1+
342.98732	300	1+
343.05999	324	1+
343.87911	894	1+
344.10991	358	1+
345.87060	310	
346.88822	462	1+
346.93694	208	1+
347.21165	194	1+
347.84140	424	1+
347.90532	220	
348.00455	208	1+
348.21728	154	1+
348.35307	224	1+
348.89205	220	
349.33067	146	1+
349.90238	176	
350.83216	372	1+
350.88608	550	1+
350.91609	408	
350.96005	370	1+
351.07200	410	1+
351.83859	258	1+
351.91180	230	
352.11456	344	1+
352.20166	252	1+
352.88535	178	
352.90702	1232	1+
353.04137	300	1+
353.20143	162	1+
353.84762	954	1+
354.81146	180	
354.86610	186	
355.89168	708	1+
355.91634	176	
355.99801	174	1+
356.10382	300	1+
356.18073	312	1+
356.83613	564	1+
357.11849	154	1+
357.80730	176	1+
359.04106	198	1+
359.30983	234	1+
359.91232	336	1+
360.84439	318	1+
360.95236	174	
361.00101	350	1+
361.01935	466	1+
361.86233	378	1+
362.11584	332	
363.08136	226	1+
363.10321	210	
363.84313	572	1+
364.84708	376	1+
365.35942	402	1+
365.60975	176	1+
365.90136	260	1+
366.13295	372	1+
366.18605	354	1+
366.52301	144	1+
366.83764	3766	1+
366.96224	382	1+
367.08972	184	1+
367.19168	230	1+
367.70565	174	
367.78611	260	
368.07376	532	1+
368.71019	220	
368.89069	700	1+
369.08055	386	1+
369.24169	342	1+
370.72171	182	1+
370.78307	178	
370.86960	624	1+
371.18670	206	
371.80821	188	
371.83650	220	
372.17772	272	1+
372.90143	660	1+
373.72333	242	1+
373.79075	236	
373.83123	196	
373.90289	548	1+
374.08457	234	1+
374.81810	210	
374.98267	240	1+
375.20649	158	1+
375.84993	196	
376.77609	148	1+
377.03048	246	1+
378.38370	224	
378.73590	246	1+
378.96752	324	1+
378.99517	332	1+
379.84249	212	
379.88822	184	
380.10277	178	
380.38008	260	1+
380.85641	522	
381.03995	426	1+
381.11095	240	
381.71528	156	1+
381.85316	954	1+
382.11415	202	
382.78552	266	1+
382.85129	686	1+
383.11344	598	1+
384.07411	208	
384.47642	208	1+
384.76830	288	1+
384.84844	9332	1+
385.21738	310	1+
385.88534	204	
386.71291	238	1+
386.80041	242	1+
386.92756	184	1+
387.02525	224	1+
387.38933	304	1+
388.10404	226	1+
388.16877	224	1+
388.79470	674	1+
388.84801	304	
389.20111	418	
389.71986	244	1+
389.86311	644	1+
389.91159	308	1+
390.84009	1424	1+
391.17399	180	1+
391.80448	370	1+
391.99202	228	1+
392.07952	480	1+
392.19301	368	1+
392.43563	188	1+
392.82944	480	1+
392.86275	2100	1+
392.97485	322	1+
393.79524	1126	1+
394.06486	332	1+
394.12485	292	1+
394.41888	178	
394.83365	574	1+
395.11788	172	1+
396.84111	212	
397.81986	212	1+
398.22067	346	1+
398.39778	266	1+
398.86285	492	1+
399.21873	374	1+
399.27288	150	1+
399.71659	260	1+
400.80267	214	
401.20205	178	
401.78815	200	1+
401.87716	238	
402.12274	340	1+
402.22641	412	1+
402.25318	110	1+
402.86389	2780	1+
403.01433	208	1+
403.23075	282	1+
403.86943	1644	1+
404.08120	270	1+
405.35798	190	1+
405.86845	1170	1+
405.89962	378	
405.98912	176	1+
406.80853	188	
406.90149	194	
407.03320	368	1+
407.72696	294	1+
407.81206	238	
407.86556	15292	1+
408.03839	226	1+
408.11723	248	1+
408.19121	194	
408.92337	180	
409.13600	288	1+
409.17741	268	1+
409.81743	278	
409.93403	228	1+
410.84657	998	1+
410.87133	3096	1+
410.91207	466	1+
411.02312	172	1+
411.15996	184	
411.80979	1780	1+
411.83906	182	
412.26686	176	
412.84338	844	
413.07296	836	1+
413.20404	180	1+
413.78056	292	1+
413.87649	812	1+
413.97805	86	1+
415.19635	498	1+
416.05505	170	1+
416.87869	700	1+
417.09410	198	1+
418.74826	202	
418.96158	198	1+
419.13367	486	1+
420.42235	166	1+
421.74673	288	1+
421.88168	1252	1+
422.81451	338	1+
423.38520	220	1+
423.81559	270	1+
423.87877	406	
424.14253	302	1+
424.17895	204	1+
424.87034	422	
425.87964	1548	
425.91531	186	
426.13422	340	1+
426.22034	174	1+
426.78122	300	1+
426.86284	2688	1+
426.93517	514	1+
428.09451	418	1+
428.21890	262	1+
428.39184	218	1+
428.73376	528	1+
428.84461	796	1+
428.88581	3782	1+
428.98941	244	1+
429.27799	150	1+
429.73597	390	1+
430.22727	250	
430.85403	572	
430.87963	1222	
431.81710	122	1+
431.86812	1384	1+
432.19386	500	1+
432.27001	194	1+
432.98408	210	
433.15378	186	
433.19888	292	1+
433.76778	188	1+
434.38402	246	1+
434.82290	412	1+
434.86238	712	1+
434.89147	432	
437.00330	256	1+
437.14840	556	1+
439.89348	1198	1+
440.39606	164	1+
440.94893	314	1+
442.15291	870	1+
443.80495	192	1+
444.15348	264	
444.70619	146	1+
444.87170	3152	1+
444.95262	218	1+
445.15049	200	
446.68840	196	1+
447.04817	226	1+
447.15760	248	1+
447.16670	236	1+
447.29665	214	1+
447.94631	206	1+
448.16422	160	1+
448.89420	372	
449.09102	344	1+
449.87624	878	1+
450.76690	178	
451.88232	218	
451.90239	338	
452.86495	312	1+
452.89698	214	
453.89509	190	
456.81326	136	1+
457.83021	164	1+
457.86701	214	
457.90384	1120	1+
458.99062	138	1+
460.15992	630	1+
460.93579	130	1+
461.29491	200	1+
462.15819	300	1+
462.79364	234	1+
462.88236	908	1+
464.06038	224	1+
464.20988	228	1+
464.97369	192	1+
465.13176	270	1+
467.88703	1214	1+
468.24232	168	1+
468.37911	280	1+
468.78127	492	1+
468.82822	198	
469.91066	396	1+
470.09314	228	1+
471.13186	192	1+
474.05864	216	1+
476.88936	270	1+
479.79775	268	1+
485.78923	544	1+
485.89692	858	1+
486.24096	276	1+
486.79187	460	1+
487.18082	174	1+
487.23548	236	1+
487.41371	270	1+
487.69948	128	1+
488.03151	240	1+
488.84927	202	1+
489.13629	218	1+
489.37229	640	1+
489.80279	208	1+
490.45771	238	1+
491.30961	332	1+
491.42078	436	1+
491.84826	292	
497.80036	264	1+
498.72909	184	1+
499.22719	348	1+
499.77123	326	1+
500.77127	204	1+
500.85612	104	1+
501.80309	238	1+
502.22576	152	1+
503.35280	5152	1+
503.53296	154	1+
504.13287	220	1+
504.27008	568	1+
504.46032	246	1+
505.20914	140	1+
505.29079	230	
505.32944	688	1+
505.43139	466	1+
505.46472	216	1+
505.73716	324	1+
506.39223	222	1+
506.43669	340	1+
506.73977	266	1+
506.79718	230	
506.86086	356	1+
507.19160	210	1+
507.31258	196	1+
507.48863	334	1+
507.53010	114	1+
507.91789	162	1+
508.11914	160	1+
508.19663	148	1+
508.48979	244	1+
509.05068	126	1+
509.12233	122	1+
509.27481	380	1+
509.30950	414	1+
509.42111	332	1+
509.45810	294	1+
509.78601	118	1+
509.85406	578	1+
510.31108	388	1+
510.38890	220	1+
510.46530	184	1+
510.99207	110	1+
511.12195	198	1+
511.19565	200	1+
511.80271	314	1+
512.74140	150	1+
END IONS

###FS:    #m/z: 322.92929 #charge 1+
###MS: 14
###MSMS: 15
BEGIN IONS
TITLE=Cmpd 10, +MS2(322.9293), 28.0-35.0eV, 0.3min #15
RTINSECONDS=17.5995
SCANS=14-15
PEPMASS=322.92929	4121668
CHARGE=1+
190.92395	160	
191.00556	106	
191.88175	250	1+
191.95367	536	
196.88668	134	
200.92808	100	
201.04370	114	
205.95012	192	
208.88492	108	
208.99214	106	
209.94432	118	
211.79230	108	
214.88857	128	
215.88783	356	
217.86959	112	
217.91240	130	
218.01564	102	
219.02506	108	
220.86756	368	1+
222.02274	106	
222.86293	214	
222.95162	1044	1+
222.97449	168	1+
223.00091	98	
225.06327	106	
226.86108	186	1+
227.87828	98	
227.92988	268	
229.90272	236	1+
230.85181	386	1+
230.88992	140	
231.87662	116	
231.89033	100	
233.04642	194	
233.89651	190	
234.01228	120	
234.04570	160	
234.92492	184	1+
235.11402	190	
235.88316	158	
236.40440	102	
237.88437	112	
238.87118	180	
238.93987	120	
239.07967	216	
240.94082	796	
240.96285	468	1+
241.01285	228	1+
241.94090	502	
242.79314	204	1+
242.93950	2242	1+
243.88070	462	1+
244.81912	134	
244.97187	118	
244.98916	124	
245.02373	198	1+
245.04452	200	
245.87775	106	
245.93972	134	
246.09287	260	1+
246.80014	124	
246.97592	632	1+
249.03779	394	1+
249.06262	118	
249.09000	118	
249.85267	196	1+
250.89402	204	
253.83482	162	
253.92440	106	
254.83681	106	
254.87163	134	
255.07074	158	
256.00488	170	
256.05833	180	1+
256.91344	142	
257.04737	136	
258.83119	128	
259.85105	200	
259.95360	124	
260.01864	120	
260.83242	112	
261.82967	630	1+
261.89290	158	
262.05373	464	1+
262.17054	270	1+
262.89171	172	
262.92216	116	
263.05540	388	1+
263.09912	136	
263.98181	158	
264.11328	104	
264.84812	126	
264.88577	174	1+
264.98618	110	
265.05904	404	1+
265.09789	160	
265.95139	234	1+
265.97280	106	
266.24144	280	1+
267.00134	140	
267.93623	120	
268.00157	124	
269.00224	254	
269.06269	98	
269.80161	374	1+
270.37862	106	
272.85685	202	
272.91369	122	
273.13436	104	
273.79451	178	1+
275.05528	204	
276.84610	172	
277.06618	222	1+
277.81492	234	1+
278.81818	162	1+
278.85342	134	
279.05373	278	1+
279.09339	496	1+
279.22986	148	
279.27801	134	
280.14182	408	
281.04023	328	1+
281.79953	110	
282.08679	104	
282.92131	328	1+
282.99738	128	
283.06855	242	
283.28524	628	1+
283.78942	190	
283.90583	100	
284.07742	124	
284.48975	104	
284.90540	110	
285.02032	112	
285.04985	136	
286.01463	150	
286.86012	140	
286.88923	178	
286.91773	470	1+
286.96056	134	
287.82092	264	1+
288.06097	164	
288.95369	104	
289.88956	108	
291.07236	128	
291.80154	132	
292.06374	274	1+
292.98598	366	1+
293.02494	114	
297.21797	126	
297.83041	140	
299.05600	140	
299.84975	110	
300.87229	178	1+
301.85647	130	
301.90334	110	
302.17349	142	
302.18518	138	
303.87500	98	
304.25885	102	
304.86160	122	
306.88445	510	1+
307.00836	114	
307.08749	112	
307.14768	104	
307.28108	166	
307.31255	100	
308.07687	188	1+
308.29186	282	
308.79016	100	
308.80600	270	
308.86687	396	1+
309.17489	210	1+
309.29045	152	
309.81057	138	
310.30694	298	
310.86569	100	
310.87682	450	1+
310.96736	144	
311.02025	126	
311.31113	146	
313.03248	134	
314.16611	128	
314.82154	258	1+
317.86143	142	
319.23427	162	1+
321.03887	120	
321.09283	102	
321.11350	112	
321.98782	150	1+
322.32544	146	
322.89626	118	
323.23704	1420	1+
323.27338	108	
323.30312	154	
324.20397	168	
325.13504	100	
325.24801	318	
325.76668	106	
325.89575	132	
326.95827	240	1+
327.24955	254	1+
327.89306	136	
END IONS

###FS:    #m/z: 363.95604 #charge 1+
###MS: 14
###MSMS: 16
BEGIN IONS
TITLE=Cmpd 11, +MS2(363.9560), 28.0-35.0eV, 0.3min #16
RTINSECONDS=18.372
SCANS=14,16
PEPMASS=363.95604	1380072
CHARGE=1+
186.94628	180	1+
189.86134	560	1+
191.85869	562	1+
192.92328	114	
196.88425	248	1+
203.93015	168	
205.00748	190	1+
206.96760	186	1+
207.41126	180	
208.93709	112	
208.95579	140	
209.86869	158	
209.94340	1772	1+
210.88189	468	
212.87804	2256	1+
212.93865	124	
214.89599	132	
215.88259	144	
216.41027	388	
218.91337	266	
219.40972	112	
219.86697	126	
219.99453	108	
221.85943	282	1+
222.95190	2242	1+
224.87673	334	1+
224.94735	2028	1+
224.96911	306	1+
226.94700	11154	1+
227.01712	198	1+
227.05669	132	1+
227.10794	148	
227.92841	382	
228.89383	712	1+
228.94199	12032	1+
229.08068	194	1+
229.83964	166	1+
230.88875	4914	1+
230.93595	200	
231.43637	118	
232.01622	310	1+
232.88571	714	1+
232.98657	94	1+
233.07048	136	
234.88282	108	
235.70882	114	
235.82898	108	
239.42729	136	
240.93978	404	1+
240.96266	1300	1+
242.51716	112	
242.94262	332	
242.95808	836	1+
243.01679	138	
244.78905	180	
244.95637	7108	1+
245.47911	104	1+
245.94068	342	
246.04558	120	
246.95251	5150	1+
247.02360	146	1+
247.10233	150	
247.38571	124	
248.80289	120	
248.89952	1150	1+
249.99173	130	1+
250.45677	138	1+
250.89586	254	
250.96620	278	1+
251.04373	204	
251.06584	414	1+
251.89911	130	
251.94651	168	
252.82954	434	1+
253.04385	154	
253.90486	312	1+
253.94843	110	
258.02045	166	
258.97745	114	
258.98135	114	
259.08396	260	1+
259.88447	118	
260.01523	122	
260.79837	146	
260.96604	1180	1+
261.82836	112	
262.84068	260	1+
262.99870	350	1+
263.05459	276	1+
263.07776	146	
263.91984	210	1+
263.97983	162	
263.99905	270	1+
264.79667	118	
265.08511	118	
265.80270	268	1+
265.89552	108	
265.97352	316	1+
266.13161	310	1+
266.24928	112	
266.99497	110	
267.38143	128	
267.50271	114	
267.78295	146	
267.85968	118	
267.87836	156	
267.97240	788	1+
268.38365	154	
268.95657	196	
269.08638	254	1+
269.79847	164	
269.91898	142	
269.96821	708	1+
270.04806	202	1+
270.80637	138	
270.91384	506	1+
271.84516	384	1+
271.91435	352	1+
271.95564	248	1+
272.84839	236	1+
273.78855	184	1+
273.81523	130	
273.87646	142	
274.06575	116	
275.89229	120	
276.05673	128	
276.86236	198	1+
277.80859	148	1+
280.25697	150	
281.12033	164	
281.79465	130	
282.80401	164	
282.97677	438	1+
283.06200	232	1+
283.78750	190	1+
283.84825	126	
283.98077	362	1+
284.06311	254	1+
284.81287	116	
284.92050	164	
285.14559	124	
285.84391	364	1+
285.94325	126	
286.79279	238	1+
286.87676	192	
287.81813	108	
287.98119	140	
288.02005	196	1+
288.06538	132	
288.94618	182	1+
289.86971	234	1+
289.93137	154	
290.08928	224	1+
290.78672	300	1+
292.05449	136	
293.04116	254	1+
293.85207	248	1+
293.87845	126	
297.06551	136	
297.11086	164	1+
297.89287	120	
298.80245	270	1+
298.94283	110	
299.03645	128	
299.79041	146	
299.87068	124	
299.91246	292	1+
299.95287	114	
300.00383	108	
300.86903	172	
301.39764	110	
301.80115	138	
301.81813	146	
301.85831	652	1+
301.93974	412	1+
301.99041	112	
302.08358	128	
302.21939	182	
302.85331	1032	1+
302.97486	168	1+
303.80442	302	
303.85776	878	1+
304.18971	142	
304.81244	230	
305.79062	228	1+
305.82429	130	
305.96629	108	
306.08125	134	
306.28702	126	
306.87918	410	1+
306.92802	114	
306.98810	134	
307.78391	108	
308.10626	198	1+
308.29572	210	
308.80716	336	1+
308.89969	116	
309.06054	116	
309.14706	168	
309.30399	412	1+
310.30722	290	1+
310.88023	152	
311.35197	114	
311.83666	164	1+
311.87670	488	1+
314.86972	480	1+
315.76031	156	
316.81361	130	
317.11356	272	1+
317.93953	128	
318.93580	164	
319.07398	154	1+
319.82940	296	1+
319.86689	128	
319.93599	292	1+
320.29262	138	
321.86791	206	
322.31033	126	
322.88066	142	
322.92845	416	1+
322.94824	146	
323.01212	328	1+
323.14335	122	
323.23608	138	
323.30899	112	
323.87865	112	
325.88340	228	
326.07153	128	
326.27299	216	1+
326.87144	686	1+
326.90778	128	
326.93920	190	1+
327.08623	144	
327.77420	140	
328.30937	238	1+
329.99577	180	1+
332.08915	348	1+
332.55718	114	
332.95204	126	
334.83768	158	
336.81831	170	1+
336.94516	506	1+
337.98413	120	
339.82966	544	1+
340.93758	530	1+
341.11226	192	1+
341.35943	114	
342.27698	244	1+
343.00667	166	1+
344.97170	134	
345.90055	174	1+
347.89180	104	1+
348.98813	126	
349.32016	484	1+
355.04265	296	1+
356.10841	192	
356.82823	120	
358.77059	176	1+
358.80574	116	
360.96012	132	
362.95581	166	1+
363.09050	164	1+
364.06115	176	1+
364.09635	188	1+
364.21043	122	
364.35905	146	
364.96955	176	1+
365.28830	142	
367.08512	116	
367.25947	194	1+
367.32904	348	1+
368.42153	620	1+
369.01987	132	
END IONS

###FS:    #m/z: 507.84512 #charge 1+
###MS: 14
###MSMS: 17
BEGIN IONS
TITLE=Cmpd 12, +MS2(507.8451), 28.2-35.2eV, 0.4min #17
RTINSECONDS=19.144
SCANS=14,17
PEPMASS=507.84512	445024
CHARGE=1+
191.95541	390	1+
196.01527	390	1+
199.88961	188	
206.03248	254	1+
209.94227	340	
224.10800	202	1+
224.97057	304	1+
226.05889	240	
230.84708	370	1+
232.88832	242	1+
233.85709	264	1+
233.87600	370	1+
234.88201	252	1+
236.88388	174	1+
238.06355	320	
239.90184	332	1+
240.07490	198	
241.88325	172	
244.04122	188	
245.03014	274	1+
246.97466	178	
248.02989	236	
249.88369	202	
249.96570	520	1+
250.85869	182	1+
250.97134	378	1+
251.38176	356	1+
251.84067	212	1+
251.90021	316	1+
253.08848	196	
254.40751	226	
255.89726	234	1+
257.85946	476	1+
258.01817	262	1+
258.07865	218	1+
258.85023	278	1+
258.86738	294	1+
261.05663	254	1+
262.08712	216	1+
262.92192	276	1+
264.88260	190	
264.91861	166	1+
266.10018	386	1+
266.16746	192	
266.86702	312	
266.98652	204	1+
267.94403	210	1+
268.89037	200	
270.09580	204	1+
270.87594	260	
270.94969	186	
271.87120	698	1+
271.90684	476	1+
272.81508	278	1+
272.85304	2064	1+
272.87565	426	1+
274.88457	332	1+
276.79564	306	1+
277.09305	214	
278.90206	224	
278.94688	280	1+
279.13504	176	
279.84752	398	1+
279.92037	190	1+
280.12912	172	
280.37381	682	1+
280.85628	252	1+
281.07947	316	1+
281.37622	576	1+
281.39324	296	
282.09241	228	1+
282.79266	190	1+
283.00103	458	1+
283.04541	248	1+
283.87076	284	1+
283.90383	174	
284.93442	916	1+
285.93809	760	1+
285.98572	300	1+
286.84972	220	1+
286.87001	412	1+
287.38935	260	1+
287.89292	202	
287.91750	174	
287.93911	188	
288.86714	766	
288.88929	294	
289.05071	258	1+
289.88224	1636	
290.81642	186	1+
290.86339	4006	1+
290.92584	192	1+
292.07889	326	1+
292.99365	322	1+
293.08727	386	1+
293.11399	330	1+
293.82523	216	
293.87248	7628	1+
294.09216	264	1+
294.11958	242	1+
295.95892	400	1+
296.85876	462	1+
296.88200	656	1+
296.96458	244	1+
297.46799	146	1+
297.81545	192	
298.01790	298	1+
298.85621	540	
298.87887	632	
299.81289	196	
299.88202	500	
299.91729	216	
300.05084	248	1+
300.06272	216	1+
300.85603	912	1+
300.92322	274	1+
300.97525	212	1+
302.85197	468	1+
302.86003	612	1+
303.07550	158	1+
303.86014	324	1+
303.95542	190	
304.26844	244	1+
305.16010	220	1+
305.86099	336	1+
305.88189	256	
306.10241	292	1+
307.02260	394	1+
307.10509	214	1+
307.89058	2158	1+
308.14034	1058	1+
308.83828	440	1+
308.86938	2152	1+
308.97200	174	
309.84202	266	1+
309.87004	1346	1+
309.88876	1032	
310.11799	294	1+
310.15740	838	1+
310.82613	230	1+
311.03314	384	1+
311.88296	17218	1+
312.08095	212	1+
312.14129	244	1+
312.83280	276	1+
312.97181	484	1+
313.10309	186	
313.16746	118	1+
314.86162	2480	1+
314.95999	264	1+
315.02603	182	
315.11086	220	1+
315.19666	156	1+
315.36680	244	1+
315.80715	544	1+
315.82779	284	
316.81048	428	1+
316.88780	1300	1+
318.11526	258	1+
318.85717	550	1+
318.96592	298	1+
320.09406	432	1+
320.85908	236	
321.88853	178	
322.60853	214	1+
322.84813	206	
324.16981	180	
324.86057	192	
325.02881	306	1+
325.14669	192	
325.23115	240	1+
325.79522	172	1+
325.86260	174	
325.90073	1198	1+
326.87692	266	
326.95685	500	1+
327.37402	530	1+
327.80789	248	1+
327.88098	556	
328.31016	226	1+
328.87200	372	
329.89642	816	
330.01120	262	1+
330.16668	344	1+
330.89267	434	
331.81775	286	1+
331.89209	934	
332.87397	1412	1+
332.90255	772	
332.95249	194	
333.90213	480	
333.97900	390	1+
334.01506	202	1+
334.39571	322	1+
334.87845	828	1+
334.90026	738	
334.98194	288	1+
335.17782	360	1+
335.83455	238	1+
336.09602	332	1+
336.86447	196	
336.94213	918	1+
337.87715	290	
337.98310	254	1+
338.87249	1134	1+
339.79304	220	1+
339.83088	230	
340.89704	370	1+
341.01036	210	
341.87447	284	
342.06409	190	1+
343.87526	358	1+
343.92802	176	
344.89844	422	1+
347.32978	272	1+
347.89668	468	1+
348.09366	240	1+
348.16946	174	
348.80320	304	1+
349.04612	246	
349.95065	450	1+
350.88469	1180	1+
350.91293	474	1+
351.02239	182	
351.06102	176	
351.13356	260	1+
351.38788	278	
351.83785	254	
351.85745	230	
352.13720	204	1+
352.16685	474	1+
352.41222	178	
352.77231	374	1+
352.90941	1090	1+
353.02523	400	1+
353.84943	798	1+
354.78467	172	
354.90789	200	
355.06295	184	
355.89069	504	1+
356.36380	202	1+
356.83367	234	
356.95276	176	1+
357.72015	202	1+
357.88873	216	
358.39823	182	
358.85851	160	1+
359.15167	240	1+
360.89309	438	1+
360.92328	270	1+
361.79800	208	1+
361.86983	192	
362.01665	232	1+
362.07684	276	1+
363.88093	370	
364.84515	558	1+
365.13616	262	1+
365.40911	264	1+
366.18289	618	1+
366.78699	216	1+
366.83880	2886	1+
366.96560	306	1+
367.04663	190	
367.06660	250	1+
367.08538	178	
367.70714	814	1+
368.14865	296	1+
368.89649	460	1+
369.06782	556	1+
369.77864	460	1+
369.84806	392	
370.06849	372	1+
370.28848	184	1+
370.78518	308	1+
370.85638	182	
370.90158	282	1+
370.96981	216	1+
372.37964	294	1+
372.79755	178	
373.07945	174	
373.56047	290	1+
373.82909	274	
373.87215	204	
373.90124	190	
374.02889	238	1+
374.04783	174	
374.81243	196	1+
374.86726	286	
375.18638	288	
375.36680	290	1+
375.85773	194	
376.81302	280	1+
376.86714	334	1+
377.98526	164	1+
378.94606	156	1+
379.70716	184	1+
380.85530	458	1+
380.87861	180	
381.20731	292	1+
381.80067	274	1+
381.84868	780	1+
382.17997	196	1+
382.54826	254	1+
382.85403	644	1+
383.09263	174	
383.97261	280	1+
384.10736	274	1+
384.31817	268	1+
384.84939	8110	1+
384.90117	178	
385.05464	292	1+
385.22044	210	1+
385.39055	298	1+
387.16989	546	1+
387.81363	200	
388.79272	654	1+
389.19937	500	
389.71196	434	1+
389.86630	196	
389.89867	176	1+
389.94851	186	1+
390.05043	372	1+
390.84362	938	
391.19758	184	
391.80520	314	
391.83688	902	1+
391.86068	1800	1+
392.07538	396	1+
392.13280	196	
392.19595	276	1+
392.86430	1506	1+
392.90612	260	
392.93430	194	1+
393.08383	384	1+
393.79909	394	
394.78649	188	
394.83183	816	1+
394.86488	642	1+
394.90560	180	
395.16553	144	1+
395.57753	188	1+
395.87102	426	1+
396.85510	336	1+
398.90199	186	
399.11643	340	1+
399.81198	256	
399.86254	430	1+
400.38494	208	1+
400.71405	296	1+
400.82709	338	1+
400.86471	256	1+
400.89337	428	1+
402.37681	192	1+
402.75154	212	1+
402.86417	3730	1+
403.11683	210	1+
403.23068	270	
403.86871	2454	1+
404.80926	176	1+
405.12362	150	1+
405.86841	1140	1+
406.18282	362	1+
407.06952	264	1+
407.15909	278	1+
407.86501	13968	1+
408.02985	216	1+
408.16944	242	1+
409.71765	204	
410.00532	228	1+
410.08295	384	1+
410.73980	178	
410.84251	626	
410.97464	282	1+
411.06079	190	
411.80855	1788	1+
411.83441	322	
412.73112	462	
412.74974	246	1+
412.84426	1092	
412.87099	488	
412.93136	402	1+
413.07646	850	1+
413.10124	174	
413.86637	894	1+
414.43865	172	
414.80961	284	1+
415.19002	362	
415.62490	158	1+
416.22115	224	1+
417.14520	340	1+
417.81786	458	1+
418.86761	270	1+
419.13971	400	1+
421.08229	230	1+
421.17457	160	1+
421.88065	1172	1+
422.13456	220	
423.50077	124	1+
423.74511	174	
423.82979	244	1+
423.87432	480	
424.13659	184	
424.87020	276	
425.88042	1550	
425.94468	172	
426.14112	238	
426.86147	2558	1+
426.93735	400	
427.73245	260	
428.20761	224	1+
428.22719	266	1+
428.74357	440	
428.80083	160	1+
428.85155	712	1+
428.88353	3586	1+
428.99705	172	1+
429.15831	212	1+
429.22758	182	1+
429.73670	824	1+
429.82789	326	
430.73772	562	1+
430.78496	160	1+
430.85532	330	
431.11941	414	1+
431.20524	218	1+
431.86679	1264	1+
432.05135	164	1+
432.12266	376	1+
432.33280	102	1+
432.42141	198	1+
432.81718	288	1+
433.87225	278	
434.88832	196	
435.38693	352	1+
435.86435	562	1+
436.14357	270	1+
437.14767	226	1+
438.85145	262	1+
439.14662	172	
439.88746	1078	1+
442.15303	602	1+
442.24521	150	1+
442.88028	246	
443.81756	182	1+
444.11498	302	1+
444.14516	390	1+
444.39330	266	1+
444.87108	3206	1+
444.95043	284	1+
445.14782	454	1+
445.74300	240	
446.18914	212	1+
446.77021	194	
446.89443	496	
447.06266	346	1+
447.33246	286	1+
447.81773	284	1+
448.45082	176	1+
448.89463	616	
449.13807	176	1+
449.88283	358	
450.76961	336	1+
450.87836	242	
451.09328	188	1+
451.88949	668	1+
452.85135	212	1+
452.89727	480	1+
455.23411	190	1+
456.12483	204	1+
456.89936	982	1+
457.90407	824	1+
460.16452	328	
460.38206	100	1+
460.75662	180	1+
461.16332	522	1+
461.25987	170	1+
461.80793	220	1+
462.88193	1152	1+
464.78748	262	1+
464.88442	482	1+
466.09815	228	1+
466.78444	234	1+
467.02117	236	1+
467.16483	330	1+
467.33222	160	1+
467.88589	1778	1+
468.07461	192	1+
468.16626	196	1+
468.26777	232	1+
468.78038	434	1+
469.71063	216	1+
469.82489	156	1+
469.95300	172	1+
471.30482	204	1+
471.79364	230	1+
473.16433	254	1+
473.78329	242	1+
476.76084	196	1+
477.76581	164	1+
479.13627	262	1+
479.21169	222	1+
479.77763	158	1+
480.13829	226	1+
480.65272	138	1+
482.33971	184	1+
485.90282	632	1+
488.79728	244	1+
489.91661	194	1+
491.84725	374	1+
494.10342	212	1+
496.71821	126	1+
498.76549	150	1+
500.80702	240	1+
501.93054	134	1+
502.18135	114	1+
503.35193	2184	1+
504.27186	270	1+
504.42463	290	1+
504.45374	266	1+
504.71875	204	1+
504.79051	340	1+
504.96751	186	1+
505.12134	142	1+
505.27959	296	1+
505.32911	256	
505.43032	220	1+
505.72423	170	1+
506.12467	98	1+
506.26449	220	1+
506.40187	176	1+
507.26878	166	1+
507.58544	164	1+
508.12641	228	1+
508.15467	196	1+
508.22271	186	1+
509.07747	158	1+
509.85735	596	1+
510.19049	170	1+
510.38872	196	1+
510.46422	174	1+
510.80192	342	1+
511.31787	234	
511.39037	136	1+
511.41842	218	1+
511.79811	348	1+
511.89806	98	1+
513.31102	142	1+
END IONS

###FS:    #m/z: 322.92941 #charge 1+
###MS: 18
###MSMS: 19
BEGIN IONS
TITLE=Cmpd 13, +MS2(322.9294), 28.0-35.0eV, 0.4min #19
RTINSECONDS=22.846
SCANS=18-19
PEPMASS=322.92941	4214732
CHARGE=1+
59.91554	94	
184.86522	124	
188.99284	92	
191.95256	406	1+
192.88886	132	
194.88505	362	1+
199.88556	200	1+
201.04316	120	
201.05866	94	
205.94549	464	1+
208.93702	374	1+
209.89450	384	1+
209.92085	92	
209.93985	316	1+
210.89790	326	1+
211.93957	204	1+
212.54780	98	
212.87535	136	
212.88825	410	1+
213.49406	100	
213.89124	354	1+
214.83206	122	
215.88673	630	1+
217.84547	98	
220.02474	220	1+
220.86454	140	
221.94545	180	
222.01516	106	
222.90542	132	
222.95263	452	
223.42828	92	
223.95938	680	
224.94730	96	
224.97404	112	
227.88097	92	
227.92997	208	
229.01150	96	
229.79616	158	1+
229.89662	100	
230.04739	134	
230.84275	230	1+
230.85802	232	
230.88761	216	1+
232.03203	114	
232.90673	130	
233.89655	372	1+
233.91254	94	
235.26920	92	
235.97152	146	
236.00927	126	
236.13835	92	
236.84480	242	1+
236.89765	124	
238.04742	110	
238.07288	208	1+
238.87613	222	
239.03454	268	1+
239.95785	378	1+
240.82285	194	
240.88485	202	
240.94147	886	
240.96187	322	1+
241.01343	106	
241.43780	90	
241.94182	864	
242.01462	180	1+
242.94111	1618	1+
242.97625	242	1+
243.20332	92	
243.81954	130	
243.88283	654	1+
244.09537	158	
244.94127	288	
245.94050	128	
246.90618	136	
246.94298	114	
246.97611	454	1+
247.90512	190	
247.93505	332	1+
247.96193	148	1+
248.85360	314	1+
249.05645	150	
249.08928	184	
250.90305	196	1+
251.92587	144	
252.24262	108	
253.03819	178	1+
253.83613	176	
253.92789	122	
254.83755	94	
255.04811	186	1+
255.90761	96	
256.88746	96	
256.90652	128	
256.99660	92	
257.07795	112	
257.91730	108	
257.93418	90	
258.97572	180	
260.90681	92	
261.14654	98	
261.83186	438	1+
261.89569	90	
262.79719	332	1+
263.05119	182	1+
263.07919	288	1+
263.97663	140	
264.53684	94	
264.79750	106	
265.01792	200	1+
265.02860	202	
266.04202	408	1+
266.86370	102	
266.91211	94	
267.07955	164	
267.79129	112	
268.01251	132	
268.84758	122	
268.91697	238	
268.97243	108	
269.06009	94	
269.79917	166	
270.35210	90	
270.79254	386	1+
271.84671	162	
272.78834	418	1+
272.92601	100	
273.79207	354	1+
274.84997	126	
275.04929	260	1+
275.84881	324	1+
275.90855	112	
276.09029	204	1+
277.09247	172	1+
279.09145	978	1+
279.12027	96	
279.80422	258	1+
279.99730	92	
280.14045	112	
280.22367	104	
281.04760	174	
281.85464	294	1+
282.27703	132	
283.06951	302	1+
283.78331	276	1+
283.81750	94	
284.29190	550	1+
285.93464	392	1+
286.92005	284	
286.93632	312	1+
286.95214	106	
288.06300	138	
288.19743	98	
289.03535	126	
289.09198	176	1+
289.75353	98	
289.78660	112	
289.87871	512	1+
290.78943	192	
291.13391	126	
291.80179	132	
292.87047	130	
294.28020	186	1+
294.67160	92	
295.09536	90	
296.86773	120	
297.07117	94	
297.88275	274	1+
297.99029	126	
298.79928	118	
299.78322	114	
301.25930	118	
302.20636	92	
302.24268	176	
302.25604	104	
302.85105	374	1+
303.00642	130	
303.58487	98	
303.87640	94	
303.95517	100	
304.46480	104	
305.04648	94	
305.87607	330	1+
306.27477	102	
307.28866	464	1+
307.79974	452	1+
308.87645	108	
309.06916	92	
309.21403	132	
310.30574	152	
310.87484	226	
310.89462	124	
311.02604	128	
311.09965	94	
311.88372	146	
312.02583	138	
312.84138	110	
312.87057	296	1+
313.03713	90	
313.10559	112	
314.38286	92	
314.41346	112	
316.80806	114	
318.11458	200	1+
318.19860	94	
318.77570	200	1+
319.17543	100	
319.89813	92	
320.29211	178	
321.32556	114	
323.16618	98	
323.23999	956	1+
323.88085	122	
324.13249	156	
324.20296	296	1+
325.76638	114	
326.17218	108	
326.89391	296	1+
END IONS

###FS:    #m/z: 363.95618 #charge 1+
###MS: 18
###MSMS: 20
BEGIN IONS
TITLE=Cmpd 14, +MS2(363.9562), 28.0-35.0eV, 0.4min #20
RTINSECONDS=23.618
SCANS=18,20
PEPMASS=363.95618	1418870
CHARGE=1+
47.41331	258	
189.86202	808	1+
191.85972	748	1+
192.92590	140	
196.88419	198	1+
199.57774	104	
207.40569	158	
207.94830	164	
209.86765	136	
209.94386	1600	1+
210.88255	530	1+
211.93261	314	1+
212.87817	2402	1+
214.89453	232	
216.40964	270	
218.91477	114	
219.41543	226	
219.86472	158	
222.95209	2440	1+
223.92798	130	
224.94764	3246	1+
224.97534	140	
225.88595	208	
225.96727	164	
226.88419	156	
226.94730	11754	1+
227.86060	116	
227.87388	164	
227.92444	124	
228.14119	118	1+
228.89318	928	1+
228.94193	12548	1+
230.78853	132	
230.88930	5594	1+
232.88527	508	1+
234.39115	236	1+
234.88053	228	
237.04811	216	1+
237.82398	108	
237.90005	102	
237.95547	104	
239.42930	118	
240.10668	120	
240.82102	128	
240.89454	116	
240.96236	1544	1+
241.94004	1028	1+
242.94249	738	1+
242.95839	806	1+
243.00145	108	
243.79206	176	1+
243.87640	204	1+
244.95676	5996	1+
245.94044	426	
246.78564	224	1+
246.95280	6278	1+
247.12165	124	
247.90667	194	
248.89916	1950	1+
250.82125	102	
250.89552	396	1+
250.94549	200	
250.97089	250	
251.10982	102	
251.97020	144	
252.88844	218	
253.06644	104	
253.83464	124	
253.90282	562	1+
254.04331	216	1+
254.09653	104	
257.89857	104	
258.92744	198	1+
258.97229	302	1+
260.82633	246	
260.84271	158	
260.96749	932	1+
261.04734	174	1+
261.83367	148	
262.04868	200	1+
263.83223	108	
263.97682	296	1+
265.08859	122	
265.97466	508	1+
266.80804	324	1+
266.86321	292	
267.06765	118	
267.13724	142	
267.56119	110	
267.78226	182	
267.85576	136	
267.97284	764	1+
268.90805	150	
269.96973	882	1+
270.04197	140	1+
270.79618	116	
271.84314	124	
271.87670	144	
271.91648	418	1+
275.07154	186	1+
275.85333	404	1+
276.83085	128	
276.85745	340	1+
279.00269	198	1+
279.10323	118	
279.41346	114	
279.79273	324	1+
279.83919	120	
280.10305	168	1+
280.81092	140	
280.92257	120	
281.85958	212	
281.98080	132	
282.85399	566	1+
282.98480	170	1+
283.78757	198	
283.85547	422	1+
283.96613	354	1+
284.05091	140	
284.15623	102	
284.42730	244	1+
284.80529	270	1+
285.07196	186	1+
285.84541	686	1+
285.94209	128	
287.98559	226	1+
288.06273	312	
288.78474	386	1+
288.81047	118	
289.08772	154	
290.78429	480	1+
290.86165	122	
291.78689	306	1+
291.87818	110	
292.86021	250	
293.03747	126	
293.11877	158	
293.84903	120	
293.87082	240	
293.98082	122	
294.86010	230	
294.87789	140	
296.09988	108	1+
296.42608	110	
296.80914	110	
296.88376	104	
296.92444	106	
297.01465	124	
297.84806	308	1+
298.80354	746	1+
298.82013	152	
298.87393	120	
300.85743	474	1+
300.91409	112	
300.95181	102	
301.80943	214	
301.93611	108	
302.22045	202	1+
302.79785	112	
303.80462	494	1+
303.85549	1410	1+
304.26024	132	
305.82602	122	
305.97554	126	
306.12091	206	
306.82480	126	
306.98107	104	
307.14251	274	1+
307.79735	120	
307.88435	204	
308.29054	358	1+
308.87138	228	
309.11181	170	1+
310.30693	202	1+
310.87378	296	
311.49815	102	
311.86031	128	
311.89027	130	
313.02140	148	
313.87373	342	1+
314.81310	116	
315.04231	110	
315.06270	108	
316.05853	110	
316.81232	242	
316.88541	132	
316.95116	318	1+
317.81141	110	
317.88947	272	1+
318.24386	102	
318.93528	276	
319.88972	274	1+
321.77470	344	1+
321.82254	544	1+
321.86662	630	1+
322.00974	294	1+
322.11324	190	1+
322.78007	278	1+
322.89969	170	
322.92971	450	
324.17828	164	1+
324.89349	260	1+
325.18290	192	1+
325.81175	152	
325.98274	220	1+
326.17112	116	
326.87284	358	
327.87406	154	
328.88552	234	
328.92009	116	
329.86643	132	
331.08441	296	1+
331.22109	108	
331.93213	118	
332.08909	254	1+
332.89956	108	
333.01515	176	1+
334.90394	112	
335.85775	106	
336.88645	126	
336.94498	752	1+
337.85143	186	1+
339.82666	642	1+
340.06310	108	
340.93969	166	
341.93701	142	
342.27812	130	
344.31395	112	
349.32485	174	
349.81750	282	1+
350.14901	132	
352.20449	238	1+
356.81132	144	
357.05750	220	
361.78980	124	
363.72874	124	
363.95696	120	
364.12739	160	1+
365.31589	124	
367.32640	308	
367.77065	430	1+
368.38318	106	
368.42112	436	
368.84927	128	
369.35036	128	
END IONS

###FS:    #m/z: 336.94555 #charge 1+
###MS: 18
###MSMS: 21
BEGIN IONS
TITLE=Cmpd 15, +MS2(336.9455), 28.0-35.0eV, 0.4min #21
RTINSECONDS=24.39
SCANS=18,21
PEPMASS=336.94555	381938
CHARGE=1+
192.88956	228	
195.69906	106	
196.88197	96	
197.87804	238	1+
205.91728	130	
205.94718	190	
206.40587	100	
206.97936	116	
207.88029	212	1+
208.98277	104	
210.88518	334	1+
211.07663	186	1+
211.94374	8112	
212.87813	1884	1+
212.94660	216	
213.00445	106	
213.89515	100	
213.93905	3748	
214.00940	160	1+
215.88732	676	1+
215.93766	500	
217.88056	294	
217.93871	126	
223.95702	430	1+
223.97921	134	
224.96814	96	
225.58834	124	
226.89269	244	1+
226.94828	216	1+
227.51419	98	
228.89472	458	1+
229.09853	96	
229.81249	266	1+
229.95379	7786	
230.08954	108	
230.88697	2662	1+
230.95492	206	
231.85697	252	1+
231.94971	4012	1+
232.92271	166	1+
233.01736	148	
233.47405	104	
233.82540	142	
233.89589	388	1+
233.94983	254	
234.82245	504	1+
235.86595	108	
235.89278	232	
235.94881	192	
236.08456	264	1+
237.06203	140	
238.91080	102	
240.96179	286	
241.04781	154	
241.98174	102	
242.94981	110	
244.88783	108	
244.95672	152	
245.93663	290	1+
246.97594	194	
246.99693	130	
247.96434	1874	1+
247.98885	182	1+
248.03155	398	1+
248.05553	96	
248.89846	726	1+
249.83823	104	
249.95933	1490	1+
250.83228	210	
250.85413	94	
250.95127	118	
251.06927	124	
251.83137	390	1+
251.99929	96	
252.94766	124	
252.97012	4664	1+
253.08731	172	
253.14395	116	1+
253.90716	346	
254.90368	152	
254.91715	158	
254.96545	1578	1+
255.07295	496	1+
256.91319	140	
256.96084	216	
258.11962	162	1+
258.96185	176	
259.95505	128	
261.01363	98	
262.01052	132	
262.82928	114	
263.05436	210	
263.38568	116	
263.84583	188	1+
263.89687	124	
265.02230	156	
266.10463	170	1+
268.30977	96	
268.84122	306	
268.94404	102	
269.11608	138	
269.84127	208	
270.55643	110	
270.85015	110	
270.87283	228	1+
270.95297	202	1+
270.98041	394	
271.79542	276	1+
272.03480	108	
272.51887	112	
272.97648	358	
274.07787	244	1+
274.79435	342	1+
275.05874	122	
275.10800	98	
275.85522	202	1+
276.81097	352	1+
276.83682	182	
276.86219	228	1+
276.94600	398	1+
278.83630	150	
279.02712	106	
279.12349	138	
279.81934	126	
279.83352	252	1+
279.93863	292	1+
280.00209	98	
280.03357	118	
280.18351	100	
280.90365	96	
281.04896	482	1+
281.10062	114	
281.92752	106	
282.27410	108	
283.02991	178	
285.08370	100	
285.85085	148	
285.94676	116	
286.84761	816	1+
287.80775	156	
288.80071	136	
289.56747	98	
290.09440	122	
290.85491	122	
291.06717	98	
291.80498	542	1+
291.85490	106	
292.05740	120	
292.44404	116	
292.81002	352	1+
292.91709	170	
293.07817	118	
293.87368	476	1+
293.99834	160	
294.41148	108	
294.89977	128	
295.84285	174	1+
296.93250	128	
296.96945	276	1+
296.99060	118	
298.03056	112	
298.58423	160	
299.05749	106	
299.82930	160	
300.51964	170	
301.81506	116	
302.92636	168	
303.85449	118	
306.79293	148	
306.88047	336	1+
307.30824	134	
307.39486	164	1+
308.80690	274	1+
308.87010	106	
309.86856	184	
309.89135	116	
310.30660	132	
310.33777	108	
310.87836	586	1+
311.88138	426	1+
312.44820	128	
313.09123	110	
314.81949	122	
314.87522	104	
315.01180	98	
315.15821	132	
316.03737	188	1+
316.76438	136	
316.86542	96	
317.89118	114	
319.60151	110	
322.55413	96	
322.97086	98	
323.23902	198	
323.88654	528	1+
324.89347	312	1+
326.30307	208	1+
326.79331	104	
328.86769	188	1+
328.89169	254	
330.07247	146	
330.84090	154	1+
331.08126	120	
331.25251	104	
333.17820	120	
334.63789	106	
335.04295	126	
336.31944	112	
337.09614	126	
337.89754	234	1+
338.25506	96	
340.42438	98	
341.70121	94	
END IONS

###FS:    #m/z: 322.92956 #charge 1+
###MS: 22
###MSMS: 23
BEGIN IONS
TITLE=Cmpd 16, +MS2(322.9296), 28.0-35.0eV, 0.5min #23
RTINSECONDS=28.1
SCANS=22-23
PEPMASS=322.92956	4171472
CHARGE=1+
82.14500	102	
93.96065	102	
144.31725	124	
189.95663	114	
192.88957	126	
193.94993	120	
193.99712	96	
196.88055	328	1+
205.92703	116	
205.94675	360	
206.95958	90	
209.92044	90	
209.94115	146	
211.88426	94	
212.02702	90	
214.89194	148	
215.88515	220	
216.04745	100	
216.88595	118	
220.86682	156	
222.95100	448	
223.84890	100	
223.96013	532	
224.93271	234	1+
226.96989	102	
227.92647	154	
227.95490	240	
228.10733	174	
228.83108	96	
230.84456	272	1+
230.89031	164	
231.89429	194	
231.95024	112	
232.01301	92	
232.90934	126	
233.04097	216	
233.89562	336	
234.10103	90	
234.84113	120	
234.93244	142	
235.82295	172	
235.89608	144	
235.96118	92	
236.38563	94	
237.22680	144	
237.94111	196	1+
239.07974	354	
240.83293	128	
240.88547	114	
240.94081	1274	
240.96342	654	1+
241.94194	868	
242.88122	426	1+
242.94110	2470	1+
243.81900	426	1+
243.88167	290	1+
244.03870	148	
244.94045	722	1+
245.03955	142	
245.87820	176	
245.97373	376	1+
246.97737	324	1+
248.03258	92	
248.10792	172	1+
248.87697	116	
248.89814	366	1+
248.98398	212	1+
249.03812	174	
250.95211	126	
250.96993	96	
251.02209	92	
251.07131	208	
251.83815	122	
252.00761	104	
254.83696	96	
255.06278	156	
255.93033	96	
256.80248	144	
256.92009	112	
257.08082	104	
257.80250	118	
258.80851	92	
258.83622	262	1+
258.85200	88	
260.83061	118	
261.79135	200	1+
261.83267	304	
261.89323	228	
261.96449	102	
262.83335	276	
263.05728	116	
263.82670	112	
263.84536	162	
263.97875	344	1+
264.84860	250	1+
265.16379	174	1+
266.08095	90	
267.01097	128	
267.85465	266	1+
268.78791	108	
268.90840	142	
268.95433	222	1+
269.00349	118	
269.06162	116	
269.79579	306	1+
269.90077	198	
270.97051	122	
271.03717	100	
271.56906	106	
272.18075	88	
272.79393	428	1+
272.84938	98	
273.79555	294	1+
273.96520	188	1+
274.04542	90	
276.04329	94	
276.85572	134	
276.95830	118	
278.15669	90	
278.24553	152	
278.85850	152	
278.98646	178	1+
279.09259	882	1+
280.10626	110	
280.14342	238	1+
280.92080	262	1+
281.04708	124	
281.07640	102	
281.09422	144	
281.86070	226	1+
282.09703	106	
282.82142	92	
282.96751	90	
283.06813	258	1+
283.20479	96	
283.78708	118	
283.85289	88	
284.29169	876	1+
284.80230	252	1+
284.92266	122	
285.87429	132	
285.90606	98	
285.93743	118	
286.17404	94	
286.86428	142	
286.91815	286	
287.81051	100	
288.40932	96	
288.80460	118	
289.87515	142	
290.80086	246	1+
291.10761	90	
293.02886	122	
294.28673	128	
294.82784	100	
294.86432	520	1+
296.80750	102	
296.89757	142	
298.80216	186	
298.95979	88	
299.78621	144	
299.80969	118	
300.86207	200	
300.96336	124	
301.31050	98	
303.03938	92	
303.76681	100	
304.27427	122	
304.92840	112	
305.83560	106	
305.88072	574	1+
306.00952	106	
307.28558	392	1+
307.31354	188	1+
307.79885	200	
308.29171	254	1+
309.87921	100	
310.30780	266	
311.02305	124	
311.88392	506	1+
312.64797	108	
312.87033	388	1+
313.02781	208	
313.81827	288	1+
316.88950	98	
317.06559	154	
317.13643	90	
317.87091	322	1+
323.23635	436	1+
324.20663	196	
324.89708	356	1+
325.20812	138	
325.97314	98	
326.98128	106	
327.15382	142	
327.27378	106	
327.76491	182	1+
END IONS

###FS:    #m/z: 340.94021 #charge 1+
###MS: 22
###MSMS: 24
BEGIN IONS
TITLE=Cmpd 17, +MS2(340.9402), 28.0-35.0eV, 0.5min #24
RTINSECONDS=28.8725
SCANS=22,24
PEPMASS=340.94021	2251462
CHARGE=1+
189.86415	238	
190.93031	112	
192.92826	224	
196.88285	338	
198.43643	104	
205.94635	146	
207.88357	216	1+
210.93503	194	
211.87631	472	1+
211.94334	134	
212.87715	352	1+
213.93914	2430	1+
215.88636	542	
215.93851	514	1+
216.90001	126	
217.85741	102	
217.88336	392	
217.93454	454	1+
221.94043	138	
222.97643	128	
223.96343	148	
224.97405	142	
226.94698	234	
227.95517	192	
228.89431	116	
229.95353	140	
230.88891	718	1+
230.92961	132	
231.94996	2690	1+
232.58368	96	
232.88508	156	
233.89552	826	1+
233.95004	380	
235.06032	104	
235.86663	154	
235.89500	132	
235.94837	288	1+
236.80567	116	
237.07375	270	1+
238.05452	102	
238.07623	164	1+
238.82900	340	1+
239.04831	146	
239.88402	96	
240.23117	102	
240.93241	192	1+
244.79577	98	
244.89073	112	
244.95658	108	
246.90734	136	
246.97304	202	
248.03322	184	1+
248.83546	228	1+
248.90094	144	
248.98656	266	
249.89456	132	
249.91429	260	1+
249.96041	1268	1+
254.00946	98	
254.04873	174	1+
254.93955	382	1+
254.96548	1308	1+
255.07180	270	
255.36867	96	
255.44859	146	
255.85648	98	
256.07488	156	
256.91121	214	1+
256.96601	436	1+
257.79688	234	1+
258.15285	114	
258.85139	200	
258.96857	216	1+
259.07496	96	
259.83072	132	
259.95618	144	
260.84907	116	
262.80047	156	
262.96447	144	
263.05494	110	
263.89597	238	1+
264.07640	272	
264.85952	136	
265.04517	246	1+
265.94692	112	
266.41536	96	
266.99772	212	1+
267.97042	120	
268.93993	140	
269.79722	314	1+
271.39727	96	
271.84415	180	1+
272.93323	208	1+
272.97489	166	
273.84880	254	1+
274.02050	106	1+
274.34040	128	
274.97598	118	
275.80760	120	
276.85464	346	
276.89487	124	
277.85505	272	
277.96707	358	
279.79874	120	
279.82424	128	
279.90650	116	
280.85336	108	
281.01370	128	
281.05971	134	
282.02716	142	
282.05237	172	
282.81751	116	
282.86067	496	1+
282.98568	106	
283.79772	94	
283.86472	362	1+
284.05756	204	1+
284.14898	112	
285.39941	102	
285.86565	182	
286.85720	272	1+
286.88473	126	
286.91675	130	
286.97833	96	
287.01377	120	
288.37378	100	
289.88134	134	
290.06253	182	1+
290.79501	106	
291.00944	194	
292.43516	166	
292.81031	146	
292.85505	160	
293.77027	108	
293.85449	128	
293.87899	134	
294.84742	96	
294.86232	118	
295.96949	310	1+
296.12588	126	
296.87361	186	1+
296.93583	102	
296.99705	104	
297.09688	216	1+
298.08362	94	
298.57999	96	
298.81772	138	
299.76925	150	
299.79131	150	
299.98147	168	
300.89245	96	
300.99717	102	
301.87429	146	
302.17429	114	
302.86531	104	
302.94577	186	
303.80499	178	1+
303.92404	132	
304.13340	108	
304.86762	158	
304.94348	206	1+
305.02239	104	
307.89197	96	
307.91557	112	
308.28583	104	
308.81106	232	1+
308.88027	130	
310.17879	164	
310.87727	510	1+
312.13117	94	
312.95116	96	
314.82137	232	1+
315.02997	100	
315.85347	116	
315.98367	136	
316.97287	102	
318.95057	110	
321.02915	248	1+
322.13907	122	
323.93918	128	
324.89179	204	
325.89147	188	
326.80513	192	1+
326.89190	282	
327.71747	106	
327.88099	126	
328.88983	202	
329.87258	394	1+
330.81369	268	1+
332.87307	216	1+
334.85593	100	
336.88445	132	
341.77363	164	
341.92172	122	
342.79622	106	
342.83145	140	
342.85585	98	
343.20543	100	
343.80724	114	
343.90534	136	
344.84057	96	
344.97128	238	1+
END IONS

###FS:    #m/z: 363.95632 #charge 1+
###MS: 22
###MSMS: 25
BEGIN IONS
TITLE=Cmpd 18, +MS2(363.9563), 28.0-35.0eV, 0.5min #25
RTINSECONDS=29.6445
SCANS=22,25
PEPMASS=363.95632	1394198
CHARGE=1+
180.42056	106	
189.86418	654	1+
190.92624	254	1+
191.85817	1044	1+
196.88308	338	1+
197.99558	110	
205.40132	302	1+
207.87323	488	
207.94877	150	
208.94378	178	
209.94212	1824	1+
210.88213	594	1+
212.04360	150	
212.87807	3806	1+
214.89473	176	
215.41342	134	
216.40939	354	
218.91396	254	
221.93785	184	
222.95172	2220	1+
223.05806	128	1+
223.89153	270	1+
224.94788	3010	1+
225.87968	140	
225.89523	492	1+
226.08634	160	1+
226.89746	312	1+
226.94643	13594	1+
227.78969	414	1+
227.87731	126	
228.27165	100	1+
228.86890	120	
228.89437	1140	1+
228.94185	13528	1+
229.00777	166	
230.88918	5166	1+
232.06390	162	1+
232.80719	148	
232.88440	526	1+
232.90562	222	1+
234.88059	348	1+
235.82427	142	
237.91666	130	
238.83474	194	
240.94162	200	
240.96178	1314	1+
241.05973	108	
241.94417	268	
242.10968	170	1+
242.94356	634	
242.95821	964	1+
243.02796	206	1+
243.82257	148	
243.99883	110	
244.39230	216	1+
244.82386	168	
244.95698	5716	1+
245.80343	168	1+
245.94219	690	
246.44842	148	1+
246.95245	4990	1+
247.02706	222	1+
248.80516	164	
248.90005	1898	1+
248.97636	264	1+
249.91477	122	
250.06142	138	
250.89832	116	
250.94776	112	
251.06936	128	
251.94918	170	
252.83071	490	1+
252.89199	150	
253.90517	182	
254.00649	106	
254.09172	330	1+
254.83418	456	1+
254.90442	124	
257.11509	150	
258.83231	152	
258.96964	144	
260.03502	110	
260.83305	160	
260.96951	1412	1+
262.96593	164	
263.97991	202	
264.81131	126	
264.85209	118	
264.96513	124	
265.08425	166	
265.90573	196	
265.97303	112	
266.81751	220	
266.86342	128	
267.97416	978	1+
268.95893	212	
269.05000	204	1+
269.91382	124	
269.97109	1288	1+
270.45628	200	
271.79206	110	
271.83993	440	1+
271.91742	190	
271.95746	112	
272.05167	164	1+
273.78867	264	1+
274.91720	116	
275.84196	318	1+
275.90769	146	
275.98740	134	
276.84355	228	1+
276.88286	252	1+
277.07189	152	
277.10285	256	1+
277.86584	110	
278.04114	118	
278.80351	172	
279.79037	362	1+
279.84536	114	
279.96678	112	
280.10825	242	1+
280.79013	262	1+
280.98422	272	1+
281.86163	192	1+
282.04804	242	1+
282.90225	302	1+
283.04991	230	1+
283.08836	294	1+
283.81043	316	1+
283.84752	268	
283.87356	106	
283.95730	146	
283.98038	284	
283.99907	234	1+
284.09293	234	1+
284.79068	140	
284.84787	130	
284.98293	120	
285.01557	114	
285.79261	198	
285.84447	804	1+
286.10351	252	1+
286.28187	118	
286.79552	122	
286.87642	162	
286.96508	334	1+
287.79165	296	1+
287.84319	128	
288.82239	216	1+
289.14381	110	
289.87705	184	
290.68891	112	
290.79347	506	1+
290.85999	202	1+
291.06406	242	1+
291.24873	114	
292.91380	172	1+
294.12225	214	1+
294.85972	368	1+
295.87767	166	
296.10729	196	1+
296.80842	152	
296.82962	196	1+
296.91013	108	
297.30846	108	
297.81608	212	
297.91485	254	1+
297.97975	134	
298.43769	130	
298.80372	296	
299.13140	178	
299.80071	156	
299.86933	106	
299.95590	152	
300.17359	150	
300.80209	128	
300.97508	278	1+
301.80195	220	
301.86193	530	
301.91144	254	1+
301.92938	164	
301.99098	222	1+
302.05892	126	
302.80333	758	1+
302.85709	248	
303.38556	136	1+
303.80688	580	1+
303.85563	1858	1+
304.87658	160	
306.80269	114	
307.88821	200	
308.13909	206	1+
308.29403	280	1+
308.82194	122	
308.89648	138	
309.86969	152	
310.30518	108	
310.87829	396	1+
311.02139	144	
311.86017	110	
311.87926	280	1+
312.84805	112	
313.81526	456	1+
315.88109	204	
316.81166	370	1+
317.24803	118	
318.87088	156	
319.82035	204	
319.87159	118	
320.13940	158	
320.16788	128	
320.81965	112	
320.96264	148	1+
321.81772	500	1+
321.86569	370	
322.82176	290	1+
322.92762	314	
323.01913	264	1+
323.32295	290	1+
324.81479	332	1+
324.89137	208	1+
325.17979	258	1+
326.79854	332	1+
326.87029	270	
326.96004	108	
327.88104	420	1+
330.88223	124	
330.93611	166	
332.07033	200	1+
333.40526	132	
335.76518	116	
336.94154	640	1+
339.82727	702	1+
340.93998	168	
341.94954	130	
342.90372	130	
343.78288	154	
343.91036	336	1+
343.92274	244	1+
349.31893	248	
350.88530	130	
352.88496	250	1+
353.76162	122	
355.21042	120	
357.05383	160	
360.27141	210	1+
361.76417	108	
361.78071	150	
362.14224	122	
362.76687	110	
364.23809	126	
365.77716	156	
367.32661	180	
367.76977	166	
368.42440	134	
368.71134	148	1+
368.77759	268	1+
368.83454	122	
369.09812	118	
END IONS

###FS:    #m/z: 340.94017 #charge 1+
###MS: 26
###MSMS: 27
BEGIN IONS
TITLE=Cmpd 19, +MS2(340.9402), 28.0-35.0eV, 0.6min #27
RTINSECONDS=33.326
SCANS=26-27
PEPMASS=340.94017	2034918
CHARGE=1+
189.86279	208	
190.11896	102	
192.92410	124	
196.88313	220	
197.88491	102	
203.87788	118	
204.78777	106	
205.95010	110	
207.95388	452	1+
208.95636	298	1+
209.94339	124	
210.78984	104	
210.88801	104	
210.93804	264	1+
212.87689	354	
213.09072	128	
213.88233	376	
213.93960	2212	1+
214.87681	232	
214.89403	186	
215.88611	818	1+
215.93622	324	
216.40904	112	
216.93923	140	
217.02308	80	1+
217.86034	312	1+
219.73262	106	
219.87897	138	
222.06633	128	
223.03331	118	
223.42826	118	
224.97568	124	
225.88700	232	1+
228.78356	106	
228.94737	260	1+
229.02592	160	
230.79334	122	
230.84699	112	
230.88684	740	1+
230.95900	134	
231.94873	2244	1+
233.89581	592	1+
233.94778	742	
234.02415	110	
234.91476	154	
235.81855	122	
235.86997	146	
235.89204	212	
235.90723	148	
235.94739	210	1+
236.14215	142	
236.80412	102	
237.03358	216	1+
237.79293	184	1+
237.89382	136	
237.93752	110	
238.06248	110	
239.07240	232	1+
239.39300	118	
239.42723	150	
239.88195	264	1+
239.90146	192	
240.83391	196	
242.83971	104	
243.82989	104	
244.95533	244	1+
245.49388	168	
246.90511	150	
246.95090	130	
246.97520	442	1+
248.09864	128	
248.85701	124	
248.89659	180	
249.90552	128	
250.96502	214	
251.90164	146	
252.09761	116	
252.96742	142	
253.83722	120	
254.90215	112	
254.94137	190	
254.96568	932	1+
254.98883	110	
255.07055	312	1+
255.98151	116	
256.96606	380	1+
258.84428	238	
258.89554	112	
258.96572	112	
259.81629	116	
259.95588	294	
260.80400	142	
260.85401	132	
261.05931	112	
261.84655	136	
262.84555	196	1+
262.97355	226	1+
263.17441	112	
264.99738	132	
265.04831	174	
265.08665	170	
266.01328	266	1+
266.82784	180	1+
266.91564	124	
266.99554	124	
267.85634	152	
268.87656	152	
269.79661	182	1+
269.82865	120	
269.96959	308	1+
270.50775	106	
271.84635	374	1+
272.93432	292	
273.74661	106	
273.87558	154	
273.95285	188	1+
274.80856	236	1+
274.85963	230	1+
276.07788	172	
276.85137	398	1+
279.80475	110	
280.09622	152	1+
280.81244	266	
280.87181	128	
280.93188	112	
281.04804	180	
281.85304	114	
281.94174	128	
282.27757	160	
282.92363	338	1+
282.97380	210	
283.78905	160	
284.86438	278	1+
286.86525	120	
287.00556	168	
287.80806	156	
287.85917	148	
288.06352	148	
288.86298	130	
289.90644	168	
290.85799	194	1+
291.45359	104	
291.80412	180	
292.10993	170	1+
292.78492	144	
292.80425	104	
292.85406	346	1+
293.02556	140	
293.85840	284	1+
293.87171	142	
293.98669	124	
295.02618	132	
295.21681	130	
295.90381	120	
296.21678	104	
296.80462	102	
296.87288	116	
296.88981	134	
296.97836	146	
297.01765	178	1+
297.87204	184	1+
297.93109	100	
297.97637	248	
298.02255	214	1+
301.85440	138	1+
302.17385	116	
304.94992	156	
305.27486	246	1+
305.87847	152	
306.88601	170	
307.80073	432	1+
307.88055	122	
307.96941	116	
308.01129	102	
308.29542	308	1+
308.80435	306	1+
308.88133	226	
309.33596	182	1+
310.87651	570	1+
313.87791	108	
313.90033	116	
317.03569	102	
317.88197	126	
319.89303	296	1+
320.84672	102	
321.06841	144	
322.13314	148	
323.23430	168	
323.77043	160	
324.28846	124	
325.87888	228	1+
325.90021	202	
326.17520	206	
326.27721	172	1+
326.90015	104	
327.80413	204	1+
327.82936	244	1+
328.88842	226	
329.87623	316	1+
330.81891	116	
332.39270	100	
332.95319	184	1+
333.86832	228	1+
334.76019	128	
335.00213	104	
336.94459	178	1+
338.87264	326	
340.71803	246	1+
342.27581	112	
342.29595	222	1+
342.90870	136	
345.76170	248	1+
346.02181	176	1+
END IONS

###FS:    #m/z: 507.84509 #charge 1+
###MS: 26
###MSMS: 28
BEGIN IONS
TITLE=Cmpd 20, +MS2(507.8451), 28.2-35.2eV, 0.6min #28
RTINSECONDS=34.098
SCANS=26,28
PEPMASS=507.84509	376484
CHARGE=1+
191.95558	190	
196.01496	284	
210.03128	160	
214.87979	224	1+
216.89558	198	1+
230.85003	212	
231.85167	272	1+
237.05817	374	1+
238.06263	316	1+
239.85825	222	
241.85423	332	
243.89243	300	1+
244.91920	180	
246.01085	352	1+
246.88483	180	1+
248.85465	164	
248.97221	168	
250.87872	232	1+
250.97057	494	1+
252.07836	280	
254.86368	254	1+
254.90582	186	
257.09563	200	1+
258.38756	224	1+
258.85371	172	
259.95740	230	1+
261.05198	196	
261.87563	242	1+
263.06776	248	1+
263.38869	218	
266.16809	184	
268.10885	394	1+
269.89273	190	
270.79225	212	1+
270.85633	496	
271.87312	456	
272.02326	180	1+
272.85253	828	1+
272.87473	236	
273.80673	182	1+
274.91489	234	1+
275.03362	184	1+
275.40091	160	
275.89463	274	
276.84559	262	1+
276.95381	166	1+
277.87873	208	1+
279.13322	330	1+
279.84887	328	1+
280.28046	102	1+
281.35309	214	1+
281.38109	772	1+
281.53388	94	1+
282.79215	170	1+
283.96432	210	1+
284.87668	162	
285.79407	250	
285.89657	398	1+
285.94208	492	1+
286.38702	190	
288.86854	500	
289.88056	1138	
289.96622	348	1+
290.13107	188	
290.86847	2718	1+
291.38935	368	1+
292.00009	374	1+
292.38708	292	1+
292.81350	270	1+
292.86232	334	
293.87265	5068	1+
294.75197	182	1+
295.00853	160	
295.92034	346	1+
295.98006	158	
296.01121	230	1+
296.80973	428	1+
296.88306	568	1+
296.94002	176	
297.18209	138	1+
298.80042	196	
298.85479	296	
298.87376	348	
299.88518	242	
299.95808	366	1+
300.85692	938	1+
301.03123	332	1+
302.88989	662	1+
304.88105	286	1+
305.85450	200	
306.88183	208	
307.01898	336	1+
307.28784	230	1+
307.88649	1954	1+
307.97501	168	1+
308.02179	274	1+
308.14090	744	1+
308.29284	152	1+
308.79862	184	
309.88765	1286	
310.02472	220	1+
310.15819	294	
310.87634	384	
310.92861	210	1+
311.88301	11572	1+
312.31497	168	1+
312.83454	204	
313.10062	82	1+
314.86594	1464	1+
315.01868	160	
315.14785	144	1+
315.82548	160	
316.35838	232	1+
316.86353	1294	1+
316.88570	530	
317.89008	270	
318.06928	232	1+
318.86585	544	1+
319.09887	200	1+
319.29505	224	1+
320.29652	186	1+
320.88427	354	1+
322.10066	192	1+
322.81514	308	1+
322.85819	190	
323.33229	230	1+
323.42187	194	1+
323.85789	442	1+
324.86179	302	1+
325.90231	570	
326.80507	646	1+
326.86892	204	
326.88104	1356	1+
326.99075	266	1+
327.90152	464	
328.86619	310	
328.89531	1088	1+
329.85268	170	
330.08774	292	1+
330.88252	1082	1+
331.70719	208	1+
331.79262	224	1+
331.90891	222	
332.87480	1828	1+
332.89613	802	1+
332.98248	186	1+
333.07192	284	1+
333.83369	164	
334.07452	220	1+
335.84133	280	
335.88993	466	1+
336.01826	160	
336.39112	216	1+
336.76821	328	1+
336.94966	564	1+
337.03975	246	1+
337.48989	202	1+
337.80573	174	
337.88022	546	
338.07521	228	1+
338.39471	356	1+
338.84344	334	
338.88185	920	1+
339.16766	176	1+
339.38292	346	1+
339.82856	256	
339.88430	592	1+
340.12505	162	
341.04587	166	
341.87413	414	1+
342.13930	250	1+
343.87195	738	1+
343.89777	378	1+
344.78950	176	1+
345.15924	156	1+
346.71007	138	1+
346.81754	328	1+
347.03031	160	
347.16476	282	1+
348.91532	274	
350.89128	582	1+
351.33965	194	
351.84508	312	1+
351.86926	396	1+
352.02758	182	1+
352.77161	170	
352.88844	224	
352.90881	738	1+
353.72372	188	
353.77573	626	1+
353.84952	588	
354.05553	230	1+
354.20083	172	
354.78546	290	1+
354.84571	284	
355.02372	188	
355.85159	170	
355.89180	576	1+
355.91887	212	1+
356.84032	366	1+
356.85667	164	
357.02282	142	1+
357.33945	260	1+
357.88734	192	
357.91414	302	1+
358.84214	292	1+
358.87529	164	
360.87723	384	1+
361.02330	138	1+
361.58451	160	
361.86391	442	1+
362.93599	276	1+
364.94792	236	1+
366.07212	206	1+
366.18196	238	
366.78370	506	1+
366.83918	2624	1+
367.32849	268	1+
367.70646	2066	1+
367.78292	396	1+
368.78282	322	1+
368.89507	400	1+
369.72174	186	
369.83900	550	1+
370.01956	248	1+
370.12082	138	1+
370.86317	192	
371.02300	162	1+
371.39206	256	1+
371.92909	294	1+
372.85066	200	
373.71783	492	1+
373.81452	172	
373.83576	224	
374.05868	310	1+
374.81778	208	
374.83899	194	
375.38242	280	1+
375.73300	266	
375.87459	362	1+
375.96881	174	1+
376.02492	404	1+
377.88376	500	1+
378.92154	252	1+
379.34632	132	1+
379.76288	170	
380.79920	378	1+
380.85576	170	
381.71580	386	1+
381.84978	708	1+
382.01794	294	1+
382.75514	158	
382.85199	620	1+
383.71803	410	1+
383.98446	146	1+
384.21645	166	1+
384.84899	4540	1+
385.63166	122	1+
386.69578	166	
386.85199	712	1+
388.12917	188	1+
388.71973	202	
388.79192	368	1+
388.83954	184	
389.19946	174	
389.71367	576	1+
389.86658	318	
390.78886	360	1+
390.84356	600	
390.87715	178	
391.40160	256	1+
391.83788	1214	1+
392.69872	250	1+
392.74676	162	
392.82260	392	
392.86165	908	1+
393.20218	238	1+
393.79785	338	
394.78331	728	1+
394.80376	224	
394.83502	932	1+
394.85737	168	
394.87991	226	
395.87363	310	1+
396.02739	160	1+
396.40051	168	
396.73782	326	1+
396.80803	268	1+
396.88053	220	1+
397.81039	190	1+
398.71204	298	1+
398.74601	190	1+
398.86222	284	
399.80778	614	1+
399.84923	246	
400.10434	142	1+
401.21927	250	1+
401.91751	300	1+
402.22210	214	1+
402.72857	188	
402.86428	2912	1+
403.15676	230	1+
403.74211	274	1+
403.86816	2166	1+
404.39649	212	1+
404.95502	208	1+
405.78386	220	
405.86601	558	
406.78199	210	
406.80306	286	
406.85742	454	
407.72744	248	1+
407.78825	180	
407.81620	266	
407.86407	7362	1+
408.10545	234	1+
408.79506	158	
408.91261	290	1+
409.46496	144	1+
409.72360	1108	1+
410.84143	460	
410.86750	1268	1+
411.40752	174	
411.80932	1024	1+
412.72830	786	1+
412.84480	988	
413.00305	140	1+
413.07467	340	
413.36623	296	1+
413.82330	314	1+
414.88978	164	
415.84282	182	
415.87127	686	1+
416.05455	162	
417.09279	120	1+
417.81994	326	1+
418.79253	222	1+
418.85309	162	
418.86803	338	1+
421.37677	160	
421.88155	812	1+
423.73663	168	
423.87142	374	
424.14591	204	
424.82232	284	1+
424.86670	400	
425.73716	272	
425.87899	784	
426.74945	208	
426.86112	2754	1+
426.92972	476	1+
427.73161	944	
427.90636	166	
428.08740	232	1+
428.74332	486	
428.84946	778	
428.88261	994	1+
429.32406	158	
429.69889	330	1+
429.73818	1252	1+
429.84522	390	
430.70090	282	1+
430.73763	878	1+
430.85986	1750	1+
431.81554	198	1+
431.92809	216	1+
432.13414	164	
432.41684	162	1+
432.78897	180	1+
433.86447	322	1+
434.89195	568	
435.13435	226	1+
435.70719	262	1+
435.73807	286	1+
435.86119	430	
435.91526	180	1+
437.15221	198	1+
437.75744	224	1+
438.07488	206	1+
439.89132	826	1+
440.87741	266	
442.01124	150	1+
442.79719	224	1+
442.98057	224	1+
444.87148	2442	1+
444.94757	230	
445.73961	290	
446.70482	142	1+
446.76974	300	1+
446.87699	490	1+
446.90178	224	
448.89474	352	
449.12855	168	
449.77168	208	1+
449.87662	1036	1+
450.74652	820	1+
450.81878	256	1+
451.87081	338	1+
451.89728	234	
453.88044	284	1+
453.93665	180	1+
454.91829	236	1+
456.78285	264	1+
457.90352	928	1+
461.17029	212	
462.13772	180	1+
462.75554	176	
462.88173	1440	1+
465.78201	342	1+
466.03555	206	1+
466.78362	290	1+
467.70266	236	1+
467.88694	1266	1+
468.77765	290	1+
468.83773	376	1+
469.88717	264	1+
470.29403	212	1+
470.78509	238	1+
476.72371	182	1+
482.78898	246	1+
485.89943	874	1+
486.79931	280	1+
486.83841	162	
486.85027	258	1+
487.25199	204	1+
488.10153	178	1+
488.44079	268	1+
488.79941	376	1+
492.81435	242	1+
499.73828	404	1+
501.80085	204	1+
502.78747	222	1+
503.28942	294	1+
505.43260	352	1+
505.47072	170	
505.86718	150	1+
506.74745	268	1+
506.86352	176	1+
508.25301	206	1+
508.33926	114	1+
508.80537	258	1+
508.90986	188	1+
509.78670	348	1+
509.85703	340	1+
511.66273	206	1+
END IONS

###FS:    #m/z: 336.94563 #charge 1+
###MS: 26
###MSMS: 29
BEGIN IONS
TITLE=Cmpd 21, +MS2(336.9456), 28.0-35.0eV, 0.6min #29
RTINSECONDS=34.8705
SCANS=26,29
PEPMASS=336.94563	361682
CHARGE=1+
107.86292	92	
113.59295	110	
122.75901	120	
192.88843	158	
196.88548	154	
198.87600	160	
198.95075	248	1+
199.88984	110	
202.90486	100	
205.92113	94	
205.94805	118	
205.96818	104	
207.97840	134	
208.90258	130	
209.89389	184	1+
210.88250	586	1+
211.94402	8724	
212.87621	1860	1+
212.94799	190	
213.93836	2972	1+
214.88811	798	1+
215.45055	118	
215.93722	866	1+
217.87984	172	
218.84088	370	1+
220.51608	114	
221.89334	94	
223.26662	102	
223.96277	266	1+
225.54807	106	
226.89396	260	
226.97860	200	1+
227.89465	126	
228.79448	190	1+
228.89167	408	1+
229.95419	7152	1+
230.88903	4214	1+
230.93140	94	
231.86241	166	
231.94951	2958	1+
232.82011	330	1+
232.87471	180	1+
232.90989	196	1+
232.92270	92	
232.98725	96	1+
233.82218	274	1+
233.89327	608	1+
233.94977	540	
235.86558	324	1+
235.89598	132	
236.84924	116	
238.04821	146	
240.01876	90	
240.06329	92	
240.56285	100	
240.83059	248	1+
244.89414	92	
246.97675	420	
247.92429	178	
247.96513	1818	1+
248.02537	100	
248.90005	1574	1+
248.98334	378	1+
249.82578	606	1+
249.96128	616	1+
250.82805	518	1+
250.90212	190	
250.94590	94	
251.06930	132	
251.97048	140	
252.08501	112	
252.83680	238	
252.97030	3448	1+
253.23811	88	1+
253.83350	150	
253.87916	92	
253.90322	494	1+
254.08844	132	
254.94096	310	1+
254.96523	2300	1+
255.07227	530	1+
256.00557	102	
256.85017	116	
256.96509	300	
257.08110	154	1+
257.80037	144	
257.94615	208	1+
258.84376	162	
258.90305	102	
258.96095	224	1+
258.98328	158	
259.85153	194	
260.11570	92	
263.17152	132	
263.83261	146	
265.02660	204	1+
265.08186	136	
266.15293	94	
266.47346	92	
267.01913	98	
267.84552	152	
267.90727	122	
268.83931	558	1+
268.95972	164	
269.03432	106	
269.08251	122	
269.79642	114	
269.88784	210	1+
270.98118	486	1+
271.84311	422	1+
271.91516	532	1+
271.94534	142	
272.58004	98	
272.97404	408	1+
273.79346	368	1+
273.85660	98	
275.84128	92	
275.86265	160	
275.99235	130	1+
276.85756	152	
276.89057	138	
276.91300	94	
277.83175	956	1+
278.04596	96	
278.83426	726	1+
278.86196	150	1+
279.00174	108	
280.79179	106	
280.85829	132	
280.93727	138	1+
281.04747	280	
281.39599	92	
281.78825	98	
282.79203	140	
283.78319	108	
283.98343	106	
284.78898	348	1+
285.85643	182	
286.85007	1270	1+
286.91427	242	1+
288.96198	96	
290.79556	122	
290.85724	260	1+
292.07657	220	1+
292.43335	128	
293.10526	116	
293.18945	106	
293.38720	104	
294.28102	154	
294.84955	110	
295.79412	92	
295.87711	94	
296.91372	232	
297.40535	94	
297.88525	142	
298.80171	118	
298.87691	92	
298.94190	136	
299.06284	198	
300.00097	92	
300.51413	116	
302.01520	120	
302.58647	92	
302.77084	150	
304.56984	94	
306.03715	90	
306.88058	540	1+
307.12710	148	
308.43984	110	
308.80814	130	
308.84874	156	
308.92235	94	
309.89499	100	
310.68192	92	
310.80026	212	
310.84421	94	
310.86325	134	
310.87929	690	1+
311.29035	94	
311.83557	118	
311.96495	104	
313.99315	94	
314.95449	104	
315.03796	102	
315.25454	96	
316.55765	116	
316.88944	132	
316.92411	128	
318.81281	154	
319.03293	106	
319.07954	94	
319.88463	100	
321.03651	92	
321.80248	210	1+
321.86837	128	
322.05377	90	
323.30798	190	
324.11949	90	
324.89444	198	
324.98897	114	
325.90206	136	
327.57523	94	
328.88646	516	1+
329.01674	92	
329.87622	314	1+
332.04419	90	
335.03987	162	1+
335.13012	144	
335.74969	196	1+
335.87894	240	1+
336.07978	94	
337.77430	94	
337.88416	264	1+
338.13725	106	
340.08851	104	
END IONS

###FS:    #m/z: 340.94021 #charge 1+
###MS: 30
###MSMS: 31
BEGIN IONS
TITLE=Cmpd 22, +MS2(340.9402), 28.0-35.0eV, 0.7min #31
RTINSECONDS=38.544
SCANS=30-31
PEPMASS=340.94021	1859196
CHARGE=1+
189.86304	310	1+
189.96820	98	
192.92749	150	
196.88420	136	
199.88573	132	
201.94220	112	
205.94907	312	
206.94964	158	
207.87377	246	1+
208.94453	100	
209.94032	118	
210.93608	162	
212.89362	170	
213.87937	198	
213.93880	1960	1+
214.89241	150	
215.88625	1216	
215.93649	324	
216.88360	202	1+
216.91309	154	
216.95279	100	
217.93452	106	
221.89190	124	
222.87318	100	
222.95074	232	
223.95508	250	
224.89727	124	
225.89246	124	
226.89344	246	
226.94657	590	1+
226.96769	100	
227.78642	252	1+
227.89355	168	
227.92223	122	
228.89112	124	
229.04833	106	
229.19148	102	
229.38865	106	
229.94079	154	1+
230.88521	1000	1+
231.91463	236	1+
231.94947	2134	1+
233.87099	144	
233.89976	464	
233.94762	342	
234.46005	108	
234.88934	524	1+
235.83780	190	
235.86975	148	
235.94455	130	
236.12412	146	
237.05320	118	
239.00595	102	
239.90140	366	
241.94097	368	1+
242.89077	154	
243.82701	142	
244.00802	106	
245.89119	120	
246.06868	154	
246.09727	106	
248.10897	140	
248.84927	160	
248.87717	124	
248.89758	354	1+
249.01765	108	
249.95882	612	1+
250.04290	132	
250.37822	132	
252.95638	198	
252.96914	258	
253.60013	100	
253.92482	106	
254.79234	108	
254.83063	114	
254.90783	278	1+
254.94175	182	
254.96513	1998	1+
255.07030	298	1+
255.33611	120	
257.07855	106	
257.38005	98	
257.96535	98	
258.84369	176	
258.88417	354	1+
259.95553	216	
260.84709	262	
261.84782	126	
262.99574	158	1+
263.74047	98	
263.83226	170	
263.90898	174	
263.97729	146	
264.83840	232	1+
265.19632	160	
265.97028	98	
266.12718	304	1+
266.82380	224	1+
266.99828	122	
267.98155	102	
269.11261	170	
270.96981	262	1+
271.79375	98	
271.84576	220	
271.91705	108	
272.82025	158	
272.93535	370	
273.02900	110	
273.79321	128	
274.89777	130	
276.84619	266	1+
278.84855	172	
278.99775	128	
279.10168	122	
279.84709	452	1+
279.91309	150	
280.04258	312	1+
280.80901	172	
280.86376	284	1+
282.11481	210	1+
282.83875	120	
282.87251	136	
283.78954	252	1+
283.95679	158	
284.42533	102	
284.94768	124	
285.81220	138	
289.88198	156	
290.87456	154	
291.80374	266	1+
292.86744	116	
292.91833	102	
293.06151	120	
293.92055	126	
294.86292	258	1+
295.84067	100	
295.88716	102	
296.81201	202	1+
296.97048	334	1+
297.09789	196	
297.97902	328	1+
298.79760	116	
303.86943	148	
304.88587	120	
306.23497	100	
307.79906	126	
308.37870	104	
308.78274	124	
308.81259	358	1+
308.87993	180	
309.02411	100	
309.87215	698	1+
309.98732	106	
310.87650	598	1+
311.83315	102	
312.95644	96	
313.20833	102	
313.54325	96	
313.87171	162	
314.82137	116	
314.88161	102	
315.85862	134	
317.90825	138	
318.87923	252	1+
320.78944	206	1+
322.82341	110	
322.85856	156	
323.01845	276	
323.88241	110	
324.24226	120	
324.32520	100	
324.88755	144	
325.83510	100	
326.04820	98	
326.90588	124	
327.82717	152	1+
328.18964	312	
329.86463	252	1+
330.38589	100	
330.81413	286	
331.89428	214	
332.91283	122	
333.76799	126	
334.19123	116	
334.87571	188	1+
335.74756	114	
336.16690	98	
336.76297	196	
338.80033	118	
340.06211	100	
341.78517	128	
342.27480	134	
344.87249	188	1+
END IONS

###FS:    #m/z: 336.94568 #charge 1+
###MS: 30
###MSMS: 32
BEGIN IONS
TITLE=Cmpd 23, +MS2(336.9457), 28.0-35.0eV, 0.7min #32
RTINSECONDS=39.3165
SCANS=30,32
PEPMASS=336.94568	360506
CHARGE=1+
51.87398	96	
112.57703	108	
192.86822	90	
197.89171	98	
205.94833	302	1+
206.97725	118	
208.88582	152	
210.88301	532	1+
211.94382	5974	
212.87842	2314	1+
212.94799	192	
213.93944	3166	1+
214.88962	148	
214.91207	98	
215.88493	1194	1+
215.93594	490	
219.84269	142	
220.58870	108	
221.94401	134	
223.95626	322	1+
223.97286	382	1+
224.97489	292	1+
225.04114	100	
225.95278	190	1+
226.51154	100	
226.89464	102	
227.89423	260	
228.08993	94	
228.89470	262	
228.93146	90	
229.95417	7142	1+
230.06840	194	1+
230.88722	3950	1+
231.95034	3136	1+
233.82681	118	
233.89619	480	
233.94812	388	
234.46034	94	
234.82669	254	1+
234.93618	106	
235.89267	360	1+
235.94393	316	1+
236.84752	134	
238.05881	110	
238.42699	94	
239.78505	92	
239.90344	230	
243.88957	146	1+
244.99200	104	
246.90653	144	
246.97638	266	
247.79156	134	
247.96494	1312	
248.03325	278	1+
248.82656	200	1+
248.89931	1148	1+
248.94618	142	
248.98753	126	
249.05389	182	
249.48122	102	
249.96196	990	1+
250.94037	124	
251.01981	94	
251.03783	162	
251.07080	192	
251.66218	92	
251.83405	90	
251.91111	116	
251.95492	204	
252.83920	234	
252.97008	3894	1+
253.04125	114	
253.05867	116	
253.90400	666	1+
253.99316	106	
254.09051	138	
254.83161	102	
254.94127	132	
254.96592	1640	1+
255.07395	382	1+
255.92273	136	
255.94608	94	
256.88415	158	
256.91349	210	1+
256.96404	286	
257.84602	220	1+
258.89547	100	
259.90647	176	
260.83252	278	1+
261.49782	106	
262.15151	94	
262.80060	188	1+
262.82285	108	
262.91905	204	1+
264.11909	204	1+
264.82841	150	
264.85203	352	1+
264.96809	114	
265.01736	120	
265.10617	90	
265.90201	104	
266.84793	112	
266.88007	314	1+
266.99206	150	
267.83794	822	1+
268.83872	460	1+
269.80114	202	
269.95629	120	
270.85330	128	
270.98162	440	1+
271.58919	90	
271.84364	544	1+
271.91110	170	
272.58155	102	
272.91876	150	
273.83967	96	
274.41336	130	
274.78794	92	
274.86706	94	
276.23080	94	
276.85630	338	1+
277.41995	92	
277.83360	538	1+
278.93115	108	
278.96577	168	
278.98571	138	
279.15762	132	
280.10689	142	
280.76365	92	
280.83279	102	
280.90109	146	
281.05230	382	1+
281.96035	94	
282.02620	268	1+
282.56065	106	
282.89705	90	
283.78832	198	
284.26408	138	
284.87678	246	1+
285.44122	94	
285.85333	328	
286.85085	1772	1+
287.80930	188	1+
290.78868	94	
291.80280	220	
291.85685	110	
291.92970	106	
291.99500	172	1+
292.43864	180	
292.79768	144	
293.80049	136	
293.85078	114	
293.87129	252	
294.11118	168	
294.86310	220	
294.95311	130	
295.87168	302	1+
295.95263	94	
296.75283	98	
296.84871	112	
299.87392	116	
300.81759	166	
300.85403	130	
301.05063	100	
301.56413	98	
301.82695	118	
301.87901	136	
302.37591	94	
302.85752	224	1+
303.17920	110	
303.81380	114	
304.86746	472	1+
305.10810	100	
307.80296	336	1+
309.28073	90	
309.32257	174	
309.84396	166	1+
309.87244	210	
309.91817	92	
310.87400	618	1+
312.87199	132	
313.38021	102	
313.87283	398	1+
314.17051	282	1+
314.82195	90	
315.17125	330	1+
316.93886	304	1+
318.81311	246	1+
319.91979	106	
320.81246	238	1+
321.92360	110	
322.30333	94	
323.88036	140	
324.28553	134	
324.88917	628	1+
325.83289	202	1+
326.79187	96	
328.18190	154	
328.88077	116	
329.33997	98	
329.87047	212	
329.88447	174	
329.92831	114	
330.87199	116	
331.89092	166	
334.88743	98	
336.32008	100	
337.25706	202	1+
337.39756	124	
339.78571	128	
340.77326	298	1+
END IONS

###FS:    #m/z: 507.84534 #charge 1+
###MS: 30
###MSMS: 33
BEGIN IONS
TITLE=Cmpd 24, +MS2(507.8453), 28.2-35.2eV, 0.7min #33
RTINSECONDS=40.0885
SCANS=30,33
PEPMASS=507.84534	354376
CHARGE=1+
196.01681	394	1+
199.88557	252	
210.03114	170	
224.06191	144	1+
224.97479	162	
237.88741	214	1+
238.06053	360	1+
241.88277	324	1+
247.03360	196	1+
248.97049	268	1+
250.96896	420	1+
252.07822	374	
252.89437	284	1+
256.04543	260	1+
256.79129	208	1+
256.80331	208	1+
257.86657	214	
257.98547	226	1+
258.85118	216	
260.87569	216	1+
264.88656	234	1+
264.94285	188	1+
265.12549	200	1+
265.78799	288	1+
266.16632	300	1+
266.86439	158	
268.91648	238	1+
269.35547	168	
269.89280	180	
270.85813	260	
271.85196	896	1+
271.87469	366	
272.85266	612	1+
273.04731	160	1+
277.81027	206	1+
277.92177	218	1+
279.86013	340	1+
279.89683	260	
280.03567	214	1+
280.88570	222	1+
280.93785	170	1+
282.37364	268	1+
282.88989	324	1+
282.92644	190	1+
283.85838	172	
283.97347	342	1+
284.78385	232	1+
284.85151	246	1+
284.88334	444	1+
286.80925	184	1+
287.02439	202	1+
287.84859	166	
287.88724	192	
288.07717	248	1+
288.84136	228	
288.86810	474	
288.89226	220	
289.88148	744	
290.38928	476	1+
290.86438	2036	1+
290.90012	456	1+
291.88151	616	
291.90309	326	1+
291.94708	158	
291.98365	220	1+
292.36663	162	
292.83849	188	
293.84068	156	
293.87237	5742	1+
293.90854	146	1+
295.81724	240	
297.79535	160	
297.91929	384	1+
298.80506	190	
298.84903	418	1+
298.86989	446	1+
299.31520	178	
299.81166	156	
300.17020	178	1+
300.85699	420	
300.89018	402	1+
301.80246	190	1+
301.86187	266	
301.89329	310	1+
302.85962	238	
302.87670	154	
304.86669	416	1+
305.84775	188	
306.12640	186	
306.81292	214	1+
306.97254	312	1+
307.89014	962	
308.14161	848	1+
308.28893	166	1+
308.87877	1940	1+
309.87091	770	
310.15758	1034	1+
310.82380	190	1+
311.88342	10474	1+
312.38422	200	1+
312.42091	170	
312.94366	172	
313.96706	186	
314.86397	1552	1+
314.89224	784	1+
314.92535	214	1+
315.10239	218	1+
315.17253	142	1+
315.83052	264	
316.86339	494	
316.88324	530	1+
316.96887	258	1+
317.37266	180	1+
318.13573	326	1+
318.80951	210	
318.86054	528	1+
318.93665	194	
319.36117	164	
319.79295	176	1+
320.85709	254	1+
321.40350	160	
321.88065	166	
322.15064	218	1+
322.85031	246	1+
322.88793	450	1+
323.38925	172	
323.82310	156	1+
323.89099	284	1+
324.86015	418	1+
324.92571	272	1+
325.89923	462	
326.14558	282	1+
326.88006	352	
327.39262	262	1+
327.87889	920	
327.89195	476	
328.19297	358	1+
328.36550	358	1+
328.86770	442	
328.89935	282	
328.98301	228	
329.89292	268	
330.16457	160	
330.88159	756	1+
330.95761	168	
331.13557	306	1+
331.33539	164	
331.98393	242	1+
332.39647	168	1+
332.75243	352	1+
332.87474	1740	1+
332.99157	278	1+
333.38634	256	1+
334.81123	468	1+
334.87079	330	
334.89760	272	
334.93036	194	
335.17816	248	1+
335.84056	346	1+
335.88579	274	
336.04262	160	
336.86629	214	
336.94298	652	1+
337.05139	182	1+
337.88053	286	
338.87348	768	1+
338.99739	176	
340.38014	156	
341.35275	220	
341.82278	196	1+
343.87300	482	1+
344.04525	224	1+
344.75705	242	1+
344.77834	266	1+
346.41900	166	
346.81020	450	1+
347.75918	196	
347.83343	204	
348.17024	234	1+
348.73909	250	1+
350.02292	212	1+
350.88495	1276	1+
351.10843	354	1+
351.86362	188	
352.01035	190	
352.90817	528	1+
353.85305	1116	1+
354.06430	208	1+
354.83800	168	
354.90787	202	
354.93151	196	1+
355.88876	180	
356.78635	168	
356.88358	436	1+
357.83477	262	1+
357.95999	224	1+
359.82218	154	
360.89760	304	1+
362.87360	374	1+
364.37747	426	1+
364.84474	244	
364.90524	176	
365.37796	304	1+
366.84003	2112	1+
367.70853	1500	1+
367.76326	188	
367.87631	234	
369.70785	688	
369.83310	710	1+
369.89498	218	
370.71856	412	1+
370.88855	204	
370.94877	166	1+
370.97571	250	1+
371.04025	228	1+
371.71838	288	1+
371.78356	178	
371.90162	178	
372.14454	114	1+
372.78479	462	1+
372.84739	220	
372.86260	160	
373.72222	482	1+
373.83401	434	1+
373.86993	286	1+
374.32146	310	1+
374.87342	196	1+
375.38039	444	1+
375.41522	134	1+
375.79375	428	1+
376.79585	290	1+
377.86871	528	1+
377.88732	164	
377.93512	266	1+
378.12024	172	1+
378.48763	274	1+
378.81336	162	
379.85691	172	
380.71669	622	1+
380.85820	186	
381.35285	190	1+
381.71842	416	1+
381.90331	280	1+
381.94494	190	1+
382.06266	232	1+
382.85573	486	
383.87235	252	
384.33676	264	1+
384.39130	300	1+
384.84956	3694	1+
384.89446	258	1+
385.78123	198	
387.84705	758	1+
387.96757	166	
388.79383	334	
388.84909	464	1+
389.08093	200	1+
389.20044	324	1+
389.70481	306	1+
389.71263	580	1+
389.89130	290	1+
390.38535	246	1+
390.84265	1166	
391.80289	234	
391.84066	658	
392.82698	474	
392.86102	992	1+
393.72963	210	1+
393.79989	250	
393.83157	638	1+
394.78802	306	1+
395.86921	182	
396.74852	412	1+
397.24240	168	1+
397.46390	248	1+
397.80328	292	1+
397.86363	222	
398.40036	166	
398.86159	164	
399.70561	342	1+
400.79029	266	1+
401.86694	180	
402.03282	246	1+
402.81962	264	1+
402.86401	1704	1+
403.03507	202	1+
405.78648	538	1+
405.87265	684	
405.96666	246	1+
406.85451	196	
407.10306	264	1+
407.72812	308	
407.86698	3900	
407.92739	396	1+
408.29658	146	1+
408.72721	168	
408.81525	168	
408.86753	2244	
408.92886	326	1+
409.35670	206	
409.72348	962	1+
409.85447	990	
409.89589	164	
410.72682	660	1+
410.74914	512	1+
410.84179	638	
410.87470	524	1+
411.00495	202	1+
411.81258	608	1+
411.84110	1130	1+
412.72577	398	1+
412.80716	352	1+
412.84654	706	1+
412.86965	774	1+
413.07493	334	1+
413.81415	254	1+
413.87152	548	1+
415.87309	594	1+
416.21233	188	1+
416.73868	160	
417.05853	206	1+
417.85755	266	1+
418.84704	180	1+
420.39566	162	
421.18933	120	1+
421.74749	328	1+
421.88136	1166	1+
422.35298	218	1+
422.86515	704	1+
423.87068	604	1+
424.78594	292	1+
424.92650	144	1+
425.73932	196	
425.78704	168	1+
425.82054	196	
425.87946	558	
426.17356	210	1+
426.74996	182	
426.86322	2444	1+
426.89166	232	
426.94021	170	
427.73299	1910	1+
427.75729	268	
428.79723	218	1+
428.84723	882	
428.88172	1172	1+
429.72908	262	
429.82779	228	
429.95753	214	1+
430.73976	834	1+
430.86193	1772	1+
430.88321	210	
431.08626	224	1+
431.69937	182	1+
432.38730	156	
433.86593	240	
434.82816	156	
434.88548	156	
435.78100	218	1+
435.85923	430	1+
439.89330	776	1+
442.18962	438	1+
443.08970	184	1+
443.14942	244	1+
443.20075	268	1+
444.15242	184	1+
444.87202	2674	1+
445.74259	430	1+
445.81625	200	1+
445.99963	140	1+
447.70960	172	
447.88031	156	
448.09394	166	1+
448.69010	192	1+
448.75084	158	
448.79905	282	1+
448.88584	186	
449.87806	782	1+
450.16960	202	1+
450.75212	158	
451.01688	236	1+
451.17335	170	1+
451.89573	212	
452.78288	158	
453.75793	180	
454.70393	164	
457.72556	170	
457.90118	684	1+
459.23845	224	1+
460.88702	168	1+
461.14931	192	1+
462.18055	196	1+
462.88377	952	1+
464.78880	474	1+
465.78627	428	1+
467.82780	312	1+
467.88642	1464	1+
467.97591	116	1+
468.77857	752	1+
470.85418	222	1+
472.89044	224	1+
474.73582	224	1+
474.79467	284	1+
485.90104	872	1+
486.84643	212	
489.89808	306	1+
490.90179	254	1+
491.78390	160	
492.85409	132	1+
504.11773	156	1+
504.80374	166	
505.27279	250	1+
505.59369	124	1+
506.14502	112	1+
509.23522	100	1+
509.73787	186	1+
509.81116	202	1+
509.85665	436	1+
END IONS

###FS:    #m/z: 322.92952 #charge 1+
###MS: 34
###MSMS: 35
BEGIN IONS
TITLE=Cmpd 25, +MS2(322.9295), 28.0-35.0eV, 0.7min #35
RTINSECONDS=43.776
SCANS=34-35
PEPMASS=322.92952	3761064
CHARGE=1+
178.46310	86	
190.86456	90	
190.89464	208	
191.85832	128	
192.89249	352	1+
195.91223	88	
198.95748	86	
205.87741	124	
205.94878	648	1+
206.96739	102	
207.96799	172	
208.83078	88	
209.94319	198	
209.96014	88	
212.01477	90	
212.41544	94	
212.87705	186	
213.87970	200	
214.89468	132	
215.37841	90	
215.88634	260	
217.89162	170	1+
220.06044	96	
220.86819	122	
220.89204	114	
220.98408	106	
221.89262	150	
222.51349	88	
222.95275	1126	1+
223.95828	730	1+
224.87428	170	
225.90635	86	
227.87805	118	
227.92870	112	
227.95134	158	
228.82379	100	
228.89956	94	
230.88665	410	1+
230.90758	194	
231.86893	90	
233.83427	90	
233.89645	136	
234.46444	96	
234.88893	102	
234.92690	96	
236.04645	148	
236.14966	84	
237.06442	116	
238.42696	106	
238.79797	132	
238.85858	154	
238.88809	86	
238.94473	186	
238.99648	90	
239.42734	86	
239.78836	388	1+
239.90459	112	
240.08204	128	
240.82157	350	1+
240.93989	2614	
241.09835	86	
241.90181	104	
241.94190	2070	
242.81080	220	1+
242.81837	108	
242.94152	6088	1+
243.82717	138	
243.99683	114	
244.04953	96	
244.79215	96	
244.88594	132	
244.93927	1488	1+
245.01939	110	
245.78969	122	
245.89119	126	
245.97080	520	1+
246.00030	86	
246.97521	442	1+
247.56460	94	
247.84861	354	1+
248.89587	220	1+
248.98523	116	
249.05253	88	
249.92139	86	
249.96979	374	1+
250.94660	212	
252.22875	178	
252.47306	136	
254.86988	200	1+
255.07561	110	
255.20507	122	
255.78387	146	
255.80847	90	
256.79197	352	1+
257.79670	270	1+
257.92114	154	
258.83120	446	1+
260.80563	142	
260.82325	448	1+
261.85160	92	
262.08794	92	
263.83563	322	1+
263.88282	116	
264.94852	88	
264.96446	176	
265.13287	274	1+
265.97785	220	1+
266.25131	132	
266.90849	88	
267.85388	204	
267.99389	264	1+
268.08367	212	1+
268.10312	84	
268.91241	276	1+
269.79796	194	
270.79197	116	
271.81788	88	
271.84215	436	1+
272.87960	148	1+
272.94791	114	
273.75705	86	
273.79414	478	1+
276.80030	290	1+
276.84467	264	1+
276.87212	102	
276.93564	92	
277.96955	130	1+
278.83734	110	
279.09141	1184	1+
279.84453	132	
279.95563	84	
280.14984	120	
280.25776	128	
280.79982	134	
281.80528	178	1+
281.84850	86	
283.07049	210	1+
283.78641	318	1+
283.85867	184	
283.96974	94	
284.29213	232	
284.87334	94	
285.02447	98	
285.29368	94	
285.82847	190	1+
285.85660	100	
285.87754	86	
286.06656	176	1+
286.13477	84	
286.85889	192	1+
286.92195	196	
287.81147	114	
288.81513	152	
289.78855	124	
290.44022	96	
290.47939	90	
290.81069	124	
290.85408	248	1+
290.92959	86	
291.80399	652	1+
292.10228	132	
292.25891	86	
292.94168	90	
293.86485	134	
294.85307	172	
295.83353	190	1+
295.87848	102	
296.00555	88	
296.80503	124	
297.37376	86	
297.81792	122	
298.80257	124	
299.78140	332	1+
299.81835	84	
299.85414	102	
299.87905	126	
300.12452	94	
303.79916	194	1+
303.84284	174	
305.10002	230	1+
306.88346	1008	1+
307.31369	108	
307.79912	748	1+
307.88833	802	1+
308.29221	204	
309.29380	148	
309.87462	442	1+
310.30778	340	
312.80671	138	
314.81864	382	1+
314.86990	164	
316.82474	124	
316.97484	124	
317.87282	150	1+
318.94198	140	
320.88158	180	1+
320.93850	90	
322.88477	432	1+
323.24284	106	
323.88810	364	1+
323.96063	86	
324.17999	214	1+
324.23685	88	
324.80784	160	1+
325.20468	112	
326.89050	114	
327.07176	86	
END IONS

###FS:    #m/z: 363.95619 #charge 1+
###MS: 34
###MSMS: 36
BEGIN IONS
TITLE=Cmpd 26, +MS2(363.9562), 28.0-35.0eV, 0.8min #36
RTINSECONDS=44.5485
SCANS=34,36
PEPMASS=363.95619	1039190
CHARGE=1+
182.86902	128	
183.07600	106	
187.86950	142	
189.86277	732	
191.85802	626	
191.95494	158	
196.88319	252	
197.88494	132	
204.89693	258	1+
205.94850	220	
207.40420	166	
207.87212	632	1+
207.94832	114	
208.93980	112	
209.87052	124	
209.94296	2142	1+
210.88445	700	1+
212.87857	4030	1+
212.94450	106	
214.89367	316	
215.04191	100	
215.88302	126	
216.40995	192	
218.91480	152	
221.89147	258	1+
222.45682	114	
222.95146	2090	1+
224.89024	184	
224.94824	2780	1+
225.82750	116	
225.88486	220	
226.05693	170	1+
226.79637	140	1+
226.89077	202	
226.94700	10278	1+
227.88255	152	
227.93074	362	
228.89349	950	1+
228.94201	11594	1+
230.78747	144	
230.88935	6830	1+
232.88341	1062	
234.88514	138	
235.82250	200	
238.80473	168	1+
239.64827	104	
240.83147	192	
240.94072	748	
240.96109	740	
241.83739	160	
241.94486	496	
241.95726	1312	1+
242.94156	1254	
242.95868	960	1+
243.04353	104	1+
243.82703	132	
243.88030	102	
243.89649	204	
244.95703	6050	1+
245.83290	222	
245.85469	130	
245.94230	502	
246.85183	100	
246.90207	370	1+
246.91847	106	
246.95279	6368	1+
248.80364	214	
248.83231	154	1+
248.85205	164	
248.89938	2016	1+
249.05109	124	
249.94511	102	
250.11584	108	
250.21167	104	
250.89539	510	
250.94630	394	
250.96897	112	
251.07073	302	1+
251.79407	152	1+
251.91270	120	
251.93410	216	1+
252.36946	104	
252.89767	970	1+
253.90286	628	1+
253.99274	180	1+
256.06232	264	1+
258.97370	294	
259.97919	126	
260.83017	594	1+
260.96953	908	1+
261.62697	116	
261.82971	484	1+
262.82883	290	1+
263.00132	106	
263.87961	248	1+
263.90682	182	1+
263.98194	156	
264.79603	238	
264.96175	226	
265.97193	224	
266.78704	120	
266.81354	472	1+
266.90373	132	
266.92068	108	
267.01494	124	
267.78307	384	1+
267.97312	1048	1+
268.84117	178	1+
268.85942	154	
268.88228	116	
268.96263	710	1+
269.79570	162	
269.93987	112	
269.96797	494	1+
271.84656	466	1+
271.91761	208	
272.79581	176	
272.81198	182	1+
272.93470	212	
273.43037	82	1+
273.79696	110	
273.85674	100	
274.80587	258	1+
276.84857	304	1+
276.87791	152	
277.95249	110	
278.79825	124	
278.92304	100	
279.10056	212	1+
279.46056	106	
280.79350	442	
280.91378	100	
281.11631	124	
281.29372	116	
281.79340	268	1+
281.85931	218	
282.80747	112	
282.85704	154	
282.90725	124	
283.10131	176	1+
283.78143	142	
283.83209	218	1+
283.85051	142	
283.98316	182	1+
284.41535	108	
285.79504	180	
285.84436	688	1+
286.15620	144	
286.92942	154	1+
287.80074	178	1+
288.06023	126	
289.85505	108	
290.78546	326	1+
290.86461	462	1+
292.91373	174	1+
294.86494	392	1+
295.84692	160	
296.80794	312	1+
296.86454	318	1+
297.83065	138	
297.98078	148	
298.80345	660	
298.85868	326	1+
299.80238	812	1+
301.86114	638	1+
302.80200	894	1+
302.89479	222	1+
302.92298	250	1+
303.80469	672	1+
303.85479	1718	1+
305.82734	172	
306.13122	370	1+
306.75522	102	
306.85454	106	
307.27990	148	
308.13029	420	1+
308.87228	196	
308.90214	126	
309.49883	102	
309.86853	110	
309.88667	116	
310.87817	468	1+
311.86325	122	
312.81142	256	1+
316.80741	384	1+
317.45190	106	
317.82512	312	1+
317.89110	128	
318.92841	530	1+
319.87134	232	
320.80697	122	
320.88477	150	
321.81957	478	1+
321.86584	222	
322.87566	354	1+
322.88139	126	
322.93039	422	1+
323.84556	114	
325.39215	120	
325.82035	104	
326.87222	608	1+
328.18753	116	
328.27201	166	1+
328.88692	204	
329.33096	146	
329.83696	106	
330.71669	100	
331.39790	164	
336.52326	100	
336.94367	672	1+
337.83492	172	
338.03596	168	1+
338.82315	660	1+
339.82510	554	1+
340.93765	216	
341.75106	258	1+
343.89865	152	
344.71978	128	
346.73215	156	
347.29929	104	
348.88492	102	
351.02328	112	
351.76681	214	
352.06312	104	
354.19338	224	1+
356.77086	132	
359.72405	110	
360.79742	116	
360.87173	144	1+
361.72082	108	
361.83884	100	
362.85208	114	
363.72646	228	1+
363.76746	124	
364.18944	108	
367.32837	120	
367.77185	228	
368.42878	170	
368.83432	160	
END IONS

###FS:    #m/z: 507.84511 #charge 1+
###MS: 34
###MSMS: 37
BEGIN IONS
TITLE=Cmpd 27, +MS2(507.8451), 28.2-35.2eV, 0.8min #37
RTINSECONDS=45.3205
SCANS=34,37
PEPMASS=507.84511	332214
CHARGE=1+
196.01483	264	1+
214.02430	162	
223.97418	184	
224.97642	194	
232.89219	232	
237.05874	214	1+
239.85666	198	
241.84910	306	1+
242.88692	228	1+
248.88337	494	1+
249.88327	576	1+
250.96955	478	
251.07328	230	1+
254.09362	212	1+
254.86593	232	1+
254.91682	204	1+
255.86818	166	1+
259.37782	224	1+
259.87449	458	1+
260.38205	274	1+
265.95499	170	1+
266.16485	188	
266.86639	282	
268.11171	158	
269.86306	486	1+
270.88711	164	
271.38238	312	1+
272.85539	1180	1+
272.94564	166	1+
273.84146	276	1+
273.88640	236	
274.80495	222	1+
275.94961	156	
277.38592	476	1+
277.80715	194	1+
277.87028	342	1+
279.12881	260	
280.78716	156	
281.37798	300	1+
281.89448	234	1+
283.84561	316	1+
284.89744	248	
285.89454	206	
287.85312	174	
287.88494	220	
288.87420	1588	1+
289.87956	1130	1+
289.93445	170	
290.12914	170	
290.86315	1380	1+
291.38958	302	1+
291.81775	156	1+
292.11738	394	1+
292.86159	270	
293.87277	5626	1+
294.82387	156	
294.96227	374	1+
295.83408	324	1+
295.96206	246	1+
296.85660	220	
296.87792	352	1+
297.40612	240	1+
298.85429	356	
298.87811	382	
299.83554	210	
299.85078	208	
299.87314	182	
300.85658	1064	1+
300.88979	174	
300.91045	180	1+
301.83863	214	
302.34541	268	1+
303.85203	236	
303.93082	184	1+
304.85530	162	
304.88437	184	
305.86134	262	
306.83059	440	1+
306.93192	166	
307.28259	160	
307.66380	86	1+
307.88989	1168	
308.14257	448	
308.28972	142	1+
308.87389	1892	1+
309.15058	780	1+
309.81094	172	
309.88841	788	
310.37814	166	
311.79624	290	1+
311.88311	11180	1+
312.09171	152	1+
312.17596	202	
312.36983	358	1+
312.76657	100	1+
313.81323	260	1+
313.97753	158	
314.86383	1326	1+
315.10047	202	1+
315.12696	142	1+
315.88638	322	
316.00607	156	
316.37796	302	1+
316.86483	946	1+
318.80711	174	
318.86095	466	
318.88341	198	
319.88930	274	
320.88706	514	1+
322.31507	196	1+
322.87942	172	
323.85825	560	1+
324.88206	786	1+
326.15347	226	1+
326.40778	236	1+
326.75526	266	1+
327.81239	360	1+
327.88094	1476	1+
327.93030	200	1+
328.37029	304	
328.86941	270	
329.15964	246	1+
329.66263	80	1+
330.16058	170	1+
330.79239	284	1+
330.84458	170	
330.88102	1234	1+
331.82185	218	1+
332.87528	1190	1+
332.90640	376	
333.78666	394	1+
334.39227	172	
334.87626	250	
334.89518	526	1+
335.16345	166	
335.84103	424	1+
335.92678	178	
336.94593	628	1+
337.80083	198	
337.88052	282	
337.97415	254	1+
338.87949	752	1+
339.38598	162	
339.87587	528	1+
340.98728	194	1+
341.85329	196	
341.87443	400	1+
343.10311	240	1+
343.87345	578	1+
343.97176	182	1+
344.71464	298	
345.89804	350	1+
347.76520	168	
347.87573	386	1+
350.15730	408	1+
350.44998	94	1+
350.78834	182	
350.88483	666	1+
350.91195	218	
350.96206	398	1+
351.38801	156	
351.82016	226	
351.85474	170	
351.90610	796	1+
352.77208	374	1+
352.84329	762	1+
352.88350	244	1+
352.90941	658	1+
353.00982	176	1+
353.84793	654	1+
354.90384	212	
355.06151	172	
355.42857	264	1+
355.88950	324	1+
356.37132	268	1+
356.85813	420	1+
357.72518	232	
357.86119	278	1+
358.88725	252	1+
361.86482	468	1+
362.03533	252	1+
362.90810	298	1+
363.69549	292	1+
365.18508	202	1+
366.36392	236	
366.84002	1812	1+
366.88501	216	
367.08128	150	1+
367.70771	2006	1+
368.89430	422	1+
369.83609	344	
369.86909	410	1+
370.13600	194	1+
370.28700	260	1+
370.78249	524	
370.83518	668	1+
370.86740	248	1+
371.72441	212	
371.83946	434	1+
372.89261	372	1+
372.91719	156	
373.13558	252	1+
373.71358	312	
373.83715	342	1+
373.86074	156	
373.98642	282	1+
374.73192	430	1+
374.79198	238	1+
374.81302	458	1+
375.73786	294	1+
376.88400	590	1+
377.36609	184	1+
378.11511	102	1+
380.72283	270	
380.82996	154	
381.03870	174	
381.85513	170	
382.85490	278	
383.71676	304	1+
383.73816	292	1+
384.77316	744	1+
384.84896	3524	1+
384.89170	398	1+
385.16293	268	1+
385.77398	594	1+
386.35766	274	1+
387.71986	164	
387.85875	492	1+
387.89477	160	
388.39336	284	1+
389.19977	500	1+
389.38298	318	1+
389.71947	282	
389.91336	230	1+
390.05379	416	1+
390.38869	386	1+
390.77999	286	
390.83868	652	
391.84093	930	
392.73122	216	
392.82506	326	
392.86417	596	1+
392.89317	168	
392.91101	384	1+
393.79838	316	
393.83065	232	
394.79569	302	
394.82351	190	
395.87563	456	1+
396.73156	376	1+
396.82660	170	
396.90276	208	
397.71489	226	
397.86378	254	
397.89722	360	1+
398.20467	158	1+
398.86790	266	
399.70775	220	1+
399.81322	284	1+
399.85133	192	
400.37087	158	
400.77029	214	1+
400.86136	186	
402.10707	298	1+
402.25591	158	
402.86162	834	
403.87245	706	
404.01717	198	1+
404.78265	430	1+
404.87207	486	
405.72426	166	
405.86643	1076	1+
406.82473	190	
407.72431	234	
407.80949	406	1+
407.86307	7068	1+
407.91074	166	
408.13007	248	1+
408.93597	310	1+
409.72311	352	
409.73859	800	1+
409.85615	1266	1+
410.83947	516	
411.80776	1026	1+
411.84052	284	
411.86226	230	
412.72865	490	1+
412.84576	1112	1+
413.07164	274	1+
413.81912	326	1+
413.87771	194	
414.82754	210	1+
414.86492	212	
414.95765	250	1+
417.82025	378	1+
418.84961	192	
419.79317	204	1+
420.88116	656	1+
421.88395	444	1+
422.85074	234	
423.40805	164	
423.79749	212	
423.82339	270	1+
423.87103	386	
423.90445	206	
423.97144	254	1+
424.78960	230	1+
424.86230	198	
425.73744	644	1+
425.87787	392	
426.86095	2406	1+
426.93068	216	1+
427.10642	228	1+
427.73538	2514	1+
428.84734	1260	1+
428.88483	1050	1+
429.03350	172	1+
430.74012	1250	1+
430.85379	310	
431.11286	160	
431.86796	624	
432.86977	398	
433.85537	508	1+
433.89258	196	
434.82974	160	
434.88749	298	1+
436.85466	216	1+
439.89508	520	1+
441.87462	368	1+
441.89766	286	1+
443.25803	222	1+
443.80573	178	
444.79524	372	1+
444.87146	3538	1+
445.74269	1034	1+
445.79706	280	1+
446.74452	644	1+
447.50599	116	1+
448.32222	128	1+
448.74946	222	
448.89378	436	
449.87515	492	
450.74382	618	1+
450.82390	220	1+
450.87892	364	
451.07791	162	1+
451.77117	268	
451.87063	214	
453.75805	156	
453.89030	156	
457.90596	350	
458.87667	366	1+
459.70437	170	
459.87919	228	1+
462.88356	922	1+
464.20956	158	1+
466.09213	204	1+
466.19575	206	1+
467.88817	1488	1+
468.78234	366	
469.78063	192	
470.21384	220	1+
474.78065	222	1+
479.76994	268	1+
482.79999	158	1+
485.89468	798	1+
487.28273	222	
490.90773	294	1+
491.77764	268	1+
491.79972	178	
491.84873	224	1+
494.72707	128	1+
495.25023	184	1+
498.78566	224	1+
501.80090	240	1+
504.20245	202	1+
504.44139	176	1+
504.80549	192	
505.66191	158	1+
506.26832	280	1+
506.72044	236	1+
508.60582	148	1+
509.29494	170	1+
509.71876	306	1+
509.86363	424	1+
END IONS

###FS:    #m/z: 322.92950 #charge 1+
###MS: 38
###MSMS: 39
BEGIN IONS
TITLE=Cmpd 28, +MS2(322.9295), 28.0-35.0eV, 0.8min #39
RTINSECONDS=49.0085
SCANS=38-39
PEPMASS=322.92950	3859258
CHARGE=1+
108.41060	88	
186.09724	100	
190.89504	88	
192.88827	100	
197.88635	104	
199.52060	96	
203.94551	136	
205.94954	398	1+
207.01848	92	
207.97262	148	
208.88834	94	
209.94544	170	
210.83084	98	
210.88256	138	
212.87849	324	1+
212.89446	212	
213.10132	108	
214.88204	160	
214.89127	108	
215.05956	86	
215.88583	98	
216.52602	94	
216.86241	92	
216.89481	86	
217.89943	114	
220.50866	92	
221.96699	100	
222.93318	94	
222.95167	138	
223.95841	470	1+
227.17530	92	
227.95459	258	
228.91423	104	
229.88395	100	
229.90115	134	
230.38731	104	
230.81898	186	
230.84307	128	
230.86215	156	
230.88708	270	
230.92286	218	1+
231.89408	148	
233.89646	118	
233.91149	118	
234.89472	112	
235.87970	196	1+
236.00615	108	
236.82616	150	
237.01833	226	1+
237.14505	110	
237.16035	94	
238.82930	204	1+
239.07853	276	
240.00736	90	
240.06423	86	
240.81987	346	1+
240.86754	100	
240.94037	2086	
240.95978	444	
241.84060	176	1+
241.93768	8716	1+
242.93981	6440	1+
243.09112	142	1+
243.82123	116	
244.81763	396	1+
245.89423	88	
246.93401	96	
246.97420	546	1+
247.38680	92	
247.85511	108	
249.09491	102	
249.89860	116	
251.83542	210	
251.92569	116	
252.04985	96	
253.83262	416	1+
254.87659	100	
255.95203	102	
256.07073	118	
257.03368	88	
257.79797	174	
258.83153	352	
259.86021	86	
260.17714	88	
260.83192	246	
260.88707	260	1+
260.98229	94	
261.28363	108	
261.83231	162	
262.82876	548	1+
263.05574	188	1+
263.97413	144	1+
263.99055	98	
264.03848	94	
264.08998	88	
264.79577	144	
265.36021	94	
265.79136	224	1+
266.83962	132	
267.01536	96	
267.24735	126	
268.95949	134	
269.00437	128	
269.11194	134	
269.79957	90	
270.40272	120	
270.84320	526	1+
271.02717	106	
271.79598	204	
271.84649	458	1+
272.96104	90	
273.09704	100	
273.79296	214	
273.81625	104	
274.85299	104	
274.97486	96	
275.80241	148	
275.90323	126	
276.84646	222	
277.19090	126	
278.00729	92	
278.08962	636	1+
279.09200	558	1+
281.80863	176	
281.82532	150	
281.84772	202	1+
281.92538	98	
282.80772	118	
282.88154	118	
283.04662	114	
283.07011	190	
283.78858	326	
283.86480	104	
284.29270	332	1+
284.92238	164	
285.79329	122	
285.81468	238	1+
286.87225	160	
286.91643	260	
289.88312	150	
291.78355	136	1+
291.80497	622	1+
291.87244	318	1+
292.87712	208	1+
293.52412	90	
293.84947	464	1+
293.89566	146	
294.43167	104	
296.81116	128	
296.86988	88	
297.81139	90	
298.83692	160	
299.78713	154	
300.83340	86	
300.87281	248	1+
302.80450	90	
302.88272	228	1+
306.27465	134	
306.88256	628	1+
306.92509	86	
307.37508	90	
307.80063	478	1+
307.88767	414	1+
307.93794	120	
308.29142	306	1+
308.44392	96	
309.05843	104	
309.91932	168	
310.30768	192	
310.88097	134	
311.42885	92	
311.81152	106	
311.88405	124	
312.82581	128	
313.40389	88	
313.86194	90	
314.82042	198	
315.36280	100	
315.86549	144	
316.19049	86	
317.69240	98	
317.72506	96	
321.82394	146	
322.82010	208	
322.87420	142	
323.24066	316	1+
323.27582	96	
324.24336	196	1+
324.89216	398	1+
327.09762	88	
327.87841	116	
END IONS

###FS:    #m/z: 363.95627 #charge 1+
###MS: 38
###MSMS: 40
BEGIN IONS
TITLE=Cmpd 29, +MS2(363.9563), 28.0-35.0eV, 0.9min #40
RTINSECONDS=49.781
SCANS=38,40
PEPMASS=363.95627	981792
CHARGE=1+
187.86713	254	
189.86303	560	1+
191.85759	736	1+
192.92510	114	
193.85510	110	
196.88228	486	1+
205.94591	174	
207.87416	262	
207.94841	400	
208.88170	272	
209.86640	96	
209.94185	1442	1+
210.88162	756	1+
212.87899	3434	1+
214.89584	646	1+
216.41095	484	
217.87204	116	
218.91343	118	
219.42327	102	
220.00378	110	
222.95213	1618	1+
224.92893	96	
224.94813	2828	1+
225.15882	178	1+
226.89619	342	
226.94609	11330	1+
226.97319	232	
227.53072	204	1+
227.78506	218	1+
227.89119	268	
227.93113	270	
228.38225	90	1+
228.89398	1010	1+
228.94159	11736	1+
230.88911	5270	1+
232.00997	140	
232.88646	622	1+
232.93753	102	
234.88338	380	1+
234.92725	236	
235.06565	230	1+
235.55245	118	
236.06741	164	1+
236.43104	116	
237.05150	100	
238.93612	120	
239.42995	182	
239.90184	138	
240.83277	98	
240.93907	600	
240.96174	1560	1+
241.89353	230	1+
241.94266	360	
242.93982	680	1+
242.95902	1088	1+
243.81903	254	1+
244.90567	100	
244.95678	5744	1+
245.08632	108	
245.83551	278	
245.94460	170	
246.02990	230	1+
246.78621	114	
246.90704	174	
246.95187	5892	1+
247.81014	140	
247.83344	122	
248.80152	452	
248.89814	2126	1+
249.92754	94	
250.56054	100	
250.89630	248	
250.96692	122	
251.82768	98	
251.90628	144	
252.79920	250	1+
253.90685	400	
254.89769	182	1+
255.94800	230	1+
258.83458	126	
258.85056	184	
258.97453	182	
259.97720	146	
260.80838	118	
260.82954	670	1+
260.96654	972	1+
261.83069	554	1+
261.89737	98	
262.82846	290	1+
263.46536	102	
264.81689	122	
264.96713	594	1+
265.01121	286	1+
265.50626	100	
265.97348	376	1+
266.12936	278	1+
266.80925	802	1+
267.13480	160	1+
267.45893	96	
267.78482	106	
267.97137	838	
268.03095	242	1+
268.95663	164	
269.90304	308	1+
269.96945	546	
270.09791	100	
270.88448	154	
271.78746	144	
271.84422	396	1+
272.79634	124	
272.91708	242	1+
274.78814	190	1+
274.85292	150	
274.90153	286	1+
275.11350	100	
276.09007	112	
276.35752	96	
276.84029	356	1+
277.80856	96	
278.05937	104	
279.06307	124	
279.10227	154	
279.51598	100	
279.79427	208	
280.00883	124	
280.79310	936	1+
281.11839	134	
281.42955	124	
281.86957	140	
281.93929	100	
281.95650	124	
281.98941	152	
283.78964	168	
283.80574	142	
283.85262	420	1+
283.91192	114	
283.98631	222	
284.82387	142	
284.87477	130	
284.93545	122	
284.98629	144	
285.79205	468	1+
285.84554	946	1+
286.80768	256	1+
287.06552	100	
287.80965	200	1+
288.94385	138	
289.84164	100	
290.79230	348	1+
290.85860	230	1+
293.11899	218	
294.85197	484	1+
295.46881	98	
295.88714	158	
295.94478	170	1+
296.80913	446	1+
297.42155	210	1+
298.80195	766	
299.80211	400	
300.79982	276	
300.86880	146	
301.80629	158	
301.86127	428	1+
302.80742	610	1+
302.92593	96	
303.85578	1822	1+
303.88737	182	
303.94904	170	
304.02108	94	
304.27000	94	
306.85215	270	
306.88224	206	
307.28220	94	
307.30433	118	
307.86329	372	1+
309.95488	98	
310.87525	408	1+
310.99899	140	
311.93596	166	1+
314.81053	488	1+
315.91561	194	1+
318.78512	114	
318.89272	142	
318.95130	106	
320.93847	106	
321.01233	102	
321.81459	592	1+
321.86462	228	
322.87741	154	
322.92982	220	
323.88148	312	1+
323.93054	116	
326.79125	112	
326.87179	566	1+
326.99431	110	
328.88344	108	
330.18870	110	
330.80419	212	1+
331.74661	252	1+
331.76881	98	
332.09100	94	
336.94513	520	1+
337.75225	330	1+
337.80323	118	
337.83757	298	1+
338.02122	96	
339.82545	708	1+
340.87586	236	1+
340.93908	168	
341.00678	106	
341.33433	96	
341.74582	178	1+
342.38501	100	
342.91233	100	
343.28675	150	
345.76981	128	
348.36807	96	
349.76393	188	
350.76338	114	
351.77958	222	1+
352.03578	194	1+
353.04417	216	1+
353.74400	154	
354.76445	98	
355.60151	122	
356.12298	104	
356.70782	108	
359.71706	176	1+
359.77148	216	1+
360.78039	236	1+
362.83057	262	1+
363.30927	96	
363.74866	114	
365.79273	152	
366.73695	98	
368.37674	128	
368.81163	106	
368.84134	178	
END IONS

###FS:    #m/z: 336.94560 #charge 1+
###MS: 38
###MSMS: 41
BEGIN IONS
TITLE=Cmpd 30, +MS2(336.9456), 28.0-35.0eV, 0.9min #41
RTINSECONDS=50.553
SCANS=38,41
PEPMASS=336.94560	317066
CHARGE=1+
71.50779	90	
158.67721	96	
174.85969	90	
182.86828	128	
187.01965	96	
189.86162	128	
192.15277	92	
196.88440	384	1+
205.95019	132	
208.88498	152	
209.87932	114	
210.88315	482	1+
210.90264	96	
211.94380	6320	1+
212.87753	2836	1+
213.41615	94	
213.93905	3262	1+
215.88581	860	1+
215.93521	460	1+
217.83585	104	
217.88322	156	
218.83777	220	
220.01284	92	
221.96469	116	
223.37342	100	
223.95973	298	1+
223.97499	226	1+
225.34696	96	
226.89747	134	
226.95058	102	
227.89260	616	1+
228.89644	358	1+
229.95447	5466	1+
230.34025	126	1+
230.88908	3596	1+
231.95021	3432	1+
232.04487	160	1+
232.81860	96	
232.91608	94	
233.82912	134	
233.89704	306	
233.91555	130	
233.94728	382	
235.86717	446	
235.89509	114	
235.94849	118	
236.05180	120	
236.28376	108	
236.85841	146	1+
237.06656	98	
240.05091	144	
240.83856	126	
240.96427	134	
241.51835	92	
243.89412	126	
243.95251	94	
246.90648	252	1+
246.97705	372	
247.80017	166	1+
247.96500	1802	1+
248.64579	108	
248.83530	148	
248.87816	116	
248.90118	1504	1+
249.03524	256	1+
249.50424	94	
249.82787	564	1+
249.95921	1172	1+
250.03878	208	1+
251.07287	254	1+
251.84911	198	
251.90577	186	
252.83147	134	
252.92413	224	
252.96975	4014	1+
253.08444	218	
253.85205	156	
253.90388	610	1+
253.94458	118	
254.07638	304	1+
254.86278	102	
254.93810	148	
254.96582	1872	1+
254.99214	104	
255.50034	94	
256.88382	174	
256.91191	192	1+
256.96446	122	
256.98177	240	1+
258.84658	188	
258.92446	158	
258.96463	154	
259.83708	144	
260.82896	172	
261.64293	92	
262.02706	108	
262.87169	202	1+
262.91770	102	
263.51948	98	
264.21553	98	
265.07932	148	
265.97273	224	1+
266.84073	96	
266.87172	146	
267.84216	134	
268.84407	938	1+
270.06168	92	
270.83635	104	
270.97937	496	
271.84207	206	
271.91858	174	
271.94629	134	
272.84656	116	
272.97797	188	
273.85476	110	
274.86534	204	
275.41908	110	
275.95058	114	
276.85572	454	1+
276.89052	352	1+
277.83497	328	
277.96739	162	
278.83575	1206	1+
279.50804	90	
279.95630	144	
280.26648	90	
280.80864	108	
280.91691	166	
281.82124	104	
282.86073	244	
283.02992	104	
283.09627	114	
284.35904	100	
284.87715	160	
285.85498	170	
286.82987	90	
286.84916	924	1+
286.88055	98	
286.92946	152	
287.37406	106	
288.83102	112	
288.92677	98	
289.08589	96	
290.78086	108	
290.79870	100	
290.85572	156	
290.88974	222	1+
291.80398	142	
291.85868	142	
291.93038	150	
292.42688	92	
292.86704	192	
293.10709	128	
293.84945	304	1+
293.87591	132	
293.92721	94	
294.08726	102	
294.85233	236	1+
294.93286	90	
295.88065	118	
296.42375	130	
296.80658	414	1+
297.51779	90	
297.80805	274	1+
298.84062	144	
300.86558	108	
301.06710	100	
301.12969	124	
302.79743	144	
302.86215	122	
303.43854	366	1+
303.84354	260	1+
304.02571	214	1+
304.81902	228	1+
307.88828	110	
308.80576	180	1+
309.54444	94	
309.86977	786	1+
309.88661	150	
310.87414	538	1+
311.80378	188	1+
312.87297	92	
312.88722	290	1+
313.85946	170	1+
314.44858	92	
314.81568	162	
315.77045	144	
316.02105	122	
316.66430	104	
318.44329	104	
318.82213	326	1+
319.82483	260	1+
322.81675	214	1+
323.11902	90	
323.86747	108	
323.88783	528	1+
324.08185	92	
324.76379	140	
324.78634	166	
327.88129	286	1+
327.98719	92	
329.02123	94	
329.86840	92	
330.11156	90	
330.86501	96	
332.76896	144	
333.76172	120	
335.34789	122	
338.15348	104	
339.87889	172	1+
END IONS

###FS:    #m/z: 322.92950 #charge 1+
###MS: 42
###MSMS: 43
BEGIN IONS
TITLE=Cmpd 31, +MS2(322.9295), 28.0-35.0eV, 0.9min #43
RTINSECONDS=54.2265
SCANS=42-43
PEPMASS=322.92950	4443200
CHARGE=1+
85.26586	104	
140.67326	88	
189.85832	84	
190.89324	134	
192.88699	130	
196.88371	146	
203.01701	92	
205.94866	450	1+
205.96979	92	
207.95070	132	
207.97254	114	
210.88125	96	
210.89896	208	
212.87908	384	
214.88627	486	1+
215.35534	94	
221.94652	134	
222.95397	132	
223.12382	86	
223.95758	504	1+
227.13662	112	
227.64023	90	
227.93008	270	
227.95411	312	
228.51550	90	
228.79771	92	
229.84211	146	
230.84527	154	
230.88984	128	
230.91047	130	
231.90641	222	1+
231.93078	90	
232.02217	86	
235.33876	84	
235.88357	90	
236.00980	110	
236.46680	102	
236.82969	114	
238.82404	100	
238.93917	486	1+
239.07659	302	1+
239.10451	154	
239.52218	88	
239.78878	324	1+
240.82056	132	
240.89353	114	
240.94072	2854	
241.02570	172	1+
241.93883	10338	1+
241.97379	96	
242.81898	508	1+
242.88700	124	
242.94131	7452	1+
243.82026	318	1+
243.89559	138	
244.02809	86	
244.78845	90	
244.93971	1972	1+
246.03618	276	1+
246.37981	96	
246.97550	194	
247.38712	170	
247.56851	96	
247.89985	382	1+
248.83077	98	
248.84997	212	
249.84863	134	
249.94125	392	1+
250.46923	86	
250.94597	260	1+
252.22968	96	
252.24291	94	
252.92389	136	
253.67032	116	
254.91740	160	
255.78115	120	
255.82227	88	
256.79331	88	
256.84027	110	
257.07905	208	
258.83543	492	1+
258.97033	148	
259.12846	86	
259.90175	92	
260.34007	86	
260.83460	102	
261.83011	356	1+
263.97589	172	
264.80378	174	1+
265.85369	98	
265.95257	102	
268.81388	98	
268.95975	116	
271.80248	134	1+
271.84799	358	1+
272.03453	94	
272.39045	92	1+
272.78305	154	
273.79275	670	1+
273.82506	146	
273.92383	152	1+
273.95221	102	
275.10970	88	
275.79304	98	
276.11060	90	
276.82087	94	
277.82509	84	
277.85206	238	
278.81007	144	
278.86359	154	
278.92716	88	
279.01082	108	
279.09198	672	1+
279.87703	124	
280.49622	94	
280.80982	292	1+
281.02643	164	1+
281.08279	208	1+
282.84698	446	1+
282.96765	108	
283.07115	218	
283.79029	200	
283.83449	90	
283.84957	372	1+
284.05378	84	
284.29473	488	1+
284.52080	114	
284.87805	244	
285.98568	142	
286.83205	182	1+
286.85317	128	
286.91722	184	
287.80735	156	
289.33979	110	
289.79622	132	
289.86941	196	
290.04532	98	
290.88137	140	
291.02121	98	
291.75131	100	
291.80510	206	1+
291.86189	88	
292.43336	100	
292.89104	100	
292.99378	86	
293.04662	112	
293.85295	406	1+
293.87652	134	
294.39156	88	
294.85584	302	1+
294.93306	122	
294.98160	92	
296.01813	84	
296.80704	194	
296.99717	90	
298.80073	100	
299.02146	84	
299.24215	88	
300.78378	202	1+
300.81432	220	1+
302.09108	86	
303.10374	92	
304.10050	84	
304.80507	248	1+
304.87857	104	
306.88345	170	
307.08210	90	
307.31040	262	
307.79888	158	
307.89257	92	
308.76816	140	
309.81697	316	1+
309.87257	94	
309.88800	132	
310.30738	236	
310.87865	618	1+
311.88369	382	1+
312.81552	264	1+
313.01946	84	
313.46942	94	
313.80214	104	
314.86671	264	1+
320.15071	134	
320.76098	86	
320.83082	158	
321.32054	90	
321.88197	88	
322.88689	124	
323.23938	232	
323.88205	120	
324.13962	150	1+
324.24027	128	
324.75665	224	1+
325.13882	168	1+
326.18125	90	
326.89041	130	
326.96223	94	
END IONS

###FS:    #m/z: 340.94006 #charge 1+
###MS: 42
###MSMS: 44
BEGIN IONS
TITLE=Cmpd 32, +MS2(340.9401), 28.0-35.0eV, 0.9min #44
RTINSECONDS=54.9985
SCANS=42,44
PEPMASS=340.94006	1828622
CHARGE=1+
189.85926	154	
191.92819	240	1+
192.51556	94	
192.93087	168	1+
205.55477	102	
205.95069	248	
207.87101	90	
207.97629	160	
209.88263	114	
209.94197	380	
212.87802	110	
213.87959	380	1+
213.89188	188	
213.93910	3066	1+
215.88611	654	1+
215.93688	766	
216.91036	102	
217.85516	122	
217.88289	730	1+
217.93617	342	
218.57147	94	
219.87928	194	1+
223.95871	450	1+
225.03911	108	
225.78949	90	
226.87011	132	
226.89588	142	
227.96065	92	
228.83292	96	
229.95347	130	
230.88756	714	1+
231.94944	2626	1+
233.89886	504	
233.94658	352	
233.95920	150	
235.82399	222	1+
235.87450	150	
235.89350	128	
235.94210	124	
237.08915	114	
237.84364	122	
237.89202	132	
238.49903	92	
238.82371	90	
239.78572	126	
239.83185	232	1+
240.96160	152	
241.12526	388	1+
241.80478	90	
241.88026	128	
241.95698	92	
243.83161	112	
244.79261	112	
244.95410	158	
246.45516	92	
246.98206	356	1+
248.87838	158	
249.79554	142	
249.90304	146	
249.96126	616	1+
250.14705	98	
250.89883	192	
250.95393	424	1+
250.99134	134	1+
251.59006	114	
251.78830	124	
251.90536	102	
252.19972	92	
252.46926	98	
254.78622	92	
254.90665	206	
254.94026	160	
254.96593	1632	1+
255.07651	182	
256.07515	108	
256.88154	112	
256.91446	128	
256.93852	152	
256.96242	154	
257.51212	118	
257.79907	148	
257.83767	392	1+
258.84348	266	1+
259.95982	270	
259.99660	90	
260.01480	94	
260.34145	94	
260.83240	194	
260.88491	90	
261.84492	128	
261.87260	190	1+
262.96694	234	1+
264.52283	114	
265.17451	132	
265.84184	100	
266.00675	172	1+
266.18918	106	
267.03313	90	
268.79918	168	1+
268.84384	330	1+
268.87018	100	
270.07881	114	
270.83490	262	1+
270.94382	248	1+
272.06191	154	
272.79764	138	
272.91422	108	
272.93132	296	1+
272.97592	186	1+
274.00479	96	
274.79685	130	
274.93450	92	
275.17275	92	
276.38206	98	
276.42266	96	
276.80972	120	
276.85903	160	
277.83998	104	
278.06779	212	1+
278.84087	148	
278.85592	380	1+
279.37441	92	
279.46486	90	
280.80473	322	1+
280.93634	102	
281.84057	216	
281.85949	136	1+
282.13985	100	
282.82413	116	
283.79115	96	
283.85616	276	
283.90437	90	
283.99339	92	
284.94732	122	
285.67140	112	
287.91332	102	
289.87546	372	1+
290.82295	90	
292.87681	286	1+
294.27831	166	
294.85613	200	
295.86000	100	
296.97490	114	
297.78616	122	
297.97587	102	
299.79042	144	
300.51799	194	
300.84844	156	1+
301.87703	106	
302.17213	142	
302.77034	90	
302.95746	98	
303.87412	246	1+
304.94315	102	
305.43815	90	
305.80304	124	
306.88638	280	1+
307.80330	94	
307.89336	258	1+
308.80271	186	
308.87107	140	
308.94958	150	
309.81712	154	
310.87728	330	
311.87980	180	
311.90021	134	
312.95005	100	
313.63021	90	
313.88739	120	
313.95420	168	
314.80795	140	
314.95176	94	
315.87682	128	
319.06589	94	
320.91754	100	
321.89307	142	
323.88974	344	1+
324.58420	94	
324.99711	152	
325.94361	94	
328.18745	120	
328.93928	106	
329.87598	368	1+
329.91444	134	
330.81059	372	1+
330.88166	302	1+
333.78050	104	
333.82666	108	
333.86396	210	1+
334.88923	166	1+
336.41052	100	
337.51719	110	
338.87266	282	
339.82532	110	
339.89643	242	1+
343.31245	98	
END IONS

###FS:    #m/z: 363.95622 #charge 1+
###MS: 42
###MSMS: 45
BEGIN IONS
TITLE=Cmpd 33, +MS2(363.9562), 28.0-35.0eV, 1.0min #45
RTINSECONDS=55.7705
SCANS=42,45
PEPMASS=363.95622	1168280
CHARGE=1+
189.86216	640	
191.85887	674	1+
196.88375	446	
199.88837	164	
205.87617	144	
205.94850	208	1+
207.87316	308	
208.88730	100	
208.93712	142	
209.94248	1410	1+
210.88319	776	
210.90028	170	
210.96216	144	
212.87786	3256	1+
214.89543	266	
216.40772	102	
218.85455	106	1+
218.91310	258	
219.87913	234	1+
219.94064	132	
222.95095	1806	1+
224.90716	120	
224.94688	2110	1+
224.97307	126	
225.88105	162	
226.89035	184	
226.94656	11524	1+
226.99889	102	1+
227.42525	108	
228.89383	610	1+
228.94182	10518	1+
230.84637	140	
230.88923	5876	1+
231.02019	102	
231.08049	128	1+
232.88346	884	1+
234.87931	362	
234.92268	100	
234.99615	98	
235.82394	118	
236.82870	130	1+
237.05719	138	
238.79628	130	
239.07162	206	
239.43310	168	
239.97010	138	
240.81697	444	1+
240.93991	778	
240.96211	1504	1+
241.94101	486	
242.94244	1416	1+
242.95706	1276	1+
243.81990	162	
244.81841	118	
244.95676	5878	1+
245.38828	104	
245.83516	302	1+
245.94044	356	
246.36245	120	1+
246.78686	150	
246.90410	414	1+
246.95227	7200	1+
248.79987	348	1+
248.89947	1866	1+
249.06102	272	1+
249.09409	128	
250.89638	406	1+
250.94563	314	1+
250.96934	284	
251.82624	106	
252.07476	158	1+
253.83440	444	1+
253.90481	274	
253.94520	112	
254.90499	130	
257.43498	126	
258.44509	108	
258.83432	298	
258.90732	124	
258.92875	120	
258.97173	462	1+
260.83296	144	
260.96803	524	1+
261.83557	158	
261.85575	160	
262.02099	98	
262.83694	128	
263.03775	236	1+
263.86827	98	
263.97746	210	
264.96648	168	
265.81741	496	1+
265.94127	148	
265.97427	208	
266.81011	522	1+
267.38356	140	
267.78001	166	1+
267.84923	130	
267.97421	600	1+
268.84311	124	
268.90646	126	1+
268.96003	112	
269.96920	1250	1+
270.80446	168	
271.84665	308	1+
271.91488	350	1+
272.79089	102	
274.00585	162	
274.79321	126	
275.80870	260	1+
276.06823	276	1+
276.42678	102	
276.84283	160	
276.85657	176	
277.85596	98	
277.94838	114	
278.41881	106	
278.79399	296	
278.84949	128	
278.92713	132	
278.98359	100	
279.10016	244	1+
279.79503	158	
279.89624	120	
280.79346	1092	1+
280.91586	104	
281.85705	234	
281.91918	124	
282.79528	116	
282.85578	234	
282.91745	98	
282.92992	110	
283.79815	248	
283.85224	326	
283.98526	194	
284.78631	114	
284.81908	144	
284.84907	234	
285.84255	820	1+
285.96156	172	
286.01835	142	
286.81621	138	
286.88551	104	
287.46542	106	
288.79420	136	
288.88369	100	
290.78829	506	1+
292.86441	130	
293.14894	120	
293.49242	106	
293.84873	222	
293.92630	100	
294.49064	100	
294.86162	142	
295.92330	132	
296.80920	368	1+
296.84944	126	
297.01194	104	
298.11754	104	
298.80265	1348	1+
299.86852	128	
300.84043	126	
301.79977	262	1+
301.85922	568	1+
302.24493	112	
303.80489	574	1+
303.82842	110	
303.85573	1944	1+
305.93863	120	
307.80784	144	
308.79593	132	
308.87247	142	
309.88800	114	
309.90283	196	1+
310.85746	200	1+
310.87519	166	
311.82960	210	1+
311.88180	404	1+
312.02387	188	1+
312.88519	318	1+
312.93983	102	
313.39960	98	
314.94593	246	1+
315.81557	114	
316.81540	406	
318.45685	114	
318.54418	100	
318.86453	130	
318.88718	122	
318.93504	316	1+
319.86859	204	
320.81510	1080	1+
320.89156	104	
321.81734	900	1+
321.86877	666	1+
322.93213	200	
323.81503	114	
323.88784	348	1+
324.89174	280	1+
325.02738	108	
326.86827	226	1+
327.76511	106	
328.26217	104	
328.41121	98	
328.88663	110	
329.87599	278	1+
330.75510	156	
332.93407	134	
335.74848	130	
336.94471	540	1+
339.82707	612	1+
340.93819	296	1+
342.70751	112	
342.80598	134	
344.77002	98	
347.78601	160	
352.76626	232	1+
352.88399	208	1+
354.80303	226	1+
356.12519	98	
357.77085	178	1+
358.89801	112	
359.36094	148	
361.78997	108	
362.84647	150	
363.95494	142	1+
364.08940	104	
364.34015	112	
END IONS

###FS:    #m/z: 340.94029 #charge 1+
###MS: 46
###MSMS: 47
BEGIN IONS
TITLE=Cmpd 34, +MS2(340.9403), 28.0-35.0eV, 1.0min #47
RTINSECONDS=59.443
SCANS=46-47
PEPMASS=340.94029	1730846
CHARGE=1+
138.33956	92	
183.86840	172	
188.95451	110	
189.86525	190	
190.93402	98	
192.88959	172	
192.92732	504	
196.88765	274	
197.98161	92	
198.00420	102	
203.48619	96	
203.88332	130	
205.94956	322	1+
206.98417	152	
208.88162	92	
208.95341	114	
209.13717	92	
209.88652	100	
209.93872	596	1+
210.93892	330	1+
212.87600	966	1+
213.93825	2190	1+
214.88485	808	1+
215.88687	674	1+
215.93814	492	
217.88229	344	1+
217.89936	118	
219.88179	100	
219.92939	106	
220.87261	278	1+
221.94604	158	
222.33402	120	
222.95341	524	1+
225.05617	110	
226.60016	94	
226.94648	492	1+
227.90475	212	1+
230.88655	1432	1+
231.88905	856	1+
231.94892	2094	1+
233.82842	180	1+
233.89598	686	1+
233.94693	298	
235.87206	136	
235.89203	184	
235.94911	116	
238.02857	102	
238.21295	94	
238.81724	136	
239.78645	104	
239.90249	150	
240.02067	100	
240.96147	160	
241.01749	114	
241.94444	308	1+
243.83086	252	
244.80215	154	
244.95939	226	
246.84592	108	
246.90999	94	
246.97389	242	1+
248.87731	124	
248.89514	416	1+
249.96205	736	1+
251.91209	206	1+
251.96206	112	
252.08506	198	1+
254.83424	176	1+
254.90372	100	
254.96594	1620	1+
255.08130	146	
256.07462	134	
256.84578	116	
256.90273	170	
256.96379	362	1+
258.84854	164	
258.90614	132	
258.95736	278	1+
259.44293	92	
259.84371	160	
260.84021	202	
260.89086	90	
261.84809	120	
261.93693	96	
262.78997	244	1+
262.84256	182	
263.34405	116	
263.83865	104	
265.85314	182	
265.96752	102	
266.08550	100	
267.13361	144	
267.45680	94	
267.79627	304	1+
268.84316	528	
269.11999	92	
269.83367	160	
269.92646	92	
270.80307	134	
270.83337	130	
270.85434	146	
270.88542	104	
271.91285	176	1+
272.84541	312	
272.93481	444	
272.97633	316	1+
273.79421	142	
273.97957	204	1+
274.86157	104	
275.78813	136	
275.80692	188	
275.84886	96	
276.81606	200	
276.85468	354	1+
277.01956	90	
277.82488	114	
277.90162	114	
278.84569	214	
279.03408	94	
279.10398	108	
279.41368	92	
279.61261	98	
279.84440	156	
279.85408	550	1+
279.96493	122	
280.80900	122	
282.67598	140	
283.78903	142	
284.43158	94	
284.83471	90	
284.87947	146	
286.41027	92	
288.10476	94	
288.81412	156	
289.01462	108	
289.79586	236	1+
289.81483	188	1+
291.39246	100	
291.43938	240	1+
291.97981	128	
292.87239	210	
293.50115	100	
293.84986	186	
293.87607	124	
294.86223	248	1+
295.80775	216	1+
295.97372	326	1+
296.85921	106	
296.95311	128	
297.79604	172	1+
298.96698	172	1+
299.78618	112	
299.85884	116	
299.88015	166	
299.93302	148	
301.04824	126	
301.87320	126	
302.85218	110	
302.94022	326	1+
303.80712	110	
306.88223	126	
307.88805	238	1+
308.07863	120	
308.29338	126	
308.80202	134	
309.53782	88	
310.14763	150	
310.87390	738	1+
311.89327	268	1+
311.99242	96	
313.75954	138	
313.87413	110	
314.88060	140	
315.89587	112	
315.96076	188	1+
316.30181	96	
321.81601	122	
322.03167	92	
323.46134	90	
323.88819	496	1+
324.31933	116	
324.45787	90	
324.89274	362	1+
324.95144	106	
325.25484	100	
325.78956	246	1+
326.17305	110	
326.88118	142	
326.96832	90	
328.17323	114	
328.38487	90	
328.89020	98	
330.81432	306	
331.80337	178	
331.88808	498	1+
332.82694	112	
333.06429	104	
334.86740	278	1+
337.19146	98	
338.87307	104	
339.69741	92	
339.80023	166	1+
344.84970	90	
END IONS

###FS:    #m/z: 507.84543 #charge 1+
###MS: 46
###MSMS: 48
BEGIN IONS
TITLE=Cmpd 35, +MS2(507.8454), 28.2-35.2eV, 1.0min #48
RTINSECONDS=60.2155
SCANS=46,48
PEPMASS=507.84543	349432
CHARGE=1+
196.01546	316	1+
209.94581	144	
230.89191	154	
232.89054	364	1+
240.08152	144	
248.85412	196	
249.88278	144	
250.97055	616	1+
252.07684	156	
252.10790	212	1+
254.37675	172	
255.78778	198	1+
258.87729	244	1+
259.86527	216	
264.39098	154	
269.92291	148	
272.85403	536	1+
274.85111	490	1+
275.88417	180	
276.79238	202	1+
278.83457	326	1+
279.06814	194	1+
280.10469	144	
280.38334	144	
280.79819	150	
280.92508	200	1+
280.98989	132	1+
281.93655	188	1+
282.96246	174	1+
283.88014	218	
284.87911	158	
287.40032	252	1+
287.84889	340	
288.40450	208	1+
288.80544	130	1+
288.86461	228	
289.88078	788	
290.13569	210	
290.86796	1488	1+
292.86113	194	
293.87247	3812	1+
296.85570	238	
296.87870	402	1+
296.90456	268	
296.97436	190	1+
297.80890	364	1+
297.84762	674	1+
298.87701	378	
299.85413	1186	1+
299.87953	228	
301.04046	144	
301.94625	228	1+
302.87107	284	
302.88846	186	
303.79206	268	1+
304.79337	186	1+
305.86143	200	
305.90354	244	1+
306.86532	184	
307.88873	462	
308.14195	924	1+
308.87736	2270	1+
309.36328	174	
310.15984	768	1+
310.79342	284	1+
311.88332	8624	1+
314.86158	1974	1+
315.80235	248	1+
315.82438	164	
315.99246	134	1+
316.80592	168	1+
316.88164	264	
317.92818	280	1+
318.86011	484	
318.93037	224	1+
319.86251	242	
322.83377	208	
322.88272	168	
323.85255	566	1+
323.91036	232	1+
325.39066	162	
325.89903	540	
326.82661	142	
326.88287	726	
327.81706	260	1+
327.87820	1504	1+
328.37558	242	
329.38319	162	
330.11797	196	1+
330.87893	374	
330.95467	186	
331.88707	204	
332.79475	232	1+
332.87491	1350	1+
332.90298	352	
332.95382	154	
333.32625	166	
333.84308	268	
335.00450	174	1+
335.84283	216	
335.88317	228	
336.03549	190	1+
336.87358	142	
336.94600	172	
337.39372	192	1+
337.75905	208	1+
337.88435	482	1+
337.99176	222	1+
339.88310	438	1+
340.83967	154	1+
343.87108	528	1+
344.84234	342	1+
345.80706	176	
345.88193	208	1+
348.17539	146	
348.36592	334	1+
348.80713	156	
348.87165	186	
348.89050	310	
349.81151	328	1+
349.85896	170	
349.90509	144	
350.06931	148	
350.80778	226	1+
350.85968	160	
350.88591	708	1+
351.38823	178	
351.76844	308	1+
351.85894	206	
352.16477	170	1+
352.83608	164	
352.90694	344	1+
353.85068	1016	1+
353.92504	204	1+
354.90016	160	
355.06562	212	1+
355.36857	248	1+
355.75879	146	
355.78104	210	1+
355.85161	358	1+
355.89288	170	
356.89858	360	1+
357.71965	252	1+
357.83476	144	
359.87581	196	1+
360.76201	196	1+
362.90917	210	1+
363.84348	236	
365.77888	214	
366.18435	270	1+
366.83715	1942	1+
367.01232	184	1+
367.70743	1376	1+
367.76836	244	
367.87728	162	
368.76741	148	
368.89726	192	
368.92472	160	
369.70589	316	
369.83667	324	
370.78228	374	
370.84071	358	1+
370.88155	176	
371.18377	410	1+
371.72383	358	1+
371.86741	230	
373.72028	550	1+
373.83090	234	
373.90392	334	1+
374.38581	262	1+
374.81698	186	
375.72896	180	1+
375.79579	154	
375.83444	162	
376.10260	166	1+
376.86400	354	1+
376.89003	204	
377.73428	218	1+
380.71762	332	1+
380.85557	430	
380.89357	190	
381.12727	148	
381.72103	238	1+
381.79904	142	
382.85448	186	
383.70983	226	1+
383.85505	154	
384.20701	206	1+
384.85042	3598	1+
385.39516	326	1+
386.90398	190	
387.69586	168	
387.84783	372	
388.73747	284	1+
388.79983	362	1+
388.84859	236	
388.92542	222	1+
389.37984	168	1+
389.67974	150	1+
389.80663	258	1+
389.84673	294	
389.88810	298	1+
390.84098	818	
391.84131	426	
391.90607	242	1+
392.37937	216	1+
392.82908	172	
392.86429	508	1+
393.60115	142	
393.67848	212	1+
393.73421	214	1+
393.79915	418	
394.38861	242	1+
394.79391	192	
394.83555	412	
397.84813	210	1+
397.90193	144	
398.72420	498	1+
398.80938	258	1+
400.72571	222	
400.86358	350	
402.86414	1878	1+
403.86882	1264	1+
404.77374	366	1+
405.86692	512	
406.85985	298	
407.72612	262	
407.78028	296	1+
407.86810	3522	
408.14998	106	1+
408.46743	214	1+
408.73579	176	
408.81004	152	
408.86378	3476	1+
408.92449	164	
409.72544	900	1+
410.08588	368	1+
410.72726	554	1+
410.84354	502	
411.81398	692	1+
411.84135	854	1+
412.72957	412	
412.84164	624	1+
412.86888	178	
412.92633	270	1+
413.07297	308	1+
413.87733	486	1+
415.87309	212	
417.82087	176	
421.87969	860	1+
422.72674	362	1+
422.93476	164	1+
423.73005	298	1+
423.78071	194	1+
423.86887	752	1+
423.89389	154	
424.64914	220	1+
424.81227	174	
425.77531	220	1+
425.88058	412	
426.05158	214	1+
426.74584	160	
426.86175	1248	
426.93863	238	
427.73307	1732	1+
427.84818	2632	1+
428.84722	1932	1+
428.88675	636	1+
429.09233	284	
429.73513	960	1+
430.06797	206	1+
430.74017	672	1+
430.87995	374	
431.86637	1116	1+
432.72223	218	1+
433.29477	154	1+
433.72164	160	1+
433.84991	222	
435.88852	148	
436.70818	196	1+
436.80702	150	1+
436.89279	172	
439.89216	922	1+
440.21550	214	1+
444.87010	2406	1+
445.74440	422	
445.80753	318	1+
446.74479	292	
446.76154	250	
447.70960	300	1+
447.75064	198	
448.74900	150	
448.83325	150	
448.89056	218	
449.79711	202	1+
449.87734	684	
449.90082	306	
450.74933	442	
450.89785	180	
451.87210	296	1+
451.89724	412	1+
453.16823	142	
457.90498	588	1+
458.68258	156	
462.88090	738	1+
463.85295	216	1+
464.78059	146	
467.88609	1042	1+
468.22435	200	1+
469.69977	236	1+
469.77729	152	
470.77180	206	1+
481.79581	142	
482.80107	148	
483.79999	208	1+
485.89845	1064	1+
486.26269	292	1+
487.90196	284	1+
488.85387	226	1+
489.79479	304	1+
492.81597	230	1+
496.74056	164	1+
499.73951	344	1+
500.74238	252	1+
500.80409	206	1+
501.80538	164	1+
504.80642	298	1+
505.28828	142	
507.67298	160	1+
508.79178	284	1+
509.79179	172	1+
509.86058	354	1+
END IONS

###FS:    #m/z: 336.94567 #charge 1+
###MS: 46
###MSMS: 49
BEGIN IONS
TITLE=Cmpd 36, +MS2(336.9457), 28.0-35.0eV, 1.1min #49
RTINSECONDS=60.9875
SCANS=46,49
PEPMASS=336.94567	277554
CHARGE=1+
182.86682	142	
192.88869	128	
195.68025	112	
196.88375	392	
205.94947	136	
208.88405	146	
209.88517	118	
210.88412	272	
211.00206	122	
211.94387	6778	1+
212.87751	1870	1+
213.93934	3212	1+
214.50164	108	
214.88627	732	1+
214.90596	86	
215.88478	660	1+
215.93773	238	
217.73662	88	
217.91674	92	
217.93463	120	
219.85435	86	
222.83791	96	
223.95975	274	1+
225.85951	100	
225.96747	166	1+
226.89444	146	
227.78664	108	
227.89162	572	1+
228.79002	144	
228.89403	418	1+
229.42957	92	
229.95446	5702	1+
230.14234	94	
230.57537	110	
230.88940	3404	1+
231.32773	102	
231.82639	254	1+
231.94994	2204	1+
233.16253	98	
233.82305	266	1+
233.90006	504	1+
233.94630	534	1+
234.52352	100	1+
235.00190	94	
235.39735	104	
235.80533	88	
235.89093	366	1+
236.85403	88	
237.94883	124	
238.49144	90	
239.78293	92	
240.44129	100	
240.82699	128	
241.84458	148	
241.95137	108	
241.98526	114	
242.01261	86	
243.89276	254	1+
244.45028	98	
245.95203	88	
245.97422	404	1+
247.96467	1288	
248.90076	982	1+
248.95736	1020	1+
249.96142	856	1+
250.83337	134	
250.89580	100	
250.94614	94	
251.07276	386	1+
251.83827	314	1+
251.90632	314	1+
251.95840	298	
252.82968	200	1+
252.97032	3242	1+
253.87047	86	
253.90729	326	1+
254.03748	122	
254.08992	240	
254.96567	1424	1+
255.07338	154	
255.58654	90	
255.79950	152	
255.89665	122	
256.86788	150	
256.96491	332	
257.06328	88	
257.79684	108	
257.80832	416	1+
258.05453	106	
258.36604	100	
258.84436	330	1+
258.92254	120	
258.95912	112	
259.95777	104	
261.39656	102	
261.87951	90	
262.83495	768	1+
262.95112	98	
264.90024	106	
265.01877	114	
267.78699	86	
267.83721	1470	1+
268.08362	88	
268.83985	1306	1+
268.87038	92	
268.92482	86	
269.79841	412	1+
270.98254	702	1+
272.14193	106	
272.78841	416	1+
272.85098	226	
272.87413	192	1+
272.94540	142	1+
272.97400	272	
273.79015	318	1+
274.85914	152	
275.90444	86	
276.85462	494	1+
276.89159	164	
277.83330	938	1+
277.96110	156	1+
278.83660	608	1+
278.88784	202	1+
280.13525	110	
281.81856	96	
281.87087	174	
282.35582	100	1+
282.93222	130	
282.97159	94	
283.42639	88	
283.78876	92	
283.86974	140	
285.42576	130	
285.80729	96	
285.85246	214	
286.82119	98	
286.84788	1166	1+
287.81046	216	
289.87287	90	
290.85548	142	
290.87920	146	
291.19127	112	
291.79465	90	
291.85615	132	
291.99139	124	
292.80153	148	
292.86236	108	
293.10500	210	
293.84825	256	1+
294.09233	140	
294.10856	112	
294.37463	86	
294.45888	88	
294.86882	118	
294.89475	106	
294.99633	104	
295.96158	88	
298.81932	108	
298.84736	86	
298.90894	108	
299.88311	130	
303.80535	116	
304.86147	122	
304.87438	366	1+
305.44023	90	
305.70428	100	
305.85940	120	
305.92410	198	1+
307.79693	124	
307.89010	102	
308.86941	124	
308.90673	114	
309.81317	132	
309.87251	544	1+
310.82688	100	
310.87842	326	1+
311.86377	212	1+
312.03849	90	
312.80707	104	
314.81984	158	
314.89500	92	
315.86069	138	
317.75721	122	
318.95446	144	1+
319.86931	172	1+
320.07369	88	
321.76110	94	
324.89212	166	
325.87047	86	
325.89710	154	
326.14560	88	
327.54037	98	
327.88637	88	
328.88561	122	
328.93905	152	
329.39586	86	
329.87053	114	
330.30325	86	
330.81282	278	1+
330.87533	206	1+
334.18555	144	
334.82670	86	
335.77576	88	
336.76434	136	
336.86348	274	1+
338.04502	86	
339.75513	128	
341.20440	86	
342.09673	92	
END IONS

###FS:    #m/z: 340.94021 #charge 1+
###MS: 50
###MSMS: 51
BEGIN IONS
TITLE=Cmpd 37, +MS2(340.9402), 28.0-35.0eV, 1.1min #51
RTINSECONDS=64.6665
SCANS=50-51
PEPMASS=340.94021	1784144
CHARGE=1+
192.88742	196	
192.92444	106	
192.94106	86	
196.88324	284	
199.88516	94	
204.94974	92	
205.95005	174	
206.03549	90	
207.40393	174	
208.88203	188	
208.89519	94	
208.95518	140	
210.87913	88	
210.89975	118	
210.93641	386	1+
211.01619	102	
212.02170	88	
212.87794	194	
212.94719	86	
213.87756	604	1+
213.93884	1722	1+
214.88678	712	1+
215.88833	500	1+
215.95932	88	
216.41023	112	
217.85850	196	1+
217.88061	342	1+
217.93694	142	
218.91528	138	
222.08130	90	
222.95177	358	1+
223.42305	94	
223.95572	256	1+
224.89837	120	
225.88837	520	1+
225.92027	92	
226.89341	494	1+
226.94965	124	
228.94853	224	
230.88803	1540	1+
231.95039	1618	1+
233.89852	498	1+
233.94687	626	1+
234.93273	100	
235.89128	606	1+
235.94989	102	
236.83172	86	
238.04097	158	
238.79693	90	
239.78562	110	
239.90619	120	
240.84278	146	
240.96105	400	1+
241.79300	138	
241.83478	202	
241.90217	118	
242.94053	114	
243.54540	96	
244.88166	94	
244.95287	120	
245.53235	84	
246.95322	86	
246.97506	184	
248.83621	104	
248.89413	428	1+
248.92691	94	
248.97105	110	
249.85152	102	
249.96169	224	
250.96962	124	
251.07296	150	
251.78569	126	
254.86395	142	1+
254.90613	282	1+
254.96526	882	1+
255.02363	102	
255.06681	136	
255.94773	122	
256.07985	100	
256.89676	180	
256.96640	188	
257.79683	210	1+
257.85351	102	
258.84272	182	
258.90962	138	
259.84585	224	
259.95704	268	
260.44057	92	
260.84406	148	
260.93781	100	
262.77026	104	
262.96202	112	
263.17052	90	
263.84854	228	1+
264.05574	94	
264.12966	112	
264.96265	104	
265.84170	312	1+
265.87729	90	
266.08276	92	
266.84539	178	1+
268.08037	168	1+
268.84004	356	1+
268.97801	142	
269.79765	124	
269.95567	142	
272.84327	84	
272.93520	212	
272.97663	172	
273.31614	100	
273.79864	136	
273.81663	114	
273.91957	104	
274.79712	168	
274.86201	100	
275.80567	108	
275.84421	160	
276.85199	964	1+
276.89509	98	
277.08675	96	
278.03773	90	
278.90058	148	1+
279.47512	100	
280.05665	94	
280.85356	200	
281.81060	150	1+
281.93128	86	
282.85487	112	
283.05496	86	
283.92261	96	
283.96214	88	
285.42862	86	
285.79261	150	
286.81065	222	1+
287.81557	154	1+
288.06122	140	
289.50919	86	
289.79873	246	1+
290.86473	158	
291.79079	186	1+
293.85759	390	1+
293.87482	96	
294.86225	314	1+
295.80752	102	
296.89322	88	
297.01344	112	
297.96351	106	
298.45033	100	
298.80194	124	
298.82350	154	1+
298.85606	360	1+
299.06095	126	
299.78415	176	1+
299.87687	106	
301.82958	170	
301.87587	120	
301.91486	144	
304.44543	88	
304.92628	94	
305.87826	484	1+
307.08654	116	
307.16175	86	
307.80028	336	1+
308.08125	94	
308.28787	120	
308.88167	148	
310.87537	666	1+
310.89231	104	
311.85445	222	1+
313.86767	108	
314.87116	90	
315.80454	86	
316.87285	290	1+
316.90587	188	
317.84103	96	
317.90676	94	
318.85780	86	
322.87520	140	
323.30496	110	
324.89049	496	1+
325.81928	204	1+
327.11417	94	
328.88875	192	
329.87433	350	1+
330.81471	298	
331.05351	90	
331.75449	134	
332.87615	106	
335.07152	88	
338.52831	88	
339.83205	114	
340.00537	92	
340.90503	108	
341.82840	122	
342.52107	92	
344.97302	192	
345.72794	106	
END IONS

###FS:    #m/z: 507.84526 #charge 1+
###MS: 50
###MSMS: 52
BEGIN IONS
TITLE=Cmpd 38, +MS2(507.8453), 28.2-35.2eV, 1.1min #52
RTINSECONDS=65.439
SCANS=50,52
PEPMASS=507.84526	306308
CHARGE=1+
196.01531	544	1+
198.88576	388	1+
199.88747	304	1+
209.94371	254	
224.97256	154	
228.03220	294	1+
232.89677	140	
235.90581	236	
236.88904	152	
237.86318	146	
238.06986	140	
242.87014	158	
250.97133	440	
251.11175	232	1+
252.08202	142	
252.95794	174	1+
266.88202	254	1+
272.85321	1420	
273.79286	170	1+
273.86910	178	
275.84876	232	
276.80095	138	
276.87735	204	1+
277.85480	140	
278.86116	298	
279.13071	178	
279.39508	334	1+
280.85389	414	1+
280.89322	180	
281.37757	160	
284.92591	218	1+
285.85957	342	1+
287.84995	824	1+
288.79983	402	1+
288.90107	162	
289.05235	228	1+
289.39767	156	
289.88068	550	
290.12849	214	1+
290.86189	2022	1+
291.97965	146	
292.88939	188	
293.25771	90	1+
293.80217	336	1+
293.87281	3742	1+
293.90468	156	
294.00290	230	1+
294.80913	196	1+
296.35574	172	1+
296.84542	248	1+
296.91242	150	
297.05773	220	1+
297.87427	172	1+
298.09583	238	1+
298.83186	148	
299.81412	140	
299.85048	834	1+
300.85543	610	1+
300.89750	178	
302.86917	516	1+
302.91081	186	1+
303.76934	218	1+
303.85027	180	1+
304.39537	166	
304.80204	162	1+
305.86539	550	1+
305.90089	152	
306.39096	184	
307.86497	208	
307.89323	632	1+
308.13988	790	1+
308.28940	160	
308.87304	1892	1+
309.88806	816	
310.15560	626	1+
310.34676	246	1+
311.88265	7528	1+
312.10781	182	1+
312.85244	176	
313.75673	146	
314.37500	336	1+
314.86573	668	1+
315.37851	266	1+
315.89222	192	
316.81132	142	
316.86325	304	
316.88784	138	
317.86350	136	
318.40836	218	1+
318.81083	166	
318.85940	608	1+
319.89295	422	1+
321.15221	240	1+
321.88231	180	
322.85309	168	
322.88794	188	
323.84883	196	
323.87558	238	
323.92174	148	
324.89915	622	1+
325.85009	162	
326.38961	194	
326.87956	2550	1+
326.96765	138	
327.80801	146	
327.84169	204	1+
328.80737	334	1+
329.89282	320	
330.88421	602	1+
332.87384	1506	1+
332.90738	144	
333.78795	168	
333.82816	190	
333.84455	316	
334.39312	150	
334.89427	500	1+
335.83954	630	
335.95695	150	
336.06362	138	
336.86849	190	
336.88834	144	
337.88051	264	
338.38856	222	
338.88175	196	
339.83386	138	
339.87871	264	
340.86083	208	
341.89830	136	
342.87503	416	1+
343.39955	416	1+
344.40360	332	1+
344.76858	186	1+
344.84061	136	
345.90835	222	1+
345.93887	174	1+
346.36837	160	
346.83933	310	1+
348.88245	218	
348.91498	136	
349.80062	304	1+
349.88083	616	1+
350.76272	264	
350.82417	166	
350.88540	530	1+
351.90334	180	
352.82998	196	
352.88531	166	
353.84846	784	1+
353.88837	136	
353.98623	246	1+
354.50124	148	1+
355.77969	280	1+
355.84610	368	1+
355.89459	378	1+
356.03343	276	1+
357.84023	266	1+
358.34212	230	1+
358.72276	212	1+
358.78381	172	1+
358.87720	150	
359.88836	202	1+
360.77089	252	1+
360.86674	336	1+
363.71497	144	1+
364.83749	168	
366.18597	214	
366.37697	280	1+
366.70983	154	
366.79612	170	1+
366.83786	2042	1+
367.03830	164	1+
367.70638	670	1+
367.74717	136	
369.83621	238	
370.36324	270	1+
370.53794	136	1+
370.78295	286	1+
371.19166	136	
371.71556	186	1+
371.82559	372	1+
372.04618	156	
373.88184	158	
373.90191	160	
374.80962	280	
374.93679	260	1+
375.84722	162	
376.86687	198	
377.38487	328	1+
377.88823	270	1+
379.81896	168	
379.88638	402	1+
380.72045	176	
381.83440	220	
382.72730	274	
382.85658	542	
382.88913	360	1+
383.03357	212	1+
383.33221	220	1+
383.89461	300	1+
384.75047	164	
384.84878	3928	1+
385.38685	434	1+
385.77654	140	
385.79882	298	1+
386.86588	152	
387.73185	144	
387.80200	464	1+
387.84631	340	
387.88355	214	1+
388.13377	298	1+
388.77703	136	
388.79882	292	1+
388.85891	154	
389.19712	578	1+
390.05604	160	
390.23185	130	1+
390.80002	254	1+
390.84105	914	
391.72942	160	
391.84301	892	
392.73019	338	1+
392.82688	406	
393.35703	208	1+
393.78796	512	1+
393.82996	644	1+
393.86462	354	1+
394.83928	438	1+
396.40097	176	
396.73536	314	1+
396.87418	312	1+
396.90225	214	
397.71734	172	
397.84403	408	1+
398.72540	994	1+
398.79772	202	1+
399.72766	752	1+
400.74564	166	
400.84769	170	
402.75622	156	1+
402.81614	156	
402.86469	2084	1+
402.89369	132	1+
404.84985	190	
405.78955	488	1+
405.87320	508	
406.76948	168	1+
406.85583	250	
406.89499	154	
407.00423	112	1+
407.72542	258	
407.86770	4102	
408.72974	136	
408.85422	1600	
408.92356	300	1+
409.62910	138	1+
409.71872	548	1+
409.86334	828	
410.74220	304	1+
410.83629	586	
411.80987	252	
411.84277	914	1+
411.95227	138	1+
412.12094	108	1+
412.72670	216	1+
412.79289	418	1+
412.84712	588	1+
413.07288	218	
413.88198	690	1+
415.87109	386	1+
416.82076	380	1+
416.87315	226	1+
417.82280	620	1+
419.85498	264	1+
421.88329	398	
422.87916	288	
423.82416	142	
423.86761	1044	1+
424.82389	396	1+
425.75154	170	
425.79425	372	1+
426.77011	216	
426.79620	216	1+
426.85892	1950	1+
426.88607	470	1+
426.93392	168	
427.73369	1618	1+
428.84685	1686	1+
428.88695	518	1+
429.70825	144	
429.73620	134	
430.73979	876	1+
430.82007	178	
430.87888	190	
431.86743	660	1+
433.87665	676	1+
435.83760	234	1+
435.86249	230	1+
437.73685	294	1+
439.89207	634	1+
444.24253	156	1+
444.79670	214	1+
444.87143	2708	1+
446.75350	518	1+
446.89446	172	
447.75583	380	1+
448.69648	172	1+
448.77286	268	1+
448.79736	138	
448.89385	204	
449.87720	674	1+
450.74949	288	1+
451.87390	250	1+
453.33043	142	1+
453.77306	110	1+
457.90457	590	
458.90154	350	
459.90750	192	
462.88187	1524	1+
464.78625	312	1+
467.88656	1034	1+
468.83556	262	1+
469.88962	168	
476.72257	152	
478.72668	138	
478.77564	242	1+
485.89880	704	1+
486.25945	228	1+
486.84205	198	
487.79229	154	
491.79985	164	1+
499.73294	312	1+
500.73327	248	1+
502.79538	284	1+
503.80054	216	1+
504.66463	146	1+
509.86089	274	1+
512.80003	190	1+
END IONS

###FS:    #m/z: 336.94556 #charge 1+
###MS: 50
###MSMS: 53
BEGIN IONS
TITLE=Cmpd 39, +MS2(336.9456), 28.0-35.0eV, 1.1min #53
RTINSECONDS=66.211
SCANS=50,53
PEPMASS=336.94556	249310
CHARGE=1+
79.42239	102	
94.03680	88	
185.87040	132	
189.86340	286	
196.88689	240	1+
198.95728	90	
206.97199	140	
208.88489	126	
208.89733	94	
208.91886	88	
209.88269	112	
209.94933	130	
210.88340	212	
210.90057	122	
211.88359	146	
211.94407	6470	1+
212.87827	2274	1+
213.93909	1908	1+
214.88655	1158	1+
215.88610	744	1+
215.93555	704	1+
217.43121	108	
223.39153	92	
223.96251	560	1+
226.38949	100	
226.89315	184	
227.94946	84	
228.89320	562	1+
229.95443	5436	1+
230.88801	4386	1+
231.94936	2192	1+
232.82262	106	
233.82323	486	1+
233.94651	702	
234.82652	316	1+
235.89209	374	1+
235.94412	212	1+
237.02790	84	
237.05684	130	
239.03983	96	
239.79249	350	1+
239.82717	338	1+
240.05460	82	
240.95902	128	
243.15352	90	
243.87481	84	
244.97496	82	
245.88864	88	
247.96440	1658	1+
248.83354	86	
248.85898	84	
248.89960	1450	1+
249.04196	82	
249.82855	96	
249.96075	606	1+
250.83725	150	
250.90368	140	
250.94917	236	
250.99521	166	
251.51572	108	
251.83339	342	1+
251.95618	202	
252.83439	210	1+
252.93495	114	
252.96940	2840	1+
253.08700	130	
253.23339	88	
253.82422	82	
253.90271	436	1+
253.92024	88	
254.22810	92	
254.52586	86	
254.90472	282	1+
254.96499	1160	1+
255.07299	272	1+
255.77837	116	
256.96178	354	1+
257.03041	136	
257.37857	84	
258.84705	162	
258.88564	110	
258.90880	100	
258.93848	106	
259.82552	308	1+
259.95465	164	
260.96258	86	
261.01770	90	
261.44255	102	
261.79081	142	
262.90184	100	
263.07098	100	
263.40954	82	
263.84276	260	1+
263.97797	136	
265.01762	100	
266.40770	88	
267.84046	388	
268.83821	1326	1+
268.93071	90	
268.96502	92	
269.41436	84	
269.91424	86	
270.98073	280	1+
271.85123	120	
271.86523	168	
271.91586	698	1+
271.95184	108	
272.03248	86	
272.84551	470	1+
273.11940	92	
273.38527	84	
273.66554	88	
273.84999	332	1+
273.89719	94	
274.83078	106	
275.87595	122	
275.95092	106	
276.85677	276	
276.89332	118	
277.83805	234	
277.96491	122	
278.83416	880	1+
278.86343	98	
279.02573	88	
279.09648	126	
279.96103	98	
280.00932	172	1+
280.87008	110	
281.01379	146	1+
282.05922	86	
282.80956	142	
282.91147	84	
282.98231	82	
283.51701	98	
283.78781	168	
285.38917	106	
285.42882	84	
285.55924	88	
285.85264	312	
285.91506	146	
286.84798	1582	1+
286.87584	136	
287.87578	86	
287.91735	92	
288.43021	82	
289.76350	86	
289.87897	152	1+
290.85990	170	
291.80167	176	
291.85612	114	
291.89605	86	
292.74517	122	
292.94738	208	1+
293.10413	248	
293.85400	106	
293.99505	146	
294.86169	214	
294.98511	210	1+
296.80745	118	
299.78267	132	
302.09100	96	
303.81014	124	
304.44953	90	
304.85625	368	1+
304.91060	114	
305.61865	100	
306.88084	298	1+
307.71510	94	
307.80204	108	
308.86563	120	
308.88551	156	
309.86893	138	
310.87526	372	1+
311.89288	116	
311.94475	122	
312.03751	98	
312.34604	108	
312.81032	280	1+
314.79577	144	
315.92833	84	
316.86658	106	
319.88330	164	
321.73746	140	
321.75835	98	
322.97119	84	
324.89610	136	
328.88809	298	
331.81718	168	
335.83353	220	1+
335.88598	86	
336.32243	84	
336.99828	86	
337.37504	92	
338.89182	96	
338.96596	122	
339.74881	118	
340.89827	130	
341.19703	100	
END IONS

###FS:    #m/z: 322.92957 #charge 1+
###MS: 54
###MSMS: 55
BEGIN IONS
TITLE=Cmpd 40, +MS2(322.9296), 28.0-35.0eV, 1.2min #55
RTINSECONDS=69.8875
SCANS=54-55
PEPMASS=322.92957	4166010
CHARGE=1+
189.50998	96	
190.93078	82	
192.88621	266	1+
196.88410	106	
197.88162	96	
199.85865	90	
205.00252	102	
205.94668	224	
205.96000	110	
206.95081	170	
208.90623	86	
209.93985	192	
211.41962	86	
211.88063	272	1+
212.04286	96	
214.89347	138	
215.87512	82	
215.89761	190	1+
215.97433	84	
216.88738	112	
219.44863	84	
221.89545	104	
222.95000	196	
223.96001	264	
224.02661	88	
224.40961	86	
224.91379	84	
224.95918	154	
225.86375	104	
227.92861	196	
230.84548	160	
230.89100	324	
230.90800	132	
232.82759	120	
232.90564	184	1+
233.05508	94	
237.05624	108	
237.79060	102	
238.02517	146	
238.39097	86	
238.89448	122	
238.93677	146	
239.07586	92	
239.78657	198	
240.82158	552	1+
240.88832	110	
240.93943	2900	
240.96397	340	
241.06029	116	
241.40940	86	
241.54101	84	
241.94288	1788	
242.94096	6882	1+
243.15442	90	
243.82013	430	1+
244.05690	104	
244.90756	206	1+
244.93976	1662	1+
246.97553	328	1+
247.85125	194	
247.90957	156	1+
248.03645	88	
248.83704	240	
248.85619	134	
249.96439	100	
250.89611	176	
251.01657	170	
251.06678	154	
251.37394	100	
251.92774	142	
252.96896	98	
253.16810	88	
253.84012	170	1+
253.92858	116	
254.87841	82	
254.90207	108	
255.06692	154	
255.16965	84	
255.80132	176	
256.89085	228	1+
257.80168	108	
258.79397	246	1+
258.83180	148	
260.07652	180	1+
260.83263	378	
261.82816	210	
262.83244	274	
263.83083	170	
263.90402	84	
263.92279	154	
263.97752	192	
264.82391	116	
265.05829	236	1+
265.97786	178	1+
266.01825	98	
266.84073	396	1+
266.86758	120	
267.79905	124	
268.90605	144	
269.80061	180	
270.85919	82	
270.95201	82	
271.14630	90	
271.79715	106	
271.84364	406	1+
272.80380	92	
273.16384	86	
273.79075	564	1+
273.82197	86	
274.45806	112	
274.85584	150	
275.81173	194	
276.84118	146	
276.84869	122	
277.12551	86	
277.82130	226	1+
277.84723	434	1+
277.86112	98	
277.91400	242	1+
278.85449	290	1+
278.93531	148	
278.97451	84	
279.09042	614	1+
279.79168	250	1+
280.14431	100	
281.08215	178	1+
281.85444	96	
281.95215	84	
281.96869	98	
283.06901	154	
283.35176	90	
283.79215	92	
284.08402	96	
284.29225	340	1+
284.78610	112	
284.80615	108	
284.98120	110	
285.78341	92	
285.84458	116	
285.96439	82	
287.91298	82	
288.86801	84	
289.44226	94	
289.78602	128	
289.88344	396	1+
291.79858	290	1+
292.03550	124	
292.09295	104	
292.86753	150	
293.85937	156	
294.25852	82	
294.86347	220	
294.89507	88	
294.93531	84	
295.87697	120	
296.81017	188	
296.95079	122	
296.99901	84	
298.55228	82	
299.05438	132	
299.78394	346	1+
299.88419	82	
300.82300	196	1+
300.94002	92	
301.87425	160	
303.86414	96	
306.87681	162	
307.80149	280	1+
307.89160	210	
308.55135	94	
308.64415	102	
308.89177	112	
309.89006	90	
310.81336	300	1+
310.87460	290	
311.88139	422	1+
312.80638	100	
313.53430	96	
314.82119	130	
315.93290	94	
316.18165	100	
317.05557	90	
319.83448	82	
321.24782	88	
322.87807	428	1+
323.88280	386	1+
326.16127	94	
326.89527	208	1+
END IONS

###FS:    #m/z: 363.95634 #charge 1+
###MS: 54
###MSMS: 56
BEGIN IONS
TITLE=Cmpd 41, +MS2(363.9563), 28.0-35.0eV, 1.2min #56
RTINSECONDS=70.66
SCANS=54,56
PEPMASS=363.95634	944114
CHARGE=1+
185.93139	90	
187.86688	124	
189.86147	696	1+
191.85861	756	1+
193.08139	90	
196.88345	440	
204.94881	178	1+
207.87693	310	1+
207.94776	142	
209.86794	316	
209.91822	136	
209.94226	1900	1+
210.88294	486	1+
212.40536	96	
212.87864	4142	1+
216.41244	212	
217.91442	94	
222.95103	1556	1+
224.89491	100	
224.94919	1832	1+
225.39128	260	1+
225.88380	140	
226.13667	92	
226.94680	9858	1+
227.78552	108	
227.92945	226	
228.79321	134	
228.84051	188	
228.89509	1118	1+
228.94162	10278	1+
229.05026	98	
230.88882	5184	1+
232.88367	724	1+
233.58538	92	
234.88226	288	1+
234.92904	156	
237.04973	316	1+
237.92295	148	
238.85950	126	
238.88751	200	1+
239.42403	156	
240.81798	154	
240.83448	130	
240.88411	224	1+
240.94063	700	
240.96159	974	1+
241.82412	122	
241.94114	1552	1+
242.88480	190	1+
242.94357	898	1+
242.95900	624	
243.17749	96	
243.42621	92	
243.81529	204	
243.93792	208	
244.81802	116	
244.95727	5028	1+
245.35280	114	1+
245.83865	132	
245.93799	326	
246.07376	98	
246.90598	238	1+
246.95260	6106	1+
247.38701	138	
247.85155	104	
248.80243	194	1+
248.90105	1650	1+
250.89989	396	1+
250.94593	260	
250.97102	150	
251.07344	202	1+
251.63262	110	
252.45358	96	
252.89271	142	
253.90347	222	
254.47085	96	
254.84043	134	
255.87201	122	
255.92174	154	
256.41962	112	
256.44931	90	
257.80213	302	1+
259.84598	136	
260.56571	104	
260.84411	168	
260.96954	1080	1+
261.41850	94	
261.83351	108	
261.85153	112	
262.78111	132	
262.86284	138	
263.36399	90	
263.63890	102	
263.83318	186	
263.97931	184	
264.81904	234	1+
265.23647	96	
265.80847	410	1+
266.81306	346	1+
266.85504	482	1+
266.97419	106	
267.03032	158	
267.92602	114	
267.97360	790	1+
268.03937	114	
268.15619	102	
268.80920	170	
268.87776	114	
268.92074	92	
268.95564	240	
269.47051	104	
269.80396	98	
269.96780	894	1+
270.80579	128	
271.84946	116	
271.91363	498	1+
273.79200	136	
274.52524	100	
274.84934	146	
274.90339	228	1+
275.41953	258	1+
275.80524	274	1+
275.84655	514	1+
276.15027	102	
276.85008	442	1+
278.79986	448	1+
278.83902	120	
279.10508	290	1+
279.91859	90	
280.52086	122	
280.79157	412	
281.43079	96	
281.79239	236	
281.98765	120	
282.14604	102	
282.34199	92	
282.79123	132	
282.80947	122	
282.82460	96	
282.91187	116	
282.98228	272	1+
283.07027	328	
283.10534	100	1+
283.79022	210	
283.85081	114	
283.92226	94	
284.78622	128	
284.82727	246	
285.09044	150	
285.84535	940	
285.95468	92	
286.79000	124	
290.81224	102	
292.80275	136	
292.86091	108	
293.40614	108	
293.84753	128	
293.87767	290	1+
294.12043	90	
294.85348	360	1+
296.80717	388	1+
297.13890	116	
298.58199	96	
298.80301	1094	1+
299.36851	194	
299.87272	124	
300.37769	90	
300.80634	132	
301.80361	138	
301.83422	92	
301.85903	394	1+
301.99768	224	1+
302.74185	94	
302.79602	100	
303.80588	576	1+
303.85522	1372	1+
304.89013	104	
305.11286	212	1+
305.82783	122	
305.94203	140	
306.92403	140	
307.88116	202	1+
309.92320	324	1+
310.87488	408	1+
311.89166	140	
314.09669	90	
314.92944	136	1+
315.15909	136	
315.89449	186	
316.43082	126	
316.81275	168	
317.04098	154	
317.81464	284	1+
318.79748	192	1+
318.89020	114	
318.94084	236	1+
320.75685	100	
320.94045	124	
321.15309	202	1+
321.81910	272	
321.86606	504	
322.82249	136	
322.88517	94	
322.92729	370	1+
325.80222	170	1+
326.86992	750	1+
327.89619	124	
328.88096	94	
329.20622	90	
329.87454	424	1+
335.89916	92	
336.94206	582	1+
338.82403	438	1+
338.87353	104	
340.75969	96	
340.93615	306	1+
342.68690	192	1+
343.71298	120	
343.85409	100	
349.32109	194	
350.90558	180	1+
351.77040	202	1+
355.81475	96	
357.86685	98	
359.77838	132	
360.28795	210	1+
362.79022	152	1+
366.72083	94	
END IONS

###FS:    #m/z: 507.84513 #charge 1+
###MS: 54
###MSMS: 57
BEGIN IONS
TITLE=Cmpd 42, +MS2(507.8451), 28.2-35.2eV, 1.2min #57
RTINSECONDS=71.433
SCANS=54,57
PEPMASS=507.84513	343044
CHARGE=1+
196.01472	292	1+
210.03001	166	
232.89865	414	1+
236.89076	250	
240.07931	190	
254.36653	158	
255.89714	206	
260.87855	434	1+
264.14408	230	1+
266.16676	406	1+
267.78443	170	
268.86323	188	
269.01255	216	1+
270.85821	252	1+
272.85251	592	1+
278.83110	400	1+
279.13333	200	
280.10832	264	1+
280.34723	158	
281.87419	156	
281.89736	172	
285.79527	282	
285.85812	320	
286.78829	180	
286.86735	154	
287.85228	556	
288.84277	218	
288.86767	248	
289.79559	210	1+
289.88008	440	
290.40308	280	1+
290.86417	1240	1+
290.92478	268	1+
291.32433	180	1+
291.88348	186	
291.93744	216	1+
292.86719	200	
293.87176	3636	1+
294.12042	156	
294.90624	192	1+
296.86931	204	
297.79714	332	1+
298.79974	256	1+
298.85294	276	
299.32853	158	
299.87197	196	
300.85824	618	1+
301.88013	294	1+
301.91726	296	1+
302.38646	334	1+
302.85852	186	
303.80503	200	1+
303.86677	548	1+
303.88717	192	
305.86125	1062	1+
306.87983	198	
307.89115	684	
308.14143	950	1+
308.37004	154	
308.87389	1818	1+
309.84519	162	
309.88803	636	
309.94352	266	1+
310.15632	238	1+
311.03934	158	1+
311.88254	7988	1+
311.98815	212	1+
312.81656	214	1+
314.86245	818	1+
315.37002	236	1+
315.82818	482	1+
316.86293	672	1+
316.88669	316	
317.76065	278	1+
317.81893	170	
317.89650	168	
318.85773	680	1+
319.88620	248	
320.88432	164	
321.88571	156	
321.90036	158	
322.82063	162	
322.88741	448	
323.38236	272	1+
323.86811	748	1+
324.98058	224	1+
325.90122	162	
326.15943	202	1+
326.88517	2546	1+
327.82233	168	
327.88172	590	
327.91991	276	1+
328.86844	206	
328.92227	186	1+
329.60090	150	1+
330.82068	374	1+
330.88502	252	
331.78574	268	1+
331.81761	274	1+
331.88914	152	
332.87510	720	
332.94854	308	1+
333.89210	160	
333.95279	210	1+
334.78008	250	1+
334.87325	198	
334.90530	218	
335.78317	210	1+
335.83756	308	
335.88861	262	
337.83020	232	
337.87859	758	1+
337.99994	188	1+
338.88059	520	1+
339.40605	154	
340.86737	238	
340.92088	172	
341.38271	158	
343.87131	346	
344.78521	166	
345.86360	192	
346.74777	176	1+
346.89473	246	
347.89239	382	1+
349.41164	280	1+
350.81403	166	
350.89165	286	
351.77076	210	
351.82006	248	1+
351.88634	272	
352.77061	192	
352.79702	246	1+
352.90337	564	1+
352.95722	232	1+
353.73289	158	1+
353.77343	596	1+
353.85368	232	
354.77443	434	1+
354.83879	254	
355.84067	310	1+
355.88928	418	1+
356.13464	118	1+
356.71966	194	1+
357.36431	168	
358.84797	180	
359.80607	172	
359.82845	210	
360.79271	200	1+
361.86269	562	1+
363.83967	340	1+
365.76149	166	
366.18338	260	1+
366.79381	192	
366.83920	1046	1+
367.70710	1588	1+
367.76460	170	
367.78078	242	
368.83475	190	
368.89452	504	1+
369.83884	600	1+
370.78794	188	
370.80273	188	
371.81205	200	
371.86894	262	
372.04606	278	1+
372.82384	166	
372.88416	166	
373.72908	388	1+
373.78657	374	1+
373.83133	254	
373.90343	294	1+
374.38149	186	
374.78950	212	1+
374.81560	270	
374.87208	162	
376.88246	284	1+
377.92946	156	1+
378.36879	180	
378.73937	152	
380.83429	158	
380.85823	196	
381.79231	198	
382.79565	344	1+
382.85777	164	
382.91031	188	1+
383.77161	420	1+
383.79865	218	1+
384.74022	364	1+
384.85053	3384	1+
385.74308	284	1+
386.88298	154	
387.38564	188	
387.72816	224	1+
387.84526	554	1+
387.89013	152	
388.03411	174	
388.80136	200	
389.20111	174	
389.71728	436	1+
389.79052	284	1+
389.89433	220	1+
390.84294	568	
391.06589	332	1+
391.83837	358	
392.07092	230	1+
392.82595	414	
392.85299	212	
393.79725	236	
393.83114	264	
394.79708	152	
394.83397	342	
394.90911	156	
395.86501	234	1+
396.73452	224	1+
397.85975	306	
398.72673	522	1+
398.78784	170	
398.84816	680	1+
399.85301	588	1+
402.74050	190	1+
402.86563	1610	1+
403.87045	1188	1+
405.72423	200	
405.78061	410	1+
405.87190	436	
406.85910	430	
406.91842	352	1+
407.17775	178	1+
407.71957	416	1+
407.78778	194	
407.86350	5078	1+
409.72184	1150	1+
410.83433	994	1+
410.87315	402	
411.80878	518	1+
411.87754	298	
412.37377	166	
412.72812	300	
412.84750	534	
413.07057	164	1+
413.87734	856	
414.86724	564	1+
416.71277	270	1+
416.93113	180	1+
417.81843	372	1+
417.85413	426	1+
418.85405	238	1+
420.86946	160	
420.96880	198	1+
421.74213	188	1+
421.88079	256	
422.87210	250	
423.79149	192	
423.86648	852	1+
423.88910	152	
424.80320	244	1+
425.73953	436	
425.92693	274	1+
426.76069	168	
426.86422	798	
426.93480	184	1+
427.73097	2118	1+
427.76635	214	
427.86177	642	
428.80015	234	
428.84681	706	
428.88393	544	1+
429.75072	162	
429.82750	348	1+
430.73731	554	1+
430.85910	1262	1+
430.87676	198	
431.86525	942	1+
431.90078	166	
433.85386	242	
433.88686	434	1+
434.89079	370	1+
435.85218	180	
439.89243	436	1+
442.87437	160	
443.80802	168	
444.87143	3276	1+
445.74311	732	1+
447.71425	274	1+
447.74572	466	1+
448.75010	312	1+
449.82194	224	1+
449.87689	1184	1+
450.74692	452	1+
451.82269	200	1+
452.74943	186	
457.90485	232	
458.74891	216	1+
459.68149	180	1+
462.88545	728	1+
465.76040	154	
465.79270	184	1+
467.70480	152	
467.88616	1518	1+
468.77790	378	1+
477.72594	214	
479.76679	194	
485.89670	524	
486.20088	128	1+
486.89798	382	
487.65575	158	1+
490.21227	156	1+
491.78710	380	1+
491.84838	242	1+
503.79909	318	1+
505.21607	176	1+
507.84667	170	
509.85800	246	1+
510.78866	128	1+
END IONS

###FS:    #m/z: 322.92954 #charge 1+
###MS: 58
###MSMS: 59
BEGIN IONS
TITLE=Cmpd 43, +MS2(322.9295), 28.0-35.0eV, 1.3min #59
RTINSECONDS=75.1225
SCANS=58-59
PEPMASS=322.92954	3738762
CHARGE=1+
188.91525	86	
192.89066	186	
192.93628	98	
197.96110	104	
199.88754	102	
205.94993	158	
209.94748	92	
210.89871	84	
210.99869	90	
212.87624	86	
214.09204	94	
214.89404	96	
215.88720	134	
217.86903	78	
218.88893	92	
218.92693	80	
219.87821	78	
222.05478	78	
222.95181	190	
223.95743	666	1+
224.87345	92	
225.86225	126	
225.95355	100	
226.02198	106	
226.83702	110	
226.90305	244	1+
227.95150	86	
229.01708	94	
229.95430	80	
230.43876	104	
233.39904	106	
233.90158	100	
234.02977	78	
234.92300	114	
235.82719	86	
236.33307	94	
236.38565	86	
236.84140	114	
236.89528	132	
236.90721	144	
238.82335	116	
238.88530	270	1+
238.94084	334	
239.07818	138	
239.78887	122	
240.79280	102	
240.82324	284	
240.93963	2512	
240.96191	234	
241.07934	88	
241.78906	202	1+
241.93905	7708	1+
242.81910	828	1+
242.94117	5114	1+
243.02243	94	
243.87299	82	
243.90313	120	
244.85767	92	
244.93973	1510	1+
244.97455	132	
246.97607	284	
247.43161	94	
248.81452	98	
248.84818	130	
249.93127	92	
250.42838	80	
250.94944	80	
251.88216	142	
251.92706	82	
252.03823	80	
253.83423	286	1+
254.18501	94	
254.97656	100	
256.78764	104	
256.86432	82	
256.89465	152	
257.79585	84	
258.57939	92	
258.83111	272	
259.84853	90	
260.83214	324	
261.80598	88	
261.82734	998	1+
262.82865	636	1+
264.85094	224	1+
266.87653	84	
266.90298	88	
266.94705	108	
267.41889	100	
268.86520	178	1+
268.91163	144	
268.95476	286	1+
269.80193	206	1+
269.90204	208	1+
271.79491	314	1+
271.81616	94	
271.84456	124	
271.86452	78	
274.79098	202	
274.92265	108	
275.81263	132	
276.85915	130	
277.81072	86	
277.83778	138	
277.89042	86	
279.09089	948	1+
279.81533	106	
280.79651	286	1+
280.90224	100	
281.79362	192	1+
281.83898	84	
282.08851	114	
282.85671	164	
283.39926	102	
283.79039	194	1+
283.85549	98	
284.29179	630	
284.85269	152	
285.78560	96	
285.86599	142	
285.98704	94	
287.80412	136	
288.85473	516	1+
289.80389	108	
289.88213	122	
290.75143	78	
290.79136	80	
291.79964	362	1+
292.81084	202	1+
293.86165	388	1+
293.89435	78	
294.02081	80	
294.86220	264	1+
295.89883	118	
296.44330	118	
296.80644	202	
298.80291	82	
299.04690	82	
299.77917	274	1+
300.85240	132	
301.78400	162	1+
301.81743	110	
301.86596	108	
302.88507	100	
303.44566	108	
303.79809	212	1+
304.80302	150	1+
305.91742	82	
305.93761	78	
306.88342	218	
307.79911	370	1+
307.81822	82	
307.88480	198	
308.29371	150	
308.40264	82	
308.82482	80	
308.87721	126	
309.58565	86	
309.81546	454	1+
309.88783	214	
310.01765	78	
310.80011	132	
310.87456	568	1+
310.96722	90	
311.86230	98	
311.87754	442	1+
312.80453	156	
312.82077	116	
312.95423	94	
314.87652	142	
316.86759	92	
318.13476	94	
318.33092	106	
320.89234	88	
322.06260	88	
322.79707	92	
322.96631	212	1+
323.90619	142	
324.15494	112	
324.75356	86	
324.88764	256	1+
325.77094	88	
326.03696	78	
326.17568	120	
326.95984	204	1+
327.71858	112	
328.13776	90	
END IONS

###FS:    #m/z: 363.95622 #charge 1+
###MS: 58
###MSMS: 60
BEGIN IONS
TITLE=Cmpd 44, +MS2(363.9562), 28.0-35.0eV, 1.3min #60
RTINSECONDS=75.903
SCANS=58,60
PEPMASS=363.95622	796398
CHARGE=1+
182.38874	96	
187.86883	222	
189.86213	752	1+
191.85694	1186	1+
196.88335	250	
200.89366	132	
207.40676	154	
207.45191	96	
207.87359	248	
207.90897	166	
207.94570	150	
209.86783	150	
209.92349	114	
209.94399	1450	1+
210.88470	662	1+
212.87835	3308	1+
214.89545	334	
218.91016	132	
222.41821	140	
222.95212	1484	1+
224.94686	2272	1+
224.97479	276	1+
225.88547	142	
226.88279	118	
226.92461	128	
226.94657	7362	1+
227.47149	118	1+
228.89301	734	1+
228.91345	240	
228.94153	9852	1+
229.10967	96	
229.14218	86	1+
229.33766	84	1+
230.78834	130	
230.80712	106	
230.88783	6060	1+
231.94410	238	1+
233.88433	104	
234.88040	410	
234.93466	98	
235.43040	146	
235.84604	106	
240.03379	100	
240.82490	260	
240.93891	702	
240.96279	1320	1+
241.94048	342	
242.88250	144	
242.94130	1156	1+
242.96091	618	1+
243.82326	504	1+
244.01694	218	1+
244.08590	96	
244.78877	98	
244.95698	4472	1+
245.82303	114	
246.90425	386	
246.95182	4742	1+
246.98246	154	
248.80195	318	
248.85601	106	
248.87530	132	
248.89813	2504	1+
248.95414	170	1+
249.05290	102	
249.56292	166	
250.80401	96	
250.94317	288	1+
250.96987	150	
251.07022	150	
252.07631	162	
252.37144	110	
252.88745	164	
253.83537	160	
253.90644	596	
254.70407	94	
254.95891	98	
255.91050	106	
256.40401	104	
257.44908	110	
257.89987	128	
258.83285	354	1+
258.96816	116	
259.04563	196	1+
259.85105	154	
260.83446	198	
260.96913	528	1+
261.83535	428	1+
261.86493	114	
261.93831	110	
263.82755	104	
264.81751	164	
264.96217	164	
264.97740	130	
265.04200	144	
265.81525	120	
265.97012	176	
266.81266	644	1+
267.06473	124	
267.92255	158	
267.97201	734	
268.78834	150	
268.96033	148	
269.44834	100	
269.96623	892	1+
270.49356	98	
270.80346	98	
271.84827	130	
271.91384	118	
272.84661	108	
272.92928	142	
273.79312	100	
274.42969	96	
274.85712	96	
275.79278	98	
275.81120	126	
276.81027	192	
276.85000	306	
277.08734	220	1+
278.80290	224	
278.84158	168	
279.80188	132	
280.78978	752	1+
281.85522	130	
282.78997	714	1+
282.85614	418	1+
283.79063	494	1+
283.82460	364	1+
283.98232	116	
284.53530	94	
284.84821	116	
285.04729	154	
285.80194	122	
285.84638	682	1+
286.79455	152	
286.91792	96	
287.82172	172	
287.86936	104	
289.32975	98	
289.78825	132	
289.92729	122	
290.78363	100	
291.80840	214	
294.12092	130	
294.74813	168	1+
294.86149	204	
294.88090	104	
295.81075	124	
295.92806	288	1+
296.43461	100	
296.80808	528	1+
296.85889	124	
298.80345	612	1+
298.87923	276	1+
299.15965	96	
299.86336	154	1+
300.79899	578	1+
301.85920	448	1+
302.80200	358	1+
302.94618	98	
303.25132	112	
303.77361	184	1+
303.80775	304	1+
303.85656	1470	1+
303.94609	156	
304.14898	148	
306.88116	110	
306.98913	112	
307.13157	326	1+
307.88875	148	
308.88516	130	
308.89511	120	
309.80015	102	
310.87593	484	1+
311.40811	254	1+
312.87168	242	1+
313.44947	98	
314.81638	230	
316.81282	550	1+
318.12252	136	
318.80800	98	
318.93720	200	
319.81699	114	
319.87011	176	
320.82077	106	
321.81795	862	1+
321.86565	658	
322.92999	186	
322.98027	106	
323.81441	146	
325.89096	138	
326.87454	948	1+
327.84192	102	
328.84459	124	
330.71534	138	
334.86578	212	1+
336.84686	96	
336.94242	152	
337.94434	178	
338.82608	688	1+
339.82771	586	1+
340.85290	100	
340.93950	212	1+
345.72100	276	1+
352.75725	198	1+
357.94435	94	
358.40409	108	
358.70888	116	
359.71064	98	
360.73009	150	1+
361.94854	184	1+
362.19375	192	1+
362.84363	224	1+
363.74449	130	1+
363.75703	132	
365.81616	94	
366.39872	96	
366.74997	104	
367.77252	172	
END IONS

###FS:    #m/z: 336.94561 #charge 1+
###MS: 58
###MSMS: 61
BEGIN IONS
TITLE=Cmpd 45, +MS2(336.9456), 28.0-35.0eV, 1.3min #61
RTINSECONDS=76.675
SCANS=58,61
PEPMASS=336.94561	233544
CHARGE=1+
182.86764	194	
185.86823	90	
188.87312	90	
189.86341	166	
196.88295	140	
197.87706	92	
197.95915	102	
204.97139	90	
205.96671	102	
207.97355	128	
209.88224	122	
210.88539	156	
211.94354	3738	1+
212.87787	1850	1+
213.89219	216	
213.93824	2010	1+
215.88623	458	1+
215.93912	178	
217.39069	84	
217.88433	106	
219.97649	82	
222.95395	134	
222.97582	274	1+
224.96731	342	1+
226.94223	82	
227.13289	110	
227.89860	130	
228.38008	94	
228.89530	326	
228.93705	114	
229.95436	2854	1+
230.48383	90	
230.88892	2506	1+
231.94872	1784	1+
232.83919	90	
233.81383	94	
233.83623	132	
233.89724	364	1+
235.94648	128	
236.01087	168	
237.62565	92	
238.79317	86	
240.04351	86	
240.14628	92	
240.86289	96	
240.96130	80	
240.98010	90	
241.54490	84	
241.84347	108	
242.91145	104	
243.89182	96	
244.85764	114	
246.09664	90	
246.90537	156	
246.97479	212	
247.42603	104	
247.96556	786	1+
248.90124	620	1+
249.95903	668	1+
250.82960	326	
250.90738	398	1+
250.95332	178	
250.99601	100	
251.03088	112	
251.07489	112	
251.58226	80	
251.83518	362	1+
251.88139	88	
251.91306	296	1+
252.97013	2112	1+
253.08789	122	
253.90538	692	1+
254.84260	392	1+
254.88933	102	
254.96639	1026	1+
255.84679	314	1+
256.07770	132	
256.91135	262	1+
256.96147	164	
257.07965	94	
258.84212	252	
259.95566	104	
260.79634	242	1+
260.82869	368	1+
263.80644	138	
263.84676	96	
263.86811	102	
264.82666	94	
264.85945	128	
266.01264	86	
266.86280	96	
266.92482	82	
266.99705	138	
267.67962	88	
267.83908	200	
268.13768	84	
268.71205	82	
268.84282	808	1+
269.79684	154	
270.84383	478	1+
270.97887	178	
271.80146	86	
271.91965	106	
273.37506	100	
273.85114	84	
274.86316	110	
274.91683	104	
274.97509	86	
275.10127	98	
275.85802	146	
276.85444	854	1+
277.83607	148	
278.81092	130	
278.83218	800	1+
279.83404	556	1+
280.85145	102	
281.04667	108	
282.90319	84	
283.03122	152	
283.09756	166	
283.43251	84	
283.87242	210	1+
284.93582	238	1+
285.85290	428	
286.84908	1120	1+
287.80423	226	1+
287.85046	612	1+
287.91056	130	
288.42796	98	
288.83350	82	
290.46062	96	
290.86732	84	
291.80316	106	
291.85872	220	
291.89485	114	
292.85479	288	1+
294.80482	128	
294.85747	150	
294.92363	98	
295.37393	86	
295.76018	86	
295.86908	110	
295.89348	82	
296.97790	100	
297.00527	100	
297.84206	82	
298.07515	84	
300.52427	90	
300.82788	124	
300.86661	98	
300.96233	86	
301.37422	84	
302.41952	80	
302.77456	86	
302.85485	190	1+
303.58045	80	
303.94031	234	1+
304.88036	82	
305.88083	162	
306.41117	86	
306.86693	104	
307.89057	152	
308.87367	84	
309.87424	488	1+
311.32070	84	
311.85675	360	1+
312.83420	86	
312.87814	86	
317.34018	88	
317.94584	114	
320.84302	90	
320.86714	84	
320.95935	122	
321.81256	168	
322.80772	82	
323.88250	154	
324.85653	158	
324.88942	138	
328.81101	112	
328.89072	374	1+
329.89479	260	1+
330.05137	98	
330.88624	84	
332.94525	104	
333.07115	132	
333.86575	90	
333.88791	172	
334.89912	160	
337.05241	82	
338.87557	86	
339.81074	84	
340.77952	216	1+
END IONS

###FS:    #m/z: 322.92951 #charge 1+
###MS: 62
###MSMS: 63
BEGIN IONS
TITLE=Cmpd 46, +MS2(322.9295), 28.0-35.0eV, 1.4min #63
RTINSECONDS=80.3655
SCANS=62-63
PEPMASS=322.92951	3747974
CHARGE=1+
64.97894	106	
190.98001	80	
191.86200	78	
194.90660	84	
196.02056	80	
196.88712	142	
198.03689	82	
199.88915	108	
203.88059	96	
205.94542	204	
206.18563	100	
206.94685	142	
210.89343	94	
210.99528	92	
212.87773	104	
213.89292	110	
215.89327	224	1+
217.88802	88	
218.88704	158	
221.43963	88	
221.94894	894	1+
222.95371	678	1+
226.79000	164	
227.88870	230	1+
227.90352	80	
227.95376	118	
228.91104	86	
229.98880	148	
230.89007	312	
233.01820	92	
233.89006	146	
238.00810	92	
238.93714	120	
240.93928	2050	
241.01266	96	
241.93899	7886	1+
242.83682	88	
242.94133	5610	1+
243.82065	494	1+
244.82016	318	1+
244.85568	78	
244.94006	1472	
246.07018	80	
246.83031	114	
246.93735	82	
246.97551	134	
247.45638	92	
248.85135	88	
248.89932	290	1+
250.47712	92	
250.94383	88	
251.06730	114	
251.78861	126	
252.42784	102	
253.08236	84	
253.83360	160	
254.80636	126	
254.84207	96	
254.92724	130	
255.38664	90	
256.45706	104	
257.79733	124	
258.83034	180	
258.88361	98	
259.79772	170	1+
260.83104	206	
261.82804	1036	1+
262.01373	126	
263.03533	78	
263.98121	202	
265.01430	84	
265.05757	130	
265.07630	80	
266.08496	78	
268.87830	92	
268.95959	138	
269.33978	84	
269.79893	154	
269.91454	108	
270.41386	86	
270.78951	514	1+
271.14553	84	
272.85362	90	
272.90629	84	
273.37711	84	
274.85652	106	
275.41724	104	
275.81001	184	
276.80893	170	
276.83674	190	
276.85314	212	1+
276.89248	92	
276.92307	92	
277.80741	114	
277.92519	78	
278.27976	84	
278.80879	302	1+
279.05033	80	
279.09135	854	1+
279.44651	98	
280.15477	90	
281.91430	120	
282.25318	86	
282.86037	386	1+
282.93005	90	
284.29074	382	
284.78688	144	
284.89569	80	
285.18803	92	
285.22113	80	
285.94551	100	
286.79732	84	
286.91489	136	
287.80889	80	
287.85828	166	
287.92761	90	
288.80982	78	
290.78904	152	
290.80064	110	
290.86191	260	
291.80133	262	
291.86812	134	
292.80995	156	
293.79704	174	1+
293.87279	146	
294.85319	366	1+
294.87546	104	
295.10240	78	
296.81095	98	
297.86753	102	
299.78618	184	
299.85724	94	
300.78190	94	
300.88649	80	
301.77110	82	
301.86711	130	
302.94327	94	
303.88431	122	
304.85940	82	
304.88799	84	
305.80062	180	
305.87045	120	
306.77878	80	
306.88207	100	
307.79744	80	
307.89184	264	
308.86818	104	
308.88246	332	1+
309.81558	102	
310.87367	208	
311.73661	100	
311.88274	444	
312.80326	246	1+
312.81950	138	
314.37011	84	
314.81540	92	
316.79105	80	
316.90493	84	
317.86601	144	
318.74818	80	
319.81129	190	1+
319.88645	122	
320.46491	108	
320.89567	136	
320.91131	86	
321.95229	80	
323.83145	84	
324.13267	82	
324.89257	556	1+
325.97499	80	
327.59725	92	
327.74236	88	
END IONS

###FS:    #m/z: 340.94016 #charge 1+
###MS: 62
###MSMS: 64
BEGIN IONS
TITLE=Cmpd 47, +MS2(340.9402), 28.0-35.0eV, 1.4min #64
RTINSECONDS=81.138
SCANS=62,64
PEPMASS=340.94016	1376546
CHARGE=1+
56.55376	92	
109.69563	98	
192.44058	92	
192.92559	312	
197.95597	90	
202.87000	90	
205.94925	232	1+
208.88616	138	
210.93655	164	
211.79305	92	
212.87760	576	1+
212.90076	90	
213.93948	1224	1+
214.87758	128	
214.92115	88	
215.88707	450	1+
215.93658	200	
217.85586	140	
217.88147	242	1+
217.94475	184	
221.89468	94	
223.95726	128	
224.82914	90	
224.97770	224	
225.88128	94	
228.90961	142	
228.93945	196	
230.88687	1240	1+
231.94988	1320	1+
233.89628	316	
233.94655	488	1+
234.43597	120	
235.89269	246	1+
238.89867	86	
239.44450	88	
239.84862	102	
240.54222	154	
240.83246	212	1+
240.90110	120	
241.91329	92	
241.94290	216	1+
243.37075	124	
243.82994	156	
244.38886	120	
244.79125	132	
244.86554	186	1+
244.88505	124	
244.93646	90	
244.95596	274	
245.80391	94	
246.85631	94	
246.97488	332	
248.05165	100	
248.85900	90	
248.90344	182	
248.95837	646	1+
249.90106	222	
249.96128	566	1+
250.89812	114	
250.91654	238	1+
252.92439	224	1+
253.54726	88	
253.82892	236	1+
253.96565	104	
254.90781	118	
254.96453	344	
255.07510	314	
255.90953	334	1+
255.92307	112	
255.97050	182	
256.82697	132	
256.84584	190	
256.91331	290	1+
256.96065	94	
257.85430	130	
258.84478	474	1+
258.96046	130	
259.88392	128	
259.95686	328	
260.83547	224	
260.93052	90	
261.84041	134	
262.41821	106	
262.84189	98	
263.88320	146	
264.40092	106	
265.01682	90	
267.13478	340	
267.71206	100	
267.87046	148	
267.92908	182	1+
268.79350	348	1+
268.84090	284	
268.86226	96	
269.90031	92	
270.85299	246	1+
271.78754	98	
272.79690	86	
272.93443	212	
273.51954	92	
273.79161	162	
273.91747	86	
274.80502	434	1+
274.85746	320	
274.89860	126	
275.80968	300	1+
275.86232	270	
276.85324	352	
276.89441	144	
277.85908	284	
277.98370	118	
278.09542	88	
278.84521	800	1+
278.87531	116	
278.97156	128	
279.17548	100	
279.79439	128	
279.95452	100	
281.04634	124	
283.79219	126	
283.92713	90	
284.90609	138	
285.86690	128	
287.42812	98	
288.84106	180	
289.88279	148	
290.79157	182	1+
291.01749	220	1+
291.11176	102	
291.44708	122	
291.86224	170	
292.43335	96	
292.87557	94	
293.40864	88	
294.85337	410	1+
296.85895	242	1+
297.89087	130	
297.97771	126	
299.78439	98	
299.87427	154	
299.95004	92	
300.25222	92	
301.07619	88	
301.42148	88	
301.86269	182	
302.86703	358	1+
302.94476	176	
304.81061	88	
304.83373	114	
305.80149	150	
307.89086	208	
308.88234	120	
309.80899	126	
309.91811	120	
310.87420	556	1+
312.80840	160	
314.86601	114	
315.79101	100	
315.86429	220	1+
315.88061	104	
321.88158	106	
322.77133	90	
323.38820	90	
323.82102	262	1+
325.89090	164	
326.88582	114	
327.87846	98	
328.06006	90	
328.83391	126	
329.86796	254	1+
330.81613	134	
330.87797	226	1+
331.37768	92	
331.42249	96	
331.77423	178	1+
332.80771	120	
332.82984	126	
334.88456	114	
336.87675	140	
338.87249	214	
340.92439	146	
342.90568	86	
343.78549	86	
344.72552	114	
344.88177	106	
345.72039	140	
346.12127	92	
END IONS

###FS:    #m/z: 363.95625 #charge 1+
###MS: 62
###MSMS: 65
BEGIN IONS
TITLE=Cmpd 48, +MS2(363.9563), 28.0-35.0eV, 1.4min #65
RTINSECONDS=81.9105
SCANS=62,65
PEPMASS=363.95625	840366
CHARGE=1+
182.87444	128	
187.93593	152	
189.86288	824	
191.85794	1100	1+
191.88195	106	
194.88905	100	
196.88253	186	
196.93926	128	
197.43969	98	
197.96007	120	
203.87788	156	
204.41676	110	
205.87625	114	
205.94651	104	
207.40832	170	
207.87330	230	
207.94869	110	
208.88295	132	
209.25414	102	
209.86613	150	
209.94322	1928	1+
210.88291	738	
211.94493	116	
212.87847	2912	1+
213.91420	288	1+
214.88974	284	1+
215.41281	98	
216.40752	116	
219.91764	110	
222.89490	108	
222.95263	1264	1+
224.88961	110	
224.94822	2150	1+
224.97412	212	
226.89112	242	1+
226.94645	10456	1+
227.07094	182	1+
228.89462	1192	1+
228.94171	11574	1+
228.98830	98	
229.52028	122	
230.79237	178	
230.88939	4960	1+
232.88466	564	1+
234.87976	582	1+
236.43296	118	
238.06651	108	
238.89832	108	
239.89991	122	
240.94051	834	
240.96144	1188	1+
241.93803	1748	1+
242.81863	390	1+
242.94025	1260	1+
242.96051	1018	1+
243.82173	334	1+
244.95682	5372	1+
245.94146	270	
246.81098	128	
246.85171	154	1+
246.90728	336	1+
246.95242	6794	1+
246.97984	220	
247.38892	126	
247.81369	100	
247.97769	116	
248.80392	454	1+
248.89917	1284	1+
249.96774	346	1+
250.06751	462	1+
250.61860	116	
250.89510	210	
250.94666	128	
250.97009	288	1+
251.07056	386	1+
251.11673	100	
251.53933	104	
252.90215	484	1+
253.40439	118	
253.83201	146	
253.90707	416	1+
253.97805	138	
254.06945	108	
254.97060	126	
255.56909	100	
255.88160	218	1+
255.90322	134	
256.84664	106	
257.52600	106	
258.83390	502	1+
258.96889	294	1+
259.80686	102	
260.83788	196	
260.96798	678	1+
261.68062	110	
261.83011	180	
262.10089	144	
262.82740	178	
263.64270	96	
263.81424	98	
263.83368	142	
263.84697	264	1+
263.98048	130	
264.45897	112	
264.95832	134	
265.08285	150	
265.79734	114	
266.78477	204	1+
266.81303	704	1+
267.97337	1220	1+
268.80951	98	
268.95843	350	
269.96719	1140	1+
271.79659	124	
271.84543	124	
271.91437	204	
273.91906	146	
274.84569	140	
274.86854	134	
276.84969	116	
277.08317	120	
278.79681	172	
278.90380	108	
279.10129	268	
279.84498	192	
280.03991	96	
280.78723	1110	1+
281.11858	114	
281.84985	130	
281.98122	120	
282.43271	98	
282.95656	106	
283.85152	172	
283.91455	148	
284.80613	102	
284.84872	180	
284.97612	140	
285.79517	164	
285.84302	942	
285.86301	118	
287.91530	134	
288.79602	250	1+
290.79036	174	
291.93225	110	
292.80407	168	
292.82111	152	
293.11411	128	
293.38743	112	
293.82318	104	
293.85341	102	
293.87355	104	
296.81075	480	
296.84248	96	
296.87118	144	
297.79192	116	
297.80027	1718	1+
297.86285	176	1+
298.80203	1428	1+
300.80205	990	1+
301.86176	510	
301.94053	212	
302.86132	322	
302.88528	172	1+
302.97376	110	
303.80502	850	1+
303.85519	1844	1+
303.94542	232	
305.36132	102	
306.88766	350	1+
307.86272	208	1+
308.81234	166	
309.41278	100	
310.87413	182	
311.00421	104	
311.12589	128	
311.87095	372	1+
312.93454	252	1+
314.88817	146	
316.81524	406	1+
316.88213	134	
318.93405	220	
319.82242	172	
319.87659	166	
320.14080	150	
321.81848	392	
321.87529	154	
322.36437	100	
322.81721	180	
322.92744	258	1+
323.82453	150	
324.88201	106	
326.87432	614	1+
326.94009	134	
327.90258	154	
328.88272	496	1+
336.19640	102	
336.94638	352	1+
337.83204	260	1+
338.93774	108	
339.82873	404	1+
340.94002	396	
344.04509	100	
345.74947	108	
349.43239	110	
350.91113	104	
351.40693	100	
353.76248	140	
355.77020	106	
360.86796	100	
362.18966	100	
362.77412	184	
366.35624	120	
367.16320	184	1+
END IONS

###FS:    #m/z: 340.94023 #charge 1+
###MS: 66
###MSMS: 67
BEGIN IONS
TITLE=Cmpd 49, +MS2(340.9402), 28.0-35.0eV, 1.4min #67
RTINSECONDS=85.59
SCANS=66-67
PEPMASS=340.94023	1706258
CHARGE=1+
187.88707	130	
189.86327	140	
192.92963	198	
193.10981	108	
196.47091	90	
196.88434	370	1+
204.90047	98	
205.94360	164	
206.92916	136	
208.88327	108	
208.94100	138	
208.96026	162	
209.94918	120	
210.88347	308	1+
210.93611	176	
212.87671	634	1+
213.87892	446	1+
213.93870	1904	1+
215.88724	482	1+
215.93778	226	
216.92027	86	
217.85533	130	
217.88347	188	
217.93527	122	
219.88389	188	
220.88254	90	
220.89634	94	
221.89348	424	1+
221.94193	118	
222.95405	324	
223.96217	272	
226.89293	116	
226.92774	86	
226.94217	170	
226.97267	136	
228.89190	182	
228.94362	300	1+
229.43541	90	
229.96563	90	
230.47633	98	
230.88844	1164	1+
230.94425	126	
231.89138	656	1+
231.91117	86	
231.94899	1014	1+
233.90086	596	1+
233.94932	280	
234.07687	94	
235.88811	94	
235.93713	164	
236.83507	86	
236.89002	182	
237.89445	94	
238.85764	84	
239.78750	144	
239.90172	258	
240.78935	106	
240.95927	106	
241.84841	104	
242.94062	164	
243.83171	278	1+
244.34866	92	
244.90749	110	
246.97376	370	
248.90338	318	1+
248.91882	92	
249.96191	498	1+
250.37783	98	
251.01381	86	
253.84132	176	1+
254.91280	98	
254.96547	938	1+
255.07374	300	
256.51847	96	
256.88062	92	
256.96072	110	
257.36711	92	
257.85145	190	
258.84585	398	1+
258.93479	100	
259.79295	98	
259.95018	142	
260.33971	100	
260.82944	338	1+
260.86304	168	
261.82959	302	1+
261.85158	112	
261.91024	100	
262.84882	114	
264.86037	92	
264.95586	178	1+
266.87353	86	
267.43574	94	
267.84264	382	1+
267.89366	90	
267.95023	86	
268.09872	114	
269.79938	138	
271.79669	168	
271.84645	210	
272.93389	300	
273.78910	236	1+
273.82433	126	
273.86525	140	
274.86005	126	
274.87942	160	
274.91534	96	
275.47016	92	
275.85139	618	1+
275.90233	104	
275.94898	120	
276.85412	534	1+
277.82875	124	
277.84054	722	1+
278.96433	112	
279.61490	92	
279.93163	208	
280.03627	90	
280.84505	140	
281.11343	122	
281.86039	114	
282.85036	132	
282.91702	214	
283.43027	100	
283.59979	92	
283.78778	140	
283.86738	138	
284.00391	88	
285.40820	92	
285.93931	92	
286.88147	136	
289.78850	484	1+
289.79805	124	
289.81468	84	
291.51634	90	
293.80291	236	1+
293.84861	130	
293.88460	96	
294.85974	280	1+
295.43514	92	
295.83635	88	
296.87209	132	
297.97317	134	
298.86120	102	
299.86204	92	
301.87775	124	
303.81122	130	
304.81783	142	
305.89971	100	
305.92313	130	
307.80043	122	
307.89035	86	
307.98242	96	
309.81658	164	
310.88157	186	
311.88184	168	
312.80383	92	
312.86943	186	
314.82443	96	
315.36777	114	
317.89393	108	
322.03186	84	
323.74981	142	
324.89059	240	1+
325.20850	88	
326.73584	92	
327.07100	94	
327.80301	180	1+
327.82828	154	
328.88451	148	
329.01014	84	
329.86980	188	
329.89440	110	
330.38514	88	
330.82930	126	
332.82210	92	
334.80426	96	
334.95519	116	
335.76549	102	
335.84087	86	
342.88303	158	
END IONS

###FS:    #m/z: 507.84525 #charge 1+
###MS: 66
###MSMS: 68
BEGIN IONS
TITLE=Cmpd 50, +MS2(507.8453), 28.2-35.2eV, 1.5min #68
RTINSECONDS=86.3625
SCANS=66,68
PEPMASS=507.84525	515848
CHARGE=1+
193.85450	194	1+
196.01519	750	1+
200.88551	136	
216.89234	360	1+
232.89574	384	
234.88755	212	
236.89012	204	
237.05456	202	
241.88426	140	
250.90788	138	
250.96998	268	
251.92112	156	
256.89666	196	
257.87016	406	1+
260.38118	166	
261.04738	152	
266.16420	214	
266.86317	266	1+
267.17561	148	
267.78418	136	
267.88893	156	
269.85986	316	1+
269.88705	158	
272.85400	532	1+
273.87886	154	
277.38439	146	
278.39306	170	
278.88832	186	1+
280.85477	322	1+
281.37486	156	
284.87097	150	
287.85101	920	
288.86791	288	
289.87854	360	
290.13019	384	1+
290.86492	764	
291.39464	240	
291.80995	146	
291.87864	436	1+
293.87146	3806	1+
294.93317	136	
295.81756	152	1+
295.88762	134	
296.14636	262	1+
297.85208	492	1+
297.90307	250	1+
297.99286	204	1+
298.14798	220	1+
298.85645	362	1+
298.87345	134	
300.37355	132	
300.84093	258	
300.85902	426	1+
301.77628	218	1+
301.87782	142	
303.86037	310	1+
303.88643	134	
304.88244	192	
305.86623	886	1+
305.89903	152	
306.81315	142	
307.88785	674	
308.14109	1524	1+
308.83927	268	1+
308.87204	1690	1+
309.88575	378	
310.15618	750	1+
310.41056	230	1+
310.88904	266	
311.88277	6422	1+
312.39276	174	
313.96146	196	1+
314.86480	456	
315.00977	144	1+
315.38262	160	
315.86466	212	
316.78130	174	1+
316.81157	208	
316.89657	138	
317.37936	188	1+
317.89338	402	1+
318.85763	432	1+
319.89062	194	
321.35021	148	
322.88218	314	
323.87218	526	
324.86001	846	1+
324.90144	140	
325.89789	356	
326.38581	182	1+
326.41047	228	1+
326.75486	136	1+
326.88255	2776	1+
327.03521	140	1+
328.88036	788	1+
328.96439	132	
330.82762	148	
331.80841	262	1+
331.89440	416	1+
332.78920	196	1+
332.87619	704	1+
333.76344	376	1+
335.84081	292	
335.88118	342	1+
335.90703	152	
337.88003	388	
338.04199	242	1+
338.87932	210	
339.76208	306	1+
339.83149	144	
339.88018	146	
340.90163	142	
341.87766	222	
342.90892	134	1+
343.87641	186	
344.86646	298	1+
345.82950	196	
346.75029	164	
347.77490	216	
348.77345	140	
348.88798	138	
349.40128	222	
349.75907	776	1+
349.82511	222	1+
350.88687	818	1+
350.95758	168	1+
351.79338	248	1+
352.93668	148	
353.85188	556	
353.90423	340	1+
354.84084	156	
355.77908	142	
356.88550	144	
360.75877	162	
360.90235	142	
361.90689	328	1+
362.85398	172	1+
365.76981	190	
365.88567	258	1+
366.38038	144	
366.83891	1588	1+
367.70747	712	1+
367.77679	436	1+
368.89883	168	
369.71014	142	
369.83430	572	1+
369.86132	156	
370.01655	166	1+
370.77952	164	
370.79556	382	1+
371.72187	218	1+
372.78220	138	
373.35824	146	
373.71582	310	1+
373.75298	164	
373.78465	188	
373.82564	140	
373.87150	154	
374.87909	208	
375.84103	212	1+
376.78195	228	
379.73345	134	
380.72406	172	
380.82946	424	1+
381.71589	188	
381.77446	170	1+
381.83560	280	1+
382.12995	154	1+
382.71307	274	1+
382.85704	208	
383.87438	140	
384.79644	256	1+
384.84948	3330	1+
385.77123	206	1+
385.90027	150	
385.97340	134	
386.74169	214	1+
387.39482	206	1+
387.72057	172	
387.84241	216	
388.77216	174	
388.85147	226	
389.20054	540	1+
389.72802	476	1+
389.79325	278	1+
389.87055	194	
389.89589	180	1+
390.72992	348	1+
390.79798	186	1+
390.84282	482	
391.84129	270	
392.76307	284	1+
392.82949	366	
392.86370	436	1+
392.91667	248	1+
393.79789	324	1+
393.82494	174	
394.83692	388	1+
395.84340	254	1+
395.87503	200	
398.72627	782	1+
399.80846	418	1+
399.85326	650	1+
402.86363	544	
403.77782	144	
403.86945	374	
404.86949	1054	1+
405.78350	660	1+
405.87150	732	1+
405.90970	230	1+
406.85817	210	
406.86715	186	
407.73944	698	1+
407.77196	150	1+
407.86570	4392	1+
407.96763	170	1+
408.74853	470	1+
408.81638	222	
408.93003	168	
409.72151	932	1+
410.06096	198	1+
410.83667	926	1+
410.91888	158	
411.72484	156	
411.81174	152	
411.86296	244	
411.88260	220	
412.72693	438	1+
412.84268	490	1+
413.87329	558	1+
415.87029	758	1+
416.96477	208	1+
417.81642	434	1+
418.74807	144	1+
418.81970	304	1+
418.85094	134	
420.88410	198	
421.87718	462	
422.82286	140	
422.86673	326	
423.77143	280	1+
423.79572	190	
423.87091	212	
424.86697	202	
425.74776	558	1+
425.80924	262	1+
425.87760	376	
426.86240	1698	1+
426.93853	148	
427.73483	2070	1+
428.84704	1244	1+
428.88563	716	1+
429.73387	908	1+
429.82420	178	
430.84744	160	
431.86556	864	1+
433.86116	156	
433.88194	146	
434.70864	294	1+
434.88657	360	1+
435.85869	156	1+
439.75165	334	1+
439.89320	636	1+
440.75703	258	1+
441.87445	138	
442.68134	152	1+
443.75491	224	1+
444.87127	2304	1+
445.74330	192	
446.74449	412	
446.89654	198	
447.71272	220	
447.74742	274	
448.76684	236	
448.89411	266	
449.87685	610	1+
450.75168	538	1+
450.77228	174	
451.70596	244	1+
457.90489	142	
462.88335	774	1+
462.90761	172	
467.69587	236	1+
467.88654	1082	1+
468.78050	186	
471.72033	136	
472.77109	168	1+
479.77275	202	1+
485.89769	438	1+
488.72380	154	1+
490.73924	282	1+
491.85084	148	
507.83931	142	
508.91566	194	
509.80110	264	1+
509.86050	542	1+
END IONS

###FS:    #m/z: 336.94569 #charge 1+
###MS: 66
###MSMS: 69
BEGIN IONS
TITLE=Cmpd 51, +MS2(336.9457), 28.0-35.0eV, 1.5min #69
RTINSECONDS=87.1345
SCANS=66,69
PEPMASS=336.94569	252844
CHARGE=1+
182.86847	112	
185.86128	80	
189.85859	120	
192.88908	132	
200.84450	92	
205.94827	118	
206.01267	106	
206.89132	86	
208.88143	82	
209.94296	86	
210.88539	330	1+
211.94372	2548	
211.97530	80	
212.87834	1716	1+
213.51756	90	
213.93935	1186	1+
215.88933	496	1+
215.93549	194	
217.88256	146	
219.52129	84	
223.82881	82	
223.89623	180	1+
223.95846	300	1+
225.84856	100	
225.87806	90	
225.96069	98	
227.95533	118	
228.10929	86	
228.47828	86	
228.89470	536	
229.95438	4002	
230.04743	94	
230.88767	2750	1+
230.95561	98	
231.02096	88	
231.07080	118	
231.94922	1236	1+
232.82650	288	1+
233.89675	440	1+
233.91245	82	
233.95027	186	
234.06942	92	
234.88606	246	1+
235.39190	96	
235.82876	116	
235.86918	100	
237.00524	80	
237.06345	168	
238.37202	86	
238.89993	194	1+
238.92889	84	
238.94061	382	1+
239.94263	290	1+
239.97554	266	1+
240.07011	120	
240.83512	124	
241.96659	84	
246.94594	130	
246.97849	192	
247.47395	92	
247.96488	758	
248.89878	994	1+
249.96057	490	1+
250.83070	346	1+
250.95019	120	
251.06836	162	
251.09542	128	
251.91356	132	
251.97260	116	
252.84097	148	
252.97007	1506	1+
253.83724	122	
253.90644	328	
254.08736	168	
254.90323	188	
254.96535	900	1+
256.79729	78	
256.91131	110	
257.86433	110	
258.84476	408	1+
258.96928	106	
259.84856	264	1+
259.95755	204	
261.84170	98	
261.88152	84	
263.82738	120	
265.08045	100	
266.34934	88	
266.86484	94	
267.83866	216	
268.83932	816	1+
268.88346	94	
269.00140	86	
269.07588	110	
269.79924	86	
270.87462	120	
270.98018	164	
271.84406	152	
271.91417	350	1+
272.13025	80	
272.80290	78	
272.87406	228	1+
272.97587	102	
273.85552	312	1+
274.86116	220	1+
275.60448	92	
276.02886	98	
276.79235	84	
276.85773	734	1+
276.92520	78	
278.36356	122	
278.80596	82	
278.83377	832	1+
279.85903	236	1+
279.99808	134	
281.08877	80	
281.92922	112	
283.78825	106	
283.79903	96	
283.85915	198	1+
284.90764	114	
285.41001	84	
285.79199	96	
285.85040	244	
286.85121	1298	1+
290.83327	84	
290.86057	98	
291.44299	88	
291.85809	84	
292.11844	94	
292.41520	156	
292.43719	168	
293.43372	84	
293.80953	198	
293.85758	156	
294.46715	90	
294.86652	316	
295.85262	100	
295.96945	78	
296.94429	82	
296.97584	124	
297.16434	80	
298.92598	104	
299.06334	108	
299.36358	84	
301.88712	80	
302.01421	80	
302.79806	104	
303.88446	134	
304.86009	116	
305.63616	90	
305.86812	86	
306.07386	92	
307.46080	92	
308.88784	84	
309.04584	100	
309.13194	82	
309.81298	136	
309.87153	554	1+
310.04597	88	
310.41355	100	
312.40693	100	
313.18890	102	
315.45540	78	
317.83901	80	
320.95061	94	
321.88981	108	
324.88814	286	1+
327.03577	108	
327.89797	130	
328.79185	84	
328.88819	144	
330.34122	82	
330.79451	82	
330.88624	100	
332.83042	148	
333.88593	88	
334.86014	92	
334.90310	96	
335.75973	78	
335.85328	138	
338.03167	94	
338.76420	118	
342.38701	92	
END IONS

###FS:    #m/z: 340.94036 #charge 1+
###MS: 70
###MSMS: 71
BEGIN IONS
TITLE=Cmpd 52, +MS2(340.9404), 28.0-35.0eV, 1.5min #71
RTINSECONDS=90.8015
SCANS=70-71
PEPMASS=340.94036	1249982
CHARGE=1+
90.92638	88	
192.92532	218	
193.87386	84	
196.88524	320	1+
202.87608	176	
202.95384	106	
205.94641	196	
208.88564	174	
208.93913	170	
208.95750	206	
210.93838	152	
212.88028	110	
213.88268	128	
213.93871	660	
214.89032	108	
215.88697	792	1+
215.93500	110	
217.88591	132	
217.96707	90	
219.97831	98	
220.95757	94	
221.94594	516	1+
222.97547	146	
225.85903	92	
225.94652	92	
226.11630	128	
226.38936	174	
226.89590	218	
227.03661	84	
228.94931	146	
230.88991	560	
230.94625	142	
231.89027	772	1+
231.94900	1084	1+
233.83068	278	1+
233.94706	252	
234.09197	84	
234.49580	86	
235.88777	370	1+
235.95217	160	
236.86567	84	
237.47249	86	
238.01196	94	
238.04892	98	
239.90260	84	
239.93855	88	
240.83353	88	
240.96419	130	
242.92254	94	
242.94295	86	
243.83229	134	
244.95378	158	
245.44610	106	
245.84054	128	
246.97639	270	
247.82955	88	
247.97805	116	
248.89844	212	
249.90142	120	
249.96020	182	
250.96713	136	
251.07146	158	
251.37679	90	
251.48465	92	
252.03973	104	
253.90388	104	
253.93436	94	
254.85317	88	
254.94891	88	
254.96756	440	
255.07416	98	
255.78355	92	
256.38815	86	
256.81023	106	
256.91270	152	
256.96585	198	
257.00108	124	
257.91247	116	
258.83467	208	
258.89944	86	
258.95286	292	1+
259.84695	126	
260.34051	164	
260.51032	88	
260.83406	412	
261.84049	224	
262.84575	118	
263.83821	96	
264.01220	84	
264.84454	84	
264.90698	106	
265.12019	90	
266.45950	102	
268.83827	126	
268.96269	122	
269.85057	90	
269.94527	150	1+
271.84122	352	1+
272.47226	82	
272.84273	218	1+
272.93373	354	
273.79181	102	
273.86063	92	
274.96286	94	
275.85220	872	1+
276.44511	84	
276.85669	830	1+
277.00298	84	
277.84521	110	
277.91010	84	
278.10537	82	
278.84547	570	1+
278.98867	108	
279.90261	86	
279.92489	120	
280.88726	138	
280.92428	84	
280.96458	88	
280.97974	98	
281.04735	214	
281.86186	260	1+
282.05455	140	
283.78887	244	1+
283.96942	82	
284.93098	88	
288.79689	96	
289.40497	88	
289.87761	396	1+
290.86555	126	
291.91484	86	
292.80039	162	1+
293.05272	88	
293.85439	114	
293.86549	470	1+
294.02906	126	
296.84668	110	
296.87002	144	
298.85678	84	
299.87358	148	
301.87134	104	
302.17465	232	
302.86607	96	
302.92392	88	
306.87932	240	1+
307.79746	86	
308.86967	94	
310.04359	162	
310.80496	110	
310.87516	496	
311.91220	84	
312.79989	134	
314.81207	214	1+
314.88457	84	
316.31281	102	
320.38810	94	
322.14217	102	
323.81211	140	
324.45140	86	
326.17144	106	
326.89375	146	
328.88734	408	1+
330.82082	86	
332.05129	102	
332.83644	108	
334.88050	86	
335.00210	86	
337.23710	86	
337.87371	100	
338.31696	92	
338.75181	92	
339.79700	82	
344.89950	92	
END IONS

###FS:    #m/z: 507.84550 #charge 1+
###MS: 70
###MSMS: 72
BEGIN IONS
TITLE=Cmpd 53, +MS2(507.8455), 28.2-35.2eV, 1.6min #72
RTINSECONDS=91.574
SCANS=70,72
PEPMASS=507.84550	360128
CHARGE=1+
196.01529	452	
223.97613	482	1+
232.89579	550	1+
236.88686	270	
237.85641	138	
240.08069	206	
248.89981	216	1+
250.96634	214	
252.07469	228	
252.86505	198	1+
253.86962	218	1+
255.89666	168	
258.10567	138	
259.86666	150	
260.87418	580	1+
261.87508	416	1+
262.13442	168	
265.38723	264	1+
266.16714	344	
266.91937	208	1+
267.78914	312	1+
268.11353	222	1+
268.91155	162	
271.89243	124	1+
272.38329	350	1+
272.85377	268	1+
272.93867	220	1+
273.38670	210	1+
273.94046	190	1+
274.85442	158	
275.85311	196	
276.79646	152	
277.84705	208	1+
278.40192	204	1+
278.63478	94	1+
278.89959	158	
279.85767	170	
280.82754	134	
286.79455	276	1+
287.85343	638	
288.03040	218	1+
288.86653	298	
288.89125	240	
289.87790	588	
290.86524	1122	1+
290.90643	326	1+
293.87316	2762	1+
294.12441	166	1+
294.80942	134	
294.83086	212	1+
295.93438	150	1+
295.96553	186	1+
296.13271	214	1+
296.84355	150	
296.86815	152	
298.80377	202	
298.87435	242	
300.86078	712	1+
301.84189	182	
301.88222	174	
303.86803	538	1+
304.80851	170	
305.79459	240	1+
305.85985	788	1+
305.91404	258	
306.12456	176	
307.79750	236	1+
307.88796	398	
308.14054	1046	1+
308.87031	2446	1+
309.89064	728	1+
310.15728	486	1+
311.36442	240	1+
311.37956	142	
311.88327	6068	1+
312.81057	230	1+
314.86520	662	1+
316.81426	182	
316.86509	400	1+
316.88745	178	
316.92972	202	1+
317.85282	382	1+
318.85987	366	1+
318.88500	328	1+
319.99106	280	1+
320.85282	136	
321.84349	150	
322.88727	262	
323.87270	450	
324.82322	300	1+
324.85989	170	
325.38823	222	
325.88268	282	
325.90429	266	
326.20906	102	1+
326.38559	598	1+
326.88103	2540	1+
326.98192	142	
327.79967	308	1+
328.37194	156	
328.88341	1150	1+
330.06683	144	
330.16373	148	
330.83217	140	
331.87829	1452	1+
332.39364	134	
332.76551	212	1+
332.80477	190	
332.85187	336	1+
332.87542	822	1+
332.90145	210	
334.39971	158	
334.88100	292	1+
334.89813	136	
335.88397	190	1+
336.87264	1054	1+
337.85361	144	
337.87773	834	1+
337.98864	138	
338.91314	148	
340.79122	144	
341.81207	216	1+
342.88045	278	1+
346.84653	162	
347.81851	358	1+
348.36313	134	1+
348.39457	210	1+
348.78397	142	
349.76981	232	
350.76403	190	
350.88680	794	1+
351.82000	160	
351.85327	388	1+
352.89017	146	
352.90935	134	
354.78592	174	
355.88860	406	1+
357.86803	274	1+
359.76340	322	1+
361.86857	210	
362.36631	252	
364.84477	350	1+
366.36519	146	
366.71530	162	
366.78980	186	
366.83821	876	1+
367.70679	972	1+
367.76800	392	1+
368.89987	240	
369.83869	428	1+
369.85825	188	
370.05093	190	1+
371.19134	136	
371.90373	142	
372.78606	324	1+
372.85489	212	
373.37980	182	1+
373.72037	268	1+
374.80885	358	1+
374.84124	370	1+
374.89917	174	
375.73791	152	
376.73628	292	1+
377.37747	146	1+
378.89421	144	
379.38753	218	1+
380.74130	156	
381.70614	242	1+
381.80022	190	
381.84611	424	1+
383.37057	158	
384.33424	296	1+
384.71057	132	1+
384.84969	3914	1+
384.89038	156	
385.77518	278	1+
386.39986	140	
387.77627	324	1+
387.98658	138	
388.80016	134	
389.19714	218	
389.70997	172	
389.77726	544	1+
389.85112	236	
389.90332	224	1+
390.05083	142	
390.74107	150	
390.78106	436	1+
390.80649	156	
390.84266	450	
390.86168	284	
391.80855	182	
391.84262	376	
392.75468	148	
392.82861	208	
392.88542	232	1+
393.82307	152	
395.86326	160	
396.39661	216	1+
397.90175	130	1+
398.73079	598	1+
398.86319	206	
399.85287	322	
400.70183	136	
400.86778	340	1+
402.37268	164	
402.86509	1428	1+
403.80185	122	1+
403.86908	980	1+
405.73372	180	1+
405.78493	226	
405.87005	338	
406.85989	196	
407.73201	324	
407.86544	4786	1+
408.74163	148	
408.79023	164	
409.34967	154	
409.72026	834	1+
410.67817	138	1+
410.74231	142	
410.80970	418	1+
410.83565	594	1+
412.72766	282	
412.84512	316	
413.87721	166	
415.87895	216	
416.86411	412	1+
417.73591	154	1+
419.69710	150	
420.72798	156	
421.78378	144	
421.88237	268	
422.86710	434	
422.88466	266	
423.78047	140	
423.86912	556	1+
424.79542	162	1+
424.82901	252	1+
425.75032	540	
426.75376	278	
426.86110	1504	1+
427.73177	1622	1+
427.76524	154	
428.84812	582	
428.88790	414	
429.73784	862	1+
429.83288	200	
430.74393	564	1+
430.86339	850	1+
431.70679	186	1+
433.85216	344	1+
433.88367	136	
434.85227	210	1+
437.72599	138	
438.28246	142	1+
439.89357	210	
440.89528	194	
442.68690	140	
442.81624	308	1+
443.75415	230	
444.87240	1542	1+
445.73977	740	1+
446.81434	134	
446.86956	354	1+
447.69495	376	1+
447.71529	236	
449.88489	518	1+
450.75005	346	
451.75181	650	1+
452.81924	136	
452.87733	148	
457.90871	554	1+
462.79449	170	1+
462.88654	602	1+
465.72153	134	
467.70132	248	
467.88778	1174	1+
468.71720	268	1+
468.77949	258	
469.77915	154	
485.90163	262	
486.79616	334	1+
491.85033	138	
496.01362	140	
500.12651	102	1+
502.73976	144	
507.23207	142	
508.85168	292	1+
509.28750	144	
509.85700	222	1+
END IONS

###FS:    #m/z: 336.94572 #charge 1+
###MS: 70
###MSMS: 73
BEGIN IONS
TITLE=Cmpd 54, +MS2(336.9457), 28.0-35.0eV, 1.6min #73
RTINSECONDS=92.346
SCANS=70,73
PEPMASS=336.94572	183582
CHARGE=1+
98.84816	76	
182.86441	134	
187.88722	102	
194.41109	80	
196.88364	112	
198.87875	190	1+
198.89970	96	
205.94835	136	
210.37490	78	
210.88171	308	1+
211.54647	80	
211.94419	3870	
212.87858	2194	1+
212.94380	112	
213.94065	1900	1+
214.92669	78	
215.88470	728	1+
215.93363	80	
218.99974	86	
223.95661	210	
226.89435	134	
226.94226	76	
226.96743	78	
227.10701	82	
227.89623	114	
228.05546	78	
228.56915	100	
228.89409	426	1+
229.95486	3216	1+
230.88882	2236	1+
231.94958	1478	1+
232.86724	104	
233.50963	78	
233.82953	284	1+
233.89896	344	1+
233.94588	302	1+
237.06004	82	
237.82061	84	
237.84910	136	
238.02727	80	
238.98491	80	
239.05315	92	
239.85113	80	
240.83887	198	1+
241.48573	106	
241.94614	102	
242.09274	78	
242.84134	202	1+
246.39920	78	
246.48199	80	
246.97631	244	
247.01059	96	
247.84497	80	
247.96497	864	1+
248.90049	1104	
249.40348	76	
249.82939	230	
249.85246	116	
249.87960	104	
249.95966	290	
250.83272	588	1+
250.90022	270	1+
250.91819	136	
250.95091	302	1+
250.96999	128	
251.07482	122	
251.92491	80	
251.97030	80	
252.97087	2364	
253.16792	92	
253.83591	96	
253.89138	78	
253.90494	474	1+
254.36912	92	
254.87510	120	
254.96487	1308	1+
255.08079	86	
256.84253	84	
257.06142	96	
257.84383	302	1+
259.35183	82	
260.87889	80	
261.83249	116	
264.92712	132	
265.45845	90	
266.97899	84	
267.00110	114	
267.84020	206	
267.91312	80	
267.93294	78	
267.96703	96	
268.06329	76	
268.84247	540	
269.00131	80	
269.02351	82	
269.12827	82	
269.78875	270	1+
269.83961	260	
269.87587	78	
270.85543	390	1+
270.97823	98	
271.73299	102	
271.84426	408	1+
271.91813	148	
272.92157	100	
272.97811	130	
273.44822	82	
273.78816	122	
274.86036	96	
274.87919	120	
276.85191	370	
276.89457	112	
277.78190	90	
277.80865	100	
277.83417	108	
277.85951	166	
277.88842	96	
278.47411	84	
278.83421	822	1+
278.85922	88	
279.06054	80	
279.10261	150	
279.83475	464	1+
279.99924	86	
280.10748	128	
282.86070	192	
282.92902	130	
283.84801	76	
283.86453	76	
283.89953	94	
284.07560	92	
285.84928	278	
286.84780	1190	1+
287.84916	654	1+
288.39275	80	
288.43426	92	
289.85416	380	1+
290.39808	82	
290.85779	330	1+
292.11428	86	
292.85547	200	1+
292.88482	78	
293.11068	98	
294.82573	78	
295.85805	96	
296.41110	80	
296.87457	244	1+
296.99086	84	
297.01115	102	
297.11153	176	1+
298.31261	78	
299.88578	212	
301.41064	82	
302.90057	78	
305.81521	126	
306.94855	184	1+
308.04527	116	
308.87027	168	
309.86728	418	1+
309.89014	88	
311.11258	88	
311.88496	300	1+
311.94718	86	
312.84884	84	
312.87023	114	
313.81090	104	
315.91328	80	
319.30758	84	
320.80856	80	
320.96835	132	
321.54496	78	
321.82261	86	
323.96488	80	
324.94053	92	
325.36541	94	
326.90021	102	
327.87847	436	1+
329.01485	114	
330.81470	120	
331.71527	94	
332.00386	82	
332.43807	98	
335.22698	96	
337.85436	158	
339.82732	150	
340.76453	78	
341.28607	92	
END IONS

###FS:    #m/z: 322.92969 #charge 1+
###MS: 74
###MSMS: 75
BEGIN IONS
TITLE=Cmpd 55, +MS2(322.9297), 28.0-35.0eV, 1.6min #75
RTINSECONDS=96.0175
SCANS=74-75
PEPMASS=322.92969	3776136
CHARGE=1+
174.04070	76	
187.88567	78	
187.93600	116	
189.86348	80	
192.88907	104	
193.44341	86	
197.09821	78	
200.87773	76	
201.04387	78	
201.89030	88	
204.41023	90	
204.94773	80	
205.94834	336	
206.03810	144	
207.97225	102	
211.86273	82	
212.41356	80	
212.87535	118	
214.41923	84	
214.88849	86	
218.88320	92	
220.87395	76	
220.90446	92	
221.94603	84	
221.96752	278	1+
222.95154	172	
223.96051	112	
224.89715	96	
226.91252	80	
227.93109	86	
228.83734	150	
230.85870	80	
230.89102	168	
231.91366	78	
233.62605	88	
233.87185	84	
234.93784	102	
234.97753	84	
236.37050	102	
236.83397	94	
238.88316	112	
238.93955	84	
239.06382	250	1+
239.08353	82	
239.79105	140	
239.90263	76	
240.78273	96	
240.82322	296	
240.94057	1874	
241.01836	86	
241.04691	80	
241.93907	5668	1+
242.90871	82	
242.94136	4054	1+
243.81850	104	
244.82156	274	
244.88630	92	
244.93857	1198	1+
245.82508	168	
246.97737	350	
248.97724	82	
249.02745	82	
249.96825	244	1+
250.83288	78	
250.94654	116	
251.06443	98	
251.92987	104	
253.34596	82	
253.83597	268	1+
256.89775	140	
257.07701	98	
257.79537	88	
258.45492	82	
258.83412	240	1+
258.86759	80	
260.79558	202	1+
260.82954	140	
260.96212	86	
260.98791	78	
261.82933	650	1+
261.88142	108	
262.83251	376	1+
262.96964	78	
263.04315	90	
264.05330	82	
264.83853	84	
265.09235	124	
266.85195	358	1+
268.90895	126	
268.93268	76	
270.33811	84	
270.84719	116	
271.85496	76	
272.79278	116	
272.84545	144	
273.79247	430	1+
274.85088	84	
274.90689	122	
275.80863	112	
276.81288	122	
277.87812	108	
278.85259	128	
279.09012	576	1+
280.25555	104	
280.80855	76	
281.84466	124	
282.93019	84	
283.02328	84	
283.07070	126	
283.79000	76	
284.29080	490	1+
284.78854	140	
284.86683	142	
285.85878	340	1+
286.53357	92	
286.89512	80	
286.93461	80	
287.80999	80	
288.36731	94	
288.90145	76	
289.78884	168	
289.99218	92	
291.80445	106	
291.85705	108	
293.81109	200	1+
293.86898	270	
293.94779	124	
294.85275	174	
295.90208	76	
295.96600	78	
296.58014	80	
296.80551	388	1+
297.03879	90	
297.88191	86	
299.78996	218	1+
299.84157	82	
299.93959	84	
300.05648	76	
302.87767	266	1+
302.94750	88	
303.11026	78	
303.80148	86	
303.84650	80	
303.95066	78	
306.88781	84	
307.80148	80	
307.83152	84	
307.89034	122	
308.15924	104	
308.79543	100	
309.92917	92	
313.87098	114	
314.81748	162	
315.00761	76	
315.88267	88	
317.09503	76	
317.93083	100	
319.88462	78	
320.61420	102	
320.75266	78	
320.77265	108	
320.80349	118	
321.81045	118	
321.88200	76	
322.89604	80	
324.89368	286	
325.90076	120	
325.94587	80	
326.06382	86	
326.92427	100	
END IONS

###FS:    #m/z: 363.95640 #charge 1+
###MS: 74
###MSMS: 76
BEGIN IONS
TITLE=Cmpd 56, +MS2(363.9564), 28.0-35.0eV, 1.6min #76
RTINSECONDS=96.7895
SCANS=74,76
PEPMASS=363.95640	679692
CHARGE=1+
50.44858	96	
121.31309	84	
130.31940	88	
187.89254	120	
189.86344	542	
191.85921	790	1+
192.92616	84	
196.88557	180	
204.90395	172	
207.87122	586	1+
208.88673	220	
209.94243	1518	1+
210.88210	474	1+
210.91656	84	
212.87831	2510	1+
214.38686	94	
214.89665	152	1+
222.95195	1560	1+
224.94948	1514	1+
224.97568	148	
226.84434	112	
226.88432	182	1+
226.90713	112	
226.94679	10798	1+
227.10593	136	1+
227.12387	112	
227.99368	116	
228.15588	120	1+
228.89351	910	1+
228.94204	10522	1+
229.13279	128	1+
229.55299	98	1+
229.90884	84	
230.06616	92	
230.88939	3826	1+
232.88455	314	1+
233.85272	86	
234.36804	98	
234.87947	218	
235.79906	90	
235.82461	308	1+
237.05889	136	
239.06564	208	1+
240.45626	100	
240.82118	364	1+
240.83444	220	
240.94301	308	
240.96189	1072	1+
241.94226	310	
242.94149	866	
242.95827	1104	1+
243.82044	254	
244.14343	102	
244.83023	152	
244.91048	86	
244.95709	5534	1+
244.99856	92	
245.83429	126	
245.89380	88	
245.94332	116	
246.91153	94	
246.95230	4786	1+
247.84871	150	1+
248.80469	126	
248.89815	1330	1+
249.80721	84	
250.89570	238	1+
250.96913	292	1+
251.91421	108	
252.07427	100	
253.42205	96	
253.83574	128	
253.90616	194	
255.02553	112	
255.82763	134	1+
255.85338	110	
258.82940	134	
258.84337	140	
258.97327	250	
259.97003	200	
260.83345	300	
260.97041	1058	1+
261.83155	174	
262.83070	126	
263.00744	88	
263.83297	172	
263.97943	94	
264.96364	270	
265.84675	86	
265.97881	166	
266.08137	96	
266.81485	356	1+
266.98528	92	
267.97192	1010	1+
268.12570	92	
268.95885	138	
269.96821	544	1+
271.86711	84	
271.91598	386	1+
273.79597	84	
274.35230	84	
274.81542	104	
276.81173	114	
276.84986	154	
278.79998	286	1+
278.84655	240	1+
279.10127	220	
279.38876	86	
280.79332	488	1+
280.81675	84	
280.89511	236	1+
281.11778	120	
282.79243	312	
282.85304	322	1+
283.79170	256	
283.87428	110	
283.98700	108	
284.07569	88	
284.78278	88	
284.80063	136	
284.83161	84	
285.79588	122	
285.84482	744	1+
285.90802	250	1+
286.41705	94	
286.43349	88	
288.82254	140	
289.87939	120	
290.78937	84	
290.93170	94	
291.80402	136	
292.87062	114	
293.11741	262	
293.67752	90	
293.86695	100	
294.99851	86	
296.80815	614	1+
298.80299	1394	1+
298.86234	90	
300.03435	144	
301.80298	98	
301.86019	476	1+
301.92505	116	
302.85414	110	
302.88314	88	
302.91771	148	
303.40074	94	
303.80696	338	1+
303.85609	1288	1+
303.95004	142	
305.93646	90	
306.13384	368	1+
306.83569	88	
307.09510	94	
307.85942	96	
308.87815	116	
310.87682	158	
311.86316	214	1+
312.05765	86	
313.48545	106	
313.95437	92	
314.38094	92	
314.94940	88	
315.31913	126	
316.03094	88	
316.81293	188	
317.07126	114	
317.41451	102	
317.88509	88	
318.80255	110	
318.93261	352	
319.82244	134	
320.38777	108	
320.82331	136	
320.96158	92	
321.81827	840	1+
321.86847	608	1+
322.15557	144	
322.92882	432	
324.81063	138	
325.86469	352	1+
325.89906	152	1+
326.15105	150	
327.49974	102	
329.87045	208	
332.83443	84	
332.85232	100	
333.56498	92	
334.59099	84	
336.94383	654	1+
337.82551	130	
338.78391	204	1+
339.08448	110	
339.82798	552	1+
340.93773	336	1+
345.77850	100	
349.77718	244	1+
350.10975	114	
351.73396	208	1+
352.61177	110	
353.77018	118	
360.16371	86	
361.71862	114	
361.78540	122	
362.38105	98	
365.18926	172	
367.90695	124	
368.50528	92	
368.82615	84	
END IONS

###FS:    #m/z: 507.84528 #charge 1+
###MS: 74
###MSMS: 77
BEGIN IONS
TITLE=Cmpd 57, +MS2(507.8453), 28.2-35.2eV, 1.7min #77
RTINSECONDS=97.562
SCANS=74,77
PEPMASS=507.84528	380204
CHARGE=1+
199.88640	146	
232.89379	740	1+
236.88539	272	1+
238.06391	632	1+
239.90569	270	1+
241.85530	312	1+
250.90753	142	
250.97072	294	
253.86817	158	
256.89342	204	1+
258.87466	138	
260.88891	158	
265.08682	140	
266.16532	284	1+
267.94914	200	
269.88537	194	1+
270.85483	236	
271.85728	134	
272.84953	592	1+
273.85107	460	1+
273.88196	192	
274.87721	140	
275.80491	134	
276.89102	334	1+
277.38509	180	
277.86131	136	
277.89392	260	1+
278.83219	170	
280.82666	202	
280.85319	146	
282.84985	196	
284.06729	132	
285.85903	240	
285.90323	150	
285.93402	176	1+
287.85131	954	1+
288.86767	336	1+
289.39668	168	
290.13325	144	
290.86390	1360	1+
291.89151	260	
292.81395	148	1+
292.85854	168	
293.87308	3316	1+
294.12249	136	
294.80961	136	
295.87347	852	1+
295.90287	136	
296.81311	182	1+
298.85544	256	
299.83791	640	1+
300.36758	250	1+
300.84544	554	1+
300.85926	318	
300.90044	206	
303.86683	788	1+
305.86260	1386	1+
306.12485	182	
306.88483	1418	1+
307.79259	146	
308.14119	932	1+
308.37293	304	1+
308.78765	400	1+
308.87281	1360	1+
309.00377	144	
309.79127	316	1+
310.15684	802	1+
311.09530	170	
311.36453	172	
311.88336	5526	1+
313.79497	248	1+
313.88233	908	
314.86539	774	1+
315.37531	260	
316.81097	170	
316.86741	282	
317.82386	246	
318.85824	318	1+
318.87475	318	1+
318.90964	170	1+
318.93532	186	
321.32617	178	1+
321.35601	166	
321.88734	174	
322.85243	542	1+
322.88712	170	
323.32471	148	
323.85542	402	1+
323.87523	386	
325.89744	204	
326.38953	160	
326.88200	2556	1+
327.89604	316	
327.92396	150	1+
328.37589	182	
328.87487	272	
329.86493	554	1+
329.89400	202	
331.89816	558	1+
332.75126	354	1+
332.87375	736	1+
333.84914	276	
334.87991	272	1+
334.89693	430	1+
335.80222	142	
335.84091	180	
336.84363	254	1+
336.94513	140	
337.87960	302	
338.88006	656	1+
340.01115	200	1+
341.87604	134	
345.81768	236	1+
346.37633	188	
346.88704	412	1+
347.77539	172	
349.35696	314	1+
349.71846	210	1+
349.75149	188	
350.37763	202	
350.76273	230	
350.82347	186	
351.88239	372	1+
353.85348	572	1+
353.91486	208	
354.79286	162	
354.83957	182	
355.87156	166	
355.89132	364	1+
356.83692	176	
356.85393	360	1+
357.12930	146	
357.74524	146	
357.77856	296	1+
360.75517	282	1+
361.37463	188	
362.78803	270	1+
363.36590	248	
365.36999	344	1+
366.70932	204	
366.84101	502	
367.70554	854	1+
367.76739	232	
367.83787	326	
368.83989	178	
368.89864	132	
369.84591	154	
370.72848	202	
370.77976	156	
370.87826	272	1+
372.78202	170	
372.84787	422	1+
373.71786	220	
373.77399	152	
373.83363	152	
374.77962	214	
374.81825	154	
375.81954	138	
375.88676	150	
377.87309	198	1+
380.71580	662	1+
380.84390	510	1+
380.90377	142	
381.38815	200	1+
382.81855	282	1+
383.86120	144	
384.36906	150	
384.84828	3012	1+
385.72982	138	
385.79353	220	1+
385.87532	170	
386.77039	284	1+
389.19940	200	
389.72526	142	
389.74953	196	
389.84011	236	
390.74269	156	
390.84318	344	
391.06547	160	1+
391.80548	196	
391.83908	324	
392.81980	778	1+
392.86249	442	1+
393.79858	280	1+
394.84944	132	
395.78380	198	1+
395.87034	212	
396.90610	138	
397.71915	148	
397.76333	138	
397.86282	282	
398.73283	630	1+
398.83809	244	1+
399.71157	152	
399.84026	178	1+
402.35826	138	
402.86588	982	1+
403.80626	142	
403.86985	828	1+
405.87352	486	
406.85795	244	
407.04760	204	1+
407.73939	562	1+
407.86538	4860	1+
408.08607	150	1+
408.16851	126	1+
409.72419	442	
409.81549	164	
410.08176	206	
410.74043	334	
410.78149	204	1+
410.83781	528	1+
411.72450	460	1+
411.81203	368	
412.21639	216	1+
412.72918	274	1+
412.85103	588	1+
412.92214	148	
413.75071	276	1+
413.87186	900	1+
414.86351	218	
416.72576	196	1+
417.82181	134	
421.88073	298	
422.82253	408	1+
422.86619	752	1+
423.76340	212	1+
423.77422	190	
424.08458	180	1+
425.75647	388	1+
425.87914	174	
426.86115	1236	1+
426.93889	294	
427.73345	1930	1+
428.85249	480	
428.88619	544	1+
429.72598	166	
429.81981	188	
429.84921	268	
430.74121	238	
430.86348	576	1+
431.87009	412	1+
432.68919	142	
433.86126	158	
434.70622	328	1+
434.86607	346	1+
435.86661	214	1+
439.89599	288	
440.84496	132	
441.69260	138	
441.78380	216	1+
443.75655	218	
444.68069	212	1+
444.77552	178	
444.87284	1488	1+
445.74246	632	1+
445.85312	146	
446.78463	200	1+
446.88832	318	1+
447.70519	188	
447.75685	408	1+
448.76229	266	1+
448.87946	132	
449.88063	440	1+
450.69618	136	
450.74727	534	1+
450.77242	212	
451.87479	198	1+
457.90518	534	1+
458.77065	134	
462.88246	1026	1+
467.88547	608	1+
468.83336	168	
471.15410	160	
485.89992	710	1+
486.77467	238	1+
486.84589	236	
492.81075	134	
500.79090	210	1+
503.25005	150	1+
509.85802	352	1+
510.18400	206	1+
END IONS

###FS:    #m/z: 322.92980 #charge 1+
###MS: 78
###MSMS: 79
BEGIN IONS
TITLE=Cmpd 58, +MS2(322.9298), 28.0-35.0eV, 1.7min #79
RTINSECONDS=101.238
SCANS=78-79
PEPMASS=322.92980	4020644
CHARGE=1+
189.86190	108	
191.85830	76	
196.88215	156	
198.88969	80	
199.86457	86	
199.88856	78	
200.83405	76	
201.04371	170	
201.88651	84	
205.94850	274	
206.94949	128	
206.97622	80	
210.87741	78	
212.89388	102	
214.87431	84	
216.89791	104	
218.03930	84	
219.03051	78	
221.41566	82	
221.94405	76	
222.94990	294	
223.96240	130	
224.45573	78	
224.98023	86	
225.86313	134	
227.83056	172	1+
227.92924	82	
229.63817	100	
230.39971	80	
230.88651	150	
230.90868	74	
231.88189	78	
232.42843	88	
234.84572	74	
235.58151	96	
235.81829	94	
235.88619	86	
236.82923	76	
238.38157	76	
238.89456	132	
238.93866	118	
239.07606	138	
239.15962	86	
240.78489	130	
240.82185	178	
240.94070	2004	
241.67279	112	
241.78552	76	
241.94130	1638	
242.81844	262	
242.90404	104	
242.94078	5628	1+
243.82089	148	
243.87103	88	
244.93858	1360	1+
245.06119	102	
245.81407	108	
245.89629	88	
246.85425	74	
246.97601	346	1+
247.38985	152	
248.85617	74	
249.01366	80	
249.96634	84	
250.94190	96	
251.83737	78	
252.82429	114	
254.21947	74	
254.83134	158	
255.40039	74	
255.78398	154	
255.81829	94	
256.89460	140	
257.81449	78	
258.83456	220	
259.83440	148	
260.33948	78	
260.83716	246	
260.93428	82	
261.34518	84	
261.47812	96	
261.82978	842	1+
261.90546	90	
262.88180	80	
263.35186	94	
263.97793	192	
265.06144	130	
265.08356	152	
266.01491	78	
266.84888	126	
267.07136	94	
267.79820	118	
268.90069	126	
269.79391	138	
270.47554	100	
270.84759	246	1+
270.94014	88	
271.11008	80	
271.85516	138	1+
272.80078	108	
273.11333	86	
273.79038	252	
273.81655	102	
274.07169	76	
274.79616	114	
275.79234	88	
275.81050	74	
275.86971	92	
276.84228	220	
277.03546	88	
277.86204	106	
278.42113	78	
278.84494	116	
279.05256	84	
279.09118	978	1+
279.87745	98	
280.81058	254	1+
281.84730	96	
282.85791	90	
283.78404	376	1+
284.29220	128	
284.80884	116	
284.85974	192	1+
285.16340	76	
285.29676	78	
285.93128	74	
286.35677	78	
286.85371	94	
287.07001	86	
287.86218	80	
290.78760	146	
291.04077	74	
291.95691	76	
292.85140	94	
293.80736	248	1+
293.85011	528	1+
293.94707	82	
294.82019	194	1+
298.02023	90	
299.78010	120	
300.52244	204	
300.88889	74	
301.88255	88	
302.37299	80	
303.84785	102	
304.82464	76	
304.87618	78	
305.80917	122	
307.79974	166	
307.89015	76	
308.88217	92	
310.78830	74	
310.87782	230	1+
310.89595	76	
311.86907	80	
311.98864	74	
313.82389	230	1+
314.81473	92	
315.36369	80	
315.91311	80	
318.38225	94	
320.82544	80	
322.08036	76	
322.15282	76	
323.88628	126	
324.89327	284	1+
327.40409	78	
END IONS

###FS:    #m/z: 363.95665 #charge 1+
###MS: 78
###MSMS: 80
BEGIN IONS
TITLE=Cmpd 59, +MS2(363.9567), 28.0-35.0eV, 1.7min #80
RTINSECONDS=102.01
SCANS=78,80
PEPMASS=363.95665	766606
CHARGE=1+
105.20015	124	
180.86647	92	
182.86530	240	1+
187.86399	192	
189.86398	408	
191.85907	344	1+
191.91593	100	
196.88358	496	
201.95115	98	
204.90558	106	
204.99698	88	
205.94900	102	
205.96608	134	
207.87478	426	1+
207.99030	106	
208.82830	94	
209.94230	1494	1+
210.88478	526	
212.87833	2492	1+
214.89339	388	1+
215.96428	100	
216.40733	172	
218.89018	192	
218.91068	152	
219.40877	88	
219.86324	104	
220.97768	88	
222.95082	1446	1+
224.92070	210	1+
224.94899	2182	1+
224.97749	260	
225.07404	98	
226.37666	102	
226.94737	9780	1+
228.89571	200	
228.94210	10914	1+
229.22565	88	
230.00274	96	
230.88921	5032	1+
231.06356	104	
232.88656	588	
234.88036	560	1+
234.93037	104	
235.04134	94	
236.05218	170	1+
236.85112	130	
237.01844	94	
237.90108	198	1+
237.94013	98	
238.43267	94	
240.82242	250	1+
240.94102	340	
240.96232	1020	1+
241.04343	88	
241.94069	848	1+
242.83080	114	
242.96015	978	1+
243.83074	208	
244.95690	5400	1+
245.83246	300	1+
245.94189	208	
246.09166	178	1+
246.90566	150	
246.95260	6384	1+
248.80479	354	1+
248.90068	1184	1+
250.94642	166	
250.97003	294	
251.06874	154	
251.90955	168	
252.84359	88	
252.89278	88	
253.91074	198	
256.81107	88	
256.89582	86	
258.83076	136	
258.84551	124	
258.97516	290	1+
259.44675	100	
260.83401	250	
260.97062	456	1+
261.07915	104	
261.09420	178	
261.45044	90	
261.83398	142	
261.85152	90	
262.47969	112	
262.82588	202	
263.83174	108	
263.97982	100	
264.04196	102	
264.81741	142	
264.96513	160	
265.98019	176	
266.64813	102	
266.81280	378	
266.89098	96	
267.57745	92	
267.78428	196	
267.90518	126	
267.97207	984	1+
268.47987	104	
268.79064	120	
268.84027	128	
269.81263	128	
269.96874	1020	1+
271.91264	208	
272.45013	88	
272.96721	94	
274.80126	132	
276.80224	112	
276.85587	210	
277.40559	120	
277.82505	88	
277.85830	88	
277.91425	194	1+
278.10096	318	1+
278.79776	302	1+
278.84698	214	1+
279.10313	270	1+
279.82719	90	
280.53732	128	
280.79243	572	1+
281.89047	86	
282.79027	218	1+
282.82652	118	
282.88076	196	1+
283.82803	120	
283.85279	122	
283.98105	172	
284.79256	234	
284.82455	178	
284.85176	142	
285.79230	96	
285.84646	958	1+
286.00154	102	
287.45280	100	
287.88824	102	
288.79531	98	
289.18342	90	
289.96525	98	
290.78191	146	
291.85326	282	1+
292.45842	96	
292.85686	236	1+
293.11954	160	
294.32631	98	
294.89723	182	1+
295.42684	88	
296.42804	92	
296.47068	90	
296.80721	476	1+
296.86822	108	
298.80319	758	1+
299.53979	116	
299.81877	100	
299.90526	92	
300.79713	636	1+
301.44083	94	
301.86032	480	
302.86904	238	
303.80571	348	1+
303.85566	1464	1+
306.42171	104	
306.83461	200	1+
307.88555	114	
308.13515	90	
308.87424	144	
309.07874	124	
309.86566	158	
310.87983	250	
314.81528	162	
316.81215	474	1+
317.42756	92	
318.94868	132	
319.80754	128	
319.92932	208	1+
320.81426	478	1+
320.83702	120	
320.88579	152	
321.81752	408	1+
321.86540	310	
322.86605	132	
322.88890	106	
322.92904	412	1+
323.81460	120	
325.03327	98	
325.40984	90	
326.87329	332	
327.20870	110	
328.37119	90	
328.88406	204	
336.94613	262	
337.83648	160	
337.94842	144	
339.83122	344	1+
340.93913	292	1+
342.90046	130	
344.18450	92	
351.76719	128	
355.53670	98	
356.77854	88	
363.95827	100	
368.83262	138	
END IONS

###FS:    #m/z: 336.94562 #charge 1+
###MS: 78
###MSMS: 81
BEGIN IONS
TITLE=Cmpd 60, +MS2(336.9456), 28.0-35.0eV, 1.8min #81
RTINSECONDS=102.781
SCANS=78,81
PEPMASS=336.94562	167218
CHARGE=1+
47.96870	84	
182.86998	86	
190.91908	88	
192.07264	78	
202.96284	86	
203.88389	144	
207.97581	104	
208.88531	148	
209.94305	138	
210.88627	174	
211.40535	94	
211.94332	3116	1+
212.87840	1688	1+
213.37225	78	
213.93813	1934	1+
214.44966	90	
214.92469	82	
215.88624	418	
221.57659	94	
222.95241	258	1+
222.97391	78	
226.49859	86	
226.89296	326	1+
226.94725	200	
227.39000	80	
227.95394	164	
228.89303	518	1+
229.83861	132	
229.95420	3862	1+
230.88769	1770	1+
231.82381	262	1+
231.94977	1342	1+
232.40222	90	
232.50365	122	
232.91888	100	
233.89723	118	
233.94903	172	
234.81886	148	
234.88553	124	
235.03466	80	
235.82277	126	
235.89221	210	
235.96661	84	
236.04040	80	
236.36889	96	
237.43270	98	
239.84930	114	
240.84604	290	1+
240.96501	166	
242.03920	80	
244.89812	86	
246.90772	252	1+
246.97508	230	
247.96566	1198	1+
248.90032	930	1+
249.56670	80	
249.96184	410	
250.47917	84	
250.82570	160	
250.95154	404	1+
251.07196	80	
251.78855	80	
251.83400	92	
251.90450	136	
252.07321	82	
252.41828	96	
252.96991	1696	1+
253.02043	98	
253.08529	130	
253.80542	82	
253.86040	92	
253.90288	780	1+
254.96520	946	1+
255.07477	100	
255.50792	218	1+
256.27023	92	
256.88341	136	
256.91453	204	
257.83616	366	1+
257.85262	268	1+
258.06036	102	
258.83997	308	1+
258.88300	120	
259.95661	220	
260.94793	126	
261.97470	80	
263.83431	84	
263.86677	106	
264.96137	136	
265.08616	110	
265.42021	98	
265.88482	92	
266.84870	88	
266.97701	82	
267.01709	86	
267.10909	88	
267.83639	836	1+
268.83939	564	1+
268.94069	84	
270.84718	336	
270.98023	486	
271.84947	484	1+
271.91669	368	1+
272.85446	296	1+
273.10903	84	
273.78945	202	1+
273.91315	96	
274.42576	92	
276.05526	90	
276.41863	100	
276.85863	872	1+
277.83098	144	
278.11154	106	
278.83850	734	1+
279.12618	80	
279.80863	82	
279.83888	348	1+
280.14470	88	
280.45110	88	
283.85867	78	
284.81804	86	
285.80160	110	
285.84925	82	
286.04713	94	
286.85097	1242	1+
286.97221	84	
287.76299	78	
288.85255	136	
288.87232	86	
289.85179	160	
289.91256	86	
290.90021	120	
290.91895	90	
291.80522	118	
291.85778	82	
292.85627	104	
292.87783	84	
293.10530	140	
293.43776	100	
293.80088	120	
293.87232	100	
294.00798	98	
294.85203	110	
295.82397	124	
295.85989	134	
295.90613	82	
295.97381	82	
296.87008	108	
297.25731	100	
297.88557	88	
299.31234	78	
301.49403	100	
302.86102	194	1+
302.94063	112	
303.75909	112	
304.85734	152	1+
304.87768	280	1+
305.79469	102	
307.79679	84	
308.37897	98	
308.76309	88	
309.86908	146	
309.95796	98	
309.98515	80	
310.87612	126	
311.86460	100	
311.96658	92	
319.88418	186	
320.66903	84	
320.95511	82	
321.89634	144	
322.81905	108	
324.00912	86	
324.83233	144	1+
324.89401	270	1+
325.89493	186	1+
326.91843	84	
328.88455	114	
328.90642	94	
330.80919	114	
331.83178	84	
334.35054	86	
335.88726	86	
336.33145	82	
338.76811	106	
338.79547	184	1+
338.87096	112	
340.93423	86	
341.40819	80	
341.89490	190	1+
END IONS

###FS:    #m/z: 322.92983 #charge 1+
###MS: 82
###MSMS: 83
BEGIN IONS
TITLE=Cmpd 61, +MS2(322.9298), 28.0-35.0eV, 1.8min #83
RTINSECONDS=106.456
SCANS=82-83
PEPMASS=322.92983	4226248
CHARGE=1+
137.93274	104	
191.98418	78	
192.88773	110	
196.88323	138	
197.95820	212	1+
198.91255	90	
201.11805	88	
205.00212	78	
205.94915	180	
208.89008	86	
209.89227	78	
209.94243	80	
211.94671	96	
212.04863	80	
212.87830	174	
212.89701	76	
215.93029	76	
218.88702	94	
220.86001	76	
221.89191	122	
222.94844	266	
223.87850	84	
223.95918	124	
224.92285	108	
226.03300	84	
227.79008	78	
227.91260	78	
227.92988	112	
228.84022	198	1+
230.38680	94	
230.82731	122	
230.88892	182	
232.90609	80	
234.88072	154	
235.82432	210	
235.88560	78	
236.01588	76	
236.06112	78	
236.84023	98	
237.02046	88	
237.05989	184	
237.81867	82	
237.92498	86	
238.97146	88	
239.04938	78	
239.78822	392	1+
239.99195	92	
240.83187	116	
240.94026	2146	
240.96322	194	
241.94106	1460	
242.81816	432	1+
242.94174	3996	1+
243.81967	264	1+
243.87817	158	1+
244.93780	746	1+
244.99395	78	
245.82119	172	
245.89267	76	
245.96885	76	
246.06003	80	
246.85407	92	
246.97786	366	1+
248.85693	148	
248.90723	160	
249.43193	90	
249.79334	74	
251.92300	160	
252.94719	84	
253.10021	94	
253.83548	112	
253.86714	110	
253.90711	78	
255.06872	74	
256.78155	76	
256.84442	78	
257.79831	130	
257.96154	78	
258.14499	80	
258.83133	422	1+
258.92380	162	
260.82952	202	
261.06118	158	1+
261.43226	96	
261.83009	1020	1+
263.10879	84	
263.34190	76	
263.84556	96	
263.90068	92	
265.85131	364	1+
266.08483	78	
266.92903	96	
267.01067	100	
267.94091	84	
269.81576	92	
269.94513	96	
270.36443	80	
272.79951	82	
273.79255	384	1+
274.54186	124	
274.94065	94	
275.40310	102	
275.79007	82	
275.81302	344	1+
275.83110	94	
276.85419	100	
276.94702	90	
277.33803	84	
279.09218	1008	1+
279.86301	78	
280.02021	132	
280.26597	90	
280.78630	84	
280.95310	82	
281.05778	118	
281.79028	106	
282.86304	124	
283.35185	88	
283.43038	82	
283.84733	112	
283.86851	88	
284.29254	226	
284.86904	160	
284.98302	78	
285.86713	122	
286.29892	78	
286.86044	92	
288.33405	86	
289.79339	76	
292.10142	154	
292.80507	110	
293.07006	76	
293.86119	386	1+
294.81526	118	
294.86293	364	1+
295.94617	96	
296.81774	84	
297.92043	132	
299.05143	78	
299.78100	136	
299.79868	84	
304.01906	76	
304.37924	84	
304.84877	88	
306.79908	220	1+
307.90904	82	
308.33783	82	
308.89872	90	
309.88944	130	
309.91171	86	
310.81898	140	
312.81948	88	
312.87172	78	
312.88913	76	
312.94052	136	
314.02063	78	
314.54428	76	
318.80294	78	
319.54022	82	
319.75462	122	1+
320.37036	78	
320.79222	78	
321.81809	104	
321.93053	76	
323.02748	154	
323.77734	88	
323.79264	78	
324.81441	190	1+
324.89590	168	
326.96224	78	
327.81597	202	1+
328.35366	76	
END IONS

###FS:    #m/z: 340.94041 #charge 1+
###MS: 82
###MSMS: 84
BEGIN IONS
TITLE=Cmpd 62, +MS2(340.9404), 28.0-35.0eV, 1.8min #84
RTINSECONDS=107.228
SCANS=82,84
PEPMASS=340.94041	1572498
CHARGE=1+
86.98888	202	
182.86821	76	
185.87821	78	
192.89360	88	
192.92632	130	
195.07949	92	
195.96555	82	
201.88145	108	
203.85937	78	
203.95058	78	
204.88300	92	
205.94980	150	
208.92934	80	
210.93696	256	1+
211.90224	80	
212.87592	578	1+
213.93913	1144	1+
214.89279	186	
214.90510	86	
215.85806	80	
215.88604	608	1+
215.93463	204	
216.40876	92	
217.88291	236	
217.93679	180	1+
218.41691	86	
218.98579	84	
220.87979	116	
223.95913	150	
224.87972	254	1+
224.90093	86	
226.39118	88	
226.94902	156	
227.95510	78	
228.84121	236	1+
228.95003	128	
230.88868	298	
231.00213	98	
231.89196	208	
231.94923	2190	1+
233.89601	318	
233.91366	222	1+
233.94828	128	
234.78484	116	
234.89461	236	1+
236.05634	230	1+
237.93433	90	
238.88820	92	
239.49370	108	
239.82066	82	
240.78879	114	
240.89454	148	
241.84078	272	1+
241.89807	82	
242.82200	86	
243.78351	136	
244.03805	84	
244.95689	104	
245.83736	130	
246.39313	176	
246.49181	88	
246.97717	282	
247.89918	358	1+
247.96627	298	1+
248.01884	80	
248.05759	88	
248.90142	302	1+
249.55856	88	
249.96216	186	
250.96279	232	1+
254.81796	88	
254.96463	590	1+
255.07381	112	
256.90124	94	
256.96554	160	
257.84898	494	1+
258.04067	100	
258.80534	132	
259.90193	144	
259.95743	440	1+
260.83070	656	1+
260.84971	130	
261.43451	86	
261.86078	198	1+
261.88475	104	
261.91908	82	
262.84783	80	
263.45143	86	
265.03449	90	
265.85248	78	
266.84355	308	1+
267.79310	78	
267.97723	76	
268.84370	172	
269.44872	134	
270.00317	84	
272.04073	94	
272.07114	94	
272.89398	96	
272.91805	230	1+
272.93404	270	
272.97724	126	
273.85429	100	
274.89503	300	1+
274.93697	260	1+
275.85867	94	
276.81121	100	
276.85100	692	1+
277.79848	76	
277.86599	92	
277.89053	84	
278.84291	206	
279.49987	98	
279.85451	330	1+
280.83991	94	
281.42230	80	
281.78711	84	
281.87768	80	
282.79372	92	
282.97058	162	
283.35385	78	
283.78695	232	1+
283.84959	126	
284.84411	124	
284.92073	86	
286.42940	84	
287.88595	100	
289.78596	88	
289.87698	214	1+
289.90835	90	
290.15536	88	
292.93727	86	
293.53880	102	
293.82919	82	
293.84973	612	1+
293.87486	226	1+
295.97783	108	
296.98365	164	1+
297.18104	80	
298.41666	80	
299.78620	176	
299.86913	128	
300.85452	128	
301.92655	154	
302.01031	120	
302.79418	82	
303.80297	118	
303.87126	78	
304.85047	86	
305.17870	88	
305.35243	78	
306.06525	78	
307.79693	300	1+
307.81906	162	
307.88682	210	
308.88271	102	
310.81172	92	
310.87714	362	1+
311.86026	76	
312.81766	82	
312.96738	78	
313.03450	88	
313.84121	100	
314.88009	122	
317.13344	122	
318.37367	84	
318.81383	142	
319.08217	116	
320.94843	82	
323.88667	116	
325.76652	88	
326.89642	262	1+
329.93751	90	
330.87936	78	
334.32134	116	
334.40139	78	
335.33229	86	
338.04740	92	
339.82662	106	
340.73021	82	
340.90800	84	
342.71469	80	
343.83808	86	
343.90886	84	
344.03162	92	
END IONS

###FS:    #m/z: 363.95644 #charge 1+
###MS: 82
###MSMS: 85
BEGIN IONS
TITLE=Cmpd 63, +MS2(363.9564), 28.0-35.0eV, 1.8min #85
RTINSECONDS=108
SCANS=82,85
PEPMASS=363.95644	846048
CHARGE=1+
98.36030	98	
128.57592	90	
184.47264	100	
187.86918	194	
189.86279	780	
191.85778	418	
191.93302	90	
196.88303	228	1+
200.95001	112	
207.87308	260	
207.90455	94	
207.94825	286	
209.79671	102	1+
209.94272	1904	1+
210.88413	490	1+
212.87849	3202	1+
214.53413	104	
214.88254	188	
214.89735	306	1+
222.95211	1034	1+
224.94966	1154	
224.98555	112	
225.94754	718	
226.82045	90	
226.89714	154	
226.94659	11254	1+
227.88580	102	
227.93434	130	
228.89423	1014	1+
228.94180	11444	1+
229.00796	128	1+
229.03582	104	
229.47598	104	
229.53433	98	
230.88921	4956	1+
230.91813	106	
231.03564	94	
231.56992	100	
231.99620	150	1+
232.88507	456	
233.96687	148	
234.88311	328	1+
235.82336	118	
237.03009	110	
237.52936	94	
238.06186	106	
239.07072	226	1+
239.78604	124	
239.96825	130	
240.10048	92	
240.81742	120	
240.83568	100	
240.89349	128	
240.93939	570	
240.96119	768	
241.84056	92	
241.93875	1314	1+
242.41776	100	
242.83287	182	
242.94052	896	1+
242.95828	920	1+
243.79836	212	1+
243.82170	480	1+
244.14320	90	
244.82152	266	1+
244.95702	5318	1+
245.44032	154	
245.93913	122	
246.90569	240	
246.95236	5746	1+
247.03745	92	
248.80344	250	
248.89959	1658	1+
248.97976	114	
249.83807	128	
250.05075	96	
250.81161	92	
250.89414	114	
250.97274	300	
251.89126	122	
252.89351	102	
253.90681	256	
253.95285	404	1+
255.92079	232	1+
256.37443	104	
257.09054	96	
258.41302	128	
258.83205	340	
258.97443	208	
259.98322	94	
260.82988	152	
260.96837	712	
261.82967	764	1+
263.81113	228	1+
263.98057	144	
264.96279	154	
265.08729	148	
265.52646	94	
265.79662	132	
265.97408	128	
266.78285	170	1+
266.81225	334	
266.85270	300	1+
266.90094	98	
266.93048	92	
266.95830	120	
267.81165	254	
267.97438	890	1+
268.11257	100	
268.81197	136	
269.80018	298	1+
269.96979	1608	1+
270.82898	146	
271.09662	144	
271.84497	150	
271.91686	188	
273.78870	120	
276.01181	226	1+
276.84322	90	
277.48601	104	
277.91699	90	
278.09227	128	
278.79828	138	
278.84941	280	1+
279.10182	408	1+
279.40465	94	
279.79173	1012	1+
280.79193	750	1+
280.81036	180	
280.87338	106	
281.84980	98	
282.82264	90	
283.79650	150	
283.86672	92	
284.03230	92	
284.05072	92	
284.82368	134	
285.79341	276	1+
285.84415	694	
286.90144	112	
287.08242	94	
287.91945	92	
288.50322	94	
288.78742	190	
290.93469	280	1+
291.06999	114	
291.88208	120	
291.93694	222	1+
292.85725	140	
293.12028	136	
294.34102	102	
294.86393	188	
295.80999	402	1+
298.80284	1094	1+
298.82458	186	
298.93335	150	
298.98764	90	
299.79503	266	1+
299.87880	128	
301.85997	498	1+
302.79982	444	1+
302.91756	104	
302.98354	104	
303.85597	1086	1+
303.94670	92	
305.82469	98	
306.88304	96	
306.91016	98	
307.13150	326	1+
309.86512	110	
310.88031	164	
311.93034	98	
312.02080	96	
314.27414	96	
314.82326	98	
314.86544	202	1+
315.81850	370	1+
316.58373	92	
316.82201	330	1+
317.42780	100	
318.93545	178	1+
319.37115	94	
319.82681	154	
319.86648	92	
321.81702	622	1+
321.86899	298	
322.93227	316	1+
323.07671	208	1+
323.87683	284	1+
324.81615	92	
324.89303	198	
325.94818	104	
326.87212	442	1+
327.71151	112	
329.39675	98	
329.87155	118	
329.93527	100	
330.86727	102	
333.76936	140	
333.93517	94	
336.94535	390	1+
339.40117	98	
339.82734	498	1+
340.94074	408	1+
356.51202	92	
360.86636	100	
361.71909	116	
361.85300	102	
363.86923	100	
366.22381	94	
368.83695	198	1+
END IONS

###FS:    #m/z: 340.94016 #charge 1+
###MS: 86
###MSMS: 87
BEGIN IONS
TITLE=Cmpd 64, +MS2(340.9402), 28.0-35.0eV, 1.9min #87
RTINSECONDS=111.67
SCANS=86-87
PEPMASS=340.94016	1707476
CHARGE=1+
49.32280	82	
141.25503	82	
185.96334	80	
188.95565	80	
190.94603	100	
192.30408	96	
192.88415	250	1+
192.92686	340	
192.95356	146	
194.92244	124	
197.95085	90	
199.91281	114	
205.95347	88	
208.98149	120	
209.52414	88	
209.88329	82	
210.93700	418	1+
212.87703	926	1+
213.93959	1568	1+
214.89388	184	
215.41730	138	
215.88624	774	1+
215.93569	148	
216.90036	150	
217.88466	172	
218.49649	80	
218.89131	122	
220.87786	106	
220.89582	282	1+
222.07953	84	
222.88929	102	
222.97543	102	
223.95925	162	
225.90217	92	
226.89145	158	
226.94917	428	1+
227.78491	130	
229.45743	84	
230.88917	242	
231.88712	454	1+
231.94931	948	1+
232.04290	80	
233.83721	112	
233.95575	154	
234.39797	104	
234.83225	174	1+
235.86672	92	
235.89395	136	
235.94413	102	
236.89734	236	1+
238.02149	82	
239.78331	226	1+
239.84105	150	
239.88258	134	
240.84345	88	
240.89062	214	1+
240.94195	160	
241.00680	92	
241.49510	80	
242.83549	114	
243.82995	128	
244.85048	80	
244.96614	80	
245.90397	96	
246.97447	150	
247.45447	102	
247.98411	316	1+
248.89877	622	1+
248.98974	352	1+
249.90119	364	1+
249.96096	94	
249.99470	244	1+
250.94731	108	
250.95634	146	
251.95421	136	
253.01373	116	
254.82198	190	1+
254.94832	132	
254.96532	934	1+
255.09854	92	
255.78104	86	
255.90203	146	
256.84825	252	
256.89418	110	
256.91083	116	
256.96029	408	1+
257.85729	134	
257.94288	122	
258.83115	92	
258.84734	390	1+
259.90092	100	
259.95751	220	
260.33749	84	
260.82791	120	
261.46450	106	
261.84392	162	
261.87144	84	
262.83601	80	
262.89522	130	1+
262.92233	84	
262.98782	84	
264.39534	88	
264.84045	80	
264.96105	162	1+
266.86663	88	
267.92284	82	
268.84027	340	1+
270.83938	120	
272.93567	354	
272.97728	106	
273.47856	84	
274.51100	116	
274.78951	114	
274.82079	100	
274.85888	232	
274.90076	224	1+
275.80775	122	
275.83642	116	
275.86542	196	
276.04712	82	
276.06138	82	
276.85526	356	
277.85636	222	
277.87344	94	
278.81548	172	
278.84528	558	1+
279.46702	92	
280.27428	96	
281.86367	124	
282.43499	82	
284.49381	88	
284.93010	102	
287.36110	96	
289.85855	86	
289.88269	118	
291.50787	102	
292.07945	158	
292.86345	204	
293.85478	96	
294.85958	104	
295.84168	148	
295.87132	164	
296.40906	98	
296.81071	86	
297.97181	234	1+
299.87262	350	1+
302.17195	118	
303.00514	88	
303.94746	172	
304.80758	186	1+
304.98995	82	
305.88032	138	
306.87591	284	1+
307.80460	144	
309.81766	162	
310.87249	150	
311.27318	102	
311.83141	80	
311.88642	126	
312.07728	84	
312.86826	88	
313.80416	80	
313.88250	100	
313.91769	262	1+
315.82157	130	
319.77743	88	
320.38764	94	
320.88929	80	
324.89238	162	
325.82641	86	
325.90062	100	
326.80271	90	
327.82834	170	1+
327.89353	92	
328.88863	126	
333.80957	88	
336.79825	80	
338.92413	88	
340.73488	80	
343.90651	94	
343.93812	92	
344.38686	92	
344.87065	84	
END IONS

###FS:    #m/z: 507.84515 #charge 1+
###MS: 86
###MSMS: 88
BEGIN IONS
TITLE=Cmpd 65, +MS2(507.8451), 28.2-35.2eV, 1.9min #88
RTINSECONDS=112.442
SCANS=86,88
PEPMASS=507.84515	480480
CHARGE=1+
189.87098	160	1+
196.01522	598	1+
209.94284	242	
211.87532	150	
214.88579	272	
217.89865	204	
223.97568	220	
224.97336	196	
236.89067	134	
238.06572	146	
239.85404	136	
241.85112	208	
245.92424	142	
247.87497	166	
247.90167	170	
250.90786	378	1+
250.96943	186	
255.89908	144	
260.88274	174	
261.87872	168	
264.89158	210	1+
266.16716	204	
267.89330	244	
270.86029	200	
271.38839	254	1+
272.85398	324	
273.85123	640	1+
273.89709	140	
274.41759	210	
274.80175	174	
274.92559	198	1+
278.39273	314	1+
280.39022	216	
280.81263	142	
281.84942	324	1+
283.89646	250	
285.86906	142	
287.85101	860	1+
288.88994	300	
289.87801	620	
290.86444	1266	1+
292.80665	202	
293.87207	3048	1+
293.99921	198	1+
295.90670	234	1+
297.89023	148	
298.80021	280	1+
298.85064	176	
298.88714	318	1+
300.34006	148	
300.85802	298	
301.84895	138	
301.88170	208	1+
303.38481	172	
303.65219	88	1+
303.86692	516	1+
305.86317	708	1+
306.12756	302	1+
307.88869	736	
308.14028	1048	1+
308.87004	1504	1+
309.82182	248	1+
309.88754	628	
310.15767	1214	1+
311.83255	280	1+
311.88456	4744	1+
312.34944	174	
312.40791	256	
313.34693	152	
313.88255	892	
314.86551	644	1+
315.37442	382	1+
315.81571	274	1+
318.81504	150	
318.85550	154	
318.88044	184	
319.88037	152	
320.08852	186	
320.80599	202	1+
321.88660	140	
322.84958	166	
322.86636	144	
322.88563	188	
323.86926	610	1+
323.90294	150	1+
325.90167	500	
326.88164	2384	1+
327.81008	146	
327.89854	392	1+
328.37017	192	
328.86942	362	
329.82267	404	1+
329.86265	236	
329.89729	210	
330.81488	324	1+
330.82753	294	1+
330.88136	396	
330.92402	176	1+
330.96058	150	
331.88799	266	
332.76066	178	1+
332.87580	520	
333.80138	356	1+
333.91069	382	1+
334.37626	152	
334.89081	142	
336.94620	168	
337.30062	244	1+
337.36493	170	1+
337.88131	224	
338.38775	168	
339.88043	200	
340.86896	268	1+
343.87098	252	1+
345.39010	198	1+
345.79253	136	
345.81707	178	
345.85904	366	1+
347.77914	458	1+
348.83646	164	
348.88596	180	
349.75870	170	
349.91196	142	
350.80791	208	
350.83033	164	
350.88869	216	
351.38713	178	
351.76255	216	1+
351.88559	180	
352.84127	448	1+
352.90870	228	
353.88804	230	1+
355.89323	204	
356.71833	286	1+
357.84599	172	
359.83772	158	
360.83314	138	1+
363.34365	188	
364.86470	140	
365.78638	590	1+
366.83815	1368	1+
367.70778	854	1+
367.76453	308	
367.79377	348	1+
367.90977	180	
368.79901	202	1+
368.89963	314	1+
369.70745	476	1+
369.83608	464	1+
369.87508	156	
371.28162	166	1+
372.78495	262	1+
372.84883	202	
373.14709	184	1+
373.38352	240	1+
373.71786	160	
374.82046	172	
374.84578	152	1+
375.78749	142	
375.80916	278	
376.78197	156	
376.85894	262	1+
376.88368	222	
377.34352	238	1+
377.85997	182	1+
379.85532	426	1+
380.71013	192	
380.80074	252	1+
380.88937	336	1+
382.72281	138	
382.79002	494	1+
382.86242	182	
383.52825	138	
384.85088	3372	1+
384.88137	176	
387.76808	150	
389.74114	150	
390.73204	212	
390.84103	314	
391.84162	438	
391.90668	190	1+
392.83045	144	
392.86166	342	1+
393.78770	462	1+
394.92943	242	1+
395.86408	168	
395.88265	196	
396.73418	140	
398.72561	602	1+
398.86627	280	
399.72729	404	1+
399.80699	154	
399.85314	568	1+
401.86087	1064	1+
402.75646	346	1+
403.81058	280	1+
404.87046	456	
405.78047	196	1+
405.80996	320	1+
405.87127	402	
406.05853	148	1+
406.85926	172	
407.72435	254	
407.74345	248	
407.86380	4616	1+
409.72317	1068	1+
409.83222	1288	1+
410.83757	1010	1+
410.87222	382	1+
411.80309	412	1+
412.72649	286	1+
412.89446	136	
413.85468	152	
413.87585	542	1+
416.87221	410	1+
419.72936	246	1+
421.37794	142	
421.88305	260	
422.86375	168	
423.77339	482	1+
423.79668	336	1+
423.86868	166	
424.86487	142	
425.75197	708	1+
425.88326	210	
426.59870	162	1+
426.70087	306	1+
426.86075	1398	1+
426.93264	144	
427.73210	1546	1+
427.80985	404	1+
427.98515	140	
428.81381	306	1+
428.84914	892	1+
428.88274	312	1+
429.73830	936	1+
430.74440	662	1+
430.85934	932	1+
430.87613	260	
431.86637	612	1+
432.84623	146	
433.85337	388	
434.88986	202	
435.71074	168	
437.72662	152	
438.72537	142	
439.89499	158	
440.88852	504	1+
441.75339	138	
442.78307	144	
443.76414	224	
444.75181	146	
444.80377	152	1+
444.87300	1970	1+
445.74678	496	1+
446.91491	168	1+
447.71076	272	
448.75758	136	
448.89180	222	
449.75513	214	
449.87849	322	
450.74507	716	1+
450.77235	148	
450.88052	186	
452.70368	176	
453.93454	136	
457.69707	190	1+
457.90233	248	1+
462.88421	554	1+
467.88796	912	1+
468.78181	168	
469.89388	224	
470.71480	204	1+
470.88862	138	
480.78825	152	1+
485.90373	482	1+
486.83856	246	1+
504.69207	92	1+
504.80236	368	1+
508.68882	198	1+
509.85868	426	1+
END IONS

###FS:    #m/z: 336.94553 #charge 1+
###MS: 86
###MSMS: 89
BEGIN IONS
TITLE=Cmpd 66, +MS2(336.9455), 28.0-35.0eV, 1.9min #89
RTINSECONDS=113.214
SCANS=86,89
PEPMASS=336.94553	190946
CHARGE=1+
56.79773	90	
182.87074	200	
187.65991	92	
189.86111	114	
193.88779	82	
194.88761	82	
195.97568	80	
196.88298	260	
199.07870	96	
203.53513	82	
204.81946	94	
208.15273	90	
208.55161	102	
208.87421	96	
210.88138	436	1+
211.89848	100	
211.94394	3802	
212.87648	1812	1+
212.94946	116	
213.93907	1598	1+
214.89327	162	
215.54620	80	
215.88688	676	1+
215.91442	90	
215.93642	268	1+
215.99916	106	
217.88242	144	
219.50884	100	
219.58868	86	
222.99914	130	
223.93904	78	
223.95869	112	
224.10602	80	
224.97270	98	
225.52181	90	
225.87630	86	
225.97131	80	
226.86794	92	
227.00889	78	
228.00361	92	
228.89266	546	1+
229.06140	86	
229.95428	3456	
230.88864	2998	1+
230.95631	122	
231.83157	88	
231.95018	2070	1+
232.82920	132	
232.85975	130	1+
233.82297	208	
233.89605	232	
233.94936	410	1+
234.82538	164	
235.00997	152	1+
235.89438	282	1+
235.94529	120	
236.04413	90	
239.89706	90	
243.85130	132	
244.95549	100	
245.97620	298	1+
245.99481	132	
246.02910	92	
246.09680	92	
246.39520	84	
246.90466	206	1+
247.96461	1244	1+
248.89947	1020	1+
249.00259	110	
249.83201	164	
249.96335	674	1+
250.47690	82	
250.95167	324	
251.06953	294	
251.82719	132	
252.78931	86	
252.84187	174	
252.93170	94	
252.97085	2542	
253.08916	228	
253.78954	88	
253.90671	458	1+
254.11076	80	
254.96489	1518	1+
255.91066	140	
257.87508	82	
258.04848	82	
258.84614	240	
258.88510	80	
259.83858	88	
259.85547	130	
259.95330	100	
261.84825	108	
262.82334	366	1+
262.95084	112	
264.84660	82	
265.88662	82	
267.80427	82	
267.83898	1046	1+
268.93866	86	
268.95379	188	
268.98893	92	
270.85165	192	
270.98287	162	
271.03499	98	
271.77836	86	
271.84173	82	
271.91255	322	1+
272.00662	80	
272.41778	90	
272.84855	226	
272.87270	214	1+
273.78820	82	
273.84150	104	
275.85535	340	1+
275.86879	160	
276.08385	82	
278.81140	92	
278.83546	376	
278.88508	194	1+
279.39924	94	
279.83173	270	
280.43444	80	
280.79062	136	
280.84049	174	
281.49873	84	
281.82431	84	
282.04892	88	
282.86400	200	1+
282.95102	86	
283.91860	94	
284.35941	94	
285.85088	284	
286.84741	706	1+
286.88481	82	
286.90350	84	
289.56977	78	
289.88190	174	
290.86884	80	
291.80605	434	1+
292.85712	138	
293.89639	84	
294.87252	210	
295.08303	104	
295.98829	166	
296.80635	120	
296.86927	98	
297.88783	236	
298.86806	286	1+
300.10100	126	
301.87982	136	
302.85670	142	
304.80782	100	
304.87233	246	1+
305.35896	94	
305.40620	102	
307.29731	92	
308.02324	94	
308.88921	110	
309.86688	284	
310.87036	134	
310.96785	96	
311.89843	80	
312.71946	98	
313.09341	82	
314.84023	148	
317.01203	80	
318.36007	104	
319.43031	94	
320.39439	84	
321.88234	214	1+
322.72860	82	
323.86100	96	
324.89043	224	1+
328.73023	86	
328.87284	84	
328.95040	80	
331.88595	96	
335.38017	94	
336.76938	102	
336.94321	90	
338.38628	104	
END IONS

###FS:    #m/z: 340.94052 #charge 1+
###MS: 90
###MSMS: 91
BEGIN IONS
TITLE=Cmpd 67, +MS2(340.9405), 28.0-35.0eV, 2.0min #91
RTINSECONDS=116.88
SCANS=90-91
PEPMASS=340.94052	1730512
CHARGE=1+
96.17929	82	
190.04268	94	
191.95902	80	
192.92753	310	1+
194.92092	128	
196.88014	120	
197.87278	90	
205.94941	100	
207.88727	140	
208.96014	132	
210.88380	112	
210.93732	112	
211.93522	90	
212.88073	198	
212.89212	130	
213.87802	570	1+
213.93835	1160	1+
214.88935	618	1+
215.93634	382	
216.39789	94	
216.90940	80	
217.88261	132	
218.87777	190	1+
222.45843	82	
222.97527	116	
223.03766	86	
223.88779	106	
223.96756	140	
224.05835	84	
224.83298	100	
226.88866	284	1+
226.94775	146	
226.97149	142	
227.00505	82	
227.95330	92	
228.94081	164	
229.95433	124	
230.88901	962	1+
230.91821	80	
231.95097	1212	1+
232.05189	84	
233.83634	86	
233.89165	376	1+
233.91722	84	
233.94817	208	
234.93413	80	
235.38250	84	
235.95554	148	
236.89591	402	1+
236.94278	82	
238.88814	92	
240.78253	114	
240.83229	138	
240.90281	236	1+
240.96211	234	
241.84131	146	
242.84295	256	1+
244.87819	80	
244.89814	90	
244.95411	96	
246.98047	132	
248.89867	488	1+
248.97425	90	
249.51785	90	
249.96061	446	1+
250.99141	138	
252.92413	114	
252.97067	134	
253.12101	80	
253.35958	80	
254.83794	308	1+
254.96594	762	1+
255.07264	82	
256.08162	82	
256.91097	172	
256.95992	160	
257.06703	82	
257.83746	518	1+
257.89767	138	
258.84149	450	1+
258.88650	92	
259.92242	134	
259.95814	288	1+
260.03452	80	
260.85923	84	
261.05949	90	
261.43062	92	
261.83861	308	1+
261.94080	94	
262.92347	210	
264.57464	102	
264.95850	110	
265.96784	118	
266.62795	88	
266.81066	86	
266.85738	150	
267.13964	94	
267.41041	106	
267.84361	128	
268.79190	86	
268.83889	422	1+
268.86028	80	
269.02325	92	
270.80042	126	
270.93750	106	
272.84266	122	
272.91314	124	
272.93380	428	1+
272.97700	132	
273.79550	86	
274.82093	198	
274.85803	124	
274.90032	126	
275.80384	106	
275.85316	730	1+
275.95344	84	
278.05658	92	
278.84434	476	
278.88925	172	1+
278.93719	118	
279.77314	90	
279.85276	320	1+
280.84190	154	
280.92210	88	
281.84040	92	
282.92139	80	
282.97370	134	
283.85187	120	
284.06510	92	
285.35191	82	
285.87070	84	
286.79006	140	1+
288.81895	112	
288.91602	136	
289.78738	84	
289.87794	156	
290.05505	84	
290.36877	100	
290.85705	430	1+
291.80406	110	
292.79820	152	1+
293.62724	86	
297.88060	184	
298.13447	84	
301.40712	100	
302.86334	88	
302.94794	152	
304.41545	86	
304.79771	148	
304.88033	238	1+
306.89927	162	
307.79856	400	1+
307.86492	118	
308.87576	144	
310.13242	88	
310.35923	94	
310.88309	84	
311.88557	130	
312.80357	98	
312.96927	96	
312.99778	100	
316.86111	82	
316.95302	94	
318.81043	100	
318.85147	88	
322.89510	152	
323.39717	84	
323.89069	86	
324.89174	300	1+
325.00476	84	
326.88879	94	
328.88183	234	1+
330.81721	82	
330.86141	86	
333.86382	80	
334.79515	80	
337.09659	86	
339.82878	122	
340.35414	80	
340.90926	114	
343.35111	102	
344.88883	96	
END IONS

###FS:    #m/z: 507.84576 #charge 1+
###MS: 90
###MSMS: 92
BEGIN IONS
TITLE=Cmpd 68, +MS2(507.8458), 28.2-35.2eV, 2.0min #92
RTINSECONDS=117.652
SCANS=90,92
PEPMASS=507.84576	483654
CHARGE=1+
196.01473	590	1+
209.94330	178	
214.88454	276	1+
223.86758	146	
232.89516	500	1+
234.89723	288	1+
235.07241	228	1+
236.88375	268	
238.06052	194	
239.85844	186	
249.87989	150	
252.07739	216	
252.96057	272	1+
257.88803	148	
259.87444	146	
260.88092	622	1+
265.03945	150	
266.08916	142	
266.16689	450	1+
266.86476	152	
268.10523	148	
268.38540	166	
268.88647	164	
270.86004	150	
270.87941	142	
272.85035	780	1+
278.94213	206	1+
279.84878	192	1+
281.14023	144	
281.37729	380	1+
282.89067	346	1+
283.39105	194	1+
284.87398	208	1+
286.96385	140	
287.78478	224	1+
287.84888	960	1+
288.86988	306	
288.90103	250	
288.95632	296	1+
289.13104	314	1+
289.80698	114	1+
289.86637	176	
289.88238	172	
290.13396	284	1+
290.86557	762	1+
290.87803	430	1+
293.87289	2914	1+
294.80236	222	1+
294.97264	192	1+
295.91876	148	
296.85124	226	
297.81449	138	
297.85459	264	
297.87589	142	
299.33437	264	1+
299.88235	146	
300.84339	342	
300.86130	422	1+
300.89627	286	1+
301.34208	276	1+
302.84979	266	
303.86657	244	
304.88032	174	
305.86254	712	
306.27610	98	1+
306.79551	154	
306.88204	290	
307.89159	636	
308.14099	924	1+
308.87173	1792	1+
309.88425	416	
310.15699	884	1+
311.34575	154	
311.88220	6800	1+
314.85966	522	1+
315.92071	258	1+
316.77479	146	
316.86177	298	1+
318.88314	170	
319.38265	216	
320.35478	188	
320.86058	256	
322.01313	264	1+
322.89035	614	1+
323.86736	148	
325.33778	138	
325.90274	244	
326.87963	2974	1+
327.19325	250	1+
327.82385	300	1+
328.85110	292	1+
329.81278	154	
330.82849	384	1+
330.88151	268	
331.80049	168	
331.89061	290	
332.77428	144	
332.87858	650	1+
333.39813	168	
333.86327	220	
334.77408	254	1+
335.84436	198	
336.89282	140	
336.94403	416	1+
337.34027	162	
337.88100	260	
339.83083	254	1+
339.88439	174	
343.87870	218	1+
345.81923	152	
346.87040	318	1+
346.89967	214	
347.77758	348	1+
350.08438	116	1+
350.76782	366	1+
350.79807	210	
350.83584	172	
350.96589	116	1+
352.90882	146	
353.85170	956	1+
355.89404	174	
356.79322	140	
356.89411	144	
357.78038	256	1+
358.87516	182	
360.91659	146	
362.86581	154	1+
364.79257	156	
364.84707	150	
365.79341	154	
366.18644	282	1+
366.74769	254	1+
366.83956	1256	1+
366.88658	142	
367.70725	780	1+
367.76836	338	1+
368.89550	420	1+
369.83273	188	
370.78251	196	
371.18653	214	
371.78181	348	1+
371.83730	180	
371.86466	220	
372.06960	198	
372.38172	332	1+
372.72861	168	
372.79948	172	
372.81944	174	
372.85915	156	
374.37117	192	
374.81446	296	1+
375.72528	214	1+
375.79720	156	
375.88374	150	
376.37749	144	
376.84185	160	
376.88438	240	1+
377.88787	156	1+
378.85110	146	
380.71835	450	1+
381.83890	490	1+
383.77828	246	
384.74777	160	1+
384.84948	2568	1+
385.05522	180	
385.38433	230	
385.78004	172	
385.81099	244	
387.20295	138	
387.73607	146	
387.84329	196	
388.16735	156	
388.80450	214	
388.84717	162	
388.88360	150	
389.19893	210	
390.78107	238	
390.83733	518	
390.86028	246	
391.83793	288	
391.91210	170	
392.73679	238	1+
392.82761	790	1+
392.85213	184	
393.79922	144	
393.85281	232	
394.80390	224	
395.80153	164	
395.87148	276	
398.72503	530	1+
398.84075	528	1+
399.69639	222	1+
399.80527	368	1+
399.85051	446	1+
401.73377	210	1+
402.73349	256	1+
402.79908	240	1+
402.86714	752	1+
403.80519	220	1+
405.76053	362	1+
405.78290	166	
405.87009	318	
406.79170	254	1+
406.86054	260	
407.73850	316	
407.86674	2720	
408.72413	176	
408.76490	202	1+
408.86239	1346	
408.92608	212	1+
409.72328	1128	1+
409.81213	192	
409.86181	794	
409.92778	144	1+
410.40405	152	1+
410.72656	818	1+
410.83845	838	1+
411.80608	758	1+
412.84894	702	1+
413.87719	402	
414.68016	274	1+
415.72717	192	1+
415.83559	164	
415.89963	256	1+
416.78960	248	1+
416.87294	166	
417.82373	360	1+
420.72997	198	1+
421.79519	208	
421.88359	394	
422.87533	322	
423.77763	252	
423.86626	592	1+
424.74777	806	1+
424.78318	182	
425.74991	686	1+
426.86158	888	1+
426.93452	192	
427.73483	1354	1+
428.21506	180	1+
428.84526	624	1+
428.86216	342	
428.88204	370	1+
429.69926	274	
429.74825	236	
429.82602	152	
430.70387	160	
430.74140	202	
430.80394	222	
430.86214	956	1+
431.86858	688	1+
433.88226	370	1+
434.85661	318	1+
439.89313	286	
441.68211	138	1+
444.74121	436	1+
444.87212	1868	1+
445.35525	170	1+
445.70927	144	
445.74289	372	1+
445.80250	154	
447.71018	472	1+
448.88339	402	1+
449.75815	184	
450.74853	762	1+
457.90392	390	1+
459.78128	140	
462.88261	734	1+
465.71536	142	
466.70338	262	1+
467.72706	274	1+
467.77332	150	1+
467.88586	524	
468.70837	252	1+
468.73118	228	1+
468.88960	290	
485.89967	260	
486.85078	146	
486.89591	184	
490.78230	292	1+
491.84953	162	
497.65573	230	1+
502.79569	252	1+
508.66728	170	1+
508.80633	246	1+
509.85820	632	1+
END IONS

###FS:    #m/z: 336.94588 #charge 1+
###MS: 90
###MSMS: 93
BEGIN IONS
TITLE=Cmpd 69, +MS2(336.9459), 28.0-35.0eV, 2.0min #93
RTINSECONDS=118.423
SCANS=90,93
PEPMASS=336.94588	199028
CHARGE=1+
97.12310	84	
132.16512	94	
185.87117	80	
192.88802	94	
196.88446	174	
196.89969	88	
197.87810	84	
197.97860	80	
198.95178	162	
200.06732	88	
200.95246	160	
204.88552	206	1+
204.99335	88	
205.41031	92	
205.94937	132	
205.96929	300	1+
206.97095	256	1+
208.89240	106	
209.94314	144	
210.88218	208	
211.03598	130	
211.94380	3774	
212.87811	1450	1+
213.94010	1288	1+
214.89245	204	
215.88646	602	
215.93550	352	1+
217.88162	168	
218.84232	100	
219.37779	106	
219.83772	140	
220.01286	84	
223.83622	134	1+
223.94656	82	
223.96268	170	
224.97772	84	
225.42981	88	
225.87150	92	
226.89245	80	
226.94907	100	
226.97552	132	
228.89276	922	1+
229.95436	3618	1+
230.50620	82	
230.88918	3720	1+
231.38178	126	
231.94834	2448	1+
232.82907	86	
232.91214	94	
233.82742	120	
233.89737	304	
234.55230	94	
234.88507	86	
235.82712	92	
235.89404	204	
235.94787	152	
236.86340	82	
238.89437	116	
241.09262	86	
241.46847	80	
241.83715	100	
242.59932	102	
242.79448	90	
242.84667	108	
244.42550	82	
244.96919	84	
245.44966	88	
246.48017	102	
246.97747	226	
247.96516	1110	1+
248.89790	930	1+
249.82690	104	
249.95953	340	
250.07294	88	
250.83098	616	1+
250.94846	276	1+
250.97833	100	
250.99248	88	
251.06894	110	
252.84299	100	
252.97016	1764	1+
253.41808	92	
253.83276	338	1+
253.90347	268	
254.86063	202	
254.96640	820	1+
255.02598	224	1+
255.85614	114	
256.94098	100	
256.96376	116	
258.80860	84	
258.85000	350	1+
259.95661	226	
260.83016	142	
261.88130	152	
262.92544	88	
263.97983	92	
264.64108	82	
265.02845	84	
267.81041	80	
267.85647	82	
268.41572	88	
268.83930	826	1+
268.88041	82	
269.93278	88	
270.08849	94	
270.98077	480	1+
271.92119	150	
273.80893	124	
273.85535	326	1+
274.93449	80	
275.81443	88	
276.85365	740	1+
276.89383	194	
277.83892	84	
277.96531	120	
278.03981	86	
278.39738	100	
278.83315	694	1+
279.38893	98	
280.90381	80	
282.80417	90	
282.93430	82	
283.78727	112	
283.90176	88	
285.56557	90	
285.84958	154	
286.84899	1438	1+
287.36547	90	
287.87374	160	
289.86238	88	
291.86508	384	1+
291.97793	120	
292.10906	96	
292.82596	104	
293.10763	100	
293.99597	160	
294.86574	120	
294.89962	88	
295.96138	84	
295.99743	82	
296.85040	116	
296.97522	92	
297.97786	86	
298.55659	92	
298.88049	244	1+
300.43323	80	
301.56837	86	
302.85777	86	
302.87846	262	1+
303.85716	96	
304.87771	172	1+
304.99651	104	
307.88889	112	
308.86471	216	
308.93879	126	
309.86125	222	
310.84762	132	
310.87608	278	
311.89292	86	
312.87164	130	
313.91713	92	
314.79004	86	
314.84111	114	
315.45540	86	
318.00987	84	
319.44367	98	
319.76827	84	
321.13761	80	
321.35583	90	
323.88126	100	
325.83734	86	
327.29090	92	
327.89997	108	
330.35463	92	
333.89434	156	
336.34942	96	
337.89178	88	
340.45819	86	
341.09304	86	
END IONS

###FS:    #m/z: 322.92959 #charge 1+
###MS: 94
###MSMS: 95
BEGIN IONS
TITLE=Cmpd 70, +MS2(322.9296), 28.0-35.0eV, 2.0min #95
RTINSECONDS=122.086
SCANS=94-95
PEPMASS=322.92959	4352352
CHARGE=1+
182.53468	96	
192.88853	208	
194.01406	76	
196.88600	74	
197.90209	96	
199.99636	92	
200.83758	100	
201.04437	100	
201.98593	78	
202.53264	90	
204.04531	76	
205.02352	86	
205.94978	204	
206.92841	76	
209.94251	138	
212.87719	126	
214.89479	224	
217.48657	80	
220.87115	124	
221.07075	104	
221.41590	92	
222.94985	140	
223.95841	394	1+
224.92300	94	
227.93137	78	
227.94905	130	
228.88795	74	
230.39585	86	
230.84257	144	
230.90205	92	
235.03578	86	
235.46166	82	
236.00818	74	
236.38370	80	
236.82517	92	
237.05445	274	
237.07152	78	
237.20028	74	
237.97599	92	
239.07512	74	
239.79218	96	
240.81944	164	
240.93990	1666	
241.82247	76	
241.94068	1274	
242.82083	246	
242.85175	74	
242.94109	3388	1+
243.82141	896	1+
243.85004	110	
244.86879	156	1+
244.93856	1270	1+
245.05381	80	
245.38838	84	
245.96205	80	
246.95255	80	
246.97292	142	
247.94928	92	
247.97068	74	
248.83787	92	
248.89776	124	
249.83619	86	
251.01954	78	
251.07017	184	
251.92302	84	
252.41460	92	
253.07430	74	
254.06152	96	
254.34942	76	
255.37275	88	
255.78309	176	
255.95779	74	
256.55364	76	
257.90251	78	
258.00698	82	
258.40371	78	
258.80516	206	1+
258.83526	274	1+
258.89128	78	
259.07330	90	
259.25718	88	
260.12967	76	
260.33774	80	
260.83728	168	
261.82987	920	1+
261.95879	94	
262.06829	76	
262.97729	100	
263.05290	84	
263.85234	108	
263.98061	98	
264.50105	82	
264.97257	76	
265.09825	80	
265.12239	84	
266.85102	156	
268.84083	126	
268.90927	188	1+
269.38817	98	
269.45282	80	
269.84328	136	
271.84552	230	
272.84255	112	
273.78956	302	1+
273.81261	74	
274.84504	78	
275.81205	150	
275.82998	92	
276.81520	90	
277.88066	80	
278.43519	114	
278.45980	88	
279.09102	690	1+
280.83234	164	
282.18920	82	
283.08149	118	
283.79131	126	
283.85764	80	
283.91765	172	1+
284.29228	590	
284.87229	116	
285.33332	78	
286.41064	90	
286.91952	144	
287.86278	102	
288.84790	134	
289.59274	108	
289.78921	518	1+
289.87585	146	
291.86287	252	1+
292.01911	138	1+
292.58018	88	
292.89546	104	
292.99006	74	
293.93241	102	
294.85488	90	
295.88913	80	
296.80681	82	
296.87654	244	1+
297.80159	78	
297.92047	90	
298.81017	132	
299.00129	96	
299.78042	284	1+
299.82296	134	1+
303.80721	80	
305.81761	146	
307.75171	78	
307.79710	128	
307.88748	174	
308.46298	74	
308.79963	76	
308.88902	94	
310.87768	172	
311.88502	202	
312.88747	168	
314.82123	80	
314.86748	136	
315.87618	78	
315.89183	80	
317.00794	90	
318.89056	76	
319.90653	82	
321.76076	78	
322.83080	204	1+
324.89622	102	
324.94257	74	
327.39302	86	
327.91865	108	
END IONS

###FS:    #m/z: 363.95635 #charge 1+
###MS: 94
###MSMS: 96
BEGIN IONS
TITLE=Cmpd 71, +MS2(363.9563), 28.0-35.0eV, 2.1min #96
RTINSECONDS=122.859
SCANS=94,96
PEPMASS=363.95635	907508
CHARGE=1+
52.02460	88	
75.62775	92	
182.86883	288	1+
189.86383	660	
191.85927	576	1+
193.85844	88	
196.88293	364	
200.89682	86	
203.99613	92	
207.87759	228	
207.94905	172	1+
208.87704	126	
208.94091	100	
209.91423	110	
209.94351	1378	1+
210.88229	370	
212.87802	3124	1+
214.89245	170	
215.88067	146	
219.86645	88	
221.88535	222	1+
222.87998	92	
222.95176	1308	1+
224.91147	118	1+
224.94981	1778	1+
225.06444	158	1+
226.87720	130	
226.94664	12442	1+
226.99259	112	
227.09833	92	
227.91387	90	
228.47384	94	
228.89376	522	1+
228.94184	10228	1+
229.10068	106	
229.28506	100	1+
230.79150	112	
230.88884	4682	1+
231.03019	86	
232.01851	156	
232.88608	406	
233.88429	198	
234.87969	176	
237.80381	94	
240.83557	122	
240.91805	100	
240.93970	598	1+
240.96215	968	1+
241.08337	94	
241.82267	134	
241.83720	122	
242.81829	100	
242.94103	634	1+
242.96121	668	1+
243.82053	180	
244.09388	124	1+
244.82127	118	
244.95705	6180	1+
246.90963	220	1+
246.95265	6490	1+
247.13203	92	
248.65505	92	
248.80589	222	
248.89924	1590	1+
249.05383	212	1+
249.46771	90	
249.80222	98	
250.89787	146	
250.94834	198	
250.96915	346	1+
251.07515	148	
251.44566	86	
252.39910	104	
252.88581	108	
253.85576	90	
253.90390	214	
253.95116	126	
254.90219	114	
254.93159	94	
255.08342	124	
258.83762	298	
258.97209	128	
260.82777	188	
260.84290	140	
260.96850	480	1+
261.82676	572	1+
261.98474	120	
262.78740	184	1+
263.08339	242	1+
263.95392	106	
263.97684	252	
264.81721	108	
264.96231	112	
265.41624	88	
265.78946	136	
265.81853	128	
265.97730	144	
266.81387	414	1+
267.36028	106	
267.80127	142	
267.97226	1052	1+
268.41150	86	
268.87025	88	
269.92033	190	
269.96757	846	1+
270.80830	128	
270.82629	96	
270.85713	124	
271.91363	180	
272.87966	124	
274.80754	342	1+
274.92001	100	
276.85454	190	
277.40296	250	1+
278.81007	122	
278.84416	264	1+
279.10230	296	1+
279.79751	102	
279.91117	124	
280.08039	106	
280.79162	350	
280.90304	100	
281.00425	100	
281.78859	430	1+
281.84975	120	
281.89139	230	1+
283.09875	118	
283.12456	88	
283.85103	112	
283.99525	100	
284.79917	202	1+
284.83744	626	1+
284.86075	184	
285.84441	524	1+
286.15728	86	
286.41736	94	
289.37544	86	
289.88023	130	
290.78651	138	
293.06975	122	
293.12014	208	
293.86077	92	
294.86392	276	1+
295.93361	144	
296.18511	94	
296.80515	206	
297.43772	102	
297.80912	210	
298.42160	132	
298.80314	934	1+
298.90894	98	
299.12668	96	
300.04068	132	
301.79002	158	
301.85957	282	
302.81197	112	
302.85723	128	
303.09963	102	
303.80487	284	
303.85508	1058	1+
304.80350	122	
307.88127	260	1+
310.87556	310	1+
311.12990	110	
312.94981	86	
314.32849	88	
315.10409	92	
315.31774	92	
315.42226	134	
316.81617	166	
317.81762	102	
317.87329	200	1+
318.93593	126	
320.04164	112	
321.81700	472	1+
321.86793	292	
322.92860	594	1+
322.96257	98	
325.86185	142	
326.87319	228	
328.83199	136	
329.77683	116	
334.74624	114	1+
335.56166	86	
336.87679	124	
336.94546	356	
338.87096	120	
339.77878	94	
339.82956	422	1+
340.76934	96	
340.94019	214	
342.77811	118	
343.70819	100	
343.97010	88	
344.83107	118	
345.80710	106	
349.77662	94	
350.90614	118	
355.92354	92	
358.95662	210	1+
364.75525	86	
367.71270	166	1+
367.77756	90	
367.90047	112	
END IONS

###FS:    #m/z: 507.84512 #charge 1+
###MS: 94
###MSMS: 97
BEGIN IONS
TITLE=Cmpd 72, +MS2(507.8451), 28.2-35.2eV, 2.1min #97
RTINSECONDS=123.631
SCANS=94,97
PEPMASS=507.84512	435414
CHARGE=1+
196.01554	518	1+
224.97540	418	
232.89816	358	
233.88674	424	1+
236.05242	196	1+
236.89036	470	1+
250.97038	248	1+
252.97279	138	
257.87128	332	1+
260.37719	236	1+
266.16689	562	
267.88518	208	1+
267.89652	138	
268.38129	234	1+
268.85521	236	1+
271.88537	238	1+
272.38812	382	1+
272.85271	720	1+
273.79399	276	1+
275.85429	262	1+
278.89675	138	
280.38902	214	
280.84602	190	1+
280.87585	376	1+
281.96649	138	
283.89831	182	
285.97151	134	
286.79927	184	1+
286.88429	420	1+
287.85266	824	
288.86715	352	
289.87704	314	
290.13360	366	
290.40039	170	
290.83478	240	1+
290.86394	1538	1+
293.87327	3332	1+
296.81093	172	1+
296.93201	200	1+
298.80409	336	1+
298.84380	162	
299.85699	388	1+
299.88443	156	
300.87380	146	
301.83995	134	
301.88000	406	1+
302.85979	158	
303.86790	218	
303.98613	182	1+
304.37505	140	
304.85956	198	
304.87617	178	
305.86160	1216	1+
307.86736	2344	1+
307.89116	342	
308.14061	1124	1+
308.42032	136	
308.87010	2080	1+
309.34942	180	
309.88834	1066	1+
310.15602	888	1+
310.35328	160	
311.88224	6352	1+
312.83786	146	
313.34594	152	
314.17370	88	1+
314.86170	682	1+
315.85369	138	
315.87641	182	
316.38377	164	
316.87060	684	1+
317.87703	474	1+
318.85797	528	1+
320.88788	392	1+
322.82216	208	1+
322.85392	158	
323.87071	426	1+
324.85744	488	1+
324.90124	178	
325.88972	236	
326.82750	154	
326.87943	3226	1+
327.80769	294	1+
328.37586	232	
329.16634	192	1+
329.39030	298	1+
329.84176	312	1+
329.89652	290	
330.82010	158	
330.84186	196	1+
330.88635	270	
330.92207	150	
331.31852	228	1+
331.82781	134	
331.88474	148	
332.87568	664	1+
332.95028	182	
334.77723	152	
334.83224	436	1+
334.87106	204	
334.89900	150	
334.98702	150	1+
335.39877	216	
335.83753	304	1+
335.88618	544	1+
336.38327	138	
336.89075	486	1+
337.83184	168	
338.84477	274	1+
339.39668	296	1+
339.87557	166	
343.87110	142	
344.78220	138	
344.86707	204	
345.86192	144	
347.75577	262	
348.17050	138	
348.90140	146	
349.16637	234	1+
349.75567	352	
349.88548	458	1+
350.76265	196	
350.82152	300	
350.88895	392	1+
350.96104	160	
352.71259	364	1+
352.91417	210	
353.85000	506	
353.91817	158	
354.80441	212	1+
354.83909	268	
355.34980	280	1+
355.89318	354	1+
355.91400	168	
357.78068	286	1+
357.85341	236	
357.88454	160	
358.35157	140	
359.90111	192	1+
360.76269	136	1+
362.36447	222	
362.85668	252	1+
364.18918	140	
365.78624	154	
366.35878	296	1+
366.76565	620	1+
366.83937	1492	1+
366.88545	236	
367.19003	142	
367.70536	858	1+
369.73004	162	
369.76761	192	
369.83865	342	
369.86212	178	
369.90012	220	1+
370.78806	134	
371.18596	296	1+
372.71911	542	1+
372.78452	170	
372.85497	306	1+
373.38576	418	1+
373.72090	422	1+
374.74143	182	
376.38798	200	
379.34397	166	
380.72821	226	
380.85811	166	
381.72067	556	1+
381.84812	864	1+
382.85572	516	1+
382.88942	136	
383.05941	142	1+
383.78098	264	1+
384.39052	222	1+
384.84916	2592	1+
385.79107	170	
386.73037	158	
386.89000	150	
388.03705	200	
389.20122	692	1+
389.81149	144	
389.84607	138	
390.74497	144	
390.75943	184	1+
390.84119	692	1+
391.72173	206	1+
391.80115	274	
392.04878	180	1+
392.82855	420	
392.85599	272	
393.73297	204	1+
393.79195	338	1+
393.82276	618	1+
393.89671	286	1+
395.78682	150	
395.88754	180	1+
397.72735	800	1+
397.86056	318	1+
398.72855	668	1+
399.68675	140	
399.77300	286	1+
399.85056	520	1+
400.77386	274	1+
400.85691	360	1+
402.86303	1396	1+
403.80322	184	
403.86905	858	1+
405.73179	280	
405.76176	214	1+
405.77955	212	
405.87051	572	1+
405.92930	190	1+
406.74880	134	
406.83366	160	1+
406.85945	212	
407.72858	144	
407.74651	198	
407.86607	3954	1+
408.81235	172	
409.72506	1048	1+
409.84966	386	
410.83576	706	1+
410.92490	100	1+
411.81225	208	
412.72946	208	
412.84731	454	1+
412.87034	176	
413.73116	132	
413.88036	464	
414.76090	136	
414.83132	140	
414.86778	200	
416.77105	148	
416.81787	154	
417.84769	290	1+
421.03490	146	1+
421.77354	196	
421.88013	138	
422.82027	324	1+
422.85597	154	
423.77789	336	1+
423.88081	172	
425.75446	722	1+
425.87556	140	
426.86128	1772	1+
426.88886	192	
426.94355	248	1+
427.39455	330	1+
427.73124	1682	1+
428.79812	168	1+
428.84761	592	1+
429.10459	178	1+
429.64260	138	
429.73832	262	
429.82466	198	1+
429.88819	200	
430.74215	222	
431.80733	140	
431.85850	192	
433.84858	134	
433.86736	222	
434.88472	144	
435.37892	200	1+
436.70323	256	1+
439.89349	458	1+
440.87649	178	
443.67916	196	1+
444.87135	2020	1+
445.74296	1020	1+
446.74405	666	1+
447.70790	518	1+
448.75541	148	1+
448.89628	148	
449.87710	584	1+
450.74834	184	
451.75733	294	1+
457.90535	180	
458.89698	274	1+
462.88302	738	1+
463.88602	456	1+
466.71632	236	1+
466.76353	132	
467.88991	490	
468.71068	162	1+
468.78460	150	
468.84136	158	
468.88850	254	
469.78881	138	
474.79325	156	
478.17994	216	1+
480.79137	98	1+
483.15002	194	1+
485.78283	146	
485.90347	388	
486.84008	180	1+
486.90017	220	
492.81881	134	
499.73436	218	1+
503.79495	278	1+
509.85619	414	1+
511.79569	136	
END IONS

###FS:    #m/z: 322.92960 #charge 1+
###MS: 98
###MSMS: 99
BEGIN IONS
TITLE=Cmpd 73, +MS2(322.9296), 28.0-35.0eV, 2.1min #99
RTINSECONDS=127.32
SCANS=98-99
PEPMASS=322.92960	4332666
CHARGE=1+
177.92914	82	
178.98877	92	
187.93449	186	
193.88801	120	
197.91263	86	
203.89111	82	
205.94769	496	1+
208.83169	78	
209.94313	140	
212.82535	144	
212.87840	208	
214.89478	176	
214.92489	86	
216.40869	94	
216.54254	78	
216.89853	92	
217.88880	90	
219.39408	84	
219.88373	86	
219.94921	76	
220.87805	82	
221.80544	98	
221.89472	156	
221.94584	240	
222.95375	558	1+
223.95947	372	1+
225.92968	78	
227.79960	154	
227.93251	150	
227.95765	120	
228.89446	94	
229.91532	90	
230.83224	128	
230.83637	92	
230.88766	154	
231.90541	106	
232.89272	86	
233.93399	84	
234.88346	80	
235.09044	84	
235.82720	352	1+
235.85729	94	
236.89756	76	
237.02803	80	
237.89258	84	
238.06766	176	1+
238.88531	142	
238.93736	82	
239.72396	82	
239.78718	240	
239.89030	126	
240.82402	126	
240.88090	82	
240.94066	1596	
241.94191	1484	
242.83142	86	
242.94072	4890	1+
243.01196	78	
243.81957	282	
244.81766	250	
244.88629	94	
244.93930	1250	1+
244.95943	164	
245.48830	82	
245.83694	152	
246.91725	106	
246.97796	344	1+
247.98429	210	1+
248.85150	214	
248.90849	214	1+
249.97341	112	
252.33571	80	
252.35357	82	
252.79702	78	
253.83545	158	
254.86478	92	
255.10792	92	
255.79839	78	
256.83802	130	
257.79936	114	
258.83200	664	1+
259.79894	110	
260.33531	152	
260.83127	94	
260.84567	154	
260.98584	84	
261.14077	90	
261.37479	78	
261.82964	872	1+
262.35368	100	
262.83131	642	1+
263.89891	90	
263.97736	156	
264.79445	82	
264.86270	106	
264.96929	82	
265.02207	84	
265.41962	92	
266.84208	90	
266.92628	204	1+
267.43270	86	
267.84853	160	
269.85722	284	1+
269.90042	86	
270.34623	100	
270.45511	86	
270.85899	234	1+
272.35151	232	
273.79317	356	1+
274.42798	98	
274.84557	94	
276.00577	206	1+
277.82000	84	
278.07067	78	
279.09224	888	1+
281.75422	104	
281.79152	96	
282.52967	90	
282.79986	94	
282.85386	86	
283.78971	128	
283.85208	136	
284.29262	142	
284.79207	106	
284.97874	84	
286.77066	76	
286.79144	78	
289.41306	104	
289.78652	124	
290.87679	240	1+
291.06816	84	
291.80286	256	1+
292.03650	98	
293.87540	142	
294.56079	88	
296.88414	88	
297.33135	78	
297.39300	108	
297.96282	78	
298.91522	84	
299.78180	212	
300.79259	88	
300.83104	78	
300.86872	126	
302.01210	92	
303.88649	102	
304.09212	78	
305.37830	96	
306.38537	86	
306.80257	78	
306.87992	290	1+
307.06703	82	
307.79897	252	1+
308.98290	86	
309.89227	154	
310.42024	88	
310.72282	90	
310.81911	100	
312.86474	196	1+
314.82560	150	1+
314.85828	270	1+
314.89044	90	
315.16092	88	
315.17561	90	
315.96785	76	
316.90261	140	
318.85543	82	
318.92588	84	
319.46093	76	
320.89149	82	
321.38660	102	
322.89319	122	
324.89090	126	
324.94939	76	
326.33882	78	
326.82005	84	
END IONS

###FS:    #m/z: 363.95633 #charge 1+
###MS: 98
###MSMS: 100
BEGIN IONS
TITLE=Cmpd 74, +MS2(363.9563), 28.0-35.0eV, 2.2min #100
RTINSECONDS=128.092
SCANS=98,100
PEPMASS=363.95633	883822
CHARGE=1+
145.64035	88	
157.40547	90	
161.43017	92	
178.42909	92	
178.94444	96	
186.94067	88	
189.86327	568	
191.85746	348	
193.85252	116	
193.93453	150	
194.89264	88	
196.88480	510	1+
197.95850	130	
203.92950	132	
206.96303	90	
207.87205	426	
207.94735	122	
207.97454	102	
209.86781	132	
209.94324	1462	1+
210.88377	670	1+
212.87794	3230	1+
213.05119	96	
213.94304	100	
214.89621	488	1+
215.88094	108	
216.40920	174	
217.68222	90	
219.00864	94	
222.95149	1316	1+
223.87811	130	
224.82058	136	
224.94844	1466	1+
225.78811	210	1+
225.88400	158	
226.89503	176	
226.94696	11050	1+
227.91518	96	
228.89492	650	
228.94180	12592	1+
229.06502	102	
229.10010	132	
229.12273	86	
229.30698	104	1+
229.89604	338	
230.06604	92	
230.39295	94	1+
230.50701	104	
230.80255	134	
230.82663	188	1+
230.88916	5510	1+
231.90552	278	1+
232.88365	624	1+
232.90525	180	1+
234.87683	382	1+
235.06798	88	
236.05658	186	1+
238.01108	146	
238.06455	220	1+
239.90192	116	
240.52661	100	
240.82218	118	
240.94027	754	1+
240.96311	1048	1+
242.82669	142	
242.93938	948	1+
242.95809	1248	1+
243.82071	168	
244.03207	88	
244.38527	254	1+
244.82084	186	
244.88598	272	1+
244.95671	6142	1+
245.82060	148	
245.83072	300	1+
245.93913	248	
246.90883	242	
246.95294	6506	1+
248.80403	308	
248.89881	1870	1+
248.97815	86	
249.03710	90	
249.45763	92	
249.80037	326	1+
250.89146	500	1+
250.94644	190	
250.97230	182	
251.07394	120	
251.78766	224	1+
251.91131	178	
251.97677	94	
252.08037	162	
253.04458	226	1+
253.08516	110	
253.33019	86	
253.44552	126	
253.90679	462	1+
256.01669	102	
258.82778	226	1+
258.97336	332	1+
260.83264	140	
260.92659	98	
260.96906	654	1+
261.50973	98	
261.83192	776	1+
262.96554	186	
263.81082	126	
263.82766	92	
263.97036	140	
264.81980	108	
264.96018	118	
265.08565	138	
266.78872	110	
266.81370	414	
266.88331	144	1+
267.09388	102	
267.15343	104	
267.80021	116	
267.97409	660	
268.08980	94	
268.41363	88	
268.84372	162	1+
268.95955	220	
269.96914	1340	1+
271.91688	220	
273.79030	116	
273.82187	100	
273.91049	132	
275.81302	130	
275.97369	88	
276.80551	190	
276.85173	154	
277.05864	114	
277.80706	110	
277.87133	236	1+
277.88026	194	1+
278.09798	334	1+
278.36586	90	
279.82674	106	
280.79222	1186	1+
281.11585	196	
281.86162	156	
281.97475	206	1+
282.86634	92	
283.79119	158	
283.85435	214	
284.84909	112	
284.89785	90	
285.79702	122	
285.84464	698	1+
286.02332	90	
286.86975	214	1+
287.80374	166	
289.59895	112	
289.78919	330	1+
290.05586	128	
290.85828	166	
291.61125	92	
291.99453	92	
292.43763	132	
293.11670	96	
294.84770	210	1+
294.85940	132	
296.81076	124	
297.80021	1046	1+
297.92045	88	
298.03696	100	
298.80089	784	1+
298.85550	114	
299.82248	142	
300.80258	404	1+
300.85601	676	1+
302.82617	148	
303.80922	356	1+
303.85638	1464	1+
304.16532	88	
304.87863	96	
306.02995	90	
306.90290	102	
308.85774	90	
309.42122	98	
310.87049	144	1+
310.95476	88	
314.01939	90	
314.42881	96	
314.82099	176	
314.84790	120	
315.83557	110	
317.84666	180	1+
317.89812	150	
318.93344	208	1+
319.81053	112	
319.86709	106	
320.76403	98	
320.81434	118	
321.81556	434	1+
321.86452	318	1+
321.88620	88	
322.92504	98	
324.87109	134	
324.89077	106	
325.87266	462	1+
326.87493	412	1+
327.98335	114	
328.85737	242	1+
330.72330	88	
330.81531	266	1+
331.76322	132	
336.94451	520	1+
337.71804	92	
338.80624	96	
339.82820	296	1+
342.88691	94	
350.76782	228	1+
351.03614	102	
354.77550	114	
355.90733	110	
364.89758	94	
366.92758	102	
367.83135	122	1+
END IONS

###FS:    #m/z: 336.94557 #charge 1+
###MS: 98
###MSMS: 101
BEGIN IONS
TITLE=Cmpd 75, +MS2(336.9456), 28.0-35.0eV, 2.2min #101
RTINSECONDS=128.864
SCANS=98,101
PEPMASS=336.94557	176068
CHARGE=1+
182.86568	128	
192.88618	100	
196.88537	116	
199.92327	78	
204.00834	94	
205.95710	190	1+
209.94389	82	
211.88231	88	
211.94373	3570	
212.87776	2248	1+
213.94031	1526	1+
215.86174	170	
215.93718	240	
216.88956	120	
217.94115	172	
219.83467	124	
220.12220	82	
222.95963	464	1+
224.84206	84	
226.02027	90	
226.89404	124	
226.94369	118	
226.97029	102	
227.89491	568	1+
227.95045	120	
228.89868	374	1+
229.88755	78	
229.95454	3988	
230.88798	2542	1+
230.96002	114	
231.95028	1630	1+
232.09285	98	
232.82331	80	
233.82685	228	
233.89563	482	1+
233.94807	216	
234.01147	108	
235.83383	84	
235.94338	170	
236.04212	90	
236.89575	96	
237.06578	300	1+
238.51999	82	
239.84643	214	
240.36109	84	
240.83525	96	
240.85320	98	
240.96094	164	
241.01572	200	1+
241.94567	148	
242.56323	88	
242.87193	80	
243.87494	80	
244.95663	182	
246.90043	96	
246.91570	172	1+
246.97412	186	
247.38977	152	
247.96396	1052	
248.90030	934	1+
249.42477	78	
249.82788	488	1+
249.96082	668	1+
250.05736	90	
250.95244	282	1+
251.04100	102	
251.07293	158	
251.87638	82	
252.82942	498	1+
252.97107	2226	1+
253.08840	202	
253.90315	600	1+
254.87066	138	
254.96581	1356	1+
255.07401	116	
255.85830	144	
256.86419	178	1+
257.93761	92	
258.84963	534	1+
259.92986	90	
259.95679	208	
260.94604	184	
261.82982	356	1+
262.94958	100	
263.90604	94	
264.90878	82	
265.83860	128	
265.85597	112	
266.10321	82	
267.83521	238	
268.84125	572	
269.79611	114	
269.84038	562	1+
270.86928	80	
270.88539	78	
270.98252	184	
271.38696	100	
271.91573	534	1+
271.96059	94	
272.02662	80	
272.84818	268	1+
272.88698	138	
273.94570	94	
273.96743	180	1+
274.85800	162	
275.78785	110	
275.86076	106	
276.80532	116	
276.85768	600	1+
277.83395	194	
277.92770	128	
277.96652	88	
278.02917	94	
278.83371	936	1+
280.39561	104	
280.78615	78	
280.88525	104	
282.36882	92	
283.78826	80	
284.04038	102	
285.85168	274	
285.94329	78	
286.84750	1626	1+
287.13246	86	
287.39469	122	
287.93202	78	
288.06942	80	
290.86943	168	1+
291.09289	92	
291.44436	144	
291.85608	86	
292.43345	86	
292.85973	114	
293.10574	112	
293.80808	92	
293.85885	96	
294.61902	102	
294.85304	220	
295.00258	86	
295.09961	230	1+
295.86793	352	1+
295.97464	122	
295.99701	188	
296.36460	84	
296.80485	80	
297.42042	80	
298.79603	86	
298.83673	86	
299.87571	92	
299.95174	82	
299.97340	94	
300.81415	78	
303.87674	206	1+
304.44772	84	
304.80742	90	
305.73462	86	
305.85247	90	
307.83808	80	
307.89194	144	
308.86996	176	
309.86547	202	
309.87507	552	1+
310.87621	392	1+
312.81909	146	
313.13026	90	
313.84316	84	
314.89024	84	
315.81960	130	
315.89114	84	
317.85861	92	
317.95513	84	
318.43476	94	
318.96751	84	
319.81654	138	1+
319.92124	92	
321.85333	86	
323.03730	82	
324.89932	114	
325.77065	78	
326.81506	196	1+
326.90067	304	1+
328.88654	126	
329.82440	106	
331.79378	92	
332.88263	144	
335.91067	88	
336.14258	92	
338.81527	188	1+
340.78929	78	
341.89868	86	
END IONS

###FS:    #m/z: 322.92960 #charge 1+
###MS: 102
###MSMS: 103
BEGIN IONS
TITLE=Cmpd 76, +MS2(322.9296), 28.0-35.0eV, 2.2min #103
RTINSECONDS=132.555
SCANS=102-103
PEPMASS=322.92960	4752150
CHARGE=1+
111.15748	78	
139.60775	106	
158.41303	98	
180.89783	88	
185.05008	78	
187.87361	76	
192.88842	144	
195.00582	88	
196.01848	78	
197.91265	80	
201.92318	80	
201.94405	76	
202.37925	110	
205.83834	92	
205.94966	164	
209.01461	80	
212.01824	78	
212.87832	132	
214.49841	88	
216.83536	76	
219.95278	74	
220.89469	80	
221.88026	106	
221.93327	76	
221.95161	138	
222.95180	334	
223.10362	76	
223.92424	80	
223.95880	194	
225.84042	190	1+
228.86461	76	
229.90411	88	
230.89154	310	
233.90504	74	
233.91682	110	
233.95676	82	
235.79146	78	
236.05635	80	
236.44061	86	
236.89656	98	
237.05672	80	
237.88308	80	
237.93281	290	1+
238.88984	130	
238.93724	200	1+
239.78593	330	1+
239.83990	78	
239.89310	76	
240.82185	410	1+
240.94082	1978	
240.96543	172	
241.94140	1194	
242.81962	602	1+
242.89032	84	
242.94085	4478	1+
244.03982	74	
244.45171	116	
244.84823	212	
244.90759	132	
244.93931	920	1+
245.81427	138	
245.87692	84	
246.06969	82	
246.92295	102	
246.97829	128	
247.83138	74	
248.03439	82	
248.83986	160	
249.40149	92	
249.91182	76	
249.96203	218	1+
250.94768	152	
251.83737	82	
251.92147	130	
252.91214	74	
252.92970	102	
255.18458	74	
255.39837	80	
255.80238	114	
256.83939	124	
257.09254	74	
257.90801	86	
258.80385	122	
258.83165	604	1+
258.89682	118	
260.34629	248	1+
260.83289	186	
261.83047	790	1+
261.90510	80	
262.80018	84	
263.79857	106	
263.97648	140	
264.83964	90	
265.05325	104	
266.61600	82	
266.84076	122	
266.86234	134	
267.84072	128	
268.14012	80	
268.79007	80	
268.95767	104	
269.91367	106	
271.79758	124	
271.84112	232	1+
271.91729	74	
272.02547	104	
272.90004	86	
273.79144	416	
273.81133	144	
275.36418	94	
275.80759	286	1+
277.85195	120	
278.39634	82	
278.79382	80	
279.09014	468	1+
280.25572	104	
280.80432	112	
280.90897	116	
281.85322	88	
281.96446	80	
282.03643	74	
282.08404	74	
282.89085	76	
283.06991	118	
283.79058	108	
283.85543	106	
283.87285	80	
284.29185	566	1+
284.79272	74	
285.39975	88	
285.84546	140	
286.10556	74	
286.79526	84	
287.44023	94	
287.86785	92	
288.87169	310	1+
289.35886	90	
289.78536	156	
289.80403	186	
290.78425	242	1+
291.80292	408	1+
292.88912	78	
294.85007	164	
294.86940	122	
295.81214	168	1+
296.91262	224	1+
297.37830	88	
297.78662	94	
299.12774	84	
299.78497	118	
300.81401	78	
301.90952	272	1+
302.87850	104	
302.95376	188	1+
303.09734	76	
303.81090	132	
305.80320	128	
306.87578	220	
307.79894	202	
307.88329	172	
308.88311	152	
309.80962	136	1+
309.88672	74	
310.87440	144	
311.88947	94	
314.36553	84	
314.81680	188	
316.76705	74	
317.76413	116	
321.87726	80	
322.81368	96	
323.26271	94	
323.93832	84	
324.05576	78	
END IONS

###FS:    #m/z: 340.94019 #charge 1+
###MS: 102
###MSMS: 104
BEGIN IONS
TITLE=Cmpd 77, +MS2(340.9402), 28.0-35.0eV, 2.2min #104
RTINSECONDS=133.328
SCANS=102,104
PEPMASS=340.94019	1828768
CHARGE=1+
158.79324	92	
192.92455	80	
193.93565	78	
194.88740	82	
198.88720	96	
204.90558	100	
205.94713	210	
206.97641	84	
208.88152	100	
208.93298	90	
210.93601	256	
212.87842	84	
213.88307	200	
213.93944	1076	1+
214.41737	88	
214.88332	1010	1+
215.41631	106	
215.88769	866	1+
217.38344	100	
217.88069	120	
217.93522	122	
218.93038	86	
220.87153	146	
220.89547	120	
221.89133	78	
221.93955	92	
223.83702	234	1+
223.95988	124	
224.91006	90	
225.86431	126	
226.89073	140	
226.94325	342	1+
228.84793	80	
230.88786	460	
231.88730	596	1+
231.94905	1796	1+
234.34005	92	
234.95122	80	
235.38604	94	
235.90547	240	
235.94638	112	
236.89807	188	1+
237.87777	86	
237.93815	80	
238.90050	278	1+
239.42929	80	
239.62674	92	
239.78326	80	
240.82980	170	
240.85046	78	
241.84461	80	
241.95022	94	
242.07190	80	
242.94043	130	
243.83385	210	
243.89306	196	
244.87014	146	
244.95560	104	
245.02507	90	
246.95045	78	
246.97731	282	1+
247.41610	100	
248.90019	254	
248.96166	76	
249.89513	388	1+
249.95677	296	1+
249.99137	110	
251.88020	82	
251.95627	128	
252.89149	86	
253.43197	182	
254.90778	138	
254.96505	662	1+
255.07620	92	
255.98156	102	
256.81431	116	
256.84671	104	
256.86625	102	
257.84662	92	
257.86707	84	
257.89849	80	
258.00297	134	
258.84583	230	
258.91087	392	1+
259.82861	88	
259.85892	178	
259.95531	410	1+
260.84344	404	
261.79979	132	
262.88785	112	
263.02337	106	
263.09874	78	
263.84557	82	
264.08573	92	
264.84768	150	
264.86570	86	
265.85673	78	
267.83995	122	
268.84153	400	1+
268.86836	80	
268.91657	92	
270.83886	84	
271.78149	80	
271.82900	96	
271.85902	262	
272.91518	150	
272.97780	168	
273.78877	266	1+
273.85829	88	
274.00186	78	
274.85838	98	
274.89843	116	
275.86043	174	
276.85409	468	
277.85816	270	
278.84680	536	
278.98065	90	
279.38914	104	
279.85000	270	
280.82124	104	
280.85158	148	
281.04769	82	
281.79890	98	
281.86751	84	
282.97624	132	
283.43038	82	
283.82013	130	
284.92996	104	
285.03881	86	
286.87642	88	
288.11107	86	
289.78725	156	
289.87018	324	1+
291.81623	80	
294.86745	146	
297.97051	122	
299.35266	88	
299.87416	118	
299.91606	78	
300.84585	92	
300.86213	178	
302.18072	78	
302.94952	86	
304.01715	90	
304.87473	98	
304.94331	234	
305.03922	88	
307.79528	238	
307.87598	140	
308.48464	100	
308.79894	118	
310.87725	290	1+
311.94495	84	
312.86632	156	
313.81054	94	
315.96788	88	
316.82088	108	
320.99023	82	
322.12865	80	
323.88912	370	1+
324.43150	102	
327.81765	92	
328.88466	176	1+
329.86601	166	
331.48506	84	
331.87646	84	
338.80189	86	
341.26988	88	
342.06896	82	
342.71885	82	
345.95998	112	
END IONS

###FS:    #m/z: 363.95622 #charge 1+
###MS: 102
###MSMS: 105
BEGIN IONS
TITLE=Cmpd 78, +MS2(363.9562), 28.0-35.0eV, 2.3min #105
RTINSECONDS=134.101
SCANS=102,105
PEPMASS=363.95622	1085730
CHARGE=1+
120.44639	86	
182.87250	126	
187.86539	86	
189.86089	632	1+
191.85686	576	1+
193.85487	118	
196.88399	166	
198.44155	110	
199.78433	98	
205.94675	144	
207.87478	344	1+
207.94679	254	
208.91673	94	
209.94363	1182	1+
210.88372	510	1+
210.97354	102	
211.94847	106	
212.87864	2740	1+
214.06681	100	
214.89380	334	
217.91600	148	
218.89148	136	
222.95137	1536	1+
224.94882	1430	1+
225.05321	148	
225.88778	130	
226.89632	182	
226.94633	11686	1+
228.89440	628	1+
228.91404	124	
228.94156	12626	1+
228.97892	216	1+
229.47415	100	
230.88927	4556	1+
232.88374	922	1+
234.87841	354	1+
235.37484	90	
236.82465	114	
236.85936	136	
237.02229	86	
238.05959	136	
239.42622	168	
240.82138	290	1+
240.94033	704	
240.96190	920	1+
241.07919	212	1+
241.94084	1446	1+
241.98141	130	
242.03419	106	
242.89550	140	
242.94370	962	1+
242.95959	1192	1+
243.81771	644	1+
244.95768	6074	1+
245.79938	164	
245.89867	104	
245.93927	242	
245.98682	108	
246.90459	348	1+
246.95245	6190	1+
248.80543	300	
248.89954	1252	1+
248.98546	238	1+
249.04498	112	
250.79213	92	
250.89437	178	
250.94683	324	
250.97047	360	1+
251.88008	154	
252.88969	118	
252.97451	98	
253.83096	136	
253.90525	614	1+
253.98282	118	
254.12357	120	
256.95296	94	
257.05725	90	
258.83434	316	1+
258.90019	164	
260.82809	628	1+
260.96655	886	1+
262.77953	110	
262.82900	504	1+
263.89324	224	1+
264.79954	194	
264.96407	136	
265.46252	94	
265.58831	88	
265.84536	194	1+
265.97736	122	
266.81402	230	
267.09945	128	
267.97287	1392	1+
268.82196	86	
268.84032	128	
268.95708	164	
269.37217	108	
269.79467	216	1+
269.96891	626	1+
271.84329	98	
271.91730	244	
272.39954	100	
272.80061	100	
273.79135	138	
273.90923	92	
274.86032	120	
276.11569	148	
276.80681	100	
276.84783	184	1+
277.03160	90	
277.58165	88	
278.58089	98	
278.79605	136	
278.90249	92	
278.99708	92	
279.10420	266	1+
279.81200	102	
279.85585	92	
279.91456	144	
280.07488	96	
280.79190	664	1+
281.11537	94	
281.85239	100	
281.86836	110	
281.89148	136	
282.78931	134	
282.81099	126	
282.83220	152	
283.85330	118	
283.92820	224	1+
283.99005	98	
284.79559	258	1+
284.82271	172	
284.85626	86	
285.74769	102	
285.84349	446	
286.82556	258	1+
287.79755	128	
288.94967	90	
290.39155	94	
290.55293	118	
290.79024	252	1+
290.86046	130	
291.07632	88	
292.35979	94	
292.67074	98	
293.06697	140	
293.11375	134	
294.92478	88	
295.93782	110	
296.80711	170	
297.65794	104	
297.80401	124	
298.80384	1230	1+
300.83022	292	1+
301.18179	170	1+
301.81015	114	
301.86078	260	
301.92666	96	
302.60128	106	
303.80908	102	
303.85571	1228	1+
304.07807	130	
304.11467	224	1+
306.13145	244	1+
306.85369	108	
306.90777	94	
308.43269	86	
309.35084	138	
312.86377	156	1+
315.50535	94	
316.81625	136	
316.93988	100	
317.81206	412	1+
318.05887	118	
318.81405	324	1+
318.93294	312	1+
319.86972	86	
320.44266	92	
320.75700	96	
321.81641	202	
321.86858	336	
322.80649	106	
322.92726	282	1+
323.83304	114	
323.88143	218	1+
326.87022	556	1+
328.88727	104	
331.77049	104	
332.40881	106	
334.42937	96	
336.94331	406	1+
337.79977	136	
338.00896	92	
340.76959	94	
340.82778	154	
340.93829	300	
344.87604	124	
344.89988	158	
349.77188	112	
350.41070	116	
352.75804	348	1+
352.89157	194	
353.75865	252	1+
353.88595	90	
358.57644	90	
360.72008	110	
361.71800	102	
363.71532	86	
366.73522	96	
367.77543	138	
END IONS

###FS:    #m/z: 340.94012 #charge 1+
###MS: 106
###MSMS: 107
BEGIN IONS
TITLE=Cmpd 79, +MS2(340.9401), 28.0-35.0eV, 2.3min #107
RTINSECONDS=137.774
SCANS=106-107
PEPMASS=340.94012	1802704
CHARGE=1+
60.86314	90	
178.94263	80	
182.94806	82	
187.88559	96	
190.92841	198	1+
190.94898	298	1+
192.88793	138	
192.92693	382	1+
200.90260	120	
201.97112	166	
205.94779	200	
206.96209	116	
208.95741	186	
210.93536	370	1+
211.55037	80	
211.89269	142	
212.48710	86	
212.87978	208	
213.88239	496	
213.93890	638	1+
214.88215	768	1+
214.89576	190	
214.96781	78	
215.88726	538	1+
215.93671	182	
217.50136	98	
217.87965	192	
219.83998	86	
219.88872	126	
221.89284	90	
222.95372	98	
223.95564	260	
223.97570	138	
224.97976	80	
226.89367	208	
226.94977	142	
227.03470	84	
227.42520	90	
227.78664	78	
227.94380	536	1+
228.94723	394	1+
230.88766	822	1+
231.40533	102	
231.88942	472	1+
231.94918	1116	1+
232.07830	88	
233.94681	276	
234.82868	86	
235.94728	190	
236.05934	102	
236.93541	100	
238.85119	82	
239.94939	142	
240.78647	122	
241.84140	208	
241.91130	80	
242.84435	82	
243.82997	186	1+
243.91134	160	
244.44468	94	
244.95596	302	
245.89003	220	1+
245.97181	484	1+
245.99363	108	
246.93475	140	
246.97525	410	1+
247.95525	332	1+
248.90218	124	
249.89945	124	
250.90088	86	
250.96987	136	
251.94964	140	
252.83799	86	
252.91610	84	
253.84084	180	
253.95779	90	
254.90473	250	1+
254.96620	894	1+
255.46296	88	
255.86176	108	
256.85118	88	
256.92973	88	
257.98630	170	1+
258.84236	710	1+
259.86035	114	
259.89812	142	
259.93107	94	
259.95721	690	1+
261.84502	138	
264.90159	124	
266.41368	96	
266.51816	84	
266.53161	92	
267.06524	90	
269.12403	80	
269.84424	84	
270.38279	86	
270.83614	136	
272.84852	124	
272.87380	78	
272.92136	118	
272.93615	116	
273.79113	118	
274.78795	214	1+
275.80653	118	
275.84592	114	
276.08954	80	
276.85153	140	
277.85717	314	
277.90535	176	1+
277.96395	122	
278.41134	98	
278.84405	182	
278.92586	98	
280.03799	98	
280.79385	84	
280.85291	112	
280.93223	88	
281.00051	78	
281.83949	220	1+
281.88838	80	
283.78744	140	
283.86803	92	
284.86485	96	
289.79210	250	
289.82396	108	
289.87960	128	
290.82963	114	
292.86805	80	
293.13903	96	1+
293.80386	80	
293.99118	90	
294.87094	146	
295.18841	78	
296.87595	156	
297.79966	92	
297.82943	82	
297.86327	212	1+
297.93140	214	1+
298.82667	90	
299.78659	122	
299.99041	78	
301.02551	78	
302.91456	84	
302.94155	182	
303.86705	212	
303.90020	118	
305.87173	78	
305.89533	82	
305.92152	84	
306.88400	130	
307.89003	226	
308.80400	304	1+
308.87443	138	
310.88029	320	1+
312.87753	82	
314.41128	90	
314.79860	138	
315.88134	80	
320.83218	84	
320.88057	182	1+
325.84629	86	
325.96266	106	
328.29343	98	
328.81836	152	
328.95045	90	
329.75457	86	
330.80919	170	
331.61037	94	
331.81478	162	
333.37452	98	
333.88647	78	
335.10315	78	
335.88721	96	
337.23135	96	
337.88705	80	
339.72937	82	
340.06430	82	
340.56731	86	
342.08449	84	
342.90370	128	
343.95497	202	1+
END IONS

###FS:    #m/z: 507.84497 #charge 1+
###MS: 106
###MSMS: 108
BEGIN IONS
TITLE=Cmpd 80, +MS2(507.8450), 28.2-35.2eV, 2.3min #108
RTINSECONDS=138.546
SCANS=106,108
PEPMASS=507.84497	386546
CHARGE=1+
196.01460	376	1+
198.88768	282	1+
209.94487	144	
214.88470	266	1+
217.89821	130	
232.90029	140	
233.39734	164	
236.90049	136	
238.06453	134	
238.13975	142	
249.90137	590	1+
250.90738	348	1+
250.97043	416	1+
251.87549	138	
255.90682	148	
257.88665	146	
259.85149	156	
260.87963	220	
268.10669	220	
269.88667	140	
269.92101	146	
272.85120	764	1+
273.91679	204	1+
274.80218	298	1+
276.36748	242	1+
282.78668	186	1+
283.43096	174	
284.40128	134	
284.87028	364	1+
286.89689	140	
287.84985	338	
288.86943	306	
289.87505	178	
290.12979	230	1+
290.86737	1382	1+
291.13275	146	1+
291.79724	208	1+
291.94911	208	1+
293.35971	148	
293.39033	222	1+
293.87268	2538	1+
294.87486	1478	1+
295.91301	144	
296.81767	142	
296.87114	294	1+
297.85546	180	
298.34442	144	
298.80562	338	1+
299.81005	278	1+
299.86596	146	
300.85921	284	
302.86724	472	1+
302.87984	248	
302.91334	140	
303.80416	134	
303.87143	306	1+
303.98086	200	1+
304.89899	224	1+
305.86465	906	1+
306.12506	270	1+
306.36540	276	1+
307.88976	550	
308.14129	1080	1+
308.87048	1610	1+
308.88594	1116	1+
309.84019	194	1+
309.88657	804	1+
309.96270	204	1+
309.99014	166	
310.12701	136	
310.15574	966	1+
311.40038	204	1+
311.80734	348	1+
311.88242	5100	1+
312.34979	170	
312.91326	332	1+
313.93258	146	
314.81365	248	1+
314.86680	568	1+
314.98295	154	1+
317.87988	294	
318.37395	262	1+
318.82704	188	1+
318.89462	376	1+
319.86346	308	1+
319.93743	130	
321.76451	142	1+
322.82778	200	1+
322.88544	250	
323.86624	198	
324.85821	304	1+
325.80885	296	1+
325.82618	162	
325.89898	284	
326.38066	472	1+
326.88170	2528	1+
327.74908	204	1+
327.83503	216	1+
328.38354	380	1+
328.80044	186	
328.83791	186	1+
328.86928	650	1+
328.99690	152	
330.16426	172	
330.88274	260	
331.89534	202	
332.81724	136	
332.87442	748	1+
334.82407	234	
334.90326	244	
335.84162	410	
335.87975	520	1+
336.80693	254	1+
336.94648	270	1+
337.75573	166	1+
337.84116	132	
338.38771	220	
339.82950	182	
339.89761	142	
340.81634	344	1+
340.88055	276	1+
342.75587	134	
343.86821	212	1+
345.83081	148	
345.85117	254	1+
345.89936	130	
346.87873	180	
347.77282	214	
349.75456	286	
349.90584	480	1+
350.75776	150	
350.82992	218	
350.89127	566	1+
351.41485	160	
351.85204	132	
351.87570	158	
352.91465	186	
353.01915	130	
353.76943	142	
353.85350	396	
353.91755	208	
354.88550	398	1+
355.78992	172	
355.88941	426	1+
355.92596	182	1+
356.86372	274	1+
357.72635	252	1+
357.83573	294	1+
358.78281	196	1+
360.76288	208	
360.82401	148	
361.82824	258	1+
361.87087	134	
362.83711	238	1+
365.79020	272	1+
365.90886	178	1+
366.34801	138	
366.84007	1078	1+
366.91745	208	1+
367.70624	882	1+
367.77890	428	1+
368.76712	174	
368.78135	292	1+
368.84073	214	
368.89602	166	
369.75327	130	
369.82205	176	
369.89634	138	
370.82192	182	
370.85450	132	
371.37338	210	
371.79993	200	
372.04736	180	
372.77538	184	
372.85232	144	
373.38539	206	
373.71616	348	
373.80654	130	
374.72052	418	1+
376.86555	182	
378.79776	140	
379.80671	132	
379.82361	218	
380.03385	192	1+
380.71673	468	1+
380.85310	246	1+
382.14183	128	
382.77918	280	1+
382.85882	172	
383.71329	270	1+
384.84880	3152	1+
385.77499	340	1+
385.82656	148	
386.89874	140	
387.38940	278	1+
387.74517	210	1+
387.84313	464	1+
388.79354	360	1+
389.20068	530	1+
389.72013	218	1+
390.84040	554	
390.89003	152	
391.84270	310	
392.82648	956	1+
392.86227	160	
393.05636	258	1+
393.79695	442	1+
394.10113	124	1+
396.39784	134	
396.73684	150	
396.80175	246	1+
397.87491	298	1+
398.73177	232	
399.85801	424	1+
401.73765	130	
402.78679	286	1+
402.81118	190	
402.86327	750	
403.72851	162	
403.79410	326	1+
403.87331	552	
404.87315	326	
405.87003	480	
406.78138	154	
407.73976	262	
407.76289	314	1+
407.86418	4740	1+
408.73964	176	
408.76210	204	1+
409.07225	214	1+
409.72317	426	1+
409.74684	170	
410.70058	158	
410.75645	136	
410.83509	904	1+
411.73687	460	1+
411.80807	584	1+
413.09196	210	1+
413.87312	294	1+
414.84982	132	
416.74455	160	
416.87932	170	
417.78275	160	
417.81700	184	
417.85818	364	1+
421.82143	270	1+
421.88163	478	
422.86615	470	1+
423.77168	230	
423.79422	246	
424.76896	236	
425.75912	316	
426.75470	246	
426.78013	148	
426.86337	898	1+
426.89232	130	
426.93480	320	1+
427.73303	1744	1+
428.84970	502	
428.88480	682	1+
429.69008	294	
429.73531	820	1+
429.82624	262	
429.85240	854	1+
430.73959	558	1+
430.90929	174	1+
431.80908	144	
431.86621	768	1+
435.70775	216	
439.89421	414	1+
442.75906	310	1+
442.88093	272	1+
443.74420	160	
443.76194	268	1+
444.70628	206	1+
444.87192	1378	1+
445.74609	1104	1+
446.82371	268	1+
446.88358	222	
447.70858	172	
447.74003	476	1+
448.70902	130	
449.75721	136	
449.87656	478	1+
449.95790	154	
450.69972	132	
450.75072	464	1+
457.68881	200	
457.76942	166	1+
457.90221	582	1+
462.88445	300	1+
467.70159	188	
467.89021	578	1+
467.91756	136	
471.76123	186	1+
472.88852	170	1+
476.71474	222	1+
481.77510	190	1+
485.89672	202	
486.84293	270	
504.13594	114	1+
509.86226	274	1+
END IONS

###FS:    #m/z: 336.94551 #charge 1+
###MS: 106
###MSMS: 109
BEGIN IONS
TITLE=Cmpd 81, +MS2(336.9455), 28.0-35.0eV, 2.4min #109
RTINSECONDS=139.318
SCANS=106,109
PEPMASS=336.94551	195014
CHARGE=1+
113.21502	88	
187.87071	86	
195.90871	80	
205.94786	134	
206.97064	110	
207.98382	168	1+
208.95417	86	
210.88326	304	1+
211.94381	3992	
212.87727	1636	1+
212.94749	120	
213.89121	126	
213.93731	2494	1+
215.88672	570	1+
217.83452	90	
217.88086	252	
219.11592	80	
219.68904	86	
223.95832	154	
224.95402	98	
225.94996	94	
225.97026	96	
226.97022	106	
227.95450	286	1+
228.89498	378	
229.00398	78	
229.37009	94	
229.95437	4508	1+
230.88850	2358	1+
231.94985	1726	1+
233.38276	94	
233.89763	232	1+
233.94562	260	
235.83004	120	
235.89029	146	
235.94616	96	
236.02893	78	
236.83525	80	
236.89374	90	
237.01679	80	
237.43464	78	
238.83808	216	1+
239.91392	82	
240.88487	80	
241.84441	182	
241.89601	92	
241.95043	100	
242.34134	106	
242.83709	86	
242.94391	88	
243.92073	108	
244.89033	78	
246.90093	122	
246.97399	240	
247.96628	892	1+
248.00527	112	
248.89790	1330	1+
249.18431	92	
249.95478	760	1+
250.00702	134	
250.83288	266	
250.95305	428	1+
250.97392	106	
251.01548	94	
251.06926	136	
251.83091	356	1+
252.97068	2964	1+
253.08746	140	
253.86088	266	1+
253.90448	580	1+
254.09222	194	
254.87901	112	
254.92181	102	
254.96456	810	1+
255.03022	84	
255.85352	82	
256.07627	134	
256.96356	262	
257.39801	106	
257.85495	154	
258.96355	138	
259.84982	138	
260.04026	132	
260.84372	88	
261.83762	212	
262.82559	276	1+
262.97956	88	
264.05324	194	1+
264.88932	94	
265.08376	98	
265.29462	102	
265.53662	84	
266.88497	110	
267.83717	1440	1+
268.83893	1256	1+
270.91115	402	1+
270.98045	284	
271.35488	80	
271.83877	280	1+
271.91377	350	1+
272.97313	178	
273.78957	112	
274.86938	90	
275.40283	94	
275.91478	86	
275.95372	120	
276.03912	78	
276.85172	258	
277.83851	140	
277.86101	182	
277.96418	80	
278.53373	84	
278.83816	270	
278.85985	92	
278.89242	128	
279.50140	80	
279.83954	170	
279.95769	82	
279.97418	88	
280.83673	196	1+
280.92732	162	
281.82034	86	
281.86088	166	
282.79165	204	1+
283.86034	106	
284.43984	80	
284.86764	78	
285.85154	386	
286.82242	78	
286.84813	1158	1+
286.92436	78	
287.87876	130	
287.98195	82	
289.84561	80	
290.41897	94	
290.85971	306	1+
291.80832	80	
291.86213	220	1+
292.56696	120	
292.79860	106	
293.10859	102	
293.86208	80	
293.99569	120	
294.11129	88	
295.86616	148	
295.98735	144	
297.03525	82	
297.79707	82	
299.01402	108	
299.86954	210	1+
300.50547	84	
301.34480	84	
303.44572	96	
303.58902	82	
303.80287	78	
304.86322	118	
305.37586	94	
305.86837	312	1+
307.09929	92	
309.81322	104	
309.87020	498	1+
310.33142	78	
310.82213	144	
310.87681	306	1+
311.35128	80	
311.91008	78	
312.01853	80	
312.61975	114	
313.45406	78	
313.86945	86	
316.86262	86	
316.89816	88	
320.59239	96	
321.43272	84	
321.76193	112	
322.88722	78	
327.45314	92	
328.80914	170	1+
331.34456	78	
331.81400	118	
332.76696	170	1+
333.71306	78	
335.89467	78	
338.12644	78	
338.77703	84	
340.27928	98	
340.81519	120	
341.78839	240	1+
341.89035	126	
END IONS

###FS:    #m/z: 340.94019 #charge 1+
###MS: 110
###MSMS: 111
BEGIN IONS
TITLE=Cmpd 82, +MS2(340.9402), 28.0-35.0eV, 2.4min #111
RTINSECONDS=142.983
SCANS=110-111
PEPMASS=340.94019	2056750
CHARGE=1+
128.27689	104	
147.31390	86	
190.94796	210	
191.95347	142	
192.92789	242	
197.92903	80	
208.95849	270	1+
210.87929	146	
210.93668	258	
212.88061	220	
213.87576	124	
213.93945	1442	1+
214.86907	90	
214.89436	130	
215.88634	224	1+
215.93765	390	1+
217.04320	102	
217.88259	264	
217.93414	94	
217.98680	84	
219.96693	204	1+
222.95510	158	
223.93418	130	
223.96027	188	
224.91223	84	
226.07544	80	
226.89970	94	
226.94905	142	
228.89425	156	
228.94014	218	
229.39990	84	
229.95270	130	
230.88763	410	
231.88797	606	
231.94824	1062	1+
232.87405	292	1+
232.89760	484	1+
233.89932	356	1+
233.94829	264	1+
235.94365	80	
236.89066	122	
237.94128	132	
238.83907	98	
238.89711	282	1+
239.49412	98	
239.78535	126	
239.82756	388	1+
240.23001	84	
240.82945	316	1+
240.93492	160	1+
241.04114	90	
244.95587	182	
245.04808	86	
245.83769	112	
246.39131	84	
246.78684	164	1+
246.97625	112	
247.92050	136	
247.96302	90	
248.89875	120	
249.83354	106	
249.89711	376	1+
249.95934	340	1+
251.84256	102	
253.40658	100	
253.94708	120	
253.96353	98	
254.90378	148	
254.96539	794	1+
255.85253	88	
256.09359	90	
256.86566	112	
256.96005	188	1+
257.80041	124	
257.83739	86	
257.86725	80	
258.84724	170	
259.15045	80	
259.82257	92	
259.84655	90	
259.88798	86	
259.95795	210	
260.83221	132	
260.96323	144	
261.05125	92	
261.84570	82	
261.85960	84	
262.83852	232	1+
262.88818	136	
262.92877	156	1+
265.36620	110	
266.83812	102	
267.82488	92	
268.84306	148	
269.83900	116	
270.86734	108	
271.84655	194	
272.84561	146	
272.93051	134	
272.97539	108	
273.01570	82	
273.78708	116	
273.94372	102	
274.85061	132	
274.89541	100	
276.23077	80	
276.85179	244	
277.82302	80	
277.86559	166	
277.91700	84	
277.96533	142	
277.99280	96	
278.84626	248	
278.88941	118	
278.96773	200	1+
279.85042	166	
280.00391	128	
280.84699	92	
280.87901	86	
281.86782	94	
282.84772	88	
282.92958	100	
284.78802	90	
284.84297	272	1+
284.87916	116	
285.87462	120	
285.94308	190	
287.09057	96	
289.81018	88	
289.87364	86	
289.95463	84	
290.07352	94	
290.85491	140	
293.36650	96	
293.86160	80	
294.86316	212	
295.76881	102	
295.96999	194	1+
297.34015	80	
297.88894	80	
297.93467	102	
299.00736	94	
299.78304	144	
299.84169	80	
303.94503	180	1+
304.02374	92	
305.86858	130	
306.07377	82	
306.88340	108	
307.82455	192	1+
307.88750	88	
308.88534	140	
309.87555	362	1+
309.90763	152	
312.34614	104	
312.87229	114	
313.79916	112	
313.84956	144	
313.89309	88	
314.89709	80	
318.58381	86	
318.88418	98	
319.81674	86	
320.58345	80	
321.45232	118	
321.84219	174	1+
321.97666	84	
322.96487	158	1+
324.88952	330	1+
325.85064	80	
327.86419	92	
328.82971	176	
329.81937	88	
329.86613	226	1+
330.77455	92	
330.82143	294	
331.81496	152	
336.76995	88	
336.80712	92	
340.93435	82	
341.87622	84	
END IONS

###FS:    #m/z: 507.84520 #charge 1+
###MS: 110
###MSMS: 112
BEGIN IONS
TITLE=Cmpd 83, +MS2(507.8452), 28.2-35.2eV, 2.4min #112
RTINSECONDS=143.756
SCANS=110,112
PEPMASS=507.84520	420650
CHARGE=1+
196.01665	332	1+
216.89424	302	1+
224.97484	156	
226.97080	134	
232.89581	420	1+
233.87942	194	1+
237.05542	182	1+
238.38903	182	
249.90065	318	1+
250.90653	204	1+
250.96788	172	
251.96095	290	1+
252.07251	186	
260.87789	356	
261.87767	156	
266.16490	354	
267.80618	122	
268.78274	160	
269.89455	120	
269.92540	128	
270.85564	176	
272.38520	422	1+
272.85425	584	
274.85103	122	
276.85550	274	1+
278.89431	188	
279.12937	378	1+
279.38426	298	1+
281.84977	184	
284.85242	462	1+
285.78792	126	
285.85706	384	1+
287.03769	186	
287.85310	484	
288.86582	324	
288.96209	208	1+
289.88142	282	
290.86220	1054	1+
291.87880	464	
293.79981	148	
293.83985	138	
293.87163	2508	1+
295.94287	174	1+
296.80884	144	
296.85456	180	
296.87731	122	
298.85406	262	
298.90100	218	1+
299.94515	284	1+
300.35419	140	
300.85971	326	
301.86252	216	
302.89424	214	1+
303.86366	580	1+
303.89463	146	1+
305.81937	130	
305.86436	1152	1+
305.88487	124	
306.12634	354	
307.88864	672	
308.14164	1040	1+
308.87019	2016	1+
308.98456	174	1+
309.98870	148	1+
310.15835	794	1+
310.78649	136	
310.88901	232	
311.35583	326	1+
311.84693	282	1+
311.88314	5830	1+
312.84647	156	1+
313.93076	200	1+
313.98797	148	
314.84079	128	
314.86506	614	1+
314.89022	434	1+
314.94502	192	1+
314.97553	208	1+
316.81436	206	1+
316.86463	250	
316.88721	326	1+
317.85926	338	1+
318.39054	156	
318.87907	322	
318.93280	146	
318.97233	180	1+
319.38716	146	
319.77583	124	
319.89207	158	
321.35180	138	
322.88827	342	
323.38124	198	1+
323.87361	552	1+
324.86059	364	1+
325.04794	240	1+
325.18061	140	1+
325.90058	380	
326.88402	1164	
327.38552	220	
327.80712	192	
327.88196	614	
327.95962	118	1+
328.80899	340	1+
328.87021	416	1+
329.16653	216	1+
329.89614	196	
330.88480	656	1+
331.80134	132	
331.89015	394	1+
332.78027	138	
332.80825	136	
332.87229	336	
333.89203	224	1+
335.83772	520	1+
336.38579	134	
336.94070	156	
337.86620	278	
337.88270	170	
338.87764	156	
339.84380	192	1+
340.90195	214	
342.79396	190	
342.93612	138	
344.30059	162	
344.76935	144	
345.81480	122	
346.82758	380	1+
346.87558	170	
347.87727	140	
347.89340	140	
348.77536	154	
348.89092	124	
349.73050	136	
349.75991	406	
349.89181	754	1+
350.04198	138	
350.82770	314	1+
350.88912	584	1+
351.00318	168	1+
351.18718	204	
351.81141	146	
351.89027	346	1+
353.85081	538	1+
353.89540	122	
353.91542	172	
354.76839	142	
354.78807	258	1+
354.89037	576	1+
355.84186	340	1+
355.89237	488	1+
356.80667	220	1+
358.78616	204	
360.70874	246	1+
361.86346	206	1+
362.36074	176	
364.37881	192	
364.72706	156	1+
365.36771	200	1+
366.18483	194	
366.84102	1070	1+
367.70686	880	1+
367.76287	150	
368.72804	126	
368.76813	140	
368.83902	250	
368.89694	154	
369.83736	720	1+
370.78819	168	
370.80732	150	
371.19351	156	
371.82857	146	
372.79045	444	1+
373.71848	232	1+
374.37632	242	1+
374.81408	166	
375.79771	320	1+
375.86276	304	1+
375.87987	266	1+
380.71739	460	1+
381.79790	258	
381.84687	480	1+
382.93187	120	1+
383.77988	256	1+
383.79611	160	
384.77020	180	1+
384.84955	2370	1+
384.91148	200	1+
385.37990	170	
387.71820	440	1+
387.77183	122	
387.84568	490	1+
388.05024	192	1+
388.79653	124	
388.89986	214	1+
389.19842	422	1+
389.77980	520	1+
389.87377	162	
390.78227	448	1+
390.83871	954	1+
391.73086	140	
392.07240	146	
392.82602	516	1+
393.80535	156	
394.86437	510	1+
395.16022	140	1+
395.86919	320	1+
397.85975	184	
398.72844	484	1+
398.80856	186	1+
398.86658	212	
399.85190	432	1+
400.07034	174	1+
402.86005	836	1+
403.80800	174	1+
404.84525	122	
404.87030	234	
405.70013	302	1+
405.72929	684	1+
405.75515	136	
405.87235	476	
405.90776	160	
406.85709	450	
407.86330	5054	1+
407.95745	308	1+
409.72021	778	1+
410.73964	214	
410.84163	406	
411.69529	124	
411.80934	550	1+
411.83431	240	
411.86764	138	
412.69547	322	1+
412.72806	430	1+
412.84591	520	
412.87596	140	
413.75100	122	
413.87716	582	1+
414.05938	178	1+
414.83144	152	
414.86302	784	1+
415.86799	618	1+
417.02036	118	1+
417.81689	346	1+
419.73511	208	1+
421.88077	154	
422.86467	500	1+
423.75523	180	
423.79005	226	
423.82271	138	
423.86832	352	1+
424.75075	564	1+
424.77785	252	1+
425.73755	538	1+
425.87561	322	
426.86298	1054	1+
427.73260	1872	1+
428.84579	846	1+
428.88445	582	1+
429.79191	288	1+
430.74237	346	1+
430.87223	130	
431.86585	542	1+
433.86464	166	
433.89147	354	1+
434.85097	148	
435.86468	156	
436.71977	124	
439.89290	472	1+
440.77786	236	1+
442.69402	306	1+
443.68582	184	1+
443.74735	164	
444.73537	674	1+
444.78216	218	1+
444.87123	1314	1+
445.73894	588	1+
446.87548	244	
447.70792	470	1+
448.88810	266	
449.69635	380	1+
449.75162	748	1+
449.88543	224	
450.26684	150	
450.75293	648	1+
453.88417	234	1+
454.74545	214	1+
455.70738	136	
457.90366	226	
458.72053	160	
458.90456	206	
462.88114	960	1+
463.22258	164	1+
465.71774	376	1+
466.45984	152	
467.70991	226	1+
467.76522	246	1+
467.88763	874	1+
468.18502	214	1+
481.79414	210	1+
485.89634	230	
486.84341	188	1+
486.90337	136	
491.80399	328	1+
491.84990	142	
494.80113	146	
500.68532	138	
502.60893	138	
502.79274	166	1+
504.79921	160	1+
508.91354	170	
END IONS

###FS:    #m/z: 336.94565 #charge 1+
###MS: 110
###MSMS: 113
BEGIN IONS
TITLE=Cmpd 84, +MS2(336.9456), 28.0-35.0eV, 2.4min #113
RTINSECONDS=144.528
SCANS=110,113
PEPMASS=336.94565	204462
CHARGE=1+
75.05540	90	
75.80618	84	
76.00528	76	
137.54779	84	
197.88333	82	
200.87607	80	
205.94728	154	
207.95958	80	
209.86841	100	
209.92277	96	
210.88846	148	
211.51432	84	
211.94409	3816	
212.87709	2056	1+
212.94601	104	
213.93899	2632	1+
214.89140	118	
215.88578	580	
217.93925	128	
218.05933	78	
218.48919	86	
218.83526	118	
218.88074	110	
219.84004	88	
220.87885	78	
224.91577	80	
225.39116	76	
226.82387	90	
226.97149	204	
228.04541	80	
228.89222	644	1+
228.91360	110	
229.95435	3994	1+
230.03832	80	
230.82317	84	
230.88837	2954	1+
230.91805	80	
231.94914	1496	1+
232.82227	220	1+
232.93888	118	
233.89894	318	
233.94544	708	1+
234.04487	94	
234.89266	392	1+
236.11103	80	
236.93352	90	
237.85568	88	
240.02235	84	
240.37647	98	
240.84138	124	
243.04149	100	
243.06047	96	
243.85446	80	
243.87669	82	
243.96300	88	
244.08975	108	
245.83263	78	
245.85334	78	
246.97362	136	
247.00273	76	
247.39072	88	
247.85061	90	
247.90726	102	
247.96617	1086	1+
248.89879	1142	1+
249.82868	80	
249.96124	280	
250.55149	166	1+
250.83314	508	1+
250.95810	246	
250.98205	130	
251.07382	284	1+
251.83521	312	1+
251.95676	238	
252.92388	196	1+
252.97025	2200	1+
253.90373	624	1+
254.83544	108	
254.96547	1214	1+
255.78149	80	
255.87830	186	
255.93252	78	
256.96342	180	
257.84371	446	1+
258.84459	298	1+
259.81707	118	
260.83336	158	
260.95038	206	
261.90737	80	
262.08610	82	
262.79362	102	
262.82269	312	1+
262.92681	100	
262.94761	150	
263.38980	116	
264.86040	86	
266.08871	164	
266.85196	94	
266.97777	112	
267.06920	86	
267.50521	94	
267.84025	284	
268.83906	974	1+
269.35176	82	
270.79704	182	1+
270.85359	138	
270.97982	202	
271.02888	78	
271.84500	80	
272.84698	258	1+
272.91766	206	
272.98063	110	
273.79297	142	
274.87812	178	1+
275.84934	358	1+
276.85260	254	1+
277.43014	78	
277.83061	1036	1+
277.97007	108	
278.81354	166	
278.83085	710	1+
279.96525	104	
280.87642	110	
281.85727	322	1+
282.51338	88	
282.85955	272	1+
283.03188	78	
283.78868	264	1+
284.36734	78	
284.83131	90	
284.88325	82	
285.85099	294	
286.17396	78	
286.84924	908	1+
287.81328	148	1+
287.85057	538	1+
287.95091	78	
288.84492	96	
288.90999	98	
291.80797	150	
291.86589	90	
293.10663	160	
293.84708	144	
294.86566	98	
294.90157	82	
295.86607	84	
295.91631	242	1+
295.97772	146	
295.99357	82	
296.84467	224	1+
296.97717	94	
297.84798	172	1+
298.56721	100	
298.87617	110	
298.91879	220	1+
299.84353	212	1+
299.87405	116	
300.51869	94	
301.88368	108	
303.80623	112	
305.85681	78	
306.88089	104	
307.75806	88	
307.82057	78	
308.07708	82	
308.36663	82	
308.83399	84	
308.86687	184	
309.66750	80	
309.81552	94	
309.87202	834	1+
310.82942	88	
312.87786	106	
313.13233	78	
314.82581	82	
315.13905	88	
316.82295	116	
317.52393	104	
317.91116	86	
319.81100	258	1+
319.83672	96	
319.89528	78	
320.40539	78	
321.93496	82	
324.89083	264	1+
328.75490	174	1+
328.88344	78	
329.23066	110	
330.40147	80	
330.81471	86	
332.88815	190	1+
335.03794	78	
336.90148	118	
338.76870	234	1+
339.88294	130	
340.39970	144	
341.75474	124	
END IONS

###FS:    #m/z: 322.92977 #charge 1+
###MS: 114
###MSMS: 115
BEGIN IONS
TITLE=Cmpd 85, +MS2(322.9298), 28.0-35.0eV, 2.5min #115
RTINSECONDS=148.19
SCANS=114-115
PEPMASS=322.92977	5149962
CHARGE=1+
183.91763	82	
187.00802	84	
190.89175	76	
190.93060	82	
192.86825	76	
193.89266	84	
195.89043	122	
196.80686	80	
197.89719	104	
198.96592	82	
199.88693	82	
201.04218	210	
203.95580	106	
205.94770	200	
206.41828	94	
206.97376	110	
209.88427	240	1+
215.88152	82	
217.89073	88	
219.91647	88	
220.87160	82	
222.95022	100	
223.96035	332	1+
224.03405	102	
226.88867	96	
227.38287	88	
227.83128	80	
227.95332	174	
230.46123	98	
230.89095	286	1+
235.82253	90	
235.94792	80	
236.82229	74	
237.79625	76	
238.93936	264	
239.07779	186	
239.78625	110	
239.79911	172	1+
239.95982	96	
240.82043	298	1+
240.93983	1578	
240.96173	290	
241.15753	74	
241.93907	7260	1+
242.05855	130	
242.82840	254	
242.89015	134	
242.94130	5304	1+
243.08547	128	
243.82006	106	
244.02770	86	
244.73263	86	1+
244.81992	390	1+
244.88472	124	
244.93925	1348	1+
245.02481	78	
245.46139	90	
245.90798	108	
246.39570	124	
246.85371	290	1+
246.94313	94	
246.97538	344	1+
248.38948	172	
248.89770	78	
251.03124	74	
251.91887	80	
252.10437	72	
252.79505	74	
253.83328	182	
253.90413	128	
256.40202	74	
256.84256	78	
256.89627	80	
257.04540	84	
257.79415	122	
258.40173	126	
258.83280	384	1+
259.88812	78	
260.43266	86	
260.80372	74	
260.84010	170	
260.92664	72	
261.82687	804	1+
262.82875	598	1+
263.89866	100	
263.98488	94	
265.80666	76	
265.85666	272	1+
265.93064	80	
267.84433	188	1+
269.34290	166	
270.88543	84	
270.90170	80	
271.34773	174	
271.36275	74	
271.84607	186	
272.84994	136	
273.79366	568	1+
273.81317	130	
273.84603	132	
273.91937	98	
274.85809	80	
275.96959	82	
277.92529	78	
278.93736	82	
279.09152	454	1+
279.16093	88	
279.79534	122	
280.10528	74	
281.02989	142	
281.79625	134	
282.80935	146	
282.87382	168	
283.35174	110	
283.78786	178	
283.89540	78	
284.29072	366	
284.80282	80	
284.85957	184	
285.78556	72	
286.84607	212	1+
287.01978	80	
287.81325	76	
289.39863	84	
289.78694	268	1+
289.87914	108	
291.10715	86	
291.80482	134	
292.13754	82	
294.86170	92	
294.93535	94	
295.81352	112	
295.89153	74	
296.82796	108	
297.11556	78	
297.81418	82	
297.89290	186	1+
299.00907	82	
299.78403	88	
300.86546	116	
303.94870	90	
304.94365	142	
305.79889	80	
305.81920	138	
305.88471	116	
306.88315	508	1+
307.79806	236	
307.87546	88	
307.90698	112	
309.83186	72	
310.06552	82	
310.82505	292	1+
310.87740	124	
310.91330	96	
311.85828	74	
311.88076	146	
312.80238	146	
313.04153	92	
314.86400	110	
315.64491	74	
315.89858	104	
316.76428	190	1+
319.37974	90	
319.92847	76	
319.94643	74	
321.91486	100	
322.37800	78	
323.84332	102	
324.82536	80	
324.88949	74	
325.75275	98	
325.89537	116	
326.14404	232	1+
326.18321	76	
327.89807	108	
328.26458	74	
END IONS

###FS:    #m/z: 363.95639 #charge 1+
###MS: 114
###MSMS: 116
BEGIN IONS
TITLE=Cmpd 86, +MS2(363.9564), 28.0-35.0eV, 2.5min #116
RTINSECONDS=148.963
SCANS=114,116
PEPMASS=363.95639	1332806
CHARGE=1+
70.89132	86	
71.62323	96	
182.86750	142	
183.33849	88	
187.86808	102	
189.86260	798	
191.85740	518	1+
192.95502	94	
196.88390	346	1+
198.01631	90	
198.83978	100	
200.94616	112	
207.87553	328	1+
207.94990	130	
209.86371	196	
209.94327	1838	1+
209.98135	100	
210.88457	338	
211.88447	170	
212.87858	2988	1+
215.84074	88	
218.91301	150	
219.86696	156	
222.95139	1178	1+
224.94917	1544	1+
224.97509	100	
225.96239	166	
226.38231	96	
226.87466	192	
226.94693	14814	1+
227.07171	88	
227.92973	368	
228.09758	88	
228.82572	140	
228.89452	1086	1+
228.94175	14646	1+
229.03861	106	1+
230.02234	120	
230.63303	86	
230.88906	4990	1+
231.08638	272	1+
232.08764	162	1+
232.88282	702	1+
233.95448	88	
234.87952	440	1+
234.91691	92	
235.42929	92	
235.76478	94	
237.86673	92	
238.44607	90	
239.50547	88	
239.96918	86	
240.82555	406	1+
240.93987	492	
240.96142	784	1+
241.93863	1818	1+
242.09099	94	
242.82202	230	
242.94083	1236	1+
242.95957	1022	1+
243.04400	86	
243.79959	116	
243.81747	494	1+
244.95698	7438	1+
245.93646	92	
246.90667	298	1+
246.95246	8014	1+
247.97530	316	1+
248.80436	244	1+
248.89943	1742	1+
248.97724	220	1+
249.09808	104	
249.96504	404	1+
250.89506	212	
250.94656	114	
250.96957	342	1+
251.91132	98	
252.88787	116	
253.06440	94	
253.08598	104	
253.16119	92	
253.90459	536	1+
254.11741	212	1+
254.93962	90	
258.83432	218	
258.97347	144	
259.83137	110	
260.82818	936	1+
260.96748	458	
261.82950	630	1+
264.82057	170	
264.96861	112	
265.39042	90	
265.97915	300	1+
266.08740	92	
266.40159	100	
266.81430	158	
267.78493	166	
267.83774	254	1+
267.97229	986	1+
268.83986	174	1+
268.95623	108	
269.96938	1110	1+
271.91358	292	1+
271.94985	92	
273.36286	88	
274.41361	100	
275.40721	108	
276.80826	138	
276.83882	124	
276.85640	124	
276.90683	96	
277.11310	86	
278.80010	190	
278.84752	154	
279.10280	280	1+
280.79139	1080	1+
280.91993	130	
281.84836	154	
282.78769	142	
283.00881	94	
283.85072	132	
283.98557	326	1+
284.85366	132	
285.82070	176	
285.84374	428	
286.91859	98	
287.01159	86	
289.88732	134	
290.78592	198	
291.44313	86	
291.84532	112	
291.86984	120	
292.43338	88	
293.11708	138	
294.86233	182	
296.02060	98	
296.80771	172	
297.80092	1286	1+
298.80292	1114	1+
299.94804	100	
301.86124	552	1+
302.80338	470	1+
303.82484	110	
303.85390	1148	1+
303.94682	220	
306.83717	150	
307.89316	104	
307.93474	100	
308.87504	150	
308.89549	138	
308.94208	98	
309.92640	236	1+
310.87292	380	1+
311.01543	86	
311.14304	142	
312.43101	96	
316.81426	376	
316.89642	98	
317.81564	166	
318.80951	108	
318.93383	190	
319.87017	138	
319.89008	120	
319.92203	92	
320.14167	120	
321.81919	312	1+
321.86823	104	
322.89661	136	
322.92792	606	1+
324.87690	180	
325.42318	88	
325.86649	676	1+
325.88735	120	
326.87196	562	1+
326.89306	118	
327.82208	96	
328.87999	86	
333.75789	118	
336.94788	302	
337.82977	118	
338.06109	94	
339.82549	376	1+
340.94418	276	
341.32474	112	
341.55398	96	
342.79279	122	
343.89714	164	
344.87928	90	
345.72381	130	
348.22608	104	
351.62554	102	
351.75852	112	
352.90349	144	
355.43280	100	
355.76508	120	
355.90965	92	
356.89277	176	1+
357.09013	86	
357.71089	148	
358.16478	86	
358.76306	146	1+
358.78272	134	
360.79577	124	
360.84009	92	
361.71544	180	1+
363.11082	124	
367.89654	90	
368.85896	88	
END IONS

###FS:    #m/z: 507.84533 #charge 1+
###MS: 114
###MSMS: 117
BEGIN IONS
TITLE=Cmpd 87, +MS2(507.8453), 28.2-35.2eV, 2.5min #117
RTINSECONDS=149.735
SCANS=114,117
PEPMASS=507.84533	428278
CHARGE=1+
196.01341	450	1+
209.94594	274	1+
210.02994	144	
215.88612	168	
223.97298	278	
224.97433	238	
232.89686	330	
236.88672	146	
238.06590	440	1+
239.85276	130	
241.85172	186	
241.90828	134	
246.10231	192	1+
247.07358	190	1+
250.91003	198	
250.97052	208	
252.07660	180	
253.37508	168	
253.83180	144	
254.09463	258	
254.89627	156	
255.10805	150	
255.89913	140	
257.79486	312	1+
257.87851	516	1+
261.38197	138	
262.38869	262	1+
264.92452	198	1+
265.92419	218	1+
266.16478	320	1+
266.86377	158	
267.81834	218	1+
268.88390	154	
270.85985	140	
271.81590	138	
272.38741	174	
272.85020	746	1+
276.88074	190	1+
278.86002	146	
279.89268	272	1+
279.90866	170	
280.85246	150	
282.12625	134	
284.89502	406	1+
285.41133	242	
285.85109	206	
287.80037	252	1+
287.85146	728	
287.94310	184	1+
288.86674	380	
288.89275	212	
289.02848	164	
289.87965	300	
290.12799	358	1+
290.86428	1236	1+
291.13068	244	1+
291.39254	156	1+
291.77838	210	1+
291.87618	152	
292.86281	136	
293.87186	2838	1+
295.96142	292	1+
296.84883	564	1+
296.87667	206	
297.11019	150	
297.94248	182	1+
298.86922	134	
299.80525	286	1+
299.84118	784	1+
300.84416	490	1+
300.86319	270	
300.95250	134	
301.87906	214	1+
303.80554	208	
303.82455	130	
303.86495	368	
303.87731	634	1+
304.79524	158	
304.85477	134	
305.79029	342	1+
305.81814	222	
305.86082	1578	1+
306.12602	136	
306.84541	214	
307.88905	594	
308.14054	1140	1+
308.87055	1896	1+
309.89030	584	
310.06620	134	
310.15458	974	1+
310.83776	134	1+
310.86764	208	
311.35079	262	1+
311.88285	5768	1+
312.15431	138	
312.77123	134	1+
314.86652	754	1+
316.37282	190	1+
316.80913	220	1+
316.86312	182	
316.94698	188	1+
317.09933	148	1+
317.77428	270	1+
317.88871	214	
317.94650	234	1+
317.97945	148	1+
318.29738	144	
318.85526	156	
318.87413	366	1+
322.88658	180	
323.36754	166	
323.84686	142	
323.87419	242	
325.01995	230	1+
325.88590	176	
325.89948	184	
326.83522	322	1+
326.88104	3384	1+
326.99683	198	1+
327.38390	140	
327.83647	406	1+
329.16450	252	1+
330.82502	158	
330.87627	220	
331.83889	278	1+
331.87032	932	1+
331.89671	208	
332.87161	688	1+
332.89717	540	1+
334.39358	176	
334.79865	148	
335.39194	168	1+
335.84033	180	
336.82663	340	1+
337.79999	332	1+
337.88214	218	
338.88514	638	1+
342.38045	248	1+
345.76784	272	1+
346.85945	146	
346.88021	464	1+
347.39736	252	1+
347.77845	370	1+
348.96201	140	
349.75880	578	1+
349.88853	174	
349.91617	150	
350.35162	240	1+
350.76315	384	1+
350.82758	138	
350.88278	554	1+
351.81553	334	1+
351.90514	328	1+
352.90820	278	1+
353.85104	568	1+
355.89670	154	
356.34318	124	1+
356.89098	166	
359.75934	132	
361.86577	174	
363.87341	288	1+
364.84728	206	
365.40538	252	1+
365.78578	134	
365.83357	150	
366.73489	152	
366.84119	510	
367.70720	670	
367.74217	144	
367.76767	450	
367.83911	706	1+
368.70761	588	1+
368.78850	138	
368.89767	136	
369.88373	258	1+
370.79812	164	
371.82208	148	
371.90618	202	
372.77414	290	1+
372.80896	150	
372.85735	476	1+
372.90410	160	
373.72236	208	
373.82778	178	
373.89819	368	1+
374.01555	148	1+
374.89704	214	1+
375.73498	210	1+
376.72218	190	1+
377.78169	134	
377.85860	266	1+
379.38436	208	1+
379.72336	440	1+
381.01988	220	1+
381.84332	426	1+
382.71756	380	1+
382.77973	244	1+
382.89902	198	1+
384.77485	382	1+
384.84939	3010	1+
387.35305	134	
387.84851	296	1+
389.19896	386	1+
389.71682	308	1+
390.06312	136	
390.78244	172	1+
390.84241	474	
391.84067	256	
392.79451	136	
392.82806	544	1+
392.86967	376	1+
393.74271	230	1+
393.79214	528	1+
395.74275	304	1+
395.85007	376	1+
395.86717	220	
395.88942	130	
397.37241	142	1+
398.72204	708	1+
398.91360	286	1+
399.84601	364	
400.86799	148	
402.86339	2180	1+
403.72723	178	1+
403.77503	160	
403.86816	1486	1+
405.76776	202	
405.85233	224	
405.87122	480	
406.77140	142	
406.80922	358	1+
406.86179	278	
407.02977	122	1+
407.73053	352	
407.86407	5654	1+
408.17697	128	1+
409.71883	508	
410.72537	230	
410.83397	632	1+
411.81195	506	1+
411.88651	168	
412.72935	156	
412.84737	426	1+
412.87897	486	1+
413.07900	160	1+
413.72540	354	1+
413.88360	410	1+
415.87259	684	1+
416.21384	212	1+
416.87673	398	1+
417.78126	150	
417.81581	330	1+
420.81984	294	1+
421.88608	288	
422.81637	264	1+
422.86585	904	1+
423.68756	132	
423.77323	198	
424.76106	140	
425.68148	144	
425.74080	308	
425.82211	300	1+
425.84746	150	
425.88442	152	
425.94066	198	1+
426.07795	192	1+
426.75208	260	
426.86107	1366	1+
427.57171	184	
427.73168	1740	1+
428.67209	142	
428.85005	272	
428.88288	256	1+
429.84037	160	
430.74363	548	1+
430.85051	206	
431.86532	910	1+
434.88837	138	1+
439.89273	506	1+
440.76145	172	
443.75309	174	
444.80188	280	1+
444.87211	2122	1+
445.74339	350	
446.74265	644	1+
447.71333	534	1+
447.81077	132	
448.68819	254	1+
448.88994	152	
449.87606	686	1+
450.75072	706	1+
453.71765	204	1+
454.77776	136	
457.90206	346	1+
459.69870	206	1+
460.68322	142	
462.88203	532	1+
465.89785	134	
466.73330	168	
467.70075	144	
467.88899	1168	1+
468.77378	280	1+
475.84566	142	
481.79149	252	1+
485.90362	228	
487.90330	202	
498.73404	170	1+
508.73778	118	1+
508.81860	142	
509.85917	372	
510.08595	192	1+
END IONS

###FS:    #m/z: 322.92980 #charge 1+
###MS: 118
###MSMS: 119
BEGIN IONS
TITLE=Cmpd 88, +MS2(322.9298), 28.0-35.0eV, 2.6min #119
RTINSECONDS=153.421
SCANS=118-119
PEPMASS=322.92980	5323190
CHARGE=1+
186.92237	118	
189.92447	84	
194.88734	84	
196.00727	110	
196.88631	174	
197.87185	202	1+
205.92633	96	
205.94904	476	1+
205.99773	78	
206.97239	182	1+
207.93480	78	
209.39283	100	
214.89532	100	
215.89956	80	
220.02429	78	
220.41930	98	
221.06848	128	
221.42508	92	
221.87260	96	
221.89664	78	
221.94399	130	
222.42919	78	
223.96142	532	1+
224.98922	118	
225.05189	80	
225.81900	90	
225.89241	226	1+
226.81683	76	
227.33282	82	
227.81731	156	
227.92963	276	1+
227.95401	102	
228.78855	78	
229.89697	88	
230.79128	84	
230.84388	122	
230.88807	464	1+
232.90268	182	1+
233.38578	106	
233.83644	84	
234.82045	228	1+
235.04154	86	
235.83435	74	
236.00768	100	
236.16422	92	
236.38557	90	
237.05202	224	1+
238.82542	94	
238.88036	86	
238.93742	92	
239.78631	228	
239.90159	166	
240.82610	386	1+
240.94116	1642	
241.04089	80	
241.94169	1622	
242.94120	5652	1+
243.81910	556	1+
243.87442	94	
243.88895	86	
244.82114	326	1+
244.83851	76	
244.91339	86	
244.93946	1208	1+
246.85043	102	
246.90272	84	
246.95432	88	
246.97584	116	
247.38707	78	
247.88832	82	
247.98021	158	
248.85235	404	1+
248.89844	102	
249.89655	76	
251.06586	298	1+
251.92132	224	1+
252.44186	84	
252.46709	96	
252.87898	74	
253.83188	178	
254.05185	80	
254.84415	150	
254.91175	74	
255.01400	76	
255.83982	80	
255.90680	78	
256.83096	116	
256.89765	120	
257.79532	118	
257.83956	110	
257.87416	288	1+
257.89834	78	
258.83193	660	1+
258.89933	192	
258.97331	138	1+
259.85654	88	
260.00301	92	
260.33574	102	
261.82940	662	1+
262.90365	74	
262.97169	94	
263.82935	136	
263.97700	132	
264.52278	84	
264.84105	280	1+
265.11635	96	
265.49455	126	
265.60635	88	
266.84676	254	1+
268.95705	80	
270.34420	92	
270.81153	304	1+
270.83514	76	
270.86435	112	
271.79776	132	
273.79388	92	
274.80362	246	1+
274.94482	92	
274.97318	76	
275.83918	114	
276.84637	166	
277.83349	266	1+
278.49068	76	
278.85629	204	
279.09040	934	1+
279.40730	172	
279.45668	92	
279.99682	96	
280.07674	78	
280.43062	80	
280.83150	76	
282.88053	108	
283.79013	172	
284.28776	104	
285.29827	122	
285.94326	100	
286.78289	80	
286.80977	96	
286.91941	152	
287.78805	130	
288.81828	92	
289.79508	126	
289.90428	86	
290.79677	426	1+
291.75543	98	
291.80150	360	1+
293.77454	74	
294.84520	76	
297.78802	158	
298.97252	76	
299.78137	86	
300.77787	88	
300.83029	110	
300.94397	94	
300.98865	76	
302.88397	84	
304.74363	84	
305.74503	74	
305.80720	78	
305.89538	74	
306.84545	76	
306.87670	130	
307.79783	114	
307.89463	104	
307.93471	78	
308.79343	88	
309.43000	78	
309.87508	86	
310.89041	80	
311.86495	168	1+
311.88369	252	
312.80744	264	1+
314.81342	156	
315.89160	106	
318.93443	100	
319.89625	114	
321.33798	86	
321.87927	114	
322.01852	92	
324.77692	82	
324.89286	378	1+
325.05116	80	
326.88908	82	
END IONS

###FS:    #m/z: 363.95619 #charge 1+
###MS: 118
###MSMS: 120
BEGIN IONS
TITLE=Cmpd 89, +MS2(363.9562), 28.0-35.0eV, 2.6min #120
RTINSECONDS=154.195
SCANS=118,120
PEPMASS=363.95619	1598088
CHARGE=1+
100.24338	112	
115.06868	92	
177.41838	86	
189.86342	986	1+
191.85980	382	
193.63476	86	
193.85201	246	1+
196.88278	224	
205.41575	94	
207.95175	246	
209.86700	178	
209.94279	3166	1+
210.88297	628	1+
212.87845	3486	1+
218.90699	88	
218.91970	86	
220.86072	94	
221.64988	120	
221.85936	130	
221.94420	102	
222.61039	98	
222.95061	998	1+
224.94844	1662	1+
225.88452	180	
226.88231	108	
226.89804	110	
226.94657	14446	1+
227.63579	106	1+
227.87655	142	
227.89504	148	
228.89363	1256	1+
228.94133	15076	1+
229.10240	86	
230.84663	86	
230.88917	4968	1+
232.01453	218	1+
232.88455	464	1+
234.50526	96	
234.88162	390	1+
237.06016	118	
238.43266	86	
238.82738	92	
238.95257	124	
239.42342	94	
240.94310	330	
240.96258	1294	1+
241.93988	1822	1+
242.94232	1316	1+
242.95981	664	
243.82183	220	
244.81823	216	
244.84212	222	1+
244.95673	7596	1+
245.15795	130	1+
245.82150	152	
245.86982	136	
245.89973	470	1+
246.80703	104	
246.90264	344	1+
246.95230	8378	1+
247.48733	102	
247.92304	150	1+
248.12696	106	1+
248.79777	362	1+
248.84504	110	
248.89966	2286	1+
249.07618	118	
249.82771	136	1+
250.89740	566	1+
250.95005	158	
251.06919	86	
251.92403	98	
252.95739	162	
253.83693	116	
253.90792	338	1+
253.94833	172	
254.09901	92	
254.12036	86	
254.84219	110	
255.38257	92	
255.92422	124	
258.89886	220	1+
258.97206	124	
260.83108	120	
260.96756	530	1+
261.05979	240	1+
261.41093	92	
261.82693	488	1+
262.01429	154	
262.40608	100	
262.97038	86	
262.99690	124	
264.96215	112	
265.08685	126	
265.90349	156	
265.97918	134	
266.81438	304	
266.93112	208	1+
266.96893	156	
267.55729	116	
267.81442	128	
267.97241	1280	1+
268.14216	92	
268.18822	96	
268.91051	92	
269.44837	92	
269.84683	122	
269.91840	150	
269.96830	1858	1+
270.80569	222	1+
270.86343	140	
271.84547	598	1+
271.91617	252	1+
272.87847	112	
274.80180	114	
274.91021	92	
276.36347	114	
276.83042	88	
276.85312	280	1+
277.10657	100	
278.83663	132	
279.10160	286	1+
279.78983	750	1+
280.79191	628	1+
280.83001	90	
281.84657	134	
282.80127	132	
283.32301	100	
283.82666	112	
283.85334	360	1+
283.98243	126	
284.79034	312	1+
284.81905	106	
284.94563	88	
285.84785	680	1+
286.98188	88	
287.78414	100	
287.80809	164	
288.41348	88	
289.00635	104	
289.08193	104	
289.80673	112	
289.87868	226	1+
291.84148	92	
291.96728	90	
292.80522	156	1+
293.11527	326	1+
293.85882	106	
293.88651	144	
294.86456	310	1+
294.87750	86	
296.80630	532	1+
296.89360	236	1+
297.11856	100	
298.42945	94	
298.80519	402	
298.84141	246	1+
299.80439	278	
300.79681	378	1+
300.83356	118	
300.85877	892	1+
300.90996	88	
301.80982	126	
303.80453	524	1+
303.85618	1864	1+
304.87199	102	
304.95728	104	
306.05657	92	
306.12109	120	
306.88046	322	1+
308.14743	130	
310.87310	152	
312.86947	106	
312.95744	218	1+
313.33437	88	
315.16521	108	
315.72578	86	
315.79864	114	
315.83161	86	
316.11984	152	
316.81616	146	1+
317.75617	94	
318.93120	154	
319.82006	94	
320.07390	94	
320.14080	152	
320.81831	198	
320.87235	106	
321.81585	192	
321.86356	296	
322.93067	236	
322.96615	96	
324.84759	120	
324.88975	144	
326.87300	512	1+
329.06170	90	
329.87447	294	1+
332.78287	110	
333.93304	86	
334.77066	120	
336.94377	544	1+
337.87247	136	
339.74786	112	
339.82682	712	1+
340.03494	92	
340.93855	344	1+
342.79333	226	
342.89398	168	1+
344.41233	94	
346.19443	138	
347.77745	108	
349.76792	132	
362.72036	88	
363.12709	92	
363.35655	86	
363.72235	106	
363.81306	88	
364.27483	86	
END IONS

###FS:    #m/z: 336.94551 #charge 1+
###MS: 118
###MSMS: 121
BEGIN IONS
TITLE=Cmpd 90, +MS2(336.9455), 28.0-35.0eV, 2.6min #121
RTINSECONDS=154.966
SCANS=118,121
PEPMASS=336.94551	216130
CHARGE=1+
122.96465	96	
192.88797	136	
196.88259	154	
198.95562	80	
199.88510	90	
207.97230	236	
211.41430	88	
211.94377	5450	1+
212.04885	88	
212.87849	1884	1+
213.50855	102	
213.89106	288	1+
213.93832	1968	1+
215.88772	634	1+
215.93702	428	
217.93613	112	
218.51093	82	
220.91566	100	
222.02826	116	
223.85248	88	
223.89670	90	
224.61544	80	
225.97085	90	
226.97129	240	
227.95410	118	
228.89283	270	
228.93550	126	
229.88990	124	
229.95419	6454	1+
230.88693	2506	1+
231.94982	2168	1+
232.00380	92	
232.07836	112	
232.82216	294	1+
233.38132	106	
233.82624	250	1+
233.89526	188	
233.94918	460	1+
234.87914	96	
235.82190	136	
235.89239	350	
235.94701	198	
236.91825	94	
237.55582	96	
239.78664	80	
240.94506	102	
240.96462	82	
241.35966	94	
241.84471	92	
242.62439	86	
243.14887	80	
244.87304	88	
245.83449	120	
246.94915	144	
246.97686	142	
247.96363	1528	1+
248.85417	136	
248.89875	966	1+
249.95734	908	1+
250.39939	90	
250.83231	618	1+
251.07185	124	
251.83352	380	1+
251.90918	114	
251.96148	200	
252.97105	2614	1+
253.08669	220	
253.90320	134	
253.95319	136	
254.01484	170	
254.90331	118	
254.96444	1728	1+
255.83619	84	
256.85918	80	
256.88761	278	1+
257.34105	120	
257.79718	118	
258.03254	80	
258.38202	100	
258.84659	224	
258.88549	86	
258.94390	408	1+
258.96643	96	
259.84899	130	
260.80952	84	
260.88067	80	
261.83011	496	1+
261.87222	96	
261.97072	82	
262.86146	82	
263.82950	104	
265.08460	96	
265.13056	94	
266.81464	80	
267.81467	86	
267.84085	316	
268.80414	90	
268.83810	1008	1+
268.95523	172	
269.92240	200	
270.13239	118	
270.98150	264	
271.51038	88	
271.79393	86	
271.84137	136	
272.40142	80	
272.84856	148	
272.91952	202	1+
272.97608	216	
273.79028	98	
273.84932	258	1+
273.96609	116	
274.00011	100	
274.89264	94	
274.97102	102	
275.04256	104	
275.91877	86	
276.56167	80	
276.85392	498	1+
277.42605	96	
277.83830	218	
278.83269	878	1+
278.96381	186	1+
279.10378	88	
279.83453	558	1+
279.88778	130	
279.98825	94	
280.86723	84	
283.78707	92	
283.86947	98	
285.85080	86	
286.80798	94	
286.82453	106	
286.85000	1486	1+
286.92852	84	
288.09451	88	
288.80551	92	
289.88040	120	
289.96602	86	
290.80603	80	
291.85466	152	
292.43336	88	
292.80709	252	1+
292.93723	90	
293.99538	88	
294.10743	86	
294.87687	94	
295.36782	84	
295.43548	96	
295.99682	82	
297.07344	82	
297.77555	228	1+
297.85300	128	
297.89937	86	
297.97755	104	
299.41888	104	
301.88699	120	
303.57175	104	
304.88069	110	
305.86470	100	
306.88481	198	
307.82875	82	
307.89081	80	
308.11598	88	
308.86618	136	
309.86833	698	1+
312.20104	88	
313.61059	106	
314.99297	92	
320.95736	186	
321.00785	92	
324.84940	84	
324.89430	154	
326.26456	126	
326.36553	86	
326.87721	266	1+
331.82251	166	1+
335.00203	92	
336.03671	92	
338.78510	146	
338.89309	110	
339.85849	92	
340.29294	90	
341.42653	82	
END IONS

###FS:    #m/z: 322.92982 #charge 1+
###MS: 122
###MSMS: 123
BEGIN IONS
TITLE=Cmpd 91, +MS2(322.9298), 28.0-35.0eV, 2.7min #123
RTINSECONDS=158.656
SCANS=122-123
PEPMASS=322.92982	5399776
CHARGE=1+
189.03024	98	
190.90031	86	
192.88570	356	1+
195.87764	86	
196.01535	86	
196.94635	104	
199.89029	80	
201.04117	228	
205.94770	206	
206.07433	74	
206.94724	118	
207.54048	76	
210.88577	104	
212.87723	198	
212.89351	118	
213.10157	88	
215.58206	94	
218.88670	78	
220.83680	82	
220.86701	138	
221.88188	112	
222.87416	76	
222.95007	604	1+
222.96273	152	
223.81934	80	
224.82752	80	
225.86504	84	
226.84050	78	
226.88479	94	
226.94611	86	
227.92766	148	
228.88137	88	
228.90707	196	1+
228.93704	88	
230.88479	254	1+
231.19241	86	
232.01665	78	
232.83375	128	
235.88107	204	
235.94401	90	
236.01014	122	
236.88422	80	
237.05443	126	
237.93524	88	
238.38725	76	
238.85019	76	
238.93994	182	
239.78654	100	
240.11934	92	
240.79158	78	
240.81974	436	
240.93931	2348	
241.94179	1958	
242.81646	868	1+
242.88962	226	1+
242.94163	5280	1+
243.86718	88	
244.73644	80	
244.93934	1088	
245.89050	80	
246.31792	82	
246.39575	110	
246.84802	178	1+
246.97393	260	
247.38911	86	
248.08472	96	
248.52799	104	
248.85164	178	
248.98318	84	
249.97219	78	
250.97471	92	
251.07084	192	
251.33293	188	
252.04802	94	
252.07049	96	
252.46494	100	
253.83284	342	1+
254.01897	110	
254.05376	80	
254.86290	80	
254.90443	80	
255.77910	150	
256.36461	106	
256.89701	126	
257.48658	92	
257.79575	324	1+
258.83186	444	1+
259.33828	88	
259.95327	78	
260.83412	308	
260.97396	108	1+
261.34031	98	
261.82811	1276	1+
261.86735	80	
262.80228	80	
262.85099	148	
263.17272	80	
264.79044	90	
265.06080	82	
265.85192	106	
267.84962	210	1+
268.59279	108	
269.12008	80	
269.33927	136	
269.79739	100	
270.08391	76	
270.84078	186	1+
271.87284	80	
273.02998	100	
273.80779	108	
274.79287	86	
274.85134	148	
275.81151	142	
276.50654	78	
276.80239	238	1+
276.83933	168	1+
277.87271	84	
278.84314	80	
279.09121	1112	1+
279.91036	76	
279.93094	90	
280.22494	78	
282.28225	90	
283.06474	80	
283.09967	100	
283.79024	152	
283.92084	162	1+
284.28735	218	
285.85576	90	
286.78713	84	
287.01601	102	
287.80832	104	
287.91539	86	
289.78847	134	
289.88062	78	
290.78586	96	
290.91510	78	
291.01570	94	
291.80199	218	
291.88647	148	
292.43956	74	
292.79820	124	
293.01289	84	
293.84836	82	
294.84031	76	
294.86209	182	
296.81516	160	
297.03117	88	
297.04566	80	
299.78392	212	
299.92420	100	
300.77849	130	
301.77741	76	
302.86135	274	
304.87853	92	
305.80436	120	
307.79868	458	1+
307.89131	122	
307.95231	78	
308.87485	156	
309.88584	116	
311.80947	274	1+
311.88436	122	
319.02223	86	
319.93028	104	
321.81723	106	
321.95237	86	
325.86002	80	
325.96399	76	
326.19223	78	
326.75555	94	
END IONS

###FS:    #m/z: 340.93998 #charge 1+
###MS: 122
###MSMS: 124
BEGIN IONS
TITLE=Cmpd 92, +MS2(340.9400), 28.0-35.0eV, 2.7min #124
RTINSECONDS=159.428
SCANS=122,124
PEPMASS=340.93998	2589436
CHARGE=1+
190.94602	90	
196.88274	122	
200.88284	88	
202.88405	84	
205.41406	88	
207.88329	80	
208.02185	92	
208.95634	252	1+
209.93791	460	1+
210.93877	288	1+
212.87595	522	1+
213.87802	306	1+
213.89996	86	
213.93842	2506	1+
214.41544	84	
215.88750	592	1+
215.93682	270	
217.88119	202	
217.93649	168	
221.01585	98	
223.55142	82	
227.89408	86	
228.90727	90	
228.94043	208	
229.95914	96	
230.88717	860	1+
230.96482	82	
231.94946	2694	1+
232.99404	86	
233.89434	444	
233.94593	356	1+
235.82371	114	
235.89317	208	
235.94508	122	
236.89315	94	
237.01261	82	
237.79813	96	
238.82455	106	
238.90233	82	
239.06454	148	
239.78713	90	
240.04149	82	
240.90335	110	
240.92491	88	
240.94253	118	
241.88649	128	
241.94379	100	
242.94629	162	
243.66793	88	
243.83138	144	
244.95832	246	
245.88475	84	
246.97430	112	
246.99521	96	
247.95118	120	
248.89890	594	1+
248.96558	82	
249.96052	552	1+
251.95338	90	
252.05745	80	
252.97855	92	
253.03316	84	
253.06868	112	
253.90672	150	
254.89935	230	1+
254.96791	982	1+
255.92652	84	
256.34883	92	
256.83030	140	
256.96394	178	
257.79708	106	
257.88567	118	
257.91227	138	
258.84362	166	
259.85161	260	
259.95496	354	1+
260.02274	120	
260.83689	234	
260.93831	82	
261.45818	82	
261.83557	130	
261.87506	96	
261.92098	400	1+
262.55528	84	
262.96615	142	
263.84222	96	
264.85241	84	
264.96421	224	
266.85530	130	
266.99757	278	1+
268.83923	196	
269.34581	88	
269.80119	114	
269.83933	122	
270.80562	268	1+
271.85076	96	
272.91838	136	
272.93534	212	
272.97661	294	1+
273.79197	262	
273.86564	172	
273.90105	104	
274.87245	88	
274.89903	136	
275.35424	94	
276.85785	166	
277.85748	234	
277.92502	102	
277.96133	104	
278.01744	84	
278.81233	264	1+
278.84759	504	1+
278.95600	82	
279.56550	94	
279.96742	174	
280.09543	96	
280.93744	118	
281.84800	158	1+
283.09149	80	
284.48762	106	
285.37261	112	
285.86245	130	
287.88400	82	
289.12915	80	
289.90662	94	
290.86308	122	
291.42817	106	
291.80109	166	1+
291.92754	92	
292.07303	86	
292.87198	128	
293.80842	128	
294.86577	254	1+
295.92517	92	
295.99349	144	
296.86950	124	
297.85233	80	
297.97341	198	
298.44637	80	
298.80156	104	
299.28054	158	
299.87293	88	
301.85435	386	1+
303.16761	84	
304.94697	94	
307.80056	140	
307.81677	140	
308.88674	120	
309.82065	80	
310.87327	100	
311.87345	380	1+
312.79905	150	
314.95077	90	
316.82425	94	
319.98893	112	
321.98133	96	
322.88506	106	
323.37968	94	
324.94822	122	
325.80993	100	
325.90185	180	
326.79571	98	
326.89704	164	
327.81906	80	
328.89444	88	
329.90833	94	
330.23884	94	
330.81106	372	1+
331.81386	270	1+
331.88169	156	
333.75817	88	
336.10198	84	
337.83762	88	
338.77631	88	
338.87414	80	
341.53344	88	
342.94164	104	
343.90448	98	
END IONS

###FS:    #m/z: 363.95603 #charge 1+
###MS: 122
###MSMS: 125
BEGIN IONS
TITLE=Cmpd 93, +MS2(363.9560), 28.0-35.0eV, 2.7min #125
RTINSECONDS=160.2
SCANS=122,125
PEPMASS=363.95603	1863308
CHARGE=1+
176.56055	96	
187.93590	88	
189.86225	780	1+
190.49833	86	
191.85838	1000	1+
195.89172	92	
196.88379	90	
197.02233	86	
197.96984	98	
204.90052	104	
205.56884	90	
205.94934	148	
206.93948	336	1+
207.87349	528	1+
209.87790	966	1+
209.94289	2820	1+
210.38562	88	
210.88285	802	1+
211.41242	90	
211.91616	108	
211.94309	206	
212.87808	3884	1+
213.96981	90	
214.89178	170	
218.90789	152	
219.86321	86	
222.44931	88	
222.95174	1032	1+
224.94932	2254	1+
224.98023	110	
226.89458	254	1+
226.94683	17518	1+
227.02430	92	
227.38690	112	1+
227.88139	122	
228.07353	94	
228.83784	108	
228.89455	944	1+
228.94182	19482	1+
229.03006	98	
229.06314	102	
229.79180	282	1+
230.88820	6252	1+
231.86316	106	
232.39838	98	
232.82968	104	
233.87935	610	1+
234.88037	420	1+
236.95245	102	
238.06939	224	1+
240.81968	252	
240.83781	182	
240.94311	628	
240.96406	570	
241.50286	92	
241.89931	138	
241.93901	1934	1+
241.96294	272	
242.00931	142	
242.82335	124	
242.94122	1278	1+
242.95914	1212	1+
243.82430	374	1+
243.85974	106	
244.95649	8654	1+
245.00797	160	
245.07600	140	1+
245.53645	86	
245.83356	196	
246.87634	96	
246.90622	192	1+
246.95267	8828	1+
248.80164	492	1+
248.84261	286	1+
248.89938	1726	1+
249.09058	96	
249.95979	92	
250.89676	306	
250.97108	250	
251.06846	122	
253.83104	244	1+
253.90378	492	1+
254.12418	104	
254.85897	96	
254.92356	224	1+
255.44352	92	
256.52204	98	
256.97243	88	
257.01194	92	
258.83293	226	
258.96947	278	1+
259.42309	86	
260.50806	106	
260.82961	186	
260.96811	882	1+
261.83154	800	1+
262.96388	380	1+
263.99809	96	
265.81781	118	
265.97325	128	
266.35316	232	1+
266.81365	504	1+
266.91627	204	1+
267.97184	1756	1+
268.13592	102	
268.81358	104	
268.84662	176	
268.96245	112	
268.99581	106	
269.96768	1738	1+
271.84354	406	1+
271.91058	244	
272.79617	168	
272.92615	122	
272.98622	156	
273.08470	88	
273.79059	114	
274.43177	110	
274.88384	102	
275.01489	148	
276.81208	142	
276.85186	126	
278.84521	526	1+
278.95703	192	1+
279.09989	242	1+
279.79968	130	
279.91739	88	
280.79136	310	
281.78923	534	1+
282.12926	196	1+
282.96679	160	
283.52318	90	
283.85230	504	1+
283.98513	130	
284.82060	96	
284.88976	104	
285.05354	92	
285.79323	196	1+
285.84629	676	1+
286.81747	122	
287.80872	170	1+
288.87658	94	
289.88294	128	
289.93383	100	
292.43954	128	
292.88859	104	
293.11795	336	
293.84568	108	
295.93702	202	
296.81142	244	1+
297.96900	134	
298.80106	1124	1+
300.85859	770	1+
301.94297	130	
302.09000	96	
302.80219	366	1+
302.85620	1272	1+
302.97317	92	
303.05426	96	
303.80685	308	1+
303.85679	900	1+
304.44763	92	
305.11928	128	
305.82090	92	
305.83988	102	
305.98127	90	
307.03257	90	
309.95949	236	1+
310.43282	96	
310.82913	88	
310.94795	100	
310.99509	96	
311.88560	104	
314.86627	132	
316.81092	276	1+
316.91598	98	
318.77913	88	
318.82566	190	1+
318.93156	410	1+
319.83010	130	1+
320.14412	122	
320.80939	298	1+
320.88044	86	
321.81532	272	1+
321.86598	212	
322.89705	100	
322.93091	420	
324.87754	146	
324.89523	90	
324.94264	102	
325.14373	108	
325.19733	86	
325.89553	200	1+
326.87266	434	
327.07104	156	
327.71077	86	
327.94137	86	
328.00213	126	1+
332.39787	96	
333.23580	86	
334.80939	90	
335.01453	100	
335.82766	204	1+
336.44424	104	
336.75714	104	
336.94757	354	
337.11307	86	
338.42693	114	
339.82870	188	
340.93928	492	1+
345.72609	114	
349.90967	118	
350.10294	98	
351.76762	184	1+
352.88804	96	
355.84962	114	
360.71294	136	
361.71924	112	
361.77577	88	
362.84102	92	
366.73739	86	
367.78415	98	
END IONS

###FS:    #m/z: 340.94000 #charge 1+
###MS: 126
###MSMS: 127
BEGIN IONS
TITLE=Cmpd 94, +MS2(340.9400), 28.0-35.0eV, 2.7min #127
RTINSECONDS=163.874
SCANS=126-127
PEPMASS=340.94000	2737438
CHARGE=1+
64.51356	92	
123.76115	80	
190.92743	146	
190.95021	230	1+
192.92833	418	1+
193.96104	84	
194.88398	84	
196.88615	164	
199.89567	82	
203.92639	98	
204.90460	166	
208.88546	88	
208.92580	130	
208.94179	164	
208.95661	154	
209.88520	86	
210.93730	296	
212.87928	338	
212.94911	118	
213.87814	240	
213.93869	2390	1+
214.89142	140	
215.41473	88	
215.88713	470	1+
215.93576	620	1+
217.87937	188	
220.89688	260	1+
221.94586	82	
222.97462	132	
223.95974	186	
225.83001	112	
226.95009	176	
226.96759	114	
226.99390	86	
227.38663	88	
227.90147	94	
228.89420	186	
229.82568	194	1+
229.90048	80	
230.84447	158	
230.88860	162	
231.88801	1132	1+
231.95027	1696	1+
232.90566	124	
232.97748	84	
233.39724	84	
233.44212	86	
233.94849	230	
236.88996	80	
236.91633	106	
237.02427	90	
239.78629	98	
239.90125	120	
241.83333	102	
242.93066	84	
243.83179	116	
243.91308	80	
244.44473	92	
244.82898	92	
244.89036	126	
244.95584	120	
246.06587	82	
246.94883	88	
246.97453	310	
247.87188	82	
248.98481	84	
249.95857	588	1+
250.89935	138	
250.92637	232	1+
251.91336	128	
251.95358	318	1+
252.02838	80	
253.35565	84	
254.85107	84	
254.96704	838	1+
255.01582	98	
256.44338	88	
256.83300	100	
256.91187	212	
256.96062	330	1+
257.03748	92	
257.79683	146	
257.84320	140	
258.84809	522	1+
258.95433	332	1+
259.36789	114	
259.81749	108	
259.93188	216	1+
260.38128	84	
260.83428	516	1+
261.91708	86	
262.35237	82	
262.83998	84	
262.85964	108	
262.88560	104	
262.92676	124	
264.85774	144	
266.86206	84	
266.90884	82	
267.85084	130	
267.95127	280	1+
268.80191	84	
268.83942	178	
269.83965	78	
270.83700	262	1+
271.86028	86	
271.90918	374	1+
272.34879	88	
272.80126	156	
272.93461	578	
272.97662	184	
273.78904	318	1+
273.85170	200	1+
273.97833	120	
274.48860	80	
274.89273	104	
275.80688	196	
275.85089	512	1+
276.85321	444	1+
276.91902	212	1+
277.03957	88	
277.52423	82	
278.84571	796	1+
278.94162	84	
279.96589	108	
281.04591	92	
281.06627	86	
281.79821	84	
282.37625	86	
282.79192	88	
282.97168	88	
283.78927	124	
283.92553	90	
284.85240	78	
286.92867	106	
288.87495	86	
289.78681	356	1+
290.78955	234	1+
290.85209	102	
290.93181	86	
291.81200	80	
292.43549	84	
292.84939	104	
292.86400	272	1+
293.18952	78	
293.91543	80	
294.95209	108	
295.79411	84	
295.85137	442	1+
295.86405	90	
297.89193	120	
297.97454	130	
298.19852	80	
300.85841	122	
302.85090	194	
302.94388	264	
303.42217	80	
304.22900	80	
307.17673	92	
307.61369	86	
307.79516	236	1+
307.81662	88	
307.88950	150	
308.89483	80	
309.87793	458	1+
310.84643	86	
312.86881	150	1+
315.85850	100	
316.41305	84	
316.76078	82	
317.87841	84	
317.98578	78	
318.99132	114	
319.53789	88	
321.88324	194	
322.81693	94	
323.01674	172	
323.03828	174	
327.82267	202	1+
328.79203	84	
328.88208	194	1+
331.18103	92	
331.76877	78	
337.72734	208	1+
338.81109	82	
341.12934	82	
344.72442	80	
END IONS

###FS:    #m/z: 507.84493 #charge 1+
###MS: 126
###MSMS: 128
BEGIN IONS
TITLE=Cmpd 95, +MS2(507.8449), 28.2-35.2eV, 2.8min #128
RTINSECONDS=164.647
SCANS=126,128
PEPMASS=507.84493	542636
CHARGE=1+
196.01587	446	
214.02619	174	
214.88704	262	
215.88461	156	1+
222.97429	130	
224.94879	140	
224.97554	218	
232.89527	294	
234.89059	178	
236.88537	226	
238.06146	186	
250.91042	208	
250.96969	352	1+
251.88287	146	
252.07505	144	
253.08553	170	1+
254.13438	158	
255.89115	140	1+
258.87762	134	
260.87922	340	1+
262.38004	256	
266.16645	142	
266.86181	204	
267.78307	132	
268.91962	176	
270.87939	142	
272.85110	826	1+
273.38572	238	1+
274.06559	136	
275.24397	134	
276.86403	166	1+
279.10120	194	
280.85566	376	1+
280.94243	132	
280.96464	212	1+
281.39339	224	1+
284.79761	146	
285.79265	130	
285.85834	180	
285.89794	134	
286.83459	186	
286.87240	194	
287.39872	154	
287.85021	1212	1+
288.87013	268	
288.89239	174	
289.88004	636	
290.86320	2108	1+
291.87356	370	
292.14562	142	
292.40505	174	
292.51004	184	1+
292.80079	146	1+
293.87168	4354	1+
294.80333	172	1+
296.85392	166	
297.79584	194	1+
297.81410	156	
298.84890	172	
298.87308	664	1+
300.85901	534	1+
303.87327	386	1+
305.82928	134	
305.86386	1392	1+
307.13154	146	
307.83417	160	
307.88860	634	
307.99522	134	
308.14149	908	1+
308.86989	1824	1+
308.99669	136	1+
309.37511	318	1+
309.84218	208	
310.15529	550	1+
310.81681	162	
310.89142	378	
311.88241	7972	1+
312.15922	204	1+
312.85007	182	
313.93077	224	
314.72993	82	1+
314.82046	174	
314.86453	486	
315.87424	864	1+
316.81416	164	
316.84194	178	
316.86361	270	
317.89603	332	1+
318.77183	234	1+
318.86276	470	1+
320.31157	174	1+
321.81493	148	1+
321.87867	210	
322.38285	256	1+
322.88509	200	
323.36322	136	
323.86781	752	1+
325.35175	236	1+
325.78411	174	
325.89874	430	
326.81072	252	
326.87934	3384	1+
327.36518	198	1+
327.39118	190	
327.80848	316	1+
327.92896	262	1+
329.16509	132	1+
329.79238	188	1+
329.84819	154	1+
329.87380	248	
330.82465	294	1+
330.88719	928	1+
332.87465	686	1+
334.39265	172	
334.87766	348	1+
334.89613	138	
336.82998	306	1+
336.93948	144	
337.40683	164	
337.87827	174	
338.80433	170	
339.85244	262	1+
340.89815	266	1+
341.87998	142	
342.80564	238	1+
343.13421	158	
343.78167	250	1+
343.87792	146	
343.89723	134	
345.87993	186	1+
346.02104	146	1+
346.76931	460	1+
347.77590	508	1+
347.91305	214	1+
348.89112	210	
349.75450	336	1+
349.81999	386	1+
350.82252	306	1+
351.08918	222	1+
351.89537	252	1+
351.94238	188	
352.77018	174	
353.84704	596	1+
355.33770	238	1+
355.77994	164	
355.89481	384	1+
357.84965	136	
358.87718	150	
359.14316	134	
361.78472	184	1+
362.87714	240	1+
362.89478	134	
363.84152	214	1+
365.72133	152	
365.77029	164	
366.18241	160	
366.83784	1986	1+
367.70787	1510	1+
367.73629	176	
367.76279	248	
367.86984	140	
368.89859	246	
369.83548	198	
369.89470	196	
369.91004	138	
370.78766	492	1+
371.72339	238	1+
371.77864	358	1+
371.88276	140	
372.85263	170	
373.71914	204	
373.83353	132	
374.06375	300	1+
374.78630	192	1+
375.38371	284	1+
375.86059	330	1+
376.72577	308	1+
376.88260	146	
376.89743	162	
377.72707	236	1+
377.80280	298	1+
378.37364	240	1+
379.05021	206	1+
379.73566	246	1+
379.85569	360	1+
379.88420	246	1+
380.71987	232	
380.85975	310	1+
381.71791	302	1+
381.77886	146	
381.79878	252	1+
382.85609	236	
383.77502	200	1+
384.38346	220	1+
384.84879	4324	1+
384.90885	196	1+
386.77568	336	1+
388.81145	174	
389.20017	566	1+
389.79505	270	1+
390.84361	352	
391.84169	320	
391.86239	470	1+
392.82889	372	
392.86207	322	1+
393.79596	726	1+
393.83174	162	
393.89682	152	
394.83159	266	
394.89216	136	
395.73524	346	1+
395.85778	164	
396.73650	296	1+
398.72681	962	1+
398.77421	240	1+
398.87006	152	
398.89413	136	
399.37857	158	
399.70962	140	
399.73015	670	1+
399.84995	588	1+
402.86105	618	
403.80290	342	1+
403.86906	420	
404.86767	698	1+
404.92490	140	
405.73444	138	
405.78432	360	1+
405.86772	456	1+
406.75912	350	1+
406.85272	390	
406.91779	146	
407.40992	194	1+
407.72574	336	1+
407.83865	152	
407.86412	7800	1+
408.06195	154	
408.74544	154	
408.93400	278	1+
409.72299	924	1+
409.81587	206	
409.90518	212	1+
409.93897	216	1+
410.69248	192	
410.83830	484	
411.80773	262	1+
411.84376	296	
412.07577	222	1+
412.67862	186	1+
412.72631	400	1+
412.75269	184	1+
412.84702	790	1+
413.07900	154	1+
413.39081	224	1+
413.87881	420	1+
415.69079	140	
415.76442	138	
415.86936	322	1+
416.89261	328	1+
417.51849	138	1+
417.82151	444	1+
421.73358	186	
421.80131	162	
421.88122	1006	1+
423.77273	246	
423.79199	270	1+
423.86645	352	1+
423.93040	222	1+
424.77099	142	
425.74930	364	
425.87900	330	
426.67011	196	1+
426.75711	290	
426.86102	1308	1+
427.72956	1898	1+
428.77113	450	1+
428.84560	366	
428.86368	368	
428.88462	356	
429.82615	458	1+
429.86650	212	
430.41571	196	1+
430.74074	466	1+
430.85605	652	1+
431.86334	428	1+
433.85430	254	1+
436.88215	210	1+
439.89226	826	1+
442.89924	142	1+
443.70824	174	1+
443.76769	236	1+
444.87035	2154	1+
445.68650	342	1+
445.74392	704	1+
446.69132	280	1+
447.70963	406	1+
448.75634	162	1+
448.89450	558	1+
449.79107	178	1+
449.87948	236	
450.74395	594	1+
451.68627	144	
454.89262	240	1+
457.90488	278	
458.90100	246	
459.89980	218	
462.88282	442	1+
464.70204	348	1+
466.26035	264	1+
466.78610	130	
467.89126	402	
468.76295	154	1+
468.88673	208	
470.71597	252	1+
485.89794	566	1+
486.84548	292	1+
491.84788	206	
493.79058	174	1+
507.86114	170	
509.28143	178	1+
509.85593	276	1+
END IONS

###FS:    #m/z: 336.94538 #charge 1+
###MS: 126
###MSMS: 129
BEGIN IONS
TITLE=Cmpd 96, +MS2(336.9454), 28.0-35.0eV, 2.8min #129
RTINSECONDS=165.418
SCANS=126,129
PEPMASS=336.94538	228110
CHARGE=1+
139.38008	98	
151.37597	90	
182.86731	326	1+
189.87190	84	
192.88732	92	
196.99469	92	
199.43741	86	
208.88670	100	
208.96499	118	1+
210.06499	98	
210.88338	174	
210.89952	114	
211.94395	8170	
212.87860	1666	1+
212.90963	100	
212.94791	186	
213.93866	3326	1+
214.85603	228	1+
215.88439	602	1+
215.93853	452	
217.93584	170	
217.97776	80	
218.84184	126	
218.87954	88	
221.89284	84	
223.96292	202	
225.88387	106	
225.96958	122	
226.88932	326	1+
226.94771	84	
226.97250	184	
227.71626	92	
227.89290	220	1+
227.95343	174	
228.04602	96	
229.95416	8612	
230.06890	132	1+
230.83078	190	1+
230.88813	2588	1+
230.95708	334	
231.94926	2898	
232.49565	90	
232.88440	88	
232.95447	80	
233.89708	206	
233.93023	122	
233.94671	382	1+
234.83018	86	
235.00213	84	
235.89239	292	1+
236.53288	94	
237.82842	88	
238.85605	88	
239.95647	224	1+
240.82950	90	
241.94416	136	
242.85012	150	
243.41091	120	
244.90756	106	
244.95599	172	
245.44030	102	
245.81563	82	
246.99883	124	
247.09731	88	
247.38886	84	
247.96515	1474	1+
248.89850	1102	1+
249.92544	96	
249.96184	1330	1+
250.83413	94	
250.89793	128	
250.95108	376	
251.07292	178	1+
251.83164	478	1+
251.90525	136	
251.96141	252	
252.79500	82	
252.97105	4234	1+
253.08900	102	
253.17093	104	
253.90423	496	1+
253.93435	152	
254.12419	86	
254.96476	2080	1+
255.06859	88	
255.91849	94	
256.39802	152	
256.92518	84	
257.03359	100	
257.95563	354	1+
258.08254	128	
258.84733	394	1+
258.86234	92	
259.87832	84	
260.82328	86	
260.94252	118	
261.84882	90	
262.83654	94	
263.05686	88	
263.09908	90	
263.34803	92	
263.89021	108	
263.97002	82	
265.87814	84	
266.08871	112	
266.34922	100	
267.84219	80	
267.90490	88	
268.79106	326	1+
268.83804	1138	1+
268.96169	108	
270.47969	90	
270.98120	190	
271.86070	130	
271.91656	112	
271.95230	104	
272.40147	86	
272.97688	196	
274.40792	264	1+
274.86115	96	
276.85523	448	
276.97220	88	
277.83235	128	
278.08896	98	
278.83632	280	
278.97660	92	
279.83708	194	
279.86211	116	
282.84484	128	
282.85850	180	
283.01719	86	
283.79223	152	
284.74862	114	
284.86451	84	
285.84629	1866	1+
286.84845	1460	1+
288.38836	96	
289.39469	80	
289.51349	100	
290.85847	176	
291.80610	284	
291.85792	188	
292.43539	80	
292.85948	124	
293.99499	116	
294.85026	186	
295.18012	104	
296.85031	118	
296.97327	82	
298.85773	84	
298.92075	142	
299.84065	150	
299.86776	114	
300.40011	158	
300.42324	86	
303.13779	98	
303.86819	132	
304.80843	88	
304.88739	124	
304.92014	190	
305.85823	250	
307.25643	98	
308.87680	114	
308.91875	94	
309.87060	84	
310.87414	180	
311.86118	168	
317.87151	122	
320.76494	116	
322.82995	88	
324.02235	98	
325.94349	102	
326.89113	82	
327.78054	158	
328.88793	90	
329.75529	108	
329.87287	140	
331.86756	232	1+
332.87659	266	1+
337.10647	82	
339.76523	118	
END IONS

###FS:    #m/z: 340.94028 #charge 1+
###MS: 130
###MSMS: 131
BEGIN IONS
TITLE=Cmpd 97, +MS2(340.9403), 28.0-35.0eV, 2.8min #131
RTINSECONDS=169.09
SCANS=130-131
PEPMASS=340.94028	2980402
CHARGE=1+
104.28768	106	
116.63092	90	
190.93472	152	
190.94651	102	
191.95842	106	
192.92721	232	1+
196.88268	274	
197.92419	150	
205.95108	208	
206.94455	86	
208.94519	124	
208.95788	122	
209.93707	430	1+
210.93917	300	1+
212.88047	186	
213.87835	272	
213.93888	2860	1+
214.51989	92	
214.87238	112	
214.89618	284	
215.88848	370	1+
216.93854	84	
217.88092	284	
220.87770	122	
220.89353	86	
221.89353	216	
222.89294	90	
222.94928	292	
223.07784	102	
226.89564	140	
226.94679	260	
228.94388	604	1+
229.43338	82	
229.82788	82	
230.85601	88	
230.89116	440	1+
231.94941	2120	1+
232.82705	142	
233.83901	134	1+
233.89788	166	
233.94669	454	
234.78160	84	
235.89362	106	
235.94475	84	
236.59537	106	
239.00720	270	1+
239.41988	92	
239.78921	132	
239.90646	152	
240.83757	82	
241.51052	100	
241.84332	280	
241.85985	132	
241.93993	90	
242.54769	82	
243.01270	102	
244.34109	90	
244.95472	328	
246.79510	84	
246.90049	82	
246.97413	226	1+
248.89915	118	
249.91098	88	
249.96224	508	1+
250.95636	374	1+
251.78763	334	1+
251.85008	102	
251.93708	98	
251.96232	250	1+
252.92900	156	
253.06052	94	
254.96723	1164	1+
255.92045	122	
256.33348	88	
256.89363	122	
256.97088	120	
257.00590	92	
258.84441	382	
258.99427	90	
259.85224	204	
259.90250	160	
259.95439	474	1+
260.03526	168	
260.09027	82	
260.83921	222	
261.84399	108	
262.13774	94	
262.92417	170	
263.54763	86	
263.84395	106	
264.85798	92	
264.96437	142	
265.96678	86	
267.93899	98	
267.97109	130	
268.84019	314	
269.78353	310	1+
270.83520	104	
270.90370	88	
271.84871	268	1+
271.87879	94	
272.93265	210	
272.97589	124	
273.03236	90	
273.90103	88	
273.91937	92	
274.39525	108	
274.97414	92	
275.81442	86	
276.85415	484	1+
277.50361	84	
277.82729	100	
277.96436	130	
278.84189	474	
279.85156	270	1+
279.96996	134	
281.08085	90	
282.84126	144	
289.78768	120	
290.14708	90	
291.88917	164	
292.80651	192	1+
292.86322	86	
293.15372	96	
293.96869	108	
294.85991	386	1+
295.44172	102	
295.88892	120	
295.97143	184	
296.89969	82	
297.80619	88	
297.97565	144	
298.85622	124	
299.41436	104	
299.78387	120	
300.84470	190	1+
301.25740	84	
303.62757	98	
303.80504	184	1+
305.94176	98	
306.88320	140	
307.80047	100	
307.88747	128	
309.07590	90	
309.81702	258	1+
309.88582	150	
311.87175	86	
311.88824	100	
312.81041	92	
313.91101	100	
314.81587	128	
315.82409	82	
316.27807	88	
316.77064	126	
317.77747	84	
318.53107	104	
319.02283	96	
321.88270	100	
322.08482	86	
322.37995	86	
324.80701	228	1+
324.89841	94	
325.32786	94	
325.89568	114	
327.41300	90	
327.82417	82	
327.88701	120	
328.18461	86	
329.82161	84	
329.96196	100	
330.81374	214	
330.83674	286	1+
333.82316	86	
338.80735	146	
338.87155	112	
341.39237	92	
341.79184	84	
344.72208	84	
END IONS

###FS:    #m/z: 507.84535 #charge 1+
###MS: 130
###MSMS: 132
BEGIN IONS
TITLE=Cmpd 98, +MS2(507.8454), 28.2-35.2eV, 2.9min #132
RTINSECONDS=169.862
SCANS=130,132
PEPMASS=507.84535	585808
CHARGE=1+
196.01504	392	1+
200.88956	130	
213.01772	240	1+
213.88650	154	
229.04861	140	
232.89403	262	1+
249.94232	226	1+
250.90771	164	
250.97143	312	1+
252.11684	176	
253.80032	178	1+
254.09329	146	
255.89876	136	
257.87015	308	1+
258.85039	214	1+
260.88103	140	
261.87600	224	
266.09147	132	
269.92896	284	1+
271.85077	842	1+
272.38808	412	1+
272.85327	714	1+
272.89945	334	1+
274.80122	146	
275.52914	158	
275.85364	130	
276.95969	178	1+
277.84442	278	1+
277.88696	394	1+
280.10870	142	
280.79640	140	
282.39222	322	1+
282.88704	226	
285.85582	192	
286.87400	296	1+
287.85124	670	
288.86881	286	
288.90072	162	
289.87906	422	
290.10785	246	1+
290.13253	180	
290.86606	1484	1+
290.92622	136	
291.11082	200	1+
293.87285	3724	1+
294.12721	136	
294.81188	150	
295.92648	144	
296.37443	222	
296.85112	220	
296.87645	458	1+
298.79875	188	
299.33433	232	1+
299.86415	190	
300.85859	284	
301.84556	170	
301.86765	262	
302.36525	250	1+
302.86494	142	
303.86704	608	1+
304.79125	136	
305.86147	1182	1+
307.79564	258	1+
307.88986	948	
308.14061	1266	1+
308.17401	154	
308.87196	2684	1+
309.79394	144	
309.88535	628	1+
310.15456	822	1+
311.09606	202	1+
311.17171	264	
311.81475	314	1+
311.84095	182	
311.88290	7686	1+
312.40598	146	
312.42263	166	
312.85665	188	
313.16114	194	1+
313.36576	250	1+
314.16386	160	1+
314.77534	294	1+
314.82951	392	1+
314.86377	944	1+
315.78208	186	1+
316.95395	206	1+
317.76805	162	
317.89644	144	
318.85993	150	
318.88259	210	
319.88695	158	
320.87054	140	
321.33595	160	
321.35707	322	1+
321.84569	140	
321.88569	146	
322.86622	184	
322.88848	396	
322.98314	214	1+
323.83105	416	1+
323.87021	252	
324.37545	252	
324.86370	198	
325.90072	404	
326.16119	142	1+
326.88314	2692	1+
328.38146	208	1+
328.86921	580	1+
329.14055	126	1+
329.80457	158	
329.84641	222	1+
330.87989	720	1+
331.38933	212	1+
331.82630	142	
332.74938	140	
332.87513	820	1+
332.95310	134	
334.88866	420	1+
335.77889	132	
335.80133	256	1+
335.83043	132	
335.85710	226	
336.83059	494	1+
336.87172	422	1+
338.04399	160	
338.90497	140	
339.36908	200	1+
339.80888	268	1+
341.86402	254	1+
343.86711	446	1+
345.76390	188	
348.89710	170	
349.14899	146	1+
349.76212	394	1+
349.78526	278	1+
350.27162	192	
350.88243	506	1+
350.92250	162	
351.85462	174	
351.88331	354	1+
352.77209	196	
352.90821	174	
353.79537	132	
353.84810	866	1+
354.87732	154	
355.91192	288	1+
356.83633	206	1+
358.80832	314	1+
359.34298	266	1+
359.81121	186	1+
359.87355	156	
360.74668	158	1+
362.85746	310	1+
363.91386	140	
364.37638	156	
364.78414	270	1+
364.84585	132	
365.71051	162	
365.86484	156	
366.84066	1208	1+
367.70518	1566	1+
368.77183	130	
368.89852	302	1+
369.36051	192	1+
369.78567	254	1+
369.83451	248	
370.83692	148	
370.89157	190	
371.19021	182	
372.14908	160	1+
372.82700	154	
372.85806	168	
373.71755	178	
373.84029	360	1+
373.88213	298	1+
373.90649	130	
374.71306	198	1+
374.85302	450	1+
375.77861	308	1+
377.40709	156	
378.80048	288	1+
380.85877	228	
380.91602	138	
381.71441	484	1+
381.78785	212	
381.84256	324	
382.85485	442	1+
383.77604	250	
383.89819	136	
384.84908	3620	1+
385.77797	160	
386.82466	214	1+
387.84564	276	1+
388.40373	154	
388.70970	374	1+
388.74031	180	1+
388.77465	136	
388.79242	156	
389.19850	246	1+
389.71237	296	1+
390.05819	258	1+
390.84716	474	
391.83395	840	1+
391.87183	220	1+
393.74674	138	
393.79500	520	1+
394.91562	136	1+
395.86748	302	
396.85326	136	
397.85725	136	
398.73066	522	1+
398.91243	172	1+
399.85404	184	
399.91636	294	1+
400.84499	138	
400.86395	186	
402.86438	2362	1+
403.72982	154	
403.86914	1652	1+
405.76331	256	
405.78506	176	
406.72376	496	1+
406.78839	188	
406.86031	368	
407.11213	166	1+
407.72666	428	1+
407.75274	156	
407.86454	6172	1+
407.93163	312	1+
408.80513	230	1+
409.11930	134	1+
409.72148	528	1+
410.04105	138	1+
410.84108	816	1+
411.73616	182	
411.80703	654	1+
411.88245	160	
412.84289	270	
412.86972	160	
413.06573	132	
413.37144	144	
413.75350	180	
413.85315	146	
413.87599	672	1+
415.84233	150	
415.87309	132	
416.87605	144	
417.86281	300	1+
418.85177	312	1+
419.69505	134	
420.19293	202	1+
420.73902	168	
421.72107	334	1+
421.88421	814	1+
421.95682	152	
423.23454	184	1+
423.79222	244	
423.82266	244	1+
423.86622	256	
423.87993	168	
424.87424	152	
425.75020	446	
425.87444	258	
426.73221	1426	1+
426.82513	136	
426.86164	1534	1+
426.97084	248	1+
427.73460	1200	1+
428.84981	378	
429.73412	144	
429.82722	256	
429.87562	156	
430.73649	456	1+
430.86360	834	1+
431.84268	170	1+
433.85048	272	1+
434.88843	382	1+
435.85694	298	1+
436.89021	134	
438.89255	206	
439.89261	660	1+
443.75748	268	1+
443.89480	144	
444.87132	1544	1+
445.74291	450	
446.68073	182	1+
446.74818	246	
447.71344	448	1+
448.78210	166	
448.88133	804	1+
450.74925	640	1+
451.75194	458	1+
453.87803	278	1+
454.80581	162	1+
456.72000	166	1+
457.90484	696	1+
462.88151	606	1+
463.77448	186	1+
465.64719	148	1+
467.88618	602	1+
469.89295	278	1+
476.71413	254	1+
482.79793	182	
485.89765	488	1+
486.78791	180	
487.79331	212	1+
490.77359	218	1+
491.77745	186	1+
491.84296	208	
509.68198	222	1+
509.86307	334	1+
END IONS

###FS:    #m/z: 336.94575 #charge 1+
###MS: 130
###MSMS: 133
BEGIN IONS
TITLE=Cmpd 99, +MS2(336.9457), 28.0-35.0eV, 2.9min #133
RTINSECONDS=170.634
SCANS=130,133
PEPMASS=336.94575	245072
CHARGE=1+
189.86043	134	
193.89469	86	
196.88305	158	
197.86949	92	
205.94623	94	
209.88438	132	
209.94059	128	
210.37291	114	
210.88547	138	
211.94384	9848	1+
212.47438	88	
212.87742	1542	1+
213.93951	3586	
214.93980	96	
215.88637	412	1+
215.93647	464	1+
217.88223	182	
218.56189	84	
218.83773	84	
221.83801	124	
223.95820	134	
224.87705	84	
224.96691	130	
225.02068	80	
226.89386	100	
226.94637	138	
227.95654	210	
228.37639	80	
228.85138	146	
228.89333	448	1+
229.46872	80	
229.95432	7488	
230.88776	3578	1+
230.95607	276	
231.94927	3966	1+
231.98517	106	
232.83061	124	
233.83442	116	
233.89811	114	
234.91921	88	
235.82627	96	
235.87518	146	
235.94541	182	
237.06555	102	
237.10733	92	
239.78926	100	
239.84839	114	
239.90066	80	
239.98257	84	
240.79208	104	
240.83409	270	1+
240.92134	90	
241.88495	172	1+
241.94668	120	
242.91713	100	
245.39031	238	1+
245.52662	100	
246.87365	92	
246.90183	148	
246.97085	158	
247.05685	88	
247.96372	1568	1+
248.89801	924	1+
249.95901	980	1+
250.00005	90	
250.36059	100	
250.83449	220	
251.00129	110	
251.07175	320	1+
251.83793	188	
252.12771	84	
252.51581	102	
252.83328	142	
252.97071	4300	1+
253.08421	120	
253.83854	124	
253.86036	82	
253.90489	838	1+
254.83165	106	
254.96606	1530	1+
255.07268	174	
256.84907	186	
256.96211	172	
257.84919	122	
257.89999	142	
258.44493	90	
258.84763	598	1+
258.95341	214	1+
259.34588	94	
260.82644	496	1+
261.06055	94	
261.83209	310	1+
262.94488	170	
264.02792	98	
264.79277	136	
266.86213	198	
266.89885	88	
267.07332	82	
267.84444	196	
268.44158	106	
268.84043	766	1+
269.07877	256	1+
269.81443	140	
270.84576	134	
270.98219	414	1+
271.78772	132	
271.91262	458	1+
271.95972	92	
272.84528	162	
272.86851	214	1+
273.79316	160	
273.84674	254	1+
274.44205	100	
274.79795	222	1+
274.97433	102	
275.86815	80	
275.99634	82	
276.85960	596	1+
277.83578	198	
278.83848	216	
278.95805	134	
279.83368	172	
279.91288	84	
280.92625	88	
281.79741	142	
281.86541	254	1+
282.86866	184	1+
283.39522	88	
283.41365	82	
285.50553	88	
285.62190	88	
285.82962	88	
285.85087	214	
286.85150	1144	1+
290.70574	96	
290.85399	174	
291.80140	362	1+
291.85593	292	1+
292.94153	80	
293.89454	84	
294.00177	80	
294.12022	100	
294.95130	100	
295.43775	78	
295.54934	80	
295.85474	114	
296.86244	100	
296.97097	82	
297.08635	106	
297.91633	94	
298.85777	94	
299.01166	118	
299.87157	106	
300.85121	112	
301.86344	220	1+
302.88044	126	
304.02298	86	
304.87791	118	
305.86274	170	1+
305.91059	80	
305.93669	302	1+
306.88425	122	
307.80983	80	
308.34426	100	
308.86540	592	1+
309.86790	472	1+
311.06929	80	
312.80796	164	
312.87640	88	
314.03168	84	
316.45687	94	
319.82312	78	
321.37540	80	
323.88524	82	
324.01071	120	
324.89230	218	
325.99915	84	
330.48439	94	
330.82246	140	
330.86606	82	
332.05977	82	
332.93739	80	
334.39311	82	
335.90941	164	
337.93006	86	
339.28570	98	
339.38980	84	
339.75800	86	
341.09339	92	
END IONS

###FS:    #m/z: 322.93006 #charge 1+
###MS: 134
###MSMS: 135
BEGIN IONS
TITLE=Cmpd 100, +MS2(322.9301), 28.0-35.0eV, 2.9min #135
RTINSECONDS=174.297
SCANS=134-135
PEPMASS=322.93006	5447156
CHARGE=1+
77.76777	84	
189.85830	88	
191.85824	124	
192.89009	248	1+
195.89663	94	
195.97753	84	
196.88268	112	
197.88865	78	
198.03169	86	
198.98702	102	
200.83498	138	
200.88700	196	
205.95018	256	
207.94716	170	
208.05161	82	
209.91906	88	
210.90220	86	
212.89796	142	
212.94007	86	
214.89466	220	
215.88955	112	
220.92807	80	
221.94157	152	
222.95456	698	1+
226.38213	88	
226.82191	184	1+
228.90932	80	
228.93533	78	
228.98989	96	
230.89248	98	
231.88767	180	1+
232.83526	128	
233.83436	102	
233.88511	190	
233.96019	78	
234.83843	78	
234.88417	276	1+
235.82619	126	
235.97223	78	
237.05210	112	
237.79159	152	
237.90630	238	1+
238.44057	98	
238.93905	200	
238.95615	86	
239.78849	168	
240.78584	84	
240.82060	278	
240.94053	3522	
241.94162	2316	
242.82133	136	
242.89773	88	
242.94101	7746	1+
243.81767	626	1+
244.82050	424	1+
244.93916	1886	1+
245.14213	80	
246.37592	92	
246.85123	134	
247.36947	78	
247.89648	212	1+
248.84599	262	1+
250.89892	94	
250.96989	180	
251.57232	80	
252.06812	108	
253.78745	82	
253.82689	194	1+
254.86611	94	
255.01560	86	
255.96752	86	
256.89434	148	
256.96852	86	
257.37045	92	
257.79697	130	
258.83065	480	1+
258.97252	126	
259.35016	86	
259.58141	86	
260.32969	114	
260.43487	94	
260.83071	354	
261.39271	78	
261.82716	1102	1+
262.09621	86	
262.38813	82	
262.82889	664	1+
263.51119	94	
263.80048	78	
263.97733	148	
264.84933	138	
264.87649	80	
265.24828	96	
266.86702	182	
266.88540	76	
268.89037	86	
269.36789	80	
269.79945	78	
269.85808	242	1+
269.88466	176	1+
270.80460	82	
271.78981	78	
271.84309	114	
271.99410	88	
272.80227	460	1+
273.78952	216	1+
273.84085	106	
275.10745	86	
276.05119	92	
276.83950	224	
278.03417	148	
278.84191	150	
279.09223	936	1+
279.79316	112	
279.86098	78	
281.01469	106	
281.15899	86	
281.91098	102	
282.80560	86	
282.87970	120	
282.91800	104	
282.96909	114	
283.07171	78	
283.35614	96	
283.79232	278	
283.85534	404	1+
284.06650	84	
284.29145	294	
284.79162	120	
286.39422	80	
289.40707	104	
289.78726	238	
289.80631	94	
289.85217	96	
289.87796	114	
290.38345	80	
290.79671	560	1+
291.66940	90	
291.80231	410	1+
292.07821	102	
294.86267	134	
295.85755	88	
296.81164	136	
296.85676	134	
297.80566	136	
299.06491	114	
299.78272	278	1+
299.82784	208	1+
301.40169	84	
301.88829	78	
302.86764	168	
304.82256	100	
304.87854	138	
305.96671	84	
306.05450	88	
306.11253	78	
306.88386	256	1+
307.79588	126	
308.80258	166	1+
310.76203	78	
310.88308	98	
311.87553	224	1+
311.97954	98	
312.79593	80	
312.81102	84	
315.81295	126	
318.82480	80	
319.88924	124	
319.95940	88	
322.95136	88	
323.88744	128	
324.03331	78	
324.56661	94	
325.76198	82	
325.89279	78	
325.90733	136	
326.89349	126	
327.04653	80	
327.77937	78	
END IONS

###FS:    #m/z: 363.95610 #charge 1+
###MS: 134
###MSMS: 136
BEGIN IONS
TITLE=Cmpd 101, +MS2(363.9561), 28.0-35.0eV, 2.9min #136
RTINSECONDS=175.07
SCANS=134,136
PEPMASS=363.95610	2201300
CHARGE=1+
182.86720	112	
183.91945	120	
187.93684	184	
189.86341	946	1+
190.96119	86	
191.85721	678	1+
194.88406	88	
196.88273	378	
200.94410	116	
206.39564	104	
207.87386	582	
207.95048	298	
209.87671	954	1+
209.91616	96	
209.94324	2800	1+
210.03225	140	
210.88321	660	1+
211.95109	134	
212.87876	3114	1+
216.41231	166	
220.10589	94	
222.95258	1302	1+
223.86906	94	
223.93517	90	
224.89220	142	
224.94956	1970	1+
224.98238	88	
225.88795	266	1+
226.90580	112	
226.91708	100	
226.94675	18322	1+
227.00228	92	
227.37904	90	
227.87842	102	
228.89576	898	1+
228.94193	20660	1+
229.10577	86	
229.43357	104	
229.54069	110	1+
229.98988	186	1+
230.82931	188	
230.84387	194	1+
230.88846	5616	1+
231.86034	102	
232.01856	92	
232.05412	88	
232.88574	798	1+
233.40843	108	
233.83367	134	
234.88033	426	1+
235.90625	90	
236.89565	122	
237.92304	94	
240.81285	86	
240.82890	258	1+
240.94126	542	
240.96152	746	1+
241.94127	346	
242.82224	146	
242.94163	986	1+
242.96135	946	1+
243.82125	200	
244.46355	126	1+
244.81863	148	
244.88239	148	
244.95697	10894	1+
245.20537	96	1+
245.83598	112	
245.87161	96	
246.39051	166	
246.90594	380	1+
246.95242	11366	1+
247.02716	88	
247.39510	88	
247.50888	90	
248.11978	94	1+
248.80366	230	
248.87280	144	
248.89807	2116	1+
250.02051	154	
250.83863	228	1+
250.95180	212	
250.96858	542	1+
251.79528	88	
251.94188	284	1+
252.89368	152	
253.08420	90	
253.90360	194	
254.05796	88	
254.91046	120	
257.90272	94	
258.16308	90	
258.39763	92	
258.84308	278	1+
258.98458	146	
259.80881	88	
260.34974	110	
260.83979	98	
260.97059	668	1+
261.82916	638	1+
262.83133	410	1+
262.97305	568	1+
263.97818	420	1+
264.82457	122	
265.08657	246	1+
265.81503	148	
265.98363	88	
266.80783	408	1+
266.97811	144	
267.79407	136	
267.88076	94	
267.93082	90	
267.97272	1252	
268.41563	264	1+
268.95632	126	
269.06151	90	
269.80036	280	1+
269.84477	116	
269.92561	156	
269.96898	1612	1+
270.06884	110	
271.01069	88	
271.91694	208	
272.84655	138	
273.90725	88	
275.38645	96	
276.01072	142	
276.60233	94	
276.71895	120	1+
276.80823	94	
276.85126	146	
277.83571	310	1+
278.35978	118	
278.79479	116	
278.83839	230	1+
278.91047	138	1+
279.79721	128	
280.10604	120	
280.79141	566	1+
281.86064	144	
282.79244	374	1+
282.81599	92	
282.93633	102	
283.32226	128	
283.79096	240	1+
283.84980	532	1+
283.91249	88	
283.98611	136	
284.82572	122	
285.79480	144	
285.84347	358	
285.92048	122	
286.86235	100	
286.88276	110	
288.81909	108	
289.88380	130	
290.78504	94	
293.11912	106	
293.43357	272	1+
294.85681	296	1+
296.80619	314	
296.82591	150	
298.80185	1504	1+
299.86703	98	
299.90678	130	1+
300.86517	128	
301.80809	126	
301.83279	106	
301.86075	738	1+
301.96957	104	
302.80710	670	1+
303.80989	488	1+
303.85552	1674	1+
307.42646	86	
307.81390	178	1+
307.87967	146	
309.87179	134	
311.13627	100	
312.85816	110	
314.80963	394	1+
314.88956	124	
317.81099	444	1+
318.81747	236	1+
318.93903	220	1+
319.86799	100	
321.02140	98	
321.81566	540	1+
322.87272	120	
322.92882	242	
323.04854	100	
325.82162	118	
325.89491	172	
326.00150	98	
326.87183	194	
327.88266	154	
329.85581	94	
334.72552	90	
334.87637	88	
335.75078	134	
336.94318	342	
337.14989	90	
338.94961	104	
339.82692	278	1+
340.93885	372	
341.07253	92	
343.76982	98	
344.88616	106	
345.01536	188	1+
348.76353	242	1+
350.03433	90	
350.80611	102	
351.83403	152	
353.81179	106	
356.78322	132	
357.78558	124	
360.86251	234	1+
361.71962	94	
363.01250	92	
363.74518	88	
END IONS

###FS:    #m/z: 507.84513 #charge 1+
###MS: 134
###MSMS: 137
BEGIN IONS
TITLE=Cmpd 102, +MS2(507.8451), 28.2-35.2eV, 3.0min #137
RTINSECONDS=175.842
SCANS=134,137
PEPMASS=507.84513	572062
CHARGE=1+
196.01301	654	1+
199.88568	200	
209.94150	236	
210.02975	154	
214.88562	216	
215.88098	198	
232.89674	482	1+
238.06130	232	1+
239.06449	166	1+
241.85423	208	
242.89271	238	1+
243.89735	252	1+
247.56857	130	
248.85118	132	
250.87378	234	1+
250.90737	214	1+
250.97111	406	1+
252.08038	388	1+
253.38553	208	1+
259.87819	626	1+
261.38537	334	1+
263.85236	160	
264.93295	280	1+
264.98391	146	1+
266.16671	194	
268.95543	140	
270.85804	202	
271.79661	246	1+
272.85203	754	1+
273.90373	222	
275.84730	256	1+
278.86262	142	
279.38989	254	1+
280.37690	174	
281.87673	384	1+
282.79179	152	
283.85985	424	1+
283.89834	180	
285.84028	136	
287.85557	906	1+
288.90835	130	
289.87848	268	
290.12787	158	
290.86467	2048	1+
290.94252	186	
291.13083	146	
292.88090	132	
293.67144	130	
293.87264	4234	1+
294.80632	160	
296.95859	296	1+
297.85277	452	1+
298.49876	156	
298.80159	132	
298.87538	190	
299.36828	378	1+
299.88215	168	
300.84127	244	
300.86210	338	
301.34259	158	
301.91268	220	1+
302.86235	1250	1+
302.88196	134	
303.86624	1030	1+
305.11848	290	1+
305.86244	704	
306.12457	206	1+
306.45198	190	
306.88047	286	
307.89001	1134	1+
308.10916	140	1+
308.14037	1068	1+
308.80075	294	1+
308.86934	2448	1+
309.88870	840	
310.15594	808	1+
310.36670	206	1+
310.83556	204	
311.80219	192	1+
311.85932	200	
311.88252	9000	1+
312.16089	154	1+
312.92859	288	1+
314.86735	426	
315.83503	144	
315.87860	198	
315.92933	132	
316.86028	136	
316.88667	144	
317.37232	190	1+
317.77802	256	1+
317.81317	188	
318.86075	158	
318.87863	204	
318.93553	136	
319.85390	130	
319.87915	442	1+
320.88532	306	1+
320.93021	210	1+
321.81058	204	1+
321.84835	202	1+
322.89139	260	1+
323.39641	142	
323.87662	626	1+
324.38903	380	1+
324.75983	156	
325.86575	162	
325.90238	176	
325.92723	220	1+
326.34487	228	
326.81138	230	
326.83224	134	
326.88151	2872	1+
327.89924	288	
328.87727	1102	1+
329.81063	392	1+
329.89517	164	
330.16507	242	1+
330.81372	276	1+
331.89500	622	1+
331.90896	150	
331.97648	110	1+
332.87409	914	1+
333.77035	216	1+
333.80916	144	
333.82603	244	1+
334.89807	190	
335.83809	352	1+
336.78657	222	1+
336.94349	186	
337.88087	236	1+
339.40899	140	
339.82408	152	
340.86646	218	1+
341.09735	202	1+
345.77967	136	
345.82553	138	
345.96470	192	1+
346.88713	130	
347.76765	156	
348.17885	258	1+
348.77561	158	
348.89244	146	
349.75622	416	1+
349.81477	164	
349.85368	246	1+
350.10360	248	1+
350.80404	262	1+
350.82122	256	
350.89467	226	
351.83754	148	
351.89427	220	
351.95568	188	1+
352.76683	138	
352.90250	618	1+
353.77326	332	1+
353.85157	796	1+
354.88889	372	1+
355.36926	242	1+
356.72705	268	1+
356.84040	376	1+
357.76410	184	1+
359.84581	156	
360.79689	164	
360.81558	250	1+
361.75884	174	1+
362.79457	256	1+
362.84054	140	
363.88722	242	1+
365.78651	262	
365.86191	140	
366.04484	200	1+
366.78476	438	1+
366.83773	1462	1+
367.18257	278	1+
367.70408	936	1+
367.78678	312	1+
367.88394	514	1+
369.84735	194	
370.41092	138	
370.78320	182	
370.83339	140	
371.37101	296	1+
371.73344	264	1+
371.83552	196	
373.71207	406	
373.73341	378	1+
373.78626	406	1+
373.82477	170	
375.88809	276	
380.71615	606	1+
380.85970	220	1+
381.84845	688	1+
382.85683	444	1+
383.74701	130	
384.84982	3014	1+
384.89436	166	
385.73307	368	1+
387.71999	204	1+
387.77740	212	
387.85722	162	
388.39407	140	
388.79967	234	
388.86126	134	
388.88281	130	
389.19990	308	
390.20314	132	
390.71587	162	1+
390.78297	320	1+
390.80920	626	1+
390.84238	1118	1+
391.84579	790	1+
391.91728	246	1+
393.13738	186	1+
393.80111	436	1+
394.75654	166	
394.78261	166	
394.83045	316	1+
394.90261	152	
395.84861	314	1+
395.86710	132	
396.73539	144	
397.40024	200	
397.74466	298	1+
397.79953	140	
398.72294	544	1+
399.85425	592	1+
400.81804	200	1+
401.73584	200	1+
401.77661	142	1+
402.86462	2368	1+
403.86739	1538	1+
405.77410	432	1+
405.81089	326	1+
406.80903	428	1+
406.87446	188	
407.72365	182	
407.74898	332	1+
407.86600	6494	1+
407.93193	192	1+
408.00712	108	1+
408.06155	138	
408.78463	238	1+
409.72676	700	1+
409.84105	186	
410.84020	614	1+
411.76849	138	
411.81107	196	
411.86046	234	
411.88364	148	
412.72829	160	
412.84208	446	
413.85286	210	
413.87798	666	1+
414.86871	466	1+
417.82600	266	1+
417.87734	174	
421.87942	590	1+
422.82352	258	1+
423.77492	184	1+
423.87879	368	1+
424.82808	436	1+
425.73614	174	
425.75562	186	
425.79422	160	
426.72837	1172	1+
426.77130	370	1+
426.86333	786	
426.93888	152	
427.00658	100	1+
427.87683	864	1+
428.77425	164	
428.84653	510	1+
429.36716	132	
429.69797	406	1+
429.73681	930	1+
429.82744	216	
430.68789	202	1+
430.73837	570	1+
430.76608	238	1+
430.86128	168	
431.86459	530	1+
432.86842	322	1+
434.73423	158	
434.82703	242	1+
434.85252	220	1+
434.88543	156	
436.71825	262	1+
438.76349	230	1+
439.89069	760	1+
443.08555	170	1+
443.74826	178	1+
443.88937	152	
444.68220	342	1+
444.79809	220	
444.87299	1308	1+
445.74125	518	
445.79508	154	
446.74519	338	
446.87446	198	
447.72039	258	
447.74244	204	
447.76722	140	
448.71067	138	
448.80899	290	1+
449.81139	224	1+
449.88095	440	1+
450.70199	278	1+
450.74534	646	1+
450.76978	180	
456.73430	136	
457.90175	624	1+
462.88184	160	
463.67014	138	
463.89026	152	
465.72204	208	
467.88929	782	1+
468.77356	134	
469.88949	358	1+
470.73108	248	1+
476.71587	352	1+
478.77065	280	1+
482.65632	122	1+
482.71088	158	1+
485.89455	284	1+
487.74035	170	1+
487.80185	256	1+
491.85231	150	
499.80548	204	1+
504.16300	156	1+
509.27969	238	1+
509.86851	154	
END IONS

###FS:    #m/z: 322.93012 #charge 1+
###MS: 138
###MSMS: 139
BEGIN IONS
TITLE=Cmpd 103, +MS2(322.9301), 28.0-35.0eV, 3.0min #139
RTINSECONDS=179.508
SCANS=138-139
PEPMASS=322.93012	5446196
CHARGE=1+
49.17450	84	
182.06536	74	
192.88870	76	
197.93837	106	
197.95776	76	
199.88816	122	
201.04026	142	
202.89107	84	
203.88022	78	
204.92680	88	
205.53713	78	
205.95167	174	
209.01089	90	
210.89683	176	
210.91125	90	
211.90026	80	
212.88111	110	
216.40700	100	
216.89875	78	
220.05498	76	
220.54316	92	
221.88408	76	
222.88429	90	
222.95491	510	1+
223.00267	76	
223.95976	356	1+
224.87158	74	
226.83089	104	
227.81564	192	1+
227.90232	126	
227.92921	146	
227.95534	88	
229.56022	96	
229.84439	122	
230.84804	284	
230.89163	340	1+
231.53612	86	
231.87312	76	
232.97138	92	
233.79322	90	
234.06368	82	
234.82739	186	1+
234.88773	80	
236.00828	116	
236.37996	78	
237.79103	112	
238.88719	112	
238.93974	268	
239.03041	84	
239.79099	346	1+
240.03178	98	
240.82366	512	1+
240.94046	3508	
240.96033	316	
241.94238	2628	
242.55261	98	
242.80226	88	
242.81931	562	1+
242.94171	7502	1+
243.05556	80	
243.54528	74	
244.85599	82	
244.91318	78	
244.93925	1186	1+
245.82324	96	
246.10430	100	
246.14153	156	1+
246.82158	84	
246.84745	138	
246.97484	304	1+
248.96750	96	
249.52382	90	
250.40328	96	
250.97395	156	
253.89324	86	
253.90713	80	
253.93669	82	
254.96073	80	
254.97875	80	
255.82900	112	
256.06977	134	
256.79665	246	1+
256.89549	356	1+
257.79824	204	1+
258.83528	474	1+
259.97010	126	
260.82817	1194	1+
261.40661	90	
261.90132	230	1+
262.03424	74	
262.06028	94	
262.85492	148	
264.97888	94	
265.05383	132	
265.08706	264	1+
265.50134	144	
265.85809	120	
266.85057	126	
266.86659	84	
267.01745	86	
267.03112	80	
267.38474	92	
267.79687	116	
267.93688	84	
268.79842	238	1+
268.96047	114	
269.07787	130	
269.34773	96	
269.87436	76	
271.84433	78	
271.86220	112	
272.34661	98	
272.85342	88	
273.79679	98	
273.98446	86	
274.79269	98	
275.81434	76	
275.87162	84	
276.20669	78	
276.85461	110	
277.89178	108	
278.84527	84	
279.05341	150	
279.09036	984	1+
279.79581	130	
281.92728	86	
282.96726	94	
283.06244	110	
283.78606	134	
283.86248	74	
283.97831	94	
284.29089	294	1+
284.79161	282	1+
284.81144	80	
284.84285	116	
286.84975	358	1+
286.91500	158	
289.78944	94	
290.97824	92	
290.99219	74	
291.05956	90	
291.80054	166	
292.80188	118	
292.81964	82	
292.85984	168	
294.80622	92	
294.85871	206	
294.87438	176	1+
295.11466	84	
302.86653	184	1+
304.80777	80	
305.10349	76	
305.80498	116	
306.79824	92	
307.80092	162	
308.80214	80	
308.86943	176	
310.82487	100	
310.87668	150	
311.88837	112	
312.81321	90	
313.08049	74	
314.84915	84	
314.86495	114	
317.43852	84	
317.83669	90	
317.86993	178	1+
318.93236	104	
320.81882	142	
321.12123	148	
321.90654	102	
322.88726	84	
323.89660	204	1+
323.94960	106	
326.15237	78	
326.88666	82	
327.71561	132	
328.43589	82	
END IONS

###FS:    #m/z: 363.95620 #charge 1+
###MS: 138
###MSMS: 140
BEGIN IONS
[truncated: 1,524,389 more chars]
