# Supplementary material for: High-Throughput Venomics
Source: J Proteome Res. 2023 Apr 3;22(6):1734–46. doi: 10.1021/acs.jproteome.2c00780 (PMC10243144; doi:10.1021/acs.jproteome.2c00780)
Supplement: Supplementary file 9 — pr2c00780_si_009.zip [file pr2c00780_si_009.zip › Manual files/Calloselasma rhodostoma MGF/210702_Calloselasma_halfplate000057_5.1.201.mgf]

###	D:\Data\Julien\210702_Cr_half_TFA\210702_Calloselasma_halfplate000057.d\ProteinAnalysisResults.mgf
###	D:\Data\Julien\210702_Cr_half_TFA\210702_Calloselasma_halfplate000057.d\analysis.baf
###	210702_Calloselasma_halfplate000057.d
###	Instrument: maXis HD
###	Manufacturer: Bruker
###    PeakWidth 0.30, MiniumIntensity 10, S/N 1Apply threshold 0, Threshold 10
###    Retain Residuals no, Create neutrally no,
###    FullScan Parameters: AdductIon (+)+H (-)-H, LowMass 0, HighMass 8000, MaxCharge charge decon 4, MinPeaks 3
###    Perf. isotope decon yes, Max Charge Istopic decon 6, MW agreement 0.00, Abund. cutoff 2.00, Envelope cutoff 75.00
###    MaxRes   Parameters: AdductIon (+)+H (-)-H, LowMass 0, HighMass 8000 
###    Perf. isotope decon yes, Max Charge Istopic decon 6, Abund. cutoff 2.00
###    MSn      Parameters: AdductIon (+)+H (-)-H, LowMass 0, HighMass 8000 
###    Perf. isotope decon yes, Max Charge Istopic decon 4, Abund. cutoff 0.05
###    Global Charge Limit: no 3, Prefer FullScan Result: yes, Export what: 2 (0=non deconv/1=deconv only/2=mixed), NoMSMSSignals: 150, Intensity threshold: 10, NoMSSignals (deconv): 2, NoMSSignals (non-deconv): 2, NormalizeData: no, SingleCharged: yes
###
COM=210702_Calloselasma_halfplate000057.d
USERNAME=Demo User

###FS:    #m/z: 322.92899 #charge 1+
###MS: 1
###MSMS: 2
BEGIN IONS
TITLE=Cmpd 1, +MS2(322.9290), 28.0-35.0eV, 0.0min #2
RTINSECONDS=1.3965
SCANS=1-2
PEPMASS=322.92899	4237980
CHARGE=1+
189.89021	234	1+
189.92854	222	1+
191.01303	134	
191.95443	1048	
192.88704	146	
192.97705	134	
204.04714	132	
205.92591	210	1+
205.94771	200	
206.95023	172	
207.04348	136	
207.11400	166	1+
209.89311	286	1+
209.94391	268	
210.05536	286	1+
212.89299	258	1+
213.00205	170	
214.89508	180	
215.88714	744	1+
217.88460	194	
218.11386	124	
218.93508	124	
219.17081	180	
220.86534	322	1+
221.94346	186	
222.05393	152	
222.95265	1294	1+
225.16736	148	
225.93634	160	
226.04131	236	1+
226.89692	294	1+
226.94380	354	1+
227.89898	236	1+
227.93080	268	
228.01295	210	1+
228.92854	124	
230.95797	204	
231.85201	130	
232.97134	166	
233.04095	304	1+
233.06919	284	1+
233.89651	352	
233.91484	134	
234.10810	132	
234.89930	248	
234.98969	156	
235.01683	206	1+
235.11397	170	
235.83362	240	1+
235.97731	146	
236.06700	148	
236.91142	132	
236.95248	218	1+
237.03941	276	1+
237.06584	166	
238.07574	148	
239.07814	1228	1+
239.18383	200	1+
240.03753	146	
240.13725	152	1+
240.93852	192	
240.96082	330	1+
241.01225	282	1+
241.88881	162	
242.07035	148	
242.87876	962	1+
242.94384	614	1+
243.88108	850	1+
244.04075	168	
244.79508	142	
244.85826	230	1+
244.93811	530	1+
245.00651	202	1+
245.04138	128	
245.94063	380	1+
246.03658	200	
246.97398	436	1+
248.03587	148	
248.83364	178	
248.97997	268	1+
249.03812	244	
249.92173	360	1+
250.04221	164	
250.90086	268	1+
250.94599	148	
252.03858	142	
252.07520	144	
252.23144	166	
252.98094	180	
253.15456	168	
253.83191	154	
254.86797	142	
255.10347	132	
256.03665	210	1+
256.07348	156	
256.98399	178	1+
257.18139	178	1+
259.03603	136	
260.17726	164	
260.88955	490	1+
260.97688	236	1+
261.04109	196	
261.05806	284	1+
261.08369	296	1+
261.18255	148	
261.89339	410	1+
263.00281	276	1+
263.05719	534	1+
263.97909	142	
264.08440	282	1+
264.87775	202	1+
264.97713	244	
265.00174	188	
265.02095	256	
265.06016	378	
265.11845	126	
266.86688	318	
267.00371	240	
267.12877	170	
267.93593	130	
267.99928	538	1+
268.05686	126	
268.08786	206	
268.11175	282	1+
268.90981	152	
268.95109	136	
270.09852	130	
270.27750	130	
271.05921	142	
271.07610	134	
271.28092	144	
271.86751	142	
271.94070	276	1+
272.94133	232	1+
273.97943	160	
274.84730	128	
275.25930	232	1+
276.19606	240	1+
276.81678	170	
276.85227	152	
276.99531	126	
277.02365	186	1+
277.07126	238	
278.09187	126	
279.09386	1082	1+
279.22905	232	
279.48270	88	1+
280.03630	144	
280.14179	2350	1+
280.23320	294	1+
280.26433	302	1+
280.99109	404	1+
281.08434	130	
281.91836	184	
282.02878	156	
282.05251	442	1+
282.10845	182	
282.55427	144	
282.91467	146	
283.03087	234	
283.07274	328	
283.26117	228	
283.86668	180	
284.02585	456	1+
284.05786	478	1+
284.29147	2066	1+
284.87266	148	
285.05604	268	1+
285.27353	254	1+
285.98259	162	1+
286.92024	170	
286.93858	184	1+
287.10363	134	
287.99863	444	1+
288.06346	236	1+
288.28449	108	1+
288.79337	130	
288.99963	338	1+
289.40193	130	
289.79257	236	1+
289.85053	204	1+
289.88232	338	1+
290.14647	124	
292.05868	194	
292.43468	148	
293.02818	266	1+
293.06962	138	
294.87175	358	1+
295.16397	150	
295.83132	136	
295.85102	130	
295.96376	164	1+
296.16861	132	
297.95985	252	1+
299.06360	390	1+
300.84199	262	1+
301.04238	204	
301.87882	274	1+
302.01371	222	1+
302.05294	184	
302.08410	136	
302.93780	142	
303.03268	148	
303.12093	142	
304.08673	324	1+
304.18833	156	
304.22705	206	
304.26035	428	1+
304.80007	364	1+
305.08644	192	1+
305.23767	194	1+
305.87683	174	
305.92239	150	
306.05139	204	1+
306.07622	332	1+
306.89595	144	
307.12248	298	1+
307.30815	240	
307.88101	148	
308.12252	198	1+
308.29217	702	1+
308.86240	182	
309.25874	298	1+
309.88914	226	
310.30901	938	
311.88113	374	
312.04186	158	
312.86923	366	1+
313.08879	364	1+
313.99661	240	1+
314.05765	162	
314.11716	204	
315.02833	166	1+
315.15543	140	
315.88426	220	1+
317.06485	256	1+
319.30357	378	1+
319.88748	158	1+
320.07492	270	
320.08786	320	1+
320.12505	126	
320.14804	174	
321.18301	240	
321.22495	198	1+
321.28039	148	
322.17221	126	
323.01509	142	
323.05317	140	
323.15682	138	
323.19984	130	
323.23733	4978	1+
324.13580	946	1+
324.20493	2410	1+
324.28426	386	1+
324.31912	378	1+
324.89363	436	1+
325.31973	270	1+
326.20096	186	
326.23116	190	
326.37774	572	
327.14892	160	1+
327.24724	154	
327.88914	374	1+
327.99937	140	
328.18280	138	
END IONS

###FS:    #m/z: 340.93965 #charge 1+
###MS: 1
###MSMS: 3
BEGIN IONS
TITLE=Cmpd 2, +MS2(340.9397), 28.0-35.0eV, 0.1min #3
RTINSECONDS=2.169
SCANS=1,3
PEPMASS=340.93965	1909244
CHARGE=1+
189.86636	164	
192.88802	144	
193.99742	142	
204.94412	200	1+
206.97687	136	
209.94450	148	
212.95352	198	
213.08710	150	
213.87683	142	
213.93941	5668	1+
214.02779	152	
215.88581	864	1+
215.93603	800	1+
217.88294	326	
217.93655	306	
219.88922	138	
220.95985	192	1+
221.89170	212	
223.95799	550	1+
224.06697	152	
226.94608	546	1+
228.00673	252	1+
228.88431	142	
229.03309	134	
229.95416	150	
230.88731	204	
231.89103	164	
231.94985	5070	1+
233.89758	760	
233.94903	1178	1+
234.89244	952	1+
235.89346	574	1+
235.94756	370	1+
236.06555	260	1+
237.01569	146	
237.08843	130	
237.89508	138	
238.02296	154	
238.04875	296	1+
239.03442	150	
240.23057	766	1+
240.96688	160	
240.98404	138	
241.95487	158	1+
242.92992	350	1+
243.98549	468	1+
244.03697	430	1+
244.95949	136	
245.10226	260	1+
246.04977	154	
247.16661	148	
247.94184	774	1+
247.97846	462	1+
248.03441	508	1+
248.85187	210	1+
248.98244	394	1+
249.03802	370	1+
249.84962	262	1+
249.90304	196	
249.95974	1758	1+
250.95196	342	1+
251.89200	184	1+
251.96044	290	1+
252.04863	320	1+
252.16699	426	1+
252.23118	130	
252.26487	158	
253.19261	112	1+
253.27407	268	1+
253.94574	148	
254.94514	224	
254.96538	2230	1+
255.07511	540	1+
256.00606	144	
256.03948	266	
256.16146	148	
256.91186	132	
256.96347	734	1+
257.04143	152	
257.50331	168	1+
257.88569	136	
258.95852	578	1+
260.06636	236	1+
260.99243	176	1+
261.01955	186	1+
261.95321	340	1+
262.80021	140	
263.06576	154	
263.84347	134	
264.06436	190	1+
264.91091	288	1+
265.01733	498	1+
265.79687	208	1+
266.24321	318	1+
266.98438	168	1+
267.00715	412	1+
267.07256	228	1+
267.13336	202	
268.11496	296	1+
268.90313	138	
268.96108	272	1+
270.80056	128	
270.94378	208	1+
272.82465	228	1+
272.84364	148	
272.93309	322	
272.97147	594	1+
273.08810	214	1+
276.03484	306	1+
276.97225	168	
276.99668	228	1+
277.86867	138	
277.97474	128	
278.07651	178	
278.78851	176	1+
279.10801	146	
279.96243	140	
280.09353	138	
280.22703	336	1+
280.26190	246	
280.29710	142	
281.04859	668	1+
281.11362	212	
281.23059	258	1+
281.27296	798	1+
282.27759	664	1+
282.86379	142	
282.99232	182	
283.02611	304	
283.86130	260	1+
284.03153	174	
284.29001	270	1+
285.01934	378	1+
285.04983	134	
285.91672	140	
286.13359	138	
286.86578	154	
286.90409	308	1+
287.04630	142	
287.19552	312	1+
287.87586	172	1+
288.06506	536	1+
289.51026	302	1+
290.07081	184	
290.23583	162	
290.87310	182	
291.04823	156	
291.96832	142	
292.03156	190	1+
292.06200	140	
292.86635	382	1+
292.93614	170	
292.95403	128	
292.99461	218	1+
293.06703	402	
293.85241	338	1+
294.28402	128	
294.31463	160	
294.91200	162	
294.99158	162	
296.10281	132	
296.33028	482	1+
296.85821	212	1+
297.92900	182	1+
297.96830	374	1+
298.01214	294	1+
298.08189	222	
298.30593	184	
298.87286	256	1+
298.94722	140	
299.05998	754	1+
299.09874	452	1+
299.15432	138	
300.01146	358	1+
300.93112	156	
300.98096	216	1+
301.01532	302	1+
301.05127	176	
301.92935	170	
302.07867	326	1+
302.08873	148	
302.17321	368	1+
302.94431	132	
303.04913	466	1+
304.92671	260	1+
305.02857	286	1+
305.22925	268	1+
306.13156	220	1+
306.27103	194	
306.31350	170	
306.78917	148	
306.88474	164	
307.10048	172	
307.24760	224	
307.28807	130	
308.02907	274	1+
308.10877	130	
308.29158	372	1+
308.95335	238	1+
309.08823	276	1+
309.14194	300	1+
309.87571	590	1+
310.34333	132	
312.02776	372	1+
314.10797	260	1+
314.86652	152	
315.07051	128	
315.75943	152	
315.87674	236	1+
316.75857	138	
317.07306	234	1+
317.95457	182	1+
318.59333	240	
318.83969	222	1+
319.16925	218	1+
319.19281	128	
319.20753	128	
319.92880	178	
320.02451	286	1+
320.08701	144	
320.17403	176	1+
320.21385	524	1+
321.02763	190	1+
321.05880	134	
321.08812	144	
321.15283	236	
321.19211	216	1+
321.22219	408	1+
322.13254	394	
322.93408	146	
323.00379	138	
323.09178	138	
323.23635	1494	1+
323.30125	286	
323.88796	616	1+
323.99554	174	
324.32242	280	
324.89299	512	1+
325.00490	134	
325.12390	138	
325.14149	152	
325.25218	490	1+
325.27134	204	
325.78310	138	
326.22057	152	
326.33806	610	1+
326.76297	156	1+
327.06802	374	1+
327.27004	162	
327.30346	226	
327.82376	310	1+
328.15798	226	1+
328.18892	168	
328.31491	170	
328.88187	652	1+
329.01112	128	
330.98482	198	1+
332.09266	482	1+
332.81196	174	
334.06259	272	1+
337.09713	196	
337.12075	142	
337.19883	414	
337.28855	256	1+
337.32096	156	
338.21961	308	1+
338.92089	154	
338.94776	288	1+
339.12103	162	
339.15916	348	1+
339.19314	160	
339.22458	204	1+
339.95287	224	1+
340.26447	252	
340.35517	314	
340.39046	930	1+
340.97677	136	
341.07753	186	1+
341.10099	152	
341.22403	166	
341.24834	472	1+
341.27675	568	1+
341.30929	666	1+
342.27802	402	1+
342.31423	564	1+
342.39734	132	
342.76455	178	1+
342.90309	170	
343.11581	312	1+
343.13602	246	
343.20361	324	1+
343.23682	240	1+
344.11913	170	1+
344.29626	224	
344.33503	164	
344.97337	188	
345.09290	148	
END IONS

###FS:    #m/z: 363.95569 #charge 1+
###MS: 1
###MSMS: 4
BEGIN IONS
TITLE=Cmpd 3, +MS2(363.9557), 28.0-35.0eV, 0.1min #4
RTINSECONDS=2.941
SCANS=1,4
PEPMASS=363.95569	1123006
CHARGE=1+
189.86326	538	1+
191.85799	172	
191.95588	338	
196.88461	268	
200.88375	136	
204.03096	230	1+
207.40600	252	
207.87265	134	
207.94673	166	
208.94341	138	
208.97556	170	1+
209.94285	1616	1+
210.88434	700	1+
212.87890	2920	1+
216.41055	212	
217.94867	246	1+
218.91627	140	
221.89302	126	
222.95116	2318	1+
224.94834	3888	1+
225.88743	294	1+
226.06876	188	1+
226.94690	12004	1+
227.93081	492	
228.89321	658	1+
228.94171	12016	1+
230.88807	3302	1+
232.88624	428	1+
233.02426	132	
233.08190	270	1+
233.95504	232	1+
234.06413	218	1+
234.88955	190	
235.03090	146	
237.01437	368	1+
238.05116	282	1+
238.14108	196	1+
240.03097	210	1+
240.90801	164	
240.96196	1820	1+
242.95802	1146	1+
243.05125	146	
243.08916	128	
243.78584	192	1+
244.01505	138	
244.03784	536	1+
244.86671	132	
244.90215	162	
244.95671	5094	1+
245.15572	132	1+
245.22238	166	
245.94107	658	
246.14317	152	1+
246.90797	222	
246.95225	6110	1+
248.85109	254	
248.89971	746	1+
248.97442	130	
249.04083	136	
249.96588	588	1+
250.04211	128	
250.08105	146	
250.90082	744	1+
250.93630	170	
250.96817	558	1+
251.10458	264	1+
252.88658	240	1+
252.94458	238	1+
253.03971	272	1+
253.07413	192	
253.21907	206	1+
253.83174	244	
254.00145	172	
254.09225	414	1+
255.92101	190	1+
258.43769	320	1+
258.87958	252	1+
258.91281	182	1+
258.97067	198	
259.01413	130	
259.97197	130	
260.08538	176	1+
260.96827	1210	1+
261.99364	146	
262.05319	132	
263.05527	368	1+
263.13864	242	1+
263.17196	128	
263.82406	186	1+
263.97439	502	1+
264.02089	142	
264.11497	176	1+
264.90521	402	1+
264.96385	204	
265.01947	126	
265.05615	242	
265.90790	234	1+
266.24116	182	
266.86116	222	1+
267.10027	138	
267.97311	914	
268.08274	204	1+
268.95722	378	
269.04334	190	
269.06964	146	
269.86741	154	
269.96862	1370	1+
270.05920	266	1+
270.80828	128	
270.86041	144	
270.95085	170	
271.00183	236	1+
271.09712	218	1+
271.12833	160	
271.91685	296	
272.93528	270	1+
274.03923	302	1+
274.18063	188	1+
274.95900	154	
275.07313	352	1+
275.88400	136	
276.01724	324	1+
276.18031	216	1+
277.79619	224	1+
277.84553	250	1+
277.95424	196	1+
278.54215	182	1+
278.88956	234	1+
279.01697	214	
279.08078	360	1+
279.93362	444	1+
280.10891	248	1+
280.26119	128	
280.81020	174	1+
280.85234	132	1+
280.94267	386	1+
281.01348	170	
281.08478	334	1+
281.43891	156	
281.96526	128	
281.99404	146	
282.06008	392	1+
282.80489	318	1+
282.91272	138	
283.84867	300	1+
283.90977	134	
283.98465	626	1+
285.02100	174	
285.05672	300	1+
285.09641	206	1+
285.17492	138	
285.84249	604	1+
285.87170	134	
285.89122	278	1+
285.94234	448	1+
286.00958	162	
286.91144	298	1+
287.87138	178	
288.06371	1310	1+
288.86867	244	1+
288.91496	324	1+
289.09557	346	1+
290.04173	152	
290.78202	138	
291.13573	132	
291.81414	214	1+
292.26171	142	
292.86629	432	1+
292.91744	152	
292.95708	162	
293.02107	162	
293.13002	186	1+
293.86970	366	1+
293.89395	362	1+
293.92148	128	
294.94262	170	
295.00044	210	1+
295.10443	184	1+
295.85792	126	
296.14205	266	1+
297.79941	446	1+
298.08105	386	1+
298.58436	254	1+
298.80813	294	1+
298.91568	222	1+
299.21020	134	
300.81111	250	1+
300.85232	166	
301.01968	176	
301.03598	152	
301.81190	168	1+
301.85864	194	
301.89913	144	
301.99684	304	1+
302.13098	290	1+
302.22208	356	1+
302.86217	144	
302.88428	152	
302.94068	510	1+
302.97380	382	1+
303.04793	204	
303.17677	150	
303.80185	226	1+
303.85611	742	1+
303.94403	378	1+
304.10220	598	1+
304.43701	362	1+
305.06574	210	1+
305.40626	150	1+
305.82197	140	
305.83983	138	
305.89452	286	
306.04671	256	1+
306.13597	186	1+
306.22203	134	
306.27479	148	
306.30993	284	1+
306.88089	438	1+
307.02543	254	
307.88675	318	1+
308.29167	644	1+
308.80209	474	1+
309.04849	192	1+
309.12899	260	1+
309.25610	138	
310.08706	160	
310.23494	128	
310.30719	322	
310.83244	182	1+
310.87789	160	
311.15837	128	
312.14231	180	1+
312.86149	134	
312.87916	254	1+
313.02809	136	
313.16321	222	1+
313.97078	132	
314.53308	166	1+
315.02775	136	
315.87604	128	
316.98897	144	
318.11840	278	1+
318.16926	134	
318.27350	198	1+
318.78013	238	1+
318.81573	288	1+
318.87696	234	1+
318.93146	262	1+
318.99124	196	1+
319.00468	196	1+
319.07203	146	
321.08732	152	
321.82043	240	1+
321.86566	202	
322.06657	166	
322.14041	144	
322.92977	434	1+
323.01666	262	
323.16344	134	
323.38638	132	
324.08653	300	1+
324.24263	264	
324.32392	456	1+
324.89217	410	1+
324.97929	196	
325.04977	160	1+
325.76728	162	
326.12515	196	
326.87363	322	
327.17086	136	
327.87887	180	
328.10485	136	
328.22354	348	1+
328.98222	202	1+
329.06025	300	1+
329.19007	138	
329.31631	240	1+
331.03197	196	1+
331.97138	206	1+
332.08729	694	1+
332.88266	152	
334.17185	366	1+
334.86562	372	1+
335.00198	200	
336.08829	240	1+
336.94406	844	1+
337.86751	336	1+
338.02391	334	1+
338.79524	272	1+
339.13920	132	
339.82861	368	
340.86903	130	
340.93852	424	1+
341.12184	146	1+
341.35864	264	1+
342.20286	202	1+
342.36465	156	1+
342.90742	288	1+
344.97541	208	1+
345.04066	140	
345.06901	348	1+
345.09500	164	
345.71639	220	1+
346.30915	270	1+
347.11725	358	1+
347.16777	208	1+
347.26788	142	
347.78983	196	1+
347.91331	154	1+
348.11615	232	1+
349.31890	814	1+
350.18437	184	
350.88549	148	
351.33375	242	1+
352.96601	246	1+
354.86384	128	
355.13644	138	
356.15735	132	1+
356.81053	144	
356.92124	456	1+
357.06918	210	1+
357.87379	130	
359.03585	240	1+
359.17259	224	1+
359.97719	146	1+
360.12334	176	
360.34469	370	1+
360.79922	238	1+
361.25399	196	1+
362.88217	152	
363.05216	242	1+
363.17938	186	
363.20825	174	
363.30519	216	1+
363.34780	264	1+
363.84456	234	1+
364.17143	130	
364.84667	178	1+
364.99687	180	1+
365.14886	316	1+
365.28013	532	1+
365.38660	386	1+
366.30659	130	
366.34273	130	
366.91200	224	1+
367.25961	128	
367.33743	264	
368.33603	448	1+
368.38717	172	
368.42370	1626	1+
END IONS

###FS:    #m/z: 322.92917 #charge 1+
###MS: 5
###MSMS: 6
BEGIN IONS
TITLE=Cmpd 4, +MS2(322.9292), 28.0-35.0eV, 0.1min #6
RTINSECONDS=6.634
SCANS=5-6
PEPMASS=322.92917	4322154
CHARGE=1+
175.47097	130	
180.87457	130	
183.08101	134	
191.95477	1216	1+
192.02070	132	
192.88646	172	
196.01587	236	1+
199.88974	124	
201.16068	122	
202.85421	134	
205.94819	614	
206.92145	320	
209.94407	320	1+
210.01006	148	
212.04609	130	
212.88977	364	1+
213.97495	126	
215.88686	566	1+
219.02831	142	
219.17194	284	1+
221.85981	190	1+
222.95394	1156	1+
226.01610	180	1+
227.93428	290	1+
228.05865	306	
228.16565	184	
230.86070	154	
230.88844	222	1+
230.90901	120	
231.01040	216	1+
231.02963	122	
231.85438	166	1+
231.96137	260	1+
232.04328	288	1+
233.04277	300	1+
233.06660	198	
233.80069	194	1+
233.89706	558	
233.98206	200	1+
235.82188	142	
236.00949	146	
236.02458	206	1+
236.08189	144	
237.05919	256	1+
238.21470	192	
238.87302	218	
239.01385	118	
239.07812	430	
239.95871	582	1+
239.96942	132	
240.06672	202	
240.88724	118	
240.96310	490	1+
241.08671	120	
241.93907	588	1+
242.88262	120	
242.94012	432	1+
242.99315	172	1+
243.88050	836	1+
244.03799	168	
244.08547	132	
244.97460	292	1+
244.99257	302	1+
245.04230	118	
245.87094	214	
246.05528	284	1+
246.97407	780	1+
247.93465	168	
248.85814	154	
248.96253	182	
248.98958	226	
249.03767	466	1+
249.08689	230	1+
249.97431	246	1+
250.06433	240	1+
250.89629	146	
250.92636	126	
251.15269	130	
251.24122	116	
251.92716	172	
252.11194	128	
253.83671	122	
253.95478	420	1+
255.10832	168	
255.78110	144	
256.03571	132	
256.88378	170	
257.09735	138	
258.05771	118	
258.97110	196	
258.98476	182	
259.99491	138	
260.04669	148	
260.17520	174	
260.19151	122	
260.96950	128	
261.05780	138	
261.47551	146	
261.89353	374	1+
262.17359	140	
262.82773	190	
262.97810	132	
263.05646	368	1+
263.18146	120	
264.01717	152	
265.01743	506	1+
265.90880	158	
265.96156	218	1+
266.16840	218	1+
266.24584	186	
266.91012	126	
266.99469	738	1+
267.01679	332	1+
268.11717	116	
268.86468	162	
268.90791	162	1+
268.98017	124	
270.07496	284	1+
270.80110	210	
271.05476	254	1+
271.28203	148	
271.84345	116	
271.93878	118	
273.10504	212	1+
274.00224	166	1+
274.01956	238	1+
274.05161	118	
275.09162	150	1+
275.85106	382	1+
277.07085	124	
278.06676	170	
278.10140	158	
278.85611	302	1+
279.09039	904	1+
279.19584	256	1+
279.23306	144	
279.82115	136	
279.87220	216	1+
279.97932	118	
280.14321	1654	1+
280.25981	128	
280.80715	188	
281.04539	464	1+
281.09051	122	
281.91675	132	
282.09435	324	1+
282.25730	466	1+
282.85672	180	
282.93737	128	
283.02605	360	1+
283.04282	218	
283.06996	440	1+
283.26202	388	1+
283.86915	122	
283.92690	302	1+
283.98306	230	1+
284.02165	606	1+
284.18652	122	
284.29233	1552	1+
286.07549	134	
286.17417	228	
286.91771	126	
288.06084	426	1+
288.81013	116	
289.87687	500	1+
290.80220	124	
291.02642	114	
291.88994	134	
292.05390	128	
293.06494	140	
293.12835	120	
293.15199	288	1+
293.87773	124	
294.85830	512	1+
294.90858	150	
294.93322	144	
295.95495	204	1+
296.03373	134	
296.80531	194	
297.09961	122	
297.91506	176	
298.05448	474	1+
298.92731	136	
300.11435	158	
300.87502	312	1+
300.92712	192	
301.03547	180	
301.05160	252	1+
302.05490	174	1+
302.94880	196	1+
302.99861	198	1+
303.14178	136	
303.88528	294	1+
304.02662	204	1+
304.06623	166	1+
304.11249	278	1+
304.18515	146	
304.26225	352	1+
304.99968	340	1+
305.06363	252	1+
305.22795	124	
306.05902	212	1+
306.27687	154	
306.80983	152	
307.02752	134	
307.28339	168	
307.30725	196	
307.80574	446	1+
307.88902	406	1+
308.07960	390	1+
308.29155	496	1+
309.08460	316	1+
309.12342	130	
309.22183	114	
309.25688	116	
309.32412	126	
310.04859	218	
310.30743	440	1+
310.87788	248	
310.89443	148	
311.88204	168	
312.87242	264	1+
313.02609	252	
313.12947	302	1+
314.16279	186	1+
314.87538	116	
315.11198	280	1+
317.85357	236	1+
318.17012	244	1+
319.04220	140	
319.07736	152	
320.00706	116	
320.05270	260	1+
320.29798	256	1+
321.11849	124	
321.22440	270	1+
322.10178	268	1+
322.17457	160	
323.06514	270	1+
323.11313	206	1+
323.23701	5216	1+
323.88418	126	
324.13731	320	1+
324.16021	118	
324.20363	1854	1+
324.89127	454	1+
324.94373	136	
324.99116	114	
325.01423	132	
325.08675	116	
325.29590	148	
326.14116	240	1+
326.37812	320	
327.04522	146	
327.37762	142	
328.08456	118	
328.18242	124	
END IONS

###FS:    #m/z: 363.95583 #charge 1+
###MS: 5
###MSMS: 7
BEGIN IONS
TITLE=Cmpd 5, +MS2(363.9558), 28.0-35.0eV, 0.1min #7
RTINSECONDS=7.4065
SCANS=5,7
PEPMASS=363.95583	1225864
CHARGE=1+
189.86289	288	1+
191.85824	366	1+
196.88335	394	1+
200.88900	154	
205.94681	236	1+
206.88757	126	
207.40593	258	
207.87425	264	1+
207.94920	142	
208.90172	166	
208.94183	156	
209.94304	2040	1+
210.88062	348	1+
212.87761	2248	1+
212.99684	144	
216.41323	128	
217.08234	124	
218.91599	218	
222.95086	1986	1+
224.84458	200	1+
224.94803	3004	1+
225.86653	202	1+
225.88587	206	
226.02914	364	1+
226.85857	222	1+
226.89269	228	
226.94669	12238	1+
227.03444	294	1+
227.07301	118	1+
227.09684	102	1+
227.17054	126	1+
227.64892	150	1+
227.93295	166	
228.89314	660	1+
228.94181	13070	1+
230.02550	208	1+
230.79098	138	
230.88946	3158	1+
231.97780	188	1+
232.01796	278	1+
232.89044	340	1+
234.87998	214	
236.05978	484	1+
237.79511	206	1+
238.12016	126	
238.90405	140	
240.07712	160	
240.96254	1968	1+
241.00104	226	1+
241.04929	162	
242.88429	128	
242.94146	146	
242.95904	1340	1+
243.53150	146	1+
244.03857	576	1+
244.88163	196	
244.95693	6024	1+
245.84319	140	
245.94096	318	
246.90797	298	1+
246.95206	5970	1+
247.84466	292	1+
247.97151	288	1+
248.90041	1180	1+
249.03763	166	
249.12919	170	
249.96703	352	1+
250.05502	178	
250.89748	200	
250.92850	192	
250.94600	160	
250.96834	224	1+
251.05658	146	
251.92370	258	1+
252.06454	142	
252.22948	130	1+
252.89907	416	1+
253.08171	302	1+
253.83198	134	
253.90280	352	1+
253.97949	228	1+
255.85328	190	1+
256.03665	140	
256.06885	124	
256.25953	138	
256.93423	214	
256.95326	144	
257.12770	214	
257.89903	210	1+
257.93625	132	
258.91842	148	
258.97251	506	1+
260.57569	172	
260.88503	408	1+
260.96698	1002	1+
260.98698	224	
261.89043	318	1+
263.84572	204	1+
263.97600	234	
264.15680	264	1+
264.85314	236	1+
264.89349	324	1+
264.96261	334	
265.00442	132	
265.04955	140	
265.97231	194	
266.24829	150	
266.99677	446	1+
267.10004	188	1+
267.97123	596	1+
268.00111	268	1+
268.12521	248	1+
268.96364	1356	1+
269.96919	994	1+
270.09228	330	1+
270.95037	330	1+
271.84753	312	1+
271.87999	228	1+
271.91183	150	
272.02764	158	1+
272.93335	362	1+
273.05549	204	1+
273.78886	220	1+
274.98554	224	1+
275.83061	138	1+
276.08114	142	
276.10007	132	
277.89399	310	1+
278.00653	166	
278.82954	116	1+
279.09775	204	1+
279.84985	228	1+
280.78891	350	1+
280.88401	130	
281.02933	404	1+
281.04443	156	
281.11903	150	
281.24554	134	
281.90767	184	
281.94763	148	
282.03491	278	1+
282.28046	206	1+
282.80329	200	
282.86778	128	
282.91325	224	
282.93200	212	1+
283.07387	200	
283.09484	154	
283.98326	244	
284.06258	124	
284.84487	570	1+
285.00881	228	1+
285.84471	402	1+
285.93471	168	
286.06899	154	
286.09875	490	1+
286.92577	152	
286.95049	158	
287.80303	150	
287.90435	214	1+
287.93224	146	
288.02798	226	1+
288.06221	826	1+
288.22632	130	
288.87132	352	1+
289.17892	214	1+
289.87694	240	1+
290.78137	222	1+
290.94597	138	
291.08468	230	1+
292.43631	178	
292.90264	288	1+
292.93391	172	1+
293.06077	298	1+
293.11637	150	
293.86229	350	1+
294.13080	148	
294.14794	142	
294.27738	316	1+
294.85850	284	1+
295.28179	188	1+
295.91813	344	1+
295.96587	184	
296.03859	238	1+
296.80652	256	
297.02323	148	1+
297.07431	138	
297.86818	180	
298.07819	234	1+
298.80167	320	1+
298.95763	204	1+
299.10657	248	
301.81003	174	
301.85946	186	
301.91336	260	1+
302.03598	212	1+
302.22192	264	1+
302.24697	154	
302.86112	162	
303.80939	372	
303.85447	744	1+
303.94415	148	
304.07204	136	
304.09372	128	
304.21550	158	
304.26265	144	
304.94787	150	
305.82275	274	1+
306.73625	162	1+
306.88556	210	
307.02943	180	1+
307.08330	130	
307.11412	134	
307.28937	514	1+
307.78774	360	1+
307.89405	166	
308.10644	140	
308.29552	426	1+
308.40125	128	
308.98953	162	
309.13347	330	1+
310.26854	170	1+
310.87878	332	1+
310.96053	136	
311.25748	106	1+
311.34328	138	
311.86288	186	
312.77398	258	1+
313.02980	234	1+
313.84182	262	1+
314.12294	294	1+
315.07360	138	
317.81405	132	
317.87482	290	1+
317.90088	150	
318.93521	568	1+
318.99506	156	
319.31334	134	
319.86269	280	1+
320.00611	290	1+
320.78509	130	
321.15042	144	
321.81634	288	1+
321.86835	458	1+
322.06073	242	1+
322.11203	124	
322.15918	142	
322.30895	404	1+
322.92682	220	
323.06524	194	1+
323.19154	212	1+
324.02121	146	
324.09069	160	1+
324.15259	246	
324.89052	498	1+
324.93389	186	1+
326.83193	218	1+
326.87174	314	
327.26874	210	
327.80496	260	1+
328.81099	170	1+
329.13975	128	
329.18202	154	
329.87225	158	
329.97829	216	1+
330.20521	132	
331.08392	470	1+
331.11489	170	
331.27488	232	1+
331.90698	184	1+
332.24116	172	
333.88810	156	1+
334.05883	142	
335.86158	246	1+
336.80817	210	1+
336.94472	784	1+
337.08789	136	
337.10789	124	
337.21374	154	
337.31404	152	
337.75999	156	1+
337.86277	126	
338.15460	144	
339.82537	148	
340.90608	194	1+
340.94108	280	
341.07775	240	1+
341.35750	310	1+
342.18720	316	1+
342.27970	254	
342.90701	180	
343.13937	316	1+
343.18908	262	1+
343.27215	124	
344.08699	128	
344.97179	380	1+
346.88140	144	
347.09486	214	1+
347.30342	260	
348.32446	454	1+
349.04376	160	1+
349.32309	300	1+
349.35323	254	1+
350.18232	300	1+
351.10254	190	1+
351.33548	154	
352.86586	192	1+
354.98729	126	
356.06606	158	
357.05200	296	1+
359.76021	192	1+
359.89718	204	1+
361.09063	132	
362.16981	280	1+
362.28943	146	
363.03520	194	1+
363.11506	272	1+
363.14684	130	
364.11363	336	1+
364.21602	202	
365.20379	160	
365.25634	174	
365.31142	158	
366.32592	764	1+
367.17841	140	1+
367.32744	568	1+
368.14396	162	
368.42218	1552	1+
END IONS

###FS:    #m/z: 336.94532 #charge 1+
###MS: 5
###MSMS: 8
BEGIN IONS
TITLE=Cmpd 6, +MS2(336.9453), 28.0-35.0eV, 0.2min #8
RTINSECONDS=8.1785
SCANS=5,8
PEPMASS=336.94532	414928
CHARGE=1+
187.86962	150	
189.86538	156	
189.95804	122	
192.88840	146	
205.94462	242	1+
207.92918	140	
209.88357	126	
209.94237	142	
210.88222	450	1+
211.94385	13786	
211.97937	232	1+
212.87887	874	1+
212.94751	432	
213.89350	116	
213.93866	4474	1+
214.89450	126	
215.85980	144	
215.88665	326	
215.93772	430	
216.88604	246	
217.85820	136	
217.88051	198	
221.94740	468	1+
222.95274	362	1+
225.05045	252	1+
225.19948	118	
226.01005	228	1+
227.89619	156	
228.85343	198	1+
228.89159	142	
228.91493	214	1+
229.09892	118	
229.95421	12906	1+
229.98573	96	1+
230.06791	158	1+
230.23306	126	
230.88896	880	1+
231.95067	5180	1+
233.25161	124	1+
233.87373	112	
233.89662	834	1+
233.94857	1026	
234.05927	146	1+
234.10467	142	
235.89355	138	
235.94722	166	
236.08013	218	
237.08569	136	
237.82292	120	
238.05089	166	
239.06778	158	
239.08844	162	
239.49134	118	
239.90152	146	
240.07862	322	1+
240.96448	134	
241.94497	214	1+
243.03970	114	
243.07546	162	
244.03621	154	
244.95661	168	
246.97597	320	
247.96479	2756	1+
248.03175	258	
248.87648	172	
248.90019	482	1+
248.98501	332	
249.04098	150	
249.06997	176	1+
249.44972	120	
249.96076	2118	1+
250.11698	112	
250.82682	122	
251.00135	214	1+
251.03264	304	1+
251.78641	246	1+
251.95628	146	
251.98229	140	
252.04720	114	
252.97040	6750	1+
253.08575	218	
253.10787	126	
253.90779	154	
254.09652	112	
254.90442	130	
254.96484	3184	1+
255.07342	862	1+
256.83320	222	1+
257.51236	252	1+
258.90062	142	
258.98396	184	
259.95784	222	
259.98884	464	1+
261.05348	114	
261.96880	112	
263.05484	196	1+
263.25164	218	1+
263.86781	170	1+
263.97773	154	
264.94336	150	
264.98150	124	
265.01834	230	
265.11101	124	
266.09363	358	1+
266.24758	126	
266.92284	126	
266.99750	316	
267.01201	266	
267.84193	424	1+
268.01844	138	
268.87243	160	
268.94983	296	1+
270.98399	1064	1+
271.04100	122	
272.84542	260	1+
272.86657	122	
272.95245	136	
272.97492	280	
273.79878	126	
273.97713	392	1+
274.85843	260	1+
275.03077	156	
275.09994	180	1+
275.88335	198	1+
276.06387	184	1+
276.23123	168	
276.81528	128	
276.83439	188	1+
277.03444	156	1+
278.00482	258	1+
278.96079	420	1+
279.16666	126	
280.80944	126	
280.86871	112	
280.88644	116	
281.04766	306	1+
281.11956	276	1+
282.11880	324	1+
282.91227	174	
285.09767	188	1+
285.86789	138	
286.06499	178	
286.84682	412	1+
286.91515	116	
287.02461	324	1+
287.04927	138	
288.06745	242	1+
290.01080	366	1+
290.15166	320	1+
290.85367	148	
291.01620	272	1+
291.49344	164	
291.80834	348	1+
291.97454	134	
292.61307	130	
293.02669	158	
293.13057	114	
293.85801	144	
293.99695	274	
294.01544	116	
294.11872	136	
294.85887	116	
294.98714	238	
295.00694	114	
295.06520	160	
295.85306	114	
295.87034	150	
295.96976	694	1+
295.99257	318	
296.07714	332	1+
296.29356	156	1+
296.92402	184	1+
296.97111	436	1+
297.49276	120	
298.73000	118	
298.94930	188	
299.05767	274	
299.10200	128	
299.16206	326	1+
300.05441	164	
300.92137	142	
301.06004	112	
301.50637	268	1+
302.85533	270	1+
302.88094	178	1+
303.01542	444	1+
304.01706	310	1+
306.87918	116	
306.89970	180	1+
307.08750	152	
307.30580	186	
308.88109	162	
309.86750	128	
309.93587	432	1+
310.87437	398	1+
310.94050	332	1+
312.05899	164	
313.03403	340	1+
313.10068	170	1+
313.88574	126	
315.15856	348	1+
316.10977	118	
316.21781	148	
316.93722	258	1+
317.06547	164	
318.48511	120	
319.08062	174	
319.12547	114	
319.29183	334	1+
320.12400	462	1+
320.14451	132	
320.29142	208	1+
321.02958	142	
321.09188	198	
321.12919	380	1+
321.22122	308	1+
321.26654	114	
322.17732	128	
323.23806	704	1+
323.88036	148	
324.88983	368	1+
327.30306	148	
328.07398	162	1+
328.11933	112	
328.81875	162	1+
328.89306	172	
329.82382	178	1+
329.97953	280	1+
332.08747	472	1+
332.13722	116	
332.88598	134	
333.06178	114	
333.98766	122	
334.19566	188	
335.04494	120	
335.14410	138	1+
336.07828	302	1+
336.21457	214	1+
337.10745	110	
337.19643	276	1+
337.25348	264	
337.32101	230	1+
337.99031	146	
339.10157	184	1+
339.15918	120	
339.26804	138	
340.18997	154	
340.39101	462	1+
341.15326	112	
341.25137	268	
341.46662	142	1+
341.92381	226	1+
END IONS

###FS:    #m/z: 322.92935 #charge 1+
###MS: 9
###MSMS: 10
BEGIN IONS
TITLE=Cmpd 7, +MS2(322.9294), 28.0-35.0eV, 0.2min #10
RTINSECONDS=11.875
SCANS=9-10
PEPMASS=322.92935	3912168
CHARGE=1+
189.96143	102	
191.95425	840	1+
192.88939	182	
201.04279	178	
203.95616	110	
205.01480	358	1+
205.94787	728	1+
207.97206	112	
209.94504	142	
210.90015	108	
212.89352	200	
213.41868	106	
215.88736	516	1+
216.03803	108	
220.86395	266	
221.86419	124	
221.96450	124	
222.95422	954	1+
222.97547	144	
225.94973	346	1+
227.93184	216	
228.52303	130	
228.95559	104	
230.86126	136	
231.86612	142	
232.09478	104	
232.85830	110	
233.17217	100	
233.89699	568	1+
234.02994	162	1+
234.91347	166	
236.05552	302	1+
238.87667	154	1+
239.07781	326	1+
239.78532	130	
240.94270	330	
240.96159	332	
241.12915	112	
241.88470	166	
241.94203	256	
242.94134	1454	1+
243.82200	194	1+
243.88121	622	1+
244.03299	100	
244.93676	562	1+
245.87843	134	
245.97362	478	1+
246.90668	104	
246.97605	408	1+
248.85693	162	
248.97589	216	1+
248.99260	120	
249.03629	240	
250.06841	138	
250.81170	100	
250.94982	166	
251.05094	202	
252.00796	254	1+
252.06120	146	
252.10298	240	1+
253.03443	268	1+
253.06150	154	1+
253.16259	98	1+
253.83294	154	
255.10119	194	1+
255.14001	136	
255.88690	178	1+
257.03160	100	
258.97403	248	
260.17198	298	1+
260.19383	138	
260.83176	376	1+
260.86157	104	
260.98501	104	
261.01905	122	
261.05586	166	
261.83423	252	1+
261.89507	344	1+
262.07708	142	
263.05980	138	
263.83303	202	
263.98043	198	
264.01411	284	1+
264.09958	106	
264.36731	152	
264.79387	144	
264.90604	124	
264.98596	102	
265.05614	226	
265.12295	128	
265.26765	126	
265.95435	146	
266.04315	142	
266.93529	114	
266.99903	276	1+
267.08619	118	
267.14254	110	
268.95637	190	
268.99901	182	
269.04051	116	
269.11203	128	
269.85749	122	
269.88034	100	
270.80157	186	
270.90174	114	
271.11199	104	
271.84530	156	
272.00365	180	1+
272.16877	198	1+
272.20283	122	
272.78649	162	1+
272.85504	102	
273.84147	150	
274.15351	110	
274.85534	106	
276.84676	216	1+
276.95981	138	
277.05492	144	1+
277.09675	150	
278.05705	176	1+
278.25379	164	1+
279.09266	818	1+
279.22815	100	
279.89902	174	
280.04136	382	1+
280.14231	552	1+
280.23817	302	1+
280.99664	238	1+
281.04635	300	1+
281.12398	224	1+
281.24446	204	1+
281.80898	106	
281.98005	156	
282.06764	386	1+
282.27874	194	
282.85760	142	
282.96809	114	
283.02662	204	1+
283.07029	280	1+
283.25858	240	1+
283.84927	138	
283.94937	126	
284.29264	1164	1+
284.87636	140	
284.94665	116	
285.01092	320	1+
285.86740	136	
286.10253	158	
286.80023	272	
286.82374	152	
286.91949	200	
287.40296	136	
288.86414	112	
289.04408	144	
289.08747	146	
289.88382	186	
289.98448	324	1+
290.05818	124	
290.14918	122	
290.79040	116	
290.88425	110	
291.45756	100	
291.81293	190	1+
292.86751	460	1+
293.90027	106	
294.07078	120	
294.10546	228	1+
294.27203	202	1+
294.77432	118	
294.86137	256	1+
295.01084	122	
296.88043	124	
297.83741	164	
298.77958	110	
298.94370	198	1+
299.05712	190	
299.88602	178	
300.11291	116	
302.03482	112	
303.01541	246	1+
303.88581	100	
303.92170	208	1+
304.22544	164	1+
305.44264	100	
305.88193	302	1+
306.12425	140	
306.27465	130	
306.29906	102	
307.13292	124	
307.27983	212	
307.88967	276	1+
308.29222	902	1+
308.80901	164	
308.96140	102	
310.30609	686	1+
310.88273	102	
310.94842	108	
311.02596	324	1+
311.14038	110	
311.77593	106	
311.88576	144	
312.17166	172	1+
312.87117	176	
313.03410	734	1+
313.87596	166	
314.89434	148	
315.13460	224	1+
316.25298	160	1+
317.04922	144	
319.15983	100	
319.88785	154	1+
321.01570	248	1+
321.13539	122	
322.18082	248	1+
323.05569	120	
323.23771	3296	1+
324.14210	186	
324.20607	754	
324.89317	212	1+
325.31877	228	
325.94506	102	
326.16683	286	1+
326.20508	190	
327.13803	146	
327.20900	132	
327.94822	170	
328.26216	112	
END IONS

###FS:    #m/z: 363.95605 #charge 1+
###MS: 9
###MSMS: 11
BEGIN IONS
TITLE=Cmpd 8, +MS2(363.9561), 28.0-35.0eV, 0.2min #11
RTINSECONDS=12.647
SCANS=9,11
PEPMASS=363.95605	1208932
CHARGE=1+
189.86164	664	1+
191.85781	726	1+
191.95291	136	
194.03816	142	
196.88403	340	
197.86446	178	1+
205.95210	124	
207.40551	120	
207.87390	208	
209.87681	530	1+
209.94326	1588	1+
210.88339	366	1+
211.94162	142	
212.87819	2944	1+
214.89243	200	
215.88355	386	1+
216.91174	184	
218.91142	120	
222.95220	2432	1+
224.00703	114	
224.94759	2418	1+
225.88702	550	1+
226.94715	9774	1+
226.97361	228	
227.02202	252	1+
227.03308	118	
227.19919	148	
227.93173	444	
228.89384	1088	1+
228.94195	11366	1+
229.97127	216	1+
230.88935	3620	1+
232.39185	128	
232.88379	510	1+
232.92334	254	1+
233.09849	142	1+
233.38819	180	
234.83404	330	1+
234.88290	264	1+
234.96058	116	
236.93636	114	
237.05928	144	
238.07017	134	
238.42717	154	
239.42632	158	
240.03695	218	1+
240.96341	1416	1+
241.09099	134	
242.95653	740	1+
244.95645	4790	1+
245.94164	464	
246.04540	208	1+
246.39333	154	
246.78574	134	
246.90494	180	
246.95307	6336	1+
247.07660	116	
247.23732	176	
248.02859	136	
248.17213	144	1+
248.85715	130	
248.89848	770	1+
249.00379	114	
249.06202	186	1+
249.07878	156	
250.21567	126	1+
250.89923	200	
250.97024	222	
252.88964	112	
253.09953	248	1+
253.90440	478	1+
253.94957	144	
256.97266	134	
257.99575	366	1+
258.97198	482	1+
258.99749	278	1+
259.03687	156	
259.84859	144	
260.08340	252	1+
260.83480	116	
260.96872	1096	1+
261.03565	112	
261.93594	126	
262.89302	118	
262.92392	196	
262.96631	144	
263.83217	266	1+
263.97710	200	
264.79545	202	1+
264.90228	228	1+
264.91994	112	
264.96552	132	
265.08635	162	
265.25978	270	1+
265.97136	142	
266.26287	190	1+
266.86310	178	
266.96003	114	
266.99494	288	1+
267.78211	124	
267.90933	198	1+
267.97369	736	1+
268.06552	206	1+
268.96420	894	1+
269.80193	286	1+
269.96890	758	1+
270.80525	276	1+
271.91338	250	
271.96930	114	
272.08242	124	
272.93172	434	1+
275.06247	182	
276.57493	136	
276.85682	380	1+
277.00161	146	
277.09339	182	
278.93941	112	
279.08375	132	
279.92254	226	1+
280.79129	164	
280.81521	120	
280.88357	238	1+
281.25941	150	
281.85198	130	
282.86745	130	
282.98129	390	1+
283.07335	164	
283.16688	160	
283.79947	136	
283.94305	136	
283.98540	336	1+
284.84913	124	
284.87940	130	
284.97910	222	1+
285.09748	260	1+
285.12742	180	1+
285.79815	286	1+
285.84715	478	
286.09982	162	1+
286.87818	128	
288.06313	466	1+
288.22583	128	
288.90905	214	1+
289.08629	146	
289.26194	138	
290.78301	190	
290.81495	234	1+
290.85567	150	1+
293.11904	152	1+
293.89327	122	
294.88573	232	1+
295.92406	128	
296.80510	410	1+
298.08030	306	1+
298.25610	138	
298.80122	188	
299.87163	118	
300.85291	524	1+
300.88786	142	1+
301.03379	300	1+
301.85604	442	1+
301.93037	150	
302.22153	158	
302.26561	128	
303.06708	158	
303.80742	580	1+
303.82890	138	
303.85517	1102	1+
303.91982	210	1+
303.96758	122	
305.82392	296	1+
306.88394	358	1+
307.12994	196	1+
307.30762	154	
307.79012	260	1+
308.29289	292	
308.79292	200	1+
308.95116	230	1+
309.29811	192	
309.32777	188	
309.50208	88	1+
310.14598	236	1+
310.31084	152	
310.87915	458	
311.82583	224	1+
311.88601	254	
312.02786	264	1+
312.09349	168	1+
312.86874	148	
314.17219	110	
314.85648	288	1+
315.05121	184	
315.89370	236	1+
315.93285	158	
316.81041	226	
317.29011	144	
317.42969	270	1+
318.59314	202	
318.93493	258	1+
319.03055	170	1+
319.86764	350	1+
321.81447	526	1+
321.86650	268	1+
322.90189	116	
322.92907	950	1+
323.01493	468	1+
323.23477	320	1+
323.25819	168	1+
323.97995	194	1+
324.01675	340	1+
324.26499	210	1+
324.82348	240	1+
324.89316	216	
325.89832	144	
326.87215	532	1+
326.90741	212	1+
327.79947	248	1+
327.85871	250	1+
328.88247	262	
329.87357	250	1+
329.88692	116	
330.94593	130	
332.08588	172	
332.78036	188	1+
332.83751	98	1+
333.09138	124	
335.00089	166	1+
336.86667	122	
336.94302	634	
337.30364	294	1+
339.14134	208	
339.72626	182	1+
339.82746	216	
340.94063	262	
341.06601	124	
341.74848	144	
342.21103	124	
342.90840	280	1+
343.26714	124	
343.28190	220	
345.79978	126	
345.87469	122	
346.98785	112	
348.96174	222	1+
349.32058	210	
349.88403	172	1+
350.31530	180	
351.18282	130	
351.33573	120	
352.10875	282	1+
352.87541	188	1+
352.88715	382	1+
353.08124	140	
354.20449	150	
356.04042	144	
357.70488	208	1+
357.86673	132	
359.08179	112	
360.11635	120	
361.09359	114	
361.20795	116	
362.02835	278	1+
362.13929	116	
362.23165	128	
362.34377	114	
362.89985	140	
363.17849	146	1+
363.36572	280	1+
363.95611	126	
364.28025	304	1+
364.36224	200	1+
365.12379	130	
365.31773	220	1+
365.95274	114	
367.99573	114	
368.33465	120	
368.38746	118	
368.41971	506	1+
369.07561	196	1+
369.18715	132	
END IONS

###FS:    #m/z: 507.84524 #charge 1+
###MS: 9
###MSMS: 12
BEGIN IONS
TITLE=Cmpd 9, +MS2(507.8452), 28.2-35.2eV, 0.3min #12
RTINSECONDS=13.4185
SCANS=9,12
PEPMASS=507.84524	383226
CHARGE=1+
191.95293	288	1+
192.01980	222	1+
196.01279	420	1+
199.88604	254	
209.02933	156	1+
211.95779	208	
217.95221	206	
224.94895	298	1+
228.85108	202	
229.88085	200	
230.84769	638	1+
231.88941	478	1+
234.91996	212	1+
236.96992	302	1+
237.88347	410	1+
238.05962	440	
238.88654	276	1+
241.07057	380	1+
241.12192	238	1+
245.03227	210	1+
248.08354	352	1+
248.85623	336	1+
249.12371	182	1+
249.96221	238	1+
250.96636	196	1+
251.05343	140	1+
252.07766	538	1+
252.11546	204	
253.94450	304	1+
254.09826	208	
255.08325	164	1+
257.04969	232	
257.86456	284	1+
258.90350	390	1+
260.05126	286	1+
260.11229	408	1+
262.88309	232	
266.86318	354	
266.87721	372	1+
267.12846	368	1+
267.78305	190	
267.84637	270	1+
268.05633	240	1+
268.10680	278	1+
268.88022	342	1+
268.97492	186	
269.92456	304	
269.98726	270	1+
270.85713	232	
271.87450	848	1+
272.11352	270	1+
272.85192	1742	1+
272.92341	424	1+
273.02399	374	1+
273.11583	220	1+
274.09317	206	
274.79846	352	1+
275.88282	374	1+
275.98711	148	1+
276.11742	258	1+
277.91497	194	
278.01199	172	1+
278.79651	194	
278.83151	314	1+
278.85603	178	
278.95273	232	1+
279.13255	296	1+
279.16141	210	1+
280.87732	452	1+
280.93582	186	1+
281.37625	442	
282.12410	296	1+
282.86934	158	1+
282.93000	484	1+
283.10719	468	1+
284.41081	290	1+
284.87563	226	
284.97256	182	
285.00496	382	1+
285.84719	444	1+
285.89337	174	
285.94087	1178	1+
286.79403	228	
286.87452	340	
286.88960	430	1+
287.14261	262	1+
287.89040	292	1+
288.03946	190	1+
288.86858	846	
288.95339	220	
289.06285	350	1+
289.38375	218	1+
289.88212	1374	
290.86292	2374	1+
290.93526	326	1+
291.87984	1272	1+
291.90820	186	1+
292.06240	350	1+
293.87262	7108	1+
293.95237	496	1+
293.97591	486	1+
294.04222	272	1+
294.12489	778	1+
294.17153	320	1+
294.35280	180	1+
294.95471	400	1+
295.04766	174	1+
295.09621	428	1+
296.02020	348	1+
296.13511	330	1+
296.85212	464	1+
296.88102	1292	1+
297.80865	646	1+
298.85455	438	
298.87712	1614	1+
298.96196	200	
299.81260	580	1+
299.90807	356	1+
300.85301	788	1+
300.95263	320	1+
301.17047	226	1+
302.14676	270	1+
302.77214	244	1+
302.88736	392	
303.02980	182	
303.18277	264	1+
303.85593	188	
303.87580	236	
304.87976	376	
304.95294	178	
305.27598	318	1+
305.85632	564	1+
305.89935	180	
305.91248	208	
306.12108	174	
306.16705	174	
307.81204	250	1+
307.89007	1174	
308.02095	554	1+
308.14211	1114	1+
308.81425	210	1+
308.88019	2942	1+
309.11045	632	1+
309.99627	198	
310.11455	482	1+
310.15615	898	1+
310.42112	184	
310.81563	218	1+
311.03087	486	1+
311.79500	168	1+
311.88438	13552	1+
311.93232	194	
312.16955	298	
312.21353	140	1+
312.40290	176	
313.01466	230	
313.17384	230	
313.39299	184	1+
313.72591	86	1+
313.88478	3952	1+
313.93113	530	1+
313.96623	438	1+
313.98730	478	1+
314.13772	214	
314.82437	348	1+
314.86372	1586	1+
316.37503	306	1+
316.81375	466	1+
316.86340	908	
316.88532	2296	1+
317.06584	160	1+
317.15787	290	1+
318.86254	1066	1+
318.93505	286	
319.80843	228	1+
319.95705	216	1+
321.31628	270	1+
321.40362	194	1+
321.87388	188	
322.15816	224	1+
323.00722	708	1+
323.03816	202	
323.85511	492	1+
323.87667	202	
323.96054	444	1+
324.79672	276	1+
324.81732	214	1+
324.85681	332	1+
324.88184	186	
324.96604	288	1+
325.06204	452	1+
325.12325	456	1+
325.89856	726	
326.06233	296	1+
326.88081	1644	1+
327.15952	178	
327.29887	184	1+
327.57027	248	1+
327.88367	1246	1+
327.89591	634	
328.00855	184	1+
328.18818	188	
328.37104	504	
328.87104	336	
328.91871	378	1+
329.08915	250	1+
329.35396	168	1+
329.78214	214	1+
329.89521	1038	
329.94828	520	1+
330.15883	424	1+
330.82416	314	1+
330.89623	600	
330.95247	366	1+
331.82677	192	1+
331.89261	2694	1+
332.87128	2068	1+
332.95167	350	
333.06768	232	1+
333.83960	204	1+
334.81150	250	
334.90039	1222	1+
335.20177	196	1+
335.88740	772	1+
336.08658	224	
336.80293	268	1+
336.86919	366	
336.94531	462	1+
337.87902	1060	1+
337.90232	244	
338.05659	358	1+
338.09807	326	1+
338.98417	292	1+
339.10457	216	1+
340.79461	222	1+
340.94179	198	
340.99138	274	1+
341.01151	292	
341.90331	352	1+
342.07044	366	1+
342.81164	176	1+
342.85642	198	
343.87406	840	1+
344.18280	202	
345.15073	230	1+
345.88802	188	
345.97373	374	1+
346.71020	212	1+
346.77611	138	1+
346.89913	202	
347.89643	308	
348.01054	312	1+
348.82907	184	1+
348.89478	264	
349.90594	606	1+
349.98882	186	
350.38057	254	1+
350.88541	954	1+
350.96044	400	1+
351.03236	380	1+
351.83765	208	
352.06867	514	1+
352.16606	174	
352.75189	180	1+
352.77564	520	1+
352.90585	1020	1+
353.33591	284	1+
353.79124	238	1+
353.81785	236	1+
353.84919	438	1+
354.99431	202	1+
355.02222	294	
355.13709	252	1+
355.88852	888	1+
355.96962	238	1+
356.18401	180	
357.32258	108	1+
357.81143	162	1+
357.89454	256	
357.96617	190	1+
358.15734	212	1+
358.83855	306	1+
359.11126	180	1+
359.13532	270	
359.87032	634	1+
361.09972	294	1+
361.96289	186	1+
362.02277	444	1+
362.06942	224	1+
362.10314	358	1+
362.86503	362	
363.37890	190	
364.36066	224	1+
365.93942	160	1+
366.14560	304	1+
366.18340	502	1+
366.33155	302	1+
366.77909	388	1+
366.83979	3492	1+
366.86493	178	
366.96574	194	1+
367.05756	298	1+
367.15205	232	1+
367.77740	256	1+
367.92632	256	1+
368.89004	936	1+
369.12964	412	1+
369.32301	252	1+
369.37826	184	1+
369.84030	358	
369.89333	888	1+
370.02922	244	1+
370.04853	376	1+
370.13386	334	1+
370.15580	270	
370.77944	372	1+
370.87543	196	
371.04934	398	1+
371.87744	366	1+
372.14317	282	1+
372.84571	240	
372.86952	270	1+
373.83573	494	1+
374.81733	260	
374.90109	204	
375.09949	174	
376.36139	234	1+
377.00543	272	1+
378.14936	228	1+
378.26972	130	1+
378.78770	362	1+
378.90737	238	1+
379.67348	136	1+
379.85397	542	1+
380.05398	260	1+
380.77938	210	1+
380.85730	460	1+
381.11366	194	
381.92235	186	1+
381.94672	246	1+
382.85831	950	1+
383.11542	464	1+
384.33466	252	1+
384.85027	6498	1+
384.90114	278	1+
386.10661	242	1+
387.03391	368	1+
387.07022	334	1+
387.16773	820	1+
387.73517	292	1+
387.85084	338	
388.79665	342	
388.85273	194	
389.02545	446	1+
389.08838	186	1+
389.19957	490	
389.79525	626	1+
389.86433	282	
390.02569	330	1+
390.18961	820	1+
390.37702	414	1+
390.84361	820	
391.50740	170	1+
391.84071	760	
392.49500	112	1+
392.83188	640	1+
392.86369	1846	1+
393.08475	392	
393.23711	288	1+
393.36326	210	1+
393.40841	270	1+
393.47165	94	1+
393.79839	878	1+
394.83614	682	
394.86083	490	
395.08929	266	1+
395.13344	238	1+
395.31855	170	1+
395.85858	250	
395.89796	290	1+
397.03910	180	
397.45819	206	1+
398.02576	162	1+
398.20892	436	1+
398.40126	248	1+
398.83456	384	1+
398.86685	632	1+
398.90331	180	
399.06385	302	1+
399.80399	296	1+
400.78252	192	1+
401.11997	498	1+
402.86157	898	
402.90428	208	
402.92906	268	1+
403.04874	240	1+
403.22857	202	
403.87213	1754	
404.08260	304	1+
404.82113	194	1+
404.86766	3050	1+
405.50642	266	1+
405.86904	1938	1+
405.92863	230	1+
406.15242	220	1+
406.28417	166	1+
406.53290	176	
406.81037	576	1+
407.20461	154	1+
407.81466	412	1+
407.86477	15986	1+
408.10155	154	1+
409.03077	178	
409.72276	248	1+
409.81154	194	
410.83970	902	1+
411.07327	196	
411.11061	192	1+
411.16321	506	1+
411.80925	1216	1+
412.03995	294	1+
412.73310	420	1+
412.78396	252	1+
412.84497	1770	1+
412.86549	1074	1+
412.93005	328	1+
413.04450	166	1+
413.07438	812	1+
413.80647	178	
413.82094	212	
414.01052	302	1+
414.13449	220	1+
414.15816	316	1+
415.01201	242	1+
415.05138	204	1+
415.19328	532	1+
415.46487	110	1+
415.84432	248	1+
415.87595	798	1+
416.87925	564	1+
417.01128	298	1+
417.93071	186	1+
418.16656	220	1+
419.10507	272	1+
419.13825	344	1+
419.84989	266	1+
420.04699	116	1+
420.20810	222	1+
421.88397	1158	1+
421.91372	176	1+
422.22214	488	1+
422.94047	260	1+
423.01815	200	1+
423.22875	640	1+
423.87748	718	1+
424.14351	266	
424.82344	396	1+
425.12838	190	
425.15018	208	
425.20030	196	
425.88014	1666	
425.94216	188	
426.04780	316	1+
426.61878	152	1+
426.86202	2724	1+
426.93298	608	1+
428.74224	268	
428.84883	896	1+
428.88532	3486	1+
429.22998	188	
429.27118	218	1+
429.74195	634	1+
429.82227	408	1+
429.93167	178	1+
430.11046	226	
430.74409	440	1+
430.86107	2072	1+
430.88379	792	
431.86777	1318	1+
432.22647	168	1+
432.40321	168	1+
433.00229	214	1+
433.20241	360	1+
434.11572	182	1+
434.73988	212	1+
434.88820	282	
435.15923	254	1+
435.81943	424	1+
435.86554	478	1+
437.02568	224	1+
437.09978	206	1+
437.15412	460	1+
438.74264	190	
438.96647	220	1+
439.19745	338	1+
439.89322	1178	1+
440.15787	400	1+
440.79203	190	1+
441.14713	868	1+
441.95567	192	
442.15210	654	1+
442.22232	198	
442.33623	274	1+
443.10198	282	1+
443.25161	324	1+
443.28701	208	1+
443.41476	180	1+
443.79537	202	1+
443.88770	216	
443.94821	340	1+
444.10799	190	1+
444.14724	756	1+
444.25071	186	1+
444.38651	236	
444.87225	2944	1+
444.94953	240	1+
445.30735	246	1+
445.38233	278	1+
445.91544	192	1+
446.20506	258	1+
446.89610	558	1+
447.16436	300	1+
447.83997	276	1+
448.77644	188	
448.89473	212	
449.10106	262	
449.14516	228	1+
449.88185	704	
450.15165	182	1+
450.77656	194	
450.88034	568	
451.40634	240	1+
451.87039	220	1+
451.90225	412	
452.26810	268	1+
453.20453	214	1+
453.86722	194	
455.35490	156	1+
455.80059	224	1+
456.20940	172	1+
457.16151	184	1+
457.24032	272	1+
457.90730	1032	1+
458.76008	186	1+
460.16523	884	1+
461.05551	180	1+
461.35655	154	1+
462.15941	634	1+
462.22314	154	1+
462.88196	1452	1+
462.91055	236	1+
463.12856	184	1+
464.40229	366	1+
464.78517	282	1+
465.17342	218	
465.40515	300	1+
466.23214	272	1+
467.15032	182	
467.88955	1806	1+
468.06682	140	1+
468.44589	146	1+
468.67630	182	1+
468.77799	350	1+
469.16221	318	1+
469.78178	222	1+
470.13591	242	1+
470.28386	256	1+
471.05569	216	1+
472.34273	156	1+
474.79591	210	1+
478.76807	248	1+
479.20302	156	1+
479.77857	208	1+
480.72004	188	1+
483.91966	182	
485.72479	158	1+
485.90065	1090	1+
486.45967	166	1+
486.84194	178	
487.37477	270	1+
487.40827	342	1+
487.43311	252	1+
487.81186	214	
488.34300	322	1+
489.34260	220	1+
491.50499	184	1+
491.80439	294	1+
492.42616	344	1+
492.48247	228	1+
498.74971	266	1+
498.94206	218	1+
500.02660	222	1+
501.77851	364	1+
501.80418	282	1+
502.73887	174	1+
502.80579	216	1+
502.93899	226	1+
503.21424	208	1+
503.28006	612	1+
503.35257	2652	1+
503.39924	238	1+
503.46250	278	1+
504.08191	196	1+
504.21416	148	1+
504.32545	234	
504.80294	480	1+
505.00897	298	1+
505.07760	108	1+
505.32969	820	1+
505.69661	264	1+
506.01633	218	1+
506.43306	620	1+
506.47847	458	1+
506.88732	138	1+
507.43772	496	1+
507.54591	144	1+
507.89688	144	1+
507.91308	180	1+
508.37137	190	1+
508.57610	180	
508.91553	116	1+
509.27857	220	
509.31182	742	1+
509.39768	406	1+
509.46846	242	
509.80260	300	1+
509.86014	384	1+
510.06218	184	1+
510.15089	238	1+
510.31444	652	1+
510.49486	166	1+
512.48636	114	1+
END IONS

###FS:    #m/z: 340.94006 #charge 1+
###MS: 13
###MSMS: 14
BEGIN IONS
TITLE=Cmpd 10, +MS2(340.9401), 28.0-35.0eV, 0.3min #14
RTINSECONDS=17.111
SCANS=13-14
PEPMASS=340.94006	2164614
CHARGE=1+
187.86160	258	1+
190.86291	158	
192.88901	318	1+
192.92749	190	
196.88216	256	1+
199.97314	150	
205.94755	128	
207.87709	262	1+
207.97152	124	
208.95953	146	
209.94503	140	
210.93718	182	
211.94337	124	
212.87482	298	1+
213.93905	3630	1+
214.89440	214	
215.88605	878	1+
215.93685	868	1+
216.19756	98	
217.39642	96	
217.86038	124	
217.88132	250	1+
219.01262	98	
221.11354	108	
221.89019	168	
221.94240	122	
222.03554	154	
222.95657	170	
223.87306	100	
223.95842	126	
225.88533	454	1+
226.94503	334	1+
226.96773	152	
228.94342	130	
229.95643	196	
230.84746	100	
230.88826	780	1+
230.96040	110	
231.89033	494	1+
231.94813	3970	1+
233.02591	120	
233.83755	186	1+
233.89462	490	1+
235.89313	322	
235.94606	274	
236.04252	248	1+
236.07457	128	
237.06585	164	
237.98084	146	1+
238.17448	174	1+
238.96835	102	
239.10064	96	
239.43127	176	
240.23330	154	
240.95787	214	1+
242.07288	200	1+
242.93917	106	
242.99519	148	
244.96079	130	
245.22304	178	
245.40178	98	
245.97377	396	1+
246.80606	118	
247.93871	196	
248.89991	360	1+
249.03981	244	
249.96098	706	1+
250.02921	206	1+
251.84720	120	
251.96176	108	
252.22842	182	1+
254.90590	210	1+
254.94008	228	
254.96547	1334	1+
255.07525	522	1+
255.09505	252	1+
256.89457	138	
256.96546	256	
256.98665	174	
257.00372	138	
257.02530	154	
257.91532	170	
257.96293	186	
258.65641	120	
258.87745	112	
258.90736	112	
258.97065	162	
259.04068	142	
259.05974	122	
261.05098	108	
261.83052	102	
262.96459	130	
263.38990	138	
264.92091	98	
264.95881	580	1+
265.01821	402	1+
265.19018	112	
266.02174	270	1+
266.83730	178	1+
266.99320	102	
267.13414	292	
268.82559	182	1+
269.00863	126	
269.05642	204	1+
269.11662	204	
269.79858	134	
269.97380	108	
270.88176	120	
271.91746	132	
272.84992	148	
272.89409	132	
272.93634	290	
272.97543	138	
273.16666	100	
273.78744	104	
273.92114	190	
274.80105	118	
275.08329	238	1+
276.85193	236	1+
277.26716	120	1+
277.35241	102	
277.96264	104	
277.97972	264	1+
278.03871	256	1+
278.07612	116	
278.24693	164	
278.84985	204	1+
279.96233	512	1+
280.01531	170	1+
280.87547	238	
281.04880	276	1+
281.85908	204	1+
282.27321	302	
282.81161	106	
283.02475	390	1+
284.97058	100	
286.86350	288	1+
286.91535	126	
288.06247	176	
289.00816	100	
291.80448	130	
292.80515	180	1+
292.91503	96	
293.06666	134	
293.84968	118	
293.87007	236	1+
295.91791	114	
295.96499	492	1+
296.87312	100	
296.88675	130	
297.05753	152	
297.88246	276	1+
298.07947	206	
299.06111	196	
299.85347	144	
300.80349	98	
300.94624	96	
301.05668	116	
301.88085	116	
302.17002	234	1+
302.86640	300	1+
302.94559	100	
306.04957	106	
306.98760	112	
307.08256	106	
307.20946	100	
307.24274	188	
307.28235	112	
308.08892	146	
308.24349	108	
308.29523	352	1+
308.80757	128	
308.87318	138	
308.98728	102	
310.87875	160	
310.97647	104	
311.17711	180	1+
311.59160	102	
311.87912	224	
312.88342	154	
313.03035	380	1+
314.86746	114	
316.16595	142	1+
316.79782	102	
319.10293	192	1+
322.01114	350	1+
322.03476	190	1+
322.13668	136	
322.99145	264	1+
323.01501	292	1+
323.23878	926	1+
323.87905	124	
326.33724	172	
326.78762	166	
326.96210	98	
328.00334	188	1+
328.20315	106	
328.88114	298	1+
331.81998	112	
333.79417	106	
335.74894	142	
335.81470	114	
336.31910	120	
336.49846	96	
337.27294	106	
337.31872	116	
338.30153	100	
338.33921	126	
339.05524	106	
339.15769	116	
339.25511	192	1+
339.43778	126	
340.19036	174	
340.35688	138	
340.39163	156	
342.20671	368	1+
342.26034	132	
343.10572	126	
344.15065	178	1+
END IONS

###FS:    #m/z: 507.84533 #charge 1+
###MS: 13
###MSMS: 15
BEGIN IONS
TITLE=Cmpd 11, +MS2(507.8453), 28.2-35.2eV, 0.3min #15
RTINSECONDS=17.891
SCANS=13,15
PEPMASS=507.84533	383932
CHARGE=1+
191.95316	332	1+
196.01644	538	1+
217.89910	194	
227.95367	282	
229.84240	286	1+
231.89528	304	1+
232.07418	282	1+
234.84846	198	1+
235.88599	238	1+
236.92924	220	1+
237.05936	218	1+
239.85531	186	
239.99157	188	1+
241.08415	186	
242.06365	230	1+
243.91356	192	
245.89459	288	1+
248.03299	252	1+
251.06718	200	1+
252.04515	348	1+
253.91805	250	
254.09654	248	
254.83345	222	1+
255.07458	140	1+
255.92841	358	1+
256.90081	200	1+
258.23783	278	1+
258.85579	484	1+
259.06691	176	
259.90062	308	1+
261.04968	346	1+
261.09348	428	1+
261.85585	200	1+
262.09762	284	1+
262.93459	206	
263.93294	190	
264.12660	278	1+
265.08576	370	1+
265.85808	270	1+
266.09308	410	1+
267.96980	300	1+
268.97363	222	1+
270.03553	136	1+
270.10141	184	1+
270.86636	1402	1+
271.87400	882	1+
271.99134	190	1+
272.13689	188	1+
272.85497	550	
273.09720	256	1+
273.11309	400	1+
273.85428	290	
273.88678	224	
274.11512	252	1+
274.83963	206	
274.85913	626	1+
276.91422	148	1+
277.98526	226	1+
278.87561	414	1+
279.13071	740	
280.03370	172	
280.10756	188	
280.37492	446	1+
280.85068	330	
281.04910	372	1+
281.37682	382	1+
281.96169	274	1+
282.05365	252	1+
282.88073	206	
283.37958	220	1+
284.87480	268	1+
284.94239	908	1+
285.85457	200	
285.94239	622	1+
287.04938	266	1+
287.84627	294	1+
287.88850	204	
287.91422	188	
287.97962	230	1+
288.06920	206	1+
288.19223	168	1+
288.86987	682	
288.96666	364	1+
289.83016	148	1+
289.88070	1176	
289.92299	342	1+
290.05353	296	1+
290.86549	2356	1+
290.99920	274	1+
291.17035	208	1+
291.39366	344	1+
291.96690	138	1+
292.01316	318	1+
292.40012	190	1+
292.86712	376	
292.88335	340	
293.80814	374	1+
293.87203	5500	1+
294.06630	258	1+
294.12197	208	
294.81102	312	1+
294.92328	284	1+
294.98263	278	1+
295.09468	236	1+
295.13440	224	
295.84730	526	1+
296.82289	272	1+
296.88109	1184	1+
296.96523	338	1+
297.05638	264	1+
297.81459	258	1+
297.97620	218	1+
298.85446	436	
298.87736	1094	1+
298.91980	454	1+
298.94043	236	1+
299.81421	172	
299.89424	584	1+
299.97259	214	
300.01311	398	1+
300.11209	288	1+
300.86183	750	1+
300.92961	658	1+
301.03856	250	
301.84927	260	
302.15275	240	1+
302.88316	246	
304.10493	264	1+
304.87892	236	
305.85293	386	
305.89885	186	
305.95511	282	1+
305.97883	258	1+
306.07942	262	1+
306.82708	368	1+
307.89015	1430	
308.14110	1142	1+
308.88016	2960	1+
309.06056	356	1+
309.08035	280	1+
309.25498	212	
309.86775	612	
309.97087	330	1+
310.08229	198	1+
310.15740	1772	1+
310.86893	442	
311.01899	378	1+
311.04379	246	1+
311.80859	332	1+
311.81795	420	1+
311.88244	13490	1+
311.93526	216	1+
312.02202	252	1+
313.96973	232	1+
314.13302	304	1+
314.37242	356	1+
314.39292	198	
314.86529	1650	1+
314.94447	326	1+
315.82653	242	
316.81810	530	1+
316.86564	916	1+
316.88821	562	
316.95520	330	1+
316.97391	190	
317.88391	812	1+
318.86024	772	1+
318.88362	520	1+
318.93110	208	
320.90411	468	1+
321.96844	208	
322.09214	152	1+
322.84062	210	
322.88702	562	1+
323.15109	186	
323.24069	222	1+
323.85232	182	
324.86187	236	
325.00577	214	1+
325.16755	216	1+
325.89729	1176	1+
325.98871	642	1+
326.16957	150	1+
326.39908	320	1+
327.05186	262	1+
327.13209	340	1+
327.80512	190	
327.87908	690	
327.89671	506	
327.95177	210	1+
328.36957	328	
328.87122	858	
329.80741	354	1+
329.84966	216	
329.89531	2056	1+
330.01919	338	1+
330.08730	224	
330.11213	342	1+
330.16596	266	1+
330.87883	558	
330.93609	174	
331.17154	188	1+
331.32435	194	1+
331.76448	136	1+
331.88878	1038	
332.01664	260	1+
332.06404	434	1+
332.87592	1408	1+
332.90111	686	
333.93872	232	1+
334.89493	1298	1+
335.36588	318	1+
335.84152	366	1+
336.08624	182	
336.13034	216	1+
336.89883	190	
336.94377	402	1+
337.04820	212	
337.88006	410	
338.34298	310	1+
338.87827	1090	1+
339.00008	422	1+
339.06209	220	1+
339.16179	272	1+
339.87929	650	1+
339.90545	302	1+
340.38622	192	1+
340.77361	150	1+
340.90769	216	1+
341.04654	200	
341.20241	278	1+
341.56794	170	1+
342.37128	324	1+
342.94251	194	1+
343.15949	256	1+
343.37621	220	1+
344.84794	164	1+
345.88478	282	
346.88365	174	
346.94805	156	1+
347.08184	222	1+
347.18426	252	1+
347.82958	180	
347.90360	442	1+
348.14118	404	1+
348.88622	570	1+
349.32756	156	1+
350.59456	228	1+
350.88789	424	
350.91702	260	
350.93856	598	1+
350.95977	238	
350.97796	228	1+
351.77672	372	1+
351.87933	216	
352.06578	364	1+
352.16561	200	
352.19241	246	1+
352.40470	246	1+
352.79014	226	
352.91017	1036	1+
353.85137	456	1+
353.88629	192	
354.01758	172	
354.13628	340	1+
354.76370	244	1+
354.79560	208	1+
354.88837	530	1+
355.06628	248	
355.13776	246	1+
356.18401	268	1+
356.99530	296	1+
357.86010	264	1+
358.02202	220	1+
358.86086	178	1+
358.89646	176	
360.41214	188	
360.78489	172	
360.94682	298	1+
361.84218	150	1+
361.86639	192	
362.01610	426	1+
362.98794	276	1+
363.14038	214	
364.05731	200	1+
364.17744	182	1+
365.12632	390	1+
366.14820	204	1+
366.84021	1640	
367.70617	482	1+
367.84180	806	
367.95178	184	1+
368.03656	228	1+
368.83659	1294	1+
368.99670	278	1+
369.07869	448	1+
369.17965	198	
369.25498	256	1+
369.83708	784	1+
369.90424	248	
370.00003	204	1+
370.78210	488	1+
370.87851	230	1+
371.71970	290	1+
371.82660	306	1+
372.04655	328	1+
372.07991	146	1+
372.72025	162	1+
373.01450	172	
373.10989	194	
373.38025	370	1+
373.90251	318	1+
374.34688	204	1+
374.72098	144	1+
374.81642	236	1+
374.92535	400	1+
375.92575	280	1+
376.80530	362	1+
378.37502	372	1+
378.98944	244	
379.16596	232	1+
379.81057	182	1+
379.97437	224	
380.85931	176	
381.10618	238	
381.85263	440	1+
382.08849	328	1+
382.19459	376	1+
382.88697	302	1+
383.19842	248	1+
383.51579	144	1+
384.12123	364	
384.21881	184	
384.77924	252	
384.84970	6162	1+
385.05962	398	1+
385.10895	454	1+
385.22074	410	1+
387.71452	182	
387.75349	184	1+
387.79237	530	1+
387.84949	518	1+
388.79644	458	1+
389.20365	726	1+
389.71653	208	
389.86889	322	
389.88507	184	
390.05617	206	
390.15312	272	1+
390.18487	188	1+
390.83931	1976	1+
391.38245	272	1+
392.11704	242	1+
392.83124	444	
392.86350	1594	1+
393.08775	350	1+
393.39611	326	1+
393.80092	950	1+
393.82922	742	1+
393.89733	222	
394.40146	224	1+
394.78151	174	
394.83406	452	1+
394.86126	558	1+
394.92063	218	
394.99631	198	1+
395.17068	262	1+
396.02862	298	1+
396.80364	402	1+
396.86562	220	
397.00650	164	1+
397.86576	516	1+
398.05279	258	1+
398.38360	368	1+
398.80177	224	1+
398.87103	346	1+
399.21918	178	
400.87215	210	1+
401.12691	240	
401.94733	156	1+
402.22707	488	1+
402.86212	842	
402.92882	244	1+
403.10138	200	
403.13381	202	
403.23360	408	1+
403.87019	1246	
404.08027	222	1+
404.86854	1940	1+
405.20846	198	
405.78043	340	1+
405.81342	372	1+
405.86875	1190	1+
406.85187	174	
407.15839	336	1+
407.72504	238	
407.86499	10008	1+
408.80651	370	1+
408.91220	174	
409.07855	374	1+
409.10608	308	1+
410.03634	156	1+
410.05188	182	1+
410.11374	196	1+
410.40368	120	1+
410.73186	222	
410.84453	722	
410.87354	2218	1+
411.72056	174	
411.80971	1098	1+
411.83627	440	
412.10025	262	1+
412.72936	270	
412.84695	1284	1+
412.94514	316	1+
412.98679	222	1+
413.07148	490	1+
413.18808	178	
413.87644	582	1+
414.35380	176	1+
414.81663	250	1+
414.84614	418	1+
415.10395	284	1+
415.15349	172	
415.19858	270	1+
416.91473	274	1+
417.35645	230	1+
417.80752	336	1+
418.09769	260	1+
418.28181	170	1+
419.10222	180	1+
419.13573	268	
421.05376	192	1+
421.11237	342	1+
421.30245	116	1+
421.81954	190	1+
421.88257	842	
422.00915	232	1+
422.88190	440	
423.13269	444	1+
423.28405	214	1+
423.87288	326	
424.05239	196	1+
424.36353	208	1+
424.87013	284	
425.05048	238	1+
425.87868	1664	
425.97035	192	1+
426.14026	204	
426.20049	214	1+
426.86292	2654	1+
426.93831	196	
427.25711	280	1+
427.73772	878	1+
427.93334	224	1+
428.39967	190	1+
428.43774	86	1+
428.79250	240	
428.85012	848	1+
428.88375	2720	1+
429.06893	168	1+
429.10490	348	1+
429.82297	242	
430.74020	702	1+
430.86027	2012	1+
431.15872	352	1+
432.06316	198	1+
433.20311	188	
433.22727	162	1+
433.86369	372	1+
434.82753	432	1+
435.86106	456	1+
435.88776	314	1+
436.09902	194	1+
437.00511	170	1+
437.14386	520	1+
438.14584	322	1+
438.26180	188	1+
439.89229	764	1+
440.15116	196	1+
440.99631	186	1+
441.64615	156	1+
442.15072	776	1+
442.87827	434	1+
443.05849	238	1+
443.09553	226	1+
443.24641	294	1+
444.15564	340	
444.87156	4262	1+
445.73835	418	1+
445.90966	204	
446.05305	194	1+
446.74044	342	1+
447.89795	322	
448.89279	266	
448.96736	196	1+
449.09357	266	1+
449.87880	1236	1+
450.82821	254	1+
451.90325	172	
452.76148	176	
455.72828	172	1+
457.21469	182	
457.90180	1190	1+
458.79384	194	1+
459.76181	194	1+
460.15980	506	1+
460.70151	172	
461.01429	98	1+
462.16207	374	
462.88092	1090	1+
463.16001	210	
463.82131	244	1+
463.97230	220	1+
464.79376	190	
465.40653	220	1+
466.79109	180	1+
467.13808	224	1+
467.88594	2112	1+
468.78316	430	1+
469.24625	202	1+
469.91374	284	1+
469.95777	228	1+
470.04138	190	1+
470.30532	146	1+
477.72822	156	1+
479.22079	160	1+
480.22832	174	1+
480.88929	158	1+
485.89776	988	1+
486.33528	208	1+
486.71383	180	1+
486.84233	268	
487.83155	186	
489.15900	96	1+
489.25681	252	1+
489.79984	266	1+
489.92321	188	1+
491.42849	328	1+
491.80415	252	1+
492.86163	278	1+
494.79968	192	1+
497.80585	176	1+
498.76158	148	1+
500.80587	412	1+
501.81066	346	1+
503.35292	1926	1+
503.79363	424	1+
504.22808	152	1+
504.27022	392	1+
504.32827	496	1+
504.46912	308	1+
504.67240	214	1+
504.79802	368	1+
505.11087	368	1+
505.33179	338	1+
505.43574	340	1+
505.57118	112	1+
506.11753	260	1+
506.19462	180	1+
506.21428	170	1+
506.50770	168	1+
507.19824	128	1+
507.38698	124	1+
507.40884	442	1+
507.74316	164	1+
508.26477	212	
508.41219	294	1+
508.89990	276	1+
509.29716	512	1+
509.30950	454	1+
509.44081	276	1+
509.48951	300	1+
509.81451	296	1+
509.85918	430	1+
510.31212	368	1+
511.11512	218	1+
511.18131	248	1+
512.18432	182	1+
512.51978	128	1+
513.23212	208	1+
513.41373	204	
END IONS

###FS:    #m/z: 336.94549 #charge 1+
###MS: 13
###MSMS: 16
BEGIN IONS
TITLE=Cmpd 12, +MS2(336.9455), 28.0-35.0eV, 0.4min #16
RTINSECONDS=18.6635
SCANS=13,16
PEPMASS=336.94549	361232
CHARGE=1+
149.01343	106	
189.86482	256	
190.06138	98	
205.95032	138	
208.88726	114	
209.91545	236	1+
210.88174	234	1+
211.60924	98	
211.94418	8218	1+
212.87771	1178	1+
213.93941	4034	1+
214.89592	148	
215.88633	742	1+
215.93649	370	1+
217.88723	106	
217.93664	358	
223.03755	96	
223.95863	102	
224.57889	116	
227.90559	130	
228.79042	140	
228.89450	428	1+
229.95433	8460	1+
230.85848	96	
230.88904	1856	1+
231.95004	3250	
232.88892	106	
232.96465	144	
233.87307	116	
233.89752	298	1+
233.94547	672	1+
235.06236	110	
235.09262	242	1+
235.86813	244	
235.89300	178	
235.95033	122	
236.08647	152	
237.06251	140	
239.13216	104	
239.94804	110	
241.98521	136	
244.03791	158	
245.07506	102	
245.83803	214	1+
245.88806	98	
246.87334	116	
246.95082	98	
246.97763	112	
247.96487	2426	1+
248.89958	922	1+
248.94837	102	
248.98976	206	1+
249.04346	108	
249.96056	1208	1+
250.83134	190	
250.95284	178	
251.07115	440	1+
251.83530	128	
251.92516	130	
251.98184	100	
252.13338	100	
252.97074	4498	1+
253.90454	404	1+
254.84010	156	
254.94239	120	
254.96593	1672	1+
255.07415	710	1+
255.91549	394	1+
256.26693	154	
256.91597	270	1+
256.96579	356	
257.08512	104	
258.80381	126	
258.84077	114	
258.85237	130	
258.89772	126	
262.61514	100	
263.90202	112	
265.01443	222	1+
266.84772	204	1+
267.13375	98	
267.15945	108	
267.80931	128	
268.51824	98	
268.93738	298	1+
268.95596	110	
269.01443	184	1+
269.17058	118	
269.84293	118	
270.59941	106	
270.79830	136	
270.98428	362	
271.80666	236	1+
271.91528	148	
271.93146	190	
271.95425	152	
272.84844	124	
272.97829	200	
273.79045	144	
274.18768	150	
275.05895	118	
275.10107	104	
275.83317	100	
276.79272	202	1+
277.93364	224	1+
277.96079	100	
278.81572	206	1+
278.83720	102	
280.01164	230	1+
280.26191	266	1+
280.97616	214	1+
281.05007	418	1+
281.11488	110	
282.81263	98	
282.83602	308	1+
282.90344	158	
283.03277	144	
283.78574	110	
284.08321	150	
284.92917	96	
286.41093	154	
286.79981	134	
286.84782	366	1+
286.88811	232	1+
286.93880	168	
287.85007	312	1+
288.06138	106	
288.41564	100	
289.51563	104	
289.82824	114	
289.88128	138	
290.11753	106	
290.79753	152	
291.81772	144	
292.04024	116	
292.14852	150	
292.87712	298	1+
292.93572	226	1+
293.10884	130	
293.12781	154	
293.99548	152	
294.26082	98	
294.80517	116	
294.85232	246	
294.98874	154	
295.27844	142	
295.36350	112	
295.40606	96	
295.86410	124	
295.93691	160	
295.97319	472	1+
296.80794	144	
296.98988	96	
297.86394	136	
298.01077	206	1+
298.07864	206	
299.06481	170	
300.12369	162	
300.79036	148	1+
301.03556	104	
303.20848	124	
303.82559	148	
304.09603	152	1+
304.87160	314	1+
305.91660	182	1+
306.89889	120	
307.30907	226	
307.88586	174	
308.87274	140	
309.00981	200	1+
309.81799	116	
310.07188	156	
310.40938	176	
310.88017	194	
311.87718	302	
312.87161	168	
313.03047	112	
314.24853	206	1+
314.89719	106	
314.94156	162	1+
315.87979	148	
317.86624	122	
317.95099	168	
319.17323	158	1+
320.96011	142	
321.03120	184	1+
321.22631	296	1+
321.84154	114	
322.89624	96	
323.05593	122	
323.83392	98	
324.08395	118	1+
324.89803	142	
327.91709	108	
328.88507	564	1+
329.86942	242	
330.20528	110	
332.88588	114	
332.95557	158	
334.13194	130	
334.23381	170	
334.32362	246	1+
334.87743	126	
336.09180	260	1+
336.14047	104	
336.98536	196	1+
338.26651	104	
338.76926	140	
338.86450	124	
339.46685	94	
END IONS

###FS:    #m/z: 340.94039 #charge 1+
###MS: 17
###MSMS: 18
BEGIN IONS
TITLE=Cmpd 13, +MS2(340.9404), 28.0-35.0eV, 0.4min #18
RTINSECONDS=22.359
SCANS=17-18
PEPMASS=340.94039	2129900
CHARGE=1+
184.86060	126	
187.86648	146	
189.86218	178	
192.92568	184	
194.89045	240	1+
196.97587	112	
199.86599	106	
205.95014	412	1+
207.87114	160	
208.95958	148	
209.88760	284	1+
209.93763	464	1+
210.93866	324	1+
212.87865	562	1+
213.93918	2716	1+
214.87748	210	
214.89314	170	
215.85999	108	
215.88511	1056	1+
215.93875	600	1+
217.85802	314	
217.93645	146	
218.87421	314	1+
222.88728	150	
222.95111	374	1+
223.89203	142	
224.89622	122	
224.97380	112	
225.88903	272	1+
226.94848	168	
227.95567	204	
229.94331	108	
230.88902	754	1+
230.90937	308	1+
230.92216	124	
231.00480	158	
231.94982	2140	1+
233.89875	680	1+
233.94689	654	1+
235.17049	110	
235.89411	206	
236.88311	128	
236.90780	170	1+
237.83036	152	
237.89258	118	
237.99129	164	
238.02581	232	1+
239.89970	114	
240.22914	248	1+
240.96421	180	
241.04723	132	
243.82946	134	
244.36210	120	
244.51956	102	
244.96053	190	
246.90418	120	
246.97504	388	
247.04666	118	
247.93964	134	
248.89722	106	
248.92484	122	
248.97314	114	
249.96250	434	1+
251.07638	210	1+
251.91017	142	
251.95731	256	
252.02665	120	
252.07919	174	1+
252.95406	158	
253.78607	150	
254.96633	1074	1+
255.01085	168	
255.07398	428	1+
255.10799	96	1+
256.91232	110	
256.96394	242	1+
257.91323	166	
258.84814	156	
258.97705	116	
260.66298	102	
260.97229	206	1+
261.84137	284	1+
262.87451	110	
262.96628	108	
263.05248	266	1+
264.11075	108	
264.93666	132	
265.01835	400	1+
265.34058	110	
265.90706	110	
266.06177	232	1+
266.24326	104	
266.87190	152	
267.00894	170	
268.83175	138	
268.90552	110	
269.82576	106	
270.85988	130	
271.13142	118	
272.84484	190	
272.93347	132	
273.79249	230	1+
273.83623	102	
273.89353	158	
273.91548	132	
273.97907	136	
274.97454	126	
276.82743	118	
276.85600	132	
276.89708	166	
277.82543	182	
277.84019	122	
278.09989	104	
278.96544	130	
279.79605	140	
279.85216	198	
279.94817	134	
279.96342	116	
280.06713	286	1+
280.85021	110	
280.94491	144	
280.99953	158	
281.04725	378	1+
281.86845	172	
281.92504	256	1+
281.96204	120	
282.27709	162	
282.80408	186	1+
282.83753	352	1+
282.88608	152	
282.92772	214	1+
283.02833	150	
284.02990	136	
285.20682	226	1+
285.83253	132	
286.80196	364	1+
286.94453	170	
288.06541	172	
289.06995	156	
289.88275	148	
290.80233	426	1+
290.85730	180	
291.18344	120	
291.80748	280	1+
292.86316	226	
293.06703	120	
295.02214	118	
296.15346	112	
296.80813	174	
296.87825	126	1+
296.97402	156	
297.81519	132	
297.97380	338	
298.08116	216	1+
298.57805	106	
300.05376	216	1+
300.80719	194	1+
300.84889	216	1+
300.92923	110	
300.96900	188	1+
301.01545	118	
301.03486	152	
301.87456	292	1+
302.16926	102	
302.91710	130	
304.01428	208	1+
304.94322	150	
306.79056	174	
307.30991	270	
308.29554	278	
308.32680	114	
310.87939	164	
310.89289	158	
311.02421	138	
311.88184	172	
311.90646	174	1+
312.79982	102	
312.86281	190	1+
313.88107	124	
315.89387	160	
316.80979	158	
319.09134	164	
319.83092	102	
320.04333	178	1+
320.92674	126	
321.29782	284	1+
322.07179	184	1+
322.13115	178	
322.22652	100	
322.27582	132	
322.30213	200	1+
323.01456	190	
323.23814	344	1+
323.88765	724	1+
324.89178	508	1+
326.90185	148	
327.12737	132	
328.11996	112	
328.18947	112	
328.88862	322	
333.02315	148	
334.87506	122	
336.53892	130	
337.02406	332	1+
338.00564	168	1+
339.82609	140	
340.35338	142	
340.84747	116	
341.16431	104	
342.16261	102	
344.10151	122	
344.75232	192	1+
344.86910	100	
END IONS

###FS:    #m/z: 507.84567 #charge 1+
###MS: 17
###MSMS: 19
BEGIN IONS
TITLE=Cmpd 14, +MS2(507.8457), 28.2-35.2eV, 0.4min #19
RTINSECONDS=23.132
SCANS=17,19
PEPMASS=507.84567	372892
CHARGE=1+
191.95504	202	
196.01674	440	1+
208.96139	312	1+
209.96578	242	1+
217.95262	162	
221.96799	314	1+
224.97566	224	
227.05552	264	1+
230.84406	338	
235.01524	182	1+
235.89136	344	1+
237.05944	368	1+
238.06164	312	1+
239.84841	224	1+
240.87190	300	1+
241.89522	256	1+
246.03998	196	1+
246.94619	228	1+
247.07965	144	1+
248.85760	210	1+
249.90628	292	1+
250.96848	230	
251.82883	194	1+
252.05780	198	1+
252.07928	210	1+
252.94315	178	1+
254.02007	208	1+
254.86069	236	
254.89595	382	1+
258.91649	184	
260.00201	162	
261.01739	170	1+
261.05803	192	1+
263.14693	206	1+
264.92179	294	1+
266.16544	374	1+
266.87099	176	
268.07296	162	1+
268.96426	170	1+
269.87894	220	
270.85614	434	
271.87309	890	1+
271.92767	242	1+
272.79921	206	1+
272.85217	1332	1+
273.95664	438	1+
274.96050	320	1+
275.86846	326	
275.99086	370	1+
276.08208	234	1+
276.11986	248	1+
276.79538	198	
277.04049	194	
277.06168	212	1+
277.88734	332	1+
277.92336	218	1+
278.83970	280	
279.13405	750	1+
280.37762	468	1+
280.85188	172	
281.38008	344	1+
281.96157	190	1+
282.12308	374	1+
282.85455	238	
282.98523	196	
283.06591	210	1+
283.12592	312	1+
283.80696	214	1+
283.97226	188	1+
284.36841	232	1+
284.84475	176	
284.87968	414	1+
284.93731	622	1+
285.00628	256	1+
285.13037	276	1+
285.94166	526	1+
286.06899	258	1+
287.83786	374	1+
287.88960	206	
287.92557	176	1+
287.95384	176	
288.87482	2426	1+
289.14425	220	1+
289.87978	1862	1+
290.12891	224	1+
290.86235	2576	1+
291.87827	774	1+
291.90503	258	1+
292.01403	164	
292.84029	226	1+
293.77778	276	1+
293.87192	5620	1+
294.94007	266	
295.00793	218	1+
295.05179	334	1+
296.13272	242	1+
296.85789	226	
296.88095	996	1+
296.94968	170	
297.15093	166	1+
297.84991	664	1+
298.09799	120	1+
298.79807	752	1+
298.85296	454	1+
298.87453	708	1+
298.95065	238	1+
298.97497	340	1+
299.84528	1100	1+
299.91240	166	
300.85004	934	1+
301.03478	368	1+
301.82847	214	
301.88288	590	1+
302.85971	268	
302.91407	240	1+
303.87107	466	1+
303.94986	194	
304.93762	312	1+
305.05782	248	1+
305.96372	268	1+
306.12464	208	
306.87888	190	
307.79826	226	1+
307.88996	1094	
308.14276	844	1+
308.29030	278	1+
308.87879	2148	1+
309.87042	942	1+
310.12568	250	1+
310.15679	1096	1+
310.94485	238	1+
311.88324	10932	1+
312.16881	186	
312.34746	264	1+
312.94157	218	
312.98318	160	
313.79242	152	1+
313.93898	186	
314.01581	170	
314.71479	188	1+
314.82549	450	1+
314.86511	1388	1+
314.89086	1164	
314.91951	222	1+
315.01384	226	1+
315.09430	292	1+
316.81556	724	1+
316.86272	876	1+
316.88947	1056	1+
316.98391	202	
317.82132	406	1+
318.85534	850	1+
318.88144	534	1+
318.93634	418	1+
319.35830	180	1+
319.38379	200	
319.81613	210	1+
320.14175	258	1+
320.91184	440	1+
321.85448	404	1+
321.87619	358	1+
323.94259	332	1+
323.99668	394	1+
324.80792	252	
324.86380	218	
324.90247	212	
325.00437	252	1+
325.03382	182	1+
325.12189	154	1+
325.88009	226	
325.89865	480	
325.93072	274	1+
326.88765	1052	1+
326.89820	280	
326.93050	182	1+
327.00477	344	1+
327.87195	1092	1+
328.19227	264	1+
328.84738	348	1+
329.89569	850	
330.88226	526	
331.12584	222	1+
331.20969	162	1+
331.81545	616	1+
331.84362	190	
331.89204	1506	1+
332.87349	2126	1+
332.94558	242	1+
333.33768	250	1+
334.03780	156	1+
334.39518	232	
335.13594	174	1+
335.84278	304	
335.89587	540	1+
336.86767	216	
336.94548	566	1+
337.02268	268	1+
337.16951	254	1+
337.37932	182	
337.87968	900	1+
338.84836	160	
338.90282	474	1+
339.78548	260	1+
339.87796	590	1+
340.06645	328	1+
340.82092	292	1+
341.04732	162	
341.93267	182	1+
342.15081	306	1+
342.87208	884	1+
342.99004	240	1+
343.15468	248	1+
343.87421	730	1+
344.08270	280	1+
344.79900	314	1+
345.08345	206	1+
345.85821	204	
345.90652	160	
346.18246	198	1+
346.89600	202	
347.88985	458	1+
348.82145	364	1+
348.84752	180	
348.89010	298	1+
348.91154	194	
349.09100	244	1+
349.34671	226	1+
349.77838	352	1+
350.15225	282	
350.78201	276	1+
350.88496	392	
350.91393	332	
350.95575	202	
351.02743	366	1+
351.83276	192	
351.88567	718	1+
352.76911	592	1+
352.90970	1030	1+
353.07193	194	
353.79446	426	1+
353.84966	440	
354.05969	352	1+
354.17468	170	
354.79476	382	1+
355.01642	162	
355.06672	190	1+
355.89211	316	
356.83721	304	1+
357.11785	170	1+
357.99581	242	1+
358.87282	160	
359.15834	184	1+
361.01647	356	1+
361.11890	320	1+
362.01987	352	1+
363.31883	178	
363.93519	134	1+
365.10744	190	
365.18156	322	1+
366.18405	290	1+
366.73902	230	1+
366.84002	2088	1+
366.87063	222	
367.71025	376	
367.84250	1240	1+
368.33640	186	
368.70951	170	
368.89597	902	1+
369.08191	162	1+
369.14690	276	1+
369.72924	298	1+
370.18839	298	1+
370.29157	216	1+
370.71638	302	1+
370.78520	366	1+
370.83441	408	1+
371.23042	246	
371.84011	290	1+
372.80431	202	1+
373.71657	326	1+
374.81685	404	1+
374.88191	296	1+
375.86272	542	1+
376.44657	150	1+
376.74123	160	
376.94505	204	1+
377.34912	168	
377.88913	178	
379.05488	208	1+
379.39016	166	
380.09516	370	1+
382.39111	322	1+
382.83555	188	
382.85420	326	
383.11491	284	1+
383.79171	382	1+
383.80731	150	1+
383.86170	180	
383.92963	196	1+
384.16910	178	1+
384.84983	6120	1+
385.21884	360	1+
386.12474	272	1+
387.89882	290	
387.94676	188	1+
388.47159	178	1+
388.71990	232	
388.79747	554	1+
389.20113	208	
389.36714	162	
389.71264	208	
389.86481	282	
390.07845	160	
390.19870	190	
390.83999	1036	
391.11672	176	
391.19940	184	
391.80586	292	
391.84142	550	
391.90735	488	1+
391.98305	176	
392.82637	360	
392.86375	1176	1+
392.93220	284	1+
393.08314	306	1+
393.18960	214	1+
393.74468	190	
393.80074	728	
393.82693	236	
394.35814	248	1+
394.77967	402	1+
394.83171	388	
394.85529	364	
395.81697	192	
395.85424	194	
395.87353	232	
396.33713	206	1+
396.83727	166	
398.72953	418	1+
398.76621	310	1+
399.70958	162	
399.80943	258	
400.12300	316	1+
400.74418	254	1+
402.06569	250	1+
402.17588	122	1+
402.86479	2596	1+
403.78027	240	1+
403.87027	1622	1+
405.73218	254	1+
405.82353	184	
405.87210	740	
405.89804	226	
406.86376	450	
407.73597	216	
407.81156	464	1+
407.86448	11098	1+
408.06643	326	1+
408.13010	240	1+
408.15498	106	1+
408.19053	216	1+
408.80454	334	1+
409.72426	626	1+
410.72755	458	1+
410.83826	792	1+
411.52161	88	1+
411.81200	342	
411.85302	178	
411.90255	264	1+
412.00568	120	1+
412.04172	256	
412.72924	678	1+
412.80737	210	
412.84562	1176	1+
412.87315	636	1+
413.07502	554	1+
413.17862	174	
413.81029	184	
413.87703	424	1+
414.14802	140	1+
415.19248	200	
415.87454	420	1+
415.97461	202	1+
416.87810	350	1+
417.78454	200	1+
417.82145	350	1+
417.86844	230	1+
417.91285	168	1+
420.04104	178	1+
420.88236	250	
421.11326	170	
421.87459	1274	1+
422.84593	188	
423.02181	214	1+
423.22412	160	
423.79452	278	1+
424.14151	546	1+
424.21078	178	
424.82661	424	1+
424.86910	394	
425.87616	634	
426.86239	2888	1+
426.93458	618	1+
427.38294	218	1+
427.73470	1174	1+
428.73788	700	1+
428.85400	654	
428.88592	2230	1+
428.98661	174	1+
429.02426	212	1+
429.08637	198	1+
429.21071	252	1+
429.22443	286	1+
430.13548	184	1+
430.73840	978	1+
430.85812	1612	1+
430.88268	494	
431.01634	174	1+
431.90031	168	1+
433.85246	176	
434.98129	198	
435.86413	512	1+
436.88866	242	1+
437.15118	162	
438.00319	198	1+
438.05140	134	1+
438.35355	234	1+
438.77056	162	
439.39967	128	1+
439.89099	1012	1+
441.68305	128	1+
442.15107	626	1+
442.87479	192	
442.89273	198	
443.89012	290	
444.87173	1998	1+
445.77301	284	1+
445.90001	374	1+
446.77625	244	1+
446.90077	308	1+
448.89398	454	
449.87843	1232	1+
450.07532	232	1+
450.77198	468	1+
451.90056	158	1+
452.03957	170	
453.87333	192	
457.69471	158	1+
457.90257	814	1+
458.98234	256	1+
459.98279	214	1+
460.16325	442	1+
462.15983	262	
462.88055	842	1+
464.78281	276	1+
464.88224	324	
466.08098	230	1+
467.88583	1848	1+
467.91886	172	
468.77737	348	1+
468.91629	164	
471.77273	420	1+
475.76896	176	
477.62924	186	1+
478.71430	200	1+
480.78003	162	1+
485.41238	308	1+
485.89604	900	1+
486.79278	250	1+
487.77967	316	1+
490.33731	196	1+
491.27032	170	1+
491.80044	374	1+
492.11011	200	1+
492.27488	190	1+
493.43967	172	
493.78021	252	1+
498.79153	338	1+
500.27956	236	1+
502.74335	262	1+
503.35449	536	1+
503.45181	424	1+
503.74851	192	1+
504.45299	420	1+
504.80366	208	1+
505.09645	182	
505.19725	244	1+
505.32883	230	1+
505.98627	138	1+
506.27106	114	1+
507.15299	274	1+
507.39795	212	1+
508.18179	188	1+
508.49371	186	1+
509.29090	176	
509.33427	190	1+
509.46274	274	1+
509.85937	584	1+
510.31137	190	1+
510.36534	140	1+
510.46641	218	1+
512.27734	204	1+
512.44612	190	1+
END IONS

###FS:    #m/z: 336.94584 #charge 1+
###MS: 17
###MSMS: 20
BEGIN IONS
TITLE=Cmpd 15, +MS2(336.9458), 28.0-35.0eV, 0.4min #20
RTINSECONDS=23.904
SCANS=17,20
PEPMASS=336.94584	354276
CHARGE=1+
182.87264	144	
192.88985	118	
195.01084	110	
196.88193	122	
200.99073	104	
205.95166	118	
207.87385	144	
210.88198	156	
211.90930	108	
211.94345	6914	1+
212.87810	1288	1+
213.93936	4468	1+
214.89559	138	
215.88691	740	1+
215.93631	452	
217.88240	252	
217.93618	236	1+
219.15429	92	
222.95128	172	
222.97723	118	
223.95945	130	
223.97833	266	1+
225.94392	248	1+
226.89279	110	
226.97007	106	
227.89208	538	1+
228.89369	440	1+
229.95448	7602	
230.88817	2408	1+
230.95775	200	
231.04052	152	
231.94890	3386	1+
232.20782	100	1+
233.65053	92	
233.87385	192	
233.89607	648	1+
234.67081	102	
234.82745	184	1+
234.93059	92	
235.02808	100	
235.86622	196	
235.89069	172	
235.94553	406	1+
237.06559	286	1+
238.02730	98	
239.00211	130	
240.03577	90	
240.07630	104	
242.94383	118	
246.90607	146	
246.94562	92	
246.97379	104	
247.96475	1706	1+
247.99703	128	
248.89822	812	1+
249.82638	368	1+
249.96238	786	1+
250.82931	312	1+
250.90825	142	
251.07626	114	
251.24649	126	
251.95548	130	
252.84219	132	
252.97016	4040	1+
253.08793	142	
253.90462	1060	1+
254.10334	120	
254.86013	192	1+
254.93762	298	
254.96514	2122	1+
254.99086	92	
255.07419	558	1+
255.22610	94	
257.55759	100	
257.95892	170	
258.83599	130	
258.88227	240	1+
260.83317	96	
261.47396	98	
261.79594	94	
261.83240	100	
262.83063	220	1+
262.92644	184	
263.06472	96	
263.91806	92	
265.01545	126	
265.11264	130	
266.99753	294	1+
267.09127	92	
267.84247	138	
267.87465	94	
267.96948	96	
268.84125	202	
269.79447	206	1+
269.84881	172	
269.91908	174	1+
269.97706	98	
270.51588	104	
270.65546	128	
270.97868	630	1+
271.84345	380	1+
272.84561	266	1+
272.91547	104	
272.97602	194	
273.08499	106	
273.79398	112	
274.92019	144	
275.80872	92	
275.95713	186	1+
276.85417	186	
276.88068	204	1+
277.83503	230	
277.85675	108	
278.08944	196	1+
278.61977	98	
278.84532	124	
279.83485	102	
279.96603	102	
280.22508	118	
280.81319	198	
280.95675	226	1+
280.99799	106	
281.94224	148	1+
283.03108	194	1+
283.78945	148	1+
283.86621	118	
284.29330	94	
284.88607	110	
284.93141	220	1+
285.00796	114	
285.85113	158	
286.85120	380	
287.84871	290	
288.85863	154	
289.01687	102	
289.87760	92	
289.96287	92	
290.07626	164	
290.46075	100	
291.80415	148	
292.26492	92	
292.86143	144	
292.99872	306	1+
293.06481	122	
293.34555	92	
293.85674	326	1+
294.00214	212	1+
294.11436	200	1+
294.14937	152	
295.92003	94	
295.97330	114	
296.90542	156	1+
296.97365	158	
297.18023	118	
297.90167	188	1+
297.98437	90	
298.23168	196	1+
298.39549	94	
298.43180	108	
298.72845	102	
298.86504	262	1+
299.05938	156	
300.51414	102	
300.53080	106	
300.93400	138	
301.03340	106	
303.80824	206	1+
305.29361	116	
305.92356	90	
306.05622	160	1+
306.87506	124	
307.29292	410	1+
307.87670	282	1+
309.54866	94	
310.05284	126	1+
310.87280	350	1+
311.70884	92	
311.84509	94	
311.99272	94	
312.86286	112	
312.88697	126	
312.94844	128	
314.81712	236	
318.20442	208	1+
318.39330	102	
319.85312	152	
320.60137	102	
320.72764	108	
321.02348	166	
322.16352	92	
322.28533	106	
322.30810	240	1+
322.89500	154	
323.23498	106	
324.93306	244	1+
326.33424	102	
326.89246	164	
327.93781	232	1+
328.88583	374	1+
329.37129	98	
331.08099	108	
331.41802	114	
335.19351	120	
337.32915	134	
338.31894	94	
338.34185	210	1+
338.87838	294	1+
339.10612	160	1+
339.22294	96	
339.40090	138	
340.38836	154	
340.95917	116	
341.25085	106	
342.20287	110	
END IONS

###FS:    #m/z: 322.92960 #charge 1+
###MS: 21
###MSMS: 22
BEGIN IONS
TITLE=Cmpd 16, +MS2(322.9296), 28.0-35.0eV, 0.5min #22
RTINSECONDS=27.619
SCANS=21-22
PEPMASS=322.92960	3704916
CHARGE=1+
169.40345	96	
181.64496	128	
188.98293	122	
191.95299	320	
192.88820	170	
193.88756	116	
196.88241	398	1+
199.86084	122	
200.88895	98	
202.85313	104	
203.88164	198	
205.95272	184	
206.95260	124	
207.05089	146	
208.83197	98	
210.90182	204	
212.87815	488	1+
213.04764	100	
214.98068	90	
215.88462	512	1+
216.82098	106	
217.89888	130	
217.98158	94	
220.86905	162	1+
222.95157	194	
223.95877	770	1+
225.16618	92	
227.14051	94	
227.86138	210	1+
227.95682	136	
228.44668	162	
228.91851	94	
230.84536	118	
230.90608	122	
231.89824	168	
233.03704	90	
233.06519	98	
233.89532	336	1+
233.96075	122	
235.82453	242	
235.87011	232	1+
236.01128	152	
237.12828	102	
237.79268	130	
237.89099	106	
238.50713	92	
238.87019	218	1+
238.93739	132	
239.07772	154	
239.14813	92	
239.57392	98	
240.81967	258	1+
240.94169	768	
240.96091	290	
241.01360	116	
241.03569	92	
241.94197	964	
242.00447	130	
242.94129	3038	1+
243.88290	426	1+
244.05143	330	1+
244.94053	866	
246.97431	288	
248.02684	212	1+
248.37112	94	
248.85705	122	
249.38229	104	
249.84489	172	1+
249.96774	130	
250.94628	202	
250.97768	178	
251.00630	92	
251.11218	236	1+
251.42842	96	
251.92627	186	
252.03027	98	
252.92015	92	
253.83571	242	
254.00694	96	
254.86767	118	
255.07083	144	
257.83179	276	1+
257.84389	272	1+
258.83523	178	1+
258.89365	288	1+
258.94266	182	1+
260.82237	104	
261.83263	96	
262.98228	92	
263.03336	130	
263.34018	92	
263.98140	126	
264.03786	92	
264.79394	184	1+
264.87464	270	1+
265.05453	126	
266.02539	114	
266.83779	118	
266.96500	90	
267.29235	94	
268.01442	96	
268.90863	142	
268.95809	244	1+
269.00359	194	
270.01866	110	
271.81241	136	
271.84400	180	
272.43603	98	
272.84542	320	1+
273.16000	94	
273.79276	230	
273.91559	108	
274.07648	260	1+
274.78788	298	1+
274.92473	102	
275.79372	188	1+
275.81161	120	
275.91378	112	
276.85866	224	
277.80560	212	1+
277.92094	104	
278.90131	386	1+
279.09084	742	1+
279.13959	138	
279.27195	250	1+
279.80838	126	
280.04784	162	
280.27429	178	1+
281.24241	126	
282.48856	92	
282.74473	104	
283.07063	144	
283.78894	104	
283.90035	216	1+
284.29154	664	1+
284.85710	110	
284.87659	154	
285.02059	120	
285.87410	124	
286.79789	156	
286.86105	92	
286.91741	356	
286.98665	90	
287.39070	96	
287.89717	286	1+
287.91814	210	
288.78576	366	1+
288.84284	92	
288.87643	390	1+
289.78696	330	1+
289.87404	530	1+
290.07136	184	
290.85826	124	
290.98927	108	
291.94461	102	
292.81682	190	1+
292.83331	98	
292.85997	130	
293.44012	106	
294.04269	108	
294.28343	110	
296.80772	116	
296.87311	216	1+
298.86230	96	
303.00942	114	
304.02579	204	1+
304.92414	100	
305.77217	98	
306.88076	154	
307.79493	134	
307.89145	238	
308.29392	602	1+
308.76596	136	
308.80324	188	
308.88488	130	
309.25635	104	
309.88511	168	
310.30852	476	1+
310.87626	290	1+
311.95482	102	
313.03030	194	
313.80658	94	
313.87431	284	1+
313.97630	98	
314.07764	166	1+
314.11750	104	
316.80683	106	
316.85674	92	
317.16469	200	1+
318.97138	104	
319.82556	128	
321.82239	136	
322.84329	168	1+
322.87983	142	
323.23859	722	1+
323.88417	180	
324.13807	172	1+
324.20504	110	
324.89080	302	
325.24375	92	
325.75528	136	1+
325.89477	198	
327.83559	94	
327.96561	154	1+
END IONS

###FS:    #m/z: 340.94025 #charge 1+
###MS: 21
###MSMS: 23
BEGIN IONS
TITLE=Cmpd 17, +MS2(340.9402), 28.0-35.0eV, 0.5min #23
RTINSECONDS=28.391
SCANS=21,23
PEPMASS=340.94025	1983196
CHARGE=1+
183.86354	116	
189.86229	404	
192.92511	160	
195.02134	98	
200.94546	94	
206.95613	132	
209.94521	92	
212.87778	106	
212.94825	100	
213.87569	192	
213.93952	2398	1+
214.88212	858	1+
215.88559	708	1+
215.93641	790	1+
217.85636	364	1+
217.88341	270	1+
217.92074	100	
217.93573	164	
219.87887	196	
220.97888	248	1+
223.96048	196	
223.97641	152	
224.82734	100	
225.87978	178	
226.95621	108	
227.79021	98	
230.84606	142	
230.88764	1114	1+
231.94814	2722	1+
232.05828	118	
232.82746	228	1+
233.89580	402	
235.86745	352	1+
235.88779	158	
235.94505	146	
236.02176	94	
237.89201	108	
238.04612	284	1+
238.79325	108	
238.89928	108	
239.79094	166	
239.82651	100	
240.22890	200	
240.93998	128	
242.92468	180	
242.94051	148	
243.12380	178	
243.83290	142	
243.89112	286	1+
244.95326	190	1+
245.05050	178	1+
247.03536	114	
247.94121	124	
248.89878	594	1+
248.98956	158	
249.96016	904	1+
250.99198	180	
251.78304	146	
251.96094	244	
253.10129	120	
253.19524	100	
253.97716	94	
254.04230	94	
254.06635	356	1+
254.93815	264	1+
254.96551	1162	1+
256.87245	106	
256.89246	164	1+
256.91380	232	
256.96317	366	1+
257.02188	100	
257.43434	100	
258.84247	228	
258.88642	94	
258.96349	122	
259.03643	94	
259.91287	128	
259.95687	238	
261.83813	196	
262.83824	258	1+
262.96661	198	
263.03502	210	1+
264.91207	126	
264.96948	106	
265.01530	292	1+
265.85269	148	
266.99793	156	
267.13594	168	
268.08760	186	1+
268.83227	122	
268.99883	190	1+
269.11728	122	
269.80000	170	
269.95280	112	
270.97949	142	
271.91094	100	
272.85592	212	
272.93360	184	
272.97771	314	1+
274.02127	102	
274.94584	146	
274.97582	122	
275.80765	144	
276.85445	132	
277.25970	110	
277.52143	122	
277.96353	124	
278.79963	118	
279.85592	168	
279.96421	188	
280.25473	140	
280.81540	108	
280.87001	114	
281.18848	106	
282.74278	136	
283.79177	196	
283.95156	100	
284.04549	132	
284.87744	128	
284.90346	232	1+
286.87351	368	1+
288.85842	98	
289.79048	292	1+
289.87806	418	1+
290.94121	172	1+
291.00764	192	1+
292.06474	358	1+
292.81149	160	
293.87355	188	
294.86412	134	
295.91673	104	
296.87700	122	
297.00661	102	
297.09443	94	
297.87604	98	
297.92799	116	
297.97105	104	
298.82369	188	1+
299.06065	166	
299.78319	204	
299.92064	186	1+
301.24461	96	
302.17134	200	
302.86109	96	
302.94575	242	1+
303.07365	92	
303.94894	166	1+
305.26898	94	
306.82298	106	
306.87995	252	
306.90614	92	
307.02011	116	
307.89001	334	
308.28957	150	
308.30814	196	
308.50201	92	
308.80199	186	
308.95068	100	
310.87419	310	1+
311.01507	128	
312.80078	166	1+
312.86523	186	
313.88071	196	
313.91837	144	
314.23730	94	
318.03628	118	
320.95759	96	
321.76437	130	
322.13499	240	1+
322.30654	116	
322.87195	124	
322.89988	196	
323.24241	182	
323.88259	108	
324.23837	178	
324.28576	142	1+
324.90306	92	
325.89693	166	
326.16892	134	
326.89470	288	
327.12234	136	
328.01264	148	1+
328.28475	96	
328.89185	124	
330.81165	130	
330.83285	184	1+
334.82696	102	
334.96596	170	1+
336.34950	200	1+
336.94370	198	1+
337.65057	92	
337.76116	94	
337.80838	92	
338.87223	130	
338.89244	114	
341.02878	168	
344.90822	102	
345.95946	124	
END IONS

###FS:    #m/z: 363.95637 #charge 1+
###MS: 21
###MSMS: 24
BEGIN IONS
TITLE=Cmpd 18, +MS2(363.9564), 28.0-35.0eV, 0.5min #24
RTINSECONDS=29.163
SCANS=21,24
PEPMASS=363.95637	1251180
CHARGE=1+
172.43582	106	
189.86182	792	1+
191.85827	760	1+
192.92866	152	
195.89051	104	
196.88754	110	
202.39471	108	
203.88055	152	
207.87258	686	1+
207.95061	194	
209.86707	228	
209.94434	1326	1+
210.88280	624	1+
212.87807	4200	1+
214.89952	124	
215.88320	160	1+
215.89690	130	
216.41069	232	
216.92206	106	
218.91178	166	
222.38407	118	
222.42208	108	
222.95163	1832	1+
224.88431	118	
224.94715	1968	1+
225.97308	168	
226.43594	132	
226.88610	406	1+
226.94685	8816	1+
227.20213	86	1+
227.93263	290	
228.89369	1278	1+
228.94186	11112	1+
229.02929	106	
229.41022	104	1+
230.44948	120	
230.88863	5760	1+
231.39091	82	1+
231.97397	84	1+
232.88566	916	1+
234.42453	114	
234.87933	570	
234.92857	114	
236.85048	114	
237.92964	130	
238.21209	112	
238.87746	182	1+
240.00529	156	1+
240.93766	166	
240.96211	1322	1+
241.94428	278	
242.94255	828	1+
242.95738	1102	1+
243.83035	122	
244.79760	134	
244.82872	462	1+
244.95722	4846	1+
245.54294	102	
245.83193	348	1+
245.93983	370	
246.16650	122	1+
246.90836	312	1+
246.95237	5486	1+
246.97342	160	
247.04084	110	
248.80310	250	
248.89850	1908	1+
249.04060	218	
250.79952	130	
250.94666	392	
250.97139	502	1+
251.53087	112	
251.90662	142	
252.03411	122	
252.78639	112	
252.82802	356	1+
252.89783	420	1+
253.83311	270	1+
253.90450	252	1+
257.07752	126	
258.83324	276	1+
258.97315	168	
259.90412	142	
259.98102	132	
260.82980	600	1+
260.96782	908	1+
261.84533	140	
262.86004	282	1+
262.96007	130	
263.93114	140	
264.96739	194	
265.08842	136	
265.81498	326	1+
265.96592	180	
265.98179	164	
266.86775	146	
266.97477	138	
267.13777	160	
267.78275	122	
267.84187	134	
267.92101	314	1+
267.95506	112	
267.97316	718	
268.96431	668	1+
269.11600	110	
269.80791	106	
269.85568	130	
269.97014	466	1+
270.79809	138	
271.82824	130	
271.91208	298	
272.80326	120	
272.93228	158	
275.07346	214	1+
275.83686	106	
275.91050	178	
276.85200	364	1+
277.80926	232	1+
278.84701	438	1+
279.06662	242	1+
279.10098	346	
280.09297	152	
280.79344	282	
280.96268	388	1+
281.11375	140	
281.79907	490	1+
281.84968	162	
281.86338	144	
281.99143	136	
282.79045	118	
283.78840	502	1+
283.84922	524	1+
283.88390	260	1+
283.91791	126	
284.03330	178	1+
284.81327	112	
285.81045	132	
285.84626	816	
286.79279	186	1+
286.89015	258	1+
287.98062	156	
288.79261	200	
288.89939	228	1+
289.87669	118	
290.78874	274	
290.86472	120	
290.88233	148	
291.97013	166	1+
292.67509	102	
292.85882	322	1+
293.11779	288	1+
293.88359	222	1+
293.93050	250	1+
294.44352	134	
294.83071	124	
295.86302	284	1+
296.42187	170	
296.80822	266	
296.86587	190	1+
297.80181	796	1+
298.80338	680	1+
299.09052	114	
299.83410	126	
299.87034	122	
300.79855	114	
300.86483	134	
300.96964	128	
301.80323	274	
301.85850	560	1+
302.24705	110	
302.80293	700	1+
302.88133	394	1+
303.80689	490	1+
303.85381	1494	1+
303.94389	344	1+
307.12832	192	
307.80018	202	
307.89008	166	
308.29489	120	
308.87027	114	
310.30754	156	
310.82193	116	
310.87743	636	1+
311.85308	138	
313.84345	262	1+
314.81936	264	
316.80701	382	1+
318.86069	120	
318.93258	134	
319.40438	130	
319.81605	178	
319.87477	114	
320.81783	118	
321.81526	574	1+
321.86293	186	
322.09222	102	
322.87585	130	
322.93155	382	1+
323.01539	432	1+
323.30520	144	
324.87494	254	
325.03594	112	
325.76948	106	
325.88129	106	
326.86760	400	1+
327.24892	102	
327.71383	106	
327.88135	374	1+
328.87990	354	1+
329.19249	110	
331.88394	170	
332.40328	172	
334.31473	144	
336.94180	782	1+
337.83420	104	
337.89814	118	
339.82789	478	1+
340.03102	132	
340.93936	290	
341.00130	214	1+
341.94430	140	
342.71205	110	
344.71936	234	1+
346.84818	122	
346.90164	128	
347.91437	106	
348.34301	234	1+
351.23227	114	
352.06826	116	
352.89033	278	1+
355.07827	136	1+
355.80859	250	1+
357.83049	126	
358.78401	202	1+
363.37396	176	
363.83600	206	1+
365.03233	120	
367.32871	232	
367.77761	146	
368.33014	108	
368.42416	126	
368.83293	228	1+
369.01479	112	
END IONS

###FS:    #m/z: 322.92961 #charge 1+
###MS: 25
###MSMS: 26
BEGIN IONS
TITLE=Cmpd 19, +MS2(322.9296), 28.0-35.0eV, 0.6min #26
RTINSECONDS=32.8615
SCANS=25-26
PEPMASS=322.92961	3736628
CHARGE=1+
177.93557	92	
195.98430	90	
196.88242	208	
197.95855	134	
199.86165	112	
200.83067	92	
201.04248	184	
205.94973	472	
206.92143	114	
206.95142	240	
208.94892	110	
209.94365	236	
210.90175	366	1+
212.87626	256	
212.89455	146	
214.88075	468	1+
214.89434	164	
215.88516	398	1+
220.86773	192	
221.90533	134	
221.94475	344	
222.95364	958	1+
223.03963	132	
223.95722	552	1+
226.92703	240	1+
227.95555	238	1+
228.89638	114	
229.89796	120	
229.95095	108	
230.84466	142	
230.88935	280	1+
232.43583	114	
233.90042	142	
234.00373	88	
235.07718	120	
235.38626	92	
235.82618	194	
236.86186	260	1+
237.01201	130	
237.92878	102	
238.01970	136	
238.88443	92	
238.93577	274	1+
239.08126	196	
239.78867	298	
240.39756	92	
240.82305	174	
240.93969	1172	
241.88788	118	
241.93917	5292	1+
242.04050	138	1+
242.81864	562	1+
242.94143	3616	1+
243.01068	108	
243.81941	312	1+
243.88129	302	
244.93821	1150	1+
245.81970	190	1+
245.98126	120	
246.71536	92	
246.97285	224	
248.85861	226	
248.89951	130	
249.79270	154	
249.86156	108	
250.86414	92	
250.89965	182	
251.12297	100	
251.92404	126	
252.85436	216	
253.78634	214	1+
253.83474	108	
254.33975	90	
256.02274	90	
256.20351	100	
256.86648	124	
256.90878	138	
257.44318	96	
257.79628	104	
258.83129	216	
260.84086	112	
261.83283	170	
261.85579	218	1+
261.89062	252	
261.93501	100	
262.07628	92	
262.16644	106	
262.35396	94	
262.82913	472	1+
263.23829	88	
263.83147	260	1+
263.97769	138	
266.90929	100	
266.99709	486	1+
267.01913	118	
268.14018	90	
268.89650	130	
268.96224	108	
269.03955	100	
269.79795	444	1+
270.01532	90	
271.05050	146	
271.27750	94	
271.53289	94	
271.84598	340	1+
271.89327	100	
271.99853	98	
273.36689	106	
273.79112	366	1+
274.01224	192	1+
274.05153	196	1+
275.07091	122	
275.80931	272	
276.84743	104	
276.85724	174	
277.80364	126	
277.85360	120	
277.89896	94	
278.09380	132	
279.09080	636	1+
279.78360	98	
279.81105	96	
280.95613	124	
281.08725	108	
283.79568	160	
283.86691	158	
283.89800	150	
284.29290	278	
284.78207	154	
284.87619	106	
284.92288	136	
284.95442	152	1+
285.85658	100	
286.12856	90	
286.91696	168	
286.98460	90	
287.15136	200	1+
289.85333	290	1+
289.88061	142	
291.79564	114	
292.85488	168	
292.99432	100	
293.87113	346	1+
294.03737	122	
294.78984	92	
296.80445	100	
296.81785	154	
298.06025	100	
298.81826	268	1+
299.59307	98	
300.40117	100	
300.78763	134	
301.96537	110	
302.92215	132	
303.02031	106	
303.38795	108	
303.81197	388	1+
304.81290	284	1+
305.27445	212	1+
305.29963	110	
305.88943	148	
306.06583	198	
306.11493	94	
306.81287	134	
306.88229	106	
307.07946	92	
307.29527	428	1+
307.80187	198	
307.89287	140	
307.91362	126	
308.29483	276	1+
308.38768	122	
308.87316	158	
308.98993	204	1+
309.89250	208	
310.30571	340	
310.87870	772	1+
310.89268	122	
311.02862	356	1+
312.03339	308	1+
314.82092	248	1+
314.96035	102	
317.09590	92	
317.87772	98	
319.88294	190	1+
321.28846	166	
323.15471	132	
323.23749	254	
324.20626	100	
324.23577	212	
324.81464	132	
324.89105	208	
327.29223	96	
327.75861	108	
END IONS

###FS:    #m/z: 363.95636 #charge 1+
###MS: 25
###MSMS: 27
BEGIN IONS
TITLE=Cmpd 20, +MS2(363.9564), 28.0-35.0eV, 0.6min #27
RTINSECONDS=33.634
SCANS=25,27
PEPMASS=363.95636	1231566
CHARGE=1+
182.86479	262	1+
187.86500	112	
189.86252	1086	1+
191.85485	740	1+
194.88982	132	
196.88223	384	1+
207.87598	552	1+
207.95273	310	1+
209.86987	208	
209.94303	1788	1+
210.88371	526	1+
212.87889	4814	1+
214.89290	242	1+
218.91610	182	
219.41522	154	
219.86179	122	
221.37034	118	
222.95135	1818	1+
223.04119	294	1+
224.00980	108	
224.88265	158	
224.94929	2210	1+
226.89202	260	1+
226.94683	10978	1+
226.98167	110	1+
227.93161	488	
228.79101	120	
228.89384	850	1+
228.94186	12520	1+
229.45401	106	
230.12594	152	
230.28542	100	1+
230.88938	6188	1+
232.02102	152	
232.88357	620	1+
232.97750	112	
233.40719	250	1+
233.84555	240	1+
233.96883	114	
234.84788	206	1+
234.88569	180	
235.04652	204	1+
236.50459	112	
237.79164	122	
238.21471	116	
238.44787	124	
240.07586	116	
240.93939	260	
240.96252	1390	1+
241.94319	1424	1+
242.81661	316	1+
242.88925	126	
242.94655	960	1+
242.95676	732	
243.84111	118	
243.90218	150	
243.93914	116	
244.88125	158	
244.95666	5564	1+
245.83413	280	1+
245.94218	644	
246.81407	144	
246.90336	316	
246.93045	170	
246.95232	5630	1+
247.90318	140	
248.89813	2418	1+
249.04112	130	
249.06157	220	1+
249.84557	166	1+
249.96764	760	1+
250.94233	218	
250.97109	526	1+
251.79950	122	
251.94651	244	1+
252.00415	210	1+
252.10461	110	
252.13919	154	1+
252.58434	114	
252.89040	124	
252.91807	114	
253.08682	110	
253.83487	154	
253.90404	856	1+
254.83247	120	
255.91404	238	1+
256.19361	114	
256.83452	124	
257.11632	106	
258.41178	126	
258.84375	286	1+
258.97134	218	
259.97017	106	
260.07664	226	1+
260.96800	636	1+
261.83835	188	
262.15378	118	
262.80317	406	1+
262.98953	114	
263.12139	232	1+
263.38022	168	1+
263.82859	156	
263.93428	128	
264.87491	252	1+
264.97976	178	
265.08477	108	
265.90888	180	
266.77774	436	1+
266.81695	178	
266.83928	188	1+
266.86267	132	
267.77983	370	1+
267.97273	1034	1+
268.95910	266	
269.02190	108	
269.04275	140	1+
269.96821	926	1+
270.80440	142	
271.86683	152	
271.91507	420	1+
271.96501	116	
272.84676	188	
272.93244	236	1+
273.91435	134	
275.85938	132	
275.91587	136	
276.07045	180	1+
276.84476	140	
276.85871	194	
277.89312	180	1+
277.91425	140	
278.79557	130	
278.85256	418	1+
279.10296	122	
279.13992	118	
280.10462	122	
280.79167	770	1+
280.93028	246	1+
281.02062	334	1+
281.11316	218	1+
281.85697	112	
282.02596	268	1+
282.09135	216	1+
282.28210	144	
282.80645	210	
283.78872	662	1+
283.84911	366	
283.97946	148	
284.82465	206	
284.87304	104	
284.93394	200	1+
285.84568	996	1+
286.02323	224	1+
286.05443	280	1+
288.78941	116	
289.25385	138	1+
289.85608	274	1+
289.93153	104	
290.77174	110	
290.78847	324	1+
292.87195	120	
293.11648	294	1+
293.27216	376	1+
293.43510	174	
293.85297	136	
293.87546	276	
294.01869	108	
294.16046	104	
294.86100	120	
296.80872	120	
296.86083	120	
297.00357	128	
297.15867	194	1+
298.80226	630	1+
298.98543	114	
299.12653	112	
299.86509	106	
300.91976	200	1+
301.80284	242	
301.80805	122	
301.85764	616	1+
302.22043	122	
302.24589	106	
302.53114	122	
302.80559	128	
303.80568	698	1+
303.85416	1576	1+
304.98902	200	1+
305.90193	126	
306.27657	112	
306.81414	148	
306.88468	296	1+
307.28235	154	
307.34234	114	1+
308.29051	418	
309.07609	112	
309.88017	136	
310.30842	170	
310.88131	148	
311.16129	130	
311.86308	174	
311.88350	136	
312.80048	120	
313.85785	132	
314.17313	106	
314.82022	204	
315.75581	162	1+
315.81094	474	1+
316.81400	410	1+
317.83544	126	
317.88108	128	
318.88335	108	
321.81797	882	1+
321.86583	252	1+
322.93028	130	
324.81700	162	
324.87734	118	
326.87231	520	1+
327.30681	116	
327.94927	106	
328.88626	176	
329.88345	292	1+
331.75134	154	
333.86506	108	
334.07433	108	
336.32242	134	
336.75226	154	
336.83581	214	1+
336.94552	298	
337.94395	134	
338.86889	142	
338.94976	114	
339.83058	190	
340.85478	136	
340.93844	286	
343.83867	152	
344.75688	150	
346.92542	114	
348.74403	266	1+
349.32425	182	1+
352.88978	224	
355.71868	186	1+
356.76219	174	1+
356.92019	222	1+
357.19152	208	1+
360.11223	188	1+
360.14036	218	1+
360.75460	190	1+
361.14830	240	1+
362.26924	218	1+
362.71850	208	1+
363.20543	120	
364.34432	176	1+
365.72660	228	1+
367.33414	196	
367.77434	298	1+
368.42442	158	
368.72882	172	1+
369.34160	126	
END IONS

###FS:    #m/z: 336.94578 #charge 1+
###MS: 25
###MSMS: 28
BEGIN IONS
TITLE=Cmpd 21, +MS2(336.9458), 28.0-35.0eV, 0.6min #28
RTINSECONDS=34.406
SCANS=25,28
PEPMASS=336.94578	340844
CHARGE=1+
54.09875	126	
152.10510	106	
176.46768	98	
182.86786	158	
187.13751	92	
189.86174	116	
195.94323	102	
201.01163	92	
206.97253	176	1+
209.94226	156	
210.88431	284	
211.88411	172	
211.94360	5072	1+
212.87716	2774	1+
213.93844	2738	1+
214.89165	98	
215.88645	1130	1+
215.93667	418	1+
217.85764	182	
217.88031	394	
217.89637	166	1+
223.96131	98	
223.97590	136	
224.97353	238	
225.97015	276	1+
227.89715	134	
227.91167	150	
228.89380	582	1+
229.95443	5436	1+
230.85391	116	
230.88827	4026	1+
231.94995	2682	1+
232.05460	104	
232.82986	208	
233.35217	102	
233.82697	258	1+
233.85624	92	
233.89811	868	1+
233.94749	514	1+
235.03310	144	
235.86731	182	
235.89420	386	
237.22864	92	
238.06884	122	
239.15347	140	
240.83031	140	
241.45149	100	
242.88197	170	
244.80200	92	
244.88309	124	
244.92501	94	
245.03458	142	
245.79819	144	
246.90520	374	1+
246.97651	126	
247.03858	234	1+
247.10789	214	1+
247.96594	1616	1+
248.11159	180	1+
248.89955	1366	1+
249.09930	96	
249.41447	194	1+
249.96091	770	1+
250.82896	242	
250.90033	408	1+
251.82885	238	
251.84810	146	
251.88068	142	
251.95874	206	
252.83637	360	1+
252.97096	3092	1+
253.19500	144	
253.90464	910	1+
253.94799	142	
254.09081	116	
254.96613	1262	1+
255.07416	598	1+
255.84984	156	
256.88197	178	
256.91461	190	
256.96172	184	
257.17156	96	
257.85215	118	
258.80934	94	
258.84421	190	
258.88455	136	
259.01600	166	1+
259.06161	168	1+
259.58348	106	
259.95675	222	
260.28641	96	
260.82728	128	
260.83772	142	
260.95067	152	
261.84664	208	1+
262.34053	92	
262.92576	136	
263.79841	92	
263.82733	122	
265.01465	122	
265.85883	128	
266.56799	104	
267.83822	244	
268.84023	278	
269.84367	260	
269.91909	112	
270.15272	100	
270.89565	106	
270.98122	434	
271.19061	112	
271.84166	268	1+
271.91852	410	1+
271.94996	94	
272.16643	92	
272.81864	94	
272.97787	380	1+
273.79420	164	
274.28549	116	
274.80354	250	1+
274.85132	218	1+
274.92603	176	
274.95081	92	
275.94974	92	
276.05124	126	
276.79962	332	1+
277.56539	100	
277.83353	118	
278.83514	520	1+
279.09872	112	
279.52865	148	
280.78926	116	
280.88404	216	1+
281.05347	156	
281.82018	156	
281.86065	248	1+
281.97345	260	1+
282.27941	252	1+
283.05983	100	
285.85277	224	
286.44602	92	
286.84928	984	1+
287.80410	116	
288.89708	322	1+
289.01092	114	
289.85251	130	
290.87448	94	
293.10916	140	
293.84934	118	
293.99704	178	
294.86145	452	1+
294.88348	128	
294.95240	96	
294.99061	272	1+
295.97012	100	
296.80966	142	
296.90515	138	
296.94195	158	
297.84360	260	1+
297.95868	92	
298.79752	128	
299.07856	100	
299.30718	148	
301.85878	118	
302.85957	162	
303.23088	92	
303.80827	216	1+
303.86384	104	
304.82806	200	1+
304.86041	304	1+
305.87476	362	1+
307.76355	118	
308.79153	98	
308.86590	120	
308.87980	110	
310.87431	490	1+
310.91739	146	
313.08888	104	
314.81916	162	
315.75742	120	
317.28787	170	
317.81762	124	
317.88136	206	
318.86246	294	1+
319.08483	150	
319.10129	92	
319.94861	168	1+
320.08496	188	1+
320.61873	172	
322.13636	220	1+
323.89317	384	1+
324.28154	162	
324.81878	130	
324.95892	126	
326.93039	98	
327.06666	140	
327.89432	196	
328.88759	152	
329.76599	104	
330.06916	114	
330.20301	142	
330.88031	104	
332.14717	104	
332.90277	108	
333.10290	194	1+
333.87345	172	1+
334.01410	94	
336.32442	208	1+
337.03831	122	
337.83759	102	
337.94874	96	
338.95336	94	
340.90639	210	1+
341.29437	148	1+
END IONS

###FS:    #m/z: 322.92952 #charge 1+
###MS: 29
###MSMS: 30
BEGIN IONS
TITLE=Cmpd 22, +MS2(322.9295), 28.0-35.0eV, 0.6min #30
RTINSECONDS=38.0995
SCANS=29-30
PEPMASS=322.92952	3423814
CHARGE=1+
191.95700	96	
192.88577	336	1+
192.99463	200	1+
193.96631	92	
196.88293	342	
197.87140	144	
205.94855	674	1+
206.42710	92	
207.97016	100	
209.96892	92	
210.88212	140	
212.87584	132	
212.89375	134	
214.89054	128	
215.88616	238	1+
218.84544	108	
219.02961	140	
219.87657	106	
221.94700	114	
222.88346	98	
222.95326	1268	1+
225.79587	108	
227.79233	122	
227.93293	98	
227.95431	212	
228.90827	102	
228.94141	280	1+
229.01286	100	
230.05117	102	
230.85508	178	1+
230.89137	202	
230.90636	124	
231.90655	134	
232.00919	102	
235.88006	104	
238.21195	122	
238.93685	130	
239.07950	180	
239.78980	380	1+
239.90607	224	
240.94015	2334	
240.96440	240	1+
241.89062	116	
241.94102	1454	
242.02376	212	1+
242.61676	96	
242.81529	630	1+
242.88480	164	
242.94095	5674	1+
243.81767	470	1+
243.88843	276	1+
244.93857	1624	1+
244.99418	108	
246.44556	118	
246.97475	648	1+
247.37741	92	
248.85612	170	
248.89795	102	
248.91826	134	
248.97703	102	
250.89555	188	1+
250.97294	180	1+
251.13057	94	
251.78782	128	
251.92784	96	
252.47357	100	
252.92251	122	
253.11811	116	
253.83226	344	1+
254.15763	108	
254.90444	256	1+
254.92123	128	
255.94226	100	
256.85661	100	
258.97278	120	
259.83271	130	
260.04801	156	1+
260.83472	464	1+
260.84941	178	
260.91508	120	
261.47424	94	
261.97212	366	1+
262.17105	140	
262.83685	234	
262.99999	98	
263.05933	146	
263.13562	138	
263.83869	102	
264.07001	130	
264.80280	96	
265.07240	106	
266.04625	176	1+
266.24487	230	
266.81275	272	1+
266.84411	204	1+
267.79516	104	
268.00150	162	
268.38155	92	
268.79712	642	1+
268.91180	94	
268.94015	94	
269.00065	118	
269.79972	562	1+
270.83933	168	
272.82795	100	
272.84613	404	1+
273.79457	406	
273.93983	104	
274.05150	92	
274.81447	96	
275.81166	98	
276.04554	96	
276.84059	188	
276.95617	142	
277.04700	206	
277.84446	238	1+
277.88045	116	
279.09270	930	1+
280.81105	152	
281.98977	126	
282.35881	104	
282.51530	96	
282.84500	92	
282.88391	104	
282.94393	188	
283.78736	142	
284.06776	94	
284.28980	500	1+
284.87395	246	
284.90501	140	
285.91569	108	
287.81108	120	
287.88317	94	
288.10493	106	
289.85966	118	
291.80013	412	1+
291.86178	128	
292.86239	94	
292.90614	100	
294.15892	106	1+
294.86045	198	
296.80898	158	1+
298.80173	180	
298.83878	100	
299.78237	280	
299.95882	94	
301.86224	104	
302.24697	222	1+
302.88165	112	
304.37077	112	
304.81166	130	
304.81875	118	
304.92042	142	
305.82352	136	
306.16414	132	
306.28048	108	
306.30071	94	
306.81084	118	
306.88107	204	
307.69157	110	
307.79833	586	1+
307.88933	200	
308.29513	92	
308.86768	344	1+
308.88297	162	
310.30389	360	
310.87161	214	
311.87868	426	1+
312.00058	92	
312.90031	146	
313.03037	110	
313.92500	110	
314.82135	152	
315.96158	100	
317.75163	92	
319.88379	252	1+
321.81831	108	
322.30782	148	
322.87167	126	
323.23739	282	1+
323.36575	98	
323.82924	156	
323.88859	452	1+
324.13720	132	
324.17743	116	
324.20462	178	
324.34166	144	
324.87310	234	1+
324.89464	324	1+
325.04248	98	
325.97905	170	
327.27123	94	
327.82676	132	
327.92888	164	1+
327.96781	104	
END IONS

###FS:    #m/z: 363.95624 #charge 1+
###MS: 29
###MSMS: 31
BEGIN IONS
TITLE=Cmpd 23, +MS2(363.9562), 28.0-35.0eV, 0.7min #31
RTINSECONDS=38.8715
SCANS=29,31
PEPMASS=363.95624	1031366
CHARGE=1+
187.93521	106	
189.86212	1150	
190.93186	146	
191.85755	1252	1+
196.88161	256	
205.94940	172	
206.87914	110	
207.87343	198	
209.86881	154	
209.94345	2360	1+
210.88126	722	1+
210.93635	126	
212.87862	3972	1+
214.88954	308	
216.41086	208	
221.17656	118	
221.85824	114	
222.95068	1646	1+
223.88531	150	
224.51298	132	1+
224.88317	366	1+
224.94874	2376	1+
224.97233	124	
225.89842	120	
226.94646	8440	1+
227.92822	272	
228.79615	106	
228.89373	1158	1+
228.94187	10970	1+
229.69207	118	1+
230.42324	134	
230.88852	6800	1+
231.43340	116	
232.88619	654	1+
234.12817	118	
234.85928	132	
234.87982	260	
234.93040	110	
235.82622	140	
237.05735	144	
237.09640	238	1+
238.94035	112	
240.93921	372	
240.96091	1632	1+
241.93917	1792	1+
242.94198	1504	1+
242.95850	442	
243.83214	118	
243.96234	258	
244.78888	124	
244.87824	184	1+
244.90815	134	
244.95690	4232	1+
245.93934	214	
246.00989	108	
246.33950	110	
246.78369	136	
246.80609	378	1+
246.90623	354	1+
246.95267	5638	1+
247.82180	158	
247.97719	190	1+
248.80171	168	
248.89988	1956	1+
250.89508	520	
250.94674	124	
250.97398	218	
252.08167	394	1+
252.89923	686	1+
252.95089	156	
253.08577	298	1+
253.15047	148	
253.83452	366	
253.90361	564	1+
254.95894	128	
258.82995	218	
258.97301	192	
259.83074	438	1+
259.96458	668	1+
259.98043	132	
260.96885	592	1+
263.84673	238	
263.93764	116	
264.79887	140	
264.83338	134	
265.08513	224	1+
265.81749	110	
265.89882	104	
265.97840	402	
266.25266	242	1+
266.81525	398	1+
266.86105	140	
267.10626	118	
267.14026	110	
267.92888	106	
267.97259	614	
268.81733	124	
268.86614	160	
268.91235	192	1+
268.95496	228	
269.80025	110	
269.96809	914	1+
270.79994	118	
271.84391	472	1+
271.91515	524	1+
272.81395	160	1+
272.98380	120	
273.91762	222	
274.79553	118	
276.01084	106	
276.79896	110	
276.81417	126	
276.85176	394	1+
278.79564	290	
278.85504	360	1+
279.10140	238	
279.79057	786	1+
280.10857	194	
280.79194	590	1+
281.97232	130	
281.99094	174	
282.84743	402	1+
283.78931	498	1+
283.98452	292	1+
284.06690	202	1+
284.94889	110	
285.84500	1056	1+
286.81133	130	
286.92234	108	
287.81502	272	
287.91040	132	
288.11040	220	1+
288.79815	194	
288.86307	114	
289.88196	138	1+
290.78580	448	1+
290.86146	112	
292.86023	196	
293.11385	148	
293.85450	200	
293.87935	144	
294.12107	142	
294.28818	142	
294.82432	140	
294.85550	534	1+
295.27419	106	
295.85840	412	1+
295.87225	220	1+
295.90530	274	1+
295.93741	182	1+
296.05265	114	
296.80733	442	1+
297.97039	110	
298.80179	1010	1+
299.86989	140	
300.86055	130	
301.79636	180	
301.85972	922	1+
303.80650	966	1+
303.85554	1822	1+
304.11021	134	
304.26300	148	
304.87410	216	1+
305.08662	106	
305.11965	104	
306.32418	186	1+
306.42590	212	1+
306.80608	108	
306.98471	118	
308.06869	128	
308.29033	254	
308.86859	118	
308.87850	146	
309.57895	112	
309.86734	152	
310.31853	142	
310.88105	212	
310.95495	226	1+
311.12643	120	
311.64810	112	
311.81617	288	1+
311.87285	182	
312.89634	124	
314.87803	204	1+
315.81854	122	
315.85467	268	1+
316.81247	312	
316.99567	112	
317.83168	112	
318.41940	130	
318.93372	472	1+
319.81257	146	
320.93396	138	
321.42722	184	
321.81529	614	1+
321.86924	238	1+
322.92781	232	
324.88496	272	1+
326.87100	986	1+
326.89103	134	
327.81702	106	
327.89986	106	
328.88600	218	
329.87985	140	
336.94404	478	1+
337.83426	254	
338.82830	130	
338.87493	154	
338.91574	206	
339.82623	484	1+
340.94152	172	
343.05133	150	1+
344.77041	136	
344.82284	142	
344.89345	132	
346.08103	120	
349.16485	162	
349.32020	272	1+
350.80636	108	
351.75985	218	1+
354.76501	230	1+
357.54707	120	
360.37260	222	1+
360.76161	204	1+
360.86936	134	
361.28364	138	
362.77642	156	
362.84897	124	
363.82521	118	
365.31228	232	
365.75629	150	1+
365.78236	128	
366.73308	184	1+
367.33035	374	1+
368.02519	126	
END IONS

###FS:    #m/z: 336.94562 #charge 1+
###MS: 29
###MSMS: 32
BEGIN IONS
TITLE=Cmpd 24, +MS2(336.9456), 28.0-35.0eV, 0.7min #32
RTINSECONDS=39.6435
SCANS=29,32
PEPMASS=336.94562	357314
CHARGE=1+
61.60511	92	
182.99956	104	
183.86901	146	
186.00703	94	
187.86975	128	
189.86057	174	
204.99707	108	
205.50208	118	
205.97017	162	1+
207.02750	90	
208.88322	114	
210.37319	96	
210.88421	646	1+
211.94393	3480	1+
212.87728	3466	1+
212.89790	216	
213.00663	118	
213.93872	1730	1+
215.88635	832	1+
215.93999	368	
217.85657	176	
217.88298	260	
217.94341	170	
221.94101	250	1+
223.03946	94	
223.93914	104	
223.97074	368	1+
225.86259	158	
226.89454	132	
226.94581	134	
226.97191	162	
227.89649	178	
227.95293	136	
228.89362	856	1+
229.82160	200	1+
229.95422	3664	1+
230.88819	3642	1+
231.94989	2142	1+
232.04178	226	1+
232.82550	522	1+
232.86839	90	
233.82958	334	1+
233.87202	150	
233.89618	1066	1+
233.94609	358	
234.64101	102	
234.74628	106	
235.15689	104	
235.21031	94	
235.57306	102	
235.83821	134	
235.87130	272	
235.89129	460	1+
236.19718	102	
237.06620	108	
238.04702	114	
239.88316	206	1+
239.93789	102	
239.95525	110	
240.96513	182	
241.94762	144	
242.79027	156	
243.54722	88	
243.95349	98	
244.78973	380	1+
245.79247	306	1+
246.90278	208	
246.97841	160	
247.03980	86	
247.96596	694	1+
248.89759	1944	1+
249.09542	124	
249.41243	88	
249.96142	708	1+
250.09660	88	
250.82629	104	
250.84327	86	
250.94544	284	
250.98643	124	
251.06618	418	1+
251.78885	246	1+
251.83546	334	
251.91006	256	
251.96993	98	
252.84845	166	
252.97011	2300	1+
253.00779	126	
253.09322	208	1+
253.90641	650	1+
254.92268	100	
254.94435	110	
254.96500	758	1+
255.00658	110	
255.07473	738	1+
255.78703	288	1+
256.91344	388	1+
256.96569	118	
257.85454	118	
258.90251	94	
259.36216	90	
259.79328	160	
259.96167	108	
260.83070	394	1+
261.83286	260	1+
263.99410	100	
265.08859	96	
266.88842	278	1+
266.94765	202	1+
267.75256	140	1+
267.83968	246	
267.99050	140	
268.83987	808	1+
268.87446	94	
268.91489	92	
269.03003	100	
269.79669	104	
270.57456	98	
270.98267	364	1+
271.84646	142	
271.91748	258	
271.93891	102	
271.95590	138	
272.79831	116	
272.84208	92	
272.95014	128	1+
272.97401	88	
273.91870	234	1+
273.98566	112	
275.85635	144	
275.88212	90	
276.46397	90	
276.84076	248	
277.83662	156	
277.84969	118	
278.83559	622	1+
278.97962	120	
279.10290	258	1+
279.85593	276	1+
280.35635	96	
280.80906	102	
280.91390	124	
281.04798	266	
281.78731	88	
281.85758	278	1+
282.04485	142	
283.79175	98	
284.46729	100	
285.78771	120	
285.85239	240	
285.96382	196	1+
286.84924	1142	1+
286.93256	92	
287.08945	120	
287.60075	86	
289.42419	230	1+
289.82193	140	
289.87781	178	
289.93245	230	1+
290.84421	160	
290.93587	192	1+
291.80164	422	1+
292.10311	328	1+
293.86463	210	1+
293.92405	174	
294.30094	88	
294.99474	100	
295.40386	104	
295.99521	198	
296.80810	110	
297.01306	264	1+
298.08358	90	
298.86042	92	
298.89843	182	1+
298.95856	112	
299.05575	98	
299.82540	174	
299.87491	122	
301.93358	92	
302.88388	126	
303.88818	212	1+
305.56061	94	
306.30464	194	1+
307.80601	200	1+
307.88474	500	1+
308.87197	94	
310.43303	98	
310.81426	128	
310.87701	118	
311.83425	98	
311.85709	124	
311.88322	304	
312.01755	132	
314.82706	140	
317.91134	106	
319.08576	88	
320.25140	130	
322.87193	126	
324.35650	92	
324.89249	116	
325.08351	88	
325.13737	96	
326.24982	120	
328.31708	224	1+
328.88666	338	1+
330.85437	106	
330.88055	118	
333.80544	90	
335.63180	130	
335.85411	96	
335.88149	182	1+
336.96247	118	
337.86322	202	1+
338.19203	94	
338.32290	96	
339.82642	298	1+
END IONS

###FS:    #m/z: 340.94007 #charge 1+
###MS: 33
###MSMS: 34
BEGIN IONS
TITLE=Cmpd 25, +MS2(340.9401), 28.0-35.0eV, 0.7min #34
RTINSECONDS=43.3625
SCANS=33-34
PEPMASS=340.94007	1386118
CHARGE=1+
189.86270	156	
190.92786	212	
192.92535	362	
196.88290	484	1+
198.03188	112	
199.88910	122	
203.88280	154	
205.94826	236	1+
207.87753	464	1+
208.88442	284	1+
208.95695	140	
209.94398	148	
210.00298	104	
210.88277	114	
210.93542	730	1+
212.87571	1182	1+
212.89900	164	
212.98374	112	
213.09164	156	1+
213.40970	216	1+
213.93868	1334	
214.89398	442	
215.88718	964	1+
215.93588	390	
217.85931	250	
217.88220	716	1+
220.89449	138	
221.38504	104	
221.87893	114	
221.89253	336	
222.89455	160	
222.95095	268	
223.92386	282	1+
223.95849	628	
226.38840	242	
226.89195	264	
226.94963	182	
227.89381	116	
227.95445	154	
228.91666	166	
228.94799	448	1+
230.88671	1142	1+
231.88829	730	1+
231.94920	1004	1+
233.89671	862	1+
233.94740	252	
234.33808	104	
234.83516	222	1+
235.83774	142	1+
235.89294	260	
236.86767	212	
236.90375	242	
237.02607	192	1+
238.21530	132	
238.82906	138	
238.90164	410	1+
239.00187	170	1+
239.78966	250	
239.90353	274	1+
240.96135	158	
241.96136	110	
242.94206	222	
243.83211	186	
244.03467	218	1+
244.39204	130	
244.79004	110	
244.87737	226	1+
244.95930	232	
246.97671	122	
248.82937	108	
248.88067	132	
248.90128	222	
249.90447	258	
249.96139	132	
250.83657	230	1+
250.94632	116	
251.34663	208	1+
251.88561	112	
251.95898	126	
252.82653	116	
253.96083	108	
254.53752	118	
254.90542	224	1+
254.93863	176	
254.96658	478	1+
255.07378	406	
255.85296	128	
256.34714	104	
256.84022	110	
256.89477	150	
256.91283	144	
256.96279	140	
257.79450	240	
257.94286	136	
258.84148	454	1+
259.79056	204	1+
259.95438	108	
261.84412	282	1+
261.90424	184	
262.96623	106	
263.33793	104	
263.83066	226	
264.96468	154	
265.02229	120	
267.79706	144	
268.84105	266	1+
270.43295	104	
270.82346	122	
271.42655	110	
271.80393	162	
271.84593	136	
271.91746	212	
272.51722	106	
272.84643	118	
272.93548	214	
273.79747	114	
273.97324	192	1+
274.85336	288	
275.80729	378	1+
276.85474	708	1+
277.88075	136	
277.90292	156	
277.92781	106	
278.84279	154	
278.85512	130	
279.85075	142	
279.91412	104	
280.78963	154	
280.81370	126	
282.27699	272	
283.01375	162	1+
283.02756	152	
283.78701	144	
284.06826	110	
284.83749	176	
284.87680	188	
288.95121	114	
289.78355	286	1+
289.80714	118	
290.85451	112	
291.80181	406	1+
291.90434	106	
292.80489	314	1+
293.85252	158	
294.27157	188	1+
294.86110	444	1+
295.97264	202	
296.85767	144	
296.87362	260	1+
296.91399	140	
297.81033	194	1+
298.85026	104	
298.87368	356	1+
299.78569	140	
299.87503	264	1+
301.02098	114	
301.36612	114	
301.91583	130	
302.11401	216	1+
302.17180	172	
302.20925	112	
302.88395	210	
303.11755	178	1+
303.94815	178	
304.03071	128	
304.81216	120	
304.88202	426	1+
306.27767	146	
306.88060	444	1+
307.28359	160	
307.80432	230	1+
308.29536	262	
309.87092	122	
310.87503	380	
311.74362	120	
311.81915	118	
311.88376	278	
312.04731	138	
312.86794	198	1+
313.80874	248	1+
314.07843	118	
315.86449	118	
316.18727	120	
317.86859	140	
319.87672	116	
319.89149	106	
321.81646	118	
322.80975	208	
323.30430	228	
323.80915	120	
324.02398	134	
324.88980	254	1+
326.17134	128	
326.89266	276	1+
327.83017	144	
328.19404	226	1+
328.26594	116	
328.81751	116	
328.88120	358	1+
329.81913	106	
330.81397	324	
332.86920	308	1+
335.72190	194	1+
336.80566	214	1+
336.87695	104	
338.86504	170	
340.15490	144	1+
340.89584	104	
342.20148	146	
342.84373	110	
END IONS

###FS:    #m/z: 336.94558 #charge 1+
###MS: 33
###MSMS: 35
BEGIN IONS
TITLE=Cmpd 26, +MS2(336.9456), 28.0-35.0eV, 0.8min #35
RTINSECONDS=44.135
SCANS=33,35
PEPMASS=336.94558	320634
CHARGE=1+
71.68353	98	
117.01452	100	
182.86577	334	1+
189.86057	174	
196.88409	114	
203.13945	96	
205.94713	408	1+
207.87014	132	
208.88459	144	
209.94191	116	
210.88389	274	1+
211.94431	3700	1+
212.87760	2384	1+
213.93858	1700	1+
214.12763	116	1+
215.88389	602	1+
215.93781	176	
217.93148	140	
218.04847	96	
218.88505	108	
220.04036	94	
222.91867	90	
223.96242	188	
224.97314	126	
226.94306	242	
226.97327	168	
227.95528	288	1+
228.79423	92	
228.89379	716	1+
229.04505	104	
229.95447	4112	1+
230.88862	4724	1+
231.94965	1464	1+
232.16152	104	
233.82509	476	1+
233.94769	568	1+
235.78961	154	
235.87119	108	
235.89551	184	
235.94700	152	
237.05670	124	
237.13125	96	
237.56526	98	
238.55056	100	
239.03503	166	1+
239.94836	124	
240.37258	114	
240.80494	108	
241.89251	104	
242.93059	110	
242.99366	104	
243.87327	224	1+
243.94000	104	
245.44358	146	
245.90325	460	1+
246.90645	394	1+
246.97630	390	
247.96704	664	1+
248.85321	160	
248.90027	2452	1+
248.95138	146	
249.03359	128	
249.06765	206	1+
249.83175	252	
249.96092	818	1+
250.83064	178	
250.87771	92	
250.89440	94	
250.94908	144	
251.83396	254	
252.90499	106	
252.95278	182	
252.97070	2188	1+
253.83568	182	
253.90567	838	1+
254.45539	96	
254.84295	112	
254.94366	180	
254.96260	1120	1+
255.07273	218	
255.90194	178	
256.07716	154	
256.91469	266	
257.11065	92	
257.83605	200	1+
257.85330	142	
257.92866	126	
258.80628	122	
258.88284	150	1+
261.82185	140	
262.79802	228	1+
262.82799	128	
262.91191	94	
264.25554	104	
264.89275	116	
265.08350	380	1+
265.97383	190	1+
266.01895	102	
267.00501	92	
267.84013	292	
268.83891	582	1+
269.51908	98	
269.79917	228	
269.84012	360	1+
270.80448	132	
270.83058	122	
270.98096	180	
271.84431	164	
271.91223	442	1+
271.95732	130	
272.85128	126	
273.78883	106	
274.79514	142	
276.85494	180	
277.19300	90	
277.83514	156	
277.87638	120	
277.96214	106	
278.83322	880	1+
279.06542	132	
279.76915	94	
279.79418	370	1+
279.96975	248	1+
280.57854	102	
280.93153	120	
281.04704	182	1+
282.85935	114	
282.88625	92	
282.93145	138	
284.04475	102	
284.54838	110	
284.86882	106	
284.94559	170	
285.48094	104	
285.84714	336	
286.84863	1116	1+
286.98626	98	
288.90991	96	
289.81250	96	
290.07542	94	
290.86144	280	
290.89917	192	1+
291.03214	160	1+
291.80700	302	1+
291.85647	162	
291.93771	96	
291.95315	110	
293.02162	92	
293.11718	90	
293.87888	102	
294.11784	132	
294.15248	180	1+
294.20632	142	
294.85461	188	
296.79991	182	1+
296.86614	130	
299.82769	112	
303.80780	96	
304.44148	98	
304.85950	238	
305.83115	96	
306.88344	118	
307.02414	92	
308.29068	134	
308.35086	102	
308.88664	140	
309.82266	278	1+
309.86810	574	1+
310.68854	96	
310.80642	116	
310.87138	426	1+
312.27917	100	
313.44537	96	
313.87364	234	1+
314.04434	116	
314.91772	134	
317.18149	94	
320.75519	100	
321.96773	142	
322.04080	100	
322.13401	138	
322.48625	102	
322.94971	110	
323.23427	170	1+
323.93657	106	
324.88792	348	1+
328.28923	96	
328.88704	208	
329.78239	114	
329.86967	122	
331.81433	270	1+
331.88673	132	
335.15743	94	
336.14238	94	
336.28650	94	
337.83763	94	
338.35940	94	
338.76427	116	
338.86631	120	
340.77971	94	
342.32604	100	
END IONS

###FS:    #m/z: 507.84494 #charge 1+
###MS: 33
###MSMS: 36
BEGIN IONS
TITLE=Cmpd 27, +MS2(507.8449), 28.2-35.2eV, 0.8min #36
RTINSECONDS=44.9075
SCANS=33,36
PEPMASS=507.84494	277514
CHARGE=1+
196.01480	382	1+
200.88556	174	
223.09997	172	
230.84888	288	1+
230.88886	340	
238.85141	266	1+
248.15932	168	
248.79916	158	
249.03701	212	1+
250.97096	164	
251.07177	326	1+
251.91363	216	1+
252.07768	236	1+
256.38016	250	1+
259.86980	472	1+
259.92029	166	1+
260.97306	216	1+
261.88056	362	1+
264.34726	168	
268.80618	148	1+
269.11408	220	
269.92189	224	1+
270.86066	178	
270.89591	218	1+
271.87522	260	
272.37174	282	1+
272.85609	450	1+
272.90898	240	1+
274.00554	216	1+
276.87276	370	1+
277.90556	238	1+
278.10288	150	1+
278.83482	238	
279.13068	392	1+
279.88584	212	1+
281.37982	228	1+
282.82670	180	1+
282.97031	230	1+
283.86845	410	1+
284.89796	352	1+
285.79808	244	1+
285.94552	186	
286.84369	372	1+
287.78131	396	1+
288.86801	208	
289.36113	172	
289.88104	630	
290.86416	2108	1+
291.11672	154	
291.95381	148	1+
293.38873	318	1+
293.87395	3560	1+
295.87234	270	
296.85145	216	
296.88899	160	
297.87706	180	
298.80339	182	
298.82364	156	
298.85274	392	1+
298.87925	402	
299.10202	196	1+
299.80381	238	1+
299.88432	316	
300.85667	666	1+
302.87946	170	
302.91673	200	1+
303.38926	230	1+
303.80247	324	1+
303.86200	214	
303.95462	178	
305.80186	150	1+
305.86460	384	
307.89042	550	
308.14211	1138	1+
308.29600	182	1+
308.36918	314	1+
308.87625	578	
309.88642	802	
309.99816	202	
310.15560	1132	1+
310.81776	154	
310.84383	192	
310.87345	306	
311.05015	232	1+
311.34948	196	1+
311.84255	282	1+
311.88389	6376	1+
311.93690	160	
312.91867	158	
312.94369	162	
313.88284	1202	1+
313.97361	216	
314.01058	280	1+
314.82068	178	
314.86365	1960	1+
315.37310	228	1+
315.91576	250	1+
316.86445	1000	1+
316.91778	210	1+
317.81600	162	
317.89530	190	
318.85823	342	
319.37614	228	1+
319.81731	202	1+
319.86589	194	
319.89418	208	
320.36721	208	1+
321.05634	200	
322.81824	230	
323.81556	162	
323.84054	266	
324.85960	178	
325.82109	248	1+
325.87788	236	
325.90130	498	
326.04916	154	
326.38372	240	1+
326.88143	1202	1+
326.90033	424	
327.88295	850	1+
328.83146	230	1+
328.86890	412	1+
328.95649	336	1+
329.89709	302	
329.96184	224	1+
330.88139	450	
330.99244	262	1+
331.88859	420	
332.83212	414	1+
332.87631	1060	1+
333.36701	154	
333.83422	278	1+
334.39838	222	
334.88934	172	
334.90185	164	
335.83896	592	1+
335.88570	210	
336.87053	262	
336.94462	376	1+
337.87882	266	
337.99665	208	1+
338.02898	174	
338.13409	292	1+
338.37707	378	1+
338.82737	206	1+
338.88461	202	
339.87928	396	
340.87322	230	
343.40225	166	
343.85027	184	
343.87164	522	1+
345.89923	268	1+
346.01730	282	1+
347.76356	278	1+
348.34188	158	
348.40031	222	1+
348.88791	252	
348.91326	416	1+
349.16833	300	1+
349.98370	224	
350.17197	250	1+
350.88447	574	1+
351.77008	198	
352.77260	176	
352.90276	350	1+
352.96848	234	1+
353.84942	628	
355.42260	176	1+
355.75395	216	1+
355.90273	246	1+
356.17392	162	
356.70421	246	
356.83695	198	
357.73331	162	
357.79720	252	1+
359.95916	186	
362.86952	198	
363.95656	146	1+
364.05813	154	
364.15713	162	1+
364.86442	162	
365.78022	158	
366.18229	218	
366.83872	1244	1+
367.07973	220	1+
367.70920	976	1+
367.75796	234	1+
367.89573	554	1+
368.83706	162	
368.89675	412	1+
369.70403	192	
369.78495	246	1+
369.83538	378	
369.87638	220	
370.71829	526	1+
370.80379	220	1+
370.84412	198	
370.87381	168	
370.95355	180	
371.19255	238	
371.39106	214	1+
371.72396	350	1+
371.92220	186	1+
371.97974	172	
372.18940	172	
372.85426	192	
373.38889	174	
373.71914	358	
373.80979	482	1+
373.83416	186	
373.89729	222	
374.72517	228	
374.81435	414	1+
374.84281	314	1+
375.22540	162	1+
376.32705	158	
376.39805	246	1+
376.81934	162	
376.87420	178	
379.72526	408	1+
379.88877	214	1+
380.85567	194	
381.80488	182	
381.89310	242	1+
382.85930	336	1+
383.13966	210	1+
383.71683	362	1+
383.95814	166	1+
384.45460	100	1+
384.84928	3470	1+
384.88903	232	1+
386.71843	290	1+
386.86916	208	
387.04956	182	1+
387.71926	212	1+
387.84651	546	1+
388.78603	242	1+
389.20021	376	
389.39468	326	1+
389.71459	768	
389.73831	176	
390.21550	92	1+
390.84121	872	
391.84125	1442	1+
391.90552	158	
392.72118	158	
392.82717	922	1+
393.80057	212	
394.74823	168	1+
394.79367	160	
394.83530	562	
394.86429	344	1+
395.78723	290	1+
395.99577	208	1+
396.73684	270	1+
397.71610	242	
398.72816	256	
399.72811	204	
399.81138	186	
400.72927	332	1+
402.86001	808	
402.98283	204	1+
403.38250	190	1+
403.86550	1584	1+
404.72223	296	1+
404.90378	162	
405.20146	202	1+
405.74278	206	
406.85976	180	
407.05400	264	1+
407.11378	100	1+
407.72656	242	
407.76173	170	
407.79484	380	1+
407.86800	3324	
408.05509	208	1+
408.85507	2918	1+
408.92403	196	
409.72444	212	
410.73295	312	
410.78430	230	1+
410.83863	854	1+
411.73017	760	1+
411.81133	770	1+
412.73092	496	1+
412.84528	1170	1+
413.07668	162	
413.87543	438	
414.86500	362	1+
415.73963	316	1+
415.82554	174	
417.85594	394	1+
419.84194	220	1+
421.88276	766	1+
422.24273	278	1+
423.79743	338	1+
423.87109	252	
424.74039	230	1+
424.86739	368	
425.86294	248	
425.88402	238	
426.23321	194	1+
426.75495	328	1+
426.86053	1834	1+
426.93628	406	1+
427.73414	1198	1+
427.75861	238	1+
427.90010	196	
428.84752	1412	1+
428.88742	654	
429.40198	150	1+
429.73447	1046	1+
430.37067	160	1+
430.74039	766	1+
430.85867	416	
431.86655	1408	1+
433.26251	246	1+
433.86427	410	1+
434.14848	202	1+
434.26669	196	1+
434.89001	208	
435.71964	210	1+
435.86393	162	
436.86446	174	
436.98264	174	1+
439.73540	302	1+
439.89391	552	1+
440.73320	172	1+
441.88807	250	1+
443.74633	180	
444.09950	100	1+
444.87093	3402	1+
445.06229	166	1+
445.74374	240	
445.80670	232	1+
446.77646	278	1+
446.88937	296	1+
448.89613	266	
449.87792	784	1+
450.22068	162	1+
450.74402	856	1+
451.87404	384	1+
453.27151	154	1+
453.86593	254	1+
457.77326	172	1+
457.90313	582	1+
462.88301	1548	1+
464.78722	182	
465.97422	122	1+
466.12345	200	1+
467.05041	190	
467.78050	782	1+
467.88560	1450	1+
468.78285	690	1+
468.94284	148	1+
476.77081	184	1+
484.78410	476	1+
485.89878	912	1+
489.77000	150	1+
492.78401	286	1+
493.78789	206	1+
499.82958	238	1+
501.31616	98	1+
501.65440	216	1+
504.11166	298	1+
504.43083	156	1+
504.80545	314	1+
505.20419	188	1+
506.28883	332	1+
508.91588	180	
509.86024	296	1+
510.14542	124	1+
511.78991	98	1+
END IONS

###FS:    #m/z: 340.94013 #charge 1+
###MS: 37
###MSMS: 38
BEGIN IONS
TITLE=Cmpd 28, +MS2(340.9401), 28.0-35.0eV, 0.8min #38
RTINSECONDS=48.635
SCANS=37-38
PEPMASS=340.94013	1292918
CHARGE=1+
187.88391	164	
189.86404	186	
192.88787	240	
192.92534	532	
196.88350	560	1+
205.94632	136	
206.95331	166	
206.97173	154	1+
207.87775	368	1+
208.95824	276	
210.37662	120	
210.93951	230	
212.87907	410	
212.89394	116	
212.93500	130	
213.87759	302	
213.93752	1774	1+
214.87936	166	
215.88722	1068	1+
215.98273	100	
216.49029	110	
217.86010	220	1+
217.88182	394	
219.87861	130	
221.89161	320	1+
221.94108	194	
222.95429	174	
223.95296	124	
223.97480	130	
225.88529	138	
226.87034	190	
226.89237	140	
226.94827	190	
227.78371	104	
227.89605	178	
227.95150	164	
228.89265	160	
228.94621	322	
229.89477	240	
230.88877	528	
231.36241	100	
231.89003	302	
231.94930	1100	1+
232.40126	128	
232.88463	150	
233.89480	656	1+
233.94849	174	
235.83563	114	
235.86921	120	
235.89298	386	1+
237.02144	146	
238.06925	148	
239.78840	246	
239.90629	138	1+
240.23061	182	
240.96153	318	
241.79282	244	1+
242.53092	102	
243.00131	132	
243.82943	362	1+
244.95686	124	
246.97778	324	1+
248.89590	604	1+
249.05076	108	
249.96057	300	
250.85427	112	
252.49865	102	
252.96047	160	
253.83170	180	
253.90889	106	
254.79823	102	
254.90822	294	1+
254.96485	716	1+
254.98655	100	
255.07767	108	
256.78900	138	
256.91285	264	
257.02770	98	
257.79878	136	
258.84537	156	
258.87980	108	
258.90725	142	
258.96370	150	
259.83197	164	
259.95517	122	
260.80154	130	
260.84155	160	
260.88398	100	
261.84054	334	
261.95232	126	
262.42639	108	
262.80032	108	
265.86400	110	
266.80498	208	1+
267.03556	212	1+
267.13664	206	
267.82460	122	
267.95502	354	1+
268.79317	588	1+
268.84639	120	
268.95970	276	1+
270.06784	104	
270.83821	438	1+
270.84951	106	
271.91730	248	1+
272.93336	208	
272.97547	204	
273.79159	126	
274.80482	204	1+
276.85108	182	
277.81981	134	
277.84813	192	
278.34137	98	
278.84409	132	
279.86028	368	1+
279.92896	130	
280.47321	104	
280.89148	100	
281.05428	174	
282.04813	130	
282.81067	104	
282.87403	250	1+
283.79233	122	
283.84590	134	
284.11721	106	
284.91887	202	1+
286.80266	256	1+
288.05078	102	
288.81353	112	
289.78804	264	
289.98855	108	
290.87742	114	
290.96779	142	
291.85856	260	1+
291.87494	106	
292.03557	174	
292.43566	132	
292.86260	248	1+
293.14706	106	
294.84839	390	1+
295.02031	158	
296.04325	124	
296.80551	190	
296.97304	112	
297.03321	106	
297.87218	224	
297.97202	240	
298.01887	198	1+
298.08077	248	1+
298.94490	140	
299.83426	110	
299.87172	318	1+
300.87513	246	1+
302.04406	100	
302.85776	106	
303.80474	210	
304.80325	268	1+
304.87271	142	
304.88807	216	1+
304.92562	122	
306.88106	348	
306.96781	180	1+
307.80024	300	1+
307.87621	198	
308.29354	268	1+
308.31919	226	1+
308.81298	124	
309.81410	116	
310.30411	114	
310.80608	120	
310.87546	450	
311.80878	126	
311.85411	258	1+
311.88550	294	
312.80403	108	
313.88066	298	1+
314.82055	236	1+
314.97145	126	
315.85718	214	1+
319.86615	132	
321.31963	122	
321.81049	208	1+
321.89107	114	
322.13084	128	
322.30464	310	1+
322.92444	110	
326.86009	124	
327.82184	154	
328.81948	122	
328.87897	210	
329.30761	176	
329.88009	278	
330.81407	238	1+
336.80697	260	1+
337.39762	108	
338.76475	138	
338.87486	154	
339.71322	142	1+
342.17297	208	1+
342.20786	138	
342.90592	114	
345.72248	128	
END IONS

###FS:    #m/z: 507.84519 #charge 1+
###MS: 37
###MSMS: 39
BEGIN IONS
TITLE=Cmpd 29, +MS2(507.8452), 28.2-35.2eV, 0.8min #39
RTINSECONDS=49.407
SCANS=37,39
PEPMASS=507.84519	273484
CHARGE=1+
196.01536	308	
197.01779	172	
218.88243	156	
222.97191	222	1+
224.97521	306	
234.88042	186	1+
234.89896	304	1+
234.92289	216	1+
239.07286	330	1+
239.89879	146	
247.88576	234	1+
249.96650	366	1+
250.96953	310	1+
252.05394	168	1+
252.07902	232	1+
254.85814	354	1+
254.90323	146	
255.89526	152	
258.37542	164	
260.88153	362	
261.01817	198	
266.16889	318	1+
268.10892	248	1+
268.92283	340	1+
269.39231	176	
270.88371	180	
271.87324	166	
272.85183	314	
273.38627	288	1+
274.80379	360	1+
275.86593	178	
276.04311	182	1+
277.38440	524	1+
277.80335	192	1+
278.83044	298	1+
279.13102	296	
280.87703	298	1+
281.37899	378	1+
284.87353	154	
285.79364	150	
286.87678	204	
286.97243	154	1+
287.82187	154	
287.84905	264	
288.84865	142	
288.86876	170	
289.39350	164	
289.88227	828	
289.92275	144	
290.13413	150	
290.81161	294	1+
290.86451	832	
290.92954	144	
291.88000	628	1+
292.86206	264	
293.87300	3448	1+
294.35671	138	1+
294.93161	208	1+
294.96211	284	1+
296.14198	192	
296.85455	250	
296.87630	530	1+
297.85061	528	1+
298.02502	232	1+
298.85085	338	1+
299.80549	166	
299.84298	410	1+
303.85787	178	
303.89866	172	
304.39322	172	
304.85453	490	1+
305.85845	352	1+
306.87867	168	
307.89138	1380	
308.03248	142	
308.13959	710	1+
308.36950	180	1+
308.79587	148	
308.87019	1748	1+
309.01338	184	1+
309.33890	166	
309.87133	1234	1+
309.88977	738	1+
310.15568	702	1+
310.81174	202	1+
311.88287	7074	1+
312.04242	282	1+
312.40393	160	
314.09556	194	1+
314.32257	144	
314.86298	1366	1+
314.94305	298	1+
315.82531	214	
316.12518	220	1+
316.81289	398	1+
316.86365	828	1+
316.88927	196	
318.36758	166	1+
318.85568	426	1+
318.87942	184	
319.31419	182	
321.38123	326	1+
321.80332	190	1+
321.85081	220	1+
322.06647	186	1+
322.41970	142	
322.76092	154	
322.88570	230	
324.85774	440	
324.87487	208	
325.88248	152	
325.90241	374	
326.87775	1268	1+
327.36302	436	1+
327.39452	150	
328.37830	442	1+
328.95186	178	1+
329.89421	384	
330.05305	224	1+
330.88193	270	
331.89199	318	
332.82639	164	
332.87454	1114	1+
332.90412	142	
332.94784	156	
334.39496	180	
334.87571	256	
334.89674	188	
335.84024	236	
335.88899	264	
336.87090	142	
336.88834	144	
336.94564	404	1+
337.88102	190	
338.85036	208	1+
338.87431	158	
339.00609	260	1+
339.88197	474	1+
341.05208	164	1+
343.10830	238	1+
343.87159	152	
343.89868	272	1+
344.82957	156	
344.98548	242	1+
345.81402	152	
346.86915	292	1+
346.93935	204	
347.94135	292	1+
349.75371	278	1+
349.81190	256	1+
350.11905	222	1+
350.88647	932	1+
351.77711	372	1+
351.81429	198	1+
351.85917	172	
351.93668	180	
352.09641	180	1+
352.78084	314	1+
352.90543	532	1+
353.81958	428	1+
353.85179	956	1+
354.03751	248	1+
354.77157	214	1+
355.37967	218	1+
355.55841	162	1+
355.88880	338	
356.71563	266	1+
356.88137	460	1+
356.89075	152	
356.92177	146	
357.80854	246	1+
357.83930	216	
358.22456	130	1+
361.86429	600	1+
362.40050	250	1+
362.86483	390	1+
365.18480	230	1+
365.76555	146	
365.94146	214	
365.99474	154	
366.18914	162	1+
366.83865	1530	1+
367.01145	362	1+
367.08776	220	1+
367.37559	230	1+
367.70771	1118	1+
367.76473	262	1+
369.20332	194	1+
369.83415	946	1+
370.27498	196	1+
370.72828	146	
370.74442	146	
370.78195	522	1+
371.72377	366	
371.86810	174	
372.04049	362	1+
372.72829	164	
372.84843	194	
372.88898	214	1+
373.71880	758	1+
373.79314	412	1+
373.81557	216	
374.06421	272	1+
374.74866	252	1+
374.81886	654	1+
374.84458	186	
376.88143	190	
377.73065	256	
377.90713	150	
379.73634	512	1+
379.77778	164	
380.29974	146	1+
380.71507	218	
380.73999	338	1+
381.72180	178	
382.71826	224	
382.79088	186	
382.85328	214	
383.71486	156	
384.38506	212	
384.78645	166	
384.85054	2296	1+
384.89687	160	
385.89598	232	
386.79549	172	
386.85301	476	
387.71605	324	1+
387.77176	260	
387.84395	750	1+
388.01766	108	1+
388.11104	96	1+
388.79405	384	1+
388.92949	192	1+
389.20047	332	
389.71398	322	
389.87327	224	
390.15312	222	
390.79932	380	1+
390.84110	1564	1+
391.90200	154	
391.91482	176	
392.82531	864	1+
393.75195	238	1+
393.80069	388	
394.78398	410	1+
394.80327	184	
394.83611	432	1+
395.37799	198	
395.87871	190	
396.40260	148	
397.71863	902	1+
398.41114	168	
398.86431	266	1+
400.72504	148	1+
401.19329	148	
402.82114	150	
402.86539	1880	1+
403.80954	326	1+
403.87034	1350	1+
403.95718	152	1+
404.81289	266	1+
404.86547	932	1+
405.87013	692	1+
405.90659	288	1+
406.85983	238	
407.73147	540	1+
407.86664	2922	
407.95369	102	1+
408.06882	160	
408.85268	2426	1+
409.72107	954	1+
409.74005	144	
410.08056	166	
410.80512	534	1+
410.83490	1088	
411.65317	166	1+
411.72394	150	
412.72685	770	1+
412.84639	1126	1+
413.07405	408	1+
413.87251	510	1+
415.72940	372	1+
415.81097	162	
416.87296	200	
417.81693	310	1+
418.05546	184	1+
418.75229	192	1+
421.87980	762	1+
422.81976	248	1+
422.94943	156	1+
423.13027	200	1+
423.86960	382	
424.86815	284	
425.73530	320	
425.87912	400	
426.74299	146	
426.83107	192	
426.85955	2352	1+
427.73267	1580	1+
427.88336	620	1+
428.02173	134	1+
428.09376	298	1+
428.20933	142	1+
428.84858	1364	1+
428.88429	372	1+
429.77163	162	
430.73920	938	1+
430.86011	894	1+
433.86221	660	1+
434.12506	232	1+
434.85492	366	1+
439.05518	216	1+
439.88994	800	1+
440.69625	242	
442.33547	152	1+
442.87059	150	1+
444.78812	220	1+
444.87105	3982	1+
445.74264	586	1+
446.49513	128	1+
448.89413	278	
449.87865	1202	1+
450.74436	148	
450.77564	174	
451.75971	146	
452.75240	378	1+
452.90212	164	1+
453.75840	260	1+
455.23160	156	1+
457.90593	816	1+
460.83965	170	1+
462.88459	1708	1+
463.74776	222	1+
464.87497	178	
467.88643	2146	1+
468.77812	272	1+
468.83359	162	
470.88907	222	1+
471.76536	180	1+
475.65956	164	1+
480.86642	144	1+
485.89724	592	
486.83879	206	
486.89789	578	1+
487.27087	174	
487.79377	290	1+
490.90428	180	1+
491.84823	224	
492.81705	216	1+
504.43140	208	1+
506.78927	210	1+
507.79431	222	1+
507.86334	100	1+
508.68887	152	1+
509.58600	98	1+
509.85663	274	
510.71061	206	1+
END IONS

###FS:    #m/z: 359.96138 #charge 1+
###MS: 37
###MSMS: 40
BEGIN IONS
TITLE=Cmpd 30, +MS2(359.9614), 28.0-35.0eV, 0.9min #40
RTINSECONDS=50.1795
SCANS=37,40
PEPMASS=359.96138	244978
CHARGE=1+
193.07865	102	
205.94937	268	
206.93040	110	
207.39685	106	
207.95165	184	1+
208.88220	186	
209.94086	728	1+
215.41658	104	
222.95135	1908	1+
223.89287	126	
224.94722	2312	1+
224.99305	100	
225.97603	150	
226.13104	98	
226.89301	796	1+
226.94681	5706	1+
227.01929	128	
227.93660	144	
228.09548	108	1+
228.91936	110	
228.94231	5182	1+
229.83903	98	
230.89037	98	
230.97054	98	
232.83506	172	
233.85712	170	
233.88633	226	1+
233.95734	182	
235.82249	228	
238.00006	166	1+
240.82004	164	
240.93897	484	
240.96268	1454	1+
241.83786	108	
241.93956	310	
242.95913	1264	1+
242.99735	106	
243.89236	94	
244.57569	128	
244.90364	96	
244.95703	2408	1+
245.94135	160	
246.05484	108	
246.90267	120	
246.95160	2652	1+
247.03765	114	
248.80322	390	1+
249.80633	260	1+
250.73159	96	
250.94975	306	
250.97112	102	
251.11097	96	
251.40485	106	
252.91585	122	
252.95052	408	1+
253.83265	248	
254.91295	148	
254.93400	114	
255.09607	98	
255.37684	176	
255.90320	98	
257.99120	100	
258.79926	112	
258.84609	404	1+
258.97258	380	
259.79922	208	
260.96738	1472	1+
261.39100	100	
261.83450	94	
262.07384	286	1+
262.95215	216	
263.79010	122	
263.80743	126	
263.83168	326	
263.88486	124	
264.10389	126	
265.97396	268	
266.81190	364	1+
267.10142	152	
267.92846	184	1+
267.97113	680	1+
268.84613	204	
268.95712	274	
269.10914	248	1+
269.85311	348	1+
269.87547	168	1+
269.96941	774	1+
270.80075	152	
271.53076	100	
271.84423	490	1+
272.79228	104	
272.91886	94	
274.07386	220	1+
275.80527	104	
275.97150	264	1+
276.79429	160	
276.81191	164	
276.85579	122	
277.09159	230	1+
277.30201	140	1+
277.40394	100	
277.80890	150	
277.85574	110	
278.91173	142	
278.93503	102	
279.80114	102	
279.81855	320	1+
279.95717	282	1+
280.79185	466	1+
280.97752	96	
281.04154	162	1+
281.87709	128	
282.79248	478	1+
283.17337	192	1+
283.83946	144	
283.96107	110	
283.98373	152	
284.81945	140	
284.86075	194	1+
284.87260	188	1+
285.49077	96	
286.09923	96	
286.42199	214	1+
286.91837	144	
288.98851	100	
290.82063	110	
290.85242	100	
290.90670	100	
291.79742	200	
292.43567	280	1+
292.45723	96	
292.79397	146	
292.86732	162	
293.11723	118	
293.80665	112	
293.87595	134	
295.02635	108	
296.35659	98	
296.80697	380	1+
297.87028	370	1+
297.97593	120	
298.33818	94	
298.80291	1034	1+
298.82512	130	
298.86563	320	1+
299.48239	104	
299.90689	226	1+
300.78441	94	
301.78752	134	
301.80851	250	1+
301.83109	102	
301.85984	104	
302.81335	194	1+
303.94356	300	1+
306.76693	102	
306.79537	280	1+
306.88342	174	1+
307.53437	94	
307.94820	220	1+
308.86980	146	
309.79522	98	
309.88753	114	
309.92065	128	
310.15620	244	1+
310.87440	390	1+
311.87975	230	1+
312.35065	96	
313.02090	210	1+
313.03657	208	1+
314.43090	100	
314.82058	108	
314.89111	220	
316.81071	184	
317.08670	126	
317.81832	126	
317.87624	130	
318.93536	208	
319.83214	106	
319.92346	224	1+
321.81705	140	
321.89096	98	
322.15396	108	
322.92727	122	
324.89073	172	
324.99151	94	
326.89286	96	
328.24013	104	
328.89034	356	
329.10477	96	
329.31329	100	
333.59876	100	
333.79900	94	
334.84272	116	
335.84765	278	1+
335.88481	102	
336.82889	168	1+
336.94363	746	1+
338.87167	290	1+
338.94652	218	
339.82991	126	
340.94017	174	1+
341.25342	208	1+
342.79300	106	
342.90776	144	
343.72427	126	
343.92232	102	
344.82112	176	1+
349.76410	120	
351.76126	310	1+
353.73594	202	1+
355.92352	106	
356.38010	106	
356.77095	328	1+
357.31282	94	
357.71423	200	1+
358.99541	106	
359.88740	102	
361.82292	108	
361.91654	100	
363.95381	98	
364.77617	218	1+
END IONS

###FS:    #m/z: 322.92941 #charge 1+
###MS: 41
###MSMS: 42
BEGIN IONS
TITLE=Cmpd 31, +MS2(322.9294), 28.0-35.0eV, 0.9min #42
RTINSECONDS=53.857
SCANS=41-42
PEPMASS=322.92941	2984822
CHARGE=1+
190.57634	88	
197.09870	118	
198.87283	92	
198.96082	86	
201.04524	148	
205.94789	420	1+
206.89304	88	
207.87233	244	
207.94418	94	
209.92267	118	
209.94410	342	
210.90166	130	
211.89258	218	1+
212.87656	222	
213.89092	322	1+
218.36782	94	
218.89513	182	
219.98759	84	
220.05152	88	
221.86934	88	
221.89035	142	
221.93653	118	
222.95545	610	1+
223.97766	100	
225.07591	106	
225.88857	330	1+
227.93143	242	
227.95181	152	
228.89171	120	
230.88932	454	1+
232.83292	270	1+
234.53558	98	
234.91908	90	
235.82321	132	
235.88174	90	
236.88759	168	1+
237.06064	106	
237.23115	92	
238.17117	86	
238.21298	94	
238.43309	88	
238.59098	108	
239.79123	118	
239.89913	88	
240.50590	86	
240.77779	282	1+
240.81922	96	
240.90224	92	
240.93925	2378	
240.95952	226	
241.88353	90	
241.94178	2444	
242.81908	378	1+
242.94058	7636	1+
243.39380	90	
243.88038	168	
244.81994	448	1+
244.87883	96	
244.91032	88	
244.93990	1764	1+
246.84803	194	1+
246.97264	356	1+
249.03686	98	
250.89249	130	
250.94469	190	
251.07799	88	
251.37999	92	
253.35376	100	
253.83462	152	
255.96132	130	
256.83898	202	1+
257.80319	248	1+
258.81016	154	1+
258.82834	128	
258.97309	192	1+
260.80124	102	
260.83015	180	
261.83526	88	
262.83270	136	
262.92394	102	
263.05291	116	
263.82501	138	
264.44311	94	
264.82197	116	
265.08272	122	
266.04308	94	
266.47977	94	
266.84437	174	
266.85906	134	
267.79307	244	1+
267.88292	106	
267.93814	140	
268.95735	166	
268.97589	138	
271.36283	104	
271.74929	94	
271.79828	108	
271.83930	272	1+
272.79850	104	
272.89435	104	
272.94704	86	
273.44416	92	
273.79051	538	1+
273.82423	88	
274.84896	124	
275.79478	260	
275.80573	512	1+
275.96210	86	
276.65549	98	
276.87042	88	
277.85696	106	
278.85468	164	1+
279.08928	538	1+
279.28029	108	
279.80281	122	
280.66942	94	
280.80658	98	
281.08538	108	
281.79350	94	
282.85696	130	
282.96620	164	1+
283.06895	212	
283.79291	196	
284.08126	92	
284.20822	136	
284.29419	132	
284.90076	88	
286.92594	134	
287.79099	180	
287.86323	98	
288.85386	310	1+
289.79741	100	
289.88442	274	1+
290.79893	520	1+
291.04517	88	
291.33410	88	
292.02803	88	
293.81888	152	
293.87186	152	
294.83381	194	1+
294.85681	122	
294.89796	140	
295.80825	308	1+
295.86198	92	
296.81070	264	1+
297.86056	284	1+
298.84357	98	
299.05558	90	
299.78752	388	1+
300.86637	86	
301.15518	92	
301.21035	86	
301.86212	110	
301.87869	162	
301.90577	86	
302.43490	92	
302.81731	90	
302.88588	124	
302.93131	148	
303.94444	92	
305.87568	154	
305.89694	106	
306.88371	148	
307.79990	318	1+
308.29631	184	
309.83179	100	
309.86962	124	
310.02390	110	
310.31629	154	
310.87320	150	
311.86438	186	1+
311.88394	130	
312.80168	122	
313.00428	92	
314.76606	116	
314.81603	464	1+
314.86542	106	
315.81670	310	1+
317.60048	120	
317.89084	126	
318.86470	126	
321.01233	90	
322.88735	498	1+
323.24142	106	
324.12223	88	
324.86248	164	
325.80303	202	1+
326.16322	156	
326.82613	112	
326.88866	92	
END IONS

###FS:    #m/z: 340.94005 #charge 1+
###MS: 41
###MSMS: 43
BEGIN IONS
TITLE=Cmpd 32, +MS2(340.9400), 28.0-35.0eV, 0.9min #43
RTINSECONDS=54.6295
SCANS=41,43
PEPMASS=340.94005	1187628
CHARGE=1+
76.75004	94	
190.92998	132	
192.92535	110	
197.92841	98	
199.90619	92	
205.41564	90	
205.94760	272	
207.40402	90	
207.87703	102	
208.95439	148	
210.93693	130	
211.94361	92	
212.87869	190	
213.87944	392	
213.93690	1182	1+
214.87796	296	
214.89248	112	
215.88757	1118	1+
216.41088	100	
217.88060	422	1+
218.91597	106	
219.48686	98	
219.87844	198	
221.89147	106	
221.94726	380	1+
222.95099	338	1+
223.97090	142	1+
225.88631	192	1+
226.89059	224	1+
227.95668	166	
228.08507	158	
228.51384	98	
228.93830	390	1+
230.88798	386	
231.61657	100	
231.88988	356	
231.94692	1574	1+
232.02782	96	
232.89138	272	
233.89589	834	1+
235.87397	98	
235.89082	210	
235.94693	120	
236.86847	106	
236.89463	152	
237.88372	92	
238.39188	92	
239.78828	306	1+
239.90628	98	
240.22398	114	
240.85668	90	
240.94134	98	
240.96522	116	
241.11185	96	
241.83710	156	
242.82467	454	1+
242.94318	242	1+
243.44754	92	
244.91527	116	
246.06063	106	
246.95029	96	
246.97354	190	
248.89634	118	
249.90438	170	
249.96452	446	1+
250.89500	178	
250.97018	256	1+
251.90768	126	
252.23513	96	
252.84111	182	1+
252.87769	242	1+
253.90187	262	1+
253.94523	174	
254.20670	88	
254.96434	438	1+
255.07489	348	
255.13661	198	1+
256.91646	126	
257.80071	108	
257.88529	228	1+
257.94198	106	
258.84675	102	
258.96344	134	
259.95397	276	
259.98536	94	
260.83570	278	1+
260.90393	342	1+
262.80262	94	
262.96252	114	
263.95825	156	
264.06792	150	
264.96244	154	
264.98243	108	
265.80048	98	
266.07861	92	
267.07938	100	
267.10752	104	
267.57140	104	
268.83942	268	
268.86207	198	1+
269.80605	178	
270.41289	88	
271.83981	342	1+
272.44608	116	
272.51730	106	
272.84140	202	1+
272.93385	292	1+
272.98087	88	
273.78995	146	
274.86465	124	
275.89462	134	
276.16768	92	
276.64967	112	
276.81695	240	
276.85225	606	1+
277.96276	120	
279.84763	198	
280.77268	146	1+
280.88693	202	1+
281.05079	194	
281.79685	114	
281.87387	136	
282.82840	102	
283.42629	88	
283.85174	92	
284.81598	100	
284.87754	98	
286.87875	164	
287.79690	114	
287.86113	190	
288.79078	240	1+
288.85177	94	
289.05605	96	
291.80393	98	
291.81852	190	1+
293.11863	106	
293.80832	94	
293.85227	98	
293.95367	90	
294.86560	244	1+
294.92003	100	
295.95511	92	
296.03610	136	
297.97435	172	
298.79841	178	1+
298.85812	106	
299.42717	104	
299.85085	208	1+
299.92265	92	
301.78093	118	
301.87621	124	
301.91721	92	
302.90101	180	
302.93375	222	1+
305.28831	96	
305.83825	112	
305.87881	90	
306.88121	132	
306.89904	190	
307.80129	134	
307.89320	128	
308.29387	330	1+
309.34364	92	
310.87546	218	
311.31199	100	
311.82586	88	
311.86038	292	1+
311.88588	108	
312.81313	102	
313.03474	98	
313.78487	88	
314.81820	296	1+
314.99952	94	
315.86263	160	
316.85529	170	1+
322.04075	118	
324.89402	358	1+
325.14362	182	
326.17453	166	
326.86691	92	
327.17573	164	
328.81806	128	
328.89043	270	
329.02382	98	
329.86694	424	1+
330.81553	584	1+
334.88030	150	1+
335.34173	114	
336.97681	96	
337.13614	120	
337.82684	230	1+
337.86860	236	1+
342.90386	120	
344.78488	122	
344.90173	116	
345.41120	94	
345.71651	152	
END IONS

###FS:    #m/z: 363.95596 #charge 1+
###MS: 41
###MSMS: 44
BEGIN IONS
TITLE=Cmpd 33, +MS2(363.9560), 28.0-35.0eV, 1.0min #44
RTINSECONDS=55.4015
SCANS=41,44
PEPMASS=363.95596	653990
CHARGE=1+
101.73670	106	
182.86670	112	
187.86942	140	
189.86166	1192	1+
190.93166	106	
191.85764	1048	1+
193.85122	110	
196.88291	256	
199.88552	100	
206.40594	100	
207.40580	302	1+
207.87275	530	1+
207.94996	184	
209.87128	122	
209.94285	1494	1+
210.88244	442	1+
211.93934	206	1+
212.87833	3410	1+
213.89355	454	1+
214.89631	286	1+
217.89706	120	
219.86101	132	
221.86069	112	
222.95231	1370	1+
223.83340	146	
224.94806	1492	1+
226.94606	7892	1+
226.96766	374	
227.87904	156	
227.91610	120	
227.93090	294	
227.98835	130	
228.78964	252	1+
228.89464	1134	1+
228.94207	8846	1+
228.96568	104	
230.88858	7030	1+
232.88438	1312	
232.98984	128	
234.88008	282	1+
235.06747	114	
235.54486	104	
236.08645	212	1+
237.04981	142	
237.92435	242	1+
238.00860	126	
238.06482	354	1+
239.06884	296	1+
239.38564	98	
240.10405	120	1+
240.42211	140	
240.44684	98	
240.82941	148	
240.93780	636	
240.96165	1240	1+
241.85208	264	1+
241.94012	1846	1+
242.02696	96	
242.83023	182	
242.94312	1528	1+
242.95732	750	
243.82537	376	1+
243.93780	190	
244.78741	106	
244.95699	4222	1+
245.94156	376	
246.80588	232	1+
246.90813	126	
246.95288	3654	1+
247.03961	106	
247.15176	106	
247.83035	132	
248.04276	106	
248.80162	1014	1+
248.89964	1774	1+
248.95239	226	
249.05242	168	
249.38241	104	
250.89724	316	1+
250.94572	122	
251.07122	220	
251.96159	134	
252.89838	778	1+
252.91815	110	
253.08560	190	
253.83322	480	1+
253.90457	536	1+
255.79499	130	
256.79231	266	1+
258.83139	102	
258.94346	186	
258.97118	412	
260.04343	224	1+
260.83077	648	1+
260.85159	154	
260.96957	696	1+
261.56758	122	
261.82941	458	1+
262.96817	240	1+
263.05524	230	1+
263.87713	126	
265.47258	122	
265.97770	126	
266.81092	556	1+
266.86667	122	
267.11154	204	1+
267.97372	562	
268.83588	120	
269.80998	104	
269.88721	100	
269.96683	736	1+
270.01326	98	
270.80954	316	
271.84591	550	1+
271.91493	574	1+
271.96467	138	
273.79426	160	
273.90273	114	
273.91590	178	
276.06684	148	
277.86149	138	
278.79915	384	1+
279.10223	258	
279.79186	120	
280.11467	268	1+
280.79539	274	
281.79685	152	
281.85927	152	
282.78967	138	
282.87685	122	
282.90498	134	
283.10461	214	1+
283.30006	104	
283.78816	560	1+
283.85031	490	1+
283.87427	112	
284.40899	104	
284.82825	226	
285.82299	272	1+
285.84512	1020	1+
285.93979	252	1+
286.86277	112	
287.14068	106	
289.47768	102	
289.81945	110	
290.78299	334	
290.86956	106	
292.43766	98	
292.60761	100	
292.85334	610	1+
293.11477	214	
293.62109	102	
293.85668	462	1+
293.87724	392	1+
294.07643	104	
295.42496	96	
295.92881	96	
296.80490	226	
296.96096	162	1+
297.80951	116	
297.83571	98	
298.80263	1628	1+
298.86605	278	1+
299.46127	104	
299.95490	144	
300.41598	102	
301.80292	328	
301.81651	278	
301.85965	542	
302.79879	202	
303.80747	702	1+
303.82698	148	
303.85461	1500	1+
304.97344	118	
305.81106	152	
305.85774	156	1+
306.02465	104	
306.43066	112	
306.83380	174	1+
307.00908	98	
308.27328	98	
308.29244	126	
308.81413	100	
308.88224	136	
310.87585	132	
311.87905	106	
312.91252	194	1+
313.14937	110	
314.81932	132	
315.81364	672	1+
316.81500	492	1+
318.93230	334	1+
319.36481	98	
319.55778	104	
319.89016	146	
321.03398	118	
321.81708	710	1+
321.88393	328	1+
322.88599	258	1+
322.92974	572	1+
323.81358	158	1+
326.87099	1002	1+
327.07647	146	
327.81220	202	1+
328.88986	116	
330.14069	106	
330.28355	114	
330.81532	112	
336.94527	544	1+
337.83277	148	
339.76303	198	1+
339.82732	548	1+
340.93882	124	
342.20443	102	
343.27467	124	
345.72707	146	
346.77492	124	
347.47953	98	
347.97975	140	
349.31492	396	1+
349.71568	212	1+
352.88494	276	
354.31230	108	
354.76736	268	1+
354.83910	110	
354.88230	106	
358.75424	186	1+
359.95682	138	
360.18396	130	
361.40723	114	
361.78836	136	
364.20316	134	
364.75527	118	
365.77734	146	
366.72563	218	1+
366.91399	134	
367.71440	248	1+
367.82920	164	1+
END IONS

###FS:    #m/z: 322.92960 #charge 1+
###MS: 45
###MSMS: 46
BEGIN IONS
TITLE=Cmpd 34, +MS2(322.9296), 28.0-35.0eV, 1.0min #46
RTINSECONDS=59.0645
SCANS=45-46
PEPMASS=322.92960	2986994
CHARGE=1+
189.90904	92	
192.88886	376	1+
199.39781	92	
205.94860	514	
205.96808	112	
207.94911	84	
208.80536	126	
209.05893	102	
209.94119	138	
212.88165	126	
214.89241	298	1+
216.90216	204	1+
217.06333	92	
219.43070	88	
220.95769	88	
221.94666	152	
222.95276	578	1+
223.95623	336	1+
224.91040	88	
225.57022	124	
225.90682	260	1+
226.79449	84	
226.81876	82	
227.78680	86	
227.93167	186	
228.88945	90	
228.93327	104	
229.60271	90	
230.88954	242	
231.96618	84	
232.90052	84	
233.92893	162	
234.43207	90	
235.14543	106	
236.80117	82	
236.90324	82	
236.94678	92	
237.06591	106	
237.79129	132	
238.00841	88	
238.81815	82	
238.93935	172	
239.78728	262	1+
240.81082	92	
240.93948	3374	
240.95947	378	
240.99555	86	
241.78908	124	
241.93879	7972	1+
242.42739	88	
242.82005	94	
242.91617	92	
242.94096	5606	1+
243.01477	80	
243.82082	236	
243.88379	156	
244.48883	84	
244.78919	128	1+
244.82315	206	
244.93830	1352	1+
245.82141	158	
246.93948	80	
246.97334	746	1+
247.03769	92	
247.05307	80	
247.20960	90	
247.85166	242	1+
249.96631	90	
250.89572	122	
251.92371	324	1+
253.83246	180	
254.95704	88	
254.99439	82	
255.78246	424	1+
255.88920	88	
256.45707	100	
257.79718	314	1+
258.83549	374	1+
259.05442	126	
260.83016	136	
260.89363	136	
261.35377	282	1+
261.82917	682	1+
263.07893	80	
263.32799	98	
263.90031	84	
263.97609	82	
264.79560	112	
264.93566	138	
265.05719	176	
265.08717	80	
265.85392	132	
267.02930	92	
267.79817	116	
268.96005	176	1+
269.79786	118	
270.36368	238	1+
270.84366	104	
271.19387	114	
271.84305	178	
272.80509	396	1+
272.84836	106	
272.99829	88	
273.79351	496	1+
273.88187	126	
275.78972	108	
276.85682	148	
276.99186	174	1+
277.40370	80	
277.84501	98	
277.88240	192	1+
277.95835	86	
278.08323	96	
278.97685	122	
279.09148	668	1+
279.34399	98	
280.53945	80	
280.83471	138	
281.85621	140	
281.87821	82	
282.07792	90	
282.27504	166	
282.78618	506	1+
283.86004	120	
284.12129	82	
284.29433	318	1+
284.92342	248	1+
284.94570	92	
286.75582	96	
287.78967	90	
287.81330	94	
289.78376	114	
289.85629	396	1+
289.88437	128	
290.79018	228	
290.85967	306	1+
290.88440	168	
291.80729	496	1+
292.01846	80	
293.08966	98	
293.88713	202	1+
294.85509	118	
296.80705	576	1+
297.00295	158	1+
297.84746	82	
297.89109	106	
299.78458	200	
299.84587	98	
301.86012	136	
302.27035	92	
302.88264	166	
302.91764	102	
303.25586	94	
303.95094	88	
304.86119	80	
305.02616	88	
306.11470	82	
306.88925	456	1+
307.80040	520	1+
307.89182	380	1+
308.87440	108	
309.09123	84	
309.13045	104	
309.86157	92	
309.89173	138	
310.30755	200	
310.80691	100	
310.88394	120	
311.42050	84	
311.85932	158	
311.88498	80	
312.80569	226	
312.87040	110	
314.81695	222	1+
316.82367	122	
317.01232	102	
319.05315	86	
319.17396	82	
319.72001	88	
320.86067	80	
322.39988	98	
322.88538	90	
322.90063	140	
324.04040	86	
324.20247	132	
324.72145	90	
324.89028	148	
325.75319	90	
325.80830	140	
END IONS

###FS:    #m/z: 363.95618 #charge 1+
###MS: 45
###MSMS: 47
BEGIN IONS
TITLE=Cmpd 35, +MS2(363.9562), 28.0-35.0eV, 1.0min #47
RTINSECONDS=59.8365
SCANS=45,47
PEPMASS=363.95618	596088
CHARGE=1+
178.94594	102	
182.86700	272	1+
189.86189	842	1+
191.85716	1154	1+
196.88328	218	
197.88736	116	
206.94283	124	
207.40325	138	
207.87210	320	
207.94607	300	
208.88697	114	
209.94350	1546	1+
210.88487	784	1+
212.87824	3642	1+
214.89208	162	
215.88175	132	
216.40938	204	
218.91087	288	1+
219.41437	98	
222.55581	98	
222.95157	1138	1+
223.88270	268	1+
224.94803	2024	1+
226.89241	254	
226.94695	8648	1+
226.97137	246	
227.78550	284	1+
227.89541	166	
227.92864	352	
228.08950	106	
228.84726	126	
228.89526	1100	1+
228.94181	8534	1+
230.78916	102	
230.88748	6562	1+
232.90700	144	
233.82690	110	
234.88146	186	1+
235.57264	108	
235.81842	212	1+
235.84266	120	
236.91080	210	1+
240.93846	370	
240.96188	1150	1+
241.89379	180	1+
241.93989	2110	1+
242.82216	394	1+
242.94295	1758	1+
242.96006	910	1+
243.82473	268	1+
243.84481	164	
244.93563	216	
244.95722	3598	
245.04657	122	
245.83397	108	
245.90034	160	
245.94446	186	
246.90420	344	
246.95154	4720	1+
247.81012	112	
248.80263	320	1+
248.89912	1812	1+
249.01584	104	
250.79504	252	1+
250.89305	506	1+
250.94619	260	
250.96566	102	
251.06793	184	
252.89044	196	
253.90436	738	
253.94359	132	
254.86378	126	
255.34347	128	
257.32901	100	
258.83334	276	
258.97342	236	
259.86525	208	1+
260.83736	140	
260.96827	808	1+
261.83380	222	
262.00872	104	
262.03557	152	
262.83349	128	
263.72320	100	
263.82888	378	1+
263.85141	140	
263.91257	120	
263.95478	98	
263.97698	258	
264.07796	98	
264.96581	114	
265.08737	114	
265.81670	144	
266.62027	98	
266.81174	558	1+
266.84117	106	
266.97606	154	
267.97300	740	
268.87246	100	
268.92630	102	
269.80087	162	
269.91404	128	
269.96652	710	1+
270.44919	106	
270.80418	150	
270.83369	122	
271.84756	228	1+
271.91776	434	1+
272.04379	114	
272.45018	110	
273.91505	126	
274.85034	110	
275.80570	124	
276.39832	100	
276.79682	100	
276.84532	188	
276.85796	174	
276.93565	104	
277.79342	144	
277.83502	144	
277.85055	410	1+
278.80164	194	
279.10264	124	
279.55952	162	
279.79807	118	
279.89868	164	
280.79124	836	1+
281.85232	142	
281.98611	136	
282.78861	532	1+
282.86379	104	
282.98107	140	
283.85273	284	
283.98754	104	
284.82456	154	
284.86260	150	
285.44941	112	
285.65317	106	
285.84363	1210	1+
286.07358	138	1+
286.80401	256	1+
286.92485	152	
288.38214	106	
288.86394	114	
289.99665	108	
290.86003	112	
292.86376	100	
293.11690	244	1+
294.81100	116	
296.81142	292	
296.86271	198	
296.87827	204	
297.80719	202	
298.80354	1170	1+
299.87351	140	
300.85553	602	1+
301.80112	248	
301.85756	518	1+
302.79223	160	
302.81406	120	
303.56355	116	
303.80750	642	1+
303.85546	1972	1+
304.20070	110	
304.38392	258	1+
305.10361	108	
305.15990	102	
306.27805	120	
308.28862	156	
308.86807	126	
309.80391	140	
310.82443	112	
310.87368	184	
311.87300	136	
312.87197	358	1+
314.81870	280	1+
316.80972	658	1+
318.93260	148	
319.98748	98	
320.81355	694	1+
321.42723	124	
321.81756	570	1+
321.86361	466	1+
322.92936	198	
323.01085	118	
324.88714	142	
325.84190	100	
326.86991	452	
326.89045	156	
329.87374	124	
336.94645	436	1+
337.83153	162	
338.67798	102	
338.90742	120	
339.82692	538	1+
340.93737	202	
343.38981	100	
343.90891	106	
344.90256	130	
345.19431	98	
347.76685	190	1+
348.80483	184	
349.98352	106	
352.76736	136	
353.88569	162	
358.85578	100	
361.72051	130	
363.73108	142	
365.35535	216	1+
365.73394	196	1+
367.32908	132	
END IONS

###FS:    #m/z: 507.84531 #charge 1+
###MS: 45
###MSMS: 48
BEGIN IONS
TITLE=Cmpd 36, +MS2(507.8453), 28.2-35.2eV, 1.0min #48
RTINSECONDS=60.609
SCANS=45,48
PEPMASS=507.84531	246806
CHARGE=1+
196.01461	442	1+
199.88628	166	
209.94195	188	
216.89067	146	
224.97573	274	
230.88860	252	
232.89943	174	
236.89626	140	
237.06305	336	1+
240.96566	152	
241.87691	178	1+
245.89360	230	
248.08556	148	
250.90269	156	
250.97225	368	1+
252.07998	230	
254.09527	162	
254.38457	250	1+
254.88846	212	1+
257.86916	192	1+
260.87846	240	
261.38364	250	1+
266.16585	322	
267.77660	380	1+
269.08000	200	1+
269.37845	188	1+
270.80473	148	
270.85654	160	
271.38887	262	1+
271.96602	146	
272.85342	522	1+
272.89190	214	1+
274.11615	184	1+
277.88438	202	1+
279.01381	146	
279.12987	268	
279.39818	198	
279.91291	142	
281.90492	144	
282.86184	178	1+
282.88750	244	1+
284.79096	150	
284.90059	230	
287.01352	166	
287.79679	142	
287.85079	438	
287.88973	146	
287.93772	212	1+
288.87168	222	
289.03606	152	
289.88003	464	
290.13073	266	1+
290.83702	140	
290.86859	1472	1+
292.67477	116	1+
293.87276	3208	1+
294.93326	190	1+
296.85907	452	1+
296.87115	304	
297.83628	212	
299.88409	218	
300.86199	570	1+
300.89516	172	
303.80206	266	1+
304.88119	176	
305.86233	370	
306.87896	236	
307.89082	604	
308.14407	432	
308.35900	270	1+
308.87370	1014	
309.15199	1090	1+
309.87229	538	
309.89147	576	
310.15772	830	1+
310.87200	350	
311.88215	6374	1+
312.09821	142	1+
312.47202	110	1+
314.13053	154	1+
314.81711	186	
314.86492	1464	1+
315.36661	186	1+
315.82590	154	
315.89109	452	1+
316.81216	206	
316.86805	482	
318.86140	318	1+
318.88417	198	
319.38491	244	
321.81408	260	1+
322.00990	168	
322.89508	190	
323.89680	146	
324.02690	200	1+
324.85609	358	
325.87677	1616	1+
325.90197	510	
327.16081	212	1+
328.86780	504	
329.89264	304	
330.16398	144	
330.89158	274	
331.80116	142	
331.81859	250	1+
331.89050	224	
332.87385	356	
332.91107	188	
333.87407	256	
334.78078	152	
334.88389	368	1+
337.80351	252	1+
337.87887	612	1+
343.07000	138	1+
343.39831	272	1+
343.87584	352	1+
343.90858	396	1+
345.75880	290	1+
346.36345	164	
347.81788	218	1+
348.91736	258	
349.17523	192	1+
349.75507	266	
349.89264	152	
349.91710	396	1+
350.77938	202	1+
350.81708	152	
350.88630	872	1+
352.76280	150	
352.90883	682	1+
353.85200	712	1+
354.84088	210	
355.89396	382	1+
355.91666	180	
356.78417	148	
356.83438	148	
356.88083	176	
357.06077	304	1+
357.37763	154	
359.87613	196	1+
361.84205	206	1+
361.89311	314	1+
362.80274	154	
363.01186	344	1+
363.79065	148	1+
363.88276	200	
364.03445	248	1+
364.84078	186	
365.37318	288	
365.77453	144	
365.90176	260	1+
366.18405	144	
366.83954	1400	1+
367.70896	1238	1+
368.89731	550	1+
369.70750	366	
369.78273	192	
369.83917	426	
369.92531	294	1+
370.78246	312	
370.84017	582	1+
371.72596	366	
371.85620	410	1+
373.72022	690	1+
373.82970	160	
374.81144	598	1+
374.83424	184	
374.89205	154	
378.80298	140	
380.72108	222	
380.85468	366	1+
381.71306	164	
381.79524	286	1+
381.84601	392	1+
381.89512	178	1+
381.93067	160	
382.38444	210	1+
382.85320	276	1+
382.87946	178	
383.71568	198	1+
384.84982	2270	1+
385.03301	148	1+
385.09708	224	1+
385.39467	154	
385.77892	218	
386.84981	800	1+
387.72869	462	1+
388.79169	358	1+
389.19742	326	
389.39614	154	
389.80695	110	1+
390.37371	146	
390.70988	212	1+
390.84033	1776	1+
391.84420	1044	1+
392.82664	844	1+
393.79798	448	1+
394.73886	174	
394.83172	468	1+
395.73260	268	1+
395.88154	292	1+
396.40121	318	1+
396.84067	140	
396.85465	186	
398.71534	296	1+
398.73212	486	
398.79062	192	1+
398.84067	168	
399.85239	246	1+
402.86470	1322	1+
403.87134	896	1+
404.06228	190	1+
405.06605	162	1+
405.72634	258	
405.79550	612	1+
405.86483	442	
406.82203	202	1+
406.85740	290	
407.07342	246	1+
407.72810	278	
407.86728	2540	
408.74888	140	
408.85199	2196	1+
409.37482	158	
409.72306	236	
410.83632	1122	1+
410.87384	310	
411.21165	264	1+
411.72566	352	1+
411.80951	664	1+
411.84462	872	1+
412.72936	300	1+
412.84462	642	1+
412.87493	188	
413.07386	476	1+
413.87608	312	
415.86919	690	1+
415.91489	160	
416.73093	238	1+
416.81494	470	1+
419.77524	194	1+
421.72659	332	1+
421.74305	182	
421.88319	436	
421.94389	192	1+
422.88300	246	
423.86771	502	
425.87989	190	
426.73355	248	
426.75782	146	
426.86225	2230	1+
426.93466	174	
427.73354	578	
428.74056	480	
428.84853	1246	1+
428.88667	468	1+
429.08749	122	1+
429.74063	1008	1+
429.82719	426	1+
430.06161	92	1+
430.74260	734	1+
430.85662	234	
430.88361	176	
431.86413	1358	1+
433.88375	274	1+
435.85591	598	1+
439.89087	744	1+
440.39568	152	
441.87300	270	1+
443.38936	228	1+
444.87278	3152	1+
445.30467	110	1+
445.74236	476	1+
446.39032	194	
446.88321	278	
447.69796	206	
447.75039	422	1+
449.87544	174	
450.75055	198	
450.76639	294	
450.88577	248	
451.76410	178	
451.86000	144	
453.75761	378	1+
454.78274	144	
457.90170	322	1+
462.88316	1380	1+
467.88954	546	1+
468.78143	402	1+
469.88972	176	
472.89330	198	1+
476.78307	280	1+
482.13203	170	
482.79387	186	
485.89621	618	1+
486.79177	244	
487.79958	146	
499.02739	154	
504.79877	222	1+
505.74132	150	1+
509.86064	296	
END IONS

###FS:    #m/z: 322.92967 #charge 1+
###MS: 49
###MSMS: 50
BEGIN IONS
TITLE=Cmpd 37, +MS2(322.9297), 28.0-35.0eV, 1.1min #50
RTINSECONDS=64.274
SCANS=49-50
PEPMASS=322.92967	3437150
CHARGE=1+
182.86667	96	
187.05003	92	
192.88872	132	
196.88312	310	1+
205.94820	290	
207.97461	102	
208.89016	246	1+
212.87655	108	
212.89570	152	
213.85693	100	
214.89513	260	1+
216.89826	92	
217.89809	84	
218.99069	92	
221.94302	218	
222.95323	574	1+
223.95903	352	1+
225.96200	114	
226.84094	136	
227.48098	110	
227.90166	144	
227.93130	84	
227.95610	142	
229.82924	78	
229.92691	78	
230.88991	124	
231.90305	356	1+
232.45820	94	
233.38974	88	
233.82903	80	
234.82020	200	1+
236.00661	126	
236.14426	84	
236.80117	80	
236.85228	102	
238.83174	90	
238.93882	126	
239.08346	140	
239.78582	262	1+
240.08136	84	
240.41256	106	
240.82124	214	
240.89420	178	
240.93970	3570	
241.82723	122	
241.90090	106	
241.94077	2006	
242.05659	88	
242.81521	186	
242.88714	84	
242.94136	7348	1+
243.39980	118	
243.78896	182	1+
243.80908	84	
243.82932	86	
244.44029	208	1+
244.81705	460	1+
244.88679	110	
244.93835	1642	1+
245.83560	172	
245.96733	78	
246.97538	548	1+
247.11867	98	
247.79130	80	
247.85099	118	
248.13333	84	
248.83402	80	
248.89841	164	
248.95607	94	
249.03939	80	
249.86193	96	
249.96949	200	
250.84459	92	
251.00514	132	
251.78980	134	
252.79330	136	
252.92014	86	
253.83092	122	
253.89735	82	
254.83354	232	1+
255.46124	104	
255.78864	170	
257.08293	134	
257.43145	82	
257.79592	144	
257.95206	88	
258.83424	284	1+
261.47453	98	
261.82813	642	1+
261.92357	80	
261.99941	94	
262.86699	78	
262.97400	242	1+
265.84212	142	
266.05617	102	
266.14293	94	
266.55815	104	
267.07010	84	
267.42062	78	
267.79612	116	
267.97317	84	
268.91273	84	
269.84720	172	
270.12223	86	
270.80162	156	
270.84676	88	
270.86127	80	
271.85211	84	
272.34903	78	
273.15209	78	
273.79087	588	1+
273.81269	156	
274.82881	130	
275.80730	268	1+
276.46776	78	
276.85187	220	
277.43656	80	
278.12408	102	
279.09204	1102	1+
279.80195	338	1+
279.82636	90	
280.13237	164	
280.91044	106	
281.61638	86	
282.27586	80	
283.06705	182	1+
283.78833	568	1+
283.85065	146	
284.29049	130	
284.80534	124	
284.86087	334	1+
285.86181	224	1+
285.94356	80	
286.79581	114	
287.79451	80	
289.78572	416	1+
289.84438	214	1+
289.87786	118	
290.54051	88	
290.89407	94	
291.80345	216	
292.05771	88	
292.80244	266	1+
292.85225	194	1+
292.87435	80	
293.87497	82	
293.89458	100	
295.86143	132	
297.80922	98	
298.89420	86	
299.38052	84	
299.78847	144	
299.83311	86	
300.82490	138	
301.48529	92	
301.86285	84	
302.09788	78	
303.01631	92	
303.94140	110	
304.29989	98	
305.87091	128	
306.27582	84	
306.88336	392	1+
307.28161	92	
307.79973	144	
309.81332	214	
310.30619	144	
310.87637	380	1+
311.87945	226	1+
312.52217	86	
312.80319	142	
314.76557	88	
314.82160	100	
314.86996	158	
320.06055	94	
320.29133	86	
320.88702	92	
322.12881	190	1+
323.78816	116	
323.88696	392	1+
324.39635	102	
325.98414	78	
326.24332	82	
326.88837	198	
327.87315	88	
END IONS

###FS:    #m/z: 363.95636 #charge 1+
###MS: 49
###MSMS: 51
BEGIN IONS
TITLE=Cmpd 38, +MS2(363.9564), 28.0-35.0eV, 1.1min #51
RTINSECONDS=65.0465
SCANS=49,51
PEPMASS=363.95636	705538
CHARGE=1+
189.86347	1214	1+
191.85865	868	1+
200.87678	96	
205.95198	168	
207.87007	516	1+
207.94569	292	1+
209.94295	1326	1+
210.88368	314	
211.88516	150	
212.87831	3812	
214.89247	106	
216.41135	242	
219.02506	96	
219.86630	120	
222.95137	1494	1+
224.58648	94	
224.94905	1568	1+
225.04237	94	
226.53761	126	
226.79435	178	1+
226.87005	154	
226.90122	208	1+
226.94661	8958	1+
227.78709	210	1+
227.87884	136	
228.01256	218	1+
228.24095	106	1+
228.89518	858	1+
228.94198	9570	1+
230.88914	7018	1+
231.07969	238	1+
232.88500	622	
232.94931	154	
234.02514	138	1+
234.88315	360	1+
235.82384	108	
236.93757	100	
237.24322	116	
237.89216	144	
238.06288	330	1+
239.06737	182	1+
239.42443	168	
240.03549	102	
240.08537	96	
240.82126	130	
240.94312	462	
240.96254	1092	
241.94029	1620	1+
242.94221	1024	1+
242.96115	1154	1+
243.55692	114	
243.82234	180	1+
244.95647	4600	1+
245.54813	116	
245.94266	242	
246.80991	110	
246.87605	148	
246.90381	254	
246.95219	5616	1+
246.99910	198	1+
248.00296	158	1+
248.04977	132	1+
248.80231	654	1+
248.89692	2360	1+
248.96465	106	
249.98749	96	
250.62705	104	
250.94857	180	1+
250.96993	380	1+
252.79097	188	1+
252.89093	138	
253.61646	96	
253.90432	306	1+
255.91692	172	
257.86323	98	
258.84261	244	1+
258.97230	318	
259.91580	96	
259.98811	160	
260.84294	226	1+
260.86417	112	
260.96810	1084	1+
261.82883	140	
261.94721	100	
262.83059	392	1+
262.96629	128	
263.97716	126	
264.07892	178	
264.79508	134	
264.96271	248	1+
265.08658	96	
265.78659	180	1+
265.85679	418	1+
266.81518	302	
266.84267	132	
266.95909	142	
267.88194	144	1+
267.97278	788	
268.80078	134	
268.95949	170	
269.45256	96	
269.96783	798	1+
270.41078	102	
270.80697	266	1+
271.06365	102	
271.84619	106	
271.91494	438	1+
273.31842	94	
273.79355	128	
273.91161	152	
274.80630	142	
274.85639	322	1+
275.79912	356	1+
276.84745	182	
277.85772	120	
278.79572	248	
278.84434	222	
279.10758	308	1+
279.79750	158	
279.84975	144	
280.79304	1398	1+
280.84238	108	
283.06212	158	
283.53576	96	
283.79151	338	
283.84743	434	1+
283.86624	130	
284.78770	320	1+
284.82193	360	1+
284.89792	254	1+
285.84525	454	
286.01831	114	
287.82405	124	
288.79758	224	1+
289.85949	98	
289.88384	138	
290.78252	132	
290.83671	144	
291.80275	138	
292.44134	96	
293.84928	182	
294.80909	98	
295.92822	140	
296.80616	330	
296.87166	122	
297.01699	102	
297.80725	216	
297.88604	112	
297.91766	196	1+
298.80089	1244	1+
299.86840	176	
300.85569	144	
301.81504	142	
301.86212	422	
302.80314	860	1+
302.85988	296	
303.80638	732	1+
303.85603	2248	1+
305.82360	118	
305.87958	156	
305.92427	152	
306.38112	96	
306.87827	114	
307.86066	194	1+
308.29434	196	
308.90583	98	
308.96044	170	
310.87452	104	
312.87137	128	
313.94643	238	1+
314.82162	126	
315.81974	174	
315.88048	160	1+
316.81187	616	1+
318.16116	106	
318.93440	124	
319.81958	222	1+
319.87227	104	
321.09822	104	
321.81788	650	1+
321.86817	286	1+
322.15309	118	
322.92736	304	
323.19196	100	
323.81717	304	1+
324.37838	96	
324.87321	256	
324.89290	252	
325.89566	120	
326.17254	114	
326.35415	98	
326.87305	852	1+
331.00266	168	1+
331.93919	114	
333.77007	100	
334.35765	94	
335.85800	492	1+
336.68540	100	
336.94453	460	1+
337.83235	364	
338.93898	100	
338.96032	110	
339.82816	588	1+
340.41098	98	
340.93585	336	1+
341.01147	96	
343.45968	120	
343.84138	130	
345.43164	98	
345.72832	334	1+
345.97057	96	
346.78859	114	
349.87085	116	
353.98267	94	
355.78135	158	
356.77303	104	
358.76245	110	
358.77589	278	1+
359.96128	136	
360.19678	94	
361.76630	122	
362.84133	370	1+
363.02994	120	
363.72158	126	
363.75374	104	
363.78055	260	1+
363.95985	120	
369.04438	114	
369.33972	128	
END IONS

###FS:    #m/z: 507.84527 #charge 1+
###MS: 49
###MSMS: 52
BEGIN IONS
TITLE=Cmpd 39, +MS2(507.8453), 28.2-35.2eV, 1.1min #52
RTINSECONDS=65.819
SCANS=49,52
PEPMASS=507.84527	270510
CHARGE=1+
209.94452	278	
210.03220	168	
214.88417	148	
222.97134	134	
224.04634	200	
224.98144	306	
233.40360	174	
236.89042	350	1+
241.85309	208	
242.87598	208	1+
248.89876	194	
249.90952	254	1+
253.08402	176	1+
255.79238	146	
259.87075	160	
260.83742	220	1+
260.87890	246	
261.38082	398	1+
261.87961	150	
262.79449	140	
266.08999	140	
266.10160	136	
266.16518	138	
266.88869	150	
268.88575	168	
269.80395	244	1+
270.80354	230	1+
272.39050	190	1+
272.85050	596	1+
274.79910	154	
275.80836	146	
275.85326	218	1+
278.78931	194	1+
278.88147	278	1+
279.10727	228	1+
279.13033	298	1+
280.37797	568	1+
280.95999	192	1+
282.80079	146	
282.89216	286	1+
283.88375	260	1+
283.95763	144	
284.39977	160	
285.88625	216	1+
286.02884	148	1+
287.85097	466	
288.39531	230	1+
288.86836	376	
289.86294	1570	1+
289.87874	158	
290.40458	216	1+
290.86346	1396	1+
290.89690	162	
291.80918	200	1+
292.39497	252	1+
292.95644	192	1+
293.87214	3066	1+
294.94067	170	1+
295.39841	308	1+
295.89639	148	
296.40225	220	1+
296.85210	218	
298.85257	404	
299.83787	138	
300.37708	160	
302.81178	198	1+
303.12072	170	
303.78770	202	1+
303.86796	646	1+
303.92233	170	1+
304.35000	210	1+
304.37138	170	
305.86317	1104	1+
306.90927	244	1+
307.89108	960	
308.13991	458	
308.79164	184	
308.87066	2014	1+
309.10985	192	1+
309.15138	670	1+
309.80502	154	1+
309.88727	404	
310.34340	140	
311.88333	7666	1+
311.97104	256	1+
313.81306	154	
314.81151	166	1+
314.86604	1072	1+
315.37112	436	1+
315.93731	348	1+
316.86508	302	1+
316.88145	302	
317.35039	88	1+
317.85518	350	1+
317.89537	138	
318.85822	300	1+
322.15404	182	1+
322.88760	254	
323.35133	134	
323.87326	266	
323.91121	190	
324.37938	182	
324.75602	202	1+
324.85830	290	1+
326.88235	2728	1+
327.38784	276	1+
327.80794	464	1+
328.84179	148	1+
328.86855	472	1+
329.38013	276	1+
329.89320	288	
330.82904	146	
330.88158	286	
331.89184	254	
332.87657	676	
333.87513	770	1+
334.77712	158	
334.89736	166	
335.84165	280	
336.87011	184	
337.80688	146	
337.87771	172	
338.75713	218	1+
338.82238	330	1+
338.90593	228	
339.01510	210	1+
339.70571	140	1+
339.82376	232	1+
339.87346	220	
340.88243	210	
340.90275	172	
341.89980	220	1+
342.86771	360	1+
343.41768	294	1+
343.87193	234	1+
344.42314	206	1+
344.80432	232	1+
345.76804	140	
346.07029	184	1+
346.39791	236	1+
348.88508	356	1+
348.90167	304	1+
349.75594	384	1+
349.93078	194	1+
350.83080	318	1+
350.88146	728	1+
352.00338	170	
352.77843	262	1+
352.79472	158	
353.84943	508	
353.89193	228	
355.88897	406	1+
356.36711	180	
357.78056	242	1+
362.36384	184	
362.84354	142	
362.86670	306	1+
362.90908	208	1+
364.84901	316	1+
365.80021	184	1+
366.18450	370	1+
366.36358	148	
366.83906	1456	1+
367.70850	1308	1+
367.87599	158	
368.88481	410	1+
368.90202	156	
369.71025	556	1+
369.83718	800	1+
370.73225	158	
370.78411	188	
371.18714	210	1+
371.87532	210	1+
372.79494	268	
373.71735	298	
373.83189	260	
374.72322	438	1+
374.88629	370	1+
375.39915	140	
375.77574	186	1+
375.83302	148	
376.75251	136	
377.89033	196	
378.36340	160	
379.88014	246	1+
380.71421	860	1+
380.85574	254	
381.80881	140	
381.83931	350	1+
382.86104	224	1+
383.77555	244	1+
384.84992	2696	1+
385.72812	200	
385.87506	360	
386.79735	138	
386.82010	134	
387.71802	514	1+
387.84722	348	1+
387.88696	144	
389.20029	458	1+
389.79155	308	1+
390.84360	922	
390.90984	196	1+
391.84682	1348	1+
392.82523	670	1+
394.78762	364	1+
394.83598	166	
395.36042	216	1+
395.74233	176	
395.86496	324	
395.88328	210	1+
396.72966	134	
396.75499	146	
397.79856	278	1+
397.91223	170	
398.72987	318	
399.71112	390	1+
399.72774	158	
399.84806	720	1+
401.79350	140	
401.90375	140	
402.86456	560	
403.87416	558	
404.86641	338	
405.86703	208	
406.85907	162	
407.34136	126	1+
407.72561	342	1+
407.86276	5344	1+
407.92468	242	1+
409.07375	140	1+
409.10549	138	
409.72080	468	
410.72058	228	
410.75927	188	1+
410.83941	796	1+
411.72739	534	1+
411.81344	234	
411.87804	142	
412.84448	842	1+
412.87010	210	
413.07274	312	
413.88140	288	
414.89154	176	
415.67622	154	
415.85338	150	
416.88132	230	
418.85310	184	
420.12377	176	
421.87946	394	1+
422.81254	152	
423.82988	180	
423.88241	294	
425.74682	230	
425.87437	304	
425.90203	150	
426.31821	108	1+
426.75913	136	
426.86084	1826	1+
427.73389	1666	1+
427.79020	190	1+
427.88442	566	1+
428.85107	874	
428.88581	468	1+
429.72801	162	
429.74832	208	
429.84932	420	
430.73967	644	1+
430.80950	224	1+
430.85103	366	
431.38532	406	1+
431.86479	1110	1+
433.09520	152	1+
434.71720	142	1+
434.88942	158	
436.76602	144	
438.00517	148	
439.89189	630	1+
440.04272	220	1+
440.24362	128	1+
440.76910	136	
441.74949	180	
441.87359	338	1+
442.87301	210	1+
443.75776	172	
444.87350	1926	1+
444.94040	166	1+
445.74558	338	
445.78873	196	1+
446.74398	150	
446.87945	664	1+
447.10736	230	1+
447.70835	398	1+
447.73305	138	
449.88032	766	1+
450.12888	160	
450.75113	716	1+
451.87041	146	
451.90235	296	1+
453.76135	378	1+
457.90430	682	1+
459.89881	216	1+
462.87969	1362	1+
466.83094	234	1+
467.88686	1514	1+
468.77201	500	1+
470.87243	140	
479.76402	144	
483.79367	182	1+
483.89736	238	1+
485.89803	1022	1+
486.84543	256	1+
489.80478	174	
499.72894	214	
500.73188	292	1+
500.79307	176	1+
501.73258	282	1+
502.81697	136	1+
503.79619	308	1+
504.21037	182	
504.80482	326	1+
505.29106	230	1+
505.81136	234	1+
506.73464	150	1+
509.85958	422	1+
511.22593	160	
511.26463	248	1+
END IONS

###FS:    #m/z: 340.94018 #charge 1+
###MS: 53
###MSMS: 54
BEGIN IONS
TITLE=Cmpd 40, +MS2(340.9402), 28.0-35.0eV, 1.2min #54
RTINSECONDS=69.4975
SCANS=53-54
PEPMASS=340.94018	1186718
CHARGE=1+
182.93481	84	
187.88381	104	
190.93125	242	
192.92555	570	
194.01937	108	
205.94890	136	
206.86312	86	
208.88448	188	1+
208.92230	142	
208.99346	104	
209.94347	192	
210.93702	452	1+
212.87934	286	
213.88689	136	
213.93970	1028	1+
214.88631	1006	1+
215.41654	90	
215.88773	640	1+
215.93722	726	1+
216.90801	108	
217.88362	548	1+
217.94170	96	
218.91246	98	
220.89244	308	1+
220.98938	148	1+
221.51104	84	
222.14532	96	
222.88131	142	
222.95591	146	
223.95910	568	1+
226.87402	104	
226.89507	88	
226.94689	170	
227.79391	84	
227.87758	86	
227.95422	100	
228.59543	92	
228.90756	98	
228.94505	230	
229.07382	102	
229.39639	102	
229.90234	98	
230.88664	1126	1+
230.94437	86	
231.94805	982	1+
233.87303	138	
233.89563	566	1+
234.00549	106	
234.03159	140	
235.89156	528	1+
236.43659	94	
237.79638	124	
238.37237	90	
239.90572	148	
240.13659	88	
240.83648	108	
241.83723	90	
242.84241	88	
242.88939	162	1+
243.83201	198	
244.95419	114	
245.02486	104	
245.45367	112	
246.00610	92	
246.88158	92	
246.97527	202	
248.82209	226	1+
248.89804	478	1+
248.97309	152	
248.98523	100	
249.95959	212	
253.41636	112	
254.86688	110	
254.90797	510	1+
254.96708	678	1+
255.07236	92	
255.85501	94	
256.07550	94	
258.05661	114	
258.35034	92	
258.80931	106	
258.84611	232	
258.90346	162	1+
259.84681	118	
259.96232	256	1+
260.83396	190	
261.83751	140	
261.89640	100	
263.94629	102	
266.81485	90	
266.84404	108	
266.86068	122	
266.90305	202	1+
266.97505	104	
267.00144	92	
267.13350	120	
268.83872	198	
269.79767	120	
269.86022	88	
270.06876	148	
270.83844	122	
270.92719	124	
271.01523	94	
271.80933	160	
271.84873	132	
272.84773	126	
272.93055	342	1+
272.98426	126	
273.50323	108	
273.79263	236	
273.80788	312	1+
274.36284	94	
274.79395	134	
274.92228	208	1+
276.85290	680	1+
278.05368	86	
278.84747	348	1+
278.97652	152	
279.10566	84	
279.98908	160	1+
280.83886	338	1+
280.95332	88	
281.86825	110	
282.61861	92	
283.35797	88	
284.93319	120	
286.78933	140	
288.19477	94	
289.05845	98	
289.78576	190	
289.85601	206	1+
289.88095	182	
291.80530	206	
292.43789	154	
292.81099	148	
292.86743	140	
293.07432	94	
293.09518	92	
293.85372	174	
294.85964	210	
294.96436	154	1+
295.43549	100	
295.86943	202	
296.85815	150	
296.88099	88	
297.97120	124	
298.30865	146	
298.85399	138	
299.40803	84	
299.79595	170	1+
299.87262	216	1+
301.95697	108	
303.80619	322	1+
303.88007	98	
303.94440	88	
304.87651	222	1+
307.80227	248	1+
309.81477	92	
310.87546	544	1+
311.83003	202	
312.77640	132	
313.86550	124	
314.82130	168	
314.95340	86	
317.39953	92	
321.93241	90	
324.71942	124	
326.16696	104	
327.82543	132	
328.82112	120	
328.89949	110	
328.96791	86	
329.87498	132	
330.81756	244	
331.81529	110	
331.88515	148	
332.40021	90	
332.90842	124	
333.77384	92	
334.02186	108	
337.80171	88	
337.83064	118	
338.86813	160	
339.83006	106	
340.00135	84	
340.87928	116	
344.82248	100	
END IONS

###FS:    #m/z: 507.84511 #charge 1+
###MS: 53
###MSMS: 55
BEGIN IONS
TITLE=Cmpd 41, +MS2(507.8451), 28.2-35.2eV, 1.2min #55
RTINSECONDS=70.2695
SCANS=53,55
PEPMASS=507.84511	310342
CHARGE=1+
196.01527	394	1+
199.88774	148	
215.88233	154	
223.97115	416	1+
224.97380	286	1+
231.89583	584	1+
232.89924	428	1+
236.89106	144	
238.06435	462	1+
239.85909	194	
241.87973	146	
250.90186	176	
250.96981	614	1+
252.07887	222	1+
255.89897	172	
259.88240	186	
260.87601	430	1+
261.38359	196	1+
261.87535	282	1+
263.89043	202	1+
266.16610	158	
267.89297	168	
269.88453	278	1+
270.80402	234	1+
270.86125	198	
272.39041	142	
272.85335	856	1+
274.79969	184	
274.85444	158	
276.95955	196	1+
278.83763	226	1+
278.86276	140	
279.35235	236	1+
279.94489	186	
280.38840	150	
280.86153	326	1+
281.39328	158	
283.12972	172	1+
285.86281	186	1+
285.87614	138	
286.36454	154	
286.38712	140	
286.98276	146	
287.85110	1014	1+
287.93549	138	
287.94901	164	
288.86963	224	
288.88950	196	
289.03402	160	
289.87872	446	1+
290.86437	512	
291.87517	482	
292.90035	202	
293.87157	3060	1+
293.95148	216	1+
294.82442	152	
294.95449	184	1+
295.91182	230	1+
296.52207	164	1+
296.80080	174	1+
296.82923	142	
296.85336	182	
298.55938	138	1+
298.80367	252	1+
298.85671	148	
298.87637	364	1+
300.85471	628	1+
302.83893	440	1+
302.88256	214	
303.84998	218	1+
303.86879	404	
304.37499	138	1+
304.79355	176	1+
304.87959	182	
305.12496	276	1+
305.86210	1096	1+
306.88102	154	
307.10377	184	1+
307.89128	682	
308.14052	1028	1+
308.87324	1886	1+
309.80647	340	1+
309.88899	676	
310.15749	684	1+
310.37540	160	
311.88244	7202	1+
312.01123	172	
312.39806	170	
312.80664	336	1+
312.82446	268	1+
313.43619	136	
314.83632	140	
314.86544	718	
315.87150	338	
316.86097	622	1+
316.88940	212	
317.38753	260	1+
318.85958	702	1+
318.88544	288	
318.93840	158	
319.13646	214	1+
319.81407	234	1+
319.88746	490	1+
319.97707	202	1+
320.81714	168	1+
320.85138	168	
321.86783	170	
322.85461	148	
322.88486	256	
322.96366	272	1+
323.38161	222	1+
323.87540	558	1+
325.14308	152	1+
325.90315	332	
326.88208	2814	1+
327.82542	334	1+
328.36837	354	
328.38922	162	1+
328.87989	802	1+
329.80028	162	
330.88821	256	
331.75220	196	1+
331.89013	514	
332.40046	156	
332.82629	330	1+
332.87482	810	1+
334.86268	140	
335.83930	262	
335.98941	144	
336.88801	192	
336.94414	224	
337.85208	356	1+
337.88221	290	
338.87252	138	
338.90028	170	
339.82687	362	1+
339.87901	510	1+
341.83298	172	1+
342.62529	154	1+
342.91210	156	
343.40879	144	
343.82316	264	1+
343.87193	286	
343.91799	290	1+
345.90635	246	1+
346.82221	262	1+
346.88473	148	
349.02085	186	1+
349.38860	320	1+
349.75634	388	1+
350.39045	262	1+
350.88533	298	
351.76953	166	
351.85605	254	
351.88571	170	
352.40066	246	1+
352.77828	286	1+
352.84335	158	
352.89087	274	1+
352.91110	236	1+
353.85198	728	1+
355.72073	176	1+
355.77829	202	1+
355.88670	184	
357.36149	142	
357.77663	348	1+
357.85989	282	1+
358.77849	264	1+
358.83719	154	
360.76006	162	1+
361.86485	350	1+
362.36383	146	
362.86865	316	1+
363.95676	174	1+
364.84904	156	
365.07996	150	
365.71361	176	
365.77830	224	1+
366.02123	158	1+
366.18625	188	
366.83964	1210	1+
367.70669	1568	1+
367.74030	288	1+
367.76642	296	1+
368.89479	484	1+
369.83552	688	1+
371.19123	198	
371.72257	230	
372.85088	346	1+
373.71679	554	1+
373.82575	206	
373.90035	270	1+
373.95519	206	1+
374.79670	168	
374.82069	188	
374.84875	146	
374.87528	230	
375.72779	286	1+
375.82032	358	1+
376.73288	380	1+
376.76840	210	
376.87841	178	
378.87756	176	
380.71880	308	
380.79617	352	1+
381.71993	248	
381.79583	256	1+
381.83460	222	
383.01342	208	1+
383.86858	222	
384.85038	2928	1+
384.89224	146	1+
385.92459	238	1+
386.38986	268	1+
386.88634	140	
387.01009	156	
387.25837	82	1+
387.72383	138	
387.84579	526	1+
387.89111	210	
388.73892	250	1+
388.79182	296	1+
389.20059	146	
390.80646	150	
390.84790	520	
390.88058	326	1+
390.90223	618	1+
391.80530	234	
391.84122	550	
392.74145	206	1+
392.82675	560	1+
392.86212	480	1+
393.79646	326	1+
394.40654	268	1+
394.85985	316	
395.81203	340	1+
395.86750	326	1+
396.91190	260	1+
397.38686	144	
397.86322	146	
398.73020	572	
398.86363	204	
399.73219	308	
399.80827	140	
399.84853	396	1+
399.90229	156	
400.72300	510	1+
400.86889	220	1+
401.78657	238	1+
401.99936	124	1+
402.86634	1476	1+
403.87257	952	1+
404.72659	404	1+
405.72556	262	1+
405.78374	180	
405.85784	406	
405.87419	556	
406.04712	140	1+
406.80014	710	1+
406.86041	334	
407.72634	352	1+
407.77001	172	1+
407.86662	2730	
408.86328	2208	1+
409.72476	278	
410.06794	262	1+
410.73465	204	
410.83976	762	1+
411.73003	388	1+
411.80975	604	1+
411.88576	254	1+
412.84285	560	1+
413.06947	230	
413.86507	160	
413.88150	258	
414.72047	180	1+
416.87198	318	
417.73286	188	
417.82089	304	1+
418.74702	196	
418.84667	244	
420.92587	170	1+
421.88080	564	
422.86737	1128	1+
423.81367	164	
423.86918	870	1+
424.83126	322	1+
426.86159	2136	1+
427.73444	1414	1+
428.80422	282	1+
428.84703	1354	1+
428.88631	390	
430.67844	304	1+
430.73979	984	1+
430.85538	238	
431.86634	990	1+
433.85424	538	1+
434.82226	184	
434.88100	144	
435.76541	146	
436.70055	146	
436.88751	250	1+
439.74260	154	
439.89419	808	1+
441.92989	200	1+
444.87306	2674	1+
445.74732	314	1+
445.80664	240	1+
446.76000	142	
447.69276	164	
447.71411	294	1+
448.75293	150	
448.76792	230	1+
448.89146	198	
449.87991	896	1+
450.75042	722	1+
457.90690	522	1+
462.88377	1088	1+
464.66287	152	1+
467.88860	1504	1+
468.78387	312	1+
469.88863	180	
483.90791	192	
484.79756	206	1+
485.89527	1200	1+
486.84414	254	
500.61533	138	
504.80071	162	
505.81387	146	
509.85899	270	
512.79648	202	1+
END IONS

###FS:    #m/z: 336.94552 #charge 1+
###MS: 53
###MSMS: 56
BEGIN IONS
TITLE=Cmpd 42, +MS2(336.9455), 28.0-35.0eV, 1.2min #56
RTINSECONDS=71.042
SCANS=53,56
PEPMASS=336.94552	208988
CHARGE=1+
91.20180	86	
196.88197	114	
204.91454	86	
207.97545	96	
208.88262	148	
210.88390	350	
211.94368	4334	
212.87717	2480	1+
212.94736	114	
213.90133	202	
213.94017	1918	1+
214.89507	140	
215.88668	936	1+
215.93515	330	
216.05902	82	
217.88311	258	
217.93609	152	
220.42870	88	
222.38527	86	
223.96069	334	
224.97845	86	
225.97092	88	
226.97345	150	
227.89559	194	
228.89455	336	1+
229.95428	4124	
230.10233	92	
230.88936	3228	1+
230.95804	104	
231.81377	144	
231.94987	1534	1+
232.82284	354	1+
232.89336	128	
233.50790	94	
233.89786	404	
233.95102	260	
234.89670	208	
235.86537	180	
235.89116	348	
236.04207	106	
237.91163	86	
239.09511	84	
239.90512	180	
239.95440	126	
240.05698	196	1+
243.00698	94	
243.89263	168	
244.08872	144	
244.87579	92	
245.00015	102	
246.90221	684	1+
247.13702	234	1+
247.96497	1388	1+
248.90012	1152	1+
248.92878	86	
249.95935	370	
250.83177	408	1+
250.95091	236	
250.96661	162	
250.99034	104	
251.02250	106	
251.07308	306	1+
251.55116	92	
251.83300	286	1+
251.90721	116	
251.96704	138	
252.97015	1826	1+
253.49455	88	
253.83814	168	1+
253.90356	546	1+
253.93373	118	
254.94157	90	
254.96228	1374	1+
255.06864	94	
256.91244	144	
257.85417	120	
257.91202	98	
258.84754	346	1+
258.90072	124	
258.94284	152	
259.95873	132	
261.83184	100	
262.88023	122	
263.83247	88	
265.08730	130	
266.01906	88	
266.11732	94	
266.86583	162	
267.43832	94	
267.84268	134	
267.86655	84	
267.88602	118	
268.84107	896	1+
270.41084	92	
270.53404	86	
270.84205	136	
270.97850	146	
271.84469	138	
271.91542	318	
271.93518	106	
272.04494	98	
272.81404	92	
272.97482	128	
273.85531	388	1+
276.37409	88	
276.85360	672	1+
277.83755	256	
277.91735	86	
278.84066	140	
279.03115	176	
279.12216	82	
279.83278	200	
280.92434	88	
281.05397	148	
281.79217	92	
281.85794	226	1+
283.78970	108	
284.92717	90	
285.85323	124	
286.79068	140	
286.84639	1372	1+
286.90571	106	
288.17110	98	
288.78611	242	1+
289.04148	84	
289.50957	106	
291.85870	116	
292.86060	126	
292.88910	84	
293.37269	84	
293.99285	96	
294.57724	88	
294.86310	106	
294.93612	86	
295.08314	88	
296.06479	86	
296.80831	208	
298.80051	240	
298.83040	90	
298.97371	112	
299.84984	126	
300.91861	98	
302.85433	140	
302.95195	92	
303.83405	120	
304.80630	86	
306.09776	92	
307.77346	106	
308.87954	92	
309.87216	182	
310.87403	268	
311.88002	256	
311.93422	84	
312.81632	122	
312.86868	144	
313.32578	84	
313.87849	100	
314.89135	88	
315.79874	182	1+
316.92247	84	
317.43414	84	
319.38456	92	
319.82228	226	1+
324.89393	168	
325.88940	104	
327.87773	104	
328.28928	84	
328.88713	108	
329.83992	88	
330.81399	90	
333.41285	98	
333.85687	84	
334.88233	214	1+
335.71725	98	
336.23737	84	
336.77324	94	
338.06563	90	
339.83256	114	
341.85099	86	
END IONS

###FS:    #m/z: 340.94034 #charge 1+
###MS: 57
###MSMS: 58
BEGIN IONS
TITLE=Cmpd 43, +MS2(340.9403), 28.0-35.0eV, 1.3min #58
RTINSECONDS=74.7255
SCANS=57-58
PEPMASS=340.94034	1389392
CHARGE=1+
184.86988	88	
190.93254	210	
192.92691	178	
193.88863	116	
194.90295	100	
199.10464	98	
199.86453	92	
203.87649	118	
205.94801	232	1+
208.92746	116	
208.93947	92	
210.93741	262	
212.87594	770	1+
213.93916	776	1+
213.98231	98	
215.14073	96	
215.88680	568	1+
215.93817	360	1+
216.88020	90	
217.38276	142	
217.87807	116	
218.88621	226	1+
219.44895	100	
219.87547	128	
221.89172	204	
221.91071	112	
222.89299	116	
222.94673	154	
222.96925	120	
223.96225	174	
224.00204	120	
224.97709	134	
226.94808	592	1+
227.88632	288	1+
230.88993	688	
231.42961	88	
231.88977	432	
231.94955	1134	1+
232.88975	814	1+
233.52472	88	
233.94975	206	
235.89170	102	
235.94249	206	1+
237.02055	94	
237.06515	94	
238.43551	156	
239.90103	176	
240.96099	168	
242.90633	106	
243.82801	302	1+
243.95891	110	
244.95967	240	
245.97553	500	1+
248.89934	212	
249.54025	112	
249.90498	140	
249.96396	586	1+
250.07282	212	1+
250.79939	96	
253.90136	232	1+
254.83899	346	1+
254.90411	200	1+
254.94402	94	
254.96226	946	1+
255.07538	120	
255.17477	92	
256.06523	126	
256.79740	102	
256.91304	112	
257.79752	200	1+
257.94578	178	
258.40374	114	
258.84393	330	1+
258.95981	138	
259.95472	504	1+
260.83381	226	
261.83948	118	
261.86759	92	
262.09999	92	
262.53765	102	
264.79455	100	
264.80965	154	
264.90651	86	
267.80162	162	
267.84376	152	
267.91067	108	
268.00141	90	
268.84022	168	
269.38605	94	
269.80100	116	
271.84604	206	
271.88884	242	1+
272.38547	106	
272.85128	100	
272.91356	88	
272.93159	308	
272.95489	106	
273.39343	88	
273.79517	190	1+
273.91963	104	
274.00915	88	
275.80769	92	
276.15756	92	
276.85383	332	
277.08957	98	
277.85564	232	
278.84554	1014	1+
278.86174	320	
279.80378	100	
279.96742	158	
280.80035	92	
280.83417	138	
280.92824	104	
281.22486	112	
282.83011	92	
282.85942	98	
282.87099	230	1+
282.91722	134	
283.79009	200	
283.90840	100	
289.80617	104	
289.86985	228	1+
290.85850	106	
291.38282	110	
291.80459	182	
291.87388	130	
292.80401	106	
292.85724	146	
293.86596	140	
293.89751	88	
294.79636	96	
294.86136	102	
294.88684	206	1+
295.84732	190	1+
295.96184	114	
296.86724	122	
297.86957	98	
297.97392	152	
298.42939	90	
298.80957	104	
298.85308	102	
299.05481	86	
299.41857	100	
299.79928	156	
300.05220	86	
300.82534	206	1+
301.80432	130	
301.87166	124	
302.17395	140	
302.94255	282	1+
303.00752	92	
303.81074	138	
304.92143	150	
305.44691	102	
307.81070	94	
307.97604	100	
308.29791	102	
308.88332	332	1+
309.80981	170	
310.87390	486	1+
312.80635	114	
313.87182	218	1+
314.82032	92	
317.89600	104	
319.88854	106	
322.83108	222	1+
323.88663	116	
324.89370	270	
326.76547	104	
326.88732	116	
328.18470	132	
328.39824	96	
328.80743	122	
328.83425	132	
328.85994	122	
328.88523	398	1+
329.83875	128	
329.87186	150	
330.81776	490	1+
333.80310	92	
335.96400	118	
336.52979	92	
339.11875	100	
339.83000	132	
339.84255	118	
342.18265	92	
342.90582	104	
END IONS

###FS:    #m/z: 336.94568 #charge 1+
###MS: 57
###MSMS: 59
BEGIN IONS
TITLE=Cmpd 44, +MS2(336.9457), 28.0-35.0eV, 1.3min #59
RTINSECONDS=75.4985
SCANS=57,59
PEPMASS=336.94568	206268
CHARGE=1+
112.08397	94	
148.85889	114	
185.86642	112	
189.86013	142	
194.88932	102	
205.94980	208	
207.97062	130	
209.94565	124	
210.88308	528	1+
211.90064	252	
211.94451	4022	1+
212.87792	3016	1+
213.94049	1880	
214.90482	86	
215.88703	966	1+
215.93807	294	1+
216.91700	92	
217.88194	134	
217.92015	192	
217.93737	100	
218.83819	90	
223.37158	84	
223.95932	196	
224.97568	212	1+
226.38595	82	
226.94715	140	
226.97321	146	
227.70359	98	
227.89706	126	
227.95720	86	
228.89523	294	
228.91639	102	
229.89320	144	
229.95406	3736	
230.88803	2894	1+
230.95775	88	
231.95012	1760	1+
233.04647	94	
233.82379	512	1+
233.89889	528	1+
233.94955	122	
234.50527	118	
234.95784	84	
235.89194	202	
236.52051	90	
239.90363	136	
240.05102	84	
240.84600	180	
241.84250	290	
241.94204	124	
244.98642	128	
246.96955	178	
247.96478	1172	1+
248.44173	104	
248.86530	122	
248.89965	1578	1+
249.96084	1030	1+
250.83053	594	1+
250.90315	184	
251.06643	158	
251.90748	132	
252.97005	2228	1+
253.08341	126	
253.71167	110	
253.78412	82	
253.83611	182	1+
253.90318	636	1+
254.00132	84	
254.79093	224	1+
254.96560	860	1+
255.07645	158	
256.41981	82	
256.84589	146	
256.88391	90	
256.96800	128	
257.80030	124	
257.86249	104	
257.96771	82	
257.98555	86	
258.84612	788	1+
260.34771	86	
260.83890	108	
260.90076	90	
261.83398	156	
262.92168	100	
263.00402	102	
263.83060	238	1+
263.87628	84	
265.08988	124	
265.87562	116	
265.92480	88	
266.89694	88	
267.70588	94	
267.79482	296	1+
267.83937	390	
267.90772	112	
268.00669	88	
268.83814	1082	1+
268.86328	114	
270.41004	166	
270.98014	260	
271.89318	132	
271.91524	240	
272.83285	108	
272.84771	110	
272.87035	124	
272.97740	114	
273.79114	114	
273.91977	86	
274.79259	122	
274.86390	160	
274.94333	164	1+
274.98611	100	
275.42123	90	
275.79065	86	
275.98080	126	1+
276.83834	138	
276.85408	508	1+
276.89424	82	
277.83769	120	
278.39642	88	
278.80241	184	
278.83309	950	1+
281.85815	120	
281.87310	300	1+
282.06980	84	
282.52486	158	
283.09457	128	
283.78718	106	
283.98969	100	
284.96848	86	
285.85355	222	
286.41590	98	
286.84910	1380	1+
288.06969	92	
290.80937	126	
290.85582	252	1+
291.80155	444	1+
291.85586	172	1+
293.85532	108	
294.11068	110	
294.85212	106	
294.93747	92	
296.09237	86	
296.41973	84	
296.80399	262	1+
298.37857	106	
299.05589	94	
299.79638	100	
299.86311	308	1+
302.06579	86	
302.94767	88	
306.88137	124	
308.87322	166	
309.86943	746	1+
312.42438	96	
312.87173	122	
312.93914	94	
313.81826	396	1+
314.74684	90	
314.88107	116	
317.16525	102	
317.87720	114	
317.90297	264	1+
318.04909	84	
318.07777	96	
318.60136	84	
319.88238	140	
320.99711	88	
321.88766	114	
322.75959	148	
322.92754	138	
323.92977	88	
324.89127	226	
325.04244	98	
325.88745	350	1+
326.95357	102	
328.21123	90	
328.79777	138	1+
328.96810	88	
329.87762	156	1+
330.92868	104	
334.93933	100	
338.96526	184	
338.99588	118	
339.61393	96	
339.82465	96	
340.80475	104	
340.88754	106	
341.76042	92	
END IONS

###FS:    #m/z: 359.96153 #charge 1+
###MS: 57
###MSMS: 60
BEGIN IONS
TITLE=Cmpd 45, +MS2(359.9615), 28.0-35.0eV, 1.3min #60
RTINSECONDS=76.27
SCANS=57,60
PEPMASS=359.96153	168376
CHARGE=1+
137.49899	92	
183.90454	96	
193.44346	120	
205.94848	146	
207.40462	160	
207.92239	100	
209.91324	236	1+
209.94338	1430	1+
210.88574	106	
214.89878	102	
218.04115	98	
218.90784	186	
220.96033	128	
221.89049	136	
222.95140	1722	1+
223.89178	158	
224.94799	2192	1+
225.97042	262	
226.37483	92	
226.89719	98	
226.94708	6410	1+
227.88086	100	
228.89672	212	
228.94237	6282	
229.93936	142	
230.78398	94	
233.83466	100	
235.54806	92	
235.97432	112	
236.05865	258	1+
238.97341	122	
239.44288	108	
239.89813	364	1+
240.82003	260	1+
240.94020	344	
240.96200	1146	1+
241.60805	114	
241.79036	142	
241.88844	92	
241.93980	192	
242.79079	122	
242.95916	1246	1+
243.89379	232	1+
244.20993	138	1+
244.95696	4048	1+
245.94492	270	
246.44745	108	
246.95242	4470	1+
247.80591	224	1+
248.08487	124	
248.81912	114	
250.95111	338	1+
250.97277	186	
251.80262	106	
252.45742	98	
252.95315	428	
252.97611	108	
253.83529	342	
254.02037	92	
254.68590	110	
254.88159	258	1+
255.37300	94	
257.96967	720	1+
258.84794	152	
258.97362	622	1+
259.35395	102	
259.80075	158	
260.39714	98	
260.80210	92	
260.83327	340	1+
260.94436	176	
260.96840	1044	1+
261.92316	94	
262.94586	94	
262.98214	102	
263.08494	110	
263.83109	310	
263.84843	162	
263.98069	242	
264.81985	316	
264.85160	148	
265.41438	90	
265.90297	180	
265.97326	146	
267.85450	90	
267.97173	506	1+
268.95326	134	
269.79777	92	
269.89426	100	
269.96804	540	1+
270.84147	124	
270.85519	102	
271.84802	168	
271.89332	110	
273.79735	110	
273.80842	130	
273.86385	98	
273.90634	164	1+
273.96529	202	
274.86550	206	
275.97047	206	1+
276.01228	168	
276.80042	476	1+
276.84641	192	1+
277.37500	94	
278.38840	98	
279.10175	244	1+
279.80566	140	
279.83953	158	
280.14271	92	
280.79357	342	
280.83734	168	
280.96086	92	
281.79287	352	1+
281.91073	108	
281.99027	162	
282.85854	122	
283.06867	150	
283.82012	438	1+
283.84861	146	
284.82224	374	1+
285.87494	104	
286.78545	130	
286.82621	134	
287.91012	136	
288.75846	92	
288.96414	90	
289.02890	98	
289.79134	180	1+
289.85535	396	1+
290.10852	216	1+
290.88032	144	
291.97488	138	
291.99458	92	
292.43477	118	
292.80188	328	1+
293.86287	196	1+
293.91497	228	1+
293.93986	136	1+
295.38905	92	
295.77482	112	
296.80960	306	
297.81209	132	
298.08371	124	
298.80350	882	1+
299.86637	120	
300.77815	248	1+
300.81039	106	
300.87374	92	
300.92477	102	
302.80745	446	1+
302.88366	130	
303.02029	232	1+
303.80786	336	1+
303.94899	214	1+
304.02390	198	1+
304.97551	98	
306.80162	252	1+
307.80618	212	1+
308.88669	124	
309.87558	338	1+
311.83482	108	
311.89939	112	
313.87377	96	
314.81615	130	
316.81390	386	1+
317.43631	92	
317.87096	136	
318.85398	192	1+
318.93571	490	1+
320.29357	94	
321.75653	122	
321.81592	436	1+
322.92586	140	
324.89116	146	
325.40549	96	
325.90108	102	
326.67167	100	
327.88210	300	1+
329.81718	110	
329.87524	126	
331.83063	120	
331.95910	90	
332.81649	128	
334.61809	104	
335.87960	212	1+
336.94413	364	
337.94548	180	
338.86683	222	1+
339.82917	114	
340.94090	150	
342.90088	102	
342.98738	120	
344.06137	98	
346.88681	100	
348.75228	98	
349.76816	132	1+
357.70588	108	
358.77397	92	
359.81949	142	
359.85597	94	
361.07797	104	
362.72564	122	
363.10063	92	
365.05310	92	
365.38654	90	
END IONS

###FS:    #m/z: 322.92972 #charge 1+
###MS: 61
###MSMS: 62
BEGIN IONS
TITLE=Cmpd 46, +MS2(322.9297), 28.0-35.0eV, 1.3min #62
RTINSECONDS=79.9545
SCANS=61-62
PEPMASS=322.92972	3640186
CHARGE=1+
94.58911	82	
146.00970	82	
180.01695	76	
181.96965	94	
184.93170	88	
189.86346	160	
192.89210	276	1+
196.88556	122	
198.88860	296	1+
201.04473	82	
202.41396	106	
205.94905	202	
210.91745	78	
212.01080	84	
212.87776	230	
212.89716	104	
213.41710	82	
213.88671	332	1+
215.87985	78	
216.41786	94	
218.89162	76	
221.03429	90	
221.53634	88	
224.89401	118	
224.96001	150	
224.99336	96	
227.10159	78	
227.93277	132	
227.95401	172	
230.81918	86	
230.89006	126	
232.83508	76	
233.88918	76	
234.93065	88	
237.06228	98	
238.89752	78	
238.93811	276	
239.06886	146	
239.78850	194	
239.89329	92	
239.99407	76	
240.82432	118	
240.94054	3724	
241.82847	334	1+
241.94294	2162	
241.96445	142	
242.82059	142	
242.86363	98	
242.89216	76	
242.94107	7320	1+
244.05531	114	
244.78856	84	
244.82479	176	
244.85222	84	
244.88191	102	
244.93975	1294	1+
246.10624	80	
246.97525	516	1+
247.93017	80	
248.83306	118	
250.97121	86	
251.07042	180	
251.83944	82	
252.07142	106	
254.15914	84	
255.07086	76	
255.77729	76	
255.95393	78	
256.01063	92	
256.45135	78	
256.89610	132	
257.02762	78	
257.79590	88	
258.83127	278	
258.89769	92	
258.94088	78	
260.33375	78	
260.83112	268	
260.92480	76	
261.82798	534	1+
263.36392	80	
264.82468	76	
264.84326	124	
265.06224	120	
265.08486	124	
266.57618	102	
266.83876	216	1+
266.85342	94	
269.79748	90	
270.83834	108	
271.80266	104	
271.84437	242	1+
272.92651	84	
272.96094	78	
273.08106	92	
273.79166	210	1+
274.17369	84	
276.85314	92	
277.85854	78	
278.85626	126	
279.09042	422	
279.16543	80	
279.79875	130	
280.09594	268	
280.83517	98	
281.79572	144	
282.79576	158	
282.86431	90	
282.87889	76	
283.06717	128	
283.78630	240	1+
283.95379	82	
284.07377	80	
284.29303	280	1+
284.87064	96	
285.86447	88	
286.62926	84	
286.91810	104	
287.80691	146	
288.22791	78	
288.83956	94	
289.78136	80	
290.78650	118	
290.85450	88	
290.87970	78	
292.01948	134	
292.59936	98	
293.79981	76	
293.81918	242	1+
294.84945	154	
295.89402	122	
295.99706	98	
297.59868	94	
297.81781	108	
297.91429	82	
298.94940	82	
299.78773	156	
299.85925	110	
300.79445	104	
301.72857	78	
301.85873	116	
302.17033	78	
302.66347	100	
302.82402	94	
302.84501	74	
303.06324	80	
303.85664	96	
304.87655	124	
304.95064	130	
305.87744	576	1+
306.57934	84	
306.88215	442	1+
307.01336	88	
307.79629	464	1+
307.92227	236	1+
308.01687	80	
308.79733	340	1+
309.86876	140	
309.88757	246	
310.88015	154	
311.03193	140	
311.86619	256	1+
311.88497	112	
314.80520	76	
319.82999	206	1+
319.89684	118	
320.50872	88	
320.86446	128	
321.76307	100	
322.89643	78	
323.88243	204	1+
328.31365	82	
END IONS

###FS:    #m/z: 340.94031 #charge 1+
###MS: 61
###MSMS: 63
BEGIN IONS
TITLE=Cmpd 47, +MS2(340.9403), 28.0-35.0eV, 1.4min #63
RTINSECONDS=80.727
SCANS=61,63
PEPMASS=340.94031	1334868
CHARGE=1+
189.86411	242	
190.92849	110	
192.92707	198	
198.23079	86	
204.55773	92	
212.87782	562	
213.87836	260	
213.93873	1246	1+
214.87551	196	
214.89950	84	
215.88556	698	1+
215.93921	340	
217.06153	102	
217.88300	212	1+
219.89486	98	
221.06157	92	
221.94426	92	
223.96065	222	
224.96085	114	
226.94404	128	
228.55285	94	
228.89067	82	
228.93524	94	
228.95845	92	
229.56004	82	
230.79194	112	
230.88906	1176	1+
231.88988	674	1+
231.95083	1114	1+
233.89489	830	1+
233.94691	374	
234.83273	88	
235.94503	200	
236.84233	90	
237.01666	90	
237.14340	102	
238.79699	86	
238.83753	94	
238.86990	88	
240.84522	164	
241.83906	116	
243.05299	94	
243.83166	162	
244.95762	102	
245.83113	96	
245.88327	128	
246.84875	82	
246.94512	86	
247.97574	90	
249.90209	174	
249.96273	144	
251.11314	84	
251.49654	100	
251.84524	82	
251.90753	92	
252.01312	106	
252.99241	82	
253.42314	178	
254.90348	96	
254.96375	978	1+
255.07430	190	
256.88948	104	
256.91659	112	
257.82820	120	
258.84614	206	
258.94139	160	
258.97385	110	
259.64281	90	
259.84988	86	
259.95675	294	1+
260.79768	178	
260.83244	360	
261.13896	90	
261.79019	90	
261.84284	494	1+
264.86416	196	
265.80462	106	
265.84612	210	1+
265.96289	88	
268.11008	90	
268.13227	88	
268.84126	428	1+
271.85002	274	1+
272.15875	82	
272.92830	180	
272.98014	164	
273.79323	316	1+
273.81397	98	
273.91758	94	
274.82470	114	
274.86046	108	
275.80670	102	
275.84998	814	1+
275.91796	230	1+
276.82388	82	
276.85510	620	1+
278.84653	334	1+
278.93412	96	
279.85778	320	1+
279.92896	94	
280.03590	92	
280.13462	82	
280.79232	106	
281.12012	82	
281.79077	112	
281.85203	106	
281.88374	192	1+
282.85201	82	
283.43856	100	
284.42781	84	
284.86701	140	
285.35620	104	
286.79169	112	
286.80464	90	
288.01953	84	
288.35922	90	
288.83920	128	
289.78577	120	
290.35401	82	
290.85930	212	1+
291.80389	214	
291.83726	88	
292.43742	90	
293.58117	98	
293.62127	92	
293.97248	90	
294.43584	84	
294.86359	100	
294.97551	82	
295.84722	132	
295.91241	84	
296.80826	204	
296.87032	246	1+
297.54123	90	
297.90897	84	
297.97562	102	
299.80232	138	
300.78143	92	
300.84427	88	
300.87333	82	
301.14660	92	
301.81626	82	
302.87367	212	1+
305.89757	122	
306.88350	108	
307.39934	134	
307.45892	86	
307.79931	180	
307.82733	92	
308.25382	102	
308.89235	120	
309.29818	90	
309.87153	336	1+
309.96030	224	1+
310.87912	278	1+
313.88676	120	
314.87980	142	
317.00043	94	1+
319.85200	142	
319.93098	86	
320.47168	102	
320.61015	92	
321.86659	82	
322.19082	94	
322.86316	82	
323.15878	94	
323.42377	104	
323.79795	106	
323.81513	94	
323.94956	100	
325.89010	268	1+
326.85133	88	
328.71184	82	
328.88607	190	1+
330.81244	258	
331.88175	242	1+
335.78482	82	
338.86674	96	
338.95791	88	
341.89386	296	1+
342.22813	88	
END IONS

###FS:    #m/z: 363.95642 #charge 1+
###MS: 61
###MSMS: 64
BEGIN IONS
TITLE=Cmpd 48, +MS2(363.9564), 28.0-35.0eV, 1.4min #64
RTINSECONDS=81.499
SCANS=61,64
PEPMASS=363.95642	763700
CHARGE=1+
186.94096	98	
187.49185	98	
187.87105	90	
189.86432	478	
189.94629	86	
191.85801	936	1+
194.85156	88	
196.88227	312	1+
200.87545	126	
203.87799	108	
204.90139	150	
205.88409	104	
207.87339	674	
207.94722	230	
208.88881	88	
208.95677	132	
209.94365	1368	1+
210.88457	356	
212.87863	4400	1+
214.89476	236	
218.84521	90	
222.94996	1198	1+
223.97022	206	1+
224.88786	88	
224.94836	1652	1+
225.04288	88	
225.88305	182	
226.69458	92	
226.90407	166	
226.94684	10362	1+
227.87765	110	
227.89410	92	
227.93045	244	
228.89523	1252	1+
228.94218	9868	1+
230.78979	150	
230.82637	148	
230.88926	5366	1+
232.50702	96	
232.88332	664	1+
234.88136	318	
234.92475	98	
235.85083	160	
236.80505	88	
236.82586	136	
236.86924	108	
238.05370	104	
239.06872	200	1+
240.82082	402	1+
240.94138	722	
240.96155	1024	1+
241.92090	92	
241.93963	1926	1+
242.94185	1294	1+
242.96165	664	
243.81947	558	1+
244.95762	4374	1+
245.93919	98	
246.80941	176	
246.90600	346	1+
246.95319	4796	1+
247.88954	92	
248.79802	396	1+
248.89949	1608	1+
249.04420	118	
250.61726	90	
250.90053	368	1+
250.94582	158	
250.97712	110	
251.11960	98	
252.89801	778	1+
252.92411	92	
253.83411	110	
253.94289	92	
254.47699	94	
254.83567	100	
255.45713	90	
257.80011	150	
258.40970	106	
258.83125	426	1+
258.97202	194	
259.96183	114	
260.82957	196	
260.96737	908	1+
261.83724	162	
262.83011	108	
262.85130	102	
263.97987	166	
264.81926	218	1+
264.98466	90	
265.98022	166	
266.81384	506	1+
266.86872	98	
267.79415	150	
267.81689	362	1+
267.97274	576	1+
268.80308	160	
269.80630	94	
269.91801	118	
269.96882	822	1+
270.04356	126	
271.83911	480	1+
271.91466	146	
271.97627	88	
272.90845	92	
273.79438	110	
276.80485	184	
276.86025	196	
276.88224	88	
277.08810	320	1+
277.83748	94	
278.79729	134	
278.84094	228	1+
278.87370	104	
279.79117	926	1+
279.85499	130	
280.89788	238	1+
280.94883	92	
281.42983	88	
282.79475	240	
283.79092	402	1+
283.82800	206	
283.84604	194	
283.98585	360	1+
284.07120	92	
284.82221	246	
284.84780	174	
284.86642	146	
285.82104	136	
285.84650	564	1+
286.93542	86	
287.07308	222	1+
287.82161	124	
287.92389	274	1+
287.99398	132	
290.15122	94	
290.79008	292	1+
290.85092	132	
293.11651	128	
293.86366	366	1+
296.81791	176	
296.92026	108	
297.43611	146	
297.80927	208	
298.80364	1600	1+
298.85183	102	
299.86684	152	
300.80297	680	1+
300.85955	488	1+
301.86173	404	1+
303.76456	94	
303.80741	230	
303.85639	1294	1+
304.80674	134	
304.87210	96	
304.94493	90	
305.32232	100	
305.80934	198	1+
306.93814	94	
307.30812	86	
307.52363	96	
307.89077	132	
309.83638	92	
309.86792	454	1+
310.83072	220	1+
313.10423	138	
314.86100	98	
315.81399	494	1+
315.84951	122	
318.84956	88	
318.93580	120	
320.91498	120	
320.95704	98	
321.81579	644	1+
321.86955	700	1+
322.92952	152	
324.01803	202	
324.87698	86	
324.89301	146	
325.95090	96	
326.87281	362	1+
327.82062	120	
328.88665	146	
331.71099	92	
331.77972	106	
333.24234	114	
333.39704	94	
336.94360	370	1+
337.61225	104	
339.12967	102	
339.82780	556	1+
340.94162	298	
342.90417	230	1+
345.72423	152	1+
346.67415	96	
350.34913	90	
350.76433	180	
353.76093	116	
356.80729	140	
356.87981	120	
357.87727	88	
359.02999	114	
359.86125	112	
360.11214	142	
360.84723	90	
361.72177	110	
365.79094	108	
366.80426	140	
368.73636	100	
368.83572	142	
END IONS

###FS:    #m/z: 322.92970 #charge 1+
###MS: 65
###MSMS: 66
BEGIN IONS
TITLE=Cmpd 49, +MS2(322.9297), 28.0-35.0eV, 1.4min #66
RTINSECONDS=85.1765
SCANS=65-66
PEPMASS=322.92970	3485426
CHARGE=1+
189.86720	82	
189.99696	78	
190.86813	78	
196.93957	92	
197.88673	86	
197.95412	84	
199.89483	80	
201.04285	80	
205.94975	222	
207.46261	74	
207.96928	104	
209.97075	74	
211.88850	188	1+
212.87931	78	
216.91663	86	
217.43270	80	
219.86004	76	
220.13517	94	
220.44502	80	
220.87870	88	
222.94992	290	
222.97437	102	
223.95910	270	
225.84122	78	
225.86512	78	
225.99977	82	
226.83698	98	
226.88939	164	1+
227.84242	92	
227.92862	140	
228.83277	238	1+
228.93160	74	
229.86328	76	
230.88916	358	1+
231.90224	216	1+
233.93041	126	
234.00534	94	
234.33799	84	
234.39275	88	
236.91095	80	
237.79613	76	
237.93272	80	
238.93634	310	
239.07413	152	
239.78812	156	
239.83667	92	
240.82125	190	
240.93926	2064	
240.96308	308	
241.24404	78	
241.94133	2108	
242.82295	78	
242.83550	146	
242.94127	7330	1+
243.06641	108	
243.49354	80	
243.81962	194	
243.86338	76	
244.82280	126	
244.88145	104	
244.93898	1742	1+
246.93924	78	
247.39283	82	
247.98041	74	
248.90566	88	
249.07039	88	
250.46769	96	
250.96742	166	
251.83630	140	
251.95452	90	
252.06744	74	
252.33088	92	
252.92585	102	
253.08804	82	
253.83238	156	
255.78215	214	1+
256.28041	88	
256.93332	78	
256.96471	206	1+
257.09481	106	
257.34813	76	
257.79903	306	1+
258.83778	166	
260.83002	412	
260.89484	78	
261.09300	74	
261.82993	722	1+
261.89526	98	
262.85459	96	
262.92325	102	
264.83262	130	
265.05618	98	
265.86209	226	1+
267.01341	82	
267.84396	270	1+
267.97138	76	
268.01361	80	
268.96140	124	
269.07574	98	
269.79582	122	
270.36641	102	
271.84628	402	1+
272.84842	310	1+
273.48371	112	
273.79140	464	1+
273.98859	78	
274.94315	108	
275.09146	84	
275.80955	246	
275.84264	198	1+
276.99852	106	
278.84669	134	1+
278.88527	94	
279.09124	576	1+
279.20625	76	
279.85107	218	1+
280.00291	76	
280.79885	78	
281.79044	132	
283.78927	154	
283.96894	174	1+
283.99310	112	
284.29139	402	1+
284.86034	124	
285.85549	88	
287.40300	78	
287.86339	84	
287.88104	88	
288.20501	76	
289.90634	74	
290.85854	322	1+
290.88597	74	
291.05781	82	
291.80184	126	
292.43552	78	
292.80452	250	1+
292.82563	162	
292.89553	76	
292.96722	74	
293.15611	100	
293.85203	264	1+
294.47164	120	
294.93360	74	
295.81227	484	1+
296.86742	126	
297.87111	96	
298.41055	80	
299.78494	128	
300.83116	78	
301.84605	82	
302.24710	82	
302.87704	92	
303.88691	76	
304.09449	78	
304.83335	80	
304.87361	220	1+
305.87770	276	1+
305.89714	104	
306.81067	84	
307.81115	134	
308.80127	108	
308.88643	240	1+
309.87101	94	
310.87179	210	
312.80173	106	
312.88341	100	
313.82695	76	
316.81102	74	
319.01563	158	
320.14874	80	
320.75829	122	
320.82562	74	
321.86465	78	
321.90750	148	1+
322.80797	76	
322.83527	74	
323.88070	386	1+
325.90057	238	1+
326.16774	78	
326.93573	82	
327.17117	80	
328.04680	74	
END IONS

###FS:    #m/z: 363.95645 #charge 1+
###MS: 65
###MSMS: 67
BEGIN IONS
TITLE=Cmpd 50, +MS2(363.9565), 28.0-35.0eV, 1.5min #67
RTINSECONDS=85.9485
SCANS=65,67
PEPMASS=363.95645	662854
CHARGE=1+
139.05401	94	
189.86272	576	1+
191.85826	558	
192.48122	112	
196.48998	92	
196.88439	262	
200.87372	112	
207.87409	380	1+
207.94615	160	
208.01988	212	1+
209.94334	1154	
210.88388	646	1+
211.00413	86	
212.87833	2424	1+
212.90340	114	
213.90702	88	
214.89388	152	
215.88465	122	
216.88961	92	
219.81818	94	
220.07860	86	
222.95132	746	1+
223.95999	136	
224.84832	100	
224.94606	1296	1+
224.96961	310	
226.94674	6974	1+
226.97966	92	
227.92752	140	
228.89402	734	1+
228.94195	8844	1+
230.88898	4658	1+
231.04470	160	1+
232.88434	592	1+
233.83541	100	
234.84640	228	1+
234.87964	414	1+
235.06588	88	
235.83254	182	1+
240.43938	106	
240.81994	352	1+
240.89521	88	
240.94163	564	
240.96208	1052	1+
241.08728	110	
241.94118	598	
242.46574	96	
242.82191	164	
242.93997	1734	1+
242.95865	936	1+
243.82227	322	
244.08788	90	
244.82178	186	
244.91753	144	
244.95637	3612	1+
245.81610	112	
245.94225	318	
246.80847	198	
246.90402	144	
246.95267	4268	1+
247.44128	84	
247.80086	466	1+
248.14277	88	
248.80186	332	1+
248.89961	1156	1+
248.97398	156	
250.80195	148	
250.89336	196	
250.94637	128	
250.96958	178	
251.89217	108	
252.07591	328	1+
252.89086	278	
253.84094	116	
253.90736	304	
254.91082	134	
255.91272	98	
256.40058	134	
257.80098	92	
258.14318	96	
258.84731	364	1+
258.96800	96	
259.05370	90	
260.83537	160	
260.90763	116	
260.96746	920	1+
261.83468	172	
262.82953	138	
263.83147	136	
264.07979	186	1+
264.79182	106	
264.96348	278	
266.81590	224	
266.85170	144	
267.46282	108	
267.81455	120	
267.84180	162	
267.91479	100	
267.97374	900	
268.83021	100	
268.95534	116	
269.79294	218	1+
269.84402	110	
269.88672	206	1+
269.97018	1138	1+
270.93820	86	
271.53281	114	
271.91525	258	1+
272.43785	86	
274.86020	130	
274.93238	86	
276.81276	118	
276.85783	218	
276.95191	92	
277.07037	92	
277.39161	84	
277.79726	96	
278.79505	202	
278.85670	144	
279.79003	1032	1+
280.11030	128	
280.79184	886	1+
280.83798	226	1+
280.96388	134	
281.85739	114	
281.86998	90	
283.79262	324	1+
283.84558	156	
283.89321	200	1+
283.98690	116	
284.81858	144	
285.79360	324	1+
285.84658	804	1+
285.93427	158	
287.82771	92	
288.78904	88	
289.83566	112	
290.79032	276	1+
290.83958	86	
290.86217	234	1+
291.42619	96	
292.86025	372	1+
292.93338	104	
293.11455	120	
295.03832	134	
296.80869	378	
297.05645	184	
297.11417	166	1+
297.80207	1564	1+
298.80331	1318	1+
299.87095	132	
300.80344	310	
300.84431	92	
300.98490	90	
301.79941	160	
301.83942	92	
301.86212	694	1+
303.81212	102	
303.85631	858	1+
304.08822	90	
304.81642	112	
306.86666	166	
307.81871	84	
307.89289	126	
308.28826	88	
308.87953	246	1+
308.92888	124	1+
309.81909	168	1+
310.09890	100	
311.87144	216	1+
316.81144	392	1+
318.81110	88	
318.89528	104	
318.93416	370	1+
320.75746	224	1+
321.43734	88	
321.81945	352	1+
321.86461	616	1+
321.88945	94	
322.88557	222	
322.93176	90	
323.81072	220	1+
326.14794	84	
326.87988	144	
327.60423	94	
327.87439	148	
330.81532	198	1+
332.88653	116	
332.95096	88	
335.06054	84	
335.22232	92	
336.82518	134	
336.94357	576	1+
336.96357	150	
337.76624	124	
337.83100	110	
337.85123	98	
339.82535	688	1+
340.43742	138	
340.94083	174	
342.90077	118	
344.27332	98	
345.76967	122	
346.35650	86	
352.87835	84	
353.36380	90	
354.79436	90	
357.92330	86	
361.71998	160	
362.74292	160	1+
363.08565	86	
367.91190	84	
END IONS

###FS:    #m/z: 507.84543 #charge 1+
###MS: 65
###MSMS: 68
BEGIN IONS
TITLE=Cmpd 51, +MS2(507.8454), 28.2-35.2eV, 1.5min #68
RTINSECONDS=86.7205
SCANS=65,68
PEPMASS=507.84543	360192
CHARGE=1+
196.01462	300	1+
223.97867	190	
224.04921	192	
224.97367	184	
230.88729	136	
232.89479	200	
234.89186	236	
236.89044	208	
239.07321	216	1+
246.98006	132	
248.85974	130	
249.93239	168	
250.96884	320	
252.07662	314	1+
252.90717	198	1+
253.93383	146	
254.02063	204	1+
261.87773	136	
263.88734	150	
266.16649	136	
266.85592	346	1+
266.89135	238	
267.94015	248	1+
270.93813	164	
272.85341	652	1+
275.80517	142	
278.38965	142	
278.79922	174	1+
278.83523	156	
279.13186	262	1+
280.05238	156	
280.37574	168	
280.39057	134	
280.86320	150	
281.39250	136	
283.88970	152	
284.84142	318	1+
284.87203	166	
284.89503	156	
285.79582	172	1+
285.84460	270	1+
287.85191	852	1+
289.88071	206	
290.86800	1050	1+
292.85926	204	
293.87380	2494	1+
296.85483	166	
296.87653	266	
298.85947	230	
299.80408	286	1+
299.85021	190	
299.88611	166	
300.33544	246	1+
300.85820	316	
301.84612	168	
303.86707	906	1+
305.86441	1306	1+
305.91763	174	1+
306.12478	200	1+
307.88753	386	
308.13913	556	1+
308.87120	1154	1+
309.35058	130	
309.88308	278	
310.15681	330	
310.84435	472	1+
310.89430	170	
311.15947	186	
311.38355	148	
311.80730	194	1+
311.88313	4442	1+
313.06254	204	1+
314.86752	688	1+
314.89002	146	
315.38590	130	
316.86208	332	
316.88266	278	1+
317.36836	130	
317.76394	130	
318.00382	218	1+
318.86153	334	1+
318.88023	242	
319.91339	130	
320.86263	166	
321.38722	376	1+
322.86700	218	
322.88081	284	
323.12277	86	1+
323.87382	784	
325.05915	174	
325.89958	390	
326.38401	340	1+
326.85530	140	
326.88307	2648	1+
327.78680	130	
327.80662	232	1+
328.36265	176	
328.87966	352	
328.99274	222	1+
329.80437	154	
329.89634	192	
330.88081	194	
331.89465	144	
332.87393	604	1+
333.77636	178	1+
334.39913	188	
334.89916	234	
335.88260	260	
336.37423	166	
336.88381	176	
337.87707	594	1+
338.13381	130	1+
339.27438	148	
340.34980	164	
342.76113	158	
343.87383	156	
344.86338	348	1+
346.89918	164	
347.77881	136	
348.83825	230	
348.89142	300	
349.33233	182	
349.75562	376	1+
349.90347	234	1+
350.37047	236	1+
350.82661	164	
350.88564	386	1+
350.93852	140	1+
351.48235	116	1+
352.90622	484	1+
353.84580	502	1+
353.86477	320	1+
353.90784	364	1+
355.28105	200	1+
355.88840	386	1+
356.78676	222	1+
360.75737	128	
363.00314	134	
363.88125	184	
365.78474	160	
366.38475	154	
366.74213	156	
366.76772	468	1+
366.83893	644	1+
367.70774	814	1+
367.91496	156	
368.83540	516	1+
369.71386	392	1+
369.83779	388	1+
370.06802	146	
371.79912	138	
371.89608	130	
373.71949	162	
374.72113	132	
374.85778	340	1+
377.88551	154	
379.76783	210	1+
380.71314	648	1+
380.85816	164	
381.71360	430	1+
381.79980	132	
381.83983	242	
382.85531	416	1+
383.77821	792	1+
383.88242	234	1+
384.85006	2338	1+
386.75010	154	
388.79289	166	
388.85135	156	
389.74292	348	1+
390.84288	748	
391.80313	160	
391.84158	550	
392.82437	786	1+
392.86670	148	
392.91035	150	
393.80043	156	
394.78799	296	1+
394.80316	132	
394.83642	128	
397.85701	142	
398.72536	792	1+
399.81328	196	1+
399.84786	426	1+
402.86473	686	1+
403.86955	430	1+
405.76431	148	
405.77993	152	
405.86713	276	
406.78135	240	1+
406.86443	136	
406.89765	140	
407.72224	156	
407.86680	1640	
408.75365	214	
408.86546	1732	1+
409.72190	746	1+
410.83916	424	
410.90489	204	1+
411.72200	632	1+
411.83928	242	
411.86273	188	
412.72788	452	1+
412.84545	348	
412.86872	154	
413.86717	510	1+
415.21460	140	
416.88251	140	
417.81498	372	1+
417.86732	136	
418.85094	186	
419.85968	140	
420.74679	266	1+
421.88356	560	1+
422.86770	142	
423.34027	192	1+
423.86832	518	1+
424.82734	202	
424.85331	154	
425.74992	622	1+
425.87497	300	
426.83749	178	
426.86099	1370	1+
427.73284	1358	1+
428.84516	1190	1+
428.88114	344	1+
429.70489	156	
429.73363	778	1+
430.74050	468	1+
431.86703	748	1+
433.84831	146	
434.83555	140	
435.70286	142	
436.70173	134	
441.87501	154	
444.80040	134	
444.87290	2368	1+
445.74104	756	1+
445.78598	292	1+
446.87125	250	
447.69727	188	
447.71805	190	
447.87152	144	
448.75147	240	1+
448.88957	244	
449.69837	140	
449.87763	928	1+
450.75415	220	
451.74846	164	
451.87012	408	1+
455.74972	238	1+
457.90528	222	
462.87924	1208	1+
463.72975	280	1+
466.72666	170	1+
467.88773	1192	1+
469.77843	142	
469.89644	212	1+
470.73428	136	
472.22117	128	
482.70208	208	1+
485.89703	830	1+
486.83921	236	1+
488.84921	216	1+
503.82390	178	1+
509.85992	260	1+
END IONS

###FS:    #m/z: 322.92975 #charge 1+
###MS: 69
###MSMS: 70
BEGIN IONS
TITLE=Cmpd 52, +MS2(322.9298), 28.0-35.0eV, 1.5min #70
RTINSECONDS=90.3845
SCANS=69-70
PEPMASS=322.92975	3664620
CHARGE=1+
186.52991	78	
192.89042	130	
193.96397	118	
194.88406	82	
200.83931	80	
201.09544	88	
203.95585	86	
205.94647	394	1+
207.97174	74	
208.13696	88	
209.94230	130	
210.88285	88	
212.87671	224	
213.42424	80	
213.90881	72	
214.21421	80	
215.88723	88	
219.94009	84	
220.87895	404	1+
221.86936	88	
222.95581	528	1+
223.82325	76	
223.96066	378	1+
224.02377	104	
224.04730	72	
226.89437	84	
226.97583	104	
227.12543	82	
227.88108	122	
227.93781	142	1+
228.47651	78	
230.43160	84	
230.89400	86	
231.83913	74	
232.92283	72	
232.98572	84	
233.51931	86	
236.14023	76	
237.79417	84	
237.82455	72	
238.02557	80	
238.82555	78	
238.89504	92	
238.92329	80	
238.93793	128	
239.08006	86	
239.83871	174	
240.05282	78	
240.82272	400	1+
240.94032	3258	
241.93891	8064	1+
242.81879	106	
242.90380	92	
242.94106	5594	1+
242.99551	72	
243.81620	468	1+
243.86502	74	
244.85078	128	
244.93977	1974	1+
244.98179	124	
245.78089	76	
245.85029	72	
245.87721	72	
246.89626	124	1+
246.97443	132	
248.85183	128	
249.92569	130	
250.97051	132	
251.94487	76	
252.07518	72	
253.83127	86	
254.14592	72	
255.78313	94	
256.78198	84	
256.95902	72	
257.40424	74	
257.84742	82	
258.79683	164	
258.83228	256	1+
258.89933	134	
259.02498	126	
259.79905	90	
259.90598	80	
260.82847	260	
261.83347	204	
261.88670	148	
262.00075	82	
262.79638	74	
262.83278	288	
263.35611	90	
263.62711	78	
263.83239	212	
263.85009	360	1+
265.93080	76	
266.84189	82	
267.84680	90	
267.87059	82	
269.89564	128	
270.40687	86	
270.65159	122	
271.79205	78	
272.43807	98	
272.84483	232	
273.79647	398	1+
273.84639	126	
273.92158	84	
276.04160	104	
276.86439	78	
278.83900	100	
278.91276	76	
279.09269	878	1+
279.41345	90	
279.85100	82	
280.25987	74	
280.82752	72	
281.83293	74	
281.99959	80	
282.85813	84	
283.78791	226	
283.87234	130	
283.97803	84	
284.21841	94	
284.29285	114	
284.82957	84	
284.86140	180	
285.85468	88	
285.88759	78	
289.78495	278	1+
289.80321	168	
290.13049	72	
290.85994	108	
291.87807	72	
292.00921	88	
292.13364	76	
292.93735	80	
293.06169	74	
293.43379	88	
293.87867	164	
293.96835	90	
294.86140	118	
295.82174	78	
295.90640	78	
298.83041	98	
299.78475	178	
300.05638	84	
301.41279	106	
302.88787	86	
306.88222	594	1+
307.79773	112	
308.87015	112	
308.98977	78	
309.42147	78	
309.80072	214	1+
310.91378	112	
310.97893	108	
311.86249	76	
314.85343	78	
316.57736	90	
317.40164	86	
317.88156	72	
318.49824	92	
319.07913	82	
319.81888	202	1+
320.19889	86	
320.84548	92	
322.31838	72	
322.99782	72	
324.88949	388	1+
325.87530	72	
327.21129	74	
END IONS

###FS:    #m/z: 363.95646 #charge 1+
###MS: 69
###MSMS: 71
BEGIN IONS
TITLE=Cmpd 53, +MS2(363.9565), 28.0-35.0eV, 1.5min #71
RTINSECONDS=91.1565
SCANS=69,71
PEPMASS=363.95646	665272
CHARGE=1+
183.86879	114	
189.86222	700	1+
191.49452	96	
191.85630	700	1+
196.39753	84	
196.88349	208	
196.93969	90	
205.87989	174	
205.95142	100	
207.40934	114	
207.87299	304	
207.94966	294	
208.88262	180	
209.87841	496	1+
209.94282	1534	1+
210.88440	362	1+
212.87888	2716	1+
214.89559	282	
215.88705	84	
218.91094	118	
221.10366	84	
222.95189	1200	1+
223.89194	140	
224.94936	1320	1+
224.96713	230	
225.88326	312	1+
226.94731	8894	1+
227.79029	86	
227.92764	222	
228.89500	890	1+
228.94213	10900	1+
229.11559	170	
229.79166	94	
230.78780	128	
230.82791	276	1+
230.88898	6026	1+
230.92533	100	
231.39641	146	1+
232.01851	136	1+
232.88616	726	1+
234.88013	498	1+
235.93747	88	
237.05430	170	
239.79258	162	1+
240.82625	210	1+
240.93916	448	
240.96249	824	1+
241.08829	128	
241.93936	2190	1+
241.97877	192	1+
242.94212	1650	1+
242.95972	612	
243.81906	266	1+
243.95641	358	
244.81824	280	1+
244.95700	5668	1+
245.93967	266	
246.90514	266	
246.95251	5556	1+
247.81292	106	
247.99048	112	
248.03532	102	
248.80180	358	1+
248.89952	1434	1+
250.89383	270	
250.94627	172	
250.96797	146	
250.99154	96	
251.07143	88	
251.79954	94	
251.89875	142	
252.07344	102	
252.83018	172	1+
252.88935	224	
253.90637	544	
255.85398	130	
256.08386	100	
258.44143	110	
258.83193	164	
258.85332	138	
258.97466	126	
259.83510	170	
260.82764	1004	1+
260.96779	612	1+
261.82871	744	1+
263.33812	104	
263.88726	150	
264.47097	94	
264.82195	106	
264.98249	94	
265.05241	176	
265.81497	140	
265.89485	130	
265.97512	108	
266.09400	126	
266.81153	760	1+
267.78710	166	
267.97213	848	1+
268.84052	98	
269.34378	92	
269.96726	830	1+
271.80823	126	
271.91564	172	
272.86974	84	
273.43615	86	
273.79780	148	
273.91213	182	
274.13523	90	
275.35018	92	
276.08022	148	
276.85357	162	
277.83867	96	
278.79733	126	
278.84341	148	
279.10060	270	1+
279.38906	100	
279.95152	94	
280.78974	1066	1+
280.82005	88	
282.12353	110	
282.85218	522	1+
283.03989	86	
283.85409	386	1+
283.86871	112	
284.00341	86	
284.78924	138	
284.82678	196	
284.90009	124	
285.08665	92	
285.84363	764	
286.81607	102	
286.93266	94	
287.81324	114	
287.82846	92	
288.31344	94	
290.32271	86	
290.86288	132	
291.49213	104	
291.91728	90	
292.10589	130	
292.88285	92	
292.94270	170	
293.00610	94	
293.85664	292	1+
294.87416	146	
294.92700	94	
296.80770	320	
296.90617	92	
297.80692	288	
298.80571	704	
299.79922	1160	1+
299.86101	84	
299.87794	92	
300.80063	818	1+
301.05504	100	
301.29122	118	
301.85622	692	1+
301.91219	132	
301.99517	88	
302.88596	118	
303.09734	118	
303.80703	320	1+
303.85449	1290	1+
304.16496	84	
304.37054	88	
305.12202	204	1+
305.81932	130	
307.88963	114	
308.13262	246	1+
310.43526	106	
310.87699	228	1+
311.50048	88	
312.12719	90	
312.82376	230	1+
314.85296	242	1+
316.81458	226	
317.81505	166	
317.93344	98	
318.80430	116	
318.93418	226	
319.38445	92	
319.43251	92	
319.83423	114	
320.44571	84	
320.91891	140	
321.81733	376	1+
321.86659	534	1+
321.92635	260	1+
324.89469	306	1+
326.87496	386	1+
328.57207	88	
329.82821	94	
329.87138	246	
333.43288	84	
334.76275	302	1+
334.82912	92	
336.94207	134	
337.46763	86	
337.79570	140	1+
338.88171	110	
339.82925	368	1+
340.93780	154	
342.79394	90	
344.72300	362	1+
346.81368	94	
347.87804	86	
349.72195	140	
353.75567	158	
356.80378	226	1+
360.06828	98	
363.82971	208	1+
367.69476	84	
369.36409	88	
END IONS

###FS:    #m/z: 507.84541 #charge 1+
###MS: 69
###MSMS: 72
BEGIN IONS
TITLE=Cmpd 54, +MS2(507.8454), 28.2-35.2eV, 1.6min #72
RTINSECONDS=91.929
SCANS=69,72
PEPMASS=507.84541	297078
CHARGE=1+
196.01513	334	1+
214.88656	270	
222.97899	150	1+
224.97571	214	
232.89504	284	1+
234.88136	188	
235.92191	144	
236.88876	148	
237.05197	144	
238.07058	226	1+
239.85186	134	
248.88926	234	1+
252.89809	312	1+
254.09241	130	
261.88747	152	
266.16881	348	
267.79329	340	1+
269.92361	132	
271.87795	162	
272.84983	600	1+
275.00833	132	
278.89242	130	
279.84707	138	
280.87752	214	1+
282.80413	212	
282.84514	190	1+
287.84999	518	
288.86354	242	
289.88050	328	
290.86183	546	
291.41364	146	
291.87803	460	
292.43641	148	
292.81507	136	
293.87243	2652	1+
295.82402	132	
295.90518	156	
296.83957	138	
296.85835	338	
297.36121	142	
297.81711	136	
297.84363	146	
298.81077	130	
298.85819	182	
298.87336	216	
299.33700	226	1+
299.85658	386	1+
299.87976	200	
300.84343	154	1+
300.86229	238	1+
302.85202	214	
303.86685	400	1+
304.84820	132	
305.11576	296	1+
305.79351	190	1+
305.86228	1162	1+
307.88991	556	
308.14081	888	1+
308.80742	130	
308.87225	1920	1+
308.97452	164	
309.37747	146	
309.96117	240	1+
310.15725	650	1+
311.88320	4670	1+
312.35183	158	
312.79037	130	
312.81672	260	1+
314.02373	170	1+
314.86364	954	1+
314.93793	146	
314.95437	150	
315.40777	202	1+
316.86685	234	
316.88684	258	
317.87606	132	
317.91197	140	
318.88185	222	
318.93256	196	1+
319.88254	148	
320.95088	244	1+
321.41190	144	
322.34920	150	
323.87670	190	
324.86297	282	
325.86378	130	
325.89510	250	
326.88331	2060	1+
327.95043	206	1+
328.37521	178	
328.86786	260	
328.88195	222	
329.88200	960	1+
330.82276	158	
330.88328	710	1+
332.87296	442	
333.87194	210	
333.89803	396	1+
335.02360	140	
335.84028	274	
335.87139	132	
335.88668	368	1+
335.93770	238	1+
337.79187	130	
337.88282	370	1+
339.88287	200	
340.89945	162	
344.14643	142	
344.82019	438	1+
347.77865	214	
347.88680	310	1+
348.77724	176	
348.83682	266	1+
348.89062	200	1+
349.75248	370	1+
349.80079	160	
350.77499	266	1+
350.82330	226	
350.88893	162	
351.80184	140	
351.87936	144	
352.91024	358	1+
353.84962	410	1+
354.83108	134	1+
354.88911	348	1+
355.91907	210	1+
357.84573	138	
361.85851	316	1+
361.87675	182	
362.86208	250	1+
364.75236	208	1+
365.36532	216	1+
366.18884	252	
366.74006	152	
366.76146	450	1+
366.83860	640	1+
367.71119	894	1+
367.76436	372	1+
367.78442	206	
367.90921	188	
368.89463	134	
369.70325	194	1+
369.79150	130	
369.83809	364	1+
369.89335	148	
370.78589	128	
370.80608	154	
370.86720	206	1+
370.91563	144	
372.83156	364	1+
373.71732	446	1+
373.90878	142	
374.78213	192	1+
374.81252	212	1+
376.72447	426	1+
377.88463	468	1+
380.72046	540	1+
380.85658	338	
381.83760	264	
381.85811	408	1+
381.88686	260	1+
382.37210	246	
382.86129	258	1+
384.74300	136	
384.85063	1842	1+
385.77578	200	
385.87502	140	
385.89865	178	1+
387.73907	274	1+
387.85049	202	
388.77380	170	
388.84868	182	
389.03951	216	1+
389.20133	186	
389.71415	190	
389.75615	162	1+
389.84631	260	
389.92120	128	
390.84304	174	
391.83681	250	
392.82674	638	1+
393.10609	162	1+
394.72718	204	
394.78906	310	1+
394.83582	182	
395.39690	196	1+
398.72610	644	1+
399.71135	132	
399.80652	296	1+
399.85039	566	1+
402.72965	220	1+
402.86139	304	
403.80768	140	
403.86622	1090	1+
404.11720	182	1+
406.85379	198	
407.72661	294	
407.82165	148	1+
407.86660	3862	1+
408.74042	136	
409.72160	862	1+
410.83577	1012	1+
411.80968	226	
412.72898	428	
412.75627	166	1+
412.79211	142	
412.81534	130	
412.84728	574	1+
413.87326	218	
414.86997	550	1+
415.37234	190	1+
415.72429	236	1+
415.83606	242	
417.82070	146	
417.86566	158	
421.88587	244	
422.82463	246	1+
422.86746	154	
422.88342	362	
423.77453	306	1+
423.87255	254	
424.86713	196	
425.75149	288	
426.74241	132	
426.86243	1290	1+
427.73168	1378	1+
427.83094	180	
427.88974	152	
428.79847	128	
428.84481	896	1+
428.88230	728	1+
429.69972	306	1+
430.73584	514	1+
430.82046	158	
430.86147	1148	1+
431.78347	132	
431.86755	770	1+
433.86026	192	
433.88587	174	1+
434.80972	244	1+
434.86606	132	
436.78830	130	
438.74170	424	1+
439.74403	374	1+
439.89502	168	
440.69775	128	
440.90039	134	
444.87250	1756	1+
445.74438	544	
446.76237	168	
446.87380	260	1+
447.70974	450	1+
447.77506	142	
449.70539	160	
449.87929	832	1+
450.70618	170	
450.75514	182	
451.75160	184	
451.85685	170	1+
457.90425	500	1+
462.88282	746	1+
463.76706	162	
466.77846	138	
467.70464	258	1+
467.88704	1360	1+
468.77745	192	
470.72327	280	1+
485.89991	608	1+
510.79507	138	
END IONS

###FS:    #m/z: 340.94035 #charge 1+
###MS: 73
###MSMS: 74
BEGIN IONS
TITLE=Cmpd 55, +MS2(340.9403), 28.0-35.0eV, 1.6min #74
RTINSECONDS=95.6055
SCANS=73-74
PEPMASS=340.94035	1352436
CHARGE=1+
178.95445	82	
187.88222	86	
189.86498	114	
190.55279	98	
192.88947	132	
192.92655	268	
196.88353	288	
197.88864	134	
198.86741	80	
199.88444	142	
202.11884	102	
205.94419	80	
208.88403	80	
208.95915	174	
209.94636	108	
210.93884	164	
212.87467	422	1+
213.93736	1422	1+
214.89187	154	
215.88582	210	
216.13093	82	
216.41061	82	
216.88959	120	
217.88267	128	
219.90012	84	
220.01682	80	
221.89372	120	
221.94248	88	
223.95744	402	1+
224.02548	88	
225.03540	84	
225.05762	94	
226.89629	106	
226.94401	186	
227.95280	168	
228.84131	246	1+
228.89699	148	
228.94116	344	1+
229.39271	102	
230.88791	1028	1+
231.46238	86	
231.94952	1004	1+
233.90129	140	
233.94188	168	1+
235.89714	150	
236.88707	124	
237.04568	100	
237.90666	110	
237.98712	118	
239.83691	204	1+
239.90058	198	
240.42416	92	
240.85141	88	
240.94030	118	
241.83841	100	
241.89075	114	
242.85186	102	
242.92760	80	
242.95194	110	
243.82780	432	1+
243.96640	262	1+
244.87889	100	
245.00819	88	
246.90275	82	
247.03180	92	
247.79276	92	
247.97709	124	
248.42715	98	
248.89810	192	
248.95299	420	1+
248.99674	82	
249.90514	190	
249.95778	348	1+
250.90294	104	
251.82963	196	1+
252.96206	100	
253.90407	104	
253.97398	82	
254.91602	124	
254.96582	672	1+
255.07476	158	
256.89854	108	
256.96400	196	1+
257.79803	82	
257.84948	144	
258.84584	456	1+
258.88758	80	
258.90620	92	
259.34204	90	
259.95617	86	
260.83464	380	1+
262.83423	80	
262.96942	104	
263.05337	104	
263.97238	94	
264.95971	122	
265.08756	118	
266.65004	84	
266.84481	92	
267.79438	84	
267.87469	88	
267.90305	100	
268.07002	92	
268.14021	86	
268.42976	82	
268.83845	140	
268.95922	82	
269.79918	178	
269.85823	94	
272.83074	94	
272.87933	160	1+
272.90844	80	
272.93187	212	
272.97451	86	
273.84875	112	
274.85294	88	
274.90627	144	
275.84298	152	
275.85938	170	
276.85648	758	1+
277.90709	94	
278.84709	706	1+
278.92318	82	
280.10228	304	1+
280.86662	158	
281.85795	182	
282.87192	148	
282.91344	120	
286.79669	244	1+
288.84137	152	
289.05396	112	
289.87973	112	
290.80021	294	1+
290.85784	306	1+
290.94229	92	
291.95940	104	
292.40806	96	
293.84668	106	
294.86496	162	
295.40379	120	
296.86465	136	
297.85470	280	1+
297.89421	98	
298.41256	104	
298.80375	136	
299.78069	314	1+
299.81618	80	
299.88062	154	
300.79948	154	
301.86315	128	
303.81835	112	
303.94693	82	
303.99148	90	
304.08377	86	
304.86656	180	1+
305.38919	86	
305.81819	84	
308.42879	84	
308.79826	166	1+
308.87859	150	
309.42149	82	
310.87899	150	
311.86286	118	
311.88204	142	
312.95136	92	
315.13202	194	
316.39179	84	
317.88247	182	1+
322.81814	138	
324.89187	146	
324.90830	108	
327.82722	190	
330.20342	90	
330.81391	210	
331.38704	106	
335.36648	88	
337.03575	110	
338.84499	82	
338.86983	112	
346.04571	98	
END IONS

###FS:    #m/z: 507.84546 #charge 1+
###MS: 73
###MSMS: 75
BEGIN IONS
TITLE=Cmpd 56, +MS2(507.8455), 28.2-35.2eV, 1.6min #75
RTINSECONDS=96.378
SCANS=73,75
PEPMASS=507.84546	301406
CHARGE=1+
196.01259	292	1+
199.88694	164	
209.94128	136	
214.88672	306	1+
224.97838	226	
227.95997	156	
231.03678	174	
232.89594	168	
233.89709	154	
238.06117	162	
240.07861	146	
241.85402	152	
250.96743	224	1+
252.08172	146	
252.94241	142	
254.89921	168	
262.86251	244	1+
266.86613	150	
267.90581	138	
269.87978	252	1+
269.92436	186	
270.87960	168	1+
272.85522	522	1+
274.85123	276	1+
278.83456	346	1+
279.10662	280	1+
281.38168	174	
281.87137	290	
282.86265	204	1+
284.80070	148	
285.85335	156	
285.93621	168	1+
286.79691	184	
287.85184	652	
288.86878	148	
289.03657	162	
289.88073	472	
290.12613	134	
290.86449	1104	1+
293.87244	1716	1+
295.86724	132	
296.85769	180	
297.85018	256	1+
297.87616	196	
298.80237	306	1+
300.85915	238	
302.88034	176	
302.89860	136	
303.37239	138	
303.86716	1026	1+
305.81816	204	
305.86305	850	1+
307.13389	136	
307.81040	176	1+
307.86995	1634	1+
307.88856	350	
307.98697	204	1+
308.14170	1014	1+
308.79257	164	1+
308.87129	1376	1+
309.08056	194	1+
309.88639	624	1+
310.15722	676	1+
310.57297	136	
310.81807	240	
310.84363	300	
310.96445	248	1+
311.88250	3380	1+
313.37322	244	1+
313.92603	144	
314.83374	142	
314.86395	1316	1+
315.88112	388	1+
317.81776	150	
317.89356	178	
318.38747	160	
318.86105	272	
318.93572	258	
319.88600	140	
320.13614	138	
320.89036	154	
321.32101	132	1+
322.88135	134	
323.87605	250	
324.37532	158	
324.82989	224	1+
324.86224	142	
324.89740	144	
325.89743	300	
326.82707	178	
326.88050	2812	1+
326.92066	142	
326.94340	144	
327.80779	206	1+
328.87499	322	
330.83287	150	
330.86870	192	
330.88216	224	
331.88864	216	
332.80456	296	1+
332.87400	846	1+
334.39121	184	
334.86626	136	
335.38795	194	1+
335.84259	360	1+
335.89009	154	
336.87533	192	
336.94587	136	
338.89881	430	1+
339.75878	194	1+
339.82805	226	1+
339.87828	304	1+
344.76463	224	1+
346.88845	134	
347.77253	198	1+
347.87964	356	1+
347.90689	120	1+
348.17510	190	
348.83184	146	
349.75538	424	1+
350.81869	354	1+
350.84816	192	1+
352.90713	274	1+
353.85297	336	
354.78598	176	
354.88695	432	1+
355.89073	364	1+
356.87281	162	
358.87146	152	
360.76964	310	1+
361.36513	272	1+
364.84940	164	
365.78705	802	1+
366.18322	248	
366.84247	516	
367.70789	528	
367.76517	296	1+
367.84171	260	
368.70675	384	
368.83060	550	1+
369.71196	212	
369.83383	378	1+
369.89251	136	
370.18256	172	1+
371.72347	408	1+
371.82034	144	
372.85390	178	
373.37246	146	
373.71850	272	
373.83774	274	1+
374.27820	158	
374.72528	282	1+
374.81081	270	1+
375.01480	136	1+
375.39484	158	
380.71569	602	1+
380.85815	222	
381.83959	520	1+
383.71503	316	1+
384.84596	2290	1+
384.89324	164	
385.77502	166	
385.82757	156	
387.71778	292	1+
387.76969	166	
388.79017	198	
389.19870	186	
389.71482	404	1+
390.80323	306	1+
390.84418	668	1+
391.91774	144	
392.72651	162	
392.83269	338	
392.87345	288	1+
393.82347	220	
393.87683	180	1+
394.81950	170	
394.83506	138	
394.86064	190	
395.73063	220	1+
395.80848	314	1+
397.76903	332	1+
398.73008	400	
399.73258	356	
399.79924	148	
399.85150	574	1+
400.72074	176	
401.74762	204	
402.86394	1110	1+
405.73467	140	
405.78314	626	1+
405.86411	150	
406.86026	140	
407.72466	296	
407.80913	340	1+
407.86729	1304	
408.72020	1054	1+
408.85418	982	
409.67707	204	1+
409.72303	904	1+
409.86550	1070	1+
410.84010	482	1+
411.72488	560	1+
411.81024	142	
412.73096	432	1+
412.84529	542	1+
413.07525	180	
413.87547	328	1+
414.71531	172	
415.86961	256	1+
417.85593	184	
418.75306	138	
419.89964	136	
422.82622	168	
422.86420	598	1+
423.74695	208	
423.77323	184	
423.79794	184	
423.91515	124	1+
424.78031	132	
424.83509	218	1+
425.36750	162	
425.73458	340	
425.75178	452	
425.88112	292	
426.72393	164	
426.75465	276	
426.86022	948	1+
427.73472	1488	1+
428.85186	890	1+
428.88601	260	
429.69881	156	
429.83747	178	
430.69593	178	1+
430.73699	580	1+
430.84863	216	
431.86557	284	
432.86190	136	
433.88795	256	1+
434.85337	360	1+
439.86440	208	1+
439.89307	598	1+
443.68711	176	
443.75226	376	
443.85370	150	
444.68982	134	
444.87243	1936	1+
445.75015	534	1+
446.73722	164	
447.71328	484	1+
448.75040	274	1+
448.76196	200	
448.89573	184	
449.88336	524	1+
450.74677	570	1+
451.76223	150	
451.80471	134	
457.90377	354	1+
462.88281	992	1+
464.77933	190	1+
464.87550	132	
467.88641	1700	1+
468.78470	136	
476.72630	134	1+
480.91790	146	
481.79742	158	1+
485.90302	658	1+
487.27767	200	
498.03651	156	1+
508.85355	170	1+
END IONS

###FS:    #m/z: 336.94580 #charge 1+
###MS: 73
###MSMS: 76
BEGIN IONS
TITLE=Cmpd 57, +MS2(336.9458), 28.0-35.0eV, 1.7min #76
RTINSECONDS=97.1505
SCANS=73,76
PEPMASS=336.94580	145102
CHARGE=1+
182.86775	116	
190.85625	82	
196.88382	156	
202.01778	100	
204.40703	88	
207.88524	120	
210.88460	130	
210.90408	88	
211.94398	2852	1+
212.87735	2076	1+
213.93865	1552	1+
214.89255	206	
215.13905	80	
215.88530	284	
215.93632	216	
218.83926	110	
218.90520	80	
219.38143	106	
221.12723	98	
221.96799	148	
221.99733	110	
223.83074	82	
223.95312	270	1+
224.97358	142	
225.88896	336	1+
227.01822	90	
227.92004	80	
228.10566	84	
228.84813	84	
228.89321	336	
229.95462	3208	1+
230.88846	2850	1+
231.73514	110	
231.94885	1786	1+
232.83106	122	
232.86465	80	
233.82573	92	
233.87458	92	
233.89598	496	
233.94761	116	
234.05040	84	
234.84572	82	
234.94660	158	
235.93323	80	
236.04427	86	
239.90385	122	
240.41460	92	
240.48110	80	
240.83895	124	
244.86163	118	
244.91156	84	
245.06536	84	
246.83710	98	
246.90561	94	
247.96544	718	1+
248.40780	98	
248.86841	98	1+
248.89967	978	1+
249.40967	80	
249.96122	488	1+
250.37434	98	
250.58611	80	
250.95251	114	
250.98899	86	
251.07566	86	
251.55103	88	
251.79214	82	
251.81585	82	
251.83815	288	
251.90590	140	
252.84058	162	
252.97110	1844	1+
253.84100	94	
253.90468	842	1+
254.80234	86	
254.85108	82	
254.96727	854	1+
256.84803	152	
256.90387	110	
256.96286	142	
257.83171	88	
257.85567	108	
258.84521	684	1+
261.83276	230	1+
262.92384	168	
265.01841	192	
265.87904	90	
265.89689	100	
266.85801	118	
267.38846	80	
267.83712	270	
268.06369	78	
268.83930	1298	1+
270.19288	86	
270.97843	124	
271.84628	106	
271.92279	178	
272.84593	114	
272.87612	430	1+
272.97547	134	
274.84569	94	
275.83611	88	
275.85999	174	
276.10849	84	
276.35280	80	
276.85557	728	1+
276.88574	134	
277.83640	148	
278.83235	898	1+
279.09973	128	
281.00210	80	
281.04357	80	
282.06778	94	
283.79146	118	
283.86275	100	
285.41433	80	
285.81429	112	
285.85134	318	
286.84935	1502	1+
287.81323	128	
289.82211	78	
289.88383	80	
290.86893	118	
291.85584	112	
291.90675	98	
293.10401	168	
293.87449	142	
294.10639	104	
294.86035	186	
294.91490	92	
295.99318	102	
297.97342	80	
299.80142	92	
299.87279	116	
300.98671	88	
301.73497	84	
301.87829	196	1+
302.46501	100	
302.86223	94	
303.36129	144	1+
303.80339	84	
304.40713	92	
305.06296	78	
306.86978	130	
306.88399	96	
308.89246	262	1+
309.81253	100	
309.86629	126	
310.87311	266	
311.00220	84	
311.86285	156	
311.88558	112	
312.86638	140	
314.59432	90	
314.86197	238	1+
314.94302	88	
315.45738	90	
317.05372	102	
320.37914	84	
321.89109	114	
322.36240	82	
322.40214	84	
324.89196	128	
325.22401	80	
326.39181	84	
329.89218	230	1+
330.80721	150	
330.87102	122	
331.81171	94	
332.36631	92	
332.39357	80	
333.40158	100	
335.06951	86	
336.91496	118	
338.63045	80	
339.91052	92	
342.43938	84	
END IONS

###FS:    #m/z: 340.94025 #charge 1+
###MS: 77
###MSMS: 78
BEGIN IONS
TITLE=Cmpd 58, +MS2(340.9403), 28.0-35.0eV, 1.7min #78
RTINSECONDS=100.846
SCANS=77-78
PEPMASS=340.94025	1435474
CHARGE=1+
178.43242	98	
186.88204	88	
190.93079	236	
191.95555	86	
192.92632	266	
193.99199	88	
194.88513	76	
196.88450	110	
198.29824	82	
199.86484	78	
201.88834	78	
203.88405	76	
203.92788	82	
205.87727	84	
206.96396	78	
207.08584	90	
207.97390	94	
208.01303	78	
208.95959	80	
210.93802	162	
212.87639	360	1+
213.94018	788	1+
214.06445	110	
215.88826	546	1+
217.88997	84	
220.41955	86	
222.95301	198	
222.97896	138	
223.95444	114	
224.96939	84	
226.89521	336	1+
226.94515	338	
228.89200	120	
228.94390	300	1+
230.88717	864	1+
230.95926	134	
231.88920	550	1+
231.94984	832	1+
233.03529	82	
233.52735	90	
233.89735	352	
233.94813	142	
234.88418	90	
235.89357	402	1+
236.88144	158	1+
238.04814	78	
239.82216	84	
239.90679	182	1+
240.54971	80	
240.83592	162	
240.96638	82	
241.84113	186	
242.81954	92	
242.85003	102	
243.82646	248	1+
244.89548	98	
244.95302	86	
245.80008	94	
245.83568	80	
246.83303	106	
246.85203	192	1+
247.87415	78	
247.97969	110	
248.90005	280	
249.10891	76	
249.89881	124	
249.96098	130	
251.44597	82	
251.88210	82	
251.91577	122	
251.98180	78	
252.95921	82	
253.00158	214	1+
253.96056	486	1+
254.90719	126	
254.96467	412	1+
255.07414	128	
255.84772	348	1+
255.87960	224	1+
256.07581	86	
256.85065	296	1+
256.88196	154	1+
257.81401	78	
257.83937	628	1+
258.81644	84	
258.84399	540	1+
259.95627	310	
260.83299	1026	1+
261.35719	86	
262.96438	80	
263.34191	84	
263.41773	138	
265.01459	204	1+
265.10243	80	
266.85199	84	
267.14164	300	1+
268.84100	490	1+
269.79954	166	
271.77557	78	
271.82378	140	
271.91923	108	
272.80926	94	
272.91600	114	
272.93676	374	1+
273.79342	116	
274.85752	76	
275.80810	124	
275.97600	100	
276.85479	514	1+
276.87273	98	
276.90005	80	
276.92208	76	
277.95942	284	1+
278.02939	82	
278.40532	76	
278.84565	896	1+
280.29685	76	
280.79056	98	
280.86493	124	
280.91319	212	1+
281.42293	76	
281.87380	84	
282.78996	82	
282.83683	104	
282.85780	224	1+
282.89927	80	
283.78975	132	
284.05499	78	
284.80449	210	1+
285.01419	134	
285.93131	100	
286.93309	82	
287.85493	112	
288.42607	92	
288.81607	86	
288.84122	142	
289.01292	122	
290.80635	164	1+
290.86252	78	
290.88345	86	
291.03450	114	
291.10138	90	
294.85548	124	
294.87216	132	
294.96088	94	
295.02817	92	
295.74994	78	
296.93565	114	
299.87713	120	
299.89946	98	
300.38854	96	
300.85811	408	1+
300.93705	110	
302.92296	158	1+
303.95076	76	
305.37202	76	
306.89492	90	
307.03066	78	
307.79830	132	
307.89007	100	
308.29099	80	
308.85355	82	
309.81900	94	
312.47701	84	
312.80420	224	
319.48978	88	
325.57815	94	
325.90227	124	
326.88840	90	
328.82552	78	
328.88064	196	1+
329.84154	88	
329.86653	104	
330.81268	210	1+
333.06765	80	
333.84140	92	
334.87390	78	
335.87823	112	
338.77513	100	
338.79534	100	
338.87896	78	
339.37673	80	
339.83019	90	
339.91713	88	
340.20711	84	
340.76430	88	
342.90387	182	
344.95470	80	
END IONS

###FS:    #m/z: 336.94561 #charge 1+
###MS: 77
###MSMS: 79
BEGIN IONS
TITLE=Cmpd 59, +MS2(336.9456), 28.0-35.0eV, 1.7min #79
RTINSECONDS=101.619
SCANS=77,79
PEPMASS=336.94561	146924
CHARGE=1+
139.77611	78	
182.88005	90	
190.98689	90	
192.88551	96	
198.88293	80	
200.85863	112	
201.04153	82	
205.95034	108	
209.88474	148	
210.88251	80	
211.94399	3024	1+
212.87853	1902	1+
213.94012	1152	1+
214.88045	406	1+
214.89153	94	
215.88527	260	1+
215.93598	222	
217.88527	74	
218.83781	368	1+
218.98524	80	
222.96896	76	
223.83073	78	
223.95515	86	
224.98328	94	
226.86380	122	
226.91101	80	
226.94495	118	
226.97112	114	
227.09794	76	
227.50532	72	
227.82554	86	
228.89483	544	1+
229.95380	3664	1+
230.88842	3280	1+
231.81822	98	
231.94928	1240	
232.94236	390	1+
233.82070	148	1+
233.89821	274	
234.90280	156	
235.89321	266	1+
236.04794	82	
236.07046	84	
236.08589	86	
237.85296	74	
238.88241	82	
238.89769	88	
238.95656	100	
238.99839	92	
239.95971	76	
239.99395	78	
240.18045	88	
240.83362	128	
240.95967	232	
242.84687	156	
243.87482	84	
244.95352	150	
245.41153	94	
245.84247	124	
246.97870	198	
247.44692	92	
247.88765	88	
247.96398	782	1+
248.04031	100	
248.38652	76	
248.89933	666	1+
248.98771	144	1+
249.82619	506	1+
249.95821	378	1+
251.91100	100	
251.96004	76	
252.83755	128	
252.97017	1868	1+
253.05517	94	
253.08399	114	
253.90541	508	1+
254.08727	190	
254.83472	124	
254.96569	1002	1+
255.07172	98	
255.14935	84	
255.47279	74	
255.90122	246	1+
256.59480	90	
256.84682	86	
257.96691	110	
258.53050	90	
258.84385	168	
259.84241	92	
260.79048	92	
260.82928	466	1+
260.86705	82	
260.90866	106	
261.83515	340	1+
261.86267	98	
261.88197	82	
261.92118	96	
262.22356	92	
262.95777	80	
265.01659	82	
266.79848	78	
266.84654	98	
266.86272	78	
267.84121	100	
268.84109	992	1+
268.96529	94	
269.47669	76	
270.44552	80	
270.98052	510	1+
271.09591	74	
271.15460	74	
271.84347	360	1+
271.91697	166	
272.03653	78	
272.84644	244	1+
272.87816	132	
272.91967	132	
273.79145	88	
273.81454	198	
274.85231	88	
274.89522	184	1+
274.91999	82	
276.85557	214	1+
277.01443	78	
277.83237	200	
277.92132	78	
277.97864	74	
278.83469	750	1+
279.04019	92	
279.79554	92	
280.09342	74	
280.81305	86	
280.83164	86	
280.86146	126	
281.00477	74	
281.04988	90	
281.95843	84	
283.06689	100	
285.84714	1218	1+
286.22410	84	
286.84848	776	1+
286.88435	78	
287.87492	112	
288.07791	152	
288.85446	134	
290.85405	100	
291.40957	86	
292.08907	82	
292.43638	198	
293.85688	102	
293.99395	210	
294.82038	90	
294.86519	452	1+
297.89721	88	
297.97470	78	
298.84762	182	1+
298.89213	122	
298.91327	86	
299.88328	170	1+
300.94401	84	
302.81714	94	
304.85799	130	
307.94809	106	
308.36163	88	
308.86795	148	
309.86877	436	1+
310.09588	80	
310.87253	318	1+
313.00864	92	
313.43001	78	
317.54400	76	
318.88203	86	
320.92887	82	
321.76735	90	
326.88924	88	
326.90683	106	
328.88436	170	
329.76359	82	
329.86615	92	
331.80932	74	
332.95131	80	
333.88165	78	
334.92580	92	
335.77393	196	1+
338.94058	118	
339.76324	72	
342.31890	74	
342.40072	76	
END IONS

###FS:    #m/z: 359.96135 #charge 1+
###MS: 77
###MSMS: 80
BEGIN IONS
TITLE=Cmpd 60, +MS2(359.9613), 28.0-35.0eV, 1.7min #80
RTINSECONDS=102.39
SCANS=77,80
PEPMASS=359.96135	118358
CHARGE=1+
98.98849	80	
110.47765	100	
116.71983	90	
163.19479	82	
174.95254	82	
187.90062	86	
198.41046	82	
200.86823	82	
203.90525	86	
205.94822	102	
206.95400	106	
206.98504	106	
209.94361	822	1+
210.98783	92	
211.41631	88	
216.41249	82	
218.91426	100	
220.04964	82	
221.88752	84	
222.90024	132	
222.95081	1020	1+
223.88758	212	
224.88940	148	
224.94849	1414	1+
226.58726	92	
226.84983	82	
226.94747	6092	1+
226.97697	108	
227.11614	102	
227.88297	94	
228.94211	5728	
228.97281	84	
229.94633	238	
230.07759	80	
230.42949	92	
231.42048	90	
234.82427	218	1+
234.94180	92	
237.04146	86	
239.84162	126	
239.90068	164	
240.93927	726	1+
240.96066	1020	1+
241.09477	86	
241.78465	174	
242.78491	94	
242.96079	894	1+
243.02619	84	
243.79626	86	
244.95675	3234	
245.94034	208	
245.96285	112	
246.43583	98	
246.80627	82	
246.95207	4358	1+
246.98822	122	
248.79953	394	1+
249.80250	286	1+
250.83301	84	
250.84673	92	
250.95217	224	
250.96704	434	1+
251.78689	138	
252.94970	368	1+
253.83485	218	
256.89406	78	
258.83294	162	
258.85248	200	1+
258.97258	276	1+
260.83362	272	1+
260.94736	118	
260.96842	656	1+
261.04781	80	
263.00160	80	
263.06922	84	
263.97433	142	
264.00629	82	
264.81839	88	
264.87648	80	
264.91251	92	
265.08542	84	
265.80907	536	1+
266.41992	98	
266.81235	454	1+
266.86919	88	
267.87451	102	
267.92315	94	
267.97746	406	
268.96605	90	
269.96807	654	
270.10244	86	
271.08173	94	
271.14027	88	
271.17219	80	
271.81499	110	
271.85153	184	1+
273.79093	112	
273.96836	164	
275.06687	84	
275.81598	124	
276.35027	94	
276.82337	82	
278.79889	156	
278.93002	126	
279.79807	196	
280.79351	678	1+
281.11370	108	
281.85625	130	
282.85405	86	
282.88132	128	
283.97877	80	
284.82514	218	1+
287.80718	128	
287.86311	82	
289.91517	84	
291.79699	82	
291.86455	160	
292.42811	186	
292.86325	84	
293.90918	104	
294.83575	110	
296.80911	484	1+
296.86832	96	
297.84662	122	
298.07749	80	
298.80401	1102	1+
299.05770	96	
299.43784	90	
300.80260	140	
300.85692	228	1+
303.01824	84	
303.96813	88	
304.94670	88	
305.85442	202	1+
307.13569	110	
308.88429	138	
309.80942	94	
310.01994	90	
310.87643	134	
312.12318	80	
313.03918	88	
314.82000	110	
314.84933	186	1+
314.87011	144	
315.35494	80	
315.82192	142	
316.80843	478	1+
316.98366	84	
317.80991	366	1+
317.92699	182	1+
319.02888	110	
319.87160	80	
321.82402	222	
322.92530	178	
323.01123	82	
323.13234	88	
323.81820	118	
325.96608	98	
327.71769	96	
328.79826	82	
328.84780	90	
328.91626	110	
331.72675	126	
332.80924	112	
332.94686	120	
334.11492	80	
335.62506	82	
336.94430	674	1+
338.88785	248	1+
338.97644	82	
339.82559	126	
340.93931	424	
340.96193	126	
341.77625	80	
346.13710	80	
346.41025	146	
352.88744	96	
355.57180	110	
356.84269	116	
360.04741	78	
360.73762	104	
364.75288	82	
END IONS

###FS:    #m/z: 322.92964 #charge 1+
###MS: 81
###MSMS: 82
BEGIN IONS
TITLE=Cmpd 61, +MS2(322.9296), 28.0-35.0eV, 1.8min #82
RTINSECONDS=106.064
SCANS=81-82
PEPMASS=322.92964	4230024
CHARGE=1+
180.03349	106	
187.88555	76	
189.04708	80	
189.83162	76	
192.88816	232	
194.96830	84	
195.91375	114	
196.88271	80	
196.89456	86	
199.02169	98	
201.00315	104	
201.03867	96	
202.05261	72	
203.89117	90	
204.87590	80	
205.94858	244	1+
206.09577	80	
210.86166	82	
211.83455	98	
212.88415	156	
214.89410	104	
215.88365	84	
215.92684	78	
218.89799	92	
220.87635	176	
221.94047	96	
222.95156	160	
223.54965	104	
223.94465	84	
224.82479	140	1+
225.01149	72	
226.91643	76	
227.93134	90	
228.89253	78	
229.40181	72	
230.50046	88	
230.83516	158	
230.88867	124	
230.90762	78	
232.88362	154	
234.99932	258	
235.04151	78	
235.82386	274	1+
235.88381	86	
236.82711	198	1+
237.03775	72	
237.06607	74	
237.79371	102	
238.35718	72	
238.85150	84	
238.88994	110	
238.93884	104	
238.95973	72	
239.79210	138	
240.82396	204	
240.94129	2394	
241.78948	78	
241.94136	1478	
242.82431	136	
242.93986	7120	1+
243.88660	78	
243.99382	76	
244.81784	194	
245.82038	190	1+
246.38771	82	
246.86583	86	
246.97427	516	1+
247.08018	74	
247.88785	74	
248.84296	90	
248.86661	84	
249.13230	82	
251.84333	76	
253.86447	90	
254.95712	78	
257.06389	80	
258.83143	460	1+
258.97554	174	
259.34996	80	
259.96730	80	
260.02860	78	
260.82805	188	
261.80590	76	
261.82877	726	1+
262.02057	78	
262.82934	468	1+
262.91548	154	1+
263.98195	124	
265.01658	100	
265.09280	98	
266.84006	196	1+
266.86894	146	
267.79218	72	
268.77385	106	
268.95505	72	
269.84721	146	
269.89827	78	
272.90630	72	
273.35114	82	
273.79250	196	
273.81794	96	
274.79411	124	
275.80621	338	
275.85157	74	
275.92083	72	
276.32895	80	
276.80921	164	
276.85189	76	
276.92244	118	
276.96852	72	
277.93181	72	
278.84840	328	1+
279.09021	852	1+
280.04234	80	
281.79178	78	
283.79361	130	
283.87024	80	
284.29229	346	
284.35107	94	
284.79880	74	
284.84554	108	
286.92228	86	
288.77644	72	
289.78513	144	
290.85544	134	
290.88801	88	
290.97583	78	
291.38652	92	
291.80235	198	
291.82893	90	
292.11451	94	
292.80533	98	
293.85322	184	1+
293.87250	98	
296.80701	118	
296.87664	114	
297.06714	92	
297.81906	80	
298.77747	72	
299.06388	80	
299.56965	96	
301.87020	276	1+
301.91230	74	
302.80273	72	
303.80963	104	
305.80128	86	
306.95114	78	
307.79247	106	
307.80392	318	1+
307.89078	102	
308.11593	72	
308.77376	80	
308.87695	340	1+
309.38673	90	
309.80214	186	1+
311.86053	76	
311.87779	72	
312.93721	100	
313.84546	72	
314.82000	122	
314.86445	78	
315.90684	74	
319.85347	98	
321.38245	74	
321.83129	78	
321.88246	124	
321.97136	78	
322.13549	98	
323.88712	226	1+
325.01340	88	
END IONS

###FS:    #m/z: 340.94031 #charge 1+
###MS: 81
###MSMS: 83
BEGIN IONS
TITLE=Cmpd 62, +MS2(340.9403), 28.0-35.0eV, 1.8min #83
RTINSECONDS=106.836
SCANS=81,83
PEPMASS=340.94031	1520342
CHARGE=1+
81.30818	80	
92.20859	126	
177.03599	98	
190.93054	124	
192.44386	88	
192.92587	260	1+
196.88451	98	
197.99736	82	
205.94757	128	
208.95813	186	
209.94788	98	
212.87568	536	1+
212.93128	98	
213.93885	930	1+
215.88785	110	
217.88136	304	1+
223.51865	84	
224.95965	94	
226.89959	148	
226.95312	140	
228.80396	80	
228.84728	140	
228.89806	134	
228.94152	132	
229.99937	82	
230.88944	284	
231.89205	188	
231.95012	1382	1+
232.43769	80	
232.88594	232	
233.89742	342	1+
233.94560	132	
236.88179	106	
238.84947	98	
239.78726	320	1+
239.90250	100	
240.05668	108	
240.51940	86	
240.83717	90	
241.36541	102	
241.84289	232	
243.83853	274	
244.86496	252	1+
246.39354	86	
246.85044	92	
246.94728	142	
246.97870	146	
248.89833	370	1+
249.95647	126	
250.89798	150	
251.95426	176	
252.04612	80	
252.94959	110	
254.09151	88	
254.84311	248	1+
254.96570	726	1+
255.14081	96	
255.86745	88	
256.25876	88	
256.91290	182	
257.80301	90	
258.84665	304	
259.01795	94	
259.82788	92	
259.85340	432	
259.95691	114	
260.83697	338	1+
260.96390	86	
262.84292	240	1+
264.07500	122	
264.90463	120	
267.17772	80	
268.83771	94	
268.85376	242	1+
269.80153	80	
270.79884	182	
271.87293	92	
272.86166	96	
272.93367	454	
272.97551	116	
274.06575	88	
274.87855	154	
275.81173	188	
275.84249	120	
275.89259	80	
276.85488	292	
276.91335	88	
277.47953	86	
277.86222	254	
277.88868	126	
277.96044	86	
278.84695	286	
278.89023	184	
279.84980	150	
279.93155	102	
280.79562	182	1+
280.84601	130	
280.96330	86	
281.04691	146	
281.31756	80	
281.84515	116	
281.87565	146	
282.84369	96	
282.86643	118	
282.91605	126	
283.85988	136	
284.85469	98	
285.97469	146	
288.13850	104	
289.78989	264	
290.86145	116	
291.80894	126	
291.85162	88	
292.93549	88	
293.49510	82	
293.85421	108	
293.87843	92	
294.86503	150	
295.97151	178	1+
296.33746	114	
299.01066	102	
299.02922	92	
300.87276	104	
301.32571	84	
301.87656	138	
301.98682	84	
302.86429	80	
303.39459	104	
304.92593	190	
305.89713	102	
305.92158	94	
306.81697	82	
307.79934	200	1+
307.85944	80	
307.89339	110	
308.10726	98	
308.28831	126	
308.88937	126	
309.41287	92	
309.88811	90	
311.86390	214	1+
311.87903	108	
312.79815	88	
312.82422	82	
312.90025	82	
315.54454	100	
321.16434	86	
321.81741	180	
323.89057	406	1+
324.32091	90	
326.13664	106	
327.70902	92	
328.88726	140	
328.95702	94	
329.81738	82	
329.87298	204	1+
330.81476	162	
330.97301	134	
331.77220	138	
331.81799	154	
331.93241	86	
337.09340	84	
338.14450	84	
339.71601	80	
339.75638	82	
340.16178	82	
341.80751	90	
343.91562	88	
344.93449	86	
345.20670	98	
END IONS

###FS:    #m/z: 363.95640 #charge 1+
###MS: 81
###MSMS: 84
BEGIN IONS
TITLE=Cmpd 63, +MS2(363.9564), 28.0-35.0eV, 1.8min #84
RTINSECONDS=107.608
SCANS=81,84
PEPMASS=363.95640	822658
CHARGE=1+
71.76984	118	
104.39928	100	
134.12906	98	
182.86573	200	
189.86250	1214	1+
191.85540	826	1+
196.88360	388	1+
200.94783	138	
206.03233	86	
207.87560	294	1+
207.95056	302	1+
209.86866	118	
209.94304	1668	1+
210.88550	730	
212.87878	3634	1+
215.89621	86	
216.82269	94	
217.90702	88	
218.91257	166	
222.07790	98	
222.95156	1086	1+
224.94830	1950	1+
226.48936	92	
226.89989	114	
226.94698	13518	1+
227.06348	90	
227.89210	208	
228.40213	134	1+
228.89404	704	1+
228.94175	14836	1+
228.96998	134	
229.46337	88	
230.82757	102	
230.84857	168	1+
230.88905	5008	1+
230.97328	116	1+
231.91049	106	
232.02217	88	
232.07768	108	
232.88493	792	1+
234.50923	96	
234.88166	214	
235.11310	104	
235.81936	120	
236.08571	86	
237.06015	212	1+
237.37969	98	
237.55763	128	
240.81921	196	
240.83811	222	1+
240.89581	112	
240.94034	524	
240.96204	712	1+
241.81949	138	
241.94077	402	
242.82082	182	
242.94158	1198	1+
243.56828	108	
243.82307	254	
244.81622	180	
244.88606	102	
244.89715	92	
244.95656	7688	1+
245.94232	230	
246.80742	172	
246.95187	7522	1+
247.88740	86	
248.48552	108	
248.80153	524	1+
248.90015	1132	1+
249.16042	88	
250.89536	372	1+
250.94792	162	1+
250.96802	420	1+
251.86646	132	
252.95201	100	
253.83186	108	
253.90625	534	1+
258.83216	94	
258.83573	88	
258.84793	268	1+
260.83517	296	
260.87721	90	
260.96631	520	1+
261.06553	86	
261.83411	244	
262.82826	324	1+
263.71697	86	
263.96944	266	1+
265.08594	98	
265.81712	132	
266.55003	96	
266.81258	568	1+
266.85290	96	
266.87496	94	
267.13851	88	
267.78039	120	
267.97329	1178	1+
268.40776	102	
268.95911	168	
269.80857	108	
269.96796	966	1+
270.83308	322	1+
271.91810	426	
272.41969	92	
272.49483	94	
273.57008	104	
273.91540	106	
274.56604	100	
275.39298	92	
275.81921	100	
276.80393	384	1+
276.85150	174	
276.97235	96	
277.04882	112	
277.10835	132	
278.05836	90	
278.84267	110	
279.10376	340	1+
280.74102	98	
280.79252	678	1+
280.99346	114	
281.85919	126	
282.94295	86	
283.85526	136	
283.98481	264	
284.82370	130	
284.84141	800	1+
284.86537	162	
285.82415	148	
285.84393	662	1+
285.94248	282	1+
285.97114	86	
286.79357	158	
288.53459	92	
288.86361	148	
289.08549	134	
289.92737	92	
290.79371	182	1+
290.82738	126	
290.86701	128	
291.92116	88	
292.85698	354	1+
293.07374	194	1+
293.11652	144	
293.34548	92	
293.80818	100	
293.89249	120	
295.99501	86	
296.43232	90	
296.81069	328	
297.11095	198	1+
297.80041	1452	1+
297.82308	98	
297.92298	188	1+
298.80267	1230	1+
299.87142	208	
300.12271	122	
300.80217	266	
300.86013	658	1+
301.80025	572	1+
301.86136	558	1+
302.83249	86	
303.79983	246	1+
303.85638	774	1+
304.53967	94	
306.39841	98	
306.43243	164	
306.78335	88	
306.84681	94	
307.86718	404	1+
309.47345	88	
311.37699	88	
311.88441	92	
312.13821	118	
313.04363	148	
314.90613	86	
316.82000	132	
317.72988	94	
317.81524	98	
317.87837	86	
318.79991	140	
318.84700	90	
319.86579	274	
320.78886	132	
320.82041	562	1+
320.95740	122	
322.93093	414	1+
324.88876	196	
326.87360	410	
330.88814	120	
332.39332	86	
335.21800	116	
336.76843	168	1+
336.94672	470	1+
338.84478	122	
339.82760	216	
340.94034	632	1+
343.70923	112	
343.77241	96	
344.75169	154	
345.94063	102	
349.42797	90	
352.75996	152	1+
358.87367	96	
359.71040	116	
359.77166	142	
360.35961	92	
363.73355	94	
363.75231	104	
366.06271	88	
367.77977	92	
END IONS

###FS:    #m/z: 322.92972 #charge 1+
###MS: 85
###MSMS: 86
BEGIN IONS
TITLE=Cmpd 64, +MS2(322.9297), 28.0-35.0eV, 1.9min #86
RTINSECONDS=111.287
SCANS=85-86
PEPMASS=322.92972	4784070
CHARGE=1+
47.43351	108	
179.04464	72	
190.48823	96	
190.89532	96	
193.89632	120	
194.88422	82	
196.88131	206	
197.41898	78	
197.89275	110	
199.94046	76	
201.04166	252	
204.06978	78	
204.88453	96	
205.95104	168	
206.97180	80	
207.97569	100	
212.87482	134	
212.89688	84	
213.23585	106	
215.88108	110	
217.83814	72	
218.88340	76	
219.05265	96	
223.39910	82	
223.95365	114	
224.81807	80	
224.94888	78	
226.89426	82	
227.92761	72	
227.95093	116	
228.03875	98	
228.89753	82	
229.92290	108	
230.84856	84	
230.88550	108	
231.91009	80	
235.78771	86	
235.88213	92	
237.79617	110	
237.88342	76	
238.06174	78	
238.47823	84	
238.91874	78	
238.94094	140	
239.78382	228	
239.90648	82	
240.45868	82	
240.81617	122	
240.88318	104	
240.94045	2582	
241.79895	78	
241.94263	1954	
242.81927	778	1+
242.94132	5746	1+
243.00556	92	
243.07759	120	1+
243.82154	468	1+
244.84550	120	
244.93961	1198	1+
246.85253	222	1+
246.97569	198	
248.84923	82	
248.89857	98	
248.96958	76	
249.44225	92	
250.91270	84	
251.07292	234	
251.44807	80	
252.83151	88	
252.86949	78	
254.86709	80	
256.03861	86	
256.91758	82	
257.79629	272	1+
258.07410	80	
258.83032	312	1+
258.85093	158	
258.90642	84	
260.16339	76	
260.83652	254	
261.83006	898	1+
262.35704	72	
262.85406	100	
263.83047	202	
263.89845	92	
265.05288	76	
266.01702	82	
266.79432	128	
266.89056	100	
268.91089	112	
269.79433	152	
270.71804	128	
271.81599	88	
271.84641	152	
272.02396	146	
272.85107	98	
272.94303	82	
273.90746	82	
274.79298	110	
275.81218	138	
275.85338	84	
276.85592	164	
277.07812	84	
277.85391	80	
279.08975	548	1+
280.80725	72	
281.93513	114	1+
282.05155	86	
282.31523	84	
282.87052	86	
283.06807	110	
283.11623	78	
283.79177	72	
283.96652	96	
284.08407	94	
284.29257	250	
284.84616	102	
286.13033	72	
286.91612	80	
287.10327	82	
287.80961	120	
289.78521	80	
289.87276	314	1+
290.85701	98	
291.84988	78	
292.77558	90	
293.63786	84	
293.87682	78	
293.94833	76	
294.86313	78	
295.37200	84	
295.84296	114	
296.80666	200	1+
296.86611	80	
296.92962	74	
297.10123	74	
298.83885	76	
299.78107	128	
300.90799	106	
301.13585	74	
301.86320	94	
303.83545	80	
303.94437	78	
305.87356	126	
305.91061	72	
306.85474	84	
307.39876	104	
307.88685	162	
309.81144	124	
309.88825	140	
310.87588	362	1+
311.85408	84	
313.94815	88	
314.52023	82	
316.86136	78	
320.49787	82	
321.30094	82	
321.88205	86	
322.87840	76	
323.08626	74	
324.89320	160	
325.90162	130	
326.89613	72	
327.94654	90	
END IONS

###FS:    #m/z: 363.95641 #charge 1+
###MS: 85
###MSMS: 87
BEGIN IONS
TITLE=Cmpd 65, +MS2(363.9564), 28.0-35.0eV, 1.9min #87
RTINSECONDS=112.059
SCANS=85,87
PEPMASS=363.95641	1028038
CHARGE=1+
145.81989	114	
177.93082	90	
181.54751	106	
185.86787	86	
189.86210	742	1+
191.85861	700	1+
193.93718	98	
196.88276	204	
200.11630	98	
200.94580	110	
204.90389	108	
204.99354	100	
205.87959	182	
207.87364	380	
207.94736	234	
208.94206	106	
209.87764	368	1+
209.94329	1968	1+
211.55928	98	
212.87818	3334	1+
214.89123	282	1+
218.92517	96	
221.85747	116	
222.95265	1236	1+
224.94915	1192	1+
224.97247	112	
225.88353	340	1+
226.94704	12998	1+
227.78676	210	1+
227.92926	140	
227.97745	92	
228.78874	178	1+
228.81715	98	
228.89257	1060	1+
228.94193	11536	1+
228.99813	116	1+
229.09258	122	
229.12747	92	1+
230.88902	4802	1+
231.91657	100	
232.79751	94	
232.88561	668	1+
234.88129	412	
234.93032	112	
235.00615	236	1+
235.46930	90	
235.84976	90	
236.55930	88	
238.84180	100	
238.89740	138	
239.07341	254	1+
239.42935	118	
240.82227	336	1+
240.94036	266	
240.96103	788	1+
241.08334	122	
241.36935	98	
241.93999	1398	1+
242.94255	934	1+
242.95916	824	1+
243.82309	258	
243.83978	150	
244.36812	90	
244.82260	164	
244.92382	106	
244.95691	7190	1+
245.94085	460	
246.80561	98	
246.90355	152	
246.95285	6798	1+
247.06582	96	
247.14568	94	
247.47207	98	
248.79810	128	
248.89959	2028	1+
249.01684	214	1+
249.80013	152	
250.07765	194	
250.80030	204	
250.90017	194	
250.96923	252	
252.08449	270	1+
252.78757	164	1+
253.90784	268	
253.94254	88	
254.90724	216	
256.86106	104	
258.37989	88	
258.83440	434	1+
258.97336	162	
259.04947	100	
260.82971	500	1+
260.96846	480	1+
261.83204	284	1+
262.55364	98	
263.82871	126	
263.84435	128	
263.86446	106	
263.97830	116	
264.03375	86	
264.84362	102	
265.08845	134	
265.83691	190	1+
265.89885	92	
265.97819	162	
266.81282	600	1+
267.97203	938	1+
268.40149	94	
268.81733	230	1+
269.83780	110	
269.96968	1490	1+
271.09571	130	
271.85477	104	
271.88351	218	1+
271.91725	248	
272.84483	146	
272.93140	134	
273.99479	90	
275.80819	100	
275.91373	254	1+
276.85204	244	1+
278.79340	196	
278.83748	174	
278.88747	198	1+
279.02966	92	
279.10460	150	
279.80288	98	
279.84321	126	
280.40363	104	
280.79323	864	1+
281.11421	114	
281.85482	410	1+
282.52156	106	
282.79322	236	
283.42914	98	
283.79037	206	
283.84618	188	
283.87215	112	
283.95165	166	
284.78841	288	1+
284.82877	106	
284.85146	240	
284.99532	92	
285.82656	90	
285.84639	856	1+
285.95810	96	
286.15540	88	
287.41133	90	
289.87270	134	
289.88861	140	
291.44302	88	
291.83719	96	
292.81422	182	1+
292.90201	100	
292.94171	106	
293.11357	216	1+
293.85695	468	1+
293.87706	128	
294.54753	92	
294.86188	312	1+
294.92716	202	1+
296.43029	96	
296.80768	280	
296.86525	152	1+
297.00002	92	
297.80070	1310	1+
298.04113	102	
298.80279	1134	1+
299.41859	94	
300.80564	186	
300.86104	194	
301.86460	212	
302.80807	348	1+
302.85725	168	
303.80752	226	1+
303.85552	1172	1+
303.89313	130	
305.87270	316	1+
306.87622	260	1+
310.87426	120	
311.89680	88	
312.83472	92	
313.43767	106	
313.86654	200	
315.81085	380	1+
317.81201	260	1+
319.87281	128	
320.93009	176	
321.81721	172	
321.86697	390	
322.81759	122	
322.92959	456	1+
323.75405	110	
324.89970	100	
325.89792	202	
326.87100	282	
327.87024	144	
332.75122	90	
333.09904	122	
334.76165	94	
336.94012	356	1+
337.83102	96	
339.82793	256	1+
340.93890	354	1+
345.18648	90	
346.85046	106	
346.93713	174	
352.89083	116	
353.76098	92	
354.87980	104	
356.77735	178	1+
357.91657	98	
361.19050	88	
361.28102	98	
362.79278	88	
362.84120	174	
364.25630	96	
365.61200	98	
END IONS

###FS:    #m/z: 507.84523 #charge 1+
###MS: 85
###MSMS: 88
BEGIN IONS
TITLE=Cmpd 66, +MS2(507.8452), 28.2-35.2eV, 1.9min #88
RTINSECONDS=112.831
SCANS=85,88
PEPMASS=507.84523	321578
CHARGE=1+
196.01583	446	1+
214.88710	210	
222.97364	178	1+
224.97496	160	
228.04516	136	
232.89814	362	
233.90187	186	
234.87900	146	
234.89316	132	
236.12226	256	1+
236.88850	174	
238.98263	138	
250.06662	358	1+
250.97209	190	
251.91305	130	
255.91565	154	
259.86340	160	
261.87849	142	
266.16925	166	
267.90688	144	
269.82641	226	1+
272.39062	158	
272.79304	202	1+
272.85001	306	1+
274.79650	210	1+
277.85855	308	1+
277.95469	188	1+
278.38899	180	1+
281.80368	224	1+
282.16262	180	
282.80693	148	1+
287.85058	530	1+
289.80039	332	1+
289.87659	340	
290.13384	242	1+
290.86115	1092	1+
291.87831	386	
293.87261	2328	1+
295.96665	158	
296.85588	322	1+
297.93860	172	
298.81587	130	
298.84335	332	1+
299.79387	248	1+
300.85934	202	
300.87534	274	1+
301.85024	138	
302.87441	136	
303.86658	422	1+
304.80266	128	
305.86503	792	1+
306.12212	260	
306.36932	254	1+
307.36987	204	1+
307.89121	458	
308.14255	1082	1+
308.78789	164	1+
308.84432	252	1+
308.87077	1854	1+
309.89069	394	
309.96099	152	1+
310.15535	348	
310.87379	414	
311.15705	224	
311.88255	3852	1+
312.80794	258	1+
313.92739	128	
314.86496	364	
315.86757	240	
315.89951	222	1+
316.81116	154	
317.86368	304	1+
319.89424	204	
320.85096	138	
321.82687	146	
322.86513	192	
323.33992	150	
323.87223	262	
324.86169	198	
325.82368	146	
325.85879	128	
325.89961	226	
326.76423	210	1+
326.88367	1016	
327.31470	142	1+
327.76780	174	1+
327.81032	320	1+
327.87606	1228	1+
328.89886	132	
329.89605	174	
330.87909	378	
331.83070	176	
331.88947	168	
331.92232	142	
332.87579	706	1+
333.86288	138	
334.80674	322	1+
335.12471	162	
335.83918	142	1+
335.88981	162	
336.93717	138	
336.95188	162	
337.80447	158	
337.88558	178	
337.94965	136	1+
340.86244	202	1+
341.82173	132	
344.90085	166	
345.81029	188	1+
346.89027	142	
347.77065	436	1+
347.87197	208	1+
347.89249	182	
348.80589	156	
350.82181	334	1+
350.84012	194	
350.88564	240	
351.85959	150	
351.88029	400	1+
351.89654	222	
352.77580	238	1+
352.91260	148	
353.85610	352	1+
353.89943	180	
354.14334	166	
354.84007	202	1+
355.38279	256	1+
355.88961	272	1+
357.36613	138	
357.72866	176	
360.27703	166	1+
360.75929	256	1+
364.00399	136	
365.76383	304	1+
366.17921	136	
366.76776	222	1+
366.84318	578	1+
367.70789	704	1+
368.73044	252	1+
368.89686	328	1+
369.70518	156	
369.79301	164	
370.78369	176	
371.05435	196	1+
371.19019	370	1+
371.72263	156	
371.77521	346	1+
372.80482	186	
372.82016	170	
373.71921	266	1+
373.82375	204	
373.85653	210	1+
374.06482	152	
374.81318	140	
375.79400	182	1+
375.82256	168	
376.39322	184	
377.82524	132	
380.71772	394	
380.85662	140	
381.71886	460	1+
381.84109	226	
382.85502	270	
383.77541	286	1+
383.79478	298	1+
384.71592	146	
384.85014	1606	1+
385.88622	156	
386.84505	682	1+
387.77301	490	1+
388.70480	374	1+
388.77943	292	1+
389.20079	352	1+
389.70772	324	1+
389.88396	192	
390.84240	1082	1+
391.73132	308	1+
392.73442	194	1+
392.79471	166	
392.82559	490	
392.87035	200	
393.77670	284	1+
393.79985	136	
394.83262	302	1+
394.86479	246	1+
396.73414	216	
396.97152	78	1+
397.73983	138	
398.72947	624	1+
399.84843	366	
400.86343	166	
401.85689	148	
402.86168	782	1+
404.04110	174	1+
404.80586	142	
405.76098	172	
405.78214	198	
405.86538	274	1+
406.00937	134	
406.72930	470	1+
407.73188	406	1+
407.76619	152	
407.86722	1554	
408.06887	240	1+
408.08891	130	
408.78351	144	
408.86200	1316	1+
409.72599	268	
410.73665	206	
410.80241	306	1+
410.83689	980	1+
410.87010	346	1+
411.71107	162	
412.72764	260	
412.75243	478	1+
412.84572	328	1+
413.75439	418	1+
415.73538	188	1+
415.83393	172	
415.87254	134	
416.69098	266	1+
417.82533	202	1+
417.86660	230	
418.84618	224	1+
422.86818	460	1+
422.88864	226	
423.09960	200	
423.77709	452	1+
423.80429	128	
424.82727	154	
425.74933	338	
426.75642	224	
426.86049	1440	1+
426.93999	134	
427.70486	154	
427.73324	1310	1+
428.80445	248	
428.84836	554	
428.88160	158	
429.69623	334	1+
429.74402	214	
429.84899	254	
430.73846	334	
430.84332	224	
431.86714	312	
432.68602	182	
432.86955	206	
439.89522	432	1+
441.87500	318	1+
442.67383	196	1+
443.14406	144	
443.75577	132	
444.87391	1404	1+
445.74335	430	
446.70404	706	1+
446.86410	214	1+
447.70826	624	1+
448.76908	288	
448.89609	136	
449.87691	518	1+
450.13604	100	1+
450.69819	130	
450.74797	354	1+
450.77037	168	
452.70992	210	1+
462.88204	724	1+
465.71547	158	
467.69468	188	1+
467.88664	820	1+
481.92401	142	
485.89450	168	
486.79977	180	1+
486.89591	384	1+
491.79586	142	
504.80206	208	1+
509.85918	184	
512.80597	150	1+
END IONS

###FS:    #m/z: 322.92970 #charge 1+
###MS: 89
###MSMS: 90
BEGIN IONS
TITLE=Cmpd 67, +MS2(322.9297), 28.0-35.0eV, 2.0min #90
RTINSECONDS=116.497
SCANS=89-90
PEPMASS=322.92970	4710698
CHARGE=1+
185.92411	102	
198.03364	144	
199.86272	98	
200.83199	74	
200.88827	78	
201.12517	72	
207.97691	74	
209.94521	178	
212.87629	108	
214.89162	154	
218.88813	98	
221.88904	122	
221.94554	470	1+
222.94763	304	1+
223.67999	120	
223.82152	74	
225.94747	186	1+
226.89403	78	
227.91056	76	
227.93213	132	
228.92983	114	
230.89252	164	
233.48922	72	
233.82507	76	
234.03562	72	
234.84006	82	
234.88171	90	
235.51248	80	
236.01317	150	
236.85220	82	
238.90549	148	
238.94064	358	
239.39036	86	
240.83554	92	
240.93981	2512	
241.79705	74	
241.90399	96	
241.94194	1860	
242.82001	392	1+
242.94139	5470	1+
244.82001	158	
244.84635	254	1+
244.88313	92	
244.93928	1560	1+
245.44749	96	
246.13347	88	
246.88329	110	
246.97648	262	1+
248.04815	76	
248.85069	118	
248.90322	144	
248.96969	138	
249.00823	78	
249.84206	74	
250.94294	122	
251.06633	72	
252.06176	92	
252.97292	86	
253.82178	74	
253.83727	136	
253.86120	146	
253.88388	84	
254.01025	194	1+
254.82223	78	
254.90740	104	
256.83729	138	
257.80459	104	
257.89256	86	
258.83094	276	
259.33215	88	
259.79368	238	1+
259.83437	192	
260.38934	102	
260.83221	116	
261.82847	288	
262.83060	308	
263.83357	176	
263.98148	100	
264.84228	94	
264.87892	78	
264.97668	74	
265.05919	130	1+
265.08715	114	
265.26847	92	
265.79952	82	
266.04505	98	
266.85820	102	
267.81077	74	
267.84441	100	
267.87076	100	
267.93911	88	
270.80910	80	
270.87479	102	
271.84844	134	
272.44003	194	
272.50086	78	
272.84315	118	
273.78846	116	
274.04788	144	
275.80693	168	
276.80703	90	
276.85307	102	
276.94583	96	
277.90310	94	
278.04009	74	
278.84321	74	
278.98295	72	
279.09103	1020	1+
279.85523	118	
280.46770	80	
281.29073	106	
282.27813	126	
282.80198	112	
282.85879	166	
283.05792	80	
283.79028	150	
284.02625	86	
284.07179	80	
284.29413	332	
285.29500	206	
285.86049	76	
285.88953	72	
286.14937	74	
286.45059	94	
288.35713	80	
289.79863	102	
290.06243	134	
290.78458	112	
290.85434	94	
291.80261	128	
291.86793	72	
292.44093	80	
292.84638	110	
293.16241	78	
294.85105	82	
295.02400	74	
296.04586	136	
297.15193	80	
297.88106	76	
297.90789	82	
299.78003	204	1+
300.42238	90	
300.81654	78	
302.80035	80	
304.83338	76	
305.89590	86	
307.84208	188	1+
307.86712	150	
308.28627	78	
308.88409	110	
309.81074	118	
310.08038	90	
312.04254	78	
312.87606	88	
314.82035	124	
315.45750	98	
315.85699	90	
318.71746	84	
318.96979	122	
322.88978	260	1+
324.23923	72	
325.89025	84	
327.89121	102	
327.92210	80	
328.04224	82	
END IONS

###FS:    #m/z: 363.95640 #charge 1+
###MS: 89
###MSMS: 91
BEGIN IONS
TITLE=Cmpd 68, +MS2(363.9564), 28.0-35.0eV, 2.0min #91
RTINSECONDS=117.269
SCANS=89,91
PEPMASS=363.95640	990528
CHARGE=1+
189.86344	430	
190.92760	90	
191.85905	726	
197.95762	106	
207.87140	346	
207.94659	152	
208.88988	130	
209.86555	120	
209.94384	2108	1+
210.88336	846	1+
211.89856	88	
212.87865	3238	1+
213.05305	88	
215.41471	84	
216.00259	86	
218.91434	100	
219.94761	116	
222.95038	1024	1+
224.94991	1548	1+
225.51495	84	
225.97137	186	
226.53141	88	1+
226.89265	86	
226.94709	12240	1+
227.01995	88	
228.89545	474	1+
228.94243	12332	1+
229.12294	106	1+
229.99944	104	
230.88884	3694	1+
231.09816	124	1+
232.88563	938	1+
233.90067	98	
234.84225	114	1+
234.88032	230	
234.93344	134	
235.82607	106	
237.05580	204	
237.87010	96	
239.04955	92	
239.07410	220	1+
239.90226	140	1+
240.14253	112	
240.33858	104	
240.82348	166	
240.83849	246	1+
240.93915	658	
240.96355	472	
241.93949	508	
241.96401	328	
242.94077	1382	1+
242.96063	1190	1+
243.82030	116	
244.81835	180	
244.88484	90	
244.95657	6488	1+
245.06047	112	
245.14513	86	
245.39634	102	
245.50053	104	
245.90177	190	1+
245.94430	372	
246.95285	6442	1+
248.80309	308	
248.84740	96	
248.89898	1392	1+
248.95474	316	1+
249.84401	84	
250.80014	132	
250.89657	198	
250.94345	88	
250.96640	152	
251.05294	122	
251.07054	162	
251.10623	166	1+
251.83772	90	
252.88987	98	
253.57592	98	
253.83279	104	
253.90481	474	1+
254.52609	98	
254.83676	92	
255.00002	84	
258.83063	170	
258.89764	90	
258.96961	402	1+
259.57543	84	
259.82846	690	1+
260.05045	86	
260.97138	368	
261.83167	648	1+
262.80563	190	1+
263.98008	178	
264.96526	218	
265.08752	144	
265.97295	136	
266.81246	282	1+
266.86760	122	
266.97051	92	
267.78262	136	
267.97360	924	
268.15668	98	
268.81251	180	
268.85591	198	1+
268.96418	990	1+
269.61616	118	
269.96879	836	1+
270.80612	130	
270.82705	94	
271.03959	84	
271.05757	90	
271.91570	240	
272.55359	86	
274.40352	86	
275.83860	112	
276.80881	150	
277.83546	200	1+
277.86007	86	
279.00620	166	1+
279.10285	150	
279.79564	88	
280.11031	102	
280.79323	594	
281.79009	662	1+
281.86446	134	
283.85251	100	
283.88748	160	1+
284.82129	116	
285.79875	130	
285.84185	864	1+
285.93292	122	
286.42763	114	
287.97668	154	
288.37273	112	
289.88112	94	
290.78973	130	1+
290.85545	150	1+
291.03899	88	
291.10141	94	
291.95891	92	
293.11528	174	
294.11922	168	
294.85742	162	
294.87429	88	
296.80800	350	1+
296.85781	108	
297.74901	126	
297.82891	98	
297.92372	296	1+
298.80143	1370	1+
301.80210	608	1+
301.86097	502	1+
301.90370	192	1+
302.09334	86	
303.85560	1350	1+
304.87444	174	
305.11897	166	1+
308.13937	110	
308.84949	84	
309.06487	96	
310.87592	202	
311.52869	104	
314.81671	304	1+
314.91878	90	
316.81058	374	1+
317.92440	90	
318.92626	110	
319.82060	118	
319.95795	138	
320.88342	118	
321.82460	126	
321.86094	198	1+
322.81216	146	
322.92610	582	1+
323.82348	90	
324.81436	86	
326.12136	100	
326.87245	252	1+
330.50889	86	
330.89405	112	
332.04556	136	
335.93562	86	
336.53446	94	
336.94473	222	
337.36399	84	
339.82482	136	
340.93735	248	1+
341.40410	94	
341.78304	86	
341.90019	190	1+
342.00329	98	
343.31917	98	
343.96762	144	1+
344.44188	116	
346.89386	86	
347.17318	84	
348.75498	164	1+
350.89949	108	
352.88841	120	
353.61568	94	
353.75598	142	
357.04335	84	
357.78346	114	
364.63096	92	
364.95941	114	
366.79012	120	
367.72796	88	
367.77332	100	
END IONS

###FS:    #m/z: 507.84526 #charge 1+
###MS: 89
###MSMS: 92
BEGIN IONS
TITLE=Cmpd 69, +MS2(507.8453), 28.2-35.2eV, 2.0min #92
RTINSECONDS=118.041
SCANS=89,92
PEPMASS=507.84526	309492
CHARGE=1+
196.01416	306	
197.01414	156	
210.03136	150	
214.88522	286	
223.97395	190	
224.97495	252	
232.89321	388	1+
238.06092	220	1+
238.13589	162	
239.07826	252	1+
240.08333	182	1+
240.88460	148	
250.90677	378	1+
250.96680	194	
252.07803	164	
252.89082	136	
253.95909	138	
256.86606	240	1+
257.87084	172	1+
261.88525	176	
265.08430	262	1+
266.02052	166	
266.16586	288	
271.80024	148	1+
272.85285	196	
273.85075	170	
274.85224	130	
277.12579	244	1+
278.39060	142	
278.83175	200	
283.87984	144	
285.08946	154	
285.78537	130	
287.84956	662	1+
288.82343	130	
289.88317	206	
289.89807	170	
290.12904	148	
290.15119	138	
290.86562	270	
291.80713	258	1+
291.88277	366	1+
291.97715	130	
292.86560	128	
293.87296	2038	1+
295.80507	126	
296.08776	144	
296.82106	138	
296.84152	300	1+
298.85420	250	1+
300.88268	220	1+
301.66388	100	1+
302.85688	130	
303.86678	766	1+
304.90324	252	1+
305.86201	1120	
306.12194	148	
307.85286	166	
307.89124	592	
308.14068	928	1+
308.38855	162	
308.80923	160	
308.87378	762	1+
309.79394	236	
309.88757	166	
309.94309	136	
309.99784	144	
310.15693	872	1+
311.32058	128	
311.88243	4148	1+
312.34476	146	
312.91998	126	
312.94987	292	1+
313.86292	970	1+
314.86745	820	1+
315.82430	178	
316.81680	156	1+
316.86705	142	
316.91450	224	1+
317.86961	158	
317.88656	140	
317.92951	266	1+
318.86231	132	
319.88743	154	
319.99245	128	
322.34916	158	
322.86929	166	
323.38320	178	
323.86681	182	
324.85364	204	
325.81038	184	
325.83774	138	
325.89966	150	
325.92180	214	1+
326.06191	210	1+
326.15392	148	
326.88175	2274	1+
327.83584	262	1+
329.17343	136	
331.89127	202	
332.87325	608	1+
333.87479	354	1+
335.83840	402	1+
337.80225	222	1+
337.88275	240	1+
339.81883	230	1+
343.79406	212	1+
343.86805	340	1+
345.81889	224	
345.90385	164	
346.84277	136	
346.86951	178	
347.17780	272	1+
347.39285	146	
347.77710	226	
348.07253	144	
348.17823	314	1+
348.87233	138	
348.90773	142	
349.75483	550	1+
349.88228	384	1+
350.81987	134	
351.15145	152	
352.77699	238	
352.85134	424	1+
353.78294	182	
353.88749	144	
353.91143	290	1+
354.84071	146	
355.88639	192	
356.07695	162	1+
358.87901	126	
359.82509	128	
360.76276	138	
360.84275	192	1+
361.80101	150	1+
364.03368	132	
364.86565	128	
365.76950	184	
365.78370	158	
365.84783	144	
366.73170	226	1+
366.81952	144	
366.83986	504	1+
367.70629	284	
367.76824	290	1+
367.84162	310	1+
367.87213	216	1+
368.70689	750	1+
368.87762	194	1+
368.89970	264	
369.71085	468	1+
369.83629	518	1+
371.72196	152	
372.59946	172	
372.71491	372	1+
372.78324	398	1+
372.87062	280	1+
373.71773	274	1+
373.78586	332	1+
373.83353	176	
373.90250	292	1+
377.82989	128	
380.71744	684	1+
381.71935	394	1+
381.84593	178	
382.80204	176	
382.85023	152	
383.79674	290	
383.84099	150	
384.78440	158	
384.85026	1234	1+
384.88991	232	1+
386.72485	192	1+
386.85808	352	1+
387.73408	200	1+
387.80147	146	
388.76499	254	1+
389.19966	280	1+
390.84014	1116	1+
391.75896	216	1+
391.82158	476	1+
392.82583	400	1+
393.51617	84	1+
393.80259	154	
394.78578	262	1+
394.80628	124	
394.83124	358	1+
395.79053	176	1+
396.73581	166	
397.70937	168	
398.72896	794	1+
399.81262	210	1+
399.84775	182	
400.73170	254	1+
401.85357	128	
402.86590	1052	1+
404.88547	182	
405.78674	404	
405.86816	378	1+
406.83051	138	
407.23256	176	1+
407.72553	278	1+
407.74763	190	1+
407.78774	144	
407.86608	2972	1+
408.85074	1786	1+
409.71621	994	1+
410.74207	126	
410.83788	572	
410.85478	380	1+
410.90298	126	
414.84799	334	1+
417.81797	142	
417.87962	124	
421.74238	140	
421.81888	310	1+
421.88235	332	
422.82319	246	1+
423.77477	872	1+
423.86533	334	1+
424.77882	544	1+
425.75621	788	1+
425.87828	180	
426.82174	142	
426.85905	764	
426.94173	158	
427.73348	1418	1+
427.86263	470	
428.84629	498	
429.70720	166	
429.73025	220	
429.84919	226	
430.73909	564	1+
430.85662	186	
431.86522	950	1+
433.68552	126	
433.85351	260	1+
435.86401	168	
439.89734	248	
440.69251	132	
443.88519	132	
444.87140	1042	
445.74479	298	
445.87545	868	1+
446.74405	230	
447.71158	512	1+
447.75150	486	1+
448.06889	164	
449.88101	646	1+
450.76785	150	
451.75147	236	1+
457.90822	232	
458.70274	148	
460.22072	152	
461.22002	138	
461.76996	232	1+
462.88330	398	1+
465.71944	182	
467.88513	780	1+
472.74452	128	
485.89776	588	1+
486.84954	208	
490.91874	132	
491.77463	148	
504.77889	126	1+
508.85874	364	1+
509.28363	178	1+
509.86177	294	1+
END IONS

###FS:    #m/z: 340.94022 #charge 1+
###MS: 93
###MSMS: 94
BEGIN IONS
TITLE=Cmpd 70, +MS2(340.9402), 28.0-35.0eV, 2.0min #94
RTINSECONDS=121.704
SCANS=93-94
PEPMASS=340.94022	1596248
CHARGE=1+
47.16916	102	
191.03352	82	
191.95520	80	
192.92655	374	
196.88294	258	
196.90012	78	
198.88486	84	
205.94802	302	1+
205.96688	78	
208.93835	160	
208.95912	112	
210.40543	78	
210.88640	128	
210.94224	372	1+
212.87845	146	
213.93829	850	1+
214.87760	182	
215.88778	432	
215.93745	234	
217.36196	114	
217.88306	288	1+
222.95302	184	
223.96278	116	
223.98167	158	
224.82378	78	
224.95448	78	
225.94515	280	1+
226.89788	86	
226.97278	116	
228.05736	92	
228.94254	368	1+
230.88748	392	
231.00391	92	
231.88854	850	1+
231.94857	904	1+
233.87216	152	
233.94340	194	
235.42750	82	
235.86701	78	
235.89257	124	
236.88463	108	
238.07841	102	
240.22636	80	
240.83735	462	1+
243.83002	142	
244.88474	80	
244.95600	238	
246.85310	88	
246.97387	498	
247.99018	94	
248.90035	328	1+
248.99469	84	
251.89114	118	
252.86147	82	
253.34995	98	
253.79966	78	
253.88183	82	
254.90593	94	
254.96505	614	1+
255.07455	90	
256.02006	90	
256.84578	84	
256.96303	90	
257.79685	130	
257.85130	202	
258.07430	82	
258.17689	78	
258.84367	180	
258.88774	80	
258.92321	98	
258.97979	116	
259.35397	78	
259.84898	130	
259.96491	102	
260.83720	166	
261.08330	82	
261.81204	78	
261.83944	216	
262.84565	184	
263.88581	130	
264.90410	92	
265.06450	78	
265.96078	86	
266.85069	84	
267.84267	124	
268.95890	80	
269.32593	84	
272.84369	282	1+
272.90628	80	
272.93492	270	1+
273.50933	82	
273.81483	78	
274.96096	84	
275.80725	214	
275.85860	168	
275.94848	106	
276.85228	490	
277.35899	78	
277.85546	356	
277.90565	106	
277.96732	136	
278.84572	784	1+
279.84976	464	1+
280.93974	142	
281.05598	98	
282.00085	106	
284.85465	138	
284.87118	86	
284.93113	82	
285.93524	88	
286.04550	86	
286.07661	80	
287.85030	78	
290.88234	118	
290.94447	86	
291.80049	100	
292.31369	78	
292.93472	80	
293.06568	78	
293.11670	82	
293.85018	102	
294.36617	88	
295.11686	80	
295.86410	78	
295.88374	124	
296.80991	100	
296.87164	228	
297.88965	82	
297.97697	98	
298.86850	214	1+
298.96801	144	1+
302.36388	132	
302.93724	88	
306.88222	102	
307.79795	128	
307.89212	96	
309.04340	78	
311.87741	200	1+
312.41389	94	
313.44758	92	
313.76065	82	
313.91534	88	
314.05243	172	
314.52056	86	
314.82233	102	
315.81729	86	
317.86348	82	
317.98381	94	
320.74637	88	
321.10474	108	
321.42613	108	
322.85863	92	
326.17444	126	
326.49179	84	
326.88626	82	
328.84769	94	
328.88120	82	
330.81324	114	
330.82534	128	
331.77049	82	
332.73384	78	
332.82003	164	
334.76378	82	
339.12076	88	
341.93023	80	
343.71448	84	
344.72922	82	
344.78613	94	
END IONS

###FS:    #m/z: 507.84508 #charge 1+
###MS: 93
###MSMS: 95
BEGIN IONS
TITLE=Cmpd 71, +MS2(507.8451), 28.2-35.2eV, 2.1min #95
RTINSECONDS=122.476
SCANS=93,95
PEPMASS=507.84508	279386
CHARGE=1+
196.01525	188	
206.03749	134	
214.88674	118	
224.97510	334	
227.89142	184	1+
232.89538	566	
249.06241	122	
249.88934	120	
250.05953	142	
250.90682	128	
252.79710	142	
257.86681	190	1+
260.88437	246	
264.08170	276	1+
266.16498	178	
267.16892	128	
268.96910	152	
269.85756	386	1+
270.86112	330	1+
272.85405	242	
275.89467	180	1+
277.87284	152	1+
278.86115	222	1+
282.11612	120	
282.85739	194	1+
283.88040	226	1+
284.86377	308	1+
287.79559	126	1+
287.85373	350	
288.87080	298	
289.87806	412	
290.13133	166	
290.86509	616	1+
293.82791	124	
293.87009	1916	1+
294.12587	124	
295.84758	322	1+
297.00077	136	
297.89971	122	
299.81608	172	
299.95702	186	
300.85361	124	
301.84896	382	1+
302.36104	182	
302.81339	120	
303.86572	824	1+
305.86225	1198	
305.88710	134	
305.99069	156	1+
306.12313	118	
306.87656	154	
307.80625	284	1+
307.89144	384	
308.14085	300	
308.79014	172	1+
308.87289	1196	1+
309.14423	184	
309.84205	388	1+
309.88793	626	1+
309.90620	186	
310.15410	706	1+
311.88207	4204	1+
313.81116	250	1+
314.37540	152	
314.86725	542	
315.87041	262	
316.87175	366	1+
318.79352	134	
318.85678	124	
320.87661	296	1+
322.85446	168	
323.87520	478	1+
324.38052	222	1+
325.89892	444	
326.88443	1812	1+
327.80818	130	
327.91662	306	1+
328.87622	262	
329.89755	138	
330.16011	282	1+
330.81301	322	1+
330.87746	126	
331.88382	192	
332.80402	132	
332.87388	566	1+
333.76709	230	1+
333.89968	372	1+
335.83940	406	1+
335.88470	190	
336.89357	188	
336.94355	154	
337.88042	686	1+
341.88732	128	
342.52569	128	
342.88380	130	
347.77110	362	1+
347.87449	220	1+
348.75824	120	
349.75027	178	1+
350.78095	282	1+
350.82250	246	1+
350.91362	142	
351.01537	150	
351.85919	216	1+
351.91259	166	1+
353.78457	308	
353.80922	328	1+
353.85049	176	
355.77398	156	
356.78047	320	1+
357.39845	118	
357.78379	252	1+
357.84350	234	
359.87556	276	1+
364.89638	340	1+
366.18043	152	
366.84077	636	1+
367.70723	636	1+
367.76705	490	1+
368.88451	120	
368.90200	148	
369.83522	370	1+
370.75524	220	1+
370.78192	130	
371.79864	142	
371.86415	120	
372.04766	266	1+
372.78784	306	1+
373.71555	240	
373.81715	484	1+
374.81782	346	1+
374.89041	150	
375.88892	206	1+
377.92728	144	
378.06985	146	
379.31232	80	1+
379.38806	126	
380.71377	124	
380.84760	152	
381.71311	324	1+
381.84033	276	1+
381.85481	158	
382.85681	154	
383.35684	272	1+
383.78263	130	
384.84951	1176	1+
384.89191	148	
385.71893	132	
385.78800	464	1+
385.91992	164	
385.96032	200	1+
386.84946	350	1+
387.05480	238	1+
387.77178	280	
388.38463	166	1+
388.79125	304	
388.85525	166	
389.20189	466	
389.77778	140	
389.87268	148	
390.79341	294	1+
390.84551	150	
391.83935	208	
391.92187	136	
392.73394	138	
392.82757	300	
392.86440	144	
393.73396	132	
393.79642	150	
393.82474	544	1+
393.84480	128	
393.89088	130	
394.89385	344	1+
396.84775	150	
397.86431	148	1+
398.72686	592	1+
399.39100	122	
399.81014	180	1+
399.84764	348	
400.72278	172	
401.72389	136	
402.79293	268	1+
402.86371	896	1+
402.91447	142	
403.79557	228	1+
405.34635	172	
405.74243	246	1+
405.78888	228	
405.87522	518	1+
406.77787	300	1+
407.72915	260	
407.86610	2972	1+
408.06427	118	
408.75677	150	
408.85214	1042	1+
408.90485	176	1+
409.72254	320	
410.72698	138	
410.83808	706	1+
410.86412	322	1+
411.77732	256	1+
411.80930	354	1+
412.21339	142	
412.72566	310	1+
412.73947	202	
412.84749	136	
413.85676	152	
413.87515	196	
414.22227	154	
414.86256	214	1+
417.87161	194	1+
421.80321	234	1+
421.88317	200	
422.71513	142	
422.86969	708	1+
422.88521	132	
423.77845	504	1+
424.75361	490	1+
424.82436	160	1+
425.87029	152	
426.86272	700	
426.89120	194	
427.70744	160	
427.73205	1710	1+
427.86518	406	
428.68090	258	1+
428.85590	632	1+
428.88750	414	1+
429.70052	420	1+
429.83399	496	1+
430.30872	258	1+
430.74220	564	1+
430.83842	330	1+
430.88479	176	
431.22746	142	
431.87162	362	1+
433.85890	266	
435.85943	160	
436.06825	156	
439.67997	178	1+
439.89017	330	1+
442.86636	150	
443.75034	188	
443.77406	176	
444.74519	138	
444.78398	148	
444.87222	1122	1+
445.74255	572	1+
445.81277	142	
446.86946	126	
447.71129	346	1+
448.75404	210	
449.78916	126	
449.87948	414	1+
450.75286	222	1+
451.88215	244	
457.90376	222	
458.91096	144	
461.77176	186	1+
462.88192	770	1+
465.72218	244	1+
466.81280	154	1+
467.88806	702	1+
472.69700	148	
473.71117	222	1+
474.24981	120	
485.90788	134	
486.67503	130	
487.72645	278	1+
487.81471	124	
488.28419	140	
491.73838	166	
507.66923	236	1+
END IONS

###FS:    #m/z: 336.94544 #charge 1+
###MS: 93
###MSMS: 96
BEGIN IONS
TITLE=Cmpd 72, +MS2(336.9454), 28.0-35.0eV, 2.1min #96
RTINSECONDS=123.248
SCANS=93,96
PEPMASS=336.94544	140230
CHARGE=1+
69.63457	80	
84.74627	78	
103.78918	120	
182.00091	96	
182.87043	104	
183.94105	90	
185.87118	82	
197.45033	96	
198.96620	80	
202.84213	84	
204.93138	126	
205.46331	96	
207.96679	114	
210.88621	194	
211.94367	2952	
212.87893	1492	1+
212.94448	88	
213.89831	96	
213.93869	1286	1+
214.87373	146	
214.90136	78	
215.88552	600	1+
217.94510	80	
218.84255	156	
219.95488	102	
223.95948	96	
224.94799	88	
224.97639	130	
226.85186	84	
228.89350	268	
229.95453	2990	1+
230.88888	2882	1+
230.94072	80	
231.94788	1238	1+
232.06742	92	
233.82517	172	1+
233.89259	186	
234.91376	78	
235.89101	118	
236.82995	80	
236.84989	82	
238.84634	118	
240.83867	174	1+
240.87349	98	
241.94210	80	
242.36448	84	
243.86996	88	
244.93270	78	
245.44038	98	
246.90824	88	
247.30789	92	
247.91295	88	
247.96537	916	1+
248.90019	902	1+
249.05086	78	
249.95460	656	1+
250.83217	422	1+
250.88253	112	
252.97084	1932	1+
253.83908	116	
253.90508	302	
253.93461	116	
253.98961	82	
254.90435	128	
254.96560	584	1+
255.90390	88	
255.92381	112	
256.07652	180	
256.94959	182	1+
257.85640	142	
258.84603	512	1+
261.85069	198	
262.89204	78	
262.94809	228	
263.83033	80	
263.93440	76	
264.09786	96	
265.01796	126	
265.85405	112	
265.91877	80	
266.09608	100	
266.91724	78	
267.00834	92	
267.44072	88	
267.84232	140	
268.84223	826	1+
270.44928	108	
270.98234	358	
271.91635	230	
271.95773	76	
272.84584	80	
272.91817	158	
272.98017	208	
273.83707	142	1+
274.19412	120	
274.93988	84	
274.97246	168	1+
275.73526	120	
275.86075	106	
276.85458	678	1+
277.31658	92	
277.83082	794	1+
278.03805	80	
278.71657	80	
278.80639	78	
278.83265	568	1+
279.10442	134	
280.83259	220	
280.91395	76	
281.08091	84	
281.12192	144	
282.87875	146	
282.97455	120	
283.90432	154	
283.93102	88	
284.87790	212	
285.55140	78	
285.85170	272	
285.93101	78	
286.84748	1234	1+
287.41351	120	
287.84955	748	1+
288.06339	82	
288.33839	76	
289.50128	92	
290.85535	174	
291.33399	82	
291.79950	148	
291.86195	96	
292.44018	190	
293.10892	146	
293.87347	80	
294.27820	84	
294.81536	120	
294.86143	176	
294.89862	122	
294.99242	78	
295.02004	98	
295.88052	110	
295.97070	138	
296.43645	74	
296.54660	100	
296.80700	78	
296.86819	336	1+
296.91431	82	
297.35281	78	
299.22765	88	
299.41245	84	
300.05885	84	
302.87716	92	
304.86194	112	
305.58459	90	
305.75389	80	
306.82804	150	
307.06523	80	
308.98978	90	
309.85980	186	1+
310.42049	78	
312.04508	78	
312.87690	100	
312.89778	78	
313.97395	88	
314.35704	80	
317.07545	98	
318.76899	142	
320.92213	76	
324.03792	84	
325.89685	80	
327.38422	86	
332.90190	98	
334.13740	76	
334.91222	76	
335.84079	76	
339.75777	152	
341.10427	88	
341.62653	80	
END IONS

###FS:    #m/z: 340.94040 #charge 1+
###MS: 97
###MSMS: 98
BEGIN IONS
TITLE=Cmpd 73, +MS2(340.9404), 28.0-35.0eV, 2.1min #98
RTINSECONDS=126.941
SCANS=97-98
PEPMASS=340.94040	1589858
CHARGE=1+
182.85692	92	
189.94619	98	
190.93252	126	
192.92733	204	
196.88287	98	
198.87939	84	
198.99580	92	
201.97025	146	
202.01930	88	
203.87339	84	
203.93485	148	
204.42262	100	
207.94025	100	
208.02523	82	
208.91893	90	
208.93398	98	
208.95660	230	
209.94368	256	
210.93493	252	
212.87809	192	
212.93663	94	
213.88439	158	
213.93900	840	1+
214.51800	84	
214.88189	660	1+
214.89439	180	
217.45971	104	
217.93917	216	
221.89353	144	
222.95191	406	1+
222.99920	78	
223.95538	266	1+
224.87884	82	
224.90192	138	
225.95482	132	
226.01862	94	
226.89337	138	
226.96771	98	
227.91089	94	
228.94887	206	
230.88681	672	1+
231.88835	400	1+
231.94851	1352	1+
233.89826	458	
234.92114	90	
235.83671	160	
235.89863	176	
237.08301	80	
238.90026	262	1+
239.90411	170	1+
239.92858	108	
240.83873	102	
240.87952	92	
240.96300	84	
241.38099	86	
241.84288	370	1+
242.94750	90	
242.96313	96	
243.83250	266	
244.39478	88	
244.83292	142	
245.18471	88	
245.83851	80	
246.08125	84	
246.97515	406	1+
247.02990	84	
247.82768	84	
249.96175	150	
249.99152	116	
250.99448	116	
251.88458	104	
252.78538	78	
252.96895	92	
253.89999	188	
254.90909	134	
254.94422	132	
254.96647	470	1+
255.39258	82	
255.78723	88	
255.81660	80	
256.86830	82	
256.91052	90	
256.96440	242	
258.84843	676	1+
258.96475	112	
258.99629	90	
259.34032	96	
259.95709	198	
260.83163	568	1+
261.84933	116	
262.83469	124	
262.96451	228	1+
265.85685	266	1+
267.13405	80	
267.98524	82	
268.84114	124	
270.20510	84	
270.83229	132	
270.95434	92	
271.42857	176	
271.79880	112	
272.84717	112	
272.89706	126	
272.93461	338	1+
272.97299	278	1+
273.79470	278	1+
274.85976	158	
274.87684	108	
274.94689	80	
275.85462	902	1+
275.87798	90	
275.93337	78	
275.96337	350	1+
275.98923	136	
276.82513	90	
276.85674	778	1+
276.89286	84	
278.84538	162	
279.81215	98	
279.84051	116	
279.92708	142	
280.85190	214	1+
280.94211	104	
282.83952	84	
283.36212	98	
285.03056	80	
286.79984	158	
286.86431	82	
287.93007	82	
288.94061	80	
289.85715	234	1+
292.90439	88	
292.92058	110	
294.86540	274	1+
295.75212	136	
295.93392	78	
296.80931	200	
296.85151	82	
296.97162	202	1+
298.11340	80	
298.81878	110	
298.88451	210	1+
298.96443	90	
299.78540	132	
299.81846	90	
299.91198	84	
300.86989	94	
301.93702	210	1+
302.76208	78	
302.84942	142	
302.94190	148	1+
303.86164	144	
304.86137	92	
305.41050	84	
305.87338	138	
306.87766	226	1+
307.80013	150	
307.81538	102	
308.44168	86	
308.84714	92	
309.80465	236	1+
310.87868	132	
311.87946	108	
313.95676	82	
314.77308	86	
314.94080	80	
317.08672	92	
319.75095	82	
319.77511	108	
323.88978	240	1+
324.21046	92	
330.81665	88	
331.81439	298	1+
334.98219	84	
338.86881	88	
338.90378	114	
339.78595	80	
339.82965	142	
339.88329	90	
340.34531	90	
341.90765	114	
342.89628	128	
345.47761	94	
END IONS

###FS:    #m/z: 336.94570 #charge 1+
###MS: 97
###MSMS: 99
BEGIN IONS
TITLE=Cmpd 74, +MS2(336.9457), 28.0-35.0eV, 2.2min #99
RTINSECONDS=127.712
SCANS=97,99
PEPMASS=336.94570	133360
CHARGE=1+
182.86870	84	
187.92753	92	
189.03533	82	
191.50491	82	
193.87226	86	
195.93113	86	
201.92324	80	
204.98128	106	
209.86575	80	
210.88244	140	
211.94365	2622	
212.87881	1710	1+
213.05486	80	
213.93886	1056	1+
215.88810	192	
215.94027	86	
216.88604	138	
219.05947	80	
221.88038	88	
222.38551	78	
222.94775	150	
223.96228	100	
224.97301	302	1+
226.96807	108	
227.97200	82	
228.89375	282	1+
228.96139	130	
229.95503	2558	1+
230.40739	90	
230.88774	1946	1+
231.05997	96	
231.95212	1406	1+
232.93216	86	
233.82870	328	1+
233.87955	350	1+
233.89820	140	
233.94539	216	
234.03382	88	
234.88280	294	1+
234.93749	132	
235.82357	100	
236.85633	116	
237.93266	104	
238.43481	108	
240.83315	78	
240.93367	134	
240.95865	236	
241.83714	82	
242.79650	90	
242.91761	82	
243.02824	78	
243.71028	96	
243.87504	108	
244.53685	86	
246.10452	80	
246.85932	122	
246.97350	108	
247.10717	94	
247.96490	670	1+
248.87447	76	
248.89768	666	1+
248.93063	88	
248.98446	110	
249.82876	164	
249.96229	244	
250.82859	722	1+
250.88972	196	1+
250.95184	100	
250.96950	266	
251.06838	138	
251.83074	432	1+
251.95543	130	
251.96864	204	
252.42265	82	
252.97070	1406	1+
253.06939	76	
253.08222	100	
253.83118	316	1+
253.90665	604	1+
254.96670	576	1+
255.87818	100	
255.90666	116	
256.89923	78	
256.96017	244	1+
257.78455	76	
257.85081	186	
258.84790	354	
259.95468	132	
260.82790	226	
260.85175	146	
260.93729	76	
261.83204	148	
261.84674	106	
262.83247	108	
262.94464	122	
263.45962	78	
263.83667	82	
264.01194	82	
264.12375	98	
265.08182	154	
265.85972	76	
266.92499	86	
267.83553	80	
267.88892	78	
268.78938	90	
268.84083	916	1+
269.07585	90	
269.14706	146	1+
269.81398	88	
270.84892	234	
270.98969	96	
271.84535	144	
271.91358	124	
271.92753	76	
272.13597	80	
272.44445	88	
272.85410	78	
272.86995	84	
273.48289	86	
273.79274	110	
273.82218	78	
273.94926	142	1+
274.86646	120	
274.89585	110	
275.88367	264	1+
276.00874	94	
276.85687	136	
277.83928	188	
278.83653	614	1+
278.86374	104	
278.95190	76	
279.85020	96	
279.97021	108	
280.95937	82	
281.00263	76	
281.11368	86	
281.92486	100	
282.97368	130	
283.43260	76	
285.84918	158	
285.88123	78	
286.84923	1162	1+
287.85304	838	1+
289.87913	92	
290.12596	86	
291.97783	78	
292.12679	74	
292.85503	88	
293.10837	90	
294.10832	86	
294.86653	156	
295.44388	98	
297.35290	76	
297.97139	102	
298.90906	76	
299.43374	92	
299.87500	130	
300.96533	76	
301.89924	92	
303.85975	140	1+
304.79003	192	1+
304.92381	84	
304.94786	86	
306.88321	162	
307.89132	92	
308.88792	88	
309.86579	410	1+
309.92909	86	
310.87021	302	1+
310.92917	98	
311.04362	76	
313.47599	92	
313.80429	84	
315.97011	88	
319.94626	78	
321.21536	76	
322.46601	84	
326.36556	80	
327.27550	82	
329.87527	80	
338.83819	74	
END IONS

###FS:    #m/z: 359.96137 #charge 1+
###MS: 97
###MSMS: 100
BEGIN IONS
TITLE=Cmpd 75, +MS2(359.9614), 28.0-35.0eV, 2.2min #100
RTINSECONDS=128.485
SCANS=97,100
PEPMASS=359.96137	103678
CHARGE=1+
197.88350	80	
200.87610	126	
205.94004	88	
207.94605	234	1+
209.94441	918	
216.41084	92	
217.92344	84	
220.95679	210	
221.94613	80	
222.58893	84	
222.95276	914	1+
223.89508	188	
224.94863	1216	
225.92137	84	
225.97227	230	1+
225.99070	96	
226.84370	82	
226.89171	128	
226.94658	6038	1+
226.97728	230	1+
227.93155	92	
228.94215	5670	1+
232.90042	84	
235.82517	114	
235.98950	94	
236.01008	92	
237.05697	160	
239.06791	146	
240.82151	120	
240.83532	102	
240.93852	178	
240.96239	1048	1+
241.69213	112	
241.79022	110	
241.94379	86	
242.94146	82	
242.95953	496	1+
242.99180	106	
243.88782	206	1+
244.65022	86	
244.95682	3086	1+
244.97943	126	
245.93896	122	
246.95264	2810	1+
247.01975	90	
247.90503	90	
247.98011	196	
248.55319	92	
248.80111	420	1+
249.01299	150	
250.78807	106	
250.83699	120	
250.95125	462	
250.97121	144	
251.04511	90	
251.83326	196	1+
251.87633	84	
252.87352	102	
252.95427	540	
254.03640	80	
255.87982	122	
256.04440	100	
256.36985	158	
256.58908	92	
256.89192	84	
256.91561	92	
258.80145	138	
258.82860	322	1+
258.97363	348	1+
259.80038	114	
259.93175	84	
260.93270	100	
260.96952	660	1+
262.94782	130	
263.48371	106	
263.92035	98	
263.97737	252	1+
264.96160	148	
265.81888	88	
265.88869	102	
266.81595	260	
266.85073	126	
266.91349	248	1+
267.78527	112	
267.97532	512	1+
269.96897	1006	1+
271.41148	82	
271.84339	166	
271.95567	96	
272.84395	108	
273.97659	102	
275.96996	256	
276.85997	130	
277.80823	112	
277.86226	210	1+
278.79787	158	
278.84226	204	
279.10365	112	
279.11753	320	1+
280.36904	84	
280.79186	810	1+
280.92633	100	
281.85356	224	1+
282.93691	98	
283.07422	198	
283.33959	92	
283.43675	106	
283.78819	142	
283.98624	156	
284.82576	148	
285.08062	92	
286.86116	168	
286.91402	94	
289.90168	116	
290.80288	122	
291.79503	346	1+
291.94873	158	
292.86452	114	
293.85768	296	1+
293.98414	134	
295.89153	84	
296.06062	82	
296.81019	172	
296.86815	96	
298.80460	1048	1+
298.97598	148	
299.87375	104	
300.42884	84	
300.78677	126	
301.34072	92	
301.41747	80	
301.82422	82	
301.90159	86	
302.45226	92	
304.51402	86	
304.80577	94	
305.88014	96	
307.79600	86	
307.83801	82	
308.79860	132	
309.25724	96	
309.87503	84	
311.13027	120	
311.84514	80	
312.46384	82	
312.81498	114	
313.44962	92	
314.16112	94	
314.81924	148	
315.85253	168	1+
316.80950	208	
316.89854	94	
316.99480	106	
317.06685	90	
317.10996	98	
318.81503	124	
318.86429	116	
318.93776	150	
319.81970	82	
320.95734	212	1+
320.99472	88	
321.82079	360	1+
321.87166	158	1+
322.92383	134	
323.01432	174	
324.74689	148	1+
328.88909	114	
329.86868	338	1+
331.06065	82	
332.40705	98	
333.81871	204	1+
334.95282	140	
336.94429	112	
337.94882	168	
340.93762	178	
346.92802	98	
348.83612	84	
353.82576	96	
355.17374	86	
356.77185	110	
359.54223	104	
362.76233	92	
363.25374	88	
363.76716	86	
END IONS

###FS:    #m/z: 322.92970 #charge 1+
###MS: 101
###MSMS: 102
BEGIN IONS
TITLE=Cmpd 76, +MS2(322.9297), 28.0-35.0eV, 2.2min #102
RTINSECONDS=132.198
SCANS=101-102
PEPMASS=322.92970	4462664
CHARGE=1+
49.47641	172	
170.96365	78	
192.89083	96	
195.08315	86	
202.85976	80	
205.94873	216	
210.88629	86	
212.87634	154	
212.89559	80	
214.89717	124	
223.96042	196	
223.97702	142	
224.87718	86	
224.96131	110	
225.15893	80	
226.05918	78	
226.87212	76	
227.88830	128	
227.90507	80	
228.90926	96	
229.12690	160	
230.88885	134	
231.90441	128	
232.01869	92	
232.10089	92	
233.40659	74	
234.93232	80	
235.79345	78	
235.88195	80	
236.38333	80	
236.95629	86	
237.11302	88	
237.83032	88	
237.98752	84	
238.08604	78	
238.82869	94	
238.94263	110	
239.07471	218	
239.78459	142	
240.08034	106	
240.80658	74	
240.82352	384	1+
240.84897	84	
240.94033	2238	
240.96764	270	1+
241.93896	6600	1+
242.88495	74	
242.94105	4756	1+
243.81667	132	
244.01124	76	
244.04198	158	
244.82038	216	
244.94090	1168	1+
245.60567	76	
246.85365	110	
246.97657	280	1+
247.16592	118	
247.38735	76	
248.85119	96	
249.90615	94	
250.46771	84	
250.96747	84	
250.98667	74	
251.93961	82	
253.83163	154	
255.78196	134	
255.92578	82	
256.83879	86	
257.01017	82	
257.40780	88	
257.80135	100	
258.40169	82	
258.81343	130	
258.83016	172	
258.89784	96	
259.77366	126	1+
260.33954	144	
260.83274	238	
260.99799	90	
261.82908	1076	1+
262.34484	84	
262.98749	76	
263.44152	76	
265.08672	102	
265.83383	112	
265.85275	84	
266.85462	116	
267.07325	84	
267.79233	86	
267.90924	86	
268.45376	110	
268.78381	78	
268.84407	74	
270.79791	174	1+
271.04524	82	
271.84720	106	
272.44206	82	
272.82104	80	
272.84959	84	
273.78990	296	1+
274.82669	88	
274.88581	84	
275.79027	84	
275.80931	74	
276.81321	206	1+
277.83124	86	
278.02367	86	
278.03805	78	
279.09183	910	1+
280.84166	218	1+
281.80691	80	
281.91509	74	
281.94420	94	
281.99431	124	
282.79491	92	
283.06553	266	1+
283.78431	350	1+
284.28991	176	
285.64460	78	
285.86762	286	1+
286.96829	78	
287.40935	94	
288.79567	76	
289.78540	104	
291.42646	100	
291.80318	120	
291.94032	76	
291.99574	82	
292.18586	80	
292.80303	80	
292.82213	78	
292.86803	100	
293.43578	86	
293.87150	84	
294.02493	78	
294.44221	116	
294.85213	112	
294.96066	92	
297.81523	104	
297.86979	80	
298.92614	82	
299.78388	92	
301.43053	82	
304.79555	212	1+
305.87849	96	
306.87966	80	
307.80049	220	
307.88701	174	
308.86550	140	
309.82008	140	
309.93346	100	
310.44189	86	
311.02391	80	
311.08474	82	
311.86264	298	1+
312.80298	186	
313.80847	74	
314.74234	84	
314.77346	88	
315.88255	94	
315.93122	76	
318.76099	82	
318.87558	76	
320.84741	86	
321.58705	106	
323.39289	78	
324.89505	384	1+
325.89586	224	1+
326.32313	80	
327.07695	74	
END IONS

###FS:    #m/z: 340.94025 #charge 1+
###MS: 101
###MSMS: 103
BEGIN IONS
TITLE=Cmpd 77, +MS2(340.9402), 28.0-35.0eV, 2.2min #103
RTINSECONDS=132.97
SCANS=101,103
PEPMASS=340.94025	1616650
CHARGE=1+
186.03531	82	
192.92303	76	
197.54315	76	
198.81740	82	
200.20987	86	
205.95097	122	
209.89091	84	
209.94421	78	
211.90036	82	
212.87981	142	
213.48520	106	
213.94048	672	1+
215.88561	372	1+
215.93674	170	
217.88178	142	
219.88329	86	
220.47422	78	
221.94812	80	
223.96136	160	
224.99506	92	
225.95009	90	
226.90763	86	
226.94726	146	
226.99235	94	
227.78854	80	
227.88121	80	
230.88782	1020	1+
231.94979	1236	1+
232.05407	76	
233.89503	136	
233.95316	296	
235.52378	96	
235.89471	162	
237.48388	84	
237.90530	78	
238.05013	88	
239.78734	90	
240.83860	130	
240.85318	96	
241.84200	76	
241.94735	132	
242.85353	118	
242.95719	80	
243.05682	80	
243.83033	184	
243.86560	80	
243.89903	78	
244.95532	164	
246.97544	198	
247.98196	130	
248.89808	140	
249.89869	210	
249.95906	564	1+
250.94407	80	
251.11876	122	
252.04003	80	
253.92300	112	
254.90399	184	
254.96358	794	1+
255.41014	80	
256.10914	96	
256.15240	106	
256.85146	126	
256.91152	146	
257.79625	78	
257.84510	82	
257.88513	76	
258.84604	328	1+
259.96163	94	
260.83507	84	
262.92079	88	
263.88424	78	
263.91243	130	
264.87206	126	
264.97871	144	
266.34940	90	
266.75251	100	
266.86917	82	
267.81438	76	
268.64523	98	
268.78697	144	
268.84264	220	
268.99316	114	
269.84499	108	
271.84370	132	
272.34610	180	
272.44006	80	
272.90037	90	
272.93150	264	
272.97421	268	1+
273.42371	74	
273.89915	82	
274.87973	80	
275.80913	86	
275.92104	96	
276.85716	938	1+
277.86255	580	1+
278.84445	830	1+
278.89027	80	
280.87057	152	
280.90660	82	
281.06072	86	
281.90356	136	
282.85222	108	
282.88515	80	
283.93085	94	
284.50017	82	
287.81445	110	
288.80092	80	
290.85971	80	
290.94033	94	
291.86459	76	
292.47139	112	
293.43838	80	
294.43153	84	
294.84358	178	1+
294.86478	128	
295.90631	98	
295.96777	86	
297.89128	146	
297.97396	236	
299.88177	106	
300.87900	126	
302.17060	98	
302.93757	202	1+
303.35626	106	
303.44359	88	
304.36641	102	
306.88286	120	
307.40744	84	
307.79580	224	1+
310.82255	86	
311.43127	96	
311.83882	78	
311.85968	136	
311.88238	130	
312.80480	82	
312.87901	76	
314.57020	88	
314.96484	128	1+
315.54925	98	
315.65159	104	
315.87653	76	
317.76607	76	
318.06897	80	
318.88231	74	
319.96816	76	
320.67590	78	
323.75999	82	
323.88751	78	
324.90960	76	
327.20901	76	
328.82307	136	
330.81487	234	1+
332.08039	76	
332.91497	78	
333.01833	84	
334.70537	94	
335.53707	120	
338.40206	108	
338.86746	78	
339.40571	78	
339.87656	76	
339.96699	76	
344.41191	80	
344.89672	92	
END IONS

###FS:    #m/z: 363.95632 #charge 1+
###MS: 101
###MSMS: 104
BEGIN IONS
TITLE=Cmpd 78, +MS2(363.9563), 28.0-35.0eV, 2.3min #104
RTINSECONDS=133.742
SCANS=101,104
PEPMASS=363.95632	889708
CHARGE=1+
97.10147	142	
101.12560	88	
103.30064	86	
124.09331	82	
150.20571	88	
178.93609	96	
182.86911	104	
185.86741	98	
187.86940	180	
189.86351	652	
191.85504	614	1+
196.88289	118	
199.93732	96	
200.94774	96	
207.87320	860	
207.95191	112	
209.86954	104	
209.94320	1224	1+
210.88280	372	1+
212.87840	2964	1+
214.89660	200	
215.00580	88	
215.87986	128	
216.41247	92	
219.41800	88	
219.86819	142	
222.95171	582	1+
223.90061	100	
224.94957	1026	1+
225.88601	160	
225.97075	108	
226.87163	96	
226.89680	148	
226.94703	10584	1+
227.93047	106	
228.89435	954	
228.94168	11604	1+
229.07371	108	
230.79464	104	
230.88884	4738	1+
232.88644	544	1+
234.88240	196	
236.82896	90	
238.93568	124	
239.07602	82	
240.81861	140	
240.93847	270	
240.96137	746	1+
241.94600	288	
241.97588	106	
242.52294	106	
242.94116	1048	1+
242.96065	560	
243.82217	290	
244.95676	4898	1+
245.82016	140	
245.90174	480	1+
246.80916	132	
246.90361	406	1+
246.95294	5480	1+
247.84104	84	
248.63253	90	
248.80260	572	1+
248.90052	1258	1+
250.83440	96	
250.89714	266	
250.94844	176	
250.96426	84	
250.97908	82	
251.07106	86	
251.86560	96	
251.90785	134	
253.83580	146	
253.91074	320	1+
254.86054	112	
254.92297	176	1+
256.47129	86	
257.08764	124	
257.90442	94	
257.95382	82	
258.83009	132	
258.84157	252	1+
258.89335	88	
258.97297	378	1+
260.82693	572	1+
260.84951	198	
260.96953	692	1+
262.52084	196	
262.80812	86	
263.52928	102	
264.07042	84	
264.81727	88	
264.96996	394	1+
265.90653	408	1+
265.97290	256	1+
265.98815	148	
266.78528	252	1+
266.81335	768	1+
266.85183	210	1+
267.09646	84	
267.97307	1038	1+
268.36147	94	
268.81205	84	
268.96101	104	
269.86623	110	
269.96815	1006	1+
271.91564	312	
271.95873	114	
275.03466	98	
276.38609	94	
276.81432	200	
276.84659	108	
277.11131	138	
277.85342	212	
278.42508	84	
278.80282	176	
278.84824	178	1+
278.87416	84	
278.90178	244	1+
279.10082	178	
279.38505	104	
280.10829	334	1+
280.78769	740	1+
281.13630	92	
281.93782	84	
282.03064	82	
282.90201	84	
283.43232	86	
283.84944	242	
283.98644	134	
284.82624	238	
284.86219	132	
284.93110	104	
285.80459	90	
285.84380	622	
286.82880	158	
287.42406	94	
288.47816	84	
288.79236	94	
289.80194	96	
289.87896	238	1+
291.86874	82	
293.11866	124	
294.80839	114	
294.86097	150	
294.91956	184	1+
294.94604	88	
295.39542	88	
295.89138	106	
296.80938	280	
296.86626	84	
297.81222	162	
297.85958	232	1+
298.80480	454	
299.79912	792	1+
300.90993	82	
301.85975	306	
302.86279	154	
303.80163	146	
303.85683	1092	1+
304.08074	118	1+
306.85050	166	1+
306.86804	184	
306.88947	86	
308.14096	84	
308.99438	108	
309.81218	228	1+
309.87222	248	1+
310.87816	170	1+
312.04921	94	
312.87343	182	1+
315.88938	88	
316.81903	392	1+
318.79970	138	
318.93192	312	1+
321.38764	134	
321.81684	322	1+
321.84566	210	1+
321.86656	172	
322.87887	148	
322.92953	148	
324.89786	104	
326.86999	118	
326.92107	126	
327.70736	154	1+
328.29155	102	
328.88265	148	1+
332.87728	84	
336.94306	310	
337.83754	84	
339.82875	180	
340.41995	102	
340.93989	380	1+
342.78154	198	1+
342.95522	84	
346.98303	86	
350.90299	88	
351.76313	170	1+
354.01047	96	
354.03369	94	
362.83950	102	
363.78642	114	
363.88826	110	
364.70018	88	
367.77308	120	
367.90289	188	
END IONS

###FS:    #m/z: 322.92961 #charge 1+
###MS: 105
###MSMS: 106
BEGIN IONS
TITLE=Cmpd 79, +MS2(322.9296), 28.0-35.0eV, 2.3min #106
RTINSECONDS=137.422
SCANS=105-106
PEPMASS=322.92961	4187740
CHARGE=1+
186.91411	74	
191.85695	70	
200.37151	114	
201.04579	86	
203.98386	92	
205.91770	80	
205.94753	140	
206.92393	100	
207.95091	92	
208.79446	80	
209.88974	126	
209.94589	88	
212.88069	196	
214.11365	76	
214.90129	76	
214.93941	82	
216.44315	72	
220.01289	74	
220.88104	72	
221.94581	74	
222.02835	100	
222.95361	436	1+
223.03243	92	
223.95862	304	1+
225.00434	72	
225.89106	80	
226.04598	76	
227.94988	110	
229.90986	76	
230.82862	74	
231.20944	74	
231.98664	90	
232.05981	82	
233.02222	76	
233.87785	94	
235.88142	366	
236.02905	88	
236.38379	72	
236.91478	82	
238.02602	74	
238.55247	88	
238.93932	106	
240.82387	202	1+
240.93981	2686	
240.96199	170	
241.93886	8346	1+
242.94115	6038	1+
243.81648	220	
244.59297	72	
244.82267	88	
244.85706	84	
244.93899	1482	
245.04045	82	
245.59225	78	
245.82040	124	
246.81325	74	
246.85840	104	
246.94060	70	
246.98225	152	
247.37767	194	
248.86670	80	
248.90327	176	1+
249.08945	94	
250.96900	72	
251.06955	128	
251.08979	122	
251.43061	104	
251.91925	78	
252.84532	236	1+
252.90841	94	
252.93768	78	
253.83305	138	
256.06413	72	
256.78503	128	
256.89696	138	
257.94795	82	
258.01695	72	
258.08599	76	
258.43741	92	
258.83362	90	
258.97436	82	
260.33587	78	
260.82807	1214	1+
260.95430	86	
261.82992	784	1+
261.98114	86	
262.03066	72	
262.89696	84	
262.91833	102	
262.94180	94	
263.01942	94	
263.82865	276	1+
263.98016	90	
264.42332	74	
265.85280	86	
266.81281	72	
266.86503	74	
266.96294	86	
267.06734	72	
267.84523	182	1+
267.92302	92	
268.13017	78	
268.84077	356	1+
268.95615	130	
269.84304	298	1+
271.34882	82	
271.79992	100	
272.80033	86	
272.84707	228	1+
272.92935	94	
273.79278	274	1+
274.48466	80	
275.80987	108	
276.81279	74	
277.80458	120	
278.08912	356	1+
279.09201	298	1+
279.80602	76	
281.84930	206	
283.06962	208	
283.79294	72	
283.85571	80	
284.04456	74	
284.29248	260	
284.45472	72	
284.85178	206	
285.08851	74	
285.29615	108	
285.47447	72	
286.79368	72	
286.98286	74	
287.86423	210	1+
288.40960	82	
290.87285	112	
291.80433	142	
292.02821	72	
292.80303	84	
293.86428	78	
295.10831	74	
295.37642	88	
295.80719	88	
296.87760	98	
297.85770	228	1+
298.03716	74	
298.81298	84	
298.91321	72	
299.78543	160	
299.82918	84	
300.78223	98	
300.85260	88	
301.86993	284	1+
301.97819	80	
305.05887	86	
305.80141	88	
306.42642	72	
307.43952	84	
307.79507	180	1+
308.89082	106	
309.07461	72	
309.93985	72	
311.88450	146	
312.80700	86	
313.36071	76	
314.81885	144	
316.02054	82	
316.76253	180	1+
320.79691	84	
321.14887	82	
322.20588	72	
322.79466	74	
324.89833	296	1+
324.92129	72	
325.76436	78	
END IONS

###FS:    #m/z: 363.95636 #charge 1+
###MS: 105
###MSMS: 107
BEGIN IONS
TITLE=Cmpd 80, +MS2(363.9564), 28.0-35.0eV, 2.3min #107
RTINSECONDS=138.195
SCANS=105,107
PEPMASS=363.95636	774298
CHARGE=1+
47.80394	100	
48.41968	108	
92.88418	90	
99.01050	80	
138.99903	96	
171.35251	92	
180.86988	82	
187.93723	82	
189.01662	98	
189.86190	732	1+
191.85978	204	
196.88623	238	
200.94404	102	
202.01416	80	
207.87754	516	1+
207.94774	228	
208.42225	98	
209.86762	340	
209.94356	1354	1+
210.88447	544	
211.97019	84	
212.87888	3420	1+
215.89501	120	
215.92275	150	
219.86520	200	
222.95290	500	
223.42105	82	
223.95945	264	
224.88125	224	1+
224.94862	1514	1+
225.97293	158	
226.94712	10656	1+
228.85280	104	
228.89549	760	
228.94193	10910	1+
229.16616	124	
230.88888	4574	1+
231.01513	84	
231.07483	106	
232.88465	684	
234.88182	336	1+
235.02092	94	
235.82174	126	
237.53898	86	
238.06382	114	
239.85701	88	
240.82090	186	
240.94147	348	
240.96327	866	1+
241.83791	96	
241.93817	1566	1+
242.94095	1286	1+
242.95887	560	1+
243.82054	528	1+
244.95646	5550	1+
245.07491	82	
245.26815	122	1+
246.04856	108	
246.83714	148	
246.90157	216	
246.95203	5962	1+
247.90595	86	
247.97487	160	
248.80566	108	
248.82949	220	1+
248.90037	1360	1+
250.80579	96	
250.89407	330	1+
250.94760	204	1+
250.96844	288	1+
251.07193	122	
253.08992	88	
253.42799	80	
253.83300	210	
253.90362	338	1+
254.15005	92	
254.84283	98	
257.90858	84	
258.37717	144	
258.82947	264	
258.84471	552	1+
258.93093	84	
258.97314	208	1+
259.90442	184	1+
260.53393	86	
260.83037	844	1+
260.96647	506	1+
261.82857	582	1+
262.84634	142	
263.96271	394	1+
264.35116	86	
264.79459	152	
264.98706	138	
265.41638	110	
265.82850	98	
265.84352	182	1+
265.86791	232	1+
266.81205	436	1+
267.04063	160	1+
267.65161	122	
267.92419	98	
267.97135	512	1+
269.96976	922	1+
271.91659	340	
272.93933	98	
273.85376	164	
273.96440	80	
275.08561	88	
275.91206	160	
276.80709	204	
276.85664	180	
277.02368	84	
277.41179	80	
277.81009	114	
277.83575	84	
277.85923	200	1+
278.79777	266	1+
278.87757	86	
279.10245	128	
279.12448	96	
279.94730	82	
280.79211	814	1+
281.11820	100	
281.84920	126	
281.94398	106	
282.83084	176	
282.85441	292	1+
283.42647	80	
283.98374	124	
284.79178	240	1+
285.12410	104	
285.84598	834	1+
285.97385	134	
286.81516	96	
288.82278	212	1+
289.87479	116	
290.90588	112	
291.84808	200	1+
293.11634	332	1+
294.32855	160	
294.62975	114	
296.47373	154	
296.80847	216	
297.57736	82	
297.80733	224	
297.83014	86	
298.80272	970	1+
299.83765	88	
299.86528	172	
299.91620	106	
300.78719	90	
300.85671	90	
301.14342	104	
301.86073	358	1+
301.94603	90	
302.79822	80	
302.94945	88	
303.81810	106	
303.85682	864	
304.44363	90	
304.80398	260	1+
306.12124	80	
307.84032	90	
307.88194	166	
308.81043	84	
309.12768	82	
310.95722	166	1+
312.80656	80	
312.91521	90	
313.88896	80	
313.96556	110	
316.66243	86	
316.81446	322	1+
317.77472	86	
319.72457	86	
319.81999	176	
319.86782	144	
320.75292	92	
320.81692	248	1+
321.04575	104	
321.81835	170	1+
321.86446	208	
322.92920	222	
322.98895	82	
323.39982	82	
324.78117	80	
324.80693	84	
324.87865	180	1+
324.89904	224	1+
325.86559	442	1+
326.87106	366	1+
330.57581	80	
333.75383	100	
334.42695	82	
336.94257	298	1+
339.77922	82	
339.82634	260	1+
340.93935	234	1+
342.93860	166	1+
343.10140	86	
345.11680	80	
346.90683	222	1+
350.56954	118	
351.76841	128	
352.05848	92	
352.89310	146	
354.88208	84	
358.76182	188	1+
360.70088	144	
363.19248	126	
363.70275	90	
363.85548	82	
365.75430	196	1+
367.72098	118	
END IONS

###FS:    #m/z: 507.84523 #charge 1+
###MS: 105
###MSMS: 108
BEGIN IONS
TITLE=Cmpd 81, +MS2(507.8452), 28.2-35.2eV, 2.4min #108
RTINSECONDS=138.967
SCANS=105,108
PEPMASS=507.84523	254456
CHARGE=1+
196.01622	478	
197.88438	228	1+
223.97746	170	
224.97779	152	
231.93646	134	
232.89596	318	
234.87798	134	
235.90448	182	1+
236.88602	184	
238.06766	130	
249.14287	126	
253.08849	146	
258.11674	134	
259.02597	128	
259.87204	134	
260.38250	330	1+
265.08804	228	1+
266.16497	358	1+
266.86450	320	1+
267.78449	190	
269.92631	228	
270.85737	188	
272.80697	154	
272.85329	136	
274.85128	186	1+
277.79863	174	1+
277.90624	220	1+
278.34926	136	
279.10293	220	1+
279.13102	178	
279.88480	142	
281.80161	256	1+
286.10289	146	
287.79641	220	1+
287.85023	488	
288.86847	400	
289.84757	124	
289.87931	526	
289.89896	126	
290.86377	294	
291.87940	222	
292.86608	300	
293.87337	2036	1+
296.83020	124	
296.85197	228	
297.85166	172	
299.85219	236	
299.90990	184	
300.85099	234	
301.84279	178	
302.09214	140	
303.86882	570	1+
305.79370	122	
305.86254	940	
306.12636	244	1+
307.84952	194	
307.89006	526	
308.14101	736	1+
308.80082	152	
308.87106	1690	1+
309.32198	164	1+
309.50743	122	
310.15667	400	
310.82227	178	
310.85060	224	
311.85162	162	
311.88355	3910	1+
312.01442	124	
312.78729	136	
312.81516	256	1+
314.86434	756	1+
316.86705	516	1+
316.88982	136	
317.87230	328	1+
317.96383	144	
318.85939	310	1+
323.85343	126	
323.87652	168	
325.81389	252	1+
325.89766	446	
326.75931	148	
326.88633	2166	1+
327.88391	290	
328.87572	160	
329.32910	254	1+
329.90147	138	
330.88312	340	
331.80276	242	1+
331.89339	346	1+
332.75471	236	1+
332.87427	300	
333.83640	192	
334.80938	222	1+
334.87909	434	1+
335.83926	298	
335.88453	288	1+
336.82122	138	
336.94505	136	
337.88194	288	1+
339.82217	198	1+
340.89507	160	
343.86974	122	
343.99534	140	
346.78899	138	
346.89593	408	1+
347.77510	278	1+
348.73041	142	
349.75502	192	
349.88574	424	1+
350.75060	138	
350.82400	378	1+
350.88878	352	1+
350.90897	134	
350.95839	124	
352.88998	250	1+
352.91385	126	
353.85102	830	1+
355.70455	214	1+
355.76781	308	1+
355.88898	292	1+
356.78678	178	1+
357.78601	202	1+
359.75634	160	1+
360.79030	264	1+
362.84902	146	
362.87426	194	1+
363.82214	128	
364.72224	140	
365.75239	184	
365.78366	528	1+
365.85474	128	
366.84030	730	1+
367.70892	844	1+
367.76550	448	1+
369.83640	294	
370.78374	124	
370.84130	138	
371.72215	140	
372.85089	188	
373.73087	162	
373.83480	138	
373.87001	308	1+
373.90863	180	
374.72446	126	
374.82080	174	
374.95619	142	
376.81914	148	
379.85265	320	1+
380.71795	522	1+
381.04744	134	
381.39334	152	
381.80112	126	
381.83494	326	1+
383.71923	126	
383.77063	148	
384.85123	1694	1+
385.77927	260	
385.82303	138	
386.79499	338	1+
387.72864	304	
387.84884	424	1+
388.88172	354	1+
389.85835	152	
390.73591	176	
390.84148	446	
390.86421	136	
391.72730	140	
391.83520	788	1+
392.35961	254	1+
392.72841	206	1+
392.83087	542	1+
393.18937	128	
393.79744	144	
394.85391	122	
394.89568	278	1+
395.74079	356	1+
396.40237	172	
398.72675	302	
398.90056	146	
399.70451	148	1+
399.73118	244	
399.84796	332	1+
400.72983	142	
400.79973	142	
402.86170	304	
403.79702	162	
403.86822	176	
404.86436	532	1+
405.74455	142	
405.77975	194	
405.86884	362	1+
407.72226	190	
407.74907	126	
407.86256	2970	1+
409.72066	246	
409.76288	134	
410.72346	558	1+
410.81118	440	1+
410.83782	420	
410.86113	522	1+
411.74334	248	1+
411.81863	376	1+
413.75030	174	1+
413.84533	332	1+
413.87659	182	
414.84993	276	1+
414.88781	126	
415.82010	126	
417.85126	180	
418.85430	146	
420.87482	156	
421.88584	302	
422.77479	590	1+
422.81408	294	1+
422.86210	690	1+
423.74653	282	1+
423.78110	510	1+
423.81459	206	1+
425.73619	262	
425.75875	224	
426.75727	324	
426.86216	544	
427.73111	1874	1+
427.82583	190	
427.86387	504	
428.84606	750	1+
428.89152	168	
429.75131	158	
429.87800	142	
430.86306	810	1+
431.87158	662	1+
432.69415	150	
436.89259	128	1+
439.89102	948	1+
443.76445	142	
444.76795	150	
444.87339	1358	1+
445.71904	124	
445.74534	406	1+
446.88160	204	
447.71188	286	1+
448.74605	180	
448.77191	272	1+
448.79151	134	
449.87769	466	1+
450.75347	490	1+
457.90092	238	
458.70190	146	
462.88215	434	1+
467.88657	852	1+
485.90057	584	1+
486.84823	124	
486.90445	410	1+
500.69301	190	1+
509.28716	272	1+
END IONS

###FS:    #m/z: 322.92976 #charge 1+
###MS: 109
###MSMS: 110
BEGIN IONS
TITLE=Cmpd 82, +MS2(322.9298), 28.0-35.0eV, 2.4min #110
RTINSECONDS=142.631
SCANS=109-110
PEPMASS=322.92976	4263252
CHARGE=1+
147.05902	80	
188.98292	76	
192.89225	162	
196.88567	86	
197.83337	76	
197.88708	74	
199.88303	82	
200.02647	98	
200.83403	128	
201.04289	124	
205.89484	78	
209.09109	78	
209.86959	106	
209.94288	150	
209.95807	90	
210.89801	116	
211.00883	126	
211.88262	84	
219.17429	76	
220.86615	102	
222.96155	170	
223.96453	118	
224.95836	82	
224.97125	86	
225.91867	84	
225.97186	82	
228.89382	236	1+
228.91221	78	
229.45751	100	
230.83205	82	
231.90055	204	1+
233.38223	100	
234.99834	88	
235.86638	164	1+
237.38751	78	
237.79616	82	
237.91363	72	
238.93802	286	
238.96596	72	
239.78633	164	
240.04353	92	
240.81979	114	
240.94014	1964	
240.96107	330	1+
241.78553	92	
241.88237	106	
241.94167	1346	
242.81713	160	
242.94149	5282	1+
243.81965	460	1+
243.88650	90	
244.82332	316	1+
244.93929	1598	1+
244.98876	78	
246.00033	80	
246.54607	100	
246.86382	102	
246.97803	144	
247.02614	80	
247.33681	72	
247.38905	72	
247.96987	84	
248.41752	88	
248.86678	80	
249.09499	98	
249.44030	72	
249.82858	86	
249.96453	98	
250.83413	148	
250.94405	114	
251.07016	148	
251.10133	74	
253.78756	86	
253.83613	174	1+
254.37906	86	
254.82398	78	
254.91196	90	
254.95523	92	
255.51799	74	
256.08195	94	
256.11912	76	
256.78365	74	
256.90163	104	
258.83242	218	1+
258.91327	98	
259.06160	74	
260.05547	130	
260.07615	72	
260.82870	776	1+
260.94646	92	
261.08741	94	
261.41487	74	
262.82853	378	1+
262.87004	178	1+
264.41839	250	1+
266.83364	180	
268.95425	128	
268.98528	96	
269.79749	204	1+
270.83778	208	1+
271.79545	82	
272.02075	80	
272.35089	80	
272.93897	74	
273.79412	298	1+
275.80866	160	
276.81395	88	
276.84070	94	
276.85997	118	
277.82089	74	
277.86783	74	
279.09143	784	1+
279.58210	74	
279.81806	78	
279.91088	88	
280.55602	114	
280.78827	236	1+
281.44750	114	
281.83678	84	
282.27584	76	
282.88547	126	
282.97243	124	
283.78696	116	
283.85750	136	
284.07231	86	
284.29248	442	1+
284.44844	118	
284.53958	82	
285.03502	72	
285.86872	76	
286.65605	84	
286.86202	280	1+
287.79772	166	
287.95387	128	
289.78671	246	
290.85761	96	
291.05325	86	
291.80868	128	
292.86741	244	1+
294.83620	90	
296.13463	76	
296.80587	170	
297.83384	74	
299.06214	74	
299.78046	212	
301.86084	72	
302.44123	74	
303.77756	88	
305.81828	76	
306.85632	74	
307.80751	134	
307.89642	104	
308.81117	88	
308.98955	76	
309.52928	90	
309.81533	200	
310.88040	230	1+
311.00025	82	
311.03265	72	
312.03184	80	
312.80426	144	
313.88081	130	
315.83916	80	
315.89585	82	
318.98730	84	
321.95052	80	
322.38677	84	
322.94945	88	
324.89422	84	
325.06232	86	
325.12642	74	
325.49865	74	
325.90090	142	
END IONS

###FS:    #m/z: 363.95652 #charge 1+
###MS: 109
###MSMS: 111
BEGIN IONS
TITLE=Cmpd 83, +MS2(363.9565), 28.0-35.0eV, 2.4min #111
RTINSECONDS=143.403
SCANS=109,111
PEPMASS=363.95652	811140
CHARGE=1+
84.20571	82	
122.42477	88	
177.93150	110	
178.94759	84	
187.86485	150	
189.86185	860	1+
190.93543	198	1+
191.85735	574	
196.88449	230	1+
199.88432	196	1+
200.42016	86	
207.87409	334	1+
207.89171	120	
207.94802	192	
209.87055	156	
209.94214	1750	1+
210.88524	498	
210.92014	92	
212.87908	2898	1+
214.89688	118	
215.42905	104	
222.95242	870	1+
223.43574	110	
223.98132	90	
224.88643	82	
224.94852	1616	1+
225.05598	104	
225.88201	374	1+
226.94687	11134	1+
226.97165	276	1+
227.92869	116	
228.89405	556	1+
228.94223	8764	1+
230.85919	90	
230.88926	4256	1+
230.92001	84	
230.93999	316	1+
231.39108	100	
231.50446	82	
232.01692	86	
232.88244	418	1+
232.90803	156	
233.40751	136	
234.87911	172	
234.93042	86	
235.84399	142	1+
238.90550	90	
239.06696	104	
239.98376	86	
240.01294	96	
240.82481	138	
240.94192	402	
240.96326	408	
241.00521	116	
241.93965	1492	1+
242.39695	92	
242.81844	664	1+
242.83939	92	
242.94195	962	1+
242.95957	764	1+
243.88657	106	
244.95707	5270	1+
245.80078	212	1+
245.94081	326	
246.85887	224	1+
246.95266	5248	1+
248.80220	110	
248.82136	136	1+
248.84222	120	
248.90057	1310	1+
248.94900	270	1+
250.89531	120	
250.97022	504	
251.15400	98	
252.08027	218	1+
252.89682	438	1+
252.99423	86	
253.14619	88	
253.37532	88	
254.06769	86	
255.91969	152	
255.93844	96	
257.08306	82	
257.90055	90	
258.83300	338	1+
258.89065	86	
258.97321	246	1+
260.83310	426	1+
260.96715	558	1+
263.84360	112	
264.03813	156	
264.81739	166	
264.90983	96	
264.96623	258	1+
265.09090	234	
266.78726	116	
266.81044	434	1+
266.85915	218	1+
267.44665	94	
267.78110	110	
267.97416	540	1+
268.84178	188	
269.91850	82	
269.96773	1436	1+
271.79488	82	
271.85999	178	
271.91878	290	
272.01487	90	
273.79058	90	
275.90871	116	
276.80532	270	1+
276.85831	136	
277.40804	114	
278.09553	402	1+
278.84678	200	
278.92369	114	
280.08745	106	
280.13034	84	
280.79411	442	
280.80939	154	
281.04150	106	
281.79607	272	
281.85242	148	
281.87851	110	
281.94259	184	1+
282.78552	584	1+
282.89441	86	
283.07079	84	
283.78763	402	1+
283.80522	96	
283.82830	164	
283.84793	266	1+
283.87395	84	
283.97867	88	
284.82773	92	
284.90832	104	
285.82390	162	
285.84593	424	1+
286.50252	118	
286.79669	102	
287.81753	126	
287.87386	236	1+
288.41550	100	
290.84811	166	1+
291.80172	102	
293.42533	88	
293.85654	146	
295.30471	86	
296.80780	348	1+
297.03809	116	
297.11538	320	1+
298.11916	248	1+
298.80320	920	1+
299.86479	156	
299.99266	88	
300.80048	224	
300.86199	148	
301.80243	222	1+
301.86129	120	
303.42495	86	
303.85531	1234	1+
306.44788	90	
306.93375	84	
306.94905	108	
307.12938	148	
308.43937	88	
308.88865	150	
311.80863	108	
312.85431	100	
313.96095	90	
314.89482	148	1+
316.82107	146	
317.76595	120	
318.34273	100	
318.90164	84	
319.87399	176	
321.81596	162	
322.07773	110	
322.93057	396	1+
324.84094	98	
324.89817	112	
325.87783	88	
325.89538	152	
326.86822	502	
327.03547	106	
329.30242	90	
329.75933	84	
329.87309	132	
332.05990	92	
336.56580	92	
336.94652	314	1+
338.87344	172	
339.83191	202	
340.90507	104	
340.93683	322	
345.36326	90	
345.72280	136	
345.77377	120	
347.76595	140	
351.79137	84	
352.76418	166	
353.46553	100	
357.10404	88	
360.17789	84	
360.71908	98	
360.96752	108	
367.42441	94	
367.77512	94	
END IONS

###FS:    #m/z: 507.84534 #charge 1+
###MS: 109
###MSMS: 112
BEGIN IONS
TITLE=Cmpd 84, +MS2(507.8453), 28.2-35.2eV, 2.4min #112
RTINSECONDS=144.175
SCANS=109,112
PEPMASS=507.84534	272018
CHARGE=1+
196.01763	246	
223.97766	128	
224.97731	226	
234.89397	168	
241.85192	130	
250.90613	170	
250.97264	148	
252.08057	164	
257.93991	178	1+
261.88042	174	
263.91682	270	1+
265.00343	176	1+
265.08874	388	1+
265.81352	202	1+
266.09285	246	1+
268.77206	176	
272.85454	226	
273.84000	170	1+
273.88228	150	
277.90229	126	
278.39159	162	
279.87666	202	1+
279.94860	144	
284.79297	342	1+
287.77371	136	
287.85298	786	
288.39809	140	
288.86704	198	
289.85118	122	
289.87933	394	
290.40111	168	
290.86629	650	1+
292.88472	126	
293.87182	1848	1+
297.81774	372	1+
297.88225	128	
298.85184	140	
298.87878	196	1+
300.85523	482	1+
303.82151	134	
303.86752	502	1+
305.35818	128	
305.86505	858	1+
306.12547	164	
307.79900	126	
307.88832	332	
308.14020	954	1+
308.87087	1076	1+
310.15831	698	1+
310.96362	244	1+
311.88335	3330	1+
312.34989	150	
312.82124	200	
313.88202	746	1+
313.98517	228	1+
314.37414	296	1+
314.86159	320	
315.86966	198	
315.89901	238	
316.86581	152	
316.88622	324	1+
318.86523	334	1+
318.93250	148	
319.88484	270	1+
320.10224	126	
320.88529	370	1+
322.86885	468	1+
323.35971	252	1+
326.37914	164	1+
326.88281	1466	1+
328.80547	218	
328.87023	512	1+
329.80839	132	
330.39111	130	
330.81202	216	1+
330.83591	124	
330.87750	242	
330.89750	174	
331.79103	144	
331.87702	180	
332.87422	478	
333.89006	174	
335.84128	130	
335.88303	346	1+
336.94373	208	
338.38252	246	1+
338.88809	288	1+
339.80952	214	1+
340.76593	222	1+
341.86786	148	
342.77329	248	1+
342.83371	158	
345.78124	172	
345.91078	210	1+
346.80225	132	
347.77420	152	
347.83332	262	1+
348.17613	132	
348.77965	134	
349.75567	640	1+
349.78974	172	1+
349.82010	134	
349.90419	298	1+
350.41335	160	
350.89428	206	
351.36303	156	
351.82007	132	
351.85539	162	
351.87364	176	1+
352.92698	122	
353.81486	148	
353.85244	314	
353.91118	158	
354.87817	396	1+
355.88951	262	1+
358.87228	244	1+
360.76331	158	
360.81759	194	1+
364.84530	338	1+
365.79346	176	
365.89739	126	
366.84201	496	
367.05271	160	1+
367.70873	322	
367.76448	124	
367.83596	672	1+
368.71112	828	1+
368.76346	162	
368.90338	130	
369.89369	234	1+
370.82830	126	
370.85225	162	
371.18929	122	
371.83741	128	
372.81576	214	
372.85227	222	
373.71713	168	
373.83202	138	
374.17046	152	1+
376.73340	266	1+
376.86347	174	1+
380.43346	130	
380.71537	624	1+
380.73766	138	
380.85980	216	
381.76551	184	1+
381.78505	134	
381.83525	158	
382.84697	134	
383.77832	150	
383.81548	144	
383.85985	242	
384.84894	1344	1+
384.94579	230	1+
385.77698	570	1+
385.81114	122	
386.79812	158	
387.20390	154	
387.74361	150	
387.82402	142	
387.84697	394	1+
388.73864	126	
388.80679	180	
388.84958	248	1+
389.19942	288	
389.71729	250	1+
389.74902	124	
390.20349	180	
390.83931	440	1+
390.86043	190	
392.82714	740	1+
393.78321	130	
393.89408	124	
395.78611	138	
395.86815	236	1+
396.79921	264	1+
397.74708	136	
397.77060	132	
398.72646	706	1+
399.69490	210	
399.72958	498	1+
399.85169	226	1+
400.70343	124	
400.82317	134	
400.87452	122	
402.86654	726	1+
403.87195	478	1+
405.76354	122	
405.78715	224	
405.86453	512	1+
406.76242	180	
406.78289	320	1+
407.74063	264	
407.78764	232	1+
407.86486	3254	1+
407.93689	124	
408.75049	132	
409.72067	816	1+
410.83606	578	1+
410.86087	194	
411.81199	170	
412.73995	166	
412.84307	312	1+
413.87982	416	
415.87711	162	
416.73416	136	
421.72014	120	1+
421.88401	514	1+
422.85110	124	
422.86915	900	1+
423.74930	294	1+
423.77651	184	
423.83043	128	
423.87258	796	1+
424.77258	174	
425.74198	258	
426.74977	290	
426.86216	874	1+
426.94785	190	
427.73442	900	1+
427.76681	522	1+
428.84996	490	
428.88763	276	1+
429.73945	746	1+
429.83063	242	
429.86817	244	
430.74253	564	1+
430.86179	602	1+
431.39874	138	
431.86579	430	1+
433.85123	128	
434.88979	216	
435.85616	130	
437.72725	144	
439.89329	432	1+
440.89471	260	1+
442.68823	322	1+
442.88223	124	
443.76511	340	1+
444.87300	1070	1+
445.74225	758	1+
447.71794	414	1+
447.79147	124	
448.76674	468	1+
449.87293	272	1+
450.70154	170	
450.74545	284	
451.74844	142	
452.75584	220	1+
457.23619	202	1+
457.69289	220	1+
457.90873	350	
459.19210	236	1+
462.88260	618	1+
465.72599	344	
467.88654	618	1+
468.74200	140	1+
485.90143	198	
487.89962	156	
492.78404	166	1+
505.32636	132	
505.75166	142	1+
508.85624	268	1+
509.29016	150	
509.85584	190	1+
END IONS

###FS:    #m/z: 340.94046 #charge 1+
###MS: 113
###MSMS: 114
BEGIN IONS
TITLE=Cmpd 85, +MS2(340.9405), 28.0-35.0eV, 2.5min #114
RTINSECONDS=147.839
SCANS=113-114
PEPMASS=340.94046	1648532
CHARGE=1+
151.76901	80	
187.93780	90	
190.86629	88	
190.94607	82	
191.95505	292	
192.92928	268	
201.98105	86	
205.01315	80	
205.89655	90	
206.52235	84	
206.92501	84	
207.92437	80	
208.93780	172	
208.95878	140	1+
210.88643	138	
210.93699	532	1+
211.00056	88	
211.14314	90	
212.87586	550	1+
213.19696	104	1+
213.93821	410	
214.89430	130	
214.93948	286	
215.88732	104	
215.93394	156	
216.90003	132	
217.86372	78	
217.88122	152	
217.93462	84	
218.84717	80	
220.87300	260	
222.90299	86	
222.95246	118	
226.39325	92	
226.89884	130	
226.94313	348	
226.96827	134	
227.87375	84	
228.93750	244	
230.88686	1266	1+
231.88907	820	1+
231.95020	744	1+
233.89601	248	
233.94668	214	
234.03915	80	
235.87996	94	
235.89962	112	
239.84653	136	
240.83477	138	
240.94197	108	
240.96107	90	
241.78553	90	
241.84085	436	1+
242.90784	80	
242.94076	154	
244.82497	90	
245.03082	88	
246.57091	96	
246.97408	348	1+
248.89602	198	1+
249.84165	210	1+
249.96423	108	
250.88152	98	
250.94672	162	
250.97292	98	
251.63479	84	
251.96808	80	
253.90524	272	1+
254.96522	456	
255.85473	138	
257.45536	80	
257.80021	82	
257.91345	118	
258.84648	830	1+
259.37607	96	
259.48474	80	
259.91796	144	
260.33763	100	
260.83787	174	
261.83856	134	
261.85541	104	
262.83147	100	
263.17695	80	
263.47148	88	
263.79815	84	
265.89474	100	
265.98708	84	
266.99735	80	
267.84452	100	
267.89879	78	
267.91515	80	
268.84391	360	1+
270.83824	296	1+
271.91737	132	
272.93266	268	
273.79010	190	
274.89489	134	
275.08538	86	
275.51728	90	
276.85524	242	
277.82938	108	
277.85859	128	
277.96520	82	
278.84693	466	1+
279.79836	106	
279.96270	130	
280.05661	86	
280.83731	204	1+
282.79955	130	
282.87892	94	
283.35495	142	
283.79438	80	
284.84000	78	
284.88350	78	
284.93640	90	
285.55782	78	
285.94347	78	
289.04887	128	
289.78851	238	1+
289.87929	82	
290.85623	160	
290.94228	94	
292.80777	172	
292.85755	100	
293.43575	80	
293.87582	170	
294.32406	80	
294.85899	126	
296.85313	162	
296.91699	80	
296.97543	102	
297.03108	78	
297.40160	78	
297.79347	94	
298.85927	102	
299.41430	114	
299.78558	154	
299.87201	134	
300.88893	182	
302.40935	94	
302.84476	138	
302.87501	128	
303.08449	98	
303.82904	78	
305.80342	152	
306.00342	80	
306.44793	104	
306.80027	392	1+
306.88231	84	
309.02254	106	
309.81544	250	1+
310.82926	80	
310.89219	106	
311.80044	222	1+
311.86338	170	
311.89079	84	
312.80196	148	1+
313.98062	82	
315.85578	104	
316.76286	78	
318.73298	86	
320.84561	78	
322.89482	80	
323.88503	298	1+
324.06229	84	
326.89440	122	
330.81459	180	
334.95250	92	
336.29107	82	
337.95072	98	
341.87147	82	
343.91351	90	
344.14794	88	
END IONS

###FS:    #m/z: 507.84544 #charge 1+
###MS: 113
###MSMS: 115
BEGIN IONS
TITLE=Cmpd 86, +MS2(507.8454), 28.2-35.2eV, 2.5min #115
RTINSECONDS=148.611
SCANS=113,115
PEPMASS=507.84544	275534
CHARGE=1+
196.01588	536	1+
222.97254	156	
224.11809	152	
224.97618	176	
232.89541	194	
236.89270	130	
241.87978	142	
248.84997	200	
251.91402	224	
252.08291	322	1+
254.09599	146	
254.89126	122	
260.88175	134	
261.87799	138	
266.08657	132	
266.17077	174	
270.11889	144	
270.86051	134	
272.85292	264	
273.85165	172	
275.93396	136	
276.79582	156	
277.07851	156	
278.83388	228	
278.87907	160	
280.81011	126	
280.88704	280	1+
285.85568	176	
287.85050	782	
287.97709	134	
288.86964	210	
289.87572	192	
290.86302	590	1+
291.78044	280	1+
291.88107	130	
292.78445	204	1+
293.87230	1794	1+
294.80721	136	
296.87380	320	1+
298.85191	242	
298.94053	124	
299.32935	272	1+
299.86681	148	
303.86826	224	
304.85319	162	
304.88412	180	
305.82085	204	
305.86208	900	1+
307.88978	320	
308.14147	840	1+
308.87310	630	
309.85265	142	
309.87131	336	
309.88529	436	
310.15513	772	1+
310.36070	142	
310.87122	206	
311.88344	3524	1+
314.80826	254	1+
314.86277	258	1+
316.88895	238	
317.88525	128	
318.93181	132	
319.86727	220	
320.85555	266	1+
321.38422	230	1+
322.87586	166	
323.87074	402	
324.37424	126	
324.85956	292	
324.90711	122	
325.90148	308	
326.88267	2178	1+
327.81850	220	1+
328.87098	544	1+
329.80226	126	
330.88116	228	
331.82629	260	1+
331.89388	154	
332.33195	158	
332.87603	288	
332.91395	130	
333.80420	388	1+
333.87899	156	
333.89200	196	
335.84044	156	
335.88147	132	
336.86464	188	
337.80496	184	
337.88014	456	1+
343.86771	408	1+
345.02673	128	
345.78594	128	
345.90445	310	1+
347.77844	144	
347.82832	178	
347.84951	136	
348.89230	272	
349.02999	270	1+
349.75704	142	
350.79689	128	
350.88308	390	1+
351.77332	170	
352.90861	282	1+
353.78648	134	
353.84975	280	1+
353.88929	526	1+
354.03544	124	
354.83575	166	1+
358.78201	164	
360.86439	426	1+
363.10562	212	1+
364.84487	176	
364.88004	140	
365.76864	124	
365.78516	172	
365.89270	134	
366.79057	138	
366.84091	1240	1+
367.70768	640	1+
367.73358	130	
367.76563	528	1+
367.90792	158	
368.88191	242	1+
368.89912	428	
369.70129	134	
369.83587	596	1+
369.86649	158	
369.89042	186	1+
370.78458	168	
371.79469	394	1+
372.04296	134	
373.72048	244	
373.87433	170	
374.71884	140	
374.81064	424	1+
376.86061	276	1+
377.36492	306	1+
377.91076	206	1+
380.71975	688	1+
381.84058	262	
383.71929	206	
383.77459	244	
383.79418	214	1+
384.84887	1896	1+
385.39251	130	
385.76914	550	1+
385.92342	146	
387.73444	128	
387.84754	294	1+
389.20235	290	1+
389.72708	608	1+
389.80750	128	
390.84015	482	1+
390.85968	306	
390.89153	172	
391.77817	142	
392.72317	190	
392.82564	422	1+
392.84527	378	1+
392.88697	132	
395.82962	204	1+
398.72781	304	
399.72415	464	1+
399.84761	362	1+
402.78677	138	
402.85944	242	
403.87244	532	
404.86632	316	
405.87471	228	
406.75714	162	
406.79209	220	
407.72934	470	1+
407.74755	216	
407.86442	3022	1+
407.92476	126	1+
408.06693	170	
408.74943	442	1+
408.80577	478	1+
408.86496	2182	1+
409.72499	412	1+
410.83784	694	1+
412.84476	216	
413.86441	276	1+
416.80294	228	1+
416.88166	156	
421.81306	164	
422.88256	138	
423.77792	220	1+
423.86932	372	
424.86951	272	
425.75526	982	1+
425.87887	156	
426.09606	124	
426.86035	310	
427.08521	268	1+
427.73355	1960	1+
427.86307	140	
428.69007	270	1+
428.82331	134	
428.84661	872	1+
428.88637	144	
429.75737	138	
430.73916	438	1+
430.84249	286	
431.87096	194	
432.87259	236	
434.88994	128	
435.85962	136	
436.71728	140	
439.89090	440	1+
441.78072	186	1+
443.76290	192	
444.40045	128	
444.86971	1668	1+
445.74448	606	1+
445.79476	124	
446.79396	126	
447.71072	982	1+
447.88747	126	
448.74986	248	1+
448.89566	124	
449.87721	496	1+
450.70015	184	
450.74919	524	1+
450.77343	444	1+
451.85852	168	
452.33408	156	
457.71440	190	1+
457.91060	260	
460.22394	232	1+
462.88562	574	1+
465.72276	160	
467.70344	148	
467.88825	974	1+
468.82805	190	1+
472.77445	232	1+
484.84143	182	1+
486.89892	128	
505.32199	208	1+
512.79486	134	
END IONS

###FS:    #m/z: 336.94561 #charge 1+
###MS: 113
###MSMS: 116
BEGIN IONS
TITLE=Cmpd 87, +MS2(336.9456), 28.0-35.0eV, 2.5min #116
RTINSECONDS=149.383
SCANS=113,116
PEPMASS=336.94561	135356
CHARGE=1+
182.63778	84	
187.01995	88	
196.01689	92	
200.87776	78	
205.91597	100	
208.93830	84	
209.94146	176	
210.88391	202	
211.94362	1994	
212.87718	1890	1+
213.93825	1550	1+
214.89723	118	
215.88880	192	
215.93631	216	
216.88529	112	
217.83991	86	
217.88356	150	
217.93874	118	
219.91653	108	
221.04334	106	
221.88586	102	
222.60149	84	
223.96126	152	
226.07750	78	
226.94413	88	
226.98073	80	
228.89632	176	
228.93894	80	
229.89511	92	
229.95424	3356	1+
230.83434	82	
230.88830	2532	1+
231.09644	84	
231.83106	186	1+
231.95057	964	1+
232.39424	94	
232.90710	112	
233.89857	270	1+
233.94684	230	
235.88371	90	
235.94601	216	
235.96131	82	
236.82398	76	
238.85122	138	
239.84758	104	
239.86450	166	
239.89815	106	
240.81515	88	
240.83260	180	
240.84165	520	1+
241.84204	340	1+
242.06987	92	
242.94992	82	
243.83840	86	
243.86909	88	
245.85227	90	
246.90567	150	
246.97344	168	
247.39086	102	
247.96458	628	1+
248.89965	898	1+
248.92950	90	
249.03345	106	
249.96205	252	
250.83348	588	1+
250.95184	474	1+
250.99884	96	
251.06685	92	
251.15984	78	
251.90969	78	
252.97122	1982	1+
253.84040	250	1+
253.90325	466	1+
254.07752	90	
254.87848	78	
254.96527	730	1+
255.03557	78	
255.38069	82	
256.08875	90	
256.96637	248	1+
256.98651	106	
257.84413	514	1+
258.00528	92	
258.34473	80	
258.96137	90	
259.04727	98	
260.41882	94	
260.83001	498	1+
260.94787	142	
261.83319	448	1+
261.92117	96	
262.95195	86	
264.55116	86	
265.85075	98	
265.93070	104	
266.91291	86	
267.83895	1218	1+
268.84154	954	1+
270.98094	130	
271.80819	84	
271.91346	142	
272.85438	166	
272.97235	118	
272.99147	76	
273.55790	78	
273.79341	138	
274.85659	120	
275.85229	88	
276.85807	118	
277.83308	736	1+
277.87847	80	
277.96546	156	
278.01654	154	1+
278.83415	506	1+
278.89236	80	
279.10254	102	
279.37068	76	
279.96089	164	
280.07193	108	
280.86685	80	
282.79825	80	
282.87652	130	
285.34799	78	
285.85031	314	
286.85061	1142	1+
289.44245	76	
289.51767	86	
290.85843	142	
290.88745	136	
291.85616	172	
292.10936	130	
292.86156	152	
293.10836	86	
293.37696	102	
293.84834	90	
293.93890	76	
293.99670	132	
294.99803	260	1+
297.56462	82	
297.89281	78	
298.44017	124	
298.80714	116	
298.84890	96	
298.89422	90	
298.93870	82	
299.87277	124	
300.81411	84	
302.35804	104	
302.86229	88	
302.87725	76	
303.80849	136	1+
303.88442	100	
304.11345	84	
304.80959	152	1+
304.86153	82	
309.19470	76	
309.86792	208	
310.46336	104	
310.78574	90	
310.88135	112	
311.85871	84	
313.92161	82	
314.82279	76	
315.13690	76	
315.90982	80	
317.89605	78	
321.86646	78	
321.98114	78	
323.61397	96	
323.85683	90	
325.76524	182	1+
325.93732	86	
326.47419	128	
326.87385	180	1+
328.91972	138	
334.15300	84	
336.89031	82	
337.00521	100	
338.15167	84	
338.39075	80	
340.28857	82	
340.71705	78	
END IONS

###FS:    #m/z: 340.94039 #charge 1+
###MS: 117
###MSMS: 118
BEGIN IONS
TITLE=Cmpd 88, +MS2(340.9404), 28.0-35.0eV, 2.6min #118
RTINSECONDS=153.058
SCANS=117-118
PEPMASS=340.94039	1468382
CHARGE=1+
178.87372	78	
183.87114	80	
190.01391	78	
190.94870	138	
191.94197	84	
192.92651	398	
196.87757	84	
197.95599	82	
205.94845	134	
206.55600	108	
207.86776	88	
208.95808	140	
210.93535	110	
212.82543	98	
212.87906	256	
212.90116	134	
213.87886	238	
213.93863	748	1+
214.89126	124	
214.92127	82	
215.88794	754	1+
215.93985	172	
216.42519	128	
217.93529	114	
222.05964	106	
222.95254	92	
223.95724	182	
225.49629	88	
226.94999	274	1+
228.89343	152	
228.94314	146	
229.94145	136	
230.88572	550	1+
230.90371	152	
230.95561	76	
231.94926	1332	1+
233.41024	76	
233.84129	114	
233.89513	324	
233.94695	118	
233.99653	112	
235.89350	172	
236.89009	140	
237.06247	76	
238.86373	88	
238.92219	88	
239.78943	124	
240.83669	170	
240.90386	126	
240.96300	126	
241.08529	84	
241.83891	82	
241.85230	84	
242.94408	86	
243.83307	182	
244.84244	152	
244.95980	126	
245.41923	118	
246.39345	88	
246.89509	90	
246.97331	182	1+
248.90037	152	
249.05291	76	
249.13043	76	
249.90154	184	
249.96242	292	1+
250.07900	76	
250.98966	172	
251.83926	84	
252.86336	86	
252.95133	76	
253.84251	84	
253.96158	86	
254.90453	210	1+
254.96638	554	1+
255.07480	88	
255.88543	78	
255.95280	236	1+
256.03067	78	
257.42358	88	
257.79824	80	
258.80540	96	
258.84615	224	
258.88261	114	
259.85427	284	
259.94004	90	
259.95430	132	
260.11199	78	
260.83692	546	1+
260.97026	78	
261.84023	348	1+
262.92430	162	
263.01332	136	
264.97055	80	
265.85685	92	
266.02702	76	
267.84243	220	
268.83801	496	1+
269.34777	226	1+
269.81769	86	
269.84082	410	1+
271.15040	110	
271.84655	384	1+
272.91915	98	
272.93323	106	
272.98975	78	
273.79396	80	
274.39536	88	
274.48080	106	
274.89018	78	
275.80657	354	1+
275.83327	114	
275.90247	96	
275.99035	124	
276.85465	330	
277.85851	196	
278.84866	492	1+
279.90862	88	
279.95414	80	
280.91816	122	
281.07454	78	
281.87183	88	
281.89448	78	
282.87061	82	
283.00927	126	
285.95799	86	
292.13528	84	
293.61697	92	
294.85496	110	
295.97274	128	
296.87125	130	
297.55409	78	
297.86988	206	1+
298.08160	80	
298.30832	78	
298.81030	92	
299.39743	82	
301.80552	86	
301.84151	102	
302.11290	80	
302.33245	90	
302.88785	78	
303.33249	80	
304.04295	86	
306.88184	404	1+
307.88756	278	1+
308.03839	84	
308.80614	78	
310.15195	78	
310.43744	78	
310.49378	98	
310.88007	220	1+
312.94342	78	
313.80000	80	
316.91382	90	
318.89538	78	
320.04314	78	
321.03885	86	
321.81489	232	1+
322.88962	80	
324.89209	118	
325.83306	226	1+
325.88499	110	
325.93499	80	
326.72242	102	
327.87772	80	
328.89069	118	
330.61385	88	
330.81694	146	
332.81133	220	1+
332.82792	78	
332.98949	100	
336.94647	114	
339.39925	100	
341.30433	84	
END IONS

###FS:    #m/z: 336.94571 #charge 1+
###MS: 117
###MSMS: 119
BEGIN IONS
TITLE=Cmpd 89, +MS2(336.9457), 28.0-35.0eV, 2.6min #119
RTINSECONDS=153.831
SCANS=117,119
PEPMASS=336.94571	132688
CHARGE=1+
194.88913	78	
198.86942	78	
203.87692	78	
203.95767	74	
210.88214	364	1+
210.89874	90	
211.94327	2440	1+
212.87784	1714	1+
213.93950	1144	1+
214.89599	140	
215.85834	72	
215.88870	104	
215.93972	118	
216.88598	82	
217.83784	80	
220.98479	72	
222.90565	78	
222.94236	80	
223.95976	216	
223.97646	130	
224.96910	232	1+
225.39133	96	
225.97081	166	1+
226.89713	240	
226.94630	124	
227.89182	124	
227.95074	118	
228.89607	382	
228.93716	72	
229.88650	72	
229.95385	2358	1+
230.47903	82	
230.88879	2638	1+
231.95003	1258	1+
232.89088	578	1+
232.91340	84	
233.82646	282	1+
233.94894	410	1+
234.06733	80	
234.47529	78	
235.37854	76	
235.88068	96	
236.07443	78	
238.08598	106	
238.90539	72	
239.78171	112	
239.95414	76	
240.96321	82	
241.03393	94	
241.84132	132	
241.85976	88	
241.99363	82	
242.92475	74	
243.35576	100	
243.54894	72	
244.09740	110	
245.44240	82	
246.90442	100	
246.97595	72	
247.96562	742	
248.04319	74	
248.90058	980	1+
249.95944	584	
250.82927	130	
250.95063	316	1+
251.82802	264	1+
251.85150	76	
251.91102	278	
252.97143	2070	1+
253.08728	74	
253.90563	456	1+
253.93853	78	
254.94360	112	
254.96595	868	1+
255.78340	144	
255.89501	76	
255.94952	90	
256.86916	78	
256.99876	118	
257.11827	78	
257.15579	86	
257.83356	100	
257.85262	82	
257.93612	76	
258.84675	226	1+
259.85929	278	1+
259.93536	228	1+
259.95725	128	
260.82762	128	
261.83058	460	1+
262.83523	342	1+
262.92716	126	
263.35394	80	
263.84968	402	1+
264.96075	84	
265.08275	130	
267.83987	298	
268.38337	76	
268.81020	74	
268.84073	492	
269.02351	76	
269.83923	438	1+
269.89821	84	
270.97933	302	1+
271.79451	130	
271.91571	350	1+
272.79489	76	
272.90546	228	1+
272.95329	92	
272.97528	116	
273.79307	128	
273.85639	74	
274.39557	72	
274.84653	98	
275.80942	126	
275.84797	74	
276.00040	86	
276.54953	80	
276.84102	146	
276.85610	258	1+
277.84001	152	
277.96498	106	
278.42128	86	
278.83335	570	1+
278.86472	148	
279.06474	76	
279.86355	98	
280.84909	174	
281.10143	200	
281.38297	160	
282.36055	78	
283.35384	84	
283.88331	84	
284.44846	72	
285.42480	72	
285.84702	1340	1+
286.40875	80	
287.14714	98	
289.87631	138	1+
291.02190	78	
292.10134	126	1+
292.79675	236	
292.85751	158	
293.43383	84	
293.85699	284	1+
293.88276	136	
293.96286	74	
294.90614	88	
294.99675	80	
295.13576	72	
296.25712	72	
296.71805	72	
296.85444	72	
296.97401	74	
297.11380	94	
298.86807	368	1+
299.84198	146	
299.87117	310	1+
299.89498	76	
301.15734	80	
301.81586	72	
302.82583	88	
302.94339	78	
303.40759	104	
304.49915	80	
304.86808	78	
305.88482	76	
305.94275	74	
306.85016	76	
306.88029	162	1+
309.86869	280	1+
309.91330	88	
310.86972	404	1+
310.92660	146	
311.88840	120	
312.83491	74	
315.82828	82	
315.92625	74	
316.87764	146	
318.95204	74	
323.13688	74	
323.89134	224	1+
324.76763	90	
326.82231	92	
330.81424	212	1+
331.71085	82	
331.88092	104	
332.40692	92	
337.16993	74	
340.13717	80	
341.91718	84	
END IONS

###FS:    #m/z: 359.96143 #charge 1+
###MS: 117
###MSMS: 120
BEGIN IONS
TITLE=Cmpd 90, +MS2(359.9614), 28.0-35.0eV, 2.6min #120
RTINSECONDS=154.603
SCANS=117,120
PEPMASS=359.96143	99266
CHARGE=1+
134.78246	82	
187.93618	166	
207.94822	202	
208.89226	88	
209.94284	1118	
216.96395	82	
218.05573	96	
221.94247	84	
222.95198	964	1+
224.94760	1714	1+
225.87348	140	
226.89543	132	
226.94705	6420	1+
227.06988	94	
228.94211	6382	
229.94421	130	
230.81970	204	1+
231.02643	86	
231.88742	120	
232.83805	148	
233.85666	200	1+
233.95858	348	1+
234.03048	120	
234.52225	80	
235.43149	80	
236.95062	90	
238.83825	82	
238.93187	80	
240.82482	164	
240.94108	360	1+
240.96241	922	1+
242.89392	86	
242.95848	336	
243.96268	184	
244.95695	2858	
245.83245	86	
245.94258	214	
245.99667	108	
246.39534	96	
246.81958	94	
246.95208	3524	
247.09467	144	1+
247.85316	80	
247.96108	112	
248.80431	208	
249.80652	114	
250.95119	108	
252.87725	100	
252.95230	498	1+
253.83068	122	
255.38067	118	
255.40224	98	
255.83946	152	1+
257.08210	122	
258.14206	84	
258.83842	124	
258.97145	376	1+
259.06822	120	
260.20505	86	
260.83476	138	
260.87809	110	
260.94509	96	
260.96902	1068	1+
262.82034	88	
262.95225	184	
263.82910	196	
264.81778	148	
264.92029	84	
264.96544	132	
265.08415	144	
265.81251	80	
265.97379	196	
266.34379	90	
266.81378	534	1+
267.97407	466	
268.81299	140	
268.91956	84	
269.84372	112	
269.96767	606	1+
271.21516	90	
271.84346	130	
271.92538	86	
272.84371	86	
273.79016	130	
273.88311	82	
275.92278	92	
275.97741	138	
276.79255	108	
277.26878	84	
277.83344	84	
277.85778	198	
278.84578	100	
279.06778	106	
279.92917	86	
280.79109	534	1+
280.81400	104	
280.83267	108	
280.86770	102	
280.93038	88	
281.85884	106	
282.86084	88	
283.39014	86	
283.86686	86	
284.82588	350	1+
284.98921	90	
285.80279	126	
285.87339	172	
286.41750	82	
286.81557	148	
287.92370	82	
288.17582	92	
289.87672	322	1+
289.89591	90	
290.54027	100	
291.44108	92	
291.79474	142	
291.97232	100	
293.11994	160	
293.37483	82	
294.86008	86	
294.92714	88	
295.13605	80	
295.86801	144	
295.98452	92	
296.33437	98	
296.80933	350	1+
297.88655	88	
297.97322	188	
298.80450	1222	1+
298.84752	84	
299.86671	108	
300.51822	98	
300.79647	216	
301.05287	88	
302.86034	88	
303.94230	88	
304.35570	98	
306.25014	92	
306.78991	88	
306.87958	176	1+
307.79508	138	1+
309.97472	86	
310.38986	102	
310.88375	154	
312.87113	122	
313.95208	92	
315.80413	88	
316.81463	228	
320.01894	96	
321.81594	144	
322.82061	126	
322.88369	100	
322.93065	132	
324.37410	90	
324.89856	92	
329.84636	84	
334.80878	82	
335.26534	96	
336.94288	338	1+
337.38405	82	
337.97529	96	
339.75435	84	
340.88513	98	
340.94301	128	
342.73702	88	
342.76449	80	
342.90547	142	
343.39164	108	
347.90809	176	1+
356.77192	132	
357.72740	114	
359.35602	86	
359.95427	86	
363.95240	140	
END IONS

###FS:    #m/z: 322.92971 #charge 1+
###MS: 121
###MSMS: 122
BEGIN IONS
TITLE=Cmpd 91, +MS2(322.9297), 28.0-35.0eV, 2.7min #122
RTINSECONDS=158.281
SCANS=121-122
PEPMASS=322.92971	4004796
CHARGE=1+
80.75220	88	
148.50859	108	
188.98802	90	
190.93263	82	
197.95424	72	
199.04233	94	
199.97045	74	
200.93689	72	
203.90212	88	
205.95206	182	
206.94716	150	
209.94343	134	
210.89711	80	
212.89363	78	
214.89516	112	
215.97557	78	
218.35507	82	
223.82515	80	
223.94893	78	
223.96308	172	
224.51077	72	
225.82079	80	
226.81688	72	
227.83106	70	
227.93114	82	
227.95435	130	
228.90379	76	
229.89439	120	
230.89012	90	
231.54191	80	
231.90272	72	
233.88539	88	
234.99650	72	
235.88564	90	
237.79275	172	
238.11263	82	
238.89581	100	
238.94937	74	
239.06949	74	
239.46759	86	
239.79247	136	
240.82221	126	
240.94023	1994	
241.87926	78	
241.94139	1648	
242.94113	4740	1+
243.81756	532	1+
244.81899	346	1+
244.93977	1238	
245.07369	136	
246.85136	132	
246.93953	78	
246.97499	408	1+
247.04187	82	
248.83884	88	
248.85313	78	
249.04882	72	
249.88680	72	
250.01189	106	
250.89477	94	
250.94407	74	
250.97326	70	
251.03497	110	
251.38177	86	
252.86557	74	
253.89457	72	
254.86503	72	
254.91616	88	
254.96874	146	
256.04105	78	
256.79325	178	1+
256.84087	94	
257.01588	80	
257.32902	82	
257.89458	142	
258.83246	236	
259.83477	184	
260.33179	90	
260.35556	82	
260.83024	312	
261.47619	100	
261.53972	80	
261.82697	726	1+
262.40034	120	
262.82810	494	1+
263.34603	72	
263.52754	80	
263.97608	88	
264.80859	72	
265.06269	98	
265.09263	74	
265.88075	116	
265.96302	74	
266.83960	124	
267.83713	92	
267.95700	78	
268.05362	70	
268.13209	76	
269.79528	78	
270.86771	74	
271.80009	74	
271.84535	172	1+
272.02292	78	
273.36498	120	
273.79133	414	1+
274.58245	74	
274.92849	82	
275.80921	240	1+
276.84459	104	
276.92749	78	
277.82928	92	
277.91555	90	
277.92948	78	
279.09237	988	1+
281.03129	108	
281.44835	104	
281.85348	74	
282.80785	82	
282.85667	190	
283.04811	72	
283.78481	336	1+
283.84395	90	
284.29501	94	
285.86164	82	
286.86837	134	
287.81742	74	
287.91566	130	
288.78881	206	1+
289.87363	122	
292.42089	74	
292.44807	80	
292.87756	226	1+
294.15160	72	
294.85412	82	
295.00924	88	
295.85769	74	
297.88014	72	
298.24044	132	
299.78277	266	1+
299.83108	112	
301.35317	100	
301.88659	76	
303.79390	84	
305.92586	74	
306.45641	86	
306.88381	274	1+
306.93352	98	
307.39215	98	
307.85768	72	
307.87661	84	
309.18603	70	
309.81048	100	
309.89239	78	
310.88111	194	
310.92217	84	
311.80459	326	1+
312.80707	284	1+
315.03225	78	
317.43635	90	
321.02997	80	
323.91641	74	
324.29888	82	
324.76300	72	
325.89200	148	
325.99306	94	
326.75409	76	
327.27552	70	
328.11991	76	
END IONS

###FS:    #m/z: 340.94032 #charge 1+
###MS: 121
###MSMS: 123
BEGIN IONS
TITLE=Cmpd 92, +MS2(340.9403), 28.0-35.0eV, 2.7min #123
RTINSECONDS=159.053
SCANS=121,123
PEPMASS=340.94032	1406604
CHARGE=1+
49.43245	78	
190.86628	72	
190.94532	190	1+
205.94580	72	
206.88996	82	
207.03824	104	
208.87986	74	
208.96026	80	
210.93704	196	
212.87914	732	1+
213.93805	1576	1+
214.87227	108	
214.89924	134	
215.88770	478	1+
215.90309	74	
216.88335	78	
217.88273	158	
217.93417	76	
219.87661	74	
221.86743	100	
223.92799	72	
224.95195	88	
226.54701	88	
228.94455	132	
230.88908	816	1+
231.89169	496	1+
231.90815	74	
231.94991	914	1+
232.88281	106	
233.56462	76	
233.89703	128	
233.94513	226	
234.88179	80	
234.92489	74	
235.38706	82	
235.86704	88	
235.89390	118	
236.50096	86	
236.82426	84	
237.78864	76	
239.42963	122	
239.88351	74	
239.90586	128	
240.42232	88	
240.79388	76	
240.83636	82	
240.85448	84	
240.96311	92	
241.84337	192	
241.94203	80	
242.01454	100	
242.84255	94	
243.32887	104	
243.83192	136	
243.95762	86	
246.95185	142	
246.97904	148	
248.89631	408	1+
248.98868	80	
249.09358	92	
249.12254	76	
249.96213	154	
250.94894	164	1+
252.10644	80	
253.06076	76	
253.35956	102	
254.90387	126	
254.96773	346	1+
256.91065	104	
256.96304	126	
257.85532	78	
258.84545	562	1+
259.01218	94	
259.95745	144	
260.80105	140	1+
260.83294	204	
260.92259	94	
261.95108	106	
262.35456	108	
262.79631	74	
262.83936	114	
262.91125	114	
263.02525	76	
264.91888	76	
265.84299	146	1+
266.90090	76	
267.86654	144	
268.84012	192	
269.93093	76	
270.79411	170	1+
270.83388	158	
270.92011	78	
271.28594	76	
271.84431	94	
272.90237	106	
272.93586	152	
273.84431	74	
273.87269	82	
274.87357	78	
274.93880	82	
275.06291	74	
275.83987	186	
275.86179	108	
275.93515	92	
275.95444	116	
276.85812	740	1+
277.83649	78	
278.84785	618	1+
279.96178	72	
280.89971	80	
281.42315	88	
282.89006	86	
283.36012	74	
283.60221	84	
283.78951	148	
283.85875	80	
284.95618	76	
285.42684	84	
285.87716	78	
286.84779	100	
287.85286	106	
288.79459	126	
289.79902	130	
290.80668	154	1+
292.43746	106	
293.04676	92	
293.85259	74	
294.85042	102	
295.84751	138	
295.86825	86	
295.90207	74	
296.88493	102	
296.93597	112	
297.72766	76	
297.85111	148	
297.88815	110	
298.31057	172	
298.84310	74	
299.78328	134	
299.87324	360	1+
300.87424	238	1+
301.85827	192	
302.85725	88	
302.95898	82	
303.96585	78	
306.84588	98	
306.88037	76	
307.06955	74	
307.80236	190	1+
307.87671	214	1+
308.81402	210	1+
313.80743	86	
315.83055	80	
317.59183	80	
317.85800	110	
319.11239	86	
320.85179	86	
322.07426	78	
322.89630	158	
324.89380	306	1+
328.91045	84	
330.42171	98	
331.77588	76	
331.88418	76	
332.81572	146	
333.34561	100	
333.45326	94	
335.72181	78	
335.83668	78	
337.42256	90	
338.87235	96	
343.70724	140	
344.38065	96	
END IONS

###FS:    #m/z: 363.95638 #charge 1+
###MS: 121
###MSMS: 124
BEGIN IONS
TITLE=Cmpd 93, +MS2(363.9564), 28.0-35.0eV, 2.7min #124
RTINSECONDS=159.825
SCANS=121,124
PEPMASS=363.95638	695874
CHARGE=1+
48.03504	86	
161.31006	86	
182.93836	86	
183.47511	80	
184.02615	104	
189.86145	610	1+
191.85737	580	
192.92803	80	
193.85375	88	
196.88166	124	
205.87640	144	
207.40395	138	
207.87332	484	1+
209.86707	220	
209.94352	1544	1+
210.88415	410	
211.41988	108	
211.88296	208	
212.87803	3228	
212.89559	148	
214.89517	130	
215.41282	82	
220.01674	94	
222.95232	636	1+
223.41750	92	
224.94851	1952	1+
224.97095	140	
225.41507	84	
225.88456	140	
225.96427	174	
225.98132	182	1+
226.81851	114	
226.94747	10608	1+
227.42556	100	
227.80886	82	
227.93067	208	
228.89336	456	1+
228.91356	130	
228.94166	9876	1+
229.11484	118	
229.81463	86	
230.85189	86	
230.88886	4826	1+
231.05360	94	
232.88585	422	
233.88170	440	1+
234.00026	112	
237.12442	94	
238.05757	84	
238.86195	88	
240.01101	84	
240.82444	168	
240.93977	378	
240.96184	592	1+
241.83206	372	1+
241.94059	1386	1+
242.94365	856	1+
242.95744	630	
243.82216	80	
244.05528	120	1+
244.81651	312	1+
244.95692	5358	1+
245.83108	106	
245.94166	170	
246.66461	82	
246.81203	102	
246.90368	178	
246.95257	5592	1+
247.03176	82	
247.38778	102	
247.84903	86	
248.80591	212	
248.84202	170	
248.89903	1114	1+
249.81666	86	
249.98347	94	
250.89387	144	
250.96961	344	1+
251.79731	86	
251.91361	246	1+
252.87122	94	
252.88813	98	
253.90188	324	1+
256.84528	212	1+
257.07124	82	
258.57339	96	
258.83174	446	
258.89738	92	
258.97438	176	
259.07787	164	1+
259.12073	118	
260.76020	96	
260.82971	872	1+
260.96879	450	1+
261.40510	94	
262.00296	92	
262.06047	92	
262.82831	370	1+
262.96836	152	
263.99560	108	
264.96966	360	1+
265.08911	130	
265.81241	710	1+
267.97223	714	
268.81702	116	
268.83615	142	
269.84267	104	
269.96875	1318	1+
270.10019	90	
271.91528	280	1+
272.94892	88	
273.91116	110	
274.91209	100	
275.48880	100	
276.79355	252	1+
276.80812	112	
276.86012	148	
277.85030	328	1+
278.91247	174	
279.10037	224	1+
279.79436	130	
279.96182	84	
280.79276	352	
280.85981	146	
281.78815	506	1+
281.84405	86	
283.84844	382	
283.88221	116	
283.98160	202	
284.43396	82	
284.84707	186	
285.79839	86	
285.84441	362	1+
286.05671	140	
286.80978	116	
286.94104	84	
288.41165	92	
288.91206	84	
289.45724	102	
289.86613	102	
289.88360	114	
290.42727	96	
290.78676	134	
290.85488	282	1+
291.79673	94	
292.42818	130	
292.87522	250	1+
293.11924	114	
293.93468	84	
294.12046	84	
294.86170	126	
296.80424	160	
297.80753	192	
298.43377	98	
298.79929	1216	1+
299.81501	90	
301.86199	380	
302.86442	170	
302.91773	120	
303.81130	286	1+
303.85448	1258	1+
304.09798	82	
305.41040	80	
305.88014	100	
306.44146	84	
307.04014	84	
307.37523	94	
308.89038	152	
309.87740	80	
310.87770	230	
313.90885	100	
314.01522	86	
314.82095	122	
315.81472	276	1+
316.81755	164	1+
318.81877	86	
321.14571	162	
321.82481	158	
321.86524	144	
322.93059	346	1+
326.86925	544	1+
326.91107	92	
327.74919	144	1+
328.77444	86	
329.75216	144	1+
331.88550	86	
336.36111	80	
336.94038	452	1+
339.82865	504	1+
340.94077	498	1+
345.75631	244	1+
349.79532	86	
353.79100	122	
357.02251	92	
357.77262	82	
360.90131	80	
361.71522	132	
362.33451	102	
363.75122	116	
363.94831	82	
364.71669	116	
367.77744	140	
END IONS

###FS:    #m/z: 322.92984 #charge 1+
###MS: 125
###MSMS: 126
BEGIN IONS
TITLE=Cmpd 94, +MS2(322.9298), 28.0-35.0eV, 2.7min #126
RTINSECONDS=163.49
SCANS=125-126
PEPMASS=322.92984	3933938
CHARGE=1+
193.89108	72	
195.91743	72	
196.92948	80	
197.02222	72	
199.86282	80	
199.88363	86	
199.98063	80	
203.87886	82	
205.95086	190	
206.97791	88	
212.90518	94	
215.49951	102	
217.08866	80	
218.08296	88	
218.88530	98	
220.87628	146	
221.88046	90	
221.94615	86	
222.94721	174	
223.06895	94	
223.95916	140	
225.83939	80	
225.88488	102	
225.91145	86	
226.84274	160	
229.02629	72	
229.43721	72	
230.83262	150	
230.85609	78	
230.88960	158	
232.05039	74	
232.35713	96	
232.82910	76	
234.52612	92	
235.79359	74	
236.74281	92	
236.87334	76	
236.89781	78	
237.86164	118	1+
238.45759	96	
238.88721	144	
238.93890	246	
239.00214	86	
239.07794	166	
239.41631	94	
239.78534	128	
239.90264	84	
240.78786	98	
240.83949	76	
240.94092	2188	
241.94276	1120	
242.81862	166	
242.94152	4532	1+
243.81977	258	
244.34145	86	
244.82132	170	
244.90953	80	
244.93822	1700	1+
245.08066	90	
245.39997	76	
245.77923	72	
246.97704	334	
248.03295	76	
248.85200	116	
253.18391	82	
253.83120	78	
254.87177	100	
255.05938	168	
255.36512	72	
256.39618	90	
257.79165	234	1+
257.89722	224	1+
258.00308	78	
258.83564	378	
258.97265	86	
259.52419	86	
260.83424	186	
261.06336	74	
262.82740	390	
264.85829	138	
265.84074	82	
266.09125	78	
266.85063	78	
269.84182	76	
269.86112	198	1+
270.86484	140	1+
271.06747	90	
271.09803	88	
271.83845	262	1+
271.90932	92	
272.41566	82	
272.55576	108	
272.85863	96	
273.79290	166	
273.81412	134	
274.79636	74	
274.91001	76	
275.80807	122	
276.81126	198	1+
276.83570	78	
279.05246	76	
279.09138	556	
279.86120	80	
279.90857	92	
280.09403	278	
280.78638	72	
280.96135	102	
282.92303	118	
283.06506	92	
283.78822	142	
284.06364	90	
284.29263	330	
284.78667	240	
285.02673	72	
286.43385	74	
287.20953	78	
288.87162	188	1+
289.38211	84	
289.78522	82	
290.74970	74	
291.76010	72	
291.80518	410	1+
291.87893	90	
294.85247	78	
296.85741	80	
297.99904	82	
298.80094	94	
298.86246	86	
299.78340	238	
300.05452	72	
301.81898	96	
303.13361	80	
303.85664	74	
304.42864	106	
304.80349	86	
305.75829	106	
306.88030	144	
307.79455	84	
308.17663	72	
308.88748	134	
309.92696	88	
310.87812	136	
311.80613	76	
311.82784	72	
312.80445	116	
313.83301	108	
314.90584	146	
315.82184	92	
317.78006	74	
317.87396	138	
319.20206	78	
320.35269	78	
321.26130	94	
321.80049	72	
321.91724	74	
324.89604	92	
325.81581	94	
325.89612	128	
326.85799	72	
327.40203	92	
327.88314	72	
END IONS

###FS:    #m/z: 363.95653 #charge 1+
###MS: 125
###MSMS: 127
BEGIN IONS
TITLE=Cmpd 95, +MS2(363.9565), 28.0-35.0eV, 2.8min #127
RTINSECONDS=164.262
SCANS=125,127
PEPMASS=363.95653	670760
CHARGE=1+
182.86702	106	
183.86923	82	
189.86418	762	1+
191.85809	924	1+
196.88393	178	
203.86130	94	
203.87582	82	
207.87695	298	1+
207.95158	140	
209.94395	1346	1+
210.88434	232	
211.88663	150	
212.87888	2758	1+
215.42016	86	
216.41512	144	
217.89834	210	1+
218.87242	104	
220.35908	86	
221.93698	86	
222.95004	846	1+
223.88829	134	
224.94807	1654	1+
225.88519	110	
225.96940	192	
226.02945	94	
226.04964	152	1+
226.89623	134	
226.94720	8762	1+
228.89563	980	1+
228.94187	10482	1+
230.01895	94	
230.79662	252	1+
230.83106	158	
230.85125	138	1+
230.88927	3878	1+
231.47091	86	
232.88530	386	1+
233.89850	100	
234.88372	214	
235.07770	92	
235.82227	176	1+
236.91676	86	
239.43523	102	
240.83781	80	
240.94078	348	
240.96234	474	1+
241.08524	176	
241.85025	118	
241.94138	322	
242.94235	1132	1+
243.81815	472	1+
244.95714	5522	1+
245.55577	94	
245.94180	252	
246.80928	100	
246.95255	4598	1+
247.01356	90	
248.03655	82	
248.80367	140	
248.85277	138	
248.89797	902	1+
249.36685	90	
249.80625	84	
249.96892	106	
250.07814	88	
250.80140	166	
250.95124	98	
251.80281	116	
251.90689	204	
252.07360	124	
252.47905	90	
253.41026	80	
253.83985	296	1+
253.90351	372	1+
253.94838	90	
254.10480	106	
256.97658	84	
257.40601	90	
257.85432	136	
258.83941	208	
258.97165	218	
259.84472	92	
260.82972	598	1+
260.87518	88	
260.96797	616	1+
261.83023	340	1+
262.13396	88	
263.07706	100	
263.79447	222	1+
263.91631	90	
263.93206	104	
264.95880	258	1+
265.78544	396	1+
265.85783	456	1+
266.78439	384	1+
266.81049	526	1+
267.08271	132	
267.97372	954	1+
268.00896	88	
269.96958	818	1+
270.80778	112	
270.84126	80	
271.91917	336	
272.84683	190	1+
272.89022	180	1+
274.02324	84	
274.80235	94	
275.82248	140	
275.95231	94	
276.81107	102	
277.90990	228	1+
278.39250	92	
278.79927	442	1+
278.84413	624	1+
279.10308	82	
279.65614	94	
280.79317	732	1+
282.83133	104	
282.94474	86	
283.85111	250	
283.98597	120	
284.78779	162	
284.82371	120	
284.84985	150	
285.42888	98	
285.78868	146	
285.84505	490	1+
285.89922	112	
285.92669	102	
287.84016	102	
288.40724	88	
291.07317	112	
291.13284	122	
291.80335	104	
292.85978	212	1+
294.06933	98	
294.85052	144	
296.80770	234	
297.80262	1672	1+
297.89508	94	
297.94370	88	
298.42300	84	
298.80365	1196	1+
299.42128	80	
299.87251	148	
300.10141	80	
300.80648	224	
300.86776	98	
301.79963	98	
301.85776	718	1+
302.16798	92	
302.79094	144	
303.80574	84	
303.85370	1342	1+
303.94062	96	
304.87779	112	
306.41582	98	
306.80496	92	
307.31465	92	
308.87460	138	
309.14086	94	
309.87515	82	
310.87710	156	
312.88144	132	
313.93930	180	
314.79250	108	
314.82190	274	1+
315.92217	92	
316.81507	214	
317.08209	98	
317.81339	106	
317.93319	270	1+
318.82207	212	1+
319.87536	98	
320.12010	86	
321.81641	288	
321.86603	180	
322.86896	100	
322.93227	384	
324.27691	82	
324.82177	192	
325.85568	128	
326.87364	364	1+
329.00578	80	
335.88824	80	
336.14928	80	
336.94366	404	1+
338.93530	144	
339.82935	218	
340.82652	204	
340.94035	136	
341.76181	192	1+
342.35520	100	
343.84035	86	
343.99317	84	
345.70105	90	
346.94074	142	
347.49088	104	
352.88649	134	
354.42174	84	
355.42369	106	
360.05193	94	
363.71509	90	
364.02881	84	
END IONS

###FS:    #m/z: 507.84550 #charge 1+
###MS: 125
###MSMS: 128
BEGIN IONS
TITLE=Cmpd 96, +MS2(507.8455), 28.2-35.2eV, 2.8min #128
RTINSECONDS=165.034
SCANS=125,128
PEPMASS=507.84550	241198
CHARGE=1+
196.01648	170	
209.94163	176	
222.97468	120	
223.97559	144	
230.89222	134	
232.89701	284	1+
237.85628	140	
241.85266	162	
242.87601	148	
243.85664	194	1+
246.97552	152	
250.90322	176	
250.96911	144	
251.07268	166	
254.09200	146	
258.87294	232	
258.88654	118	
265.90900	248	1+
266.16806	172	
266.37166	126	
267.10242	282	1+
268.96809	136	
269.87472	224	1+
272.39535	124	
272.85530	212	
273.85410	200	
275.84981	136	1+
278.38831	152	1+
278.93975	164	1+
280.85926	196	1+
283.86942	168	1+
284.78705	268	1+
285.85876	122	
287.85209	570	
289.33190	184	
289.87787	174	
290.86346	340	
291.87546	170	
293.87433	1582	1+
295.87580	278	
296.85756	338	1+
296.95309	228	1+
298.80124	220	1+
298.86298	180	
300.86186	334	1+
301.84972	136	
303.86882	230	
304.87719	194	
305.86178	646	
306.88698	628	1+
307.78952	124	
307.88915	590	1+
307.98134	120	
308.14152	810	1+
308.87014	1432	1+
310.15512	496	1+
310.79722	232	1+
311.34475	134	
311.88327	3062	1+
312.81584	210	1+
313.88648	732	1+
314.86688	430	1+
318.86447	266	1+
320.84459	152	
321.78969	140	
321.81816	206	1+
322.80807	184	1+
322.88759	160	
322.90847	128	
323.86709	190	
323.89188	250	1+
325.88311	128	
326.83406	230	1+
326.88188	1064	1+
327.94949	160	1+
328.87315	260	
329.85377	126	
329.87418	164	
329.89999	206	
330.16439	176	
330.82891	120	
330.90629	136	
331.89100	466	1+
332.87505	568	1+
333.76978	304	1+
334.87468	430	1+
335.30342	128	
335.82467	178	1+
335.84658	150	
336.94064	164	
337.80500	130	
337.82605	144	
338.89346	130	
339.83387	174	
340.39522	120	
340.76243	120	
340.81340	264	1+
340.90017	298	
343.76902	130	
345.78442	120	
345.90157	166	1+
346.87856	150	
347.77670	620	1+
348.84119	212	1+
349.75572	340	
350.75882	222	
350.82717	132	
350.88546	166	
352.87970	218	1+
352.91571	266	1+
353.85112	242	
355.35416	152	
355.41517	176	
355.78282	328	1+
355.89027	128	
356.71431	138	1+
356.78621	272	1+
358.85444	134	
358.88249	184	
361.75753	202	1+
361.78763	128	
361.85999	312	1+
363.77742	152	
363.79461	158	
363.84774	124	
365.77446	220	
366.18650	122	
366.79102	126	
366.84159	230	
367.70818	310	
367.78840	166	
367.84168	174	
367.86912	152	1+
368.70707	492	1+
368.90360	234	
369.84227	534	1+
370.80023	162	
371.82641	126	
371.90112	158	
372.77778	394	1+
372.79554	136	
372.86996	154	
373.72117	412	1+
373.83338	156	
373.90079	138	
374.81385	188	
374.85195	280	1+
375.79748	178	1+
376.73490	190	1+
380.72002	126	
381.84590	464	1+
382.70970	200	1+
382.89781	128	
383.77317	160	
383.90117	162	
384.79814	128	
384.84841	2024	1+
384.89222	130	
385.73941	216	1+
385.77691	270	1+
388.77876	128	
389.19682	358	1+
389.79680	170	
389.83933	480	1+
390.72944	282	1+
390.76675	188	
390.83968	344	1+
390.89884	162	
392.82554	174	
392.91245	176	1+
393.78114	284	1+
394.82524	120	
395.87090	206	1+
396.73178	124	
398.72693	614	1+
399.85183	366	
400.73234	230	1+
402.71915	146	1+
402.86416	942	1+
405.73436	156	
405.76013	180	
405.78261	310	1+
405.91062	266	1+
406.86131	176	
407.72241	140	
407.74103	580	1+
407.86725	1014	
408.86139	802	1+
409.72681	972	1+
410.07950	140	
410.83680	510	1+
410.87046	142	
411.80677	214	
412.84701	174	
413.17094	122	
413.72222	132	
413.87512	132	
415.86000	294	1+
421.88417	192	
422.88510	126	
423.77359	292	
423.81849	158	
423.86475	470	1+
423.88937	252	1+
424.77381	206	
424.86738	320	1+
425.75101	296	
426.74349	140	
426.76905	290	
426.81038	120	
426.86140	992	1+
427.73213	1610	1+
428.84918	394	
429.71329	122	
429.73521	718	1+
429.83329	202	
430.74018	452	1+
431.86513	448	1+
432.76991	220	1+
435.74112	160	
439.89817	326	
440.83171	122	
442.87535	178	
443.74950	178	
444.74313	606	1+
444.77346	144	
444.87184	1406	1+
445.74635	516	1+
446.69531	158	
447.70939	456	1+
447.74151	384	1+
448.77168	172	
449.70037	196	
449.87820	430	1+
450.70498	244	
450.74562	396	
450.76981	134	
451.75142	222	
457.90943	198	
458.90158	126	
462.88177	684	1+
465.72447	134	
467.89040	668	1+
470.72642	154	
485.89882	506	1+
497.26526	134	
506.79846	122	
509.28617	208	1+
509.85549	238	
END IONS

###FS:    #m/z: 322.92973 #charge 1+
###MS: 129
###MSMS: 130
BEGIN IONS
TITLE=Cmpd 97, +MS2(322.9297), 28.0-35.0eV, 2.8min #130
RTINSECONDS=168.697
SCANS=129-130
PEPMASS=322.92973	3962400
CHARGE=1+
193.84166	72	
193.95962	78	
197.96324	80	
198.87459	88	
199.92683	78	
201.04661	86	
205.94842	146	
211.90202	72	
212.82749	100	
214.88725	92	
216.98184	84	
220.46330	92	
221.87860	112	
221.94313	96	
223.81215	80	
223.95654	178	
224.82353	94	
224.94983	86	
226.81900	88	
226.84904	160	
226.91488	88	
227.92763	70	
228.84342	198	1+
230.78945	74	
230.83076	124	
230.89330	218	1+
231.82785	84	
233.88536	98	
233.95686	72	
234.34016	80	
234.43387	102	
234.82519	72	
235.40118	80	
237.00928	78	
237.84198	72	
237.88891	82	
238.79139	78	
238.82846	128	
238.87822	78	
238.94091	72	
239.07872	108	
239.79052	244	
239.83422	78	
240.82383	358	
240.89597	358	1+
240.94047	2116	
241.05758	96	
241.93914	6990	1+
242.82056	134	
242.94150	4984	1+
243.06643	74	
243.42270	72	
243.81806	560	1+
243.87490	154	
244.07977	74	
244.85147	102	
244.93908	1280	1+
245.87901	74	
246.84926	104	
246.97605	194	1+
247.07519	104	
247.38691	84	
248.84719	122	
249.85000	132	
249.92931	72	
250.96798	96	
251.06044	100	
253.83864	76	
255.38076	86	
255.40220	78	
255.78074	120	
256.84690	130	
256.89195	86	
256.97381	108	
258.83484	358	1+
260.07038	72	
260.82901	220	
261.83227	226	
262.14982	84	
262.82911	564	
262.87600	76	
263.85247	134	
264.16570	82	
264.85621	78	
264.87511	164	
265.08847	72	
265.98103	82	
266.53403	76	
267.85577	72	
268.85052	184	1+
269.80025	136	
270.80064	80	
271.35659	72	
272.04088	78	
272.90226	90	
273.79686	144	
273.94610	72	
274.79133	138	
276.85823	118	
278.97657	78	
279.09137	940	1+
279.82223	70	
279.85346	124	
279.95806	70	
280.35848	72	
280.79455	108	
281.06442	104	
281.70909	100	
281.84909	194	
282.00607	84	
282.27187	188	
282.87735	108	
283.79056	166	
283.87928	82	
284.29124	228	
284.84629	162	
285.19254	72	
286.29454	76	
287.03910	106	
289.78973	266	
289.87924	90	
289.89419	74	
290.92564	74	
291.80525	334	1+
291.88785	74	
292.43146	84	
292.87894	126	
293.92719	124	
294.86359	114	
294.87728	102	
295.10961	82	
295.82414	88	
295.88951	78	
296.85120	72	
296.99711	90	
297.81863	74	
297.89309	106	
298.00947	78	
299.78539	112	
300.12675	94	
300.86797	234	1+
304.87449	238	1+
305.11021	80	
305.44050	80	
305.60802	80	
305.80023	154	
307.52143	72	
307.71807	92	
307.79857	136	
307.88527	346	1+
308.82341	72	
311.89277	88	
312.83486	86	
314.65099	88	
316.39382	76	
317.42347	82	
317.87410	72	
318.44791	96	
318.86248	80	
321.77882	102	
323.88769	78	
324.89198	348	1+
326.54932	82	
326.67610	78	
327.05792	72	
327.09990	78	
END IONS

###FS:    #m/z: 363.95637 #charge 1+
###MS: 129
###MSMS: 131
BEGIN IONS
TITLE=Cmpd 98, +MS2(363.9564), 28.0-35.0eV, 2.9min #131
RTINSECONDS=169.47
SCANS=129,131
PEPMASS=363.95637	684428
CHARGE=1+
76.67477	90	
121.05776	82	
183.86442	108	
187.12732	100	
189.86452	418	1+
191.85802	518	1+
196.88412	220	
196.89995	92	
201.53427	92	
207.87117	484	1+
207.94870	266	
208.88867	100	
208.95029	112	
209.94348	1928	1+
210.88270	236	
212.87821	2150	1+
214.89261	84	
216.41069	96	
219.84762	88	
222.54116	84	
222.95215	710	1+
222.98842	94	
223.88385	82	
224.94777	1104	1+
224.96631	134	
225.88275	96	
226.13189	166	1+
226.94688	9000	1+
226.97304	182	
227.41691	88	
227.89161	670	1+
227.91582	178	1+
227.93033	192	
228.89494	556	1+
228.94217	10162	1+
229.05725	122	1+
230.88795	4702	1+
231.94667	202	
233.83623	92	
233.88380	96	
234.88194	244	
234.93620	104	
235.85169	84	
236.04760	104	
239.04757	84	
239.59286	88	
239.95914	876	1+
240.82130	382	1+
240.94099	532	
240.96114	742	1+
241.94161	504	
242.02025	94	
242.82188	528	1+
242.94137	1054	1+
242.95811	796	1+
243.44773	84	
244.56565	94	
244.81519	122	
244.89958	106	
244.95602	5024	1+
246.17113	108	1+
246.90511	96	
246.95327	5758	1+
248.80189	420	1+
248.86410	94	
248.89977	1034	1+
249.00641	84	
249.06971	84	
249.85217	84	
249.86629	92	
249.98946	82	
250.89499	282	
250.96381	144	
251.06798	302	
251.90564	162	
252.39683	102	
253.90497	220	
254.90239	152	
256.39632	90	
257.83358	88	
258.84751	474	
260.83038	120	
260.96767	594	1+
261.01193	88	
261.83612	234	
262.82467	398	1+
263.97529	136	
264.34541	88	
264.36331	102	
264.85259	84	
264.92274	104	
265.08457	112	
265.81702	132	
265.97645	100	
266.79050	102	
266.80965	304	
266.84111	100	
267.53740	82	
267.85099	94	
267.97415	796	
268.81316	184	
268.84562	128	
268.96505	1172	1+
269.80482	412	1+
269.94874	98	
269.96899	960	1+
271.49217	94	
271.91696	160	
271.97605	84	
272.84841	274	1+
274.48697	90	
274.79815	184	1+
276.85542	114	
277.11623	108	
278.79838	218	
278.84433	176	
279.10231	104	
279.79690	90	
279.81611	92	
279.85668	124	
280.11000	326	1+
280.59305	86	
280.79154	770	1+
280.83067	90	
281.86229	110	
282.79151	332	1+
282.82721	84	
283.06819	84	
283.10222	120	
283.79284	184	1+
283.84678	236	
284.07777	82	
284.35760	88	
284.82373	334	
284.84802	244	
284.88013	102	
285.84521	718	1+
286.05500	106	
286.78860	112	
286.81219	134	
287.82288	232	1+
288.35532	92	
290.78811	100	
290.80833	82	
291.81477	148	
293.06810	104	
293.11489	152	
293.85026	88	
294.05738	112	
294.60682	118	
294.87296	102	
294.93357	94	
296.80630	124	
297.80849	182	
298.36855	216	1+
298.80306	1026	1+
299.00743	134	1+
300.79850	540	1+
300.86091	130	
301.85748	226	
303.85455	1278	1+
304.80154	134	
305.88933	114	
307.12738	112	
307.43817	106	
307.81248	162	1+
307.90063	116	
308.14008	112	
310.76828	184	1+
310.95058	100	
316.52492	102	
316.81417	250	
317.81181	110	
318.81562	166	1+
318.93111	112	
320.93986	84	
321.82677	128	
321.86588	460	1+
322.82313	128	
322.93189	202	
323.39503	86	
323.78592	202	1+
323.94953	92	
324.01617	92	
324.87212	86	
326.86916	332	1+
327.09571	84	
327.89305	94	
331.89216	98	
332.56121	86	
332.59705	102	
333.76397	162	1+
336.94240	396	1+
339.83396	102	
340.93955	366	
342.90382	128	
342.94649	96	
351.03648	84	
354.95134	102	
356.71702	84	
356.77605	114	
368.84022	86	
END IONS

###FS:    #m/z: 507.84529 #charge 1+
###MS: 129
###MSMS: 132
BEGIN IONS
TITLE=Cmpd 99, +MS2(507.8453), 28.2-35.2eV, 2.9min #132
RTINSECONDS=170.243
SCANS=129,132
PEPMASS=507.84529	240536
CHARGE=1+
196.01495	474	1+
200.01027	124	
210.03134	124	
224.97636	242	
232.89570	220	1+
241.85518	116	
252.07484	142	
254.01991	128	
254.08617	124	
264.79674	164	1+
270.80508	146	
272.79229	170	1+
272.85441	268	
273.38419	158	
273.85856	210	
274.81131	172	1+
275.85268	256	1+
278.83883	212	1+
281.39362	120	
282.84767	118	
285.85313	182	
286.87171	162	
287.85415	740	1+
289.87886	352	
290.86542	756	1+
291.10557	124	
291.87830	202	
291.99434	140	
293.87179	1466	1+
296.91513	190	1+
298.78734	150	
298.83881	244	
298.85331	200	
298.87627	148	1+
299.85144	152	
301.84970	156	
302.33993	140	
303.86157	782	1+
305.86265	1244	1+
307.89078	494	
308.14499	1018	1+
308.87059	1072	1+
309.81716	124	
309.89292	120	
310.51571	116	1+
311.88303	2540	1+
311.97406	234	1+
312.81713	184	1+
314.85765	254	
314.87861	254	
315.85608	438	1+
316.80758	124	
316.86043	312	1+
316.88744	138	
316.90919	122	
318.85930	126	
323.87557	332	1+
324.86107	162	
325.90146	422	
326.88078	1572	1+
327.83326	126	
328.87132	146	
329.16168	240	1+
329.38082	204	1+
329.78474	240	1+
330.81576	148	
330.84263	168	1+
330.88784	224	
331.88842	166	
332.79286	192	1+
332.87471	514	1+
335.83893	262	
336.88463	122	
336.94059	206	
337.83762	122	
337.88246	520	1+
338.84989	132	
342.10470	138	
342.83077	148	
342.91354	144	
344.81079	426	1+
344.85532	136	
345.77073	128	
346.87240	246	1+
347.77215	186	
348.49184	92	1+
348.73355	130	
348.76938	146	
349.16686	120	
349.76066	730	1+
349.78515	306	1+
350.76114	500	1+
350.82357	126	
350.90322	144	
351.87802	194	1+
352.91268	128	
353.76701	124	
353.80590	390	1+
353.85140	136	
354.83362	150	
354.90361	130	
355.03741	130	
355.08775	172	1+
355.16131	284	1+
356.76455	176	
359.78681	138	
360.87059	130	
361.80555	150	
364.41412	122	
366.07767	140	
366.73797	122	
366.83848	322	
367.70834	624	1+
367.76583	252	1+
367.84341	238	
368.82830	134	
369.83652	186	
370.75343	284	1+
370.78313	196	
370.79287	258	1+
370.84034	128	
371.18850	118	
371.89135	282	1+
372.78033	148	
372.83185	154	
374.73305	354	1+
374.81316	168	
374.88898	126	
375.18136	134	
380.71601	392	1+
380.74431	180	
381.83753	130	
382.71245	142	
383.71651	272	
383.78331	124	
384.84961	1280	1+
385.77253	172	
385.82819	140	
387.74037	276	1+
387.76548	122	
389.71714	152	
389.78380	402	1+
390.78651	346	1+
390.83910	260	
391.83864	246	
392.82181	412	1+
393.74599	144	
394.78465	350	1+
398.72805	822	1+
398.90163	166	
401.32982	130	
401.77192	166	
402.79086	136	
402.86626	880	1+
403.72202	188	
403.80616	150	
404.77980	146	
405.73741	180	
405.76539	222	1+
405.78658	284	
405.86657	288	
406.90572	230	1+
407.74005	408	1+
407.78429	204	1+
407.86745	1288	
408.74137	276	1+
408.86711	644	
409.72309	670	1+
409.86622	392	
410.83725	778	1+
411.71559	150	
411.81037	168	
411.88062	266	1+
412.85375	160	
413.06197	130	
413.74560	148	
414.68095	134	
415.82438	204	1+
416.87610	154	
417.80388	134	
421.88505	382	1+
422.87153	182	
423.77113	260	
423.88022	242	
423.92613	226	1+
424.77619	138	
424.82709	254	1+
425.74949	372	
425.87870	188	
426.75758	330	
426.86380	314	
427.73191	1534	1+
427.79233	220	1+
427.86455	190	
428.09363	172	
428.84694	686	1+
428.88058	172	
429.70572	134	
429.73465	794	1+
430.70074	142	
430.73949	564	1+
430.86362	728	1+
438.67975	168	1+
443.76424	164	
444.69194	206	1+
444.77042	170	
444.87049	1584	1+
444.89532	210	
445.74256	318	
446.63443	188	1+
446.70386	546	1+
446.74622	386	
446.81837	160	
447.70673	470	1+
447.88400	136	
448.75689	152	
449.88128	330	
450.70374	156	
450.74712	684	1+
450.77429	130	
450.87926	340	
453.73138	118	
457.90572	294	1+
462.88160	604	1+
464.71598	240	1+
467.88711	596	1+
468.78293	226	
469.77013	238	1+
470.70946	118	
470.73190	122	
474.79291	224	1+
481.91630	124	
485.90302	282	
486.89572	126	
490.89383	140	
491.80143	140	
511.67806	146	
END IONS

###FS:    #m/z: 340.94039 #charge 1+
###MS: 133
###MSMS: 134
BEGIN IONS
TITLE=Cmpd 100, +MS2(340.9404), 28.0-35.0eV, 2.9min #134
RTINSECONDS=173.917
SCANS=133-134
PEPMASS=340.94039	1276180
CHARGE=1+
160.60917	76	
191.09073	88	
191.87685	194	1+
196.88659	88	
197.92165	80	
200.42744	100	
201.96867	102	
202.11535	96	
204.54547	126	
205.96993	80	
208.94193	92	
209.94038	92	
210.93593	180	
212.87841	142	
213.87501	186	
213.93797	778	1+
214.89427	128	
215.83289	94	
215.88624	88	
215.93768	192	
217.82380	80	
217.88254	106	
218.88702	76	
221.44872	98	
221.89673	136	
222.41845	88	
222.50810	80	
222.95108	122	
222.97189	146	1+
223.00642	76	
223.95010	90	
224.84140	156	
225.88290	172	
225.95690	118	
226.89507	104	
226.94245	140	
227.29582	106	
228.94732	182	
228.99297	102	
229.89321	76	
230.88796	758	1+
231.95149	328	
232.35917	80	
232.85742	84	
232.89523	142	
233.89407	100	
233.94647	226	
234.04482	86	
234.88523	92	
235.01714	92	
235.54809	94	
235.89085	132	
235.92340	82	
236.11982	78	
238.83299	108	
238.86705	290	1+
239.92560	86	
240.83418	242	
240.96045	290	1+
241.84122	186	
241.94510	120	
242.84478	272	1+
243.01472	76	
243.82749	352	1+
244.00370	118	
244.96092	146	
246.38780	78	
246.85845	78	
246.90263	98	
249.03717	78	
249.89594	148	
249.95950	284	1+
250.43427	86	
250.58989	118	
250.90473	122	
253.95608	142	
254.41043	96	
254.90608	106	
254.96490	520	1+
255.08203	120	
255.16881	84	
255.84139	210	1+
256.26079	84	
256.90786	292	1+
256.96114	246	
257.91076	226	1+
258.84645	320	
259.86289	158	
259.90106	126	
259.95426	148	
260.04485	92	
260.83037	234	
260.85198	128	
260.93239	80	
261.83552	162	
262.83398	100	
263.84659	96	
264.35944	78	
264.86457	178	
265.97488	86	
267.82802	134	
268.84479	100	
268.89890	110	
269.84093	204	
270.86539	84	
270.93540	144	
271.82807	78	
271.85030	104	
272.86578	92	
272.93868	122	
273.79170	80	
274.86274	98	
274.89358	132	
275.00380	78	
276.82137	86	
276.85664	808	1+
277.89996	202	1+
278.53992	110	
278.82277	78	
278.84539	1146	1+
278.87807	118	
279.93250	218	
280.90471	226	1+
281.78752	98	
281.86063	146	
282.97667	112	
283.78973	220	
283.87565	108	
284.92728	76	
285.10095	80	
286.35092	86	
286.85963	86	
286.91194	76	
287.80704	176	1+
287.93620	124	
288.87153	112	
289.78665	190	
290.78633	76	
290.85488	102	
291.87294	84	
291.93171	78	
291.99431	78	
292.57863	86	
292.85291	232	1+
296.85192	288	1+
296.86829	130	
299.78295	132	
299.82279	82	
300.87361	124	
301.85861	96	
303.94646	100	
304.02595	84	
306.88229	76	
307.12145	90	
307.80296	130	
308.80265	86	
310.87953	118	
311.81725	84	
311.88446	90	
312.93688	80	
313.04987	82	
313.79780	124	
315.88505	78	
317.86561	84	
323.01999	94	
328.19337	84	
328.94167	150	
330.81062	180	1+
330.83987	210	1+
332.39353	80	
334.87700	238	1+
340.88924	82	
344.78524	120	
END IONS

###FS:    #m/z: 507.84553 #charge 1+
###MS: 133
###MSMS: 135
BEGIN IONS
TITLE=Cmpd 101, +MS2(507.8455), 28.2-35.2eV, 2.9min #135
RTINSECONDS=174.697
SCANS=133,135
PEPMASS=507.84553	215576
CHARGE=1+
196.01372	176	
209.94262	232	
210.03029	126	
224.97458	244	
227.95388	328	1+
232.89638	496	1+
241.85492	190	
250.96801	286	1+
252.08412	458	1+
255.90415	120	
256.88783	186	1+
257.86729	132	
264.86594	158	
266.16916	126	
267.10432	148	1+
267.78620	132	
267.91078	134	
267.94933	310	1+
268.85215	134	
269.92508	204	
272.85313	358	1+
277.86011	212	1+
281.96092	168	
282.04697	228	1+
285.89614	116	
286.79578	218	1+
286.91189	132	
287.85051	506	
289.88053	454	
289.90458	256	1+
290.86341	492	1+
291.88284	160	
293.87110	1158	1+
294.12032	126	
294.81031	126	
294.92907	136	
297.82539	132	
298.86489	130	
301.85941	196	1+
302.88609	124	
303.86659	404	1+
304.88383	142	
305.86255	1124	1+
307.37175	296	1+
307.80084	234	1+
307.88834	448	
308.14204	752	1+
308.16054	120	
308.87149	1078	1+
309.88953	542	
310.15413	824	1+
311.33642	152	
311.88324	2246	1+
311.90968	126	
311.95692	136	
313.88500	414	
314.81984	184	1+
314.86430	350	
315.86451	168	
316.88708	242	
322.34950	282	1+
322.88539	148	
322.99327	138	
323.87548	296	
324.90233	118	
325.89219	168	
326.36101	208	1+
326.79678	136	
326.88457	1256	1+
327.80597	540	1+
328.87569	218	
328.89531	232	
329.80798	376	1+
329.87380	532	1+
330.88253	484	1+
332.82835	250	1+
332.87107	458	1+
333.87409	322	1+
335.82027	142	
335.88571	202	
336.94935	132	
337.87779	316	1+
340.89808	194	
343.89345	136	
344.82429	198	1+
347.77505	294	
347.81458	122	
347.87160	162	1+
348.78077	142	
349.75642	466	1+
349.83738	134	
350.83085	212	1+
350.87039	220	
350.88853	170	
351.76829	386	1+
352.06426	134	
353.82556	242	1+
353.85253	358	
354.02783	176	
355.86898	122	
357.72608	136	
358.78273	188	
358.87181	176	1+
361.86976	248	1+
363.78413	426	1+
364.78523	334	1+
366.83584	518	1+
367.70875	366	
367.76540	144	
367.83745	372	1+
367.91078	124	
368.71340	226	
368.78854	270	1+
368.89603	224	1+
369.70799	150	
369.83570	622	1+
370.40972	126	
370.83841	396	1+
371.02306	136	
371.73405	120	
371.77583	126	
371.80787	150	
372.87569	120	
373.71880	318	1+
373.82789	146	
374.81372	226	1+
375.72127	218	1+
375.85762	136	
375.88658	134	
378.86522	140	
380.71773	782	1+
380.85852	302	1+
381.80584	142	
381.84126	122	
382.71147	288	1+
383.71793	260	1+
383.77410	138	
383.89279	140	
384.77178	456	1+
384.84939	1290	1+
384.89453	146	
385.82147	180	
386.39505	142	
387.72484	126	
387.77814	274	1+
388.59587	118	
389.03678	168	
389.19894	210	
389.71999	224	1+
390.84139	540	1+
391.84499	326	1+
392.82753	276	
393.82933	428	1+
393.87229	116	
394.77928	170	
394.79848	208	1+
394.83081	312	1+
395.78652	262	1+
396.68347	146	
396.74024	180	
397.83619	122	
398.72761	422	
398.87059	160	
399.72938	698	1+
399.85291	410	1+
400.79398	232	1+
401.86383	142	
402.86226	372	
403.86919	352	
404.85469	296	1+
405.73133	138	
405.77265	178	
407.72349	214	
407.74249	208	
407.77234	204	1+
407.86735	1046	
408.73395	218	
408.74797	184	
408.82650	182	
408.86617	830	
408.92992	138	
409.72450	916	1+
409.85324	208	
410.83798	744	1+
410.86413	192	
411.67678	198	1+
411.72121	170	
411.75899	198	
411.80963	468	1+
412.72304	184	
412.81219	278	1+
412.84227	190	
413.37227	140	
413.88121	118	
414.75636	200	
415.77170	118	
415.87548	360	1+
418.70305	188	1+
420.77810	176	1+
421.88550	256	1+
422.86248	494	1+
423.77014	268	
423.79887	144	
424.77309	402	1+
425.75442	254	
426.74827	212	
426.86331	470	
426.93633	138	
427.73321	1202	1+
427.86097	356	
428.09287	244	1+
428.84889	776	1+
428.88598	320	1+
429.73695	454	1+
431.86971	232	
433.85040	262	1+
433.87414	204	
433.95711	178	1+
439.89319	274	
440.87073	120	
441.78111	212	
443.76708	168	
444.75853	174	
444.87166	1072	1+
445.09675	268	1+
445.40234	116	
445.74250	300	
446.74605	146	
446.88193	382	1+
447.70906	202	
448.70227	146	
449.88460	476	1+
450.74983	348	
451.11431	136	
454.75460	200	1+
457.89683	160	
460.75387	196	1+
462.88002	166	
463.88533	190	
464.88507	180	
465.74180	204	
465.79286	198	1+
467.88990	292	
468.69933	124	
468.77652	120	
468.88731	516	1+
469.76724	120	
470.72639	170	
485.89504	528	1+
488.65831	130	
502.78699	116	1+
509.28523	262	1+
END IONS

###FS:    #m/z: 336.94567 #charge 1+
###MS: 133
###MSMS: 136
BEGIN IONS
TITLE=Cmpd 102, +MS2(336.9457), 28.0-35.0eV, 3.0min #136
RTINSECONDS=175.469
SCANS=133,136
PEPMASS=336.94567	126878
CHARGE=1+
56.35909	78	
86.75098	86	
154.24479	88	
187.88901	78	
192.89221	88	
197.49334	98	
205.94568	76	
206.89840	74	
209.91741	88	
209.94540	156	
210.37322	74	
210.88348	292	
211.94443	3304	
212.87753	1276	1+
213.89791	84	
213.94010	910	1+
214.89188	412	1+
215.93397	188	
217.83092	84	
217.88431	298	
218.83993	134	
220.05326	76	
222.84875	74	
223.96931	78	
224.00179	82	
225.97078	86	
227.00007	132	
227.95339	80	
228.89091	124	
228.93711	82	
229.95421	2302	1+
230.03460	84	
230.85844	102	
230.88872	2478	1+
231.95025	1258	1+
232.82699	496	1+
232.89117	174	
233.08781	78	
233.89805	114	
234.93233	86	
235.84332	160	1+
235.94604	96	
237.06031	92	
240.96238	214	
241.49904	94	
241.87137	76	
242.84107	182	
242.99742	78	
243.90758	78	
244.06677	86	
244.47348	78	
244.89896	92	
245.57304	96	
245.89626	84	
246.06005	92	
246.39530	90	
246.90367	184	
246.97920	74	
247.91079	92	
247.96406	912	
248.89840	968	1+
248.98523	142	
249.09756	78	
249.96373	330	
250.56470	92	
250.82506	120	
250.94519	234	1+
251.07217	158	
251.83449	404	1+
251.88225	76	
252.32809	90	
252.87934	74	
252.90452	74	
252.96913	1502	1+
253.90659	268	
254.55371	76	
254.85563	96	
254.94066	80	
254.96679	560	1+
255.85018	76	
256.06403	82	
256.88796	80	
257.79756	90	
257.88300	140	
258.84229	124	
259.85216	450	1+
259.95455	136	
260.83240	122	
260.85440	296	1+
260.94789	114	
263.21658	74	
265.08561	292	1+
267.83922	914	1+
270.84650	298	
270.98170	308	
271.84244	162	
271.89945	94	
271.91798	98	
271.96067	100	
272.86167	82	
273.38350	90	
273.85032	88	
274.83907	84	
274.85929	78	
274.91820	94	
275.80462	74	
275.86888	116	
276.85322	518	1+
276.88399	106	
276.92523	120	
277.83666	178	
278.83167	602	1+
280.51893	74	
281.03968	84	
281.84695	92	
282.88507	80	
283.78913	118	
285.79422	132	
285.85067	280	
286.85100	868	1+
287.80419	150	
288.88102	86	
289.78934	76	
289.87849	110	
291.85482	84	
292.43341	74	
293.10679	360	1+
293.84822	80	
293.90923	74	
293.99364	98	
294.86621	194	
295.89057	140	
296.97577	118	
297.88040	90	
298.85809	76	
299.87872	174	
300.87605	76	
300.91158	148	
301.95675	88	
303.85250	90	
304.22497	78	
305.85649	98	
307.95510	152	1+
308.86653	132	
309.86233	92	
310.03737	94	
310.82807	78	
310.87576	130	
311.00230	74	
311.87806	94	
314.88210	88	
318.87558	82	
321.81594	76	
322.89272	284	1+
322.91390	84	
324.14423	74	
325.13321	106	
325.87968	76	
326.88703	84	
327.82434	78	
327.92230	90	
328.38952	100	
329.15778	96	
329.85955	88	
330.24113	84	
333.20211	86	
334.77954	74	
335.87258	74	
336.80228	104	
337.87141	128	
340.42899	76	
341.06398	78	
341.86710	84	
END IONS

###FS:    #m/z: 340.94028 #charge 1+
###MS: 137
###MSMS: 138
BEGIN IONS
TITLE=Cmpd 103, +MS2(340.9403), 28.0-35.0eV, 3.0min #138
RTINSECONDS=179.185
SCANS=137-138
PEPMASS=340.94028	1228794
CHARGE=1+
87.51663	92	
151.42728	82	
175.92656	82	
178.94755	84	
182.86642	106	
190.89354	94	
191.95460	82	
192.92700	310	
192.95690	98	
193.90642	88	
194.91691	98	
195.89851	142	
201.95310	96	
201.97215	86	
203.88088	116	
205.94991	282	
208.96150	80	
209.01720	94	
210.94492	130	
212.87692	196	
213.14616	90	
213.87803	404	1+
213.94100	628	
214.42095	86	
215.82758	90	
215.93516	82	
216.88731	132	
217.87867	208	1+
217.93867	308	
218.50405	84	
220.99941	84	
222.95248	242	1+
224.95857	174	
225.07797	80	
225.95207	90	
226.05157	90	
226.38778	82	
226.87208	112	
226.94723	188	
228.00551	84	
228.54178	90	
228.89774	118	
228.94295	130	
230.84463	140	
230.88736	604	1+
231.95108	430	
232.94973	208	
233.89647	310	1+
233.94404	132	
234.91850	78	
235.92920	86	
235.94747	108	
237.88700	84	
237.89893	242	1+
238.10690	102	
238.47475	86	
240.21482	82	
240.84309	80	
240.96158	188	
241.84189	262	1+
241.89813	82	
244.98277	84	
246.39548	106	
246.85432	146	
246.97454	136	
247.98655	78	
248.83097	218	1+
248.90152	180	
249.95988	250	
250.90224	136	
250.93996	82	
250.96292	180	
251.84541	132	
251.96351	112	
253.90309	426	1+
254.96872	648	1+
255.07085	120	
255.91145	136	
256.26410	80	
256.84474	126	
256.91602	132	
257.58933	106	
257.96778	110	
258.84523	696	1+
259.84988	436	1+
259.90009	114	
259.95771	132	
260.83304	624	1+
261.85503	132	
262.08644	94	
263.85554	112	
264.45507	100	
264.90663	124	
265.87109	102	
265.91956	92	
267.44899	84	
268.03157	98	
268.84101	122	
268.96971	84	
269.48308	80	
269.84210	98	
270.85729	112	
271.79201	80	
272.91970	140	
272.93674	100	
273.78963	148	
274.02924	82	
274.80985	234	1+
274.96931	86	
275.83241	80	
275.85428	516	1+
276.63951	82	
276.85644	446	1+
277.00899	94	
277.82604	116	
278.84369	854	1+
279.92915	132	
280.91901	114	
281.04808	146	
281.86652	140	
281.90846	160	1+
282.87503	108	
283.40690	124	
283.79063	162	1+
286.86648	92	
287.92984	218	1+
288.88286	84	
289.78895	206	
289.86820	94	
290.85228	80	
291.80501	112	
291.95120	144	
292.87409	232	1+
293.84817	82	
294.85684	126	
294.88711	92	
296.39221	82	
296.81787	154	
296.85100	190	
297.84237	122	
298.02031	86	
299.03833	80	
299.25294	94	
299.78495	106	
299.86359	98	
299.88193	130	
300.78660	142	
300.84956	84	
301.85447	198	
302.94339	258	
304.26581	92	
307.02234	78	
307.39222	98	
308.88036	132	
309.88584	84	
310.41815	96	
310.88199	146	
311.88315	138	
313.88043	144	
314.85994	196	1+
315.91174	160	1+
318.83355	152	1+
320.92256	92	
321.01047	86	
326.13459	80	
326.90239	102	
327.82992	110	
332.87958	96	
334.84090	138	
334.87910	86	
335.91077	86	
339.81997	86	
341.73170	116	
344.18245	78	
END IONS

###FS:    #m/z: 336.94552 #charge 1+
###MS: 137
###MSMS: 139
BEGIN IONS
TITLE=Cmpd 104, +MS2(336.9455), 28.0-35.0eV, 3.0min #139
RTINSECONDS=179.957
SCANS=137,139
PEPMASS=336.94552	117270
CHARGE=1+
142.23018	78	
185.86618	86	
187.86723	80	
187.92250	82	
190.94945	78	
195.08461	94	
195.96194	74	
205.94886	128	
206.97796	76	
207.97359	156	
209.47820	104	
210.88402	190	
211.88694	146	
211.94444	3708	1+
212.87808	1718	1+
212.92739	84	
213.93872	1508	1+
215.88046	110	
215.93492	108	
217.88017	90	
217.93648	78	
218.70377	84	
221.88198	94	
222.95302	90	
222.99921	84	
223.96283	134	
225.52939	82	
225.83776	76	
228.55847	86	
228.89208	396	1+
228.91073	76	
229.95459	4526	
230.88930	2852	1+
231.82910	116	
231.95006	1450	1+
232.82554	122	
233.82523	74	
233.89680	318	1+
234.82686	126	
234.87268	134	
235.89040	148	
236.85064	84	
236.89189	78	
236.95828	74	
237.06012	118	
237.80945	74	
238.04815	78	
238.43477	94	
239.78515	114	
240.82839	74	
241.84413	114	
242.84052	162	
242.85604	76	
242.89158	154	
243.84437	118	
245.84633	74	
246.90375	178	
246.97587	144	
247.83353	84	
247.96599	1330	1+
248.89898	1070	1+
248.92465	86	
249.05305	80	
249.83024	372	1+
249.96182	504	1+
249.99562	80	
250.46910	84	
250.95160	130	
251.07053	190	
251.96131	100	
252.83277	92	
252.97039	2410	1+
253.05517	76	
253.08418	162	
253.90631	276	1+
254.06926	202	1+
254.40563	84	
254.84165	270	1+
254.96506	626	1+
256.91206	82	
256.96594	190	
257.34665	88	
257.91128	126	
258.06468	78	
258.84356	78	
259.85491	422	1+
260.82811	116	
261.53173	114	
261.58942	74	
262.92429	96	
262.94598	86	
263.83404	96	
263.91233	74	
264.10572	102	
266.61637	102	
267.84295	108	
268.83892	820	1+
268.92111	84	
269.46073	84	
270.98208	334	
271.85497	82	
271.91793	296	1+
271.94975	76	
272.43810	86	
272.85345	94	
272.97935	84	
273.79443	136	
273.99492	76	
274.85946	122	
274.89495	146	
275.79146	106	
275.86100	202	
276.85659	936	1+
276.89386	114	
277.78423	76	
277.83461	136	
278.83638	434	1+
279.09767	78	
279.80568	90	
279.94940	74	
280.07298	124	
282.10876	74	
283.78424	98	
285.85001	200	
285.92924	88	
286.84855	1318	1+
288.29913	90	
289.79350	120	
290.78946	80	
292.47768	88	
292.81344	82	
292.86629	80	
292.99206	354	1+
293.10689	158	
293.87403	124	
294.91856	92	
295.43337	78	
296.90097	80	
297.43543	106	
297.60474	76	
298.90470	100	
298.94097	82	
300.42057	86	
300.86761	76	
300.88647	78	
301.10172	80	
301.81593	98	
301.87083	128	
303.87371	78	
303.90200	76	
304.04344	80	
305.85917	112	
306.77044	78	
306.87848	78	
307.02844	86	
307.66131	102	
307.88670	152	
309.86570	432	1+
313.91744	92	
314.89918	92	
316.97484	76	
319.09697	78	
319.89154	88	
320.95858	144	
324.89169	204	
327.40419	98	
328.13574	102	
328.69210	84	
328.74078	74	
328.91893	112	
328.97717	94	
333.79203	80	
341.71035	78	
342.04178	84	
END IONS

###FS:    #m/z: 359.96142 #charge 1+
###MS: 137
###MSMS: 140
BEGIN IONS
TITLE=Cmpd 105, +MS2(359.9614), 28.0-35.0eV, 3.1min #140
RTINSECONDS=180.73
SCANS=137,140
PEPMASS=359.96142	88078
CHARGE=1+
84.57801	86	
86.13336	86	
186.93247	94	
189.96857	86	
192.89049	82	
196.94504	92	
198.93340	102	
205.94944	82	
207.94736	200	
209.94384	926	
214.88176	92	
216.41456	80	
216.79558	82	
220.95681	122	
221.89370	210	1+
222.95163	798	1+
224.94694	1602	1+
225.96043	196	
226.89630	130	
226.94653	7668	1+
226.98097	212	1+
227.09796	100	1+
228.94191	6496	1+
232.82543	82	
232.93794	90	
233.96245	140	
234.86182	142	
234.92030	82	
236.05118	180	1+
238.96617	98	
238.98860	136	
239.07097	134	
239.11032	116	
240.82032	136	
240.93998	514	1+
240.96126	852	1+
242.93894	104	
242.95738	726	1+
242.98206	80	
243.06469	106	
243.13280	90	
243.40365	82	
244.95667	4262	1+
245.83493	134	
246.43610	106	
246.95250	3946	1+
247.01084	92	
247.07031	90	
247.89329	98	
248.80488	214	1+
249.88085	84	
249.90619	114	
250.95151	394	1+
250.96863	140	
251.03844	78	
251.83870	128	
252.00740	104	
252.93373	80	
252.95272	462	
256.38736	152	
258.11548	92	
258.83176	98	
258.84730	140	
258.97526	222	1+
259.79429	112	
259.84810	178	
260.83237	134	
260.96778	512	1+
263.83070	104	
263.98067	90	
264.81667	86	
264.96396	114	
265.08463	80	
265.37251	98	
265.97235	324	1+
266.09806	144	
266.81410	170	
266.86827	208	1+
267.97244	896	1+
268.84694	110	
269.09804	80	
269.84207	78	
269.96631	316	
270.90223	120	
270.96727	154	
272.63259	98	
272.88617	100	
273.79662	340	1+
273.85460	92	
274.41763	100	
274.85724	80	
275.96904	252	
276.84531	110	
277.80890	220	
278.80167	176	
278.84683	198	
278.91508	80	
279.10168	100	
279.80262	160	
280.06094	86	
280.11388	82	
280.28465	88	
280.79386	636	1+
280.86587	176	
281.00098	116	
281.08682	84	
281.85997	146	
282.99155	124	
283.81709	114	
284.79253	110	
284.82748	224	
285.07820	86	
288.64708	82	
288.82020	98	
290.41485	84	
290.86313	284	1+
290.90677	78	
291.91702	80	
292.79848	86	
293.12138	102	
293.97970	134	
294.89561	88	
294.91938	302	1+
298.56559	80	
298.80316	1094	1+
300.23781	80	
300.79832	172	
300.81435	122	
301.86157	208	1+
302.18929	98	
303.06809	128	
305.08883	90	
305.93046	82	
306.82208	82	
306.87110	174	1+
309.80968	90	
312.95892	90	
313.34030	118	
313.94164	134	
314.87479	110	
316.81540	334	1+
316.86119	88	
317.27449	102	
317.39500	88	
318.93467	86	
319.37765	102	
319.94132	82	
320.02551	86	
321.82125	122	
322.59633	106	
322.93343	142	
323.81624	122	
323.88122	114	
323.93181	80	
324.89122	176	
325.17287	82	
327.28656	84	
327.81575	96	
328.81539	112	
328.92656	218	1+
329.80394	120	
329.90437	84	
333.82760	92	
334.76849	80	
335.74882	92	
336.85671	80	
336.94380	632	1+
337.04811	84	
340.94013	426	1+
344.05686	84	
345.95658	84	
347.95343	88	
350.83639	102	
351.31261	86	
354.87053	84	
355.72903	82	
356.83257	80	
358.06510	92	
359.70701	198	1+
359.83564	86	
359.95442	138	
365.01109	80	
END IONS

###FS:    #m/z: 322.92968 #charge 1+
###MS: 141
###MSMS: 142
BEGIN IONS
TITLE=Cmpd 106, +MS2(322.9297), 28.0-35.0eV, 3.1min #142
RTINSECONDS=184.415
SCANS=141-142
PEPMASS=322.92968	4486044
CHARGE=1+
59.29849	76	
121.21845	74	
187.91778	76	
193.89389	136	
198.81372	74	
198.88058	204	1+
198.95052	74	
199.84523	78	
200.01893	82	
201.04673	82	
203.92257	88	
210.87574	82	
211.83235	92	
212.83434	96	
212.87706	236	1+
213.38484	104	
213.97872	74	
213.99700	78	
215.85022	92	
215.90159	80	
218.88708	110	
221.02346	82	
222.03559	94	
222.86917	72	
222.95306	668	1+
227.78491	98	
230.83785	90	
230.85527	112	
230.88734	166	
231.00953	78	
232.12530	92	
232.37413	78	
235.04346	84	
235.88189	86	
236.03297	94	
237.88702	76	
238.06132	82	
238.88366	128	
238.93848	180	
239.88552	78	
239.92768	72	
240.09498	72	
240.78786	78	
240.82210	362	
240.94075	2214	
240.96042	182	
241.91544	82	
241.94092	1706	
242.82072	238	
242.89352	72	
242.94102	4622	1+
243.81722	624	1+
243.89276	92	
244.93982	1212	1+
245.52115	98	
248.85284	184	
249.84971	74	
249.96459	104	
250.89763	120	
251.08318	118	
251.87677	72	
252.78908	72	
253.83710	94	
253.96389	80	
254.17164	88	
254.83350	80	
254.84910	74	
256.03654	82	
256.88799	84	
257.79560	74	
257.83950	78	
258.83148	698	1+
258.90340	84	
259.90393	86	
260.82972	276	
261.03567	84	
261.35518	86	
261.58153	72	
261.82954	1346	1+
262.35084	92	
262.96571	72	
263.34419	122	
263.90453	78	
264.86296	100	
265.85469	84	
266.06524	76	
266.85830	134	
266.99113	76	
267.94902	78	
270.80492	80	
271.46797	80	
271.79912	164	
271.84561	240	
271.90923	78	
272.84478	96	
273.16405	76	
273.48681	90	
273.79224	292	1+
275.36834	94	
275.80887	132	
276.36371	84	
276.84802	92	
278.09396	174	
278.41293	74	
278.84743	98	
279.09040	808	1+
279.80592	74	
281.25183	88	
282.01416	92	
282.18099	78	
282.86635	72	
283.06786	112	
283.47185	88	
283.78743	134	
283.96710	104	
284.29131	626	
285.79269	80	
286.53367	92	
286.97643	76	
287.88839	78	
289.53861	116	
289.78653	176	
289.89828	74	
290.87727	74	
291.78286	72	
291.88115	72	
293.15645	76	
293.87208	106	
294.06943	86	
294.82770	78	
294.85552	172	
295.39313	98	
296.86823	108	
297.88191	74	
297.93110	74	
298.80082	78	
298.83710	72	
299.78296	90	
301.75413	84	
301.80553	72	
303.93383	78	
304.95989	72	
305.86337	92	
306.39831	92	
306.88035	128	
307.79930	124	
307.88667	158	
308.89228	94	
312.80240	76	
312.87615	74	
313.11093	94	
313.15002	80	
316.89404	78	
320.84992	74	
321.38217	88	
322.88508	84	
324.36509	80	
324.88413	224	1+
327.07331	72	
327.81814	78	
327.87544	96	
END IONS

###FS:    #m/z: 340.94028 #charge 1+
###MS: 141
###MSMS: 143
BEGIN IONS
TITLE=Cmpd 107, +MS2(340.9403), 28.0-35.0eV, 3.1min #143
RTINSECONDS=185.187
SCANS=141,143
PEPMASS=340.94028	1595140
CHARGE=1+
190.94537	178	
191.95380	178	
196.88099	74	
198.54381	78	
201.12499	180	
209.00391	88	
212.87846	628	1+
213.93891	1218	1+
215.83218	152	
215.88680	226	
215.93530	228	
216.13253	84	
217.88037	102	
217.95260	98	
218.87293	132	
219.84187	76	
220.01117	76	
220.88096	138	
222.37958	88	
223.96303	92	
224.89889	74	
224.96929	76	
226.87411	86	
228.89436	90	
228.93765	356	1+
229.39993	88	
230.89064	168	
231.89005	680	1+
231.95029	1546	1+
233.89658	448	1+
233.94445	276	1+
233.96779	72	
235.89709	324	1+
236.37468	88	
236.88505	290	1+
238.90515	82	
240.93842	108	
241.89255	106	
242.15607	90	
242.84039	100	
242.85426	88	
243.82931	254	1+
246.59028	78	
246.97349	242	
247.00516	88	
248.89824	272	
249.08952	130	
249.49275	88	
249.88102	84	
249.90518	214	
249.93730	98	
249.95989	144	
250.95749	120	
250.99254	74	
253.82958	82	
254.84389	84	
254.96432	520	1+
255.07375	102	
256.85195	150	
256.91216	212	
256.96118	240	
257.00064	78	
257.83632	112	
257.97596	96	
258.80267	112	
258.84909	470	1+
258.88584	142	
258.96793	132	
259.43519	82	
259.89441	74	
259.96180	188	
260.83761	100	
260.95386	140	
261.83973	214	
262.11643	84	
262.92727	206	
262.97135	394	1+
262.99412	80	
264.86783	170	
264.90521	128	
265.80982	112	
266.84882	154	
267.03751	80	
268.79216	82	
268.80616	118	
268.84080	254	
268.95620	112	
269.79806	118	
270.83517	110	
271.79853	104	
271.83263	80	
272.15029	80	
272.93383	140	
273.79555	76	
274.85518	82	
274.87315	112	
275.85887	128	
276.85477	540	1+
276.89704	82	
276.96405	248	1+
276.99110	86	
277.94597	92	
277.96844	158	1+
278.08133	92	
278.84484	488	1+
278.91703	86	
279.79369	106	
279.96194	102	
280.93257	256	
280.95524	80	
281.28255	100	
281.83665	78	
282.36076	82	
282.46997	86	
282.89838	90	
282.94676	74	
284.35939	78	
284.85267	76	
285.10113	94	
285.93529	160	
287.05162	100	
287.80040	76	
289.78739	78	
290.85424	138	
291.80601	80	
292.43359	106	
292.81337	92	
292.86213	74	
292.90819	76	
294.87744	76	
295.84495	90	
295.86256	428	1+
296.81730	88	
298.03282	86	
298.12621	82	
300.80994	76	
300.87157	122	
301.85156	88	
301.99527	78	
302.17533	122	
302.84512	76	
303.87066	104	
305.80113	104	
306.85860	86	
306.87871	276	1+
309.94626	76	
310.05027	86	
311.80839	76	
312.37265	92	
312.80234	72	
313.16074	78	
313.54534	96	
313.95433	80	
318.35852	84	
323.23175	78	
323.91888	84	
324.89745	144	
325.89017	82	
328.82192	102	
328.95706	92	
329.89316	76	
331.77163	82	
331.83759	104	
332.79240	72	
333.00733	72	
335.42487	82	
343.89738	78	
344.30074	90	
344.91139	82	
END IONS

###FS:    #m/z: 363.95642 #charge 1+
###MS: 141
###MSMS: 144
BEGIN IONS
TITLE=Cmpd 108, +MS2(363.9564), 28.0-35.0eV, 3.1min #144
RTINSECONDS=185.959
SCANS=141,144
PEPMASS=363.95642	862360
CHARGE=1+
142.25209	84	
147.85694	86	
180.86652	82	
187.87061	146	
189.86241	284	
190.86209	158	
191.85540	818	1+
194.88916	86	
196.88085	348	1+
206.94767	388	1+
207.87109	150	
207.95014	334	1+
209.94305	1374	1+
210.88391	400	
212.87801	2562	1+
213.04939	88	
214.89255	444	
216.41091	130	
219.89098	76	
220.87537	80	
222.95259	776	1+
223.96725	80	
224.88056	212	1+
224.92312	92	
224.94860	1650	1+
226.90057	88	
226.94725	10640	1+
227.15523	114	1+
227.91301	128	
227.92917	146	
228.89370	688	1+
228.94230	10876	1+
229.02627	114	
230.88973	4140	1+
231.90622	92	
232.02782	78	
232.88488	288	
234.87956	296	1+
235.82603	90	
239.93587	838	1+
240.81967	172	
240.83314	160	
240.96381	346	
240.99324	84	
241.07599	182	1+
241.82055	146	
241.93809	1524	1+
242.82061	120	
242.93982	1142	1+
242.96046	616	1+
243.81937	116	
244.88465	86	
244.95683	5422	1+
245.41457	110	1+
245.83604	94	
245.90200	208	1+
245.94102	376	
246.48928	86	
246.95277	6210	1+
247.80095	340	1+
247.85521	252	1+
248.80070	314	1+
248.90007	1636	1+
249.91103	82	
250.04805	92	
250.89603	118	
250.95142	126	
250.96517	78	
251.13470	94	
251.49287	100	
251.86004	82	
251.89639	122	
252.08653	262	1+
253.83373	102	
253.90729	228	1+
254.04614	90	
258.83367	176	
258.97192	240	1+
259.82839	644	1+
260.97060	308	
261.03770	90	
261.82863	554	1+
261.97149	168	
262.97069	84	
263.98217	192	
264.08430	252	1+
264.10972	82	
264.35057	204	1+
264.96100	120	
265.90723	162	
266.81376	316	1+
267.97504	1096	
268.81405	128	
269.84144	94	
269.96739	892	1+
270.79781	94	
271.41740	78	
271.79598	262	
271.86077	100	
271.91557	360	1+
272.85704	114	
272.87039	126	
274.80838	82	
276.15258	80	
276.81189	156	
276.85738	140	
277.07248	92	
277.91937	82	
278.79550	298	1+
278.85109	88	
279.06702	76	
280.79049	498	1+
281.83448	76	
281.85709	84	
281.89480	134	
281.98004	198	1+
282.78970	322	1+
282.90353	80	
283.43245	84	
283.84503	406	1+
284.82916	128	
284.86200	140	
285.10515	166	1+
285.78570	134	
285.81931	76	
285.84534	874	1+
286.41931	108	
286.81669	76	
287.59261	86	
287.88623	148	
290.78871	122	
290.94953	78	
291.44522	98	
292.81382	78	
293.11823	110	
293.41288	80	
294.30759	122	
294.86504	196	
295.00881	114	
295.11887	82	
295.42283	94	
295.80943	308	1+
295.86820	84	
296.49160	110	
296.81161	260	1+
297.93139	92	
298.80323	580	1+
300.80230	256	
300.91856	80	
301.37247	90	
301.46184	92	
301.79697	460	1+
301.86123	336	1+
302.88540	78	
303.85692	1010	1+
304.95391	84	
305.88492	84	
306.41130	100	
307.89000	90	
308.13999	82	
308.45240	80	
308.87128	78	
309.81275	100	
314.94511	80	
315.07795	82	
316.81186	562	1+
318.84017	82	
319.48962	106	
319.86579	80	
319.91004	168	
320.05190	106	
320.13772	88	
320.78711	78	
320.87592	78	
320.93294	92	
321.81451	200	
321.86433	300	1+
322.82032	148	
322.92578	304	
323.87675	96	
324.81458	76	
324.88935	136	
324.91213	82	
326.87359	306	1+
327.37981	84	
329.74373	86	
329.89233	136	
330.81836	148	
336.37220	80	
336.94362	742	1+
337.20361	78	
337.34582	78	
337.96941	78	
338.01200	84	
340.93728	360	
344.83853	90	
350.94909	84	
351.77510	78	
354.83364	108	
355.41910	98	
356.97852	104	
357.91664	80	
358.83711	80	
362.70869	90	
365.05551	78	
366.92584	224	1+
END IONS

###FS:    #m/z: 322.92989 #charge 1+
###MS: 145
###MSMS: 146
BEGIN IONS
TITLE=Cmpd 109, +MS2(322.9299), 28.0-35.0eV, 3.2min #146
RTINSECONDS=189.638
SCANS=145-146
PEPMASS=322.92989	4112738
CHARGE=1+
184.86140	72	
186.88056	70	
187.86548	70	
192.88970	100	
194.03332	78	
194.91337	240	1+
196.88530	136	
196.90344	80	
197.02357	70	
197.86633	82	
200.15261	102	
201.04522	94	
204.97967	96	
205.01301	72	
205.94485	156	
207.94910	92	
207.97203	162	
212.87778	174	
212.99915	72	
213.88191	80	
214.88776	126	
215.88549	68	
219.98559	70	
221.95893	96	
222.83436	72	
222.95100	160	
223.95698	116	
224.96391	76	
227.14791	78	
227.93048	158	
227.96098	80	
228.85574	74	
228.91304	72	
230.84997	158	
230.88856	102	
233.85713	70	
233.92090	78	
235.39379	84	
235.81976	68	
235.87630	76	
236.82357	88	
237.90976	72	
238.02328	106	
238.79680	88	
238.93719	94	
239.78923	262	1+
239.91965	76	
240.08147	76	
240.82205	134	
240.83740	180	
240.94017	3714	1+
240.96582	128	
241.82042	198	
241.89107	78	
242.82175	108	
242.94089	4996	1+
242.97261	72	
243.82015	306	
243.87501	72	
244.06583	80	
244.82116	454	1+
244.87902	76	
244.93889	1696	1+
245.82353	316	1+
245.86829	70	
246.86304	102	
246.97768	312	1+
247.16687	78	
247.38923	78	
248.85700	116	
248.95608	80	
251.06772	92	
251.92307	68	
252.42811	76	
256.83720	138	1+
256.89547	142	
257.80817	72	
257.94987	74	
258.76907	80	
258.83302	612	1+
258.85847	88	
258.89543	100	
258.93501	90	
258.97436	78	
260.33572	84	
260.82880	1356	1+
261.83006	974	1+
261.88134	76	
262.87776	82	
263.35617	82	
263.97612	76	
264.79877	98	
265.77876	82	
265.91704	70	
266.84364	96	
267.92314	74	
268.79039	98	
268.95533	72	
271.79802	74	
272.92055	88	
272.96515	82	
273.79049	132	
273.84622	92	
274.07211	92	
274.84559	182	
275.02632	78	
275.81164	124	
278.80831	72	
278.89891	98	
279.09150	1128	1+
279.85304	78	
280.06457	92	
280.16533	72	
280.82029	84	
280.91808	78	
281.96453	78	
282.79493	126	
282.89217	118	
283.78894	116	
283.96411	82	
284.29507	144	
284.78699	104	
284.83142	210	1+
284.87641	140	
285.86850	122	
288.86138	146	
289.79085	138	
289.87045	74	
290.17829	92	
291.80570	224	1+
293.45274	84	
294.87873	100	
295.88745	84	
297.78243	218	1+
298.00769	68	
298.07103	68	
299.78159	226	
299.83530	80	
300.83570	84	
301.86070	72	
301.89085	80	
301.93788	68	
302.85134	70	
305.06740	82	
306.10185	116	
306.88183	362	1+
307.79713	222	
307.82965	70	
307.88717	260	1+
308.80403	102	
308.86650	70	
309.36112	78	
309.79894	68	
310.83799	108	
310.87737	174	1+
311.04764	84
[truncated: 1,894,154 more chars]
