# Supplementary material for: High-Throughput Venomics
Source: J Proteome Res. 2023 Apr 3;22(6):1734–46. doi: 10.1021/acs.jproteome.2c00780 (PMC10243144; doi:10.1021/acs.jproteome.2c00780)
Supplement: Supplementary file 9 — pr2c00780_si_009.zip [file pr2c00780_si_009.zip › Manual files/Calloselasma rhodostoma MGF/210702_Calloselasma_halfplate000058_5.1.201.mgf]

###	D:\Data\Julien\210702_Cr_half_TFA\210702_Calloselasma_halfplate000058.d\ProteinAnalysisResults.mgf
###	D:\Data\Julien\210702_Cr_half_TFA\210702_Calloselasma_halfplate000058.d\analysis.baf
###	210702_Calloselasma_halfplate000058.d
###	Instrument: maXis HD
###	Manufacturer: Bruker
###    PeakWidth 0.30, MiniumIntensity 10, S/N 1Apply threshold 0, Threshold 10
###    Retain Residuals no, Create neutrally no,
###    FullScan Parameters: AdductIon (+)+H (-)-H, LowMass 0, HighMass 8000, MaxCharge charge decon 4, MinPeaks 3
###    Perf. isotope decon yes, Max Charge Istopic decon 6, MW agreement 0.00, Abund. cutoff 2.00, Envelope cutoff 75.00
###    MaxRes   Parameters: AdductIon (+)+H (-)-H, LowMass 0, HighMass 8000 
###    Perf. isotope decon yes, Max Charge Istopic decon 6, Abund. cutoff 2.00
###    MSn      Parameters: AdductIon (+)+H (-)-H, LowMass 0, HighMass 8000 
###    Perf. isotope decon yes, Max Charge Istopic decon 4, Abund. cutoff 0.05
###    Global Charge Limit: no 3, Prefer FullScan Result: yes, Export what: 2 (0=non deconv/1=deconv only/2=mixed), NoMSMSSignals: 150, Intensity threshold: 10, NoMSSignals (deconv): 2, NoMSSignals (non-deconv): 2, NormalizeData: no, SingleCharged: yes
###
COM=210702_Calloselasma_halfplate000058.d
USERNAME=Demo User

###FS:    #m/z: 322.92928 #charge 1+
###MS: 2
###MSMS: 3
BEGIN IONS
TITLE=Cmpd 1, +MS2(322.9293), 28.0-35.0eV, 0.0min #3
RTINSECONDS=1.88
SCANS=2-3
PEPMASS=322.92928	3285656
CHARGE=1+
206.93943	6102	
208.94440	12960	1+
211.94344	29036	1+
213.93930	24428	1+
215.88655	3820	
215.93759	3796	
217.94063	19088	
218.44226	2828	
220.95593	2800	
222.95138	57990	1+
224.94971	16924	1+
226.12192	5060	
226.94637	245936	1+
227.19793	5168	
228.94213	422382	1+
229.45417	3660	
231.95118	18654	1+
233.94681	2826	
234.97011	8472	
234.99731	6268	
235.12788	7008	
235.20273	3584	
238.14753	3776	
238.45417	18530	
238.95541	4250	
239.07736	5890	1+
239.14592	16500	1+
239.23405	3280	
239.98058	5994	
240.23000	7072	
240.96204	34178	1+
241.46164	3854	
242.61901	4870	
242.96076	7416	
243.22742	8194	1+
243.88097	5838	
244.95667	148108	1+
245.18344	3428	
245.22311	3106	
245.63104	6736	
245.94150	8048	
246.95181	126530	1+
247.13304	2758	
247.24004	3820	
247.45908	3174	
248.03108	4840	
248.97394	3200	
249.03944	3082	
249.25479	3274	
249.90994	12488	1+
249.97077	99872	1+
250.94629	59744	1+
250.99724	8370	
251.19729	4876	
251.90921	6428	1+
252.46984	4188	
252.63724	2898	
252.94655	21158	1+
252.97081	1148004	1+
253.21337	6194	
253.90453	37462	1+
254.94132	305574	1+
254.96617	383554	1+
255.22913	8124	1+
256.26086	11494	1+
256.91278	10640	1+
256.96336	56882	1+
258.88435	8550	
258.90922	3272	
258.96324	15960	1+
260.16114	3108	
260.97794	5138	
261.97890	10894	
262.96834	6396	
263.05522	8274	
263.13340	4478	
263.97755	233792	1+
265.16076	3758	
265.25017	3408	
266.97711	4032	
267.26561	3642	
267.64366	3194	
267.97287	92500	
268.26144	3164	
268.90781	4016	
268.95797	22446	
269.97268	40920	1+
270.95976	3932	
270.97986	22792	1+
271.87410	3854	
271.91655	4534	
272.88076	13240	1+
272.95148	55908	1+
272.97472	9750	1+
274.27112	13398	1+
279.09106	6596	
279.13144	8568	
279.22904	6362	
280.26030	2770	
281.04754	2992	
281.24467	14830	1+
281.98771	4334	
282.17379	3778	
282.27654	31922	1+
283.17291	16114	1+
283.26032	14314	1+
283.94619	11320	
283.98573	3718	
284.29225	7788	
285.22098	3616	
285.94140	248672	1+
285.98306	38762	1+
287.25084	18174	1+
287.65950	4060	
287.97770	3884	
288.06441	4466	
288.16228	3188	
288.20481	3430	
288.25094	10924	1+
289.65877	4482	
289.88640	14058	1+
290.26633	28022	1+
290.89073	9240	1+
291.09907	4194	
291.19590	7730	1+
291.97282	13986	1+
292.05862	13964	1+
292.10217	2952	
293.10906	2908	
293.20867	9486	1+
293.97454	32408	1+
293.99671	56088	1+
294.12532	3338	
294.16243	2738	
294.93586	16202	1+
295.13048	8136	1+
295.22408	11218	1+
295.96759	12530	1+
295.99113	26862	1+
296.25645	2810	
296.29258	5728	
296.66429	3116	
297.07771	16186	1+
297.17022	4174	
297.23947	13632	1+
297.90380	4802	
298.27197	4902	
298.96722	5204	
299.05981	3100	
299.10984	3696	
299.19958	2756	
299.23734	3488	
299.25636	3570	
300.28703	8770	1+
301.95632	2962	
302.17220	11246	1+
302.30263	21796	1+
302.94752	70480	1+
303.95147	58368	1+
303.99398	18786	1+
304.18506	3350	
304.28255	5648	
304.90207	3532	
304.92396	8144	
305.26719	7908	1+
305.95165	5372	
306.90435	8274	
307.08173	4214	
307.18916	2810	
307.24555	45076	1+
308.14000	12076	1+
308.21456	5950	
308.87019	16094	1+
309.18811	3920	
309.22011	3302	
309.25807	6778	
309.27384	3802	
309.67122	4688	
310.15936	11856	1+
310.17026	3842	
310.30765	20204	1+
311.05438	6020	1+
311.21941	6188	
311.27387	9642	1+
311.67063	3918	
311.86883	33988	1+
311.93395	16698	
311.98513	22422	1+
312.32365	10846	1+
312.90038	9532	
312.94692	13586	
313.21632	5868	
313.23381	4342	
313.29009	15208	1+
313.86467	13918	1+
313.92870	357650	1+
314.26607	6000	1+
314.67824	2702	
314.89299	6786	
316.28174	17858	1+
316.31798	9720	1+
316.86265	2836	
316.88915	3528	
316.93952	10786	
318.29800	29464	1+
318.93439	211370	1+
320.93391	366974	1+
321.20281	2958	
321.70327	4418	
322.15541	2910	
322.19060	19470	1+
322.27236	3382	
322.87746	14062	1+
322.90621	11858	
322.92923	7306194	1+
323.11453	8356	
323.17231	13120	1+
323.23701	13968	1+
323.27448	3410	
323.28782	2854	
323.33556	3338	
323.35651	4078	
323.37869	5386	
324.09990	2742	
324.13464	3068	
324.28724	4630	
324.32318	5444	
324.87621	17162	1+
325.02842	3140	
325.19890	2720	
325.21797	3040	
325.25322	49362	1+
325.28887	4382	
325.31018	3210	
325.90080	4448	
326.11839	3702	
326.15215	2878	
326.17169	10116	1+
326.20249	3016	
326.30225	6180	
326.33921	2944	
326.87121	148316	1+
326.96780	19416	1+
327.00663	8704	
327.14093	2714	
327.19855	13480	1+
327.26882	67036	1+
328.31774	9920	1+
END IONS

###FS:    #m/z: 340.93991 #charge 1+
###MS: 2
###MSMS: 4
BEGIN IONS
TITLE=Cmpd 2, +MS2(340.9399), 28.0-35.0eV, 0.1min #4
RTINSECONDS=2.652
SCANS=2,4
PEPMASS=340.93991	1541342
CHARGE=1+
190.92691	136	
192.88705	182	
200.97280	200	1+
202.00203	394	1+
205.94775	176	
210.07330	140	
212.87570	406	1+
212.89788	140	
213.93927	4074	1+
215.88735	1058	1+
215.93654	714	1+
217.02783	186	1+
217.87616	140	
217.93834	176	
218.91451	146	
219.88450	176	
219.98492	142	
221.13836	174	
223.95775	450	1+
228.94225	146	
229.03299	216	1+
230.88774	544	1+
231.95027	3412	1+
233.16770	130	
233.89748	890	1+
233.94834	922	1+
235.86729	292	
235.89537	276	1+
236.04327	142	
237.02285	208	1+
237.03503	378	1+
238.21579	244	1+
239.14275	136	
239.95478	264	1+
240.02897	304	1+
240.13089	284	1+
240.22944	1930	1+
241.15465	150	
242.97438	128	
243.98443	168	1+
244.04172	462	1+
244.87761	136	
244.95409	136	
245.00948	154	
245.94345	172	
246.06385	382	1+
246.90673	136	
246.97802	400	1+
247.05136	140	
247.94119	606	1+
248.96624	196	
248.98828	314	1+
249.03686	346	1+
249.07531	132	
249.16152	134	
249.19193	148	1+
249.88756	176	1+
249.96135	886	1+
250.94729	378	1+
250.98219	274	1+
251.04029	136	
251.99850	236	1+
252.22767	176	
253.00226	168	1+
253.05627	130	
253.07031	180	
253.08633	322	1+
253.95489	162	
254.11443	196	1+
254.28360	190	
254.87164	220	1+
254.90711	136	
254.94280	190	
254.96411	2756	1+
255.07269	834	1+
255.17557	250	1+
257.09148	130	
258.88078	132	
258.96131	128	
259.88361	218	1+
259.90251	212	1+
259.95708	186	
260.99981	130	
261.97683	266	
262.07670	144	
262.22848	192	1+
262.84545	276	1+
262.92042	138	
262.93808	142	
262.96603	398	1+
262.99820	254	1+
263.05672	252	
263.93302	174	
264.06327	146	
264.14914	240	1+
264.26423	146	1+
264.79150	166	
265.01948	210	
265.89527	136	1+
265.95486	138	
266.02126	172	
266.12961	348	1+
266.24696	260	1+
266.28022	140	
266.99951	356	
267.07116	322	1+
267.13342	260	1+
267.17589	134	
268.59273	152	
268.79108	382	1+
269.06279	152	
269.19351	186	
269.83489	330	1+
270.04657	282	1+
270.06901	174	1+
270.83923	278	1+
271.01042	132	
272.24360	140	
272.79464	132	
272.93524	410	
272.98024	146	
273.06360	156	
273.18548	134	
273.98921	224	1+
274.13606	160	
275.07636	266	1+
275.96851	164	
276.99886	144	
277.07141	168	
279.20957	132	
279.87619	282	1+
279.92926	144	
279.96909	310	1+
280.11639	140	
280.13838	266	1+
280.25939	290	1+
281.04942	388	
281.95781	204	1+
282.04990	362	
282.19537	240	1+
282.24284	208	
282.27739	930	1+
283.01901	130	
283.04197	368	1+
283.25582	134	1+
284.29242	342	
286.10240	330	1+
286.14687	130	
287.91258	132	
288.06327	770	1+
288.26465	136	
288.86053	148	
289.00902	142	
289.02404	162	
290.00573	298	1+
290.03543	336	1+
290.78804	128	1+
290.89622	128	
291.20834	138	
292.05822	198	
292.93649	246	1+
293.06587	328	
294.03574	210	1+
294.07772	182	
295.11962	162	
295.91763	336	1+
295.99229	192	1+
296.29248	186	
296.33396	170	
297.07877	144	
297.33251	288	
298.08322	378	
298.30816	268	1+
298.34964	144	
298.42240	142	
298.58394	300	
298.95178	220	1+
299.01095	204	1+
299.05656	822	1+
299.20373	148	
300.92886	462	1+
301.08797	146	
301.22337	228	1+
301.81438	136	
302.06063	150	
302.17201	246	
302.24418	132	
304.03452	162	
305.07940	220	
305.13411	182	
305.27291	276	1+
305.42152	152	
305.87050	148	
306.31308	130	
306.88477	456	1+
307.05901	140	
307.08266	138	
307.12527	320	1+
307.88986	268	1+
308.29242	382	
308.32620	162	
308.81560	140	
309.03400	138	
309.33413	184	
310.27839	130	
310.87692	602	1+
311.02750	154	
311.06444	222	1+
311.87980	352	1+
313.02519	508	1+
313.08785	276	1+
313.82826	130	
315.03548	240	
315.15692	142	
315.44595	232	1+
317.06457	130	
317.09890	186	
317.99265	130	
318.59621	206	
319.08137	418	1+
319.26502	160	
319.83822	164	1+
319.88543	418	1+
320.05773	128	
321.22286	248	
321.25648	152	1+
321.80592	180	1+
321.97438	236	1+
322.13551	420	
322.19061	296	1+
322.30948	556	1+
323.00818	290	1+
323.13294	210	
323.16777	150	
323.23805	958	1+
323.83634	150	
324.11935	410	1+
324.28747	334	1+
324.89133	474	1+
325.21439	232	1+
325.25270	342	1+
325.32868	148	
326.09788	138	
326.17895	830	1+
326.30499	496	1+
326.33999	442	1+
327.26262	214	1+
328.81607	204	1+
331.20616	132	1+
332.09048	434	1+
333.06797	160	1+
333.31404	230	1+
335.05036	264	1+
335.12728	246	1+
335.17012	328	1+
335.80058	332	1+
336.07987	140	
336.77567	136	
336.94542	138	
336.97977	140	
337.21397	186	
338.22602	412	1+
338.92431	310	1+
339.19469	216	1+
339.23196	294	1+
340.12548	232	1+
340.26058	138	
340.29562	248	
340.35316	226	
340.39117	634	1+
341.24949	482	1+
341.31087	638	1+
342.16311	162	
342.28135	462	1+
342.31367	604	1+
342.36855	194	
342.90501	178	
343.11306	276	1+
343.21007	390	1+
343.91026	196	
344.04763	250	1+
344.16182	292	1+
344.23427	138	
344.28346	200	
344.30059	324	
345.18891	140	
346.03615	144	
346.17712	232	1+
END IONS

###FS:    #m/z: 363.95602 #charge 1+
###MS: 2
###MSMS: 5
BEGIN IONS
TITLE=Cmpd 3, +MS2(363.9560), 28.0-35.0eV, 0.1min #5
RTINSECONDS=3.424
SCANS=2,5
PEPMASS=363.95602	921594
CHARGE=1+
182.86650	138	
189.86164	742	1+
191.85874	620	
191.95606	248	
192.92742	154	
196.88682	278	
200.01368	218	
200.94460	134	
206.94795	212	1+
207.40637	202	
207.87568	144	
208.20253	170	1+
208.94020	182	
209.94304	1270	1+
212.87955	1014	1+
216.00709	166	
217.07804	176	
219.41619	130	
222.95090	2340	1+
224.83173	150	
224.94921	1832	1+
226.85172	172	1+
226.94716	7418	1+
227.04197	170	
227.93113	550	
227.99541	184	1+
228.89703	298	
228.94222	8044	1+
229.06529	214	1+
230.88910	2254	1+
231.02903	132	
232.88658	562	1+
232.90150	138	
233.02266	292	1+
233.09510	154	1+
234.02431	168	1+
234.05682	186	1+
235.19028	144	
236.08000	158	
237.06159	472	1+
237.90590	228	1+
238.06454	424	1+
239.03545	316	1+
239.17722	242	1+
240.09027	132	
240.96202	1686	1+
241.94139	162	
241.99173	126	
242.95862	1406	
243.94904	180	
243.99879	106	1+
244.03624	886	1+
244.19351	162	1+
244.95791	2558	1+
245.05934	226	1+
245.85965	260	1+
245.94089	798	
246.95319	3432	1+
248.03631	142	
248.10805	238	1+
248.89881	738	1+
249.03807	130	
249.07242	328	1+
250.89753	272	
250.94555	236	
250.96959	204	
251.17863	174	1+
251.84237	180	
251.95014	144	
252.05035	160	
252.22826	192	
252.88899	340	1+
254.03395	380	1+
254.87019	142	
255.03586	286	1+
255.06746	178	
257.09156	308	1+
257.97293	710	1+
258.11568	172	
258.87182	122	1+
260.96853	1046	1+
261.04463	130	
262.09452	212	1+
262.21542	174	
263.05367	252	
263.97580	582	1+
264.00458	256	1+
264.03609	164	
264.11743	302	1+
264.87218	334	1+
265.08749	206	
265.87546	282	1+
265.98903	128	
266.10119	138	
266.24627	190	
267.89292	128	
267.97327	602	
268.95687	278	
268.97965	282	
269.00727	134	
269.96736	1032	1+
270.08389	136	
270.11004	174	
270.86243	156	
271.04863	152	
271.84660	258	1+
271.91283	304	1+
272.16729	140	
272.93236	158	
272.96708	212	1+
274.07018	188	1+
274.98765	266	1+
275.13649	226	1+
276.85047	248	
276.95573	234	1+
277.08791	174	
277.86743	218	1+
277.93130	182	1+
278.02903	172	1+
278.90419	138	
279.01364	290	1+
279.10845	480	1+
279.13674	292	1+
280.07807	456	1+
280.81176	168	
280.88236	238	1+
280.97700	182	1+
281.22826	256	1+
282.13167	232	1+
282.91490	152	
282.92688	240	1+
282.94159	202	
283.04100	324	1+
283.06854	388	1+
283.85159	312	1+
283.98457	386	1+
284.09637	182	1+
284.81980	138	
285.00656	166	
285.84860	334	
285.93967	380	1+
286.07053	220	
286.80232	346	1+
288.06330	1794	1+
288.20337	144	1+
289.88375	160	
290.14765	146	
290.17843	268	1+
290.91937	228	1+
291.10355	476	1+
291.24974	168	1+
291.82487	128	
292.05949	134	
292.10687	396	1+
292.11783	176	
292.43548	366	
292.86002	192	
293.06440	218	
293.17827	158	
293.94563	250	1+
294.07698	162	
294.22233	128	
294.27344	208	
294.86047	208	1+
294.92963	314	1+
295.88514	226	1+
296.90735	192	1+
297.02767	134	1+
298.08126	392	1+
298.58506	236	
298.86302	138	
298.91656	140	
300.15722	202	1+
301.86506	186	
301.98611	146	
303.10115	290	1+
303.80568	378	1+
303.85630	862	1+
303.94670	252	1+
304.15007	230	1+
304.26518	196	
305.11708	270	1+
305.26554	128	
306.02695	578	1+
306.27802	228	
306.88526	420	1+
307.00425	104	1+
307.03081	518	1+
307.09918	136	
307.18766	186	1+
307.28306	178	
307.88873	362	1+
308.14171	260	1+
308.29341	660	1+
308.87348	144	
309.09385	146	
310.11802	270	1+
310.30973	324	1+
310.87401	230	
311.08125	188	1+
311.87554	254	1+
312.15752	128	
312.88189	164	1+
313.02880	216	
313.04962	144	
313.09086	228	1+
313.15040	238	1+
314.05255	250	1+
314.93773	138	
314.97028	158	
315.16083	220	1+
316.16942	236	1+
316.18862	128	
317.01780	144	
317.84927	294	1+
318.27721	130	
318.93336	494	1+
318.98436	184	1+
319.03773	212	1+
319.09109	384	1+
320.86313	200	1+
320.88000	178	
321.13136	166	
322.30746	258	
322.89772	134	
323.00006	160	
323.02020	160	
323.12827	190	
323.16850	210	
323.24035	772	1+
324.19926	248	1+
324.24360	526	1+
324.32574	274	
324.35866	130	
325.12767	150	
325.14513	242	1+
325.29913	432	1+
325.79129	310	1+
325.89777	202	
326.03744	134	
326.87393	178	
326.89371	140	
326.96598	276	
327.10439	306	1+
327.22212	190	1+
328.15955	238	1+
328.31150	258	1+
330.76059	226	1+
330.94747	238	1+
331.05323	148	1+
331.98456	198	1+
332.08921	1010	1+
332.84611	232	1+
333.16531	148	
333.84538	170	1+
334.29199	130	
334.93477	146	
336.86023	174	1+
336.94430	654	1+
337.09318	366	1+
337.12261	210	1+
338.34370	130	
339.82771	234	
340.93367	136	
341.05985	210	1+
341.12872	234	1+
341.17238	130	
341.36082	350	1+
341.96241	146	
342.08179	446	1+
342.20047	258	1+
342.23050	134	
342.28297	256	
342.89885	212	1+
343.13913	210	1+
343.28227	128	
344.18299	270	1+
345.01557	134	
345.19489	288	1+
346.13687	168	
346.23516	358	1+
346.26825	208	1+
346.89842	154	1+
347.16955	178	
347.30258	146	
348.31660	766	1+
349.11540	244	
349.25197	376	1+
349.31866	646	1+
350.18565	576	1+
351.06453	202	
351.34093	186	
353.14602	146	
353.88537	220	1+
355.05366	266	1+
356.83662	150	
357.05523	324	1+
358.10211	136	
358.98594	198	1+
359.13127	316	1+
359.94365	120	1+
360.18668	350	1+
360.32514	272	1+
360.91965	134	
361.29246	198	1+
362.02996	164	
362.06237	144	
363.10940	248	
363.26521	330	1+
364.24449	280	1+
365.28481	190	
365.31250	284	1+
365.38193	356	1+
365.91741	148	
366.15086	130	
366.28239	412	1+
367.13527	170	
367.20848	272	1+
367.32832	408	1+
368.10236	206	1+
368.13781	176	
368.18270	180	1+
368.42387	1932	
368.93088	298	1+
369.16617	130	
369.35118	140	
END IONS

###FS:    #m/z: 340.94013 #charge 1+
###MS: 6
###MSMS: 7
BEGIN IONS
TITLE=Cmpd 4, +MS2(340.9401), 28.0-35.0eV, 0.1min #7
RTINSECONDS=7.1035
SCANS=6-7
PEPMASS=340.94013	1527140
CHARGE=1+
187.99230	126	
189.86532	228	
198.14533	200	1+
201.84352	136	
205.94861	144	
206.05602	126	
206.92132	128	
208.02393	212	1+
209.94561	140	
210.93973	146	
213.93903	3938	1+
215.88659	836	1+
215.93695	564	1+
216.01385	258	1+
217.00027	146	
217.88513	210	
217.93838	184	
218.87539	218	1+
220.87752	222	1+
221.00507	130	
221.89095	326	1+
222.95012	174	
223.95942	656	1+
223.97584	390	1+
224.04457	146	
225.06140	270	1+
226.06543	212	1+
226.89460	132	
226.94434	286	
227.95277	208	
228.02016	130	
229.03677	126	
231.89414	324	1+
231.95043	3038	1+
233.05066	126	
233.89651	276	
233.95199	484	1+
234.90021	174	
235.86369	194	1+
235.89024	146	
235.94744	142	
237.06296	148	
237.08480	154	
237.16089	142	
237.89183	154	
238.01884	310	1+
238.06409	178	
238.95842	440	1+
240.22888	1434	1+
241.06630	152	
241.12491	284	1+
241.16369	158	
242.00691	156	
242.91165	224	1+
243.04869	198	
244.03904	562	1+
244.95728	216	
244.97904	132	
245.93740	140	
246.97420	224	
247.04279	158	
247.23806	126	
247.94085	626	
248.03433	624	1+
248.88502	184	1+
248.96835	156	
248.98523	184	
249.11398	210	1+
249.13918	166	1+
249.21877	206	1+
249.96054	918	1+
250.97896	250	1+
251.78816	270	1+
251.95656	312	
252.05271	424	1+
252.96662	148	
254.83462	146	
254.86433	146	
254.94499	210	
254.96623	1536	1+
255.01024	160	
255.03029	196	1+
255.07397	832	1+
255.09576	146	
255.17585	234	
255.20338	186	1+
255.84134	140	
255.90845	250	1+
256.00900	210	1+
256.05860	142	
256.86809	142	
256.96273	234	1+
257.01327	184	1+
257.07253	278	1+
257.92485	206	1+
258.83345	128	
258.84725	230	1+
258.87741	128	
258.89476	142	
258.95936	358	1+
258.98807	170	
259.89340	270	1+
261.03538	138	
262.93243	140	
262.97164	206	1+
263.05696	266	1+
263.17891	128	
263.89911	262	1+
264.87156	140	
264.98905	128	
265.01523	556	1+
265.06158	200	
265.86446	364	1+
266.89102	136	
266.99312	374	
267.13603	198	
268.05507	180	
269.00419	296	
269.16125	150	1+
269.18646	180	
269.22687	182	1+
269.93886	130	
270.23090	154	1+
270.84156	330	1+
271.79830	148	
272.17364	158	
272.93363	696	
273.78883	200	
273.92509	136	
274.04443	212	1+
277.90423	148	
278.96514	176	1+
280.84752	156	
281.05050	302	1+
282.27631	1074	1+
282.85899	126	
282.92010	146	
282.97797	176	1+
283.02442	220	
283.07676	146	
283.43431	160	
284.02831	264	1+
284.08140	132	
284.10691	136	
284.29094	248	1+
284.87961	182	1+
284.93772	164	
285.15326	130	
286.90943	136	
287.96863	244	1+
288.06296	1064	1+
288.20144	134	
289.01057	328	1+
289.57496	128	
289.88149	346	1+
290.10040	396	1+
290.24650	134	
292.85614	126	
293.06225	668	1+
294.12285	224	1+
294.27469	278	1+
294.95244	130	
295.05067	126	
295.17883	212	1+
295.20704	138	
295.86901	176	1+
295.96952	222	
295.99190	130	
296.09314	288	1+
296.33037	492	1+
296.81691	138	
296.88517	224	1+
296.98853	156	
298.05496	456	1+
298.08195	130	
298.21420	138	
298.30973	200	1+
299.01337	126	
299.05824	388	1+
299.20217	226	1+
299.24887	132	
300.03220	382	1+
300.11769	268	1+
302.17222	134	
302.94268	376	1+
304.05908	264	1+
304.10287	224	1+
304.15349	124	
304.22457	310	1+
305.03092	126	
305.08883	190	1+
305.13940	124	
305.22620	186	1+
306.27772	134	
306.78626	326	1+
306.89833	134	
307.24197	408	1+
308.29138	316	1+
308.31450	294	1+
308.81155	158	1+
308.87638	328	1+
309.18545	200	1+
310.05584	232	1+
310.30851	258	
310.88026	176	
311.02598	376	
311.86183	172	
312.02748	816	1+
312.22475	138	
312.88103	236	1+
313.02967	584	1+
313.12351	200	1+
315.00567	126	
316.93271	156	1+
318.09379	184	1+
318.27829	130	
318.97728	144	
320.04375	160	
320.06924	188	1+
320.23454	184	
320.79521	140	
321.21999	146	
321.26807	156	
322.13691	566	1+
322.30651	146	
323.01626	576	1+
323.23509	1654	1+
323.30352	170	
324.07647	158	
324.17591	180	
324.32603	218	1+
324.88896	440	1+
325.10741	304	1+
325.13361	134	
325.25734	206	
325.89111	340	1+
326.24724	340	1+
326.30046	128	
326.91427	178	
326.96248	246	1+
327.17903	142	
327.30221	150	
328.18839	136	
328.88535	138	
328.94908	214	1+
329.86943	208	
332.08401	448	1+
333.90295	136	
334.09744	148	
335.03158	154	1+
335.79605	150	
336.08600	438	1+
336.32182	140	
337.02846	166	1+
337.09134	372	1+
337.25409	198	
337.98353	130	
338.00438	132	
338.88002	166	
339.22955	146	
340.18648	186	1+
340.24024	130	
340.26773	198	
340.35240	228	1+
340.39114	1234	1+
341.08887	174	
341.24768	216	
342.24935	162	
342.28500	202	
342.30996	416	1+
343.27215	344	1+
344.14985	252	1+
344.27754	206	1+
345.18623	130	
END IONS

###FS:    #m/z: 336.94569 #charge 1+
###MS: 6
###MSMS: 8
BEGIN IONS
TITLE=Cmpd 5, +MS2(336.9457), 28.0-35.0eV, 0.2min #8
RTINSECONDS=7.8755
SCANS=6,8
PEPMASS=336.94569	365824
CHARGE=1+
204.02037	128	
205.94811	160	
206.96672	276	1+
208.88457	190	
211.90783	314	1+
211.94432	9728	
212.87672	1266	1+
212.94594	322	
213.93910	4248	1+
215.88769	706	
215.93707	744	1+
217.88465	328	1+
217.93698	170	
226.95129	344	1+
227.01912	124	
227.90268	232	
229.95448	10560	1+
230.88905	1280	1+
231.07329	234	1+
231.94970	4904	1+
233.04180	296	1+
233.89334	848	1+
233.94811	922	1+
237.06465	108	
238.04679	140	
238.21504	134	
239.03253	130	
240.06262	144	
241.04248	502	1+
242.92862	276	1+
243.10300	108	
243.96115	158	
244.03476	128	
244.05550	130	
245.06237	256	1+
246.97419	266	
247.02526	108	
247.84668	206	1+
247.96540	2458	1+
248.03298	966	1+
248.05774	118	
248.89978	352	1+
248.98649	250	
249.03791	608	1+
249.09163	216	1+
249.96097	1288	1+
250.06249	352	1+
250.90478	116	
250.98930	146	1+
251.01173	132	
251.13043	440	1+
251.24592	140	1+
251.96560	132	
252.22606	202	1+
252.78896	172	1+
252.86116	170	1+
252.88771	136	
252.97011	5904	1+
253.04329	260	1+
253.06454	154	
253.10181	126	
254.08823	154	
254.93902	198	1+
254.96545	1994	1+
255.01690	108	
255.04187	238	1+
255.07458	812	1+
255.12622	228	1+
256.08699	138	
256.91544	120	
256.96818	226	
256.99595	126	
257.96148	446	1+
257.97717	160	
258.88387	110	
258.91047	212	
258.96391	298	1+
259.03284	148	
259.99760	244	1+
260.79548	148	1+
261.03654	132	
261.06165	130	
262.16386	248	1+
263.05543	674	1+
263.85441	146	
264.90869	184	
264.97113	124	
265.01853	596	1+
265.08658	126	
265.99021	416	1+
266.99226	348	1+
267.07719	140	
268.79354	236	1+
269.00543	160	
269.83895	174	1+
270.91788	180	1+
270.95279	170	
270.98168	594	
271.19162	126	
271.80240	120	
271.84718	142	1+
272.97326	372	1+
273.00428	112	
273.79669	136	
274.00596	128	
274.18920	304	1+
274.92252	108	
275.04973	124	
275.07131	132	
275.09034	138	
275.81623	240	1+
276.85521	148	
276.88970	490	1+
277.06849	336	1+
277.89258	320	1+
279.06108	172	
279.12713	128	
279.23723	194	1+
279.95407	228	1+
280.04830	432	1+
281.04889	300	1+
281.99131	108	
282.97901	156	
284.04476	110	
284.83128	110	
284.99446	112	
285.01822	216	1+
285.09357	160	1+
285.84975	202	1+
286.91235	172	
287.26996	146	
287.81034	140	
288.23016	194	1+
289.00824	204	
289.06280	392	1+
290.00942	136	
290.99560	152	1+
291.86187	116	
291.94728	116	
292.05906	242	
292.22300	126	
292.43431	238	
293.06529	654	1+
293.10684	110	
293.24444	198	1+
293.90978	244	1+
293.97314	146	
293.99267	194	
294.12254	112	
294.85054	244	
294.98684	458	1+
294.99964	144	
295.06002	110	
295.99112	392	1+
296.14420	142	
296.80738	118	
296.92837	130	
296.97208	114	
297.97637	108	
298.08328	496	
298.13514	256	1+
298.16628	108	
298.30732	204	
298.90706	172	1+
298.94718	138	
299.06151	480	1+
299.51703	316	1+
300.18899	126	
300.92837	118	
300.94432	168	
301.03562	212	1+
301.07249	122	
302.11605	112	
302.86284	144	
303.01078	234	
304.01662	182	
304.15667	250	1+
305.15851	174	1+
306.02712	134	
307.08153	182	
307.30843	140	
307.52933	210	1+
308.07562	208	1+
308.29001	298	1+
309.05445	228	1+
309.85744	144	
310.31440	232	
310.50852	112	
310.87539	282	
311.86049	140	
311.87950	142	
312.87025	110	
313.16559	120	
315.06404	126	
315.15956	136	
316.05735	118	
318.03493	188	1+
318.13017	120	1+
318.24309	174	
318.27243	126	
318.60202	154	
319.08161	190	
319.10168	136	
320.94129	148	1+
320.96439	120	
321.04524	154	
321.09416	162	
321.21585	244	1+
322.13251	194	
322.30831	358	1+
323.10924	234	1+
323.15456	202	1+
323.23766	520	1+
323.83128	122	
324.02320	114	
325.92863	136	
326.04650	108	
326.09049	264	1+
326.12655	150	
326.84389	126	
328.88940	308	1+
331.09570	130	
331.98042	230	1+
332.08982	118	
332.84172	156	
333.07807	256	1+
333.17134	146	
333.32035	252	
334.08596	174	1+
334.81687	236	1+
335.19003	192	1+
335.23286	122	
335.34974	146	
336.08909	488	1+
336.14187	126	
336.31742	144	
336.94989	132	
337.03145	212	1+
337.09216	340	1+
337.17127	118	
337.21438	144	
337.32347	138	
338.00256	144	
338.22328	434	1+
338.25778	190	1+
338.34214	132	
339.08886	320	1+
339.10474	206	1+
339.16190	120	
339.78675	188	1+
340.15573	134	
340.18545	210	1+
340.39096	314	
340.73895	114	
340.90189	136	
341.07321	276	1+
341.40207	156	
342.28326	118	
END IONS

###FS:    #m/z: 359.96150 #charge 1+
###MS: 6
###MSMS: 9
BEGIN IONS
TITLE=Cmpd 6, +MS2(359.9615), 28.0-35.0eV, 0.2min #9
RTINSECONDS=8.648
SCANS=6,9
PEPMASS=359.96150	257344
CHARGE=1+
192.88974	124	
204.01317	190	1+
205.95330	132	
206.94375	136	
207.02631	120	
208.12939	186	1+
209.94286	1068	1+
216.49079	182	
216.93731	202	1+
219.02942	264	1+
220.95572	246	
221.88231	338	1+
222.95217	2254	1+
223.38266	270	
224.89832	130	
224.94756	2648	1+
226.89335	162	
226.94724	5662	1+
226.98455	176	1+
227.93093	192	
228.94172	4224	1+
231.84995	362	1+
231.88218	134	
232.06697	206	1+
233.03106	130	1+
233.05008	120	
233.90456	114	
233.95752	590	1+
234.84402	212	
234.89204	142	
235.07867	236	1+
235.81716	116	
237.05476	116	
238.21382	144	
238.96927	180	
238.98551	114	
240.07094	286	1+
240.90125	158	
240.96181	1396	1+
241.37506	122	
241.78477	122	
242.08210	342	1+
242.90552	152	1+
242.95832	1226	1+
242.98064	180	1+
243.08695	212	1+
243.89158	128	
244.03455	316	1+
244.95658	2762	1+
245.15309	182	
245.94061	568	
245.98488	126	
246.71376	122	
246.95299	2868	
246.97010	418	1+
248.03482	746	1+
248.08608	130	
248.95654	164	1+
250.14394	184	1+
250.85900	122	
251.02904	472	1+
251.05483	124	
251.13325	148	
251.95539	304	1+
252.03181	286	1+
252.07660	178	1+
253.11637	132	
253.23620	152	1+
253.42625	146	
253.83008	296	1+
254.07832	120	
255.91371	126	
258.03868	172	1+
258.97385	538	1+
259.85350	154	1+
259.90212	178	1+
260.01543	188	
260.96613	948	1+
263.05303	230	1+
263.07044	144	
263.82655	278	1+
264.97700	116	
265.97711	202	
266.08890	136	
266.86645	148	
266.99651	116	
267.10069	114	
267.97066	512	1+
268.30003	196	1+
268.85295	172	
268.87386	140	
269.11353	230	1+
269.18712	130	
269.79361	262	1+
269.96922	588	
270.14292	118	
270.79579	220	1+
270.87089	208	1+
271.84410	410	1+
272.93574	342	1+
274.07455	230	1+
275.00488	122	
275.19021	166	1+
276.17401	148	
277.07447	176	
277.91327	366	1+
278.00391	274	1+
278.09430	154	
278.91259	224	1+
279.11311	210	1+
279.93232	116	1+
279.96838	118	
280.25647	146	
280.97008	134	
281.13663	140	
282.24522	132	
282.27795	128	
282.91755	328	1+
283.16756	282	1+
283.27326	188	1+
283.86769	120	
283.99397	236	1+
284.86809	130	
285.87715	120	
286.08851	256	1+
286.18404	126	
286.90925	144	
286.92885	116	
288.06192	280	1+
288.17610	116	
289.87688	190	
290.00536	150	
291.10172	142	
291.89210	118	
291.96664	134	
292.05755	578	1+
292.14819	216	1+
292.91234	118	
292.97921	206	1+
293.02393	562	1+
293.06072	390	1+
293.29187	124	
293.87806	436	1+
294.85937	134	
295.96705	288	1+
296.02620	138	
296.17268	330	1+
296.32757	122	
296.80653	166	
296.91140	234	1+
296.93088	124	
297.05833	122	
297.17996	258	1+
297.89264	122	
298.08436	238	
298.27609	184	
298.58375	258	
299.86509	114	
300.13535	118	
300.53550	132	
300.92600	196	1+
301.06130	154	
301.15512	206	1+
301.28112	116	
302.22175	372	
302.24296	116	
302.85897	206	1+
302.90748	136	
302.94455	120	
303.94129	270	1+
304.02226	232	1+
304.12419	120	
305.09681	186	1+
305.78756	176	
306.15128	134	
307.07866	342	1+
307.29162	530	1+
309.32956	122	
309.88711	126	
310.13262	148	
310.34527	1116	1+
310.58276	176	
310.79678	158	1+
310.87538	522	1+
311.03661	124	
311.12561	130	
311.15052	282	1+
311.79771	184	1+
311.99726	134	
312.15729	184	1+
312.96098	230	1+
313.03205	154	
314.94387	132	
315.15911	116	
315.87838	216	1+
315.92857	214	1+
316.03745	116	
316.09442	170	
316.18727	128	
316.95001	204	1+
317.00660	202	1+
317.07156	140	
317.60059	134	
318.83957	124	
319.08021	126	
319.14771	208	1+
319.93385	194	
320.32803	122	
321.10123	268	1+
321.22322	186	
321.88123	130	
322.27081	292	1+
322.30950	246	1+
322.34308	644	1+
322.93291	324	1+
323.01499	712	1+
323.08769	182	
323.16496	176	
323.23783	670	1+
324.88805	172	
324.90847	156	1+
328.80577	160	
329.19801	154	
329.87307	270	
330.88876	134	
331.00072	158	1+
331.16195	286	1+
332.09034	190	
332.29377	162	1+
332.91746	116	
335.14052	296	1+
335.88981	178	1+
336.80501	114	
336.94524	692	1+
338.01443	230	1+
338.87340	296	1+
338.89269	164	
339.04424	138	
339.08586	136	
339.23178	208	
339.34548	258	
340.10269	280	1+
340.35592	1884	1+
341.04637	116	
341.24671	154	
341.34236	126	
342.20441	158	
342.28103	220	
343.27256	124	
346.14309	128	
347.11624	586	1+
347.31849	150	1+
349.11072	872	1+
350.34617	116	
356.20446	132	
356.88128	186	1+
357.22713	180	1+
357.31634	330	1+
358.13977	122	
358.19959	138	
359.18179	414	1+
359.37020	246	
360.21915	324	1+
360.32879	272	1+
361.15310	354	1+
361.28581	122	
361.35760	140	
362.06512	154	1+
362.17379	126	
363.11138	284	1+
363.20985	122	
363.80305	140	
365.12956	128	
END IONS

###FS:    #m/z: 340.94036 #charge 1+
###MS: 10
###MSMS: 11
BEGIN IONS
TITLE=Cmpd 7, +MS2(340.9404), 28.0-35.0eV, 0.2min #11
RTINSECONDS=12.343
SCANS=10-11
PEPMASS=340.94036	1575682
CHARGE=1+
190.85881	142	
196.88728	142	
206.96217	148	
208.95732	238	
210.93777	298	1+
213.87868	120	
213.93936	2770	1+
214.88708	838	1+
215.02222	224	1+
215.88801	582	1+
215.93632	484	
216.02371	234	1+
217.88259	150	
217.93729	194	
218.88088	116	
222.95063	246	
222.97182	448	1+
222.99968	118	
223.95969	132	
223.97484	378	1+
225.94011	588	1+
226.39160	106	
226.94399	488	1+
227.11155	210	1+
228.79134	134	
228.94960	338	1+
230.88992	642	1+
231.95067	1958	1+
232.08264	152	
233.89720	618	1+
233.94854	776	1+
235.89256	500	1+
235.94965	202	
235.97907	152	
237.98598	98	
238.57542	128	
240.22992	900	1+
240.96060	190	
241.89034	224	1+
244.03520	184	
244.95469	206	1+
245.97513	440	1+
247.04486	136	
247.24536	160	
247.89307	258	1+
247.94070	190	
247.96849	124	
248.89700	186	1+
248.98691	382	1+
249.04221	326	1+
249.96054	960	1+
251.03678	154	1+
253.08248	296	1+
254.08370	202	1+
254.91810	232	1+
254.96449	2640	1+
255.07382	398	1+
255.17306	136	
256.88665	120	
256.90918	124	
257.96390	138	
258.13875	130	1+
258.18718	140	1+
258.35053	140	
258.88500	116	
258.90764	230	1+
259.00963	162	
259.97153	100	
259.99916	114	
261.99030	130	
262.96446	108	
262.98662	134	
263.05781	102	
263.10176	120	
264.54928	110	
264.98781	144	
265.01764	296	
265.24842	106	
266.24665	158	
266.52605	98	
266.99960	408	
267.04850	168	
267.79863	146	
267.86741	142	
267.99847	226	
268.11811	102	
268.26367	134	
269.00545	158	
269.79341	158	
270.12489	190	1+
270.80000	118	
270.86249	102	
270.94327	152	
271.84601	190	
272.24778	100	
272.84629	176	1+
272.93351	718	1+
272.97246	104	
273.97556	400	1+
276.84441	206	
277.08023	132	
277.85699	98	
277.96176	220	1+
278.81468	214	1+
278.90176	132	
279.21349	142	
279.23119	122	
279.28324	104	
279.92923	98	
279.96980	124	
281.04875	484	1+
281.89046	258	1+
281.93812	154	
282.27671	474	
282.96852	148	
283.02256	148	
283.06149	110	
283.78582	110	
284.03933	214	1+
284.29381	296	1+
286.91452	130	
287.96329	130	1+
288.06461	312	1+
288.90805	128	
290.06906	106	
290.81265	212	1+
291.86308	608	1+
293.07225	100	
293.26661	216	1+
293.92166	98	
293.98861	134	
294.05612	162	
294.08140	186	1+
294.13711	276	1+
294.87776	146	
294.90668	190	
294.93997	136	
295.97463	114	
296.13178	148	
296.33030	176	
296.92579	224	1+
297.02274	108	
297.30188	188	1+
297.33445	122	
297.97388	168	
298.07988	106	
298.21882	120	
298.28518	100	
298.97850	108	
299.05869	206	
299.11609	196	
299.91406	246	1+
300.06315	194	
300.51624	128	
300.84845	188	1+
300.94790	108	
302.07613	128	
302.17194	252	
303.08157	202	1+
303.17628	180	
303.20655	122	
304.87458	138	
305.22912	118	
305.28856	114	
305.99435	176	
306.97196	158	1+
307.00314	124	
307.24571	208	1+
307.30744	148	
307.88968	112	
308.12157	104	
308.29447	436	1+
308.86472	114	
309.81997	254	1+
310.11975	152	
310.31067	198	
310.88128	214	
311.02687	294	
311.88361	220	
312.02839	432	1+
312.31830	100	
312.87024	208	
312.93940	128	
313.91310	118	
315.94052	124	
317.08161	166	
318.05686	128	
319.04814	142	
319.08327	116	
321.30864	552	1+
322.13625	240	
323.01663	146	
323.06165	326	1+
323.23858	956	1+
323.27584	292	1+
324.89032	448	1+
326.11525	102	
326.17095	280	
327.17798	130	
327.82314	140	
329.61098	120	
329.86517	104	
330.81532	116	
331.12882	130	
336.01572	170	1+
336.08525	202	
337.15548	128	
337.21758	134	
337.25380	136	
338.02775	216	1+
338.26551	118	
338.34478	106	
339.21578	172	1+
339.36203	242	1+
340.30021	102	
340.39111	452	1+
341.25352	158	
342.20686	336	1+
342.28548	340	1+
342.31246	384	1+
342.90913	102	
343.21173	248	1+
343.24754	160	1+
343.90493	168	
344.10526	100	
345.08487	144	
345.25614	118	
END IONS

###FS:    #m/z: 336.94576 #charge 1+
###MS: 10
###MSMS: 12
BEGIN IONS
TITLE=Cmpd 8, +MS2(336.9458), 28.0-35.0eV, 0.2min #12
RTINSECONDS=13.1155
SCANS=10,12
PEPMASS=336.94576	316130
CHARGE=1+
191.98283	88	
207.87308	216	1+
208.13320	104	
208.98172	198	
211.94426	9336	1+
211.98275	178	1+
212.18530	90	
212.87973	602	1+
213.91480	102	
213.93989	4198	1+
215.88763	832	1+
215.93698	666	
217.88070	362	1+
217.93547	156	
220.94147	96	
222.60901	96	
222.95417	126	
223.00018	148	
227.04247	88	
227.89597	136	
228.89619	112	
229.95487	9346	
230.23354	148	1+
230.88863	596	
230.91714	98	
230.95692	198	
230.97108	188	
231.03221	324	1+
231.89103	308	
231.95004	3582	1+
232.12993	160	
233.05046	150	1+
233.33559	86	
233.84874	112	
233.89599	776	1+
233.94820	892	1+
235.04970	254	1+
235.39596	102	
235.89074	354	1+
235.94748	220	1+
237.08686	270	1+
239.90288	102	
240.96381	104	
241.13302	106	
241.94401	136	
242.53663	104	
243.13176	86	
243.97654	90	
244.05011	122	
245.03683	130	
245.09900	184	1+
245.90253	286	1+
247.04700	98	
247.96530	2076	1+
248.03306	132	
248.90006	420	1+
249.04148	366	
249.96091	1212	1+
250.02096	100	
250.03815	194	
250.07046	120	
250.21830	124	
250.90296	120	
250.94259	102	
250.98415	220	
251.03827	110	
251.78767	106	
252.03155	94	
252.22575	122	
252.97045	5178	
253.00598	86	
253.54370	92	
253.90558	208	
253.97395	146	
254.08897	200	
254.94120	138	
254.96662	2766	1+
255.07435	384	
256.91428	146	
256.96469	368	
257.06345	134	
257.84583	90	
258.11984	92	
258.84411	136	
258.89832	160	
258.91881	88	
260.08817	102	
260.53231	96	
261.98172	188	
263.05517	292	
263.40380	96	
264.80013	138	
264.96836	236	1+
265.01662	434	1+
265.08865	134	
265.99546	286	1+
266.08451	208	1+
267.02249	198	1+
268.51650	92	
268.84802	312	1+
268.88525	106	
270.15294	100	
270.98033	558	1+
272.97700	342	
275.05902	88	
275.09910	96	
275.97302	152	
276.89891	86	
278.11522	122	
278.82061	126	
278.83815	124	
279.10348	132	
280.25775	148	
281.00249	132	
281.04826	290	
285.09072	102	
285.46656	90	
285.99216	156	
286.02916	206	1+
286.06102	272	1+
286.85369	92	
287.59910	104	
287.85097	90	
288.33667	96	
288.91151	212	1+
289.09206	128	
289.22755	88	
289.51160	98	
290.14603	218	
290.56976	104	
290.85626	202	1+
290.94267	100	
291.80100	216	1+
291.82005	136	
292.06433	372	1+
293.00083	92	
293.06421	418	1+
293.10493	104	
293.99740	98	
294.06532	292	1+
294.12010	100	
294.15171	116	
294.86466	134	
296.89081	118	
298.30883	222	
298.41498	100	
299.02696	210	1+
299.05753	362	1+
299.16116	100	
299.76321	142	
300.04637	96	
300.51901	98	
301.01683	86	
301.09246	106	
302.12683	102	
302.87391	94	
303.03764	88	
303.20648	86	
306.12315	204	1+
306.78999	90	
308.30114	196	
310.18676	88	
310.76096	118	
310.87624	136	
310.87966	122	
311.02564	220	1+
312.05136	138	
315.06426	98	
315.88754	186	1+
316.07932	236	1+
319.16117	326	1+
322.13663	332	1+
322.15253	232	1+
323.01583	112	
323.10580	174	1+
323.23472	470	
325.02160	164	1+
326.92041	92	
328.04674	86	
328.31823	94	
328.89055	202	
329.44046	100	
329.87318	200	
330.14319	88	
332.98897	110	
334.05672	98	
335.10864	262	1+
335.20330	138	1+
335.23388	130	
335.30232	126	
336.32867	108	
337.08665	132	
337.35206	122	
338.04296	112	
338.90866	154	
339.85646	94	
341.12543	124	
341.15833	262	1+
341.24511	126	
341.32246	98	
341.42695	90	
341.79229	92	
END IONS

###FS:    #m/z: 507.84581 #charge 1+
###MS: 10
###MSMS: 13
BEGIN IONS
TITLE=Cmpd 9, +MS2(507.8458), 28.2-35.2eV, 0.3min #13
RTINSECONDS=13.8875
SCANS=10,13
PEPMASS=507.84581	260512
CHARGE=1+
191.95415	290	
196.01654	372	
199.88815	370	
210.03277	196	
226.88293	182	1+
227.94983	248	1+
230.84787	552	1+
234.84337	194	
235.10495	472	
238.11992	178	
240.07562	534	1+
242.94421	196	1+
243.07186	176	1+
247.09953	204	
248.85512	522	1+
249.88717	396	1+
250.11980	202	
250.97099	324	1+
251.04561	244	1+
251.91689	196	
253.04857	288	1+
253.09095	372	1+
253.92927	268	1+
255.17703	146	1+
256.18070	116	1+
257.92638	182	
259.10338	614	1+
260.85367	236	1+
260.89053	284	1+
262.13465	330	1+
262.91755	140	1+
263.00577	286	1+
263.10871	528	1+
263.13891	272	1+
264.08982	266	1+
264.79438	184	
264.97234	298	1+
265.96466	320	1+
266.03752	196	
266.16732	186	
267.10589	364	1+
267.94165	420	1+
268.10859	228	1+
269.85532	200	
269.88151	284	1+
271.87332	904	1+
272.85301	1528	1+
273.80710	196	1+
273.95255	290	1+
274.00626	270	1+
274.08480	384	1+
275.85531	178	
275.90210	156	1+
277.47909	272	1+
279.13202	2840	1+
279.79332	356	1+
279.84462	312	1+
280.05221	150	1+
280.93404	198	
281.10940	270	1+
281.37689	234	
281.91536	290	1+
281.96383	386	1+
282.08809	276	1+
282.92172	160	1+
282.96958	246	1+
282.98902	302	1+
283.89846	290	1+
284.84462	146	1+
284.87594	218	
285.87732	228	
285.90745	346	1+
285.94432	686	1+
287.02487	264	1+
287.65506	220	
287.84532	236	
287.98104	214	1+
288.13383	262	1+
288.40727	260	1+
288.87566	2322	1+
289.08865	240	1+
289.13696	182	1+
289.88105	1736	1+
290.86620	2518	1+
291.38908	194	1+
291.92116	340	1+
292.80402	324	1+
292.88799	218	
293.87233	6396	1+
294.12743	528	1+
295.39281	228	1+
295.46229	102	1+
296.16080	222	1+
296.85570	370	
296.97481	308	1+
297.13625	680	1+
297.45570	112	1+
297.81683	312	
297.85109	602	1+
298.09936	336	
298.13984	588	1+
298.85207	428	1+
298.87680	1396	1+
298.90033	220	
299.00663	420	1+
299.10279	174	
299.37310	248	1+
299.81403	292	1+
299.91994	380	1+
300.85359	448	
300.89489	174	
300.97926	242	1+
301.06641	198	1+
301.12950	318	1+
301.85817	428	1+
301.89802	206	
301.94571	268	1+
302.13257	218	1+
303.83138	206	
303.95149	178	
304.87731	186	
305.09876	326	1+
305.12268	294	1+
305.15157	272	1+
305.81963	224	1+
305.84087	254	1+
305.85940	230	
306.03651	260	1+
306.10255	256	1+
306.15580	180	1+
306.88209	396	
307.01896	294	1+
307.13638	756	1+
307.79545	218	1+
307.88502	3230	1+
308.14178	632	1+
308.29382	322	
308.87572	562	
309.87021	480	
309.99252	218	
310.10283	250	
310.15630	770	1+
310.78644	216	1+
311.02004	348	1+
311.81283	366	1+
311.88335	13066	1+
312.11760	184	
312.81504	268	1+
312.83472	208	
312.91998	514	1+
314.13389	356	
314.81095	348	1+
314.86533	1308	1+
314.89173	2078	1+
314.91881	510	1+
314.96335	198	
315.14125	218	
315.97709	252	1+
316.11327	324	1+
316.13912	250	1+
316.86475	1026	1+
316.88786	1670	1+
316.97952	176	1+
317.18968	172	1+
317.82382	492	1+
318.28058	232	1+
318.78042	208	1+
318.85916	1006	1+
318.93410	262	
320.89001	256	1+
320.96682	342	1+
321.10354	166	
321.82950	192	
321.85081	248	1+
322.16474	632	1+
322.66766	230	
323.00561	350	1+
323.97110	212	1+
324.13414	170	
324.86002	220	
325.89985	722	
326.00647	264	1+
326.11261	234	1+
326.13652	910	1+
326.88653	322	
327.30763	168	1+
327.84399	194	
327.88434	442	
328.05713	176	
328.12060	206	1+
328.86824	440	
328.89083	2022	1+
328.94440	202	1+
329.17164	276	1+
329.84550	396	1+
329.89462	1696	1+
330.00611	270	1+
330.84854	340	1+
330.88009	240	
330.89254	276	
330.95996	432	1+
331.14443	280	1+
331.17377	512	1+
331.30342	110	1+
331.41767	274	1+
331.81370	234	1+
331.89720	2284	1+
331.96357	362	1+
332.20202	436	1+
332.87606	1444	1+
332.90496	1314	1+
332.94831	406	1+
333.13358	510	1+
334.13702	434	1+
334.87617	216	
334.89588	1402	1+
335.17667	220	
336.09180	406	1+
336.88355	234	
336.89745	380	
336.94439	350	1+
337.12699	340	1+
337.87957	704	1+
338.18206	446	1+
339.82583	370	1+
339.87974	266	1+
339.98810	194	
340.90514	222	1+
340.93876	472	1+
341.04332	148	1+
342.99080	172	
343.86962	240	
344.14242	356	
344.88099	586	1+
345.25045	232	
347.04494	338	1+
347.83285	186	
347.89517	638	1+
348.13810	330	1+
348.81977	168	
349.14183	260	1+
350.06375	384	1+
350.40999	216	1+
350.88931	346	
350.90946	320	
350.95747	340	
351.10222	182	
351.83530	262	
351.88159	666	1+
351.88952	254	
351.91024	250	
352.16034	384	1+
352.81727	234	1+
352.91100	968	1+
353.03613	312	1+
353.84849	284	
353.86581	192	
354.91366	726	1+
355.07210	194	1+
355.16829	438	1+
355.20915	232	1+
355.88873	212	
355.92176	512	1+
356.17249	374	1+
356.84281	268	1+
357.77228	350	1+
359.39594	210	1+
359.88342	210	1+
361.25644	200	1+
361.86511	238	1+
361.98257	188	
362.15772	436	
364.88621	258	1+
365.31466	170	1+
366.17544	980	1+
366.70624	734	1+
366.83930	1872	1+
368.07523	176	
368.33519	190	1+
368.70867	536	1+
368.89634	468	1+
369.83741	272	
370.08393	252	1+
370.48467	156	1+
370.78343	588	1+
371.02311	178	
371.34015	208	1+
371.84198	312	1+
371.91344	268	1+
372.04744	262	1+
373.72106	308	1+
373.83717	412	1+
373.90616	392	1+
374.14991	168	1+
374.81167	624	1+
374.92970	338	1+
374.96264	132	1+
375.18417	176	1+
376.72900	218	1+
376.83875	246	1+
376.87766	510	1+
377.34798	214	1+
377.86841	336	1+
379.05236	254	1+
380.11631	290	1+
380.41264	218	1+
380.85543	750	1+
381.00688	248	1+
381.97165	260	1+
382.09016	398	1+
382.85659	450	
383.09795	272	1+
383.71963	190	1+
383.77167	138	1+
383.88492	422	1+
384.84997	5388	1+
385.02580	200	1+
385.11172	186	
385.21852	184	
387.11058	218	1+
387.13593	358	1+
387.85573	488	1+
387.92555	134	1+
388.17137	188	1+
388.36738	208	1+
388.79383	450	1+
389.20098	366	1+
389.71434	362	1+
389.86809	818	1+
389.90419	358	1+
390.84102	1334	1+
390.94810	304	1+
391.00172	206	1+
391.95323	262	1+
392.74721	272	1+
392.82706	764	1+
392.86526	2250	1+
393.08250	350	1+
393.10779	294	1+
393.19535	412	1+
393.79833	794	1+
394.83178	658	1+
394.86031	1122	1+
395.41063	182	
395.90629	200	1+
396.07931	170	1+
396.11872	186	
396.80712	272	1+
397.05455	160	1+
398.09008	278	1+
398.71363	300	1+
398.79743	402	1+
398.87121	346	1+
399.16679	170	
399.20642	184	
399.79529	326	1+
400.84571	176	
400.86364	210	
401.15338	210	1+
401.24627	288	1+
401.87650	200	
402.85950	572	
403.12399	212	
403.23168	500	1+
403.87017	1968	1+
404.12364	170	
404.70307	204	
404.72683	132	1+
405.20689	274	
405.87148	1148	1+
406.80476	210	
406.85189	190	
407.77396	160	1+
407.82122	202	
407.86639	7420	1+
407.90666	192	
408.16041	136	1+
408.23170	142	1+
408.93365	320	1+
409.72375	614	1+
409.81623	210	
409.86921	4088	1+
409.93480	196	1+
410.02788	182	
410.15416	214	1+
410.23154	166	
410.83833	438	
410.87427	2660	1+
411.12896	302	1+
411.80998	494	
411.95055	170	
412.13454	232	1+
412.20745	172	
412.81090	224	
412.84496	1228	1+
412.86808	586	
413.07738	538	1+
413.21731	282	1+
413.88183	276	
414.18342	374	1+
414.86156	174	
415.16231	236	1+
415.74243	300	1+
415.79362	300	1+
415.86828	620	1+
416.74457	228	1+
416.86250	336	1+
417.14542	182	
418.84535	324	1+
419.00345	232	1+
419.13562	182	
420.09391	296	1+
421.88461	1070	
422.12777	298	1+
422.21103	252	
422.35320	366	1+
422.87843	530	
422.94197	202	1+
423.16005	342	1+
423.35337	296	1+
423.82782	294	1+
423.88473	662	
423.97832	214	1+
424.09965	142	1+
424.14247	706	1+
424.83074	252	1+
424.86145	258	
425.87960	2434	1+
426.06870	206	1+
426.13660	188	
426.73843	464	1+
426.82029	236	1+
426.86436	928	
426.94110	406	1+
426.98000	188	1+
427.14369	368	1+
427.86314	462	
428.84750	734	1+
428.88539	4164	1+
429.01130	134	1+
429.06035	364	1+
429.17088	378	1+
429.24628	390	1+
429.28463	208	1+
429.82042	302	
429.92497	192	1+
430.14851	258	
430.74326	442	1+
430.88105	962	
431.12862	290	1+
431.59870	114	1+
431.86679	1544	1+
432.20731	548	1+
433.02327	170	1+
433.21082	398	1+
433.37305	120	1+
433.70129	190	1+
433.88790	470	1+
434.23208	206	1+
435.14358	428	1+
435.85978	512	1+
435.93320	204	1+
436.14642	358	1+
436.22180	306	1+
436.50701	176	1+
437.21473	290	1+
437.25179	228	1+
437.50969	132	1+
438.33706	214	1+
438.76224	186	1+
438.84290	158	1+
439.14902	460	1+
439.89145	1164	1+
441.91292	252	1+
442.15393	674	1+
442.23903	210	1+
443.24142	176	1+
444.14517	210	
444.16945	450	1+
444.87081	2918	1+
445.38975	176	
446.15283	358	1+
446.81919	298	1+
446.89754	592	1+
448.89817	302	
449.11471	188	
449.82275	138	1+
449.87951	854	1+
450.40668	200	
450.77461	284	1+
451.19830	148	1+
451.90436	412	1+
452.01142	256	1+
452.73217	228	1+
453.75735	188	1+
456.24337	222	
456.69952	150	1+
457.38573	148	1+
457.90562	1124	1+
458.10111	152	1+
458.23513	330	1+
458.96637	186	1+
459.23510	392	1+
459.78895	246	1+
460.16003	544	1+
460.22148	368	1+
461.17814	212	
462.11913	194	1+
462.16014	296	
462.88373	1084	1+
463.07096	182	1+
464.16271	206	
465.18139	296	1+
465.24702	360	1+
466.95668	184	1+
467.88904	1354	1+
468.29840	228	1+
468.77921	192	
469.78409	394	1+
469.88502	244	
469.90375	532	1+
471.22162	226	1+
475.23956	878	1+
478.30269	246	1+
480.91972	258	
481.75930	200	1+
482.79623	244	1+
484.67330	210	1+
485.89932	532	1+
486.38800	296	1+
487.26876	234	1+
487.39105	248	1+
488.29845	258	1+
490.49354	110	1+
490.78913	226	1+
491.39019	296	1+
491.99330	204	1+
492.32108	258	
492.39006	166	1+
494.09790	164	1+
496.26314	216	1+
498.77488	168	1+
500.73975	256	1+
500.81862	90	1+
502.47452	176	1+
503.35471	2484	
503.75266	396	1+
504.12093	292	1+
504.16971	240	1+
504.23171	254	1+
504.35702	2252	
504.41231	182	
504.45681	234	1+
504.48303	518	1+
504.75709	322	1+
505.33257	442	1+
505.43707	304	1+
505.48348	434	1+
505.72432	210	1+
506.25465	234	1+
506.35293	404	1+
507.22220	194	1+
507.25178	166	1+
507.35538	276	1+
508.28032	304	1+
508.33263	200	
508.38215	204	
508.46446	222	1+
508.77071	138	1+
508.91302	176	1+
509.15761	304	1+
509.42354	322	1+
509.73622	154	1+
509.86214	210	1+
510.16004	192	1+
510.31366	254	
510.42193	234	1+
511.19676	234	1+
511.30725	176	
511.80791	194	1+
512.19539	222	1+
512.22360	204	1+
512.46509	202	
END IONS

###FS:    #m/z: 322.92964 #charge 1+
###MS: 14
###MSMS: 15
BEGIN IONS
TITLE=Cmpd 10, +MS2(322.9296), 28.0-35.0eV, 0.3min #15
RTINSECONDS=17.568
SCANS=14-15
PEPMASS=322.92964	2829990
CHARGE=1+
119.87447	92	
191.18060	118	
191.95343	402	
192.88893	120	
192.96905	86	
197.09846	86	
200.85709	84	
203.04746	86	
205.94917	226	
206.97476	148	
209.96911	88	
210.07771	102	
215.88679	700	1+
217.88331	154	
218.87153	134	
219.03235	92	
220.86684	164	
221.94535	124	
222.95265	416	
223.96022	368	
225.01712	90	
225.93731	116	
226.07118	176	
227.02164	198	1+
227.13120	90	
227.86473	88	
227.89129	256	1+
228.90991	90	
229.86425	110	
230.86064	194	
231.89058	116	
233.06349	88	
233.89771	352	1+
234.12375	92	
234.91179	108	
234.92821	104	
235.88255	102	
237.06597	106	
238.07322	126	
238.94220	110	
238.96263	132	
239.00028	142	
240.03609	86	
240.13476	86	
240.94081	908	
241.04612	138	
241.93910	2618	1+
242.91326	88	
242.94147	1566	1+
243.09464	104	
243.88221	400	
244.03360	262	1+
244.88101	218	
244.93893	282	
244.97550	114	
245.87957	130	
245.94266	160	
246.93539	92	
246.97384	446	1+
249.03831	238	1+
249.61709	102	
250.96922	150	
251.00549	92	
251.79380	94	
253.04535	84	
253.20076	102	
253.22497	100	
253.88402	84	
254.97087	92	
256.53415	90	
258.00708	90	
258.14511	132	
258.50439	88	
258.86005	106	
258.96891	110	
260.16765	192	1+
260.93256	92	
261.82925	130	
261.99369	174	1+
262.98321	164	
263.04904	96	
263.90665	122	
263.97745	140	
264.06815	130	
264.52131	100	
264.84300	100	
265.01832	262	1+
265.99803	322	1+
266.04572	100	
266.12108	88	
266.86509	210	1+
267.00179	224	1+
267.75437	86	
267.96937	134	
268.05943	90	
268.90995	152	1+
268.93866	88	
269.20361	90	
269.79838	264	1+
269.95720	90	
270.15716	90	
270.87372	130	
271.84344	94	
272.06183	84	
272.84771	84	
274.80651	86	
275.05005	98	
275.84948	216	1+
276.80301	96	
277.87028	84	
278.05470	102	
279.09192	1082	1+
279.27759	90	
280.14082	548	1+
280.92492	160	
281.04675	184	
281.92447	88	
282.85343	318	1+
283.06867	128	
283.11669	100	
283.88247	102	
284.05972	88	
284.29254	754	1+
284.79038	94	
286.91948	254	
288.06096	92	
289.19210	86	
289.79164	108	
289.88001	176	
293.07666	122	
293.80746	176	
293.89257	96	
294.01978	194	1+
294.15164	138	
294.84947	208	1+
295.16658	100	
295.87914	102	
297.06152	84	
297.80634	140	
299.07348	170	
300.88670	114	
300.97484	114	
302.05311	86	
302.87484	94	
303.27487	106	
303.88034	136	
304.26087	258	
306.27355	150	
306.88465	538	1+
306.91458	92	
307.88859	346	1+
308.29275	576	1+
309.05317	112	
309.90924	114	
310.04936	114	
310.06688	86	
310.30872	464	
311.00713	162	
311.02790	106	
311.80650	120	
311.87115	146	
312.86708	102	
312.89645	132	
313.02920	486	1+
314.81980	108	
314.87129	216	1+
314.92159	90	
318.30640	130	
320.12659	84	
320.96644	86	
321.09274	114	
321.32214	118	
322.15120	86	
323.23699	1272	1+
324.13933	212	1+
324.20398	476	1+
324.89042	146	
325.03322	172	
325.90210	108	
326.05274	124	
326.08159	90	
326.88165	314	1+
327.07636	128	
END IONS

###FS:    #m/z: 363.95643 #charge 1+
###MS: 14
###MSMS: 16
BEGIN IONS
TITLE=Cmpd 11, +MS2(363.9564), 28.0-35.0eV, 0.3min #16
RTINSECONDS=18.34
SCANS=14,16
PEPMASS=363.95643	971354
CHARGE=1+
189.86124	550	1+
191.85872	342	1+
192.92987	94	
196.88341	132	
198.07682	100	
203.92860	108	
204.05592	98	
207.87559	230	
207.94754	98	
208.87937	106	
208.95798	146	
209.87032	100	
209.92241	156	
209.94271	1448	1+
210.88228	526	1+
211.86649	132	
212.87810	2388	
213.42722	154	
214.88770	108	
216.41303	166	
222.95136	1370	1+
224.89022	142	
224.94678	2000	1+
225.88353	102	
225.96270	142	
226.66321	82	1+
226.88872	384	1+
226.94737	6332	1+
227.14359	86	1+
227.15507	136	1+
227.98808	154	
228.11722	192	1+
228.89361	680	1+
228.94224	7824	1+
229.87845	94	
230.88930	2880	1+
231.92336	110	
232.01740	124	
232.88577	534	1+
233.09840	108	
234.88213	140	
235.92751	204	1+
240.06507	150	
240.83848	104	
240.89094	118	
240.93940	130	
240.96342	1084	1+
241.83826	118	
241.94130	182	
242.82173	172	1+
242.94206	478	
242.95929	816	1+
244.88056	110	
244.90966	94	
244.95745	3826	1+
245.94107	258	
246.05272	110	
246.95244	4348	1+
247.90647	94	
248.16254	130	
248.89940	1226	1+
249.09458	142	
249.38944	140	1+
249.84689	184	1+
250.79672	114	
250.89956	472	1+
250.94667	126	
250.96766	102	
252.12046	100	
253.22511	100	
253.90230	318	1+
254.84893	160	1+
257.94945	240	1+
258.00301	124	1+
258.97275	290	
259.38895	100	
259.83795	252	1+
259.96877	768	1+
260.07061	288	1+
260.96962	558	1+
261.50621	108	
262.00081	284	1+
262.97322	126	
263.12505	136	
263.80176	244	1+
264.89848	100	
264.96771	160	
265.08400	102	
266.08942	132	
266.86151	162	
266.91833	224	1+
267.97389	1010	1+
268.80321	196	1+
268.87085	160	
268.95753	128	
269.29010	120	
269.96917	470	1+
271.02512	98	
271.91636	212	
272.93649	268	1+
274.44427	96	
277.48780	96	
280.10642	130	
280.79002	258	1+
280.80473	140	
281.84705	220	1+
281.95705	206	1+
283.06920	144	
283.79170	204	
283.98341	158	
284.08675	112	
284.79198	150	
285.79045	200	
285.84501	550	1+
286.06291	170	1+
286.61286	100	
287.81515	172	
287.86071	138	
288.23873	102	
288.95291	94	
289.06531	106	
289.87687	106	
290.78826	110	
291.13444	134	
291.63220	108	
291.90461	100	
292.95488	132	
293.11644	114	
293.85305	188	1+
294.87828	158	
294.91546	284	1+
295.80279	100	
296.08179	94	
296.80943	122	
296.85535	238	1+
296.88051	124	
296.91297	368	1+
297.80771	112	
297.86713	158	1+
297.96961	136	
297.98774	196	1+
298.04701	138	
298.08188	328	1+
298.80075	622	1+
299.81969	174	
299.86581	206	1+
301.80034	542	1+
301.85993	710	1+
301.97397	170	1+
302.22248	176	
303.08209	110	
303.10487	118	
303.85475	760	1+
303.93967	250	1+
304.44574	140	
305.26914	114	
305.82526	174	1+
306.42922	250	1+
307.04489	112	
307.10349	108	
307.13749	124	
307.28763	438	1+
307.41171	116	
307.81385	104	
308.01362	104	
308.29263	268	1+
308.89298	204	
309.32298	114	
309.80615	100	
310.30986	256	1+
310.87801	278	1+
311.78700	106	
311.86105	156	
311.89942	152	
314.87337	184	1+
314.95392	108	
315.15773	130	
315.37674	104	
315.41612	106	
315.85850	112	
316.80902	100	
316.84508	120	
318.43067	102	
318.93009	222	
319.81137	128	
319.88625	116	
320.95826	164	
321.28792	96	
321.81802	314	
321.86773	182	
322.30628	126	
322.81885	348	1+
322.86995	134	
322.92667	508	1+
323.88375	102	
324.02372	140	
324.06550	226	1+
326.03747	108	
326.07000	204	1+
326.87175	418	1+
327.89237	128	
331.45178	94	
332.08951	100	
332.29417	108	
332.76704	240	1+
332.98659	190	1+
336.94389	690	1+
337.80667	94	
339.83142	336	1+
340.41792	102	
340.93815	360	1+
341.25667	104	
341.82031	120	
342.83923	176	1+
343.09511	166	1+
343.27429	112	
347.01747	196	1+
347.77041	100	
349.32108	396	1+
353.75884	114	
355.05290	106	
355.15626	172	1+
357.05383	160	
359.85695	110	
359.99167	100	
360.33326	280	1+
361.17209	294	1+
364.36468	184	
365.28782	136	
365.30792	122	
366.98498	94	
367.15518	118	
367.33176	128	
367.96017	136	
368.42345	472	1+
END IONS

###FS:    #m/z: 507.84583 #charge 1+
###MS: 14
###MSMS: 17
BEGIN IONS
TITLE=Cmpd 12, +MS2(507.8458), 28.2-35.2eV, 0.4min #17
RTINSECONDS=19.1125
SCANS=14,17
PEPMASS=507.84583	278316
CHARGE=1+
191.95480	316	
196.01515	308	1+
197.89034	170	
200.83815	160	
215.90009	260	1+
227.85206	278	1+
227.87520	270	1+
227.95503	202	
230.84379	182	
231.85824	220	
235.10378	244	
235.89625	174	
237.98263	160	1+
238.03697	198	1+
242.38995	196	1+
244.02231	208	1+
244.08010	280	1+
248.85727	186	
248.88051	220	1+
248.98664	200	1+
249.86062	214	1+
249.88487	142	1+
250.97100	170	
251.07244	234	1+
251.14705	192	
252.84601	166	
252.90224	246	
254.09006	162	
254.91830	176	
257.85509	368	1+
259.90780	218	1+
260.92097	234	1+
261.13890	280	1+
263.10489	192	
265.86470	466	1+
266.09197	270	1+
266.16638	276	1+
266.86802	406	1+
268.10094	188	1+
268.85691	218	
268.97345	190	
269.80032	364	1+
270.86779	1178	1+
271.87242	1032	1+
272.85189	582	
273.85214	294	
273.91955	166	
274.79960	260	
274.85445	228	
274.88611	432	1+
275.91834	338	1+
276.11613	228	1+
276.85795	412	1+
277.86191	344	1+
277.94610	204	1+
278.34805	174	1+
278.88138	290	1+
279.13143	2274	1+
279.83418	176	1+
281.02251	168	1+
281.37431	172	
281.87631	294	
282.12238	268	1+
282.94776	436	1+
282.98878	160	
283.78468	178	1+
283.97967	182	1+
284.07799	262	1+
284.87692	386	1+
285.94162	660	1+
286.87474	384	1+
287.03865	198	1+
287.84138	178	
287.93964	174	
288.86191	302	
288.96561	180	1+
289.88217	1638	
290.86387	1278	
291.36565	156	1+
291.88154	608	
291.92745	146	1+
292.14835	334	1+
292.86950	180	
293.04690	174	1+
293.78337	234	1+
293.87346	5362	1+
293.92469	302	1+
294.12795	498	1+
295.38825	140	1+
296.10074	288	1+
296.85544	498	1+
296.88304	928	1+
297.13123	172	1+
297.81605	172	
298.08180	230	1+
298.80578	454	1+
298.85654	428	1+
298.87762	1054	1+
299.14714	272	1+
299.81290	316	1+
300.85872	680	1+
301.40935	240	1+
302.06558	338	1+
302.10721	286	1+
302.88357	342	1+
303.86000	502	1+
303.95471	400	1+
305.79560	398	1+
307.13792	606	1+
307.15975	168	
307.28327	252	1+
307.85318	164	
307.89134	882	
308.13984	518	1+
308.79364	186	
308.88216	2138	1+
308.99587	378	1+
309.00252	164	
309.05873	186	
309.88869	1452	1+
310.15693	830	1+
310.86161	184	
311.13614	212	1+
311.88318	12414	1+
311.97390	200	1+
312.11418	186	
312.17358	472	1+
312.94070	162	
313.01180	328	1+
313.99331	168	
314.13139	602	1+
314.34648	238	1+
314.70823	86	1+
314.86707	588	
314.89153	1424	1+
314.94159	286	1+
314.97255	256	1+
315.81463	264	
315.83230	210	
315.86411	290	
316.10532	200	1+
316.12075	278	1+
316.82378	472	1+
316.86535	854	
316.88473	1652	1+
316.91709	214	
317.08037	176	1+
317.82320	304	1+
318.85950	336	
318.97281	216	
319.86429	212	
319.95982	256	1+
320.13619	344	1+
320.85319	354	1+
321.27201	232	1+
321.85652	214	1+
322.16489	578	1+
322.66816	338	1+
323.00948	172	
323.99342	270	1+
324.04016	168	
324.86211	342	
324.89755	188	
325.01455	204	
325.03884	268	
325.07899	270	1+
325.13028	780	1+
325.90232	704	
326.13358	646	1+
326.79820	358	1+
326.88731	368	
326.96161	178	
327.03309	226	
327.87748	606	
327.89958	890	1+
327.97036	246	1+
328.13036	424	1+
328.86944	516	
328.97666	162	1+
328.99426	194	1+
329.89159	1574	1+
329.93962	168	
329.99543	210	1+
330.82672	236	1+
330.87159	206	
331.17105	342	
331.26730	234	1+
332.17148	364	1+
332.87590	1560	1+
332.90241	988	
333.68573	136	1+
334.36388	278	1+
334.39188	186	
334.90016	1098	1+
335.36844	402	1+
335.87812	194	
336.13225	302	1+
336.86599	166	
336.88449	1130	1+
336.94644	166	
336.98756	296	1+
337.88121	718	1+
338.17802	254	1+
339.04420	314	1+
339.88006	536	1+
340.08715	230	1+
341.08825	162	1+
342.82164	220	1+
343.88154	414	1+
344.12137	246	1+
345.01068	188	1+
345.87538	188	
345.93829	168	
347.77275	170	
347.89722	610	1+
347.93131	172	
347.97188	186	
349.85602	414	1+
350.15220	218	
350.71316	244	1+
350.88052	654	1+
350.90874	286	
350.95867	306	1+
351.18490	216	
351.81995	342	1+
351.83164	186	
351.88166	394	1+
351.90853	1268	1+
352.08060	240	
352.20925	164	
352.77389	512	1+
352.91066	1092	1+
352.98495	244	1+
353.83082	424	1+
353.85367	304	
353.89900	164	
354.91394	206	
355.79153	170	
355.89346	898	1+
356.35343	154	1+
356.89637	520	1+
357.77985	446	1+
357.86469	212	1+
357.95847	208	1+
358.91451	238	
359.91473	266	1+
360.02052	352	1+
360.09883	168	1+
360.89082	248	1+
361.07488	170	
361.86428	344	1+
361.95973	180	1+
362.15487	530	1+
363.13325	162	
363.19449	378	1+
363.79058	184	1+
364.19737	282	1+
364.85005	316	1+
365.87926	254	1+
366.17698	538	1+
366.33746	258	1+
366.83901	2730	1+
366.88249	182	1+
367.09608	342	1+
367.70866	200	
367.99669	182	1+
368.09737	282	1+
368.71277	214	
368.89171	178	
369.07887	162	
369.89583	514	1+
370.15293	178	
370.78253	478	1+
370.85036	334	1+
371.05998	208	1+
372.17364	564	1+
372.84723	186	
372.89998	500	1+
373.38453	162	
373.72109	220	
373.83053	274	
373.90692	356	1+
373.94507	178	1+
374.21339	182	1+
374.36109	218	1+
374.70744	162	
374.77564	212	1+
375.02340	214	1+
377.83453	182	
378.76421	230	1+
378.88101	184	
378.91448	246	1+
379.04558	170	
379.89533	186	
380.36610	246	1+
380.73625	296	
380.85772	526	1+
381.09374	676	1+
381.11481	166	
381.70656	198	1+
381.72181	308	1+
381.82854	266	1+
382.09516	420	1+
382.77017	322	1+
382.85610	476	1+
382.92770	212	1+
383.11641	160	
383.21104	206	1+
383.47261	138	1+
384.06097	312	1+
384.11521	390	1+
384.77867	274	1+
384.84990	5726	1+
384.89156	256	1+
385.36028	216	1+
385.99724	318	1+
386.14850	170	
386.36488	156	1+
387.03886	256	1+
387.04949	246	1+
387.71967	210	
387.78691	570	1+
387.89572	326	1+
388.04447	186	1+
388.16683	164	
388.20120	168	
389.71900	358	1+
389.86144	196	
390.18236	228	
390.84016	656	
391.15003	218	1+
391.25915	204	1+
391.80087	230	
391.84322	530	
392.40089	176	
392.80247	180	
392.82859	1018	1+
392.86439	1654	1+
393.01959	182	1+
393.08208	360	1+
393.80334	980	1+
393.91496	400	1+
394.05147	272	1+
394.13847	182	
394.69818	186	1+
394.78297	290	1+
395.77030	282	1+
396.21665	176	1+
396.73547	160	1+
396.81189	330	1+
397.14466	166	
397.32108	164	1+
398.13027	316	1+
398.86789	190	
399.21150	298	1+
399.80942	272	1+
399.88451	184	
400.16613	184	1+
400.97239	248	1+
401.11478	246	1+
402.11721	156	1+
402.34984	224	1+
402.48152	90	1+
402.79794	240	1+
402.86578	2906	1+
403.19259	206	1+
405.87263	1016	
405.90488	164	
406.19508	182	1+
406.39448	246	1+
406.85884	266	
407.72812	312	
407.81306	624	1+
407.86499	9142	1+
408.06762	386	1+
408.12836	222	1+
408.73157	170	
408.93788	242	1+
409.07645	336	1+
409.10232	228	
409.21914	126	1+
409.94258	190	1+
410.17481	166	1+
410.73817	208	
410.84619	626	
410.87374	2268	1+
411.73019	430	1+
411.80997	760	1+
412.20975	510	1+
412.73166	310	1+
412.84440	1522	1+
413.07553	544	1+
413.10631	216	1+
413.80676	416	1+
414.37266	304	1+
415.13234	202	1+
415.19037	360	1+
415.37451	252	1+
415.87458	756	1+
418.85582	404	1+
419.14049	200	
419.82012	262	1+
420.14086	316	1+
421.87937	1454	1+
422.99196	168	1+
424.13624	446	1+
424.80669	264	1+
424.87292	228	
425.23998	284	1+
425.32606	218	
425.87753	1658	
425.93652	374	1+
426.86266	1586	1+
427.13884	448	1+
427.98981	266	1+
428.09330	182	
428.14176	264	1+
428.74536	484	
428.85245	816	1+
428.88509	4088	1+
429.08454	294	1+
429.23542	238	1+
429.74046	1024	1+
430.08346	194	1+
430.74016	690	1+
430.86203	1502	1+
430.88354	742	
431.86750	870	1+
431.94918	128	1+
432.24457	330	1+
432.32255	136	1+
432.91790	124	1+
433.21083	182	
433.29496	142	1+
433.85646	348	1+
433.96406	116	1+
434.09632	168	1+
434.89042	274	
435.14728	248	
435.18023	188	
435.86128	234	1+
438.15232	166	
439.11568	224	1+
439.89377	812	1+
441.88829	170	
442.15362	462	1+
443.40107	224	1+
444.15167	338	1+
444.87369	3068	1+
444.99849	198	1+
445.74765	188	1+
446.89238	836	1+
447.19956	236	
447.23566	340	1+
448.23436	220	1+
448.80735	178	1+
448.88942	688	1+
449.18306	342	1+
449.87865	1014	1+
449.89442	404	1+
450.03779	92	1+
450.18166	188	1+
450.82711	360	1+
451.08614	184	1+
451.90846	172	
453.89948	222	
457.90447	1016	1+
460.16111	852	1+
461.76412	206	1+
462.88342	946	1+
465.24654	232	1+
467.13239	234	1+
467.88744	1532	1+
468.17035	236	1+
469.35526	258	1+
469.91067	370	1+
470.35964	248	1+
470.42448	110	1+
471.78625	206	1+
473.26065	276	1+
475.23628	960	1+
480.13937	114	1+
480.78598	244	1+
485.89407	424	
486.23909	236	1+
486.89382	426	1+
487.27723	250	
487.43998	300	1+
488.69202	194	1+
490.40337	292	1+
490.79325	238	1+
495.89846	182	1+
496.24521	156	1+
500.89739	130	1+
503.24411	296	
503.35331	2306	1+
503.75367	232	1+
503.85024	102	1+
504.27754	300	1+
504.39707	480	1+
504.43247	260	1+
504.69514	210	1+
505.11539	254	1+
505.33078	578	1+
505.40072	376	1+
505.43488	196	1+
505.47087	344	1+
505.78956	324	1+
506.18237	184	1+
506.32039	262	1+
506.47029	222	1+
506.79279	278	1+
507.18477	132	1+
507.49102	114	1+
507.73220	154	1+
508.45224	346	1+
509.39030	232	1+
509.86116	326	1+
510.30893	378	1+
510.48912	228	1+
510.82083	184	1+
511.48906	164	1+
512.63221	212	1+
END IONS

###FS:    #m/z: 322.92974 #charge 1+
###MS: 18
###MSMS: 19
BEGIN IONS
TITLE=Cmpd 13, +MS2(322.9297), 28.0-35.0eV, 0.4min #19
RTINSECONDS=22.79
SCANS=18-19
PEPMASS=322.92974	3185774
CHARGE=1+
54.40447	96	
135.25337	96	
190.93428	92	
191.95284	142	
192.89305	170	
196.07055	88	
202.86030	116	
205.95007	144	
205.97085	200	1+
210.07772	92	
210.89732	132	
212.88017	182	
214.89330	132	
214.98814	102	
215.02424	126	
215.88740	498	1+
219.12271	158	
220.12609	98	
220.86418	208	
221.88963	132	
221.95349	120	
222.94888	224	
223.95809	192	
223.97891	196	
224.93878	258	1+
224.97111	186	
227.92956	280	
228.88635	146	
230.85659	98	
230.95124	126	
231.88790	104	
232.89867	92	
233.86864	158	
233.89569	474	1+
235.89316	88	
236.04427	188	1+
237.07856	90	
237.13832	106	
237.22703	86	
237.39525	100	
237.41304	94	
237.92388	90	
238.87622	86	
238.94243	122	
239.08357	102	
239.78956	128	
240.04617	220	1+
240.82167	228	1+
240.94028	1144	
240.96265	176	
241.94028	3308	1+
242.94160	2328	1+
243.88100	768	1+
244.03962	136	
244.21840	94	
244.94063	634	1+
244.98126	100	
246.93936	86	
246.97429	182	
248.85369	128	
249.03889	132	
251.07314	104	
251.78800	108	
252.22967	120	
253.83605	92	
254.97077	96	
256.04365	134	
256.26464	94	
256.94736	100	
258.83230	128	
260.93445	92	
260.99888	116	
261.05962	104	
261.82922	116	
262.82908	132	
262.96854	146	
263.05355	132	
263.10767	112	
263.97555	128	
263.99032	90	
266.25930	100	
266.86579	124	
266.99976	388	1+
267.13594	200	
267.53127	88	
267.79662	90	
269.80143	264	
270.79587	138	
270.95284	140	
271.28211	116	
271.95011	88	
272.09163	94	
272.81072	112	
272.85637	134	
273.79175	494	1+
274.96542	90	
275.81064	280	
277.11141	92	
277.95166	96	
278.38460	100	
278.78998	188	1+
279.09053	548	
279.42205	100	
279.86988	100	
280.10456	130	
280.14179	366	1+
280.17350	130	
281.02320	90	
282.04668	126	
282.21835	86	
282.79898	120	
282.93270	124	
283.00704	90	
283.04058	116	
283.06922	296	1+
283.25774	190	
283.57530	92	
283.79073	286	1+
284.29274	800	1+
285.08895	94	
286.41509	88	
288.85825	94	
289.21930	102	
289.81040	154	
289.88174	170	
291.03388	190	
291.80554	122	
291.91734	92	
293.06499	136	
293.81739	142	
294.15773	152	
294.81961	88	
295.28771	92	
296.80953	114	
297.42693	106	
298.85194	96	
299.06042	126	
299.08119	90	
301.87581	124	
303.02258	96	
303.81511	110	
303.88902	118	
304.97503	88	
305.13830	100	
305.23658	98	
305.87369	262	1+
306.27272	154	
306.87685	220	1+
307.79806	174	
308.29475	194	
308.87858	386	1+
309.81884	120	
309.85031	200	1+
309.87700	304	1+
310.30862	398	
310.97662	88	
312.02571	114	
312.88399	106	
313.02830	278	
313.88505	106	
314.04159	134	
314.76914	104	
315.76098	106	
316.87449	134	
317.06173	150	1+
317.19886	88	
322.04554	92	
323.23776	1120	1+
323.95945	202	1+
324.02171	126	
324.20857	148	
324.88418	154	
325.05431	94	
325.90219	100	
326.14857	160	1+
327.88017	118	
327.95578	150	1+
328.10385	150	
END IONS

###FS:    #m/z: 363.95652 #charge 1+
###MS: 18
###MSMS: 20
BEGIN IONS
TITLE=Cmpd 14, +MS2(363.9565), 28.0-35.0eV, 0.4min #20
RTINSECONDS=23.5625
SCANS=18,20
PEPMASS=363.95652	1096830
CHARGE=1+
187.86793	126	
189.86147	482	1+
191.85691	916	1+
191.95384	224	
193.89007	222	1+
196.88412	310	
203.07634	186	1+
205.87917	96	
205.94833	162	
207.87879	132	
207.95516	202	
208.88323	138	
208.94238	248	
209.86997	172	
209.94348	1544	1+
210.88353	578	1+
212.87846	3160	1+
216.41199	312	
217.54838	122	
221.94444	102	
222.95129	1098	1+
224.89325	200	
224.94821	2320	1+
224.97403	358	1+
226.94685	8224	1+
227.93332	176	
228.80008	190	1+
228.89409	856	1+
228.94208	9980	1+
230.88920	4176	1+
232.03804	232	1+
232.88554	756	1+
234.14454	120	
234.88235	344	1+
235.83046	226	1+
239.07166	136	
240.88378	104	
240.93851	278	
240.96233	876	1+
241.14955	110	
241.94293	290	
242.36482	108	
242.94238	826	1+
242.95886	430	
243.85893	296	1+
244.03673	122	
244.39328	100	
244.83557	164	
244.95809	3382	1+
245.83880	378	1+
245.94310	352	
246.06204	142	1+
246.90422	398	1+
246.95213	6086	1+
247.03435	218	1+
247.08988	108	
247.25025	110	
248.89988	1476	1+
250.14112	100	
250.89531	176	
250.94638	300	
250.97319	190	1+
251.03585	106	
251.06880	134	
252.07846	114	
253.83173	132	
253.90799	162	
254.91125	106	
254.93762	106	
255.91672	228	1+
255.95045	100	
258.79224	106	
258.83315	100	
258.97278	106	
259.44009	144	
260.84474	116	
260.89844	142	
260.96784	740	1+
261.83073	274	1+
262.39456	102	
263.03540	176	
263.05568	110	
263.97880	152	
264.81897	124	
264.87012	216	1+
264.96138	142	
264.99617	202	1+
265.77904	340	1+
266.09695	214	1+
266.42178	102	
266.90498	98	
267.05220	134	
267.47736	108	
267.97345	712	1+
268.92761	114	
269.00142	140	
269.91969	138	
269.96835	1570	1+
271.01325	116	
271.84778	108	
271.91655	160	
272.85631	258	1+
272.93557	166	
272.96348	98	
273.79427	332	1+
273.92874	208	1+
275.05398	148	
275.85007	212	1+
276.01572	172	1+
277.79305	492	1+
277.83875	176	1+
278.79843	370	1+
278.84828	188	1+
280.79004	276	
280.98096	148	
281.12231	298	1+
281.85997	136	
282.03909	96	
282.80141	166	
282.85224	100	
282.90834	128	
283.07031	230	
283.78631	248	1+
283.85112	140	
284.85173	112	
284.87438	240	
285.84394	776	1+
285.96003	142	
286.99610	206	1+
288.79225	100	
289.43017	104	
289.87844	122	
290.85849	210	1+
291.79750	108	
293.11653	116	
294.43310	192	
295.28123	118	
295.86719	148	
295.90382	114	
296.02154	118	
296.76994	108	
296.81041	246	1+
296.86066	116	
298.46798	106	
298.80162	666	1+
298.82469	122	
298.94729	304	1+
299.03491	212	1+
299.80409	372	1+
299.86761	196	
301.23527	100	
301.80475	118	
301.86149	474	
302.80181	646	1+
302.86162	298	
303.76498	160	
303.80497	458	1+
303.85533	1588	1+
304.95970	98	
305.03268	104	
306.12782	212	1+
307.02733	108	
307.28441	394	1+
308.79361	134	
309.80530	280	1+
310.21897	102	
310.87901	232	
311.88422	218	
312.04290	172	
312.79930	176	1+
312.82302	266	1+
312.87387	146	
313.85865	220	1+
315.94837	106	
316.81735	154	
317.93118	432	1+
318.75190	122	
318.81770	96	
318.93324	364	1+
318.96603	98	
319.10457	104	
319.74696	156	1+
319.82633	148	
320.89374	98	
321.81786	444	1+
321.86515	240	1+
322.07975	118	
322.74777	104	
322.93217	126	
322.97906	170	
323.08838	140	
323.24241	112	
323.30390	102	
323.82043	294	1+
323.83772	146	
324.01488	134	
324.87554	150	
325.15073	128	1+
325.75949	136	
325.86969	482	1+
325.89766	112	
326.08934	202	1+
326.89323	110	
329.72278	134	1+
329.81717	248	1+
329.86264	104	
331.31710	132	
334.84733	210	1+
334.87757	106	
335.12381	198	1+
335.77751	102	
335.88729	124	
336.94640	368	
337.06041	196	1+
337.08461	98	
337.83196	110	
339.82812	546	1+
340.93612	342	1+
341.19870	100	
341.74115	104	
342.27832	186	
343.27076	136	
346.71440	214	1+
349.31942	118	
349.95343	122	
350.34916	296	1+
357.85851	272	1+
359.69983	96	
360.17369	172	1+
360.85211	142	
362.80976	106	
363.08950	108	
364.34541	112	
366.27788	134	
367.77261	116	
368.42338	206	
369.18270	100	
END IONS

###FS:    #m/z: 507.84578 #charge 1+
###MS: 18
###MSMS: 21
BEGIN IONS
TITLE=Cmpd 15, +MS2(507.8458), 28.2-35.2eV, 0.4min #21
RTINSECONDS=24.3345
SCANS=18,21
PEPMASS=507.84578	304928
CHARGE=1+
191.95707	158	
196.01481	362	1+
213.89837	156	1+
218.89469	220	1+
226.87762	216	1+
227.95437	344	1+
229.95551	174	
235.10538	226	
240.11215	214	1+
241.07658	172	
243.93469	178	
243.99286	198	1+
246.18054	318	1+
248.85896	412	1+
248.90252	284	1+
249.88626	328	1+
250.02544	168	
250.96635	500	1+
251.13134	208	1+
251.90270	312	1+
254.90439	334	1+
259.86117	320	1+
260.05370	466	1+
260.09783	330	1+
260.88122	326	1+
263.09936	190	
264.00050	124	1+
264.11201	312	1+
266.16211	316	1+
267.10389	218	1+
267.16716	208	1+
268.98762	304	1+
269.89162	142	1+
270.85555	242	
271.87397	522	
271.94347	200	1+
272.85426	862	1+
272.92151	222	1+
274.80307	186	
276.86932	196	
277.85869	366	1+
278.86244	218	1+
279.13204	2802	1+
279.89134	124	1+
280.86778	172	
280.93020	222	1+
281.07977	238	1+
281.11344	180	
281.38186	248	1+
282.27339	180	
283.78996	204	1+
284.08049	160	1+
284.93712	590	1+
285.84547	264	
285.94176	506	1+
286.01051	172	
286.95894	358	1+
287.84937	194	
287.98781	162	
288.08037	210	1+
288.18378	142	1+
288.84858	186	
288.87036	276	
288.89561	166	
289.08605	154	1+
289.38502	580	1+
289.81124	218	1+
289.88252	1242	
290.13190	254	1+
290.86328	3194	1+
291.88057	716	
292.81467	172	
292.88913	340	
293.27508	218	1+
293.87376	5474	1+
294.09037	208	
294.37948	160	
294.65291	114	1+
294.97085	340	1+
295.32696	180	1+
296.13742	324	1+
296.84474	296	1+
296.88113	402	1+
297.82101	268	1+
297.90361	300	1+
297.95591	270	1+
298.02829	198	1+
298.10308	208	1+
298.85289	256	1+
298.87765	1004	1+
298.94506	194	1+
299.15518	228	1+
299.81140	188	
300.08506	216	1+
300.80838	162	
300.85107	626	1+
300.98636	316	1+
301.02172	312	1+
302.86391	226	
302.88988	506	1+
302.95194	368	1+
303.86640	234	
304.87680	190	
304.94044	280	1+
305.85336	196	
306.89777	202	
307.13515	478	1+
307.28649	572	1+
307.79295	360	1+
307.88896	1834	1+
308.08708	280	1+
308.14071	312	1+
308.79923	228	1+
308.88040	2714	1+
308.94597	316	1+
309.09170	184	1+
309.88713	1836	1+
309.91348	170	
310.15928	790	1+
310.87523	344	
311.18752	162	
311.31146	134	1+
311.37981	222	1+
311.54688	112	1+
311.88336	11866	1+
312.00351	186	
312.17252	432	1+
312.93597	162	
313.16293	270	1+
313.96507	288	1+
314.13404	788	1+
314.16805	168	1+
314.21446	178	1+
314.23209	162	1+
314.37482	208	1+
314.41696	204	1+
314.76713	158	1+
314.86579	1632	1+
314.88833	1158	1+
314.94565	160	
314.96914	166	1+
315.87774	252	
316.11234	302	1+
316.81212	206	
316.86528	976	1+
316.88788	1428	1+
317.80674	248	1+
317.82147	218	
317.85472	950	1+
317.94232	172	
318.09539	238	1+
318.85975	788	1+
319.06045	222	1+
319.84715	190	
320.83252	330	1+
320.88421	216	
321.40068	256	1+
321.92716	200	1+
322.09768	200	1+
322.16649	446	
322.40227	270	1+
322.85461	174	
324.86255	234	
325.90288	262	
326.13430	244	
326.88523	556	
327.37427	366	1+
327.88354	790	
327.98236	220	1+
328.05493	210	1+
328.46470	144	1+
328.87535	486	
329.12862	238	1+
329.86488	206	
329.89171	1968	1+
330.82386	240	1+
330.87809	306	
331.17419	354	
331.41028	262	1+
332.85156	172	
332.87605	1100	1+
332.89892	376	
333.90541	244	
334.89749	1132	1+
335.02076	396	1+
335.44146	82	1+
335.83689	700	1+
335.88426	180	
335.92045	156	
335.98196	302	1+
336.00872	262	
336.05683	170	1+
336.86665	200	
337.16421	232	
337.87961	662	1+
337.99180	296	1+
339.88589	322	
340.87535	174	
341.06952	408	1+
341.11330	228	1+
341.87507	328	1+
341.90507	278	1+
342.82377	238	1+
343.01240	294	1+
343.94632	356	1+
344.14530	466	1+
344.88002	326	1+
345.24218	198	1+
345.43455	196	1+
345.80242	172	1+
345.90463	256	1+
347.39313	276	1+
347.91176	182	1+
348.09063	190	1+
348.16774	304	1+
348.35767	196	1+
350.14870	266	1+
350.32585	172	1+
350.88877	460	
350.95733	220	
351.06997	192	
351.38384	160	
351.76981	346	1+
351.88575	340	
352.84408	158	
352.91006	550	1+
353.86323	312	1+
353.88929	190	
354.13136	388	1+
354.78975	164	
354.90874	584	1+
355.06153	286	
355.42407	220	1+
355.89398	406	
355.91545	356	1+
356.18860	164	1+
356.78528	156	
356.88483	516	1+
359.13041	136	1+
359.70723	196	1+
360.88090	174	
361.86132	396	1+
362.15554	736	1+
364.36153	168	
364.92287	214	1+
366.17592	472	1+
366.21793	182	
366.79261	370	1+
366.83905	2062	1+
366.90482	160	
367.02701	204	
367.70611	866	1+
367.76962	270	
367.88077	168	
368.07848	314	1+
368.89058	512	1+
368.97869	252	1+
369.08495	350	1+
369.33535	100	1+
369.89135	340	1+
370.12199	180	1+
370.78604	290	1+
371.38601	182	
371.72348	534	1+
371.83292	238	
371.90378	190	
373.71558	192	
373.82680	402	1+
375.72292	188	1+
375.78786	186	1+
375.88848	158	
376.81232	310	1+
376.88284	474	1+
377.88290	276	1+
380.03666	156	
380.73234	514	1+
380.76483	212	1+
380.85873	214	
381.19969	314	1+
382.13778	322	1+
382.20248	268	1+
382.85631	478	1+
383.11561	376	1+
383.14018	232	1+
383.18066	374	1+
383.36657	170	1+
383.71711	176	
384.01980	268	1+
384.11913	230	1+
384.71426	274	1+
384.84984	5294	1+
384.90794	566	1+
385.05567	156	
385.09426	152	1+
385.39388	202	
385.78164	310	1+
385.91498	368	1+
387.06581	200	1+
387.20453	172	
387.73878	180	
387.84996	480	1+
387.97294	200	
388.17878	238	1+
388.79553	614	1+
389.03682	172	
389.19698	186	
389.70993	562	1+
389.73462	300	1+
390.22409	206	1+
390.83832	2198	1+
390.90945	326	1+
391.36376	260	1+
391.80329	290	
392.06846	180	
392.86285	1642	1+
393.11244	168	
393.12997	304	1+
393.79872	812	
394.73707	264	1+
394.78206	326	1+
394.83454	668	1+
394.86304	338	
395.10701	202	1+
395.87779	162	
396.75677	166	
397.71632	350	1+
398.33679	238	1+
398.87247	372	
399.84523	280	1+
400.87121	266	1+
401.13495	230	1+
402.02748	188	1+
402.78619	324	1+
402.86612	3280	1+
402.95043	116	1+
403.23219	166	
403.37565	276	1+
403.78750	190	1+
403.82616	234	1+
403.87081	2182	1+
405.03547	196	1+
405.16734	172	1+
405.20759	164	1+
405.86809	1192	1+
405.92394	260	1+
407.72302	214	
407.80982	424	1+
407.86538	8902	1+
407.91047	340	1+
408.15507	190	1+
408.29347	126	1+
409.20328	340	1+
409.73241	470	1+
410.73472	336	1+
410.85698	594	
411.12029	230	1+
411.80760	1376	1+
411.87238	1270	1+
411.91743	248	1+
412.21242	324	1+
412.73350	390	
412.84628	742	1+
413.03829	140	1+
413.07428	406	
413.21916	218	1+
413.77558	310	1+
413.96561	210	1+
414.14560	244	1+
414.18016	196	
414.86604	232	
415.19579	168	
415.38290	190	1+
415.88192	164	
416.79408	228	1+
416.83545	160	
416.87332	776	1+
417.82067	190	
418.08541	244	1+
418.84196	376	1+
421.82267	458	1+
421.88377	902	1+
422.82471	404	1+
423.87974	438	
424.14323	414	
424.87420	290	
425.13911	216	
425.82190	400	1+
425.87839	1080	
426.07876	270	1+
426.14590	182	
426.86061	1930	1+
427.14342	450	1+
427.73342	198	
428.74833	620	
428.77385	160	
428.85063	938	1+
428.88563	2076	1+
429.20740	166	
429.73362	184	
429.83022	156	
429.91407	170	
430.34238	210	1+
430.73982	784	
430.86155	1332	1+
430.88015	454	
432.00397	200	1+
432.05173	160	
433.88399	390	1+
434.08009	172	1+
434.14649	224	1+
435.83305	272	1+
435.85981	162	
436.79233	206	1+
437.72333	240	1+
438.76963	224	1+
438.89026	188	
439.06044	194	1+
439.21339	152	1+
439.25849	244	1+
439.84126	174	1+
439.89269	1074	1+
441.24541	206	1+
442.15403	196	
442.24768	168	1+
443.15035	624	1+
443.70659	192	1+
443.82554	194	
443.88430	224	
444.87158	2382	1+
445.18963	158	1+
446.24962	252	1+
446.87531	556	1+
446.89537	386	
447.77794	198	
448.12720	242	1+
448.69865	196	1+
448.89338	470	
449.12681	146	1+
449.87698	1570	1+
450.15809	194	1+
450.37942	250	1+
450.75006	208	1+
451.76112	172	1+
451.83280	180	1+
452.70419	176	
452.87330	280	1+
453.11575	178	1+
453.77964	176	1+
455.57337	100	1+
457.90373	746	1+
460.16337	472	1+
461.21964	186	1+
462.15836	160	
462.27810	170	1+
462.87919	1004	1+
463.29450	216	1+
463.78622	288	1+
464.15366	222	1+
465.87386	270	1+
467.16248	144	1+
467.83898	250	1+
467.88839	2146	1+
468.02653	260	1+
469.11147	236	1+
469.70778	324	1+
471.22482	230	1+
471.76911	210	1+
472.22719	162	1+
472.32310	192	1+
474.78915	134	1+
475.24068	700	1+
476.71765	290	1+
476.77380	192	1+
478.76963	284	1+
481.79026	200	1+
483.08288	162	
484.79337	126	1+
485.89925	762	1+
486.23153	232	1+
487.08803	132	1+
488.28279	266	
488.34302	166	1+
488.47891	140	1+
488.79245	182	1+
490.89396	162	
491.71446	226	1+
491.84362	178	
492.71600	180	1+
494.73279	158	1+
498.25725	166	
498.71607	194	1+
498.79515	258	1+
502.17214	116	1+
502.45390	312	1+
502.78605	134	1+
503.10984	178	1+
503.35159	402	1+
504.35477	282	1+
504.42638	252	1+
504.73934	252	1+
505.32810	168	1+
505.43062	218	1+
505.74429	202	1+
506.18554	114	1+
506.39562	232	1+
507.45397	208	1+
509.30239	404	1+
509.41912	178	1+
510.07928	98	1+
510.24469	210	1+
510.30545	292	1+
510.72765	158	1+
512.64954	108	1+
END IONS

###FS:    #m/z: 322.92981 #charge 1+
###MS: 22
###MSMS: 23
BEGIN IONS
TITLE=Cmpd 16, +MS2(322.9298), 28.0-35.0eV, 0.5min #23
RTINSECONDS=28.0115
SCANS=22-23
PEPMASS=322.92981	3563356
CHARGE=1+
184.03770	96	
191.95324	232	
192.88933	140	
196.88594	124	
200.84046	160	
205.94949	688	1+
207.94726	114	
208.89749	96	
209.94273	104	
210.88465	94	
210.89979	118	
212.88041	188	
212.97266	104	
213.08535	94	
213.50513	90	
214.88475	440	1+
215.88705	326	1+
217.86918	88	
217.88374	118	
220.86526	128	
221.07069	90	
221.89744	126	
221.94437	182	
222.05059	92	
222.94972	236	
223.96412	486	1+
225.79236	118	
226.82115	100	
227.92876	216	
227.95612	158	
228.91058	158	
229.45969	92	
230.86323	144	
230.90473	200	
233.89681	350	
234.43213	132	
235.03347	132	
235.88177	236	
236.00367	96	
238.93981	214	
238.97180	92	
239.04017	120	
239.07882	236	
239.90476	250	
240.82146	270	
240.88697	90	
240.93998	1302	
241.08905	94	
241.93977	4154	1+
242.94189	2960	1+
243.82373	110	
243.88146	524	1+
244.59491	100	
244.94005	1054	1+
245.04596	152	
246.97423	510	1+
247.18977	118	
247.89986	388	1+
249.03560	116	
249.79671	104	
250.04218	92	
250.93222	104	
250.94752	226	
251.06505	106	
251.90512	130	
251.92905	90	
252.00719	96	
252.84332	200	1+
253.82615	124	
253.92306	88	
254.01833	114	
254.04031	128	
255.14839	120	
255.78400	270	1+
258.00523	190	1+
258.83537	108	
258.85885	244	1+
259.88767	276	1+
260.83664	96	
260.85033	172	1+
260.89294	324	1+
261.47282	98	
261.78807	94	
261.82616	510	1+
261.98298	134	
262.82868	438	1+
263.05793	186	
263.97794	210	
264.07682	104	
265.01407	380	1+
265.08658	122	
266.24460	114	
266.86213	140	
268.00278	402	1+
268.14115	162	
268.95856	200	
268.97553	172	
269.00688	284	1+
269.79913	150	
269.92177	110	
269.99146	132	1+
270.80296	126	
271.84500	166	
273.50102	98	
273.79107	146	
273.92244	112	
275.80744	128	
275.90472	92	
275.94161	94	
276.86150	100	
277.05971	136	1+
277.07265	102	
277.25879	130	
277.92651	104	
278.00271	136	
278.09126	114	
278.85992	94	
278.96217	120	
279.09158	888	1+
279.80867	126	
280.27145	94	
280.92908	90	
281.08932	100	
281.81555	128	
282.00631	106	
283.07149	302	1+
283.85621	236	1+
284.02241	104	
284.15397	96	
284.20563	90	
284.29148	668	1+
284.79473	90	
286.92419	168	
287.80731	124	
289.79230	104	
290.85689	152	
291.80440	178	
292.80656	98	
293.08690	92	
293.85370	108	
293.87120	162	1+
294.81273	182	
294.86062	492	1+
295.89163	116	
296.80785	98	
297.86990	90	
299.01610	162	1+
299.05669	144	
299.09197	104	
299.78611	214	
299.94644	102	
300.86190	168	1+
302.24696	140	
302.79929	258	1+
303.37745	94	
303.80347	202	1+
303.86657	268	
304.17353	90	
304.40529	94	
306.07428	158	
306.88531	132	
307.35356	102	
307.80140	362	1+
307.89403	248	
308.29129	190	
308.88560	152	
309.17767	98	
310.11833	194	1+
310.87897	138	
311.88400	218	
312.03018	388	1+
312.80617	216	1+
312.87033	196	
313.87936	136	
314.30514	96	
314.81528	114	
315.84089	102	
315.88022	118	
319.10484	160	
319.82812	92	
319.89230	294	1+
320.07826	100	
321.03030	140	
321.11975	262	1+
321.27448	98	
322.94837	210	1+
323.23749	398	
324.24353	276	
324.88677	204	1+
325.21049	90	
327.89126	94	
328.30079	90	
END IONS

###FS:    #m/z: 340.94042 #charge 1+
###MS: 22
###MSMS: 24
BEGIN IONS
TITLE=Cmpd 17, +MS2(340.9404), 28.0-35.0eV, 0.5min #24
RTINSECONDS=28.783
SCANS=22,24
PEPMASS=340.94042	1890214
CHARGE=1+
58.77959	98	
189.86804	146	
191.93074	94	
197.88513	136	
205.94961	164	
206.94812	120	
209.88398	92	
212.87716	390	1+
212.89816	140	
212.94548	142	
213.86434	100	
213.93926	3614	1+
215.88767	994	1+
215.93552	746	1+
217.88047	586	1+
217.93583	102	
219.97891	100	
223.96078	192	
224.97742	92	
226.02968	102	
226.89150	130	
226.94755	234	
227.95184	130	
228.94453	114	
228.99678	164	
230.84496	124	
230.88832	386	
231.89040	224	
231.94923	2346	1+
232.87109	266	1+
233.89635	992	1+
233.94734	776	1+
233.97564	100	
235.86990	288	
235.89219	452	
235.91140	194	1+
235.94695	122	
238.20955	112	
238.82682	136	
239.90393	112	
240.22850	388	1+
240.96333	166	
241.94343	228	1+
241.96296	236	1+
243.45256	154	
243.82548	104	
245.24060	92	
245.53290	98	
245.79216	200	1+
246.97606	302	1+
247.94387	92	
248.90013	180	
248.98429	92	
249.90188	196	
249.96043	812	1+
251.07751	114	
251.51237	94	
251.95605	774	1+
253.11880	94	
253.91470	100	
254.44388	98	
254.94435	172	
254.96656	1406	1+
255.07399	324	
255.10191	120	
255.91397	138	
256.91062	232	
256.96257	584	1+
257.79613	96	
257.94015	134	
258.88441	152	
258.90758	138	
258.95611	460	1+
259.08110	172	1+
260.82977	274	1+
262.56389	102	
263.14682	92	
263.91422	100	
264.90458	96	
266.09749	92	
267.98441	112	
268.01300	106	
272.84368	142	
272.93340	206	
272.97641	186	
273.79113	130	
273.85679	104	
274.97278	132	1+
275.80898	126	
276.39634	98	
276.85781	182	
276.88269	96	
277.80268	114	
277.83576	92	
277.87284	164	1+
277.90257	204	1+
277.96679	112	
277.97976	92	
278.84492	112	
279.28133	96	
279.82761	382	1+
279.85254	198	
279.95308	132	
279.97098	100	
280.07420	178	
281.04932	276	
281.13191	248	1+
281.79400	102	
282.04661	154	
282.85577	186	
283.02889	158	
283.78995	258	1+
283.86342	180	1+
288.02641	100	
288.07018	134	
289.00229	94	
289.07922	102	
289.79334	224	1+
289.87817	200	1+
290.85818	118	
292.05653	278	1+
292.43331	160	
292.80214	160	1+
293.87408	188	
294.89226	158	1+
295.11096	94	
295.86252	120	
295.97330	234	
295.99373	154	
296.20215	98	
296.58714	100	
296.97421	388	1+
297.01518	144	1+
298.11366	92	
298.90143	284	1+
299.05777	114	
301.16848	128	
301.64966	94	
301.86442	208	1+
302.17409	182	
302.26202	116	
302.85295	190	1+
302.94771	134	
304.88220	114	
305.55859	118	
305.94837	94	
306.95314	92	
307.28534	446	1+
307.79915	324	1+
307.82611	106	
308.29012	374	1+
308.86595	96	
308.87916	112	
310.87672	308	
310.91222	132	
311.83336	128	
311.86081	138	
311.88358	156	
312.28585	96	
312.80244	128	
313.03151	222	1+
313.81581	218	1+
313.88454	136	
314.92073	104	
315.88225	148	
318.89156	330	1+
320.08950	152	
320.81271	138	
320.98855	106	
322.97902	148	
323.23644	140	
323.30214	128	
323.78870	100	
323.88661	114	
323.94252	122	
324.24198	264	1+
324.32268	184	
324.89056	332	1+
325.08036	110	
325.23253	114	
325.80232	152	
326.28457	134	
328.08241	94	
328.18850	194	
328.88930	268	
329.63456	106	
330.81346	278	1+
330.82984	158	
331.40731	110	
335.31242	144	
337.89827	144	
338.87424	346	1+
340.39370	130	
341.24518	166	
342.90289	114	
343.19316	124	
344.18389	118	
345.47535	108	
345.72394	120	
END IONS

###FS:    #m/z: 363.95654 #charge 1+
###MS: 22
###MSMS: 25
BEGIN IONS
TITLE=Cmpd 18, +MS2(363.9565), 28.0-35.0eV, 0.5min #25
RTINSECONDS=29.5545
SCANS=22,25
PEPMASS=363.95654	1208000
CHARGE=1+
180.92456	98	
182.86436	124	
189.86321	888	1+
191.85871	990	1+
191.95650	150	
196.88368	502	1+
197.10336	102	
204.06674	130	
206.94754	158	1+
206.99565	102	
207.40591	104	
207.87401	244	1+
209.94305	1866	1+
210.88436	238	
211.88343	184	
212.87836	4298	1+
213.89170	162	
214.41387	98	
214.89414	158	
216.41272	256	
218.89818	100	
222.95245	1666	1+
224.94915	2168	1+
225.09102	100	
225.79424	138	
226.84265	138	
226.94692	9894	1+
226.97120	220	
227.20608	108	1+
227.88071	124	
227.89228	774	1+
227.93210	304	
228.25871	84	1+
228.32838	122	1+
228.89492	652	1+
228.94170	10264	1+
230.20052	106	
230.88838	6520	1+
230.99224	206	1+
232.04702	168	1+
232.38631	144	1+
234.03842	146	1+
234.88129	314	
235.82640	96	
237.05363	208	
237.84283	230	1+
239.90380	104	
240.94117	444	
240.96196	1554	1+
241.94101	254	
242.81978	102	
242.94438	982	1+
242.95962	690	
243.82058	124	
243.87812	102	
244.95730	5016	1+
245.83455	168	
245.94084	638	
246.40110	142	1+
246.81213	100	
246.90476	246	
246.95247	4986	1+
247.07159	154	1+
247.97411	106	
248.80308	158	
248.89904	2680	1+
248.91818	140	
249.80456	116	
250.21233	122	
250.89667	332	1+
250.94661	228	
250.96823	368	1+
251.14836	98	
251.79194	148	1+
252.12037	132	
252.89496	526	1+
253.83162	262	1+
255.10354	158	
257.84353	320	1+
258.83302	100	
258.91539	98	
258.97099	230	
259.97471	220	
260.83068	540	1+
260.96593	1052	1+
261.01992	136	
261.83312	360	1+
262.41040	122	
263.90634	100	
263.97018	140	
263.98044	152	
264.90875	98	
264.96130	166	
265.19053	138	1+
266.81372	128	
266.84086	224	1+
267.13387	160	
267.34888	136	1+
267.78867	124	
267.88470	284	1+
267.97366	544	
268.47209	104	
268.88830	238	1+
268.96350	1064	1+
269.00263	116	
269.63225	96	
269.80248	364	1+
269.96900	786	1+
271.91606	480	1+
272.87610	96	
273.00400	96	
273.79491	98	
275.38470	100	
275.86606	114	
276.83001	120	
276.85639	494	1+
277.19015	120	
279.10248	200	1+
279.19004	110	
280.07567	204	1+
280.78844	586	1+
280.84779	438	1+
280.98312	350	1+
281.92663	122	
282.09440	132	1+
283.04994	238	1+
283.29189	98	
283.79072	264	
283.81516	410	1+
283.85231	488	1+
283.87976	118	
283.98826	96	
284.17333	176	1+
284.79297	148	
285.79257	110	
285.84766	1130	1+
285.93829	158	
286.87903	116	
286.91759	108	
288.42425	96	
288.79300	122	
288.81044	106	
289.80824	138	
290.01082	256	1+
290.78577	472	1+
291.81578	124	
292.85653	144	
293.06183	294	1+
293.87522	342	1+
294.28613	98	
294.86146	262	1+
294.90757	122	
294.92861	188	1+
296.80572	550	1+
298.80168	1284	1+
298.85960	244	1+
298.99913	160	
299.94191	102	
300.08598	262	1+
301.86316	442	
301.97200	100	
302.06587	102	
302.80802	172	
302.85431	2208	1+
303.80419	746	1+
303.85684	1846	1+
303.94755	100	
303.99496	128	
304.06792	134	
306.80021	134	
306.85845	100	
306.88122	306	1+
307.28254	224	
307.80438	244	
308.08871	120	1+
308.29164	204	
309.81044	182	
310.30622	138	
310.82702	122	
310.87832	398	1+
312.82357	112	
313.99771	104	
314.81883	142	
315.29571	146	
315.91669	110	
316.81642	378	1+
316.97016	124	
317.81792	248	1+
318.88301	130	
318.93384	172	
319.82545	140	
321.44737	158	
321.81657	732	1+
321.86567	290	
322.88110	136	
322.92866	342	1+
323.90114	144	
324.01659	96	
324.89061	584	1+
324.96638	114	
325.91263	240	1+
326.87124	628	1+
326.89076	148	
328.88157	96	
329.88685	312	1+
331.88552	212	1+
333.11450	124	
335.80159	134	
336.94433	678	1+
337.02142	98	
337.83321	130	
337.85945	242	1+
339.26229	140	
339.82534	772	1+
340.94008	294	1+
342.88004	104	
342.90336	144	
343.27524	110	
343.83601	96	
344.29536	108	
344.78554	168	1+
347.29535	102	
348.03006	166	1+
349.31932	260	
350.29899	122	
351.33490	330	1+
351.38440	106	
351.76683	156	
352.88554	122	
354.13078	128	
356.19219	138	
356.44985	96	
356.79666	96	
357.05644	120	
357.81225	190	1+
359.30713	110	
359.74830	212	1+
359.91953	134	
361.83019	108	
362.15814	134	
362.71399	256	1+
362.84867	254	1+
364.30861	248	1+
366.73776	108	
367.32575	116	
368.41849	156	
END IONS

###FS:    #m/z: 340.94050 #charge 1+
###MS: 26
###MSMS: 27
BEGIN IONS
TITLE=Cmpd 19, +MS2(340.9405), 28.0-35.0eV, 0.6min #27
RTINSECONDS=33.2535
SCANS=26-27
PEPMASS=340.94050	1742030
CHARGE=1+
163.95497	100	
185.86533	106	
188.00348	94	
189.86461	144	
189.95421	146	
190.94463	98	
192.92696	144	
193.94584	94	
194.89132	118	
196.88168	412	1+
198.12195	102	
199.10996	104	
199.88617	194	
203.88097	142	
203.93857	94	
205.94938	272	
207.88454	192	
207.94691	100	
207.97274	132	
208.88847	156	
208.90417	146	
208.95759	382	
210.93397	212	
212.87785	360	
213.09218	94	
213.88337	186	
213.93845	4080	1+
214.87833	110	
214.90685	164	1+
215.88670	1092	1+
217.85887	132	
217.88202	882	1+
217.93763	110	
219.89940	94	
221.88878	120	
221.94973	610	1+
222.88214	126	
222.95476	478	1+
223.04512	96	
224.97388	102	
225.86527	298	1+
226.39334	94	
226.89366	282	1+
226.94717	106	
227.50324	96	
228.48602	98	
228.91094	98	
228.94755	322	1+
230.45202	94	
230.88799	842	1+
231.83479	216	1+
231.94981	2154	1+
232.12738	98	
232.40236	116	
232.89119	176	
233.89687	490	1+
235.88916	488	1+
235.95283	124	
236.04827	120	
236.55769	94	
236.82936	188	1+
238.04599	104	
239.78778	142	
239.90528	174	
240.23197	146	
241.93596	224	1+
243.86488	128	
243.94347	254	1+
244.96051	114	
246.46300	102	
246.86731	128	
246.97565	366	1+
248.85182	94	
248.89752	392	1+
248.98900	506	1+
249.89951	246	1+
249.96089	628	1+
251.96535	162	
252.97370	142	
253.34607	92	
254.06816	462	1+
254.96590	1066	1+
255.07105	382	1+
255.77917	140	
255.84357	214	1+
256.84505	150	1+
256.90784	626	1+
256.96180	726	1+
258.84923	122	
258.88574	388	1+
258.96299	108	
259.83409	132	
260.06674	204	1+
260.84076	250	1+
261.78891	162	
262.02984	164	
262.88785	116	
263.01146	92	
263.79490	190	1+
264.00997	230	1+
264.52349	126	
264.91718	216	1+
264.96133	96	
266.01333	240	1+
266.04237	140	
266.24586	96	
266.99414	260	1+
267.13783	318	1+
267.89532	182	1+
268.38344	96	
268.79369	264	1+
268.99846	108	
270.86858	174	
270.89245	212	1+
271.84859	170	
272.93423	266	
272.97211	266	1+
273.79072	134	
275.79857	136	
275.92326	148	
276.85358	196	
277.11404	104	
277.25935	94	
277.85106	124	
277.97080	156	
278.84346	110	
278.96025	122	
279.84331	158	
279.96768	182	
282.79620	168	
282.86427	150	
283.04889	100	
283.78764	278	1+
283.86568	102	
284.13689	128	
285.41465	102	
285.59725	94	
287.66348	96	
287.93267	120	
288.01950	98	
289.79325	196	1+
289.88069	132	
290.41304	98	
290.93528	314	1+
291.81559	112	
292.26338	102	
292.81119	288	1+
292.85494	160	
292.96339	180	1+
293.64634	96	
293.86649	458	1+
295.97247	420	1+
296.91607	120	
296.97458	352	1+
297.13102	114	
298.96250	98	
299.06095	150	
299.11106	96	
299.78394	116	
299.79794	118	
299.87053	186	1+
300.00026	130	
301.17544	272	1+
302.17134	290	1+
302.88063	158	
303.01683	140	
303.80721	102	
303.92364	206	1+
304.81386	112	
304.83345	154	1+
304.88740	98	
306.27393	94	
306.88367	134	
307.31016	176	
307.80224	254	1+
308.29464	124	
308.93491	96	
309.81685	350	1+
310.60621	110	
310.82265	196	1+
310.87750	250	
311.86148	100	
311.88119	180	
311.97139	94	
311.99063	94	
312.87130	304	1+
316.81535	100	
316.86148	108	
316.94457	116	1+
317.87093	130	
318.05153	288	1+
321.28542	192	
322.13348	184	1+
322.85682	96	
322.89339	136	
323.01853	334	1+
324.08691	200	1+
324.89357	244	
325.00639	218	1+
325.93089	120	
326.17753	94	
326.20296	98	
327.28443	100	
327.82688	220	
328.18316	202	1+
328.29402	126	
328.88919	238	
329.86668	312	1+
330.13623	128	1+
330.82275	220	
331.81139	94	
334.88320	134	
339.02471	118	
339.12884	104	
340.35322	134	
340.91123	96	
341.72439	138	
341.74116	104	
342.16372	148	
END IONS

###FS:    #m/z: 336.94588 #charge 1+
###MS: 26
###MSMS: 28
BEGIN IONS
TITLE=Cmpd 20, +MS2(336.9459), 28.0-35.0eV, 0.6min #28
RTINSECONDS=34.026
SCANS=26,28
PEPMASS=336.94588	292506
CHARGE=1+
185.86995	90	
189.85939	108	
203.88598	94	
203.92983	90	
205.95181	192	
207.87488	118	
210.88267	496	
211.94407	8436	1+
211.99147	144	1+
212.87755	2084	1+
212.89562	252	
213.93915	4296	1+
214.99321	98	
215.88569	1258	1+
217.85711	104	
217.88233	568	1+
217.93504	108	
218.83325	90	
222.95516	144	
223.97469	198	
224.97698	256	
225.88252	112	
225.95007	88	
226.94724	90	
226.97125	204	
227.89436	122	
228.17413	88	
228.89359	634	1+
229.95451	7688	1+
229.98076	402	1+
230.00873	112	1+
230.12175	84	1+
230.88833	4342	1+
231.09599	94	1+
231.94825	3504	1+
232.62135	100	
233.40995	122	
233.85768	214	1+
233.89919	476	1+
234.13321	94	
235.82490	264	1+
235.89323	394	1+
235.94919	200	
236.08169	132	
238.78981	152	1+
239.64606	106	
239.82095	188	1+
240.84169	100	
242.08554	88	
243.96944	208	1+
246.04304	112	
246.06391	90	
246.79950	108	
246.84676	92	
246.90365	136	
246.94144	98	
246.97551	166	
247.96477	2370	1+
248.89956	650	
249.63277	92	
249.96130	1256	1+
250.83180	260	
250.89883	114	
250.95329	200	
250.99458	154	1+
251.06917	170	
251.78298	122	
251.82188	106	
251.83958	140	
251.95573	210	
252.97113	3418	1+
253.08515	434	1+
253.83640	140	
253.90399	678	1+
253.95757	106	
254.06537	396	1+
254.93939	226	
254.96674	1670	1+
255.81417	102	
256.91240	144	
256.95930	146	
257.14379	126	1+
257.90629	98	
257.93659	94	
258.83176	116	
258.88694	90	
258.90693	174	
258.96412	132	1+
262.79877	96	
262.82910	122	
262.93003	146	
263.05265	172	
264.37150	90	
264.80712	94	
264.92344	104	
265.01579	144	
265.07199	118	
265.88095	90	
266.84897	92	
267.00574	276	1+
267.83986	566	1+
268.00945	222	1+
268.93497	148	
268.95596	122	
269.35221	104	
269.84189	590	1+
269.93836	280	1+
270.79713	158	
270.98182	432	1+
271.03032	118	
271.91323	310	1+
272.97358	300	1+
273.24959	94	
273.96014	92	
274.85644	364	1+
275.86085	292	1+
276.12396	120	
277.17260	138	1+
277.39554	90	
277.52664	88	
277.83922	156	
278.83336	656	1+
278.96027	246	1+
280.92485	90	
281.04745	132	
281.82066	88	
281.85404	144	1+
281.92353	106	
282.96554	88	
283.04616	202	
285.02301	206	1+
285.21973	100	
285.85287	202	
286.84727	1324	1+
286.93701	100	
288.06129	128	
288.80493	122	
289.00859	108	
289.87639	108	
290.00625	98	
290.87994	148	
291.80681	214	
291.86863	120	
292.81439	148	
293.10351	380	
293.86216	154	
294.00001	274	1+
294.68027	100	
294.85534	170	
294.90501	156	
295.20415	112	
295.45673	92	
295.84600	90	
295.91612	94	
295.93853	98	
295.97050	224	
295.99118	118	
296.81060	146	
296.87063	126	
296.98847	114	
297.01980	218	1+
298.27293	134	
298.85955	96	
300.05897	138	
300.83651	124	
300.86535	88	
301.82462	110	
302.91625	96	
303.76855	90	
303.82299	108	
303.86136	110	
305.83200	152	
305.87109	252	1+
306.01385	100	
306.28389	118	
306.96205	100	
307.89011	134	
308.76112	88	
309.30602	134	
309.87288	592	1+
310.80127	246	1+
310.98074	100	
311.10660	96	
312.38554	96	
312.84022	98	
314.81730	128	
314.88822	138	
315.89830	100	
316.86837	262	1+
317.05146	110	
317.41039	92	
318.03901	130	
318.97452	124	
319.09408	90	
320.74454	166	1+
320.83486	218	1+
322.31235	168	
323.01539	94	
324.12941	212	1+
324.89134	146	
325.96490	104	
327.88426	414	1+
328.88652	342	1+
330.89190	188	1+
333.04416	94	
333.81866	160	1+
335.19745	190	1+
335.30531	278	1+
336.08970	132	
336.88135	170	
336.90417	94	
337.10602	184	
END IONS

###FS:    #m/z: 359.96185 #charge 1+
###MS: 26
###MSMS: 29
BEGIN IONS
TITLE=Cmpd 21, +MS2(359.9618), 28.0-35.0eV, 0.6min #29
RTINSECONDS=34.806
SCANS=26,29
PEPMASS=359.96185	250178
CHARGE=1+
200.95434	118	
205.94799	114	
206.94898	162	
207.94684	116	
209.19569	102	
209.94246	1176	1+
210.88145	128	
214.89069	106	
218.44758	104	
218.91630	146	
220.88540	234	1+
222.95164	1980	1+
224.94768	2420	1+
225.04195	100	
225.96689	230	
226.88800	404	1+
226.94719	7178	1+
227.88911	280	1+
227.92848	208	
228.08038	124	1+
228.94186	6584	
229.94365	268	
230.88760	252	
231.89375	130	
233.57923	114	
233.85141	148	
233.89242	116	
233.95730	198	
234.84053	126	
235.82524	196	
235.85766	316	1+
235.93683	100	
235.96315	116	
236.06296	100	
238.84075	146	
238.91282	220	1+
238.96593	138	
239.07251	118	
240.94076	550	
240.96256	2056	1+
241.00603	114	
241.04984	114	
241.15002	100	
241.79314	122	
242.12217	116	
242.90362	144	
242.95947	1106	1+
242.98628	106	
243.09466	128	
243.14076	142	
244.90188	178	
244.95703	3916	1+
245.93947	462	
246.95240	3400	
246.97654	166	1+
248.03099	132	
248.80042	676	1+
248.87082	100	
249.53986	108	
249.96801	576	1+
250.85582	130	
250.89155	104	
250.94695	230	
250.97077	486	1+
251.04875	136	1+
252.95218	584	1+
254.09360	114	
254.83606	254	1+
254.94907	324	1+
255.79806	104	
255.87679	110	
256.03868	110	
256.90550	188	1+
257.52040	114	
258.97228	336	1+
259.06165	108	
259.84441	98	
260.96858	1312	1+
261.88521	162	
263.97294	410	1+
264.79864	100	
265.04110	106	
265.58063	110	
266.81503	380	
266.93415	176	
267.78151	162	
267.84448	220	1+
267.87244	124	
267.96982	220	
268.95574	182	
269.79521	440	1+
269.96870	712	1+
271.84294	472	1+
273.94259	174	1+
274.78898	108	
275.36061	104	
276.85319	184	
277.80605	248	1+
277.83794	302	1+
277.85413	178	
277.91947	138	
279.10806	186	1+
279.35424	98	
279.85625	282	1+
279.92043	104	
280.79322	238	
280.93091	290	1+
281.79361	210	
281.84838	140	
281.98893	258	
282.05888	154	1+
283.83279	162	
283.94346	104	
283.98668	284	1+
284.87672	140	
285.79424	136	
285.82396	302	1+
287.51362	108	
287.91664	150	
288.80847	128	
288.91264	104	
289.83058	104	
290.79766	150	
290.88390	214	1+
291.79279	140	
291.86060	260	1+
292.72554	106	
293.80689	368	1+
294.85993	154	
295.02098	172	
295.93294	122	
296.80987	204	
296.85819	108	
297.09688	100	
297.79977	130	
297.92992	110	
297.96984	178	1+
298.80432	672	1+
298.93648	128	
299.05213	120	
299.87066	290	
300.32487	100	
301.78098	108	
301.84898	130	
303.80494	112	
303.94466	130	
304.77795	100	
306.88207	310	1+
307.78607	166	
307.88665	210	1+
307.90720	158	
308.79544	562	1+
308.87140	452	1+
309.15527	98	
309.79802	402	1+
310.31012	140	
310.87521	544	1+
312.82616	114	
314.88212	156	1+
315.80328	154	
315.84408	210	1+
316.81166	324	1+
316.86183	124	
316.91374	122	
317.05164	100	
318.93907	176	
320.15950	120	
320.29326	132	
321.79653	104	
321.81967	230	1+
322.86718	112	
322.88211	166	
322.93155	230	1+
323.01381	170	
323.08342	120	
324.89955	142	
326.88279	190	1+
327.31772	126	
328.81325	132	
329.87795	126	
330.19031	170	
332.77174	102	
332.93423	170	1+
335.02809	142	
335.34053	140	
335.75681	110	
336.94380	808	1+
338.34179	208	1+
338.87307	126	
339.62997	98	
339.83016	178	1+
340.20788	114	
340.93875	376	1+
341.07201	150	1+
341.17729	110	
342.95900	292	1+
343.27403	108	
343.96274	174	1+
345.08269	130	
345.16730	144	
349.08241	134	
351.03665	130	
351.95736	106	
353.17903	238	1+
355.71771	126	
355.85473	100	
356.77139	106	
356.81185	126	
357.19056	228	1+
358.13827	206	1+
358.22525	102	
358.36148	118	
358.70986	238	1+
358.81371	152	
358.96443	116	
359.85219	276	1+
360.34952	134	1+
361.12207	210	1+
361.77198	294	1+
362.19534	152	
362.32887	156	
END IONS

###FS:    #m/z: 340.94051 #charge 1+
###MS: 30
###MSMS: 31
BEGIN IONS
TITLE=Cmpd 22, +MS2(340.9405), 28.0-35.0eV, 0.7min #31
RTINSECONDS=38.5175
SCANS=30-31
PEPMASS=340.94051	1934874
CHARGE=1+
187.87101	190	
192.92655	390	
196.88982	170	
198.86547	98	
200.98048	118	
203.90351	94	
205.89774	188	1+
205.95247	98	
206.94751	132	
207.40763	108	
208.07485	100	
208.94237	122	
210.93601	94	
212.87708	716	1+
212.94849	128	
213.89621	98	
213.94002	2588	1+
214.88043	124	
214.89654	172	
215.88646	910	1+
215.93702	376	
216.40734	98	
216.49385	104	
217.45608	98	
217.88416	644	1+
221.89401	182	
222.95194	414	1+
222.97088	108	
224.97724	130	
225.09259	122	
225.39131	108	
226.89040	432	1+
226.94847	266	1+
228.94839	418	1+
230.53986	100	
230.88759	1028	1+
231.88914	582	1+
231.94985	2184	1+
233.89264	282	
233.95040	394	1+
234.89271	710	1+
235.86323	120	
235.89446	482	1+
235.94807	322	1+
236.86531	188	1+
236.92629	98	
237.88846	224	1+
238.44047	102	
238.90531	102	
239.78613	130	1+
240.23243	120	
240.96033	224	
241.12635	140	
241.88173	196	1+
242.94404	110	
243.06615	136	
243.83047	164	
244.03941	96	
244.88385	134	
245.94768	152	
246.97416	192	
247.97853	104	
248.87902	186	1+
248.90088	492	
248.91536	228	1+
249.39984	98	
249.95835	410	
250.89987	120	
250.94850	318	1+
252.22951	186	
253.90205	148	
253.95430	98	
254.96325	1446	1+
255.07202	296	1+
255.85227	130	
256.88241	114	
256.91585	120	
257.80106	104	
257.82960	104	
258.14250	120	
258.84790	200	
259.00046	98	
259.84983	248	1+
259.96528	158	
260.08007	96	
261.33550	136	
261.43254	136	
261.84157	126	
261.90025	120	
262.87509	138	
263.06304	100	
265.01352	126	
267.13120	134	
267.80374	238	1+
267.84966	126	
268.95862	130	
270.81583	126	
271.79652	122	
271.86675	106	
272.84353	110	
272.87148	126	
272.93422	474	
273.79707	170	
273.84198	270	
274.43207	98	
274.86144	102	
274.89470	106	
274.93030	116	
275.80889	180	
275.95892	198	1+
276.80690	122	
276.85659	306	1+
277.99247	260	1+
278.84803	128	
279.79142	200	1+
279.96092	120	
280.87329	114	
280.88879	94	
281.04853	112	
281.26941	134	
282.04842	158	
282.91829	112	
282.94307	188	1+
282.97824	106	
283.78825	216	
283.81269	214	1+
285.40184	94	
286.80870	366	1+
289.16290	102	
289.86948	148	
290.49632	108	
290.86184	346	
291.07236	102	
292.27835	94	
292.88336	140	
293.96714	124	
294.29044	94	
294.81158	108	
294.86330	200	1+
296.83454	156	
296.87266	140	
297.02726	158	
297.85017	120	
297.97501	290	
298.01743	98	
298.08225	104	
298.82194	108	
302.93846	328	1+
303.80983	118	
304.26146	150	
304.87242	152	
306.79570	360	1+
306.88375	348	1+
307.27615	132	
308.29902	104	
310.82299	144	
310.87309	616	1+
313.10960	120	
313.87861	130	
313.95601	98	
314.82044	98	
315.80242	100	
315.85369	208	
317.44970	94	
320.82516	214	1+
321.29894	96	
322.32303	94	
324.89245	528	1+
325.80211	126	
326.41438	94	
326.84092	114	
327.79866	124	
327.82749	100	
327.89707	96	
328.81139	148	
328.88819	394	
328.95948	94	
329.19213	186	1+
330.05967	122	
330.17450	108	
330.81433	278	1+
335.88850	188	
337.09369	140	
338.87444	152	
339.15694	122	
340.72843	100	
340.87040	208	1+
340.92003	140	
341.78766	98	
342.22158	154	
342.28450	130	
342.33258	94	
343.28085	146	
344.07551	126	
END IONS

###FS:    #m/z: 507.84568 #charge 1+
###MS: 30
###MSMS: 32
BEGIN IONS
TITLE=Cmpd 23, +MS2(507.8457), 28.2-35.2eV, 0.7min #32
RTINSECONDS=39.2895
SCANS=30,32
PEPMASS=507.84568	305006
CHARGE=1+
196.01580	460	1+
199.88501	234	1+
213.88265	218	1+
223.97489	158	1+
230.84743	342	
235.10715	288	
239.86043	212	
241.85382	168	
246.17901	202	
247.03720	192	
247.91611	226	1+
250.97268	198	
252.07987	394	1+
252.14920	318	1+
254.02029	198	1+
255.86372	230	1+
257.90765	316	1+
259.81798	260	1+
260.87748	310	1+
262.07394	254	1+
262.88019	292	1+
264.87694	202	1+
264.90048	192	1+
265.52802	180	1+
266.16506	320	
266.93461	242	1+
266.96323	172	
267.77857	162	
267.86702	228	1+
268.90307	162	
270.86057	258	
271.10087	228	
271.87521	334	
272.85453	598	1+
273.88275	284	1+
274.97442	296	1+
275.84722	196	
276.80222	226	1+
277.88565	406	1+
278.82935	196	
279.13155	1646	1+
280.07554	214	1+
280.86007	574	1+
281.08024	140	1+
281.10843	170	
281.38086	286	1+
281.87083	312	1+
283.89771	202	
283.96663	240	1+
283.98973	280	1+
284.12465	180	1+
284.87631	210	
285.84750	224	
285.94159	398	
287.15627	232	1+
287.84569	440	1+
287.89069	176	
287.94725	206	
288.86694	266	
289.88032	822	
289.92834	276	1+
290.10272	228	1+
290.12864	174	
290.86369	1740	1+
290.91687	374	1+
291.37064	222	1+
291.87901	828	1+
293.08564	174	1+
293.87285	3908	1+
295.14096	222	1+
295.91105	188	
296.07665	156	
296.87413	344	
297.80305	336	1+
297.81473	400	1+
297.88645	574	1+
298.10537	264	1+
298.85871	312	
299.37224	152	1+
300.06736	194	1+
300.85861	942	1+
301.34562	174	
301.92841	164	
301.95261	432	1+
303.84137	178	
303.91323	178	1+
303.95220	204	1+
304.20344	174	1+
305.06568	174	1+
305.84361	236	
305.86395	294	
306.85925	174	
306.88187	474	
307.80059	354	1+
307.89104	940	
307.96116	202	
308.13981	1090	1+
308.83872	348	1+
308.88073	1712	1+
309.33685	226	1+
309.88770	1104	1+
310.15853	1036	1+
310.34273	164	1+
310.40739	234	1+
311.29024	122	1+
311.88322	8386	1+
311.93697	188	
312.43667	94	1+
312.96903	244	
314.13274	434	1+
314.86419	1334	1+
315.13526	268	1+
315.81080	206	
315.96559	190	
316.10854	204	1+
316.37667	238	1+
316.81174	236	
316.86135	586	
316.88503	180	
317.79681	158	
317.82114	330	1+
317.95632	246	1+
318.33284	212	1+
318.86170	652	1+
319.05036	224	1+
320.97206	130	1+
322.14050	314	1+
322.16602	566	1+
322.38067	232	1+
322.66544	186	
322.86394	160	
322.88882	162	
322.96054	234	1+
323.14470	274	1+
323.28597	324	1+
324.04069	228	1+
324.86765	280	
325.00669	166	
325.37850	220	1+
325.90036	798	1+
326.13440	394	
326.79815	160	
326.88135	378	
326.94256	336	1+
327.02581	176	
327.13931	218	
327.86017	478	1+
327.88255	1380	1+
327.94552	240	1+
328.18964	166	1+
328.37101	216	
328.86458	292	1+
329.81269	226	1+
329.89499	300	
329.92272	182	1+
330.13270	288	1+
330.16568	764	1+
330.88234	546	
331.17138	454	1+
331.67859	210	1+
331.82199	320	1+
331.89930	776	1+
332.14747	286	1+
332.77770	348	1+
332.87387	1300	1+
333.01573	436	1+
334.39725	300	1+
334.91946	160	
335.10188	296	1+
335.84045	720	
336.06853	214	1+
336.82751	306	1+
336.86966	252	
337.87951	1026	1+
338.18034	200	
338.71927	302	1+
338.89730	254	
339.88197	402	
340.86470	330	1+
340.88343	222	
341.83324	250	1+
341.84123	260	1+
342.83599	252	1+
343.06246	312	1+
343.87293	338	
344.91160	210	1+
345.15638	210	
345.20137	228	1+
345.37585	208	1+
347.90368	492	1+
350.43797	166	1+
350.88219	432	
351.17026	162	1+
351.88301	362	
352.77250	214	
352.88643	230	
352.90810	844	1+
353.03702	160	
353.85064	664	1+
353.89081	162	
353.99976	250	1+
354.01801	156	
354.79842	290	1+
355.37900	174	
355.89047	970	1+
356.83157	332	1+
357.35435	162	
358.39649	158	
359.75979	202	
360.73180	156	
360.90081	166	
361.04745	310	1+
361.85491	314	1+
362.00256	160	1+
362.05203	246	1+
362.15546	632	1+
362.72906	234	
364.35655	302	1+
364.84577	342	
366.17659	298	1+
366.78635	168	
366.83934	2292	1+
367.13561	198	1+
367.14828	192	1+
367.35196	180	
367.70608	1558	1+
367.86892	228	
367.98146	242	1+
368.34798	204	1+
368.89302	390	1+
369.20773	190	1+
369.83637	790	1+
370.78287	286	
370.97775	214	1+
371.13513	222	1+
371.18874	196	
371.72983	350	1+
371.78664	170	
372.78430	312	1+
373.03955	206	1+
373.54184	246	1+
373.71439	250	
373.81812	168	
373.88403	356	1+
373.90345	180	
374.06635	214	1+
374.71800	392	1+
374.81482	252	
375.20432	274	1+
376.86733	340	1+
376.88820	366	1+
377.85366	356	1+
380.03035	168	1+
380.85639	336	
380.88841	166	
381.11596	328	1+
381.83665	192	
381.85724	222	
382.17930	136	1+
382.72887	264	1+
382.78733	204	1+
382.85709	402	
382.89174	216	
383.01217	222	1+
383.71240	266	1+
384.85063	3410	1+
384.88656	482	1+
384.92007	332	1+
385.70810	202	1+
386.71716	414	1+
386.84921	784	1+
387.04206	270	1+
387.16130	242	1+
387.71942	360	1+
387.77050	156	
388.17080	222	1+
388.23041	300	1+
388.79255	168	
388.84877	354	1+
389.19862	428	1+
389.38785	160	
389.70987	692	1+
389.88784	188	
390.05731	330	1+
390.84022	1966	1+
391.20784	292	1+
391.91271	218	
392.07583	166	1+
392.79280	1140	1+
392.83562	642	
392.86295	498	1+
392.91359	252	1+
393.05087	198	1+
393.76844	250	1+
393.79759	822	1+
393.82291	264	
394.05434	168	1+
394.83572	776	
394.88029	208	
395.86555	194	
396.73402	166	
396.85655	324	1+
398.73344	232	
399.74171	382	1+
399.84887	182	
402.15338	274	1+
402.86611	2028	1+
402.89542	232	
403.18211	190	1+
403.87210	1172	1+
404.71856	254	1+
404.86239	1208	1+
407.72657	332	1+
407.80348	346	1+
407.86190	5132	1+
409.72214	348	
409.90017	342	1+
410.08279	436	1+
410.72618	282	
410.83730	1348	1+
411.22452	140	1+
411.72789	894	1+
411.81052	1044	1+
411.87536	180	
412.06993	428	1+
412.84841	926	1+
413.88200	438	1+
415.19619	218	1+
415.84012	170	
415.87846	172	
416.87868	238	
417.73736	418	1+
417.85484	224	
418.93012	138	1+
421.16247	156	
421.61608	186	1+
421.88172	682	1+
422.01637	106	1+
422.83981	178	
422.95575	192	1+
423.87055	316	
424.78311	212	1+
424.87015	206	
425.73753	166	
425.87751	516	
426.19749	226	1+
426.26874	210	1+
426.85990	2852	1+
426.90157	192	
427.14324	176	
427.73348	702	
428.09271	234	1+
428.74572	416	
428.85049	584	
428.88538	830	1+
429.14284	178	1+
429.74092	272	
429.80576	206	
429.82541	224	
429.85344	298	
430.21903	248	1+
430.73881	852	1+
430.86056	1210	1+
430.88212	364	
431.08163	238	1+
432.14976	190	1+
433.21449	228	1+
433.42813	138	1+
434.85344	938	1+
434.89326	248	
436.69830	198	1+
437.13778	206	1+
437.36447	224	1+
438.07819	174	1+
439.86297	134	1+
439.89328	862	1+
441.91041	186	1+
442.88249	194	
444.69100	222	1+
444.87374	3144	1+
445.10244	146	1+
445.20158	204	1+
445.73934	658	1+
445.79777	164	
446.87040	400	1+
447.24587	238	1+
448.89235	226	
449.87706	1388	1+
451.75503	178	
451.85623	146	1+
455.68846	238	1+
457.90132	998	1+
458.86681	158	
461.16504	278	1+
462.88430	1186	1+
463.83297	186	
464.14247	160	1+
464.17608	250	1+
465.89030	162	
467.88915	1538	1+
468.78294	234	1+
469.17482	196	1+
469.71604	162	1+
471.85866	180	1+
473.71470	134	1+
473.79167	172	1+
474.83657	186	1+
475.24150	416	
477.71763	400	1+
481.19159	188	1+
481.85199	184	1+
485.84005	264	1+
485.89826	922	1+
488.66421	430	1+
490.44893	184	1+
491.84853	274	1+
492.31294	174	
494.81493	166	
495.69651	166	
499.80644	292	1+
500.80603	312	1+
503.75106	256	1+
504.46651	224	1+
504.80400	156	
504.84050	224	1+
505.20462	154	1+
508.10783	174	1+
508.25997	232	1+
509.80112	284	1+
509.86007	404	1+
510.22823	172	1+
510.39735	162	1+
511.27241	204	1+
512.27244	164	1+
END IONS

###FS:    #m/z: 336.94597 #charge 1+
###MS: 30
###MSMS: 33
BEGIN IONS
TITLE=Cmpd 24, +MS2(336.9460), 28.0-35.0eV, 0.7min #33
RTINSECONDS=40.0615
SCANS=30,33
PEPMASS=336.94597	293080
CHARGE=1+
185.87235	134	
189.86196	302	
192.88895	210	
196.88460	200	
205.94641	404	1+
206.88637	96	
207.87037	126	
208.88363	228	
209.13001	96	
209.88518	138	
209.94082	184	
210.88185	178	
211.88311	116	
211.94403	6168	1+
212.54799	92	
212.87866	2398	1+
212.90679	100	
213.93762	2698	1+
214.89439	190	
215.88586	756	1+
216.38914	138	
216.90022	118	
217.06689	98	
217.85617	186	
217.88118	804	1+
223.96126	338	1+
226.89452	114	
227.54043	100	
228.54536	102	
228.89517	638	
229.95487	4168	1+
230.88897	3718	1+
231.37950	94	
231.94939	2682	1+
233.87403	142	
233.89609	490	1+
234.00920	140	
234.83619	96	
235.08301	110	
235.86925	228	
236.04816	208	1+
237.00557	106	
237.79112	190	1+
238.07128	194	1+
238.21692	92	
240.96645	202	1+
241.55277	98	
241.84186	126	
242.07972	96	
242.87931	106	
246.52845	100	
246.90427	252	
246.97577	156	
247.96408	1152	1+
247.98303	430	1+
248.89960	1652	1+
249.05729	112	
249.80272	160	1+
249.82487	98	
249.88103	132	
249.96206	814	1+
250.83450	214	
250.87918	106	
250.95315	252	
251.06891	94	
251.79279	202	1+
251.83538	186	
251.91185	166	
251.96615	166	
251.98144	106	
252.84658	120	
252.91884	102	
252.94376	128	
252.97040	3982	
253.08401	164	
253.83461	176	
253.85660	92	
253.90552	1112	1+
254.09005	248	
254.81493	114	
254.96482	1736	1+
255.07496	460	1+
255.11850	102	
255.79711	208	
256.89094	144	
256.90905	394	1+
257.10079	96	
260.03285	100	
261.83050	104	
261.91707	240	1+
263.82801	126	
266.01905	148	
266.48585	116	
266.92356	176	
267.83801	262	
268.83744	376	
268.95728	122	
269.72505	104	
269.79619	442	1+
269.84527	280	
270.01259	102	
270.84154	756	1+
270.98135	364	1+
271.81598	126	
271.84278	492	1+
271.91615	334	
272.89526	224	1+
272.91856	146	
272.98026	122	
273.43836	104	
273.78875	278	1+
273.91865	106	
274.93321	102	
276.85228	478	1+
277.39751	94	
277.51436	92	
278.01568	100	
278.83450	536	1+
279.35422	96	
279.79303	124	
279.83736	334	1+
280.17977	108	
280.79537	188	1+
280.81235	122	
280.95724	92	
281.10546	96	
282.05176	96	
282.85613	102	
283.78988	168	
283.95491	100	
284.55224	118	
285.85112	266	
285.94573	92	
286.84634	1188	1+
288.01581	100	
288.07146	100	
288.80389	200	1+
289.86012	306	1+
290.02020	106	
290.78957	134	
291.27783	100	
291.80612	178	
292.86018	624	1+
293.10814	148	
296.80182	256	1+
297.87922	124	
297.97717	100	
298.85815	242	
298.93309	102	
299.06267	106	
300.85316	104	
303.90951	110	
304.77600	200	1+
304.86351	100	
305.23462	98	
305.26715	102	
305.37886	106	
305.87794	296	1+
307.81151	140	
308.29836	116	
309.32880	170	
309.81685	98	
309.86742	314	
309.89648	272	1+
310.87777	650	1+
311.88044	462	1+
312.81653	140	
313.39121	102	
313.95287	122	1+
316.93701	100	
317.31842	96	
317.87239	160	
318.33195	106	
319.88998	162	1+
319.93319	92	
320.38588	106	
321.03049	98	
321.42189	98	
321.81356	106	
322.10505	90	
323.88860	410	1+
324.89386	262	1+
324.96261	106	
325.15309	110	
326.81798	278	1+
326.86984	110	
326.93168	110	
327.31012	94	
328.29268	92	
328.89058	326	
329.97997	92	
331.10280	94	
332.81901	120	
333.32769	98	
333.74945	190	1+
334.32436	128	
334.94569	102	
335.79657	186	1+
335.92895	112	
336.17418	116	
337.86589	112	
338.76144	102	
341.12115	132	
END IONS

###FS:    #m/z: 322.92963 #charge 1+
###MS: 34
###MSMS: 35
BEGIN IONS
TITLE=Cmpd 25, +MS2(322.9296), 28.0-35.0eV, 0.7min #35
RTINSECONDS=43.7405
SCANS=34-35
PEPMASS=322.92963	3616180
CHARGE=1+
189.86011	86	
191.85826	128	
192.89123	152	
195.88248	260	1+
197.17079	88	
201.04618	278	
202.11890	90	
204.99545	104	
205.94769	414	
207.97358	158	
208.98084	84	
211.88530	90	
212.87673	192	
212.90113	160	
213.91452	98	
214.08331	90	
215.17713	96	
217.87610	184	
217.90266	104	
220.86563	112	
221.94432	128	
222.95263	568	1+
222.97388	100	
223.01958	104	
224.04932	96	
225.95780	84	
225.97325	92	
227.93306	148	
227.95100	264	1+
228.00910	114	
229.43953	104	
230.84587	142	
230.88859	108	
232.07847	98	
233.92308	86	
233.93788	90	
236.82568	100	
237.05420	224	
237.82904	380	1+
238.83254	352	1+
238.93622	246	1+
239.08081	210	
239.78813	302	1+
239.92411	86	
239.95478	112	
240.81973	210	
240.87774	218	1+
240.94060	3334	
241.94169	2572	
242.04310	88	
242.71911	114	
242.81905	596	1+
242.94175	8446	1+
243.83406	134	
243.88072	116	
244.94016	2136	1+
244.98476	178	
245.01057	84	
245.03847	84	
246.97203	596	1+
248.44667	88	
248.85253	118	
248.90084	154	
249.01032	92	
249.15281	168	
249.91204	90	
250.90286	120	
250.94451	158	
253.13321	92	
253.83986	158	
253.90456	116	
254.83973	86	
254.86315	106	
255.78144	84	
256.03498	146	
256.79765	390	1+
258.46705	92	
258.83621	124	
259.39876	122	
259.79573	114	
260.91340	218	1+
261.16708	136	
261.19645	156	
261.83266	130	
262.80224	86	
262.82989	496	1+
263.08656	178	1+
263.91096	248	1+
263.97831	418	1+
265.05716	168	
265.25647	92	
266.00755	84	
266.06401	214	1+
266.96198	92	
267.39286	112	
267.55943	104	
267.79498	152	
268.95202	124	
269.00069	104	
269.93618	86	
270.66569	100	
270.79865	110	
270.84651	430	1+
270.86442	224	1+
271.84840	318	1+
272.39960	86	
272.78755	114	
272.82959	88	
272.91665	170	
272.95116	104	
273.79169	484	1+
273.89931	110	
273.91417	198	1+
274.07037	92	
275.07973	92	
275.21350	90	
275.80953	186	
276.81003	134	
276.83936	116	
277.83777	90	
278.25530	100	
279.09070	1070	1+
279.79360	370	1+
280.14299	236	
280.26001	88	
280.80530	94	
280.85501	86	
281.11652	100	
282.92267	294	1+
283.06839	142	
283.78838	770	1+
284.29263	196	
284.87425	188	
285.29275	146	
286.17781	94	
286.87469	110	
287.86295	84	
288.07170	84	
288.79781	228	
288.81837	84	
288.86644	120	
289.78858	274	1+
289.80540	166	
289.87810	206	
289.91299	96	
291.80359	400	1+
291.87196	248	1+
292.08934	86	
292.85097	216	1+
293.43383	86	
294.78783	114	
295.86645	240	1+
296.03591	84	
296.80665	210	
297.80350	96	
297.87004	242	1+
299.79038	206	
300.77877	164	
301.85628	302	1+
302.81219	134	
304.83371	174	1+
305.87801	532	1+
306.04604	86	
306.29056	132	
306.93085	230	1+
307.74461	126	
307.79683	568	1+
307.81298	306	1+
308.29142	286	1+
308.86550	134	
308.88816	104	
309.87087	86	
310.87738	272	
310.89572	120	
311.02407	94	
311.88315	116	
312.02323	86	
312.10149	92	
312.82198	280	1+
312.93576	94	
313.73046	92	
314.85862	252	1+
315.93524	92	
317.76480	104	
317.81731	142	
320.29781	90	
320.91574	92	
321.82714	176	1+
321.93715	86	
323.23835	134	
323.88844	620	1+
324.20700	138	
325.48561	92	
325.89510	360	1+
327.92498	140	
327.94678	86	
END IONS

###FS:    #m/z: 363.95634 #charge 1+
###MS: 34
###MSMS: 36
BEGIN IONS
TITLE=Cmpd 26, +MS2(363.9563), 28.0-35.0eV, 0.8min #36
RTINSECONDS=44.5125
SCANS=34,36
PEPMASS=363.95634	994898
CHARGE=1+
172.51329	106	
182.86870	182	
189.86233	942	1+
191.85802	1230	1+
193.08340	100	
196.88371	786	1+
200.94571	104	
207.87546	594	1+
209.94435	946	1+
210.88305	630	1+
212.80711	126	
212.87855	5806	1+
212.90252	108	
214.88952	318	1+
216.41046	342	
218.90961	168	
219.86600	116	
221.41955	100	
221.94435	112	
222.95112	1340	1+
224.88803	134	
224.94821	2488	1+
225.80258	114	
225.88541	374	1+
225.96756	166	
226.94691	8608	1+
227.13565	102	
227.48198	126	1+
227.78641	136	
227.93132	548	
228.89396	838	1+
228.94186	8990	1+
230.20766	104	
230.79566	290	1+
230.88921	8254	1+
230.91216	246	
231.78921	132	
231.80148	166	1+
231.93257	104	
232.88318	994	1+
234.82904	226	1+
234.88071	680	1+
234.92970	160	
236.95270	132	
239.08675	124	
239.09944	106	
240.01698	100	
240.81833	384	1+
240.94068	658	
240.96201	1192	1+
241.03016	98	
241.87247	224	1+
241.93967	2580	1+
242.94135	1626	1+
242.96022	1364	1+
243.82981	102	
244.07639	112	
244.84999	102	
244.93810	226	
244.95772	5634	1+
245.83770	122	
245.87578	204	1+
245.94093	384	
246.90511	464	1+
246.95280	4500	
247.94503	274	1+
247.99982	108	
248.05192	102	
248.43399	166	
248.80296	190	
248.89956	2408	1+
249.09628	116	
249.80710	130	
250.89534	396	
250.94665	234	
251.91221	118	
252.05806	112	
252.83057	402	1+
252.88718	98	
252.90800	142	
252.95354	164	
253.08773	128	
253.79664	128	
253.83301	346	1+
253.90531	784	1+
255.03272	196	1+
255.84290	106	
257.84029	426	1+
258.97321	550	1+
260.11226	122	
260.82994	674	1+
260.96689	980	1+
263.11975	218	1+
263.82703	292	1+
265.08873	306	1+
265.97170	260	1+
266.81306	354	1+
266.85662	156	
266.92189	110	
267.78277	172	
267.97203	1126	1+
268.81218	108	
268.83956	126	
269.00742	126	
269.80544	236	1+
269.96887	1016	
270.04802	180	
270.47567	118	
270.95517	292	1+
271.85110	126	
271.91719	268	
272.11421	98	
272.85320	104	
272.91913	120	
273.79636	138	
273.83918	118	
274.85537	148	
275.79552	136	
276.85393	300	1+
276.91754	262	1+
278.11084	132	
278.79894	190	
278.85121	202	
279.10149	576	1+
279.79223	762	1+
280.79194	516	1+
281.85856	230	1+
282.79134	140	
283.06630	100	
283.79229	422	1+
283.84848	594	1+
283.98569	188	
284.06346	204	1+
284.82602	106	
285.79402	352	1+
285.84314	912	1+
286.88003	114	
286.98085	98	
288.79500	100	
288.86343	128	
289.44667	106	
290.78467	424	1+
290.80071	138	
290.86773	240	1+
292.81868	160	
292.86216	156	
293.11584	210	
294.80772	106	
294.86259	152	
295.85671	112	
295.88268	220	
295.93476	242	1+
296.80997	226	
296.85552	162	
297.80022	1338	1+
298.80246	1152	1+
298.86059	380	1+
299.86478	322	1+
300.79766	870	1+
301.79988	600	1+
301.85970	882	1+
301.92795	262	1+
302.25418	164	1+
303.80733	1036	1+
303.85549	2100	1+
305.27930	298	1+
305.82680	312	1+
305.87865	364	1+
306.64586	140	
307.05253	210	
307.13890	156	1+
308.11437	98	
308.29819	320	1+
309.86984	148	
310.87739	552	1+
311.88125	408	1+
314.82015	418	1+
315.87219	148	
315.92660	98	
316.81357	206	
317.35117	102	
317.81548	116	
318.87391	106	
318.93383	290	1+
319.82259	220	
319.85868	138	
320.14425	102	
320.80066	230	
320.82380	146	
320.93596	104	
320.95806	116	
321.25186	120	
321.81669	864	1+
321.86976	348	1+
322.06719	110	
322.92960	212	
323.30376	146	
323.81197	126	
324.16084	120	
324.87413	188	
325.89522	146	
326.13632	100	
326.17279	180	
326.87288	642	1+
326.97585	98	
328.88949	142	
329.01172	148	
329.86641	114	
329.88465	144	
330.87677	108	
332.08894	174	
333.95617	242	1+
334.28571	102	
336.12493	106	
336.94460	726	1+
338.34412	98	
339.02592	216	1+
339.82947	580	1+
340.93950	618	1+
341.82042	140	
342.90154	170	1+
343.84316	134	
345.61223	98	
345.71258	138	
346.48233	100	
348.32649	104	
349.31986	226	
351.33023	134	
352.75823	278	1+
353.32912	140	
354.79205	130	
356.18188	100	
356.70444	202	1+
356.76957	120	
361.78632	120	
365.28317	170	
365.37292	140	
365.74977	106	
366.13586	116	
366.78066	372	1+
367.11426	98	
367.32368	100	
367.75169	108	
367.89395	122	
END IONS

###FS:    #m/z: 336.94565 #charge 1+
###MS: 34
###MSMS: 37
BEGIN IONS
TITLE=Cmpd 27, +MS2(336.9457), 28.0-35.0eV, 0.8min #37
RTINSECONDS=45.2845
SCANS=34,37
PEPMASS=336.94565	306088
CHARGE=1+
182.86956	216	1+
187.80162	108	
189.86280	300	1+
202.49604	96	
207.87525	152	
209.31321	96	
209.94168	214	
211.94379	3996	1+
212.87920	3122	1+
213.94024	1652	1+
215.88504	1158	1+
215.93465	302	1+
217.87901	202	1+
218.83781	234	
222.97409	120	
223.96146	144	
224.97318	130	
224.99892	100	
226.89244	654	1+
227.42759	100	
227.95451	174	
229.89309	114	
229.93382	102	
229.95433	4458	
230.00503	110	
230.88892	4390	1+
230.97646	134	
231.94910	1782	1+
232.03814	106	
232.09344	118	
232.56515	100	
233.52468	106	
233.82384	120	
233.89797	954	1+
233.94581	298	
234.99265	138	
235.89330	230	
235.94585	104	
236.12934	104	
236.43699	102	
236.82690	138	
236.84801	278	1+
237.06193	130	
237.22667	100	
237.87023	104	
241.98890	132	
242.84865	112	
244.95993	112	
245.02140	98	
245.83122	156	
246.90406	156	
246.97577	224	
247.96554	1326	
248.88002	98	
248.90006	1496	1+
248.95748	1034	1+
249.07711	130	
249.96197	896	1+
250.09790	140	1+
250.82803	570	1+
250.99599	100	
251.06871	208	
251.91498	364	1+
251.94198	166	1+
251.95793	182	
252.01797	108	
252.07266	116	
252.97092	2076	1+
253.76657	118	
253.83312	224	1+
253.90650	1048	1+
254.02114	98	
254.96545	1098	
255.07291	276	1+
255.90572	328	1+
256.37444	126	
256.91120	198	1+
256.96585	220	
257.80084	120	
258.80854	112	
258.88273	154	
258.95316	118	
259.95626	206	
260.79799	172	
261.83064	482	1+
265.08550	154	
265.85154	134	
266.00077	122	
266.98940	180	1+
267.15579	106	
267.83918	1348	1+
268.84063	1206	1+
269.09209	172	
269.79585	212	
270.94949	128	
270.98160	324	
271.79667	118	
271.91336	428	1+
272.84604	106	
272.97622	206	
273.02853	96	
273.40734	98	
273.78909	124	
273.84376	120	
274.81090	278	1+
274.86018	222	
274.89278	212	1+
275.86223	130	
276.03868	114	
276.85488	384	1+
277.83210	216	
278.83534	408	
279.54102	106	
279.83717	280	
279.96080	96	
280.85864	144	
282.26391	98	
282.86839	118	
283.02675	126	
283.78934	98	
285.85106	300	
286.02476	98	
286.84868	1716	1+
287.74488	98	
288.52884	100	
288.80494	254	1+
290.06412	96	
291.04726	98	
291.80313	228	1+
291.85538	108	
293.10606	280	1+
293.87801	120	
294.05709	100	
294.84817	144	
294.92715	106	
295.84927	164	
295.99298	168	1+
296.10307	132	
296.81041	138	
296.85258	114	
297.80418	126	
297.97149	100	
298.08150	178	
298.36006	106	
298.86210	96	
299.87865	312	1+
300.83152	106	
302.77243	102	
302.94012	284	1+
303.80346	132	
303.94444	198	1+
304.43818	110	
304.85762	206	1+
306.08475	100	
306.29952	248	1+
306.82274	158	
307.60342	102	
307.77589	98	
307.80072	156	
308.79246	100	
308.81568	98	
308.86225	98	
309.86551	172	
309.88850	138	
310.87451	402	
311.88472	196	
311.94516	106	
312.82848	260	1+
312.87589	142	
314.81596	108	
315.36590	100	
316.86842	140	
316.90946	108	
317.34474	96	
317.86858	122	
318.81498	114	
321.27906	104	
322.07212	154	
322.30838	138	
323.31268	122	
324.89420	192	
325.14797	108	
326.88468	130	
327.81767	124	
328.88692	306	1+
331.70461	96	
331.88453	140	
332.78761	114	
332.89117	152	
332.95912	100	
333.82574	116	
334.15429	122	
336.76724	128	
337.32574	112	
337.88193	126	
341.84108	138	
END IONS

###FS:    #m/z: 322.92977 #charge 1+
###MS: 38
###MSMS: 39
BEGIN IONS
TITLE=Cmpd 28, +MS2(322.9298), 28.0-35.0eV, 0.8min #39
RTINSECONDS=48.9565
SCANS=38-39
PEPMASS=322.92977	3345948
CHARGE=1+
168.90856	100	
181.59706	84	
185.92480	84	
191.86007	114	
192.89275	170	
195.88846	88	
196.88465	136	
197.87302	128	
205.94988	526	
206.97075	352	1+
208.82953	124	
209.94456	142	
210.89708	132	
212.87866	148	
212.89525	262	1+
213.88581	284	1+
216.41997	98	
218.88875	92	
219.01422	88	
219.97681	92	
221.94324	130	
222.95385	776	1+
223.16128	124	
225.88886	158	1+
227.81574	110	
227.93420	280	1+
227.95506	186	
228.90849	134	
230.04232	106	
230.82817	126	
230.88764	428	1+
232.90480	142	
234.88349	98	
235.22060	90	
235.81759	102	
237.05455	132	
238.02433	150	
238.21496	94	
238.87621	152	
238.90881	96	
238.93851	520	1+
239.07997	198	
239.79180	122	
240.04325	132	
240.82314	126	
240.94029	3320	
240.96709	160	
241.01264	134	
241.78582	146	
241.88267	204	1+
241.94248	2952	
241.97514	234	1+
242.82057	122	
242.94121	10344	1+
243.81680	712	1+
244.14168	92	
244.93999	1750	1+
245.83872	128	
246.85913	152	
246.94480	96	
246.97557	556	1+
247.40629	216	1+
247.91153	150	
248.84970	162	
248.90378	170	
249.43663	86	
249.97807	94	
250.83309	112	
250.89542	166	
250.94611	254	1+
251.05979	188	1+
251.78858	184	1+
252.00020	126	
253.83117	122	
254.82308	86	
254.90754	168	1+
256.89847	248	1+
257.02522	158	
257.79804	190	
259.83908	92	
260.82975	128	
261.83186	164	
262.06074	98	
262.80092	196	
262.83140	144	
262.85429	168	
263.05660	276	1+
263.11905	108	
263.80071	90	
263.98027	112	
265.23611	128	
265.81396	84	
266.84422	334	1+
266.86317	86	
267.22000	92	
267.95358	382	1+
268.78804	92	
268.90872	116	
268.95554	276	1+
269.79553	114	
270.18191	158	
271.36293	116	
271.43992	86	
271.84274	174	
273.78944	154	
274.04787	102	
274.92250	108	
275.80440	296	1+
276.84964	190	
277.24221	100	
277.92555	98	
278.91934	98	
279.09299	628	1+
279.28556	184	
279.84216	312	1+
280.05563	122	
280.07535	108	
280.27218	88	
280.79474	94	
280.81067	200	
281.43085	86	
282.06463	340	1+
282.08413	92	
282.79901	102	
282.90895	176	1+
283.06631	350	1+
283.78514	392	1+
283.86424	106	
284.29559	526	1+
284.81881	138	
285.46008	84	
285.87550	174	1+
285.93131	102	
286.35928	88	
286.92190	88	
287.79631	120	
289.79129	290	
289.89055	102	
291.45781	84	
291.52410	102	
291.80281	490	1+
291.87949	98	
292.10495	98	
292.83267	86	
293.10699	122	
293.79706	100	
294.06756	82	
294.86685	168	
295.77355	84	
295.88993	86	
296.80958	168	
296.86010	96	
297.86153	190	1+
298.90896	84	
299.78262	202	
299.95242	118	
300.78920	86	
300.85495	126	
303.42452	88	
304.79986	216	1+
306.88006	180	
307.01594	90	
307.33641	94	
307.80078	732	1+
307.88687	152	
308.29439	276	
308.88793	128	
309.29446	270	
309.52107	98	
309.92117	140	
310.30778	338	
310.42047	90	
310.80359	132	
310.82672	178	1+
310.87574	138	
311.85863	140	
311.88259	186	
311.91197	172	
312.80370	266	1+
312.86599	90	
314.86457	214	1+
315.76529	92	
320.25626	88	
320.84104	106	
321.82514	100	
322.87053	138	
323.24164	148	
324.21142	208	1+
324.24486	98	
324.86834	94	
324.89642	422	1+
327.71939	140	
END IONS

###FS:    #m/z: 363.95650 #charge 1+
###MS: 38
###MSMS: 40
BEGIN IONS
TITLE=Cmpd 29, +MS2(363.9565), 28.0-35.0eV, 0.9min #40
RTINSECONDS=49.729
SCANS=38,40
PEPMASS=363.95650	827756
CHARGE=1+
178.93364	178	
182.86452	316	1+
189.86258	1092	1+
191.85690	836	1+
192.88760	144	1+
193.31359	102	
196.88359	366	
196.99832	108	
199.88618	156	
207.40662	276	
207.87313	264	
209.94359	914	1+
210.88267	1188	1+
212.87800	5694	1+
215.41491	106	
215.88189	202	
216.40904	96	
218.91223	416	
221.86012	146	
222.95241	1638	1+
224.94812	1904	1+
225.13585	106	
225.42077	108	
225.88393	296	1+
226.91848	130	
226.94692	9612	1+
227.78770	200	1+
227.93258	280	
228.02693	176	1+
228.89608	844	1+
228.94251	9352	1+
230.50601	96	
230.78919	250	1+
230.88909	7674	1+
232.88541	1126	1+
234.87959	382	1+
235.84819	140	
239.07178	156	
240.93986	1364	1+
240.96308	1450	1+
241.89755	128	
242.82503	164	
242.89149	316	1+
242.94169	1596	1+
242.96101	758	1+
243.83400	132	
243.89471	266	1+
244.95626	4724	1+
245.81734	244	1+
245.85654	102	
245.94143	550	
246.80667	154	
246.90401	584	
246.95274	5300	1+
247.54774	96	
247.99367	210	1+
248.80298	436	1+
248.89945	2758	1+
250.03563	198	1+
250.79762	322	1+
250.89373	680	1+
251.07154	120	
252.08196	216	1+
253.86163	112	
253.90431	624	1+
253.92882	96	
255.78161	96	
255.86374	116	
258.21801	120	
258.84408	160	
258.97124	540	1+
260.82932	778	1+
260.84973	108	
260.96774	1310	1+
263.48405	110	
263.82196	414	1+
263.98282	118	
264.39348	184	1+
264.79959	110	
264.82033	236	1+
264.90019	122	
265.09635	152	
265.85675	100	
265.96995	108	
266.81038	582	1+
266.93287	142	
267.44090	96	
267.81184	358	1+
267.97119	684	1+
268.86456	110	
268.95793	138	
269.79672	202	
269.84996	144	
269.96867	1062	1+
270.80291	104	
270.91192	450	1+
270.95595	150	
271.83673	340	1+
271.85714	104	
271.86975	126	
271.91468	384	1+
272.79725	186	1+
272.84041	300	1+
272.85505	306	1+
273.92299	222	
274.78689	114	
275.92297	100	
276.06606	102	
276.80914	286	1+
276.85569	162	
277.81865	166	1+
277.92595	122	
278.79723	104	
278.84375	112	
278.85123	132	
279.10404	112	
279.79154	870	1+
280.39591	106	
280.79170	622	1+
280.85520	176	
280.92414	164	
281.85458	128	
281.87207	232	
282.78769	104	
282.93383	94	
283.78578	254	
283.84820	558	1+
284.79783	112	
284.82722	108	
285.79421	174	
285.84663	1232	1+
285.89837	120	
286.80696	98	
287.03825	188	1+
287.90253	142	
287.94403	218	1+
288.78868	180	
288.85608	110	
289.88234	118	
290.78758	290	
290.94048	100	
291.78600	140	
291.80286	142	
291.91364	142	
292.00304	100	
292.94194	100	
293.12171	304	1+
293.87739	140	
294.86418	288	1+
294.92678	120	
296.80913	210	
297.80929	124	
297.85208	210	1+
297.91459	222	1+
297.96635	134	
298.12296	186	1+
298.80351	1948	1+
299.47452	110	
300.06363	108	
301.79887	630	1+
301.85957	796	1+
302.21471	242	1+
302.90185	98	
302.93801	226	1+
303.10930	248	1+
303.21716	186	1+
303.80965	854	1+
303.85523	2966	1+
305.93880	192	1+
307.12879	252	1+
307.29096	330	1+
307.86715	130	
307.88542	166	
308.07080	98	
308.88253	188	
309.84005	120	
309.86308	156	
310.06413	148	1+
310.87525	648	1+
312.82858	94	
312.93507	102	
314.81728	248	1+
315.29629	94	
316.39478	102	
316.81524	662	1+
318.12524	114	
318.93540	464	1+
319.82110	236	1+
319.87295	106	
320.14553	254	1+
320.16384	100	
321.73238	116	
321.81853	984	1+
321.86478	284	
322.88367	96	
322.92932	276	1+
323.58631	100	
324.87794	530	1+
326.87089	846	1+
326.89735	136	
327.10050	110	
327.90689	102	
328.30530	102	
328.80674	122	
328.88784	176	
329.87852	124	
331.86993	188	
332.06803	258	1+
332.40261	98	
336.83148	298	1+
336.90251	96	
336.91616	100	
336.94745	816	1+
337.83267	252	1+
338.87210	114	
339.82613	844	1+
340.90530	210	1+
340.93863	344	
341.39624	100	
341.75186	140	
344.18455	132	
345.28143	98	
345.73022	98	
346.71101	94	
349.32079	102	
349.76329	256	1+
350.34661	98	
350.89113	186	1+
351.20239	94	
351.34018	94	
351.73631	120	
351.76725	146	
353.75854	122	
355.04900	108	
356.78549	114	
356.81513	102	
358.05367	114	
358.08131	128	
359.93066	230	1+
360.84974	190	
360.93020	190	1+
361.72073	272	1+
361.76663	218	1+
362.12841	174	1+
362.84317	140	
365.40996	96	
365.71800	290	1+
365.74853	112	
365.77130	102	
366.76775	146	
367.76890	140	
367.78638	288	1+
369.34176	116	
END IONS

###FS:    #m/z: 507.84550 #charge 1+
###MS: 38
###MSMS: 41
BEGIN IONS
TITLE=Cmpd 30, +MS2(507.8455), 28.2-35.2eV, 0.9min #41
RTINSECONDS=50.501
SCANS=38,41
PEPMASS=507.84550	280642
CHARGE=1+
196.01470	392	1+
211.88493	264	1+
224.97793	158	
225.09645	142	
227.95739	170	
230.08693	160	1+
235.11123	150	
238.87118	232	1+
239.86206	150	
240.08415	158	
241.91576	150	
244.91657	158	
247.14607	242	1+
247.24010	124	1+
248.85886	314	1+
248.88222	206	1+
250.97094	188	
251.00477	184	1+
259.86989	446	1+
261.97027	152	
263.14293	172	1+
266.16516	320	1+
266.77507	176	1+
266.97847	128	1+
268.09615	142	
269.92462	276	1+
270.86037	600	1+
270.88416	158	
272.85162	626	1+
273.12436	256	1+
273.65967	242	
273.78058	166	
273.93687	142	
277.48961	162	
278.83631	232	
279.13235	1576	1+
281.13934	188	
281.37821	308	
282.38124	148	
283.89704	206	
284.89498	196	
285.94432	308	1+
286.87999	296	1+
286.90866	202	1+
289.88001	512	
290.83549	180	1+
290.86328	1582	1+
290.88021	322	
291.80243	286	1+
292.14191	234	1+
292.38165	334	1+
293.87365	3852	1+
294.10836	152	
295.05486	282	1+
295.96419	230	1+
296.85165	164	
297.76270	154	1+
297.80618	360	1+
297.84631	444	1+
298.14185	218	1+
298.43897	142	
300.39723	218	1+
300.84778	620	1+
300.86440	476	
300.89708	342	1+
301.83830	142	
302.80944	160	
302.85545	234	
303.85545	334	
303.87282	418	1+
303.94974	146	
304.81082	230	1+
304.85919	192	
305.85700	196	
305.85948	258	
306.85682	200	
306.91692	172	
306.97229	244	1+
307.88798	1522	1+
308.06952	222	1+
308.14060	1204	1+
308.79093	282	1+
308.87307	654	
309.87311	698	
309.92302	190	1+
310.00538	296	1+
310.15979	894	1+
310.47339	80	1+
310.84407	180	1+
311.00946	226	1+
311.88279	6876	1+
311.97197	232	1+
313.79481	214	1+
314.13113	324	1+
314.86687	1144	1+
316.06915	208	1+
316.15100	194	
316.80501	350	1+
316.82996	146	
316.86323	814	1+
316.88300	636	1+
317.82360	262	
318.85907	646	1+
321.57388	168	
321.91570	256	1+
322.17080	244	
322.95664	200	1+
323.82314	148	
323.86068	146	
323.88675	142	
324.38917	166	
324.86004	346	
325.09119	204	1+
325.87096	200	
325.89966	606	
326.13716	552	1+
326.85258	150	
326.88107	570	
326.89506	1248	1+
327.34098	288	1+
327.87956	776	
327.89458	778	1+
328.01462	160	1+
328.37037	152	
328.86712	480	1+
329.89382	224	
329.93055	152	
330.13071	148	
330.16572	450	1+
330.88007	546	1+
330.90171	154	
330.94380	182	1+
331.83472	142	
332.02474	212	1+
332.87368	1034	1+
332.90150	536	1+
333.84365	172	
333.99723	152	
334.40256	170	
334.90031	214	
335.12844	214	1+
335.89315	682	1+
335.90619	172	
336.83869	184	1+
336.87479	700	1+
338.02358	182	
338.37872	202	
339.88218	258	
340.85873	150	
340.90966	248	1+
340.96014	158	
341.37174	246	1+
343.14051	330	1+
343.81230	152	
343.87836	530	1+
344.71638	172	
346.75379	218	1+
346.88859	166	
347.18485	230	1+
347.40660	142	
347.89587	188	
348.79833	192	1+
348.89194	272	
349.77099	328	1+
349.88570	912	1+
349.91722	322	1+
350.38851	144	
350.85251	204	1+
350.88699	838	1+
350.91808	184	1+
351.82963	318	1+
352.91251	442	
353.85497	726	
354.89129	640	1+
356.78905	142	
357.88700	152	
358.41545	226	1+
360.07832	156	
360.36697	366	1+
360.87609	182	
362.15292	198	
362.71759	176	1+
362.83986	288	1+
364.70566	232	1+
366.17725	188	
366.36693	322	1+
366.73266	152	
366.83983	1266	1+
367.70578	1118	1+
367.76829	264	1+
367.97480	172	
368.11730	106	1+
368.89958	226	
369.18606	316	1+
369.83701	760	1+
369.89684	172	
370.71533	378	1+
371.72017	312	1+
371.83336	282	
372.04491	266	1+
372.78937	330	1+
372.90536	306	1+
373.72376	564	1+
373.83100	270	
374.81822	472	1+
375.81794	286	1+
375.88480	294	1+
376.38815	162	
376.74666	186	
376.86379	270	1+
377.74728	248	1+
377.83682	276	1+
379.08128	366	1+
380.36095	164	
380.73676	192	
380.77911	230	1+
380.86488	166	
381.14535	188	
381.71551	198	
381.85477	142	
382.56387	142	
382.70978	416	1+
382.72975	192	
382.85723	218	
383.77874	204	1+
384.85065	2786	1+
384.89299	160	
384.95842	212	1+
385.40048	236	1+
385.78747	150	
385.91066	170	
386.90353	142	
387.39649	284	1+
387.72052	618	1+
387.84555	534	1+
388.79656	360	1+
389.37363	142	
389.71482	450	1+
389.76530	192	1+
389.84016	1058	1+
389.94646	174	1+
390.05810	238	
390.84269	912	1+
391.35521	156	
391.91947	218	
392.06755	312	1+
392.83039	970	1+
392.86042	150	
393.79632	802	1+
393.89723	148	
394.83161	252	
395.86507	282	
396.73350	250	1+
398.72726	424	1+
398.86636	188	
398.88771	252	
399.11043	172	1+
399.70575	386	1+
399.80415	208	1+
399.85497	274	1+
400.72753	162	
401.05636	216	1+
402.86487	1758	1+
403.87171	1002	1+
404.86342	1086	1+
405.72748	200	
405.77917	244	1+
405.86777	934	1+
406.15735	178	1+
407.72862	342	1+
407.86878	2876	
408.02008	144	1+
408.19882	190	1+
408.85793	2544	1+
409.72417	302	
410.73500	194	
410.84004	1148	1+
411.11842	126	1+
411.81082	734	1+
412.72788	542	1+
412.84357	900	1+
413.07398	410	
413.79784	320	1+
413.87526	520	
414.12158	152	
414.85876	204	
415.73182	202	1+
415.84373	202	
415.89856	190	1+
417.82284	352	1+
417.87034	254	1+
418.84764	178	
421.88309	576	
422.79012	196	1+
422.87135	1070	1+
423.87170	744	1+
423.97003	186	1+
425.75742	142	
425.80800	160	
425.87831	376	
426.86361	2860	1+
426.93140	344	1+
427.33741	140	1+
427.73448	856	1+
427.82917	174	
428.31883	350	1+
428.84643	1284	1+
429.73896	1332	1+
430.74064	920	1+
430.85662	468	
430.88188	350	
431.86154	1554	1+
432.86225	1146	1+
433.22612	220	1+
434.89091	142	
437.99673	218	1+
438.83575	162	
439.89156	782	1+
440.23935	198	1+
440.69167	148	1+
441.80513	250	1+
442.80942	208	1+
443.75010	188	
444.78885	174	1+
444.87222	3704	1+
445.15116	308	1+
445.74266	422	1+
448.89173	392	
449.87894	668	1+
450.09713	306	1+
450.75396	172	
450.77079	382	1+
451.15732	182	1+
451.24049	202	1+
451.74880	330	1+
451.88046	162	
452.75413	230	1+
452.83956	180	
456.86276	168	
457.07458	234	1+
457.23260	148	
457.90308	1116	1+
461.75029	200	1+
462.88118	1248	1+
464.68775	190	1+
465.89524	146	
466.70035	250	1+
467.88865	2404	1+
468.78573	224	
475.23926	328	1+
478.76498	170	1+
482.73367	144	
482.78262	174	1+
483.79325	220	1+
485.89951	1172	1+
486.79061	224	
486.84212	164	
487.89625	266	1+
492.79135	298	1+
493.79079	190	1+
497.80935	148	1+
506.26617	266	1+
506.56585	144	1+
507.07567	122	1+
507.26761	186	1+
507.69208	318	1+
507.86449	142	1+
509.85483	238	
END IONS

###FS:    #m/z: 322.92983 #charge 1+
###MS: 42
###MSMS: 43
BEGIN IONS
TITLE=Cmpd 31, +MS2(322.9298), 28.0-35.0eV, 0.9min #43
RTINSECONDS=54.208
SCANS=42-43
PEPMASS=322.92983	3530198
CHARGE=1+
172.30691	104	
176.97063	106	
187.90240	108	
189.86275	152	
190.93006	142	
192.88905	430	1+
197.86976	224	1+
199.89067	142	
202.91395	94	
203.95062	94	
203.98076	92	
205.94964	418	1+
207.87229	386	
207.94676	168	1+
210.89565	232	1+
212.88506	202	
213.88648	136	
213.94686	94	
214.83700	88	
214.89276	570	1+
221.42494	90	
222.95370	744	1+
225.79245	118	
225.89735	98	
225.95670	112	
225.98939	160	
227.88311	94	
227.93426	188	1+
228.89350	156	
229.93588	100	
230.88925	566	1+
232.42841	118	
233.13283	98	
233.89907	94	
233.93634	176	1+
234.91872	242	1+
237.05545	194	
238.02362	98	
238.82547	84	
238.93833	264	
239.07890	142	
239.53215	90	
239.78882	474	1+
239.89562	140	
240.14072	94	
240.82080	116	
240.88244	128	
240.94022	4266	
240.95974	468	
241.56053	96	
241.82206	86	
241.88771	214	1+
241.94244	3208	
242.82218	274	
242.94084	10174	1+
243.82041	548	1+
243.87648	206	1+
244.79321	296	1+
244.82207	344	1+
244.91176	116	
244.93913	2660	1+
245.43646	86	
246.94200	122	
246.97403	654	1+
247.82820	250	1+
247.84961	150	
248.84859	138	
248.89868	118	
250.89644	118	
250.94829	268	
251.14164	190	
251.93659	92	
253.78693	148	
253.83117	146	
254.83365	216	1+
255.78069	340	
256.80060	544	1+
257.80072	388	1+
257.90005	126	
258.83471	456	1+
258.88185	108	
258.90393	86	
258.94314	90	
260.03614	104	
260.33388	88	
260.83049	580	1+
260.93096	86	
261.85288	126	
261.90942	132	
262.83120	428	1+
262.88213	90	
264.98001	126	
265.05872	174	
265.98517	92	
266.07836	86	
266.84499	134	
266.97309	96	
267.00392	134	
267.46131	144	
268.11020	90	
268.84034	212	1+
268.95987	106	
269.79519	278	
270.40319	92	
270.80353	128	
270.83057	126	
270.88189	124	
271.80035	124	
271.84447	508	1+
272.79734	122	
272.84707	354	1+
273.79292	432	1+
275.78773	110	
275.80904	332	
276.84873	170	
279.09227	572	1+
280.25079	88	
280.66530	94	
280.81394	92	
280.86412	90	
281.79747	112	
282.80387	216	1+
283.07633	270	1+
283.79004	278	
283.86035	282	1+
284.29127	322	1+
284.88558	92	
284.91289	100	
284.96991	96	
285.85466	136	
285.99138	106	
286.89351	90	
286.92328	114	
287.80903	202	1+
287.91975	92	
288.85906	102	
289.78899	192	
289.87586	128	
289.89637	86	
291.80448	284	
291.84159	92	
292.80353	246	1+
292.84096	86	
292.93591	106	
293.90255	130	
295.84546	88	
296.81397	192	
296.86035	144	
297.08654	106	
297.82297	238	1+
298.85349	92	
299.25094	88	
299.78638	182	
300.52247	100	
300.93660	152	
301.87481	312	1+
302.86490	256	1+
303.96830	112	
305.29175	86	
305.80139	94	
306.81446	144	
306.88135	832	1+
306.97469	230	1+
307.00504	92	
307.79787	860	1+
308.29476	274	1+
309.81032	180	
310.30852	98	
310.79028	116	
310.81730	104	
310.87618	176	
311.31230	88	
311.89746	170	1+
311.91994	88	
312.80863	112	
312.87563	146	
314.37237	96	
314.80125	114	
314.82110	224	
314.86862	110	
314.89557	254	1+
315.82714	138	
315.96369	86	
316.94000	88	
318.88068	314	1+
318.93816	138	
319.00927	134	
322.02896	136	
322.34492	102	
322.75511	94	
323.23714	194	
323.76314	142	
324.23599	148	
324.89176	168	
325.90689	118	
326.81604	242	1+
327.01346	102	
327.71558	114	
327.89795	146	
END IONS

###FS:    #m/z: 340.94050 #charge 1+
###MS: 42
###MSMS: 44
BEGIN IONS
TITLE=Cmpd 32, +MS2(340.9405), 28.0-35.0eV, 0.9min #44
RTINSECONDS=54.98
SCANS=42,44
PEPMASS=340.94050	1450360
CHARGE=1+
64.80008	94	
148.01221	120	
180.89612	92	
189.85867	216	1+
190.92760	86	
192.92523	216	
197.88777	160	
205.94432	92	
209.57057	90	
209.93777	232	1+
210.93913	158	1+
212.87855	892	1+
213.88195	610	1+
213.93816	1804	1+
215.88822	718	1+
216.91168	86	
217.88177	440	1+
217.93619	216	
221.89066	134	
223.89163	216	1+
224.96036	214	
225.88073	112	
226.94434	100	
228.93636	124	
229.39081	98	
230.88803	1296	1+
231.43726	106	
231.89048	932	1+
231.94768	2008	1+
233.89732	814	1+
234.15031	90	
234.86685	88	
235.04914	240	1+
235.89234	746	1+
235.95242	104	
237.89579	106	
238.88875	88	
240.22907	284	
241.88085	116	
242.93822	114	
243.83066	186	
244.87130	88	
245.91380	150	
246.08334	142	
246.95090	100	
246.97354	122	
249.89844	554	1+
249.96015	132	
251.05869	94	
251.90849	234	
252.41471	112	
253.05298	126	
253.08329	94	
253.90738	86	
254.83710	212	1+
254.90421	222	1+
254.96431	834	1+
255.01021	86	
255.07909	176	
255.09999	192	
256.81140	88	
256.91187	294	1+
256.96408	186	
257.85030	168	
257.96587	92	
258.84158	266	1+
258.90560	132	
259.95590	106	
260.60748	86	
260.83776	534	1+
260.90696	144	
263.05517	98	
264.41727	94	
264.86025	270	1+
264.89492	142	
265.81984	152	
265.89200	236	1+
266.84686	98	
267.13116	116	
267.36065	94	
267.79633	130	
267.98542	90	
268.13712	120	
268.19440	92	
268.79105	106	
268.84418	508	1+
269.10841	102	
269.34006	96	
269.78137	88	
269.90049	222	1+
270.34633	98	
270.53836	90	
270.63516	92	
271.81377	106	
272.85272	92	
272.93169	416	1+
272.98078	266	
273.79518	224	
274.84774	190	
274.92148	142	
275.80515	122	
275.85718	492	1+
276.84454	142	
276.89772	116	
277.00301	98	
277.81049	126	
278.00547	90	
278.04050	136	
278.84574	142	
278.87268	114	
279.40158	86	
279.82351	126	
280.15546	92	
280.81112	110	
280.95613	86	
281.78229	398	1+
281.87926	190	
282.78516	344	1+
282.86235	100	
283.35609	88	
284.42681	134	
286.26366	102	
287.87401	102	
288.09681	98	
289.13765	90	
289.78872	148	1+
291.85790	102	
293.01966	96	
293.96228	226	1+
295.40167	108	
295.93377	108	
296.81273	346	1+
296.85665	130	
296.87485	190	
297.01262	86	
297.84799	150	
297.92660	244	1+
298.07997	92	
299.75275	126	
299.78019	130	
300.78506	108	
300.85946	94	
301.87830	126	
302.14039	86	
302.81125	96	
302.84551	120	
302.85704	120	
303.14206	88	
304.87676	130	
305.26896	90	
306.87786	134	
307.79720	104	
307.89161	332	1+
308.29838	102	
308.80282	112	
309.38046	96	
309.80869	400	1+
309.92073	162	
309.95330	94	
310.87674	300	
310.93108	86	
311.87737	128	
311.90046	148	
314.81799	110	
316.37886	106	
317.29253	88	
318.88246	88	
319.81417	118	
320.11564	96	
320.77314	88	
320.83130	122	
321.81605	202	
322.20392	154	
323.32008	106	
323.75507	134	
323.88739	330	1+
324.17247	334	1+
324.95838	90	
327.89781	90	
328.82061	234	1+
328.88428	314	
328.90676	90	
330.14552	98	
330.82057	222	1+
331.28188	98	
331.93931	108	
335.31267	92	
338.87540	204	
339.07371	90	
343.90192	88	
END IONS

###FS:    #m/z: 363.95665 #charge 1+
###MS: 42
###MSMS: 45
BEGIN IONS
TITLE=Cmpd 33, +MS2(363.9566), 28.0-35.0eV, 1.0min #45
RTINSECONDS=55.752
SCANS=42,45
PEPMASS=363.95665	828224
CHARGE=1+
51.72378	96	
182.86737	246	
187.86817	158	
189.86313	1236	
191.85759	876	
194.85620	158	
196.88356	460	
200.87616	124	
202.90537	102	
203.90699	98	
205.94979	198	
207.40502	176	
207.87361	292	
207.95019	130	
208.88170	184	
209.86997	242	
209.94282	1420	1+
210.88433	1034	1+
211.04230	180	1+
212.87853	3806	1+
213.90412	94	
214.48572	102	
214.89591	302	1+
215.88038	106	
216.41247	188	
218.91207	218	1+
219.92952	102	
222.95178	1120	1+
224.94855	1898	1+
225.96982	200	
226.89296	184	
226.94676	7522	1+
227.89305	142	
228.78865	96	
228.89255	1572	1+
228.94236	9078	1+
230.79015	118	
230.88885	6864	1+
232.56152	102	
232.88534	1140	1+
234.88007	108	
235.82844	114	
235.85109	114	
236.63318	98	
236.82399	110	
237.05674	236	1+
240.07820	124	
240.82431	106	
240.83867	98	
240.94237	566	
240.96172	1084	1+
241.82116	106	
241.93835	2408	1+
242.81716	526	1+
242.87721	96	
242.94053	1694	1+
242.95667	892	1+
244.95766	4320	1+
245.83328	306	
245.90054	444	1+
245.94397	390	
246.90495	376	1+
246.95198	5114	1+
248.80366	418	1+
248.90002	2534	1+
249.05662	122	
250.84076	198	1+
250.89447	552	1+
250.94195	114	
250.96940	120	
251.07432	214	1+
251.80182	214	
251.94658	96	
253.09505	106	
253.83428	294	1+
253.90735	694	1+
255.45168	100	
257.79551	118	
258.44348	204	
258.83180	282	1+
258.85818	108	
258.97271	416	1+
260.82768	680	1+
260.84510	138	
260.96814	1174	1+
261.41493	92	
261.89345	98	
262.84504	386	1+
263.07021	110	
263.84553	258	1+
263.90449	100	
263.98140	398	1+
264.13734	126	
264.81913	184	
265.47246	120	
265.82080	100	
266.78344	312	1+
266.81371	220	
266.85553	150	
266.97357	144	
267.82260	130	
267.85025	128	
267.92197	178	1+
267.97253	540	
268.84896	282	1+
268.96224	1248	1+
269.92197	266	
270.80305	208	
270.82850	116	
271.84417	98	
271.91732	596	1+
272.85307	156	
274.81591	136	
275.42582	116	
275.84248	582	1+
276.81231	130	
277.05868	242	1+
277.82677	92	
278.79532	100	
279.10262	276	1+
279.46758	92	
279.80107	164	
279.85382	104	
279.88753	120	
279.91995	140	
280.08500	278	1+
280.79292	1188	1+
281.05353	104	
281.79152	614	1+
281.84725	134	
281.87303	170	
281.96559	120	
281.99211	130	
282.48060	92	
283.43001	102	
283.79367	454	1+
283.85069	662	1+
283.98399	264	
284.82541	180	
284.88599	264	
285.84573	1394	1+
286.91457	134	
287.02434	94	
287.79695	320	1+
289.51581	100	
290.78817	466	1+
291.94672	96	
292.79766	114	
293.11639	208	
293.85823	232	1+
296.80556	244	
297.16464	132	
297.26394	104	
297.80980	126	
297.92446	338	1+
298.63744	114	
298.80332	1316	1+
299.71770	212	1+
299.86868	118	
300.79701	606	1+
301.51324	94	
301.86222	944	1+
302.88063	164	
303.80724	504	
303.85409	1604	1+
304.80159	434	1+
304.92785	96	
305.82697	122	
307.28704	100	
308.29222	134	
308.87590	156	
309.86820	136	
309.87685	472	1+
310.27095	140	
310.72988	98	
310.82565	174	1+
310.91689	154	
311.07369	120	1+
314.85151	92	
315.39461	98	
316.81497	500	1+
318.93490	402	
319.14713	116	
319.82342	104	
319.83129	128	
319.86078	116	
320.88261	156	
321.16243	100	
321.44606	94	
321.81615	998	1+
321.86552	712	
321.92677	234	1+
322.93026	154	1+
324.87975	424	1+
326.08613	98	
326.28557	118	
326.86933	842	1+
328.87812	356	1+
329.88120	276	1+
330.71762	116	
331.28629	98	
334.95763	146	
335.14642	100	
335.75069	100	
336.77139	122	
336.94613	434	1+
337.82915	160	1+
338.87295	218	1+
338.94597	156	
339.82656	1398	1+
339.84899	122	
339.93318	100	
340.93542	162	
341.94144	136	
342.28732	96	
342.36444	100	
342.91127	160	
344.16659	124	
345.95407	152	1+
347.74226	162	
350.76288	110	
350.89865	94	
359.75940	180	1+
359.98682	126	
360.89188	94	
361.71818	94	
366.73153	170	
366.79457	120	
END IONS

###FS:    #m/z: 340.94037 #charge 1+
###MS: 46
###MSMS: 47
BEGIN IONS
TITLE=Cmpd 34, +MS2(340.9404), 28.0-35.0eV, 1.0min #47
RTINSECONDS=59.468
SCANS=46-47
PEPMASS=340.94037	1215168
CHARGE=1+
184.86668	90	
187.85989	230	1+
189.92624	192	1+
192.92595	284	1+
195.89848	102	
196.88286	246	
197.87772	102	
203.93316	122	
205.94941	238	
208.40987	94	
209.93700	386	1+
212.87707	666	1+
212.93409	148	
213.93904	1224	1+
214.89232	106	
215.88748	726	1+
215.93813	624	1+
216.41071	96	
217.87974	134	
218.88321	130	
220.87761	306	
221.89137	122	
222.95200	250	
223.03946	104	
223.96134	248	
224.97598	122	
225.94399	308	1+
226.11095	96	
226.38803	90	
226.87039	126	
226.96842	98	
228.94830	270	
229.87848	92	
230.88484	1272	1+
231.88742	882	1+
231.94755	1390	1+
232.40411	88	
232.90423	112	
233.89672	574	1+
234.82649	172	1+
235.79177	160	
235.86557	170	
235.89460	234	
236.90031	92	
237.88846	240	
238.37226	94	
238.50326	96	
239.78482	104	
239.90094	118	
240.22807	132	
240.96511	96	
241.83250	198	1+
242.90093	124	
243.15249	122	
245.00593	94	
246.97627	474	1+
247.87598	96	
248.89751	308	1+
249.03236	156	
249.41727	96	
249.95967	234	
250.94911	274	1+
250.96810	152	
250.99405	156	
251.01867	130	
251.78692	134	
251.92740	116	
252.02672	102	
252.87933	90	
254.90807	202	
254.96640	702	1+
255.07313	210	
255.84662	358	1+
256.07641	270	1+
256.90995	178	
256.96425	314	1+
257.79686	336	1+
257.99536	94	
258.84228	326	1+
259.95381	112	
260.83252	144	
261.80259	104	
262.92491	114	
263.84332	126	
263.87058	100	
263.98024	94	
264.79656	90	
264.81086	126	
266.84138	130	
267.57560	90	
267.79404	124	
267.84837	116	
268.78846	256	1+
268.86870	144	
269.80561	92	
272.91621	156	
272.93466	140	
272.97431	98	
273.79303	104	
274.81987	100	
275.80887	122	
275.83950	200	
275.85324	564	1+
275.90895	100	
275.95078	298	1+
277.87650	96	
278.05869	142	
278.81841	96	
278.84517	464	1+
279.79169	150	
279.86888	98	
279.91482	100	
279.99615	178	1+
280.43068	98	
280.93163	138	
281.26000	94	
281.86534	110	
282.81321	126	
283.35374	112	
283.78684	430	1+
284.79052	326	1+
287.79172	92	
287.82549	92	
287.86166	126	
288.80999	162	
289.78703	254	
289.85601	298	1+
289.96714	202	1+
290.07396	88	
290.87747	88	
291.80317	124	
292.44088	174	
292.46485	90	
292.81982	156	
293.80119	208	1+
293.84858	208	
294.86875	290	1+
295.97346	140	
295.99352	88	
296.80491	134	
296.93378	92	
296.98940	90	
297.78972	98	
297.85808	88	
297.93972	110	
297.97385	108	
298.25806	90	
298.80359	110	
298.86154	164	1+
299.78378	110	
299.91646	92	
300.90588	104	
302.86010	90	
304.80850	164	
304.92257	144	
305.81319	120	
306.29385	88	
306.79434	458	1+
306.88591	610	1+
307.79463	516	1+
308.29077	300	
308.86479	146	
309.56628	106	
309.81366	156	
309.89318	124	
310.81776	142	
310.87539	618	1+
312.80697	212	
313.38055	102	
313.44794	100	
313.86031	104	
313.88115	172	1+
314.81798	204	
315.85409	166	
317.87835	234	1+
318.05163	98	
323.24504	92	
323.88361	104	
323.90338	122	
323.97357	236	1+
324.89435	344	1+
326.17492	100	
326.89230	194	1+
327.08221	104	
327.82107	436	1+
328.12064	100	
328.18709	338	
328.82211	310	1+
328.88521	228	
329.87622	138	
330.81674	326	1+
330.88265	136	
332.09351	100	
332.82803	122	
333.86269	146	
335.12094	224	1+
337.09553	92	
339.87612	108	
342.41241	88	
END IONS

###FS:    #m/z: 507.84523 #charge 1+
###MS: 46
###MSMS: 48
BEGIN IONS
TITLE=Cmpd 35, +MS2(507.8452), 28.2-35.2eV, 1.0min #48
RTINSECONDS=60.24
SCANS=46,48
PEPMASS=507.84523	270996
CHARGE=1+
196.01605	330	
199.88791	350	
224.97579	272	
225.09919	162	
238.05842	242	1+
239.86218	248	
241.08184	160	
241.85329	198	
246.97725	166	
250.97032	336	1+
251.14691	204	
252.88785	400	1+
258.78021	188	1+
258.86432	152	
266.16841	144	
267.78873	210	1+
267.88293	314	1+
268.11261	344	1+
268.92630	216	1+
269.80370	240	1+
270.85701	204	
271.85060	816	1+
271.93805	202	1+
272.38541	146	
274.87877	208	1+
277.78918	214	1+
278.83087	238	
279.13180	2406	1+
280.85652	152	
281.37547	314	
283.94387	166	
286.86989	196	
287.01427	388	1+
287.85462	638	1+
289.84612	150	
289.87916	582	
290.12619	174	1+
290.86077	1502	1+
291.88492	346	
292.87683	150	
293.09900	264	1+
293.87258	3414	1+
294.07208	156	1+
296.85178	286	
296.87363	750	1+
297.05893	86	1+
297.91678	390	1+
298.10203	288	
298.14014	188	
298.80975	444	1+
298.85351	346	
299.81413	330	1+
299.85944	158	
300.84543	590	1+
300.86049	262	
301.37685	278	1+
301.83099	188	1+
303.86884	330	
304.13153	274	1+
305.81755	178	1+
305.86211	572	1+
305.95279	224	1+
307.80016	256	1+
307.88735	1764	1+
308.14300	354	
308.84351	446	1+
308.87369	482	
309.14515	206	
309.35085	218	1+
309.87051	664	
309.92888	170	
309.99349	206	
310.15622	918	1+
310.87260	390	
311.88361	5462	1+
312.13506	184	1+
312.40458	220	1+
312.80115	192	1+
312.81574	148	
312.96497	286	1+
313.88154	982	
314.13166	182	
314.86479	1014	1+
314.93845	216	1+
316.10936	330	1+
316.86482	694	1+
316.88495	158	
317.17268	154	1+
317.80219	288	1+
317.90011	146	
318.85769	264	
319.02126	348	1+
319.82467	400	1+
319.89187	300	1+
320.80119	180	1+
320.82716	272	1+
320.85670	530	1+
321.87532	198	
322.16545	394	
324.86405	630	1+
325.90146	352	
325.96704	244	1+
326.13518	146	
326.16715	260	1+
326.38825	296	1+
326.85744	146	
326.88267	1866	1+
327.36731	236	1+
327.81095	206	1+
328.54623	128	1+
328.84010	222	
328.86838	256	
329.89292	392	
330.88184	288	
330.94235	194	1+
331.17043	188	
331.80835	154	
331.88944	432	
332.87414	730	1+
332.90832	202	
332.94514	218	1+
334.14352	236	1+
334.83585	426	1+
334.86860	152	
334.89342	590	1+
335.94370	318	1+
336.87131	174	
337.87810	920	1+
337.90768	242	1+
338.05907	164	1+
338.76186	256	1+
339.77163	216	1+
339.80344	162	
340.00865	426	1+
341.38425	168	
341.86853	412	1+
342.76478	192	1+
342.87031	356	1+
343.89755	148	
345.87049	502	1+
346.87766	320	1+
348.38980	216	1+
348.88538	304	1+
348.92037	198	1+
349.76184	132	1+
350.02608	148	
350.21796	154	
350.88544	724	1+
350.95984	172	
351.18498	222	
351.81447	196	1+
351.85608	264	
352.77535	168	
352.91409	160	
353.77636	262	1+
353.84910	588	
354.84076	398	1+
354.89310	146	
355.88293	860	1+
356.99357	150	
359.33689	260	1+
360.02491	204	1+
360.62569	272	1+
360.89085	230	1+
362.15858	602	1+
365.10386	178	1+
366.07060	168	
366.78459	152	
366.83798	1600	1+
367.70591	1674	1+
367.88077	552	1+
368.89396	594	1+
369.83556	668	1+
370.78059	438	1+
370.87842	338	1+
371.15065	192	
371.36547	152	
371.72339	656	1+
371.94722	118	1+
372.07071	148	
372.82447	158	
372.84269	150	
373.89903	280	
375.18122	212	
375.78193	248	1+
375.86693	162	
375.88904	158	
376.88264	244	
377.75411	190	1+
377.88967	220	
380.71869	242	
380.85699	214	
381.13702	150	
381.35243	294	1+
381.72017	204	
382.71552	506	1+
382.85399	194	
383.71667	306	1+
383.77635	454	1+
383.79552	164	
383.86336	208	
384.84782	3494	1+
384.89904	208	
384.99373	200	1+
385.39335	160	
385.72748	252	1+
386.07445	170	1+
386.11957	212	1+
386.80190	156	1+
388.20610	146	
388.78942	256	
389.19865	494	1+
389.70928	554	1+
389.87934	198	
390.84249	764	
391.21047	270	1+
391.84276	944	1+
392.06752	154	
392.82798	666	1+
393.79847	520	1+
393.86817	232	
394.84145	440	1+
394.86777	678	1+
395.75950	292	1+
396.73579	280	
398.73271	354	
398.86465	202	
399.70924	210	
399.73352	270	
399.85213	176	
400.72219	164	
400.86360	146	
402.86093	382	
402.91856	246	1+
403.05779	172	1+
403.77623	150	
403.87196	1266	1+
404.39197	156	
405.86802	292	
405.89563	278	1+
406.07093	424	1+
406.80735	510	1+
406.85002	266	
406.93281	160	1+
407.07261	350	1+
407.72792	224	
407.86428	4716	1+
409.72388	928	1+
409.85091	632	
410.83541	1220	1+
411.80931	798	1+
411.89962	170	
412.73018	848	1+
412.84147	834	1+
412.86941	260	
413.07452	258	
413.87858	226	
414.87084	848	1+
415.81661	148	
416.32619	112	1+
417.82185	152	
418.88578	152	
419.35153	144	
420.88651	156	
421.88385	674	1+
422.74736	144	
422.86424	942	1+
423.79730	240	
423.86855	800	1+
424.83061	208	
425.88145	366	
426.13984	198	1+
426.86133	2050	1+
427.73625	1302	1+
427.89000	210	
428.84638	1510	1+
429.16528	234	1+
429.87789	314	
430.73714	910	1+
431.86808	876	1+
433.85591	300	1+
434.82420	158	1+
434.88926	146	
435.18875	220	
438.25707	176	
438.89255	390	1+
444.87157	3574	1+
445.74329	166	
446.79237	192	1+
448.25675	156	
448.89552	240	
449.69079	268	1+
449.87918	1060	1+
450.74800	178	
451.77212	308	1+
451.85788	198	
451.88884	158	
457.90771	430	1+
462.88301	1182	1+
464.76848	198	1+
465.17547	158	1+
465.89669	218	
466.81904	204	1+
467.88940	1672	1+
468.77927	218	1+
469.89419	244	
474.70863	172	
475.23605	170	
477.72700	176	
483.23625	242	
484.77799	130	1+
485.89775	886	1+
486.84303	150	
490.91026	202	1+
491.79089	160	
492.31856	210	1+
499.73664	228	1+
502.78805	182	
504.15494	122	1+
504.80467	152	
506.27099	174	
509.80561	156	
509.85767	196	
END IONS

###FS:    #m/z: 336.94572 #charge 1+
###MS: 46
###MSMS: 49
BEGIN IONS
TITLE=Cmpd 36, +MS2(336.9457), 28.0-35.0eV, 1.1min #49
RTINSECONDS=61.0115
SCANS=46,49
PEPMASS=336.94572	234404
CHARGE=1+
185.87461	100	
190.90215	92	
191.91632	94	
191.93836	102	
196.88228	218	
198.95261	94	
205.94886	244	
205.96844	100	
208.94362	94	
209.88189	124	
209.94372	146	
210.88240	454	1+
211.94409	3770	1+
212.01496	90	
212.87870	2576	1+
213.93902	1494	
214.88249	1150	1+
214.89461	134	
215.88655	942	1+
215.93423	300	1+
216.49016	98	
217.88228	320	
217.93706	118	
219.11932	98	
221.96853	136	
223.95732	320	
223.97361	104	
224.97518	104	
227.11638	128	
228.89362	452	1+
229.95481	3678	1+
230.88959	3532	1+
231.95043	2314	1+
232.82837	126	
232.83932	154	1+
232.88519	188	
233.82239	488	1+
233.89745	640	1+
233.91644	92	
233.94878	290	
234.06017	92	
234.82530	376	1+
234.93262	104	
235.42952	96	
235.89488	200	
236.88263	100	
237.54097	94	
238.06599	124	
238.43675	100	
239.99411	114	
240.90209	120	
241.39422	102	
242.89805	96	
246.90287	160	
246.97489	330	
247.96334	1148	1+
248.55512	98	
248.89941	1300	1+
249.80152	92	
249.96142	486	1+
250.83199	388	1+
250.94932	520	1+
250.99004	128	
251.07391	270	1+
251.10101	258	1+
251.78746	114	
251.90549	114	
251.97023	96	
252.79392	258	1+
252.97065	2790	
253.67840	92	
253.90437	1112	1+
253.96195	116	
254.08932	182	
254.96699	954	1+
255.03514	108	
255.07450	200	
256.84687	326	1+
256.96051	118	
257.34787	112	
257.83463	150	
257.96579	144	
258.87990	146	
262.80400	140	
262.94824	116	
263.83254	126	
263.97240	88	
264.04987	100	
265.84539	92	
266.41187	94	
267.84429	188	
267.88427	102	
268.83960	258	
268.95307	130	
269.08017	88	
269.84090	762	1+
270.06188	100	
270.98299	286	
271.80543	110	
271.91592	284	
272.91917	398	1+
272.94158	182	1+
274.84735	136	
274.86973	116	
274.96138	152	1+
275.08059	108	
276.85663	172	
277.09343	140	
277.26248	90	
277.42839	94	
277.82938	790	1+
277.86005	168	
278.81072	130	
278.83202	690	1+
279.02598	142	
279.79702	120	
279.95162	196	1+
279.99903	88	
281.05308	158	
281.79014	118	
281.93598	92	
282.37093	92	
282.45563	106	
282.80856	106	
282.88472	120	
283.85757	120	
285.85075	230	
286.80140	106	
286.84951	1566	1+
286.87647	122	
288.15089	96	
289.85009	94	
289.87909	106	
290.85770	88	
291.80849	270	1+
292.44006	104	
292.86351	160	
292.89014	126	
293.10314	176	1+
293.93690	154	
294.85969	134	
295.86154	88	
295.97392	158	
295.99287	88	
296.82595	112	
296.87167	136	
298.01944	94	
299.05694	114	
300.90817	88	
303.80063	226	1+
305.90206	96	
306.90178	94	
307.80171	194	
308.86748	122	
309.58344	122	
309.79678	128	
309.87083	210	
309.90760	88	
310.87613	208	
311.01117	92	
311.80886	100	
311.88835	192	
312.89392	98	
313.05236	98	
313.81675	270	1+
316.13389	88	
317.84640	92	
318.89763	102	
320.62334	116	
321.17328	98	
322.87675	94	
323.22767	88	
323.30025	94	
323.53667	90	
324.89476	230	
324.99584	92	
325.90334	146	
326.36090	106	
327.82495	112	
327.88250	136	
328.89119	216	1+
329.87408	112	
330.82198	96	
333.83831	144	
338.80203	96	
339.36740	92	
339.83528	250	1+
341.87424	88	
342.18737	90	
END IONS

###FS:    #m/z: 340.94048 #charge 1+
###MS: 50
###MSMS: 51
BEGIN IONS
TITLE=Cmpd 37, +MS2(340.9405), 28.0-35.0eV, 1.1min #51
RTINSECONDS=64.6885
SCANS=50-51
PEPMASS=340.94048	1215736
CHARGE=1+
177.89159	114	
191.95537	172	
192.92518	344	
196.88307	432	
199.93482	116	
201.97173	114	
203.95436	124	
205.95094	186	
208.88542	150	
209.69339	102	
210.38375	96	
210.93478	404	1+
212.87888	254	
213.87586	266	
213.93953	1420	1+
214.89428	286	
215.41566	142	
215.88657	1504	1+
215.93571	200	
217.87980	478	1+
217.93614	140	
218.50051	94	
218.85746	114	
220.87733	108	
222.95316	142	
223.95932	166	
224.95274	102	
226.08631	220	1+
226.89838	100	
226.94618	310	
226.96748	110	
227.86289	88	
227.94653	638	1+
228.83910	136	
228.94740	466	1+
230.88793	1188	1+
231.88950	816	1+
231.95083	1116	1+
233.39929	172	
233.89690	740	1+
233.95005	240	
234.99460	100	
235.86599	130	
235.89616	120	
238.40274	100	
238.90144	124	
239.07040	90	
239.78652	126	
239.90321	124	
240.23273	218	
240.84333	134	
240.96009	218	
241.84531	92	
242.94280	252	1+
243.82977	158	
244.78567	116	
245.79797	106	
248.90411	190	
249.89911	120	
249.96143	180	
250.46934	100	
250.84269	134	
250.95994	108	
251.90827	242	1+
253.09401	102	
253.22993	96	
253.54946	98	
253.90283	434	1+
253.94663	144	
254.90541	370	1+
254.96418	848	1+
255.07209	466	1+
255.56735	96	
256.89375	108	
256.91187	366	1+
257.51454	106	
257.84634	422	1+
258.88303	94	
259.01208	102	
259.88623	104	
259.95648	216	1+
260.84777	138	
261.84280	260	
262.51397	112	
262.83761	152	
264.07382	90	
265.03642	94	
266.04541	112	
266.89222	208	1+
267.80550	136	
267.96677	178	
268.02236	94	
268.84082	152	
270.87368	162	
271.77947	130	
272.84657	128	
272.90360	166	
273.79042	278	
273.80812	108	
273.85004	416	1+
273.91349	88	
274.84016	102	
274.85439	284	1+
274.89858	140	
275.40534	94	
275.80944	102	
276.00890	90	
276.85636	260	
277.83724	124	
277.85990	134	
278.84731	348	
279.85366	152	
279.95749	98	
280.84871	102	
280.96905	100	
281.13019	96	
281.90771	158	
283.79221	102	
283.87613	144	
284.87697	118	
289.78211	118	
289.87617	194	1+
293.85234	182	
293.87042	184	
294.42139	90	
294.86169	90	
295.61311	100	
295.89271	130	
296.86279	130	
298.79479	122	
299.78522	118	
299.82569	156	
299.86908	124	
300.93204	150	
303.86774	136	
303.94664	96	
304.44596	108	
304.85484	120	
305.05693	116	
305.88423	148	1+
306.40523	100	
307.37729	98	
307.79873	314	1+
307.86218	140	
308.29198	150	
308.88549	112	
309.82023	170	1+
310.10882	94	
310.87809	656	1+
311.88261	418	1+
312.79844	292	1+
312.83898	116	
314.81985	100	
315.48141	92	
315.87813	128	
315.92025	158	
318.06273	88	
320.80080	96	
321.82150	108	
323.70008	92	
323.88515	194	1+
325.78356	90	
326.04871	92	
326.17537	146	1+
328.88358	154	
329.73482	90	
329.84951	106	
329.87140	110	
329.88840	154	
330.81077	372	1+
331.54772	88	
331.73332	100	
333.07444	92	
335.77991	146	1+
338.17583	100	
338.87253	220	
339.75228	96	
339.85637	130	
342.75017	112	
342.90661	126	
343.69034	98	
343.97505	88	
344.18913	90	
344.89824	104	
END IONS

###FS:    #m/z: 507.84564 #charge 1+
###MS: 50
###MSMS: 52
BEGIN IONS
TITLE=Cmpd 38, +MS2(507.8456), 28.2-35.2eV, 1.1min #52
RTINSECONDS=65.4605
SCANS=50,52
PEPMASS=507.84564	287006
CHARGE=1+
196.01362	342	1+
213.88147	378	1+
225.09823	166	
232.89662	304	1+
236.04678	158	
238.06230	170	
238.88910	154	
244.88095	150	
246.09405	146	
248.88267	218	1+
250.10456	226	1+
250.97238	234	
251.06388	138	
252.89885	302	1+
253.90370	240	1+
259.09128	152	
259.90063	236	1+
260.87853	168	
263.10382	206	
263.94331	170	
266.16467	144	
266.91713	170	1+
267.10531	148	
269.87119	218	1+
272.38942	150	
272.85434	446	1+
273.65622	248	
273.79791	322	1+
274.85634	208	1+
274.87809	172	
276.86535	194	1+
279.13136	1900	1+
280.85720	156	
281.87376	160	
282.80010	158	1+
282.88700	154	
283.39954	204	
284.12381	162	1+
286.86073	152	
286.94394	198	1+
287.85206	360	
287.88287	174	
287.93637	190	1+
289.88043	450	
289.96492	204	1+
290.00024	240	1+
290.81251	150	
290.86281	1932	1+
291.87809	848	1+
292.11017	174	1+
292.91565	158	
293.87268	2774	1+
296.82024	152	
296.84967	696	1+
298.10345	312	1+
298.80664	298	
298.87818	258	
299.33476	354	1+
299.80649	180	
300.84822	830	1+
300.85666	300	
301.13397	192	1+
303.86250	290	1+
305.76572	106	1+
305.86111	742	1+
307.83303	216	1+
307.88995	1142	
307.97313	150	
308.14039	784	1+
308.18237	80	1+
308.80859	628	1+
308.87319	810	
309.37545	232	
309.87302	458	
309.88807	476	
310.15553	786	1+
310.83836	218	1+
310.87317	298	
310.89009	280	
310.93888	226	1+
310.99447	282	1+
311.88364	6254	1+
312.81788	164	
312.90925	314	
314.12881	260	1+
314.86437	1686	1+
314.88969	256	
316.11465	208	
316.16232	158	
316.89008	246	
317.87425	560	1+
318.85469	318	1+
318.93680	222	1+
320.37945	144	
321.34579	202	1+
321.86862	444	1+
322.17001	166	
322.84700	144	
322.89143	222	
323.85568	594	1+
323.89272	172	
324.37172	164	1+
324.85826	408	1+
325.14179	230	1+
325.38975	440	1+
325.89959	324	
326.88203	2372	1+
327.05789	242	1+
327.12531	196	1+
327.97253	200	1+
328.87114	232	
329.81784	172	
329.86374	144	
329.89389	260	
330.81985	210	
330.88444	334	
331.89353	246	
332.15213	140	
332.81921	180	
332.87378	1060	1+
332.90218	350	
333.88775	606	1+
334.13522	282	
334.39435	196	
334.77483	150	1+
334.87203	232	
335.80077	210	1+
335.83718	366	1+
336.00365	174	1+
336.86737	158	
336.87953	170	
336.94276	216	
337.87405	576	1+
338.17795	160	
338.90367	176	
339.82801	156	
340.81214	134	1+
343.88044	252	1+
343.91795	144	
344.15199	144	
345.82361	140	
345.90173	142	
346.82545	220	1+
346.87395	154	
347.12116	182	
347.76962	152	
347.88655	434	1+
348.73047	222	
348.89129	322	1+
349.16660	294	1+
349.75264	162	
349.80206	594	1+
350.84347	338	1+
350.88687	484	1+
350.96323	302	1+
351.00231	140	
352.90787	250	
353.85175	574	
353.89647	290	1+
354.83940	266	1+
355.16202	200	1+
355.70943	162	
355.88988	484	1+
355.91724	164	
357.57768	140	
357.76728	396	1+
358.34884	172	1+
360.75978	202	1+
361.86023	356	
362.15593	450	1+
362.35769	176	1+
362.86831	172	
363.91167	344	1+
365.17062	138	
366.79003	212	1+
366.83742	1054	1+
367.70678	928	1+
367.76696	310	1+
368.83192	564	1+
368.86959	144	
368.89546	322	
369.89547	308	1+
370.73358	156	
371.12787	218	1+
371.18575	446	1+
371.72201	282	
371.74108	152	
371.78458	144	
372.13437	142	1+
372.77381	146	
372.83321	444	1+
373.71976	822	1+
374.81271	430	1+
375.81504	268	1+
375.88394	170	
376.36970	142	
379.78938	166	1+
380.71666	542	
380.85626	148	
381.72455	664	1+
381.79382	308	1+
381.85058	346	1+
382.04184	136	1+
382.85542	290	1+
383.09362	160	1+
383.78234	154	
384.74333	218	1+
384.85065	2900	1+
384.89643	166	
385.38130	302	1+
386.84842	982	1+
387.71363	178	
387.78853	200	1+
387.84958	602	1+
388.13147	176	1+
388.73286	358	1+
389.20051	340	1+
389.39280	172	
389.71271	350	
389.73555	296	1+
390.20445	208	1+
390.84003	1242	1+
392.82461	632	
393.79862	232	
394.78314	152	
394.80449	252	
394.83513	384	
395.89804	238	1+
396.40350	164	
396.80674	174	1+
397.86181	202	
398.73161	494	
398.87033	320	
398.99167	208	1+
399.71173	202	
399.72747	568	1+
399.84814	878	1+
401.78202	170	1+
402.86361	1896	1+
403.73200	138	1+
403.86871	1210	1+
404.03263	178	1+
405.81923	156	1+
405.86370	702	1+
406.80205	168	
407.75176	190	
407.86575	3008	
408.75466	138	1+
408.85451	1956	1+
409.72332	534	1+
409.93190	296	1+
410.72919	340	1+
410.83869	1758	1+
411.80974	650	1+
411.87593	246	
412.72903	300	1+
412.79163	204	1+
413.07531	206	
413.84937	272	1+
413.87633	280	
413.94377	146	
414.88461	188	
414.92377	144	
415.46894	134	1+
415.87109	342	
416.81888	390	1+
416.87872	182	
417.16799	318	1+
417.85788	304	
418.75013	320	1+
418.84857	296	
419.24028	222	1+
421.34566	98	1+
421.88089	994	1+
422.82247	262	1+
423.82446	288	1+
423.86732	304	
424.86746	240	
425.73476	184	1+
425.77777	172	
425.86647	138	
425.96083	146	
426.85735	2650	1+
427.15298	198	
427.73429	1358	1+
427.99527	178	1+
428.69381	254	1+
428.88630	762	1+
429.16312	198	1+
429.22757	154	
429.38753	158	
429.82641	190	
429.85243	750	1+
430.73919	702	1+
430.87642	292	
432.86467	686	1+
435.85977	316	
437.84455	204	1+
438.89071	644	1+
439.89339	538	1+
442.79662	192	1+
443.76016	156	
444.87180	3720	1+
445.74240	960	1+
446.14848	176	
446.74386	598	1+
447.24751	144	
447.37592	248	1+
448.77496	184	
448.89227	216	
449.87562	776	1+
450.05561	206	1+
450.75045	518	1+
453.74730	132	1+
457.90391	346	
458.90317	162	
459.74474	220	1+
462.88308	1092	1+
467.88839	1766	1+
468.77669	202	
469.78303	162	
469.89262	312	
475.23994	512	1+
477.73076	150	
485.90073	1020	1+
487.27328	238	1+
489.81097	204	1+
500.25394	230	1+
500.73341	200	1+
502.59979	98	1+
504.79809	228	1+
506.25513	238	1+
508.86015	364	1+
509.79870	202	1+
510.70022	146	1+
510.80293	126	1+
END IONS

###FS:    #m/z: 336.94592 #charge 1+
###MS: 50
###MSMS: 53
BEGIN IONS
TITLE=Cmpd 39, +MS2(336.9459), 28.0-35.0eV, 1.1min #53
RTINSECONDS=66.2325
SCANS=50,53
PEPMASS=336.94592	223308
CHARGE=1+
119.13474	86	
189.86309	234	
194.88944	94	
195.48293	102	
196.88234	292	
202.02649	82	
205.94791	186	
207.86773	148	
208.89748	80	
209.88200	406	1+
210.88505	344	1+
211.94437	4470	
212.87829	3024	1+
212.94561	142	
213.93833	1790	1+
214.89335	102	
215.88566	806	1+
215.93649	142	
217.88020	184	
217.93850	118	
222.17855	86	
222.89186	138	
223.95930	288	1+
224.97619	164	
225.57571	90	
226.89126	622	1+
227.45899	84	
227.93520	106	
228.79434	82	
229.95487	3520	1+
230.88875	3464	1+
231.94929	1784	1+
233.82450	122	
233.89484	926	1+
233.94549	222	
234.82673	110	
235.38459	84	
235.53137	82	
236.99503	188	1+
238.10505	92	
239.88199	102	
240.83823	328	1+
240.85078	84	
242.00707	108	
242.93826	106	
243.88008	82	
244.04791	90	
245.00970	82	
245.44414	176	
246.90525	146	
246.98445	268	1+
247.38330	84	
247.85089	100	
247.96575	918	1+
248.89748	1326	1+
249.79463	86	
249.95973	364	
250.82988	244	
250.92244	84	
250.94766	254	1+
251.83374	452	1+
251.90988	172	
251.92396	82	
252.97131	2474	1+
253.05063	136	1+
253.08916	132	
253.57494	82	
253.90510	500	1+
254.03271	210	1+
254.85119	164	1+
254.94024	148	
254.96580	994	1+
255.07653	492	1+
256.88647	212	
256.96394	88	
257.90909	322	1+
257.94438	80	
258.03868	82	
258.40588	88	
258.84986	160	
259.85290	250	
259.87259	94	
261.83050	472	1+
262.07863	120	
264.20571	96	
265.03450	84	
265.08344	142	
265.90093	88	
266.86512	102	
267.83675	1232	1+
268.05018	82	
268.13839	92	
268.83861	958	1+
268.95603	186	
269.39260	82	
270.85703	164	
270.98122	308	
271.80672	100	
271.84519	452	1+
271.91672	500	1+
272.57792	82	
274.79416	86	
274.82048	88	
274.86187	82	
274.89513	184	
275.84358	80	
275.94957	156	
276.15156	88	
276.84916	322	
276.87144	114	
276.90105	92	
277.83563	164	
278.79627	110	
278.81419	110	
278.83229	616	1+
279.40341	86	
280.00106	86	
280.10183	86	
280.87299	88	
281.04823	118	
281.87399	86	
283.03179	90	
283.39559	120	
283.86689	90	
284.80688	88	
285.84931	450	
286.85097	1244	1+
290.78575	158	
290.85585	250	
291.07752	90	
291.80203	248	1+
291.85936	132	
291.88345	100	
293.03031	246	1+
293.10613	88	
293.89327	124	
293.99710	122	
294.85476	130	
295.06224	92	
295.88879	138	
296.80936	196	
296.86837	80	
296.88627	102	
298.40227	80	
298.81758	92	
299.08346	84	
299.86929	366	1+
301.87258	508	1+
302.03154	126	
302.90303	88	
304.80407	346	1+
305.42579	92	
306.27408	136	
306.89800	196	1+
308.30390	100	
308.88039	180	
308.98027	184	1+
309.81254	88	
309.86770	288	
309.88934	84	
310.82056	82	
310.84524	122	
310.87917	222	
311.86239	238	
311.87658	310	1+
314.76882	82	
314.81341	290	1+
315.90268	130	
316.39624	88	
317.29012	80	
318.72442	80	
319.04011	92	
321.88662	118	
324.88932	94	
325.37486	98	
326.45622	88	
327.89283	94	
328.83459	142	
328.89186	146	
329.87677	84	
329.89121	112	
332.76456	178	1+
332.81242	86	
333.85929	106	
335.83925	134	
336.00965	86	
336.18115	84	
336.84068	128	
336.92927	80	
337.18814	104	
339.05555	84	
339.78240	202	1+
339.87900	90	
341.41992	88	
END IONS

###FS:    #m/z: 322.92974 #charge 1+
###MS: 54
###MSMS: 55
BEGIN IONS
TITLE=Cmpd 40, +MS2(322.9297), 28.0-35.0eV, 1.2min #55
RTINSECONDS=69.904
SCANS=54-55
PEPMASS=322.92974	3319886
CHARGE=1+
189.86588	92	
192.88491	184	1+
195.18941	88	
195.54313	92	
196.88072	222	1+
197.01086	80	
201.04673	80	
204.87413	80	
205.94761	404	1+
208.91749	190	1+
208.94375	80	
209.88382	78	
209.94521	128	
210.11330	78	
212.87720	86	
212.89673	268	
214.89038	382	1+
215.92693	78	
219.62216	88	
221.39239	100	
221.94701	122	
222.95036	208	
223.95960	396	
224.95771	226	
226.04426	106	
226.48762	78	
227.92841	178	1+
227.95904	82	
228.80733	78	
228.89644	80	
228.96508	78	
229.40191	80	
230.88601	138	
232.90505	110	
232.95488	82	
234.88155	82	
236.89795	118	
238.03108	76	
238.05768	80	
238.93860	144	
239.07886	172	
239.78566	442	1+
240.81715	324	1+
240.85869	102	
240.94060	4006	
240.96255	242	
241.00328	78	
241.83529	78	
241.94224	3480	
242.01491	88	
242.94122	9676	1+
243.06488	90	
243.79742	120	
243.82076	140	
244.81710	224	
244.88655	78	
244.93973	2430	1+
245.96976	512	1+
246.53860	132	
246.97480	436	1+
248.85888	108	
248.90176	80	
249.07988	86	
250.84094	78	
250.94876	146	
251.07120	230	1+
252.62866	96	
253.02752	80	
253.83728	168	
254.80509	100	
254.91016	226	1+
255.78361	122	
256.00709	112	
256.14622	110	
256.90493	78	
257.11049	78	
257.79712	380	1+
257.91012	192	
258.01132	76	
258.39224	90	
258.83224	142	
258.85069	90	
258.97228	104	
259.50455	90	
259.83753	112	
259.96939	84	
260.83742	268	
261.82839	148	
261.90170	84	
262.09814	88	
262.82958	314	
263.35617	80	
263.83081	216	
263.91239	80	
263.97699	174	
264.84981	76	
265.05812	126	
265.85600	236	1+
265.90481	80	
265.95522	92	
266.04314	154	
266.53795	82	
266.85833	162	1+
266.86959	78	
267.79503	180	
267.90294	86	
268.88687	82	
268.95637	86	
269.79803	94	
270.81030	78	
270.87149	78	
270.93437	88	
271.79713	130	
271.84322	148	
272.08613	94	
272.44063	86	
273.80988	218	
273.84474	460	1+
274.08297	88	
274.80018	358	1+
275.03260	82	
276.84561	190	1+
278.91506	92	
279.09113	898	1+
280.11085	82	
280.39578	84	
280.82698	110	
281.80557	206	1+
281.86276	136	
282.85539	280	1+
282.88188	118	
283.07028	154	
283.78803	538	1+
284.06968	84	
284.29225	394	
284.84944	300	1+
286.68151	100	
287.78878	114	
288.46586	108	
289.03154	94	
289.79048	252	
289.87990	444	1+
290.78973	112	
290.80826	102	
290.85573	144	
291.80451	276	
293.38343	96	
295.86661	166	
296.81103	94	
296.86695	152	
298.80501	140	
299.78560	124	
300.78527	126	
301.00216	102	
301.86833	302	1+
303.27922	100	
303.80487	152	
304.93627	130	
307.06079	92	
307.79499	506	1+
307.88487	490	1+
308.85972	96	
309.12994	86	
309.87064	288	1+
309.91440	80	
310.85718	126	
312.05348	90	
312.80661	164	
312.86554	226	1+
313.81085	294	1+
313.95036	102	
318.83660	84	
320.09359	84	
320.90440	100	
322.55228	128	
323.88368	118	
324.88932	124	
325.75232	192	1+
325.80804	114	
325.90339	148	
326.84019	108	
326.88563	110	
327.80862	100	
END IONS

###FS:    #m/z: 363.95651 #charge 1+
###MS: 54
###MSMS: 56
BEGIN IONS
TITLE=Cmpd 41, +MS2(363.9565), 28.0-35.0eV, 1.2min #56
RTINSECONDS=70.676
SCANS=54,56
PEPMASS=363.95651	666074
CHARGE=1+
45.68834	112	
56.50475	110	
111.31296	104	
115.84194	98	
181.94812	106	
187.86532	132	
189.86336	906	1+
191.85825	808	
192.91447	94	
194.88595	136	
196.88312	210	
197.88585	124	
200.87865	96	
204.89854	172	
206.95340	98	
207.87175	652	1+
208.93839	152	
209.94282	1060	1+
210.88397	978	1+
212.87844	4608	1+
214.89546	502	
216.41180	272	
222.95200	1290	1+
224.19831	96	
224.94760	1530	1+
225.88491	140	
226.94697	8818	1+
226.97201	202	
227.46272	84	1+
227.78635	120	
227.93272	364	
228.20242	102	1+
228.79169	128	
228.81480	100	
228.89425	1070	1+
228.94215	7516	1+
229.14324	96	1+
230.79029	180	
230.88965	6066	1+
232.88494	1164	1+
234.88115	534	1+
235.82355	122	
235.84138	160	1+
235.93699	96	
238.93977	142	
239.06415	336	1+
239.40440	124	
240.81977	284	
240.83782	208	
240.89101	156	
240.93985	1022	
240.96189	1094	1+
241.52977	94	
241.87310	236	1+
241.94334	840	
242.38952	116	
242.82278	490	1+
242.94249	1530	
242.96063	968	1+
243.93275	98	
244.03802	282	1+
244.90419	104	
244.95761	5992	1+
245.82106	116	
245.83394	96	
246.80956	232	1+
246.85557	196	
246.90662	428	1+
246.95305	4028	1+
248.80376	274	
248.89881	2096	1+
249.80354	212	
250.79923	134	
250.89673	494	1+
250.94482	104	
250.97296	366	1+
251.06945	128	
251.33509	104	
252.10153	140	
252.78761	122	
252.87584	94	
252.89252	116	
252.92694	94	
253.12552	104	
253.85535	100	
253.90575	624	1+
254.95720	166	1+
255.92633	106	
257.87312	98	
258.39792	100	
258.84008	280	1+
258.94417	98	
258.97515	216	1+
260.82960	192	
260.84608	124	
260.97077	736	1+
261.83252	244	
262.82602	218	
263.84303	144	
264.81718	156	
264.95205	102	
264.96951	458	1+
265.12763	156	
265.97224	306	1+
266.81101	420	1+
267.13523	132	
267.78235	152	
267.92107	156	1+
267.97441	736	1+
268.06374	100	
268.39368	94	
268.81694	132	
269.08305	114	
269.79848	204	1+
269.80877	130	
269.85713	122	
269.96874	1030	1+
270.91794	134	
270.98899	110	
271.84519	220	
271.87720	96	
271.91598	606	1+
272.13818	164	
272.79864	154	
272.84721	114	
273.81312	218	1+
276.53121	104	
276.85616	364	1+
277.80478	126	
278.81272	114	
278.85349	298	1+
279.09893	260	
279.79784	212	
279.83482	212	1+
279.96238	110	
280.10958	132	
280.79427	1064	1+
282.12756	94	
282.86129	148	
283.39372	102	
283.85245	552	1+
284.78481	396	1+
284.82264	236	
284.89931	110	
285.82319	102	
285.84402	746	1+
286.80945	200	1+
288.78908	104	
290.78565	346	
291.80118	182	
292.33287	98	
292.86589	114	
293.15547	122	
293.43323	166	
294.85898	314	1+
294.87726	124	
295.85972	364	1+
296.80778	268	
296.89682	154	
297.79985	1382	1+
299.82061	158	
299.87056	130	
300.80114	762	1+
301.85946	968	1+
303.40112	104	
303.76902	100	
303.80795	456	
303.85665	1492	1+
304.80768	244	
305.88519	102	
306.42178	102	
306.88266	156	
307.81882	216	1+
307.88199	208	1+
309.36719	98	
310.87634	168	
311.86994	290	1+
314.38970	94	
315.81151	602	1+
316.52911	100	
317.92756	384	1+
318.11591	94	
318.15459	94	
321.81854	380	1+
321.86588	418	1+
321.92440	346	1+
322.53675	98	
324.87936	128	
324.89125	136	
326.87553	878	1+
328.18552	140	
328.76791	96	
328.87600	284	1+
330.71284	150	1+
332.87783	184	1+
333.94116	206	1+
335.94427	530	1+
336.94613	458	1+
337.40901	96	
337.75281	112	
337.83835	120	
338.87554	130	
339.73892	98	
339.82965	330	
339.87098	104	
340.82993	144	
340.94157	114	
341.82972	118	
342.71306	140	
342.87111	106	
342.90337	98	
344.72835	98	
345.06463	106	
346.84613	116	
347.06314	106	
352.76484	100	
355.76884	176	1+
356.90692	158	
357.05995	152	
358.75679	156	
360.70955	312	1+
361.71344	252	1+
362.84215	146	
363.29815	106	
367.33302	114	
368.78633	110	
END IONS

###FS:    #m/z: 507.84549 #charge 1+
###MS: 54
###MSMS: 57
BEGIN IONS
TITLE=Cmpd 42, +MS2(507.8455), 28.2-35.2eV, 1.2min #57
RTINSECONDS=71.4485
SCANS=54,57
PEPMASS=507.84549	301338
CHARGE=1+
196.01509	458	
197.89014	220	
210.03402	148	
217.88270	148	
224.97442	352	1+
232.89554	452	1+
233.12243	148	
236.82892	146	
236.88877	304	
237.05791	282	1+
240.79517	192	
242.87034	158	
248.84963	184	
250.96852	226	
252.07567	226	1+
253.90109	174	
256.86803	184	1+
258.10057	226	1+
261.94336	218	1+
266.16577	370	1+
266.81103	230	1+
267.96239	214	1+
268.88605	262	
271.14785	176	
272.85449	626	1+
274.84097	158	
275.79920	144	
276.89330	172	
277.96723	166	
278.86538	218	1+
279.13252	1120	1+
281.82421	246	1+
282.87987	250	1+
283.89981	364	1+
285.85596	280	1+
287.85257	1062	
288.86918	198	
289.84446	204	
289.87680	560	
290.13180	164	
290.86420	796	
291.09291	122	1+
291.88065	546	
293.87354	2472	1+
294.85433	262	
296.81030	192	
296.85367	176	
297.07252	206	1+
298.85013	296	
298.87633	214	
299.79023	186	1+
299.86540	316	1+
300.85041	228	
301.84550	158	
302.89328	154	
303.40756	290	1+
303.79981	418	1+
303.81291	146	
303.86996	634	1+
304.39124	162	
304.95437	226	1+
305.86255	1304	1+
306.88148	148	
307.89016	894	
307.97957	210	1+
308.14054	1170	1+
308.87209	2198	1+
309.78861	152	
310.15502	750	1+
311.41151	160	
311.88269	7712	1+
311.96248	254	1+
312.79920	246	1+
312.82119	210	1+
314.15524	250	1+
314.86440	1314	1+
315.87883	166	
316.86531	406	
316.89124	492	1+
317.89032	320	1+
318.85697	264	
322.05616	164	1+
322.16399	274	1+
322.89268	188	
323.87237	646	
324.86049	382	
324.90223	258	
325.85908	198	
325.90090	508	
326.13204	250	
326.38667	150	
326.88155	3078	1+
327.11638	126	1+
328.37272	342	1+
328.83153	178	
329.89098	176	
331.17319	262	
331.67556	150	
331.89180	168	
332.09437	224	1+
332.87762	944	1+
333.38919	178	
333.82428	252	
334.00308	196	1+
334.14120	234	1+
334.86943	230	
334.88463	478	1+
335.84352	340	1+
335.88687	316	1+
335.94287	364	1+
336.17259	182	1+
336.94709	310	1+
337.87729	524	1+
338.77052	152	
339.37950	366	1+
340.89529	188	1+
342.83989	150	
343.37231	168	
343.87263	264	1+
343.88739	158	
343.91417	146	
345.36798	248	1+
346.77206	400	1+
346.88287	144	1+
346.92024	150	
347.77376	342	1+
347.84013	180	
348.17015	336	1+
348.32742	250	1+
349.75502	164	
349.86044	142	
350.88530	380	
350.95287	168	1+
351.88650	302	
352.78319	120	1+
352.90975	274	
353.85352	728	1+
355.88908	556	1+
358.79240	144	
360.77639	144	
361.40751	146	
361.84192	206	
361.86632	582	1+
362.15360	334	1+
362.36223	160	
362.86918	342	1+
363.37646	154	
363.81346	144	
365.35059	244	1+
365.77800	150	
366.17851	528	1+
366.84128	570	
367.70946	1136	1+
367.77604	154	
367.84149	408	
368.90036	262	1+
369.77741	332	1+
369.83815	298	
371.72464	194	
371.86875	206	
371.90084	194	
372.19356	188	1+
373.71888	236	
373.87405	330	1+
373.89836	184	
374.81210	170	
374.85884	236	1+
374.87631	212	1+
375.89434	176	
376.86099	272	1+
376.96993	190	1+
377.85407	398	1+
380.71706	308	
380.76549	186	1+
381.71218	152	
381.83626	292	
382.72088	310	1+
382.79360	242	1+
382.85675	272	1+
384.75266	158	
384.82268	146	
384.85213	2020	1+
384.89481	312	
385.82123	164	
386.15320	224	1+
386.79060	304	1+
386.85610	316	
387.19427	178	1+
387.38525	266	1+
387.84923	370	
388.38682	186	1+
388.84443	202	
389.16497	212	1+
389.20145	430	1+
389.72065	282	1+
389.84950	166	
389.91760	294	1+
390.38358	256	1+
390.84073	1432	1+
392.79340	484	1+
392.82544	320	
392.85199	296	
393.74359	158	
393.82671	270	
393.89444	148	
394.78100	178	
394.80848	264	1+
394.83225	222	
395.39434	358	1+
395.75238	268	1+
395.83193	142	
395.86050	430	1+
396.75631	164	1+
396.86101	246	1+
397.70854	212	
398.73128	366	
398.76975	174	
398.86916	496	1+
399.72737	458	1+
399.85049	548	1+
400.13091	228	1+
400.75775	194	1+
402.86558	1256	1+
403.86931	846	1+
405.17270	240	1+
405.87026	342	
406.85453	324	
406.86435	240	
407.72434	162	
407.85976	4586	1+
409.72022	288	
410.73279	196	
410.83751	884	
411.13079	136	1+
411.72572	480	1+
411.81200	510	1+
411.83897	1300	1+
411.86247	214	
412.21569	300	1+
412.72664	330	1+
415.87646	148	
417.81392	222	1+
417.86126	272	
418.74468	200	
418.85781	162	
419.23885	146	
419.68987	176	1+
421.76250	200	
421.88114	646	
422.88363	330	
423.81724	198	1+
423.86570	354	
424.06742	162	1+
424.86098	166	
425.75238	256	1+
425.86152	154	
425.88408	420	
426.77572	144	
426.86092	1888	1+
427.14111	150	
427.24996	168	1+
427.73163	1368	1+
428.84828	996	1+
428.88108	518	1+
429.83319	202	
430.74191	684	1+
430.85275	212	
430.87971	244	
431.86476	1412	1+
433.01658	148	
435.79085	144	
435.86135	204	
436.72556	258	1+
436.88351	230	
439.89206	686	1+
440.89359	418	1+
442.87996	150	
443.88897	184	
444.81339	174	1+
444.87330	2060	1+
445.43081	136	1+
445.74543	374	1+
446.78039	142	
446.87730	342	1+
447.10489	212	1+
447.71759	298	1+
448.89377	364	
449.69474	174	1+
449.87745	612	1+
450.75707	480	1+
450.81981	184	
451.88015	170	
452.87451	270	1+
457.90515	452	1+
462.88252	1262	1+
463.17827	190	1+
464.78109	312	1+
467.71769	180	
467.88775	1050	1+
468.77864	354	1+
474.24056	522	1+
474.78129	112	1+
475.24160	434	1+
485.89729	1032	1+
489.19128	186	1+
490.90184	230	
491.79179	168	
499.80752	224	1+
502.68710	216	1+
504.80894	130	1+
505.81851	134	1+
510.18880	156	
510.24708	102	1+
510.26934	216	1+
END IONS

###FS:    #m/z: 322.92977 #charge 1+
###MS: 58
###MSMS: 59
BEGIN IONS
TITLE=Cmpd 43, +MS2(322.9298), 28.0-35.0eV, 1.3min #59
RTINSECONDS=75.1265
SCANS=58-59
PEPMASS=322.92977	3620610
CHARGE=1+
87.41680	88	
192.88965	412	1+
195.97420	88	
195.99483	92	
196.88033	194	1+
201.04321	128	
204.00155	94	
205.94970	254	
207.97939	136	
209.89325	152	
209.94578	110	
210.91120	78	
212.39583	104	
212.87791	130	
214.88818	118	
214.90733	114	
215.88670	90	
222.95318	784	1+
222.98459	80	
223.49470	82	
225.93597	286	1+
227.95217	120	
228.82196	90	
228.91304	80	
228.92811	160	
228.94277	90	
229.84476	88	
230.83727	90	
230.89093	204	
232.05429	96	
232.89651	254	
232.91503	94	
233.00734	86	
233.09919	88	
235.87643	90	
236.82700	144	
236.86662	110	
237.79028	90	
237.93210	82	
238.94281	164	
238.97056	152	
239.07537	112	
239.78842	116	
239.84364	144	1+
240.04160	78	
240.82089	452	1+
240.94026	3000	
241.94196	3364	
242.01243	82	
242.81839	234	
242.94165	10560	1+
243.82045	540	1+
244.69079	80	
244.83574	134	
244.93902	2376	1+
245.79834	82	
246.87290	80	
246.97630	750	1+
247.85044	82	
247.91828	222	1+
247.94568	78	
248.51838	98	
248.85170	108	
249.51715	98	
249.84980	98	
250.87587	78	
250.94721	156	
250.96832	152	
251.33310	84	
251.83938	118	
251.85908	86	
252.24894	106	
253.09008	98	
253.79009	88	
254.91823	96	
255.14295	86	
255.95439	82	
256.16050	90	
257.41413	80	
257.79535	192	
258.83200	216	
259.84858	118	
260.33771	110	
260.83065	708	1+
261.79536	226	1+
262.35282	178	
262.53173	86	
262.82617	414	1+
262.96978	98	
262.99370	110	
263.86457	78	
265.08625	92	
265.85614	362	1+
266.08929	78	
266.38380	94	
266.84283	132	
266.85896	208	1+
267.13177	80	
268.05619	94	
268.90786	106	
269.80289	138	
271.84865	156	
272.83763	86	
272.85659	124	
273.47895	88	
273.79786	142	
273.84494	116	
274.05185	78	
274.80428	372	1+
274.84987	218	
275.80853	324	1+
276.84982	182	
278.02918	140	
278.79821	126	
278.85409	234	1+
279.09169	766	1+
279.13868	84	
280.82121	292	1+
280.84817	86	
281.11810	86	
281.14608	84	
282.22663	98	
282.86220	542	1+
282.90277	214	1+
283.06863	126	
283.79189	152	
283.84566	126	
283.86650	402	1+
284.29360	348	1+
284.42567	100	
285.91355	242	1+
286.92098	166	1+
287.38865	92	
287.79471	86	
288.78225	228	1+
289.87356	112	
290.07802	92	
290.80433	80	
291.80254	396	1+
292.03256	82	
292.27527	78	
292.43567	82	
292.80412	226	1+
292.86402	88	
292.93549	90	
294.84963	158	
296.80635	112	
298.83264	82	
299.05796	80	
299.78637	112	
300.78297	110	
301.86554	136	
301.88021	78	
302.09545	84	
302.24699	118	
303.09354	84	
303.80917	80	
303.86215	174	1+
303.94229	84	
305.80984	142	
306.74767	80	
306.83297	114	
306.88105	98	
307.80016	304	1+
307.88823	210	
308.86664	118	
309.29766	158	
309.81442	172	1+
310.87794	96	
311.80833	376	1+
312.09075	78	
312.54614	92	
312.85583	214	1+
313.87945	176	
314.94772	78	
317.42777	88	
318.82729	94	
319.77951	82	
319.88359	320	1+
324.89614	144	
324.98710	78	
325.89992	80	
325.99974	78	
326.81152	78	
327.43353	96	
327.71331	78	
END IONS

###FS:    #m/z: 363.95652 #charge 1+
###MS: 58
###MSMS: 60
BEGIN IONS
TITLE=Cmpd 44, +MS2(363.9565), 28.0-35.0eV, 1.3min #60
RTINSECONDS=75.8985
SCANS=58,60
PEPMASS=363.95652	748720
CHARGE=1+
60.90839	102	
143.39380	92	
182.86850	146	
187.44153	118	
187.86660	118	
189.84834	92	
189.86340	908	1+
191.85843	898	1+
196.88490	348	
197.93897	98	
200.87995	104	
203.89650	104	
206.88639	262	1+
207.87392	374	
207.94876	320	1+
209.86992	98	
209.94302	1280	1+
210.88416	526	1+
212.87875	2784	1+
212.89906	108	
214.89496	228	
215.89295	162	
216.91899	92	
222.95299	1330	1+
222.97343	104	
224.89006	130	
224.94787	2236	1+
224.97677	98	
226.55108	94	1+
226.86136	94	
226.88894	150	
226.94685	9242	1+
227.05300	156	
227.92863	132	
228.79013	384	1+
228.86986	96	
228.89496	658	
228.94221	9896	1+
230.88932	5342	1+
232.88622	1104	1+
234.87732	404	1+
235.82049	224	1+
237.05547	98	
237.16249	98	
239.07675	96	
240.94007	816	
240.96232	718	
241.94349	594	
242.94249	1752	1+
242.95736	1480	1+
242.97842	112	
243.81719	546	1+
243.85608	118	
244.41994	100	
244.81953	322	1+
244.95806	3434	
245.44055	92	
245.94206	562	
245.96140	106	
246.05648	94	
246.58627	92	
246.90258	288	
246.95317	4900	1+
247.90594	170	
248.80254	530	1+
248.89897	1768	1+
248.97198	134	
250.89437	228	1+
250.94624	186	
250.96972	260	
251.96807	152	
252.89077	154	
253.08748	202	1+
253.84036	128	
253.90591	490	1+
253.94219	100	
254.81859	100	
255.11511	160	
258.83148	204	
258.84464	134	
258.87993	100	
258.97533	136	
259.83225	116	
260.96793	770	1+
261.83576	136	
263.82931	296	
263.84949	286	1+
263.97574	140	
264.81817	178	
264.95931	150	
265.08554	136	
265.26061	122	
265.81572	146	
265.97312	102	
266.81641	526	1+
267.03361	98	
267.50539	92	
267.80311	122	
267.83822	206	1+
267.86476	146	
267.97118	530	
268.53442	98	
268.95984	108	
269.07782	178	1+
269.96908	844	1+
270.80182	94	
270.91627	154	
271.91529	560	
272.83106	112	
274.84806	104	
276.80753	136	
276.85606	202	
277.79285	336	1+
277.85846	146	
278.00743	100	
278.05232	96	
278.79443	292	1+
278.84052	444	1+
279.10087	210	
280.09806	124	
280.79280	752	1+
280.83599	148	
281.08298	138	
281.97766	98	
282.78908	400	1+
282.80864	142	
282.82965	94	
283.00683	100	
283.35017	126	
283.40564	100	
283.58765	106	
283.85105	394	1+
283.97920	168	
284.82226	172	
284.88662	100	
285.82690	144	
285.84518	1156	1+
287.85593	274	1+
288.79337	132	
289.88677	96	
290.79029	162	
292.85737	108	
292.92300	212	1+
293.11298	94	
293.80359	98	
293.84702	262	1+
294.80622	104	
296.40306	96	
296.80914	170	
297.10882	106	
297.80778	106	
298.42546	300	1+
298.79914	2176	1+
298.82323	112	
298.86104	188	1+
301.86135	474	
302.86097	214	
303.80627	710	1+
303.85628	1530	1+
303.94701	144	
305.87159	124	
306.43308	92	
306.80908	108	
306.87587	110	
307.43566	92	
307.89046	164	
308.87013	116	
309.88963	184	1+
311.42479	100	
311.85894	140	
314.61193	102	
315.77261	102	
315.89657	126	
316.81798	488	1+
318.93598	132	
319.82203	556	1+
320.13637	166	1+
321.82117	542	1+
321.86862	312	
322.89431	98	
322.92761	402	1+
323.16041	108	
323.37255	98	
324.83100	188	1+
324.89623	192	
326.48295	100	
326.87282	422	
327.88307	190	1+
328.18703	110	
331.36027	92	
332.14740	100	
333.82814	96	
334.29012	108	
336.94525	314	
337.83478	290	
337.94616	144	
339.82792	608	1+
340.93926	198	
342.08516	100	
347.90267	190	1+
349.14232	92	
355.81483	130	
356.92065	92	
360.18521	130	
362.84336	240	1+
365.31022	116	
367.38230	92	
368.73924	106	
368.83141	124	
END IONS

###FS:    #m/z: 336.94588 #charge 1+
###MS: 58
###MSMS: 61
BEGIN IONS
TITLE=Cmpd 45, +MS2(336.9459), 28.0-35.0eV, 1.3min #61
RTINSECONDS=76.671
SCANS=58,61
PEPMASS=336.94588	202140
CHARGE=1+
55.85510	174	
182.07409	94	
182.87057	132	
189.46941	82	
192.88731	334	1+
196.88396	128	
197.87151	90	
201.44719	90	
206.89681	98	
206.95156	78	
208.94910	78	
209.90694	82	
209.94227	80	
210.88315	184	
211.94423	3882	1+
212.03461	82	
212.87815	2684	1+
213.93908	1806	1+
214.88485	636	1+
215.82758	80	
215.88717	534	1+
215.93832	388	1+
217.88520	332	1+
217.93129	80	
223.95867	418	1+
227.89471	104	
227.95291	166	
228.36181	102	
228.89341	724	1+
229.95397	5248	
230.88872	3846	1+
230.95712	202	
231.94905	2692	1+
232.84514	92	
232.97532	84	
233.89853	464	1+
235.79240	138	
235.83640	174	
235.90385	162	
235.94803	232	
235.98024	82	
236.84783	128	
237.12683	84	
239.84196	84	
239.90510	106	
240.83171	136	
240.96388	258	1+
242.90964	92	
242.94966	86	
243.83721	82	
246.90434	122	
246.94908	88	
246.98012	124	
247.96646	1292	1+
248.90089	670	1+
249.82663	228	1+
249.89206	98	
249.96082	588	1+
249.99761	100	
250.90083	114	
251.83564	198	1+
251.96701	128	
252.97096	2746	1+
253.01049	84	
253.08418	94	
253.53002	94	
253.90405	376	1+
254.09132	106	
254.11077	80	
254.96431	1188	1+
255.07690	244	
256.84392	316	1+
256.89061	166	
257.94134	208	1+
258.34240	80	
258.40310	92	
258.84216	356	1+
259.89355	114	
261.03767	84	
261.88950	108	
262.96414	92	
263.82884	108	
263.87247	78	
265.09109	144	
265.35261	86	
265.50670	86	
265.79842	102	
267.83825	242	
268.83785	1068	1+
268.95516	80	
269.91258	90	
270.97982	216	
271.79625	100	
271.82012	186	1+
271.83575	80	
271.91641	254	1+
272.84576	198	
272.86609	100	
273.90122	130	
274.79472	90	
274.81464	92	
274.84713	94	
274.89824	78	
275.92092	82	
275.95194	78	
276.80995	124	
276.85474	150	
277.83266	548	1+
277.88540	78	
278.83428	402	1+
278.86969	110	
279.11634	102	
279.15065	106	
280.79119	176	1+
284.94188	86	
285.78662	110	
285.85057	304	
286.04621	102	1+
286.85086	1114	1+
287.85319	694	1+
288.09046	80	
289.14951	104	
290.08031	84	
290.85403	84	
291.80189	110	
291.86018	362	1+
292.42920	90	
292.80328	78	
292.93492	112	
293.10889	198	
293.37067	104	
293.80741	264	1+
293.99627	146	
294.02725	88	
294.80451	262	1+
294.85373	164	
294.99442	90	
295.10451	78	
295.86317	260	1+
296.76678	78	
297.01221	82	
297.11622	78	
297.81478	90	
298.08593	88	
298.79260	134	
299.06034	98	
299.87079	162	
300.81587	156	1+
301.87904	160	
302.87948	146	
303.20674	80	
303.94257	86	
304.04743	78	
304.85894	176	
305.82271	90	
305.86148	92	
305.92597	78	
306.87249	88	
306.88948	186	1+
307.06107	82	
308.42439	78	
308.79318	234	1+
308.81406	86	
308.85249	92	
308.87256	118	
308.87816	100	
309.88619	78	
310.87850	224	
310.92230	92	
311.88501	120	
312.05886	122	
314.81960	168	
315.88438	140	
316.04683	80	
318.10896	88	
320.75106	88	
320.79692	92	
321.82965	114	
321.87682	114	
322.89660	88	
324.05360	88	
325.88899	136	
327.88888	410	1+
327.98939	122	
330.81705	84	
332.78322	78	
332.99774	92	
335.88392	86	
337.73380	90	
338.76476	78	
338.88386	94	
339.73911	96	
END IONS

###FS:    #m/z: 322.92985 #charge 1+
###MS: 62
###MSMS: 63
BEGIN IONS
TITLE=Cmpd 46, +MS2(322.9298), 28.0-35.0eV, 1.4min #63
RTINSECONDS=80.3595
SCANS=62-63
PEPMASS=322.92985	3419748
CHARGE=1+
185.39954	78	
191.85918	100	
191.93333	86	
192.88779	202	
192.98074	78	
193.89324	88	
195.89164	86	
196.88719	152	
197.05518	130	
197.88107	196	1+
197.99262	82	
198.92973	84	
200.88347	116	
201.04609	232	
205.94783	310	1+
205.97072	78	
207.97211	78	
208.06440	76	
209.10512	86	
209.94067	104	
210.83991	86	
212.87631	216	
212.89332	80	
214.89394	120	
217.89658	82	
218.88565	120	
220.87759	120	
221.05090	80	
221.07260	102	
221.94382	198	
221.98286	86	
222.95645	746	1+
223.87292	104	
223.96084	560	1+
227.88301	116	
227.95547	100	
228.88353	136	
229.84090	330	1+
229.89682	102	
230.88713	278	
231.90741	82	
232.90163	126	
232.92015	216	1+
232.97911	88	
233.00367	76	
237.03029	76	
238.94051	172	
239.78675	184	
239.90523	176	1+
239.95800	78	
240.52517	90	
240.82035	338	1+
240.88367	300	1+
240.94095	3124	
240.99774	78	
241.01336	82	
241.88401	176	1+
241.93949	10746	1+
242.47357	88	
242.82401	130	
242.94193	7728	1+
243.82999	140	
244.82028	330	1+
244.85173	120	
244.93865	1680	1+
246.11068	76	
246.97560	518	1+
248.84812	112	
248.89437	80	
248.95606	78	
248.97937	76	
249.80981	84	
249.87521	76	
250.09646	78	
251.78126	170	1+
251.84312	78	
251.92141	100	
252.92454	168	
253.36544	136	1+
255.79297	90	
256.89360	186	1+
257.40792	90	
257.79550	236	1+
257.84732	84	
258.83230	298	1+
258.97403	166	1+
260.33983	82	
260.82920	442	1+
261.33946	174	
261.47024	114	
262.83013	388	1+
263.03209	94	
263.07343	90	
263.91024	76	
263.97816	206	
265.06167	108	
265.08848	84	
265.85130	130	
266.93541	148	
268.13438	90	
268.90534	126	
268.95409	246	1+
271.09418	78	
271.80091	210	1+
272.98160	86	
273.78910	192	
274.42777	96	
274.79480	380	1+
274.83987	100	
274.92849	102	
275.86824	78	
276.48648	86	
276.86645	82	
277.06244	78	
278.89950	200	1+
279.09257	914	1+
280.79157	144	
280.85729	108	
281.38160	86	
282.78543	460	1+
283.06848	150	
283.78475	392	1+
283.86012	124	
283.97152	108	
284.29281	472	
284.41547	92	
284.85462	76	
284.90841	114	
285.43131	104	
285.52898	92	
285.83604	94	
286.81423	182	1+
286.91821	76	
287.86657	162	1+
288.01135	80	
288.39914	114	
288.80291	276	1+
289.80757	234	1+
290.35631	84	
291.79750	158	
291.90510	104	
292.80312	138	
292.86907	92	
293.85875	94	
294.14028	110	
294.83242	156	
294.85673	86	
296.80877	164	
296.91485	88	
297.81481	140	
298.79989	138	
298.86252	86	
299.83790	76	
301.86022	162	
303.01262	84	
303.03353	86	
303.95546	76	
304.40719	80	
305.83346	76	
305.87115	80	
307.80215	112	
307.88806	166	
308.28594	82	
308.88194	88	
309.15396	80	
309.81393	164	
310.87630	114	
310.93038	116	
311.81840	104	
311.87200	78	
311.88710	142	
313.88849	80	
314.78413	80	
316.75104	78	
318.96782	124	
319.17161	82	
321.74340	78	
321.84047	76	
322.31873	78	
323.88786	140	
324.88957	118	
325.75163	78	
325.89541	106	
326.75494	112	
END IONS

###FS:    #m/z: 340.94051 #charge 1+
###MS: 62
###MSMS: 64
BEGIN IONS
TITLE=Cmpd 47, +MS2(340.9405), 28.0-35.0eV, 1.4min #64
RTINSECONDS=81.1315
SCANS=62,64
PEPMASS=340.94051	1223004
CHARGE=1+
185.94011	78	
192.92359	116	
195.07112	80	
195.97429	78	
196.88137	236	1+
201.88685	80	
202.46002	82	
202.92281	96	
205.95103	188	
207.94415	78	
210.93803	146	
212.88133	462	1+
212.95155	80	
213.94003	1630	1+
214.88336	118	
215.88846	518	1+
215.93689	774	1+
217.85986	174	1+
217.88115	644	1+
219.83303	80	
219.87980	152	
221.01428	76	
221.75959	96	
221.89030	208	
221.99754	88	
223.95883	248	
224.89592	80	
224.98159	132	
226.94538	206	
226.97022	82	
227.87388	90	
229.43908	78	
229.85266	88	
229.90090	106	
229.95097	98	
230.88957	342	
231.67644	92	
231.83480	104	
231.88911	260	
231.95050	1510	1+
232.89630	144	
233.89588	640	1+
233.94688	136	
235.86797	332	
235.89186	278	
237.89195	118	
238.88636	94	
239.78275	106	
240.79389	76	
240.83580	294	1+
244.93770	108	
244.95219	88	
245.96771	82	
246.46707	130	
247.38135	94	
248.79744	78	
248.90148	362	1+
248.97949	86	
249.81326	78	
249.96037	540	1+
250.90502	146	
251.10153	78	
251.90351	114	
251.95501	204	
252.12012	100	
252.84788	78	
252.89096	92	
253.83891	78	
253.90162	128	
254.91752	330	1+
254.96706	842	1+
255.09682	80	
256.41991	100	
256.89541	408	1+
256.96828	100	
257.80243	228	
257.89786	508	1+
258.02133	92	
258.84380	252	
259.84297	128	
259.95277	164	
260.83451	592	1+
260.86154	76	
261.43449	94	
261.83738	376	1+
261.99094	82	
262.96773	78	
266.14135	94	
266.99911	156	1+
267.01960	80	
267.19592	78	
267.40902	90	
267.78254	98	
268.84268	372	1+
269.19648	102	
269.80156	86	
270.84578	92	
271.90784	164	1+
272.34489	88	
272.84660	136	
272.92958	360	1+
272.97860	126	
273.79489	100	
274.97943	98	
275.56233	78	
275.90190	104	
275.97522	190	1+
276.85456	454	1+
278.84268	1292	1+
278.86702	88	
279.08091	144	
279.85857	266	1+
280.92874	90	
280.97077	108	
282.87470	122	
282.91624	78	
283.78976	120	
284.46718	108	
285.86481	78	
286.41117	80	
289.78859	116	
291.87878	272	1+
292.42939	82	
294.94180	88	
295.00584	138	1+
295.89881	120	
296.00475	178	1+
296.49803	84	
296.83439	78	
296.93391	88	
297.89945	80	
298.40818	144	
299.87357	146	
300.85906	320	1+
301.36869	80	
301.86632	182	1+
302.45485	98	
303.86028	110	
303.94274	80	
304.53347	82	
304.82224	80	
304.92419	80	
305.71959	102	
305.80242	112	
307.80102	182	
307.92245	84	
307.99546	78	
308.32962	80	
310.80326	78	
310.83009	92	
310.88089	536	1+
311.86080	258	1+
311.88480	424	1+
314.81823	118	
315.43305	110	
316.40896	88	
316.87267	186	1+
319.82574	76	
321.97503	84	
322.99648	108	
323.90897	136	
324.11318	86	
325.89244	92	
325.90942	92	
326.06830	98	
326.36327	84	
327.71111	84	
327.83138	82	
327.87372	78	
328.88448	152	
329.83601	92	
329.88888	118	
330.81636	178	
330.88120	80	
332.35106	94	
337.87836	82	
338.80106	124	
338.86984	124	
339.83902	138	
339.91300	98	
339.94686	114	
342.75302	78	
343.21251	100	
343.62202	108	
344.88435	88	
END IONS

###FS:    #m/z: 363.95658 #charge 1+
###MS: 62
###MSMS: 65
BEGIN IONS
TITLE=Cmpd 48, +MS2(363.9566), 28.0-35.0eV, 1.4min #65
RTINSECONDS=81.9035
SCANS=62,65
PEPMASS=363.95658	630408
CHARGE=1+
46.93678	88	
48.41549	92	
182.86992	92	
187.86302	98	
189.86145	796	
191.85823	584	
192.88730	140	
196.88366	278	1+
200.87619	132	
200.89080	132	
205.87728	92	
205.88964	88	
207.87472	388	1+
207.95091	166	
209.87745	726	1+
209.94204	1222	1+
210.88255	598	1+
212.87798	3272	1+
212.91322	106	
214.89167	130	
218.38801	98	
222.95299	932	1+
224.91084	100	
224.94683	1320	1+
224.97119	298	1+
225.41915	98	
226.89088	134	
226.94681	8714	1+
226.97203	166	
227.88940	104	
227.92896	118	
228.79778	144	
228.89448	836	1+
228.94190	9588	1+
229.02910	92	
229.84505	106	
230.78979	140	
230.83106	110	
230.88962	4464	1+
231.96266	106	
232.88687	398	1+
233.60299	88	
234.88010	280	
235.15099	88	
237.05767	226	1+
238.52016	92	
238.54307	106	
238.82440	112	
239.91579	88	
240.82352	262	1+
240.94097	668	
240.96152	726	1+
241.94223	588	
242.82137	180	
242.85873	146	
242.94113	1742	1+
243.82320	140	
244.95694	3896	1+
245.09143	108	
245.83071	126	
245.94244	300	
246.84097	90	
246.90885	142	
246.95240	3974	1+
248.80233	506	1+
248.81963	90	
248.83594	256	1+
248.89884	1656	1+
249.91540	106	
250.96738	272	
251.07358	208	1+
253.37354	102	
253.83154	100	
253.90501	354	1+
255.92216	162	1+
257.84279	522	1+
258.83262	148	
258.84625	466	1+
258.97023	270	1+
259.83443	132	
259.90010	112	
260.96942	450	1+
261.14605	104	
261.83347	254	1+
263.01549	90	
263.51547	124	
263.83508	118	
263.96168	362	1+
263.97932	92	
263.99334	90	
264.54366	104	
266.08932	134	
266.81513	202	
266.84873	154	
266.93908	114	
267.92204	102	
267.97176	592	1+
268.84761	108	
269.01104	134	1+
269.81424	154	
269.96850	798	1+
269.99527	96	
270.85735	110	
271.91603	274	
272.84570	156	
273.58056	90	
274.49921	100	
276.35562	166	
276.80426	414	1+
276.85785	292	
278.84518	388	1+
278.99102	96	
279.10504	240	
279.79595	102	
280.10617	126	
280.79198	696	1+
280.93791	108	
281.11775	104	
281.85843	288	1+
282.79057	340	1+
282.81540	94	
283.84834	118	
284.08222	112	
284.41320	92	
284.84455	92	
284.89111	106	
284.95335	104	
285.11339	128	
285.18437	90	
285.40395	92	
285.84652	608	1+
285.93513	208	
286.06826	90	
287.09526	96	
289.88359	126	
290.78866	232	
290.85645	128	
291.97598	92	
292.43551	140	
292.85461	118	
293.85467	392	1+
293.92671	184	1+
294.44231	120	
294.88281	120	
295.14874	90	
295.43978	100	
296.06924	92	
296.43468	94	
296.80540	294	
297.80540	326	
298.42758	90	
298.80373	1362	1+
299.38271	100	
299.87517	132	
300.25263	88	
300.80320	240	
301.03239	94	
301.79765	286	
301.85997	456	1+
302.80445	898	1+
303.80719	664	1+
303.85496	1318	1+
304.11373	154	1+
304.94318	196	1+
306.88397	152	
307.13400	172	
307.88990	106	
309.90270	138	1+
310.87930	126	
311.84118	106	
311.86264	158	
311.87997	132	
312.86868	124	
313.85833	98	
314.81962	232	1+
315.11087	90	
315.28312	90	
316.81132	396	1+
316.82830	314	1+
316.88195	114	
317.29663	90	
317.83636	252	1+
318.93128	296	1+
320.81505	652	1+
321.81711	540	1+
321.86435	336	
322.93022	262	1+
323.81612	354	1+
323.88957	114	
324.01211	136	
324.87803	202	
326.87594	250	
327.03801	92	
327.87913	118	
329.87861	272	1+
329.89421	106	
334.91938	106	
336.94523	498	1+
337.14538	100	
339.83201	558	1+
340.94103	164	
341.59710	92	
342.35995	94	
344.75433	92	
344.82768	110	
347.71757	106	
348.54044	90	
354.77676	144	
358.11182	90	
358.21401	88	
363.84834	90	
366.12871	98	
367.71985	130	
END IONS

###FS:    #m/z: 340.94047 #charge 1+
###MS: 66
###MSMS: 67
BEGIN IONS
TITLE=Cmpd 49, +MS2(340.9405), 28.0-35.0eV, 1.4min #67
RTINSECONDS=85.585
SCANS=66-67
PEPMASS=340.94047	1140320
CHARGE=1+
162.21737	86	
178.94593	84	
180.86398	158	
183.97629	78	
186.88076	96	
190.93553	100	
192.88888	82	
192.92446	142	
196.88178	136	
202.41406	78	
202.92275	86	
204.90604	100	
208.93144	96	
208.95609	116	
209.88786	112	
209.94586	88	
210.93966	188	
211.94517	80	
212.87724	672	1+
213.87974	498	1+
213.93917	1054	1+
215.88769	416	
215.93789	394	
217.82588	82	
217.88034	132	
218.91456	78	
219.02890	106	
221.88969	90	
222.89497	78	
222.95183	342	1+
222.97921	92	
223.89744	108	
223.93553	86	
224.97656	130	
226.89573	116	
228.84173	92	
228.94726	344	
229.39447	78	
230.83093	82	
230.88942	686	1+
231.95071	1338	1+
232.51658	82	
232.89369	508	1+
233.89699	358	1+
233.91741	84	
233.94607	134	
234.45867	88	
234.93006	100	
235.89406	180	
236.83339	88	
238.85291	104	
238.94514	122	
239.03263	82	
240.83482	520	1+
240.90422	82	
240.96138	94	
241.11888	122	
241.23407	80	
241.90002	102	
242.93645	98	
243.83864	182	
243.97481	76	
244.08420	76	
244.95908	98	
246.06015	78	
246.44563	94	
246.97630	448	1+
247.38739	96	
248.90038	170	
249.90103	272	
249.96026	344	1+
250.94781	82	
252.89621	440	1+
254.78524	118	
254.92300	120	
254.96464	710	1+
255.07620	80	
255.36899	106	
255.44796	92	
255.92009	160	
257.79716	254	
258.84613	228	
258.86159	110	
258.90715	278	1+
259.83163	238	
259.85486	154	
259.90972	210	1+
259.95461	282	
260.83297	756	1+
261.89968	124	
263.51163	96	
264.10215	82	
265.86315	110	
265.96498	78	
267.03933	84	
267.17196	92	
267.84035	146	
268.84049	178	
269.39220	80	
270.83320	118	
272.03908	86	
272.85373	106	
272.93644	250	
272.97681	222	
273.85828	218	1+
274.89578	136	
274.91407	78	
275.79984	96	
276.81236	400	1+
276.85641	956	1+
277.96760	140	
278.84724	628	1+
279.03881	206	1+
279.89454	132	
280.08940	82	
280.85276	256	1+
280.90602	80	
282.83555	84	
282.85473	86	
282.87854	110	
283.85874	88	
287.85922	78	
288.94795	82	
289.57427	80	
290.44418	112	
290.85254	212	1+
291.24429	78	
291.43914	90	
291.80214	90	
291.88756	150	
292.50940	82	
292.81697	232	1+
292.86325	118	
293.80418	80	
294.01485	78	
294.85558	172	
295.15917	86	
295.43552	96	
295.83468	148	
295.86464	306	1+
296.43078	94	
296.55104	102	
296.81954	84	
296.97187	106	
298.84838	282	1+
299.77591	130	
299.87238	266	
300.81615	178	
301.10001	96	
301.86281	100	
302.17548	120	
302.84962	94	
302.86948	230	
303.12947	80	
304.92367	130	
306.80948	80	
306.88051	156	
307.79880	470	1+
308.29393	80	
308.82901	106	
308.89384	92	
311.83096	80	
311.96028	82	
312.80162	116	
315.86752	78	
317.82914	122	
319.87171	80	
320.85859	78	
323.88040	78	
325.80661	90	
325.89503	160	
326.87643	232	1+
327.08478	94	
327.87934	184	1+
329.21550	78	
330.81144	146	
337.97349	98	
339.37884	82	
340.79205	78	
341.89879	222	1+
END IONS

###FS:    #m/z: 507.84556 #charge 1+
###MS: 66
###MSMS: 68
BEGIN IONS
TITLE=Cmpd 50, +MS2(507.8456), 28.2-35.2eV, 1.5min #68
RTINSECONDS=86.357
SCANS=66,68
PEPMASS=507.84556	264022
CHARGE=1+
196.01551	452	1+
199.88793	186	
214.88606	290	
216.88946	202	1+
222.97380	150	
224.97716	370	
232.89718	210	
233.90587	152	
236.88600	362	1+
239.79447	174	1+
245.10909	178	1+
246.17794	138	
250.97233	166	
251.07775	286	1+
252.08071	200	1+
252.91993	144	
256.78546	236	1+
258.87783	168	
261.37655	234	1+
266.16462	280	1+
267.09770	234	1+
268.87746	214	1+
269.92205	136	
272.85287	630	1+
273.65879	168	
276.85125	244	1+
278.83216	130	
279.13094	1256	1+
284.93700	130	
285.85251	130	
286.95521	194	1+
287.12772	204	1+
287.85144	1148	1+
289.87974	300	
290.86953	802	1+
293.87150	2124	1+
294.12574	186	
294.85880	204	
296.85204	306	1+
296.96388	142	1+
297.81327	140	
298.80347	312	1+
298.83757	128	
298.87371	148	
300.84620	466	1+
302.17402	140	
302.83549	152	
302.88195	158	
303.86389	470	1+
305.86337	1338	1+
307.88925	414	
308.14191	540	1+
308.82437	198	
308.87129	1852	1+
310.15525	268	
311.16047	182	
311.81041	176	
311.88480	3598	1+
312.17597	154	
312.82720	140	
312.92856	168	
313.43470	150	
313.82291	128	
313.87654	226	
313.92495	154	
314.09353	150	1+
314.86773	848	1+
314.89805	234	
315.80955	266	1+
315.94506	146	
316.86511	508	1+
317.76566	102	1+
318.85780	132	
318.88619	246	1+
319.39404	240	1+
319.79896	166	
319.97753	252	1+
320.87632	164	
321.87250	182	
321.92828	140	
322.82756	182	
322.86610	1034	1+
322.88624	152	
323.38969	166	
323.82159	150	
323.86997	758	1+
325.89851	382	
326.88436	2312	1+
328.38838	158	
328.87727	352	
328.94046	154	
329.80729	174	
329.88172	316	
330.88296	258	
331.82172	178	
331.89061	558	1+
332.87418	648	1+
333.82250	542	1+
336.94655	128	
337.88072	278	1+
338.07944	140	
338.39566	254	1+
338.84259	142	
339.88233	178	
340.32866	174	1+
340.90765	306	1+
344.76033	160	1+
345.15554	138	
346.77296	354	1+
347.73960	406	1+
347.83704	288	1+
349.89746	150	
350.84774	276	1+
350.88697	536	1+
351.19738	130	
351.91758	136	
353.17471	266	1+
353.71817	152	
353.84927	384	
353.89765	304	1+
354.84373	182	
354.87097	202	1+
355.85109	126	
355.87679	136	1+
355.92228	138	1+
356.77245	246	1+
357.21082	128	
357.86852	344	1+
358.86965	276	1+
361.01991	166	
362.86300	130	
363.87991	224	1+
363.95798	166	
364.25287	150	1+
366.05415	138	
366.73511	148	
366.84023	408	
366.88393	140	
366.89378	136	
367.70694	954	1+
367.76448	212	
367.83913	192	
368.70838	548	1+
368.89673	406	1+
369.36405	138	
369.83652	336	
370.83459	174	
371.02413	142	
371.18135	154	
371.72581	314	1+
372.78870	128	
372.88029	150	
373.71865	324	1+
373.77350	214	1+
373.83397	368	1+
375.38343	196	1+
375.88188	172	
376.87579	170	
377.73608	146	
378.80954	148	
380.72228	324	
380.78627	148	
380.85185	132	
381.72155	154	
381.84023	142	
382.71383	302	1+
382.85367	178	
384.85128	2258	1+
385.74359	192	1+
385.77810	142	
386.79964	134	
387.72011	144	
387.77102	130	
387.84577	558	1+
388.73545	130	
388.78819	232	
388.84714	350	1+
388.86540	146	
389.20090	474	1+
390.05910	208	1+
390.78184	378	1+
390.84221	512	
391.06336	164	1+
391.84142	276	
392.71966	164	1+
392.73471	128	
392.83131	340	
392.85907	226	
393.80081	126	
394.78255	148	
394.81368	234	1+
394.87393	228	
395.75647	214	1+
395.81562	168	1+
396.73188	308	1+
396.88927	144	
398.72835	828	1+
398.89096	188	1+
399.70681	126	
399.84883	630	1+
401.78975	174	
401.85931	982	1+
403.79216	148	
405.73108	164	
405.79462	164	
405.87591	464	
407.68536	222	1+
407.73276	130	
407.75696	146	
407.86404	3110	1+
409.73007	1072	1+
409.85723	868	1+
410.73396	624	1+
410.83707	1048	1+
411.81348	140	
412.16617	128	
413.75699	192	1+
413.85544	164	
413.87326	366	1+
415.72645	230	1+
415.84438	254	1+
416.87743	274	
418.85124	276	1+
421.87112	1092	1+
423.77140	298	
423.82509	346	1+
424.09196	136	
424.82878	210	1+
424.86774	274	
425.74969	300	
426.74794	308	
426.86192	1078	1+
426.94025	138	
427.08190	338	1+
427.73540	518	
427.88401	606	1+
428.08246	204	1+
428.74204	526	
428.85471	436	
428.88588	432	1+
429.70012	340	1+
429.73581	914	1+
429.76957	140	
429.83336	246	
430.73929	574	1+
431.86902	792	1+
433.86239	126	
434.87980	238	1+
439.89281	470	1+
440.67634	224	1+
440.83984	184	1+
440.95240	188	1+
441.87749	138	
442.87581	196	
443.75635	288	
444.87278	2546	1+
445.71969	166	
445.74205	438	1+
446.74085	240	1+
447.70386	568	1+
448.70620	326	1+
448.89223	158	
449.87835	430	1+
450.74739	618	1+
450.76606	174	
457.90454	368	
459.91172	206	1+
462.88148	356	
462.90758	248	1+
463.88600	536	1+
464.88949	360	1+
467.88745	1028	1+
468.76834	162	
469.89143	270	1+
471.65517	212	1+
475.24253	128	
475.77377	134	
485.90021	388	1+
486.79127	132	
487.09447	126	
490.90692	130	
503.63305	200	1+
508.73007	132	
509.85792	238	1+
END IONS

###FS:    #m/z: 336.94570 #charge 1+
###MS: 66
###MSMS: 69
BEGIN IONS
TITLE=Cmpd 51, +MS2(336.9457), 28.0-35.0eV, 1.5min #69
RTINSECONDS=87.1295
SCANS=66,69
PEPMASS=336.94570	148304
CHARGE=1+
112.31528	126	
187.87720	122	
196.88984	100	
198.96805	80	
201.00823	106	
205.94300	198	1+
205.97490	82	
206.97638	86	
207.97147	120	
208.88575	88	
209.88823	138	
210.87913	136	
211.94343	4636	
212.07750	98	
212.87805	2534	1+
212.94692	110	
213.12862	80	
213.93981	1760	1+
215.00605	94	
215.88763	260	1+
215.93479	370	
217.88117	238	
217.93628	84	
219.53690	106	
222.38377	82	
222.97373	98	
223.87113	86	
223.90049	88	
223.96629	140	
224.83305	84	
225.53502	92	
226.55039	106	
226.97190	104	
227.78628	84	
227.89107	540	1+
229.95426	4010	1+
230.88734	2694	1+
231.95008	2132	1+
232.06856	92	
232.39651	80	
232.97716	86	
233.82547	108	
233.89689	254	
233.94576	106	
234.82370	140	
234.89529	114	
234.97760	94	
235.82711	116	
236.37869	92	
236.89163	98	
238.45935	92	
239.78707	84	
239.90253	144	
240.83190	392	1+
240.85149	122	
242.80638	154	
244.88281	98	
245.79663	92	
245.84091	86	
246.90348	122	
246.94708	120	
246.97533	242	
247.96621	950	
248.50868	94	
248.89920	1268	1+
248.99267	112	
249.00459	108	
249.96014	646	
249.99557	84	
250.10042	102	
250.83135	120	
250.84422	88	
250.94786	196	
251.06894	168	
251.83038	132	
251.92142	132	
252.36006	86	
252.83751	112	
252.97063	2326	1+
253.45956	94	
253.82947	190	1+
253.90745	642	1+
253.93662	92	
254.96528	1288	1+
255.07463	238	
256.78198	94	
256.84920	80	
256.86871	80	
257.04356	82	
257.54220	88	
257.86491	222	1+
258.00516	92	
258.84761	534	1+
258.86738	150	1+
259.79720	84	
259.82359	448	1+
259.95953	96	
260.82740	372	1+
263.82939	116	
263.97414	82	
265.08836	114	
265.35249	90	
265.97506	120	
266.84814	142	
267.83791	274	
268.83840	1232	1+
270.02865	80	
270.98286	468	1+
271.84746	162	
271.91664	112	
273.79268	114	
273.81820	100	
273.91352	92	
274.85958	90	
275.38479	106	
275.87340	102	
276.06592	82	
276.85692	570	1+
277.01144	84	
277.83354	224	
278.83509	812	1+
279.10281	100	
279.51020	80	
279.82721	108	
279.88168	98	
279.97164	158	
280.88538	96	
281.04601	270	1+
281.80050	100	
282.11949	92	
284.51917	92	
285.78175	88	
285.84545	1288	1+
287.84850	782	1+
288.96046	94	
290.39215	94	
291.86689	130	
292.11225	82	
292.85090	280	1+
292.99654	84	
293.48838	92	
293.52219	86	
293.99810	282	1+
294.87218	140	
296.80909	80	
296.99256	118	
299.87239	142	
301.79472	86	
305.87862	92	
307.76478	80	
307.81604	164	1+
307.88870	126	
308.86897	224	
308.90241	178	
308.93561	82	
309.86721	318	
310.58488	82	
310.87507	202	
311.78255	86	
311.86864	120	
312.84978	128	
314.01980	88	
316.82088	212	1+
316.88585	84	
318.59490	84	
318.86462	82	
319.51412	96	
322.86640	106	
322.94722	92	
323.77746	88	
324.32776	90	
325.83789	80	
328.02010	94	
329.55898	82	
329.83509	80	
329.88619	382	1+
330.88488	330	1+
331.88608	238	1+
335.90432	80	
336.76172	198	1+
339.68665	80	
340.02803	106	
340.89917	126	
342.39396	82	
END IONS

###FS:    #m/z: 340.94022 #charge 1+
###MS: 70
###MSMS: 71
BEGIN IONS
TITLE=Cmpd 52, +MS2(340.9402), 28.0-35.0eV, 1.5min #71
RTINSECONDS=90.797
SCANS=70-71
PEPMASS=340.94022	1553730
CHARGE=1+
192.01323	84	
192.89064	104	
192.92748	278	
195.88227	162	
196.88549	182	
205.01667	110	
206.93213	104	
206.94920	148	
206.96547	182	1+
209.94530	166	
210.93764	144	
211.90046	80	
212.08633	84	
212.87574	286	
213.87847	182	
213.93942	1332	1+
214.89280	112	
215.42738	78	
215.88723	500	1+
215.93831	614	1+
217.88028	342	1+
221.86937	80	
222.39644	80	
222.94970	112	
223.95721	334	1+
224.97532	100	
226.87211	82	
226.94719	156	
228.89808	78	
228.94124	128	
229.39099	86	
230.88982	214	
231.88871	222	
231.95017	1378	1+
232.88874	564	1+
232.90250	124	
233.94600	328	1+
235.04359	86	
235.83867	84	
235.94577	124	
236.89140	80	
238.90139	162	
238.96607	78	
239.89892	84	
240.84569	134	
240.96322	172	
241.33323	78	
241.84097	232	
242.84053	210	
243.84038	118	
246.43986	84	
246.97700	318	1+
248.87852	90	
249.89975	158	
249.96188	196	
250.90774	106	
250.98869	78	
251.11322	92	
251.95476	124	
253.83414	102	
254.96531	650	1+
255.14045	170	
255.90312	78	
255.92463	118	
256.96082	242	
257.84999	102	
257.96480	154	
258.84578	480	1+
258.91410	140	
259.95622	350	1+
260.38370	114	
260.83197	760	1+
261.91132	78	
262.17805	90	
262.35395	82	
262.84034	158	
263.85184	160	
265.08179	156	
265.90702	80	
266.02501	78	
266.86801	134	
266.88604	116	
267.83931	488	1+
268.79615	196	1+
268.84155	486	1+
270.83239	78	
270.92619	92	
271.95401	80	
272.79205	218	1+
272.84648	186	
272.93390	138	
272.97753	262	
275.81047	280	1+
276.85216	344	
277.85951	418	
277.96460	108	
278.84475	640	1+
278.92530	78	
279.43031	130	
279.99906	252	1+
280.84795	132	
281.03785	90	
281.81267	118	
281.86056	310	1+
282.05348	82	
282.42873	102	
282.44340	84	
282.85135	204	1+
283.09987	82	
285.10979	92	
286.40894	86	
287.80727	86	
287.91782	90	
289.78779	98	
290.47764	98	
290.80653	82	
290.87710	202	1+
290.93606	82	
291.44936	80	
291.97405	78	
292.43578	92	
292.81419	214	
293.82226	112	
294.85724	178	
295.00238	110	
295.84642	144	
295.88250	98	
296.38191	80	
296.85852	132	
297.84861	80	
297.88470	118	
297.97725	118	
297.99903	92	
298.15166	88	
298.78939	152	
300.81420	80	
301.37265	98	
301.80228	100	
301.85771	118	
302.85798	146	
302.88379	96	
303.60462	112	
303.86288	80	
303.95524	86	
304.44160	104	
305.03191	188	1+
306.60097	82	
306.88025	94	
307.80391	142	
307.88155	180	1+
309.43036	88	
310.13153	158	
310.86944	112	
310.89425	82	
311.87511	120	
312.82663	78	
312.86529	184	1+
313.90252	76	
314.36809	98	
314.92785	76	
315.34436	82	
317.93140	80	
318.41516	92	
318.81628	80	
319.40858	78	
322.07387	78	
323.05663	126	
324.89277	102	
324.96055	90	
328.88958	178	
329.18211	84	
329.87010	162	
332.87476	104	
335.89303	84	
337.09343	146	
342.16439	86	
342.28720	78	
END IONS

###FS:    #m/z: 507.84541 #charge 1+
###MS: 70
###MSMS: 72
BEGIN IONS
TITLE=Cmpd 53, +MS2(507.8454), 28.2-35.2eV, 1.6min #72
RTINSECONDS=91.5685
SCANS=70,72
PEPMASS=507.84541	284576
CHARGE=1+
196.01476	438	1+
199.88186	138	
209.94351	152	
210.03151	196	1+
214.88209	256	
215.88253	218	
226.06343	146	
231.89461	492	1+
232.89806	422	1+
236.88602	348	
238.06254	158	
250.87545	216	1+
250.90239	144	
250.97078	254	
254.08736	144	
255.78919	202	1+
255.87049	180	1+
257.89452	166	
257.97769	174	
259.86489	146	
260.87802	440	1+
261.38473	150	
266.16554	220	
268.89542	152	
270.39011	194	1+
270.86582	254	1+
272.85259	204	
273.85222	252	
276.39454	252	1+
276.80094	190	
279.10937	190	
279.13143	1686	1+
280.82567	252	1+
281.37825	140	
287.85227	1012	
288.84241	202	
288.86744	162	
289.88174	500	
290.37840	150	
290.86421	1102	1+
291.13310	162	
293.13134	236	1+
293.87228	2160	1+
296.82168	142	
296.87344	142	
298.84065	214	
299.84900	140	
300.80680	138	
300.85024	548	1+
302.88616	140	
303.86656	858	
304.88460	254	
305.86207	1122	
306.90669	150	
307.87461	192	
307.88927	396	
308.14082	718	1+
308.37339	190	1+
308.87361	1582	1+
310.15763	300	
310.88484	230	
311.15959	188	
311.88249	4138	1+
314.86299	840	1+
315.82130	266	1+
316.86238	380	1+
318.86092	244	
318.88770	162	
319.87139	328	1+
319.89213	164	
321.41379	228	1+
321.81030	152	
322.16723	144	
322.88809	182	
323.86520	778	1+
324.37462	236	
324.86392	442	1+
325.89916	244	
326.82372	138	
326.88209	3608	1+
327.90148	220	
329.90147	290	1+
330.75174	208	1+
330.87933	182	
331.87612	196	
332.87275	952	1+
333.81875	148	
333.84473	154	
333.99370	268	1+
334.82888	478	1+
336.86883	210	
336.94405	226	1+
337.01938	140	
337.87761	614	1+
339.97120	138	
343.88581	204	1+
347.77388	166	
347.92182	236	1+
348.90326	342	1+
349.79816	140	
349.90870	198	1+
350.05375	238	1+
350.76198	260	1+
350.82667	166	
350.89124	402	
351.85830	144	
351.87684	220	1+
352.77941	184	1+
353.85281	156	
353.88677	144	
355.89003	492	1+
356.85358	304	1+
357.74479	174	1+
357.77887	272	1+
360.87104	268	1+
361.04404	146	1+
362.84109	258	1+
363.91305	144	
365.71292	140	
365.77450	260	1+
365.78914	158	
365.85614	142	
366.71445	170	
366.83953	1020	1+
367.70780	866	1+
367.84238	630	1+
367.89318	354	1+
368.02745	142	
368.76688	286	1+
369.72875	158	
369.83614	326	
370.02715	218	1+
370.70343	166	
370.84092	212	
371.03060	176	1+
371.72158	140	
371.87583	264	1+
373.90443	236	1+
374.76612	162	1+
374.78972	182	
374.82063	162	
376.75937	182	1+
376.84881	144	
377.79688	142	1+
377.86507	190	
377.94578	144	
378.84341	160	
379.72260	142	
379.78873	144	1+
380.71734	364	
381.04928	258	1+
381.72220	174	
381.84397	232	
382.72112	168	
382.85415	234	
383.77716	328	1+
384.84940	2266	1+
387.84842	596	1+
389.19914	250	
389.37687	148	
389.71686	200	
389.77964	322	1+
389.80005	150	
390.19778	150	
390.71292	154	
390.84178	486	
391.83398	1116	1+
393.82956	324	1+
395.05770	136	1+
397.71294	148	
397.73498	234	
398.73148	384	
399.73223	256	
399.77584	148	
399.84791	532	1+
400.39603	172	
400.73637	168	
400.87100	152	
402.86262	202	
403.68789	186	1+
403.87260	552	
404.75372	338	1+
404.86928	346	
405.77461	184	
405.86027	236	
405.88679	196	
406.75930	274	1+
406.86429	226	
407.72711	410	
407.86608	3790	1+
408.85139	1738	1+
409.72179	772	1+
409.80964	142	
410.07596	236	1+
410.73533	236	
410.84370	638	1+
411.73055	160	
411.80937	422	
412.72983	514	1+
412.84615	280	
413.87292	442	1+
414.69219	162	
414.81602	256	1+
417.86125	152	
421.88603	660	1+
423.76813	270	
423.78801	190	
423.87220	160	
424.68293	220	1+
424.73110	414	1+
424.77993	138	
424.87276	176	
425.87519	168	
426.81393	322	1+
426.86208	1310	1+
427.73483	1162	1+
427.81194	188	1+
428.84785	836	
428.89039	144	
429.70333	182	
429.83561	182	
430.70145	170	
430.73783	394	1+
430.85027	214	
430.86626	650	1+
431.03560	146	
431.68139	200	1+
434.89113	154	
435.88784	200	
439.89408	240	
440.69891	182	
443.76363	172	
444.87181	1950	1+
445.74039	588	1+
446.68315	202	
446.87571	448	1+
447.70922	278	
448.25277	138	
449.69443	174	
449.88080	262	
450.69996	212	
450.77143	220	1+
450.83965	154	
450.87574	222	1+
454.26616	144	
458.90343	150	
462.88198	1140	1+
464.65734	114	1+
465.72201	250	1+
467.78539	188	1+
467.88994	654	
468.89019	610	1+
469.70365	142	
469.81801	120	1+
475.23804	158	
479.69704	196	1+
481.78505	142	
485.89970	628	1+
490.88766	100	1+
509.28557	182	1+
509.86273	342	1+
END IONS

###FS:    #m/z: 336.94557 #charge 1+
###MS: 70
###MSMS: 73
BEGIN IONS
TITLE=Cmpd 54, +MS2(336.9456), 28.0-35.0eV, 1.6min #73
RTINSECONDS=92.341
SCANS=70,73
PEPMASS=336.94557	154884
CHARGE=1+
49.71855	78	
184.87019	82	
189.86171	80	
199.94424	104	
201.74381	82	
203.61787	112	
206.94774	126	
208.39725	108	
208.88392	108	
209.94460	144	
210.37674	78	
210.88347	452	1+
211.94417	3806	
212.87709	2530	1+
212.94569	100	
213.94039	1944	
214.93589	284	1+
216.89039	280	1+
217.87081	88	
224.97385	198	1+
226.07007	104	
226.96959	114	
227.95561	86	
228.89640	168	
229.90678	110	
229.95491	3378	1+
230.86242	80	
230.88885	2432	1+
231.95042	2012	1+
233.06920	86	
233.82454	264	1+
233.89714	116	
233.94820	334	1+
234.89740	126	
235.89263	100	
236.89234	82	
237.96881	86	
238.84210	104	
240.07420	106	
240.51969	84	
240.83182	100	
241.84054	150	
242.86179	86	
242.99195	86	
244.94884	110	
246.57084	92	
246.85292	170	1+
246.90657	134	
246.94330	120	
246.97349	114	
247.96619	1270	1+
248.03262	96	
248.04886	80	
248.90060	766	1+
249.37652	100	
249.95795	748	1+
250.83013	278	
250.90686	102	
251.82944	468	1+
251.95382	130	
251.97391	100	
252.04481	98	
252.08477	164	1+
252.96971	1754	1+
253.90472	572	1+
254.84394	274	1+
254.96611	1580	1+
255.06244	86	
255.16505	84	
255.78147	80	
255.91671	102	
256.96109	78	
257.40816	84	
257.84837	548	1+
258.34859	106	
259.95194	92	
260.94572	142	
261.83085	122	
261.86376	190	
262.80058	92	
262.82811	112	
262.95280	104	
263.58323	96	
263.84668	80	
265.00704	108	
265.08465	138	
267.84068	256	
267.90892	82	
267.93540	96	
268.80229	94	
268.83890	1196	1+
268.88461	92	
269.11621	106	
269.79667	98	
270.39716	90	
270.60290	82	
270.85946	162	
270.98120	78	
271.43773	88	
271.80010	84	
271.85050	256	1+
271.88326	102	
271.91672	220	
272.92691	86	
273.79686	144	
275.85002	470	1+
277.36098	124	
277.39381	92	
278.85979	162	
279.83401	208	
279.87596	88	
280.79092	78	
280.85850	84	
281.05130	154	
281.08080	98	
281.39589	80	
282.85492	104	
283.39993	96	
283.78848	84	
283.96621	98	
285.40621	78	
285.84956	126	
286.85144	1032	1+
287.65509	82	
287.81358	86	
287.88221	92	
288.86100	206	
289.08249	192	
289.85544	228	1+
291.82076	92	
292.86174	120	
293.04281	94	
294.14748	82	
295.01043	96	
297.79662	186	1+
297.81058	134	
297.91448	112	
297.99050	92	
298.30644	90	
298.32259	144	
299.87197	88	
300.84413	88	
300.86327	90	
303.80256	132	
303.94666	120	
304.88693	182	1+
305.85831	132	
306.88679	78	
309.84296	82	
309.87278	162	
310.87407	248	
311.86125	82	
311.88665	146	
311.98215	94	
315.81918	88	
315.89751	118	
316.75782	148	
316.84861	92	
317.83922	82	
321.00592	80	
321.82118	132	
322.16422	104	
324.89003	390	1+
325.38147	98	
327.37317	98	
328.20267	80	
328.88196	146	
328.90180	86	
329.87308	92	
330.39747	80	
334.56866	86	
335.69017	88	
336.38127	94	
336.97838	84	
338.03637	80	
338.87003	80	
339.93771	92	
340.83046	108	
341.39759	86	
END IONS

###FS:    #m/z: 322.92955 #charge 1+
###MS: 74
###MSMS: 75
BEGIN IONS
TITLE=Cmpd 55, +MS2(322.9296), 28.0-35.0eV, 1.6min #75
RTINSECONDS=96.0185
SCANS=74-75
PEPMASS=322.92955	4563374
CHARGE=1+
189.86346	84	
191.87361	84	
192.88887	140	
194.02267	74	
196.09459	76	
198.89346	74	
198.92483	84	
200.87263	84	
201.04244	140	
206.37987	90	
210.54065	78	
212.87612	192	
213.90171	76	
215.84587	86	
218.85427	82	
220.87617	72	
221.05798	100	
221.96464	142	
222.81372	192	1+
222.95296	518	1+
223.94265	78	
223.95754	342	1+
227.13850	100	
227.93090	232	
227.95543	106	
228.09297	74	
228.89112	76	
229.84238	260	1+
230.89101	338	1+
233.02236	108	
233.39168	92	
234.88351	86	
236.83471	202	
237.93448	78	
238.88112	100	
238.93788	168	
240.79176	78	
240.88330	76	
240.94008	3280	
241.20380	128	1+
241.90444	102	
241.94106	3088	
242.82897	102	
242.94121	9712	1+
243.81616	406	1+
243.83667	80	
244.94013	2084	1+
245.87561	86	
246.12596	76	
246.40329	100	
246.97453	444	1+
247.85301	152	
248.03835	78	
248.13152	90	
248.85489	106	
248.90098	178	
249.93720	78	
250.94581	74	
250.97096	118	
251.78940	76	
251.92661	88	
252.43040	86	
252.59214	98	
252.92807	74	
252.98485	100	
253.88274	144	
254.87500	74	
255.77858	128	
255.79500	88	
256.40607	76	
256.83578	156	
257.07699	76	
257.79752	150	
257.83557	76	
258.52438	86	
258.83373	156	
259.10373	78	
260.80379	142	
260.83379	102	
261.02204	74	
261.41081	88	
261.82809	894	1+
262.83016	556	1+
263.03550	74	
263.34405	94	
264.86678	72	
265.08810	82	
266.85455	142	
266.86704	160	
267.41892	100	
267.84263	86	
268.02370	76	
268.44005	76	
268.57283	84	
268.81059	78	
268.85870	76	
268.90130	92	
269.62207	90	
269.80072	122	
269.84671	296	1+
270.34638	80	
270.79870	72	
271.12455	84	
271.79461	124	
272.17303	170	
272.88418	74	
273.79108	180	
273.80415	106	
274.79029	152	
274.94527	172	1+
275.41765	74	
275.80055	80	
275.98738	224	1+
276.01292	84	
276.81762	154	
278.33505	86	
278.88654	104	
279.09288	552	1+
279.85622	274	1+
280.83630	78	
281.06403	210	1+
282.85816	72	
283.09395	78	
283.79035	100	
283.84983	108	
284.29290	574	1+
284.79043	80	
284.84314	108	
285.86806	312	1+
288.08042	84	
288.43889	94	
288.55133	88	
288.90177	122	
289.81278	118	
290.85524	230	1+
291.05985	108	
292.80647	136	
293.80909	78	
293.87607	80	
294.85742	142	
294.90832	80	
295.81323	220	1+
296.91072	76	
297.78931	82	
297.88075	98	
298.78401	82	
298.80147	316	1+
299.05459	128	
299.78440	176	
299.80501	242	1+
302.87875	88	
305.06550	82	
306.82053	80	
307.10354	86	
307.38390	72	
307.88931	120	
309.88130	132	
310.07644	82	
310.27529	80	
310.77082	78	
310.87249	96	
311.88252	94	
314.86902	74	
315.89376	96	
316.82856	82	
317.86857	136	
320.08720	78	
320.13092	88	
322.37805	80	
324.13529	72	
324.86758	74	
324.89489	436	1+
324.92312	86	
325.89762	316	1+
326.87900	76	
328.32330	90	
END IONS

###FS:    #m/z: 363.95626 #charge 1+
###MS: 74
###MSMS: 76
BEGIN IONS
TITLE=Cmpd 56, +MS2(363.9563), 28.0-35.0eV, 1.6min #76
RTINSECONDS=96.7905
SCANS=74,76
PEPMASS=363.95626	945634
CHARGE=1+
45.16281	130	
107.88463	98	
178.94575	176	
187.86545	114	
189.86389	440	1+
191.85959	328	
194.88783	114	
196.88153	268	
207.87342	554	1+
209.86430	146	
209.94297	1630	1+
210.88709	460	
212.87845	2594	1+
212.90708	86	
214.89458	164	
215.89621	136	
222.95187	1190	1+
223.88176	356	1+
224.94784	1800	1+
224.97162	170	
226.86488	86	
226.94685	13218	1+
227.87834	168	
227.89403	550	1+
227.93160	224	
227.98330	88	
228.89632	466	1+
228.94164	13646	1+
229.22048	86	1+
229.79372	124	
230.80644	90	
230.82091	96	
230.88867	4060	1+
232.88542	810	1+
234.43227	112	
234.88019	314	1+
234.92967	150	
235.81658	240	1+
236.05553	88	
238.06223	94	
238.94085	118	
239.14456	94	
239.92200	88	
240.08532	128	
240.93968	520	
240.96300	394	
241.94122	450	
241.95828	1540	1+
242.36648	92	
242.82309	160	
242.94077	1816	1+
242.95970	1108	1+
243.81966	156	
243.92582	90	
244.81927	148	
244.95658	5448	1+
245.44412	88	
245.83307	144	
245.85285	104	
245.93995	314	
246.80377	90	
246.90914	138	
246.95224	6844	1+
247.80935	130	
248.01509	88	
248.80422	370	
248.89950	1832	1+
250.89662	322	1+
250.91671	88	
250.96937	166	
251.07350	122	
251.11073	168	1+
251.87065	88	
253.83721	206	1+
253.90721	316	1+
256.53789	92	
258.83415	252	
258.97203	126	
259.44126	88	
259.83996	108	
259.90048	94	
259.97336	136	
260.83389	166	
260.86529	90	
260.96804	534	1+
261.00398	98	
261.79999	110	
261.82763	670	1+
262.35476	94	
263.85672	90	
264.10614	96	
265.08821	86	
265.81666	154	
265.98433	218	
266.78307	402	1+
266.81138	186	
266.86238	194	1+
266.96317	104	
266.99954	90	
267.81299	168	
267.97351	912	1+
268.80499	86	
268.84226	116	
268.95692	166	
269.80758	164	
269.85622	154	
269.96725	1184	1+
271.43381	88	
271.87089	124	
271.91667	454	1+
271.97408	88	
272.84848	140	
273.79563	218	1+
274.53157	88	
274.85616	136	
277.84254	436	1+
278.09700	406	1+
278.79764	142	
278.84674	374	1+
279.10208	280	1+
279.79034	1058	1+
281.11430	96	
281.85430	124	
282.78303	394	1+
283.85279	254	
283.98172	208	
284.82114	124	
284.87542	126	
285.79526	214	
285.84487	736	1+
286.80615	380	1+
286.86511	106	
286.91830	110	
287.41577	98	
288.43857	92	
289.05189	290	1+
289.86555	170	
290.85446	132	
291.80317	90	
291.95934	90	
293.86831	260	
294.12436	88	
296.42404	86	
296.80584	240	
297.11603	102	
297.80763	270	
297.86023	208	1+
298.80257	1470	1+
299.78229	90	
299.98903	94	
300.79948	714	1+
301.86215	474	1+
301.96141	110	
302.80283	270	1+
302.82380	86	
302.88822	98	
303.03774	96	
303.85526	1152	1+
304.44132	88	
305.29251	90	
305.87565	492	1+
306.88222	378	1+
307.13213	96	
307.83824	94	
307.92830	192	1+
309.87015	196	
310.87705	336	1+
311.92995	156	1+
312.42886	96	
314.91812	114	
315.43804	96	
316.81364	416	1+
316.90938	104	
318.93187	126	
319.82276	126	
319.86736	142	
319.93984	152	
319.95933	120	
321.81607	124	
321.86750	106	
322.93134	520	1+
324.08994	150	1+
324.43185	100	
324.87678	88	
324.89432	132	
325.88760	108	
326.87300	424	
327.87946	202	
328.88788	142	
331.06721	98	
331.42286	92	
332.87705	86	
336.94648	302	
337.94188	128	
339.75018	86	
339.82847	156	
340.82064	110	
340.93857	370	1+
345.72421	92	
346.50992	92	
346.75314	202	1+
349.02178	92	
349.38457	92	
350.73064	86	
352.78493	94	
353.75910	132	
355.42122	92	
357.79734	124	
358.75748	172	1+
363.75502	128	
365.77667	154	1+
END IONS

###FS:    #m/z: 507.84519 #charge 1+
###MS: 74
###MSMS: 77
BEGIN IONS
TITLE=Cmpd 57, +MS2(507.8452), 28.2-35.2eV, 1.7min #77
RTINSECONDS=97.5625
SCANS=74,77
PEPMASS=507.84519	303316
CHARGE=1+
196.01668	384	1+
214.88611	274	
224.97803	440	
228.88789	200	1+
232.89771	388	1+
234.88760	136	
236.88726	182	
246.18082	158	
250.90794	338	1+
255.95797	140	
258.87593	274	1+
260.88189	174	
261.07991	130	1+
261.11694	136	
261.37924	236	1+
263.10292	142	
266.16813	138	
270.85784	148	
272.85759	250	
274.80646	258	1+
278.85243	210	1+
279.13125	1016	1+
280.40218	152	
280.87967	136	
281.96380	222	1+
285.85669	240	
286.39250	162	
286.78950	146	
287.85371	1038	1+
287.88893	148	
289.80097	240	1+
289.87976	400	
290.39068	144	
290.80469	160	1+
290.86438	1244	1+
292.81018	180	1+
293.87257	2166	1+
296.84830	214	
296.93706	180	
297.86731	188	1+
298.80178	168	
298.85474	154	
299.83948	140	
300.84613	526	1+
303.86657	420	
304.88217	138	
305.86141	1568	1+
306.87999	180	
307.05435	152	
307.88714	560	
308.14060	632	1+
308.81534	184	
308.84954	156	
308.87195	1846	1+
309.88750	554	
310.15749	344	1+
310.85001	230	
311.07316	192	1+
311.88283	4332	1+
312.02376	130	1+
313.40635	140	
314.86490	396	
315.86464	282	
315.87930	206	
316.86002	234	
316.88876	444	1+
317.86729	148	
317.89444	300	1+
318.85715	198	
319.86423	194	
320.86668	170	
322.38267	156	1+
322.81302	192	1+
322.89756	164	
323.87378	420	
324.86389	220	
326.85538	138	
326.88203	3582	1+
328.37855	168	
328.86816	702	1+
329.89255	272	
330.16396	138	
330.82821	156	
330.87809	248	
330.97272	216	1+
331.17070	140	
331.88941	240	
332.81281	150	
332.87292	1114	1+
332.94324	160	1+
333.08416	186	1+
334.80636	262	1+
334.89635	282	
335.84282	180	
335.88760	162	
337.87840	448	1+
338.07852	210	1+
338.18054	152	
338.80941	214	1+
338.83900	166	1+
339.90144	258	1+
341.00095	138	
344.14635	188	1+
345.77146	222	1+
346.86172	170	
346.87942	136	
347.81260	308	1+
348.15962	136	
348.83847	194	1+
349.75114	160	
349.87985	466	1+
350.88437	392	1+
352.01286	160	
353.85131	538	
353.89379	192	
355.78065	192	1+
355.88751	332	
356.37286	182	
356.83845	144	
356.89024	414	1+
357.33168	268	1+
357.84836	132	
361.75623	138	
366.83941	706	1+
367.04476	170	
367.70547	462	1+
367.73264	230	1+
367.76989	170	
367.79550	208	
368.70779	380	1+
368.83144	264	
368.89458	460	1+
369.73147	210	
370.71526	132	
370.78290	276	1+
370.80563	156	
370.84141	186	
371.19003	202	
372.37984	210	1+
372.77836	142	
372.82352	358	1+
373.72520	194	
373.82568	244	1+
373.87204	224	
375.85796	186	
376.04114	188	1+
376.73953	158	
377.78161	202	
378.73463	348	1+
379.71628	332	1+
381.83391	598	1+
383.71363	376	1+
383.77389	334	1+
384.84877	2668	1+
385.77591	140	
386.73049	212	
387.84458	564	1+
388.04280	198	1+
388.73117	190	
389.20287	140	
390.84189	596	
391.06064	192	1+
391.84590	354	
392.73591	286	1+
392.82666	688	1+
392.87574	144	
393.88685	136	
394.83839	200	
395.82872	144	
396.38371	222	1+
396.86312	132	
397.86812	228	1+
398.73066	248	
398.86995	156	1+
399.70819	332	1+
399.72936	338	1+
399.85054	694	1+
402.86141	1030	1+
403.86719	614	1+
405.76555	146	
405.87355	492	
405.90125	150	
406.85700	156	
407.72869	134	
407.74615	178	
407.86659	1202	
408.85776	1546	1+
409.31548	148	1+
409.71554	216	
409.73853	222	
410.72240	138	
410.83558	1028	1+
411.73559	182	
411.81035	468	1+
412.72962	310	
412.84593	280	1+
412.87449	838	1+
413.07374	234	
413.87870	566	1+
414.85554	276	
415.86966	432	1+
417.82287	274	1+
417.85634	312	1+
420.77764	374	1+
421.74549	362	1+
421.88365	208	
422.86601	256	
423.77166	226	
424.82835	164	
425.68755	130	1+
425.75654	788	1+
425.86927	278	
426.86254	1196	1+
427.73495	550	
428.74737	474	
428.85021	394	
428.88351	396	
429.69695	148	
429.74137	968	1+
429.82613	166	
429.84992	288	
430.74144	658	1+
430.84765	262	
431.86368	334	
432.77698	150	
432.86962	244	
432.88552	236	
433.84980	368	1+
433.87258	160	
434.89153	156	
435.70624	170	
436.71407	314	1+
436.75562	220	1+
439.89317	426	1+
440.89464	240	1+
443.79980	244	1+
444.71586	138	
444.87304	1916	1+
445.09801	168	1+
445.69145	140	
445.74234	230	
446.75603	266	
446.79610	190	
447.11009	174	1+
447.24913	326	1+
447.71240	528	1+
447.88036	182	
448.74806	156	
448.76881	324	1+
448.88115	792	1+
449.69316	228	1+
449.88342	624	1+
450.75001	542	1+
451.75607	322	1+
451.87639	142	
454.74693	144	1+
457.90486	412	1+
462.88467	668	1+
465.71466	170	
467.88868	1614	1+
468.72922	178	
468.76365	300	1+
468.82382	142	
470.05765	156	
472.89675	190	
475.23906	286	1+
480.70848	230	1+
484.85099	138	
485.90124	382	
486.90072	184	
490.91113	200	
492.79708	184	1+
497.80412	170	1+
498.72554	196	1+
503.29398	142	1+
509.86434	194	1+
END IONS

###FS:    #m/z: 322.92956 #charge 1+
###MS: 78
###MSMS: 79
BEGIN IONS
TITLE=Cmpd 58, +MS2(322.9296), 28.0-35.0eV, 1.7min #79
RTINSECONDS=101.239
SCANS=78-79
PEPMASS=322.92956	4720502
CHARGE=1+
185.93315	150	
188.94072	74	
193.07145	80	
196.88368	120	
197.90065	98	
198.89169	96	
201.04171	122	
205.95034	82	
210.90441	72	
212.87655	310	
213.92887	74	
214.89264	74	
219.95304	82	
221.89175	94	
221.96132	120	
222.95280	652	1+
222.97679	80	
223.95669	458	1+
224.88293	92	
225.03931	72	
227.02206	100	
227.92971	152	
228.05743	92	
230.88858	186	
231.79081	78	
233.39200	74	
233.91722	78	
235.82412	164	
235.93867	82	
236.01209	78	
237.79268	102	
238.82756	202	
238.88488	162	1+
238.93983	570	
238.97902	92	
239.08401	82	
239.78481	106	
239.92826	76	
240.82201	332	1+
240.93958	3940	
241.08587	100	
241.94165	2836	
242.81790	772	1+
242.87537	384	1+
242.94099	8454	1+
243.06245	76	
244.93946	1904	1+
245.82620	102	
246.53425	80	
246.91033	78	
246.97364	420	1+
247.04183	122	
248.05028	80	
249.01616	72	
249.83863	94	
250.94384	76	
250.98323	76	
251.84757	72	
251.92130	86	
252.00738	84	
252.09497	90	
252.41667	96	
252.97382	86	
253.82517	80	
253.84165	166	1+
255.02403	70	
255.78154	86	
255.86963	78	
255.90519	108	
256.77806	82	
256.83431	126	
256.89130	206	1+
256.92739	94	
257.07738	74	
258.84238	108	
260.82816	826	1+
261.83138	594	1+
261.90939	92	
262.08422	84	
263.12110	90	
263.83047	78	
264.85072	280	1+
264.87380	124	
266.81864	86	
266.84018	80	
266.86587	266	1+
267.12361	108	
268.84862	82	
269.02378	72	
269.79741	190	
270.01769	76	
270.66567	92	
271.35313	86	
272.97549	84	
273.79132	126	
275.80728	132	
276.11078	76	
278.90501	76	
278.93968	76	
278.96672	82	
279.09056	610	1+
280.79064	120	
281.79167	80	
281.91726	74	
282.03694	76	
282.80459	72	
282.86493	114	
283.12288	74	
283.78603	288	1+
284.01753	106	
284.29169	304	
284.86455	94	
284.88156	82	
284.99376	78	
285.13674	84	
285.84421	118	
286.02460	86	
286.41118	78	
286.91861	82	
287.01848	74	
287.79217	138	
287.99254	74	
288.90845	78	
289.78788	372	1+
289.87089	166	
289.88630	130	
290.10353	74	
290.88183	72	
291.80457	200	
292.43567	82	
293.81510	80	
294.85227	106	
294.87617	100	
295.85789	76	
295.89302	86	
296.78333	230	1+
298.78337	288	1+
298.81784	82	
301.80479	72	
301.87065	82	
302.84337	78	
303.24296	96	
303.82268	84	
303.87587	92	
304.36747	182	
304.81304	86	
305.56303	98	
305.80687	146	
307.15141	100	
307.79744	248	
307.88992	156	
308.11829	72	
308.79555	352	1+
308.88724	142	
309.25535	90	
309.81596	108	
309.87098	298	1+
309.91027	74	
312.40732	98	
314.83416	82	
315.38783	94	
315.86131	98	
317.00562	78	
318.86240	110	
319.18018	84	
319.82050	112	
321.76976	198	1+
322.40716	74	
323.50781	90	
323.88037	122	
324.71697	72	
324.89307	398	1+
326.88709	80	
327.77365	78	
END IONS

###FS:    #m/z: 363.95622 #charge 1+
###MS: 78
###MSMS: 80
BEGIN IONS
TITLE=Cmpd 59, +MS2(363.9562), 28.0-35.0eV, 1.7min #80
RTINSECONDS=102.011
SCANS=78,80
PEPMASS=363.95622	990622
CHARGE=1+
94.74788	84	
150.53881	116	
178.94355	90	
182.86861	138	
182.93988	98	
185.92505	84	
189.86368	434	
191.85467	406	1+
196.88727	90	
199.28845	94	
200.94516	186	
204.90575	98	
205.87614	94	
207.87611	558	1+
207.94888	342	1+
209.86903	224	
209.94275	1562	1+
210.88314	742	1+
211.00232	84	
211.85591	126	
212.87815	2520	1+
212.93316	98	
215.88239	116	
218.91170	146	
222.03832	112	
222.95129	1364	1+
224.94981	1372	1+
224.96848	256	1+
225.06388	140	1+
225.88653	252	1+
226.29075	108	1+
226.94703	10400	1+
226.97246	316	
228.80001	82	
228.89309	772	1+
228.94200	11358	1+
229.08204	98	
230.82888	124	
230.88892	4940	
231.75385	124	1+
231.88426	134	
231.90300	86	
232.88721	350	
234.88373	102	
235.80439	190	1+
236.84663	86	
236.92775	88	
238.93757	118	
239.07216	136	
240.83703	152	
240.94177	1010	
240.96120	586	1+
241.82670	104	
241.93942	2070	1+
242.81876	114	
242.83292	92	
242.94158	1170	1+
242.95981	542	
243.01110	84	
243.82184	418	1+
244.86292	84	
244.91334	92	
244.95617	5644	1+
245.94222	298	
246.43598	88	
246.87470	144	
246.90415	202	
246.95219	5936	1+
247.80084	432	1+
247.84634	266	1+
247.98237	102	
248.80197	294	1+
248.84589	154	1+
248.89978	1054	1+
248.94549	90	
249.14026	90	
250.06946	220	1+
250.52014	92	
250.81283	90	
250.94927	184	
251.04464	92	
251.79291	126	
251.81029	102	
251.92181	96	
252.82517	168	1+
253.90617	318	
254.07332	112	
254.85519	84	
257.01804	92	
257.93822	110	
258.83225	496	1+
258.97068	98	
259.41355	88	
259.43707	84	
260.86730	124	
260.89493	86	
260.96864	468	1+
261.83311	314	1+
261.88353	82	
263.05585	128	
263.95458	82	
263.97590	272	1+
264.81593	190	
264.96147	166	
265.08875	86	
265.21254	102	
265.88311	94	
265.94309	202	1+
265.97175	88	
266.81255	660	1+
266.84478	82	
267.97136	444	
268.80180	98	
269.84600	208	1+
269.96816	864	1+
271.14808	86	
271.91420	132	
272.91869	88	
273.79229	156	
273.84851	88	
274.85165	136	
275.80635	126	1+
276.85804	182	
276.91593	150	1+
277.85905	110	
277.90480	228	1+
278.79113	124	
278.85184	340	1+
279.10113	194	
279.40922	134	
279.95390	92	
280.10882	96	
280.79252	730	1+
281.12121	184	
281.86038	142	
281.88435	142	
281.98654	110	
282.08317	154	1+
282.78830	148	
282.84898	414	1+
283.78424	368	1+
283.85002	278	1+
283.87457	274	1+
284.79841	154	
284.82410	218	
285.82340	84	
285.84474	954	1+
285.92699	172	1+
285.99583	90	
286.79763	110	
288.78688	120	
289.07282	104	1+
290.78928	274	1+
290.85749	110	
291.10811	108	
292.43557	86	
293.14772	84	
293.84872	186	1+
294.08445	88	
294.15378	82	
294.42982	102	
295.12989	104	
296.80637	234	
296.88511	202	1+
296.98676	86	
297.80110	1928	1+
298.43799	92	
298.80400	1640	1+
299.82504	100	
299.86070	92	
300.81304	260	
300.87064	96	
300.99380	100	
301.80850	136	
301.85900	624	1+
302.95443	84	
303.37098	96	
303.44188	82	
303.80726	128	
303.85494	1320	1+
303.94207	84	
305.86192	126	
305.88925	84	
306.81465	168	1+
307.19251	86	
308.26274	84	
308.86812	104	
309.86466	150	1+
311.33208	94	
312.87533	120	
315.44453	100	
315.81789	126	
316.81321	410	1+
317.81655	314	1+
318.93001	448	1+
319.86822	302	1+
321.81834	196	1+
321.87368	270	1+
322.92811	248	1+
323.36876	88	
323.82723	90	
324.89009	150	
326.87442	360	1+
328.88528	138	
336.94262	454	1+
337.11811	154	
338.94524	128	
339.82638	374	1+
339.86325	98	
340.94184	286	
341.71222	162	1+
343.87756	196	1+
344.38270	88	
348.09618	104	
351.76376	106	
352.89001	94	
356.77442	126	
358.78141	86	
361.28149	88	
361.71265	280	1+
361.90493	104	
363.73238	90	
367.75900	92	
END IONS

###FS:    #m/z: 336.94550 #charge 1+
###MS: 78
###MSMS: 81
BEGIN IONS
TITLE=Cmpd 60, +MS2(336.9455), 28.0-35.0eV, 1.8min #81
RTINSECONDS=102.783
SCANS=78,81
PEPMASS=336.94550	153154
CHARGE=1+
117.75017	88	
119.81133	86	
178.10770	102	
182.86550	324	1+
205.96641	120	
209.89070	94	
209.94398	126	
211.94389	3014	1+
212.00593	78	
212.87770	1680	1+
213.93967	1496	1+
214.89524	134	
215.88645	348	
215.93706	430	1+
217.88529	128	
223.90541	136	
224.96981	116	
226.89279	98	
226.90556	86	
226.94081	78	
227.89070	128	
227.95380	80	
228.84169	142	
228.89523	492	1+
228.93741	88	
229.95411	2950	1+
230.02612	100	
230.88739	2246	1+
231.07500	86	
231.95048	1538	1+
232.82695	254	1+
233.05814	88	
233.45563	92	
233.89647	442	1+
233.94946	138	
235.82386	164	
235.89346	98	
235.94619	96	
235.99349	82	
236.35402	96	
236.83517	88	
236.84432	98	
236.92055	96	
237.89845	82	
239.01558	92	
239.03817	88	
239.95370	80	
240.83942	384	1+
240.91963	82	
241.84074	250	1+
241.91718	84	
243.01296	94	
243.83544	116	
246.10378	90	
246.85504	80	
247.96459	764	1+
248.39635	108	
248.89908	1038	1+
249.82771	130	
249.96127	196	
249.97389	104	
250.10242	80	
250.83187	540	1+
250.89614	124	
250.95743	162	
251.78699	88	
251.83619	314	1+
251.90472	142	
251.96564	114	
252.97194	1660	1+
253.88195	90	
253.90186	392	1+
254.14934	92	
254.45166	94	
254.88095	94	
254.91955	84	
254.96577	542	1+
255.07285	116	
255.18676	90	
256.02094	76	
256.54779	94	
256.86654	78	
256.96060	216	
257.03374	78	
257.24054	84	
257.80423	82	
257.85709	80	
257.94034	94	
258.84696	114	
258.96767	90	
259.79547	78	
259.84870	154	
259.85476	200	
260.83741	110	
261.83186	146	
262.82762	140	
263.01676	138	1+
263.82768	132	
263.86062	88	
264.86451	108	
265.54898	78	
265.78104	82	
265.92902	78	
266.58020	92	
266.84554	88	
267.83605	1212	1+
267.87903	92	
267.94546	78	
268.83870	864	1+
269.18672	76	
269.51526	86	
270.80084	78	
270.98039	702	
272.84829	126	
273.79457	94	
273.96318	130	1+
274.03963	80	
274.89791	98	
275.08927	118	
276.85647	600	1+
277.57976	78	
277.83302	760	1+
278.83556	550	1+
278.93163	102	
279.09179	134	
279.96623	126	
281.04798	154	
281.61217	100	
282.11930	76	
282.48858	82	
282.80479	82	
282.85713	122	
284.00780	82	
284.86072	96	
285.85069	132	
286.40940	86	
286.84876	1086	1+
286.94975	96	
288.93529	110	
289.88020	188	1+
289.95687	82	
290.88246	158	1+
292.87530	144	
293.10695	240	1+
293.84946	132	
293.86283	252	1+
293.95367	94	
293.99620	118	
295.97291	110	
296.43687	98	
296.62513	94	
296.88517	88	
297.79349	86	
298.90490	78	
299.85110	160	1+
299.86967	82	
299.93961	86	
300.05656	82	
303.85511	188	1+
303.88052	88	
304.12897	76	
304.49492	76	
305.81851	78	
306.43626	82	
307.89631	76	
308.86928	110	
309.86440	138	
309.99217	82	
310.87784	474	1+
312.86856	152	
315.95267	80	
316.87449	82	
319.87419	82	
320.75551	80	
322.85218	78	
323.00894	82	
324.89313	266	1+
326.76694	80	
326.89147	86	
327.14242	84	
329.87574	162	
331.86990	112	
334.05394	160	1+
336.34339	82	
337.83352	96	
339.86987	88	
341.72410	90	
END IONS

###FS:    #m/z: 322.92938 #charge 1+
###MS: 82
###MSMS: 83
BEGIN IONS
TITLE=Cmpd 61, +MS2(322.9294), 28.0-35.0eV, 1.8min #83
RTINSECONDS=106.489
SCANS=82-83
PEPMASS=322.92938	4476006
CHARGE=1+
162.26593	82	
183.85297	72	
188.98633	72	
189.86233	140	
192.88975	168	
193.88780	82	
197.92842	72	
198.83932	130	1+
200.88649	72	
201.04604	114	
205.94910	328	1+
209.94484	126	
211.90144	164	
212.89171	78	
213.86070	78	
214.88574	294	1+
217.93089	80	
220.87827	120	
221.94515	80	
222.94827	132	
223.42331	78	
223.95871	492	1+
225.05168	84	
226.83944	266	
227.89305	214	1+
227.92570	86	
228.01282	72	
228.05380	70	
228.84358	106	
228.85727	72	
228.91499	82	
229.56390	72	
229.71261	88	
229.84096	74	
229.88727	546	1+
230.83871	178	
233.83298	72	
234.94764	104	
235.33914	106	
236.84097	88	
236.92627	78	
237.05625	80	
238.04626	76	
238.78771	364	1+
238.93830	74	
239.03052	76	
239.07523	98	
239.10304	90	
239.14258	100	
239.95997	108	
240.82544	110	
240.93970	3572	
241.94123	2530	
242.46378	102	
242.82041	100	
242.94100	8536	1+
243.06514	80	
243.11242	82	
243.85387	74	
243.91993	88	
244.81901	330	1+
244.88059	130	
244.93863	1568	1+
246.43595	82	
246.90739	112	
246.97481	412	1+
247.23823	76	
247.85368	88	
247.88917	202	1+
248.00960	144	1+
248.84340	240	
248.91970	88	
248.93213	88	
249.42106	100	
251.06909	82	
251.33905	76	
252.92368	78	
253.83095	94	
254.84905	88	
254.93355	80	
255.98754	72	
256.41046	98	
256.84097	138	
256.90380	84	
257.80132	124	
258.80193	72	
258.83442	218	
258.90438	98	
258.91610	76	
259.34242	74	
260.03084	70	
260.80571	80	
260.83597	94	
261.55967	72	
261.82547	948	1+
262.35657	100	
262.84826	122	
262.92331	110	
264.35758	80	
264.46759	92	
265.00899	78	
266.84793	112	
266.86365	108	
266.89305	82	
266.96207	102	
267.42449	86	
267.83357	196	1+
267.90912	106	
268.78999	338	1+
268.86443	200	1+
268.89889	92	
270.04926	82	
270.90212	94	
270.97291	80	
271.85517	248	1+
273.79364	494	1+
274.86255	84	
276.20258	104	
276.85220	84	
277.84317	88	
277.85696	76	
278.90928	74	
278.99132	72	
279.01578	72	
279.05270	76	
279.09100	654	1+
279.85544	94	
280.86260	84	
281.47005	82	
281.85757	154	1+
282.13184	82	
282.80852	88	
283.07673	80	
283.22806	90	
283.79091	302	1+
284.29201	170	1+
284.84840	76	
284.87526	130	
285.37293	74	
286.87689	78	
286.91416	74	
287.80925	72	
288.43871	80	
288.84780	74	
289.78778	332	
290.10317	76	
290.11791	88	
290.41308	98	
290.85990	100	
291.40959	94	
291.79858	262	1+
292.93550	94	
293.85600	122	
294.80778	174	1+
294.85006	118	
296.09458	74	
296.80309	74	
299.78241	126	
300.80442	114	
301.15963	80	
303.18093	72	
304.99395	82	
305.01243	72	
305.89576	72	
305.92121	74	
306.21389	82	
306.87618	100	
307.79787	460	1+
307.89526	78	
310.01374	76	
312.06887	74	
313.89821	72	
314.81608	256	1+
321.52327	80	
321.89193	160	1+
323.38649	106	
324.89104	84	
325.72034	80	
END IONS

###FS:    #m/z: 340.93995 #charge 1+
###MS: 82
###MSMS: 84
BEGIN IONS
TITLE=Cmpd 62, +MS2(340.9400), 28.0-35.0eV, 1.8min #84
RTINSECONDS=107.261
SCANS=82,84
PEPMASS=340.93995	1639472
CHARGE=1+
191.96399	74	
192.03721	78	
193.93124	136	
199.48445	88	
201.87806	92	
204.87432	80	
205.96018	78	
209.89103	140	
210.93681	142	
212.87548	436	1+
212.94405	118	
213.89705	82	
213.93932	820	1+
214.89602	132	
215.88431	680	1+
215.93773	88	
217.88159	164	
217.93254	86	
218.87542	76	
218.89084	80	
220.95801	208	1+
221.81628	80	
225.03092	88	
225.52217	86	
226.85574	74	
227.79996	88	
228.93570	228	
229.83667	210	1+
229.91183	78	
230.51168	88	
230.88858	358	
231.89283	230	
231.95084	924	1+
232.88565	182	
232.90290	206	
232.96431	92	
233.05607	102	
233.89777	180	
233.94861	406	
234.88146	204	1+
234.89718	108	
236.90368	86	
237.06041	80	
238.54712	78	
238.83086	184	1+
238.87718	110	
239.78669	74	
240.79562	136	
240.82602	98	
240.83427	500	1+
241.44581	88	
241.83768	420	1+
242.11417	84	
242.90581	84	
243.44194	76	
243.61435	88	
243.83302	126	
244.11728	88	
244.89130	104	
245.44625	78	
246.14323	96	
246.38777	106	
246.80236	82	
246.97663	90	
247.85273	92	
247.95329	92	
248.89525	86	
248.98761	256	1+
249.90469	124	
249.96121	520	1+
250.82521	80	
253.22507	78	
253.82781	104	
254.84188	92	
254.90403	252	1+
254.96538	552	1+
256.84867	82	
256.86582	74	
256.96295	128	
256.99646	86	
257.79851	292	1+
258.84403	446	1+
258.90748	78	
259.96018	206	
260.05067	84	
260.83446	686	1+
260.85511	80	
260.92138	100	
261.47846	90	
262.54994	84	
262.89418	194	1+
264.06400	96	
264.10585	76	
264.50305	86	
264.83443	126	
265.95212	138	
266.87174	184	
268.84991	86	
269.85018	98	
270.79081	172	1+
272.51708	84	
272.84820	94	
272.94126	82	
274.78633	80	
274.85954	132	
274.97136	84	
275.87828	82	
276.15379	76	
276.85640	182	
277.84313	846	1+
277.86165	190	
278.84617	734	1+
279.23943	74	
281.04911	124	
281.37318	80	
281.79914	84	
281.85826	146	
282.87716	110	
282.92922	96	
283.78844	118	
283.81729	114	
284.82989	92	
286.91629	98	
289.01069	100	
289.78463	140	
289.87587	84	
290.45714	88	
291.40967	78	
291.80179	238	1+
292.11393	224	1+
292.43593	88	
293.06366	122	
293.80553	228	1+
294.86866	130	
294.89900	206	1+
295.87031	80	
296.85186	110	
297.89207	126	
297.97283	158	
298.54196	82	
298.80203	76	
298.86898	244	1+
298.89638	76	
299.78209	136	
299.87225	192	1+
301.15743	76	
301.86006	114	
302.20688	74	
303.39909	90	
305.81190	76	
307.88398	84	
308.51527	80	
308.88774	82	
310.81106	120	
310.88024	160	
312.80090	126	
312.87173	90	
313.01087	84	
313.81133	86	
314.13099	88	
316.89844	74	
319.72485	76	
320.17719	80	
321.97948	74	
323.90580	82	
324.89314	272	1+
328.00700	94	
335.40020	84	
335.66567	78	
336.51417	82	
338.80658	82	
338.94002	88	
339.91072	122	
343.74286	92	
344.75993	78	
344.89801	92	
345.76289	82	
345.95688	90	
END IONS

###FS:    #m/z: 363.95598 #charge 1+
###MS: 82
###MSMS: 85
BEGIN IONS
TITLE=Cmpd 63, +MS2(363.9560), 28.0-35.0eV, 1.8min #85
RTINSECONDS=108.034
SCANS=82,85
PEPMASS=363.95598	905076
CHARGE=1+
179.73059	84	
186.93749	100	
187.86569	112	
189.86197	678	1+
191.85976	534	
192.04214	114	
196.88361	194	
197.88573	114	
201.87791	84	
207.87217	240	
207.95321	130	
208.44876	94	
209.87031	128	
209.94302	1452	1+
209.96832	84	
210.88298	160	
211.88292	94	
212.87824	3124	1+
214.13219	92	1+
214.89272	110	
215.91171	108	
218.51495	108	
221.86143	118	
222.95291	610	
223.95454	338	
224.89002	86	
224.91039	92	
224.94853	1390	1+
225.89065	480	1+
226.94649	10534	1+
226.99378	130	
227.09267	86	1+
227.39035	88	
227.92569	122	
228.89409	840	1+
228.94185	11964	1+
230.88904	3850	1+
232.04877	94	
232.83825	96	
232.88599	332	1+
234.14464	86	
234.88149	228	
235.81899	178	1+
237.43856	92	
238.94723	86	
240.81904	254	1+
240.94011	524	
240.96221	1080	1+
241.94285	336	
242.89706	144	
242.94012	1432	1+
242.95837	444	1+
243.81831	188	
243.85214	284	1+
244.78855	86	
244.81695	240	
244.83314	262	1+
244.90485	90	
244.95666	5018	1+
245.40768	108	
245.93939	168	
246.90192	178	
246.95258	5284	1+
246.97950	168	
248.03434	242	1+
248.80128	306	1+
248.83771	154	
248.90023	820	1+
249.82062	106	
249.88931	428	1+
249.95284	90	
250.79451	128	
250.94500	98	
250.96875	526	1+
251.06461	88	
253.90171	372	1+
255.92168	112	
258.84601	142	
258.97292	210	
259.82782	602	1+
260.39549	94	
260.96759	362	1+
261.14877	86	
262.83052	168	
263.83501	158	
264.06013	88	
264.38730	118	
264.82832	136	
264.86926	170	1+
265.08129	160	
265.82347	176	
265.90368	258	1+
265.94701	88	
265.97672	248	
266.81269	692	1+
266.96111	84	
267.97301	522	1+
268.78789	92	
268.80163	258	1+
268.95610	222	
269.84212	114	
269.96766	944	1+
270.12877	96	
270.40496	112	
270.79704	106	
270.82528	88	
271.85870	150	
272.93408	118	
273.84643	204	1+
275.42142	108	
276.80901	90	
276.84301	132	
276.97670	86	
278.36400	92	
278.79443	318	1+
278.84561	154	
278.92182	84	
279.10473	108	
280.79546	492	
281.78695	652	1+
281.83856	92	
281.85143	568	1+
282.78656	420	1+
283.82438	106	
284.42180	84	
284.82552	298	
285.37094	90	
285.84664	418	
286.84898	188	
286.86308	122	
286.94129	110	
287.63621	92	
287.85439	126	
287.97814	100	
288.16973	92	
288.80011	108	
289.87403	188	1+
290.86745	156	
290.92169	94	
293.43602	92	
293.87433	174	1+
294.81582	84	
294.83174	92	
296.80684	278	1+
297.11374	112	
298.80357	832	
298.85913	164	
299.79916	630	1+
299.83094	318	1+
299.87347	118	
300.34588	112	
301.02730	94	
301.79978	336	1+
301.86075	706	1+
302.78583	84	
303.80752	132	
303.85626	684	1+
303.89849	94	
303.93586	130	
304.81032	168	
304.91542	94	
305.87461	214	1+
306.85088	96	
309.96415	90	
314.08173	138	
314.82139	136	
319.82317	122	
320.14340	118	
320.16849	116	
320.81049	90	
321.81781	610	1+
321.86373	152	
322.92870	352	1+
322.95372	84	
323.83931	84	
326.87170	496	1+
328.81667	102	
328.95503	96	
329.87235	126	
332.90439	92	
333.38597	106	
334.28588	88	
334.75295	128	
335.40915	108	
336.94533	168	
337.82425	94	
337.94597	190	
338.75245	90	
339.82860	336	1+
339.84950	88	
340.93776	506	
346.76017	136	
347.77295	88	
347.90323	94	
350.14005	88	
351.76637	138	
355.91485	100	
356.01860	120	1+
359.76097	84	
360.87067	148	
362.80015	88	
366.19481	100	
368.73882	110	
369.46080	90	
END IONS

###FS:    #m/z: 340.94004 #charge 1+
###MS: 86
###MSMS: 87
BEGIN IONS
TITLE=Cmpd 64, +MS2(340.9400), 28.0-35.0eV, 1.9min #87
RTINSECONDS=111.729
SCANS=86-87
PEPMASS=340.94004	1426080
CHARGE=1+
181.86544	94	
190.94708	148	
191.98618	82	
192.92719	394	
194.88832	116	
196.88401	120	
197.93015	78	
198.99910	80	
201.91112	82	
201.95649	82	
203.88069	80	
207.94857	270	1+
208.86033	80	
210.93567	108	
212.87860	124	
212.94675	196	
213.87923	186	
213.93699	1006	1+
213.96996	78	
214.89315	78	
216.93149	152	
217.85665	86	
217.93451	126	
219.90957	80	
221.00673	86	
222.89932	80	
222.94898	86	
223.95825	144	
224.97651	210	
226.07037	78	
226.82040	80	
226.89465	146	
226.94794	174	
227.95446	144	
228.94487	184	
229.93813	82	
230.89489	164	
231.89027	518	
231.94853	1028	1+
233.89757	322	1+
234.09934	80	
234.88925	82	
235.82368	84	
235.89297	86	
236.89777	84	
237.88911	186	
238.90256	386	1+
239.78620	128	
239.88227	172	
240.84756	126	
241.84436	220	
241.94942	120	
243.57593	88	
243.82851	232	1+
244.79078	86	
244.95954	112	
245.86686	218	1+
246.38772	84	
246.97659	132	
247.83608	120	
248.90315	200	1+
249.95682	238	
250.96371	130	
251.82401	80	
253.42235	102	
253.92006	110	
253.96178	618	1+
254.86716	84	
254.90834	240	1+
254.96573	528	1+
255.07419	196	1+
255.10026	90	
255.95184	120	
256.84807	156	
257.97629	212	1+
258.84659	280	
259.03182	82	
259.85296	200	
259.90429	82	
259.95596	336	
260.33803	78	
260.83614	816	1+
262.10015	84	
262.84316	148	
262.92443	150	
263.00840	130	
263.02533	100	
263.88102	156	
264.81185	138	
264.99077	98	
265.57884	92	
265.82471	92	
265.85110	84	
266.84352	124	
268.00340	90	
268.84242	226	1+
268.99722	156	
269.40657	96	
269.79551	78	
270.83857	308	1+
270.97361	142	
271.84489	172	1+
271.87696	78	
272.93953	208	
272.98103	90	
273.79704	106	
274.47878	96	
274.89786	86	
275.80885	176	1+
275.92533	94	
276.11300	98	
276.85555	580	1+
278.84365	978	1+
278.86078	218	
278.95830	88	
279.82434	90	
279.89423	98	
281.88069	96	
282.36690	86	
284.44848	98	
284.85671	92	
285.02285	92	
285.97785	138	
286.79500	78	
288.81413	80	
288.83963	138	
290.94027	78	
292.05987	84	
293.88417	254	1+
294.90622	86	
296.31202	80	
296.35219	82	
296.83456	98	
296.85952	88	
296.90645	84	
297.01238	86	
297.92954	94	
298.75660	84	
299.78456	100	
299.87084	102	
299.92385	220	
300.07151	104	
300.84986	164	
302.86645	114	
302.94065	106	
304.37123	104	
305.09966	78	
305.76491	84	
305.82069	88	
307.79689	300	1+
307.88754	144	
308.87097	92	
309.89618	136	
309.96430	84	
310.87349	116	
310.88844	78	
311.03094	80	
311.87704	82	
312.81136	138	
313.15225	124	
313.85349	110	
318.82082	78	
320.97309	92	
321.14922	106	
322.02096	84	
323.88478	130	
324.80806	78	
324.89551	398	1+
330.81577	366	1+
336.72593	90	
338.57406	98	
342.83302	84	
342.90210	124	
342.96687	98	
END IONS

###FS:    #m/z: 507.84493 #charge 1+
###MS: 86
###MSMS: 88
BEGIN IONS
TITLE=Cmpd 65, +MS2(507.8449), 28.2-35.2eV, 1.9min #88
RTINSECONDS=112.51
SCANS=86,88
PEPMASS=507.84493	261538
CHARGE=1+
196.01332	486	1+
223.87538	182	1+
224.11666	132	
232.89800	316	1+
236.88775	284	
238.06598	168	
239.87800	142	
241.96950	122	
250.06865	222	1+
250.97009	140	
260.87841	220	
262.38189	150	
270.05574	120	
270.83104	120	
273.96864	144	
276.84426	240	1+
277.88221	178	
278.89792	122	
279.13194	1264	1+
280.11297	294	1+
282.94752	188	1+
285.85623	144	
285.94074	154	
287.84899	562	
288.87206	1012	1+
288.89082	140	
289.02829	170	
289.85221	132	
290.86240	766	1+
290.90305	130	
291.86443	438	1+
292.95573	170	1+
293.87346	1336	1+
294.81368	138	
295.79935	204	1+
295.87264	250	1+
295.93987	254	1+
296.85477	192	
298.85426	140	
299.30737	120	
299.84943	158	
299.89173	198	1+
300.39939	132	
300.84903	132	
300.87642	132	
302.87829	130	
302.95403	186	1+
303.86728	512	1+
303.89153	136	
305.86207	1368	1+
306.12440	158	
307.85801	142	
307.88903	378	
308.14091	900	1+
308.87895	1250	1+
309.86641	446	1+
309.88661	738	1+
310.15546	454	1+
310.81334	160	
311.80216	136	
311.88258	3586	1+
312.17420	122	
313.93122	156	
314.82812	130	
314.86900	620	1+
314.93882	144	
316.80767	128	
317.88892	130	
318.86175	148	
319.87900	122	
321.80503	192	1+
322.16444	122	
323.87307	318	
324.85625	238	1+
324.90148	164	
325.90271	122	
326.88185	1992	1+
327.81477	140	
328.36950	124	
328.87184	248	
329.81559	168	
329.88644	120	
330.05718	124	
330.16397	292	
330.81174	140	
330.87491	234	
331.16753	178	
331.67209	194	
331.87921	120	
332.78931	214	1+
332.87370	478	1+
333.86083	150	
334.00380	192	1+
334.77076	318	1+
335.77432	212	1+
335.84208	458	
335.88282	156	
336.94768	404	1+
337.88029	276	1+
338.77870	224	1+
338.88251	230	1+
342.89856	122	
343.81819	182	
345.87461	136	
346.38762	158	
346.87518	126	
347.74452	192	
347.77275	352	1+
347.88765	340	1+
348.16709	232	1+
348.89275	240	1+
348.91534	220	
349.75906	528	1+
350.83102	184	
350.88503	260	
351.79561	132	
351.88472	142	
352.79521	202	
352.90440	352	1+
353.85451	262	
354.79210	130	
355.89314	650	1+
356.01020	128	
356.83882	122	
359.82427	124	
360.85148	192	1+
362.16231	142	
364.71713	158	
365.12842	180	1+
365.76986	152	
366.17717	166	
366.83623	720	1+
367.70730	930	1+
367.76246	244	
367.91656	120	
368.76787	184	
368.89193	220	
369.70872	130	
369.83586	640	1+
369.90433	214	1+
370.71777	328	1+
370.78006	442	1+
371.72198	278	1+
371.80114	140	
371.86542	152	1+
373.71823	154	
373.77807	402	1+
373.82937	150	
373.84454	204	1+
374.81664	138	
376.84623	238	1+
379.88807	180	1+
380.71196	202	
381.71001	380	1+
381.80267	160	
381.83812	198	
382.29986	130	
382.85621	226	
383.77249	174	
384.85084	606	
385.75517	148	
385.85398	292	
386.73541	122	
386.84472	312	1+
387.39653	166	
387.76629	304	1+
388.77163	234	1+
388.79954	368	1+
389.05537	212	1+
389.20235	122	
389.71134	340	
390.05612	148	1+
390.20401	154	
390.72906	120	
390.83918	698	1+
392.82500	306	
392.84441	270	
393.79815	208	
395.75688	160	1+
395.83951	174	
395.86458	170	
396.38324	294	1+
396.73555	274	1+
396.85269	138	
398.73015	558	1+
398.75389	120	
399.84900	516	1+
400.77703	248	1+
400.89292	212	1+
402.86227	916	1+
403.73068	306	1+
403.79801	122	
404.78010	342	1+
405.75804	148	
405.86582	212	
406.73421	502	1+
407.86575	860	
408.85116	1408	1+
408.86230	1278	1+
409.71867	330	
409.74502	164	
410.73802	122	
410.83788	798	1+
411.80921	374	1+
412.72513	134	
412.84322	262	
413.87742	310	
421.73077	286	1+
421.88100	306	
422.87304	132	
422.89573	132	
423.77131	258	
423.87050	474	1+
424.13517	156	
424.77186	198	
424.81590	192	1+
425.16446	124	1+
425.74916	682	1+
425.86033	968	1+
427.73189	1546	1+
427.95823	112	1+
428.80713	126	
428.84694	792	1+
428.88447	192	
429.53975	94	1+
429.70095	364	1+
429.82750	154	
429.87609	134	
430.67690	178	1+
430.74575	462	1+
430.84773	238	
431.86882	606	1+
433.85876	246	1+
435.83115	144	
439.89538	376	1+
441.18184	122	1+
444.87137	1262	1+
445.74375	496	1+
446.79881	132	
447.70960	292	
447.88230	138	
448.89632	128	
449.87598	194	
450.69455	140	
450.74550	430	1+
450.88120	150	
452.76879	174	
457.90402	296	1+
462.88546	516	1+
464.88255	286	1+
465.71777	188	
466.72290	132	
467.88814	954	1+
470.70885	190	1+
485.90188	286	
486.90072	122	
509.29722	184	
510.25082	222	
END IONS

###FS:    #m/z: 336.94520 #charge 1+
###MS: 86
###MSMS: 89
BEGIN IONS
TITLE=Cmpd 66, +MS2(336.9452), 28.0-35.0eV, 1.9min #89
RTINSECONDS=113.281
SCANS=86,89
PEPMASS=336.94520	126302
CHARGE=1+
174.85836	86	
182.86693	162	
191.95718	74	
195.95863	82	
196.88232	116	
206.03746	82	
210.88742	112	
211.94400	2520	1+
212.04777	88	
212.87765	1846	1+
213.90738	72	
213.93899	1726	1+
215.89214	152	
215.93504	226	
217.88971	82	
218.84418	148	
221.90578	74	
222.83583	154	
223.42843	80	
223.88862	124	
223.96343	432	1+
225.00604	78	
225.49460	88	
226.84434	106	
228.89643	298	
229.95420	2678	1+
230.10186	100	
230.88837	3004	1+
231.94912	1114	1+
232.04865	82	
233.83262	74	
233.89584	320	
233.94995	102	
234.10146	94	
234.94643	88	
235.82555	90	
235.89216	246	1+
237.07348	106	
237.97060	72	
238.97587	204	1+
240.83744	74	
241.84476	218	
242.84823	94	
243.51860	104	
243.83781	88	
246.15091	72	
246.97270	214	
247.96474	552	
247.98127	70	
248.83400	76	
248.89885	620	1+
249.82816	134	
249.96258	566	
250.82906	296	
250.95197	400	1+
250.98887	78	
251.83655	186	
251.85450	128	
252.86504	76	
252.97093	1124	1+
253.09215	76	
253.83320	266	1+
253.90587	528	1+
253.92464	74	
254.85769	132	
254.96739	942	1+
255.89237	96	
256.45157	72	
256.90949	88	
257.82555	96	
257.84425	84	
258.63465	106	
258.84391	578	1+
258.91126	140	
258.97570	74	
259.94796	76	
261.07167	88	
261.50625	74	
261.83220	280	1+
261.86475	200	1+
262.34084	102	
262.92416	72	
262.94970	116	
263.83248	94	
263.90850	72	
264.86678	142	
264.91902	74	
264.96463	82	
265.08269	92	
265.85911	94	
266.85692	76	
266.93698	76	
266.98936	76	
267.84040	208	
268.02949	98	
268.35140	78	
268.83797	1080	1+
269.07862	108	
270.85547	168	
271.85267	144	
271.91382	234	
272.53133	116	
272.84309	130	
272.97655	302	1+
273.87200	152	1+
274.88992	78	
274.97353	114	
275.89852	72	
276.85372	196	
277.83516	392	1+
277.85899	226	1+
279.79361	96	
279.89986	214	1+
280.83383	116	
281.48666	86	
281.81461	72	
282.37106	74	
283.86331	198	1+
285.43108	74	
285.84634	928	1+
285.92730	84	
286.84961	758	1+
286.91436	88	
286.94570	70	
290.10111	84	
290.85761	116	
291.85183	332	1+
293.07636	72	
293.10605	108	
294.87157	198	
296.51508	94	
296.75817	70	
296.81324	84	
296.88502	154	1+
297.82128	82	
297.87383	214	1+
298.11463	110	
298.42709	88	
298.79889	70	
299.09308	84	
299.92903	78	
300.39906	82	
300.84716	172	
300.89522	78	
300.94435	88	
301.82248	76	
302.40120	72	
303.91504	72	
304.26355	86	
304.46062	94	
304.95589	78	
305.55682	86	
306.05062	76	
306.88634	148	
307.87571	218	1+
308.28859	102	
310.46793	86	
310.77527	80	
310.86140	338	1+
310.88417	120	
311.82405	74	
312.41384	84	
313.89685	116	
315.93527	82	
316.95565	72	
317.87855	78	
318.12820	76	
318.18752	76	
320.89387	82	
321.28562	78	
323.88293	124	
324.79030	154	1+
326.89227	72	
328.88770	150	
331.75367	84	
332.49424	102	
332.88854	72	
334.91227	74	
337.88286	72	
339.76796	90	
339.84967	72	
341.59953	82	
341.84436	80	
END IONS

###FS:    #m/z: 340.94022 #charge 1+
###MS: 90
###MSMS: 91
BEGIN IONS
TITLE=Cmpd 67, +MS2(340.9402), 28.0-35.0eV, 2.0min #91
RTINSECONDS=116.965
SCANS=90-91
PEPMASS=340.94022	1244164
CHARGE=1+
94.35639	100	
187.90596	96	
190.93219	82	
190.94460	78	
191.94470	86	
196.88415	142	
197.88517	94	
198.11670	78	
199.87515	80	
210.93790	108	
212.87795	386	
213.87991	230	
213.94100	1214	1+
214.87625	92	
214.88522	416	1+
215.88555	286	1+
215.93496	144	
216.40926	82	
217.88097	126	
218.87836	88	
219.85826	78	
221.94088	114	
222.95692	178	1+
225.97060	92	
226.06097	84	
226.38980	90	
226.94827	82	
226.96753	134	
227.10336	78	
227.95035	86	
228.93971	108	
230.88805	166	
231.88784	220	
231.94885	906	1+
232.88957	518	1+
233.94792	332	1+
235.04006	82	
235.94808	96	
236.90723	80	
237.36286	88	
238.90593	220	
239.84466	108	
239.87982	84	
239.98844	84	
240.83687	92	
240.85285	96	
240.96719	90	
241.64616	102	
241.84150	270	
242.09304	98	
243.07803	78	
246.64215	108	
246.85202	104	
246.95066	78	
246.97456	216	
247.20198	92	
248.82912	220	1+
249.36710	90	
249.89954	140	
249.95940	216	
250.88960	86	
250.96253	122	
251.92715	86	
251.96840	84	
253.00302	80	
253.17993	82	
253.78695	124	
254.83836	106	
254.86720	112	
254.96465	512	1+
255.82859	94	
256.84611	196	
256.88617	80	
256.91078	168	
256.96482	138	
257.91244	94	
257.95387	112	
257.97159	100	
258.57574	88	
258.84307	330	
258.96055	110	
259.14247	94	
259.80850	78	
259.85083	156	
259.95511	298	1+
260.83383	424	1+
261.98088	78	
262.88631	80	
262.91588	82	
264.04027	84	
264.95880	90	
266.14143	88	
267.79239	86	
267.84616	144	
268.83917	298	1+
268.85629	136	
268.92891	82	
270.92848	84	
272.79650	242	1+
272.93573	146	
272.97217	192	
273.39161	80	
274.87659	226	
274.92863	78	
275.01206	94	
276.79070	86	
276.83472	78	
276.85678	438	
277.85645	194	
277.96764	78	
278.81256	144	
278.84284	744	1+
279.92047	82	
279.96349	84	
280.79093	166	1+
280.85118	108	
281.85656	108	
281.88300	82	
282.28025	84	
282.83538	80	
282.86046	142	
282.87667	86	
285.13654	148	1+
287.40537	104	
287.45959	92	
289.78943	132	
289.80385	78	
290.78433	140	
291.80112	122	
292.43650	144	
292.80192	128	
292.83470	78	
293.38158	80	
293.94322	80	
294.84714	100	
294.86585	96	
295.86226	84	
297.86919	80	
299.78295	88	
299.87293	130	
300.78033	132	
300.85011	194	
300.86429	228	
301.85446	154	
301.88252	160	1+
302.91119	134	
302.94627	180	
305.18766	100	
306.91698	84	
307.12031	78	
307.89001	88	
308.79676	106	
308.81915	94	
310.87682	114	
311.86284	82	
312.80636	80	
316.19109	80	
317.72970	80	
320.75311	78	
321.91773	84	
323.45497	82	
324.89017	154	
326.36758	104	
329.87816	220	1+
336.08890	78	
339.37442	76	
340.15974	100	
345.82206	78	
END IONS

###FS:    #m/z: 507.84523 #charge 1+
###MS: 90
###MSMS: 92
BEGIN IONS
TITLE=Cmpd 68, +MS2(507.8452), 28.2-35.2eV, 2.0min #92
RTINSECONDS=117.738
SCANS=90,92
PEPMASS=507.84523	228588
CHARGE=1+
196.01545	168	
232.89527	200	
236.88887	220	
241.85340	134	
250.96970	168	
251.90986	320	1+
260.88378	132	
263.92278	148	
265.91791	122	
266.16739	132	
266.86247	116	
269.92349	136	
270.85777	232	1+
272.85302	478	1+
273.91918	166	
278.83176	146	
279.13228	748	1+
281.78611	192	1+
285.85905	172	
286.86899	136	
287.85215	694	1+
289.87069	296	
290.13318	174	
290.86291	1074	1+
291.36058	262	1+
291.88087	120	
292.36633	182	1+
293.87212	1372	1+
294.12597	212	
294.80870	130	1+
295.14485	142	
296.84658	318	1+
296.87490	142	
297.79934	432	1+
298.80169	376	1+
298.85170	270	1+
300.79272	150	1+
300.83854	172	
301.34167	116	
301.40581	158	
301.86490	132	
302.88447	192	
303.87305	248	1+
304.91784	224	1+
305.85972	908	
307.89130	364	
308.06447	116	
308.14187	1222	1+
308.87007	974	1+
309.88924	504	1+
310.78440	240	1+
311.88364	2686	1+
313.17338	118	
313.86441	136	
314.86638	236	
314.88023	198	
315.86739	620	1+
318.85746	256	
319.85823	144	
320.78181	130	
320.82542	128	
320.87281	132	
322.86260	132	
322.91171	132	
323.87960	120	
325.90162	196	
326.88150	2080	1+
327.02551	134	
327.81414	508	1+
328.83398	132	
328.87389	270	1+
329.89566	170	
330.79087	160	
330.88167	142	
331.05930	204	1+
331.14937	128	1+
331.88514	164	
333.75820	130	
333.87395	190	
335.83893	126	
335.88538	124	
336.00233	156	1+
337.87699	148	
338.87570	404	1+
339.79843	120	
343.87313	122	
347.76830	426	1+
348.76917	266	1+
348.85011	278	1+
349.75246	172	
349.88469	368	1+
349.92274	140	
350.75472	132	
350.88692	226	1+
351.83325	158	
352.77816	158	
353.85014	418	
353.87066	128	
355.88898	174	
356.83703	438	1+
356.85701	128	
357.88911	178	
360.72405	146	
360.75744	136	
360.87568	306	1+
361.71791	142	
362.38514	182	
364.71920	122	
365.78806	290	
365.89738	230	1+
366.18173	190	
366.83454	256	
367.70788	410	
367.76638	320	
367.84593	180	
368.71079	316	
368.76734	136	
368.89443	318	
369.70623	246	
369.80671	162	
369.83611	398	1+
370.72437	238	1+
370.74941	128	
370.80163	136	
371.18671	162	
372.78114	156	
372.87650	124	
373.71992	172	
374.73630	390	1+
374.81368	438	1+
374.85543	176	1+
374.89219	366	1+
375.73841	276	1+
375.85846	222	1+
377.83461	322	1+
379.75821	202	1+
380.71586	494	1+
380.83112	450	1+
381.80115	260	1+
381.83590	382	1+
382.76255	252	1+
383.71577	272	1+
383.93409	88	1+
384.74510	124	
384.84961	1314	1+
385.77337	126	
386.77939	174	
387.39340	224	1+
387.74109	406	1+
387.85106	198	
388.71410	400	1+
388.84686	242	
389.19938	200	
389.71658	422	1+
389.80274	134	
389.91693	140	
390.83796	796	1+
392.82640	140	
392.86173	168	
393.78902	126	
393.82558	184	
395.37868	116	
395.78313	220	1+
395.86548	230	1+
397.68047	168	1+
397.73604	130	
398.72695	384	
399.72927	198	
399.84809	356	1+
402.86354	1060	1+
403.74350	198	
403.86698	776	1+
405.20563	138	
405.75718	120	
405.86940	448	
406.76234	188	
406.81790	176	
406.85485	300	
407.73840	166	
407.86627	1386	
408.73186	210	
408.76184	170	
408.85083	816	
409.72443	568	1+
409.86192	424	
410.35973	148	
410.81038	304	1+
410.84324	484	1+
412.73477	348	1+
412.84514	180	
413.79760	124	
413.87004	158	
414.75668	122	
416.91210	164	
417.85557	114	
421.88013	278	
422.86847	516	1+
423.76804	504	1+
423.79168	148	
424.82994	148	
425.74963	492	
425.88000	258	
426.67592	144	1+
426.75089	262	
426.77576	138	
426.86174	1118	1+
427.73792	1536	1+
428.70830	140	
428.84335	476	1+
428.88247	148	
429.69311	158	
430.74258	394	1+
431.87143	336	
433.85535	206	1+
434.06810	144	
434.88559	176	
439.89209	380	1+
441.76727	296	1+
443.21957	202	1+
444.71579	268	1+
444.80003	124	
444.87222	1458	1+
445.71776	184	1+
445.74301	554	1+
446.77240	130	
446.87538	218	
447.22629	136	
447.70887	294	
447.74282	186	
448.70947	202	
448.75957	214	
448.78893	228	1+
449.69310	392	1+
449.87691	442	
450.69839	264	1+
450.74913	702	1+
450.87966	260	
457.89950	250	1+
462.88116	624	1+
465.71571	374	1+
466.72247	220	1+
467.69160	122	
467.88898	1088	1+
468.25686	116	
468.73500	220	1+
471.14233	132	
475.23434	130	
485.89827	334	1+
509.28949	192	1+
END IONS

###FS:    #m/z: 336.94524 #charge 1+
###MS: 90
###MSMS: 93
BEGIN IONS
TITLE=Cmpd 69, +MS2(336.9452), 28.0-35.0eV, 2.0min #93
RTINSECONDS=118.51
SCANS=90,93
PEPMASS=336.94524	115050
CHARGE=1+
77.21972	88	
157.10221	86	
182.86841	110	
183.87475	72	
185.86631	88	
187.20792	92	
199.89946	80	
204.49843	90	
205.94651	140	
207.00814	78	
207.97223	332	1+
208.86364	90	
210.88435	124	
211.94359	1748	1+
212.47839	78	
212.87689	1634	1+
213.93846	1050	1+
214.49317	102	
214.88339	360	1+
215.88550	310	1+
215.93772	218	
217.84009	72	
217.88225	154	
217.94284	112	
218.87376	118	
218.89630	82	
221.89525	86	
222.88012	72	
222.95474	310	1+
223.06184	74	
223.97184	224	1+
224.79096	76	
224.83221	124	
226.38993	98	
226.46358	92	
226.94086	74	
227.93317	96	
228.89479	124	
229.42798	98	
229.95459	2196	1+
230.79151	80	
230.88811	2566	1+
231.94847	820	1+
232.82488	84	
232.84524	136	
232.87474	94	
233.82579	96	
234.40015	80	
234.42660	94	
234.84149	76	
235.82263	202	
235.86879	76	
236.01217	84	
236.84982	200	
238.86209	78	
240.83541	228	
241.84468	122	
242.79473	84	
242.84472	74	
242.88660	76	
243.87888	76	
244.16479	76	
244.96358	74	
245.44431	100	
246.10866	72	
246.86274	74	
246.90709	118	
246.94910	78	
247.96614	998	1+
248.40017	94	
248.89888	914	1+
248.92719	100	
249.43862	72	
249.83127	552	1+
249.96208	346	
250.83466	504	1+
250.95108	190	
251.01192	106	
251.90988	80	
251.96053	148	
252.05970	78	
252.41070	78	
252.96955	990	1+
253.02966	102	
253.37365	110	
253.83739	134	
253.90623	372	1+
253.94742	112	
254.88263	80	
254.96546	712	1+
255.91510	232	1+
256.85097	92	
258.84594	204	1+
260.96062	146	
261.06139	104	
261.83528	196	1+
263.79884	80	
263.87659	100	
263.96355	142	
264.51511	92	
265.09255	84	
265.89303	78	
266.02457	80	
267.01472	108	
267.84059	810	1+
268.48632	102	
269.84523	610	1+
270.94026	98	
270.97700	86	
271.91243	126	
271.92955	72	
272.83962	74	
272.91848	116	
273.94609	96	
273.98476	76	
274.72099	98	
274.85898	108	
274.87363	146	
274.89487	208	
275.85911	124	
275.88109	124	
276.01892	80	
276.15165	76	
276.85704	762	1+
277.83146	716	1+
277.86018	488	1+
278.14069	76	
278.83379	534	1+
279.67647	82	
280.05052	242	1+
280.96977	86	
281.79781	78	
281.82256	84	
281.83713	82	
285.84798	340	
285.86542	78	
286.43196	82	
286.80812	72	
286.84950	960	1+
288.07587	74	
289.00217	74	
291.79954	78	
291.86462	86	
292.10198	76	
292.85164	84	
293.10865	80	
293.85833	352	1+
293.99583	72	
294.90482	108	
295.73947	106	
296.84912	78	
298.00975	76	
299.01097	76	
300.39925	76	
300.86113	114	
301.87061	122	
304.83794	80	
304.88528	88	
305.76470	82	
306.87171	76	
307.02856	78	
310.38366	72	
310.85715	86	
310.87765	122	
311.88309	104	
314.07644	116	
315.89421	80	
316.83523	216	
317.04094	82	
317.92034	92	
318.37359	94	
318.87801	148	1+
321.88372	178	1+
324.88298	222	1+
326.44987	92	
328.88188	254	1+
334.39566	112	
335.40253	92	
336.78690	78	
336.93605	72	
337.87203	72	
338.37505	96	
338.95115	78	
339.86308	72	
END IONS

###FS:    #m/z: 322.92939 #charge 1+
###MS: 94
###MSMS: 95
BEGIN IONS
TITLE=Cmpd 70, +MS2(322.9294), 28.0-35.0eV, 2.0min #95
RTINSECONDS=122.176
SCANS=94-95
PEPMASS=322.92939	3410246
CHARGE=1+
48.83596	94	
87.98020	72	
177.92909	98	
191.10048	72	
192.88381	78	
195.04005	74	
201.04220	126	
201.86227	70	
205.90380	78	
205.94518	200	
206.92531	120	
207.87144	88	
209.04139	80	
209.94235	80	
211.82902	68	
212.89722	176	
213.41182	68	
213.85894	72	
214.90166	88	
215.06173	72	
215.96668	102	
220.87283	148	
222.95272	458	1+
227.92794	108	
228.05947	76	
228.22608	72	
228.92836	70	
230.00503	106	
230.82117	88	
230.83186	76	
230.88609	102	
231.88798	82	
233.89938	162	1+
233.91712	82	
234.88204	82	
234.95129	84	
235.04362	80	
235.88026	80	
237.12847	70	
237.58988	92	
237.80421	88	
238.03106	106	
238.88638	134	
238.93700	156	1+
239.07055	70	
239.78701	90	
240.79213	74	
240.82524	196	
240.94018	2702	
241.93891	7128	1+
242.10503	150	1+
242.20004	76	
242.81945	128	
242.94117	4854	1+
243.51666	82	
243.82002	498	1+
244.82338	328	1+
244.85607	76	
244.93933	1478	1+
246.90687	72	
246.97989	120	
247.84912	144	
248.84419	96	
248.85705	150	
249.10943	94	
249.53958	88	
249.89060	68	
249.98775	68	
250.95407	152	
250.96580	96	
251.75171	122	
253.35026	126	
253.83415	154	
254.83555	74	
257.08304	74	
257.79316	128	
258.83160	558	1+
258.93301	80	
260.03882	82	
260.11815	84	
260.33994	78	
260.83384	170	
261.35936	72	
261.83393	744	1+
261.95745	72	
262.35227	104	
262.82591	198	
265.08054	72	
265.35877	88	
266.84145	80	
266.86190	126	
267.79455	86	
267.81050	86	
267.84489	100	
267.90319	72	
268.06037	78	
269.79976	252	1+
269.84828	74	
269.90472	82	
271.06164	110	
271.10229	100	
271.86887	98	
273.79136	428	1+
275.97999	84	
276.99743	104	
277.11147	88	
277.14199	74	
278.11007	70	
279.08923	696	1+
279.80995	92	
280.82306	76	
281.17564	84	
282.04110	70	
282.88182	110	
282.98826	70	
283.85137	72	
283.86658	72	
283.96892	136	
284.02632	86	
284.29001	162	
284.37192	78	
284.87381	96	
284.92335	76	
285.84742	150	
286.43211	84	
287.79191	76	
289.78650	204	1+
289.87818	122	
290.85650	100	
291.80681	78	
292.00315	70	
292.95448	76	
294.85958	78	
295.54731	68	
297.00378	70	
297.38706	90	
297.97616	98	
298.41699	68	
298.93053	70	
299.88438	86	
300.78899	72	
300.87125	280	1+
302.81670	122	
303.98945	90	
304.35152	88	
305.58254	96	
305.89270	72	
306.96417	96	
307.79928	152	
307.88357	92	
309.78430	76	
311.80230	78	
311.86720	80	
311.88799	140	
312.80430	144	
312.92632	72	
313.80908	78	
313.87186	70	
314.87139	72	
314.92117	72	
315.90741	70	
320.75626	116	
320.81906	72	
323.89092	268	1+
324.32548	72	
324.83758	86	
326.97837	84	
327.88027	364	1+
END IONS

###FS:    #m/z: 363.95622 #charge 1+
###MS: 94
###MSMS: 96
BEGIN IONS
TITLE=Cmpd 71, +MS2(363.9562), 28.0-35.0eV, 2.1min #96
RTINSECONDS=122.948
SCANS=94,96
PEPMASS=363.95622	547512
CHARGE=1+
72.87581	92	
82.91945	92	
182.86687	76	
189.86137	498	1+
191.85858	250	
192.02009	78	
196.88445	292	1+
199.03541	94	
203.92949	86	
204.10701	82	
205.94907	138	
206.03575	84	
207.87521	132	
207.93511	80	
207.94915	78	
208.01458	90	
208.93058	130	
209.87052	114	
209.94447	722	
210.88634	200	
210.93528	102	
212.49083	78	
212.87792	2312	1+
213.84271	80	
214.89155	278	
217.91979	108	
219.12517	140	
219.86562	78	
222.95286	502	
224.94916	1324	1+
225.96374	180	
226.90247	82	
226.94740	9088	1+
227.11679	156	1+
228.89270	452	1+
228.94226	8264	1+
230.88917	3178	1+
232.88763	582	
234.88235	182	
235.84559	148	
237.08119	84	
238.93839	92	
240.07349	138	
240.82590	134	
240.94262	318	
240.96214	672	1+
241.90421	112	
241.93963	1512	1+
242.82056	472	1+
242.94191	822	1+
242.95981	892	1+
243.17567	98	
243.82216	328	1+
244.80195	218	1+
244.84104	88	
244.95676	4966	1+
246.84641	166	1+
246.86591	82	
246.90476	234	
246.95224	5190	1+
247.79947	482	1+
248.80160	424	1+
248.89964	1180	1+
248.97284	244	1+
249.05367	102	
249.54907	96	
250.89322	328	1+
250.94528	110	
250.97244	334	1+
251.01588	80	
252.05444	130	
252.83808	84	
252.91263	102	
252.94932	90	
253.95840	86	
255.87171	100	
256.85842	86	
256.92558	90	
257.08683	78	
258.83092	248	1+
258.97090	208	1+
259.85270	96	
260.83303	192	
260.96865	580	1+
261.83137	662	1+
261.84999	82	
261.92129	78	
262.83534	466	1+
264.82197	140	
264.96794	240	1+
265.90096	84	
266.78129	184	1+
266.81356	466	1+
266.94783	88	
267.85285	102	
267.97218	784	1+
268.80815	482	1+
268.95314	158	
269.96790	668	1+
270.22128	82	
271.84756	222	1+
271.91668	202	
272.03285	100	
272.43819	110	
273.90755	80	
273.98061	94	
274.91456	78	
276.81362	96	
276.85842	258	
276.95224	94	
277.05828	78	
277.85122	132	
278.79862	136	
278.86829	84	
279.09965	152	
279.79175	1324	1+
279.85792	82	
280.11838	80	
280.79334	1054	1+
280.92226	82	
281.84892	96	
281.98221	90	
282.78803	122	
282.86665	118	
283.07526	88	
283.34574	88	
283.81171	112	
283.85044	188	
283.87118	86	
283.98598	150	
284.82490	104	
284.85714	172	
284.96255	86	
285.82859	80	
285.84464	536	1+
287.09742	78	
288.91135	218	1+
289.89101	82	
291.43900	84	
293.11481	252	
294.50775	86	
295.93387	80	
296.80695	376	
297.80892	198	
298.80383	1324	1+
299.87013	250	1+
300.41422	88	
300.79688	482	1+
301.79885	278	1+
301.86028	218	
302.33693	78	
302.86209	120	
302.91365	102	
303.08652	78	
303.80831	80	
303.85617	792	1+
306.42767	82	
307.88945	300	1+
310.87611	118	
311.13684	108	
311.76304	80	
313.05234	78	
313.80286	86	
314.00688	100	
314.13094	90	
316.81688	154	
318.81787	148	
318.88232	78	
319.81278	82	
320.08058	110	
320.89167	108	
320.94019	110	
321.42198	80	
321.81540	238	
322.82362	156	
322.93624	122	
324.04709	80	
324.06687	86	
324.79433	108	
324.89800	110	
324.91830	124	
326.87259	248	1+
328.93731	108	
332.75067	86	
336.94269	282	1+
337.53981	86	
338.80898	78	
339.82776	172	
340.93966	108	
341.84251	84	
343.96368	88	
348.90251	82	
351.27115	100	
357.00225	84	
362.84552	108	
363.07387	118	
363.97976	92	
364.73912	76	
364.84237	86	
END IONS

###FS:    #m/z: 507.84496 #charge 1+
###MS: 94
###MSMS: 97
BEGIN IONS
TITLE=Cmpd 72, +MS2(507.8450), 28.2-35.2eV, 2.1min #97
RTINSECONDS=123.72
SCANS=94,97
PEPMASS=507.84496	190252
CHARGE=1+
152.83268	132	
193.86564	130	
199.88616	120	
223.97344	130	
224.97647	308	
228.86590	126	
233.12468	150	
236.89172	220	1+
238.89920	192	1+
243.89561	160	1+
247.88804	160	1+
257.87221	138	
258.87315	358	1+
266.09249	116	
268.40761	120	
270.86042	152	
272.39058	150	
272.85526	294	
276.86367	124	
279.13000	306	
280.13187	162	
282.95124	116	
283.80081	118	
284.02833	144	
284.86179	234	1+
285.83088	126	
285.86656	208	1+
286.10075	150	
287.85039	498	
288.86782	434	1+
289.88632	126	
290.12568	132	
290.14633	144	
290.86423	328	
291.86741	148	
292.85858	132	
292.88252	132	
293.87259	1598	1+
293.95745	128	
296.85484	116	
297.10328	196	1+
298.81936	148	
299.87165	130	
299.98967	136	
300.15478	248	1+
300.85639	170	
301.85345	124	
303.86627	376	1+
305.86209	614	1+
307.14752	120	
307.79818	236	1+
307.88740	280	
308.14032	608	1+
308.87090	852	1+
308.96929	156	
310.15786	238	
310.35464	118	
311.15975	168	
311.88297	2560	1+
314.13170	130	
314.86218	602	1+
317.00321	168	1+
318.85961	310	1+
319.87664	238	1+
319.97535	158	
320.31997	144	
320.77826	116	
321.85963	190	
323.87513	128	
324.85932	158	
324.87983	118	
326.13556	196	
326.81783	190	1+
326.88344	1914	1+
327.04613	106	1+
328.12587	130	
328.87669	294	
328.95026	282	1+
329.87566	460	1+
330.15759	146	
330.81372	172	
332.87499	414	1+
333.84172	120	
334.85825	158	
336.94860	256	1+
337.41073	158	
337.88171	128	
338.88493	256	1+
339.88838	166	1+
341.01305	130	
341.86651	132	
345.77473	120	
346.87783	152	
347.77822	740	1+
348.89385	126	
349.75815	228	
349.83821	276	1+
350.76008	198	
350.82203	142	
350.83825	194	1+
350.88566	420	1+
351.40594	164	
351.76516	132	
352.91279	122	
353.77127	128	
353.81368	236	1+
353.84979	190	
355.89320	154	
358.76466	128	1+
365.86586	160	
366.18132	310	
366.84020	344	
367.11208	162	1+
367.70665	1016	1+
367.81543	164	
368.76231	276	1+
368.89459	146	
369.83626	302	
370.70669	126	
370.78605	294	1+
370.80562	166	1+
370.83014	134	
371.70976	198	1+
372.82444	130	
373.81239	324	1+
374.31790	120	
374.72155	182	
375.77977	476	1+
376.73159	176	1+
376.78393	358	1+
376.88644	216	1+
377.72930	222	1+
377.80986	120	
380.71722	248	
381.71678	208	
381.84161	164	
383.71386	424	1+
383.77734	146	
383.79323	378	1+
384.40808	124	
384.76937	358	1+
384.85548	188	
385.84820	156	
385.90296	120	
386.84627	510	1+
387.72452	116	
387.80485	146	
387.84767	302	1+
389.19954	126	
389.80381	202	
389.87369	154	
390.83928	944	1+
392.06729	152	
392.74351	298	1+
392.82432	298	
392.86275	148	
395.86020	186	
396.74902	116	
398.72377	944	1+
398.86338	166	
399.85352	220	
400.74586	130	
402.86472	156	
403.86840	198	
404.86936	186	
405.75841	224	1+
405.77884	452	1+
405.86443	148	
406.31740	164	
406.84958	210	
407.73919	268	
407.86527	842	
408.74615	256	
408.85416	926	1+
408.87120	402	
409.72246	826	1+
409.90318	190	1+
410.08184	194	1+
410.77818	188	1+
410.83950	794	1+
411.80620	220	1+
412.72690	154	
412.84936	222	1+
413.82723	190	1+
413.88077	116	
414.85782	172	
415.75120	152	1+
415.79337	160	1+
415.86785	224	1+
421.88931	170	
422.86358	446	1+
423.77610	470	1+
424.73695	154	
425.75241	468	
425.88477	144	
426.75457	218	
426.80379	120	
426.86436	1374	1+
427.73123	692	
428.09856	152	
428.73439	354	
428.80507	252	1+
428.84296	788	1+
429.09766	138	
429.70243	312	1+
429.73693	788	1+
430.74165	506	1+
430.84746	184	
431.81784	234	1+
431.86528	438	
435.85559	174	1+
439.89389	190	1+
441.78269	238	1+
443.76170	184	
444.18356	156	1+
444.87368	1080	1+
445.71668	238	1+
445.74050	410	1+
446.68342	122	
447.71169	638	1+
447.74421	180	
448.76338	148	
449.69247	144	
449.88347	590	1+
450.74079	288	
450.76491	120	
451.74829	218	
451.87603	122	
453.87511	140	
462.88205	428	1+
463.73537	118	
465.71142	154	
466.73449	120	
467.88518	1170	1+
475.23842	150	
485.89770	168	
487.89751	172	
489.80366	150	
490.90453	142	
509.28427	172	
511.21976	192	1+
END IONS

###FS:    #m/z: 322.92956 #charge 1+
###MS: 98
###MSMS: 99
BEGIN IONS
TITLE=Cmpd 73, +MS2(322.9296), 28.0-35.0eV, 2.1min #99
RTINSECONDS=127.41
SCANS=98-99
PEPMASS=322.92956	3233774
CHARGE=1+
77.93361	124	
191.95206	72	
195.38364	82	
196.94139	100	
197.95865	92	
198.87816	78	
198.98190	166	
204.02091	84	
205.94938	184	
207.97545	84	
210.81860	82	
210.89940	194	
212.87619	246	
212.89166	84	
214.89597	72	
216.89511	108	
217.05597	78	
217.88567	108	
218.86910	76	
220.49637	84	
221.10182	70	
221.95300	92	
222.04019	78	
222.88190	72	
222.95281	624	1+
223.91094	86	
226.13971	98	
227.92760	74	
227.95657	74	
230.88939	114	
231.86910	72	
233.39347	84	
234.96444	86	
235.04373	72	
238.41224	86	
238.88072	70	
238.93514	140	
239.07706	192	
239.78953	150	
239.84007	82	
240.78853	192	
240.82046	260	1+
240.84457	78	
240.93965	2132	
241.93796	7494	1+
242.82139	188	
242.94019	5612	1+
243.44018	70	
243.82049	254	
244.34327	74	
244.81933	234	
244.89087	146	
246.39546	86	
246.93959	134	
246.97553	288	
247.62468	90	
247.84867	114	
247.94580	98	
248.85792	110	
249.84234	86	
250.91667	74	
250.94601	86	
251.01012	86	
251.07256	76	
251.92317	188	
253.08254	84	
253.83250	120	
255.78377	150	
256.33725	82	
256.80582	72	
256.90050	158	
258.83192	374	1+
258.90082	98	
259.97609	118	
260.06843	106	
260.83063	256	
261.13825	78	
261.82868	758	1+
261.85967	78	
262.80042	70	
263.80667	82	
263.97991	82	
264.83313	70	
265.08470	88	
265.13057	88	
266.78484	72	
266.85091	78	
266.86690	150	
266.95107	92	
267.04761	96	
267.90705	70	
268.00559	74	
268.83884	138	
269.87244	84	
271.84358	380	1+
271.86681	70	
271.90720	74	
273.79569	342	
274.87989	72	
275.84714	88	
276.02864	72	
276.35784	74	
279.02793	76	
279.09043	568	
279.86744	70	
280.09289	316	
280.82366	92	
281.91745	98	
281.99771	74	
282.07621	92	
283.85040	122	
283.87523	72	
284.29214	268	1+
284.86709	166	
285.85048	70	
286.54819	82	
287.79458	88	
288.85575	74	
289.05415	84	
289.38824	86	
289.80022	362	1+
289.87001	130	
290.80371	294	1+
290.89293	138	
292.39571	100	
292.86411	98	
293.85059	144	
293.87461	130	
294.12237	76	
295.87039	74	
296.87300	206	1+
297.81667	90	
298.02019	84	
299.78338	134	
301.40481	90	
302.14253	84	
303.93837	80	
304.43931	80	
304.76726	76	
304.86711	82	
306.88184	74	
307.11056	80	
307.72630	78	
307.79920	198	1+
307.87613	104	
307.89577	154	
308.82821	70	
308.87993	86	
309.17969	96	
309.87523	80	
313.85683	92	
314.81648	124	
317.08880	72	
319.05782	78	
320.05910	86	
320.82780	72	
322.80385	80	
323.79087	72	
323.85034	90	
324.88348	120	
324.95663	100	
325.89188	100	
END IONS

###FS:    #m/z: 363.95630 #charge 1+
###MS: 98
###MSMS: 100
BEGIN IONS
TITLE=Cmpd 74, +MS2(363.9563), 28.0-35.0eV, 2.2min #100
RTINSECONDS=128.182
SCANS=98,100
PEPMASS=363.95630	508360
CHARGE=1+
184.95027	78	
189.86220	448	
190.40363	84	
191.85623	322	
191.89097	84	
191.93674	78	
192.99646	82	
196.88282	86	
198.02679	76	
205.94932	80	
206.03757	84	
206.97185	128	
207.86984	412	1+
207.94835	252	
209.91919	92	
209.94282	1554	1+
210.88227	434	
212.39943	94	
212.85796	78	
212.87845	2294	1+
214.62974	82	
222.53922	98	
222.95153	796	1+
222.96723	120	
224.94875	1470	1+
226.94622	8088	1+
226.96839	244	
227.93114	238	
228.85066	148	
228.89383	532	1+
228.94193	8194	1+
229.04006	98	
229.12955	124	1+
229.96172	88	
230.84007	98	
230.88836	3358	1+
234.42853	80	
235.42603	80	
235.88219	250	
239.07693	196	1+
240.82543	324	1+
240.94364	348	
240.96233	236	
240.98340	92	
241.93916	1880	1+
241.96641	144	
242.94163	1252	1+
242.95719	618	
243.81895	94	
243.89655	90	
244.03677	98	
244.45591	78	
244.81787	342	1+
244.88689	78	
244.95665	4342	1+
245.10206	80	
245.11803	138	1+
245.78297	96	
245.94200	200	
246.90432	260	
246.95264	4692	1+
247.80225	406	1+
247.82235	86	
247.85871	92	
247.97474	96	
248.80432	340	1+
248.89995	1086	1+
249.85583	88	
250.89490	658	1+
250.99458	76	
251.07013	118	
251.79287	80	
251.94469	78	
253.03337	80	
253.90700	250	
255.84146	250	1+
256.85822	98	
258.97209	352	1+
259.45115	92	
259.59940	84	
259.85286	76	
259.95750	86	
260.39542	76	
260.83341	222	
260.96980	386	1+
261.12292	104	
261.83056	226	
262.83061	354	
262.96868	166	
263.70314	110	
263.83060	208	
263.84873	132	
263.98302	82	
264.82371	142	
264.97068	316	1+
265.00911	82	
265.02271	84	
265.81098	554	1+
265.86083	86	
266.78682	84	
266.81250	464	1+
266.85284	94	
267.78850	78	
267.97254	984	1+
268.07403	86	
268.80902	158	
268.95643	288	
269.80196	100	
269.96822	994	1+
271.91619	436	
272.49503	78	
272.84428	328	1+
276.86025	194	
276.92104	178	
277.02964	78	
277.11175	96	
277.85977	78	
277.90904	116	
278.84829	132	
279.09895	276	1+
279.79972	78	
280.08774	94	
280.79375	494	
280.89332	168	1+
281.78586	684	1+
281.85568	120	
283.06975	202	
283.83006	138	
283.85135	424	1+
284.79867	82	
284.82533	132	
285.79544	228	
285.84724	746	1+
286.42382	86	
287.88226	154	
288.51578	110	
288.95008	82	
290.78541	82	
290.93858	80	
293.11821	252	1+
293.86679	84	
296.36505	116	
296.80685	298	1+
298.80429	1096	1+
300.79881	598	1+
300.93271	120	
301.86090	470	1+
302.80124	406	1+
303.06732	84	
303.85555	1158	1+
303.94562	122	
306.37907	80	
306.84913	92	
306.88306	190	
306.95134	92	
307.94391	86	
308.77166	94	
311.34090	90	
311.88473	84	
312.41815	82	
312.89588	78	
314.81993	114	
316.81575	248	
317.92922	80	
318.81238	152	1+
318.92955	110	
319.91798	82	
320.84007	102	
321.38889	126	
321.81986	204	
321.88821	286	1+
322.82134	92	
322.92844	342	1+
323.10614	78	
324.81882	80	
326.82220	188	1+
326.86945	324	1+
329.58573	84	
332.41854	82	
333.54996	110	
334.91737	162	
336.94554	286	
340.94049	92	
342.71603	78	
342.89870	210	
343.70541	120	
343.80195	82	
344.88211	84	
347.81612	78	
347.87100	80	
348.83494	240	1+
351.99418	92	
352.78605	148	
356.80015	88	
357.76137	78	
360.15056	86	
360.86129	92	
368.74856	82	
368.77777	208	1+
369.26022	92	
END IONS

###FS:    #m/z: 336.94554 #charge 1+
###MS: 98
###MSMS: 101
BEGIN IONS
TITLE=Cmpd 75, +MS2(336.9455), 28.0-35.0eV, 2.2min #101
RTINSECONDS=128.955
SCANS=98,101
PEPMASS=336.94554	105248
CHARGE=1+
61.35860	82	
90.53361	74	
158.25858	84	
182.86227	78	
183.87450	94	
192.88882	92	
198.95776	92	
199.97567	90	
200.87943	84	
204.93212	78	
207.97341	106	
209.89409	96	
209.94429	80	
211.03622	76	
211.78956	92	
211.94388	1800	1+
211.97145	132	
212.87828	1314	1+
213.93886	1026	1+
214.87818	148	
214.91599	92	
215.12476	90	
215.89172	296	1+
215.93646	230	
216.13498	84	
222.95137	118	
223.96118	84	
224.95839	80	
225.06889	80	
225.83697	164	1+
227.95590	124	
228.89586	118	
229.95352	2444	1+
230.88833	2414	1+
231.95207	802	
232.82183	122	
232.88438	272	1+
233.94856	110	
235.90659	84	
239.00979	78	
239.06953	120	
239.26135	92	
240.74581	134	
240.89919	84	
241.84407	340	1+
242.16567	78	
243.86564	76	
245.06347	76	
246.85259	98	
246.90535	136	
246.97794	78	
247.96542	878	
248.89740	950	1+
249.05240	88	
249.96328	136	
250.46964	92	
250.83232	200	
250.85047	88	
250.95225	270	1+
251.07399	124	
251.82853	216	
252.96890	1268	1+
253.90344	730	1+
254.05600	86	
254.86889	82	
254.96500	798	1+
256.38281	98	
256.79357	226	1+
256.85302	106	
257.85540	78	
257.90886	100	
258.84756	348	
259.45699	82	
259.82967	110	
259.85326	276	
259.95428	174	
260.82696	446	1+
260.94571	84	
261.03290	80	
261.83044	396	1+
262.05456	76	
262.94692	96	
264.49721	78	
267.13593	90	
267.38864	94	
267.84298	246	
268.83928	368	
269.08001	80	
269.11232	78	
269.80558	116	
269.83773	248	
270.84673	230	
270.86049	186	
270.98059	174	
271.00762	210	1+
271.09480	74	
271.84756	480	1+
271.91436	274	1+
272.97419	224	1+
273.57234	80	
275.85572	642	1+
275.95253	164	1+
276.14941	88	
276.88142	82	
277.03596	82	
277.83557	114	
278.83266	440	1+
278.86121	120	
279.10159	84	
281.86414	110	
283.01091	76	
283.86892	94	
284.56262	114	
285.84948	276	
285.93396	78	
286.81437	76	
286.85036	1312	1+
289.62036	74	
289.77305	84	
290.85653	82	
291.86494	90	
292.10411	172	1+
292.97336	94	
293.13957	84	
293.85416	108	
293.99674	116	
294.57709	88	
294.86922	206	1+
295.08136	74	
295.85769	90	
296.10279	82	
296.79517	84	
296.91175	76	
296.97241	192	1+
298.44434	94	
299.06053	132	
299.16824	86	
303.88712	80	
306.11286	78	
306.87887	134	
307.89456	90	
308.56674	76	
309.86726	186	
310.86138	176	
310.88662	80	
311.86500	130	
312.02980	78	
313.38894	94	
314.06553	80	
316.45263	94	
316.81561	110	
316.92262	90	
317.04504	76	
318.85153	82	
319.04464	74	
319.67711	74	
320.80828	98	
320.89816	76	
322.94725	76	
323.47266	92	
323.93652	76	
324.17983	74	
324.89456	372	1+
325.83563	80	
326.99794	78	
330.81561	136	
333.10830	84	
333.35232	122	
333.90103	104	
334.78455	78	
334.94398	76	
335.00456	88	
335.86584	78	
337.73993	82	
337.93229	84	
338.79325	84	
339.95826	76	
340.80296	94	
341.76965	80	
END IONS

###FS:    #m/z: 322.92977 #charge 1+
###MS: 102
###MSMS: 103
BEGIN IONS
TITLE=Cmpd 76, +MS2(322.9298), 28.0-35.0eV, 2.2min #103
RTINSECONDS=132.649
SCANS=102-103
PEPMASS=322.92977	3174808
CHARGE=1+
85.89643	80	
107.01928	80	
108.45030	66	
109.16772	82	
157.76619	86	
179.65983	86	
184.75966	74	
191.95531	82	
194.90169	68	
195.89520	70	
198.55237	88	
199.01848	86	
201.04674	70	
205.94736	240	1+
206.96959	82	
207.04885	90	
207.87125	66	
207.94930	72	
208.83048	68	
208.84260	78	
209.08565	70	
210.89739	120	
212.87653	206	
212.89180	72	
214.90143	84	
217.96377	66	
219.39255	84	
220.11318	98	
223.96082	228	
224.81968	82	
224.95799	160	
226.84250	92	
226.87404	68	
227.92426	72	
227.95288	134	
228.83829	208	1+
228.91494	178	
230.05125	68	
230.83058	124	
230.88741	160	
234.39094	84	
234.42496	70	
234.88637	110	
235.10399	68	
236.10275	70	
236.38419	94	
238.01907	78	
238.82830	156	
238.87123	76	
238.89772	66	
238.93943	184	
239.08207	94	
239.78185	68	
240.06083	68	
240.81911	172	
240.86989	68	
240.93990	2306	
241.12538	86	
241.93866	7832	1+
242.82092	184	
242.94084	5290	1+
243.51123	74	
243.81729	702	1+
244.93883	1070	1+
245.83897	76	
245.95789	118	
246.97398	366	1+
248.84151	70	
248.89736	128	
249.85198	74	
250.19371	98	
250.90894	84	
250.96936	72	
251.35439	86	
252.95172	74	
253.82145	76	
255.02383	78	
256.96131	74	
257.27614	70	
257.80833	90	
257.93813	90	
258.83224	360	1+
258.84763	130	
259.12879	80	
259.89637	70	
260.05260	72	
260.80151	76	
260.82948	206	
261.82889	1036	1+
261.88555	74	
262.03849	72	
262.35905	86	
263.01172	66	
263.87882	74	
265.06269	82	
265.35459	78	
265.79711	72	
265.85298	86	
265.99501	82	
266.11914	68	
267.87472	72	
267.93745	96	
269.84608	76	
270.79715	72	
271.17681	66	
271.49693	72	
271.84045	162	
274.14132	94	
274.21078	70	
275.80719	152	
276.84079	68	
278.41108	72	
279.09121	624	1+
279.43029	74	
280.06924	82	
280.14492	82	
282.80204	84	
283.80475	70	
284.06800	84	
284.21250	76	
284.29119	188	
284.40732	88	
284.87568	68	
285.00170	72	
285.14193	142	
286.94131	80	
289.85654	70	
289.88073	106	
291.04736	88	
291.81173	136	
293.41525	92	
293.85378	218	1+
294.82356	66	
295.53078	86	
299.78280	172	
299.83760	74	
300.15251	98	
300.78514	90	
301.53470	78	
302.39685	108	
304.44148	76	
305.85542	68	
305.88169	196	1+
307.80242	132	
307.92875	86	
308.75017	76	
308.86983	214	1+
308.94464	78	
309.81171	118	
310.81062	68	
311.03955	72	
311.41399	96	
311.88035	68	
312.80036	68	
313.14990	86	
313.83258	88	
315.17642	76	
318.81189	70	
319.17169	68	
322.06852	76	
324.89622	236	1+
324.93845	86	
326.76927	74	
326.81823	72	
END IONS

###FS:    #m/z: 340.94044 #charge 1+
###MS: 102
###MSMS: 104
BEGIN IONS
TITLE=Cmpd 77, +MS2(340.9404), 28.0-35.0eV, 2.3min #104
RTINSECONDS=133.421
SCANS=102,104
PEPMASS=340.94044	1070504
CHARGE=1+
46.48943	78	
126.98688	82	
188.86824	98	
199.99677	102	
203.95871	100	
205.94934	204	
207.87305	88	
208.11198	90	
208.88157	98	
211.83809	84	
211.88829	102	
212.88070	130	
213.87885	128	
213.93924	890	1+
214.88100	110	
215.88641	354	1+
215.93621	204	
217.88364	236	1+
218.87113	84	
219.82587	74	
221.62607	108	
221.87505	102	
222.39283	76	
226.86583	72	
226.94659	144	
228.83894	112	
228.94720	180	
230.84745	92	
230.88660	220	
231.88840	674	1+
231.94952	1288	1+
233.89998	154	
233.94733	178	
234.89458	138	
234.93433	112	
235.86789	98	
235.89281	120	
235.94661	120	
236.78812	74	
237.82268	94	
237.90233	72	
238.90921	82	
239.81956	110	
239.88968	76	
240.88887	102	
240.92333	78	
241.00815	94	
241.83659	176	
241.90287	138	
242.83105	446	1+
242.85682	78	
242.93919	172	
243.10691	74	
244.95648	208	
245.90222	76	
246.97534	190	1+
248.83028	76	
248.85426	96	
249.90579	76	
249.92186	164	
250.94587	88	
250.96081	102	
251.81997	74	
252.03828	84	
252.78937	86	
252.92805	94	
254.96199	618	1+
255.08867	74	
256.07511	98	1+
256.41987	74	
256.84771	176	
256.88434	118	
258.61147	82	
258.84516	382	
258.86482	86	
258.89980	82	
259.45697	92	
259.84923	276	
259.95561	134	
260.06247	84	
260.08133	72	
260.45500	86	
260.83544	574	1+
261.98509	106	
262.84900	234	
263.87850	74	
264.07393	82	
264.98675	86	
265.08260	76	
266.84879	116	
268.05190	78	
268.83939	260	
269.79949	74	
270.83070	110	
271.41556	78	
272.84988	86	
272.92688	164	
273.51937	92	
273.79315	196	
274.36695	98	
274.86449	220	
275.84329	110	
275.87745	134	
275.95209	82	
276.85359	372	
277.84108	826	1+
277.86082	294	
277.92963	76	
277.96095	74	
278.84368	712	1+
279.54758	106	
279.88142	100	
280.16010	80	
280.84784	110	
280.86878	78	
282.21256	76	
283.91702	78	
285.85349	118	
285.96031	96	
286.93701	100	
288.80801	78	
289.87928	82	
290.78417	122	
292.79898	78	
294.19786	88	
294.86671	250	1+
294.89912	198	1+
297.97051	94	
298.27259	88	
299.52088	80	
299.78448	104	
299.85376	138	
299.87403	314	1+
301.85632	322	1+
301.88006	78	
302.24080	78	
304.85185	108	
305.87804	92	
307.79508	138	
309.89465	76	
310.41593	86	
310.87908	94	
311.88326	136	
314.45520	96	
315.41166	74	
315.43571	72	
315.89620	86	
317.28556	98	
317.94012	130	
318.42615	102	
321.27874	82	
321.56732	90	
321.83632	86	
324.88779	96	
325.01574	84	
325.06030	92	
325.89560	150	
326.38994	106	
328.88173	74	
329.75060	80	
330.80992	272	1+
330.87306	86	
331.83853	82	
332.96233	72	
336.04119	76	
336.93371	94	
340.07618	80	
END IONS

###FS:    #m/z: 363.95648 #charge 1+
###MS: 102
###MSMS: 105
BEGIN IONS
TITLE=Cmpd 78, +MS2(363.9565), 28.0-35.0eV, 2.3min #105
RTINSECONDS=134.193
SCANS=102,105
PEPMASS=363.95648	499014
CHARGE=1+
189.86297	416	1+
191.85758	544	1+
195.33183	90	
196.89551	80	
200.45851	90	
207.03658	100	
207.87546	188	
207.94839	166	
209.94372	1172	1+
210.88488	562	1+
212.45888	86	
212.87850	2118	1+
216.51398	90	
218.88890	80	
219.41425	88	
222.95256	286	
223.88861	198	1+
223.95439	174	
224.94947	554	
225.94833	314	
225.96770	130	
226.94658	6250	1+
228.89416	492	1+
228.94240	7226	1+
230.58330	84	
230.88988	2368	1+
231.00740	88	
231.11898	94	
231.94143	82	
232.82395	186	1+
232.88336	504	1+
234.88770	248	1+
235.97077	84	
237.04787	84	
238.38566	88	
238.57155	92	
239.07382	108	
239.96840	116	
240.82008	150	
240.83994	228	1+
240.94098	540	
240.95975	362	
241.09022	162	
241.91200	144	
241.94212	246	
241.95756	512	1+
242.89826	130	
242.94062	1294	1+
242.95865	334	1+
243.81976	330	1+
243.89231	92	
244.90838	138	1+
244.95652	4186	1+
245.82017	134	
245.94119	416	
246.95268	3978	1+
247.85370	126	
247.98302	102	
248.80306	506	1+
248.89723	1122	1+
250.79878	106	
250.91764	84	
250.94768	156	
250.96933	252	1+
251.79649	150	
252.89252	100	
253.90787	130	
254.91068	106	
255.01818	86	
257.08306	92	
258.84456	216	
258.97101	86	
259.82940	130	
259.84707	84	
260.07236	82	
260.83226	86	
260.97031	186	
261.83211	184	
261.97262	182	
262.83122	120	
262.96984	140	
264.43334	108	
264.80090	96	
264.82539	138	
264.89312	84	
265.06264	84	
266.81282	458	
267.81439	220	
267.97218	452	1+
268.09016	154	
268.88470	146	1+
268.95925	136	
269.05376	90	
269.84328	226	1+
269.97092	414	
270.11035	88	
270.51207	104	
270.80300	126	
271.89311	80	
271.91214	218	1+
273.79365	142	
274.86195	122	
275.79448	98	
276.85111	294	1+
277.80258	110	
278.06227	128	
278.80324	146	
278.84648	126	
279.10350	110	
280.10284	100	
280.79283	940	1+
280.82788	102	
280.85753	134	
281.98328	88	
282.79024	322	
282.80735	114	
282.84719	428	1+
282.97342	88	
283.79391	196	
283.84845	362	1+
284.79334	102	
284.82820	150	
284.89004	104	
285.84425	794	1+
286.46744	86	
286.82120	108	
288.03863	84	
288.88519	94	
288.99997	136	
289.02279	88	
289.89386	108	
292.43794	90	
292.99029	90	
293.11429	96	
293.41904	80	
294.86055	86	
296.15992	148	
296.81207	120	
297.11155	170	
297.80948	138	
297.89734	82	
298.80529	1070	1+
299.87677	98	
300.48449	82	
300.79909	352	1+
301.85952	238	
302.86183	124	
303.03155	82	
303.85403	792	1+
303.94707	160	
304.01233	164	
304.11178	82	
304.89553	186	1+
305.14259	82	
307.84058	152	
309.99218	80	
310.87417	164	
311.86074	290	1+
314.82459	136	
315.74096	102	
315.81111	478	1+
316.81403	408	1+
317.43061	148	
318.81757	420	1+
318.95008	100	
319.87660	178	1+
320.92252	90	
321.81825	128	
321.84585	164	1+
321.86832	92	
322.92815	164	
323.00248	90	
323.04859	108	
324.87685	144	
326.86917	372	
328.88199	222	1+
331.34228	84	
333.05450	90	
333.83460	98	
333.88859	80	
334.48801	94	
335.83209	84	
336.94560	156	
337.98715	84	
340.93979	114	
341.80597	86	
342.39868	102	
342.88895	186	
342.91383	90	
343.71687	90	
349.71268	84	
354.76229	172	1+
355.41894	84	
355.81258	82	
363.72080	80	
END IONS

###FS:    #m/z: 340.94020 #charge 1+
###MS: 106
###MSMS: 107
BEGIN IONS
TITLE=Cmpd 79, +MS2(340.9402), 28.0-35.0eV, 2.3min #107
RTINSECONDS=137.865
SCANS=106-107
PEPMASS=340.94020	1027620
CHARGE=1+
186.86871	78	
190.94947	76	
196.88023	144	
196.89322	102	
197.49338	86	
199.09960	78	
203.95442	74	
206.93604	72	
208.92579	96	
209.88398	74	
210.90242	94	
212.87861	206	
213.41538	76	
213.88303	132	
213.93978	718	1+
214.89580	80	
215.88457	194	1+
215.93747	384	
215.96844	72	
216.88868	230	1+
217.48517	80	
221.89083	86	
222.90953	78	
222.94812	78	
222.97908	92	
224.97233	94	
224.99517	72	
225.07256	72	
225.86182	96	
225.88010	74	
225.96490	72	
226.89715	128	
226.94983	186	
227.03486	80	
228.84295	132	
229.82818	76	
229.85044	86	
230.88700	992	1+
230.93682	120	
231.11982	76	
231.94938	1284	1+
233.89290	372	1+
236.99423	76	
237.02994	90	
237.89670	116	
238.85323	118	
239.04599	98	
239.79162	124	
239.90929	118	
240.07994	78	
240.83605	450	1+
240.89110	254	1+
240.96639	128	
241.15406	76	
241.94483	86	
241.96325	74	
242.85819	82	
243.02681	90	
243.83284	220	
244.88001	150	
245.95333	96	
246.09321	78	
246.39003	84	
248.89934	202	
249.41350	76	
249.90620	80	
249.96058	156	
250.86035	102	
251.83756	78	
251.96322	94	
253.09000	90	
254.10307	84	
254.90594	144	
254.96322	264	
254.98085	90	
255.09842	84	
256.07601	88	
256.83703	74	
256.85105	272	1+
256.88518	118	
257.79664	78	
258.84619	472	1+
259.89662	126	
259.95237	108	
260.83223	408	1+
261.87186	94	
264.47719	96	
266.85905	74	
267.83429	360	1+
268.83837	298	1+
268.85629	138	
268.90480	78	
270.94444	80	
271.44191	86	
271.84419	166	
271.91580	272	1+
272.86001	80	
272.93563	88	
273.85717	126	
274.85836	106	
275.80840	162	
275.86874	80	
276.37593	102	
276.81681	184	1+
276.85950	302	
277.86109	332	
277.91652	180	1+
278.84675	820	1+
280.84577	116	
280.87583	98	
281.62670	86	
281.84316	76	
281.89250	74	
281.91781	72	
282.00602	78	
282.83682	266	1+
282.94099	92	
283.35815	86	
284.85468	78	
285.07009	78	
285.45576	86	
285.91660	80	
285.95198	90	
289.02507	82	
289.78310	72	
291.03452	74	
291.80570	98	
293.85250	444	1+
295.88279	82	
296.81152	160	
296.85336	236	
296.87368	122	
297.89037	92	
297.97603	98	
298.86265	76	
298.88144	88	
299.82695	80	
299.88889	78	
300.87609	198	1+
302.94614	218	1+
303.99378	80	
304.07528	84	
306.79483	132	1+
307.51743	118	
309.03922	78	
311.05005	108	
311.86324	106	
311.88225	150	
312.40753	82	
312.80701	98	
312.82641	76	
312.93929	94	
315.87436	74	
317.60076	92	
317.83701	104	
318.56856	82	
321.88989	80	
322.01650	90	
324.22182	86	
324.74158	86	
324.77037	76	
324.84306	98	
325.82528	98	
328.89250	74	
330.87524	74	
330.91347	78	
333.76760	194	1+
337.11832	88	
340.04864	88	
341.29305	88	
342.87719	92	
344.76136	88	
345.18789	86	
END IONS

###FS:    #m/z: 507.84487 #charge 1+
###MS: 106
###MSMS: 108
BEGIN IONS
TITLE=Cmpd 80, +MS2(507.8449), 28.2-35.2eV, 2.3min #108
RTINSECONDS=138.637
SCANS=106,108
PEPMASS=507.84487	151484
CHARGE=1+
196.01576	132	
224.97683	118	
234.89012	124	
235.91800	118	
236.89162	134	
241.85574	126	
252.07901	236	1+
258.97227	124	
266.86394	140	
266.92343	268	1+
267.17413	132	
267.78344	132	
272.85590	192	1+
275.79704	276	1+
278.83476	188	
278.86274	202	
279.13026	902	1+
279.83267	126	
283.86025	300	1+
286.88888	182	1+
286.95352	248	1+
287.85132	454	
287.92947	130	
289.87986	276	
290.86144	464	
293.87342	1080	1+
295.07758	118	
296.85736	130	
297.91228	182	
298.79510	328	1+
298.84946	338	1+
299.79811	268	1+
299.91385	168	1+
300.33751	174	
300.82039	118	
302.86848	120	
303.86483	198	
305.86324	524	1+
307.86717	122	
307.88987	224	
308.13976	420	
308.79061	134	
308.87276	166	
308.88447	422	1+
309.15017	934	1+
309.86751	262	
309.88661	278	1+
310.34461	178	
311.88012	2168	1+
312.84232	116	
313.81737	412	1+
314.86553	490	1+
316.89325	152	
321.35143	124	
322.85343	108	
323.87512	262	
324.40256	228	1+
324.80321	160	1+
324.90026	124	
325.87865	132	
325.90281	170	
326.88267	1320	1+
327.80817	268	1+
328.87656	366	
329.81114	136	
329.82923	110	
329.88734	506	1+
331.87352	134	
332.00874	110	
332.87354	322	1+
332.95243	138	
333.87358	188	1+
334.83068	114	
335.88564	132	
336.86539	146	
336.94532	176	
337.88416	204	
339.87331	132	
339.90320	138	
340.84549	138	
340.87393	204	1+
341.79911	118	
346.88563	124	
347.75542	116	
347.77773	140	
348.24670	100	1+
348.72845	138	
348.76781	142	
348.88558	314	1+
349.75643	466	1+
349.91821	126	
350.88455	330	
351.03982	186	1+
351.76938	266	1+
351.95988	130	
352.82031	194	
353.85256	264	
354.32973	118	
354.37808	122	
355.88780	324	1+
356.83812	236	
357.74168	252	1+
357.84615	110	
359.75561	302	1+
361.79158	224	1+
363.08090	164	
365.76919	138	
365.79409	130	
366.84220	494	1+
367.70727	622	1+
367.76350	196	
367.78824	224	
368.70966	394	1+
368.89717	230	
369.83243	194	
370.77665	130	
371.71801	122	
371.78061	140	
372.04383	142	
372.78304	330	1+
372.83460	142	
374.81848	170	
375.81260	152	
375.86081	268	
376.72381	166	1+
376.77216	116	
376.78461	140	
377.88759	204	1+
379.74311	150	
380.71463	456	
380.82737	116	
380.85611	388	1+
381.71779	238	
382.05490	144	
382.71325	138	
382.88544	128	
383.97909	128	
384.71224	218	1+
384.75081	126	
384.85047	456	
385.85502	310	
386.84246	418	1+
387.76805	168	
387.84338	238	1+
388.74541	166	
389.05834	172	1+
389.19725	342	1+
389.84192	842	1+
389.86823	130	
390.72985	252	1+
390.84380	640	1+
391.80040	116	
392.82594	672	1+
393.77794	186	
394.82463	176	
394.85584	160	
394.91021	124	
396.75440	178	
397.77866	202	1+
398.73494	236	
399.23403	152	
399.73092	170	
399.84674	528	1+
400.72387	248	1+
402.86397	494	1+
403.79455	150	
403.82733	242	1+
403.84109	364	1+
403.87310	308	1+
404.13106	116	
404.71390	122	
405.76890	116	
405.79208	216	1+
405.86968	120	
406.76347	190	
406.85776	156	
407.72964	196	
407.77817	120	
407.85822	1626	1+
408.75726	148	
409.72105	1296	1+
410.83902	850	1+
410.87607	212	
411.81188	248	
412.73195	158	
413.75154	378	1+
414.67776	120	
415.83765	138	
416.75650	156	1+
417.17599	112	
418.84837	184	
421.88176	242	1+
423.77000	466	1+
423.87040	624	1+
424.82559	222	
425.74692	350	
425.81035	146	1+
426.74944	220	
426.77627	152	
426.85936	512	
427.06719	276	1+
427.73495	1164	1+
427.86555	232	
428.76863	152	
428.84716	402	
429.73654	560	1+
429.84813	194	
430.73825	400	1+
430.83265	118	
430.86195	536	1+
433.71867	116	
433.86403	162	
439.89721	132	
443.68507	148	
443.76488	442	1+
444.87226	1580	1+
445.74282	744	1+
447.71235	368	1+
448.76815	126	
448.87433	404	1+
449.68212	196	
450.69680	146	
450.74011	308	1+
457.90682	324	1+
462.88003	612	1+
465.72638	160	
466.69886	178	1+
466.90488	156	
467.88728	734	1+
468.77932	176	
473.73523	138	
485.89776	524	1+
489.80356	154	
503.34967	112	
509.28960	240	
509.85776	168	
510.24818	296	1+
END IONS

###FS:    #m/z: 336.94535 #charge 1+
###MS: 106
###MSMS: 109
BEGIN IONS
TITLE=Cmpd 81, +MS2(336.9454), 28.0-35.0eV, 2.4min #109
RTINSECONDS=139.409
SCANS=106,109
PEPMASS=336.94535	100216
CHARGE=1+
102.06628	76	
182.86672	118	
190.88337	74	
190.93262	78	
193.95981	92	
193.99562	88	
195.86593	94	
198.86059	72	
203.87188	76	
204.94623	80	
207.97493	86	
210.03500	78	
210.07401	104	
210.88533	222	
211.10409	94	
211.94285	1632	1+
212.04342	80	
212.87847	948	1+
213.09652	86	
213.86316	124	
213.90157	98	
213.93857	1244	1+
214.88626	100	
215.85741	146	
215.88694	264	
215.93665	142	
216.88959	114	
217.90177	72	
218.01231	80	
221.88243	74	
221.94448	72	
223.96002	302	1+
223.97425	116	
224.98032	126	
226.84934	82	
227.11482	76	
227.83474	82	
228.79078	72	
228.84059	76	
228.86309	72	
228.89475	302	1+
228.93840	100	
229.95531	2288	1+
230.88833	1732	1+
231.08062	102	
231.82813	72	
231.95028	1014	1+
232.93604	96	
233.05221	92	
233.46687	80	
233.89765	322	1+
233.94781	106	
234.82525	100	
235.89570	134	
236.85421	90	
237.85179	78	
237.89473	72	
237.98688	78	
238.02937	114	
238.57704	80	
238.83899	82	
238.85784	70	
239.90685	80	
240.82847	88	
240.84729	92	
241.84330	360	1+
243.82682	214	1+
244.89627	82	
246.10474	92	
246.39735	72	
246.85269	72	
246.98296	176	1+
247.38736	74	
247.96384	414	1+
248.89836	750	1+
248.98911	80	
249.40962	72	
249.96649	120	
250.82980	404	1+
250.96677	70	
251.06969	184	
251.90846	112	
252.97041	1350	1+
253.08635	86	
253.90489	568	1+
254.83711	96	
254.86245	96	
254.94717	102	
254.96689	598	1+
255.86587	70	
256.25857	80	
256.95495	78	
257.84947	130	
257.87329	108	
258.08214	148	
258.84679	350	1+
259.87070	104	
261.83333	136	
261.85573	76	
263.85952	186	1+
264.87667	76	
265.01796	252	1+
265.08468	90	
266.38761	90	
266.86513	142	
266.89103	70	
267.03979	82	
267.84412	152	
268.84234	232	
268.95955	78	
269.83758	172	
269.92270	86	
271.84544	366	1+
271.91798	98	
272.53965	88	
272.85264	250	1+
272.87973	242	1+
272.97934	74	
273.43429	72	
274.86137	204	
275.85267	124	
275.86852	98	
276.42492	84	
276.83786	106	
276.85748	538	1+
277.89284	78	
278.83696	358	1+
278.85698	138	
279.10209	82	
279.86615	78	
279.93941	86	
283.78434	78	
285.85208	212	
286.79438	74	
286.85032	886	1+
286.87419	164	
289.87890	220	1+
290.09272	74	
290.53206	98	
291.86021	120	
292.86939	158	
292.93972	98	
293.10974	254	1+
293.81506	72	
293.87673	216	
294.86046	290	1+
295.88872	174	1+
298.05847	102	
298.92676	74	
299.06198	84	
299.08535	72	
299.89665	174	1+
300.84214	86	
300.91650	80	
302.87729	134	
303.01197	78	
303.47822	86	
303.55085	72	
303.87473	160	
303.91485	98	
304.85989	88	
308.06656	78	
308.98758	74	
309.08269	70	
309.86729	100	
310.87278	340	1+
314.82009	134	
315.66483	90	
318.93261	78	
319.43932	82	
319.88066	148	
321.13820	80	
322.09846	74	
324.74603	76	
324.90954	82	
326.89984	78	
328.72804	76	
334.88549	80	
335.92894	82	
337.05754	82	
339.13904	92	
339.23439	80	
339.87918	86	
END IONS

###FS:    #m/z: 340.94029 #charge 1+
###MS: 110
###MSMS: 111
BEGIN IONS
TITLE=Cmpd 82, +MS2(340.9403), 28.0-35.0eV, 2.4min #111
RTINSECONDS=143.08
SCANS=110-111
PEPMASS=340.94029	980662
CHARGE=1+
91.61858	74	
180.87472	80	
187.99338	74	
188.93580	80	
189.86340	80	
192.92642	172	
194.88586	76	
196.88243	126	
201.86429	78	
203.95590	86	
205.95025	134	
206.40974	72	
208.95616	148	
209.94430	92	
210.93754	164	
211.06124	82	
211.89518	78	
212.87667	622	1+
213.94010	482	1+
215.88988	106	
216.88687	104	
217.88339	234	
219.87765	122	
221.03790	74	
221.87495	132	
222.95187	190	
223.96038	154	
225.83382	106	
227.89892	84	
227.94951	74	
228.94764	122	
229.42824	94	
230.84660	104	
230.88858	460	1+
231.90257	84	
231.95395	336	1+
232.88627	86	
233.40306	74	
233.89739	296	
233.94857	200	
234.84035	80	
234.88473	196	1+
236.51797	106	
236.90492	138	
238.04368	146	
238.88026	180	
240.85078	92	
240.93886	164	1+
241.84388	84	
243.79485	76	
243.83501	104	
244.82241	108	
245.83475	74	
246.38773	98	
246.85414	110	
247.97854	80	
248.16431	74	
248.85103	164	1+
249.90357	214	1+
249.95940	140	
251.87305	72	
251.97598	82	
252.04606	78	
253.90898	80	
254.90649	72	
254.96648	320	1+
255.42059	88	
256.05882	92	
256.45933	102	
256.84190	84	
256.88309	98	
256.90980	176	
256.96892	76	
257.87275	142	
258.14948	114	
258.84466	104	
258.94116	84	
259.84873	94	
259.95802	222	
260.83600	488	1+
261.04587	80	
261.08141	74	
261.89880	126	
262.38882	102	
263.97257	80	
264.86062	100	
265.43263	94	
265.86323	74	
266.05723	74	
268.05973	74	
268.82417	84	
268.89871	78	
269.34023	76	
269.83721	214	
270.80027	212	1+
270.84138	186	
270.95876	72	
271.43087	192	1+
271.91515	178	1+
272.12627	72	
272.84278	102	
272.88421	96	
272.93523	96	
273.79564	116	
274.87140	140	
274.90211	86	
275.03451	92	
275.54197	80	
275.86884	146	
276.85595	654	1+
276.94790	84	
278.63048	76	
278.84688	614	1+
278.87244	122	
278.88960	84	
278.93367	80	
279.86565	134	
279.90481	86	
279.92731	232	1+
280.88535	174	
281.00150	128	
281.89226	124	
282.91535	136	
283.01734	100	
283.78253	80	
283.86910	84	
287.90359	108	
288.79950	158	1+
288.91434	76	
292.81089	152	
293.87228	218	
294.87122	140	
295.85094	90	
295.93595	102	
296.40920	84	
299.13202	74	
299.87818	74	
300.85708	94	
300.88058	96	
302.04005	88	
302.17457	76	
302.87956	86	
302.90100	78	
303.75218	100	
303.94890	74	
306.88416	124	
306.89579	100	
306.93392	76	
307.89641	134	
308.79773	72	
308.90359	74	
310.44242	88	
311.87846	80	
312.04719	76	
313.06113	76	
319.03116	98	
321.14903	78	
322.09827	74	
326.17125	124	
326.89831	82	
327.63099	106	
333.89953	94	
334.81834	80	
339.82033	84	
340.88209	74	
343.72720	74	
346.08045	78	
END IONS

###FS:    #m/z: 507.84499 #charge 1+
###MS: 110
###MSMS: 112
BEGIN IONS
TITLE=Cmpd 83, +MS2(507.8450), 28.2-35.2eV, 2.4min #112
RTINSECONDS=143.852
SCANS=110,112
PEPMASS=507.84499	149002
CHARGE=1+
196.01481	518	
210.02680	128	
224.12106	108	
224.97646	112	
232.89406	228	
236.88791	206	
241.85490	128	
250.96935	156	
252.08063	264	1+
255.00638	126	
259.08687	152	1+
266.16227	192	
267.94458	118	
270.80699	136	
272.85334	148	
273.35693	136	
273.84952	128	
274.80696	122	
275.80787	110	
278.83159	188	
279.13232	830	1+
279.15748	140	
280.87990	134	
282.98326	146	
283.89839	142	
284.88729	152	
285.86612	220	1+
287.85540	256	1+
289.87986	632	1+
290.86703	386	1+
293.87202	964	1+
297.88113	218	1+
298.84088	314	1+
298.87551	214	1+
302.36669	128	
303.86444	362	
305.86254	1238	1+
306.83973	140	
307.86311	148	
307.88788	554	1+
308.14194	264	
308.87082	430	
308.97637	164	
309.88896	318	1+
310.15569	366	1+
310.87197	150	
311.88276	2342	1+
312.85255	120	
313.92857	142	
314.86753	506	1+
316.88220	140	
316.92698	172	1+
318.81429	140	
319.87205	132	
319.89004	248	1+
321.87697	152	
323.87092	214	
324.00752	126	
324.85978	156	
325.89627	120	
326.12971	122	
326.82532	276	1+
326.88072	1428	1+
328.80975	138	
328.88912	204	
329.90100	138	
329.97151	144	
330.16564	230	1+
330.81450	214	
330.90476	110	
331.81048	114	
332.87491	536	1+
333.80195	150	
333.97590	112	
335.88476	122	
336.94509	134	
337.87844	490	1+
338.85073	112	
341.39837	230	1+
341.89322	148	
342.08630	152	
344.79195	148	
344.93690	226	1+
345.74936	134	
345.85913	204	1+
346.81957	198	1+
347.77356	376	1+
349.17202	122	
349.75841	434	1+
349.77722	152	
350.76663	306	1+
350.88369	136	
351.88127	108	
352.90909	394	
353.85133	182	
355.89480	128	
356.84552	156	
357.78424	124	
358.87258	194	1+
360.73429	182	1+
365.78531	152	
365.83456	108	
366.18246	126	
366.84272	284	
367.70890	334	
367.76584	176	
367.79864	118	
368.71082	188	
368.83431	538	1+
368.89728	136	
369.73481	112	
370.78892	320	1+
370.80412	110	
371.19498	166	
372.04807	160	
372.83159	242	1+
372.89684	226	1+
373.71377	400	1+
373.87456	130	
373.90092	158	1+
374.81945	234	1+
376.92301	226	1+
378.75568	128	
379.72781	132	
380.03445	216	1+
380.71307	180	
381.71740	120	
381.84278	266	
382.70666	186	1+
382.85671	140	
383.78247	136	
384.77494	348	1+
384.84965	1204	1+
384.88101	148	
387.70956	204	1+
387.73857	280	1+
387.84895	254	1+
389.20138	144	
389.89079	208	
390.78276	128	
390.83935	302	
391.80510	110	
391.84570	130	
391.91994	148	
392.20730	132	1+
392.82166	610	1+
393.83556	136	
395.75831	182	1+
397.74350	156	
398.72714	796	1+
398.91046	130	
399.85245	198	
400.74397	156	
400.85602	358	1+
403.38832	110	
403.86552	318	
403.89221	154	
404.87253	246	
405.76449	412	1+
405.87187	318	
406.81017	122	
406.85927	182	
407.14725	112	
407.74745	190	
407.86406	1834	1+
408.06559	144	1+
408.76320	144	
409.72552	746	1+
409.75316	114	
410.83796	764	1+
411.80857	172	
411.86621	192	
412.37056	134	
412.49551	128	
412.79340	108	
412.84172	412	1+
412.87405	130	
413.08439	114	
413.68019	208	1+
415.88523	144	
416.80665	252	1+
418.84579	160	
422.86779	496	1+
423.74481	110	
423.77531	512	1+
423.82811	300	1+
425.75165	344	
425.80953	130	1+
426.74526	148	
426.85946	1054	1+
427.73288	1510	1+
428.79666	134	
428.84955	600	1+
429.70473	238	1+
429.79887	128	
429.86841	204	
430.74368	312	
430.84212	166	
431.72774	140	
431.86893	198	
432.87211	150	
434.88977	138	
435.85830	176	
439.70198	122	
439.88990	504	1+
440.70063	134	
440.89104	354	1+
442.78597	124	
443.75444	152	1+
444.87455	764	1+
445.74297	270	
446.74461	156	
446.86768	114	
446.88482	312	1+
447.71037	700	1+
448.75642	148	
449.88080	548	1+
450.74649	290	1+
452.34845	192	1+
452.75260	118	
457.90478	340	
462.88461	560	1+
463.85857	124	
465.71934	232	1+
466.78556	112	
467.88904	870	1+
474.64599	110	
484.22106	170	1+
485.90167	552	1+
486.84481	110	
487.27969	120	
487.77138	126	
487.80413	190	
505.33859	168	1+
END IONS

###FS:    #m/z: 336.94547 #charge 1+
###MS: 110
###MSMS: 113
BEGIN IONS
TITLE=Cmpd 84, +MS2(336.9455), 28.0-35.0eV, 2.4min #113
RTINSECONDS=144.625
SCANS=110,113
PEPMASS=336.94547	103834
CHARGE=1+
87.53615	106	
151.61173	88	
185.86556	128	
191.49308	108	
194.02976	96	
194.88772	78	
200.87253	78	
201.96878	86	
206.88978	100	
208.88235	72	
209.02186	84	
210.88623	174	
211.88264	80	
211.94319	1728	
212.87837	1488	1+
213.91551	78	
213.94069	774	
214.87169	118	
214.89620	72	
215.93594	138	
215.97019	104	
216.88931	110	
217.88389	126	
219.51966	82	
221.88900	86	
222.86901	98	
223.95294	118	
223.98400	98	
226.94148	114	
228.89282	318	
229.95443	1792	1+
230.88788	1694	1+
230.91225	80	
231.94897	914	1+
232.82496	98	
233.82715	262	1+
233.86863	124	
233.94643	170	
235.89870	74	
236.97139	72	
237.38947	84	
237.40653	92	
239.79241	80	
240.36731	82	
240.95891	94	
241.41897	86	
241.84069	144	
241.88805	148	
242.06848	72	
242.84007	232	1+
243.14720	74	
244.38939	86	
244.89432	76	
245.79678	74	
245.99879	76	
247.96597	966	1+
248.40023	80	
248.90025	846	1+
249.38042	72	
249.95429	376	1+
250.00707	96	
250.82993	304	1+
250.88178	92	
250.95408	246	1+
250.99051	120	
251.07695	160	
252.83529	220	
252.97001	920	
253.08737	120	
253.90428	412	1+
254.08613	92	
254.11477	72	
254.96524	810	1+
255.09050	78	
256.84909	168	
256.95982	98	
257.86774	78	
258.06670	72	
258.84565	600	1+
260.83203	192	
261.82905	118	
263.83459	72	
263.92036	76	
264.84886	74	
266.91508	74	
267.84496	240	
268.84208	1154	1+
269.92066	78	
269.95276	100	
270.39283	78	
270.54235	76	
270.92623	82	
270.97365	78	
271.91708	496	1+
271.95787	72	
272.10172	76	
272.84379	312	
273.89052	74	
274.79026	72	
275.80930	102	
275.86450	72	
275.89513	78	
275.98235	90	
276.83549	78	
276.85375	230	
276.88855	114	
277.08561	114	
277.83518	230	
277.86163	236	
277.89893	82	
277.96212	136	
278.07088	84	
278.83617	418	1+
278.86866	176	
279.60680	72	
279.88575	76	
281.10370	76	
281.85843	98	
281.87686	212	1+
283.86481	84	
284.86101	80	
285.85429	228	
286.85093	792	1+
288.82883	146	
288.94565	84	
289.87681	102	
289.96315	76	
290.93208	90	
291.80483	114	
291.89826	74	
293.89708	80	
294.86386	78	
295.88859	204	1+
295.97177	80	
296.09877	86	
296.23376	74	
296.33320	94	
296.80780	78	
296.86177	80	
297.39953	90	
299.75723	90	
300.15682	84	
300.32671	84	
301.51536	92	
302.05101	76	
305.86453	166	
305.99898	276	
306.90183	74	
308.45036	76	
309.86730	126	
310.80977	74	
311.86567	170	1+
312.92197	82	
313.15244	94	
314.81689	90	
315.97263	78	
317.04737	78	
320.65867	84	
322.38465	80	
322.46424	84	
323.99218	88	
328.76351	76	
328.83906	74	
328.88659	124	
330.35952	72	
332.88413	78	
338.07711	76	
338.91702	116	
338.99649	88	
339.86535	92	
341.90119	88	
END IONS

###FS:    #m/z: 322.92981 #charge 1+
###MS: 114
###MSMS: 115
BEGIN IONS
TITLE=Cmpd 85, +MS2(322.9298), 28.0-35.0eV, 2.5min #115
RTINSECONDS=148.298
SCANS=114-115
PEPMASS=322.92981	2838582
CHARGE=1+
182.89668	70	
187.94301	94	
189.03387	80	
191.46232	78	
191.93861	70	
193.85690	64	
200.83443	104	
200.90419	78	
202.05072	80	
203.95816	66	
205.94592	212	
209.92110	82	
210.90062	70	
212.82750	66	
219.95145	76	
220.87883	114	
221.96653	74	
223.95791	126	
226.92760	70	
227.38105	82	
227.93126	106	
228.46005	84	
228.84264	74	
228.85553	68	
229.90051	82	
230.07559	78	
230.83432	134	
230.89105	188	
231.83026	80	
233.39554	92	
233.93807	102	
234.09581	70	
235.83862	70	
236.85604	70	
237.05564	96	
237.06682	82	
237.84746	74	
237.90455	70	
238.83133	84	
238.88817	66	
238.90678	112	
238.93819	186	
239.07746	112	
239.54183	84	
239.78702	64	
239.83614	72	
240.03967	82	
240.82224	178	
240.93957	1266	
241.08935	68	
241.46102	94	
241.93889	6666	1+
242.80007	68	
242.81915	98	
242.94113	4680	1+
243.49940	80	
243.81746	710	1+
244.34631	74	
244.81897	402	1+
244.94035	1454	1+
245.40191	82	
245.77935	70	
246.90846	82	
246.97867	288	1+
247.38954	66	
248.84948	342	1+
248.89793	72	
249.01604	88	
249.96655	66	
250.03462	68	
252.97715	66	
253.03547	70	
254.04216	72	
254.79460	66	
255.08889	104	
255.33188	90	
255.83659	68	
256.03300	64	
256.04840	70	
256.83388	136	
257.79898	290	1+
257.82908	512	1+
258.85409	84	
258.89777	92	
259.92414	98	
259.94166	70	
261.08763	78	
261.82990	1014	1+
261.98088	70	
263.02495	116	
263.97848	92	
264.06862	86	
264.75073	108	
264.97663	74	
265.06099	76	
268.84633	74	
269.95291	64	
270.05785	106	
270.84266	380	1+
271.81008	78	
271.84536	302	1+
273.78939	108	
273.80796	82	
274.97136	102	
276.85069	72	
277.34248	92	
277.92573	108	
278.01756	78	
278.21021	80	
278.83962	122	
278.93484	134	
279.09132	1152	1+
279.12154	114	
280.02168	68	
281.00871	64	
281.11195	80	
281.84732	76	
281.86988	80	
282.85669	112	
283.03170	68	
283.25504	68	
283.79049	64	
283.92658	96	
284.29244	192	
284.84691	74	
284.86909	92	
285.19690	86	
285.85637	82	
291.80077	178	
291.83661	84	
292.81368	68	
293.43384	72	
293.87267	108	
295.86864	88	
296.79880	72	
297.37216	104	
298.80255	120	
299.42348	112	
299.78460	126	
303.73510	162	1+
304.06465	66	
304.84655	68	
305.12121	74	
306.14305	128	
307.79512	88	
307.88702	298	1+
308.01944	66	
308.86343	146	
310.02012	78	
310.87928	390	1+
311.88656	240	1+
312.80871	66	
312.98062	84	
313.87616	76	
314.95838	70	
315.45984	80	
315.88955	80	
317.74983	66	
317.88341	102	
321.76795	74	
322.25240	70	
323.78652	72	
324.09814	70	
325.75361	66	
325.89321	70	
326.54314	88	
326.89026	150	
END IONS

###FS:    #m/z: 363.95648 #charge 1+
###MS: 114
###MSMS: 116
BEGIN IONS
TITLE=Cmpd 86, +MS2(363.9565), 28.0-35.0eV, 2.5min #116
RTINSECONDS=149.071
SCANS=114,116
PEPMASS=363.95648	448210
CHARGE=1+
165.54994	94	
187.88727	78	
189.86592	432	1+
191.86119	142	
194.89797	80	
196.88185	138	
200.56283	78	
205.88790	78	
207.87337	134	
209.86967	174	
209.94461	1220	
210.88222	208	
211.88352	132	
212.87886	2410	1+
215.41309	98	
218.90719	104	
221.90601	78	
222.95141	358	
223.95290	284	
224.94615	1164	1+
225.88486	140	
225.95839	156	
226.94641	6406	1+
227.11594	132	
227.93091	202	
228.89309	526	1+
228.94189	7366	1+
230.88919	2540	1+
231.79693	112	
232.88356	540	1+
233.59083	90	
234.88035	308	1+
235.91998	152	1+
239.07231	82	
240.82194	88	
240.83686	196	1+
240.94121	308	
240.96402	394	
241.06986	86	
241.93917	1166	1+
241.96738	230	
242.81950	92	
242.94180	748	1+
243.82165	162	
243.91018	190	1+
243.96417	206	
244.82156	104	
244.95655	2944	1+
246.81472	160	
246.91215	84	
246.95215	3870	1+
248.80321	118	
248.84100	100	
248.85539	92	
248.89894	784	1+
249.80013	108	
250.90348	78	
250.94267	110	
250.96922	210	
252.07159	92	
253.05886	78	
253.08714	126	
253.85392	78	
253.90229	98	
253.94577	138	
257.79827	82	
258.83174	178	
258.89758	92	
258.97416	250	
259.84683	108	
260.06052	90	
260.63327	90	
260.82986	900	1+
260.86007	214	1+
260.88904	80	
260.96919	498	1+
261.83259	630	1+
262.96543	104	
264.79295	110	
264.81897	238	1+
264.92515	82	
264.96752	350	1+
265.07233	92	
265.90405	90	
266.78326	196	1+
266.81222	956	1+
267.84193	82	
267.97267	872	1+
268.84129	126	
269.08813	80	
269.81780	94	
269.87837	90	
269.96762	726	1+
270.80444	198	1+
270.83124	82	
271.91244	78	
275.41955	98	
276.84867	298	1+
277.10519	96	
277.40376	86	
278.79854	340	1+
278.84713	190	
279.35248	92	
279.41378	158	
279.85199	88	
279.92360	92	
280.79313	774	1+
281.39375	112	
281.85079	104	
281.98760	196	1+
282.78931	358	
282.82817	98	
282.85460	544	1+
282.91389	78	
283.07754	80	
283.09453	124	
283.36034	84	
284.79653	140	
284.82486	150	
285.79279	150	
285.84320	534	1+
285.89059	84	
286.56894	92	
286.91828	150	
287.90768	158	
289.93275	150	
292.43377	110	
293.11523	134	
293.91494	94	
296.81349	150	
297.80551	128	
298.80189	1242	1+
299.86646	104	
300.80346	258	
300.98275	128	
301.80153	210	
301.85993	286	
302.80236	128	
302.85284	1148	1+
303.80643	104	
303.85507	958	1+
303.97900	106	
304.11895	82	
306.11710	116	
306.43090	90	
306.46961	92	
306.83720	148	
306.87852	78	
307.84294	78	
308.04425	84	
309.87666	92	
310.81424	84	
310.87696	126	
312.12648	130	
312.34009	78	
312.73289	80	
314.81892	94	
314.94740	84	
316.81446	292	
319.93556	80	
321.81782	210	
321.86479	96	
322.81545	104	
322.88741	102	
322.90281	86	
323.35575	78	
323.80815	80	
323.93216	92	
324.87966	156	
326.87173	180	
330.35968	92	
337.36892	88	
337.94408	170	
338.96951	86	
339.82542	180	
340.93812	212	
343.01924	90	
349.76070	150	
351.86744	80	
355.89605	80	
356.80008	112	
357.21057	102	
359.86016	136	
361.72038	148	
364.05068	86	
367.82744	136	
367.89422	122	
END IONS

###FS:    #m/z: 507.84532 #charge 1+
###MS: 114
###MSMS: 117
BEGIN IONS
TITLE=Cmpd 87, +MS2(507.8453), 28.2-35.2eV, 2.5min #117
RTINSECONDS=149.843
SCANS=114,117
PEPMASS=507.84532	143416
CHARGE=1+
196.01979	274	
223.97276	144	
231.95600	124	
232.89966	260	
233.88239	256	1+
238.06228	146	
239.07201	160	
249.93732	146	
250.96745	150	
252.07440	122	
252.89617	112	
255.87667	146	
258.87598	190	
264.87689	180	1+
265.96427	116	
266.12835	130	
267.09740	130	
267.94113	184	1+
272.84866	200	1+
274.80597	256	1+
275.85018	220	1+
279.13256	716	1+
283.40595	118	
283.83742	170	
285.84678	136	
287.85259	710	
288.86910	140	
289.88135	182	
290.86261	612	1+
291.87874	124	
293.87080	984	1+
295.91142	220	1+
296.87237	116	
298.87557	256	1+
300.84855	242	
301.84588	128	
301.86613	140	
303.86712	530	1+
305.86279	924	1+
306.12886	118	
307.09957	118	
307.37306	128	
307.89048	266	
308.14033	734	1+
308.79307	198	1+
308.82241	134	
308.86970	1322	1+
309.84334	302	1+
310.15623	626	1+
311.88280	2096	1+
313.75489	184	1+
314.15240	124	
314.87433	172	
315.86351	260	1+
315.88367	140	
316.76035	126	
316.81471	130	
317.82048	144	
322.35082	118	
323.87117	180	
324.85962	194	
325.90338	118	
326.14756	180	
326.48142	114	
326.88397	1132	1+
327.85309	114	
327.91879	120	
328.81576	138	
328.87408	362	1+
328.90135	216	
329.17376	166	1+
330.76499	190	1+
330.87955	220	
331.11200	112	
331.16828	124	
331.82980	164	1+
332.80710	236	
332.87205	628	1+
332.96486	140	
333.81232	180	
335.80387	242	1+
336.94775	138	
337.88083	176	
338.80336	122	
338.83280	192	
340.00148	122	
346.77561	508	1+
346.85220	216	1+
346.87682	274	1+
348.72728	136	
348.89073	130	
349.82751	134	
350.88732	200	
351.75675	262	1+
352.38538	124	
352.84703	116	
353.79460	144	1+
353.85163	440	1+
357.74930	114	
357.88503	134	
359.77044	210	1+
360.83469	168	1+
362.84188	134	
362.86958	200	
365.78425	116	
366.83980	384	
367.70665	1208	1+
367.76758	264	1+
367.84408	286	
368.80660	142	
368.89354	196	
369.83493	594	1+
370.73449	134	
370.87295	140	
372.77964	494	1+
373.71731	636	1+
373.78202	322	1+
373.83049	180	
373.89885	154	
374.81349	158	
375.88809	158	
376.72114	126	
377.82167	178	1+
379.71276	482	1+
380.71504	424	1+
382.79892	114	
383.71308	234	
383.77623	406	1+
383.88902	388	1+
384.85256	370	
384.88974	348	1+
385.77373	150	
385.84748	500	1+
385.91745	130	
386.81142	116	
387.71484	114	
387.77255	116	
387.84996	220	
389.19917	420	1+
389.71320	444	1+
390.78106	172	
390.83816	730	1+
391.80511	122	
391.86119	142	
392.02342	116	
392.06633	122	
392.82753	464	1+
395.14613	126	1+
395.74677	120	
395.85975	268	1+
398.73093	360	
399.45450	116	
399.72738	620	1+
399.85359	176	
400.72800	420	1+
400.79450	212	
402.85331	114	
402.87654	120	
403.86707	596	1+
405.72532	144	
405.78447	346	1+
406.85624	178	
407.74155	182	
407.86600	592	
408.73504	170	
408.85624	474	
409.72448	694	1+
409.75018	124	
409.85337	340	
410.07866	214	
410.83564	628	1+
411.86829	198	
412.72528	180	
412.84373	116	
412.87811	142	
413.07405	182	
413.86141	126	
414.77843	114	
415.87291	382	1+
419.69936	138	1+
421.73386	142	
422.82131	226	1+
422.86787	382	1+
423.77210	264	
423.87087	268	1+
424.78618	156	
425.75135	292	
425.77957	218	
425.88241	116	
426.75412	264	
426.86081	690	1+
427.11197	184	1+
427.73295	1228	1+
427.93092	140	
428.73297	860	1+
428.84685	798	1+
428.87313	166	
429.69641	186	
430.75908	128	
431.86595	298	
432.86657	186	
435.23127	284	1+
439.69296	126	
439.89254	356	1+
440.70270	116	
443.75333	220	
443.87348	122	
444.76918	188	
444.87226	1006	1+
445.74831	216	
446.70722	434	1+
446.74516	170	
446.86910	122	
447.69189	180	
447.73672	166	
448.90176	146	
449.87774	398	1+
450.74655	738	1+
451.87025	134	
457.90415	332	1+
462.88010	534	1+
464.77871	118	
465.79351	150	
467.88729	638	1+
470.77122	124	
485.90281	582	1+
490.07378	116	
490.92662	190	
506.81217	114	
509.28650	128	
510.28363	188	
END IONS

###FS:    #m/z: 322.92980 #charge 1+
###MS: 118
###MSMS: 119
BEGIN IONS
TITLE=Cmpd 88, +MS2(322.9298), 28.0-35.0eV, 2.6min #119
RTINSECONDS=153.528
SCANS=118-119
PEPMASS=322.92980	2813830
CHARGE=1+
174.92657	94	
192.88966	268	
194.96991	84	
197.95773	82	
198.95611	80	
200.87807	120	
206.00774	68	
206.30730	68	
207.95628	76	
209.84983	88	
211.11308	84	
212.87945	84	
213.90006	94	
214.88534	114	
217.89750	112	
217.91189	72	
218.48034	92	
219.01816	72	
219.11614	84	
219.61456	92	
219.89835	80	
222.88192	100	
222.95359	416	1+
223.11288	78	
223.95821	278	1+
224.01085	74	
224.82034	68	
224.88280	78	
224.93818	72	
225.81742	70	
226.88332	68	
227.84266	80	
228.84695	76	
228.97065	92	
229.89516	70	
230.05521	104	
230.84800	68	
230.89277	94	
231.84278	70	
235.82168	74	
235.88764	80	
237.94618	78	
238.88646	66	
239.08409	102	
239.78093	100	
240.81878	360	1+
240.93941	1898	
241.94099	1814	
241.99173	66	
242.24776	88	
242.79453	68	
242.94123	5494	1+
243.81899	822	1+
244.85377	78	
244.93939	1106	1+
245.90427	88	
246.84691	144	
246.87598	66	
246.90881	88	
246.97518	282	1+
246.99906	74	
247.14999	66	
247.84710	70	
248.85500	398	1+
248.89998	168	
249.85630	240	1+
249.96847	86	
250.95554	66	
251.57092	100	
252.04411	76	
252.06755	76	
253.16639	74	
254.03249	100	
254.35755	70	
254.84354	70	
254.90826	70	
255.08091	74	
255.34180	78	
255.77709	120	1+
255.96789	88	
256.36511	84	
256.47101	66	
256.89317	130	
257.80287	210	1+
258.02713	66	
258.83208	556	1+
260.83446	378	
261.83129	720	1+
261.90343	66	
261.93126	76	
264.47724	72	
265.97906	94	
266.84172	240	1+
266.99124	90	
267.15784	66	
268.00345	74	
268.93716	92	
268.95533	68	
269.98344	70	
270.41113	82	
272.86721	146	
272.90019	122	
272.92885	72	
273.81297	70	
274.80029	68	
274.85119	72	
275.80644	88	
275.92317	86	
276.82733	66	
276.85297	68	
278.79053	74	
279.09012	516	
280.09250	292	
282.28240	126	
283.84747	260	1+
283.86422	162	1+
283.88577	98	
284.29155	476	1+
284.87962	72	
286.91426	70	
289.78133	74	
289.86062	70	
289.87574	82	
292.56160	110	
292.86521	70	
293.49313	78	
293.81706	70	
294.85103	80	
294.88109	66	
296.86691	100	
296.88345	70	
297.06120	66	
297.35286	78	
297.90805	78	
298.79823	78	
298.88792	68	
300.86561	126	
301.88237	70	
302.03801	74	
303.04836	78	
303.74568	78	
304.88681	76	
305.42187	72	
305.87484	92	
306.92102	80	
307.20289	74	
307.80228	202	
307.88925	244	1+
307.91075	118	
308.95102	72	
309.05447	72	
309.07380	68	
309.81276	160	
309.86685	102	
310.80059	70	
311.86055	72	
313.87347	98	
314.05916	78	
314.43864	82	
314.51198	104	
314.66427	104	
318.82526	94	
318.85781	72	
319.39326	70	
319.89180	70	
324.38083	96	
325.08047	216	1+
325.89568	196	
327.70992	100	
END IONS

###FS:    #m/z: 363.95649 #charge 1+
###MS: 118
###MSMS: 120
BEGIN IONS
TITLE=Cmpd 89, +MS2(363.9565), 28.0-35.0eV, 2.6min #120
RTINSECONDS=154.309
SCANS=118,120
PEPMASS=363.95649	432266
CHARGE=1+
53.91555	100	
180.62872	80	
187.93480	96	
189.86512	190	
191.85833	506	
193.91852	84	
194.86195	92	
196.88485	140	
200.95950	84	
203.93335	92	
205.94714	118	
207.86964	178	
209.87169	108	
209.94377	1374	1+
210.88144	410	
211.32523	80	
212.87824	2546	1+
214.89365	102	
220.89918	90	
222.95204	850	1+
224.95040	744	1+
224.98281	94	
225.88502	116	
226.88990	124	
226.90226	102	
226.94687	6578	1+
227.89060	426	1+
228.01670	100	
228.41374	86	
228.89303	356	1+
228.94173	8022	1+
230.88666	3928	1+
231.02855	84	
234.88081	254	
234.92715	86	
236.48983	90	
237.13583	92	
238.98509	80	
239.90478	82	
240.94019	332	
240.96221	460	
241.07707	108	
241.93878	1552	1+
241.96085	320	
242.94010	988	1+
242.95779	934	1+
243.83036	134	
244.81781	214	
244.95659	3762	1+
245.94104	178	
246.80800	84	
246.90404	170	
246.95336	4122	1+
248.80273	172	
248.89886	782	1+
249.02169	198	1+
249.43889	94	
250.89754	154	
250.97068	96	
251.06929	200	
252.15346	82	
252.80111	82	
252.82081	88	
253.08165	84	
253.63557	88	
253.90281	228	1+
255.05141	96	
255.41026	90	
256.88244	102	
257.08103	88	
257.93625	84	
258.83173	162	
258.97436	134	
259.84086	176	
260.83866	92	
260.96804	516	1+
261.16286	98	
261.79112	90	
261.83372	220	
262.42427	80	
262.83429	230	
262.97301	126	
263.06016	196	1+
263.82491	288	1+
264.95850	202	
264.97733	90	
265.12197	80	
265.98032	120	
266.81367	402	
267.09360	82	
267.62380	88	
267.79131	124	
267.81383	274	
267.97469	832	1+
268.79741	106	
268.81285	160	
268.96386	584	1+
269.80499	104	
269.84282	418	1+
269.96867	474	1+
270.83030	138	
270.84715	268	1+
270.88729	84	
271.49240	94	
271.91423	274	1+
271.96898	118	
275.63780	80	
276.37604	106	
276.85550	138	
277.81155	208	
277.84744	416	1+
278.35783	94	
278.79632	180	
279.79741	202	
279.82294	240	1+
280.11113	138	
280.79033	934	1+
281.79257	612	1+
281.85811	172	
282.82995	122	
283.18662	94	
283.84995	282	1+
284.82460	140	
284.98305	80	
285.84444	320	
286.91920	88	
288.90939	88	
289.87080	194	
290.86651	110	
291.51077	84	
292.87687	102	
293.11424	174	
293.85546	282	1+
293.99775	80	
294.60893	88	
296.04571	96	
296.80956	226	
296.84183	100	
296.93372	84	
297.80978	184	
298.80256	1174	1+
300.80092	360	1+
301.40453	106	
301.85946	164	
302.36911	86	
302.80053	264	1+
302.81548	106	
302.85576	114	
303.85785	900	1+
303.94432	206	1+
304.50184	104	
305.12227	206	1+
306.82957	294	1+
307.31075	86	
310.88441	106	
311.65887	96	
312.98260	92	
313.33711	92	
313.87856	98	
315.06535	82	
315.82170	140	
316.81617	140	
317.80853	118	
318.82135	338	1+
318.93151	144	
321.81801	118	
322.81963	116	
322.93289	244	
323.79299	92	
324.46377	134	
324.82779	82	
324.87304	154	
324.89003	90	
326.86440	174	
326.89052	160	
327.02385	168	1+
327.87511	122	
329.86552	106	
330.86542	112	
332.89510	82	
333.93576	98	
334.96667	90	
335.39115	108	
336.94462	314	1+
337.97337	86	
339.82569	102	
340.93741	130	
342.79444	84	
345.86819	94	
348.90650	82	
357.36170	94	
369.11123	92	
END IONS

###FS:    #m/z: 336.94547 #charge 1+
###MS: 118
###MSMS: 121
BEGIN IONS
TITLE=Cmpd 90, +MS2(336.9455), 28.0-35.0eV, 2.6min #121
RTINSECONDS=155.081
SCANS=118,121
PEPMASS=336.94547	102676
CHARGE=1+
94.11080	74	
115.66243	84	
176.86930	98	
178.47349	88	
197.52257	104	
208.88151	94	
208.99169	76	
209.88720	80	
210.88284	300	
210.90074	92	
211.94388	1672	1+
212.87919	1572	1+
213.93801	1260	1+
214.87868	646	1+
215.88438	444	1+
217.93653	76	
219.83860	78	
221.89137	88	
222.45666	100	
222.88205	84	
222.95367	148	
224.83674	72	
224.97098	168	1+
226.94611	82	
227.87943	78	
227.89688	122	
228.89533	180	
229.95405	1836	1+
230.88833	2302	1+
230.92544	72	
231.95020	784	
232.82375	84	
232.94002	128	
233.82768	268	1+
233.89637	106	
233.92165	74	
234.11274	84	
234.72367	114	
235.95597	132	
236.84479	74	
236.91728	86	
237.05279	72	
237.45771	72	
238.90155	72	
239.89702	76	
240.83469	72	
241.84291	386	1+
241.89077	76	
244.93276	74	
246.86779	138	
246.98048	140	
247.96530	304	1+
248.90165	240	
249.08975	90	
249.89963	118	
249.96322	218	
250.15484	76	
250.47145	104	
250.83490	492	1+
250.95165	126	
251.88075	74	
251.91304	232	1+
252.96956	1132	1+
253.90458	224	
254.90709	130	
254.96804	348	
255.01226	82	
255.07499	82	
255.90329	76	
256.05630	84	
256.89229	90	
256.96021	90	
257.84739	78	
258.00127	92	
258.40217	74	
258.84648	566	1+
258.89782	126	
258.91144	72	
259.41940	108	
259.82753	108	
259.98726	74	
260.33796	76	
260.85955	88	
261.83630	172	
261.84963	116	
262.83810	80	
262.94934	106	
263.96446	88	
264.82674	72	
264.99882	82	
266.84644	110	
266.94926	84	
267.84181	176	
267.96549	78	
268.84121	962	1+
270.91431	76	
270.98270	152	
271.00503	90	
272.04053	108	
272.38377	72	
272.81908	82	
272.84618	118	
273.84700	84	
273.92264	136	
274.86199	94	
274.89516	136	
275.84581	108	
275.88324	82	
275.95263	164	1+
276.85715	570	1+
276.88876	136	
277.79216	146	1+
277.83227	134	
278.44164	76	
278.82961	102	
278.87242	82	
279.83451	154	
280.17575	86	
280.62188	72	
280.83502	102	
280.98191	88	
281.86587	78	
281.92779	106	
282.80688	78	
283.88555	78	
284.05098	78	
284.43620	126	
285.85131	210	
286.41108	74	
286.84946	1198	1+
289.76664	72	
289.87332	84	
290.85525	332	1+
292.04946	82	
292.81280	92	
292.87252	198	1+
293.10746	352	
293.85255	82	
295.00123	84	
296.97094	100	
297.81687	74	
298.07779	102	
298.87296	78	
300.41843	80	
300.86975	88	
301.01041	90	
301.87793	134	1+
301.91844	80	
304.86058	134	
305.11450	88	
307.03325	78	
307.84283	84	
308.86626	176	1+
308.90143	86	
310.48729	90	
313.05043	72	
313.82823	82	
314.94522	94	
321.16011	98	
324.89338	90	
325.11340	74	
325.56543	90	
327.10706	92	
327.89565	82	
329.11089	90	
329.83490	80	
329.89083	86	
331.86785	90	
333.36804	76	
333.95570	72	
335.04739	90	
337.04172	72	
337.88146	108	
339.83822	76	
END IONS

###FS:    #m/z: 322.92992 #charge 1+
###MS: 122
###MSMS: 123
BEGIN IONS
TITLE=Cmpd 91, +MS2(322.9299), 28.0-35.0eV, 2.7min #123
RTINSECONDS=158.774
SCANS=122-123
PEPMASS=322.92992	2794268
CHARGE=1+
182.87508	72	
192.89230	72	
196.88620	68	
200.83096	72	
201.04426	188	
205.97328	110	
207.97406	66	
208.42049	88	
209.94233	72	
212.89703	132	
214.39958	108	
214.89246	162	
215.84023	70	
218.84879	70	
221.96264	70	
222.95201	222	
223.95818	152	
226.84083	76	
227.81348	102	
227.89233	124	
227.93316	78	
227.94791	84	
230.83687	118	
230.88612	80	
231.87092	70	
233.79523	72	
233.95664	66	
236.01587	92	
236.45391	72	
236.83945	80	
236.89059	208	1+
237.06225	96	
238.94029	104	
239.79179	122	
240.82248	400	1+
240.93962	2132	
241.78387	76	
241.93881	5372	1+
242.79020	114	
242.94118	3814	1+
243.82021	496	1+
244.39688	72	
244.85384	72	
244.93836	1606	
246.85248	80	
246.97421	196	
247.38547	96	
247.85385	140	
248.08493	82	
248.38890	124	
248.85070	226	
248.90172	72	
249.39984	74	
250.05207	86	
250.89352	72	
250.94805	96	
250.96712	76	
253.02180	80	
253.55134	68	
254.87286	78	
256.07608	80	
256.45554	82	
256.83319	68	
258.37427	90	
258.83231	460	1+
259.34241	92	
260.08727	72	
260.83417	198	
261.10898	68	
261.34337	98	
261.82642	736	1+
261.88761	92	
262.82719	470	1+
262.91413	74	
263.02357	68	
264.91396	234	1+
264.96222	78	
265.06482	90	
266.04038	138	
266.08240	94	
266.82873	70	
266.84508	212	1+
266.87731	70	
267.80834	92	
268.79422	70	
269.02979	78	
271.84452	74	
271.85880	72	
272.55977	76	
272.90837	76	
272.94124	76	
273.78953	112	
273.80973	92	
273.87111	108	
274.01720	70	
275.78684	134	
275.80832	148	
276.82958	78	
276.86188	74	
277.80234	178	1+
277.86774	102	
277.98516	72	
278.85429	92	
279.08952	856	1+
279.79352	70	
279.85554	140	
279.88607	98	
281.19390	70	
282.27610	68	
282.97164	66	
282.98838	78	
283.01742	84	
283.78926	266	
283.85457	182	1+
284.05085	92	
284.29364	230	
284.35737	72	
284.41964	74	
284.79451	130	
284.84432	72	
285.16546	74	
286.90694	66	
286.99316	76	
288.79057	70	
289.78532	146	
289.87864	246	1+
289.93382	102	
290.78546	112	
291.78411	70	
291.89335	94	
292.03058	76	
294.85155	76	
294.95456	72	
295.87913	80	
296.06326	72	
298.80723	70	
298.88151	86	
299.77984	192	1+
300.32904	108	
301.87615	70	
303.88905	78	
304.15650	68	
304.88523	72	
305.87433	74	
305.89719	100	
306.75902	200	1+
306.86891	72	
307.79438	296	1+
307.89582	90	
308.86034	90	
308.89466	74	
309.80996	98	
310.79995	116	
310.87717	130	
311.49238	66	
311.90618	74	
312.02976	68	
312.85423	82	
313.87404	82	
320.37061	78	
320.93813	74	
321.81162	70	
324.15516	78	
324.94557	70	
325.89927	132	
326.92462	84	
326.95594	94	
END IONS

###FS:    #m/z: 340.94054 #charge 1+
###MS: 122
###MSMS: 124
BEGIN IONS
TITLE=Cmpd 92, +MS2(340.9405), 28.0-35.0eV, 2.7min #124
RTINSECONDS=159.547
SCANS=122,124
PEPMASS=340.94054	967464
CHARGE=1+
187.38445	100	
190.94610	72	
193.95301	80	
196.88375	112	
197.89228	84	
198.93155	76	
200.00353	72	
200.88643	114	
205.04994	84	
207.97345	154	
208.85843	84	
208.94319	108	
210.93869	236	
212.87555	630	1+
213.87717	412	1+
213.93989	300	
215.88337	392	1+
215.93405	180	
216.03347	92	
221.89330	78	
222.03031	74	
223.89503	72	
223.93203	80	
224.95656	78	
225.83778	94	
226.08002	98	
226.89269	72	
226.94606	150	
227.00359	126	
227.83684	94	
227.86651	70	
228.86292	90	
228.94993	122	
229.86346	76	
229.94899	70	
230.88979	504	1+
231.89372	322	1+
231.94983	482	1+
232.03190	112	
232.88562	122	
233.41057	94	
233.89905	116	
233.95034	170	
236.45212	86	
236.87308	70	
237.13048	94	
240.23184	110	
240.83020	70	
240.85089	98	
241.84661	288	1+
241.94319	190	1+
243.83150	336	1+
246.90465	76	
247.99785	78	
248.52991	70	
248.89998	72	
248.96953	72	
249.40970	76	
249.79548	72	
249.96036	436	1+
250.90557	108	
250.99451	74	
251.89170	74	
251.95831	72	
254.01282	76	
254.85321	84	
254.96419	228	
255.80094	128	
255.90054	78	
256.85477	76	
256.96555	150	
257.85554	194	
257.98743	76	
258.84679	562	1+
260.83574	352	1+
260.97207	128	
261.89367	72	
262.93226	74	
263.16298	76	
263.85765	108	
264.86271	80	
264.90965	86	
265.85595	178	1+
268.81622	80	
268.83886	128	
268.95299	70	
269.54761	72	
269.79771	94	
270.83247	104	
271.84657	78	
272.85248	208	
272.91950	182	
273.50722	74	
273.59683	86	
273.79153	82	
275.59282	86	
275.84524	78	
276.80748	94	
276.85464	218	
277.86478	358	
278.84275	996	1+
281.86225	106	
282.85236	128	
282.87766	98	
283.87503	72	
284.41540	108	
284.44024	82	
288.39356	102	
289.94860	80	
290.78740	138	1+
290.85779	112	
291.44324	70	
291.91119	106	
292.80131	130	
292.83672	110	
293.87706	186	
293.90947	84	
294.84496	88	
294.86415	188	1+
297.00990	74	
297.02475	74	
297.91217	72	
297.97038	102	
298.18370	72	
301.44294	100	
302.85946	72	
302.88596	74	
302.94151	160	
303.95259	102	
305.87583	102	
305.91956	84	
306.88236	88	
307.80853	76	
308.05593	76	
308.86883	84	
310.86304	82	
311.86353	204	
312.80587	94	
312.86129	84	
314.15694	78	
314.82120	72	
317.54812	74	
318.05614	80	
318.27286	72	
318.93712	76	
320.37985	84	
321.88452	72	
321.93515	84	
322.76352	82	
323.88278	120	
324.15776	82	
324.89600	134	
325.89546	74	
326.28331	74	
326.41854	76	
327.11570	100	
328.86259	128	
331.12652	72	
331.87905	80	
332.86866	98	
337.73413	84	
338.04998	70	
338.80254	80	
341.28640	76	
343.22620	72	
344.90712	70	
END IONS

###FS:    #m/z: 363.95663 #charge 1+
###MS: 122
###MSMS: 125
BEGIN IONS
TITLE=Cmpd 93, +MS2(363.9566), 28.0-35.0eV, 2.7min #125
RTINSECONDS=160.327
SCANS=122,125
PEPMASS=363.95663	438546
CHARGE=1+
187.86400	144	
189.86176	412	
191.85944	414	1+
191.95524	90	
196.88332	98	
196.89852	78	
200.88198	98	
205.94584	100	
207.87510	282	1+
207.95036	288	1+
209.94346	1316	1+
210.88211	330	1+
212.87883	1952	1+
213.90184	80	
214.89358	142	
215.55357	82	
216.40723	84	
216.85364	84	
222.95270	946	1+
224.94838	992	1+
224.97912	98	
225.87077	90	
225.88928	258	1+
225.92142	96	
226.89456	160	1+
226.94741	6224	1+
226.97223	112	
227.93193	112	
228.84199	96	
228.89519	500	1+
228.94219	6190	1+
229.01119	86	
229.55130	92	
230.84556	82	
230.88937	3496	1+
232.88835	312	
237.05650	94	
240.94114	432	
240.96222	770	1+
241.93890	312	
242.07583	80	
242.82163	88	
242.94186	1212	1+
243.56065	88	
243.81808	320	1+
244.95639	3846	1+
245.94207	296	
246.90419	448	
246.95283	3772	1+
246.97827	320	
247.01207	94	
247.39514	102	
248.84440	210	
248.89864	1374	1+
249.80756	154	
250.79356	204	
250.94754	198	
250.97109	420	1+
250.98685	80	
251.79652	136	
252.07510	80	
252.80133	86	
253.90481	286	1+
255.84005	176	1+
256.81754	90	
258.84610	138	
258.97473	142	
259.97158	110	
260.82857	632	1+
260.96678	484	1+
261.82973	434	1+
263.83261	146	
263.85042	80	
265.81442	120	
265.97823	272	
266.81530	242	
266.85968	110	
267.78339	90	
267.97177	514	1+
268.80607	372	1+
268.84077	126	
268.95654	126	
269.11456	128	
269.91789	88	
269.96845	452	
270.04384	86	
270.80816	176	1+
271.84637	110	
271.91482	252	1+
272.10373	80	
272.84205	210	1+
274.81686	86	
275.53348	78	
276.80712	134	
276.86373	136	
277.85675	104	
278.82634	130	
278.84161	204	
279.00753	102	
279.53908	92	
279.85057	160	
279.96739	104	
280.79456	558	1+
280.83583	118	
281.11826	136	
281.84713	80	
282.78524	86	
283.77890	182	1+
283.85396	186	
284.47570	94	
284.82493	82	
284.84693	862	1+
284.92706	100	
285.84825	596	1+
286.82158	126	
289.10674	84	
291.07018	82	
292.07061	90	
292.94418	218	1+
293.89050	110	
294.85481	100	
297.80614	116	
297.97383	88	
298.48684	80	
298.80134	1756	1+
298.86279	90	
298.91862	110	
299.12137	86	
299.50601	88	
299.86976	82	
301.79717	88	
301.86162	186	1+
301.99996	80	
302.81343	116	
303.85567	766	1+
304.13805	92	
305.05681	98	
305.87773	252	1+
305.95837	86	
307.86732	98	
309.76092	84	
309.82764	86	
309.87648	112	
310.87186	172	
311.85928	196	
312.90201	84	
314.44900	78	
316.45289	82	
316.81381	456	1+
317.81445	244	1+
318.14961	80	
318.79463	86	
318.93876	146	
319.40858	112	
319.82176	156	1+
319.86294	80	
320.44526	90	
321.87046	132	
321.92675	194	1+
322.81917	126	
322.88554	84	
324.06271	94	
324.89110	140	
326.87132	86	
326.88867	92	
328.87175	232	1+
330.80417	80	
333.39483	78	
334.82937	140	
336.80502	86	
336.94554	204	
339.11868	82	
339.62562	92	
339.83034	142	
340.79228	100	
340.94021	166	
343.62206	88	
346.88482	80	
347.02882	84	
347.83242	88	
347.92151	90	
351.72016	80	
352.79677	80	
352.88636	142	
354.91687	114	
355.48877	98	
357.08127	86	
360.58620	96	
360.85829	78	
361.11559	84	
361.72395	88	
362.76189	104	
366.28618	78	
367.30676	82	
368.83452	80	
END IONS

###FS:    #m/z: 340.94050 #charge 1+
###MS: 126
###MSMS: 127
BEGIN IONS
TITLE=Cmpd 94, +MS2(340.9405), 28.0-35.0eV, 2.7min #127
RTINSECONDS=164.002
SCANS=126-127
PEPMASS=340.94050	975140
CHARGE=1+
170.16665	80	
185.01710	100	
190.93011	122	
190.94635	92	
200.05552	84	
202.88616	72	
203.00318	110	
203.93664	74	
206.84944	88	
206.97289	76	
208.95651	144	
210.93870	224	
212.87649	312	1+
213.88006	184	1+
213.94131	528	
214.04365	82	
215.88769	244	
215.94013	138	
216.88592	134	
218.83102	74	
218.88168	78	
218.89968	78	
218.91816	78	
219.96414	80	
223.96326	96	
224.92156	90	
226.09063	82	
226.36578	80	
226.85120	112	
226.86578	104	
226.96285	80	
227.88859	76	
228.84573	332	1+
228.94215	166	
229.01521	76	
230.88755	576	1+
231.83347	72	
231.94897	494	1+
232.88960	86	
233.89840	180	
234.03219	102	
235.97424	100	
236.82586	118	
236.96587	82	
238.89802	232	1+
239.36863	88	
239.84533	82	
240.19230	78	
240.84769	146	
240.96576	90	
241.84090	106	
241.89163	88	
241.94813	108	
242.59575	98	
242.84442	72	
243.82804	194	
244.04398	80	
244.95607	78	
245.00986	82	
246.52299	86	
247.14025	86	
247.99421	90	
248.89821	122	
249.09946	82	
249.18448	72	
249.89791	192	1+
249.95855	192	
250.79223	74	
251.88639	90	
251.94932	164	1+
251.96814	120	
252.89876	100	
252.93193	86	
253.83387	90	
253.85257	94	
254.96600	220	
255.07391	136	
256.41398	98	
256.79106	316	1+
256.83529	94	
256.87263	90	
256.96488	74	
257.10084	78	
257.64057	84	
257.79656	242	1+
257.89739	218	1+
258.84524	318	
258.97643	86	
259.85153	218	
260.83583	508	1+
261.91913	208	1+
262.92378	254	1+
262.97785	80	
265.84678	74	
266.08503	74	
266.84502	80	
267.83910	490	1+
267.86482	92	
267.94923	80	
268.35948	84	
268.95525	84	
269.03184	74	
269.79781	110	
271.96840	182	1+
272.93713	174	
273.79378	316	1+
276.85392	258	
277.86252	284	
277.93364	82	
277.96022	80	
278.84336	788	1+
280.84809	128	
280.86727	82	
281.32000	102	
283.05059	78	
283.86543	208	
284.81151	72	
285.03499	76	
285.87428	86	
288.20306	76	
288.42822	92	
289.80953	150	
290.48616	94	
290.80026	118	
291.84360	84	
292.84132	84	
294.86346	196	
295.38951	94	
295.98030	82	
296.03112	78	
296.37147	78	
296.96784	156	
298.01701	76	
298.30866	80	
298.87743	146	
298.98519	98	
299.86615	152	
300.88096	252	1+
302.16948	124	
302.85580	144	
303.80564	88	
304.15042	80	
304.55274	94	
305.80135	78	
305.88928	98	
307.74780	90	
308.01478	78	
308.88080	110	
310.80986	72	
310.87645	212	1+
313.61095	80	
314.82191	152	
315.79990	74	
316.10548	92	
316.93384	76	
317.13751	118	
320.89815	82	
321.03030	82	
322.88819	100	
323.79289	74	
323.81297	86	
325.80886	76	
325.89777	124	
326.76060	80	
329.87100	90	
331.89898	74	
335.77605	90	
336.77558	84	
340.93212	74	
344.76805	92	
END IONS

###FS:    #m/z: 507.84514 #charge 1+
###MS: 126
###MSMS: 128
BEGIN IONS
TITLE=Cmpd 95, +MS2(507.8451), 28.2-35.2eV, 2.8min #128
RTINSECONDS=164.774
SCANS=126,128
PEPMASS=507.84514	142784
CHARGE=1+
74.85344	254	
210.02844	218	
214.88508	246	
224.97557	238	
232.89340	120	
236.88819	136	
239.86257	162	
250.90758	146	
260.88092	210	
262.85034	122	
264.78766	250	1+
266.16455	212	
266.42064	126	
273.80183	220	1+
278.86605	136	
279.13178	312	
280.13008	140	
283.86527	212	1+
286.89913	130	
287.84492	376	1+
287.86335	114	
289.87856	482	1+
289.96937	132	
290.95033	128	
291.05771	118	
291.87278	196	
292.82522	134	
293.87172	400	
294.87286	218	
295.86499	214	1+
297.83000	148	
298.81180	182	
298.85478	174	
300.84095	146	
303.86756	240	
304.86998	168	
305.86001	686	1+
305.88754	146	
306.81677	152	
307.89202	256	
308.14166	272	
308.87269	966	1+
309.14503	148	
310.15646	508	1+
310.80210	172	
311.37561	124	
311.88489	1390	1+
312.35199	262	1+
314.86407	366	1+
316.86452	264	1+
316.93313	270	1+
323.87399	686	1+
324.37880	190	
324.86312	142	
324.89853	114	
325.83272	158	
325.98855	156	
326.88136	1302	1+
327.80350	128	
327.84240	310	1+
328.81189	200	
329.86496	202	
330.82446	132	
330.87977	132	
332.84148	224	1+
332.87262	192	
333.87410	136	
335.84456	282	
337.81037	118	
338.07925	304	1+
341.82018	124	
342.78623	188	
343.80168	208	1+
347.77544	166	
348.76923	130	
348.83977	254	1+
349.75959	462	1+
350.76328	292	1+
350.82766	272	1+
352.91758	148	
353.81343	134	
353.85241	292	1+
354.09036	136	
354.78212	186	1+
354.88720	176	1+
357.78308	240	
357.85271	120	
359.73576	124	
359.77874	140	
359.86849	116	
362.84097	210	1+
362.87591	118	
363.69340	242	1+
363.79056	150	
364.72430	130	
365.76703	182	
365.78389	128	
366.74225	318	1+
366.84265	188	
366.89606	368	1+
367.70992	268	
367.83905	174	
368.01432	166	
368.70534	406	1+
368.77760	190	
368.85239	234	
369.83623	402	1+
369.85962	128	
369.89064	158	1+
370.73591	266	1+
370.76469	156	
370.78274	126	
371.80070	118	
372.79614	132	
373.71836	196	1+
374.73439	434	1+
374.80977	342	1+
376.38757	130	
377.88483	162	
378.92264	120	
379.86289	128	
380.71705	276	
380.85595	318	1+
381.71568	172	
382.55944	118	
383.77181	372	1+
383.80499	142	
384.79908	330	1+
384.85196	1034	1+
385.90570	130	
388.74205	156	
388.84558	206	1+
389.05174	284	1+
389.80217	148	
389.86567	118	
390.05417	238	1+
390.84131	648	1+
391.84314	418	1+
392.80227	150	
392.82526	458	1+
393.74403	142	
395.43260	118	
395.74300	132	
395.77941	134	
395.81337	188	1+
395.87845	140	
396.73241	114	
397.73034	136	
397.78324	178	1+
398.12873	204	1+
398.72954	858	1+
399.84608	328	1+
400.72815	180	
402.86385	174	
403.87017	240	
404.79782	156	
404.86292	230	
405.76493	196	
405.86948	296	
405.90752	124	
406.77514	140	
406.85398	132	
407.73387	152	
407.86251	1626	1+
408.07053	116	
408.77389	188	1+
409.72186	698	1+
409.84892	148	
410.83506	602	
410.87322	204	
411.76662	142	
411.83836	576	1+
412.72603	120	
412.88109	276	1+
414.69030	146	
414.83712	212	1+
414.86049	152	
421.88495	232	
422.82273	220	1+
422.86226	138	
422.88712	156	
423.12034	202	1+
423.77400	620	1+
423.79337	280	1+
423.87196	176	
424.86980	164	
425.75575	322	
425.88053	132	
426.75157	300	
426.86462	644	1+
427.73325	1450	1+
428.19789	166	1+
428.84601	664	1+
430.69863	210	
430.73820	272	1+
430.85028	190	
431.86848	332	
432.86728	180	
433.71784	150	
433.85193	210	
439.89101	164	
441.77864	266	1+
442.68214	116	
443.75011	246	1+
444.77055	120	
444.87085	1652	1+
445.74329	454	1+
446.68407	150	
447.70847	392	1+
448.74814	122	
448.76145	120	
449.69266	140	
449.74452	462	1+
449.87862	496	1+
450.71148	128	
450.74574	352	1+
453.75116	224	1+
457.90347	156	
460.71220	236	1+
462.88355	338	
463.87745	222	
464.88573	188	
465.76740	194	
467.89424	500	
468.89472	228	
479.23126	118	
483.60957	134	
485.90036	270	1+
492.81577	188	
509.28220	348	1+
510.28655	238	1+
END IONS

###FS:    #m/z: 336.94575 #charge 1+
###MS: 126
###MSMS: 129
BEGIN IONS
TITLE=Cmpd 96, +MS2(336.9457), 28.0-35.0eV, 2.8min #129
RTINSECONDS=165.546
SCANS=126,129
PEPMASS=336.94575	98924
CHARGE=1+
181.97599	72	
190.97851	70	
205.97259	72	
207.97223	68	
210.88758	72	
211.87804	94	
211.94341	1558	1+
212.05061	70	
212.87754	1450	1+
213.89820	86	
213.93870	882	1+
214.87645	142	
214.89651	76	
215.88721	188	
215.93679	142	
216.89788	132	
218.83760	108	
223.88028	76	
224.82549	72	
224.97134	90	
227.11462	72	
227.89502	142	
228.89362	464	1+
229.83499	78	
229.95422	1730	1+
230.88840	2898	1+
231.95115	462	1+
232.83119	82	
232.84803	68	
233.38621	112	
233.82910	132	
233.89934	136	
233.94747	374	1+
234.82012	206	1+
234.89686	76	
236.84778	118	
236.90236	104	
237.37618	92	
237.80021	92	
237.84825	72	
238.89212	98	
239.82281	78	
240.83363	134	
241.13295	68	
241.84235	78	
242.85984	68	
243.84237	70	
244.79087	70	
244.86551	136	
244.90199	82	
244.98662	78	
245.38831	82	
246.90283	74	
246.97542	218	
247.08779	70	
247.96492	412	
248.05045	98	
248.90055	596	
248.95688	72	
249.96142	134	
250.02088	74	
250.14312	118	
250.82729	132	
250.89807	232	1+
250.94892	140	
250.96919	80	
251.06790	98	
251.83747	88	
252.84755	180	1+
252.96900	1206	1+
253.07632	82	
253.90195	518	1+
254.96738	480	
256.06987	70	
256.79366	78	
256.84988	180	1+
257.90065	72	
258.84662	530	1+
258.88364	68	
258.96276	78	
259.85095	386	1+
262.82550	68	
263.83786	168	
264.04014	78	
264.74909	122	
264.83079	76	
266.82268	96	
266.84663	68	
266.86175	164	
268.82033	152	
268.83744	894	1+
268.91107	84	
269.12438	82	
269.83784	506	1+
270.90394	76	
270.98072	262	
271.91243	88	
272.91579	146	
273.35889	86	
273.79800	192	1+
275.86072	140	
276.85681	640	1+
277.83190	1212	1+
277.96790	68	
278.04243	90	
278.83388	948	1+
279.10211	148	
280.88745	88	
282.78999	70	
282.87501	84	
282.93266	92	
285.85224	236	
286.85327	354	
287.43467	74	
287.85460	494	1+
291.57338	90	
291.80614	84	
291.87726	96	
292.43785	68	
292.96101	80	
293.10581	202	
293.15206	84	
293.80007	68	
293.85588	230	1+
293.99732	182	
294.11370	94	
294.67191	80	
294.88440	178	1+
294.96930	92	
295.36379	76	
295.98849	76	
296.28893	72	
296.84657	74	
298.86111	112	
299.87667	70	
304.86799	74	
305.87339	114	
306.14718	108	
306.88170	148	
306.94039	92	
307.79965	82	
307.83848	74	
307.88036	104	
307.89684	94	
308.86003	70	
308.93610	98	
309.75424	106	
310.86620	414	1+
310.93119	74	
311.39667	112	
312.39062	96	
314.61223	78	
314.78833	72	
315.39663	78	
316.85991	96	
316.94013	68	
318.47435	104	
318.94961	204	1+
319.86756	98	
321.06108	78	
321.88231	114	
321.93113	70	
324.03929	136	
327.91553	70	
328.89466	120	
329.00869	72	
329.73880	68	
329.99147	98	
332.78078	76	
333.06756	72	
334.51483	74	
334.73702	100	
337.18341	72	
338.89717	80	
339.37663	70	
340.88035	80	
341.16374	84	
END IONS

###FS:    #m/z: 340.94024 #charge 1+
###MS: 130
###MSMS: 131
BEGIN IONS
TITLE=Cmpd 97, +MS2(340.9402), 28.0-35.0eV, 2.8min #131
RTINSECONDS=169.21
SCANS=130-131
PEPMASS=340.94024	973460
CHARGE=1+
87.03947	82	
189.41380	96	
190.93054	108	
192.92317	174	
205.09400	100	
205.95428	152	
206.95903	78	
208.84587	84	
212.87938	210	
213.88204	152	
213.94022	750	
214.88997	128	
215.88954	302	
215.93726	230	1+
217.88611	124	
221.94442	86	
223.95888	118	
224.89511	98	
224.97559	122	
226.39179	76	
226.89251	126	
226.94882	118	
227.93532	80	
228.51031	94	
228.84084	138	
230.88766	370	
231.88751	568	1+
231.94922	256	
232.95026	116	
233.94543	230	
234.39066	78	
234.92492	86	
234.94198	112	
235.83870	82	
235.88955	92	
235.90770	114	
236.02061	86	
236.07818	84	
236.45768	80	
237.01866	78	
238.05892	80	
239.79839	90	
239.89240	220	1+
240.83389	126	
240.93669	172	
241.12157	88	
241.84336	220	
242.84948	138	
242.94106	126	
243.82890	186	
244.82960	82	
244.86197	76	
246.38958	78	
246.97862	112	
247.44124	94	
247.97717	168	
248.89911	168	1+
249.94696	80	
250.85103	94	
251.10364	78	
251.78718	120	
251.84696	82	
251.96485	118	
252.84010	110	
253.07652	78	
253.12155	92	
253.18576	76	
254.96783	376	1+
256.89483	106	
256.91331	144	
258.07813	76	
258.84490	348	
258.88448	120	
259.84784	292	
259.95472	368	1+
260.83373	260	
261.83691	174	
262.93183	96	
263.39795	96	
263.83066	80	
264.85702	136	
266.93532	82	
267.01740	100	
267.82570	122	
267.85146	142	
268.43595	78	
268.84184	214	1+
268.95706	94	
269.80031	186	
269.82940	168	1+
269.91057	92	
271.34868	94	
272.84375	88	
272.87008	94	
273.03827	82	
273.05656	80	
273.07525	76	
273.87494	106	
273.92585	80	
274.86214	184	
274.87774	146	
275.60088	78	
275.86808	116	
276.12923	84	
276.85408	778	1+
278.84318	704	1+
278.86100	310	
279.92734	84	
280.87120	180	1+
280.93303	114	
280.97585	80	
281.85803	100	
282.94273	92	
283.02974	94	
284.80032	154	
285.43313	76	
285.94233	76	
286.61687	80	
290.92178	78	
290.95084	100	
291.80284	156	
292.37671	100	
293.33718	90	
293.84948	120	
294.86330	106	
295.45024	78	
295.85930	78	
295.88706	112	
296.85205	128	
297.84877	78	
298.33212	90	
299.01532	96	
299.87123	236	1+
300.96575	118	
301.05747	82	
302.87740	98	
303.89740	82	
304.45865	76	
305.87637	170	
306.11502	76	
306.80291	78	
307.79903	260	1+
307.89090	148	
308.61037	82	
309.14959	92	
309.40855	94	
310.09805	78	
311.87718	142	
314.83857	134	
314.96700	100	
315.02822	80	
317.87864	84	
321.81823	82	
324.89122	102	
325.80667	172	
328.88980	122	
329.81297	76	
330.89308	76	
331.96616	80	
337.05757	90	
340.80648	84	
341.75714	136	
344.71839	102	
END IONS

###FS:    #m/z: 507.84488 #charge 1+
###MS: 130
###MSMS: 132
BEGIN IONS
TITLE=Cmpd 98, +MS2(507.8449), 28.2-35.2eV, 2.9min #132
RTINSECONDS=169.982
SCANS=130,132
PEPMASS=507.84488	145744
CHARGE=1+
196.01651	544	
214.88544	154	
215.88010	136	
224.97008	176	
232.89339	362	1+
236.89589	172	
252.07636	142	
258.02504	106	
266.16742	254	1+
267.06954	114	
267.94249	232	1+
271.84569	168	1+
276.84709	302	
277.90900	200	1+
278.83341	156	
279.13123	646	1+
281.13541	140	
283.79581	208	1+
284.13124	178	1+
287.85035	762	1+
289.03118	114	
289.87818	180	
290.12955	168	
290.86273	486	1+
293.87286	1250	1+
295.85372	204	1+
297.92482	130	
298.80172	160	
300.85778	350	
301.85027	108	
302.33685	168	
302.86233	198	
302.88665	152	
303.79768	238	1+
303.83599	206	1+
303.86246	306	
305.86437	294	1+
306.00250	120	
306.88706	118	
307.84032	106	
307.88939	428	
308.14016	234	
308.87134	346	
309.15123	638	1+
309.84494	140	
309.87144	582	
309.89097	192	
310.15699	470	1+
310.80138	110	
311.88249	2066	1+
312.17747	190	
314.79800	140	
314.86737	232	
315.77074	200	1+
315.87092	154	
316.89386	154	
318.75848	138	
318.81469	238	1+
319.86631	116	
320.15092	214	1+
322.88663	118	
323.86684	396	1+
324.86737	250	1+
326.88203	1164	1+
327.97236	148	1+
328.87173	266	1+
329.17234	184	1+
332.82349	142	
332.87533	140	
333.13008	186	1+
333.87561	378	
334.35512	106	
334.76709	112	
335.82835	118	
335.87955	118	
336.78932	124	
336.80465	114	
337.15223	114	
337.88050	536	1+
340.85600	284	1+
341.85779	230	1+
347.77653	294	1+
348.74131	134	
350.77312	110	
350.79787	150	
350.88409	388	1+
350.91548	132	
352.77364	204	1+
358.88615	106	
360.42275	114	
360.77671	306	1+
360.78993	122	
362.84440	154	
362.86777	198	1+
362.89588	136	
364.78938	318	1+
365.71984	146	
366.73303	140	
366.83956	374	1+
367.70457	614	1+
367.76570	224	
367.90619	154	
368.17352	114	
368.38283	162	
368.70555	416	1+
368.76904	194	
369.83536	268	1+
370.79870	318	1+
370.90760	122	
371.09371	138	
371.79903	214	1+
372.05627	112	
372.28209	112	
372.78562	108	
373.72151	454	1+
373.86882	170	
374.72591	318	1+
374.81938	262	1+
375.75309	188	1+
377.87358	134	
379.94511	124	
380.71938	746	1+
380.85861	118	
381.79628	144	
381.83944	168	
382.72095	310	1+
383.78129	168	1+
383.88085	142	
384.85016	618	
384.88953	106	
385.85266	312	
387.77460	154	
387.84099	118	
388.74880	260	1+
388.79354	108	
388.89261	138	
389.20122	278	1+
389.70941	300	1+
389.87964	148	
390.06149	114	
390.77868	274	1+
390.84361	284	
391.84154	156	
392.74354	112	
392.82819	410	1+
392.86444	110	
394.78326	132	
396.73575	246	1+
396.85417	220	1+
397.71383	150	
398.72730	140	
399.72674	548	1+
399.75896	126	
399.85226	266	
400.85088	120	
402.86642	294	1+
403.73951	126	
404.72632	324	1+
405.76606	382	1+
405.80725	138	
405.86865	356	1+
407.78874	120	
407.81394	112	
407.86624	742	
408.06322	106	
408.72737	256	
408.85795	1376	1+
409.72923	666	1+
410.83513	766	1+
411.81269	116	
413.77433	108	
413.80143	116	
413.86002	200	1+
417.18401	134	
419.82196	108	
420.73822	278	1+
421.80036	110	
421.88686	342	
422.82474	212	1+
422.86414	606	1+
423.77089	328	1+
423.78952	154	
424.82163	106	
424.83682	116	
425.75507	570	
425.88098	118	
426.74227	338	
426.76283	270	
426.86065	612	1+
427.73748	488	
428.09127	172	
428.66760	108	1+
428.73625	302	
428.80176	140	
428.85119	450	
429.70324	318	1+
429.74215	562	1+
429.82123	142	
429.84132	108	
429.88474	136	
430.85398	114	
431.24045	144	1+
431.86785	580	1+
434.01945	104	1+
434.84759	120	
439.19214	146	
439.89116	184	
440.27496	158	
441.86830	162	
443.67126	114	
443.76283	484	1+
444.86862	1012	1+
445.71473	114	
445.74220	796	1+
446.81608	156	
446.88664	122	
447.24541	124	
447.70970	180	
448.74571	120	
449.87430	318	1+
449.90001	172	1+
450.70117	126	
450.74592	460	1+
456.87802	114	
459.90637	114	
462.89341	220	
463.88625	164	
464.88652	142	
465.70330	124	
465.75281	118	
467.72417	242	1+
467.80763	172	1+
467.88798	584	1+
470.77217	126	
478.73014	152	
485.89821	388	1+
488.27776	120	
488.89681	146	1+
491.80203	304	1+
509.28447	218	1+
END IONS

###FS:    #m/z: 336.94545 #charge 1+
###MS: 130
###MSMS: 133
BEGIN IONS
TITLE=Cmpd 99, +MS2(336.9454), 28.0-35.0eV, 2.9min #133
RTINSECONDS=170.755
SCANS=130,133
PEPMASS=336.94545	103370
CHARGE=1+
182.86862	142	
186.86215	84	
200.86403	94	
210.88783	150	1+
211.94442	2300	1+
212.08306	78	
212.87842	1468	1+
213.05161	78	
213.93964	814	1+
215.88873	206	1+
217.80413	72	
217.87848	162	
219.83848	94	
219.89476	74	
222.98135	72	
223.37713	82	
223.96873	182	
224.97192	244	
225.92822	86	
226.03893	94	
226.39191	104	
227.83386	96	
228.89504	452	1+
229.95410	2102	
230.49862	86	
230.88898	1860	1+
230.91131	82	
231.36210	92	
231.94967	992	1+
232.83319	78	
232.91164	72	
233.90084	368	1+
233.95167	130	
234.89536	76	
234.94313	116	
235.82418	204	1+
235.88011	190	
235.94434	92	
238.00475	74	
238.13158	72	
239.88381	94	
240.83367	82	
240.84511	104	
241.84227	298	1+
241.85507	126	
241.89854	70	
243.83694	84	
243.96355	82	
244.82704	92	
244.95841	116	
246.97518	114	
247.96136	732	1+
248.87853	92	
248.89997	880	1+
250.95146	370	
250.97153	128	
250.98862	74	
251.07065	84	
251.44025	78	
251.82775	192	
251.84427	144	
251.88130	90	
251.91408	108	
252.08448	182	1+
252.83037	90	
252.85006	148	
252.97006	820	
253.84291	80	
253.90367	338	1+
253.94859	84	
253.98578	78	
254.96743	496	1+
256.89609	72	
256.96044	80	
257.85378	74	
257.93823	74	
257.96189	78	
258.84325	332	1+
259.00407	88	
259.89221	76	
261.82266	148	
262.83326	124	
263.00168	76	
263.83656	82	
264.86521	132	
265.99101	82	
266.03427	196	1+
266.53823	98	
266.91315	76	
267.84198	88	
267.88024	96	
268.83967	420	
268.87870	94	
268.93101	82	
269.08240	72	
269.47898	74	
269.83902	316	
270.84437	170	
270.98063	324	
271.84946	138	
271.91819	194	
272.84761	110	
273.84674	84	
275.86801	74	
276.85588	248	
276.88972	88	
277.00130	70	
277.83089	724	1+
277.86103	210	
277.91528	80	
278.87087	128	
279.83370	460	1+
281.81420	74	
284.51467	82	
285.85234	92	
286.84916	786	1+
287.91024	90	
288.06354	104	
288.15716	74	
288.55124	86	
288.87506	72	
288.89776	102	
290.85250	286	1+
290.98216	76	
292.79708	88	
293.48241	100	
293.98954	84	
294.05681	70	
294.10959	156	
295.42486	104	
295.96950	202	
296.23600	74	
296.85330	124	
297.79345	82	
297.81250	84	
297.86867	258	1+
297.89057	156	
297.97590	104	
298.80218	74	
299.41684	80	
300.87873	146	
300.94963	114	
301.74588	86	
303.85851	122	
305.86862	78	
305.89798	158	
306.86979	78	
307.66372	90	
308.06239	80	
308.87136	88	
309.86020	208	1+
309.91910	84	
311.49236	92	
312.05372	92	
312.82858	78	
313.87410	72	
313.89368	72	
314.08483	212	1+
314.37274	76	
314.86247	98	
316.89429	84	
318.84055	76	
319.95771	80	
326.37889	92	
327.96924	92	
328.36940	76	
328.88811	72	
329.00430	78	
329.03076	80	
331.87692	72	
331.91931	84	
332.42936	106	
333.77172	76	
335.76924	132	
342.33968	104	
END IONS

###FS:    #m/z: 322.92977 #charge 1+
###MS: 134
###MSMS: 135
BEGIN IONS
TITLE=Cmpd 100, +MS2(322.9298), 28.0-35.0eV, 2.9min #135
RTINSECONDS=174.417
SCANS=134-135
PEPMASS=322.92977	2653558
CHARGE=1+
189.02028	82	
196.90875	68	
200.83424	70	
201.04472	196	
205.95366	284	
207.97382	72	
212.88284	86	
213.88585	70	
215.96475	68	
216.87702	92	
218.88862	110	
220.39957	98	
220.87360	76	
220.89379	90	
222.08533	78	
222.95159	110	
223.00106	74	
223.95916	238	
224.89397	80	
225.91324	96	
226.01285	72	
226.84073	82	
227.13289	70	
227.79405	90	
227.86092	68	
228.37487	94	
228.83876	70	
228.91223	118	
229.94166	72	
230.82309	70	
230.89261	80	
232.82939	82	
232.90229	74	
233.08842	70	
233.39542	116	
234.17458	72	
234.38517	76	
236.12183	92	
238.05950	68	
238.79187	230	1+
238.88999	172	
238.93938	78	
239.66707	90	
239.84376	80	
239.95478	118	
240.00921	84	
240.06868	70	
240.63160	72	
240.82177	432	
240.93995	1866	
241.93913	6450	1+
241.96063	172	
242.82272	124	
242.94140	4662	1+
243.81871	684	1+
244.82166	500	1+
244.88492	94	
244.93910	1774	
246.80606	88	
246.97342	86	
247.03599	78	
247.38924	100	
247.85588	102	
248.85837	202	1+
250.15880	78	
250.94199	128	
251.07416	68	
252.82791	102	
253.35385	74	
255.12785	78	
256.39262	72	
256.89504	130	
257.07514	72	
257.13429	72	
257.79919	104	
257.95983	70	
258.83116	140	
259.34220	96	
259.82247	356	1+
259.84790	118	
260.33500	90	
261.74799	68	
261.82779	428	1+
262.14811	82	
262.83384	346	1+
263.84869	212	1+
263.98699	72	
264.82885	78	
264.96874	88	
265.88693	88	
266.08533	104	
266.96117	74	
268.08590	68	
268.10024	72	
268.79282	172	
269.38449	80	
269.79977	76	
269.84231	72	
270.84957	74	
270.86973	72	
271.80830	76	
271.84322	142	
271.89125	82	
273.79992	104	
274.08230	82	
274.90412	76	
275.80681	148	
276.03731	68	
276.83978	74	
277.50190	76	
278.20621	74	
279.09250	494	
280.09530	228	
281.84544	68	
282.08415	70	
282.27809	96	
282.86135	130	
283.02568	92	
283.06511	72	
283.78708	322	1+
283.94975	72	
284.29277	270	
284.85534	144	1+
285.12405	70	
285.40840	70	
285.79512	214	1+
285.94783	80	
286.03943	92	
286.91625	80	
287.85537	76	
289.79056	114	
289.87997	92	
290.81258	80	
291.79167	74	
291.85853	104	
291.87955	78	
292.10601	70	
292.22970	90	
294.86507	134	
295.38695	78	
295.88779	112	
296.86226	82	
300.78253	154	
301.85901	90	
303.78409	76	
304.15235	70	
304.86904	122	
305.81392	218	1+
306.87289	74	
306.90416	82	
307.79751	168	
307.88489	120	
308.38151	88	
308.86818	190	1+
309.79758	184	1+
309.88628	150	
310.82507	78	
312.86161	70	
312.90867	114	
314.76818	178	1+
320.03230	72	
321.14707	78	
323.81340	84	
324.10464	74	
324.88716	108	
325.76915	74	
326.21137	88	
END IONS

###FS:    #m/z: 363.95645 #charge 1+
###MS: 134
###MSMS: 136
BEGIN IONS
TITLE=Cmpd 101, +MS2(363.9565), 28.0-35.0eV, 2.9min #136
RTINSECONDS=175.19
SCANS=134,136
PEPMASS=363.95645	408940
CHARGE=1+
51.68142	84	
116.70782	88	
172.85408	90	
182.86679	106	
187.93782	192	
189.86179	586	1+
191.85560	504	1+
193.95124	88	
198.97148	86	
201.09714	90	
206.09567	94	
207.40932	104	
207.87392	148	
207.94757	172	
209.87297	80	
209.94211	1038	1+
210.88089	142	
212.87796	2096	1+
216.91318	84	
219.86565	78	
222.95029	294	
222.98096	80	
223.94492	1324	1+
224.04455	100	
224.94776	1126	1+
226.87970	122	
226.94675	6308	1+
227.03292	104	
227.15236	116	1+
227.92708	148	
228.89289	108	
228.94217	6162	1+
229.06669	110	
229.93160	120	
230.88959	3548	1+
232.48481	80	
232.88554	862	1+
232.90389	162	
235.82378	88	
235.83699	84	
235.95814	96	
238.84009	160	
240.94004	498	
240.96164	834	1+
241.08426	96	
241.93938	1430	1+
242.82096	140	
242.94180	964	1+
243.82143	88	
243.96737	96	
244.82589	80	
244.93889	662	1+
244.95732	3528	1+
246.90566	436	
246.95256	3686	1+
247.06805	78	
247.47800	78	
247.80554	96	
247.82397	80	
247.85603	92	
248.42947	100	
248.80327	348	1+
248.89947	768	
249.09254	84	
250.94607	236	
250.96925	136	
251.37421	88	
254.90637	100	
256.45357	100	
258.83123	188	
258.84912	134	
258.96874	82	
259.83198	118	
260.33798	110	
260.83965	168	
260.96636	760	1+
261.83041	688	1+
262.57961	104	
262.66106	84	
262.83038	418	1+
263.87813	118	
264.81882	146	
265.77898	138	1+
265.81047	788	1+
266.81229	688	1+
266.84277	88	
267.34657	82	
267.86273	84	
267.97134	424	1+
268.84558	112	
269.88570	88	
269.96770	308	1+
271.80614	80	
271.85002	228	1+
271.92204	88	
272.55797	96	
275.84971	82	
275.87848	78	
276.80527	182	
276.85534	214	
277.84986	432	1+
277.91137	172	1+
278.01148	84	
278.80024	292	1+
280.11213	144	
280.79587	564	1+
281.06241	82	
281.42707	92	
281.84530	80	
281.86333	110	
281.89477	104	
281.98361	84	
282.11061	80	
282.82806	102	
283.32733	78	
283.78664	124	
283.84913	272	1+
283.87473	282	1+
283.96208	82	
283.98352	134	
284.01813	98	
284.82557	302	
285.84553	394	
289.87397	134	
292.44611	104	
292.85125	186	1+
293.11649	114	
294.11802	106	
294.50333	80	
294.81378	84	
294.82957	88	
296.53621	78	
296.81195	186	
296.87072	190	1+
297.80553	234	
298.80480	1208	1+
300.04624	100	
300.07393	82	
300.80349	668	1+
300.86955	92	
301.32384	88	
301.86018	622	1+
303.79648	134	
303.85641	940	1+
304.40727	96	
305.86449	280	1+
307.88991	88	
308.93750	98	
309.11298	80	
311.86819	100	
313.87411	82	
316.81555	158	
316.95331	78	
317.81859	86	
318.80704	104	
318.93471	134	
319.36029	78	
319.81171	138	
319.88060	86	
321.76499	82	
321.86764	172	
322.81258	142	
322.92757	144	
323.13462	126	
324.88836	92	
325.89636	94	
326.85355	82	
326.87409	296	1+
327.07500	88	
330.07617	78	
330.88647	78	
335.77622	96	
336.74192	92	
336.94177	84	
338.75146	78	
339.82692	152	
342.89725	140	
343.27629	110	
343.89759	78	
346.89157	88	
347.99280	90	
348.15531	80	
350.83537	94	
351.77319	80	
353.06401	82	
353.75906	152	
355.76860	146	1+
356.73066	84	
358.70446	84	
360.91022	110	
365.75349	82	
367.89071	82	
END IONS

###FS:    #m/z: 507.84517 #charge 1+
###MS: 134
###MSMS: 137
BEGIN IONS
TITLE=Cmpd 102, +MS2(507.8452), 28.2-35.2eV, 3.0min #137
RTINSECONDS=175.962
SCANS=134,137
PEPMASS=507.84517	127210
CHARGE=1+
196.01967	142	
211.67346	110	
215.90088	156	1+
222.97549	130	
224.97308	194	
225.89221	136	
251.07442	256	1+
252.08681	338	1+
252.79471	128	
264.78041	252	1+
265.80395	144	
270.86012	112	
272.84987	128	
272.92998	140	
273.79210	118	
279.13021	1066	1+
281.82659	128	
281.88580	188	1+
283.92756	128	
285.79202	136	
287.85223	568	
288.86736	130	
289.84620	180	
289.88010	240	
290.86348	796	1+
293.87140	1046	1+
294.87337	684	1+
297.89522	118	
300.79803	114	
301.84806	142	
302.86164	698	1+
303.86417	428	1+
305.86138	882	1+
306.02318	182	
307.88753	602	1+
308.14133	580	1+
308.81382	210	
308.84138	184	1+
308.87106	440	
309.80793	112	
309.88671	380	
310.15446	120	
310.34543	176	1+
310.87502	140	
311.88335	1680	1+
312.81749	120	1+
314.86651	524	1+
316.11436	114	
316.86658	134	
317.87655	136	
317.96735	110	
320.98940	150	
322.36065	124	
322.85153	162	
323.87611	228	
325.80851	180	
325.90009	370	
326.15036	176	1+
326.88258	1328	1+
328.86285	238	1+
330.16772	146	
331.79208	122	
331.82845	334	1+
332.87719	416	1+
334.77075	128	
335.83822	204	
335.88229	158	
336.12824	130	
336.16492	120	
336.86442	268	1+
337.23536	118	
338.04655	136	
340.86220	380	1+
343.90707	150	
347.77354	356	
347.92843	156	
348.78728	478	1+
348.84231	308	1+
349.75527	502	1+
350.14562	126	
351.77268	302	1+
351.88364	188	
352.77751	212	1+
352.91290	156	
353.84815	150	
354.78114	164	1+
355.89036	148	
356.84445	374	1+
358.79550	158	
359.77514	202	
360.75814	178	1+
361.78061	132	
361.86320	122	
365.78527	122	
366.05841	124	
366.73941	226	
366.77880	140	
366.84259	226	
367.70655	464	
367.76761	382	
367.84176	250	
367.85934	118	
368.71184	216	
368.77450	182	
368.83236	540	1+
369.70809	150	
369.78509	110	
371.18979	148	
371.83638	118	
373.71649	148	
373.85101	132	
373.90040	112	
374.78551	118	
374.81309	118	
380.71898	548	1+
380.76075	142	
380.89390	190	1+
381.77945	110	
382.77112	236	1+
382.85508	232	1+
384.84725	948	1+
385.77765	402	1+
388.71619	276	1+
388.79413	114	
389.19970	226	1+
389.71802	210	1+
389.83532	144	
389.85937	300	1+
390.84133	614	
391.84568	410	
392.72201	126	
392.82881	270	
393.88445	128	
394.79243	180	
394.83137	218	
396.79818	200	1+
398.72800	800	1+
398.89354	142	
399.84953	258	
400.72673	218	
402.86756	552	1+
403.79855	116	
403.86961	578	1+
404.72415	132	
404.76092	388	1+
405.08787	218	1+
405.76262	334	1+
405.78869	120	
405.85699	144	
406.72571	142	
406.78915	182	
406.84492	122	
407.72882	124	
407.77858	152	
407.86916	606	
408.74574	396	
408.85549	578	
409.72089	794	1+
409.85737	342	
410.83638	824	1+
410.89523	128	
411.74365	206	
412.73370	312	1+
413.07832	186	
414.69565	146	
416.73710	160	1+
417.85963	136	
418.84307	136	
421.86549	450	1+
421.89036	116	
422.72888	220	1+
423.77216	238	
423.79487	150	
424.77142	114	
425.74902	834	1+
425.77256	402	1+
425.86812	150	
426.77322	236	1+
426.86265	498	1+
426.93080	204	1+
427.73521	402	
428.08799	302	1+
428.72822	196	
428.84741	366	
429.74569	120	
430.69724	130	
430.73940	366	
431.28164	124	
431.86656	620	1+
431.89030	126	
432.68665	124	
433.84602	116	
435.74634	236	1+
437.89335	324	1+
438.89673	254	1+
440.79684	114	1+
441.74419	134	
441.77234	202	1+
443.68576	110	
443.74795	122	
444.76602	170	
444.87132	1292	1+
445.74308	484	1+
446.78530	138	
447.70715	210	
447.76284	296	1+
448.71276	134	
448.74311	164	
449.88032	142	
450.70329	138	
450.74619	330	1+
451.69389	136	
457.90348	162	
462.87954	394	1+
464.88677	130	
465.28607	112	
465.72208	152	
467.71253	120	
467.88597	686	1+
470.16469	110	
476.74278	116	
477.89913	112	
485.89884	204	
486.68440	166	
490.71138	120	
509.85686	178	
END IONS

###FS:    #m/z: 322.92968 #charge 1+
###MS: 138
###MSMS: 139
BEGIN IONS
TITLE=Cmpd 103, +MS2(322.9297), 28.0-35.0eV, 3.0min #139
RTINSECONDS=179.628
SCANS=138-139
PEPMASS=322.92968	2679202
CHARGE=1+
49.88159	78	
141.21271	80	
185.93007	88	
187.91240	68	
192.88893	134	
199.88359	74	
201.04557	166	
204.00540	80	
204.66689	74	
205.94848	118	
206.95000	88	
207.89595	70	
208.94012	78	
209.93911	110	
210.83648	82	
210.90035	96	
211.83429	72	
211.88455	90	
212.87938	114	
214.86902	74	
214.89969	90	
218.88368	70	
220.06977	84	
220.88640	72	
222.95162	442	
223.04894	100	
223.89819	74	
223.95948	234	
224.82031	96	
225.09103	72	
225.80469	70	
225.84322	78	
226.82760	70	
226.89987	90	
227.04981	86	
227.39038	94	
230.83601	108	
230.86889	104	
230.90519	72	
231.90750	74	
233.40109	88	
233.90057	72	
233.95115	70	
234.03550	68	
234.86873	76	
236.83549	84	
236.85419	72	
237.05494	72	
237.07161	70	
238.93746	82	
240.82291	102	
240.94015	1740	
241.83066	88	
241.94211	1472	
242.02251	94	
242.81704	920	1+
242.94114	4924	1+
243.81920	620	1+
244.88090	72	
244.93789	1072	1+
246.09131	70	
246.39180	92	
246.97982	94	
247.00699	84	
247.84794	90	
248.85852	76	
249.04145	68	
249.84600	98	
252.34844	82	
253.34812	78	
253.91734	72	
254.86703	74	
256.78396	70	
258.75947	88	
258.82945	436	1+
258.97172	144	
260.11232	72	
260.45497	82	
260.79380	72	
260.83354	232	
260.95634	72	
261.82779	874	1+
262.83032	750	1+
262.88413	76	
263.24080	70	
266.03915	74	
266.84636	176	
267.79451	144	
268.13619	72	
268.96134	84	
269.53133	86	
269.87513	136	
270.34065	98	
271.81314	248	1+
271.85654	196	
273.08922	74	
273.79789	150	
273.84277	72	
274.10877	74	
274.79021	72	
275.80370	136	
276.85542	74	
277.40176	72	
277.52459	90	
277.84955	318	1+
277.88861	74	
277.91112	84	
279.09052	744	1+
279.92300	78	
281.09543	96	
281.77931	84	
281.81426	72	
282.87461	100	
283.78654	80	
283.98487	74	
284.29227	250	1+
284.42163	72	
284.80688	74	
284.86139	334	1+
284.88208	70	
285.78405	80	
287.05568	74	
289.78443	208	
289.86688	98	
290.79093	114	
290.85642	98	
291.81071	80	
292.43575	70	
294.12215	72	
294.53541	84	
294.83233	86	
294.86443	102	
295.92769	78	
296.43681	76	
296.81035	108	
296.83133	232	1+
297.02695	82	
297.97820	82	
298.14332	70	
298.82410	84	
299.01322	96	
299.78518	98	
301.88013	94	
301.95283	78	
304.80264	86	
305.80737	132	
305.92577	68	
306.85032	76	
306.88047	186	1+
307.79788	134	
308.81707	88	
309.81600	98	
309.87976	70	
310.82686	84	
311.88366	174	
313.80438	80	
314.55520	86	
314.81357	118	
317.39062	74	
318.09996	84	
324.72381	94	
324.82122	70	
324.89307	152	
326.08177	70	
END IONS

###FS:    #m/z: 363.95633 #charge 1+
###MS: 138
###MSMS: 140
BEGIN IONS
TITLE=Cmpd 104, +MS2(363.9563), 28.0-35.0eV, 3.0min #140
RTINSECONDS=180.401
SCANS=138,140
PEPMASS=363.95633	423982
CHARGE=1+
118.61411	92	
175.15543	92	
182.87135	124	
186.40585	92	
189.86066	676	1+
191.85548	562	1+
198.91765	78	
202.08212	86	
204.00513	80	
205.94762	102	
207.87392	154	
208.88886	90	
209.87486	556	1+
209.94411	1564	1+
210.88230	342	1+
212.87904	2250	1+
220.10234	84	
222.42385	88	
222.95197	832	1+
223.08387	80	
224.89410	310	1+
224.94917	1136	1+
225.83660	172	1+
226.94722	10062	1+
228.89564	530	1+
228.94205	9272	1+
230.88954	3738	1+
232.88525	358	1+
233.95135	94	
234.88094	374	
237.05672	98	
238.93579	88	
239.89152	78	
240.07944	112	
240.82172	288	1+
240.94167	482	
240.96299	860	1+
241.04643	78	
241.94278	312	
242.69721	90	
242.82212	272	
242.94091	1092	1+
242.96079	490	1+
243.13764	78	
243.81926	196	
244.82226	116	
244.83651	78	
244.95707	3010	1+
245.43462	100	
245.94193	184	
246.90346	258	1+
246.95262	5456	1+
247.80257	412	1+
247.86666	76	
248.80401	274	1+
248.90016	1180	1+
248.97542	80	
249.95295	78	
250.89538	254	
250.95563	88	
250.97151	112	
251.07046	78	
251.79983	150	
251.87504	112	
252.11629	100	
253.08547	248	
253.90481	152	
253.98187	76	
255.37680	84	
255.78508	164	
256.42592	108	
256.91160	86	
257.05352	78	
257.34103	92	
257.80020	78	
258.84248	214	
258.97181	278	
259.84492	114	
260.56198	88	
260.82781	276	
260.96930	508	1+
261.83094	542	1+
262.99614	88	
263.34393	80	
265.00083	78	
265.77980	140	1+
265.81112	938	1+
266.81319	802	1+
267.97368	560	
268.83941	128	
268.90094	76	
268.94737	82	
269.07421	90	
269.39854	90	
269.80650	120	
269.89439	82	
269.91658	124	
269.96687	860	1+
271.91731	156	
272.56975	78	
273.14384	78	
274.94507	76	
275.42343	94	
275.54611	84	
276.85631	424	1+
277.10941	80	
278.10069	264	1+
278.34934	76	
278.79839	134	
278.92127	82	
279.10676	192	1+
279.79801	216	
280.09166	88	
280.79168	1134	1+
280.83303	140	
280.85089	92	
281.85494	170	1+
282.82922	78	
282.86728	78	
283.78752	164	
283.86807	84	
283.98580	276	1+
284.82199	262	1+
285.01863	86	
285.84636	428	1+
286.81009	90	
286.89956	82	
287.83426	76	
288.76189	78	
288.85708	116	
289.78862	132	
289.87669	296	1+
295.00328	114	
295.94872	84	
296.81056	78	
297.80772	142	
298.80188	1222	1+
299.98644	84	
300.80217	278	
301.14480	96	
301.79891	204	
301.86514	268	1+
302.85046	1124	1+
303.79951	180	1+
303.85330	978	1+
303.94072	284	1+
303.99395	76	
304.86692	116	
306.43310	90	
306.88247	82	
308.87748	228	
309.84946	82	
309.86722	106	
310.42922	80	
312.42033	94	
312.87951	124	
316.81382	238	
317.76279	78	
318.43744	78	
318.79393	80	
318.93609	160	
319.99065	86	
321.76614	76	
321.81778	278	1+
321.86437	330	1+
322.09821	84	
322.92931	190	
323.02905	88	
323.95656	80	
324.87817	84	
325.87088	86	
325.89587	166	
326.87177	380	1+
327.16567	84	
329.83668	138	
330.91992	78	
331.95069	82	
336.94116	254	1+
337.12047	82	
338.25579	78	
339.82920	130	
339.94484	76	
340.93943	268	
341.03203	94	
341.29522	88	
341.78339	94	
341.88057	76	
343.69977	82	
344.91389	112	
346.15896	142	
346.94195	100	
349.71650	136	
353.39883	94	
355.72707	78	
360.19441	98	
364.81436	78	
366.56111	84	
367.73060	88	
367.89692	170	
368.83469	106	
END IONS

###FS:    #m/z: 336.94530 #charge 1+
###MS: 138
###MSMS: 141
BEGIN IONS
TITLE=Cmpd 105, +MS2(336.9453), 28.0-35.0eV, 3.1min #141
RTINSECONDS=181.173
SCANS=138,141
PEPMASS=336.94530	102334
CHARGE=1+
112.77652	76	
185.86953	78	
195.89013	86	
196.88470	172	
201.04149	76	
201.97038	74	
205.88416	108	
205.94974	76	
206.00781	108	
207.86950	74	
209.88564	86	
210.88429	318	
211.94393	2988	
212.87770	1036	1+
213.90000	76	
213.93874	1342	1+
214.88476	328	1+
216.86636	74	
217.88415	144	
217.93624	72	
218.84019	72	
219.31431	82	
220.95756	72	
223.50951	84	
223.95718	78	
224.95991	134	
224.97697	100	
227.88985	410	1+
228.83877	86	
228.89312	348	1+
229.95482	3302	
230.88911	2010	1+
230.92885	70	
230.95730	70	
231.05255	74	
231.38529	72	
231.95042	1300	
233.82455	458	1+
233.89524	330	1+
233.94964	364	
234.82790	278	1+
234.92699	84	
235.78972	82	
235.90066	152	
237.89316	86	
239.03239	72	
239.83747	236	1+
239.90452	72	
240.03625	84	
242.85797	94	
243.64518	72	
243.84193	108	
245.10379	92	
245.90054	72	
246.90388	146	
246.97442	104	
247.90466	90	
247.96347	960	1+
248.89898	674	1+
248.94796	74	
248.99865	76	
249.95985	636	1+
250.83305	454	1+
250.91473	78	
250.95052	438	1+
251.06483	82	
252.02081	98	
252.97050	1868	1+
253.08372	76	
253.09643	92	
253.83743	86	
253.90520	328	1+
253.94820	150	
254.06094	70	
254.40062	92	
254.96539	922	1+
255.42193	106	
255.83625	78	
255.98327	216	1+
256.34725	98	
256.88045	78	
256.96817	294	
258.84477	134	
259.09739	84	
259.85096	396	1+
259.90016	76	
260.94350	134	
262.83814	72	
263.81097	78	
264.46720	72	
264.85882	76	
265.97520	86	
266.05309	78	
267.83904	128	
268.83794	966	1+
269.83905	590	1+
269.92478	74	
270.43951	90	
270.79910	78	
270.97976	340	
271.87085	82	
272.39970	74	
272.50706	90	
273.84036	72	
273.86628	152	
274.09678	72	
274.87843	104	
274.92673	94	
275.56622	82	
275.84414	128	
275.98438	80	
276.85794	524	1+
276.98289	88	
277.41427	70	
277.83217	710	1+
277.88208	272	1+
277.91929	74	
278.83524	600	1+
279.85836	146	
280.79478	78	
280.87707	76	
280.98032	72	
281.11160	72	
281.79565	76	
281.86943	126	
282.85837	82	
283.84649	78	
284.00354	92	
284.43419	114	
284.79956	90	
285.78587	114	
285.85529	124	
286.85242	442	
287.85265	218	
288.86134	118	
289.85431	76	
289.87688	200	1+
290.86085	338	1+
292.85589	116	
293.99749	206	
294.09556	74	
294.11171	70	
294.81112	74	
294.84792	116	
294.86507	112	
294.88302	70	
296.93158	74	
297.95926	72	
298.80318	82	
299.86749	124	
299.93763	154	1+
300.82928	78	
301.81827	72	
302.03375	78	
303.80124	72	
304.44579	88	
304.85992	110	
304.94724	76	
305.79733	80	
308.75026	84	
309.86418	352	1+
310.83584	86	
311.06969	80	
313.94146	86	
315.89828	72	
324.07374	80	
327.75775	76	
329.84634	88	
329.87596	114	
332.04433	78	
334.75292	158	
335.67453	76	
336.90848	74	
339.74759	74	
339.76794	82	
340.77387	76	
340.98050	72	
341.24556	80	
341.58593	96	
341.90122	90	
END IONS

###FS:    #m/z: 322.92961 #charge 1+
###MS: 142
###MSMS: 143
BEGIN IONS
TITLE=Cmpd 106, +MS2(322.9296), 28.0-35.0eV, 3.1min #143
RTINSECONDS=184.858
SCANS=142-143
PEPMASS=322.92961	3682022
CHARGE=1+
103.28081	76	
182.87175	88	
184.86180	72	
189.86216	70	
192.88738	258	
194.88597	86	
196.03094	76	
196.47123	134	
202.04732	70	
203.85784	76	
205.94973	146	
206.94728	178	
207.97203	94	
208.87974	70	
208.90470	72	
209.94052	84	
210.88277	76	
211.90319	74	
212.87676	148	
214.02585	74	
215.05096	72	
215.18242	86	
217.90364	84	
219.62717	90	
220.88452	68	
221.94441	102	
222.95357	228	
223.95911	334	
224.04770	78	
226.84142	118	
227.33665	116	
227.89297	78	
231.02151	96	
233.06011	76	
234.09932	76	
234.82355	78	
234.97584	72	
237.01481	70	
238.80078	72	
238.83959	76	
238.88481	102	
238.94213	220	1+
239.03039	80	
239.07614	78	
239.08918	68	
239.57407	76	
239.78539	206	
240.07529	74	
240.82585	194	
240.93995	2452	
240.96387	82	
241.94052	1790	
242.56725	78	
242.82113	94	
242.84645	74	
242.94154	5506	1+
243.06671	94	
243.82556	150	
244.81837	192	
244.93933	524	1+
245.81618	102	
246.85661	70	
246.97466	288	1+
247.10538	84	
248.85653	102	
249.19236	70	
250.94405	72	
250.96911	72	
251.06641	68	
252.98082	94	
253.05696	70	
253.83875	82	
253.90703	198	1+
254.03676	80	
254.06961	96	
254.87400	92	
254.94915	70	
254.96501	78	
255.34939	100	
256.80352	70	
256.93233	142	
257.08307	102	
258.80894	70	
258.83241	560	1+
258.85113	126	
259.00418	78	
260.34254	118	
260.83137	330	
261.82888	606	1+
262.08817	74	
263.98033	72	
265.08681	156	
265.84235	198	1+
265.89091	76	
265.92306	72	
266.84322	160	1+
268.11004	98	
269.79856	300	1+
270.84948	86	
272.05112	74	
272.84553	80	
273.48692	76	
273.78765	76	
273.81398	72	
273.84659	84	
274.87335	120	
275.90867	80	
278.02382	84	
279.09073	916	1+
279.17645	88	
279.91687	72	
280.81975	76	
281.82851	72	
281.85029	154	1+
281.87615	82	
283.00449	90	
283.03404	70	
284.29052	150	
284.90651	102	
285.98357	72	
286.83735	84	
286.92173	156	
288.92508	70	
289.82655	150	
289.88601	76	
290.54477	84	
290.79458	260	1+
290.85877	72	
291.79895	188	1+
293.43381	74	
293.80204	82	
293.87989	78	
294.85440	80	
295.90843	84	
296.11753	82	
296.80775	86	
296.83238	72	
296.87693	72	
297.24494	82	
297.79110	106	
299.78036	70	
300.87404	82	
302.88487	98	
303.75206	70	
304.77165	88	
307.79646	238	1+
308.87959	104	
309.79169	110	
309.81164	160	
309.92725	84	
311.97354	74	
312.89710	100	
312.94579	74	
320.42789	100	
321.14033	70	
322.08503	94	
322.74875	74	
322.82589	76	
323.02015	84	
323.14349	70	
323.88116	74	
325.89568	72	
326.13473	78	
326.30348	86	
327.22478	72	
END IONS

###FS:    #m/z: 340.94029 #charge 1+
###MS: 142
###MSMS: 144
BEGIN IONS
TITLE=Cmpd 107, +MS2(340.9403), 28.0-35.0eV, 3.1min #144
RTINSECONDS=185.631
SCANS=142,144
PEPMASS=340.94029	1237354
CHARGE=1+
131.50411	104	
191.95355	148	
198.85378	76	
201.95133	80	
204.91459	78	
205.94950	74	
208.94204	148	
209.42486	76	
210.93834	142	
211.95770	142	
212.87867	330	
212.94713	164	
213.87883	206	
213.93829	542	1+
215.85643	78	
215.88934	116	
215.93525	120	
216.88605	160	
218.91639	110	
222.95128	206	1+
222.97555	84	
225.03205	78	
226.94516	124	
226.96908	114	
227.49416	76	
228.94268	76	
230.89648	80	
231.57356	100	
231.88817	344	
231.94991	802	1+
232.88868	208	
233.56633	74	
233.83291	76	
233.89500	174	
233.94489	138	
234.90523	102	
235.83185	190	1+
235.89083	116	
236.89313	92	
237.07939	82	
237.44053	96	
238.44046	102	
239.44291	82	
240.83009	142	
240.84889	90	
241.23228	144	
241.83922	350	1+
241.88303	78	
242.14278	78	
243.44038	72	
244.17317	92	
244.88272	74	
246.97221	120	
246.99902	74	
249.89631	200	
249.95902	236	
250.89919	92	
250.96253	116	
251.83740	76	
252.78955	76	
253.01209	74	
253.02758	76	
254.91400	268	1+
254.96726	646	1+
255.98562	74	
256.84705	248	1+
257.17950	86	
257.96399	98	
258.04858	82	
258.84112	336	
259.85657	178	
259.95615	232	
260.83619	738	1+
261.01618	92	
262.92629	114	
263.02224	104	
264.96083	74	
265.04766	116	
265.84911	82	
266.84596	158	
267.86829	84	
268.79036	76	
268.80819	88	
268.84563	242	1+
268.87256	72	
269.06985	72	
269.90873	74	
270.18708	80	
272.88034	72	
272.91570	94	
272.93877	74	
274.92250	112	
274.94472	72	
276.80680	300	1+
276.85581	502	1+
277.96956	132	
278.84498	648	1+
279.90449	84	
279.92925	72	
279.95788	88	
280.85766	78	
280.99861	72	
281.84196	104	
281.86461	110	
282.00408	72	
282.38352	94	
282.85133	106	
283.42856	76	
284.28722	78	
284.83817	88	
285.90645	100	
286.03994	96	
289.50986	72	
289.79369	90	
289.85439	216	1+
289.87403	118	
290.78358	92	
290.93426	80	
291.42880	86	
292.80136	78	
292.85708	124	
292.97755	98	
293.76008	82	
294.84961	142	
294.86805	128	
295.89387	72	
295.99026	78	
296.45790	80	
296.77105	84	
297.88406	124	
299.87576	72	
299.92263	76	
300.88066	74	
300.94136	90	
301.86217	130	
302.94419	268	1+
303.60882	96	
303.79892	104	
304.20389	72	
305.07636	94	
307.72395	80	
309.94485	92	
310.07643	78	
311.80083	442	1+
311.88814	96	
313.05848	82	
313.84384	82	
313.89597	84	
313.95053	78	
314.38526	90	
314.61197	98	
315.27661	112	
315.85880	88	
316.92737	84	
317.92504	74	
323.88416	130	
324.06483	72	
324.89116	136	
326.85396	76	
326.89170	90	
327.89788	86	
328.87856	258	1+
328.89770	74	
331.75968	82	
333.76309	146	
340.43636	82	
340.79791	184	1+
343.39483	72	
END IONS

###FS:    #m/z: 363.95638 #charge 1+
###MS: 142
###MSMS: 145
BEGIN IONS
TITLE=Cmpd 108, +MS2(363.9564), 28.0-35.0eV, 3.1min #145
RTINSECONDS=186.411
SCANS=142,145
PEPMASS=363.95638	589926
CHARGE=1+
182.86693	84	
184.82482	96	
189.86054	514	1+
191.86070	214	
193.85376	76	
196.88321	242	
197.09837	90	
205.87900	82	
205.95215	142	
206.97483	82	
207.87251	156	
207.94885	340	1+
208.88317	82	
208.93673	76	
209.94346	1116	1+
209.97621	122	
210.88224	428	1+
212.87871	1912	1+
214.89477	410	1+
215.84932	94	
219.99111	88	
221.86220	84	
222.95223	576	1+
224.94623	1430	1+
225.96707	288	1+
226.00203	90	
226.89551	98	
226.94688	7686	1+
227.04181	100	
227.25575	100	
228.89358	446	
228.94168	8432	1+
230.85342	84	
230.88930	2672	1+
231.48241	128	
232.88657	488	1+
234.07745	80	
234.88087	284	
234.91961	100	
235.07554	90	
235.85377	88	
238.42725	76	
240.13116	90	
240.81959	282	1+
240.83596	78	
240.93726	1688	1+
240.96204	700	1+
241.08356	82	
241.90971	106	
242.82755	120	
242.95757	486	1+
243.82142	436	1+
243.84648	90	
244.81920	374	1+
244.95714	4342	1+
244.99230	88	
245.93926	222	
246.78710	90	
246.90966	106	
246.95233	3070	1+
247.01836	104	
247.90038	98	
247.97868	84	
248.80405	126	
248.90170	1172	1+
249.09367	84	
249.80136	356	1+
252.07521	216	1+
253.90713	222	1+
253.95065	98	
256.57326	86	
257.08110	78	
258.83404	156	
258.97080	314	
259.10119	88	
259.82902	92	
259.85210	118	
260.82786	614	1+
260.87706	78	
260.96687	384	1+
261.07153	96	
261.82998	464	1+
263.97833	142	
264.91792	146	
264.96750	318	1+
265.81911	78	
265.84602	116	
266.81350	328	1+
267.60347	94	
267.97323	584	1+
268.95537	76	
269.46074	94	
269.80199	118	
269.83999	90	
269.95175	86	
269.96974	266	
270.97333	146	
271.17058	78	
271.85892	262	1+
271.91491	356	1+
274.94500	82	
275.00615	86	
275.07522	78	
276.80920	100	
276.86127	96	
277.00722	78	
277.85367	166	
277.87224	108	
278.79614	118	
279.10067	152	
279.79909	122	
280.11001	438	1+
280.79204	312	
280.90297	226	1+
281.78982	212	
281.97612	156	
282.79428	114	
282.83026	148	
283.66836	78	
283.85000	130	
283.87333	122	
283.96934	118	
283.98997	96	
284.82334	266	
285.45206	100	
285.84496	694	1+
286.81633	180	1+
286.92530	88	
289.88448	144	
290.42128	76	
292.11343	266	1+
292.79507	84	
296.80855	244	
297.80643	106	
298.80088	1182	1+
298.82210	78	
298.85941	92	
298.92613	106	
299.98460	84	
300.80087	556	1+
301.86173	598	1+
302.80898	76	
303.08682	78	
303.34353	86	
303.80334	156	1+
303.85462	880	1+
304.18658	82	
304.84130	206	1+
305.90151	82	
306.28638	98	1+
306.88360	104	
306.93189	88	
307.34063	82	
307.79970	80	
307.88753	98	
308.89324	96	
309.88021	100	
312.56131	80	
313.96756	76	
314.82094	116	
316.81402	482	1+
316.90761	78	
317.50004	92	
318.80256	142	
319.14086	78	
319.81602	124	
319.87623	80	
320.13876	94	
320.81685	94	
321.82225	222	
321.86394	360	1+
324.87228	76	
324.89156	130	
326.87218	364	1+
327.00237	88	
327.86023	78	
329.62349	94	
331.81834	100	
332.40035	88	
334.29244	86	
334.87656	122	
336.94318	222	1+
337.16051	104	
337.85354	78	
338.82329	306	1+
339.02361	84	
340.94173	224	
342.77020	106	
344.10745	98	
347.17982	84	
347.68343	78	
348.92329	104	
350.77397	148	1+
351.11253	80	
351.75355	126	
353.88596	76	
355.42612	76	
360.89617	88	
363.71270	90	
367.20808	86	
367.72603	86	
END IONS

###FS:    #m/z: 340.94045 #charge 1+
###MS: 146
###MSMS: 147
BEGIN IONS
TITLE=Cmpd 109, +MS2(340.9405), 28.0-35.0eV, 3.2min #147
RTINSECONDS=190.096
SCANS=146-147
PEPMASS=340.94045	926432
CHARGE=1+
179.85241	90	
190.94302	90	
192.92701	180	
193.43519	74	
193.88952	84	
193.93745	72	
193.95289	74	
196.88497	250	
197.92545	92	
204.90583	82	
208.88225	130	
208.94007	74	
210.81492	74	
210.88678	82	
210.94721	110	
212.87785	124	
213.87897	330	1+
213.93987	652	
215.82763	72	
215.88765	140	
215.93555	268	
216.79019	72	
216.83227	74	
217.88036	146	
221.82702	96	
221.99375	144	
222.81622	74	
222.95598	218	1+
223.56256	106	
224.98165	88	
225.99087	78	
226.89714	90	
226.94649	134	
227.90202	76	
228.84075	76	
228.94290	126	
230.89172	496	1+
231.95099	624	
232.88990	152	
233.89658	132	
235.88189	94	
236.88749	92	
238.92469	200	1+
239.85907	80	
239.88365	72	
240.83489	232	1+
240.84169	258	1+
241.96132	132	
242.94359	116	
243.82890	258	
243.85101	222	1+
243.96355	80	
244.09176	72	
244.82874	108	
244.95511	272	1+
246.39549	92	
246.44201	90	
246.59008	94	
246.98111	132	
247.82581	88	
248.04613	78	
249.09944	74	
249.89732	124	
249.96038	112	
249.99287	100	
250.83013	128	
250.91213	80	
251.01015	76	
251.06676	82	
252.83042	78	
252.92008	116	
253.83522	148	
253.90841	136	
254.90347	154	
254.99525	104	
256.37474	96	
256.91772	92	
256.94735	108	
256.96547	150	
257.34688	72	
257.49677	80	
257.79737	148	
258.84881	730	1+
259.34032	104	
259.95587	160	
260.83475	104	
260.98426	72	
262.35865	80	
262.83606	74	
262.86737	126	
262.91605	80	
263.02136	82	
263.15894	92	
263.45586	92	
264.07402	76	
264.09590	96	
265.10670	86	
266.86936	98	
266.99809	84	
268.83598	128	
269.08418	74	
269.82546	228	1+
269.89063	88	
270.11856	124	
270.15306	72	
271.79402	78	
272.37732	72	
272.88355	84	
272.93766	80	
273.08464	84	
273.79569	78	
273.86096	78	
274.00501	82	
274.85789	72	
274.89406	138	
274.97349	78	
275.87418	170	
276.85602	658	1+
277.96649	76	
278.84428	734	1+
279.90887	106	
280.02668	148	
280.83002	76	
280.86694	118	
281.86847	92	
281.93792	110	
282.78885	200	1+
282.85083	78	
282.93005	100	
283.85700	90	
284.87334	102	
284.94145	80	
285.36081	78	
286.41925	102	
286.86737	90	
287.79078	94	
289.78972	122	
291.80430	234	1+
293.86754	94	
295.86145	118	
295.90018	120	
296.85577	270	
298.80710	104	
300.97438	80	
302.94541	176	
303.81082	108	
304.85443	84	
305.11677	98	
305.89895	112	
307.39474	106	
307.88740	232	1+
308.79112	84	
312.51111	82	
313.90018	72	
314.86468	76	
317.89595	132	
321.89562	76	
322.08714	80	
324.76382	76	
325.89309	150	
328.81416	110	
331.81872	78	
334.49484	82	
341.13193	74	
345.79508	72	
END IONS

###FS:    #m/z: 507.84506 #charge 1+
###MS: 146
###MSMS: 148
BEGIN IONS
TITLE=Cmpd 110, +MS2(507.8451), 28.2-35.2eV, 3.2min #148
RTINSECONDS=190.868
SCANS=146,148
PEPMASS=507.84506	107190
CHARGE=1+
196.01469	160	
214.88403	162	1+
222.97724	154	
224.97565	244	
232.89467	220	
245.09412	120	
248.85470	122	
250.90741	284	1+
250.92565	132	
251.07801	272	1+
254.12535	126	
260.88268	152	
261.08717	164	
266.16998	124	
270.80907	160	
272.85872	128	
279.13245	476	
280.13385	274	
283.90036	216	1+
283.95299	144	
284.84560	204	1+
285.79108	296	1+
287.85122	448	1+
287.94889	142	
288.88966	118	
289.87907	326	
290.12970	190	
290.86165	144	
291.87028	126	
293.85098	148	
293.87248	1184	1+
296.85093	188	
297.95669	180	
298.80531	130	
298.84779	158	
299.87892	122	
301.85350	176	
303.86366	264	
304.78989	198	
305.86210	530	1+
306.12789	136	
307.80467	278	1+
307.89075	366	1+
307.90664	170	
308.14173	710	1+
308.87247	1086	1+
309.39149	144	1+
310.15857	208	
310.94746	256	1+
311.88397	1844	1+
313.81237	182	1+
313.87287	188	
314.13542	134	
314.86550	230	
315.88444	130	
316.86378	184	
317.87979	236	1+
320.86018	182	
322.16645	128	
323.87509	156	
325.13705	202	1+
325.90053	274	
326.81147	166	
326.88247	1952	1+
328.87439	160	
329.77442	200	1+
330.16878	148	
330.80940	176	1+
330.95799	168	
332.79120	122	
332.87758	486	1+
333.14165	220	1+
333.79739	144	
334.81834	132	
335.88357	136	
336.34877	152	
337.09376	116	
337.88172	130	
338.80218	118	
341.83536	124	
343.82596	130	
343.90910	124	
345.88159	128	
346.78151	582	1+
348.72743	128	
349.75445	348	
349.83539	142	
350.88274	352	1+
351.77441	120	
352.71428	152	
352.76551	140	
353.83806	128	
353.85587	118	
353.89513	128	
355.89171	206	
356.78429	132	
357.84318	164	1+
365.78916	284	1+
366.83998	170	
367.70500	814	1+
367.76468	368	1+
367.82495	144	
369.06830	128	
369.83962	156	
370.84045	268	1+
371.19068	136	
371.79619	382	1+
372.04402	126	
373.71905	230	1+
373.73745	114	
374.79942	206	1+
374.81621	188	
374.84554	144	
376.89875	128	
380.72038	220	
381.71836	140	
381.80042	138	
382.71661	122	
382.85093	128	
383.78115	114	
384.75607	116	
384.81100	138	
384.84655	506	1+
387.71830	126	
387.86677	128	
389.19839	324	1+
390.73743	130	
390.78051	130	
390.83182	176	
391.84437	130	
392.75852	164	
392.83038	180	
395.83418	214	1+
395.89834	124	
396.73858	140	
398.73041	338	
399.72763	462	1+
399.85182	258	
400.72909	282	1+
400.86407	170	
401.78755	122	
402.72883	314	1+
402.86706	328	1+
405.76274	232	
405.78446	302	1+
405.86299	266	1+
406.75716	148	
407.74698	556	1+
407.86380	1714	1+
408.93726	126	
409.72598	590	1+
409.75394	138	
410.83891	626	1+
410.91086	150	
411.73637	176	
411.82147	272	1+
411.91327	122	
412.73013	128	
412.82644	196	1+
413.85853	174	
414.67650	120	
414.83138	146	
416.74785	126	
417.85869	314	1+
418.73734	154	
421.74523	122	
421.88104	188	
422.77397	576	1+
422.86329	228	
423.77551	416	1+
423.86351	174	
424.82747	268	1+
424.85887	128	
425.74091	350	1+
425.87573	214	
426.76646	322	
426.86467	722	1+
426.93952	132	
427.73486	1372	1+
428.79490	146	
428.84897	418	
429.72781	384	1+
429.83659	158	
429.85611	210	
430.73178	246	1+
430.84755	168	
430.87220	116	
431.86867	450	1+
433.86072	178	
434.89333	118	
439.89081	240	1+
440.68774	210	1+
441.78205	390	1+
443.76281	246	
444.86837	930	1+
445.68946	190	
445.74101	426	
446.71183	156	
446.76199	226	
447.71308	186	
447.74821	152	
448.71835	150	
448.83158	204	1+
449.75680	122	
449.87633	538	1+
450.69837	146	
450.75782	158	
451.69832	206	1+
451.74562	350	1+
457.90164	336	
462.88444	462	1+
465.72909	312	1+
466.79257	136	
467.89087	282	
468.78063	120	
468.88497	184	
474.65477	154	
477.10096	128	
485.90233	314	1+
505.81066	138	
510.29408	160	1+
END IONS

###FS:    #m/z: 336.94563 #charge 1+
###MS: 146
###MSMS: 149
BEGIN IONS
TITLE=Cmpd 111, +MS2(336.9456), 28.0-35.0eV, 3.2min #149
RTINSECONDS=191.64
SCANS=146,149
PEPMASS=336.94563	99092
CHARGE=1+
70.04109	102	
90.55558	78	
185.86450	96	
186.87233	72	
191.95556	72	
198.88476	74	
200.13549	94	
205.87042	78	
205.98296	80	
208.88360	180	
209.94401	74	
210.37868	86	
210.88386	484	1+
211.94386	2102	1+
212.87819	1068	
213.87836	656	1+
213.89461	76	
213.94013	596	1+
215.88954	202	
219.05246	92	
223.11661	78	
223.96018	240	1+
224.16158	76	
226.38216	74	
226.82960	74	
226.85380	78	
227.90918	82	
227.95551	124	
228.89421	390	1+
229.95511	1558	1+
230.88791	2614	1+
231.94957	1068	1+
232.00736	76	
233.82669	290	1+
233.89529	404	1+
235.82317	204	1+
236.83914	76	
237.05074	74	
238.83526	80	
239.83721	92	
239.90360	158	
240.86720	78	
241.05111	98	
241.84524	152	
242.83933	120	
244.83516	72	
245.43863	102	
246.90352	128	
246.97882	246	
247.87801	80	
247.96434	236	
248.60515	142	
248.89974	1036	1+
248.95589	74	
249.95883	272	
250.83282	134	
250.89687	142	
250.95103	132	
251.82758	134	
251.84722	96	
251.90654	142	
252.97142	772	
253.09148	100	
253.90734	370	1+
254.86364	98	
254.93954	84	
254.96430	420	
255.42404	104	
255.85980	82	
255.95418	76	
256.25911	94	
256.85072	240	
256.86701	196	
256.90604	78	
256.96097	74	
257.83434	102	
257.94215	80	
258.84523	140	
259.85487	132	
259.96984	82	
260.83761	154	
260.85139	106	
260.94837	130	
261.82806	80	
261.97749	72	
262.83657	106	
262.87605	106	
263.83449	146	
265.03831	96	
265.34282	102	
266.84743	80	
267.84462	136	
267.90561	114	
268.01162	78	
268.83762	678	1+
268.91906	78	
269.08316	96	
269.98737	78	
270.86114	98	
270.97946	366	1+
271.85146	130	
272.86250	92	
272.88082	146	
272.91755	130	
273.37517	84	
273.86751	322	1+
274.79525	114	
274.92458	94	
275.09757	82	
275.97410	90	
276.85201	364	
276.91955	84	
277.83309	996	1+
277.86214	266	
277.89513	80	
278.83561	832	1+
279.10396	98	
280.83324	102	
281.43515	76	
282.87593	272	
284.89585	76	
285.39579	88	
285.85187	278	
286.85067	560	
287.10543	92	
287.84803	444	
287.99055	104	
288.05917	84	
288.16571	74	
288.88110	80	
290.05101	100	
291.85317	218	1+
293.10629	128	
293.24029	84	
293.80001	84	
293.98930	144	
294.26984	90	
294.59640	100	
296.16866	90	
297.04760	144	
297.85522	72	
297.88696	82	
298.27262	92	
298.91131	84	
299.70795	100	
303.40263	82	
303.87692	138	
304.52062	100	
305.82059	76	
305.86177	74	
308.86450	74	
308.87764	136	
309.86395	250	
309.98999	84	
310.87815	266	1+
310.92534	76	
311.96268	86	
312.94694	116	
314.81811	134	
315.09354	74	
318.89983	82	
319.82115	84	
324.89288	124	
326.75585	92	
328.88213	108	
331.79167	94	
332.03355	78	
332.88314	134	
332.96706	80	
339.89492	234	1+
340.81697	148	
341.42472	86	
END IONS

###FS:    #m/z: 340.94035 #charge 1+
###MS: 150
###MSMS: 151
BEGIN IONS
TITLE=Cmpd 112, +MS2(340.9403), 28.0-35.0eV, 3.3min #151
RTINSECONDS=195.305
SCANS=150-151
PEPMASS=340.94035	937900
CHARGE=1+
146.53404	78	
183.87038	108	
184.86991	78	
188.95084	92	
190.92697	78	
191.95452	172	
192.92513	104	
192.96046	108	
194.94577	100	
196.86380	82	
196.88265	128	
197.88343	84	
200.86236	94	
208.95427	128	
210.42678	78	
210.93421	160	
212.88242	162	
213.88284	158	
213.93836	708	1+
214.88494	376	1+
215.88700	244	1+
215.93705	128	
216.42721	94	
217.88370	122	
218.86916	76	
218.88889	90	
220.01512	92	
220.58726	78	
220.89010	84	
222.83815	80	
225.94128	180	1+
226.96657	150	
229.85812	128	
230.84372	80	
230.89462	106	
230.90615	120	
231.88994	278	1+
231.94887	472	1+
232.06569	94	
233.90083	100	
233.95123	86	
238.48054	82	
238.80092	80	
238.88538	110	
239.07452	78	
239.87311	90	
240.84434	142	
241.84280	162	
242.84675	92	
243.03419	84	
243.12438	80	
243.83110	88	
244.83654	80	
244.92464	192	
245.89557	114	
246.85747	102	
246.97484	254	1+
248.89884	202	
249.90133	196	
250.61123	86	
250.99415	98	
251.91744	82	
252.07739	92	
253.81515	78	
253.90429	132	
254.03401	92	
254.96454	342	
254.98324	108	
255.07672	124	
255.13964	82	
255.85489	82	
256.80952	98	
256.88462	78	
256.91407	82	
257.84900	346	1+
259.41731	104	
259.84160	276	
259.95057	102	
260.83509	446	1+
261.47036	82	
261.83918	426	1+
262.87403	78	
264.07185	86	
265.00051	76	
265.38051	88	
265.83690	86	
265.96497	84	
266.86936	144	
267.84190	116	
268.84066	520	1+
269.92067	76	
270.82760	274	1+
270.95453	86	
271.12431	90	
271.87545	126	
272.04310	76	
272.91847	166	
272.93582	144	
273.79482	120	
274.85879	158	
274.96154	196	1+
275.84527	100	
275.85859	150	
276.82642	76	
276.85575	580	1+
277.93958	80	
278.84533	676	1+
279.86361	274	
279.92952	78	
280.93614	78	
281.37724	96	
281.85886	106	
281.87066	98	
283.79179	90	
283.86687	118	
286.83522	78	
287.52196	80	
289.78902	124	
289.84381	76	
289.86075	110	
289.95503	192	1+
290.86252	108	
291.10588	78	
292.81151	78	
293.87800	76	
294.86172	90	
295.87151	106	
295.88958	80	
296.86370	82	
297.79219	80	
298.22384	76	
298.27671	76	
299.91844	82	
300.88105	150	
300.92945	78	
301.85377	108	
302.85379	86	
303.85289	78	
304.51632	82	
305.39802	76	
305.80765	80	
306.00091	102	
306.76612	98	
307.80890	92	
307.88974	86	
310.87964	80	
312.01058	82	
312.11875	84	
314.15726	76	
315.89654	122	
317.46077	102	
319.89398	100	
320.42317	96	
320.82982	82	
323.04215	100	
324.88664	84	
325.88740	134	
327.88988	82	
328.89621	90	
330.81635	306	1+
331.91035	78	
333.34110	88	
338.33692	84	
339.05326	78	
339.29292	108	
339.72490	76	
345.89782	86	
END IONS

###FS:    #m/z: 507.84490 #charge 1+
###MS: 150
###MSMS: 152
BEGIN IONS
TITLE=Cmpd 113, +MS2(507.8449), 28.2-35.2eV, 3.3min #152
RTINSECONDS=196.077
SCANS=150,152
[truncated: 1,796,895 more chars]
