# Supplementary material for: High-Throughput Venomics
Source: J Proteome Res. 2023 Apr 3;22(6):1734–46. doi: 10.1021/acs.jproteome.2c00780 (PMC10243144; doi:10.1021/acs.jproteome.2c00780)
Supplement: Supplementary file 9 — pr2c00780_si_009.zip [file pr2c00780_si_009.zip › Manual files/Calloselasma rhodostoma MGF/210702_Calloselasma_halfplate000059_5.1.201.mgf]

###	D:\Data\Julien\210702_Cr_half_TFA\210702_Calloselasma_halfplate000059.d\ProteinAnalysisResults.mgf
###	D:\Data\Julien\210702_Cr_half_TFA\210702_Calloselasma_halfplate000059.d\analysis.baf
###	210702_Calloselasma_halfplate000059.d
###	Instrument: maXis HD
###	Manufacturer: Bruker
###    PeakWidth 0.30, MiniumIntensity 10, S/N 1Apply threshold 0, Threshold 10
###    Retain Residuals no, Create neutrally no,
###    FullScan Parameters: AdductIon (+)+H (-)-H, LowMass 0, HighMass 8000, MaxCharge charge decon 4, MinPeaks 3
###    Perf. isotope decon yes, Max Charge Istopic decon 6, MW agreement 0.00, Abund. cutoff 2.00, Envelope cutoff 75.00
###    MaxRes   Parameters: AdductIon (+)+H (-)-H, LowMass 0, HighMass 8000 
###    Perf. isotope decon yes, Max Charge Istopic decon 6, Abund. cutoff 2.00
###    MSn      Parameters: AdductIon (+)+H (-)-H, LowMass 0, HighMass 8000 
###    Perf. isotope decon yes, Max Charge Istopic decon 4, Abund. cutoff 0.05
###    Global Charge Limit: no 3, Prefer FullScan Result: yes, Export what: 2 (0=non deconv/1=deconv only/2=mixed), NoMSMSSignals: 150, Intensity threshold: 10, NoMSSignals (deconv): 2, NoMSSignals (non-deconv): 2, NormalizeData: no, SingleCharged: yes
###
COM=210702_Calloselasma_halfplate000059.d
USERNAME=Demo User

###FS:    #m/z: 368.42271 #charge 1+
###MS: 1
###MSMS: 2
BEGIN IONS
TITLE=Cmpd 1, +MS2(368.4227), 28.0-35.0eV, 0.0min #2
RTINSECONDS=1.2995
SCANS=1-2
PEPMASS=368.42271	738
CHARGE=1+
178.94427	5710	
183.94667	13544	
189.95873	11622	
193.97046	10538	
195.11944	8830	
198.95318	7436	
204.94402	5112	
206.93974	81346	1+
208.94437	136616	1+
211.94359	317158	1+
212.87816	12548	
213.93896	109954	1+
215.93672	13218	
216.94277	8266	
220.95614	14450	
222.95140	326244	1+
224.94997	74462	1+
225.19251	5728	
226.12088	11090	1+
226.94618	1056090	1+
227.19726	14912	1+
228.94204	1178442	1+
229.45371	8528	
230.62443	5702	
230.88888	7990	
234.96954	14254	
234.99705	17768	
235.20289	9904	
238.14320	40980	1+
239.07841	6430	
239.14578	33900	1+
239.23414	7780	
241.95895	44596	1+
243.22904	14264	
244.22581	7604	
244.95665	556834	1+
245.18398	6858	
245.87611	5764	
245.94255	14396	
246.95195	356298	1+
246.97225	22938	
247.45881	8584	
248.03227	20614	1+
248.97278	6962	
249.90930	19904	1+
249.97033	251202	1+
250.94585	86214	1+
250.99634	16530	
251.19728	9756	
251.90948	7924	
252.46969	8126	
252.63698	9620	
252.94593	44728	
252.97038	2757492	1+
253.13872	6720	
253.21225	14868	1+
253.90403	70838	1+
254.94107	730410	1+
254.96579	940910	1+
255.22857	14790	1+
256.26063	13884	1+
256.91218	19430	1+
256.96338	131814	1+
258.90898	5920	
258.96391	38932	1+
260.97771	10030	
261.97942	29694	
262.96717	21234	
263.05489	23068	1+
263.13199	6826	
263.23393	6094	
263.97713	665118	1+
265.16093	5658	
265.24927	6324	
265.90639	8066	
267.26508	8906	
267.97249	345036	1+
268.26158	6122	
268.90937	10502	1+
268.95768	48210	
269.97320	152928	1+
270.98006	91936	1+
271.87485	5720	
272.88044	21058	1+
272.95150	182810	1+
272.97522	33422	1+
273.18460	5496	
274.27093	24766	1+
277.07016	7484	
279.09004	13870	1+
279.13296	13078	1+
279.22880	13918	1+
281.24432	27082	1+
281.98847	21868	
282.17412	5498	
282.27627	35816	
282.97270	8858	
283.17267	27812	1+
283.26018	23620	1+
283.94595	23020	1+
284.29182	10330	
285.22116	5692	
285.94090	400622	1+
285.98259	96752	1+
286.91793	5884	
287.25051	35900	1+
287.97808	11428	1+
288.06024	13490	1+
288.20236	5900	
288.25051	21296	1+
289.88659	28232	1+
290.26594	40950	1+
290.89103	20066	1+
290.96227	7330	
291.09789	6276	
291.19531	8548	
291.97226	22040	1+
292.05764	35262	1+
293.20804	8298	
293.97317	51712	1+
293.99650	132356	1+
294.93534	28226	1+
295.12725	10958	
295.22376	16448	1+
295.96759	32138	1+
295.99165	52030	1+
296.29132	6174	
297.07875	22218	1+
297.16796	5378	
297.23912	18428	1+
297.94583	5320	
298.27163	5980	
298.96750	7770	
299.25469	5088	
300.28594	12952	1+
301.19656	29294	1+
301.95686	6048	
302.17242	26244	1+
302.30230	28712	1+
302.94456	19396	
303.95133	115224	1+
303.99435	45900	1+
304.28276	6712	
305.95110	8628	
306.07281	6384	
306.90342	15906	
307.08158	13556	1+
307.24517	69892	1+
308.14013	20810	1+
308.21439	7876	
308.86988	23222	1+
309.18671	5714	
309.21881	4976	
309.25701	11198	1+
309.27347	5836	
309.67211	9428	
310.16035	19020	1+
310.17137	7174	
310.30740	22810	1+
311.05308	6232	
311.21913	7594	
311.27302	9516	
311.86856	63490	1+
311.93398	24144	
312.89986	15480	
313.21691	13140	1+
313.86423	27316	1+
313.92840	596628	1+
314.26758	6348	
316.28170	21642	1+
316.31764	13890	1+
316.86368	5036	
316.88712	5156	
318.29799	47164	1+
318.93382	337542	1+
320.93347	757432	1+
321.09738	5820	
322.19322	7936	
322.92879	14326504	1+
323.17229	34428	1+
324.13521	6068	
324.28911	19660	1+
324.32395	7216	
324.87609	29490	1+
325.17822	5108	
325.25285	62744	1+
325.89918	6380	
326.11563	5142	
326.17173	6156	
326.19799	5092	
326.87104	256864	1+
326.96765	30740	1+
327.19904	19192	1+
327.26838	85170	1+
328.31757	12060	1+
329.00354	17190	1+
329.19396	5210	
329.22705	24646	1+
329.28316	18112	1+
329.87849	28314	1+
330.16687	11904	1+
330.33367	62932	1+
330.91067	19024	1+
330.99890	5602	
331.10396	5180	
331.22718	21326	1+
331.30052	52692	1+
331.87527	12168	1+
331.93849	37156	1+
332.08979	5002	
332.90348	6116	
334.86852	9964	
334.95045	62234	1+
335.00138	76144	1+
335.18666	5226	
336.08414	13244	
336.17210	22474	1+
336.94481	1490588	1+
337.09177	6984	
337.21474	6070	
338.33870	57348	1+
338.94407	388166	1+
339.23291	12490	1+
339.26741	6070	
339.88037	27848	1+
340.13525	5484	
340.35372	16604	1+
340.91753	18524	
340.93940	6819480	1+
341.18814	13784	1+
341.24736	51078	1+
341.28517	11244	1+
343.20861	28794	1+
343.26347	65300	1+
343.29356	6262	
344.18214	6214	
344.31243	6084	
344.34938	25700	1+
345.27786	13176	1+
346.32840	21300	1+
346.93918	7708	
347.02492	5068	
347.20025	8190	
348.91670	5702	
349.16694	6510	
349.24028	19876	1+
349.29246	204328	1+
349.89660	24396	1+
349.94866	8164	
350.10080	5272	
351.27175	55282	1+
352.89487	142434	1+
353.69879	5850	
354.09007	9730	
354.31540	142948	1+
354.89102	56900	1+
354.95430	24488	1+
355.06654	22110	1+
355.22541	5102	
355.91820	20434	1+
356.19669	5330	
356.34899	13814	1+
356.88671	22378	1+
356.95455	21918	
357.24314	11620	
357.88849	13650	1+
357.96567	42188	
358.19886	7698	
358.36535	102072	1+
358.94991	324102	
359.18560	6558	
359.25739	7190	
359.96056	1047204	1+
360.17765	5248	
360.35936	24312	1+
361.21886	31502	1+
361.70445	6146	
361.96011	238220	1+
362.13715	6086	
363.30851	20290	1+
363.89908	5742	
363.95538	3897474	1+
364.14300	5128	
364.22136	16300	1+
365.15716	11762	
366.14512	6550	
366.32620	35084	1+
367.17635	5860	
367.33264	25220	1+
367.89729	11128	1+
368.16157	6352	
368.38576	13402	
369.26281	5198	
369.31458	6344	
369.34820	18976	1+
369.38375	7706	
370.14156	6668	
370.90608	6458	
371.09778	78340	1+
371.22458	12338	1+
371.27411	38850	1+
371.31432	7692	
371.36042	6102	
371.90378	14586	1+
372.32529	40522	1+
373.09548	19888	1+
373.25133	18324	1+
373.38234	5950	
END IONS

###FS:    #m/z: 322.92892 #charge 1+
###MS: 3
###MSMS: 4
BEGIN IONS
TITLE=Cmpd 2, +MS2(322.9289), 28.0-35.0eV, 0.1min #4
RTINSECONDS=3.4165
SCANS=3-4
PEPMASS=322.92892	4343890
CHARGE=1+
109.47715	134	
190.92425	180	
190.99709	134	
191.95430	956	
192.88832	288	1+
195.04353	174	1+
196.01283	158	
197.03395	176	1+
201.04377	174	
202.85572	196	
202.98144	128	
205.94839	256	
206.97473	154	
208.97694	320	1+
209.98018	252	1+
210.90065	146	
212.89834	326	
213.90034	184	
214.02590	178	
215.04521	132	
215.88685	1074	1+
219.17492	138	
220.86363	356	
221.06648	180	
221.94551	262	
222.01669	342	1+
222.95214	1594	1+
222.96980	238	
223.14057	182	1+
223.95547	962	1+
224.92640	150	
224.97605	192	
227.01667	190	1+
227.92958	264	1+
229.06448	156	
229.09904	298	1+
230.84530	150	
230.86210	236	
230.87730	134	
231.84454	178	
231.97966	266	1+
232.01951	152	
232.95717	360	1+
233.04706	478	1+
233.06966	414	1+
233.89545	266	
234.88464	156	
235.89253	150	
236.08132	130	
237.15120	130	
237.20137	136	
237.86764	208	1+
238.88885	138	
239.07770	388	1+
239.09964	204	1+
239.89224	384	1+
240.04459	360	1+
240.93888	420	1+
240.96141	624	1+
241.15766	306	1+
242.94159	306	
243.01512	162	
243.04348	188	
243.08587	146	
243.88190	660	1+
243.94392	150	
244.03572	646	1+
244.93523	414	1+
244.96666	198	
245.20815	108	1+
245.89295	170	
246.03230	136	
246.97277	756	
247.00204	134	
247.04067	136	
247.05960	156	
247.96504	146	
248.03499	1650	1+
248.04596	198	
248.07261	218	1+
248.08951	226	1+
248.97004	178	
249.04038	1034	1+
249.98851	156	
250.96148	134	
251.40529	144	1+
251.92572	322	1+
251.95761	178	1+
252.17477	202	1+
252.23022	236	
253.01247	244	1+
253.09227	164	
253.15665	432	1+
253.83397	152	
254.93954	188	1+
255.08109	186	1+
258.84766	166	
258.98267	150	
259.06129	452	1+
259.12823	262	1+
260.94584	134	
260.96742	254	1+
261.89683	160	
261.99909	236	1+
262.17752	324	1+
262.96699	132	
263.05424	672	
263.90274	286	1+
263.93835	618	1+
263.97604	270	
264.06866	128	
264.97276	150	
265.01592	480	1+
265.06140	202	
265.96276	202	1+
266.04369	292	1+
266.24658	188	
266.91460	238	1+
266.94117	442	1+
266.99846	242	
267.04817	182	1+
267.13458	282	1+
268.00151	416	1+
269.00355	272	1+
269.03365	282	1+
269.11770	134	
270.03844	226	1+
270.79870	142	
271.07241	222	1+
271.84460	278	1+
273.05780	136	
273.78864	198	1+
274.96246	170	
274.98243	166	
275.00173	156	
275.05538	284	1+
275.93655	148	
275.96592	266	1+
276.12908	154	
276.86713	178	1+
276.87828	196	1+
277.00422	170	
277.06860	266	
277.09425	414	1+
278.01051	266	1+
278.07466	174	
278.93711	136	
279.09163	794	1+
279.14798	164	
279.22968	600	1+
279.89897	292	1+
280.14173	800	
280.18900	200	1+
280.26204	204	
280.93684	212	
281.04182	360	1+
281.07830	154	
281.14498	428	
282.09195	160	
282.13376	272	
282.95210	568	1+
283.02829	460	1+
283.07031	656	1+
283.26006	746	1+
283.84734	146	
283.93137	598	1+
284.05687	308	1+
284.29250	1288	1+
284.87558	156	
284.99595	130	
285.08983	154	
286.19319	224	1+
286.85713	166	
286.91698	362	1+
287.01761	178	
287.08924	200	
287.11153	282	1+
287.97307	134	
288.06298	878	1+
289.09193	146	
289.14033	350	1+
289.88425	350	1+
290.01888	160	
290.05943	182	
290.07930	144	
290.87572	264	1+
291.97928	200	1+
292.06097	1254	1+
293.00395	188	1+
293.06497	870	1+
293.17230	210	1+
293.86805	158	
294.10803	144	
294.27806	206	1+
294.84364	142	
294.89493	268	1+
294.98632	130	
295.06646	160	
295.11234	194	1+
296.00276	122	1+
296.92811	130	
297.95188	234	1+
298.05891	220	
298.07761	184	
298.92876	288	1+
299.01966	142	
299.05913	728	1+
299.98412	148	
300.03869	148	
300.11524	196	
300.84741	134	
300.92837	190	
301.00183	206	1+
301.91481	132	
302.05642	196	1+
302.12414	220	1+
302.24525	144	
303.09452	558	1+
303.18705	324	1+
304.01806	370	1+
304.26341	480	1+
305.02558	212	1+
305.82200	142	
305.96116	248	1+
306.88472	616	1+
306.98987	312	1+
307.02549	382	1+
307.04578	170	
307.08245	280	
307.11263	190	1+
308.29432	688	
308.87346	158	
309.21788	146	
309.30108	1122	1+
309.32577	252	
309.97275	142	
310.11532	334	1+
310.30626	802	1+
310.87881	192	
311.88246	454	1+
311.95855	142	
312.02646	874	1+
312.86497	142	
313.02873	578	1+
313.06524	178	
313.08639	132	
315.05267	188	
315.15784	264	1+
315.81460	198	1+
317.06449	228	
317.25542	180	
319.04363	128	
319.09878	336	1+
319.28157	356	1+
319.30549	180	
319.98901	140	
320.05789	402	1+
320.16827	170	
320.18183	230	1+
320.99090	132	
321.03714	196	
321.12481	142	
321.27043	200	1+
322.12237	210	
322.30657	158	
322.92602	284	1+
323.18951	148	
323.23740	5170	1+
323.31449	148	
323.95867	462	1+
324.13771	452	1+
324.20383	2314	1+
324.31885	478	1+
324.89134	254	
325.01903	232	
325.17687	384	1+
325.32128	408	1+
325.89984	160	
326.08978	152	
326.28380	146	
327.21278	150	
327.25073	444	
327.26783	168	
327.86205	174	1+
END IONS

###FS:    #m/z: 340.93959 #charge 1+
###MS: 3
###MSMS: 5
BEGIN IONS
TITLE=Cmpd 3, +MS2(340.9396), 28.0-35.0eV, 0.1min #5
RTINSECONDS=4.189
SCANS=3,5
PEPMASS=340.93959	1899302
CHARGE=1+
189.86411	206	
197.87657	154	
200.01201	160	
205.95075	370	1+
208.95721	142	
209.94334	134	
212.87537	220	1+
213.93871	4308	1+
214.89221	170	
215.88731	978	1+
215.93728	764	1+
216.41085	146	
217.88446	390	1+
217.93668	226	1+
221.94424	162	
222.97553	148	
223.00890	218	1+
223.93646	140	
223.95680	402	1+
224.97533	218	
226.94624	320	1+
229.00503	138	
229.03806	172	1+
229.95836	176	
230.90561	156	
231.88752	192	
231.94934	4362	1+
233.00685	130	
233.04072	174	
233.89617	864	1+
233.94952	1080	1+
235.89084	260	
237.06290	136	
237.97022	144	
238.02848	260	1+
239.89930	220	
240.05475	132	
240.22922	652	1+
241.09642	162	
241.15922	226	1+
241.94698	146	
242.01912	156	
242.06030	222	1+
242.88538	166	
243.01517	188	
243.86039	244	1+
243.97605	148	
243.99636	178	1+
244.03614	1532	1+
244.95535	136	
245.97304	608	1+
246.89038	388	1+
247.05866	190	1+
247.94224	356	
247.96236	140	
248.03559	566	1+
249.00426	344	1+
249.03962	414	1+
249.08443	212	1+
249.96092	1780	1+
250.10611	120	1+
250.23605	192	1+
251.03892	300	1+
251.07276	292	1+
253.27749	296	1+
254.04735	178	
254.09215	130	
254.13658	134	1+
254.93765	476	1+
254.96556	2316	1+
255.07565	630	1+
255.13748	244	1+
255.17698	148	
256.91469	374	1+
256.96318	622	1+
258.12340	196	
258.85485	154	
258.88052	188	
258.90740	132	
259.04521	164	
259.23763	152	
259.95889	182	
261.95633	142	
262.96342	460	
262.99785	524	1+
263.01659	264	1+
263.05595	566	1+
263.85501	186	1+
263.88611	224	
263.94603	154	
264.07482	164	
264.11096	146	
264.80380	148	
264.98018	130	
265.01682	498	1+
265.05878	142	
266.01172	370	1+
266.03523	170	
266.07493	376	1+
266.16240	172	
266.28495	160	
266.99371	408	1+
267.01704	260	1+
267.07974	272	1+
267.13396	198	
267.91138	168	
267.99497	252	1+
269.09828	134	
269.11497	310	
269.42560	176	
270.08763	422	1+
270.98663	130	
271.04352	328	1+
271.13208	246	1+
272.85184	136	
272.93400	484	1+
272.97248	256	1+
273.00599	166	
273.84839	132	
274.01200	290	
274.90657	242	1+
275.05367	230	
275.07438	140	
275.99840	188	1+
276.85353	222	1+
276.88553	368	1+
276.94364	222	1+
277.06928	414	1+
277.98396	326	1+
278.18954	136	
278.92861	158	
279.12628	194	1+
279.22191	202	1+
279.27564	232	
279.89588	192	
280.08528	194	1+
280.10282	140	
281.04874	658	1+
281.94648	358	1+
281.97103	328	1+
282.01444	168	
282.27687	792	1+
283.04320	390	1+
283.84310	374	1+
283.91996	200	1+
284.02564	132	
284.05106	218	1+
284.29184	206	
285.01527	132	
285.09082	132	
285.53389	104	1+
286.02397	138	
286.06913	266	
287.10870	142	
288.06354	710	
288.16537	218	1+
289.06537	406	
289.13968	132	
289.88288	268	1+
290.08339	146	
290.80434	162	1+
290.86225	228	
291.88017	262	1+
292.02083	310	1+
292.05622	308	
292.12986	156	
292.17239	180	1+
292.93088	140	
293.06503	206	
293.13192	146	
294.08684	174	
294.27590	160	
294.31252	206	1+
294.85922	144	
294.98728	326	1+
295.12260	280	1+
295.94077	234	1+
296.29742	178	1+
296.32867	130	
296.80573	158	
296.88495	328	1+
297.06121	172	
298.00437	226	1+
298.03546	174	
298.08305	502	1+
299.03264	214	1+
299.06270	456	1+
299.19769	134	
299.92022	350	1+
300.11622	144	
300.82283	160	
300.92232	352	1+
300.97818	222	1+
301.01405	134	
301.08774	186	
301.20275	176	1+
302.09590	140	
302.17214	362	1+
302.24418	162	
302.87366	212	1+
302.94353	274	1+
303.05048	218	
303.12146	152	1+
303.94520	198	1+
305.87189	422	1+
306.00694	144	
306.94844	148	
307.08303	146	
307.24346	204	
307.28526	568	1+
307.30518	254	
307.79896	168	
308.02909	138	
308.29160	384	1+
308.32558	254	
308.80415	242	
308.83805	134	1+
309.15259	176	
309.32615	154	
309.90733	134	
310.12362	236	1+
310.87564	402	
310.92962	162	
311.01949	152	
311.03511	174	
311.88140	182	
312.02732	686	1+
312.05783	438	1+
312.10581	188	1+
313.07768	156	
313.87996	154	
315.93729	204	1+
316.09941	190	1+
316.97375	186	1+
319.04104	210	1+
319.20515	130	
319.99470	168	1+
321.07126	140	
321.22236	334	
322.07888	332	1+
322.13017	454	1+
322.22589	200	
322.31176	330	1+
322.79256	162	1+
323.01577	204	
323.23662	1498	1+
323.27908	170	1+
324.32478	348	
324.89196	302	
325.14207	300	1+
325.16347	232	1+
325.23571	208	
325.90972	134	
326.17093	144	1+
326.26153	526	1+
326.33882	302	1+
327.01177	236	1+
327.03668	268	1+
327.26793	340	1+
328.01537	202	1+
328.03977	188	1+
328.12101	162	1+
328.14425	204	
328.18632	350	
328.88717	286	
328.95743	140	
329.07008	286	1+
329.82400	220	1+
329.87060	154	
330.01677	256	1+
330.16507	378	1+
330.97567	116	1+
332.09274	874	1+
333.06164	260	1+
333.88766	142	
333.96015	184	1+
334.15940	256	1+
336.31853	154	
337.01583	210	1+
337.09337	336	
337.14566	290	1+
338.06577	132	
339.02490	136	
339.28868	208	
340.07831	192	1+
340.15242	242	1+
340.26682	202	
340.39099	546	1+
341.24766	458	1+
341.31066	830	1+
342.27706	240	
342.31304	712	1+
342.33312	148	
343.00073	208	1+
343.01921	146	
343.08227	310	
343.27131	184	
343.28157	198	
344.96945	138	
345.08438	244	1+
END IONS

###FS:    #m/z: 363.95560 #charge 1+
###MS: 3
###MSMS: 6
BEGIN IONS
TITLE=Cmpd 4, +MS2(363.9556), 28.0-35.0eV, 0.1min #6
RTINSECONDS=4.961
SCANS=3,6
PEPMASS=363.95560	1109218
CHARGE=1+
189.86040	328	1+
191.85811	430	
191.95408	326	1+
192.88562	198	1+
194.09138	132	
197.06744	120	1+
202.85173	174	
207.40550	226	
207.87388	200	
207.95070	298	1+
208.87494	136	
209.94410	1668	1+
210.88535	240	
212.87826	1948	
214.88783	440	1+
215.97376	164	
218.91067	284	
222.88016	266	1+
222.95112	2202	1+
223.88138	170	1+
224.07238	204	1+
224.52904	188	
224.94757	2950	1+
224.99012	166	
226.02690	156	
226.03707	150	
226.39059	170	
226.94669	12250	1+
227.93130	570	
228.02747	254	1+
228.16211	118	1+
228.89350	204	
228.94208	10986	1+
229.03281	184	1+
230.88742	3454	1+
232.07375	160	
233.04792	150	
233.95603	208	1+
234.89125	286	
235.10671	174	
235.81964	172	
238.05693	156	
239.03337	294	1+
239.42481	160	
239.89974	152	
240.96262	2518	1+
242.06737	182	
242.87803	140	
242.95856	1286	1+
242.99274	140	
243.11711	234	1+
244.03674	1270	1+
244.12312	164	1+
244.95714	5602	1+
245.94089	784	
246.07047	292	1+
246.40178	154	
246.95210	5666	1+
246.97426	430	
247.05048	148	
247.07396	222	1+
248.89851	1234	1+
249.03872	554	1+
250.89457	244	
250.94517	354	1+
250.97017	412	1+
251.90084	170	
251.97499	244	1+
252.89831	392	1+
253.90433	268	1+
253.94868	274	1+
255.91774	142	
256.02888	180	1+
257.79715	194	1+
257.90800	196	
258.02624	252	1+
258.10189	140	
258.55101	146	
258.93807	138	
258.97437	576	1+
260.84217	250	1+
260.96694	1926	1+
261.00101	350	1+
261.87774	212	1+
262.98071	488	1+
263.05531	596	
263.82780	302	
263.90994	286	1+
264.07158	164	
264.91316	224	1+
265.04953	154	
265.08895	132	
266.24130	396	1+
266.99350	154	
267.13436	334	1+
267.87071	138	
267.97257	818	1+
268.05853	220	1+
268.29575	974	1+
268.93828	156	
268.99994	154	1+
269.96763	1134	1+
271.09906	152	
271.84260	328	1+
271.91466	170	
272.93260	260	
272.95583	158	
273.81072	176	1+
274.01959	170	
274.93206	138	
274.99489	160	
275.07941	232	1+
276.81935	264	1+
276.85313	134	
276.88799	204	
277.91972	280	1+
278.84126	208	
279.10508	154	
279.90320	160	
279.95866	234	1+
280.04698	258	1+
280.06972	200	1+
280.26365	144	
280.79232	178	
281.01722	170	
282.80448	256	
282.94328	346	1+
283.09507	260	1+
283.26172	156	
283.84307	158	1+
283.98545	512	1+
284.87209	140	
284.94040	402	1+
285.84426	300	1+
285.94010	274	1+
287.05785	1788	1+
288.06270	1558	1+
288.14139	174	
288.82338	142	
288.92507	314	1+
289.14136	132	
289.56455	344	1+
289.87990	316	1+
290.78767	166	
290.86202	144	
290.97598	174	
291.86549	184	1+
291.97296	138	
292.05528	380	
292.92397	144	
293.07005	180	
293.85540	186	1+
293.95590	226	1+
294.06204	464	1+
294.27448	240	1+
294.92595	140	
295.93064	260	1+
297.79258	200	1+
297.97002	176	
299.12716	150	
300.05991	248	1+
300.92772	172	
301.14432	188	1+
301.85874	192	
301.87565	140	
302.00853	368	1+
302.22132	316	1+
302.80361	700	1+
302.85037	694	1+
303.00716	234	1+
303.09860	336	1+
303.80705	650	1+
304.10596	210	1+
304.22917	128	1+
304.26179	148	
304.78127	328	1+
305.05029	144	
305.42822	332	1+
305.94142	314	1+
306.27799	290	
306.42913	218	1+
306.88300	206	
307.02558	350	
307.28673	540	1+
307.80309	240	1+
307.85752	138	
307.88746	192	
307.95103	252	1+
308.25943	190	1+
308.29097	378	1+
310.28002	430	1+
310.30374	350	1+
310.87789	138	
311.88152	374	1+
312.02755	428	1+
312.79992	198	1+
312.90499	170	
312.93497	124	1+
313.03062	312	1+
313.80319	248	1+
315.15509	234	1+
315.88223	150	
316.18276	166	
317.88133	146	
318.04335	138	
318.59367	146	
318.93361	138	
319.08907	318	1+
319.82360	206	
320.21828	242	1+
320.28737	142	1+
320.81804	136	
320.97273	236	1+
321.09624	148	
321.86498	482	1+
322.16096	152	
322.93074	168	
323.01567	156	
323.35124	134	
324.02312	324	1+
324.05904	162	
324.23675	178	
324.32398	186	
324.41079	186	
325.23675	234	
326.30004	156	
326.87046	174	
327.07162	162	1+
327.09358	146	
327.79686	142	
329.19160	148	
329.88958	222	
330.02205	196	1+
330.09603	248	
330.15486	166	1+
330.87953	244	1+
332.08711	1084	1+
333.16616	404	1+
334.79352	430	1+
334.85538	144	
334.97874	132	
335.00483	156	
335.79764	326	1+
336.94266	942	1+
336.96626	310	1+
337.09203	260	
338.09779	286	1+
338.34366	142	
339.83079	338	1+
340.56128	190	1+
340.94079	542	
341.17039	286	1+
341.35877	172	
341.99241	180	1+
342.20086	578	1+
342.27823	156	
342.90853	390	1+
343.27142	168	
343.87373	232	1+
343.97414	182	1+
344.25151	234	1+
345.92200	160	
346.99684	416	1+
347.02790	260	1+
347.08230	258	
347.13071	158	
347.23771	232	
347.96687	204	1+
348.09277	152	
349.17275	188	1+
349.26046	150	
349.31658	304	
349.95217	142	
350.15367	182	1+
350.32722	428	1+
350.87656	270	1+
351.30150	166	
352.79103	314	1+
352.97490	202	1+
353.02882	140	
353.21793	192	1+
354.00955	144	
354.07141	132	
355.04709	300	1+
355.92172	132	
356.80849	138	
356.85837	142	
356.99778	126	1+
357.19383	288	1+
358.17788	406	1+
359.18063	294	1+
360.32877	174	
360.35933	974	1+
361.09398	180	
361.86147	238	1+
362.10249	458	1+
362.14679	442	1+
363.06456	170	1+
363.10894	304	1+
363.13059	258	1+
363.15655	324	1+
363.24528	328	1+
363.88884	268	1+
364.08670	140	
364.24234	302	1+
364.88916	202	1+
365.13626	270	1+
365.19909	150	
365.24300	186	1+
365.28376	220	
365.31153	362	
366.20071	262	1+
366.31764	170	
367.33177	556	1+
368.26644	136	
368.38563	138	
368.42250	1556	1+
368.83115	172	
369.11467	184	1+
369.33944	136	
END IONS

###FS:    #m/z: 322.92898 #charge 1+
###MS: 7
###MSMS: 8
BEGIN IONS
TITLE=Cmpd 5, +MS2(322.9290), 28.0-35.0eV, 0.2min #8
RTINSECONDS=8.6695
SCANS=7-8
PEPMASS=322.92898	3949438
CHARGE=1+
189.95838	148	
191.95552	1240	
192.88778	288	1+
193.91023	226	1+
195.88212	294	1+
200.85314	120	
201.00120	142	
201.04516	170	
202.95212	192	1+
202.98034	116	1+
204.00346	206	
205.01583	130	
206.94955	128	
207.97091	130	
208.87049	370	1+
212.98584	138	
213.01119	190	1+
215.88792	644	1+
217.90094	134	
218.87078	128	
220.10908	142	
220.86742	226	
221.94179	318	
222.95264	768	1+
222.97512	120	
224.92875	316	1+
224.96149	278	
224.97716	142	
225.98553	160	
226.89143	138	
227.01609	142	
227.88027	158	
227.92667	122	
228.90854	206	
229.85923	242	1+
230.89067	134	
230.90483	148	
231.01997	132	
231.96295	116	
231.97796	206	1+
232.85762	152	
232.89716	474	1+
232.95231	122	
233.06445	146	
233.89947	394	1+
235.82273	314	
236.09765	118	
236.99475	260	1+
237.10903	142	
238.02291	394	1+
238.07406	982	1+
238.09722	280	1+
238.96687	126	
239.07810	842	1+
240.88038	162	
240.93852	374	
240.96281	210	
241.04927	116	
241.94229	258	
242.00442	134	
242.94100	710	1+
243.04724	132	
243.88123	594	1+
243.96041	128	
244.03990	582	1+
244.09308	120	
244.38976	218	
244.94064	210	
244.96183	116	
244.99160	124	
245.90712	142	
245.93798	152	
245.99713	130	
246.08684	126	
246.97553	646	1+
247.03692	158	
247.10629	192	1+
248.03538	220	
248.97882	156	
249.04017	972	1+
250.08295	112	
251.00094	174	
251.92798	160	
251.99176	296	1+
252.92002	212	1+
252.99295	254	1+
253.04193	150	
253.83089	164	
254.02792	222	1+
255.07995	132	
256.11094	198	1+
256.91142	348	1+
257.04662	182	1+
257.05917	178	1+
258.97621	220	
260.88270	178	1+
261.12041	146	
262.79277	260	1+
262.95833	194	1+
262.99355	122	
263.05669	586	1+
263.17530	194	1+
264.83420	124	
265.01719	440	1+
265.26000	116	
265.85887	210	1+
265.95911	122	
266.99838	252	
267.46896	214	1+
267.99860	538	1+
268.84049	120	
268.90854	150	
268.95618	232	
269.00219	386	1+
269.11937	292	1+
270.12081	168	1+
271.84278	254	1+
271.93177	150	
271.98523	132	
272.15972	210	1+
272.98191	132	
272.99864	134	
275.01976	126	
275.05892	190	
275.92176	290	1+
275.99024	216	1+
277.06928	296	
277.84235	122	
277.94947	162	1+
277.99458	214	1+
278.08754	532	1+
278.24519	138	
278.81576	128	
279.09145	450	1+
279.83876	116	
279.90224	168	
280.14007	1076	1+
281.02143	184	
281.05014	312	
282.08445	122	
283.02625	318	1+
283.07031	308	1+
283.27352	158	
283.79081	144	
284.05222	164	
284.29101	1376	1+
284.89094	136	
284.90698	134	
285.93633	166	1+
286.18236	252	1+
286.92045	244	
288.06275	820	1+
288.82803	204	1+
289.87910	172	
290.88008	118	
290.93435	136	
290.97683	276	1+
291.80278	128	
292.05738	726	1+
292.87681	254	
293.86019	142	
294.03173	116	
294.79194	128	1+
294.85969	144	
294.87766	122	
295.13420	268	1+
295.97488	124	
296.12127	136	
296.75892	132	
296.85773	120	
296.87822	292	1+
296.94754	116	
297.09799	124	
298.09154	226	
299.03669	132	
299.06122	112	
300.05675	112	
300.07773	356	1+
300.92750	126	
302.92685	218	1+
304.18821	196	1+
304.26044	184	
304.80809	134	
305.09201	120	
305.15601	252	1+
306.07301	118	
306.28024	174	
306.88472	140	
307.02277	134	
307.08055	122	
307.30662	140	
307.81192	156	1+
307.88578	520	1+
308.29249	464	1+
308.95932	178	1+
309.18235	162	
309.22460	126	
310.15241	130	
310.30647	822	1+
310.82331	112	
310.87008	154	
311.05522	292	1+
311.88502	388	
312.02625	994	1+
312.15407	134	
312.87437	168	
313.02836	588	1+
313.88914	248	1+
314.82362	158	
315.05016	128	
315.15959	210	
319.30568	114	
319.99705	206	1+
320.08963	140	
320.11742	172	1+
320.29398	138	
320.31071	192	1+
320.90412	134	
321.17334	116	
321.82429	180	1+
322.04460	138	
322.23144	184	
322.27469	130	
323.16627	112	
323.23626	4336	1+
323.38777	130	
323.88884	116	
324.13617	626	1+
324.20575	852	1+
324.89044	206	
324.95402	124	
325.18392	126	
325.89654	128	
326.37525	114	
327.20385	116	
327.24994	192	
END IONS

###FS:    #m/z: 340.93959 #charge 1+
###MS: 7
###MSMS: 9
BEGIN IONS
TITLE=Cmpd 6, +MS2(340.9396), 28.0-35.0eV, 0.2min #9
RTINSECONDS=9.442
SCANS=7,9
PEPMASS=340.93959	1986200
CHARGE=1+
189.86561	136	
192.88956	144	
195.38003	112	
197.87816	126	
210.93429	192	
212.88070	140	
213.03881	106	
213.87679	176	
213.93950	3596	1+
214.89442	112	
215.88665	1098	1+
215.93612	960	1+
216.41612	136	1+
217.85566	198	
217.88014	866	1+
217.93681	312	
219.03219	144	
220.98212	186	1+
221.89018	132	
223.95729	138	
223.97788	128	
224.96993	264	1+
227.89119	108	
228.02416	112	
229.95248	140	
230.89032	320	1+
231.03173	428	1+
231.95008	5284	1+
232.03572	326	1+
233.89567	732	1+
233.94700	984	1+
234.07908	170	
235.86573	208	1+
235.89231	654	1+
235.94703	570	1+
237.01587	110	
237.06038	156	
238.89787	286	1+
239.10588	114	
240.12863	168	1+
240.22911	416	1+
240.96123	190	
244.03393	508	1+
244.95715	314	
244.99635	158	
246.05991	436	1+
246.97309	420	1+
247.03022	328	1+
247.06070	272	1+
247.51984	176	
247.93885	112	
248.12283	118	
249.95721	1684	1+
250.10865	244	1+
250.89043	160	
251.24364	112	
252.26604	112	
253.04663	174	
254.43586	114	
254.87989	172	
254.94473	140	
254.96626	2066	1+
255.07208	724	1+
255.10504	134	
255.17555	124	
256.84727	112	
256.96240	436	
257.02909	170	
257.91618	138	
258.02962	118	
258.81122	222	1+
258.91290	244	1+
258.96112	632	1+
258.98292	214	1+
259.09489	138	
259.86626	122	
260.85382	218	1+
261.12987	148	
261.93138	230	1+
262.96386	320	1+
263.03706	140	
263.06555	132	
263.83984	180	
263.97943	114	
264.07141	182	
264.26576	112	
264.96534	160	
265.02470	222	1+
265.05364	128	
266.99620	216	1+
267.04966	204	1+
267.13413	346	1+
268.10918	116	
268.95173	150	
268.99998	216	
269.04647	290	1+
269.26433	116	
269.79599	292	1+
271.07391	202	1+
271.80783	178	1+
271.84495	134	
271.93247	572	1+
272.44028	158	
272.97844	192	
273.16222	246	1+
275.84706	228	1+
277.01293	386	1+
277.03846	194	1+
277.06771	134	
277.19433	130	
277.96045	254	
278.01521	300	1+
278.86344	142	
278.95955	394	1+
278.99311	110	
279.96073	364	1+
280.00940	168	1+
281.04874	394	1+
281.08067	338	1+
281.93583	142	
282.10188	126	
282.27694	394	
282.85806	162	
282.92754	358	1+
282.94197	272	1+
283.01218	142	
283.02768	188	
283.04754	114	
283.28061	184	
284.03006	142	
284.28831	152	
286.80194	304	1+
286.86752	118	
286.89508	350	1+
287.07682	138	
288.06283	654	1+
288.94007	160	1+
289.23448	128	
289.87951	278	
291.80185	106	
292.91719	202	
293.85085	274	1+
293.87338	264	1+
293.91475	160	
293.99333	112	
295.03244	126	
295.86234	334	1+
295.87264	128	
295.97312	138	
296.00161	160	
296.32906	146	
297.14742	140	
297.97232	336	1+
298.08286	332	
298.58057	226	1+
299.05842	402	1+
299.92811	132	
300.23181	156	
300.57819	114	
300.92953	262	
301.04244	128	
301.91830	156	
302.01700	170	
302.17465	190	
302.94478	158	
303.03956	258	1+
303.13796	114	
303.96398	120	
304.93610	134	
305.22494	118	
305.40537	110	
305.77930	120	
306.27382	144	
306.79963	352	1+
306.87696	132	
306.92532	250	1+
306.95160	228	1+
307.02248	128	
307.24392	122	
307.28870	820	1+
307.29956	148	
307.80338	264	1+
307.89951	168	
308.29349	632	1+
310.09765	128	
310.15694	240	1+
310.88004	630	1+
311.02633	216	
312.02698	240	
312.82461	108	
312.84662	168	1+
313.02873	576	
313.87785	228	1+
314.11673	178	1+
315.89254	140	
318.86496	180	1+
318.97713	116	
319.08086	342	1+
321.22889	126	
321.28781	108	
321.30503	304	1+
322.04325	112	
322.11638	220	
322.13380	328	
322.27066	110	
323.13466	148	
323.23475	616	1+
323.97527	122	
324.11343	140	
324.28373	192	
324.89165	192	1+
324.95551	110	
325.10769	152	1+
325.20018	116	
326.17279	190	1+
326.24376	138	
326.30005	172	
326.33888	168	
326.89854	110	
327.30792	160	
329.86425	138	
329.91784	138	
329.97862	172	1+
332.08641	360	1+
333.31999	210	1+
334.10644	150	1+
335.01260	136	
336.04659	158	1+
337.09638	212	1+
337.18145	140	
337.21434	132	
337.35636	182	1+
338.21635	120	
338.97795	126	
339.07403	106	
339.29598	360	1+
339.76607	106	
340.08582	154	
340.39150	532	1+
341.08027	112	
341.25320	178	
342.21112	124	
342.24564	208	1+
342.28368	152	
342.30893	186	1+
342.90247	342	
343.20665	402	1+
344.29691	206	1+
344.90903	214	1+
END IONS

###FS:    #m/z: 363.95569 #charge 1+
###MS: 7
###MSMS: 10
BEGIN IONS
TITLE=Cmpd 7, +MS2(363.9557), 28.0-35.0eV, 0.2min #10
RTINSECONDS=10.222
SCANS=7,10
PEPMASS=363.95569	1132708
CHARGE=1+
189.86423	182	
190.93250	170	
191.85680	196	
196.88305	140	
208.94183	118	
208.95777	144	
209.94296	1638	
210.88590	214	
212.87777	1874	1+
213.00353	132	
214.89971	122	
216.41222	142	
218.01645	134	
218.91119	156	
220.03155	188	
222.95153	2004	1+
224.94800	2068	1+
226.89265	118	
226.94677	7400	1+
226.96867	252	
227.89036	574	1+
227.93138	394	
228.16507	92	1+
228.89451	482	1+
228.94183	8818	1+
229.07106	120	
229.48105	114	
230.88901	2892	1+
231.06320	198	1+
231.90533	124	
232.88497	506	1+
233.04693	122	
234.88140	196	
235.82566	142	
237.11463	222	1+
239.93372	210	1+
240.96120	1412	1+
241.87979	180	1+
242.04975	206	1+
242.95927	1574	1+
244.03539	428	1+
244.14288	180	1+
244.95693	4568	1+
245.94263	364	
246.04874	152	
246.39762	146	
246.84103	256	1+
246.95229	5888	1+
247.88017	152	
248.90002	1172	1+
249.03750	316	1+
250.01304	130	
250.06616	118	
250.89639	164	
250.94509	220	
251.07044	146	
252.03009	156	
253.83508	128	
253.90741	320	1+
254.07976	148	
254.83401	126	
256.93451	118	
257.79396	222	1+
258.10320	124	
258.88288	130	
258.97459	312	1+
259.84189	144	
259.90266	120	
260.07590	220	1+
260.96845	1018	1+
261.00501	130	
261.85101	436	1+
261.90630	136	
262.10340	248	1+
262.96794	280	1+
263.05546	124	
264.03957	148	
264.92472	130	
264.99513	184	1+
265.97403	288	1+
266.92294	144	1+
267.78810	164	
267.80600	150	
267.84411	240	1+
267.97266	830	1+
268.03894	130	
268.29673	362	1+
268.78950	358	1+
269.00263	276	
269.96843	1280	1+
270.88005	212	1+
271.07720	182	1+
271.91386	284	1+
272.93372	170	
273.55493	134	
273.79486	186	1+
275.05359	260	1+
276.03824	272	1+
276.85410	120	
277.07053	194	
278.42547	112	
278.91558	254	1+
279.10157	218	
279.27815	124	
279.85163	228	1+
280.28339	214	1+
280.79251	238	
280.98879	202	1+
281.92865	220	1+
282.80981	128	
283.06935	144	
283.98607	242	
284.04383	116	
284.13287	128	
284.89581	124	
284.98656	118	
285.80787	208	1+
285.84258	536	1+
285.86118	134	
285.94051	120	
286.14676	126	
288.04741	176	
288.06325	632	1+
288.99463	120	
289.87365	152	
290.83775	164	1+
290.85858	298	1+
290.91346	122	
291.80658	186	1+
291.84360	270	1+
293.88131	148	
294.92383	142	
295.85832	174	1+
296.91687	262	1+
297.01836	132	
297.04753	132	
297.07184	344	1+
298.80313	158	
299.85910	166	
300.11961	284	1+
300.93253	354	1+
301.07255	130	
301.80023	184	1+
301.85973	196	
301.99566	198	
302.22106	164	
302.85860	132	
302.97234	136	
303.80342	126	
303.85438	1116	1+
304.87242	322	1+
304.92194	136	
305.03163	120	
305.06354	116	
305.87520	250	1+
307.28784	460	1+
307.29916	476	1+
308.00346	264	1+
308.29381	320	1+
308.79112	116	
308.89764	132	
309.00659	214	1+
309.02443	140	
309.10699	130	
309.94144	126	
310.30910	228	
311.12589	114	
311.86086	164	
311.88383	152	
312.02846	488	1+
313.14201	122	
313.86731	152	
314.16261	182	1+
314.99647	210	1+
315.29861	114	
316.05866	126	
318.00471	116	
318.07491	162	
318.13978	118	
318.93143	322	1+
319.81342	268	1+
320.03009	122	
320.04940	390	1+
321.01612	188	1+
321.81781	232	
321.86474	304	1+
322.93092	294	1+
323.01307	420	1+
323.27299	146	
323.97799	154	1+
324.01600	348	1+
324.87504	132	
324.89039	126	
325.14794	212	1+
326.87040	126	
328.08033	132	
328.18486	160	
328.88570	276	1+
329.04211	216	1+
330.28010	192	1+
331.08285	314	1+
332.09301	324	1+
332.17290	172	
332.89749	152	1+
333.00211	200	1+
334.88334	120	
336.94270	584	1+
337.08883	128	
337.15590	114	
337.21987	138	
338.18861	122	
338.95537	134	
339.29473	174	1+
340.83394	122	
340.88900	164	
340.93895	312	1+
342.06400	250	1+
342.28055	118	
343.27282	114	
344.17007	130	
345.22309	126	
347.87370	188	1+
348.16012	138	1+
348.26747	124	
348.32536	126	
349.25733	152	
349.32102	290	
350.18678	188	1+
350.33971	132	
351.10594	150	
351.33431	200	
354.11538	196	1+
354.20309	218	1+
354.89274	138	
355.05518	186	
356.05632	180	
357.05485	112	
357.30787	158	
359.18536	178	
360.11050	114	
360.35954	232	
360.83678	302	1+
360.89866	244	1+
361.24312	120	
361.36203	288	1+
361.70052	142	
361.83552	282	1+
363.11010	116	
363.94020	132	
364.08289	140	
364.24592	142	
365.24939	148	
365.28612	212	1+
365.31546	126	
367.33143	122	
368.22474	184	1+
368.42328	878	1+
368.78051	300	1+
369.34258	134	
END IONS

###FS:    #m/z: 322.92903 #charge 1+
###MS: 11
###MSMS: 12
BEGIN IONS
TITLE=Cmpd 8, +MS2(322.9290), 28.0-35.0eV, 0.2min #12
RTINSECONDS=13.925
SCANS=11-12
PEPMASS=322.92903	4420128
CHARGE=1+
188.98495	134	
190.92433	152	
191.95468	660	
192.88813	356	1+
199.88879	116	
201.01018	118	
205.94986	170	
206.03773	120	
206.92090	138	
206.94652	302	1+
208.98077	260	
209.94277	540	1+
212.89418	178	
213.89424	340	1+
215.88474	540	
216.88910	322	
217.88092	136	
217.98885	152	1+
218.84739	112	
218.89108	130	
219.02989	144	
219.97024	218	1+
221.06651	146	
221.89626	138	
221.94294	192	
222.94948	444	
223.96009	650	
223.97384	478	
224.97535	390	
227.04714	142	
227.88378	132	
227.93161	122	
228.90955	134	
228.93838	112	
229.79956	126	
230.86279	356	1+
231.21346	114	
231.90318	150	
233.04329	264	1+
233.06776	204	
233.89756	542	1+
233.92833	134	
234.84275	142	
235.82617	168	
237.05206	148	
238.03003	268	1+
239.07860	176	
239.88047	496	1+
240.88332	330	1+
240.93844	438	
240.96267	416	
241.94211	290	
242.04046	206	1+
242.81478	122	
242.94200	1730	1+
243.88200	872	1+
243.93113	140	
244.03894	480	1+
244.14001	146	
244.94124	448	1+
246.86647	168	
246.97194	344	1+
246.98910	156	
247.00223	286	1+
247.02588	128	
247.08498	150	
248.03457	840	1+
248.98728	328	1+
250.07449	168	1+
250.89463	208	
251.92491	214	
252.86164	224	1+
253.16136	128	
253.99739	126	
254.83351	110	
254.93671	120	
255.04441	196	1+
256.86339	130	
257.01011	120	
258.04822	268	1+
258.14284	166	1+
258.98525	158	
259.85088	122	
259.94789	120	
259.99159	136	
260.83007	370	1+
260.98151	370	1+
261.89364	152	
262.00789	134	
262.05055	408	1+
262.94274	546	1+
262.97879	372	1+
263.05494	350	1+
263.82677	152	
263.84020	112	
263.94491	412	1+
264.90997	142	
265.01812	144	
265.05961	154	
265.07982	124	
265.11910	218	1+
265.85696	130	
265.97205	126	
266.02272	120	
266.13799	132	
266.25956	142	
266.86738	188	
266.91701	150	
266.99838	512	1+
267.93841	180	
268.05688	118	
268.90955	384	
269.00308	530	
271.84328	150	
272.13294	118	
272.23974	116	
272.84473	120	
273.02773	110	
274.79745	144	
276.07232	180	
276.85734	128	
277.07207	138	
277.85374	132	
278.70016	112	
278.79595	168	
278.83590	188	1+
279.00871	122	
279.09135	1046	1+
280.07171	122	
280.14061	402	1+
280.23244	194	
282.08270	146	
282.27452	144	
282.85916	156	1+
282.94959	116	
283.02634	208	
283.06724	540	1+
283.21974	226	1+
284.01706	152	
284.29193	748	
284.79238	138	
284.88478	136	
284.91781	164	1+
284.97502	114	
285.09328	362	1+
286.85846	120	
286.91831	286	1+
287.81335	152	
289.80761	178	1+
289.88286	234	
290.88687	132	
290.96619	196	
291.07022	148	
292.06209	658	1+
292.86264	144	
293.02502	140	1+
293.27664	222	1+
293.87220	112	
294.04965	112	
294.16422	118	
294.85595	252	1+
295.92564	146	
295.95253	168	1+
297.86713	248	1+
298.93696	194	1+
299.05715	252	1+
299.13761	152	
301.04504	116	
301.10874	216	1+
301.88469	114	
302.13987	150	
302.24648	130	
302.95439	114	
303.13922	112	
304.26172	168	
304.86761	134	
304.94100	128	
306.06462	218	1+
306.27138	224	1+
306.88485	114	
307.13003	130	
307.30604	144	
307.78516	146	
307.88908	328	1+
308.29493	150	
308.86468	112	
308.96481	156	
309.08777	212	1+
309.21533	136	
309.29542	160	
309.81805	212	1+
310.12406	128	
310.30837	286	
310.88183	410	1+
311.02473	160	
312.02766	278	
312.95204	128	
313.00633	122	
313.02598	494	
314.82573	144	
314.86477	120	
315.91217	210	1+
318.01713	174	1+
319.96117	194	1+
320.06891	216	
320.17743	200	1+
320.25530	128	
322.03874	156	
322.06654	118	
323.23764	1776	1+
324.01826	240	1+
324.20437	646	1+
324.89863	218	
324.96335	234	1+
325.14991	186	1+
325.79962	128	
326.23714	122	
326.37347	132	
327.04306	124	
END IONS

###FS:    #m/z: 340.93969 #charge 1+
###MS: 11
###MSMS: 13
BEGIN IONS
TITLE=Cmpd 9, +MS2(340.9397), 28.0-35.0eV, 0.3min #13
RTINSECONDS=14.697
SCANS=11,13
PEPMASS=340.93969	2451732
CHARGE=1+
182.86365	134	
192.92685	190	
205.01707	130	
206.82402	122	
207.87711	124	
207.94226	162	
210.93763	112	
211.94655	158	
212.87844	140	
213.89291	118	
213.93850	4298	1+
214.89238	112	
215.00029	174	1+
215.88315	1540	1+
215.93637	1260	
218.85254	280	1+
220.94008	252	1+
223.97591	110	
223.99542	110	
225.86113	112	
226.95185	128	
227.05110	124	
228.94322	124	
230.88870	260	
231.89111	324	
231.94986	2636	1+
232.88729	194	
233.01124	170	
233.89673	962	
233.94782	732	1+
235.89076	332	
235.94810	330	
237.05822	288	1+
237.89405	182	
240.14022	146	
240.22946	510	1+
240.96208	324	
241.03121	146	
241.06446	110	
242.95730	126	
243.87870	282	1+
244.03957	310	
244.07857	156	
246.10586	130	
246.97298	346	
247.05724	110	
247.93749	116	
248.03283	356	1+
248.82814	152	1+
248.98361	366	1+
249.89815	240	1+
249.95969	1472	1+
250.11772	108	
250.87498	110	
251.07653	194	1+
251.55243	208	
252.92768	378	1+
253.80517	242	1+
254.86919	132	
254.96461	2306	1+
255.06977	112	
256.05977	140	1+
256.87779	124	
256.91108	162	
256.96369	470	1+
258.00882	220	1+
258.05069	112	
258.88554	464	1+
258.96596	258	
259.95700	298	
260.04962	244	1+
260.43914	126	
260.84841	208	
261.83592	146	
262.02833	150	1+
262.86027	240	1+
262.96236	122	
263.92593	126	
264.07913	122	
264.94263	196	1+
264.96258	368	1+
265.01661	158	
265.27935	214	1+
266.86278	256	1+
267.00024	216	
267.06490	252	1+
267.13686	132	
267.93780	258	1+
268.14071	132	
268.89623	242	1+
269.00001	210	
269.19038	108	
269.79523	134	
270.80280	326	1+
270.91828	238	
270.93762	124	
271.04406	112	
272.84667	128	
272.93438	896	
272.97983	308	
273.06266	258	1+
273.97940	186	
274.79142	190	1+
274.85267	132	
275.80915	120	
275.84060	558	1+
276.16948	110	
276.90839	132	
276.96716	190	1+
277.00344	164	1+
277.04742	164	1+
277.06929	128	
277.84520	466	1+
278.93351	284	1+
279.96290	294	
280.26284	134	
280.80241	288	1+
281.04743	382	1+
281.08356	128	
281.85403	390	1+
281.96622	438	1+
282.02597	320	1+
282.27599	248	
282.29376	174	
282.85900	272	1+
282.93895	114	
283.03000	290	1+
283.13931	182	1+
284.00384	298	1+
284.29515	118	
284.41218	268	1+
284.87390	116	
284.93429	230	1+
285.59460	122	
286.04425	176	
286.90759	128	
287.00135	184	
288.01987	130	
288.06417	298	
289.06781	146	
290.97501	174	
291.06096	138	
291.17390	112	
291.80110	114	
291.86371	468	1+
292.03497	132	
292.05902	548	1+
292.43546	164	
292.86607	328	1+
292.91463	188	1+
293.85261	122	
294.85589	150	
294.89846	136	
295.84987	218	1+
295.97931	170	
296.32821	166	
296.82228	254	1+
297.09348	282	1+
297.82664	176	1+
297.97391	386	1+
299.05973	168	
299.96338	198	1+
300.06388	148	
300.51639	168	
301.04425	108	
301.85206	152	
302.05978	118	
302.17218	108	
302.25821	230	1+
302.94121	210	1+
303.80199	360	1+
304.02099	120	
304.88177	152	
305.00734	118	
305.30388	200	1+
306.89335	118	
307.13527	150	
307.23093	114	
307.24651	126	
307.31795	212	1+
308.29835	148	
308.84073	214	1+
309.94805	126	
310.30918	140	
310.87662	342	
310.94757	132	
311.02559	156	
311.86364	480	1+
311.88226	306	
312.95157	170	
313.02813	616	1+
313.06881	132	1+
313.88598	166	
313.95764	130	
314.81597	232	1+
315.89469	206	
316.97405	162	
317.96374	178	1+
318.87985	194	1+
319.08054	236	1+
319.17313	198	1+
319.98921	250	1+
320.11467	120	
320.98940	160	1+
321.21744	214	
322.13454	300	1+
323.23699	380	1+
323.96362	230	1+
324.07420	210	1+
324.11323	124	
324.77420	142	
324.89425	346	
325.26643	274	1+
325.85034	152	
325.89513	260	
326.26285	266	1+
326.89175	176	
327.96636	148	
328.88991	222	
329.29166	118	
329.87254	122	
330.83296	122	
332.81376	238	1+
332.93896	222	1+
332.97832	116	
333.06039	184	
333.32087	120	
334.04356	170	1+
337.32285	116	
338.87131	152	
340.39252	180	
340.98017	134	
341.24666	146	
341.30839	214	1+
341.91124	164	
342.27865	124	
342.37183	114	1+
342.89882	138	
343.20465	192	
343.27542	168	
344.16307	240	1+
END IONS

###FS:    #m/z: 363.95581 #charge 1+
###MS: 11
###MSMS: 14
BEGIN IONS
TITLE=Cmpd 10, +MS2(363.9558), 28.0-35.0eV, 0.3min #14
RTINSECONDS=15.469
SCANS=11,14
PEPMASS=363.95581	1345812
CHARGE=1+
189.86287	344	
191.85800	512	1+
196.88366	296	
199.88463	148	
206.02307	122	
207.87311	618	1+
207.94666	270	
208.93938	162	
209.86841	276	
209.94381	1774	1+
210.88316	774	1+
212.87833	3648	1+
214.88836	366	1+
216.41230	362	
217.09124	128	
219.02548	136	
219.41712	180	
222.95095	1938	1+
224.94765	3246	1+
225.97068	204	
226.00836	118	
226.89877	270	
226.94663	12568	1+
226.97048	250	
227.03025	124	
227.89240	822	1+
228.84210	216	
228.89538	690	1+
228.94179	13104	1+
229.08963	252	1+
229.12539	140	1+
230.79042	166	
230.88891	5604	1+
232.78426	146	1+
232.88650	1032	1+
233.00413	158	
234.88159	188	
237.05070	156	
238.05691	120	
238.20930	130	
239.87783	122	
240.02712	172	
240.09219	148	
240.90247	170	
240.93817	526	1+
240.96141	1264	1+
241.08734	134	
241.83493	128	
242.94247	390	
242.95816	784	1+
243.98268	246	1+
244.03575	390	
244.11870	130	
244.86453	180	
244.95654	5818	1+
245.83177	226	
245.94143	652	
246.95250	6380	1+
247.12002	130	
248.03315	428	1+
248.89956	2290	1+
248.96221	218	
248.98740	138	
249.03695	360	1+
249.07547	134	
249.16069	162	
249.49486	118	
250.89872	402	1+
250.97245	466	
252.88841	272	
253.84571	124	
253.90836	472	1+
254.03605	164	1+
254.82106	290	1+
254.83373	240	1+
257.97302	188	
258.97383	446	
259.06602	262	1+
259.97168	220	
259.99766	208	1+
260.83195	224	1+
260.84948	124	
260.89884	132	
260.96665	734	1+
262.80011	182	
262.96882	128	
263.05805	294	
263.83658	268	1+
265.08385	156	
265.84821	266	1+
265.98103	320	1+
266.04414	140	
266.16023	182	1+
266.88033	188	1+
266.93732	128	
267.13608	380	1+
267.97331	1200	1+
268.29861	182	
268.96438	1540	1+
269.07682	160	1+
269.80592	310	1+
269.96903	1284	1+
270.93624	130	
270.99865	126	
271.85307	250	1+
271.91781	598	1+
272.13131	158	
272.78838	146	
272.93602	118	
273.83954	132	
273.90342	210	
273.97213	162	1+
274.97920	296	1+
275.01817	284	1+
276.83964	138	
276.85276	160	
277.84852	476	1+
277.92757	192	
278.06578	124	
278.81526	136	
278.85136	326	1+
278.93647	278	1+
279.10256	480	1+
279.16350	154	
280.42026	148	
280.79464	132	
280.81211	124	
280.99077	118	
281.80084	426	1+
281.95564	122	
282.80605	310	1+
282.88536	130	
282.96727	292	1+
283.00574	214	
283.06917	146	
283.85034	164	
284.87325	136	
285.01234	134	
285.79060	210	1+
285.84505	750	1+
285.94256	134	
287.10729	312	1+
287.81782	132	
288.06273	500	1+
288.90962	198	1+
290.78810	340	1+
290.85363	152	
292.05486	188	
292.43831	138	
292.87591	222	
293.06518	156	
293.09464	142	
293.12727	256	1+
293.85154	432	1+
293.87398	130	
293.94422	224	
294.90068	138	
295.03528	128	
295.92477	228	1+
296.80819	142	
296.85496	194	1+
296.90762	190	1+
298.00089	264	1+
298.42056	166	
298.80054	542	1+
298.89259	328	1+
299.71738	208	1+
299.99119	214	1+
300.93044	142	
301.80399	234	1+
301.85896	520	1+
301.89009	138	
301.91594	214	
302.13699	178	1+
302.21792	288	1+
302.24613	190	
302.93230	162	
303.12641	214	1+
303.80396	154	
303.85604	1222	1+
303.93846	118	
304.81238	374	1+
305.81823	254	1+
306.00127	122	1+
306.28001	808	1+
306.42694	144	
306.87977	184	
307.78497	154	
307.83468	212	1+
307.89254	306	1+
308.04403	132	
308.87461	138	
308.92744	216	1+
309.85732	138	
310.08923	232	1+
310.30961	282	
310.87772	350	
311.88848	154	
313.02852	160	
314.96918	204	1+
315.86042	196	1+
315.88236	130	
316.16907	246	1+
316.81023	396	1+
317.01598	136	
318.01347	144	
318.80865	188	1+
318.93148	286	1+
319.14614	118	
319.87344	160	
319.90946	250	1+
319.96173	224	1+
320.00056	152	
320.08095	200	1+
321.10731	130	
321.17928	192	1+
321.81671	448	1+
321.86718	444	1+
322.31448	320	1+
322.92798	186	
323.01674	650	1+
323.06302	134	
323.80848	336	1+
324.00505	128	
324.02046	446	1+
324.86846	246	1+
326.02070	138	
326.87226	480	1+
326.97070	174	1+
327.07258	174	
328.11318	198	1+
328.18090	126	
328.88819	400	1+
329.86835	190	
330.86447	304	1+
331.01107	132	
332.09002	298	
333.09281	154	
333.86842	128	
334.16570	162	1+
334.33220	260	1+
335.80413	166	
335.88483	224	1+
336.08774	182	
336.80158	158	
336.94487	914	1+
336.99226	260	1+
337.08950	162	
337.83255	122	
338.09186	152	
339.82747	712	
340.93994	696	1+
341.78840	122	
341.82389	142	1+
342.27882	262	
342.76366	198	1+
342.77734	210	1+
342.93501	170	1+
343.26879	424	1+
343.90816	142	
344.14663	194	1+
344.97927	228	1+
347.81597	150	
349.02103	128	
349.07648	152	1+
349.76950	234	1+
350.07920	180	1+
350.18768	128	
350.29655	218	1+
350.93397	282	1+
351.33194	190	
352.88671	124	
355.05091	180	
355.90237	174	
356.78321	254	1+
360.36000	398	1+
363.10753	122	
365.05350	156	1+
365.28540	266	1+
365.95628	198	1+
366.12880	162	
366.95912	134	1+
367.32787	492	1+
367.39150	196	1+
367.76963	160	
368.42112	410	1+
368.84078	170	
END IONS

###FS:    #m/z: 507.84496 #charge 1+
###MS: 15
###MSMS: 16
BEGIN IONS
TITLE=Cmpd 11, +MS2(507.8450), 28.2-35.2eV, 0.3min #16
RTINSECONDS=19.146
SCANS=15-16
PEPMASS=507.84496	522260
CHARGE=1+
191.95326	276	
196.01700	548	1+
199.88755	602	1+
209.09963	294	1+
209.11583	192	
209.94364	380	
216.05323	210	1+
217.89714	228	
219.87602	234	1+
219.94806	206	1+
224.97910	196	
226.94966	414	1+
227.85195	358	1+
227.95479	284	1+
230.84739	398	1+
233.05831	218	1+
233.99264	264	1+
234.88108	576	1+
235.10875	234	1+
235.88440	408	1+
235.89536	544	1+
238.05854	388	1+
238.11920	194	
239.12362	242	1+
242.78830	206	1+
243.03651	644	1+
244.10724	214	1+
245.03291	530	1+
245.07689	316	1+
245.97993	250	
246.17885	192	
247.02600	498	1+
248.02996	392	1+
248.85760	274	
249.12316	156	1+
249.86299	252	
249.89766	278	
250.87451	288	1+
250.97036	548	1+
251.07020	624	1+
251.14365	292	1+
251.91445	224	
252.93708	186	1+
253.90061	240	1+
253.96511	284	1+
254.87208	436	1+
255.87923	350	1+
255.90329	542	1+
256.90858	440	1+
257.04767	406	1+
258.04812	314	1+
258.10156	248	1+
258.86040	662	1+
259.01094	338	1+
259.83829	326	1+
260.01560	190	1+
260.07613	358	1+
260.10586	474	1+
260.89422	292	1+
261.07113	252	1+
261.94087	268	1+
262.03201	192	
262.88654	302	1+
262.92935	196	1+
263.05373	270	1+
263.97442	230	1+
264.11162	390	1+
265.08353	252	
266.12920	488	1+
266.16467	286	1+
267.77738	228	1+
267.89449	348	
267.92389	260	1+
268.10942	208	
268.14641	192	
269.00636	244	1+
269.89240	264	
270.06119	244	1+
270.41170	134	1+
270.86585	1290	1+
271.87315	842	1+
272.85299	1352	1+
272.91735	374	1+
272.97065	248	1+
273.00554	332	1+
273.02544	320	1+
273.11955	298	1+
273.95155	234	
274.00850	210	1+
274.79840	198	
274.85245	212	
274.87611	394	1+
274.89095	332	1+
275.07244	498	1+
275.79504	416	1+
276.00700	384	1+
276.79441	244	1+
278.80461	138	1+
278.91841	288	1+
278.98688	484	1+
279.13038	3138	1+
280.03700	248	
280.38478	518	1+
280.78920	172	1+
280.85299	606	1+
280.94901	210	1+
281.16534	220	1+
281.39151	330	1+
281.89333	202	
281.92893	250	1+
282.03883	386	1+
282.12299	200	
283.04026	312	1+
284.12246	340	1+
284.82299	198	
284.87872	556	1+
284.89603	312	1+
285.00204	246	1+
285.79003	250	1+
285.86791	440	1+
285.94079	766	1+
286.07232	222	
287.14277	232	
287.84396	314	
288.87494	3170	1+
289.88030	2390	1+
290.03320	320	1+
290.05831	314	1+
290.86255	2778	1+
291.39163	372	1+
291.88029	1436	1+
291.98506	180	1+
292.94533	292	1+
293.04698	282	1+
293.78694	268	1+
293.87307	9262	1+
294.01738	232	1+
294.11866	236	
294.92941	200	
294.99064	228	
295.14602	284	1+
296.85855	258	
297.00776	218	
297.04889	224	1+
297.09256	246	1+
297.87410	1364	1+
298.13681	192	
298.15006	204	
298.86244	404	
298.87801	1212	1+
298.97388	334	1+
299.14519	284	1+
299.92549	238	1+
300.01708	246	1+
300.12290	424	1+
300.86173	702	1+
301.05047	254	
301.39582	406	1+
302.09397	458	1+
302.16103	200	
302.85937	666	1+
302.88286	522	1+
303.06463	224	
303.85602	352	1+
303.95038	750	1+
305.01599	448	1+
305.04156	198	1+
305.10115	210	
305.85641	320	
305.90358	200	
306.01809	384	1+
306.83694	254	1+
306.86208	202	
307.89103	2034	
308.13911	834	
308.36788	226	1+
308.66685	142	1+
308.82256	190	1+
308.87563	1348	
309.10752	232	1+
309.15089	1558	1+
309.86988	1492	1+
309.88587	1368	
309.99044	336	1+
310.15940	1444	1+
310.79056	296	1+
311.02626	786	1+
311.88218	16204	1+
312.09578	168	1+
312.11317	246	
312.39790	246	1+
312.97254	212	
313.92509	354	1+
314.13452	212	
314.36442	234	1+
314.77609	388	1+
314.86416	1816	1+
315.13189	194	
315.82475	626	1+
315.88279	2040	1+
316.17015	222	
316.86050	972	1+
316.88715	1664	1+
317.12325	404	1+
318.08845	418	1+
318.11448	202	1+
318.35876	228	1+
318.85945	858	1+
318.93358	212	
319.08871	334	1+
319.62109	108	1+
320.38590	174	1+
320.84472	282	1+
320.86403	336	1+
320.89281	382	1+
321.05373	228	1+
322.16506	592	1+
322.66686	260	
323.14119	440	1+
323.23690	216	1+
324.28392	180	1+
324.86264	446	1+
324.96453	238	1+
325.18096	278	1+
325.90075	776	
325.99643	274	1+
326.13039	740	1+
326.81339	562	1+
326.89254	448	
327.05756	394	1+
327.10124	498	1+
327.87956	826	
327.89567	712	
327.94070	252	1+
328.18725	264	
328.36936	306	
328.86880	1038	1+
329.03172	398	1+
329.17158	230	
329.21074	238	1+
329.80366	284	1+
329.89322	1922	
329.98196	346	1+
330.16883	412	1+
330.87886	876	
330.95646	194	
331.17263	278	1+
331.89325	1746	1+
331.92500	206	
332.03704	398	1+
332.20940	244	
332.84112	532	1+
332.87399	2014	1+
332.95370	402	1+
333.46108	82	1+
333.91896	204	
333.98018	340	1+
334.15552	256	
334.78905	196	1+
334.87783	682	1+
334.90134	936	1+
335.14285	222	
335.35264	258	1+
335.83602	328	1+
336.87494	1470	1+
336.94269	624	1+
337.04219	584	1+
338.04906	438	1+
338.38575	248	
338.84888	208	
339.41575	236	1+
339.87771	354	
340.86767	772	1+
340.87923	202	
341.00253	312	1+
341.15598	440	1+
342.08687	272	1+
342.16055	258	1+
343.53283	210	1+
343.87200	606	1+
344.09371	222	1+
344.14436	448	1+
345.84238	198	
345.89491	680	1+
346.13161	302	1+
347.98396	470	1+
348.09666	212	
348.32684	138	1+
348.75989	186	1+
348.88947	270	
349.08122	242	1+
349.83579	480	1+
349.88066	202	
349.90317	216	
350.15518	194	
350.18589	234	1+
350.88557	824	1+
350.91088	216	
350.96234	570	1+
351.24464	200	1+
352.77197	334	1+
352.84408	628	1+
352.90497	1220	1+
353.02696	196	
353.17352	256	1+
353.84856	536	1+
354.88531	246	
355.02673	232	1+
355.78615	426	1+
355.88782	482	
356.00205	268	1+
356.36852	282	1+
356.85916	428	1+
356.89001	610	1+
357.81398	194	
358.06551	194	
358.33361	212	1+
358.38855	182	1+
358.88003	252	1+
358.95001	376	1+
359.57716	144	1+
360.04228	262	1+
360.86017	378	1+
360.95364	400	1+
361.86598	264	1+
361.88831	222	
362.15561	448	
362.36395	198	
362.38947	292	1+
362.89462	254	
363.15520	204	
363.17027	198	
363.79488	276	1+
363.87780	522	1+
364.84320	198	
364.99865	332	1+
365.12087	194	1+
365.14548	484	1+
365.92121	266	1+
366.00309	258	1+
366.17351	784	1+
366.83893	3634	1+
366.95792	284	1+
367.70675	650	1+
367.87737	224	
367.89727	712	1+
368.86957	550	1+
368.89848	506	1+
369.07722	426	1+
369.73233	298	1+
369.83594	676	1+
369.92818	312	1+
369.98994	260	1+
370.18098	202	
370.63154	106	1+
370.78339	302	
370.92615	262	1+
371.09602	304	1+
371.13397	212	
371.19065	280	
371.33472	240	1+
371.72117	208	
371.84719	490	1+
371.95968	256	1+
372.03387	406	1+
372.08806	194	1+
372.17140	266	
372.82014	596	1+
373.03610	288	1+
373.71902	524	1+
373.81923	496	1+
373.86916	208	
373.89832	212	
374.21661	240	1+
374.88713	290	1+
374.91315	352	1+
374.97792	218	1+
375.36784	236	1+
376.05586	202	
376.86525	510	1+
377.86766	382	1+
378.76282	228	1+
379.06342	196	
379.79797	314	1+
380.10255	736	1+
380.15794	242	1+
380.19411	266	1+
380.22487	146	1+
380.85058	318	
381.06311	368	1+
381.10137	480	1+
381.29469	220	1+
381.85202	570	1+
382.02474	256	1+
382.06173	244	1+
382.12790	318	1+
382.16867	246	1+
382.85458	406	1+
384.05325	460	1+
384.10321	494	1+
384.53780	150	1+
384.78875	192	1+
384.85058	4844	1+
384.89283	326	
385.03771	242	
385.21469	416	1+
385.24990	192	1+
385.89546	208	
386.88796	338	1+
387.04792	444	1+
387.09495	262	1+
387.71707	252	
387.84813	836	1+
387.92786	170	1+
388.01067	408	1+
388.22313	346	1+
388.79532	424	1+
388.84834	454	1+
389.05270	454	1+
389.20027	560	
389.71247	436	1+
390.05300	288	1+
390.18378	286	1+
390.26743	190	1+
390.83976	1104	
391.80284	200	
391.83945	760	
391.90721	244	
391.92944	214	1+
391.95689	298	1+
392.06787	218	
392.83953	576	
392.86346	1316	1+
393.19222	668	1+
393.79695	664	
393.82803	872	1+
394.10976	238	1+
394.19316	392	1+
394.40852	214	1+
394.79709	424	
394.86271	840	1+
395.15462	326	1+
395.67451	154	1+
395.78575	268	
395.86604	534	1+
396.38395	270	1+
396.78824	492	1+
396.82672	260	1+
396.98236	190	1+
397.20487	228	1+
397.86330	250	
398.86809	316	
398.91623	286	1+
398.98578	278	1+
399.07570	286	1+
399.17907	204	1+
399.21373	354	1+
399.70669	268	1+
399.97830	284	1+
400.73458	292	1+
402.12266	430	1+
402.22928	552	1+
402.86392	4398	1+
403.23050	478	1+
403.69081	178	1+
403.86773	3448	1+
403.94610	180	1+
405.06167	344	1+
405.14853	266	1+
405.52657	166	1+
405.72963	204	
406.15011	188	1+
406.80528	730	1+
406.85789	262	
407.20343	340	1+
407.75332	154	1+
407.80868	484	1+
407.86469	11298	1+
408.78692	156	1+
408.91556	260	1+
409.10951	216	
409.35120	192	1+
409.81670	430	
410.05196	380	1+
410.25764	116	1+
410.72980	416	1+
410.84593	540	
410.87245	1828	1+
411.17342	212	
411.80840	1412	1+
411.84176	1874	1+
411.92169	298	1+
412.40118	260	1+
412.72847	544	1+
412.84726	1364	1+
412.91861	176	1+
413.00720	180	1+
413.07570	310	
413.15000	334	1+
413.46592	188	1+
413.87303	334	
415.19606	328	
415.82177	216	1+
415.87495	494	1+
416.13701	534	1+
416.23737	280	1+
416.71280	110	1+
416.87893	316	1+
417.12535	348	1+
417.82145	192	
418.20671	324	1+
418.78661	286	1+
418.84379	546	1+
419.00468	138	1+
419.23155	202	1+
420.33808	224	1+
421.10319	268	1+
421.88340	1822	1+
422.86491	710	1+
423.81747	308	1+
424.14651	726	1+
425.07473	462	1+
425.87902	1858	
426.13725	352	1+
426.64113	114	1+
426.86117	2612	1+
426.93516	376	1+
426.99055	204	1+
427.18912	248	1+
427.73632	852	1+
428.80263	284	
428.84704	1092	1+
428.88486	2100	1+
428.99575	298	1+
429.63042	100	1+
429.80390	320	1+
430.03790	294	1+
430.19606	304	1+
430.73707	936	1+
430.86077	2420	1+
430.88331	572	
430.93965	292	1+
431.25516	214	1+
431.86691	1622	1+
431.94446	188	1+
432.06199	194	1+
432.70456	214	1+
432.98816	184	1+
433.02892	170	1+
433.20201	214	
434.14072	418	1+
434.20654	244	
434.37872	352	1+
434.80294	256	1+
434.85295	462	1+
434.88671	452	1+
434.92581	184	1+
435.22887	208	
435.60327	84	1+
435.80906	176	1+
435.85771	336	1+
436.14194	436	1+
436.23767	316	1+
436.96575	178	1+
437.08184	226	1+
437.11023	230	1+
437.14492	332	1+
437.68987	210	1+
439.82122	114	1+
439.89340	1614	1+
440.16033	244	
440.69493	280	1+
441.03681	206	1+
441.21275	272	1+
441.35003	180	1+
442.15069	782	1+
442.31735	178	1+
442.81495	216	1+
443.24567	410	1+
443.27104	258	1+
443.88525	216	
444.87149	4644	1+
444.94679	276	1+
445.79413	246	1+
446.10614	234	1+
446.89563	476	
447.23808	514	1+
447.71576	148	1+
447.88195	306	
448.89436	254	
449.09834	200	1+
449.87758	752	
450.17112	320	1+
450.24737	298	1+
450.77016	308	
450.87689	354	
451.21931	242	1+
451.88134	268	
452.08054	274	1+
452.42757	130	1+
452.80370	218	1+
452.99039	212	1+
453.15479	302	1+
453.20956	218	1+
453.87037	212	
454.26254	188	1+
456.26021	204	1+
457.22883	270	
457.90293	1206	1+
458.31170	270	1+
458.76509	336	1+
459.90168	246	1+
459.93357	210	
460.16354	630	
460.81867	214	1+
461.16214	718	1+
461.23349	338	1+
461.77857	176	1+
462.13681	176	1+
462.71787	226	1+
462.81992	184	1+
462.88185	1112	1+
463.72413	176	1+
464.11250	260	1+
464.33308	134	1+
464.88927	432	1+
465.24470	136	1+
467.41863	134	1+
467.77722	616	1+
467.88740	1872	1+
468.18562	262	1+
468.78214	508	1+
469.09244	202	1+
469.16169	312	1+
470.35921	198	
470.69331	180	1+
470.90137	188	1+
471.70092	198	1+
473.56744	94	1+
474.79414	358	1+
475.23603	612	1+
475.36211	212	1+
475.79685	276	1+
476.08572	186	1+
479.17039	358	1+
480.14597	206	1+
480.79550	352	1+
480.92302	270	1+
481.11891	284	1+
482.20323	154	1+
482.82184	250	1+
485.73010	196	1+
485.75794	268	1+
485.79518	262	1+
485.89772	708	1+
486.75944	196	1+
486.85061	344	1+
487.15360	200	1+
487.89873	274	1+
488.44797	272	1+
488.47838	306	1+
489.21498	142	1+
489.29083	226	1+
489.48220	170	1+
490.90235	174	1+
491.35373	388	1+
492.26381	260	1+
492.84187	328	1+
493.78888	184	1+
493.84502	252	1+
495.60395	110	1+
495.70900	174	1+
497.77883	200	1+
498.72728	236	1+
498.79853	246	1+
500.13331	238	1+
500.76669	386	1+
501.77062	288	1+
502.72749	264	1+
503.26977	528	1+
503.35491	2218	1+
503.73117	186	1+
503.76416	416	1+
503.80426	346	1+
504.06388	166	1+
504.10343	300	1+
504.15654	374	1+
504.23234	404	1+
504.27298	494	1+
504.35852	1590	1+
504.43061	464	1+
504.76873	302	1+
504.80939	222	1+
504.84823	242	1+
505.24142	214	1+
505.50300	224	1+
505.67078	248	1+
505.72321	210	1+
506.41955	332	1+
506.47028	216	1+
506.79959	152	1+
506.84154	234	1+
506.99257	98	1+
507.18581	210	1+
507.86323	200	1+
508.06310	102	1+
508.09964	214	1+
508.27927	196	1+
508.47511	366	1+
509.10458	172	1+
509.17650	264	1+
509.85878	650	1+
510.21995	286	1+
510.35756	240	1+
510.48571	218	1+
511.06496	180	1+
511.10661	248	1+
511.22460	182	1+
511.27276	186	1+
511.52961	200	1+
511.77422	250	1+
512.11106	178	1+
512.36851	188	1+
512.80367	174	1+
END IONS

###FS:    #m/z: 336.94530 #charge 1+
###MS: 15
###MSMS: 17
BEGIN IONS
TITLE=Cmpd 12, +MS2(336.9453), 28.0-35.0eV, 0.4min #17
RTINSECONDS=19.919
SCANS=15,17
PEPMASS=336.94530	411740
CHARGE=1+
54.70557	108	
185.87140	102	
189.86358	102	
193.88978	150	
194.89550	110	
197.88979	138	
203.88417	132	
205.01219	266	1+
205.95025	152	
209.88280	368	1+
209.94163	148	
211.94323	7684	
212.87781	1400	1+
212.94609	106	
213.93885	3774	1+
214.88885	162	
215.88761	684	1+
215.93626	424	
217.84455	116	
217.87952	196	
217.93270	122	
217.94742	104	
220.04081	124	
221.52587	102	
221.96558	110	
222.95031	140	
223.96333	272	1+
224.04029	108	
226.89456	326	1+
226.97694	148	
227.95330	316	
228.89487	334	1+
229.16109	186	1+
229.95389	10034	
230.88836	2626	1+
230.95623	378	
231.04431	134	
231.49471	112	
231.94910	3808	
232.95358	126	
233.82597	334	1+
233.89651	446	1+
233.94626	892	1+
235.07098	150	1+
235.52398	102	
235.86518	212	
235.89039	282	
235.94710	142	
236.89409	130	
238.04703	170	
238.06616	240	1+
239.01333	252	1+
239.90059	310	1+
240.93873	238	1+
240.95971	252	
241.05132	196	1+
243.03391	106	
244.79043	174	
245.04978	226	1+
246.89722	130	
246.97675	314	
247.90602	128	
247.96428	1636	1+
248.02434	162	
248.89957	1006	1+
248.98964	144	
249.03710	488	1+
249.95927	594	
250.83350	156	
250.96494	284	
251.28284	96	1+
251.83917	342	1+
251.96139	272	
252.38590	114	
252.94367	182	
252.97005	4454	1+
253.90448	634	1+
254.03314	300	1+
254.78987	122	
254.86801	348	1+
254.94028	288	
254.96451	1616	1+
255.07338	296	
255.09646	158	
256.07787	152	
256.96410	364	1+
257.10586	180	1+
259.53023	100	
259.95584	134	
260.80419	158	
260.83428	132	
263.05302	252	
263.17071	116	
263.98267	110	
264.95738	236	1+
265.01689	188	
266.17934	106	
266.79090	100	
266.97738	106	
268.83944	808	1+
268.92413	152	
268.95365	154	
268.99245	132	
269.79681	278	1+
270.98168	558	1+
271.79405	214	
271.91203	162	
272.79205	288	1+
272.97850	364	1+
273.93735	226	1+
275.20154	106	
275.86594	108	
275.99025	110	
276.81352	136	
276.83910	108	
277.05081	258	1+
277.83575	102	
278.03947	102	
278.10366	120	
278.27198	170	1+
278.83598	334	1+
278.85896	202	
279.97055	126	
280.79123	112	
280.96378	102	
281.04913	318	1+
281.17767	102	
282.23855	194	
282.27824	106	
282.85485	390	1+
283.85883	314	1+
284.92368	176	1+
285.02015	112	
286.79477	264	1+
286.80738	120	
286.84916	204	
286.87030	146	
287.41476	122	
287.79948	222	1+
287.85607	190	
288.02121	108	
288.07248	252	1+
288.85268	178	
289.01764	116	
289.87384	112	
291.80171	130	
291.82050	100	
292.06182	582	1+
292.85812	444	1+
293.11417	122	
293.18494	102	
293.86321	326	1+
293.99734	200	
294.02994	134	
294.82154	152	
295.06752	120	
295.93676	150	
295.97117	236	
295.99236	182	
296.10295	128	
296.80669	128	
296.97569	102	
297.82051	142	1+
298.18385	110	
298.80134	106	
298.86635	174	1+
299.05984	132	
300.09273	130	
301.05098	142	
301.81895	116	
301.87445	262	1+
301.92822	144	
302.91415	190	1+
303.01590	246	1+
303.14664	182	1+
303.25164	156	
303.87347	276	1+
303.94638	412	1+
305.07961	198	1+
305.87314	132	
306.26799	100	
306.88760	266	1+
307.78589	176	1+
308.87694	230	
309.15308	154	1+
309.32836	136	1+
309.87135	176	
310.87014	528	1+
310.92903	164	1+
311.01363	168	
311.71518	122	
312.10403	110	
312.81900	222	1+
314.86923	106	
314.96042	222	1+
315.05110	114	
315.27244	118	
316.22174	106	
318.86177	132	
318.87996	282	1+
319.08078	208	
319.09738	162	
320.09533	322	1+
321.04123	146	
322.13497	116	
322.16512	258	1+
322.44407	146	
323.24234	248	
323.88248	124	
324.14925	110	
324.89122	222	
324.95041	186	1+
325.00174	142	
325.13215	176	1+
325.88400	134	
325.89136	612	1+
326.88768	318	1+
327.82920	122	
328.84738	142	
328.88688	312	1+
330.06307	208	1+
330.97956	220	1+
332.31420	132	
334.93735	210	1+
336.32473	164	1+
337.08557	198	
337.17463	122	
337.89287	198	1+
338.87084	134	
339.11422	182	1+
339.29078	134	
340.02645	102	
340.39269	142	
END IONS

###FS:    #m/z: 359.96110 #charge 1+
###MS: 15
###MSMS: 18
BEGIN IONS
TITLE=Cmpd 13, +MS2(359.9611), 28.0-35.0eV, 0.4min #18
RTINSECONDS=20.691
SCANS=15,18
PEPMASS=359.96110	292376
CHARGE=1+
205.95067	154	
207.94677	160	
207.97493	122	
208.88174	148	
208.93945	212	
209.94340	1548	
210.93477	156	
211.93170	120	
211.94296	110	
213.01966	164	1+
215.13104	118	
217.88983	234	1+
219.02970	120	
220.95617	208	
222.95203	2414	1+
224.94767	3382	1+
224.99823	112	
225.97073	460	1+
226.22688	152	1+
226.87561	160	
226.89463	172	
226.94676	7278	1+
227.49906	142	1+
227.92931	218	
228.94164	9474	1+
228.99634	280	1+
229.95912	220	1+
230.88978	428	1+
231.84506	256	1+
233.93229	110	
233.96187	234	1+
234.84262	334	1+
234.93092	166	
235.03963	320	1+
235.08064	190	1+
235.82318	134	
237.88195	260	1+
238.02802	218	1+
238.96208	118	
239.78860	128	
239.95725	108	
240.09603	146	
240.96261	1886	1+
241.02580	174	
241.15391	120	
241.79538	276	1+
241.93777	196	
242.18806	128	
242.95820	1482	1+
243.17943	124	
244.03389	252	1+
244.95729	3900	1+
244.99227	140	
245.93912	156	
246.58708	112	
246.95316	4410	1+
248.03489	498	1+
248.85288	146	
249.04013	358	1+
250.94609	262	
250.96630	162	
251.01786	128	
251.07443	170	
251.96425	182	
252.22663	156	
252.85314	118	
252.95367	246	
253.05972	110	
253.83417	316	1+
253.90178	108	
254.03845	142	
254.06269	180	1+
254.88709	176	1+
257.41391	146	
257.88890	160	
257.91948	170	1+
258.88467	148	
258.97243	648	1+
259.40283	168	
259.86618	214	1+
260.44690	118	
260.89317	120	
260.96783	1500	1+
261.21380	194	1+
261.90746	140	
263.05631	178	
263.82993	154	
263.89997	322	1+
263.97347	460	1+
264.07834	264	1+
264.95954	160	
265.08173	188	1+
266.21514	106	
266.25138	224	1+
266.86547	462	1+
267.13342	280	1+
267.78636	136	
267.84877	148	
267.97378	562	1+
268.29983	168	
268.96275	848	1+
269.11664	134	
269.79220	170	
269.96775	602	1+
270.24959	108	
270.80148	208	1+
270.83448	118	
270.86152	266	1+
270.91429	166	
271.83968	402	1+
271.89524	160	1+
273.96567	178	1+
274.85214	150	
275.05392	402	
275.89016	188	1+
276.85343	254	
276.93357	186	1+
277.44284	106	
277.85051	140	
279.01085	134	
279.10015	116	
279.79545	286	1+
279.82188	232	1+
279.96230	114	
279.99002	412	1+
280.01727	258	1+
280.26288	158	
281.11511	128	
282.27850	134	
282.80279	154	
283.98271	252	
284.87176	174	1+
285.78952	184	
285.81029	118	
285.85452	174	1+
286.53182	114	
286.80075	410	1+
286.97871	108	
287.12993	158	1+
287.43245	122	
287.95862	144	1+
288.86787	124	
291.78655	136	
292.05405	116	
292.86126	180	
293.06323	122	
293.29805	106	
294.14645	156	
294.86470	230	
295.88351	170	
297.80719	520	1+
297.85063	140	
298.30346	116	
298.58338	134	
298.80721	314	1+
298.86132	120	
299.05510	108	
299.84247	112	
299.86194	174	
300.81659	160	
300.86274	158	
300.93866	324	1+
301.78071	232	1+
301.80815	302	1+
301.84738	114	
301.96774	140	
303.94722	216	1+
305.15431	224	1+
305.28955	114	
306.28132	116	
306.42466	260	
307.21048	126	
308.29633	190	
308.31174	146	
308.79791	136	
309.79722	128	
310.34163	386	1+
310.87519	840	1+
314.80228	130	
315.45875	172	
315.75611	198	
316.94136	154	
317.10636	156	
317.92748	116	
318.93264	276	
319.03925	170	1+
319.86089	214	
320.09607	272	1+
320.12444	214	1+
320.81629	292	1+
320.87605	198	
321.21947	108	
321.81549	204	1+
322.34335	146	
323.01609	1110	1+
323.23691	180	
324.08869	166	1+
324.27108	118	
324.77531	226	1+
324.89577	208	
325.89492	130	
328.15542	240	1+
328.80829	172	
328.89185	118	
329.87095	126	
330.87863	140	
333.16774	108	
333.26079	150	
335.39149	158	1+
336.83003	190	1+
336.89187	162	
336.94536	698	1+
337.09388	208	
337.15888	234	1+
338.33345	146	
338.88415	116	
338.94531	124	
339.23418	296	1+
339.82995	200	1+
339.85881	252	1+
340.35330	390	
340.94367	236	1+
341.08203	166	
342.89624	290	1+
345.25609	128	
345.77091	146	
346.11442	374	1+
347.11454	278	1+
347.19578	400	1+
347.31115	112	
349.11149	260	
350.11476	132	
351.11736	222	1+
351.34051	138	
352.72575	158	1+
353.75815	126	
354.07867	222	1+
355.17172	132	
355.20289	208	1+
355.70964	106	
357.11810	180	1+
358.19710	330	1+
358.76236	322	1+
360.18666	154	
360.36083	140	
360.95372	108	
361.36288	218	1+
362.34067	260	1+
363.10355	128	
363.75919	108	
END IONS

###FS:    #m/z: 507.84487 #charge 1+
###MS: 19
###MSMS: 20
BEGIN IONS
TITLE=Cmpd 14, +MS2(507.8449), 28.2-35.2eV, 0.4min #20
RTINSECONDS=24.3625
SCANS=19-20
PEPMASS=507.84487	488342
CHARGE=1+
188.94883	214	1+
196.01506	710	1+
216.89007	446	1+
217.95254	230	
224.04529	374	1+
227.95127	308	1+
230.84835	750	1+
230.89518	238	1+
231.08721	152	1+
234.87798	220	
235.07954	194	
235.90560	232	
236.88265	150	1+
237.09332	354	1+
238.05955	416	1+
241.07874	378	1+
241.85409	190	
242.89206	396	1+
243.89441	282	1+
245.84526	198	1+
246.96715	186	1+
247.04345	220	1+
248.08591	230	1+
248.85481	246	1+
249.88433	702	1+
250.96674	520	1+
251.06976	396	1+
251.91934	256	1+
252.11621	230	
253.01655	196	
254.09697	344	1+
255.06686	220	1+
255.89814	200	1+
257.86469	480	1+
258.84897	490	1+
260.87937	510	1+
261.38574	194	1+
262.09934	438	1+
263.95123	242	
264.11086	200	
265.12009	260	1+
265.86149	312	1+
266.07528	186	1+
266.09500	292	
266.16602	530	1+
266.86640	262	1+
266.96284	192	
267.10499	264	1+
267.89706	182	
268.01503	208	1+
268.08633	196	1+
269.88572	500	1+
270.85547	246	
271.87172	922	1+
272.03250	198	
272.85518	1136	1+
272.94571	382	1+
273.16468	212	1+
273.88936	314	1+
273.95244	256	1+
274.38839	250	1+
275.78868	354	1+
275.86582	400	1+
275.95222	354	1+
275.98838	190	1+
276.13236	254	1+
279.07345	254	1+
279.10129	290	1+
279.13234	3026	1+
279.34957	164	1+
280.37661	482	1+
280.80948	190	1+
280.83854	276	1+
281.12057	412	1+
281.37409	350	1+
281.90691	334	1+
284.87818	638	1+
285.94188	1100	1+
285.96376	362	1+
286.83978	778	1+
286.96383	230	1+
287.08089	178	
287.88448	204	
287.90070	210	1+
288.39824	288	1+
288.87539	2968	1+
289.08857	204	
289.87996	2532	1+
290.07708	352	1+
290.12897	324	1+
290.38698	334	1+
290.86339	1622	
290.95662	232	1+
291.86756	834	
292.05422	270	1+
292.36250	408	1+
292.88455	224	
292.96001	454	1+
293.39582	400	1+
293.84360	174	
293.87253	6036	1+
293.96335	322	1+
294.01294	242	1+
294.12527	478	1+
294.27097	310	1+
294.81313	636	1+
295.01903	168	1+
295.04614	284	1+
295.15024	504	1+
295.96396	238	1+
296.86401	206	
296.88084	1054	1+
297.75268	102	1+
297.85892	184	
298.80717	362	1+
298.85245	844	1+
298.87810	1148	1+
300.85811	1134	1+
300.95174	346	1+
302.15204	352	1+
303.85780	392	1+
303.90761	176	
303.95380	412	1+
305.04073	268	1+
305.85635	338	1+
305.90036	308	1+
305.96906	190	
306.12610	222	
306.36674	218	1+
306.92905	210	1+
307.08813	184	1+
307.88990	1918	
308.13989	750	
308.88386	974	
309.15128	1192	1+
309.88688	1384	
310.15718	830	1+
310.86900	208	
311.00109	176	
311.88265	13216	1+
312.17292	676	1+
312.33040	118	1+
312.78467	128	1+
312.82770	362	1+
312.96677	224	
313.09119	358	1+
313.96663	240	
314.13334	694	1+
314.37487	226	1+
314.39940	240	1+
314.86736	1724	1+
315.07196	234	1+
315.82594	282	1+
316.01180	356	1+
316.14812	188	1+
316.37047	294	1+
316.86406	1534	1+
316.88660	436	
317.89189	278	
317.93110	602	1+
317.95933	178	1+
318.83172	250	1+
318.85807	660	
318.87688	978	1+
318.93399	424	1+
319.09961	194	
319.78545	230	1+
319.86197	372	
320.13249	284	1+
320.16785	268	1+
320.92678	502	1+
321.89023	184	
321.97862	182	1+
322.85611	220	
322.88296	228	
323.03190	178	
323.13431	570	1+
323.85596	1152	1+
324.17006	260	1+
324.37089	418	1+
324.85791	860	1+
325.01479	204	
325.89909	694	
325.95956	184	1+
326.79920	274	
326.82727	284	1+
326.87934	1658	1+
326.94418	100	1+
326.98799	652	1+
327.03025	200	
327.89627	746	
328.35779	292	1+
328.37568	422	1+
328.55622	132	1+
328.81160	176	
329.01007	368	1+
329.16318	772	1+
329.85221	360	1+
329.89116	1162	
330.81941	516	1+
330.87457	286	
330.91146	212	
331.04502	206	1+
331.19633	322	1+
331.82220	312	1+
331.88812	632	
331.94849	444	1+
332.13795	280	
332.80622	232	1+
332.84398	466	1+
332.87379	1660	1+
332.90014	480	
332.94783	276	1+
332.99752	304	1+
334.13592	354	
334.87976	308	
334.89763	636	1+
335.77483	330	1+
335.84014	250	1+
335.98592	234	1+
336.17593	180	
336.81841	178	1+
336.88927	258	
337.18029	334	1+
337.88003	1178	1+
337.96069	278	1+
338.02476	374	1+
338.10270	306	1+
338.84181	298	1+
339.14651	280	1+
339.34561	220	1+
339.87941	1160	1+
340.06203	270	1+
340.09170	288	1+
340.37359	258	1+
340.93890	278	1+
341.04677	302	1+
341.17885	136	1+
342.98069	174	
343.13923	358	1+
343.87417	704	1+
344.08729	204	1+
344.14150	302	1+
344.29705	150	1+
345.09035	172	1+
345.25343	196	1+
345.86738	380	1+
345.90139	452	1+
345.96637	300	1+
345.99067	192	1+
346.06792	296	1+
346.86947	264	1+
346.90310	300	1+
347.02495	282	1+
347.16500	398	1+
348.09741	266	1+
348.97455	176	1+
350.14705	322	1+
350.82366	198	
350.88617	532	
350.91393	270	
350.95718	174	
351.04564	268	1+
351.07141	292	
351.87424	232	1+
352.16252	236	1+
352.77085	176	
352.84408	1200	1+
352.90690	406	1+
353.05175	328	1+
353.10447	240	1+
353.14376	208	
353.33986	144	1+
353.84884	1164	1+
354.20236	176	1+
354.78569	812	1+
354.87699	178	
354.91031	674	1+
355.14820	212	1+
355.35585	202	
355.88468	890	1+
355.91586	394	1+
356.20185	238	1+
356.82686	176	
357.00542	242	1+
357.07982	192	
357.36097	288	1+
357.72020	262	1+
358.00927	170	1+
359.95285	332	1+
360.06484	212	1+
360.89430	438	1+
360.98202	194	1+
361.88097	222	
361.98675	166	1+
362.02464	208	1+
362.15263	466	1+
362.72622	306	1+
362.84636	174	
362.92358	334	1+
363.07068	290	1+
363.09748	178	
363.13653	238	
363.78808	262	1+
363.92487	190	1+
364.05630	264	1+
364.85171	264	1+
365.14756	216	1+
365.74953	128	1+
366.19070	312	1+
366.36687	176	
366.83890	1902	1+
366.98584	256	1+
367.33139	240	1+
367.70812	930	1+
367.95992	224	
368.19304	296	1+
368.89296	594	1+
369.14875	316	1+
369.35777	210	1+
369.77892	426	1+
369.83654	502	1+
369.87772	476	1+
370.15525	208	1+
370.19200	176	
370.72022	412	1+
370.77950	292	1+
370.88237	344	1+
371.18705	238	
371.90567	194	
372.18159	524	1+
372.78674	384	1+
372.85103	190	
373.03298	232	
373.18778	382	1+
373.72045	814	1+
373.79353	226	1+
373.83022	210	
373.90390	186	
374.81179	310	1+
374.84848	232	
375.02849	280	1+
375.81299	176	1+
375.86522	218	
376.03025	226	1+
376.88772	524	1+
377.85123	178	
378.08578	422	1+
378.90655	268	1+
378.98577	270	1+
379.09109	290	1+
379.72999	286	1+
379.85803	190	
380.73173	206	1+
380.85916	502	1+
381.13584	392	1+
381.38655	306	1+
381.45408	86	1+
381.79223	214	1+
382.85666	526	
382.95258	290	1+
383.09611	188	
383.83525	222	
383.88569	446	1+
384.11408	438	1+
384.84833	6546	1+
384.90811	328	1+
385.09545	350	1+
385.18712	376	1+
386.19084	252	1+
388.79603	774	1+
389.05018	280	1+
389.14666	182	1+
389.19959	346	
389.70973	330	1+
389.72769	226	1+
389.86730	176	
390.19416	224	
390.36895	236	1+
390.84009	1024	
391.11736	374	1+
391.20329	210	
391.84275	630	
391.90578	342	1+
392.07210	382	1+
392.12373	246	1+
392.21443	282	1+
392.74691	256	1+
392.82786	434	
392.86371	956	1+
393.06588	342	1+
393.08768	226	1+
393.19759	298	1+
393.80102	558	
393.82765	1040	1+
394.14765	154	1+
394.83395	604	1+
394.85910	220	
394.93981	202	1+
395.01801	220	1+
395.69841	382	1+
395.81387	244	1+
395.87604	178	
395.89580	220	1+
396.73627	184	
397.80970	258	
398.74318	226	
399.06299	414	1+
399.75476	134	1+
399.80403	276	1+
399.84871	256	1+
399.87554	332	1+
400.06433	326	1+
400.12951	420	1+
400.83432	204	
401.17289	298	1+
402.36834	278	1+
402.86099	512	
403.87047	1980	1+
403.94020	314	1+
404.08535	158	1+
404.12582	156	1+
404.17238	282	1+
404.24973	156	1+
405.78590	300	
405.86698	1374	1+
406.06839	202	1+
406.80523	548	1+
407.72107	246	
407.73663	178	
407.86368	9656	1+
407.91707	280	1+
407.95312	126	1+
409.72710	806	1+
409.74003	250	
409.81700	272	
410.73487	522	1+
410.78295	184	
410.80758	206	
410.84020	656	
410.84940	986	1+
410.86943	1394	1+
411.13078	166	1+
411.80830	888	1+
412.16917	338	1+
412.72892	702	1+
412.84311	1040	1+
413.07307	602	1+
413.75646	192	1+
413.81187	414	1+
413.85541	224	
413.87702	490	
413.97430	194	1+
414.85903	294	
414.88011	250	
415.19686	240	
415.87207	202	
416.09774	208	1+
416.21709	212	1+
416.30233	220	1+
416.87123	400	1+
416.91261	174	
417.82254	380	1+
418.85692	404	1+
419.13072	380	1+
419.79729	296	1+
419.86140	268	1+
419.94251	344	1+
421.02915	330	1+
421.88348	846	
422.79674	288	1+
422.83768	298	1+
422.88416	632	
423.14041	590	1+
423.22081	176	
423.87301	466	
424.08501	184	
424.14288	492	1+
424.86881	340	
425.87714	1602	
426.13670	586	1+
426.19308	188	1+
426.86030	4064	1+
427.14802	394	1+
427.73639	1372	1+
427.88733	234	
428.88421	1434	1+
428.95285	314	1+
428.98204	228	1+
429.08036	302	1+
429.85348	198	
430.21869	234	1+
430.74081	834	1+
430.86023	1634	1+
430.87975	316	
431.86715	972	1+
433.15036	300	1+
433.17878	342	1+
433.20753	180	
433.79140	202	1+
433.86262	228	
433.94678	182	1+
434.18211	276	1+
434.88564	258	
435.86204	514	1+
437.15230	184	
439.89432	898	1+
440.70950	168	1+
441.22096	204	
441.84442	264	1+
441.95863	392	1+
442.14906	628	1+
444.48104	214	1+
444.81237	184	
444.87239	2686	1+
445.74603	372	1+
446.14306	298	1+
446.87089	490	
446.89650	198	
446.96375	214	1+
447.73933	456	1+
447.88005	260	
447.96775	166	1+
448.11126	220	1+
448.80360	218	1+
448.89321	430	
448.99972	250	1+
449.88021	2088	1+
450.12003	184	1+
450.69557	184	1+
457.90096	1354	1+
458.08379	222	1+
458.27565	232	1+
458.87270	302	1+
459.84633	218	1+
460.16557	540	1+
462.16037	288	
462.73849	256	1+
462.88132	842	
463.21385	188	1+
463.71133	182	1+
463.88099	768	1+
464.21880	216	1+
464.79062	262	1+
465.16249	324	1+
466.16351	282	1+
466.26015	188	1+
467.88782	1802	1+
468.18073	260	1+
468.75997	260	1+
468.78123	186	
470.77642	182	
471.76621	214	1+
472.18092	220	1+
473.73360	180	1+
475.24134	646	1+
475.36609	210	1+
475.78143	206	1+
476.68718	166	1+
477.91438	224	1+
482.78753	226	1+
483.10823	220	1+
484.14688	284	1+
484.39765	158	1+
484.86241	222	1+
485.07314	254	1+
485.90011	854	1+
486.27889	216	
487.46863	190	1+
487.96552	130	1+
488.43939	468	1+
489.44289	334	1+
489.69575	252	1+
490.22959	350	1+
491.37621	146	1+
491.72377	304	1+
491.80508	218	1+
493.63558	182	
495.23401	314	1+
496.63817	138	1+
502.27415	438	1+
502.80823	238	1+
502.90882	172	1+
503.13319	200	1+
503.21620	312	1+
503.27875	364	1+
503.35451	522	
504.22417	200	1+
504.35672	474	
504.45791	186	1+
504.49635	216	1+
504.79406	184	1+
505.26096	160	1+
505.32790	372	1+
505.52195	198	1+
506.13273	236	1+
506.33069	280	1+
506.79306	188	
506.85370	192	1+
507.14400	210	1+
507.21121	190	1+
507.27551	214	1+
507.86164	122	1+
508.23794	218	1+
508.27411	148	1+
508.38899	182	1+
508.79284	224	1+
509.15298	188	1+
509.48344	240	1+
509.85825	522	1+
510.33059	246	1+
510.48682	192	1+
510.78637	250	1+
511.27621	214	1+
511.37807	186	1+
512.73987	268	1+
END IONS

###FS:    #m/z: 336.94534 #charge 1+
###MS: 19
###MSMS: 21
BEGIN IONS
TITLE=Cmpd 15, +MS2(336.9453), 28.0-35.0eV, 0.4min #21
RTINSECONDS=25.1345
SCANS=19,21
PEPMASS=336.94534	406686
CHARGE=1+
182.83638	116	
182.86690	172	
189.85980	208	
197.89251	106	
205.94819	158	
207.97313	230	
209.88602	142	
209.94300	116	
210.88205	112	
210.89909	118	
211.94356	7576	1+
212.87724	1710	1+
213.93914	3398	1+
215.88332	1154	1+
215.93714	356	1+
217.85551	180	
217.93933	212	
221.89024	168	
222.94891	124	
222.97373	126	
223.95880	176	
224.98116	100	
226.97490	166	
227.16268	100	
227.88333	112	
227.89912	160	
227.95538	264	
228.89458	408	
229.93002	130	1+
229.95422	9820	
230.88912	3670	1+
230.95663	176	
231.02877	146	
231.94799	4452	1+
232.56910	100	
233.02861	122	
233.82461	218	1+
233.89470	600	1+
234.93096	138	
235.86695	268	
235.89431	126	
235.99454	234	1+
237.05957	118	
237.89050	156	
238.21256	270	1+
239.84398	106	
239.88563	150	1+
239.93498	110	
240.88077	186	1+
240.95415	200	1+
241.04469	110	
242.94145	140	
245.41363	102	
245.49630	102	
245.90447	288	1+
246.90724	194	1+
246.97432	156	
247.02603	102	
247.96465	1674	1+
248.00409	102	
248.03001	146	
248.90187	726	1+
248.93973	184	
249.03886	468	1+
249.82963	132	
249.96015	1190	1+
250.02692	148	
250.82847	172	
251.00206	142	
251.07381	126	
251.83403	142	
251.91175	110	
251.95679	278	
251.96840	168	
252.02414	134	
252.79088	122	
252.82526	112	
252.97013	4684	1+
253.90431	776	1+
253.94272	108	
254.87051	144	
254.93701	288	1+
254.96480	1704	1+
255.07216	442	1+
255.14774	164	1+
255.78102	138	
255.98792	102	
256.03748	132	
256.09157	118	
256.79303	258	1+
256.91345	190	
257.05012	294	1+
257.08506	102	
257.87453	108	
257.94320	166	
258.05430	248	1+
259.42341	130	
259.85766	148	
259.96503	174	
260.93125	128	
261.05173	342	1+
261.98408	124	
262.80001	130	
262.99657	264	
263.05175	302	1+
263.79134	188	1+
263.90840	112	
264.84267	192	1+
264.87155	154	
264.96967	134	
265.08451	116	
265.84029	230	1+
266.99028	180	1+
267.97233	188	1+
267.99569	206	1+
268.83985	360	1+
268.88387	104	
269.79578	172	
269.90172	150	
270.08617	102	
270.83789	210	1+
270.98387	336	1+
271.01176	308	1+
271.03090	190	1+
271.48864	104	
271.91567	258	
271.92830	164	
272.01735	408	1+
272.84295	108	
272.97848	222	
273.79085	334	
273.92202	132	
274.80971	322	1+
274.90067	338	1+
274.97785	116	
275.05926	164	
276.05982	106	
276.84688	148	
277.06756	148	
277.89976	164	
277.96124	262	1+
278.81894	182	1+
278.83655	630	1+
278.93590	120	
279.09522	244	1+
280.26342	118	
280.36491	114	
280.50266	102	
280.51697	108	
280.89226	222	1+
281.00562	120	
281.04672	218	
281.06581	156	
281.50112	106	
281.86569	130	
281.91434	268	1+
283.78940	176	
283.87261	148	
283.97435	270	1+
284.79587	112	
284.87046	208	
284.97943	222	1+
285.27961	112	
285.85671	150	
286.03312	106	
286.84791	1128	1+
287.80769	130	
288.01741	156	1+
288.93815	112	
290.85969	198	1+
290.88209	116	
291.27946	186	
291.89857	126	
292.05457	216	
292.12284	160	1+
292.88338	122	
293.06507	162	1+
293.10492	228	
293.86891	108	
293.99830	124	
294.85899	498	1+
295.00524	100	
295.89156	160	
295.96956	166	
295.99179	148	
296.80847	104	
297.12233	100	
298.08052	224	1+
298.86279	144	
299.05943	262	1+
299.10048	102	
299.99209	134	
300.22585	116	
300.30343	106	
300.93778	250	1+
302.01633	192	1+
302.93639	226	1+
303.86857	136	
304.88596	174	
306.34052	106	
307.41392	102	
308.86692	108	
308.94760	200	1+
309.32310	126	
309.81811	264	1+
310.87284	580	1+
310.90496	162	
311.94218	204	1+
312.03026	202	1+
312.81665	262	1+
313.87049	288	1+
314.94295	166	
318.27130	172	1+
318.93157	142	
319.08649	140	
319.89501	308	1+
322.30912	262	
323.06409	152	1+
323.16556	282	1+
323.88891	590	1+
324.28591	138	
324.89203	440	1+
328.12725	170	1+
328.89030	188	
329.82328	126	
331.11777	126	1+
331.67569	104	
332.15707	222	1+
333.98721	116	
334.77081	106	
336.09254	160	1+
336.82078	182	1+
336.94884	204	1+
337.88491	250	1+
338.34262	122	
339.11341	154	1+
END IONS

###FS:    #m/z: 359.96094 #charge 1+
###MS: 19
###MSMS: 22
BEGIN IONS
TITLE=Cmpd 16, +MS2(359.9609), 28.0-35.0eV, 0.5min #22
RTINSECONDS=25.907
SCANS=19,22
PEPMASS=359.96094	303324
CHARGE=1+
192.88443	162	1+
196.88470	114	
205.95101	198	
207.94866	122	
209.88643	214	1+
209.94270	1852	1+
216.41184	404	
220.95715	206	
222.95128	1928	1+
223.88816	332	1+
224.94787	3136	1+
224.97376	140	
226.79672	122	
226.94603	5778	1+
226.97837	114	
227.08787	102	1+
227.09980	134	1+
227.22923	124	1+
227.93042	232	
228.79288	218	1+
228.94172	10252	1+
230.03378	290	1+
230.36376	108	1+
230.88984	164	
231.99237	106	
232.61113	194	1+
234.12986	134	
235.82080	380	
235.98873	132	
237.06026	254	1+
238.21336	134	
238.89075	142	
239.78766	120	
240.11100	142	
240.93915	536	1+
240.96211	1688	1+
242.49675	124	
242.95827	1232	1+
243.84057	114	
243.88348	318	1+
244.03580	256	1+
244.79033	188	1+
244.90083	168	
244.95603	3632	1+
245.62347	112	
245.83727	188	
245.93817	272	
245.97509	204	
246.89416	206	1+
246.95222	4460	1+
247.11496	236	1+
247.86256	184	1+
248.82131	112	
248.86898	226	1+
249.91330	122	
250.89676	156	1+
250.94750	316	
250.96786	126	
251.07233	138	
251.88772	212	1+
251.96872	232	
252.95439	268	
253.08450	116	
253.83717	342	1+
255.10336	122	
255.93814	272	1+
256.11660	164	1+
256.94053	224	1+
256.97488	108	
257.02647	110	
258.14376	144	
258.84757	134	
258.92695	126	
258.97337	340	1+
259.99283	136	
260.83200	112	
260.88385	192	1+
260.96933	1020	1+
261.16077	154	
261.20020	148	
262.79940	166	
262.94442	124	
262.96567	556	1+
263.82993	142	
263.85297	246	1+
264.81757	208	1+
264.88910	326	1+
264.91159	252	1+
264.99802	256	1+
265.79705	228	1+
265.97305	190	
266.24900	152	
267.06234	112	
267.90458	218	1+
267.97303	814	1+
268.83834	134	
268.95793	126	
269.30019	114	
269.79722	168	
269.85012	112	
269.87846	220	1+
269.96800	724	1+
271.58366	112	
271.84217	566	1+
271.92048	144	
272.96642	282	1+
274.86353	248	1+
275.02034	108	
276.85466	638	1+
276.90508	134	
278.80364	198	
278.83339	120	
279.04156	122	
279.06904	152	
279.10294	190	1+
279.79226	554	1+
279.89657	162	
279.93997	120	
280.26319	112	
280.79461	474	1+
280.81224	136	
280.87071	132	
282.09461	174	1+
282.85908	174	
282.94884	112	
283.79287	142	
283.98208	392	1+
284.07380	120	
284.90911	206	1+
284.92757	122	
285.01309	248	1+
285.86961	136	
287.89005	220	1+
288.09491	160	
288.36410	106	
288.99806	122	
289.01357	116	
289.88051	146	
290.78767	314	1+
290.86020	114	
291.05972	270	1+
292.80940	244	1+
292.86209	222	
292.98336	192	1+
293.03704	110	
293.43080	152	
293.84905	524	1+
293.87990	226	
293.91893	254	1+
294.85058	304	1+
296.80618	274	1+
296.85116	364	1+
297.06327	120	
297.88762	288	1+
297.97163	128	
298.04451	210	1+
298.42034	170	1+
298.80502	498	1+
299.12836	124	
299.86507	116	
299.98864	120	
300.84239	456	1+
301.13745	126	
301.85260	478	1+
301.94312	150	1+
302.17462	116	
302.77592	134	
303.80833	366	1+
303.89157	280	1+
305.21097	112	1+
307.13238	136	
307.30459	168	
307.89139	116	
308.29171	192	
308.79816	280	1+
309.29847	244	1+
310.34295	222	
310.58592	154	
310.87618	146	
311.42945	108	
313.02163	120	
313.79711	130	
316.09631	252	1+
316.80863	142	
316.82594	216	1+
317.88764	110	
318.13687	268	1+
318.81986	106	
318.87910	140	
318.93283	474	1+
319.13925	192	1+
319.89495	116	
320.08644	118	
320.75774	110	
320.83463	138	
321.22062	122	
321.78812	112	
321.87187	190	
322.34361	192	
322.88149	118	
323.01871	418	1+
324.29043	112	
324.88850	344	1+
326.81971	362	1+
327.10350	112	
328.10333	106	
328.17186	132	
328.80235	158	
328.88823	208	
328.93857	156	
329.05389	118	
329.77244	260	1+
329.87182	194	
330.08855	120	
331.77802	234	1+
331.87916	108	
332.81309	124	
336.89582	132	
336.94514	576	1+
339.15853	156	1+
339.82893	194	
339.87639	114	
340.35622	224	
340.85746	180	1+
340.93940	148	
342.08051	258	1+
342.88464	228	
343.03998	180	
343.88837	120	
344.91032	196	
344.96949	150	
346.23559	282	1+
351.75336	198	1+
351.90004	106	
352.87338	342	1+
355.77082	388	1+
356.30455	172	
356.77290	262	1+
357.32352	132	
357.71353	212	1+
357.95047	224	1+
358.19783	130	
358.36599	120	
359.18564	182	1+
359.20359	116	
359.76099	278	1+
359.79396	124	
360.36226	152	
360.89278	136	
362.34083	132	
362.76039	140	1+
363.37213	142	
364.04155	130	
364.11110	142	
364.99030	130	
END IONS

###FS:    #m/z: 322.92957 #charge 1+
###MS: 23
###MSMS: 24
BEGIN IONS
TITLE=Cmpd 17, +MS2(322.9296), 28.0-35.0eV, 0.5min #24
RTINSECONDS=29.595
SCANS=23-24
PEPMASS=322.92957	4479874
CHARGE=1+
190.00729	98	
191.95239	104	
191.96487	154	
192.88815	162	
193.89124	142	
194.95205	176	1+
196.88426	194	
197.88337	140	
199.95992	98	
201.04254	112	
202.85291	100	
207.94798	150	
208.94427	284	1+
209.07344	102	
210.89624	180	
212.88241	128	
212.89705	178	1+
214.89589	314	1+
215.55709	112	
215.88426	586	1+
219.00340	100	
220.85323	292	1+
220.86722	116	
220.91539	116	
221.94837	922	1+
224.94812	218	
224.96386	168	
227.90590	298	1+
230.38607	116	
230.82559	170	
230.85692	254	1+
230.88831	116	
230.90342	252	
233.38602	98	
233.89551	646	
234.07004	138	1+
234.91401	172	1+
235.82210	104	
235.88935	172	
237.05616	120	
238.93812	142	
238.99893	200	1+
239.07764	116	
239.79295	162	1+
239.92772	128	
240.08464	194	
240.93920	1670	
240.96081	276	
241.02646	102	
241.82637	148	
241.93889	5060	1+
242.94128	3636	1+
243.03597	120	
243.82076	116	
243.88132	602	1+
244.78822	116	
244.82265	132	
244.86460	116	
244.93781	1374	1+
245.88556	132	
246.97489	716	1+
247.09719	232	1+
248.03662	430	1+
248.85191	280	1+
248.90726	98	
248.98179	114	
249.92771	180	
250.89693	126	
250.94668	166	1+
251.92727	190	
253.08398	142	
253.83504	182	
254.91199	244	1+
255.85817	116	
256.91692	254	1+
258.83189	126	
258.85527	152	
260.82426	100	
261.82910	144	
261.90965	118	
262.84359	358	1+
263.82823	372	1+
265.05910	276	1+
265.08480	112	
265.12376	134	
265.40249	104	
266.24564	98	
267.86663	118	
267.91130	212	1+
268.00319	102	
268.13833	102	
268.95402	170	
269.00825	116	
269.77937	106	
269.79955	564	1+
269.84946	184	
270.84837	214	
271.84711	186	
272.33897	120	
272.43418	100	
272.84912	130	
273.02420	100	
273.79579	266	
274.79633	146	
274.85335	102	
274.99603	140	
275.06924	102	
275.57645	108	
275.80878	138	
275.90356	150	
276.84056	292	1+
277.57161	100	
278.44770	242	1+
279.04449	100	
279.09141	966	1+
279.79263	144	
280.26746	160	
280.81398	114	
281.12976	116	
281.83465	124	
281.86371	152	
282.88642	134	
282.90371	112	
283.07089	218	
283.08448	130	
283.26024	118	
283.78997	162	
284.07910	112	
284.29655	264	
284.78727	226	1+
284.85260	118	
284.91124	176	
284.92476	256	1+
285.29661	130	
285.86811	214	1+
286.80422	336	1+
286.92174	252	
288.20196	130	
289.88217	120	
290.81518	118	
291.01349	184	
291.78751	124	
291.80648	134	
291.90550	136	
291.91981	154	
292.09308	100	
292.80916	102	
292.86521	138	
293.87386	152	
294.85813	240	1+
295.02350	160	
296.85991	180	1+
297.88450	140	
298.83369	110	
298.93121	198	1+
299.78240	264	1+
299.88866	108	
299.99301	202	1+
300.83578	128	
300.87010	142	
300.95641	122	
301.85894	250	1+
301.88134	238	1+
302.24420	188	
302.81237	100	
302.83254	100	
303.04040	126	1+
303.24880	130	
303.76723	114	
305.76713	100	
305.87776	332	1+
306.94701	192	
307.79837	192	
308.15209	146	
308.29265	266	
308.80397	126	
308.87066	304	1+
309.79320	98	
310.04395	138	
310.30654	460	1+
310.82148	174	
310.87890	162	
311.02462	100	
311.82000	260	1+
311.88547	198	
313.03314	126	
313.09599	120	
314.03965	146	1+
314.86014	118	
317.12062	144	
317.87972	262	1+
317.98234	102	1+
318.82044	240	1+
321.21861	124	
322.31174	104	
322.82241	156	
323.23462	982	1+
324.12569	252	1+
324.20429	196	
324.89458	160	
325.03145	100	
325.90254	230	
326.85745	140	
326.88811	120	
327.88116	398	1+
END IONS

###FS:    #m/z: 340.94017 #charge 1+
###MS: 23
###MSMS: 25
BEGIN IONS
TITLE=Cmpd 18, +MS2(340.9402), 28.0-35.0eV, 0.5min #25
RTINSECONDS=30.3675
SCANS=23,25
PEPMASS=340.94017	2325700
CHARGE=1+
134.38797	104	
189.86394	176	
192.92673	118	
196.88283	240	
204.90048	108	
205.94118	292	1+
206.94257	228	1+
207.40596	248	
207.87180	134	
207.97426	126	
208.94298	288	1+
210.93766	126	
212.87413	842	1+
213.93997	1636	1+
215.88373	1254	1+
215.93833	396	
216.49577	140	
217.85600	168	
217.93556	130	
221.87738	104	
223.95836	382	1+
224.88313	140	
225.06325	106	
225.87973	216	1+
226.94357	494	1+
228.89551	158	
228.91056	132	
230.84397	106	
230.88692	802	1+
230.90765	118	
231.88954	472	1+
231.94943	1766	1+
232.46218	104	
233.03069	100	
233.89752	778	1+
233.94979	258	
235.87272	160	
235.89247	688	1+
235.94753	208	
237.99350	266	1+
238.04838	104	
238.12977	106	
238.83026	280	1+
238.86953	164	
239.18458	162	
239.78308	126	
240.23073	336	1+
241.63309	102	
242.82505	486	1+
242.94442	124	
246.97581	220	
247.93673	244	1+
247.97966	156	
248.89884	214	
249.03926	108	
249.89759	120	
249.96014	404	
250.97542	102	
251.79135	130	
251.80930	126	
252.02450	112	
252.92576	128	
253.83366	262	1+
254.87375	138	
254.90412	102	
254.94499	184	
254.96580	824	
255.07292	286	1+
255.09534	196	
256.79782	200	1+
256.91267	294	
256.96276	192	
257.93653	142	
257.96775	154	
258.14724	106	
258.84600	158	
258.88318	126	
258.91615	300	1+
258.96591	146	
259.84447	104	
259.95574	590	1+
260.24842	108	
261.83917	158	
261.85184	290	1+
262.22498	148	
262.91428	126	
262.96287	236	
263.05634	106	
263.54158	106	
264.07381	106	
264.85250	342	1+
264.91479	130	
264.97021	206	1+
266.04611	146	
266.95727	142	
267.13383	104	
267.99516	264	1+
269.13692	140	
272.34686	160	
272.78383	124	
272.87494	104	
272.91874	170	
272.93534	242	1+
272.96596	162	1+
274.42431	102	
274.79160	170	
274.82909	110	
274.84943	138	
274.86952	102	
275.00318	132	
275.80743	242	1+
275.85099	332	1+
277.81929	124	
277.96373	152	
278.84357	118	
278.86114	196	
279.86429	168	
279.96180	144	
280.86823	120	
281.90229	240	1+
282.03843	118	
282.27603	108	
282.80237	272	1+
282.86967	232	1+
282.90477	188	1+
282.97353	112	
283.37540	106	
283.82582	140	
284.08220	168	
285.87297	142	
286.79998	150	
288.02435	150	
288.09584	196	1+
288.81951	108	
289.01414	118	
289.78619	234	1+
290.01010	134	
290.86287	324	1+
290.91517	110	
290.95628	144	
291.80186	178	
292.85409	112	
292.91891	102	
293.84651	154	
293.87805	130	
294.27390	116	
294.93088	270	1+
295.99858	136	
296.04625	270	1+
296.07083	130	
297.97968	306	1+
298.85108	132	
300.05737	142	
300.27800	174	
300.86120	142	
301.03262	144	
301.95419	138	
302.85916	144	
303.80931	130	
306.28235	338	1+
306.87032	118	
307.30876	294	1+
307.80300	664	1+
307.88080	246	1+
308.43754	106	
310.28678	118	
310.88078	542	1+
311.01952	106	
311.86160	258	1+
312.16102	132	
313.03202	116	
313.87694	114	
314.87166	124	
318.58924	102	
320.99189	126	
321.03448	124	
321.19975	106	
322.13098	122	
322.87237	178	
323.01771	136	
323.07206	138	
323.23962	146	
323.88562	100	
325.95702	106	
326.17453	128	
326.89505	126	
327.15826	140	
328.31397	166	
328.88653	168	
329.76029	130	
329.87239	118	
333.89169	152	
337.34874	196	1+
338.25444	106	
339.86896	206	
340.45872	104	
341.74915	110	
342.20550	102	
342.90193	140	
343.04157	180	1+
344.96490	216	1+
END IONS

###FS:    #m/z: 363.95626 #charge 1+
###MS: 23
###MSMS: 26
BEGIN IONS
TITLE=Cmpd 19, +MS2(363.9563), 28.0-35.0eV, 0.6min #26
RTINSECONDS=31.1395
SCANS=23,26
PEPMASS=363.95626	1520042
CHARGE=1+
189.86259	1044	
191.85877	742	
195.89162	172	
196.88617	524	1+
204.90366	166	
205.95039	136	
207.87496	720	1+
208.90106	112	
209.86940	216	
209.94298	1868	1+
209.96936	110	
210.88351	688	1+
212.87777	5302	1+
214.89683	160	
215.88187	184	
216.40907	356	1+
216.91118	138	
218.91376	146	
219.86511	122	
221.85736	120	
221.94297	156	
222.95103	1922	1+
222.98816	138	
223.38642	158	
224.83181	148	
224.94848	2538	1+
225.88120	132	
226.89174	192	
226.94685	9744	1+
227.00677	300	1+
227.10529	118	
227.19198	210	1+
227.85352	112	
227.89393	112	
227.93042	238	
228.48984	142	1+
228.89242	1020	1+
228.94193	12744	1+
230.88988	7354	
231.89209	274	
232.88519	1052	1+
232.90488	180	
234.88135	538	1+
237.05786	460	1+
238.00509	194	1+
238.06225	378	1+
239.42659	168	
240.79002	278	1+
240.81923	186	
240.83674	166	
240.96236	1692	1+
241.93848	1418	1+
242.94069	942	1+
242.95790	1340	1+
243.85074	204	1+
243.88447	110	1+
244.79092	144	
244.91294	160	
244.95664	4646	1+
245.93900	306	
246.81486	118	
246.90296	388	
246.95235	5714	1+
247.03945	132	
247.18504	148	1+
248.79901	532	1+
248.90012	2700	
249.03961	110	
249.80025	314	1+
249.98710	140	
250.89746	566	1+
250.94686	254	
250.97197	204	1+
250.99305	122	
251.03062	182	1+
251.04629	156	
251.06985	222	1+
251.78635	130	
251.79762	112	
251.83802	140	
251.94981	152	
252.80488	150	
252.88934	316	
253.08967	150	
253.83797	160	
253.90550	622	1+
253.94322	174	
254.37332	140	
254.86137	152	
254.88311	140	
258.84731	184	
258.97288	210	
259.82668	116	
259.83779	302	1+
260.96904	1268	1+
262.79839	160	
262.96695	546	1+
263.83110	334	1+
264.06026	172	1+
265.08485	312	
265.81623	146	
265.97606	124	
266.81241	190	
266.84726	312	1+
266.99027	158	
267.78338	114	
267.97313	602	1+
268.30049	164	1+
268.80996	246	1+
268.92683	120	
268.96478	1186	1+
269.46892	112	
269.96866	1006	1+
270.81181	130	
270.85861	134	
270.89681	174	
270.91271	402	1+
271.80034	136	
271.84598	500	1+
271.91615	348	1+
273.11865	128	
273.79377	122	
274.94110	112	
275.36469	116	
275.84085	118	
276.81616	176	
276.85199	262	
277.85747	162	
278.81329	138	
278.83540	148	
279.04867	150	
279.10137	408	1+
279.79748	174	
279.87320	136	
279.99128	276	1+
280.01749	130	
280.79094	610	1+
280.81245	122	
281.18610	112	
282.27343	120	
282.84917	206	1+
283.06726	232	1+
283.79298	524	1+
283.85008	148	1+
283.98712	170	
284.87192	262	1+
284.92613	118	
285.79357	282	1+
285.84487	794	1+
285.90288	112	
285.93491	196	
287.44500	118	
287.81059	210	
287.88413	208	1+
288.06474	196	
288.87357	376	1+
289.84974	224	1+
290.37958	130	
290.78610	314	
292.43429	116	
292.85879	214	
293.86945	474	1+
294.86183	374	1+
296.80743	216	
297.81279	152	
298.80258	404	
298.94164	116	
299.80425	198	
299.87835	112	
300.79980	144	
301.03637	294	1+
301.80148	300	
301.86018	660	1+
301.88981	192	1+
302.72351	126	
302.79871	206	
303.80553	604	1+
303.85589	1616	1+
305.27511	254	1+
306.12072	120	
306.28054	172	1+
306.79269	198	1+
306.88855	184	
307.13295	158	
307.28956	414	1+
307.88992	160	
308.29106	348	1+
309.01458	116	
309.32201	138	
309.87223	146	
310.87820	426	1+
315.82218	130	
315.87139	122	
315.90217	282	1+
316.81197	466	1+
317.87974	528	1+
317.93517	564	1+
318.11682	120	
318.80883	362	1+
318.88199	500	1+
319.86902	216	
320.14099	134	
320.29780	126	
320.73421	266	1+
320.93683	126	
321.81558	540	1+
321.86652	266	
322.08330	184	1+
322.93050	134	
323.77347	242	1+
323.83091	378	1+
324.01777	286	
324.81233	130	
324.83342	314	1+
324.87628	300	1+
325.16850	192	1+
325.41206	210	
326.87326	824	1+
327.07600	116	
328.26499	124	
328.89236	164	
329.88791	114	
330.71698	156	1+
332.09392	134	
332.77753	170	1+
332.90556	182	
335.03612	130	
335.94204	710	1+
336.31066	114	
336.32521	138	
336.94321	598	1+
336.96600	118	
337.80779	164	
337.83073	366	1+
339.82784	632	1+
340.94078	366	1+
341.83027	176	
343.26975	130	
343.91394	168	
344.83581	256	1+
344.90556	190	1+
345.29060	162	
346.73424	158	
346.88491	132	1+
347.90581	182	1+
349.32319	384	1+
349.89391	140	
350.89339	236	1+
350.98420	224	1+
351.89607	286	1+
353.76642	112	
354.76831	202	
356.74198	232	1+
356.77335	114	
357.71199	112	
357.80867	178	
358.81194	212	1+
359.86194	110	
360.70183	252	1+
360.94306	190	1+
361.36985	186	1+
363.83407	180	1+
364.90187	88	1+
366.32300	370	1+
366.35188	178	1+
366.88227	190	1+
367.32745	312	1+
367.77607	430	1+
368.06896	234	1+
END IONS

###FS:    #m/z: 322.92939 #charge 1+
###MS: 27
###MSMS: 28
BEGIN IONS
TITLE=Cmpd 20, +MS2(322.9294), 28.0-35.0eV, 0.6min #28
RTINSECONDS=34.8355
SCANS=27-28
PEPMASS=322.92939	3968240
CHARGE=1+
62.57565	108	
103.64669	92	
191.95475	118	
192.89039	204	
196.88438	480	1+
204.02315	118	
205.94899	312	
205.96909	192	1+
206.06177	162	
206.82502	174	1+
207.87224	106	
210.18285	150	
212.87686	118	
212.89488	104	
214.40861	98	
214.42481	96	
214.89178	196	
215.89282	400	1+
218.01806	134	
219.03178	142	
221.53855	100	
222.95501	818	1+
223.95865	686	1+
224.82003	258	1+
225.82147	208	1+
226.42486	100	
227.78440	152	
227.86121	100	
227.87998	94	
227.93143	126	
228.02055	94	
229.83950	394	1+
229.90133	108	
229.94193	216	1+
230.84438	286	1+
233.89580	326	
234.88095	126	
235.89804	210	1+
235.95394	124	
236.01387	180	1+
236.38385	114	
237.05668	142	
237.07963	124	
238.89227	92	
239.07873	130	
239.78630	458	1+
239.90088	92	
240.82404	148	
240.94030	2466	
241.86142	138	
241.94219	1664	
242.42757	98	
242.81584	656	1+
242.94090	5234	1+
243.02422	128	
243.81796	462	1+
243.88210	510	1+
244.85484	114	
244.93759	1376	1+
246.97891	776	1+
248.03021	170	
248.89959	132	
249.03972	206	
249.07851	256	1+
249.90452	140	
250.25360	144	
250.72248	96	
250.94336	148	
250.97106	106	
251.92925	156	
252.62918	108	
253.83242	334	1+
253.90134	110	
253.92176	212	1+
254.90151	216	1+
254.96583	108	
255.04271	100	
256.08823	236	1+
256.79442	374	1+
256.95608	194	1+
258.44144	108	
258.83526	356	1+
259.90884	270	1+
260.43663	120	
260.83219	140	
261.00300	128	
261.79527	216	1+
261.83286	152	
262.82976	430	1+
263.05492	148	
263.17142	158	1+
263.97814	106	
264.05907	220	1+
264.08580	180	1+
264.47913	96	
264.79446	188	1+
265.22304	90	1+
265.99202	400	1+
266.04104	150	
266.13223	114	
266.86119	138	
266.96114	102	
266.99587	340	1+
267.06851	112	
267.20813	144	
267.79042	96	
268.84519	98	
268.90951	196	
269.80487	134	
269.84909	186	
269.97510	104	
270.84672	92	
270.97052	96	
271.80348	200	
271.84891	594	1+
272.79606	632	1+
272.82767	110	
273.79559	464	1+
274.84864	124	
275.80923	308	1+
275.86792	94	
276.03044	136	
276.07827	100	
276.83791	118	
276.88843	92	
277.06858	112	
277.80735	140	
278.53225	120	
278.84349	114	
279.09024	1092	1+
280.14323	198	
281.81319	146	
282.79212	136	
282.95024	118	
283.07150	212	
283.78942	282	
283.86778	96	
283.97028	194	1+
284.06784	198	
284.29296	590	1+
284.78732	378	1+
284.87539	130	
285.16413	108	
286.26011	96	
286.80550	104	
286.88201	150	
286.91582	106	
287.80952	254	1+
289.78617	178	
290.79992	116	
290.86199	158	
291.05585	92	
291.80251	518	1+
291.85936	454	1+
292.43776	94	
293.16682	98	
293.84665	118	
294.01180	194	1+
294.81142	438	1+
294.85383	104	
296.91495	98	
297.10238	120	
297.41462	106	
299.52115	94	
299.78537	246	1+
301.93586	152	
302.81519	92	
302.87631	122	
303.78837	178	1+
304.81102	130	
305.87269	212	
306.66746	92	
306.88423	388	1+
306.91326	100	
307.28967	126	
307.79820	458	1+
307.89689	110	
308.28860	404	1+
308.63361	92	
308.87759	114	
308.99696	118	
309.05668	228	1+
309.30690	312	1+
309.38409	92	
309.81764	110	
309.88783	114	
309.92400	106	
310.30913	268	1+
310.87274	232	
310.96649	96	
311.02641	320	1+
311.88299	204	
312.80423	278	
312.87280	182	
314.82543	306	1+
314.83576	132	
315.96170	92	
316.79973	196	1+
316.87240	104	
318.88140	368	1+
319.99368	94	
321.15133	150	
322.88536	92	
323.23952	298	
324.03940	116	
324.18799	104	
324.20585	142	
324.23325	232	1+
324.74453	94	
324.89180	438	
324.95947	120	
325.90025	214	
326.77990	148	
326.88547	94	
END IONS

###FS:    #m/z: 340.94007 #charge 1+
###MS: 27
###MSMS: 29
BEGIN IONS
TITLE=Cmpd 21, +MS2(340.9401), 28.0-35.0eV, 0.6min #29
RTINSECONDS=35.6075
SCANS=27,29
PEPMASS=340.94007	1957982
CHARGE=1+
189.86145	442	
191.42672	112	
192.92979	128	
196.88200	170	
205.94763	318	
208.93910	110	
208.95449	112	
209.94617	116	
210.93592	298	
211.93766	270	
212.87494	716	1+
213.87679	530	1+
213.93858	2466	1+
215.85870	156	
215.88640	492	
215.93532	346	1+
216.41134	124	
216.88048	784	1+
217.85936	180	
217.88210	552	1+
217.93647	128	
224.58172	110	
224.98445	126	
226.94716	134	
226.97401	122	
227.96677	104	
228.94155	190	
230.88644	1254	1+
231.88769	726	1+
231.90539	172	
231.94919	2822	1+
233.83454	254	1+
233.89646	832	1+
233.94779	744	1+
235.79163	122	
235.82201	130	
235.86933	388	1+
235.89182	248	1+
235.94693	240	
237.79445	114	
237.88365	134	
238.46348	128	
238.85687	180	
238.95109	150	
239.78938	172	
240.22805	144	
240.78965	226	1+
241.11821	144	
241.93952	158	
242.94294	172	
242.97001	188	1+
243.82955	236	1+
244.95862	152	
245.88553	240	1+
246.90421	176	
246.97745	356	1+
247.83113	264	1+
248.90306	376	1+
249.96073	1304	1+
251.24675	116	
251.39170	102	
251.90772	162	
251.95668	542	1+
253.78504	124	
254.17950	110	
254.90613	170	
254.92070	194	
254.94303	324	1+
254.96693	1596	1+
255.07163	134	
256.07870	124	
256.89548	154	
256.90998	440	1+
256.96474	534	
257.84754	296	1+
257.94360	138	
258.83876	210	
258.96404	120	
259.95497	340	
260.84605	182	
261.84043	132	
261.89644	184	1+
262.35526	134	
263.82713	144	
264.07225	144	
264.42738	104	
265.00261	184	1+
265.03075	126	
266.84334	122	
269.00731	110	
269.38830	118	
270.43334	106	
270.83243	108	
271.54118	114	
271.79713	126	
271.81838	184	1+
272.85083	136	
272.91613	180	
272.93482	180	
273.79483	272	
273.95136	104	
274.47702	116	
275.80861	248	
276.83833	152	
277.82873	112	
277.93784	104	
277.96257	110	
278.85100	166	
278.91390	264	1+
279.85322	142	
279.86794	240	1+
280.26700	116	
280.81011	130	
281.05131	304	1+
281.09696	116	
282.27741	216	
283.02595	228	
284.80878	196	
285.01873	144	
286.80141	204	1+
286.91917	122	
288.06469	186	
289.78640	290	1+
290.86110	206	
291.80349	284	1+
291.85957	140	
293.29175	126	
293.84040	128	
293.98315	110	
294.27433	120	
294.87366	124	
295.85910	140	
295.98768	174	
296.42652	106	
296.80980	198	1+
297.14943	106	
297.97709	194	
299.78101	142	
299.84793	156	
300.86844	234	
301.05830	104	
301.87278	164	
302.02164	122	1+
302.17616	134	
302.94524	234	
303.80564	148	
303.87500	118	
305.09940	120	1+
305.75829	134	
305.81312	130	
305.82870	138	
306.88642	142	
307.42466	102	
307.80085	360	1+
307.97422	126	
308.29498	124	
308.86667	118	
309.80182	104	
310.08427	156	
310.31115	134	
310.87585	270	
310.89508	130	
311.86188	122	
311.88261	494	
312.80493	192	
312.90256	104	
313.81308	142	
314.04878	156	1+
314.81803	114	
314.99439	112	
315.75989	186	1+
317.86919	122	
317.89001	124	
319.87966	142	1+
321.87797	268	1+
322.30826	166	
322.82574	120	
323.22864	282	1+
324.28167	268	1+
324.32196	128	
324.88932	228	1+
325.17765	126	
327.89999	150	
328.00378	110	
328.83611	206	
328.89630	116	
329.88964	108	
330.35749	104	
330.80771	264	1+
330.88403	266	
332.88027	368	1+
333.78301	156	
333.86724	108	
333.88263	292	1+
334.79566	106	
337.83548	110	
338.07506	152	
340.15342	188	1+
340.38939	114	
340.89245	232	1+
341.19884	174	1+
341.24713	152	
344.93810	116	
345.04022	184	1+
END IONS

###FS:    #m/z: 363.95614 #charge 1+
###MS: 27
###MSMS: 30
BEGIN IONS
TITLE=Cmpd 22, +MS2(363.9561), 28.0-35.0eV, 0.6min #30
RTINSECONDS=36.38
SCANS=27,30
PEPMASS=363.95614	1281940
CHARGE=1+
120.68795	126	
182.86585	312	1+
187.86766	192	
189.86352	1486	1+
190.93012	146	
191.85833	1844	
194.89096	162	
196.01453	118	
196.88110	236	1+
200.88995	120	
202.72179	126	
205.88500	234	
205.94670	392	1+
206.40355	454	1+
207.40781	334	1+
207.87578	974	1+
208.93804	122	
209.86918	202	
209.94302	2270	1+
210.88271	1396	1+
212.87858	6174	1+
215.89749	146	
216.41102	544	
216.92958	114	
218.91372	330	
219.86698	178	1+
222.95194	1476	1+
223.07373	208	1+
224.80155	138	
224.89131	234	
224.94844	2876	1+
224.97240	166	
225.88409	398	1+
226.92390	182	
226.94661	14914	1+
226.97022	220	
227.27354	98	1+
227.33726	134	1+
227.47940	168	1+
227.78371	424	1+
227.93160	324	
228.89351	1050	1+
228.94180	15750	1+
229.06269	162	
229.12469	158	1+
229.39734	120	
230.88900	9936	1+
232.88443	1144	1+
232.91069	132	
234.87991	734	1+
234.92885	112	
235.81912	146	
235.90122	136	
236.01290	126	
236.93262	122	
238.06199	286	1+
239.42856	166	
240.82270	166	1+
240.94240	210	
240.96115	1176	1+
241.93932	1988	1+
242.94080	1104	1+
242.95839	1094	1+
243.04757	114	
243.12036	120	
243.83195	366	1+
244.79061	140	
244.95683	6322	1+
245.88721	248	1+
245.94227	304	
245.99733	246	1+
246.80253	248	1+
246.90609	268	
246.95284	7854	1+
248.80141	162	
248.86228	286	1+
248.89904	2536	1+
249.03792	164	
249.83196	158	
250.02718	134	
250.09847	112	
250.89749	630	1+
250.94549	124	
250.97091	398	
251.06962	134	
252.92036	122	
253.06239	120	
253.83514	144	
253.90560	782	1+
253.94549	260	1+
253.99788	256	1+
254.82729	176	1+
258.34835	138	
259.97990	220	
260.96895	1198	1+
261.83119	428	1+
261.87933	184	1+
262.05383	114	
263.97557	154	
264.84615	114	
264.96521	158	
265.08506	118	
265.98022	248	
266.78503	348	1+
266.81431	130	
267.86888	286	1+
267.95320	114	
267.97363	718	
268.81245	114	
268.87073	186	1+
269.73107	128	
269.96824	996	1+
270.80665	182	
270.92429	118	
271.84091	294	1+
271.91720	420	1+
273.79065	262	1+
273.81747	320	1+
273.84465	174	
273.89576	256	1+
275.83997	130	
275.87925	170	1+
276.81551	194	
276.84784	166	
277.04875	146	
277.85367	162	
278.04737	116	
278.08894	122	
278.84383	350	1+
279.79982	120	
279.85259	300	1+
279.92867	122	
280.10498	144	
280.79179	286	
280.98170	234	1+
281.79762	220	
282.16739	218	1+
282.27205	154	
282.42983	180	
282.80708	138	
282.85870	150	
282.89952	114	
282.94898	138	1+
283.79047	604	
283.84907	316	
283.86794	118	
283.98438	326	1+
284.07515	128	
284.80809	140	
284.82663	224	
284.85221	312	
284.91431	140	
285.79727	634	1+
285.84696	1016	1+
288.80480	274	1+
288.91580	326	1+
289.85816	330	1+
290.78484	492	1+
291.43506	206	
291.91557	196	1+
292.37849	176	
292.80871	184	1+
292.85933	114	
293.11459	158	
293.87217	190	
294.04854	114	
294.86024	220	
294.87874	192	1+
295.86706	434	1+
296.81173	148	
296.84771	180	1+
296.87206	288	1+
297.11050	158	
297.80081	1232	1+
298.80168	1136	1+
299.86736	202	
300.85825	114	
301.80654	406	1+
301.85850	714	1+
302.07351	244	1+
302.88404	328	1+
303.80734	1006	1+
303.85560	2060	1+
303.97237	190	
304.84146	226	1+
304.94425	292	1+
306.79889	124	
307.05690	124	
307.13685	322	1+
307.84145	146	
308.29042	120	
308.86786	306	
310.08505	214	
310.87265	342	1+
311.99301	120	
312.87100	128	
313.95269	122	
313.97830	252	1+
314.19163	136	
314.81850	154	
316.80938	126	
317.81790	124	
318.88041	158	
318.93691	350	1+
319.06336	168	1+
319.81897	166	
319.87757	112	
320.81305	862	1+
320.81680	134	
321.14906	136	
321.81884	722	1+
321.86719	778	1+
322.93021	578	1+
323.81482	234	1+
324.87500	182	
324.89733	158	
325.96987	124	
326.17209	158	
326.87076	606	1+
327.89234	218	
328.87470	514	1+
329.87478	366	1+
330.95969	118	
332.76315	134	
332.82902	138	
334.79798	224	1+
334.87457	126	
335.06278	226	1+
336.85912	116	
336.94466	638	1+
337.83649	140	
339.82842	630	1+
340.88767	112	
340.93718	240	
341.82171	214	1+
342.90198	166	
343.06070	128	
344.17950	122	
344.75617	120	
344.89326	210	1+
344.94371	112	
345.72005	174	1+
345.77933	186	
347.30236	140	
349.24804	144	
349.32004	182	
349.76408	160	
352.71058	200	1+
352.88510	154	
353.76325	164	
354.41673	216	1+
354.75290	242	1+
357.71798	150	1+
359.96832	118	
360.86967	128	
361.35719	126	
361.71046	442	1+
362.19776	196	
362.76421	116	
364.72792	392	1+
366.32202	282	1+
367.72935	192	1+
368.42600	154	
368.77797	128	
END IONS

###FS:    #m/z: 322.92964 #charge 1+
###MS: 31
###MSMS: 32
BEGIN IONS
TITLE=Cmpd 23, +MS2(322.9296), 28.0-35.0eV, 0.7min #32
RTINSECONDS=40.058
SCANS=31-32
PEPMASS=322.92964	5225844
CHARGE=1+
190.06996	100	
192.88983	186	
193.99936	132	
194.14792	96	
196.01197	94	
196.88467	156	
197.02281	142	
199.85768	92	
200.83601	130	
205.94898	354	
207.04175	94	
209.91750	128	
210.89988	118	
212.87993	638	1+
212.89289	124	
213.88349	510	1+
216.88641	200	1+
222.95413	874	1+
223.95939	554	1+
225.89410	92	
225.95791	102	
227.78229	152	
227.88204	94	
227.90376	108	
227.95390	124	
228.89253	114	
228.90148	264	1+
228.99806	140	1+
229.84248	112	
229.87990	504	1+
229.95006	108	
230.82314	314	1+
230.85951	142	
230.88927	378	1+
232.89758	184	
233.39363	182	
235.44299	106	
235.82630	146	1+
235.89059	122	
235.97303	204	1+
237.05929	114	
237.09238	94	
237.79347	138	
237.83356	194	1+
238.94078	446	1+
239.05842	110	
239.07610	120	
239.78567	388	1+
240.07431	234	1+
240.81909	610	1+
240.94020	3534	
240.96135	406	
241.42705	92	
241.94209	2740	
242.94037	7782	1+
243.81859	276	1+
243.88014	290	1+
244.93995	1938	1+
244.95828	196	
246.89665	248	1+
246.97437	514	1+
247.84419	274	1+
250.94524	164	
250.96705	96	
251.78242	190	1+
251.84553	132	
251.92577	210	1+
252.78214	200	1+
252.85847	98	
253.83229	560	1+
254.83357	344	1+
254.85167	128	
255.80609	138	
256.79537	254	1+
256.83442	192	
256.86792	108	
257.13027	108	
258.89587	152	
258.97192	140	
259.17512	94	
260.33888	112	
260.83092	224	
260.84387	232	
261.47541	156	
261.80367	136	
261.83265	514	1+
262.80189	114	
262.83588	394	1+
263.05840	106	
263.43008	96	
263.97586	490	1+
265.05609	286	1+
265.24525	102	
266.35421	106	
266.83075	144	
267.80110	92	
268.84457	132	
268.90907	130	
268.95737	112	
269.00136	104	
269.80002	170	
270.11561	126	
270.79581	106	
270.86155	154	
271.79511	102	
271.84855	358	1+
271.91639	114	
272.79008	462	1+
274.85610	112	
275.05369	106	
275.81002	464	1+
275.84788	468	1+
276.08223	106	
276.19030	134	
276.51309	94	
276.79319	100	
277.01014	194	1+
279.09151	1164	1+
279.79126	170	
279.81148	100	
280.11281	146	
280.80999	168	
280.93830	154	
280.95688	104	
281.05354	104	
281.86908	122	
282.81307	372	1+
282.91004	186	
282.92927	194	
282.95374	134	
283.06958	228	
283.35730	138	
283.78705	486	1+
283.81508	280	1+
283.94888	134	
284.06972	94	
284.29290	292	
284.84579	104	
284.87134	136	
285.29485	174	
285.88561	118	
286.91686	142	
287.81057	118	
289.78703	282	
289.80951	136	
290.78931	246	
290.86411	230	
290.88353	126	
290.93970	254	1+
291.00339	96	
291.78418	128	
291.80028	204	
292.43476	176	
292.80600	354	1+
292.97151	114	
293.00880	98	
293.02966	104	
293.53911	94	
293.80613	248	1+
293.87500	196	
294.86002	208	1+
294.97149	204	1+
295.41059	104	
296.80573	176	
296.95141	132	
297.00581	106	
297.91664	92	
297.93988	102	
298.82071	104	
298.84088	218	1+
299.78379	392	1+
301.09445	136	1+
301.86583	112	
302.81869	152	
302.93792	248	1+
303.35837	108	
303.40556	98	
304.17815	106	
304.87594	354	1+
305.27537	318	1+
305.80559	124	
305.82128	126	
306.77525	92	
306.82964	330	1+
307.79746	580	1+
308.29300	298	
308.87923	182	
309.36776	94	
309.81483	140	
309.87105	110	
310.30816	382	
310.87834	620	1+
311.81299	130	
311.88017	450	1+
312.87113	110	
313.74383	218	1+
314.81986	150	
314.87316	112	
317.82264	188	
319.28971	192	1+
320.81756	236	1+
321.17528	138	
321.30102	290	1+
321.88889	92	
323.23477	296	
323.88029	134	
323.95737	202	1+
324.89117	236	
325.89247	180	
326.18082	100	
326.89572	168	
327.71814	146	1+
328.06665	104	
328.40076	104	
END IONS

###FS:    #m/z: 340.94012 #charge 1+
###MS: 31
###MSMS: 33
BEGIN IONS
TITLE=Cmpd 24, +MS2(340.9401), 28.0-35.0eV, 0.7min #33
RTINSECONDS=40.8305
SCANS=31,33
PEPMASS=340.94012	2809546
CHARGE=1+
189.86030	338	1+
194.88783	104	
195.95727	170	
204.90592	114	
205.95215	126	
210.93468	146	
212.87719	340	
212.94625	122	
213.86545	104	
213.88152	272	
213.93945	2548	1+
214.89345	206	
215.88539	1348	1+
215.93609	330	
216.40376	98	
217.85611	414	
217.88188	330	
218.87684	340	1+
218.91281	98	
222.95386	152	
223.96154	110	
225.88493	382	1+
226.86942	104	
226.89512	346	1+
226.94745	238	
227.95538	164	
227.98336	104	
228.93872	256	
230.88770	1252	1+
230.91537	104	
231.88937	772	1+
231.90441	208	1+
231.92177	130	
231.94974	3172	1+
233.89569	604	1+
235.15130	188	1+
235.82209	272	1+
235.86713	398	1+
235.89443	814	1+
235.94632	112	
236.99953	118	
237.36481	98	
237.43304	100	
238.82463	124	
239.79013	148	
240.09413	162	
240.22954	214	
240.79358	154	1+
240.89492	158	
240.95909	148	
243.00736	102	
243.03448	188	1+
243.82727	170	
244.11356	206	1+
244.50574	116	
244.95501	176	
245.83522	278	1+
246.51148	102	
246.97617	308	1+
248.00493	158	
248.89656	634	1+
249.89945	438	1+
249.96075	752	1+
250.43618	178	1+
251.92922	142	
251.95995	152	
252.25477	106	
253.90311	228	
254.12254	118	
254.83237	160	1+
254.96492	1390	1+
255.78468	202	
255.90824	478	1+
256.91177	400	1+
256.96405	314	1+
257.79602	214	1+
258.84584	118	
258.88447	198	
258.95878	470	1+
259.85187	176	
259.90739	110	
259.92822	98	
260.33902	150	
261.84300	164	
262.96131	228	
263.03895	194	1+
266.24152	166	1+
266.85863	152	
266.88900	208	
266.99162	116	
267.06367	120	
267.86518	146	
268.83929	208	
269.14718	106	
270.01890	110	
270.82551	276	1+
270.87143	192	1+
271.79657	222	
271.84520	192	
271.87478	136	1+
272.93723	258	
272.97898	278	
274.79325	124	
274.85327	130	
275.95506	148	1+
275.97941	98	
276.85220	126	
276.91346	98	
278.05262	102	
278.95990	134	
279.03051	128	
279.24212	116	
279.52671	96	1+
279.82204	112	
279.84744	252	1+
279.95783	142	
280.79967	114	
280.97673	150	
281.84685	284	1+
282.28045	138	
282.56515	116	
282.84944	174	1+
282.94381	184	
283.18389	148	
283.78574	220	1+
284.47141	100	
284.81578	184	1+
284.86941	104	
285.86141	122	
287.02991	114	
287.79060	136	
288.06207	132	
288.86986	304	1+
289.79311	214	
289.81617	138	
290.11903	108	
290.80146	134	
290.85221	116	
291.80283	464	1+
292.02213	110	
292.05965	248	1+
292.43551	104	
293.15229	108	
294.85106	228	1+
294.92082	150	
297.01317	138	
297.10733	104	
297.75143	102	
297.83606	98	
297.91811	114	
298.16496	152	
298.79897	148	
299.01183	118	
299.05856	138	
299.78349	162	
299.85774	360	1+
300.85448	442	1+
301.26431	120	
302.17520	130	
302.25707	106	
302.92552	112	
303.82146	144	
304.80816	112	
305.81665	106	
306.79598	122	
306.88161	230	
307.79564	766	1+
307.88217	126	
308.29241	186	
309.82435	276	1+
310.36642	98	
310.87737	676	1+
312.80591	210	1+
314.84592	266	1+
314.86270	142	
314.97813	116	
315.55581	104	
315.82925	110	
318.92577	160	1+
320.87957	120	
321.30681	106	
322.30497	112	
323.12490	108	
323.18331	100	
324.28492	140	
324.89280	280	
324.94656	170	
325.88923	206	
326.89266	140	
328.81933	170	
328.88970	140	
329.87675	398	1+
330.81650	230	
330.88114	338	1+
331.81363	198	
332.77088	98	
333.72689	98	
336.77263	224	1+
336.79377	98	
337.00640	104	
337.32473	138	
337.83777	98	
337.99244	118	
338.12943	224	1+
338.90888	102	1+
339.76826	192	1+
340.39195	156	
341.25704	104	
342.31784	156	
342.79106	112	
344.89932	130	
END IONS

###FS:    #m/z: 363.95618 #charge 1+
###MS: 31
###MSMS: 34
BEGIN IONS
TITLE=Cmpd 25, +MS2(363.9562), 28.0-35.0eV, 0.7min #34
RTINSECONDS=41.603
SCANS=31,34
PEPMASS=363.95618	1863808
CHARGE=1+
178.94456	180	
182.86543	316	
185.86456	128	
187.86724	156	
189.86284	1438	
191.85812	764	1+
193.85345	158	
194.03513	150	
196.88409	310	
197.10780	164	
197.88561	146	
200.87873	134	
204.90087	114	
205.94852	188	
207.40649	146	
207.87323	770	1+
207.94695	292	
208.94223	190	
209.87205	194	
209.94222	2244	1+
210.17990	130	
210.88399	1108	1+
212.87852	5820	1+
213.90824	168	
214.89292	294	
215.41516	146	
216.41215	278	
218.91021	334	1+
221.94017	128	
222.95136	1900	1+
223.89135	138	
224.89239	218	
224.94743	2276	1+
224.97176	154	
225.07783	114	
225.88381	110	
226.89669	150	
226.94677	13634	1+
226.97001	236	
227.04657	136	
227.93272	314	
228.10371	198	1+
228.89347	1460	1+
228.94205	12588	1+
229.08718	132	
229.38150	194	1+
230.88891	7826	1+
231.05263	124	1+
231.78609	138	1+
232.40239	156	
232.88435	1388	1+
232.95899	154	
234.87956	838	1+
235.81882	112	
235.90822	172	
237.93646	410	1+
238.06374	342	1+
238.42193	220	1+
238.87971	166	1+
238.91492	188	
239.06803	230	1+
240.82485	144	
240.85435	222	1+
240.94044	612	
240.96034	1556	1+
241.89553	144	
241.93868	1760	1+
242.82002	404	1+
242.94085	1262	1+
242.95730	1182	1+
243.07902	132	
243.14134	242	1+
243.82296	248	1+
244.95690	7016	1+
245.07676	114	
245.83276	110	
245.93972	278	
246.43336	138	1+
246.90323	702	
246.95250	7414	1+
247.85203	134	
248.00707	150	1+
248.57914	88	1+
248.80367	306	
248.85387	150	
248.89936	3038	1+
249.05662	120	
250.81501	168	
250.89429	668	1+
250.94599	240	
250.96890	470	1+
251.07103	176	
251.85297	118	
251.91150	156	
252.87079	222	1+
252.89603	1136	1+
253.83096	258	1+
253.90276	706	1+
253.98585	306	1+
255.85163	130	
258.00661	188	1+
258.84361	460	1+
259.84742	334	1+
259.89579	114	
260.78860	182	
260.83169	134	
260.96663	1420	1+
261.83429	166	
262.78474	118	
262.83008	236	
262.84685	118	
263.05615	124	
263.07677	264	1+
263.83449	152	
264.81522	354	1+
265.97568	124	
266.24373	196	
266.50199	126	
266.78594	120	
266.92028	122	
266.97139	1008	1+
267.15391	176	
267.78065	420	1+
267.80243	148	
267.97318	836	1+
268.11688	114	
268.81864	280	1+
268.95944	146	
269.84332	246	1+
269.92134	124	
269.96823	1334	1+
271.84201	394	1+
271.91577	560	1+
272.78993	356	1+
273.81334	120	
273.99099	116	
274.07041	224	1+
274.94126	186	1+
275.80723	154	
276.84342	164	
276.85929	128	
277.86058	148	
278.12645	210	1+
278.80664	132	
278.84103	138	
279.10519	442	1+
279.79434	158	
280.79318	896	1+
280.85678	140	
282.84780	502	1+
283.78747	546	1+
283.82002	250	1+
283.84977	432	1+
283.98177	174	
285.74655	116	
285.84577	1000	1+
286.88422	112	
287.92087	186	1+
288.79241	138	
289.81147	180	1+
289.89104	126	
290.78828	120	
290.88513	156	
290.90365	138	
290.97405	156	1+
291.09543	112	
291.78376	122	
291.80484	190	
292.10611	116	
292.43436	170	
292.92419	200	1+
293.11487	112	
294.86104	298	1+
295.80375	600	1+
296.44970	124	
296.80749	520	1+
296.85373	152	
296.88951	112	
297.11187	166	
297.39020	116	
297.92638	108	
298.80272	1078	1+
298.86181	162	
299.86293	134	
299.92556	142	1+
301.79965	568	1+
301.85890	716	1+
302.24372	248	1+
303.80521	1024	1+
303.85578	1880	1+
303.95988	170	1+
304.87488	132	
305.76244	176	1+
306.05397	216	1+
306.79188	272	1+
306.88057	152	
307.13327	166	
307.88332	118	
308.13526	190	
308.29486	372	1+
309.82160	246	1+
309.92451	216	1+
309.96735	148	
310.87941	166	
311.75763	172	1+
311.88189	154	
312.87873	130	
314.81922	208	1+
314.95923	114	
315.75792	150	
316.81820	292	
318.12342	140	
318.93320	310	1+
319.80490	122	
319.86332	136	
320.81491	110	
321.81756	728	1+
321.86543	848	1+
322.92845	480	1+
323.84035	270	1+
324.88956	236	
324.96168	140	
326.01626	176	
326.87187	676	1+
326.98743	140	
327.15364	198	
327.72241	136	1+
327.81748	110	
328.88668	212	
333.06030	140	
334.78752	170	
335.80083	260	1+
336.31479	136	
336.68382	122	
336.83600	236	1+
336.94274	530	1+
337.83514	152	1+
338.89547	282	1+
338.95051	168	
339.82783	1048	1+
339.93502	134	
340.78676	118	
343.91167	220	
346.76985	158	1+
347.30172	122	
347.81345	138	
348.05041	132	
348.72852	186	
348.86391	132	1+
349.02936	108	
349.06780	112	
349.76696	208	
350.82400	134	
353.76011	410	1+
353.88598	126	
359.71229	308	1+
362.84129	148	
363.96206	232	1+
365.29365	176	1+
367.77633	144	
368.83325	134	
END IONS

###FS:    #m/z: 336.94566 #charge 1+
###MS: 35
###MSMS: 36
BEGIN IONS
TITLE=Cmpd 26, +MS2(336.9457), 28.0-35.0eV, 0.8min #36
RTINSECONDS=45.271
SCANS=35-36
PEPMASS=336.94566	328400
CHARGE=1+
110.60562	98	
189.86192	136	
192.89001	100	
192.98861	142	
199.88782	114	
200.94749	200	
201.97198	170	
203.88141	128	
205.94776	628	1+
206.96997	370	1+
207.87657	108	
209.88163	166	
209.94231	254	
210.88281	696	
211.94438	4442	
212.87732	3338	1+
212.91951	100	
212.94379	116	
213.89373	188	
213.93910	1618	1+
214.87676	130	
215.88711	372	
215.93743	240	
216.88726	166	
217.88329	408	
217.93747	198	
218.84186	116	
220.88468	122	
222.95523	790	1+
223.96064	522	1+
223.97844	120	
224.97996	128	
225.86281	146	
226.89413	344	
227.89644	166	
227.95650	290	
228.79439	98	
228.89769	680	1+
229.45226	126	
229.85236	100	
229.95433	3522	1+
230.88837	3820	1+
231.94969	1518	1+
232.90548	148	
233.82720	378	1+
233.89798	472	1+
233.94848	320	1+
235.82446	118	
235.89125	338	
236.38590	100	
236.85284	140	
237.85510	96	
237.88542	120	
238.04730	122	
238.20376	100	
239.93021	206	1+
240.86429	108	
241.95832	102	
242.14880	212	
243.05897	96	
245.02470	218	1+
245.83132	94	
246.90434	114	
246.97089	908	1+
247.90887	162	
248.06186	136	
248.34027	146	
248.39260	102	
248.89934	1374	1+
248.96317	110	
249.03703	120	
249.82978	302	
249.91082	122	
249.96468	606	1+
250.83050	800	1+
250.94783	112	
251.07002	164	
251.90688	144	
252.06763	156	
252.96970	1782	1+
253.08716	216	
253.83789	136	
253.90373	682	1+
253.94500	126	
254.08712	116	
254.21693	116	1+
254.84653	150	
254.86542	106	
254.96568	750	1+
255.07250	698	1+
255.10693	104	
255.15220	128	1+
255.39856	110	
255.88728	112	
255.98032	102	
256.91078	120	
256.96429	370	1+
257.85658	122	
258.80554	120	
258.84805	304	1+
258.88232	258	1+
258.91464	230	1+
258.97437	160	
259.95724	96	
261.15877	96	
261.80082	176	1+
261.82522	142	
262.52797	98	
263.42012	94	
263.83448	148	
264.08011	94	
264.80962	94	
264.87072	94	
265.02004	136	
265.26235	252	1+
265.81081	94	
266.53230	100	
266.98541	138	1+
267.84220	252	
267.86876	120	
268.78892	372	1+
268.83989	1278	1+
268.99069	118	
269.45104	102	
269.84317	780	1+
270.97766	394	
271.84398	786	1+
271.91642	438	1+
271.95669	248	1+
273.98181	144	
275.05282	98	
275.84485	148	
275.99682	118	
276.83373	1104	1+
276.86016	154	
277.07332	202	1+
277.15445	116	
278.83214	1502	1+
278.93384	130	
279.83265	1036	1+
280.10762	104	
280.84867	128	
281.80281	316	1+
281.93142	216	1+
282.96934	102	
283.04428	100	
283.78550	182	
283.86284	98	
283.92362	106	
284.87243	94	
284.99108	126	
285.85499	258	
286.80048	302	1+
286.84751	2036	1+
287.51768	94	
290.55092	122	
290.79936	558	1+
290.85701	154	
290.88202	130	
291.34497	94	
291.80232	396	1+
291.85379	128	
292.10700	262	1+
292.81793	346	1+
292.85709	710	1+
293.29420	146	
293.82153	280	1+
295.53920	108	
296.02493	96	
296.80109	194	1+
296.91267	112	
296.97284	132	
297.85004	322	1+
298.58456	100	
298.85487	254	1+
298.95500	118	
299.06421	190	
299.12285	140	
301.85259	218	1+
301.90925	124	
303.81264	254	1+
305.91336	104	
306.87737	186	
307.88599	136	
308.80429	136	
308.87573	134	
308.89020	130	
309.88485	114	
310.07783	216	1+
310.87751	694	1+
311.88035	434	1+
312.86779	128	
313.02362	154	
314.04411	102	
314.81517	238	
319.88641	146	
321.81566	126	
322.30716	196	1+
323.87798	122	
324.89394	176	
325.02281	104	
325.89493	124	
326.33664	104	
327.82775	118	
328.88758	156	
329.81656	110	
332.83136	104	
335.27787	98	
338.72042	172	1+
338.80247	202	1+
340.76698	100	
340.92806	96	
341.82700	144	
341.89566	216	1+
END IONS

###FS:    #m/z: 507.84501 #charge 1+
###MS: 35
###MSMS: 37
BEGIN IONS
TITLE=Cmpd 27, +MS2(507.8450), 28.2-35.2eV, 0.8min #37
RTINSECONDS=46.0515
SCANS=35,37
PEPMASS=507.84501	289376
CHARGE=1+
196.01701	180	
199.88784	170	
224.04751	178	
224.97876	232	
228.13346	176	
230.88658	156	1+
238.06621	156	
240.12989	186	
241.85417	224	
241.88036	294	1+
245.39416	190	1+
246.17851	236	
246.97345	234	1+
250.07754	162	
250.96942	546	1+
255.09711	240	1+
256.90763	250	1+
259.38017	202	
259.86445	228	
260.86037	164	
260.88228	220	
261.15931	154	
265.08786	446	1+
266.16946	228	
266.86159	192	
267.77979	206	1+
268.96972	182	
270.85577	420	1+
271.87646	492	1+
272.04950	262	1+
272.85458	772	1+
272.88153	346	1+
272.90999	142	1+
274.80162	164	
276.86308	212	
278.82478	196	1+
279.13046	1532	1+
279.39797	214	
280.38781	164	
281.37810	270	
284.78965	360	1+
284.86938	152	
284.90647	180	1+
285.93962	248	1+
287.84979	172	
287.89193	180	
288.86616	270	
289.39993	178	
289.87793	772	
290.33546	164	1+
290.86569	1352	1+
290.94180	382	1+
291.10894	226	1+
292.86303	310	
293.87171	4072	1+
294.39437	228	1+
294.81309	284	1+
294.91929	256	1+
295.03985	266	1+
296.17074	174	1+
296.80262	270	1+
296.85639	544	1+
296.88332	458	1+
297.11691	198	
298.10249	302	1+
298.13970	184	
298.85408	204	
298.87626	344	1+
298.90375	240	1+
299.33605	238	1+
299.85863	156	
299.90682	200	1+
300.85555	538	1+
301.40695	160	
302.12875	252	1+
303.86739	218	
305.78798	382	1+
305.85737	152	
305.96666	200	1+
306.04316	222	1+
306.88631	1436	1+
307.85450	196	
307.88943	1240	1+
308.14089	574	
308.80828	386	1+
308.84068	706	1+
308.87329	654	
309.15050	1014	1+
309.86893	662	1+
309.89000	856	1+
310.08002	202	1+
310.15500	718	1+
310.30720	188	1+
310.37867	242	
310.94340	242	1+
310.97539	264	1+
311.88414	6062	1+
312.11520	138	1+
312.17504	440	
313.88408	1520	1+
314.86366	1326	
315.86302	1698	1+
315.93171	214	
315.96043	198	1+
316.81053	252	
316.88577	354	1+
318.11508	308	1+
318.85651	958	1+
318.93465	224	
319.14218	164	
319.96361	150	1+
320.82553	154	
321.38674	168	
321.81070	264	1+
321.88191	412	1+
322.85470	426	1+
324.16661	174	1+
324.37613	198	
324.86705	394	1+
324.89652	922	1+
325.82571	198	1+
325.90014	850	1+
326.13415	468	1+
326.87703	1692	1+
327.80882	168	
327.87934	1264	1+
328.37232	342	
328.38751	194	
329.78997	296	1+
329.81194	226	1+
329.86966	160	
329.89470	582	
330.00289	206	1+
330.88340	648	1+
330.93679	168	1+
331.76007	232	1+
331.86589	170	
332.87354	2272	1+
332.90163	348	
334.89748	302	
335.12566	200	1+
335.39682	152	
335.83927	250	
336.03175	196	1+
336.94503	528	1+
337.88137	810	1+
338.85202	168	
338.99409	298	1+
339.80502	230	
339.87847	548	
340.13268	146	1+
340.38903	320	1+
340.86765	454	1+
340.90838	196	
343.27872	122	1+
343.87229	332	1+
343.99186	242	1+
344.71764	238	
344.77269	188	1+
345.14846	364	1+
345.87496	544	1+
346.36559	196	1+
346.84872	214	1+
347.82321	384	1+
348.17147	426	1+
348.90874	168	
349.80669	164	
350.77467	162	
350.88407	688	1+
351.38678	160	
351.85782	268	
352.13294	166	
352.91137	212	
353.78729	346	1+
353.84912	1280	1+
353.90531	184	
354.02325	262	1+
354.71795	284	1+
354.76978	348	1+
354.78682	320	1+
355.71574	330	1+
355.77424	298	1+
355.89257	512	1+
356.85948	196	
358.10505	194	
358.82897	208	1+
360.00145	230	1+
361.40815	250	
362.08946	230	1+
362.15697	202	
362.92683	232	1+
363.12323	282	
364.36915	188	
365.77399	180	
366.17812	390	1+
366.37841	216	
366.71254	176	
366.78825	284	
366.84012	742	
366.87202	158	
366.90671	270	
367.03984	198	1+
367.35629	254	1+
367.70812	1322	1+
367.76613	154	
367.79456	198	
367.84182	352	
367.86876	334	1+
368.73724	286	1+
368.79064	282	1+
368.83350	1006	1+
368.89729	268	
368.99089	314	1+
369.70715	630	1+
369.83496	712	1+
369.89621	408	1+
369.99855	274	1+
370.12687	124	1+
370.35011	154	
371.57940	110	1+
371.72994	166	
371.78360	208	
371.83769	212	
372.06080	288	1+
372.78312	158	
372.95688	240	1+
373.38352	256	1+
373.71944	828	1+
373.82088	532	1+
373.86984	182	1+
374.38585	156	1+
374.79724	340	
374.82264	392	1+
374.84821	170	
375.79476	168	
376.38515	258	1+
376.86573	314	1+
377.81771	174	1+
379.77196	168	1+
379.85001	490	1+
380.71714	678	1+
381.04699	260	1+
381.71957	372	1+
382.79564	214	
382.84040	254	
382.85228	302	
382.87128	168	
383.07507	206	1+
383.20492	190	1+
383.39331	270	1+
384.85014	2928	1+
385.05072	202	1+
386.77118	204	1+
386.84838	1042	1+
387.04542	300	1+
387.72033	260	
388.80266	298	1+
389.19602	518	1+
389.71150	618	1+
389.77730	364	1+
389.91783	134	1+
390.71511	440	1+
390.84134	926	
391.84211	640	
391.91944	314	1+
392.82939	454	
392.86206	608	1+
393.79941	462	
393.84277	226	
393.89184	350	1+
394.79040	244	
394.83750	582	1+
394.86156	374	1+
394.89179	444	1+
395.74182	220	
395.79667	192	
396.38433	154	
396.87418	156	
397.22312	160	1+
397.72287	388	1+
397.78395	208	1+
398.86249	240	
399.10677	160	1+
399.70727	250	
399.84541	242	
400.74476	262	1+
400.81448	338	1+
400.89954	132	1+
401.72413	276	1+
401.75317	158	1+
402.86574	1836	1+
403.87150	1134	1+
405.10993	148	1+
405.21264	238	1+
405.73062	174	
405.78036	228	1+
405.82069	176	
405.87036	586	
406.79962	346	1+
406.87466	330	
407.72417	340	1+
407.86315	5862	1+
408.09352	206	1+
408.85698	2186	1+
409.13855	246	1+
409.71929	422	
410.07735	188	
410.73004	394	
410.83800	898	1+
411.73523	230	
411.81149	668	1+
411.99065	160	
412.72890	890	1+
412.84423	1224	
413.07095	286	
413.87670	706	1+
414.18388	202	
414.78588	144	1+
415.72431	374	1+
415.84205	204	
415.86898	562	1+
415.90125	238	1+
417.75214	262	1+
418.75398	218	1+
418.84057	184	
419.13155	172	
419.80904	232	1+
420.72948	436	1+
420.81422	294	1+
421.73483	352	1+
421.88157	714	1+
422.85301	272	
422.95344	306	1+
423.86592	438	
423.95881	242	1+
424.82318	308	1+
424.87018	352	
425.73857	166	
425.88077	518	
426.74091	156	
426.86268	2168	1+
427.08429	228	1+
427.73223	2146	1+
428.84781	744	
428.88438	614	1+
429.81949	306	1+
429.83690	398	
430.73833	882	1+
430.86004	1646	1+
431.28284	208	1+
431.86840	978	1+
433.85485	496	1+
434.17912	160	
435.86230	478	1+
437.24875	330	1+
437.74261	154	
439.89402	934	1+
440.82959	212	1+
440.86142	204	1+
440.89832	526	1+
441.21744	372	1+
442.14405	216	1+
442.88399	196	
444.87209	3556	1+
445.74633	908	1+
447.24423	224	1+
447.75529	164	
447.88825	156	
448.22176	216	1+
448.89312	338	
449.87727	668	1+
450.75008	318	
450.82176	212	1+
451.75268	200	
451.87142	312	1+
453.87587	236	1+
457.90165	858	1+
460.42236	94	1+
462.74784	188	1+
462.88218	1354	1+
463.67485	160	1+
465.78028	154	
466.83572	224	1+
467.78140	376	1+
467.88858	1628	1+
468.78323	320	1+
469.14134	154	1+
471.87394	226	1+
475.23940	350	1+
476.72418	254	1+
481.22419	244	1+
483.68385	182	1+
484.90384	174	
485.89701	970	1+
486.43123	262	1+
487.89840	270	1+
488.72659	196	1+
489.16565	170	1+
492.31590	188	
495.88258	212	1+
502.77514	214	1+
502.81137	284	1+
503.24056	196	1+
504.43386	196	1+
504.71796	160	1+
505.44175	134	1+
506.19676	118	1+
506.46609	216	1+
508.26238	174	1+
509.75443	128	1+
509.85728	418	1+
510.63113	98	1+
510.79921	196	1+
512.68531	178	1+
END IONS

###FS:    #m/z: 359.96153 #charge 1+
###MS: 35
###MSMS: 38
BEGIN IONS
TITLE=Cmpd 28, +MS2(359.9615), 28.0-35.0eV, 0.8min #38
RTINSECONDS=46.8235
SCANS=35,38
PEPMASS=359.96153	262550
CHARGE=1+
183.52179	98	
204.90423	112	
205.94717	106	
208.88595	156	
208.94464	122	
209.94335	954	1+
215.41768	166	
217.87476	104	
218.49691	98	
218.91478	152	
219.43974	98	
222.95182	1894	1+
224.94724	2528	1+
224.96835	140	
226.40280	114	
226.89486	150	
226.94682	5734	1+
226.96982	170	
227.92686	190	
228.90035	148	
228.94216	5998	1+
233.04519	122	
233.95507	108	
234.92344	108	
234.94632	106	
235.81989	272	1+
238.21319	138	
238.41591	104	
238.97105	126	
240.82300	160	
240.83630	120	
240.93855	646	1+
240.96104	1596	1+
241.78651	100	
242.95809	1140	1+
243.89522	276	1+
244.95714	3842	1+
245.83274	132	
245.94106	230	
246.80326	450	1+
246.90471	210	
246.95189	3628	1+
247.02670	276	1+
247.91732	104	
249.53049	104	
250.02995	234	1+
250.95048	272	
250.96620	468	1+
251.79210	244	1+
252.83005	456	1+
252.95218	436	1+
253.00207	350	1+
253.08953	108	
253.83297	382	1+
254.90646	152	
255.84520	134	
255.87495	176	1+
256.93452	106	
257.08349	158	
258.97200	704	1+
259.80233	150	
260.00552	162	
260.96781	1298	1+
261.84202	144	
262.10020	98	
262.84061	292	1+
263.97457	432	1+
265.79705	140	
265.83130	140	
266.00122	104	
266.81253	606	1+
267.97231	288	
268.87095	100	
268.96372	170	
269.84619	132	
269.86236	96	
269.96725	1058	1+
270.11645	128	
270.84695	114	
271.79676	296	1+
271.84307	384	1+
272.02289	104	
273.83975	130	
273.87770	196	
273.96521	246	1+
275.96756	196	1+
276.04030	156	1+
276.80804	336	1+
276.84758	508	1+
277.07161	138	
278.79669	112	
278.99182	376	1+
279.10652	288	1+
279.79823	138	
280.79172	554	1+
280.86836	108	
281.84694	188	
281.85831	286	1+
281.89870	216	1+
281.97004	122	
282.79252	278	1+
283.81469	98	
283.83789	96	
283.98647	276	
284.82541	440	1+
285.79161	468	1+
285.80772	260	1+
287.05541	192	1+
287.86500	146	
287.91361	100	
289.38946	114	
289.88005	128	
290.86117	110	
290.91600	210	1+
292.43575	118	
292.80252	258	1+
292.85768	132	
292.89176	102	
293.11554	136	
293.87423	142	
294.85383	280	
295.86622	470	1+
296.80643	410	1+
296.85376	150	
296.91758	96	
297.96941	128	
298.80292	974	1+
299.86768	378	1+
300.70585	108	
300.78131	122	
301.77902	314	1+
301.80297	124	
302.78107	230	1+
302.82177	134	
302.88688	192	1+
303.15063	222	1+
303.80515	310	1+
303.82403	120	
303.88990	206	1+
303.94464	134	
305.37655	96	
306.89430	220	1+
307.28456	100	
307.81224	100	
307.88258	134	
308.28983	148	
308.60593	100	
309.79724	284	
310.87360	792	1+
311.00934	104	
311.86252	306	1+
311.93240	98	
312.97434	132	
314.80440	98	
314.81834	154	
315.80432	112	
315.85316	162	
315.90075	120	
316.81528	308	
317.81340	132	
317.87875	120	
317.88549	154	
318.80650	108	
318.86600	154	
318.93085	490	1+
320.95410	120	
321.22409	180	1+
321.81956	250	
321.86426	106	
322.75640	98	
322.83588	130	
322.89548	132	
322.92617	280	1+
323.01577	130	
323.20149	96	
324.15478	156	
324.89114	214	
325.90233	124	
326.89044	208	
327.87962	114	
328.10286	228	1+
328.18947	114	
328.88619	110	
329.87470	104	
330.87702	116	
332.83236	132	
334.87469	132	
336.74312	104	
336.89228	152	
336.94400	436	
337.39547	102	
337.94719	274	
338.79800	120	
338.86030	222	1+
339.82975	242	
340.35804	104	
340.94205	116	
341.24318	124	
342.91163	146	
345.71827	100	
346.81074	148	
347.89674	112	
348.76202	370	1+
349.86430	100	
352.77909	176	
353.75643	270	1+
354.85003	196	1+
356.77301	164	
357.80756	106	
358.20053	104	
358.77131	138	
359.26460	122	
359.80199	160	
359.96773	138	
360.18665	112	
360.76876	110	
361.71607	110	
361.75577	158	1+
363.71366	202	1+
363.97318	166	1+
364.78183	264	1+
365.31239	118	
END IONS

###FS:    #m/z: 507.84509 #charge 1+
###MS: 39
###MSMS: 40
BEGIN IONS
TITLE=Cmpd 29, +MS2(507.8451), 28.2-35.2eV, 0.9min #40
RTINSECONDS=50.5
SCANS=39-40
PEPMASS=507.84509	341888
CHARGE=1+
196.01906	476	
209.94097	246	
210.03122	314	1+
214.88447	274	1+
220.87972	184	
230.84495	202	1+
230.88892	198	
232.88596	174	1+
233.39860	188	
234.88279	546	1+
236.82289	122	1+
238.06225	186	
241.85456	318	
241.87741	210	
242.89754	310	1+
246.18258	180	
248.11873	186	
250.97049	574	
252.05423	266	1+
252.95885	212	1+
253.80382	148	1+
254.09285	364	
257.86639	166	
259.86353	180	1+
259.88156	328	1+
261.37067	258	1+
264.02402	182	1+
265.08979	178	1+
265.88585	262	1+
266.16717	454	1+
268.10840	394	1+
270.85558	164	
271.87674	318	
272.85219	812	1+
273.95743	200	
274.11531	164	
274.89783	274	1+
275.79428	326	1+
276.79271	256	1+
277.87919	212	
279.13166	1164	1+
279.37849	336	1+
279.85512	526	1+
279.90455	190	
280.38171	258	1+
280.85760	320	1+
281.84128	326	1+
282.79198	172	1+
283.87818	170	
283.93976	362	1+
285.84070	166	
286.88086	164	
287.05307	206	1+
287.85083	230	
288.87085	402	
288.88473	910	1+
289.93983	222	
290.38388	386	1+
290.86217	2294	1+
291.07891	188	1+
292.88704	298	
293.87209	3034	1+
295.87237	832	1+
296.85587	332	
296.97872	264	1+
297.81486	348	1+
298.80469	196	
298.85078	660	1+
298.88016	246	
300.01228	186	
300.10525	308	1+
300.79914	220	1+
300.85459	636	1+
301.88580	236	
302.84920	518	1+
303.82270	378	1+
303.87194	220	
304.39369	166	
305.86250	320	
306.12478	342	1+
306.91698	168	
307.83950	178	
307.89013	1388	1+
308.14146	1870	1+
308.34593	332	1+
308.86810	1442	1+
309.30265	204	1+
309.37955	194	
309.86864	950	1+
309.88940	1148	1+
310.15742	994	1+
310.93534	174	
310.95167	164	
311.82632	358	1+
311.88292	7786	1+
312.05915	180	1+
312.17414	494	1+
312.93977	164	
313.13175	276	1+
314.86376	1756	1+
314.95851	222	1+
315.80956	636	1+
315.90024	478	1+
316.81323	570	1+
316.86193	1226	1+
317.88165	542	1+
318.85801	648	1+
319.81456	304	1+
319.97717	276	1+
320.36830	276	1+
320.89117	166	
322.94324	176	1+
323.13414	212	1+
323.87386	232	
324.85844	496	
325.00053	166	
325.86170	342	
325.89728	1446	1+
326.13272	210	
326.34910	160	
326.87886	1762	1+
327.04346	178	
327.37777	432	1+
327.87975	1022	1+
328.37617	268	1+
329.86660	310	
329.89465	474	
330.87775	370	
330.89389	348	
331.79647	256	
331.87340	1608	1+
331.88323	278	
332.39788	170	
332.87577	1352	1+
332.90083	168	
332.94496	250	1+
333.85008	224	
333.88717	322	
334.13414	266	1+
334.39105	328	1+
334.77604	200	
334.81480	262	1+
334.85896	186	
334.88417	628	1+
335.84551	478	1+
335.88813	410	1+
336.28368	284	1+
337.01896	322	1+
337.37865	274	1+
337.82905	206	
337.88071	928	1+
337.95223	188	
338.00475	186	
339.34088	190	1+
339.83462	228	1+
340.86684	230	
342.17146	250	1+
342.35032	182	1+
342.77675	212	1+
342.92639	168	
343.87799	342	1+
344.83024	258	1+
345.76441	282	1+
345.91639	174	
346.83264	336	1+
346.89765	166	
347.06769	242	1+
348.01318	340	1+
348.40338	492	1+
348.90262	206	
349.01420	258	1+
349.40576	402	1+
349.81146	662	1+
350.72813	224	1+
350.78895	320	1+
350.81367	514	1+
350.88483	728	1+
352.91010	448	1+
352.97878	258	1+
353.45402	210	1+
353.84930	1168	1+
355.79500	370	1+
355.89159	332	1+
356.01748	202	
356.83268	400	1+
357.71716	330	1+
357.77608	226	1+
357.91055	352	1+
357.94576	292	1+
358.11370	272	1+
358.88528	346	1+
358.91149	256	1+
359.11283	192	1+
359.76968	434	1+
360.77272	268	1+
361.84091	192	
362.15578	162	
364.37875	250	1+
365.85981	192	
366.18371	250	
366.83876	1844	1+
367.02087	174	
367.18296	304	1+
367.70736	1388	1+
367.76655	200	
367.78589	412	1+
367.92296	164	
368.89952	468	1+
369.09577	170	1+
369.70774	272	
369.77514	530	1+
369.83645	472	
370.37078	258	1+
370.84114	232	
370.89975	306	1+
370.97868	328	1+
371.18833	436	1+
371.70819	184	
372.06090	166	
372.72919	200	
372.79932	232	
372.84905	386	
373.21674	164	1+
373.62311	154	1+
373.72078	772	1+
373.83436	188	
374.76016	230	1+
374.79192	400	1+
374.81477	406	1+
374.91168	218	1+
376.73993	216	1+
376.79339	176	
376.88498	366	1+
377.04630	274	1+
377.77198	330	1+
377.88839	244	1+
378.80966	150	1+
379.60069	240	1+
379.72646	180	
380.38502	228	1+
380.71663	268	
380.78036	180	
380.82338	230	1+
380.85242	362	1+
381.35761	166	
381.71893	176	
382.71602	232	
382.85564	188	
383.70762	422	1+
383.89262	190	
384.11736	324	1+
384.85026	2536	1+
385.72972	178	
386.35634	356	1+
386.38690	164	
386.84757	394	
387.71666	198	
387.79842	586	1+
387.84498	342	
388.33370	168	
388.73017	226	
388.80053	516	1+
388.85135	242	
389.19878	226	
389.70988	656	1+
389.86453	162	
390.73488	276	1+
390.84113	1346	
391.34629	164	
391.44805	154	1+
391.83662	1514	1+
391.90862	366	1+
391.94135	152	1+
392.86189	450	1+
393.80035	754	
394.78262	406	1+
394.83770	448	1+
394.90795	290	1+
395.07249	174	1+
395.38562	228	1+
395.87263	170	
396.76829	222	1+
397.73421	232	
397.84384	238	1+
397.90388	296	1+
398.74668	178	
398.88499	170	
398.99588	298	1+
399.71151	398	
399.81054	314	
399.85244	230	1+
400.73922	174	
402.29489	172	1+
402.86301	414	
403.87021	1332	1+
405.73341	186	
405.78973	174	
405.86814	780	
406.80848	588	1+
406.86587	426	
407.68069	206	1+
407.73079	706	1+
407.78084	174	
407.86328	5676	1+
409.08542	244	1+
409.72724	1010	1+
410.32135	270	1+
410.73181	612	1+
410.83724	1734	1+
411.80334	636	1+
411.87266	214	
412.67333	278	1+
412.73004	1128	1+
412.84755	1456	1+
413.07125	322	
413.35426	194	1+
413.43599	184	1+
413.87838	542	1+
416.87213	340	1+
417.74396	224	1+
417.87344	276	1+
418.85672	214	
419.38495	234	1+
421.88324	776	
422.75733	194	1+
422.82147	174	
422.85491	184	
422.87974	438	
422.97190	194	1+
423.20940	168	1+
423.86663	468	
424.05965	170	
424.81917	214	1+
424.87424	348	
425.12995	330	1+
425.74259	344	
425.87474	456	
426.17283	268	1+
426.74331	166	
426.85963	2128	1+
426.93266	326	
427.02231	210	1+
427.73256	1662	1+
427.79452	166	
428.38720	180	1+
428.79838	408	1+
428.84161	1086	1+
428.88559	1084	1+
430.73947	654	1+
430.85874	1738	1+
431.86358	1128	1+
432.37339	184	1+
432.77622	278	1+
433.81118	238	1+
434.88636	394	1+
435.75763	338	1+
435.86039	212	
439.89360	442	
440.89009	224	
441.22225	204	1+
442.87732	162	
444.87137	3984	1+
445.74096	792	1+
446.88367	218	
447.75543	454	1+
447.87926	178	
448.75089	436	1+
449.87677	1022	1+
450.74528	188	
450.76908	268	
450.81698	176	1+
451.75478	272	1+
451.87140	198	1+
455.74807	194	1+
457.69917	240	
457.90398	902	1+
459.22571	242	1+
459.80599	168	1+
462.88386	1158	1+
464.17335	210	1+
464.78947	226	1+
464.88418	248	1+
467.70844	152	1+
467.88657	1288	1+
468.77481	362	1+
474.78374	230	
475.24351	210	
476.19537	248	1+
476.89900	180	
481.65272	172	1+
482.26234	212	1+
485.89926	1122	1+
487.89986	168	
488.44774	142	1+
488.71463	198	1+
488.79010	316	1+
489.19178	206	1+
490.90270	166	1+
491.80065	592	1+
492.82385	170	
493.83958	200	1+
499.72646	270	1+
499.76904	194	1+
504.80174	226	1+
505.15438	90	1+
506.31534	202	1+
507.86412	234	
508.62680	186	1+
508.91651	186	1+
509.86279	314	1+
510.61942	142	1+
511.75366	154	1+
END IONS

###FS:    #m/z: 336.94557 #charge 1+
###MS: 39
###MSMS: 41
BEGIN IONS
TITLE=Cmpd 30, +MS2(336.9456), 28.0-35.0eV, 0.9min #41
RTINSECONDS=51.274
SCANS=39,41
PEPMASS=336.94557	339328
CHARGE=1+
118.51383	98	
122.86799	130	
149.67980	98	
185.92359	118	
189.86363	238	
196.88471	108	
199.99465	96	
205.95126	234	
207.87285	148	
208.88377	120	
210.88293	544	1+
211.94444	5386	1+
211.98018	148	
212.39056	90	
212.87808	2946	1+
213.41565	88	
213.93880	2772	1+
215.88594	1240	1+
215.93701	300	1+
215.96842	92	
217.88291	420	
217.93547	140	
218.83995	158	
221.91514	92	
223.95861	446	1+
224.97505	108	
225.78787	94	
226.89430	186	
227.78816	136	
227.88986	718	1+
229.95441	4250	1+
230.88869	4734	1+
231.94978	2718	1+
232.04901	118	
232.12626	108	
233.83388	90	
233.89855	610	1+
233.94761	484	1+
234.12186	102	
234.13915	92	
234.81630	206	1+
235.86702	182	
235.89665	208	
237.05456	106	
237.22296	124	
237.88624	146	
238.48989	92	
240.37690	88	
240.83353	250	1+
241.89854	94	
241.93454	88	
242.15909	92	
242.78950	134	
246.90587	368	
246.97577	412	
247.46079	92	
247.96416	1108	1+
248.80694	104	
248.89928	1674	1+
249.04550	260	1+
249.96076	638	
250.82960	206	
250.94897	108	
251.82569	130	
251.83852	164	
251.90932	258	
251.96274	166	
252.07211	130	1+
252.83807	146	
252.96932	3610	
253.90431	1088	1+
253.97106	98	
254.96459	1150	1+
254.98751	102	
255.07479	336	1+
255.44985	96	
256.88059	98	
256.90750	164	
256.96296	472	1+
257.79823	310	1+
258.14153	166	
258.34658	102	
258.90625	230	
258.94906	90	
259.85259	232	1+
259.90100	128	
259.95841	128	
260.78977	122	
260.82688	114	
262.84475	116	
263.00494	198	1+
263.13916	92	
263.82726	452	1+
265.40654	92	
265.96498	92	
267.80432	90	
267.83839	276	
267.85647	92	
267.91529	156	
267.94225	154	1+
268.83870	1612	1+
269.79630	412	1+
269.91406	126	
270.97965	428	1+
271.83920	210	1+
271.91652	516	
271.96011	110	
272.86277	216	1+
272.88347	202	1+
272.95625	98	
272.97862	160	
273.42271	98	
273.79232	226	
273.95445	96	
275.79378	148	
275.80803	94	
276.39041	90	
276.81620	118	
276.86618	110	
276.89325	356	1+
277.00904	92	
277.83531	202	
277.84863	124	
278.83705	638	1+
279.88806	186	1+
280.36379	94	
280.58497	102	
280.79332	94	
281.05137	234	
281.78805	102	
281.85749	206	1+
282.99103	210	1+
283.05660	94	
283.78982	268	1+
283.89396	118	
284.35976	98	
285.85006	294	
285.87040	178	
286.84926	1738	1+
287.80389	144	
288.47228	90	
288.82369	138	
288.87722	198	1+
288.90368	102	
289.78277	118	
290.05514	100	
290.58255	138	
290.85815	156	
291.86200	452	1+
292.80411	212	
293.10560	224	1+
293.84884	262	1+
293.87372	360	1+
293.99983	108	
294.30249	122	
296.80714	432	1+
296.86607	136	
296.94586	158	
297.83838	88	
297.88704	108	
297.97368	92	
298.87322	164	1+
299.79191	96	
300.79727	92	
301.06060	128	
301.42383	96	
302.00669	130	
303.80944	176	1+
303.85974	524	1+
304.26365	100	
304.86602	548	1+
305.87253	368	1+
308.29288	96	
308.86539	108	
308.88710	302	1+
309.07566	90	
309.34113	112	
309.86802	314	
310.87226	492	1+
310.91465	92	
311.14580	94	
311.53338	104	
312.90026	104	
314.82102	114	
315.76017	184	
315.84714	166	
316.81593	276	1+
320.79056	98	
320.81630	268	1+
320.84354	172	1+
323.30709	136	
323.49024	90	
324.76350	242	1+
324.83081	206	1+
324.89454	186	
324.94520	252	1+
327.30021	92	
327.89587	110	
328.89031	368	1+
329.87065	94	
330.87863	94	
331.08947	124	
332.89692	118	
333.86839	106	
335.83148	212	1+
336.09896	166	
336.39055	98	
337.95549	94	
339.82623	268	
340.59234	94	
342.18454	94	
342.38646	100	
END IONS

###FS:    #m/z: 359.96136 #charge 1+
###MS: 39
###MSMS: 42
BEGIN IONS
TITLE=Cmpd 31, +MS2(359.9614), 28.0-35.0eV, 0.9min #42
RTINSECONDS=52.0465
SCANS=39,42
PEPMASS=359.96136	275034
CHARGE=1+
62.50463	102	
180.96085	106	
191.49483	96	
205.94762	158	
206.89162	98	
207.40601	156	
207.95286	122	
209.88652	138	
209.92547	108	
209.94396	1244	
211.90482	252	1+
215.41680	104	
216.41194	152	
216.88998	100	
218.91352	244	
219.41599	170	
220.95523	174	
221.89101	212	
222.88460	280	1+
222.95155	2114	1+
224.94702	3084	1+
226.10254	82	1+
226.89249	120	
226.94704	7788	1+
226.97546	134	
227.93199	272	
228.89218	212	
228.90804	112	
228.94199	6570	1+
230.89318	136	
232.87136	146	
233.83773	98	
233.85773	240	1+
233.93304	296	1+
234.89004	100	
234.93654	228	1+
235.82337	492	
238.93951	120	
239.06881	126	
239.42681	146	
240.79309	148	1+
240.83163	148	
240.94076	686	1+
240.96183	2230	1+
241.90299	226	1+
242.88001	108	
242.95884	1274	1+
243.92876	106	
244.85401	108	
244.95658	3562	1+
244.99159	190	1+
245.83815	104	
245.94117	96	
245.97312	98	
246.80560	108	
246.95228	4334	
247.39724	108	
247.79312	96	
247.98437	120	
248.06952	120	
248.80182	246	
249.09532	222	
249.12191	96	
249.83610	210	1+
250.94854	268	
250.97163	246	
251.07106	110	
252.24881	96	
252.79796	196	1+
252.86457	194	1+
252.96848	116	
253.08223	364	1+
253.83231	502	1+
254.01812	114	
255.80307	98	
256.79366	98	
256.90285	122	
258.83164	140	
258.84571	178	
258.88525	98	
258.91348	122	
258.97170	302	
259.84697	156	
259.96655	1102	1+
260.96862	924	1+
262.12324	136	
262.95088	110	
262.96899	104	
263.83034	278	
263.88454	162	
263.98003	198	
264.81532	112	
264.87671	136	
264.97789	106	
265.90608	98	
265.97827	240	
266.81512	264	
267.81257	134	
267.97494	470	
267.99651	166	
268.80324	116	
268.83981	108	
268.86896	108	
268.96285	674	1+
269.43052	100	
269.79621	128	
269.96717	558	1+
270.88220	108	
271.04958	104	
271.39526	100	
271.80166	264	
271.85024	384	1+
273.11577	172	1+
273.96626	246	1+
275.79481	130	
276.02343	284	1+
276.80864	96	
276.85026	96	
277.04832	118	
277.08906	324	1+
277.80653	214	
277.92013	186	
278.79791	140	
278.92543	118	
278.95744	226	1+
279.38928	114	
279.79391	200	
279.83682	258	1+
279.96463	148	1+
280.11069	208	1+
280.36483	100	
280.79506	780	1+
280.86737	284	1+
281.99381	282	1+
282.79377	122	
283.82741	150	
283.85957	204	1+
283.98210	234	
284.82261	146	
284.88573	146	
286.00109	208	1+
286.34061	100	
287.85859	144	
288.80697	154	
289.07845	140	
289.85609	272	1+
290.78963	274	1+
291.79365	162	1+
291.79953	110	
292.86298	102	
293.80492	102	
293.98106	150	
294.85934	262	1+
296.38840	100	
296.81200	228	
296.96588	216	1+
297.81035	188	
297.84897	138	
297.87358	302	1+
297.91439	100	
298.80493	732	1+
298.82696	110	
298.85260	248	1+
300.78749	292	1+
301.13344	96	
301.86790	106	
302.85897	244	1+
303.01988	224	1+
303.44218	218	1+
303.80307	212	1+
304.87776	126	
306.89406	134	
308.81426	126	
308.86930	98	
309.79626	196	
310.87671	438	1+
312.03514	212	1+
312.86406	320	1+
314.82339	132	
316.81636	342	1+
317.88581	462	1+
318.93475	476	1+
319.31590	232	1+
319.87229	444	1+
320.14595	220	1+
320.89718	106	
320.93264	118	
322.80421	108	
322.92719	170	
323.01540	224	
323.12834	150	
328.92163	98	
330.93795	98	
331.06782	136	
332.81545	100	
333.86888	108	
334.83122	120	
334.89317	262	1+
335.76215	186	1+
336.90285	228	1+
336.94524	504	
337.09083	170	1+
337.81091	100	
337.94763	302	
340.93688	208	
341.82826	104	
342.88686	140	
345.57803	112	
346.76049	116	
348.89354	96	
350.30494	100	
351.33302	104	
351.89924	112	
352.88566	226	
353.95186	212	1+
355.92879	100	
356.76886	254	1+
359.86077	162	1+
362.81094	132	1+
364.78699	124	
365.05650	130	1+
365.32997	192	1+
END IONS

###FS:    #m/z: 322.92973 #charge 1+
###MS: 43
###MSMS: 44
BEGIN IONS
TITLE=Cmpd 32, +MS2(322.9297), 28.0-35.0eV, 0.9min #44
RTINSECONDS=55.736
SCANS=43-44
PEPMASS=322.92973	3163182
CHARGE=1+
189.86284	140	
192.88995	288	1+
194.88918	148	
196.88299	84	
202.45237	100	
204.61759	86	
205.94886	450	
206.03774	84	
209.05948	82	
210.85425	104	
210.87980	120	
212.89972	262	1+
220.94946	120	
221.42351	82	
221.89248	144	
221.92794	84	
222.14404	84	
222.37078	86	
222.42401	92	
222.95310	128	
223.81717	104	
223.86758	122	
223.95765	558	1+
226.37901	88	
227.95369	92	
228.10224	102	
228.89749	106	
228.93413	102	
229.82319	204	1+
230.54549	82	
230.88940	562	1+
230.90549	120	
232.89676	84	
233.89680	86	
234.99480	88	
235.87996	140	
236.38403	84	
236.46185	88	
237.59185	86	
237.91233	128	
238.93823	170	
239.05766	102	
239.78825	118	
239.88668	82	
240.78816	92	
240.82059	252	
240.94072	2712	
241.88107	134	
241.93925	8246	1+
242.12578	86	
242.85272	242	1+
242.94169	5900	1+
243.20719	86	
243.81971	528	1+
243.87992	112	
244.34921	90	
244.84170	84	
244.88670	148	
244.93927	1742	1+
246.97383	664	1+
247.08079	100	
247.54447	82	
248.16434	94	
248.85116	128	
248.89894	198	1+
249.88626	344	1+
249.92011	82	
249.96494	98	
250.94691	124	
251.06967	106	
251.10303	132	
251.58432	86	
251.78512	94	
252.07174	118	
253.78864	186	1+
253.83638	84	
253.90746	88	
253.94288	96	
255.92410	102	
257.44147	106	
257.79548	110	
258.80282	276	
258.83231	320	
259.79774	122	
259.91209	106	
260.33998	86	
260.82788	740	1+
260.93276	92	
261.06774	106	
261.82788	434	1+
262.79933	290	1+
262.84248	116	
264.07483	96	
265.83621	256	1+
265.91503	88	
266.34989	86	
267.93889	122	
268.95728	100	
270.80053	120	
270.85160	178	
271.84670	146	
272.84843	196	
273.79249	650	1+
273.81810	162	
273.92988	84	
273.98697	84	
275.06513	92	
275.81509	126	
275.84486	324	1+
275.87411	98	
276.81407	114	
277.19958	86	
277.82542	84	
278.91208	94	
279.09067	796	1+
279.35634	84	
280.10840	120	
280.79501	416	1+
281.91007	130	
282.98661	196	
283.06781	128	
283.79301	264	1+
283.84750	196	
283.86852	152	
284.29444	332	1+
284.87037	124	
285.78599	178	
285.92602	94	
286.79025	336	1+
286.91616	384	1+
286.96947	118	
288.42278	98	
289.25968	104	
289.78687	144	
289.87601	112	
290.86729	138	
291.80554	178	
291.95201	84	
293.84978	132	
294.84726	100	
295.42920	92	
295.91091	94	
296.81008	134	
296.86332	230	1+
297.06210	130	
298.91130	98	
299.78694	376	1+
299.85467	114	
300.84159	84	
302.40953	82	
302.86892	372	1+
304.38594	106	
304.75835	108	
304.91730	106	
306.26961	88	
306.43402	114	
306.50834	84	
306.75123	82	
306.88322	368	1+
306.89653	138	
307.79771	570	1+
308.29436	194	
309.30930	84	
309.82692	86	
309.88697	138	
309.93547	94	
310.87828	394	1+
311.12175	92	
311.85841	92	
311.88106	240	1+
312.86400	82	
314.82138	104	
314.88870	102	
315.39438	100	
315.82052	134	
319.87957	116	
320.33342	100	
321.87786	116	
321.96774	168	1+
323.23956	146	
323.80925	106	
324.23960	82	
324.89138	314	1+
325.83109	84	
326.89956	200	
327.87964	338	1+
END IONS

###FS:    #m/z: 340.94038 #charge 1+
###MS: 43
###MSMS: 45
BEGIN IONS
TITLE=Cmpd 33, +MS2(340.9404), 28.0-35.0eV, 1.0min #45
RTINSECONDS=56.5065
SCANS=43,45
PEPMASS=340.94038	1257364
CHARGE=1+
184.51432	90	
192.92949	160	
196.88625	98	
205.94987	320	1+
208.61892	92	
208.87597	344	1+
208.95686	128	
210.93490	114	
212.87519	158	
213.87558	482	
213.93903	1080	1+
214.89175	226	
215.88689	884	
215.93707	264	
216.88235	1088	1+
217.88234	642	1+
220.37994	110	
223.95945	140	
225.88254	176	1+
225.97157	136	
226.89941	188	1+
228.94618	118	
230.38717	92	
230.88615	1368	1+
231.88843	960	1+
231.94881	964	1+
231.97473	94	
232.38349	92	
233.89759	636	1+
233.94552	364	
235.87354	134	
235.89377	386	1+
235.94483	106	
236.80515	114	
236.86446	114	
237.90926	114	
239.11985	102	
239.95321	150	
240.05304	96	
240.83818	126	
240.88310	148	
242.88270	98	
243.82757	250	1+
243.89645	108	
244.07468	90	
244.78751	156	
244.93683	104	
244.95998	164	
246.43810	134	
246.97695	352	1+
247.91676	90	
248.90184	114	
248.98867	138	
249.89752	186	
249.95913	428	1+
250.90529	106	
250.99221	216	1+
251.50653	90	
252.38549	90	
253.96202	132	
254.01718	114	
254.15622	112	
254.96774	842	1+
255.07648	432	1+
255.14323	96	
255.78038	164	1+
255.80675	104	
255.90862	462	1+
256.79321	248	1+
256.91188	326	1+
256.96542	162	
257.84742	96	
258.84468	376	1+
259.95764	110	
260.50236	100	
260.98206	128	
261.79266	182	1+
261.84142	268	1+
265.99712	204	1+
268.13428	90	
269.79733	110	
269.85175	114	
270.36467	92	
270.80084	90	
270.85592	92	
271.91260	210	1+
272.83874	464	1+
272.93307	194	
273.79345	162	
274.81509	108	
274.89352	154	
275.08188	94	
275.80626	262	
275.93750	232	1+
276.85448	360	
277.02942	104	
277.40395	102	
277.79812	290	1+
277.86444	174	
278.84278	244	
278.85304	300	1+
278.88978	102	
279.27906	130	
280.25895	112	
280.85167	92	
281.00268	104	
281.04388	272	1+
281.12913	96	
282.27854	110	
282.83836	166	
282.87331	148	
282.97143	110	
283.78895	140	
285.84866	102	
285.87552	136	
286.41923	164	
286.43700	148	
287.91316	158	
287.98217	90	
288.06466	126	
288.74327	104	
289.10044	90	
289.42587	96	
289.79371	126	
289.85251	90	
289.88139	228	
290.78551	144	
290.80093	478	1+
290.86408	92	
291.43914	120	
291.80627	262	1+
292.43954	188	
292.87109	118	
292.93571	166	
293.87131	90	
294.86558	168	
295.02951	98	
297.80764	156	
297.86196	204	1+
297.97784	96	
298.82232	100	
299.78363	316	
300.86953	280	1+
301.80919	90	
301.94507	220	1+
302.12344	118	
302.75432	100	
303.82595	92	
304.91870	154	
305.27340	114	
305.87224	118	
306.43106	124	
306.87055	134	
307.79901	164	
307.88684	194	
308.30836	94	
308.43771	100	
308.88176	162	
309.37408	100	
309.81060	96	
310.87696	292	
311.80995	118	
311.86136	128	
311.88336	182	
312.80149	182	
312.86669	372	1+
313.47149	96	
313.83129	234	1+
314.08542	92	
317.36226	114	
317.92917	108	
319.76782	92	
321.87033	100	
324.89307	482	1+
324.95531	102	
326.17455	206	1+
326.89250	324	1+
327.36018	114	
328.24495	92	
328.88308	102	
329.88207	90	
330.81392	184	
331.75261	136	
333.06114	92	
333.87299	106	
335.79396	94	
338.77216	142	
339.85925	166	
340.04214	90	
340.29818	156	
340.84859	128	
340.91259	318	1+
342.90431	110	
END IONS

###FS:    #m/z: 363.95648 #charge 1+
###MS: 43
###MSMS: 46
BEGIN IONS
TITLE=Cmpd 34, +MS2(363.9565), 28.0-35.0eV, 1.0min #46
RTINSECONDS=57.2785
SCANS=43,46
PEPMASS=363.95648	702192
CHARGE=1+
66.29840	106	
182.86872	116	
189.86114	848	1+
191.85709	364	
196.88425	372	1+
198.66511	104	
203.93324	132	
205.87884	96	
205.94802	150	
207.87215	512	1+
208.39224	100	
209.94283	1414	1+
210.88346	560	1+
212.41196	100	
212.87812	4390	1+
213.02076	96	
216.41212	280	
220.97224	126	
221.94607	118	
222.95154	1062	1+
224.89768	152	
224.94849	1868	1+
225.88304	114	
226.03335	136	1+
226.84132	114	
226.87423	106	
226.89276	200	
226.94705	8274	1+
227.44089	98	1+
227.89209	126	
227.92193	154	
228.89410	924	1+
228.94176	7606	1+
229.03593	146	1+
229.19887	124	1+
229.82723	184	1+
230.79555	154	
230.82773	210	1+
230.88909	6582	1+
231.50714	96	
232.05683	100	
232.88322	924	1+
232.98495	98	
234.87989	354	
235.82441	126	
236.12062	208	1+
236.72390	130	
236.90433	136	
237.05585	136	
237.16118	120	
238.06129	170	1+
238.79542	164	
238.94012	116	
239.92768	118	
240.82087	122	
240.83422	130	
240.89096	248	1+
240.93990	418	
240.96233	1364	1+
241.09010	122	
241.93915	446	
242.94132	1550	1+
242.95843	850	1+
243.82095	150	
244.82150	178	
244.95705	4116	1+
245.93994	276	
246.57298	114	
246.90478	248	
246.95244	3776	1+
246.97573	328	1+
247.39009	164	
247.80421	100	
247.90724	204	
248.06902	278	1+
248.80137	576	1+
248.90012	2678	1+
249.42532	106	
250.89862	624	1+
250.94998	138	
250.96992	116	
251.97399	138	
252.07941	102	
252.79554	116	
253.39899	102	
253.82905	276	1+
253.90338	388	1+
254.05240	118	
255.06698	146	
255.79257	204	1+
257.83212	104	
258.79700	140	
258.83520	294	
258.97353	174	
259.40754	100	
259.84341	152	
260.83586	112	
260.96886	776	1+
261.82962	506	1+
262.80017	130	
262.82654	276	1+
262.96642	126	
264.07815	114	
264.82305	140	
265.08525	334	
265.90538	164	
266.81564	300	
266.86114	146	
266.91552	224	1+
266.97709	134	
267.78122	254	
267.81122	168	
267.97440	402	1+
268.79016	110	
268.80931	148	
268.96313	1098	1+
269.80796	102	
269.83802	120	
269.96759	906	1+
270.86898	98	
271.84469	614	1+
271.91473	382	
271.95596	148	
273.78972	138	1+
274.40425	260	1+
274.82963	108	
275.81057	146	
276.01803	142	
276.85392	106	
277.85047	154	
278.39245	100	
278.80116	150	
279.09961	316	
279.85161	358	1+
279.87585	214	1+
279.92119	376	1+
280.79223	872	1+
280.92374	264	1+
281.10838	240	1+
282.79070	348	1+
282.80839	146	
282.82972	96	
282.97872	322	1+
283.07403	130	
283.18870	100	
283.85284	402	
283.98078	236	1+
284.10165	254	1+
284.82104	416	1+
284.88975	144	
285.15911	128	
285.84542	754	1+
285.93131	170	1+
287.87795	144	
288.84313	224	1+
289.78426	490	1+
290.78667	418	1+
293.12327	184	
293.47677	100	
294.28375	130	
294.85806	612	1+
295.44618	118	
296.81043	194	
297.81525	148	
298.80225	1172	1+
298.86036	334	1+
300.80169	1166	1+
301.86048	462	1+
303.80761	214	
303.85519	1654	1+
304.12444	172	1+
304.80377	142	
305.38484	104	
307.13264	180	
307.28902	100	
308.79727	192	1+
308.87555	108	
312.88272	108	
313.89144	102	
314.28965	96	
314.81938	162	
314.83667	146	
315.81730	110	
316.81262	444	1+
318.81715	456	1+
318.87348	268	1+
318.93236	118	
319.05572	124	
319.82060	388	1+
319.95901	108	
320.81013	128	
321.13465	122	
321.81682	932	1+
321.86582	436	1+
321.88696	154	
322.92835	204	
324.01897	152	
324.89412	208	
325.86281	108	
325.88089	150	
326.75998	264	1+
326.87133	420	
327.71576	96	
327.83147	100	
327.88986	342	1+
328.89138	236	1+
328.95304	104	
329.87001	100	
330.81051	96	
330.88549	100	
336.74486	100	
336.94569	616	1+
337.83373	110	
339.82825	526	1+
340.93946	240	1+
341.76689	214	1+
342.06500	152	
342.89893	142	
344.41106	130	
344.88704	126	
346.90129	216	1+
347.90888	150	1+
349.54003	118	
349.83216	144	
349.91571	262	1+
352.62350	110	
352.89154	114	
353.65720	108	
355.16241	108	
355.84075	100	
356.66120	126	
356.87471	98	
359.71881	96	
361.78538	128	
362.71021	138	
362.82931	364	1+
363.83244	306	1+
363.96514	206	1+
367.73021	214	1+
368.78572	288	1+
END IONS

###FS:    #m/z: 322.92966 #charge 1+
###MS: 47
###MSMS: 48
BEGIN IONS
TITLE=Cmpd 35, +MS2(322.9297), 28.0-35.0eV, 1.0min #48
RTINSECONDS=60.961
SCANS=47-48
PEPMASS=322.92966	3063262
CHARGE=1+
72.69677	104	
185.97360	86	
193.16529	84	
196.88743	96	
201.04328	212	1+
205.01384	174	
205.95146	190	
207.92025	104	
207.97117	118	
209.85528	80	
210.90057	114	
211.89298	272	1+
212.87946	220	
212.89308	176	1+
219.01254	86	
221.94544	204	
222.94892	152	
223.96109	450	1+
224.06428	90	
225.05555	80	
225.88646	82	
226.90185	82	
227.93149	82	
227.96119	84	
229.82624	92	
230.81941	80	
230.83654	86	
230.88760	184	
230.90545	142	
230.95764	90	
231.51253	106	
232.03229	182	1+
232.36687	98	
232.91222	94	
234.91752	98	
235.79337	106	
235.82239	132	
237.05658	90	
238.94022	218	
238.96756	82	
239.07866	308	1+
239.78688	122	
239.80200	98	
240.94021	2472	
240.96033	496	1+
241.78592	162	1+
241.94138	2658	
242.04346	106	
242.82992	120	
242.88059	154	
242.94075	7244	1+
243.49951	82	
243.82096	126	
243.88271	92	
244.44679	94	
244.81941	592	1+
244.93987	1660	1+
245.44338	80	
245.97059	826	1+
246.85836	80	
246.97439	714	1+
249.83231	90	
250.93386	84	
250.94506	94	
251.06903	384	1+
251.92385	106	
251.94490	78	
252.07091	276	1+
252.91579	96	
253.36367	86	
253.72551	82	
253.83021	120	
255.78154	260	
255.83041	112	
256.89788	158	
256.97452	84	
257.33349	90	
257.79722	192	
257.93634	102	
258.83226	192	
259.33795	402	1+
259.90456	80	
259.93026	86	
260.84089	176	
261.82938	846	1+
261.86370	82	
262.53829	88	
263.43397	80	
263.97939	228	
265.05620	136	
266.03323	86	
266.99368	78	
267.51122	102	
267.87303	82	
267.89694	80	
267.97350	78	
268.86052	92	
269.79757	262	1+
269.96716	158	
271.03937	78	
271.36483	88	
271.84829	204	
272.38340	86	
272.84631	88	
273.79209	252	
276.46998	104	
276.80883	216	1+
276.84861	352	1+
277.02195	126	
277.79785	86	
278.02153	100	
278.90499	90	
279.09061	810	1+
279.41191	86	
279.79986	162	
280.80362	96	
281.11784	80	
281.79309	240	
281.81421	86	
282.86016	98	
282.88704	82	
283.06856	216	
283.78778	202	
283.86722	80	
284.29406	140	
284.79359	172	
284.89690	80	
284.93602	92	
285.30897	88	
287.81208	242	1+
288.89585	80	
289.52032	88	
289.78816	340	1+
289.85379	196	1+
289.87850	242	1+
291.78294	82	
291.79926	288	1+
291.81727	80	
292.43360	94	
292.80028	170	1+
292.86085	166	
293.08284	82	
293.85215	94	
294.85400	214	
294.87687	96	
295.07696	90	
295.25839	80	
295.81347	104	
296.80817	188	
297.79160	84	
297.91661	110	
298.85426	254	1+
299.78461	506	1+
299.88350	226	
299.94834	78	
300.72336	104	
301.14246	80	
302.83036	80	
303.06329	104	
305.08900	82	
305.58883	90	
305.80202	130	
306.13018	84	
306.24406	96	
306.77521	80	
306.88495	502	1+
307.79904	790	1+
307.89100	296	1+
308.29170	364	
308.87296	96	
310.81369	260	1+
310.87665	548	1+
311.75910	80	
311.85532	146	
312.83955	142	
312.86985	110	
315.82381	184	1+
316.89650	88	
317.86920	84	
318.82377	114	
318.86496	96	
320.30468	80	
320.76099	94	
320.81297	236	1+
321.85834	136	1+
322.82413	182	1+
322.96703	86	
323.89371	518	1+
324.76830	140	1+
324.89308	358	1+
325.13448	92	
325.17634	204	1+
END IONS

###FS:    #m/z: 340.94030 #charge 1+
###MS: 47
###MSMS: 49
BEGIN IONS
TITLE=Cmpd 36, +MS2(340.9403), 28.0-35.0eV, 1.1min #49
RTINSECONDS=61.7335
SCANS=47,49
PEPMASS=340.94030	1188802
CHARGE=1+
188.86357	194	1+
192.92732	112	
193.94109	100	
196.88588	368	1+
202.87416	110	
207.87025	136	
207.98998	84	
209.94585	160	
210.94084	120	
212.87622	922	1+
213.93818	1402	1+
214.86366	130	
215.41844	94	
215.88544	844	1+
217.88221	560	
219.41433	88	
219.54537	100	
220.11706	92	
221.89241	162	
223.95887	424	
226.39592	86	
226.86812	138	
226.94477	288	1+
228.93898	122	
230.13007	92	
230.88624	1650	1+
231.92310	104	
231.94776	1544	1+
233.89628	552	1+
235.01925	112	
235.15286	100	
235.86984	150	
235.89208	316	1+
235.94798	136	
237.83264	86	
238.02330	350	1+
238.49013	90	
240.23230	144	
240.88443	114	
241.83971	308	
241.93718	142	
242.45455	108	
242.82631	416	1+
242.93719	154	
243.01105	90	
243.45922	96	
243.63926	102	
243.82948	358	1+
246.89896	92	
246.94737	100	
246.97533	206	
248.63442	100	
248.90013	258	
248.97048	88	
249.40799	116	
249.90559	180	
249.96011	348	1+
250.67954	114	
251.95975	242	
254.96389	1188	1+
255.07883	90	
255.90310	140	
256.91269	100	
257.79760	390	
258.40007	86	
258.84483	210	
258.88291	174	
258.90547	210	1+
259.43933	102	
259.79349	154	
259.84560	132	
259.95276	288	
260.43894	112	
260.84443	184	
260.87108	94	
261.83787	142	
262.79630	126	
264.06211	94	
265.18657	146	
265.89317	104	
266.83457	92	
266.84370	210	1+
266.96715	92	
267.13534	116	
268.80818	92	
269.80141	86	
269.81792	96	
269.96108	146	
270.79420	286	1+
270.90623	238	1+
271.41169	86	
271.81746	162	
271.84415	500	1+
272.84658	288	1+
272.93467	124	
272.97816	310	
273.46889	84	
273.79530	256	1+
274.85799	142	
276.84384	392	1+
276.85870	502	1+
279.85390	210	
279.96558	180	1+
280.78478	172	1+
280.80930	138	
280.85143	200	
281.06444	90	
281.89074	88	
282.43506	86	
282.96898	110	
283.35565	148	
283.78723	124	
285.86690	90	
286.42737	174	
286.91403	88	
287.90706	86	
289.52621	86	
289.78979	122	
290.78859	142	
290.86335	100	
290.87973	138	
291.80278	200	
294.86111	268	1+
294.88935	98	
294.92922	100	
295.57484	86	
296.85159	96	
296.87583	130	
297.42278	88	
297.85042	278	1+
298.13923	86	
298.80132	146	
298.85290	238	1+
299.05782	122	
299.78222	300	1+
299.88073	218	1+
301.80292	114	
302.91960	92	
303.80398	118	
303.87624	316	1+
303.94704	114	
304.85953	90	
306.88541	118	
307.80281	358	
307.89043	158	
308.86009	94	
308.88399	142	
309.04768	154	
309.59124	148	
309.81497	238	
310.80662	160	
310.87706	652	1+
310.92241	100	
311.80533	512	1+
311.99611	100	
312.80704	370	1+
312.85975	92	
314.86644	152	
315.85994	122	
316.03578	92	
316.31539	100	
319.81267	106	
319.88972	92	
321.82248	170	
321.88427	192	1+
323.30472	122	
324.89614	186	
325.78920	248	1+
325.84664	96	
325.90656	124	
326.04291	166	
326.17616	90	
326.86048	98	
327.36675	110	
328.19168	142	
328.83875	96	
328.89018	228	1+
329.75400	156	
330.82091	386	1+
331.75602	96	
333.40390	106	
335.96435	92	
336.40643	90	
336.86453	270	1+
338.40455	88	
340.29561	86	
341.30664	86	
343.73166	88	
346.09621	118	
346.27458	88	
END IONS

###FS:    #m/z: 363.95649 #charge 1+
###MS: 47
###MSMS: 50
BEGIN IONS
TITLE=Cmpd 37, +MS2(363.9565), 28.0-35.0eV, 1.1min #50
RTINSECONDS=62.5055
SCANS=47,50
PEPMASS=363.95649	623036
CHARGE=1+
46.57250	100	
52.33324	114	
86.05928	96	
185.86441	286	1+
189.86205	500	1+
191.01422	92	
191.85773	1212	1+
196.01754	126	
196.88342	318	1+
196.94322	104	
205.87654	118	
207.87410	478	1+
207.94894	152	
209.94314	1580	1+
210.88321	540	1+
211.66649	100	
212.02579	92	
212.87895	4228	1+
216.41108	132	
216.90810	160	
216.92063	104	
217.91381	138	
218.91385	286	
221.93896	94	
222.95151	1274	1+
224.87684	94	
224.92515	102	
224.94887	1458	1+
225.88368	326	1+
225.97513	158	1+
226.81736	136	1+
226.94622	7918	1+
227.78999	256	1+
227.83312	112	
227.88778	104	
227.93100	336	
228.89396	726	1+
228.94177	8400	1+
229.10637	96	
230.07318	88	1+
230.79123	110	
230.83011	100	
230.88924	6672	1+
231.03044	182	1+
231.40582	98	
231.98721	96	
232.88496	804	1+
232.97166	100	
234.88044	638	
238.79609	90	
239.42459	248	
240.93872	334	
240.96175	996	1+
241.94156	720	
242.82011	278	1+
242.94089	1358	1+
242.95819	1098	1+
243.83348	274	1+
243.89444	118	
244.88532	92	
244.93845	324	
244.95626	3594	1+
245.93801	162	
246.02576	208	1+
246.43779	92	
246.82738	246	1+
246.90739	468	1+
246.95251	5982	1+
247.84258	308	1+
248.49698	98	
248.80628	168	
248.84790	222	1+
248.89928	1954	1+
249.52387	90	
249.79896	242	1+
250.06420	224	1+
250.90790	332	1+
250.96473	180	
252.88743	260	
253.09162	232	1+
253.83570	116	
253.90426	854	1+
254.12259	142	1+
254.55055	114	1+
256.00058	192	1+
258.15119	130	
258.83842	384	1+
258.97199	252	
259.90545	134	
260.33776	92	
260.83083	98	
260.96922	788	1+
261.82842	198	
262.83316	132	
263.82954	238	
264.82347	166	
265.08429	110	
265.41263	92	
265.78721	92	
265.81199	166	
265.82410	144	
265.97500	200	
266.36392	110	
266.81085	760	1+
266.97456	136	
267.77998	136	
267.85222	150	
267.97319	858	1+
268.13940	114	
268.90702	96	
268.96092	976	1+
269.02212	132	
269.84456	106	
269.91881	176	
270.79731	178	1+
270.82022	132	
270.94020	98	
271.42435	108	
271.48660	92	
271.91638	418	1+
272.84576	398	1+
274.79079	240	1+
274.81112	130	
275.75568	120	
276.85325	134	
277.85056	454	1+
278.79685	118	
278.85240	324	1+
278.96091	176	1+
279.10356	256	1+
279.39978	92	
279.79893	194	
280.79310	746	1+
280.99897	164	1+
281.89071	154	
282.78571	594	1+
282.94513	108	
283.78783	410	1+
283.85081	186	
283.98755	104	
284.82286	114	
284.84616	120	
285.84686	746	
286.00233	216	1+
286.81114	344	1+
286.97134	96	
287.26177	96	
289.88307	108	
290.78659	414	1+
291.82240	156	
291.91717	94	
292.43740	136	
292.80647	144	
293.11737	114	
293.83593	146	
293.87218	142	
294.57298	90	
294.85907	172	
296.80633	334	1+
298.80345	1090	1+
300.80024	252	
301.80974	106	
301.85909	754	1+
301.88776	90	
302.80474	638	1+
302.91040	102	
303.03550	100	
303.39919	102	
303.80631	472	1+
303.85482	1012	1+
304.35158	92	
304.93618	120	
304.97390	98	
306.88835	240	1+
307.13547	92	
307.83189	132	
307.86185	210	1+
308.15317	94	
308.28877	120	
308.39433	98	
308.44819	108	
308.51537	98	
309.95294	172	1+
310.82808	132	
310.88365	132	
311.86624	276	1+
311.89175	204	1+
311.98644	96	
315.01972	100	
315.04722	92	
316.81202	274	1+
317.00985	108	
317.07805	104	
317.10749	90	
317.75631	214	1+
317.88683	220	1+
318.01542	98	
318.81359	120	
318.93701	316	
319.04162	94	
319.35412	90	
319.87154	110	
320.08273	164	1+
321.56941	92	
321.81642	1080	1+
321.86610	246	
322.86191	106	
322.93490	322	1+
325.86118	170	
326.87150	558	1+
328.11134	92	
328.88847	194	
334.83180	90	
336.94732	218	
337.39808	94	
337.83414	136	
337.94484	290	1+
338.80106	94	
339.82903	770	1+
339.89678	368	1+
340.29127	108	
340.94121	366	
341.72304	164	
342.20345	126	
342.75029	96	
347.76547	252	1+
352.77284	122	
352.88555	140	
354.82700	160	
356.77121	136	
357.21459	150	
359.77664	148	
360.71925	422	1+
361.72214	292	1+
361.83743	160	1+
363.83344	168	1+
364.31097	168	1+
364.85654	110	
367.77551	282	
368.79144	306	1+
END IONS

###FS:    #m/z: 322.92956 #charge 1+
###MS: 51
###MSMS: 52
BEGIN IONS
TITLE=Cmpd 38, +MS2(322.9296), 28.0-35.0eV, 1.1min #52
RTINSECONDS=66.1725
SCANS=51-52
PEPMASS=322.92956	3385276
CHARGE=1+
185.92510	148	
187.94311	98	
191.85867	156	
192.89091	392	1+
196.10492	90	
201.04404	160	
203.89497	80	
205.95025	122	
206.71493	86	
206.94838	118	
206.97401	98	
207.97399	96	
209.94234	160	
210.21852	92	
212.87870	128	
213.05340	114	
214.89090	142	
215.94680	96	
218.88644	150	
218.91074	92	
221.10564	90	
221.88240	108	
221.94758	226	
221.96378	150	
222.95213	194	
223.39567	86	
223.95723	310	
225.93954	80	
225.96158	166	
226.97569	104	
227.92691	102	
228.90913	98	
230.42223	100	
230.88826	494	
230.90521	112	
231.01188	86	
231.51766	84	
233.95919	160	
234.14278	102	
235.36378	82	
236.00927	150	
236.88206	272	1+
236.93367	98	
238.93718	162	
239.78418	364	1+
239.90564	148	
240.82197	426	
240.88341	142	
240.94085	2970	
240.96282	308	
241.93944	9696	1+
242.81624	108	
242.88477	244	1+
242.94194	6622	1+
243.20852	80	
243.82036	92	
244.81826	142	
244.86391	80	
244.93892	1440	1+
244.96262	98	
245.21362	84	
245.44311	132	
246.44149	194	
246.97892	136	
247.97604	104	
248.82954	110	
250.90226	118	
250.91152	118	
250.97302	160	
251.78609	100	
251.93713	90	
253.80364	92	
254.40845	88	
255.80216	92	
255.83235	92	
256.09172	92	
256.78688	176	
256.90462	106	
257.79284	252	1+
258.83861	194	
259.33853	98	
259.83513	82	
260.09053	96	
260.83107	260	
261.35350	88	
261.82993	130	
261.85609	194	
262.83070	388	1+
263.80210	130	
264.56928	80	
264.86650	166	
265.84109	208	1+
266.06236	110	
266.86588	100	
267.01802	150	
267.50535	84	
267.80096	112	
268.80630	128	
268.90276	86	
270.95674	132	
271.42168	106	
271.81663	316	1+
271.93705	186	1+
273.79654	230	1+
273.84561	130	
274.84710	144	
275.80861	144	
275.91703	82	
276.81012	210	1+
276.84681	332	1+
277.92386	104	
278.84612	328	1+
279.09263	520	
279.28057	82	
280.09375	238	
280.44119	82	
281.11023	124	
281.80060	192	
282.28030	82	
282.80609	90	
282.86169	230	1+
282.94487	80	
283.01291	82	
283.06772	402	1+
283.36646	82	
283.78872	266	
283.80781	164	
284.29221	322	1+
284.86102	146	
286.80702	124	
286.92731	94	
287.00374	86	
287.42627	100	
287.80824	124	
288.07192	90	
288.79015	136	
288.81223	96	
289.78862	228	
289.87814	166	
290.02523	80	
290.78878	142	
290.85799	108	
291.80485	542	1+
293.04312	88	
293.05761	80	
293.46152	86	
293.80549	124	
293.85866	338	1+
294.33691	98	
295.91508	84	
296.80775	160	
297.37616	134	
297.81158	88	
298.16257	88	
298.82433	86	
298.84768	90	
299.78477	174	
300.38651	84	
301.88025	94	
302.81314	168	1+
304.88142	340	1+
305.75053	188	1+
305.80403	218	1+
307.02440	80	
307.80007	292	1+
308.29123	262	
309.81455	92	
310.30342	80	
310.38795	82	
310.88068	288	1+
311.36670	92	
311.80372	332	1+
311.88314	188	1+
313.88686	138	
314.81807	204	
318.92653	190	1+
320.43247	94	
320.82560	112	
322.89591	164	1+
323.87814	132	
324.89319	86	
327.73078	156	1+
327.88047	206	1+
END IONS

###FS:    #m/z: 340.94029 #charge 1+
###MS: 51
###MSMS: 53
BEGIN IONS
TITLE=Cmpd 39, +MS2(340.9403), 28.0-35.0eV, 1.1min #53
RTINSECONDS=66.945
SCANS=51,53
PEPMASS=340.94029	1252692
CHARGE=1+
46.10933	98	
107.83105	118	
177.85724	102	
192.92947	102	
206.03583	90	
210.93969	152	
212.88003	654	1+
213.93917	1726	1+
215.88815	690	1+
215.93593	352	1+
216.40833	172	
216.97882	88	
217.88312	502	1+
217.93980	126	
221.89315	104	
223.96211	286	1+
225.02105	88	
226.90616	134	
227.91655	92	
228.94914	160	
230.88803	970	1+
231.41305	92	
231.88987	524	1+
231.95038	878	
232.95204	518	
233.83870	130	1+
233.89757	528	1+
233.94595	276	
235.86864	140	
235.89450	388	1+
236.36326	94	
236.94532	92	
238.82489	148	
238.85794	98	
240.83231	300	1+
241.83569	244	1+
243.82425	112	
243.83872	214	1+
243.89891	86	
243.94591	94	
244.19940	102	
244.79197	102	
246.94683	266	
247.88015	96	
248.89983	548	1+
249.96138	504	1+
251.88336	120	
252.90953	144	
253.40288	106	
253.90334	508	1+
253.94205	90	
254.87287	100	
254.90629	398	1+
254.94053	94	
254.96468	554	1+
255.07091	138	
255.13391	86	
255.80693	118	
256.37476	104	
256.80800	132	
256.85159	110	
256.96637	152	
257.84779	192	
257.97988	146	
258.00546	86	
258.84408	314	
258.86268	96	
258.96279	120	
259.84603	250	
259.89627	88	
259.96050	104	
260.33794	104	
260.93258	90	
261.83782	158	
261.85188	228	
262.90402	94	
263.80074	148	
264.07279	90	
266.88696	100	
267.13538	176	
267.80294	138	
267.82734	216	1+
268.84227	276	1+
269.80525	128	
269.95908	90	
270.22937	100	
270.43373	96	
270.80777	108	
270.93429	120	
271.78551	100	
271.92982	92	
272.46037	114	
272.84459	132	
272.91343	180	
272.97516	116	
273.79266	194	
273.93643	120	
274.05084	92	
274.40563	94	
274.80373	98	
274.85826	106	
274.87230	134	
275.85611	564	1+
276.85131	198	
277.96291	264	1+
278.84389	620	1+
279.84792	366	1+
279.89849	92	
280.50499	92	
280.86595	156	
281.04707	128	
281.82138	92	
282.85216	100	
282.97107	128	
283.79124	324	1+
283.86543	108	
284.79571	260	1+
285.86351	140	
287.81041	98	
287.91557	134	
288.86862	118	
289.80956	102	
289.86302	230	1+
290.58673	104	
290.79195	88	
290.86971	130	1+
291.80117	194	
292.42337	90	
292.43988	88	
292.79481	96	
292.81576	104	
292.87013	124	
294.43836	104	
294.86316	102	
295.13579	90	
295.87343	110	
295.90370	104	
296.80251	138	
296.81586	90	
297.78023	168	
297.98148	92	
298.01397	136	
298.11163	114	
298.30674	140	
299.01013	150	
299.71844	118	
299.78100	152	
299.89294	98	
300.87622	148	
301.78241	88	
302.17261	182	
303.21300	92	
304.95403	100	
304.97674	158	
305.81344	94	
306.43545	100	
306.81951	206	1+
306.86200	192	1+
306.88392	88	
307.79908	196	
307.88573	284	1+
308.79812	106	
310.88054	278	1+
312.86413	90	
313.77425	94	
313.81801	88	
314.00486	92	
317.82461	196	1+
318.60152	88	
319.88266	158	
321.81630	354	1+
321.89120	192	1+
323.88703	218	1+
325.14476	102	
326.19021	90	
326.81504	132	
328.88629	116	
329.86994	98	
330.81467	158	
330.87775	130	
332.62677	108	
332.82949	148	
334.37808	122	
335.83711	100	
337.88042	114	
342.17612	86	
344.83193	88	
END IONS

###FS:    #m/z: 363.95636 #charge 1+
###MS: 51
###MSMS: 54
BEGIN IONS
TITLE=Cmpd 40, +MS2(363.9564), 28.0-35.0eV, 1.2min #54
RTINSECONDS=67.717
SCANS=51,54
PEPMASS=363.95636	676420
CHARGE=1+
182.87047	132	
186.89908	112	
187.87280	94	
188.90193	96	
189.86253	1390	1+
191.85675	822	1+
194.33957	114	
195.91574	110	
196.88505	166	
200.88669	152	
207.95059	108	
207.97067	124	
208.87440	128	
209.87164	170	
209.94188	1856	1+
210.88462	568	
212.87750	4562	1+
214.87550	138	
214.89240	346	1+
216.40978	428	
218.91261	144	
219.86029	162	
222.95099	1550	1+
223.97491	110	
224.89532	590	1+
224.94727	1452	1+
224.96852	128	
225.88611	184	
225.89639	434	1+
225.96137	328	
226.01369	122	1+
226.89733	250	1+
226.94696	9048	1+
227.84081	94	
228.13657	94	1+
228.89238	1122	1+
228.94241	9842	1+
230.11504	100	
230.78904	202	1+
230.88951	6026	1+
232.88418	930	1+
234.88055	486	1+
234.94868	134	
237.05518	106	
240.82761	170	
240.93872	258	
240.96156	1054	1+
241.83624	134	
241.94092	1964	1+
242.94428	1172	1+
242.95733	682	
243.82155	342	1+
243.90107	144	
244.19681	96	
244.95639	4424	1+
245.84186	150	
245.94221	312	
246.90569	290	
246.95320	4014	1+
247.04649	98	
247.57674	108	
247.97399	130	
248.80042	568	1+
248.90003	1772	1+
250.89116	302	1+
250.96834	376	1+
251.06930	160	
251.91084	130	
252.91420	100	
253.12258	172	1+
253.44986	94	
253.83418	100	
253.90512	454	1+
255.83761	186	1+
256.51256	108	
258.83275	128	
258.97017	116	
260.82980	292	
260.96959	606	1+
261.82817	680	1+
262.00089	94	
262.78273	140	
263.38796	100	
263.88341	126	
263.97561	122	
265.12562	140	1+
265.34884	94	
265.79415	120	
265.88032	220	
265.97611	454	1+
266.78802	114	
266.81048	498	1+
266.86153	122	
267.78110	136	
267.97306	228	
268.07618	194	1+
268.81180	108	
268.84505	190	
268.96390	740	1+
269.42043	104	
269.80870	230	
269.84640	142	
269.96922	528	1+
270.80921	152	
271.91506	420	
272.39357	104	
272.84375	248	
273.83731	140	
274.86084	156	
275.83941	126	
276.40087	94	
276.80737	270	1+
276.86142	94	
276.91356	166	
277.10638	108	
277.85374	136	
277.90306	196	1+
278.79505	360	1+
278.84209	160	
278.86501	384	1+
279.10914	698	1+
280.05343	246	1+
280.79150	498	
280.83498	194	
280.91917	196	
281.07987	138	
281.79280	398	
282.78758	650	1+
283.78708	406	1+
283.85370	412	
283.92968	208	1+
283.98353	134	1+
284.82222	220	
284.84232	986	1+
284.88111	108	
285.81000	388	1+
285.84565	870	1+
286.40930	116	
286.81474	322	1+
289.80685	224	1+
289.87752	94	
290.78655	284	1+
291.85870	402	1+
292.43932	100	
292.86523	254	1+
293.28998	98	
294.92438	138	
295.88853	106	
295.90659	118	
295.92776	172	
296.80716	172	
297.10738	130	
297.81386	122	
298.80130	1358	1+
298.82812	106	
299.84680	96	
299.87002	266	1+
300.80408	278	
301.09380	190	1+
301.42194	92	
301.80523	164	
301.86035	622	1+
302.88015	116	
303.80686	446	
303.85621	1658	1+
304.81092	228	
305.01819	98	
305.85350	112	
306.86102	140	
307.43557	92	
307.84221	130	
307.88498	130	
308.15936	128	
310.87332	126	
311.12411	128	
312.94590	102	
314.82002	226	
316.35466	100	
316.81351	276	
317.81620	188	
317.86865	114	
317.95784	190	1+
318.82511	144	
318.93294	244	
319.13018	98	
319.81323	194	
321.81514	906	1+
322.37823	94	
322.92725	366	1+
324.88211	146	
324.89740	158	
326.16823	92	
326.87013	692	1+
328.88679	396	1+
328.96172	98	
329.76040	128	
329.86842	222	1+
330.80905	100	
336.94102	472	1+
337.83528	104	
339.29741	118	
339.82744	684	1+
340.94357	206	
341.78409	114	
341.82936	254	
343.88854	118	
344.88595	110	
346.86550	132	
349.04323	178	1+
350.76902	106	
351.76471	132	
351.95507	156	
353.75802	190	
354.76787	120	
355.82670	110	
356.77828	114	
358.04554	122	
358.41890	102	
358.82217	94	
359.71205	164	
361.76930	94	
361.84596	254	1+
362.71288	186	1+
366.77079	132	
367.77250	264	1+
END IONS

###FS:    #m/z: 507.84547 #charge 1+
###MS: 55
###MSMS: 56
BEGIN IONS
TITLE=Cmpd 41, +MS2(507.8455), 28.2-35.2eV, 1.2min #56
RTINSECONDS=71.3845
SCANS=55-56
PEPMASS=507.84547	353442
CHARGE=1+
196.01554	370	1+
200.88492	154	
209.93933	204	1+
210.02713	154	
214.88430	166	
220.89133	182	1+
222.97271	138	
224.97655	294	1+
227.95534	396	1+
232.89611	292	1+
233.39991	146	
236.88982	350	1+
238.06171	196	
241.85317	234	
251.87597	144	
252.93630	246	1+
253.41084	164	
253.85190	138	
258.87767	140	
259.95700	138	
260.87964	446	1+
261.15789	168	1+
263.88029	166	
263.92416	210	1+
264.79677	338	1+
266.16717	258	
267.16773	140	
267.38892	160	
267.90719	140	
268.92328	210	1+
269.35421	158	
270.80093	142	
270.86097	140	
271.93041	222	1+
272.39165	154	
272.85184	290	
273.85518	254	
274.06238	216	1+
274.39090	154	
274.86688	152	
276.79992	138	
278.83241	360	1+
279.13282	1212	1+
280.37606	484	1+
281.88599	172	
282.90014	222	1+
283.93855	208	1+
283.96462	282	1+
284.85295	502	1+
284.87229	270	
284.96677	216	1+
285.85553	284	1+
286.79278	146	
287.65402	158	
287.81277	294	1+
287.84927	674	1+
287.90715	226	1+
288.82545	242	1+
289.38829	344	1+
289.88110	736	
290.86707	1108	1+
292.88823	154	
293.87235	2990	1+
296.84488	206	
296.85624	198	
297.85735	526	1+
297.91741	194	1+
298.78145	276	1+
299.85882	760	1+
300.13935	218	1+
300.81921	152	
302.00635	144	
302.12199	210	1+
302.86476	538	1+
303.80142	236	1+
303.86911	376	1+
304.39119	158	
304.85191	212	
304.97780	224	1+
305.86111	1404	1+
306.87864	142	
307.80929	288	1+
307.89056	840	
308.14030	610	
308.86958	2558	1+
308.89078	650	
309.14802	1018	1+
309.88711	602	
310.15505	690	1+
310.38043	146	
311.88308	5066	1+
311.98769	262	1+
312.17332	178	1+
312.82088	276	1+
314.12961	418	1+
314.86667	1136	1+
314.93761	158	1+
315.37009	138	
315.80702	328	1+
316.80660	206	1+
316.86175	352	
316.88733	416	
317.89025	410	1+
318.85575	674	1+
319.85692	532	1+
320.10226	138	
320.88093	188	
322.84203	190	
322.85567	154	
322.89181	206	
323.87371	456	
323.92141	188	1+
324.86137	370	
324.97466	184	1+
325.38247	164	
325.85790	200	
325.90197	422	
326.13541	166	
326.75858	374	1+
326.87923	3516	1+
327.86087	142	
328.00622	204	1+
328.80855	166	
329.08288	176	1+
330.87854	140	
331.85044	210	
331.89362	218	
332.87330	1508	1+
332.93756	154	
334.03649	108	1+
334.40260	174	
334.83157	496	1+
334.87092	262	
334.88854	488	1+
335.14228	168	
336.94658	242	1+
337.87675	864	1+
338.89941	146	
339.82518	306	1+
340.89633	234	
341.89419	336	1+
342.87369	400	1+
344.14531	204	
344.71021	244	1+
344.76347	302	1+
344.93593	202	1+
346.83578	146	
346.88443	232	1+
348.77447	158	
348.91543	152	
349.75561	592	1+
349.81861	318	1+
349.90481	374	1+
350.88401	830	1+
350.95107	200	1+
351.04428	372	1+
351.37536	140	
351.82318	288	1+
351.85810	340	1+
352.78152	146	
353.11630	136	1+
353.35939	160	
353.85163	462	
354.84170	274	1+
355.88905	284	
355.91303	248	1+
356.79313	236	1+
356.83111	208	
356.87574	158	1+
358.82935	314	1+
359.83340	282	1+
361.02409	206	1+
362.15252	300	1+
362.36370	142	
362.72546	158	
362.86518	280	1+
364.83882	368	1+
365.06646	152	
365.72016	140	
366.18282	196	
366.76395	382	1+
366.83964	1034	1+
366.91270	234	1+
367.70647	1148	1+
367.76428	216	1+
368.70787	652	1+
368.78741	158	
368.83676	796	1+
368.89921	366	1+
369.83685	550	1+
370.79602	386	1+
371.18780	258	1+
371.72684	230	
371.86599	188	
372.73610	166	
372.85828	202	
373.10722	112	1+
373.33733	150	
373.71845	408	1+
373.82863	526	1+
373.87749	144	
373.90000	288	
374.37422	252	1+
374.75008	218	
374.83097	372	1+
375.37721	176	1+
376.73633	168	
376.78895	156	
376.81308	140	
377.73059	360	1+
377.86590	352	1+
379.89266	198	1+
380.71968	168	
380.77192	226	1+
380.85504	160	
381.70689	356	1+
381.73076	144	
381.79665	140	
381.83853	474	1+
382.71063	236	1+
382.86356	150	
383.85471	216	
384.84953	2490	1+
384.88100	144	
384.90725	282	1+
385.77057	138	
386.84754	792	1+
386.88066	166	
388.80137	178	
389.10897	180	
389.19960	404	1+
389.71085	456	1+
389.78862	204	1+
389.86506	178	
390.05842	182	1+
390.83995	1182	
391.38834	282	1+
391.84190	644	
392.82802	984	1+
392.88474	150	
393.74442	318	1+
393.80044	434	1+
394.78069	248	1+
394.84998	162	
394.86308	598	1+
395.86396	372	1+
396.39434	354	1+
397.07961	246	1+
397.28433	146	
398.73024	478	
398.86457	156	
399.05043	150	1+
399.14668	168	
399.73127	336	
399.80768	272	1+
399.85047	334	1+
400.73604	298	
401.85050	166	
402.86264	224	
403.87099	1738	1+
404.08353	94	1+
404.72311	260	1+
404.77797	590	1+
405.75018	248	
405.78264	530	1+
405.86276	926	1+
407.72836	664	1+
407.86596	5606	1+
408.85319	1176	
409.81063	140	
410.73025	306	1+
410.83693	744	1+
411.80624	448	1+
412.72793	728	1+
412.84517	982	1+
413.06953	226	
413.17595	186	1+
413.75646	204	1+
413.87872	680	1+
414.90974	160	1+
415.87265	154	
416.87870	294	
417.81795	278	1+
418.85076	394	1+
421.73112	280	1+
421.88357	842	1+
422.73369	210	1+
423.79071	180	
423.87330	210	
424.85864	164	
425.74383	472	1+
425.88187	304	
426.08198	170	1+
426.86115	2014	1+
426.93542	284	1+
427.73318	1508	1+
428.84732	1482	1+
428.88730	400	
429.04988	208	1+
429.80807	150	
429.82624	396	
429.87459	268	
430.73906	984	1+
430.88714	212	
431.68649	212	1+
431.83014	172	1+
431.86614	1154	1+
433.82660	246	1+
434.89099	254	
435.86956	266	
438.88885	1216	1+
439.89224	1086	1+
440.75160	142	
442.79925	204	1+
443.74413	292	1+
444.87224	2384	1+
445.74258	210	
446.88014	802	1+
447.08427	126	1+
448.19630	166	1+
448.75193	174	
448.77866	246	1+
449.87644	824	1+
450.75247	262	
450.81673	156	
451.75596	274	1+
457.90364	608	1+
462.88395	818	1+
464.88736	382	1+
465.70592	156	
465.72465	202	
466.70020	310	1+
467.77254	276	1+
467.88834	1438	1+
471.71718	174	1+
471.77403	248	1+
479.77904	200	1+
485.89766	642	1+
486.27728	356	1+
486.75532	170	
486.79710	358	1+
486.84376	388	
487.28173	308	1+
490.90217	148	
491.81159	296	1+
491.85061	196	
499.74107	152	
504.79975	174	1+
509.86020	682	
END IONS

###FS:    #m/z: 336.94564 #charge 1+
###MS: 55
###MSMS: 57
BEGIN IONS
TITLE=Cmpd 42, +MS2(336.9456), 28.0-35.0eV, 1.2min #57
RTINSECONDS=72.157
SCANS=55,57
PEPMASS=336.94564	215092
CHARGE=1+
189.86527	90	
192.02853	106	
193.04941	100	
196.88361	150	
199.89234	90	
202.10185	128	
205.94701	130	
208.97844	104	
210.88478	542	1+
211.94339	4378	
212.50507	106	
212.87778	2594	1+
213.93827	2324	1+
214.89570	210	
215.41672	90	
215.88596	790	1+
215.93654	318	
217.88011	268	
217.93542	208	1+
218.83622	100	
218.88725	150	
221.89317	190	1+
223.82152	90	
223.95659	130	
224.97302	158	
227.38855	110	
227.89416	174	
228.89457	390	
228.94027	116	
229.95474	4160	
230.88927	3462	1+
230.96118	140	
231.56105	102	
231.94930	2984	1+
232.82606	132	
232.88865	286	
233.90149	150	
233.94709	524	
234.82026	244	1+
234.83787	164	
234.89088	132	
235.89451	152	
235.94970	100	
238.21512	162	
238.85059	144	
239.07070	118	
239.42563	112	
239.89860	98	
240.84638	100	
244.36827	92	
244.94619	100	
246.90461	202	1+
246.97500	436	
247.96539	1044	1+
248.90165	1482	1+
248.93573	96	
249.15956	100	
249.83048	192	
249.96303	404	
250.18392	90	
250.83110	488	1+
250.94854	190	
251.08731	92	
251.87890	100	
251.90808	92	
251.95904	126	
251.97723	144	
252.51270	100	
252.97000	2730	1+
253.90645	750	1+
254.06607	92	
254.08716	122	
254.93965	326	1+
254.96584	1294	1+
255.07520	276	
255.90364	184	
256.07888	140	
256.56382	114	
256.84425	358	1+
256.92034	140	
256.96325	280	1+
257.42589	96	
257.82918	116	
258.80090	94	
258.84219	466	1+
258.96388	112	
260.82258	126	
263.39592	94	
263.85868	98	
265.08978	136	
266.01509	90	
267.84284	136	
267.87916	92	
268.83873	1250	1+
268.89496	182	
270.83909	384	1+
270.92651	90	
270.97886	204	
271.84368	330	1+
271.91455	448	1+
272.42010	98	
272.44012	104	
273.44466	96	
273.79167	410	1+
274.02846	140	
274.86152	120	
274.97023	104	
275.88235	164	
276.81349	122	
276.85762	258	
276.89253	128	
277.78835	118	
277.84502	236	
278.81291	144	
278.83553	884	1+
279.83784	542	1+
279.96383	92	
281.81279	164	
281.85449	104	
281.99995	92	
282.85624	96	
283.78886	156	
283.97728	114	
284.85277	92	
284.87608	114	
285.85006	278	
286.84939	1092	1+
287.05054	158	
287.88389	90	
289.13353	98	
290.78159	214	1+
290.85584	136	
290.89443	142	
290.92780	90	
291.80448	142	
292.81034	138	1+
292.86426	96	
292.99069	434	1+
293.10865	120	
293.87635	122	
294.85790	222	
296.23308	108	
296.80508	280	
296.87724	246	1+
298.11578	90	
298.80097	190	
301.84957	218	1+
301.87636	154	
303.39906	92	
304.81113	106	
304.83387	136	
304.86376	230	1+
305.94314	108	
306.88429	124	
307.77065	122	
309.86735	148	
309.89053	130	
310.86826	134	
310.87976	202	
310.92658	196	1+
311.86192	112	
311.88524	102	
312.02982	98	
314.32333	122	
314.81851	108	
317.87675	126	
320.03878	92	
320.13775	104	
320.52443	92	
324.29027	104	
324.89624	130	
326.82245	272	1+
326.91127	90	
328.88767	126	
330.37063	110	
330.87677	228	1+
332.75131	108	
334.91027	100	
336.74193	90	
337.21551	122	
338.00267	112	
338.80486	94	
338.87538	166	
340.29823	100	
341.27055	112	
341.72241	130	
341.82864	100	
END IONS

###FS:    #m/z: 359.96156 #charge 1+
###MS: 55
###MSMS: 58
BEGIN IONS
TITLE=Cmpd 43, +MS2(359.9616), 28.0-35.0eV, 1.3min #58
RTINSECONDS=72.929
SCANS=55,58
PEPMASS=359.96156	174654
CHARGE=1+
91.70699	86	
178.42910	88	
182.86313	100	
186.93609	98	
189.86696	90	
191.09831	92	
198.95332	112	
200.94407	90	
201.89009	92	
209.94301	1038	1+
215.03838	100	
215.91425	92	
216.41544	166	
217.91094	92	
219.82554	88	
221.89328	204	1+
222.95145	1410	1+
223.87692	120	
224.94769	2454	1+
225.96897	92	
226.89227	282	1+
226.94657	6824	1+
227.93142	210	
228.89918	162	
228.94229	6436	1+
231.88414	112	
231.90278	142	
234.92605	150	
235.82894	86	
236.92989	92	
237.05565	186	1+
237.89926	144	
238.96864	90	
239.84586	88	
240.08159	100	
240.78592	252	1+
240.94030	568	1+
240.96202	1692	1+
241.65199	94	
241.89773	136	
242.15634	92	
242.95838	706	1+
243.03206	86	
243.87033	180	
243.99775	88	
244.93521	106	
244.95724	3398	1+
245.94330	102	
246.95254	3098	1+
246.97867	172	
248.03856	112	
248.80069	674	1+
248.82113	92	
250.86620	86	
250.95093	478	
251.07540	88	
251.43632	92	
251.96786	142	
252.95427	606	1+
253.08628	94	
253.83236	124	
257.83155	94	
258.83126	266	1+
258.97164	222	
259.79887	102	
260.84037	96	
260.96869	1396	1+
262.82192	122	
262.95006	120	
263.82369	618	1+
265.73888	92	
265.80318	104	
265.94618	286	1+
265.97813	178	1+
266.81531	438	1+
266.85985	126	
267.77822	108	
267.97099	446	1+
268.84190	302	1+
268.93500	98	
269.79554	100	
269.96870	680	1+
270.12288	256	1+
270.86214	160	1+
271.83932	284	1+
272.10814	130	
272.36713	92	
272.42595	98	
272.93629	96	
273.92811	96	
274.01912	118	
274.55831	98	
274.81044	180	
275.41769	106	
275.84283	432	1+
275.97129	326	
276.08023	120	
276.57641	110	
276.80789	378	1+
276.86443	108	
277.50822	90	
277.91736	92	
278.36388	104	
278.79606	138	
278.84276	142	
279.10218	128	
279.79813	166	
279.84661	130	
280.79215	674	1+
281.85423	118	
282.92461	102	
283.79544	100	
283.86122	146	
283.98691	144	
284.82161	142	
285.42067	96	
285.78818	164	
285.88373	116	
286.81561	150	
290.41315	100	
290.56128	90	
290.78874	140	
292.81478	108	
294.43372	148	
294.86225	578	1+
295.91965	86	
296.80884	230	
297.81923	114	
297.86352	124	
298.10273	104	
298.80400	798	1+
299.18548	102	
300.80477	150	
301.80060	274	1+
301.85605	386	1+
301.91679	96	
302.85921	306	1+
302.88913	150	
303.93689	102	1+
305.82201	112	
306.08261	88	
306.37098	86	
307.88716	190	
308.88644	86	
309.79677	112	
309.90446	140	
311.86039	420	1+
311.88318	138	
312.80281	118	
312.82286	118	
313.81363	334	1+
314.03531	148	
314.31198	228	1+
314.81812	286	1+
316.81497	120	
318.81161	282	1+
318.93174	172	
319.92832	106	
320.95932	114	
321.82223	120	
321.92845	88	
322.04766	90	
322.79391	92	
322.93249	326	1+
323.02139	116	
324.90623	100	
328.76816	92	
329.86897	136	
329.95561	90	
330.75590	140	
330.83967	94	
332.80807	88	
332.82604	86	
333.47362	102	
334.87669	86	
335.73428	96	
335.88749	198	
336.94383	544	1+
337.82957	238	1+
339.82951	86	
340.93929	300	
341.03111	90	
342.79337	132	
342.90059	196	1+
345.71832	122	
348.85914	88	
349.16166	90	
350.75750	176	1+
352.88807	186	
353.83478	96	
353.88895	114	
354.75234	92	
355.07191	88	
356.77089	350	1+
359.71339	138	
361.55483	94	
363.72002	120	
364.73712	102	
END IONS

###FS:    #m/z: 507.84548 #charge 1+
###MS: 59
###MSMS: 60
BEGIN IONS
TITLE=Cmpd 44, +MS2(507.8455), 28.2-35.2eV, 1.3min #60
RTINSECONDS=76.6085
SCANS=59-60
PEPMASS=507.84548	381220
CHARGE=1+
196.01605	464	1+
199.88429	304	1+
211.87592	218	1+
214.88402	374	1+
223.97552	254	
232.89549	552	1+
236.88913	178	
238.89144	152	
239.86027	326	
240.07582	208	
243.08711	190	1+
247.90256	204	1+
249.88596	146	
250.97057	328	
251.88269	226	1+
252.07645	214	
252.96523	150	
254.41327	182	
258.87467	172	
259.87732	556	1+
260.88141	342	1+
261.15895	146	
265.12975	390	1+
265.88891	150	
266.16680	168	1+
270.86032	176	
271.39419	256	
272.39004	196	
272.85073	610	1+
273.85273	378	1+
273.88339	346	1+
274.80079	206	
275.85013	186	
279.13071	1048	1+
279.39352	190	1+
280.11007	148	
280.79127	166	1+
280.85220	212	
280.87429	428	1+
281.96059	148	
282.96253	224	1+
284.87011	154	
285.85420	158	
286.87073	160	
287.85128	1088	
287.88234	790	1+
288.86755	320	
290.35216	178	
290.86255	1150	1+
290.88052	458	
291.39069	208	
291.86427	666	1+
291.92832	208	1+
292.88544	360	
293.80392	222	1+
293.87218	3052	1+
296.85607	466	1+
296.87736	184	
298.85418	194	
299.82986	258	1+
299.86649	156	
300.85484	680	1+
300.87911	376	1+
301.39261	352	1+
301.88005	268	1+
302.34352	152	
303.80167	316	1+
303.86922	820	1+
305.86234	1946	
306.04968	222	1+
306.88277	184	
307.41672	244	1+
307.79696	174	
307.88717	768	
308.14134	1292	1+
308.81897	334	1+
308.84476	378	1+
308.87050	2220	1+
309.31720	150	1+
309.35371	230	1+
309.37791	324	1+
309.89017	500	
310.15686	924	1+
310.78529	212	1+
310.79769	234	1+
311.88307	6756	1+
312.11551	168	
314.13169	198	
314.86322	1544	1+
315.88083	184	
318.86152	438	1+
318.88376	446	1+
319.37945	176	
319.82421	196	1+
319.88825	268	1+
320.84888	224	1+
322.16246	304	1+
322.97699	204	1+
322.99991	140	1+
323.38772	212	
323.86172	534	1+
325.89940	344	
326.39517	150	
326.85676	186	
326.88263	2432	1+
328.37115	164	
328.88876	574	
329.85935	174	
329.89459	346	
330.16446	218	
330.81797	270	1+
330.88284	228	
331.16803	198	
331.89321	188	
332.76319	216	1+
332.87758	814	1+
332.94856	194	
334.90126	332	1+
335.77481	184	1+
335.88692	154	
336.39397	182	
336.87045	164	
336.90231	226	
336.96395	160	
337.88352	356	
337.90963	152	
338.88001	530	1+
339.82994	204	
340.00481	230	
340.92156	194	1+
342.83043	196	
343.87335	292	1+
344.80549	296	1+
344.83160	448	1+
345.81120	206	1+
345.83615	316	1+
345.86522	370	1+
345.89675	244	1+
347.73003	460	1+
347.88422	154	
348.73266	414	1+
348.82871	312	1+
349.76386	510	1+
350.88827	362	
350.98165	170	1+
351.71318	168	1+
351.87912	346	
352.71744	206	1+
352.83553	146	
352.88561	474	1+
352.91322	622	1+
353.85509	728	1+
354.75360	146	
354.84209	382	1+
355.84712	226	1+
357.16099	190	1+
358.37558	198	1+
358.80427	192	1+
358.87841	210	
359.99323	220	1+
360.34109	150	
362.15571	162	
362.86624	166	
362.89662	280	
363.36995	250	1+
363.87148	170	
364.77168	310	1+
364.90020	200	1+
365.72613	210	
365.78164	252	1+
366.71184	172	
366.83618	2128	1+
367.70833	1218	1+
367.76727	448	1+
368.89298	268	1+
368.91212	158	
369.34540	154	
370.03773	192	1+
370.33365	174	1+
370.78824	568	1+
371.18360	202	1+
371.70766	164	
371.81079	148	
371.86629	246	
373.12470	162	
373.71778	592	1+
373.83383	352	1+
373.87234	152	
374.37708	160	
374.78708	234	1+
376.88314	154	1+
378.91638	292	1+
379.19071	156	
380.71679	786	1+
380.85518	194	
380.88754	438	1+
381.07390	140	1+
381.75583	146	1+
381.89210	344	1+
382.85065	220	
383.71218	294	1+
383.77726	160	
383.86226	216	
384.22310	182	1+
384.78424	146	
384.85031	3312	1+
384.89941	184	
386.82186	146	
386.84798	1054	1+
388.35577	106	1+
388.79535	232	
389.19404	420	1+
389.71938	156	
389.84582	154	
390.73327	346	1+
390.84022	1542	1+
392.82711	710	1+
392.86166	224	
392.89658	182	1+
393.84804	200	
394.39865	164	1+
394.78508	622	1+
394.86181	242	
395.87191	164	
396.73697	170	
396.85538	198	
397.81690	190	1+
397.86369	178	
398.72575	928	1+
398.86740	168	
399.72854	658	1+
399.84890	708	
401.74962	158	
402.86013	456	
403.86971	570	
404.87062	352	
405.10835	140	1+
405.73228	264	1+
405.86492	1070	1+
405.91766	216	1+
406.12731	160	1+
407.72765	162	
407.74785	160	
407.86470	5394	1+
408.85469	2062	
409.72408	1092	1+
409.82144	196	
410.80448	496	1+
410.83944	294	
410.87582	602	1+
411.06490	152	1+
411.73094	532	1+
411.80939	432	1+
411.84064	204	
411.90159	236	1+
412.73170	354	1+
412.84627	610	
412.91868	240	1+
413.83460	166	
413.87613	376	1+
414.86233	176	
415.87292	224	
416.74353	298	1+
416.87469	172	
417.81785	178	
417.85069	490	1+
418.78555	162	1+
418.84678	392	1+
421.88127	522	
422.72243	162	
423.87204	346	
424.14789	230	1+
424.86378	162	
425.74813	516	1+
425.78294	192	
425.87563	508	
426.86126	1938	1+
426.94256	160	
427.73328	614	
428.69974	296	1+
428.73608	478	
428.84706	704	1+
428.88426	438	
429.74981	272	
429.80117	182	
429.87070	216	
430.73629	586	1+
430.86250	1650	1+
430.92571	90	1+
431.86730	1298	1+
439.12216	168	1+
440.89449	250	
441.69883	164	1+
441.77563	172	1+
441.84149	182	1+
441.87479	156	
442.88419	178	
444.87376	3206	1+
445.21909	162	1+
445.74335	490	1+
446.19219	154	1+
446.77819	182	
447.71170	762	1+
447.80249	210	1+
447.89236	148	
448.75200	290	1+
448.89145	210	
449.69465	272	1+
449.87589	668	1+
450.74795	380	1+
451.87908	222	1+
454.26390	232	1+
455.26605	280	1+
455.78352	182	1+
457.90482	888	1+
459.90892	152	
462.88414	1466	1+
464.70960	414	1+
464.79128	290	1+
465.71697	258	1+
467.88767	1342	1+
468.77582	198	
471.71627	160	
475.23914	254	
475.65793	156	
479.77653	356	1+
485.89717	1024	1+
489.74337	228	1+
491.85662	178	
497.74099	244	1+
498.08314	146	
506.82931	212	1+
509.86186	284	
510.17638	134	1+
511.86962	144	1+
END IONS

###FS:    #m/z: 336.94572 #charge 1+
###MS: 59
###MSMS: 61
BEGIN IONS
TITLE=Cmpd 45, +MS2(336.9457), 28.0-35.0eV, 1.3min #61
RTINSECONDS=77.3805
SCANS=59,61
PEPMASS=336.94572	210448
CHARGE=1+
87.20559	92	
163.15894	116	
183.87773	82	
189.87369	100	
196.88384	120	
197.87946	184	
197.95782	86	
198.95986	96	
209.94347	118	
210.88446	572	1+
211.07192	104	
211.94368	5418	1+
212.06976	116	1+
212.87826	2076	1+
213.93958	2456	1+
214.88043	802	1+
215.88500	674	1+
215.93754	326	
216.94272	172	
217.88132	156	
222.94647	90	
223.96166	384	1+
224.97694	250	
226.08267	88	
226.82631	174	1+
226.97758	102	
227.89016	870	1+
228.20413	86	
228.93753	114	
229.95489	4862	1+
230.88771	4130	1+
230.91598	128	
231.58502	100	
231.94917	2762	1+
233.82274	114	
233.89675	574	1+
234.09228	84	
234.82411	148	
234.94491	138	
235.86588	110	
235.89252	202	1+
236.04551	122	
236.99246	90	
238.12222	96	
238.46529	88	
238.83604	82	
239.83774	194	1+
240.79963	92	
243.80419	88	
243.82822	142	
243.86560	88	
245.00598	110	
245.44955	108	
246.00244	96	
246.90730	184	
246.97398	150	
247.96470	1294	
248.09194	106	
248.21613	94	
248.87974	176	
248.89823	1126	1+
249.95981	916	1+
250.82905	234	
250.95162	162	
251.01809	90	
251.07090	188	
251.84545	156	
251.87643	84	
251.95080	116	
252.83348	138	
252.97079	2272	1+
253.08250	292	1+
253.85532	198	1+
253.90313	798	1+
254.81613	82	
254.83580	112	
254.95078	250	1+
254.96449	1250	1+
255.07498	146	
255.95872	290	1+
256.37172	88	
258.84513	154	
258.90737	138	
258.96384	88	
259.83720	90	
259.85993	104	
259.95642	98	
260.84539	156	
262.84018	348	1+
263.82406	88	
263.97839	94	
264.75880	94	
266.18954	88	
266.82266	90	
266.97726	132	
267.84212	188	
268.83700	1438	1+
269.91050	92	
270.05755	120	
270.80369	134	
270.97906	666	1+
271.02138	100	
271.91223	148	
271.95658	184	1+
272.79275	88	
273.06890	136	
273.79972	118	
274.06561	84	
274.84615	152	
274.89418	136	
275.81119	82	
275.85028	578	1+
276.00875	86	
277.83793	178	
278.36176	96	
278.83447	850	1+
279.04929	94	
279.09987	128	
280.41453	84	
280.90595	92	
281.05033	98	
282.06586	92	
282.85535	88	
282.88568	114	
282.89808	82	
282.94099	96	
283.79239	86	
285.53043	100	
285.76726	86	
285.85015	416	
286.85231	830	1+
287.89333	90	
288.84573	344	1+
289.63726	92	
290.36258	88	
290.80775	88	
290.83356	90	
290.88509	116	
291.80555	296	1+
292.86437	90	
292.88947	116	
293.10589	144	
293.86569	128	
294.00016	120	
294.07197	92	
294.85131	162	
294.92829	86	
295.03922	86	
296.80668	148	
296.87116	126	
297.53533	94	
297.80847	84	
297.98372	98	
298.80531	124	
301.43875	86	
302.00807	84	
304.81437	86	
305.87664	138	
306.15813	86	
306.95205	92	
307.37326	100	
307.88584	230	1+
308.29517	92	
308.86516	912	1+
309.86807	770	1+
310.87819	612	1+
316.36570	92	
318.13302	94	
318.75657	106	
319.77730	104	
322.13237	118	
322.16552	136	
324.37309	166	
324.89252	114	
326.49440	104	
327.37681	96	
329.86973	118	
329.92886	88	
330.87985	94	
331.81358	162	
332.81630	250	1+
332.88427	144	
333.44879	106	
333.87859	98	
333.92009	100	
339.13692	90	
339.82651	236	1+
339.89703	88	
340.33656	98	
340.88508	94	
END IONS

###FS:    #m/z: 359.96167 #charge 1+
###MS: 59
###MSMS: 62
BEGIN IONS
TITLE=Cmpd 46, +MS2(359.9617), 28.0-35.0eV, 1.3min #62
RTINSECONDS=78.1525
SCANS=59,62
PEPMASS=359.96167	163732
CHARGE=1+
187.43994	92	
190.40565	88	
191.94370	94	
192.88717	90	
193.93581	96	
205.94999	106	
207.95063	128	
208.88181	176	
208.96494	92	
209.94224	956	1+
214.88167	86	
216.41458	98	
217.91113	394	1+
220.95646	92	
221.89507	156	
222.95194	1300	1+
223.40493	106	
223.54077	90	
223.89037	134	
224.94775	2398	1+
226.89762	352	1+
226.94683	6222	1+
227.87876	144	
227.93030	188	
228.94217	6890	1+
230.05821	136	
230.85746	94	
231.00229	114	
231.89644	126	
233.85158	192	1+
233.95139	124	
234.93242	124	
235.86972	190	1+
235.97125	86	
236.89145	98	
237.05673	276	1+
238.02374	90	
238.93895	86	
239.37261	104	
240.05329	244	1+
240.46063	94	
240.81879	244	1+
240.94145	490	1+
240.96298	1174	1+
241.86258	92	
241.89760	268	1+
241.97945	138	
242.95891	824	1+
244.88182	234	
244.92036	96	
244.95729	2976	
245.93933	272	
245.96087	94	
246.80980	264	1+
246.95256	3800	1+
247.40458	94	
248.80692	156	
248.97623	110	
249.14401	88	
249.83058	90	
250.95244	542	1+
251.04306	118	
251.07054	108	
251.45790	88	
252.48328	96	
252.95361	318	
253.78741	138	
253.83034	216	1+
254.88456	102	
255.93056	88	
256.80158	96	
256.95438	114	
258.37807	106	
258.80042	202	
258.97496	128	
259.08331	94	
259.79740	104	
259.94418	94	
260.83695	94	
260.90857	224	1+
260.93248	86	
260.96654	726	1+
261.83580	112	
262.87945	210	1+
262.94740	124	
262.96896	132	
263.85504	144	1+
263.91835	100	
264.97755	126	
265.08798	124	
265.82006	116	
265.97628	250	
266.47234	122	
266.81200	464	1+
267.97385	540	1+
268.87075	102	
268.95305	120	
269.79493	254	1+
269.83468	114	
269.96925	492	
270.39108	102	
270.84735	94	
272.15036	96	
272.84670	128	
273.85047	314	
273.96704	424	
274.78889	252	1+
275.90361	202	1+
275.97179	248	
276.40494	100	
276.81746	172	
276.84822	124	
278.79638	142	
278.91838	104	
279.10239	202	
279.80439	192	
279.84521	136	
279.89840	88	
279.91519	120	
279.99958	190	1+
280.11008	144	
280.79287	832	1+
280.83747	98	
281.12383	140	
281.98438	168	1+
282.02672	88	
282.97418	176	1+
283.78519	116	
283.85452	88	
284.82402	128	
286.85732	206	1+
286.91245	118	
288.43569	92	
289.85178	220	1+
289.88054	160	
292.43326	164	
292.78415	102	
294.86155	220	
295.84736	86	
295.88487	194	1+
296.02602	118	
296.80783	248	
296.83466	86	
296.91070	102	
296.92976	108	
297.80889	204	
298.80357	1624	1+
298.85643	234	
299.85224	118	
299.98870	96	
300.78874	108	
302.87346	122	
303.45253	102	
303.81355	162	
304.92539	102	
306.89757	90	
307.79141	458	1+
307.87154	352	1+
307.89100	126	
308.05398	92	
308.87573	232	1+
310.82076	108	
310.87623	152	
310.91391	88	
311.13259	156	
311.25816	96	
311.88604	104	
313.64125	118	
314.80629	286	1+
316.81410	342	1+
316.87932	272	1+
318.93105	218	
318.94719	90	
320.74697	116	
320.95792	122	
321.81759	360	1+
321.92381	90	
322.80389	90	
322.91797	96	
326.96494	140	
327.91649	140	
329.87592	260	1+
331.82258	182	1+
336.94103	544	1+
337.88818	96	
338.82354	174	1+
338.87028	128	
338.94261	106	
340.15316	88	
340.32748	152	
340.93760	192	
341.77985	188	
342.20442	92	
342.75561	114	
343.91288	196	1+
347.41114	90	
351.76322	120	
352.88688	360	1+
353.78815	144	1+
353.94397	96	
354.76134	266	1+
355.96085	120	
361.73441	148	1+
END IONS

###FS:    #m/z: 322.92967 #charge 1+
###MS: 63
###MSMS: 64
BEGIN IONS
TITLE=Cmpd 47, +MS2(322.9297), 28.0-35.0eV, 1.4min #64
RTINSECONDS=81.8535
SCANS=63-64
PEPMASS=322.92967	4150178
CHARGE=1+
190.06830	82	
191.86205	94	
191.93675	74	
196.88371	226	
199.00615	74	
199.88772	360	1+
201.04578	112	
203.89581	76	
205.94783	408	1+
207.97329	88	
209.94263	92	
210.88294	80	
210.89707	254	1+
212.89378	396	1+
212.92618	92	
214.89374	498	1+
216.04786	86	
217.08512	94	
217.81486	80	
219.89577	142	
221.13665	94	
221.96436	78	
222.95411	1108	1+
223.62155	76	
225.17034	76	
226.86238	114	
227.92777	134	
227.95460	218	
227.99627	116	
228.84095	86	
228.89712	98	
228.91358	116	
229.06362	96	
229.45049	76	
230.82860	126	
230.88782	142	
230.90938	140	
232.90338	150	
233.91357	148	
234.85747	80	
235.50305	118	
235.89449	80	
236.37668	92	
237.79433	78	
238.89403	134	
238.93773	246	
239.78663	212	1+
239.82486	106	
239.88753	78	
240.82081	148	
240.93999	2848	
241.81514	78	
241.94118	2588	
242.81605	212	
242.94172	7894	1+
243.03935	86	
243.49957	86	
243.81895	148	
244.51229	82	
244.82040	408	1+
244.85434	76	
244.93955	2658	1+
245.84864	136	1+
245.88911	82	
246.09484	82	
246.84083	80	
246.97454	608	
247.39097	80	
247.95731	76	
248.85488	130	
248.89663	116	
250.92058	92	
250.96592	88	
251.02020	76	
252.85764	76	
253.93100	78	
255.80404	226	1+
255.90796	140	
256.91405	78	
257.79720	108	
258.06529	78	
258.80352	130	
258.83290	190	
258.88777	82	
258.96898	146	
259.88079	78	
260.33606	88	
260.82840	1004	1+
260.93459	76	
261.04182	86	
261.83007	744	1+
263.01769	94	
263.83256	296	1+
263.97543	140	
264.84467	84	
265.05653	304	1+
266.00933	80	
266.24596	78	
266.84094	346	1+
266.86355	170	1+
269.18677	78	
269.79561	142	
269.86794	126	1+
270.79908	86	
271.84348	188	
272.35211	88	
272.84577	144	
273.79352	424	1+
273.81395	92	
273.89142	82	
274.02377	78	
274.84884	84	
274.92850	82	
276.07602	82	
276.85046	330	1+
276.95860	78	
277.00646	176	1+
277.81131	84	
278.43763	90	
278.63449	78	
279.09004	712	1+
279.85475	108	
280.82897	156	
281.78535	186	1+
281.82463	94	
282.28055	106	
282.78136	206	1+
282.86266	102	
282.93271	86	
283.07021	216	
283.72766	86	
283.96420	90	
284.11378	82	
284.29411	342	1+
284.78423	154	1+
284.86251	148	
285.16808	84	
285.87134	80	
286.91737	184	1+
287.85511	78	
289.78767	198	
289.81024	120	
291.80891	170	1+
293.12927	94	
293.79649	98	
293.84960	160	
293.87126	288	1+
294.37184	162	
294.81016	86	
294.85670	150	
296.87394	124	
297.33171	102	
297.39129	86	
298.80839	130	
299.78716	294	1+
301.12324	88	
301.87822	86	
303.06554	88	
303.80969	250	1+
303.87608	280	1+
303.94246	88	
304.48646	100	
304.95160	76	
306.87682	544	1+
307.80067	182	1+
307.87476	358	1+
308.74220	84	
309.64006	74	
309.81175	124	
310.77483	90	
310.87691	136	
311.48585	98	
311.76542	88	
313.12184	84	
314.81932	116	
316.53156	82	
319.82236	104	
319.93462	124	
321.82062	84	
323.00002	84	
323.88838	360	1+
324.19187	166	
324.89360	308	1+
326.21470	76	
326.75744	84	
327.15146	82	
327.76909	82	
327.99327	86	
END IONS

###FS:    #m/z: 340.94040 #charge 1+
###MS: 63
###MSMS: 65
BEGIN IONS
TITLE=Cmpd 48, +MS2(340.9404), 28.0-35.0eV, 1.4min #65
RTINSECONDS=82.626
SCANS=63,65
PEPMASS=340.94040	1525342
CHARGE=1+
66.45434	94	
88.90531	162	
192.92383	120	
204.95343	82	
205.95357	132	
207.98820	90	
208.94273	122	
210.93790	388	1+
211.41119	88	
212.87708	544	1+
213.90726	92	
213.93894	1190	1+
214.03619	94	
214.89543	126	
215.88458	536	1+
215.93584	462	
216.40909	88	
217.85672	96	
217.88251	240	
217.93990	86	
221.94909	196	1+
223.45803	84	
224.97372	160	
225.03954	84	
226.87238	134	
226.88541	80	
227.02112	178	
228.36721	82	
228.93816	180	
229.95243	92	
230.88694	1174	1+
231.88899	786	1+
231.94902	1620	1+
232.96357	86	
233.89704	610	1+
233.94598	234	
235.44843	94	
235.83380	82	
235.89270	192	
235.94756	208	
236.89217	90	
238.83460	162	
238.88389	160	
239.90857	130	
240.79067	84	
240.83858	212	
241.05695	86	
241.40759	86	
241.84229	388	1+
241.94310	176	1+
244.39491	92	
246.97638	292	1+
247.43573	98	
248.85975	96	
248.89968	314	1+
248.96058	352	1+
248.99849	88	
249.13943	112	
250.87779	102	
251.95933	276	
252.92239	92	
253.95626	86	
253.98636	100	
254.90477	256	1+
254.96570	994	1+
255.07515	216	
256.14709	82	
256.80495	88	
256.89406	152	
256.96541	388	
258.14752	84	
258.84737	602	
259.44549	88	
260.34979	112	
260.83304	486	1+
260.90114	112	
261.47832	100	
261.88469	130	
261.97719	100	
264.08006	90	
264.87486	150	
264.90622	272	
264.96089	98	
265.85521	82	
265.95527	116	
266.85380	86	
267.07981	90	
267.84065	348	1+
268.13524	110	
270.80230	140	
270.99307	92	
271.18711	82	
271.84687	244	1+
271.92535	246	1+
272.97564	100	
273.48711	130	
275.97432	82	
276.04554	102	
276.38848	102	
276.85955	648	1+
276.92781	106	
276.96669	84	
276.99103	92	
277.96622	324	
278.84391	714	1+
280.14304	82	
280.79541	106	
280.86462	100	
281.79486	106	
282.80529	82	
282.94916	98	
282.97348	162	
283.79409	270	1+
283.92711	80	
284.36362	100	
285.36673	94	
285.42894	90	
285.94585	84	
286.91531	148	
287.38864	90	
287.86113	192	
289.87584	140	
290.56815	90	
290.85775	114	
291.80133	134	
294.54589	80	
295.99491	142	
296.34830	100	
297.58175	92	
298.84839	296	1+
299.37017	80	
299.78555	118	
299.85198	204	1+
299.88579	242	1+
300.03140	90	
300.81882	82	
300.98297	88	
301.85891	94	
302.32619	110	
302.86450	82	
303.05045	96	
303.45049	88	
303.86357	132	
304.60451	112	
304.92282	172	
305.87074	108	
306.88820	138	
309.86405	92	
310.88142	396	1+
311.88713	262	1+
312.80369	106	
312.91787	82	
313.36090	84	
314.81620	296	1+
315.12613	114	
315.44680	104	
315.88032	104	
317.95352	88	
321.73268	80	
321.89027	346	1+
323.88859	376	1+
324.31473	94	
324.36572	102	
324.89115	230	1+
326.17144	106	
326.56957	82	
326.75193	86	
326.88766	126	
328.39851	104	
328.88616	332	1+
329.11089	84	
330.81605	214	
331.80791	118	
332.16546	92	
333.91084	88	
334.08598	82	
337.61714	86	
340.27083	152	
340.83050	96	
341.08664	92	
342.76237	98	
343.29243	96	
343.42442	98	
END IONS

###FS:    #m/z: 363.95640 #charge 1+
###MS: 63
###MSMS: 66
BEGIN IONS
TITLE=Cmpd 49, +MS2(363.9564), 28.0-35.0eV, 1.4min #66
RTINSECONDS=83.3985
SCANS=63,66
PEPMASS=363.95640	938154
CHARGE=1+
185.86816	94	
187.93641	164	
189.86248	982	1+
189.88480	170	
191.85783	218	
192.85725	140	
193.89639	88	
196.88147	208	
197.95965	100	
198.94915	88	
200.89102	186	
205.94786	102	
207.87125	340	
208.88985	158	
209.86500	252	1+
209.94283	2164	1+
210.88387	544	1+
212.87810	3932	1+
214.89150	228	
218.91403	92	
222.95244	1456	1+
224.94823	1940	1+
225.49664	96	
225.88781	142	
225.89927	144	
226.81307	102	
226.89629	142	
226.91541	88	
226.94681	10178	1+
227.06149	90	
227.93144	456	
228.23884	114	1+
228.89304	1252	1+
228.94189	10882	1+
229.79553	194	1+
230.88906	4946	1+
231.85808	86	
231.98510	100	
232.02992	104	
232.36362	110	
232.88424	892	1+
233.85490	88	
233.95348	140	
234.88015	506	1+
234.92864	176	
235.82003	270	1+
236.90291	124	
238.06665	256	1+
239.92171	88	
240.82024	254	
240.94218	484	
240.96294	998	1+
241.83235	132	
241.93987	1954	1+
241.98605	108	
242.82784	110	
242.94186	1286	1+
242.95744	818	1+
243.82277	284	
244.81880	186	
244.90593	162	1+
244.95672	6038	1+
245.82508	312	1+
245.84110	116	
245.94203	426	
246.81147	116	
246.90348	260	
246.95203	6034	1+
247.91098	124	
248.80039	146	
248.90026	1712	1+
249.79627	280	1+
250.52586	84	
250.89672	208	
250.94930	128	
251.84388	106	
251.91148	262	
252.07511	84	
252.89950	846	1+
253.08637	176	
253.83312	170	
253.90444	702	1+
255.37110	84	
256.08986	88	
258.44539	92	
258.60121	92	
258.84105	328	1+
258.97209	208	
260.01911	96	
260.11409	88	
260.83236	276	
260.96697	394	1+
261.05756	176	1+
261.83495	164	
262.82063	362	1+
263.84911	104	
263.97553	122	
264.83225	236	1+
264.85195	108	
264.96081	106	
265.42661	88	
265.98243	102	
266.81230	662	1+
266.88196	230	1+
267.91090	86	
267.97304	472	
268.81126	112	
268.87087	92	
268.97290	228	
269.80420	470	1+
269.84335	144	
269.96678	660	1+
270.80606	334	1+
270.83125	132	
271.84485	94	
271.91193	544	1+
272.36130	90	
272.84887	314	1+
276.00381	132	
276.81164	288	1+
277.85827	248	
277.88164	122	
278.10196	482	1+
278.79663	174	
278.90716	104	
279.79401	156	
279.85157	180	
279.96881	196	1+
280.79206	422	
280.86463	90	
281.52809	86	
281.79262	320	
282.78992	266	
282.84361	432	1+
283.06940	130	
283.09465	174	1+
283.78907	170	
284.06963	100	
284.79043	86	
284.80899	86	
284.82670	114	
284.89024	98	
284.98302	90	
285.79830	408	1+
285.84519	1120	1+
285.89674	100	
286.82369	392	1+
286.87932	148	
289.85681	330	1+
290.79369	374	1+
294.34546	96	
294.80428	86	
294.86161	118	
295.88589	104	
296.80760	108	
297.80708	208	
297.82563	90	
298.80174	1684	1+
298.85567	352	1+
298.92000	86	
298.98349	84	
299.82492	94	
300.92961	94	
301.79851	460	1+
301.85963	546	1+
302.89096	88	
302.91534	142	
303.01632	84	
303.80623	392	
303.82430	192	
303.85458	1294	1+
304.80942	244	
304.87795	84	
304.95027	142	1+
305.82837	150	
306.87733	106	
306.91478	284	1+
307.87279	194	
309.87258	494	1+
310.50502	112	
310.83610	84	
311.12703	182	
313.85896	106	
316.81124	204	
317.17211	90	
317.81409	288	1+
318.93613	122	
319.09670	208	1+
319.86330	124	
320.14116	128	
320.81475	534	1+
320.94299	156	1+
321.75849	106	
321.81706	466	1+
321.87010	480	1+
322.92897	528	1+
323.40857	84	
323.81930	352	1+
323.84015	148	
325.88790	84	
326.87605	258	
327.05493	202	1+
327.88069	164	
328.89092	86	
328.96284	202	1+
329.87768	154	
333.39080	88	
333.81436	88	
336.94481	396	1+
337.84084	112	
339.82852	394	1+
340.94060	420	1+
344.99146	112	
345.71287	100	
349.55905	92	
352.99256	94	
353.75223	174	1+
362.79191	98	
362.84490	136	
363.71989	196	1+
363.75055	130	
363.79481	114	
363.95849	98	
367.43006	140	
END IONS

###FS:    #m/z: 322.92971 #charge 1+
###MS: 67
###MSMS: 68
BEGIN IONS
TITLE=Cmpd 50, +MS2(322.9297), 28.0-35.0eV, 1.5min #68
RTINSECONDS=87.091
SCANS=67-68
PEPMASS=322.92971	4186530
CHARGE=1+
192.88925	238	1+
192.94681	82	
195.98125	76	
196.88865	192	1+
200.88124	82	
201.04205	96	
202.97177	78	
203.51972	76	
204.50723	78	
205.94794	300	1+
207.97489	114	
208.94211	76	
209.95137	84	
211.08972	92	
211.88974	80	
212.87618	218	
213.42796	108	
218.90336	82	
218.92197	76	
219.93854	78	
221.82721	84	
221.94806	80	
222.94860	244	
223.95626	160	
225.58303	92	
225.95216	78	
230.88775	316	
231.82251	84	
232.96610	82	
233.91652	82	
234.88179	76	
234.90073	140	
235.08139	78	
236.90374	110	
237.80003	90	
238.93952	124	
239.07603	246	
239.79196	300	1+
239.89658	248	1+
239.95411	88	
240.13305	84	
240.81862	428	1+
240.94033	3756	
241.78963	84	
241.84470	92	
241.93824	8648	1+
242.88605	88	
242.94097	6206	1+
243.81847	444	1+
244.02094	92	
244.04190	78	
244.82132	268	1+
244.93927	1750	1+
245.38518	86	
246.51892	96	
246.81002	86	
246.94483	104	
246.97266	378	
247.39219	172	
247.84942	118	
248.84142	140	
248.85608	204	
248.89993	78	
248.92698	86	
249.96832	108	
250.91482	94	
250.94523	138	
250.97695	88	
251.02199	76	
251.07321	112	
252.07346	130	
253.16249	84	
253.83498	128	
254.00139	78	
255.01830	90	
255.38512	76	
256.89367	174	
257.80072	88	
257.89436	164	
258.83091	212	
259.83780	132	
260.05674	86	
260.83091	400	
261.82898	1010	1+
262.35479	82	
263.41422	102	
263.50778	82	
263.97926	268	1+
264.85974	114	
265.01512	110	
265.05650	124	
265.21299	80	
266.06113	88	
266.09327	78	
267.07178	78	
267.79329	112	
268.33762	88	
268.79249	348	1+
268.85608	90	
268.91169	84	
268.96007	104	
270.34689	92	
271.35904	84	
271.84124	328	1+
271.87518	102	
272.79099	76	
272.81411	86	
272.84370	282	1+
273.79373	340	1+
275.00803	76	
275.78640	78	
275.86194	84	
276.85104	110	
276.85183	304	1+
279.02381	82	
279.09087	802	1+
279.27914	102	
279.81768	82	
280.06489	92	
280.51100	84	
282.97616	76	
283.06698	154	
283.35625	82	
283.78926	136	
283.81209	226	1+
283.94893	136	
284.09955	108	
284.28850	220	1+
285.02897	80	
285.85056	92	
288.51582	94	
289.78567	188	
289.85929	274	1+
289.88127	118	
290.79606	332	1+
293.43631	94	
293.87185	150	
293.99188	84	
294.33713	94	
294.86183	506	1+
296.80267	134	
297.16478	82	
298.82127	144	
298.91962	88	
299.78377	154	
299.80399	120	
300.82975	144	
300.85071	80	
300.87534	128	
302.87434	94	
302.96101	76	
303.87638	106	
304.81042	154	
306.88570	436	1+
307.79888	440	1+
307.89331	278	1+
307.92236	84	
308.81613	86	
309.88796	144	
310.72135	82	
310.87385	152	
311.93255	76	
312.15085	102	
312.80501	160	
312.88915	136	
314.81861	128	
314.86473	104	
318.73335	76	
319.94440	86	
320.78413	82	
320.89339	276	1+
321.82428	126	
321.85375	88	
323.82620	84	
324.20414	82	
324.89302	188	
325.89167	248	1+
326.76707	92	
328.35166	88	
END IONS

###FS:    #m/z: 340.94037 #charge 1+
###MS: 67
###MSMS: 69
BEGIN IONS
TITLE=Cmpd 51, +MS2(340.9404), 28.0-35.0eV, 1.5min #69
RTINSECONDS=87.8635
SCANS=67,69
PEPMASS=340.94037	1517838
CHARGE=1+
66.35320	268	
182.25810	80	
189.86472	172	
190.93273	104	
192.89921	102	
192.92335	102	
193.94764	78	
202.01268	78	
203.93327	148	
205.91262	78	
206.93126	78	
207.94394	80	
208.95634	146	
210.93744	126	
212.87873	844	1+
212.95113	78	
213.88153	602	1+
213.93821	1488	1+
215.93687	316	
217.88189	300	1+
217.92886	80	
219.87677	130	
219.89309	78	
220.99564	154	1+
221.89429	196	
223.96132	136	
224.92722	98	
227.49969	108	
229.95651	154	
230.88976	236	
230.95880	148	
231.89190	256	
231.94988	1334	1+
232.89370	722	1+
232.93808	78	
233.94925	342	1+
235.88929	108	
235.90116	92	
235.98196	104	
236.83009	78	
236.90267	112	
237.09063	132	
237.90107	186	1+
240.83527	508	1+
240.87215	90	
241.83926	336	1+
241.94591	176	
242.11910	84	
243.82857	230	
243.95971	80	
244.81971	92	
244.83352	106	
244.89695	84	
245.51749	94	
245.79277	92	
245.84408	166	1+
245.88309	94	
246.02364	82	
246.97298	546	1+
248.83394	80	
248.89903	390	1+
249.96278	458	1+
250.89357	80	
250.94420	116	
251.88244	124	
251.95792	176	
252.10875	86	
253.90470	256	
254.83427	144	
254.90742	150	
254.96367	1306	1+
255.04948	94	
255.07290	424	1+
255.13372	84	
255.91687	84	
256.86101	128	
256.90486	232	1+
257.81007	78	
257.84463	522	1+
259.95798	288	1+
260.34184	84	
260.83209	334	1+
260.85531	84	
261.40498	92	
262.05271	82	
262.84539	96	
263.84867	80	
263.88176	136	
263.94043	86	
264.79253	218	1+
264.83297	176	1+
266.86235	180	
267.09166	80	
267.13769	120	
267.84122	430	1+
268.91510	80	
269.35400	86	
271.79394	88	
272.85270	80	
272.91737	266	1+
273.50123	80	
274.81084	92	
274.87159	82	
275.14252	90	
275.39917	90	
275.81143	104	
276.85597	418	1+
276.98695	80	
277.06153	144	
277.96412	112	
278.84530	328	
278.87404	82	
279.52876	78	
279.85448	202	
279.89418	82	
279.91443	114	
279.96736	114	
280.84570	164	
281.84852	110	
282.87052	82	
282.92656	84	
283.04597	84	
283.83712	186	1+
284.88085	160	
285.06389	88	
287.80409	120	
287.91167	84	
288.53906	94	
288.94163	78	
289.80094	78	
289.87123	88	
289.90893	88	
291.80200	84	
292.43273	88	
292.86044	224	
294.03188	96	
294.91473	94	
295.45054	94	
296.87273	234	1+
296.92044	108	
297.42295	94	
297.97683	154	
298.78418	98	
298.94971	80	
299.86474	144	
299.96748	126	
300.05915	100	
300.85613	116	
300.96363	100	
301.14239	84	
301.87379	146	
302.87602	118	
303.81300	104	
304.18433	86	
304.83394	128	
305.15735	128	
305.86891	84	
307.80378	148	
307.88652	96	
310.87787	408	
311.86493	206	
311.88399	278	
312.87216	86	
314.94747	80	
315.83507	128	
318.80547	110	
320.02353	78	
321.02096	120	
324.89245	338	1+
325.89662	236	1+
326.40103	100	
327.28239	88	
328.87920	102	
330.81359	326	
334.87351	186	1+
339.21609	84	
339.27032	86	
339.83080	108	
340.93703	80	
341.14137	98	
342.39653	90	
END IONS

###FS:    #m/z: 363.95641 #charge 1+
###MS: 67
###MSMS: 70
BEGIN IONS
TITLE=Cmpd 52, +MS2(363.9564), 28.0-35.0eV, 1.5min #70
RTINSECONDS=88.6355
SCANS=67,70
PEPMASS=363.95641	874054
CHARGE=1+
64.74270	88	
182.87095	130	
185.88143	98	
187.86840	170	
189.86166	920	1+
191.85641	270	
196.88555	158	
198.95948	88	
205.94622	150	
206.40968	162	
207.87268	296	
207.94739	114	
208.88818	106	
209.57604	92	
209.94309	1710	1+
210.88220	910	1+
212.87884	3036	1+
215.89530	122	
218.91530	160	
220.05336	96	
222.95201	764	
223.95075	1548	1+
224.94833	1048	1+
225.88378	204	1+
226.94649	9644	1+
227.39410	102	
227.92818	124	
228.89341	766	1+
228.94178	9846	1+
229.14503	150	
230.79771	116	
230.88816	6122	1+
232.51064	164	
234.27289	118	1+
234.46353	102	
234.87711	248	1+
235.98394	96	
236.89928	92	
237.05267	128	
237.40854	94	
237.98599	88	
238.83226	98	
240.82299	246	1+
240.94072	518	
240.96178	1262	1+
241.94001	1324	1+
242.81787	184	
242.94248	936	1+
242.95864	664	
243.81987	172	
243.84629	122	
244.52357	96	
244.82405	422	1+
244.95697	4860	1+
245.94303	514	
246.90282	222	
246.95269	4538	1+
247.90725	96	
248.31718	92	
248.37323	94	
248.80215	422	1+
248.85187	96	
248.89909	2134	1+
250.06959	98	
250.79253	100	
250.97306	308	1+
251.06902	232	
253.83262	210	1+
253.90412	132	
253.94271	88	
255.95061	108	
256.39656	92	
257.07654	148	
258.84380	264	
258.89551	118	
258.97263	136	
259.84480	174	
259.89368	92	
260.96743	708	1+
261.78844	98	
261.83059	628	1+
261.84884	92	
262.80047	120	
262.82688	632	1+
263.88055	122	
263.99381	98	
264.07660	124	
264.50641	88	
264.84298	90	
265.81796	120	
265.85877	94	
266.08439	142	
266.81285	604	
266.85102	90	
266.92310	92	
267.09506	92	
267.78598	134	
267.97164	704	
268.14225	98	
268.95903	254	
269.17676	90	
269.79922	114	
269.96814	966	1+
271.84564	124	
271.91546	316	
272.53161	102	
273.78880	160	
273.92573	118	
274.86373	88	
275.81084	212	1+
275.85255	254	1+
275.92455	124	
276.04346	92	
276.85697	220	1+
278.43772	94	
278.79736	116	
278.85734	224	1+
279.10239	286	1+
279.79978	108	
280.55823	92	
280.79066	698	1+
280.82662	102	
281.12152	154	
281.85081	170	
281.92141	98	
281.99129	156	
282.42886	88	
282.79438	428	1+
282.82522	112	
282.85347	120	
283.35631	106	
283.79469	288	1+
283.84863	530	1+
283.97945	166	
284.38660	108	
284.83870	1284	1+
284.95012	110	
284.98940	92	
285.78847	94	
285.84399	1074	1+
285.89162	94	
286.80906	128	
286.92907	92	
287.40939	94	
287.90395	138	
288.86488	352	1+
289.08611	242	1+
289.96624	120	
293.11977	90	
294.55811	114	
294.86071	376	1+
296.80818	574	
297.80203	1866	1+
297.86140	96	
297.88473	106	
298.80405	1580	1+
299.02719	94	
299.31488	90	
299.87693	136	
299.92045	90	
300.38660	92	
300.80075	578	1+
301.86125	300	
302.80139	550	1+
302.85310	1324	1+
303.10342	124	
303.80578	416	1+
303.85504	1102	1+
305.03742	132	
305.83561	102	
305.86058	104	
306.93609	88	
308.29108	100	
309.87374	270	1+
310.82176	104	
311.12627	194	
312.07048	106	
315.82065	96	
315.88822	232	1+
316.81262	506	1+
316.84279	118	
316.88924	260	1+
318.93171	134	
320.93360	120	
321.76009	106	
321.81655	662	1+
321.86489	346	
322.87565	170	
322.90084	104	
322.92976	284	1+
323.44363	90	
324.87715	194	1+
326.87374	504	1+
327.82724	112	
329.87434	170	
333.06330	98	
336.94293	306	
337.47022	108	
337.83576	108	
337.87762	124	
339.82645	238	1+
340.93510	476	1+
341.99561	146	
345.11476	96	
353.76502	120	
356.71886	208	1+
360.71733	230	1+
360.86866	138	
361.78839	140	
365.71546	110	
367.35859	112	
368.78001	214	1+
END IONS

###FS:    #m/z: 322.92953 #charge 1+
###MS: 71
###MSMS: 72
BEGIN IONS
TITLE=Cmpd 53, +MS2(322.9295), 28.0-35.0eV, 1.6min #72
RTINSECONDS=92.305
SCANS=71-72
PEPMASS=322.92953	4161724
CHARGE=1+
104.63920	74	
191.94001	72	
192.86333	86	
192.88859	86	
193.99382	90	
196.89208	146	
198.92823	84	
199.07034	76	
205.87891	166	1+
205.95070	126	
210.02955	80	
211.00414	102	
212.87772	308	1+
213.91977	100	
215.88908	74	
217.89899	82	
218.88560	88	
219.43247	84	
220.87616	358	1+
221.50375	72	
221.94690	116	
222.95513	594	1+
223.81699	126	
224.95755	150	
226.79224	80	
226.89445	72	
227.79794	82	
227.92838	180	
227.95579	116	
228.84172	134	
228.88703	82	
228.97833	92	
231.12214	78	
233.85192	88	
235.04180	76	
235.43171	84	
235.81833	74	
236.03490	84	
236.83369	90	
236.89224	146	
236.92257	74	
237.79276	78	
237.90825	84	
237.92520	86	
238.93786	170	
238.97207	76	
239.78586	216	
240.26610	82	
240.38051	82	
240.82384	232	1+
240.93957	3096	
240.95786	230	
241.86205	90	
241.94164	1954	
241.97276	90	
242.43341	78	
242.78902	108	
242.82093	462	1+
242.94149	6726	1+
244.93892	1392	1+
245.83044	106	
246.93875	132	
246.97294	202	
247.85118	342	1+
247.89025	88	
247.97272	106	
248.02697	80	
248.85484	290	1+
248.89850	230	
250.91456	200	1+
252.82542	138	
252.85041	94	
253.83487	148	
254.11621	112	
254.34781	100	
254.91728	202	1+
254.94757	98	
255.46127	78	
255.77969	138	
257.80149	286	1+
258.83537	302	1+
258.90160	90	
259.06374	104	
259.34026	84	
260.83031	468	1+
262.03084	88	
262.83121	362	1+
262.97071	160	
263.97768	148	
264.79613	116	
264.82881	82	
264.85474	170	
265.02111	74	
265.05474	86	
266.02101	90	
266.42580	80	
266.85230	124	
266.96343	74	
267.99330	74	
268.89074	100	
270.83109	72	
270.90019	88	
271.14875	76	
271.80125	240	
271.84315	380	1+
271.91380	196	1+
271.94391	78	
272.52116	74	
272.80349	138	
273.79093	484	1+
276.92954	88	
278.41498	82	
278.84930	180	1+
279.09098	740	1+
279.80144	228	1+
280.90358	146	1+
282.80859	80	
282.84926	92	
283.06898	264	1+
283.78798	112	
284.03489	80	
284.29162	292	
284.78923	72	
284.89022	74	
285.05159	72	
285.13028	72	
286.85009	80	
286.86632	74	
286.91131	80	
287.05990	108	
287.80500	268	1+
288.00518	76	
288.21599	76	
289.78975	120	
289.88045	126	
290.88284	86	
291.80349	454	1+
291.85359	184	
291.92770	72	
292.82447	92	
293.80640	76	
293.88124	250	1+
294.85778	310	1+
295.85970	254	1+
296.04620	72	
296.80976	178	
297.81398	144	
297.87603	80	
298.80607	74	
299.78245	188	
300.78565	236	1+
301.41256	100	
302.77288	76	
302.85348	92	
303.23240	74	
303.82055	76	
305.87642	78	
305.90021	76	
305.92160	78	
306.11918	88	
306.52797	72	
307.79529	220	1+
307.88722	116	
308.08184	82	
308.88091	88	
309.02581	94	
309.88825	80	
309.93595	80	
310.41656	90	
310.87666	232	
311.81535	142	
311.88103	266	1+
312.34437	84	
314.82349	72	
315.18068	104	
317.09548	76	
320.78173	74	
322.27236	92	
322.88969	78	
324.88948	326	1+
324.91376	72	
325.89438	238	1+
326.18826	78	
327.77562	78	
END IONS

###FS:    #m/z: 340.94020 #charge 1+
###MS: 71
###MSMS: 73
BEGIN IONS
TITLE=Cmpd 54, +MS2(340.9402), 28.0-35.0eV, 1.6min #73
RTINSECONDS=93.078
SCANS=71,73
PEPMASS=340.94020	1537278
CHARGE=1+
178.90357	112	
184.85992	80	
192.89063	128	
194.88728	88	
196.88295	182	
197.89045	84	
198.88223	124	
205.95293	146	
209.94703	122	
212.87655	414	1+
212.89915	200	
213.93967	1178	1+
214.87422	206	
214.89224	98	
215.41473	84	
215.88809	442	
215.93761	306	
217.88121	136	
217.93579	224	
218.56398	108	
223.92630	78	
223.95441	120	
224.95834	76	
225.84677	76	
226.95173	138	
227.78508	84	
228.38779	78	
228.50479	78	
228.84758	100	
228.94275	88	
228.95775	98	
230.82503	78	
230.88678	668	1+
231.95037	1060	1+
233.08227	84	
233.39771	90	
233.89778	268	1+
233.94836	600	1+
235.34133	82	
237.90058	82	
238.84828	80	
239.40856	80	
239.78566	268	1+
239.99693	100	
240.48530	86	
240.84134	112	
241.84470	140	
242.83487	98	
243.03617	98	
243.83825	128	
243.87526	84	
243.89639	78	
245.34636	84	
245.83665	98	
245.95220	214	1+
246.00068	76	
246.38909	130	
246.97882	122	
248.89669	408	1+
249.95968	294	
250.96279	432	1+
251.43639	86	
251.88247	84	
251.96642	302	1+
253.35190	84	
254.96609	470	1+
255.07480	162	
255.78226	102	
255.83039	112	
255.88815	172	1+
255.90945	414	1+
256.49477	80	
256.85889	78	
257.84694	96	
258.84782	516	1+
258.87784	82	
259.90434	100	
259.95669	368	1+
260.33595	84	
260.83264	254	
261.84203	148	
262.79659	174	
262.82053	86	
264.86508	82	
266.84665	150	
267.85304	118	
268.14436	82	
268.78850	112	
268.83901	302	1+
270.92226	78	
271.43811	104	
272.91776	224	
272.93344	140	
272.97154	92	
274.86026	128	
275.80904	110	
276.37823	108	
276.85769	688	1+
276.90384	134	
278.84412	768	1+
279.05690	90	
279.96817	78	
280.83675	96	
280.95738	90	
281.88943	154	
282.85066	112	
283.81216	194	1+
283.86809	96	
284.05129	84	
286.42791	82	
286.83928	112	
287.46361	94	
289.80630	94	
290.36893	86	
290.86770	224	1+
291.96573	84	
292.44623	94	
293.90744	86	
294.86011	116	
295.12961	96	
295.43545	94	
295.86125	88	
295.97229	78	
297.90955	144	
297.96889	120	
298.87115	88	
299.01956	84	
299.78565	128	
299.86826	234	
299.89720	98	
300.09068	80	
300.78349	126	
301.38985	86	
301.50285	80	
301.85945	138	
302.85779	98	
303.17680	118	
303.94368	94	
305.80726	188	
305.87804	88	
306.80721	78	
306.87901	118	
306.93862	76	
307.79949	240	1+
307.88518	254	
308.44606	94	
309.42379	78	
309.82060	122	
310.24508	88	
310.87482	126	
311.39030	92	
311.85746	140	
312.80643	146	
313.86118	78	
316.45958	82	
320.38182	80	
321.36261	96	
322.83542	86	
323.96537	80	
324.89681	136	
325.22196	100	
325.29295	80	
326.17241	94	
326.96470	92	
327.06248	80	
330.81799	174	
331.89429	80	
333.72809	124	
333.83699	78	
333.87573	122	
342.89900	84	
343.76124	80	
END IONS

###FS:    #m/z: 363.95622 #charge 1+
###MS: 71
###MSMS: 74
BEGIN IONS
TITLE=Cmpd 55, +MS2(363.9562), 28.0-35.0eV, 1.6min #74
RTINSECONDS=93.858
SCANS=71,74
PEPMASS=363.95622	842978
CHARGE=1+
71.97698	84	
114.43498	92	
132.40678	98	
138.58259	86	
182.86678	86	
184.95680	122	
189.86098	882	1+
191.85778	742	1+
196.88275	432	1+
203.87380	84	
205.95264	92	
206.94664	282	1+
207.01001	98	
207.87398	280	1+
207.94939	206	1+
209.09130	86	
209.86673	152	
209.91047	100	
209.94315	1114	1+
210.88123	608	1+
210.95911	88	
212.87902	3692	1+
216.41122	186	
222.95226	942	1+
224.95026	1776	1+
225.89121	88	
226.90063	442	1+
226.94696	9246	1+
227.78351	280	1+
227.87956	86	
227.93053	136	
228.89336	826	1+
228.94205	10460	1+
230.88776	6456	1+
234.03172	188	1+
234.88098	546	
235.89722	88	
236.83075	116	
238.42754	96	
238.89042	86	
238.93564	86	
238.99270	86	
239.93557	1000	1+
240.42053	90	
240.82156	248	
240.96178	882	1+
241.93913	1556	1+
242.94105	1094	1+
242.95991	834	1+
243.03407	86	
243.82109	176	
243.89833	88	
244.82736	98	
244.85189	264	1+
244.95713	5550	1+
246.43606	130	
246.90611	164	
246.95261	6438	1+
247.02621	90	
247.80682	116	
247.97130	128	
248.39250	92	
248.80259	428	1+
248.89999	1780	1+
249.83906	84	
250.52223	88	
250.89522	376	
250.94285	298	1+
250.97161	124	
251.00722	98	
251.04432	150	
251.07058	110	
251.90941	276	1+
253.90443	150	
254.83264	102	
254.90716	112	
255.03769	94	
256.10769	92	
256.39831	118	
256.83512	84	
258.83623	304	1+
258.96938	310	1+
260.20316	92	
260.83166	730	1+
260.96730	740	1+
261.55972	90	
261.83267	514	1+
263.84307	552	1+
263.88685	96	
263.98096	88	
264.81793	132	
264.84855	432	1+
265.05585	162	
265.08790	150	
265.97665	156	
266.35375	116	
266.81391	958	1+
266.90116	116	
267.78141	110	
267.86382	168	
267.92217	212	1+
267.97312	1010	1+
268.80761	238	
268.95804	126	
269.79638	136	
269.96658	1042	1+
271.04750	152	
271.91740	128	
272.95638	106	
273.79662	120	
276.80470	108	
276.85823	342	
277.08443	106	
277.85216	228	
277.94664	212	1+
278.79823	362	
278.84097	106	
278.88846	88	
279.80143	268	
279.85287	110	
280.79275	258	
281.79158	206	
281.85583	130	
281.98480	86	
282.78977	262	
282.84908	398	1+
282.97736	406	1+
283.07942	110	
283.78909	148	
283.84432	240	1+
284.55420	88	
284.78472	130	
284.82299	94	
285.82558	218	
285.84350	478	1+
285.86731	214	1+
288.43450	106	
288.79478	144	
289.87885	104	
290.78590	222	
291.82058	88	
291.84581	92	
292.93451	114	
293.11689	428	1+
294.01291	94	
294.37514	92	
294.79090	88	
294.86006	152	
294.97998	102	
295.86418	98	
296.04460	100	
296.80943	684	1+
297.87214	86	
298.80145	1306	1+
298.85616	86	
300.31217	92	
301.85963	694	1+
302.79163	134	
303.80568	232	
303.85416	1298	1+
304.80894	120	
306.43551	92	
307.03172	110	
307.93501	98	
308.86513	134	
309.87171	128	
310.78610	92	
310.86866	226	1+
311.81395	216	1+
311.89116	86	
312.94913	128	
314.94749	88	
315.01603	88	
316.81302	488	1+
317.94446	90	
318.05822	106	
318.88565	118	
318.93130	172	
319.45240	102	
319.87135	94	
321.81829	496	
321.86741	456	1+
322.14376	142	
322.90477	186	1+
322.92671	412	1+
324.86861	132	
325.33017	94	
325.79603	184	1+
325.86621	850	1+
326.87120	702	1+
328.88529	112	
329.72711	96	
329.97338	92	
330.88002	118	
335.84132	86	
336.94483	314	1+
338.94789	136	
339.82717	400	1+
340.93758	376	1+
341.60618	102	
343.27204	86	
348.80277	118	
349.76219	130	
350.91494	84	
352.89276	88	
353.76709	146	1+
356.79102	86	
359.77555	90	
360.75165	86	
361.75543	86	
362.43535	94	
362.84024	98	
363.75622	102	
367.30941	88	
367.83035	374	1+
367.90272	84	
368.83511	316	1+
END IONS

###FS:    #m/z: 507.84577 #charge 1+
###MS: 75
###MSMS: 76
BEGIN IONS
TITLE=Cmpd 56, +MS2(507.8458), 28.2-35.2eV, 1.6min #76
RTINSECONDS=97.533
SCANS=75-76
PEPMASS=507.84577	362594
CHARGE=1+
196.01340	596	1+
209.94355	270	
222.97251	408	1+
232.89338	352	1+
234.06663	144	
234.89310	214	
236.88884	132	
240.07802	312	1+
241.85417	360	1+
241.87699	208	1+
246.07496	130	
250.96795	324	1+
252.08117	386	1+
255.91179	134	
256.39432	132	
257.82300	196	1+
259.86317	162	
260.87988	158	
262.02885	146	
265.85845	270	1+
266.16708	310	1+
266.77911	266	1+
267.78285	226	1+
272.39353	144	
272.85258	542	1+
273.38771	158	
275.84557	134	
277.13718	142	
277.87367	392	1+
278.12306	134	
279.13168	574	
282.88806	376	1+
284.87838	206	
287.83506	346	1+
287.85371	1176	1+
287.88994	398	1+
288.89562	284	1+
289.03580	130	
289.87902	400	
290.86403	1434	1+
292.78644	162	
292.88513	134	
293.87470	1474	
294.87242	1454	1+
295.81013	196	1+
296.01982	288	1+
296.85590	156	
296.91144	230	1+
298.85410	136	
300.85768	334	
301.34373	168	
301.85029	198	
301.99792	134	
302.86138	842	1+
303.86485	704	1+
305.86367	1128	1+
307.39075	166	1+
307.88940	726	
308.14204	1130	1+
308.87321	1784	1+
309.88738	688	
310.15558	532	1+
310.86365	186	
311.88219	4678	1+
311.93130	136	
311.96989	246	1+
313.03834	174	
313.96531	164	
314.76426	162	1+
314.86465	1542	1+
316.86285	286	
316.87813	700	1+
316.90594	146	
317.90194	148	
318.83269	264	1+
318.85861	146	
318.90857	136	
319.83690	208	1+
319.88943	226	1+
319.97718	192	
320.86792	284	1+
321.37974	238	1+
322.35616	144	
322.88747	150	
323.87098	594	
324.35751	140	
324.80470	350	1+
324.85921	502	1+
325.75977	188	1+
325.89890	618	
326.88203	3000	1+
328.80418	272	1+
328.87613	280	
329.87395	154	
329.89178	154	
330.17783	166	1+
330.82522	158	
330.87980	264	
330.89628	132	
330.95955	170	1+
331.88700	238	
332.75529	136	
332.87401	1152	1+
332.90145	302	1+
333.08322	152	1+
334.89933	322	1+
335.84905	182	
335.88365	222	
337.87778	492	1+
337.90603	144	
338.03545	158	
340.92527	140	
342.30798	152	1+
343.88347	204	
345.90010	158	
346.95602	142	
347.77444	274	
347.82451	154	
347.86002	310	1+
348.72646	188	1+
348.77683	154	
348.90345	138	
349.76086	166	
349.99570	148	1+
350.76601	456	1+
350.88510	734	1+
350.90859	156	
351.85474	190	
353.82835	162	
353.85006	576	1+
354.90889	218	
355.78103	134	
355.86696	332	1+
355.89483	252	
356.84237	196	
356.89149	170	
357.73170	142	
358.77327	266	1+
359.14081	300	1+
359.77706	188	1+
362.80935	138	
362.86621	294	1+
362.91446	252	1+
363.87037	172	1+
364.29368	162	
365.72655	146	
365.83450	1028	1+
365.89849	190	
366.18330	188	
367.70636	1220	1+
367.77065	160	
367.89628	268	1+
368.01392	236	1+
368.77059	142	
368.83477	960	1+
368.89692	198	1+
369.77619	216	1+
369.83718	720	1+
371.72819	208	
371.82478	192	
372.71610	316	1+
372.73247	144	
372.82123	198	
373.72087	200	1+
374.79533	184	
375.73393	424	1+
375.83182	208	
376.86230	350	1+
378.77913	146	
380.39112	214	1+
380.71408	506	1+
380.79022	222	1+
382.85761	286	1+
383.29511	158	
383.71521	146	
384.74263	140	
384.84939	1526	1+
385.38851	172	
385.72839	294	1+
385.77588	306	1+
385.82617	138	
385.89812	138	
386.84672	892	1+
387.85006	576	1+
388.79408	366	
389.20114	398	1+
389.72792	154	
390.05362	242	
390.78133	168	
390.83999	756	1+
392.83116	262	
392.86429	324	1+
393.80291	442	
393.82797	568	1+
394.73942	132	
395.88895	378	1+
396.73886	202	
396.89053	286	1+
397.72717	778	1+
398.72834	668	1+
398.75669	212	1+
398.86505	188	
399.84932	898	1+
400.72927	174	
401.72802	138	
402.86390	210	
403.87008	930	1+
405.77838	146	
405.85815	552	1+
406.09111	142	
407.15332	146	1+
407.73005	374	1+
407.80716	256	1+
407.84420	138	
407.86784	2444	
408.85279	1054	
408.86772	1232	
409.72237	634	
409.75611	250	1+
409.85405	582	
410.72892	302	
410.83985	808	
411.72910	664	1+
411.80691	282	
412.84373	212	
412.96826	136	
413.84658	264	
413.87225	756	1+
417.81699	210	
418.73587	304	1+
418.85578	194	
421.88228	732	1+
423.77486	362	1+
423.82152	350	1+
423.87318	130	
424.82206	324	1+
425.75605	478	
425.87637	176	
426.75528	302	
426.77684	372	1+
426.86280	942	1+
427.73471	1546	1+
428.84596	836	1+
428.87871	410	1+
429.29024	166	
429.64996	168	
429.70529	158	
429.73464	1184	1+
430.73804	868	1+
430.85867	1214	1+
430.87438	158	
432.84860	386	1+
438.67236	158	
439.89368	774	1+
441.67444	294	1+
441.88100	182	1+
441.91133	188	1+
443.11863	108	1+
444.87363	1968	1+
445.74398	720	1+
446.68723	132	
447.71667	648	1+
447.88478	142	
448.75352	234	
448.89619	164	
449.75712	160	
449.87701	716	1+
450.74537	272	1+
452.01409	136	
454.88621	130	
457.90373	868	1+
458.77666	208	1+
461.76415	136	
462.88152	608	1+
463.78004	288	1+
465.70096	142	
465.72146	162	
467.71220	160	
467.88795	1070	1+
468.76113	136	
468.78190	366	1+
470.66371	184	1+
470.73582	142	
471.77474	236	1+
472.88999	196	1+
482.72126	136	
484.72755	204	1+
485.89782	376	1+
503.24160	198	1+
508.91466	132	
509.86014	182	
510.80741	96	1+
510.86211	148	
511.19689	140	
END IONS

###FS:    #m/z: 336.94581 #charge 1+
###MS: 75
###MSMS: 77
BEGIN IONS
TITLE=Cmpd 57, +MS2(336.9458), 28.0-35.0eV, 1.7min #77
RTINSECONDS=98.3055
SCANS=75,77
PEPMASS=336.94581	177150
CHARGE=1+
185.86740	110	
193.89302	92	
196.88223	108	
203.88231	88	
203.96146	106	
205.95107	94	
206.97130	82	
209.87891	338	1+
209.94359	228	
210.88202	284	1+
211.94378	4594	
212.06546	104	
212.87741	2464	1+
212.94918	100	
213.93808	1858	1+
215.88593	522	1+
217.07245	82	
217.38915	82	
217.87097	174	
220.84219	82	
222.97460	316	1+
224.95200	98	
225.05232	76	
225.88038	84	
226.89756	184	
226.97233	104	
227.42949	90	
227.82759	76	
228.43051	88	
228.89393	472	1+
229.04510	82	
229.95443	4074	1+
230.88809	2750	1+
230.97607	84	
231.08172	90	1+
231.43137	76	
231.94960	2596	1+
231.99684	78	
232.57098	78	
233.81998	272	1+
233.89983	186	
234.01525	86	
234.88760	78	
234.94672	76	
235.84993	84	
235.88931	136	
236.89788	122	
237.06056	86	
238.86379	84	
239.55887	82	
240.40986	92	
240.84161	348	1+
240.94265	92	
241.80479	90	
242.07658	124	
242.89130	228	1+
243.15478	78	
243.83715	400	1+
244.97762	84	
245.44432	100	
246.86042	96	
246.91069	132	
246.97561	272	
247.96559	1278	
248.90044	854	1+
249.05705	104	
249.83370	90	
249.96195	962	1+
249.98853	88	
250.06752	124	
250.82600	424	1+
250.95092	300	1+
251.84041	214	
251.91109	136	
252.81003	156	
252.87949	92	
252.97112	2450	1+
253.08539	92	
253.90580	602	1+
253.93556	120	
254.93590	84	
254.96485	1326	1+
255.07442	264	
255.37917	82	
255.48879	98	
256.91390	144	
256.96499	350	
257.85898	322	1+
257.94058	88	
258.84638	362	1+
260.83051	384	1+
262.79930	150	
263.82941	134	
265.09075	78	
265.83107	80	
267.78496	278	1+
267.83699	1832	1+
267.87599	90	
268.41795	92	
268.83955	1448	1+
268.86844	76	
270.97978	324	1+
271.84891	272	
271.91701	342	
272.89185	188	
272.97531	164	
273.08302	100	
273.79221	174	1+
274.87239	96	
275.86335	82	
276.85629	192	
276.97200	92	
277.09123	144	
277.83745	118	
277.85714	530	1+
277.92085	86	
277.95597	178	
278.83472	352	
279.10362	220	1+
279.80195	92	
279.83438	330	
279.92125	76	
279.96633	78	
280.05257	82	
282.08649	82	
282.14621	94	
283.07103	92	
283.86575	106	
284.02625	88	
284.09863	82	
285.85370	464	
286.42583	96	
286.84865	424	
287.21386	80	
287.85209	564	1+
290.02578	84	
290.85577	430	1+
291.78829	90	
292.88509	100	
292.90149	90	
293.22778	76	
293.99684	110	
294.08931	198	1+
294.85737	294	1+
296.49180	100	
296.85585	150	
296.93793	78	
297.01504	94	
297.86747	120	
298.00368	94	
298.87527	98	
298.92509	110	
299.01009	94	
299.78586	90	
301.34744	82	
302.85839	82	
302.91354	80	
304.38577	78	
304.44376	80	
304.85665	294	1+
305.34444	100	
305.39369	102	
306.88007	132	
307.79089	78	
308.85927	122	
308.88598	176	
310.40728	82	
310.87513	400	1+
312.93731	106	
313.78073	108	
314.92566	86	
317.04961	88	
318.79032	100	
320.89386	144	
321.82388	114	
324.88916	232	1+
325.86662	176	
325.91307	84	
326.99162	82	
328.88213	112	
330.88178	78	
331.16837	78	
331.36690	76	
333.05230	106	
333.83950	84	
333.86834	88	
334.77537	86	
339.28171	80	
340.80106	84	
END IONS

###FS:    #m/z: 359.96172 #charge 1+
###MS: 75
###MSMS: 78
BEGIN IONS
TITLE=Cmpd 58, +MS2(359.9617), 28.0-35.0eV, 1.7min #78
RTINSECONDS=99.078
SCANS=75,78
PEPMASS=359.96172	142778
CHARGE=1+
47.54613	84	
149.83288	98	
185.95351	86	
188.51737	100	
203.41799	88	
206.94352	348	1+
207.94630	292	1+
208.88280	98	
208.99530	84	
209.94540	1112	1+
210.88617	152	
214.89258	258	
215.41675	80	
217.85638	138	
222.95215	1556	1+
223.90547	84	
224.95036	1930	1+
226.39548	82	
226.94721	8206	1+
227.09321	120	
227.91706	160	
227.93266	174	
228.94191	7060	
229.94431	198	
231.15175	122	
233.71632	82	
233.95126	290	1+
234.09750	88	
234.86013	232	1+
234.93236	182	1+
235.04347	100	
235.28645	84	
235.82377	96	
236.89345	182	1+
237.05951	274	1+
237.94719	238	1+
238.96530	106	
239.42376	86	
240.82717	192	
240.93976	528	1+
240.96147	1294	1+
241.39628	86	
242.17928	84	
242.95937	920	1+
244.88239	100	
244.95729	3552	1+
245.83747	256	1+
246.44287	130	
246.95261	5502	
248.80222	96	
249.91035	116	
250.94953	232	
250.96740	304	1+
251.91955	82	
252.95367	182	
253.04728	82	
254.40678	90	
254.89889	106	
255.37721	92	
255.83204	108	
255.92294	82	
256.83523	94	
258.04306	166	1+
258.84339	138	
258.97414	268	
259.80727	152	
259.84344	278	1+
259.97383	174	
260.43577	84	
260.47160	86	
260.66903	82	
260.94199	164	
260.96751	1040	1+
261.07359	88	
261.90744	102	
262.95199	120	
263.82354	184	1+
264.92667	92	
265.97352	140	
266.81147	362	
266.84225	170	
266.95715	98	
267.92064	92	
267.97342	586	1+
268.83972	204	1+
269.96689	902	1+
271.20149	84	
272.12222	90	
272.78919	92	
272.85167	150	
273.96719	202	1+
275.96863	124	
276.90501	98	
277.11164	164	1+
277.80914	128	
278.41611	100	
278.47205	90	
278.85158	206	1+
278.88310	94	
278.93773	94	
279.10730	268	1+
279.79310	98	
280.79212	834	1+
280.83408	132	
280.95384	90	
281.95726	84	
282.78351	164	
282.82962	86	
283.98625	106	
284.82251	108	
284.98599	270	
285.79442	178	
285.87540	84	
287.06389	82	
288.09682	190	1+
288.86414	96	
289.03739	108	
291.79802	230	1+
291.89415	84	
292.02439	82	
294.85851	190	
295.85571	362	1+
296.81172	280	
297.80549	134	
298.52949	114	
298.76062	80	
298.80208	1406	1+
299.08332	84	
299.95452	86	
299.99082	94	
301.14044	84	
302.87555	140	
303.81082	238	1+
304.17125	108	
304.39861	92	
304.44186	82	
304.95600	90	
305.04398	84	
306.85869	84	
307.79832	86	
307.84348	86	
307.88887	126	
308.88865	98	
308.98034	230	1+
309.80211	180	1+
310.88036	142	
313.23283	104	
313.46952	106	
314.14614	82	
314.80959	248	1+
315.00196	82	
316.81273	516	1+
317.42794	100	
317.50463	86	
317.89401	134	
317.94462	108	
318.94159	82	
318.96141	86	
321.81857	168	
322.06088	90	
322.38717	156	
322.92993	348	1+
327.04908	92	
329.84662	108	
332.51235	102	
332.81051	130	
333.72948	108	
334.81162	92	
335.41599	86	
336.94385	594	1+
337.89204	108	
338.87468	112	
338.91554	98	
340.93516	198	
344.75208	100	
345.70337	92	
346.17882	90	
348.75926	202	
350.77075	258	1+
351.29688	86	
353.79043	242	1+
355.03512	96	
355.42007	96	
356.77062	242	
357.13666	106	
357.78182	244	1+
359.95891	114	
360.03731	144	
360.71817	98	
360.76026	128	
360.86662	118	
361.70164	98	
363.71987	98	
364.07817	84	
END IONS

###FS:    #m/z: 507.84557 #charge 1+
###MS: 79
###MSMS: 80
BEGIN IONS
TITLE=Cmpd 59, +MS2(507.8456), 28.2-35.2eV, 1.7min #80
RTINSECONDS=102.753
SCANS=79-80
PEPMASS=507.84557	365160
CHARGE=1+
196.01438	524	1+
210.03151	426	1+
212.89372	186	1+
215.88154	142	
220.87981	154	
224.97767	374	
230.89220	142	
232.89714	140	
234.88653	144	
238.88816	140	
249.88260	158	
250.91042	232	1+
250.97115	316	
252.07836	208	
252.89748	178	
254.38250	338	1+
260.87739	144	
261.87899	184	
263.38529	166	
263.99512	174	1+
266.09488	156	
266.16793	140	
267.78449	170	
267.88894	236	1+
270.85433	176	
271.88309	176	
272.85601	388	
273.84717	376	1+
274.85048	310	1+
275.80865	160	
276.88057	202	1+
278.83131	232	
279.13202	1140	1+
280.85052	422	1+
280.87975	378	1+
280.89766	140	
281.80080	376	1+
285.85441	310	
287.85254	1278	1+
289.03324	162	
289.84969	166	
289.87935	784	
290.86283	824	1+
292.81205	148	
293.87345	1964	1+
293.95718	236	1+
294.81612	200	1+
296.84917	700	1+
299.91390	208	1+
300.39929	150	
300.84134	272	1+
300.86120	154	
301.80694	144	
302.86309	910	1+
302.88281	316	
303.80637	208	
304.85932	1530	1+
304.88265	226	
305.86160	1298	1+
305.99161	192	1+
307.89114	520	
308.14063	512	
308.87205	956	
309.88897	390	
310.15575	554	1+
310.84358	214	
310.88140	240	
310.96725	134	1+
311.88375	4200	1+
312.83221	144	
314.86459	760	1+
316.81018	212	
316.85867	188	
317.88941	148	
318.85559	194	
318.87910	212	
319.86752	246	
320.09916	188	1+
320.88037	158	
322.10992	134	1+
323.87714	318	
324.86411	184	
325.82732	140	
325.89935	340	
326.13276	154	
326.88320	2554	1+
328.87264	688	1+
329.85423	226	1+
329.89158	248	
330.81604	138	
331.87301	870	1+
331.92256	268	1+
332.87351	676	1+
333.83787	152	
334.39062	250	
335.83920	204	
335.88497	214	
337.06496	234	1+
337.39249	166	
337.88071	748	1+
340.89773	164	
341.86747	236	1+
343.77101	246	1+
344.83797	154	
345.36911	158	
345.83815	224	1+
346.01481	178	1+
346.89448	194	
347.77893	238	
348.16436	272	1+
348.88745	344	1+
349.16679	230	1+
349.75389	324	1+
350.81821	158	
350.88346	350	
351.00259	230	1+
351.77145	230	
351.80521	228	1+
351.88129	178	
352.16848	140	1+
352.80581	242	1+
352.91486	422	1+
353.77637	326	1+
353.84942	210	
354.83928	142	
354.90648	194	
355.38776	126	1+
355.88961	404	1+
356.72086	250	1+
357.84261	168	
360.31732	172	1+
361.79589	242	1+
361.86887	146	
362.80148	172	1+
363.91053	158	1+
365.76837	248	
366.18510	148	
366.84147	570	1+
367.70752	760	1+
367.76553	160	
367.78147	228	1+
368.75922	158	
368.81279	194	1+
368.89277	576	1+
369.00663	144	
369.78365	238	1+
369.83935	262	
370.78156	146	1+
370.79767	158	1+
372.78499	180	
372.81764	174	
373.71612	238	
373.79889	138	
373.90113	264	
374.72794	322	1+
374.79707	192	
374.81640	140	
375.77706	218	1+
375.85428	142	
376.72292	386	1+
377.72763	306	1+
377.89316	194	
378.06391	204	1+
378.86681	144	
379.06706	140	1+
379.39327	156	
380.38363	158	
380.72014	532	
381.72175	286	
381.78032	148	
381.80068	336	1+
382.77732	330	1+
382.84997	218	
382.86678	148	
383.71294	168	1+
383.86976	150	
384.81243	148	
384.85150	1962	1+
385.37164	270	1+
385.77772	202	
386.84619	424	1+
386.95793	160	
387.75851	158	
388.73036	214	1+
388.77226	242	1+
389.19765	294	1+
389.71649	454	1+
390.79353	390	1+
390.84345	520	
391.79526	290	1+
391.84510	298	
392.71901	170	1+
392.82442	400	1+
392.85622	192	
393.76950	188	1+
393.80218	196	
393.88861	316	1+
394.39165	198	1+
394.80879	140	
395.06032	120	1+
395.87008	188	
396.73216	202	
396.81499	224	1+
396.85643	268	1+
397.74842	290	1+
398.72833	672	1+
398.75034	224	1+
399.69303	182	
399.71101	230	1+
399.84877	330	1+
400.89797	278	1+
401.75683	230	1+
402.86008	362	
403.87407	508	
404.72645	160	1+
404.87626	326	
405.76286	204	1+
405.78472	378	1+
405.86985	312	
406.74158	432	1+
406.86315	212	
407.72418	340	
407.74565	374	1+
407.86419	3316	1+
408.06184	248	1+
408.92114	146	
409.06200	164	1+
409.71972	840	1+
409.85978	790	1+
410.08359	160	1+
410.74549	184	1+
410.83529	742	1+
410.92390	228	1+
411.80625	570	1+
412.34296	148	
412.72463	314	
412.84772	346	
413.73256	270	
413.85482	210	
413.87787	508	1+
414.37159	140	
416.74671	196	1+
416.87244	268	
421.88619	194	
423.76963	400	1+
423.86785	520	1+
424.81240	144	
425.74217	324	
426.75452	252	
426.78667	490	1+
426.86332	1382	1+
426.93808	202	
427.73383	1204	1+
427.93666	170	
428.50687	186	1+
428.84834	520	1+
429.69786	150	
429.73392	746	1+
429.75181	148	
429.83006	154	
430.73922	532	1+
430.85689	240	
431.86890	640	1+
434.88567	142	
439.89426	522	1+
442.68448	250	
442.77885	224	
444.39135	146	
444.68259	200	
444.87310	1956	1+
445.68390	202	
445.75144	296	
446.74196	242	
446.87819	432	1+
446.98194	132	1+
447.70813	260	
447.74201	150	
449.87705	504	1+
450.69865	222	
450.75277	290	
455.24623	156	1+
457.90184	954	1+
458.70430	188	
462.88513	554	
465.71506	246	1+
466.76193	234	
467.70332	250	1+
467.89098	826	1+
469.70751	204	1+
470.70987	172	1+
485.90277	488	1+
488.78222	140	1+
499.73277	192	1+
499.80177	174	1+
505.75702	148	
509.85615	180	1+
END IONS

###FS:    #m/z: 336.94574 #charge 1+
###MS: 79
###MSMS: 81
BEGIN IONS
TITLE=Cmpd 60, +MS2(336.9457), 28.0-35.0eV, 1.8min #81
RTINSECONDS=103.525
SCANS=79,81
PEPMASS=336.94574	165458
CHARGE=1+
119.27838	74	
182.86681	84	
192.89566	176	
194.88344	200	1+
197.95953	76	
198.49735	90	
206.89868	74	
207.97566	92	
209.88899	142	
209.94418	74	
210.02777	92	
210.88243	388	
211.94403	3872	
212.87790	1792	1+
212.94759	144	
213.93980	1814	1+
214.89448	122	
215.80064	86	
215.88665	466	1+
215.93872	236	
217.85470	138	
220.55273	84	
222.97691	90	
223.95875	186	
224.97310	78	
226.87229	92	
226.97288	184	
227.78082	96	
228.89431	264	1+
229.03797	104	
229.95511	3612	1+
230.79603	84	
230.88928	2536	1+
230.95019	74	
231.94957	2430	1+
232.89116	410	
233.04284	74	
233.82122	350	1+
233.89807	368	
233.94708	322	1+
233.99262	110	
235.86642	154	
236.84150	134	
236.88666	74	
238.92818	76	
240.38830	98	
240.83396	232	1+
242.13326	76	
242.51348	132	
246.57498	100	
247.38903	82	
247.96343	1388	1+
248.84572	74	
248.89905	1022	1+
250.83866	176	
250.94862	172	
251.07527	78	
251.51242	90	
251.84039	124	
251.96070	168	
252.84080	202	
252.96903	2218	1+
253.90799	452	1+
253.98402	90	
254.96723	616	1+
255.07723	88	
255.37712	86	
255.65010	86	
255.77750	80	
256.90100	156	
256.95128	130	
257.78085	74	
257.84144	574	1+
258.84561	500	1+
259.87470	106	
259.95830	156	
260.83289	114	
261.37506	86	
263.05939	78	
264.03040	84	
264.86167	206	1+
265.08722	284	1+
266.84782	98	
267.41917	88	
267.78939	240	1+
267.83856	1162	1+
268.84128	824	1+
268.96942	84	
269.91897	74	
270.40104	102	
270.50413	124	
270.78680	80	
270.85175	162	
270.89789	92	
270.98020	226	
271.09481	100	
271.85744	120	
271.91428	192	
272.94312	78	
273.42209	196	
273.88509	326	1+
273.92057	276	1+
274.85356	336	1+
274.87120	76	
274.88944	280	1+
276.89617	166	
276.92972	78	
277.83176	244	
277.86654	298	1+
278.83791	754	1+
278.89743	86	
278.98582	110	
279.84195	432	1+
280.86678	92	
281.81240	94	
282.86665	100	
283.43490	76	
283.81625	86	
285.85120	220	
285.91083	84	
286.84891	1012	1+
286.86478	174	
286.99947	78	
287.10602	138	1+
287.85273	622	1+
288.35709	98	
288.84391	108	
288.89137	90	
289.81261	80	
289.85252	144	
292.93583	104	
293.10824	412	1+
294.86441	218	
295.84165	138	
295.88668	130	
295.99028	120	
296.87687	126	
296.98685	86	
298.08209	86	
298.26630	90	
298.79957	116	
299.87729	104	
300.82521	82	
300.96790	74	
301.04668	92	
301.37081	78	
302.85320	120	
303.00341	96	
303.51702	76	
303.85795	84	
304.35158	84	
304.79117	78	
304.88324	92	
305.87402	80	
306.14721	106	
306.87835	134	
307.79100	82	
307.88989	128	
308.87252	100	
309.77159	108	
309.86795	202	
309.96654	74	
310.87374	326	
311.07404	78	
312.35527	82	
312.88644	356	1+
313.60225	78	
314.00045	84	
314.81953	270	1+
314.87151	82	
316.86175	80	
317.89854	82	
321.88180	90	
322.18860	80	
323.90803	78	
325.88555	236	1+
327.05345	74	
327.15594	74	
327.73347	94	
327.82865	92	
330.81943	74	
330.88207	140	
331.87452	94	
331.94413	80	
332.88273	140	
337.84027	76	
339.12802	96	
END IONS

###FS:    #m/z: 359.96146 #charge 1+
###MS: 79
###MSMS: 82
BEGIN IONS
TITLE=Cmpd 61, +MS2(359.9615), 28.0-35.0eV, 1.8min #82
RTINSECONDS=104.298
SCANS=79,82
PEPMASS=359.96146	135830
CHARGE=1+
187.94284	88	
198.50062	86	
198.95408	84	
200.87603	92	
204.92374	84	
205.94633	204	
206.94186	272	1+
209.94291	938	1+
210.88305	156	
211.48258	82	
215.97220	98	
218.94000	114	
220.95495	106	
222.95053	1360	1+
223.49481	106	
223.96379	86	
224.94743	1876	1+
224.96803	136	
226.94660	6214	1+
227.09997	114	1+
228.94210	7012	
229.94644	92	
231.78728	114	
231.89304	94	
232.82182	140	
233.95690	122	
235.82199	132	
235.95756	82	
235.97387	232	1+
237.05660	112	
237.62601	84	
239.07426	188	
239.42188	86	
240.07861	110	
240.93896	352	
240.96250	1122	1+
241.94458	234	
242.88284	108	
242.95901	684	1+
243.83357	188	1+
244.83211	212	1+
244.95721	2992	1+
245.39423	102	
246.44562	86	
246.87488	168	1+
246.89131	172	
246.95278	3364	1+
247.07241	104	
247.80758	106	
248.03873	108	
248.80332	378	
250.44225	98	
250.94841	344	
250.97116	144	
252.00745	92	
252.95474	252	
253.56908	90	
253.83277	142	
254.94222	230	1+
256.07332	126	
256.80708	82	
256.89189	158	
257.78798	266	1+
258.97377	358	
260.83217	212	
260.96840	790	1+
261.37780	98	
261.83925	124	
263.96179	270	1+
264.33354	106	
264.81981	168	
264.90675	84	
264.96486	184	1+
264.97899	120	
265.82889	96	
265.90527	90	
266.55216	108	
266.81229	194	
267.07628	182	1+
267.92712	84	
267.97447	842	1+
268.95939	138	
269.84786	194	1+
269.97039	570	1+
270.89167	108	
271.85006	128	
272.79198	228	1+
272.80619	112	
272.87818	88	
273.96671	278	1+
274.42398	94	
275.85653	166	
275.97057	120	
276.81054	130	
276.85904	138	
277.80761	110	
278.09445	202	1+
278.79885	212	
278.84594	100	
278.92087	240	1+
279.10325	244	1+
279.80017	192	
279.97305	168	1+
280.79712	514	1+
280.86922	138	
282.97423	124	
283.99230	118	
284.82660	148	
285.82531	138	
287.85725	82	
289.85400	256	1+
289.87709	104	
290.86936	88	
291.40679	86	
291.78276	142	
291.97691	160	
292.43998	82	
292.57873	110	
293.11876	90	
293.36666	114	
293.79284	114	
294.82383	96	
294.87341	150	
295.13164	94	
295.85533	114	
296.81028	166	
296.85486	96	
297.97160	164	
298.02575	112	
298.04933	126	
298.80331	1130	1+
298.94976	84	
299.88602	108	
301.03407	102	
301.74543	110	
301.79017	128	
301.85685	120	
301.88526	116	
301.91757	134	
302.42256	94	
304.33620	276	1+
305.10806	82	
305.91478	94	
306.92549	84	
306.99656	84	
307.12788	94	
307.39474	84	
309.12796	90	
309.37308	168	
309.79393	234	1+
311.85924	120	
311.90854	86	
312.86551	306	1+
313.13271	86	
313.87167	282	1+
314.10482	84	
314.50983	86	
315.76961	96	
316.81924	164	
317.81314	120	
318.81866	176	1+
318.93280	146	
319.32076	92	
319.92468	86	
320.93141	120	
321.01952	84	
321.82422	144	
322.00391	212	1+
322.92466	218	
324.78665	82	
327.06673	106	
328.40741	138	
329.59232	84	
330.91903	156	
333.37702	92	
336.94485	164	
338.87116	250	1+
338.94360	128	
339.03961	86	
339.45123	88	
340.94088	198	
343.27616	88	
343.74989	228	1+
343.82497	94	
346.82803	106	
350.87132	94	
353.75725	228	1+
357.77718	176	1+
358.19935	244	
358.76693	180	1+
360.85801	112	
362.71879	148	
364.86353	94	
END IONS

###FS:    #m/z: 322.92981 #charge 1+
###MS: 83
###MSMS: 84
BEGIN IONS
TITLE=Cmpd 62, +MS2(322.9298), 28.0-35.0eV, 1.8min #84
RTINSECONDS=107.991
SCANS=83-84
PEPMASS=322.92981	4589942
CHARGE=1+
183.97462	76	
185.92840	78	
190.92909	144	
191.86350	82	
196.88323	96	
201.04247	78	
204.01397	94	
205.40890	82	
205.94938	224	
206.94755	140	
207.90140	92	
209.94111	96	
210.99874	96	
213.88149	184	
217.89831	74	
218.89443	86	
219.87451	374	1+
221.05585	76	
221.94359	144	
222.95289	202	
222.96653	84	
223.95876	544	1+
224.84225	78	
225.88614	136	
227.37732	88	
227.93218	140	
227.95251	110	
228.90751	78	
230.83402	94	
230.88689	178	1+
232.91743	92	
234.88286	126	
234.89766	190	1+
234.91383	76	
236.10006	130	
236.80888	106	
236.83813	96	
237.05665	78	
238.02982	74	
238.88659	84	
239.78607	232	1+
240.06859	78	
240.82453	256	1+
240.89847	148	1+
240.94015	2532	
241.93868	7562	1+
242.81735	108	
242.94108	5362	1+
243.81844	416	1+
243.88473	76	
244.44495	84	
244.93992	1032	1+
246.38999	106	
246.85441	188	
246.90605	208	1+
246.95097	78	
246.97616	154	
247.39106	82	
247.85443	120	
247.89556	84	
248.40061	72	
248.85777	104	
249.07612	74	
249.90064	102	
250.12394	134	
250.43268	104	
250.83311	76	
250.92120	312	1+
250.96687	122	
251.32934	88	
253.83704	76	
254.82087	226	
256.89981	110	
256.95299	90	
257.79777	262	
258.83430	314	1+
258.89363	90	
258.91955	74	
259.00831	76	
259.34052	78	
260.34604	102	
260.83901	204	
261.07564	74	
261.82894	272	
261.94513	76	
262.83007	256	
262.92532	220	1+
263.83488	250	
264.79709	128	
264.82986	130	
265.05860	94	
266.85651	100	
267.39713	74	
268.00146	98	
268.96188	74	
269.87013	72	
270.79802	118	
271.84201	256	1+
273.39567	92	
273.79513	280	1+
273.80894	366	1+
274.85355	92	
274.86953	94	
275.79325	166	
275.80710	182	
276.80798	152	
276.86237	90	
277.85997	76	
277.99958	92	
278.86430	122	
279.09078	934	1+
279.41204	76	
279.87370	86	
280.83825	100	
280.88125	76	
281.05316	106	
281.84177	172	1+
283.35811	76	
283.78884	76	
283.96291	76	
284.17754	88	
284.29421	446	
284.87108	72	
284.92132	134	
285.85858	108	
285.86311	112	
286.93504	74	
287.85719	74	
287.90225	146	
288.35955	74	
290.48210	76	
290.80953	102	
291.35529	78	
291.80667	278	
291.89061	98	
292.29801	132	
292.81428	114	
293.43604	92	
293.88449	84	
294.86325	98	
295.85207	74	
296.83743	134	
298.93485	82	
299.11326	80	
299.71611	84	
299.88656	78	
301.78862	82	
301.86124	206	1+
301.88313	158	
303.42028	78	
304.88283	116	
304.99040	82	
305.80431	188	
307.79909	370	
307.88781	78	
308.75232	86	
309.15380	76	
310.96784	86	
311.88413	118	
312.82404	198	1+
314.81557	94	
315.75443	76	
316.06213	74	
317.81981	86	
317.89094	154	
319.81241	72	
321.76158	182	1+
322.23953	76	
323.88576	82	
324.39421	100	
324.79677	90	
324.88652	110	
325.89820	216	1+
326.73385	82	
END IONS

###FS:    #m/z: 340.94036 #charge 1+
###MS: 83
###MSMS: 85
BEGIN IONS
TITLE=Cmpd 63, +MS2(340.9404), 28.0-35.0eV, 1.8min #85
RTINSECONDS=108.763
SCANS=83,85
PEPMASS=340.94036	1667448
CHARGE=1+
189.86079	160	
191.05995	98	
192.92665	140	
194.92192	82	
196.88163	216	1+
203.86321	82	
204.90430	86	
207.97719	80	
208.89602	80	
208.95652	124	
208.98300	80	
209.94529	112	
210.93571	122	
211.93729	80	
212.83831	78	
212.87984	304	
213.86693	86	
213.88021	136	
213.93901	1648	1+
213.98084	90	
215.88709	416	
215.93672	314	
217.88491	146	
218.56950	94	
222.94895	82	
225.89034	272	1+
226.87598	112	
226.94192	162	
226.96685	92	
229.95859	94	
230.88990	300	
231.89337	272	
231.94991	1006	1+
232.89241	198	
233.89794	698	1+
233.94794	244	
234.56947	88	
234.88545	98	
235.83882	86	
237.00202	82	
237.89099	80	
238.83646	124	
238.89913	100	
239.44306	82	
239.84854	144	
240.83759	88	
241.79880	122	
241.84309	184	
241.87745	104	
242.83411	126	
243.82841	320	1+
244.88490	156	
247.89819	120	
248.90129	138	
249.90129	94	
249.96216	280	
250.97525	82	
250.99400	114	
251.95980	130	
252.00901	78	
252.12410	96	
252.84999	84	
252.87749	94	
253.86624	86	
253.95746	100	
254.90154	120	
254.96366	366	1+
255.01409	88	
255.07878	122	
255.38189	82	
255.90911	90	
256.06900	94	
256.85614	94	
256.96463	378	1+
257.80199	84	
257.89996	116	
257.91909	114	
258.85055	596	1+
258.89838	126	
259.88672	110	
259.91802	98	
259.95823	140	
260.83244	204	
261.83319	126	
261.85084	94	
261.88852	114	
262.83056	94	
262.94415	82	
263.85548	128	
266.46788	92	
268.84182	426	1+
269.45290	80	
269.82298	100	
269.94079	92	
270.83161	84	
270.97298	142	
271.91166	86	
272.93310	200	
273.79384	92	
274.80238	80	
274.86123	268	1+
275.80994	116	
276.85412	590	1+
277.04601	108	
277.92152	78	
278.84453	440	
279.85649	244	
280.84437	136	
281.05970	108	
281.89667	82	
282.84023	88	
282.87393	206	
282.89750	88	
283.93748	114	
284.80095	98	
285.03725	90	
285.44384	94	
287.81099	120	
288.83580	108	
288.84950	92	
290.81057	78	
292.85192	80	
293.85282	80	
294.86957	118	
296.85178	130	
296.89241	88	
297.08629	92	
297.12008	84	
297.70246	98	
298.30676	82	
298.85777	112	
298.92094	134	
299.36605	88	
299.78569	120	
299.82155	122	
299.87788	98	
300.03896	78	
300.32059	78	
300.80284	102	
300.85900	88	
303.18088	86	
305.93695	78	
307.88436	290	1+
308.44171	94	
308.80057	208	1+
310.88054	310	1+
312.80529	202	
312.98304	82	
313.80677	84	
314.81811	150	
316.89454	82	
319.90498	82	
321.89020	134	
323.37995	78	
324.89318	120	
326.89827	94	
328.92641	100	
329.97784	78	
330.81142	118	
330.87074	106	
332.52382	84	
332.81230	144	
333.90458	78	
334.79100	106	
335.04062	80	
END IONS

###FS:    #m/z: 363.95650 #charge 1+
###MS: 83
###MSMS: 86
BEGIN IONS
TITLE=Cmpd 64, +MS2(363.9565), 28.0-35.0eV, 1.9min #86
RTINSECONDS=109.536
SCANS=83,86
PEPMASS=363.95650	972408
CHARGE=1+
85.72714	92	
179.68464	180	
180.86836	96	
183.83457	92	
187.86864	142	
189.86212	862	
191.85788	982	1+
193.85280	154	
194.90129	90	
196.88253	104	
200.94584	108	
206.94978	240	1+
207.87367	188	
209.94396	1446	1+
210.88283	510	1+
211.94448	102	
212.87821	2940	
213.88191	86	
215.41836	94	
218.89083	92	
222.95391	1096	1+
223.88911	122	
224.41184	94	
224.88752	210	1+
224.95017	1500	1+
226.94669	11486	1+
227.00928	112	
227.93060	154	
228.89350	1196	1+
228.94252	12862	1+
229.07683	94	
230.88954	3956	1+
231.05423	124	
231.51583	132	
232.88111	1030	1+
233.14174	98	
234.93012	176	
234.94643	86	
235.00411	96	
235.87828	184	
237.90642	98	
238.90243	86	
240.82350	448	1+
240.84353	98	
240.94038	338	
240.96172	880	1+
241.89318	106	
241.93873	1118	1+
242.82005	160	
242.94049	718	1+
242.95970	624	1+
244.81754	134	
244.83641	100	
244.95667	6632	1+
245.10191	94	
245.82215	204	
245.94063	154	
246.83338	130	
246.90375	344	
246.95290	6432	1+
247.02662	88	
247.90423	202	
248.09098	90	
248.39077	104	
248.80397	174	
248.89894	2210	1+
248.96929	446	1+
249.14798	96	
250.94548	188	1+
251.04360	128	
251.89702	142	
252.89344	92	
253.83621	194	
253.90385	194	
254.09714	110	
256.07900	252	1+
256.89246	232	1+
258.56583	90	
258.83196	462	
258.84942	254	
258.97290	128	
259.84644	234	
259.86342	90	
260.83769	192	
260.97177	196	
261.83185	290	
261.96847	156	
262.83241	400	1+
263.07930	104	
263.97247	132	
264.08173	278	1+
265.97222	186	1+
266.81432	452	
266.84105	412	1+
266.86166	150	
267.81419	206	
267.84490	328	1+
267.97281	1082	1+
268.78813	88	
268.80846	160	
269.96823	774	1+
270.83136	90	
270.90834	288	1+
271.91399	212	1+
272.40600	104	
273.86293	252	1+
276.83382	86	
276.85202	142	
277.42443	92	
277.84124	372	1+
277.87848	90	
277.90290	86	
278.81261	88	
278.84286	320	1+
279.09870	354	1+
279.12062	86	
279.36051	108	
279.80392	98	
280.79064	822	1+
281.80569	136	
281.85674	142	
281.88952	140	
282.80455	246	
282.85151	408	1+
283.78995	162	
283.85463	290	1+
284.79044	88	
284.90292	96	
285.37311	104	
285.79307	150	
285.82740	224	
285.84360	762	1+
285.92209	140	
286.42164	92	
286.80039	86	
287.62401	94	
287.97596	86	
288.59762	88	
288.86259	260	1+
288.92091	112	
288.93756	102	
289.85421	90	
290.79964	158	
293.12054	166	
293.43307	92	
294.86408	238	1+
294.92294	130	
295.43138	88	
296.80534	210	
296.94041	100	
297.80642	308	
298.80362	1488	1+
298.85892	238	1+
300.98932	88	
301.80284	96	
301.86218	286	
303.45056	100	
303.80888	396	1+
303.85539	978	1+
304.10130	172	1+
306.88165	92	
307.87002	142	
310.09579	106	
310.87291	124	
312.83037	142	
313.91537	100	
315.86345	92	
316.31524	100	
316.81450	172	
317.81438	118	
318.81233	96	
318.93223	124	
319.34486	86	
319.81767	230	1+
319.86885	134	
320.50478	86	
320.93385	150	
322.80998	346	1+
322.92686	320	
323.81229	286	1+
323.88601	90	
325.30391	90	
325.86451	494	1+
326.15010	124	
326.86994	416	1+
327.71152	92	
328.92945	118	
330.83735	142	
331.75249	124	
332.33125	90	
333.07250	134	
336.95179	248	1+
338.83993	118	
338.99700	110	
339.82495	98	
340.93918	224	1+
341.89223	100	
342.75998	188	1+
347.85066	94	
349.75887	92	
351.13325	98	
354.90529	92	
355.72947	86	
360.36252	98	
364.13788	112	
366.75138	184	1+
369.35235	104	
END IONS

###FS:    #m/z: 322.92986 #charge 1+
###MS: 87
###MSMS: 88
BEGIN IONS
TITLE=Cmpd 65, +MS2(322.9299), 28.0-35.0eV, 1.9min #88
RTINSECONDS=113.248
SCANS=87-88
PEPMASS=322.92986	4614884
CHARGE=1+
75.86615	78	
185.92820	78	
188.92582	76	
189.02696	86	
192.89006	180	
193.88960	76	
196.88294	138	
199.05999	78	
199.88556	86	
200.88667	148	
201.04330	160	
201.88841	78	
203.97548	84	
204.48070	98	
205.94822	426	1+
206.91298	86	
207.87298	82	
207.98082	76	
209.82856	88	
210.89888	86	
212.04517	76	
212.87818	374	
214.88989	150	
214.90677	86	
215.88675	78	
219.37981	80	
219.85104	98	
221.12191	92	
222.86918	82	
222.95376	522	1+
224.82332	134	1+
225.01020	142	
227.91276	80	
228.89110	80	
228.91500	134	
230.88851	266	1+
232.08433	82	
233.40112	104	
233.88737	84	
235.82395	84	
235.88011	112	
237.05485	88	
237.79156	154	
238.82737	152	1+
238.94063	152	
239.06800	78	
239.08046	98	
239.78804	204	
240.79089	94	
240.81937	154	
240.85282	82	
240.93987	2558	
241.94143	2306	
242.81951	188	
242.88103	80	
242.94170	6388	1+
243.05327	110	
243.38073	78	
243.81773	782	1+
243.88859	92	
244.01310	76	
244.81980	476	1+
244.93914	1020	1+
245.03741	82	
245.90634	100	
246.39084	126	
246.43417	102	
246.97617	330	1+
247.38838	230	
248.86281	184	
248.90826	98	
248.95402	104	
249.03586	86	
252.07529	132	
253.90799	120	
253.94640	90	
254.13246	78	
256.43335	78	
256.78780	78	
256.88815	140	
257.79796	220	
257.84370	78	
257.90473	90	
257.93641	92	
258.83173	362	
259.80134	78	
259.83493	156	
260.33787	148	
260.83077	224	
260.98228	78	
261.82915	794	1+
261.89035	124	
262.06643	78	
262.82933	482	1+
263.04550	84	
263.35811	80	
263.97826	134	
264.98971	88	
265.05674	190	
266.85819	116	
267.84453	94	
267.88307	88	
267.93519	126	
268.80704	76	
269.79899	90	
269.86982	100	
271.84539	144	
272.34717	78	
272.84911	122	
273.66186	98	
273.79109	292	
274.83099	84	
274.87162	78	
274.91039	76	
275.80909	170	
276.36412	94	
276.84074	124	
279.09312	246	
280.09335	212	
280.79042	176	1+
282.22048	86	
283.01358	82	
283.79478	122	
283.86101	86	
283.89257	254	1+
284.29348	340	
284.47570	84	
284.85307	78	
286.91791	192	
288.58300	80	
289.78596	540	1+
289.82302	82	
290.95708	80	
291.27371	82	
292.80838	198	1+
292.85265	126	
293.86439	116	
294.85260	216	
295.11923	92	
298.80557	160	
301.87788	92	
303.83987	86	
303.87837	84	
304.44365	84	
304.88619	104	
305.99704	138	
306.08926	80	
306.43726	94	
307.79727	244	1+
307.88359	84	
308.88911	264	1+
308.94253	90	
309.84320	92	
310.80339	86	
311.88425	252	
312.80156	94	
312.87389	132	1+
313.82315	104	
314.81980	92	
314.86712	214	1+
317.83284	78	
319.10608	126	
319.76221	86	
319.99489	84	
321.35615	80	
322.16659	76	
323.23412	76	
324.89182	506	1+
327.61825	76	
327.76756	82	
327.78902	76	
END IONS

###FS:    #m/z: 340.94044 #charge 1+
###MS: 87
###MSMS: 89
BEGIN IONS
TITLE=Cmpd 66, +MS2(340.9404), 28.0-35.0eV, 1.9min #89
RTINSECONDS=114.021
SCANS=87,89
PEPMASS=340.94044	1707988
CHARGE=1+
114.60581	78	
144.44729	86	
190.93256	80	
191.45049	94	
192.92825	142	
196.89496	104	
200.03990	78	
204.90070	78	
204.97091	94	
208.95641	220	
210.93828	166	
212.87861	408	1+
213.93734	1300	1+
214.89610	300	1+
215.88855	352	1+
217.88384	208	
217.93649	86	
218.87825	96	
221.48729	106	
221.94431	80	
222.85077	84	
222.87847	78	
222.95483	220	1+
223.59960	100	
224.84225	142	
225.63101	90	
225.97838	90	
226.11636	84	
226.83671	82	
226.92435	80	
228.94345	336	1+
230.88961	456	
230.90682	90	
231.89355	292	
231.94930	1134	1+
232.89332	386	1+
233.91524	130	
233.94543	186	
234.95142	88	
235.94892	146	
237.05840	82	
238.79645	146	
239.78706	80	
243.83008	278	
244.83737	130	
244.91174	94	
246.10282	88	
246.97548	218	
248.92117	78	
248.99111	100	
249.46792	78	
249.89451	100	
249.96265	100	
250.90543	92	
251.03362	86	
251.95643	122	
252.10861	80	
253.83293	92	
254.06022	122	
254.85342	84	
254.96878	654	1+
255.83249	78	
256.41819	78	
256.96106	142	
257.40413	80	
257.80101	88	
257.84421	536	1+
258.84479	438	1+
258.90754	226	1+
258.96864	80	
259.43734	84	
259.95635	252	
260.09025	104	
260.12211	98	
260.83400	456	
261.92129	218	1+
261.94328	92	
262.07451	78	
262.83842	124	
262.89016	90	
262.98568	88	
263.89848	200	1+
264.00430	82	
264.05640	88	
264.84391	108	
266.97949	76	
268.84175	182	
269.51537	94	
270.13457	78	
270.71210	80	
270.95216	146	
272.93528	178	
272.97666	134	
273.48083	102	
273.79733	278	1+
273.85494	84	
274.34463	86	
274.85884	80	
275.86326	78	
276.85518	440	
277.04197	90	
277.86041	406	
277.92365	84	
278.35156	92	
278.42346	100	
278.61194	86	
278.84693	994	1+
280.84723	138	
280.92775	106	
281.00066	78	
281.05413	86	
281.83698	82	
281.85846	136	
282.87783	88	
282.92661	110	
282.97266	272	
283.78291	190	
284.64986	92	
286.78937	102	
287.63850	90	
288.43054	98	
288.83929	80	
289.86272	106	
290.85372	214	1+
291.80305	118	
291.85459	248	1+
291.88093	142	
292.43382	104	
292.80114	84	
294.83671	80	
295.96900	246	1+
297.02132	106	
298.82447	156	
298.86978	236	1+
299.77944	136	
299.87248	168	1+
300.78695	128	
300.91310	102	
300.94245	88	
301.80658	166	1+
302.07885	84	
303.94480	118	
305.56991	82	
305.80371	120	
307.03102	84	
307.79687	260	
307.88571	112	
308.91644	82	
309.91393	124	
310.87758	140	
311.88055	154	
318.45025	94	
319.81006	132	
319.82445	78	
319.89162	100	
319.99069	82	
322.76869	86	
322.90014	206	1+
323.86706	136	
324.81452	88	
325.90283	124	
326.88579	132	
328.71245	80	
330.81670	114	
332.83042	90	
333.79534	140	
334.77098	92	
335.59156	112	
336.60677	86	
342.34184	98	
342.90718	214	1+
343.77251	78	
344.94616	78	
345.72848	88	
END IONS

###FS:    #m/z: 363.95662 #charge 1+
###MS: 87
###MSMS: 90
BEGIN IONS
TITLE=Cmpd 67, +MS2(363.9566), 28.0-35.0eV, 2.0min #90
RTINSECONDS=114.792
SCANS=87,90
PEPMASS=363.95662	981102
CHARGE=1+
101.01834	104	
159.12332	90	
187.93553	144	
189.86228	790	
191.85837	796	
196.88559	86	
203.87900	102	
205.95197	138	
207.87334	560	1+
208.93950	188	
209.94259	2228	1+
210.88401	794	1+
212.01506	110	
212.87824	2482	1+
214.42663	100	
216.41093	186	
216.89722	90	
219.41654	96	
221.85588	112	
222.95184	998	1+
223.03968	120	
224.79801	86	
224.94998	1690	1+
226.06297	86	
226.14171	184	1+
226.80373	94	
226.88816	120	
226.94693	12844	1+
226.97156	424	1+
228.82376	104	
228.89185	1162	1+
228.94185	12382	1+
228.98252	160	
229.03787	114	1+
229.99700	130	1+
230.83419	108	
230.88945	5474	1+
230.91331	306	1+
232.88572	738	1+
234.02247	100	
234.88147	540	
234.93239	154	
235.79529	88	
235.84721	94	
237.04655	130	
238.83338	90	
239.43128	138	
240.46231	84	
240.94266	286	
240.96183	630	1+
241.08845	90	
241.82448	136	
241.94239	280	
242.94074	962	1+
242.96308	648	1+
243.82930	156	
244.81767	122	
244.83763	156	
244.89217	84	
244.95703	6752	1+
245.83697	88	
245.87738	108	1+
246.02023	90	
246.81391	156	
246.90262	198	
246.95315	6038	1+
246.97829	332	1+
247.91740	98	
248.42933	84	
248.80121	420	1+
248.89960	1424	1+
248.97943	144	1+
250.89501	388	1+
250.94583	140	
250.97219	130	
252.11281	92	
252.89340	220	
253.08492	204	
253.90462	696	1+
255.88497	198	1+
258.83908	282	1+
259.80053	200	1+
260.34598	84	
260.54200	92	
260.83277	210	
260.96835	502	
261.15676	88	
261.83350	204	
261.90545	86	
261.95477	114	
262.83621	460	1+
262.96600	140	
263.80088	142	
264.33575	108	
264.96446	102	
264.98051	86	
265.04456	88	
265.08753	88	
265.97423	120	
266.83306	92	
267.09900	128	
267.56369	96	
267.77994	102	
267.82694	96	
267.97270	1176	1+
268.40594	84	
268.81245	160	
268.84990	112	
268.95756	100	
269.79522	134	
269.87778	94	
269.96865	1370	1+
270.80700	92	
270.91232	114	
271.91574	266	
272.06536	116	
273.79613	210	1+
273.91321	126	
274.86285	162	
275.09553	92	
276.37395	102	
276.85160	104	
277.92181	92	
278.41300	92	
278.79555	258	
278.85537	106	
279.10210	94	
279.79064	572	1+
280.79060	420	1+
281.84751	326	1+
282.03074	88	
282.78530	420	1+
282.80306	180	
282.86803	96	
282.92721	138	
283.78716	290	1+
284.43322	84	
284.82408	188	
284.84660	214	
284.86793	98	
285.47716	88	
285.84425	758	1+
286.41331	90	
286.79880	142	
287.38243	84	
287.40880	102	
287.51863	170	
288.08141	90	
288.83669	186	1+
289.80535	224	
290.78809	198	1+
291.85501	232	1+
292.43180	88	
292.82038	92	
293.11907	96	
294.85817	102	
294.92219	206	1+
296.80374	224	1+
296.85031	128	
297.11702	144	
297.85216	266	1+
298.80274	1648	1+
298.99457	188	1+
299.88202	96	
300.79734	502	1+
300.88203	132	
301.81859	86	
301.85899	672	1+
301.87886	130	
303.80717	218	
303.85434	1034	1+
308.87487	170	1+
309.82574	92	
310.42069	96	
311.86301	138	
313.79699	102	
315.89834	84	
316.81115	334	1+
318.66756	94	
318.93285	170	
319.94235	102	
320.80236	112	
320.92684	210	
321.03247	100	
321.81899	306	
321.86502	582	1+
322.15576	200	1+
322.93129	372	1+
323.74903	86	
324.88845	116	
326.87280	610	1+
327.02633	88	
328.37874	94	
328.90908	126	
329.88413	144	
332.42532	98	
336.94269	426	1+
337.80635	104	
339.82685	182	
340.82722	114	
340.93796	426	
341.81958	92	
343.96154	112	
347.49141	102	
351.75197	242	1+
351.77559	86	
352.87993	90	
358.76969	94	
362.82270	98	
364.73065	176	1+
367.77265	92	
END IONS

###FS:    #m/z: 322.92996 #charge 1+
###MS: 91
###MSMS: 92
BEGIN IONS
TITLE=Cmpd 68, +MS2(322.9300), 28.0-35.0eV, 2.0min #92
RTINSECONDS=118.469
SCANS=91-92
PEPMASS=322.92996	4936200
CHARGE=1+
191.96757	80	
192.90081	76	
194.12045	78	
196.00346	82	
196.88385	156	
197.95581	100	
199.93221	76	
201.04308	84	
204.55804	102	
205.07648	92	
209.01843	84	
209.37909	78	
209.95695	90	
209.98188	78	
210.58341	78	
210.90149	132	
212.91521	78	
220.43764	80	
220.88669	74	
222.94949	170	
223.95825	392	1+
224.93622	76	
225.83555	246	1+
225.90052	78	
225.92437	92	
229.89821	102	
230.83197	178	
230.85068	194	
230.88912	76	
233.52294	102	
233.59813	98	
235.88155	92	
235.91237	82	
236.10088	78	
237.13025	96	
237.98562	98	
238.05772	98	
238.88631	82	
238.93945	232	
239.07813	92	
239.51110	118	
239.78653	430	1+
239.93921	104	
240.82459	192	
240.94045	2618	
241.94186	1730	
242.82354	144	
242.86934	162	
242.94076	5406	1+
243.81892	384	1+
244.83491	164	
244.93969	1284	
245.85994	80	
245.89284	78	
246.97470	544	1+
247.39103	94	
248.84699	96	
249.83049	102	
249.90847	90	
250.94984	76	
251.78541	78	
255.84046	86	
255.91283	84	
256.79741	76	
256.82611	94	
256.84114	102	
256.90005	90	
257.79987	200	
258.82931	666	1+
258.97229	128	
259.79573	86	
260.33790	102	
261.53208	94	
261.82907	322	
261.98313	84	
262.55171	84	
262.79669	88	
262.83339	264	
263.83647	160	
263.85429	76	
263.90450	82	
264.10990	76	
264.83702	90	
264.85698	90	
264.95513	102	
264.97495	76	
265.38860	76	
265.85826	124	
266.85750	164	
266.99833	86	
267.02546	100	
267.79450	80	
267.89088	78	
267.93311	102	
268.84532	144	
269.05804	102	
269.80069	138	
271.84785	382	1+
273.78986	114	
274.35901	94	
275.80586	100	
275.84785	144	1+
276.36334	80	
276.79615	130	
277.44087	78	
277.81620	120	
278.02422	106	
278.86755	80	
279.08919	832	1+
279.10575	130	
280.81328	82	
280.84836	142	
281.43299	90	
281.85121	116	
282.43082	114	
282.86751	138	
282.90372	74	
283.78473	130	
284.01957	124	
284.29164	188	
284.78938	84	
284.87002	166	
285.29225	76	
285.50188	84	
285.88291	82	
289.78764	140	
289.87368	344	1+
290.80668	348	1+
290.85122	128	
291.80608	218	1+
293.84855	82	
294.07389	92	
297.11394	84	
297.78741	124	
298.82580	148	
298.87091	88	
299.78139	370	1+
299.86557	78	
300.82298	84	
301.78525	128	
301.82817	94	
301.85881	78	
301.88444	76	
301.89960	94	
303.86021	156	
304.96671	94	
305.82033	80	
307.80084	252	
307.88297	124	
308.88768	196	1+
311.88249	110	
312.81833	86	
313.60678	88	
313.75067	80	
313.80657	92	
313.83712	76	
313.87361	156	
314.08739	84	
314.20486	96	
314.91231	92	
316.87028	124	
319.88363	182	1+
322.86663	80	
322.88791	350	1+
323.79636	76	
323.89132	282	1+
324.60666	90	
325.97991	96	
END IONS

###FS:    #m/z: 340.94052 #charge 1+
###MS: 91
###MSMS: 93
BEGIN IONS
TITLE=Cmpd 69, +MS2(340.9405), 28.0-35.0eV, 2.0min #93
RTINSECONDS=119.241
SCANS=91,93
PEPMASS=340.94052	1892936
CHARGE=1+
190.94933	156	
196.88405	124	
197.88934	94	
200.86739	142	
206.94993	84	
208.93842	216	
209.94419	156	
210.93394	138	
212.87954	242	
213.87893	186	
213.93890	1104	1+
214.87503	94	
215.88721	454	1+
215.93435	338	1+
217.88015	272	1+
221.13833	102	
221.82362	82	
223.95789	166	
223.97270	88	
224.07687	92	
224.83298	92	
226.87155	90	
226.89778	96	
226.91868	102	
226.94533	210	
228.93866	94	
230.05713	92	
230.88787	610	1+
230.95950	82	
231.81007	118	
231.94911	1064	1+
233.86226	204	1+
233.88455	134	
233.89766	170	
233.94859	180	
235.89989	166	
236.04973	160	
236.94689	82	
237.79640	82	
238.87529	80	
239.88212	92	
239.90148	96	
241.84020	284	1+
241.90289	376	1+
241.95169	106	
242.47936	86	
243.41133	90	
244.94524	90	
244.97730	90	
246.97622	90	
247.52053	90	
248.51265	98	
248.85545	100	
248.90140	232	
249.88308	94	
249.90061	120	
249.96272	428	1+
250.90679	238	
251.78929	94	
251.96008	140	
252.96911	82	
253.80965	84	
254.96349	964	1+
255.16718	94	
255.90427	304	1+
256.84841	86	
256.87975	110	
256.94918	92	
258.00545	88	
258.84687	574	1+
258.88376	88	
259.95666	346	
260.83326	228	
261.47666	92	
261.84264	144	
261.97097	262	1+
262.83388	92	
263.55328	82	
263.84660	82	
263.88153	158	
265.85255	172	
265.91540	194	1+
267.97115	86	
268.47606	88	
268.83952	136	
269.79581	102	
269.84307	114	
270.08383	202	
272.43731	82	
272.93352	154	
273.79584	138	
274.86132	196	
274.92268	220	1+
275.80631	132	
275.86161	134	
276.85972	266	
277.85603	174	
278.40704	94	
278.84464	502	1+
279.39960	100	
279.89137	96	
279.96374	150	
280.84919	130	
280.86666	98	
280.88340	84	
282.85561	148	
283.35232	96	
283.83591	86	
283.89593	92	
285.08697	86	
285.94170	86	
286.87260	82	
287.01838	86	
287.08697	80	
289.78716	210	
290.85635	84	
291.03902	124	
291.89630	80	
293.20691	80	
294.84868	188	
294.86585	232	
295.91531	90	
295.97206	122	
296.01429	96	
297.07743	84	
297.43781	88	
297.97648	114	
298.89009	84	
300.36759	86	
300.52288	94	
300.76407	82	
301.85922	144	
302.88488	150	
302.94647	148	
303.18007	84	
303.94046	148	
304.65176	106	
305.92810	142	
307.79631	114	
307.88680	136	
309.86246	102	
309.88643	126	
310.87921	186	
311.83392	88	
311.88774	260	1+
312.79569	268	1+
314.82059	126	
315.93111	98	
318.16576	84	
318.95227	100	
319.35630	94	
319.94456	100	
322.74761	204	1+
323.84404	120	
323.88827	168	
324.89323	114	
325.83787	98	
326.88833	80	
327.29364	146	
328.78121	82	
328.90772	92	
328.95171	94	
329.07478	84	
330.81743	126	
330.94912	94	
331.81266	120	
333.82600	90	
334.78658	80	
334.99799	94	
340.81666	90	
END IONS

###FS:    #m/z: 363.95659 #charge 1+
###MS: 91
###MSMS: 94
BEGIN IONS
TITLE=Cmpd 70, +MS2(363.9566), 28.0-35.0eV, 2.0min #94
RTINSECONDS=120.013
SCANS=91,94
PEPMASS=363.95659	1166208
CHARGE=1+
94.65823	86	
116.67089	110	
122.61930	102	
163.47729	98	
187.86725	146	
189.86358	666	1+
191.85783	546	
192.02187	116	
195.10883	84	
196.88512	260	1+
207.40229	88	
207.87227	308	1+
207.95109	388	1+
208.91550	86	
209.86733	176	
209.94336	2156	1+
210.83224	128	
210.88368	842	1+
212.87826	3476	1+
215.87868	178	1+
218.91083	84	
222.95195	768	1+
224.94843	1620	1+
224.97686	108	
225.10900	118	
225.88474	232	1+
226.83352	94	
226.94739	14588	1+
227.13081	132	
227.27727	94	1+
228.12123	196	1+
228.85639	82	
228.89439	830	1+
228.94159	16616	1+
229.25217	128	1+
229.50145	100	1+
230.01786	94	
230.79758	116	
230.82696	304	1+
230.88751	5520	1+
231.42632	120	
231.81254	88	
232.01494	86	
233.06567	92	
234.88216	250	
235.00857	86	
235.84304	110	
237.90895	130	
239.82158	246	1+
239.84114	116	
240.13704	86	
240.93898	1030	1+
240.96034	416	
241.89078	100	
242.06439	102	
242.82060	88	
242.90382	84	
242.94214	740	1+
242.95803	1046	1+
244.82370	124	
244.91558	86	
244.95686	7468	1+
244.98656	106	
245.09125	154	1+
245.94104	286	
246.90457	138	
246.95259	7952	1+
247.80437	98	
248.80340	256	
248.89923	2296	1+
250.66440	108	1+
250.79374	114	
250.89941	350	1+
250.94639	356	1+
250.97135	142	
251.03922	92	
251.07227	96	
251.11241	132	1+
251.61008	86	
252.07117	80	
252.87342	90	
253.47521	112	
253.86457	84	
253.90332	192	
254.83799	82	
254.96128	84	
257.99589	128	
258.83275	606	1+
258.97339	140	
260.39365	106	
260.83420	272	
260.93683	96	
260.96876	796	1+
261.83360	712	1+
263.98159	166	
264.96144	338	1+
265.08500	166	
265.77983	144	1+
265.81061	508	1+
266.85478	118	
267.05423	80	
267.97100	1136	1+
268.84123	120	
269.80028	154	
269.84311	126	
269.96889	966	1+
270.91312	332	1+
271.02337	104	
271.41587	84	
271.53303	82	
271.84826	122	
271.93674	82	
272.16894	88	
272.34295	84	
274.14965	82	
274.41594	92	
274.85551	114	
274.92270	84	
275.08558	104	
276.85054	154	
277.64118	110	
277.85931	128	
278.79616	114	
278.81038	132	
278.84050	212	1+
278.97968	124	
279.09958	230	
279.94774	92	
280.10499	138	
280.79199	576	1+
280.82974	82	
280.86672	82	
281.86256	306	1+
281.87930	86	
281.92960	84	
282.77974	86	
283.33779	94	
283.79260	112	
283.85102	294	
283.98400	130	
284.82634	196	
284.87784	226	1+
285.84533	918	1+
286.81261	228	1+
286.91014	92	
288.01564	80	
289.86913	126	
289.91932	90	
289.93813	86	
290.79549	84	
291.41201	106	
292.58497	82	
292.95047	94	
293.11541	84	
294.81427	134	
296.80722	376	1+
297.97383	140	
298.10940	80	
298.42114	94	
298.80436	1576	1+
298.91688	114	
299.49767	82	
301.43485	98	
301.80385	82	
301.86077	326	
301.88048	158	
301.98634	200	1+
302.80207	88	
302.87073	166	
303.33267	94	
303.80965	266	1+
303.85536	1532	1+
303.94478	88	
305.83433	128	
305.99257	84	
307.89327	142	
309.81935	150	
310.87730	150	
311.12568	230	
311.93024	80	
313.03735	82	
313.98097	94	
314.56647	90	
314.80873	210	1+
314.82989	180	
315.87632	202	1+
316.05130	82	
316.94889	82	
317.81681	424	1+
318.88049	278	1+
320.82062	116	
320.85548	90	
321.81645	352	1+
321.86742	658	1+
322.14009	86	
322.92814	462	1+
323.81789	124	
324.87307	168	
325.94199	94	
326.43016	88	
326.87195	496	1+
327.88913	150	
332.81229	168	1+
332.93121	96	
336.94545	332	1+
339.82998	212	
340.93955	460	1+
345.76601	94	
346.43006	88	
350.38846	88	
353.23055	80	
355.80591	88	
356.77570	86	
END IONS

###FS:    #m/z: 507.84549 #charge 1+
###MS: 95
###MSMS: 96
BEGIN IONS
TITLE=Cmpd 71, +MS2(507.8455), 28.2-35.2eV, 2.1min #96
RTINSECONDS=123.696
SCANS=95-96
PEPMASS=507.84549	365698
CHARGE=1+
196.01431	574	
214.88645	356	1+
224.97572	336	
232.82883	188	1+
232.89724	338	
236.89404	262	1+
238.06439	504	1+
250.89948	152	
251.91254	140	
252.07589	242	
257.86700	304	1+
261.87653	184	
265.40743	186	
266.16775	204	
267.88931	250	1+
269.02742	212	1+
271.85368	436	1+
272.38512	210	
272.85627	376	1+
272.88802	156	
276.80834	166	
276.85408	138	
278.83635	174	
278.86769	178	1+
279.13187	838	1+
280.10781	136	
280.85055	158	
280.95775	142	
284.89545	212	1+
285.78120	140	
285.85427	360	1+
287.85251	744	1+
289.39267	166	
289.85703	1132	1+
289.87839	436	
289.89736	154	
290.79923	196	1+
291.87953	220	
292.87024	160	
293.87478	1516	1+
296.14211	140	
296.85537	416	1+
297.92361	136	
298.75348	178	1+
298.85656	446	1+
299.80765	148	
299.88366	164	
300.84758	180	
301.84844	160	
302.86197	204	
303.86951	600	1+
305.86384	1400	1+
306.95118	244	1+
307.87150	136	
307.89074	638	
308.14077	1660	1+
308.87316	1362	1+
308.88687	826	1+
309.40595	348	1+
310.15773	586	1+
310.82840	218	1+
311.85125	142	
311.88383	4126	1+
313.88184	630	
314.83590	194	1+
314.86577	832	1+
316.86399	172	
319.39854	212	1+
319.85346	144	
320.78069	194	1+
320.87361	144	
323.85537	450	1+
323.87426	278	
326.80909	220	1+
326.88285	1814	1+
328.36612	136	
328.86907	700	1+
329.82636	240	1+
329.89468	180	
330.16380	262	
330.85149	134	
330.88148	306	
330.93914	132	
331.16692	174	
331.34050	230	1+
331.80990	234	
331.88569	132	
331.97381	178	1+
332.87441	732	1+
332.90204	270	
333.93306	226	1+
334.79551	270	1+
335.83847	390	1+
336.77564	288	1+
336.87519	394	1+
338.08887	220	1+
339.79237	150	
339.82492	256	1+
343.87450	288	1+
344.40391	162	
345.90231	152	
346.04469	224	1+
347.04531	238	1+
347.77437	408	1+
347.91872	316	1+
348.84852	144	
348.86985	138	
348.92414	206	1+
349.75774	468	1+
350.39153	252	1+
350.79514	140	
350.88197	370	1+
350.96005	214	
352.78235	358	1+
352.82649	138	
352.90970	322	1+
353.85304	582	1+
354.03013	136	1+
355.17371	174	
355.77968	154	
355.89094	176	
357.85318	136	
360.75684	136	
361.31353	142	
361.86811	326	1+
362.36154	312	
364.74803	212	1+
366.16098	184	1+
366.78522	154	
366.83868	220	
367.70680	538	
367.75889	420	1+
367.78111	178	
367.86283	162	
367.89411	350	1+
368.05172	146	
368.37910	146	
368.70707	710	1+
369.84036	268	
370.77700	172	
371.14528	158	
371.18266	146	
371.83440	196	
371.90875	240	
372.73412	136	
372.78860	184	
373.71918	174	
373.86425	238	1+
373.90378	214	
374.81662	156	
376.76145	132	
377.88458	156	
378.40532	148	
378.91355	138	
379.20840	108	1+
379.71544	880	1+
380.71685	758	1+
380.85525	184	
381.83171	172	
382.85076	300	1+
382.89263	162	
383.78493	178	
383.80498	208	
383.89706	286	1+
384.85085	1766	1+
385.77628	298	1+
386.84583	712	1+
388.72838	396	1+
388.79639	240	
389.19915	332	1+
389.71119	376	1+
390.84068	314	
391.83237	866	1+
392.83222	568	1+
393.79077	400	1+
393.81408	188	
395.72962	334	1+
396.75246	168	
396.85462	206	1+
397.81205	214	1+
398.72809	292	
399.08714	198	
399.72639	166	
399.85330	408	1+
400.72360	152	
402.72615	280	1+
402.86553	1250	1+
405.72704	138	
405.79349	272	
405.86673	650	1+
406.80995	174	
407.72428	196	
407.74626	242	
407.86420	2458	1+
408.06980	204	
408.74635	176	
408.92641	256	1+
409.72234	952	1+
409.86440	438	
410.83557	404	
411.80278	376	1+
411.84063	276	
412.19522	160	1+
412.73111	226	
412.84556	348	
413.85996	364	1+
415.80993	210	1+
415.84612	318	1+
415.88271	134	
416.70990	252	1+
417.70903	168	1+
417.75681	294	1+
417.81830	226	1+
418.84914	158	
420.87691	224	
421.72608	344	1+
421.81017	182	
421.88358	362	
422.88063	334	
423.77333	328	
423.86920	296	
424.86391	342	
425.74034	154	
425.76707	186	
425.87860	292	
426.74510	276	
426.76388	150	
426.86283	1232	1+
426.93382	220	1+
427.73051	830	
428.73662	1078	1+
428.84574	1006	1+
428.88118	376	1+
429.70268	262	
431.73768	196	
431.86765	726	1+
433.85224	170	
434.87982	142	
437.72847	226	1+
439.79825	142	
439.89512	278	
440.87840	412	1+
440.89555	148	
441.88589	270	1+
442.68129	198	1+
444.69556	134	
444.79465	382	1+
444.87020	1334	1+
445.74124	586	1+
446.88469	284	
447.70620	612	1+
447.74855	160	
448.76100	206	
448.78073	168	
449.82949	224	1+
449.87485	868	1+
450.74900	500	1+
457.90356	258	
462.88607	774	1+
465.72296	178	
467.70608	210	
467.78369	154	
467.82759	154	
467.88813	862	1+
468.74341	276	1+
468.78060	162	
469.71491	184	
469.74823	212	1+
470.72644	140	
470.88065	138	
482.72929	200	1+
485.90364	282	
497.79026	136	
501.79796	168	1+
504.81240	272	1+
509.28869	134	
509.86267	226	
510.25349	122	1+
END IONS

###FS:    #m/z: 336.94565 #charge 1+
###MS: 95
###MSMS: 97
BEGIN IONS
TITLE=Cmpd 72, +MS2(336.9456), 28.0-35.0eV, 2.1min #97
RTINSECONDS=124.468
SCANS=95,97
PEPMASS=336.94565	168806
CHARGE=1+
180.87155	82	
189.86061	190	
190.54130	78	
191.87720	78	
196.88357	132	
198.85539	82	
205.95124	94	
209.94450	112	
210.18610	78	
210.88252	164	
211.94384	4108	
212.87752	2284	1+
212.94984	150	
213.93861	1580	1+
214.89724	136	
215.88811	332	
215.94126	136	
218.83621	86	
221.91876	88	
223.89137	82	
223.97911	86	
224.84054	124	
225.83220	196	
226.89306	116	
227.89259	78	
228.89282	158	
229.76666	98	
229.95473	3748	1+
230.88848	3016	1+
231.95080	1330	1+
233.90207	156	
233.94713	446	1+
234.46062	100	
234.53567	104	
234.82579	118	
234.89320	86	
235.38274	82	
235.82957	106	
235.97221	96	
236.04989	92	
240.03025	84	
240.12740	80	
240.79644	104	
241.84229	280	1+
241.94995	76	
242.91918	80	
244.39556	112	
244.91691	112	
245.48268	80	
246.90292	166	
246.97786	206	
247.96339	1092	1+
248.89924	1132	1+
249.42335	112	
249.96128	518	1+
250.13932	100	
250.82846	388	1+
250.94941	160	
250.99316	274	1+
251.05486	78	
251.83057	248	1+
251.98388	82	
252.95070	132	
252.97038	1970	1+
253.09231	92	
253.60426	86	
253.83234	142	
253.85346	170	
253.90474	950	1+
253.92909	84	
254.81995	92	
254.96505	692	1+
255.09661	84	
255.37495	80	
255.78261	90	
255.85656	228	1+
256.06047	96	
256.90018	154	
256.96266	140	
258.84582	220	
258.91003	108	
258.95711	80	
259.85267	150	
260.83621	256	1+
261.50031	98	
262.82848	180	
263.83866	78	
263.90755	124	
264.93310	80	
266.08527	78	
267.84343	198	
268.84276	426	
268.94435	120	
269.84170	288	
269.94583	206	1+
270.85129	206	
270.98207	214	
271.83916	146	
271.91651	188	
272.84162	78	
272.98186	76	
273.79440	118	
273.86505	146	
274.84403	142	
276.37009	116	
276.85492	676	1+
276.88260	78	
276.97328	84	
277.83592	146	
277.85803	402	1+
277.88241	172	
278.39079	92	
278.83477	188	
278.88062	82	
279.80612	80	
279.83266	428	
279.96724	114	
282.77988	104	
283.78786	148	
284.36564	88	
284.82174	92	
285.07658	86	
285.85256	358	
285.90854	80	
286.73959	124	
286.85009	1126	1+
288.83822	100	
289.85293	400	1+
290.85485	338	1+
290.87728	80	
291.89448	78	
291.92161	106	
291.94374	106	
292.80519	90	
292.83059	86	
293.10477	230	
293.86737	146	
294.00136	116	
294.86430	268	1+
296.83626	98	
297.84333	264	1+
298.86923	340	1+
299.07477	92	
299.48915	76	
300.06215	80	
300.50770	92	
303.09313	82	
304.44149	84	
304.88042	288	1+
305.85431	116	
305.88221	222	1+
307.42689	100	
309.86779	178	
310.41597	108	
310.87616	262	
310.89378	90	
311.88048	142	
312.91157	78	
314.92788	86	
317.13031	84	
318.56870	78	
319.05538	104	
319.68508	96	
320.59932	86	
321.13396	98	
321.88778	276	1+
324.33478	76	
327.89387	78	
328.78602	78	
329.06524	132	
329.90680	76	
329.98672	82	
330.87816	120	1+
333.28963	86	
336.75104	78	
337.32571	84	
337.93267	90	
338.89492	78	
340.92788	76	
340.95991	94	
341.89218	76	
END IONS

###FS:    #m/z: 359.96161 #charge 1+
###MS: 95
###MSMS: 98
BEGIN IONS
TITLE=Cmpd 73, +MS2(359.9616), 28.0-35.0eV, 2.1min #98
RTINSECONDS=125.24
SCANS=95,98
PEPMASS=359.96161	128476
CHARGE=1+
189.98867	108	
199.88381	88	
205.94773	136	
207.94673	122	
208.87268	92	
209.94339	872	1+
210.08656	108	
213.50865	80	
220.98509	86	
221.89245	162	1+
222.95114	1108	1+
223.47456	82	
223.88742	222	
224.82941	160	
224.94828	1460	1+
225.96796	96	
226.38597	108	
226.54767	132	1+
226.94724	7526	1+
227.21453	86	
227.93204	198	
228.13613	78	1+
228.94228	7942	1+
230.00754	132	1+
230.16161	90	
230.79728	106	
232.82592	126	
235.82911	120	
236.83159	82	
236.89432	90	
238.06065	82	
238.93841	192	
238.96540	120	
239.88780	84	
240.82172	146	
240.83474	142	
240.93929	246	
240.96356	1422	1+
241.89398	226	1+
241.94314	286	
242.95676	884	1+
243.81693	180	1+
243.84067	148	
244.95784	3442	1+
245.89122	270	1+
245.94123	220	
246.43430	90	
246.95242	4310	1+
247.00062	104	
248.80370	338	1+
250.56672	102	
250.83616	132	
250.95104	200	
250.97039	342	1+
251.43457	92	
251.59430	84	
252.07879	94	
252.95163	274	
253.03552	82	
253.08415	86	
253.83415	188	
255.13948	92	
255.83456	80	
256.39650	98	
256.79611	154	1+
256.84222	264	1+
258.97696	524	1+
259.94215	84	
260.89295	80	
260.94801	312	
260.96437	1172	1+
261.89549	88	
262.81840	84	
262.94946	158	
265.81193	548	1+
266.81365	464	1+
266.86639	104	
267.92330	84	
267.97405	808	1+
268.13021	92	
269.07828	96	
269.11017	88	
269.79435	126	
269.96831	1080	1+
270.88677	126	
271.80083	122	
271.84276	98	
271.92136	182	1+
272.41813	106	
273.85670	154	
273.96820	172	
274.81704	84	
275.80544	110	
276.84799	620	1+
277.80700	328	
277.82754	88	
278.42127	106	
278.79378	138	
279.79721	110	
280.10808	108	
280.79163	554	1+
280.84147	88	
280.86984	80	
280.98639	96	
281.87894	182	
282.98336	222	1+
283.79670	94	
284.82205	124	
288.84181	86	
291.61116	82	
292.85807	208	1+
292.93155	100	
293.11460	88	
293.98138	84	
294.85361	98	
295.86410	118	
296.80819	170	
296.89507	188	1+
297.97382	160	
298.02885	110	
298.39357	100	
298.80446	582	1+
299.86453	162	
299.92476	90	
299.94943	132	
300.01199	84	
300.78242	88	
301.78132	214	
302.78540	84	
303.81097	104	
304.64080	80	
304.92669	112	
306.43282	126	
306.87581	108	
307.75030	84	
307.81457	80	
307.85103	82	
307.87316	188	1+
308.91642	86	
309.01553	84	
309.80711	92	
310.01667	90	
310.50931	86	
311.88088	106	
313.58926	94	
313.73948	92	
313.88509	82	
314.05919	92	
314.81495	122	
315.81662	100	
316.38303	80	
316.81417	154	
316.94039	84	
317.10944	82	
318.81457	80	
319.81187	104	
320.45460	82	
320.83009	92	
321.81857	212	
321.87135	102	
322.76951	82	
322.82638	132	
322.92903	516	
328.90451	102	
329.50306	92	
329.86834	118	
329.91768	96	
336.10897	84	
336.94524	202	
337.77037	80	
337.94427	118	
338.76695	156	
340.80090	84	
340.83248	118	
340.93850	354	
341.86763	208	1+
342.90278	94	
348.06835	80	
349.33309	128	
352.88887	92	
357.71010	94	
357.77469	114	
360.15996	84	
363.75564	112	
365.05137	80	
END IONS

###FS:    #m/z: 507.84571 #charge 1+
###MS: 99
###MSMS: 100
BEGIN IONS
TITLE=Cmpd 74, +MS2(507.8457), 28.2-35.2eV, 2.2min #100
RTINSECONDS=128.948
SCANS=99-100
PEPMASS=507.84571	339420
CHARGE=1+
193.86461	140	
196.01579	512	1+
198.89172	138	
209.94207	430	
222.97800	138	
226.88895	142	
227.94822	144	
232.89509	396	1+
250.87600	312	1+
250.90939	346	1+
250.96767	264	
258.87295	272	
259.87418	172	
260.87893	280	
261.84897	180	
261.87747	156	
265.88399	166	
266.09569	136	
266.16933	198	1+
271.80817	356	1+
271.85894	144	
272.81144	284	1+
272.84655	230	
273.85238	144	
278.38652	192	
279.12942	492	
279.84361	342	1+
280.82077	140	
280.84876	300	1+
281.01768	144	
286.84845	186	
287.85196	1002	1+
288.89235	178	
289.85016	142	
289.88099	516	1+
290.86369	834	1+
291.87911	434	1+
291.92893	142	
293.87248	2578	1+
296.85085	140	
298.13794	132	
298.81088	142	
298.86938	198	1+
300.34341	208	1+
300.80819	216	1+
302.86309	194	
303.80309	278	
303.87002	252	
304.87244	140	
305.86292	1040	1+
307.80231	350	1+
307.89033	884	
308.14139	618	1+
308.87885	1350	1+
309.15822	130	
310.08936	140	
310.15608	626	1+
310.34562	238	1+
310.84083	416	1+
310.98206	146	
311.79452	442	1+
311.88337	3802	1+
312.17460	232	
312.82455	426	1+
313.11458	170	1+
313.34525	154	
314.86411	1068	1+
314.88483	330	1+
315.36887	404	1+
315.82747	218	
316.85874	188	
316.88454	438	1+
318.76843	174	
318.94508	238	1+
319.35958	176	
319.86699	364	1+
319.89564	226	1+
321.88180	170	
322.16327	172	
322.86059	132	
322.88416	166	
323.38444	154	
323.87510	186	
325.38378	228	1+
325.83598	156	
325.90085	304	
326.86239	140	
326.88283	2136	1+
328.87189	272	
329.17597	176	
330.88199	574	1+
332.82371	188	
332.87916	436	
333.80523	174	
333.87404	632	1+
336.89128	176	
336.95107	188	
337.83484	144	
337.88258	414	
338.88490	638	1+
340.84300	160	
340.86929	390	1+
346.88157	192	
347.78066	138	
348.16953	286	1+
348.82606	278	1+
348.88563	304	1+
348.95859	134	
349.75705	456	1+
349.79508	208	
350.88394	556	1+
350.90051	166	
352.78982	298	1+
352.91286	252	
353.77296	136	
353.85657	322	1+
355.35678	142	
355.89650	408	1+
356.84040	262	1+
358.38032	180	
359.83484	132	
360.79024	146	
363.84269	152	
365.78556	228	
366.83866	1008	1+
367.70728	1756	1+
367.76332	292	1+
367.80277	144	
369.83556	358	
369.90016	414	1+
370.78371	390	1+
370.83688	216	
372.73674	174	
372.78800	166	
372.86461	186	1+
373.71741	214	
373.83394	560	1+
374.44426	160	1+
374.79036	134	
374.89911	146	
377.88597	188	
378.78157	162	
378.87409	140	
378.92375	132	
379.85289	136	
380.72234	176	
380.85234	412	1+
381.38648	186	
382.31634	196	
384.84973	2064	1+
385.39472	168	
386.74809	150	
387.72729	210	
387.77749	156	
387.84795	152	
388.73759	132	
389.20162	302	
389.71097	348	1+
389.84629	154	
390.72593	140	
390.84202	486	
391.84293	340	
392.72596	176	1+
392.74766	198	1+
392.82446	608	1+
392.83904	336	
393.02421	146	1+
393.79676	212	
393.89657	212	1+
394.79495	280	1+
394.83077	198	1+
395.73448	356	1+
395.86480	190	
396.73495	234	1+
398.72647	508	1+
398.77654	334	1+
399.84981	312	
400.84901	188	
401.85052	240	
402.86506	314	
403.87040	1128	1+
404.88432	150	
405.76330	616	1+
405.86061	386	
406.80396	306	1+
406.85710	274	
407.74239	540	1+
407.77637	238	1+
407.86809	1428	
407.90384	136	
408.85615	1438	1+
409.72528	466	
410.72512	692	1+
410.83975	616	
411.81043	274	1+
411.87094	212	
411.93694	174	
412.00441	150	
412.19505	180	1+
412.21558	152	
412.84321	610	1+
412.87144	190	
413.74309	130	
413.87433	262	
415.69941	204	1+
415.87228	502	1+
416.87668	376	1+
417.75104	210	1+
418.75216	148	1+
421.87877	450	
422.84337	210	
422.88270	296	
423.77443	148	
423.82445	246	1+
423.86673	284	
424.77513	168	
424.86546	174	
425.75041	286	
426.75431	310	
426.81654	380	1+
426.86086	1374	1+
426.88132	508	
427.73078	1698	1+
428.84801	958	1+
429.82647	192	
429.87354	134	
430.03928	158	
430.67957	182	1+
430.74029	532	1+
430.88621	222	
431.86735	322	
432.80773	134	
432.87465	136	
433.85964	212	
434.89355	164	
439.89272	564	1+
441.89640	252	
444.75401	178	
444.87227	1516	1+
445.65130	174	1+
445.73964	634	1+
445.79949	162	1+
446.88065	446	1+
447.71259	362	1+
448.74934	410	1+
449.87630	692	1+
450.74656	614	1+
450.78324	134	
451.87594	314	1+
458.21269	272	1+
458.89970	172	
462.88265	638	1+
465.72316	162	
466.13947	252	1+
467.88872	978	1+
468.78345	158	1+
483.90925	152	
485.89748	458	1+
487.26029	146	
487.80188	132	
492.81432	132	
499.80857	184	1+
500.81387	126	1+
509.66418	244	1+
509.85394	152	1+
511.79369	158	1+
END IONS

###FS:    #m/z: 336.94570 #charge 1+
###MS: 99
###MSMS: 101
BEGIN IONS
TITLE=Cmpd 75, +MS2(336.9457), 28.0-35.0eV, 2.2min #101
RTINSECONDS=129.721
SCANS=99,101
PEPMASS=336.94570	162350
CHARGE=1+
112.93307	220	
159.39304	76	
192.88794	122	
200.37031	88	
205.94729	184	
206.96601	90	
208.92077	78	
209.96553	88	
210.88388	584	
211.94453	3478	1+
212.80983	88	
212.87877	2024	1+
213.93773	2012	1+
215.86036	94	
215.88806	258	
216.89204	146	
217.88227	100	
217.97637	80	
218.84004	102	
221.88199	162	
222.95688	260	1+
223.52224	86	
226.84433	82	
226.97126	208	
227.89019	458	1+
228.89354	388	1+
229.95428	3860	1+
230.06827	108	
230.88872	3788	1+
231.51185	92	
231.95077	1546	1+
232.82397	730	1+
233.89130	224	1+
233.90568	112	
233.94906	154	
235.82489	144	
235.94756	88	
237.02067	78	
238.86499	128	
238.88616	100	
240.83381	90	
240.85663	88	
240.88903	84	
240.93246	170	1+
240.96431	132	
241.80266	84	
241.84499	100	
244.96176	80	
244.98498	94	
246.97713	130	
247.96497	964	1+
248.89984	966	1+
249.82690	96	
249.96024	490	
250.83215	376	1+
250.89569	110	
250.95122	338	
251.07117	250	1+
251.51814	88	
251.78692	76	
251.87638	94	
252.09700	92	
252.85289	94	
252.97016	1726	1+
253.00736	122	
253.33646	78	
253.90550	312	
254.91225	174	
254.96516	1086	1+
255.06222	100	
255.84946	304	1+
256.84740	356	1+
256.89120	88	
256.90484	86	
256.96485	170	
257.83182	86	
258.80291	80	
258.92359	110	
259.85054	188	
259.95406	80	
260.07449	80	
260.83061	100	
261.83306	150	
261.95921	76	
262.84137	100	
263.80503	78	
263.94066	88	
265.86868	198	1+
266.42184	98	
267.41405	98	
267.84239	114	
268.83773	626	1+
269.83952	412	1+
270.05071	106	
270.97859	518	1+
271.40348	98	
271.86456	122	
271.91520	224	
272.79995	114	
272.85197	96	
272.91397	138	
273.39994	92	
273.48672	132	
274.82487	176	
274.85841	222	
275.03256	82	
275.80959	158	
275.86659	96	
276.00592	180	
276.04155	82	
276.85558	270	
276.89077	220	
276.99504	80	
277.83763	86	
277.87663	80	
278.83189	434	1+
278.91538	78	
279.10110	96	
279.83332	272	1+
280.36702	94	
280.89928	142	
282.80870	80	
282.88623	104	
285.80699	76	
285.85018	170	
285.91075	88	
286.84990	1302	1+
286.87419	82	
290.74806	80	
290.85856	106	
291.42428	80	
291.80305	84	
292.43476	174	
292.85722	158	
292.93650	100	
293.86128	184	
293.97889	80	
294.86251	116	
294.91003	342	1+
295.78826	84	
298.41708	102	
299.87155	194	
304.44611	168	
304.85524	80	
305.38512	80	
305.83582	86	
305.85620	122	
306.41600	82	
308.13778	86	
308.88984	144	
308.91858	80	
309.11740	78	
309.35069	84	
309.81500	76	
309.87431	582	1+
309.88331	100	
310.41814	108	
310.87939	462	1+
315.28123	96	
315.45587	96	
315.88958	134	
316.02953	92	
318.90209	84	
320.51800	80	
321.86692	80	
324.89625	116	
325.85327	86	
325.89923	102	
327.04922	106	
327.83011	138	
329.87579	92	
330.88657	90	
333.29195	92	
333.89856	200	1+
334.29708	90	
336.78456	84	
337.87548	106	
338.06975	88	
338.80257	78	
340.37056	88	
340.82139	102	
END IONS

###FS:    #m/z: 359.96165 #charge 1+
###MS: 99
###MSMS: 102
BEGIN IONS
TITLE=Cmpd 76, +MS2(359.9617), 28.0-35.0eV, 2.2min #102
RTINSECONDS=130.493
SCANS=99,102
PEPMASS=359.96165	123870
CHARGE=1+
113.21383	96	
186.94254	88	
192.92834	86	
200.94218	96	
206.41318	86	
208.94939	96	
209.94392	900	1+
210.88352	102	
214.89185	134	
215.49952	104	
218.90980	84	
222.05600	96	
222.11081	86	
222.95188	1398	1+
222.97537	140	
224.89288	198	
224.94837	2250	1+
224.97323	134	
225.97214	124	
226.89554	164	1+
226.94691	7772	1+
227.86665	98	
227.92982	254	
228.79238	92	
228.89879	96	
228.94229	7864	1+
229.82044	246	1+
230.81205	88	
231.79942	170	
231.88895	130	
232.93105	264	1+
233.96541	180	
234.91375	96	
236.86896	92	
237.95759	190	1+
238.94307	96	
240.82125	220	
240.93855	662	1+
240.96201	936	1+
242.91167	84	
242.95714	522	1+
243.03380	88	
243.87903	86	
244.08641	90	
244.95737	3778	
245.85383	92	1+
245.94593	240	
246.40153	126	
246.80385	194	1+
246.95228	4830	1+
248.38478	82	
248.80333	214	
248.98272	108	
249.80847	106	
249.95297	82	
250.09677	84	
250.83684	206	1+
250.94966	284	
250.96895	250	
251.97027	140	
252.87328	98	
252.95427	332	
253.83499	86	
254.92868	90	
255.06384	82	
256.85139	348	1+
257.79749	130	
258.97740	142	
259.80149	116	
260.19362	92	
260.84837	104	
260.89585	94	
260.96872	848	1+
262.94964	206	
264.96411	146	
265.97439	232	
266.40811	84	
266.81240	568	1+
266.89127	90	
267.78674	172	1+
267.87189	168	
267.91096	90	
267.97456	466	1+
268.81131	130	
268.84384	234	1+
268.96439	994	1+
269.84960	162	1+
269.96895	848	1+
270.79697	92	
271.84663	144	
273.79372	94	
273.96887	200	1+
274.86540	84	
275.79531	98	
275.97213	200	
276.80949	256	
276.85205	136	
277.08310	86	
277.36938	102	
277.81237	198	
278.79692	274	
278.86193	228	1+
278.91512	94	
278.96740	218	1+
279.35862	88	
279.53896	84	
279.79072	1162	1+
279.83653	248	1+
280.79282	982	1+
281.11803	84	
281.42140	86	
281.81659	84	
281.89670	90	
282.63940	86	
282.83507	90	
282.96587	112	
283.09320	90	
283.84396	138	
284.82157	140	
285.83161	100	
286.85616	126	
286.87394	102	
287.39078	84	
287.89461	94	
289.08786	92	
289.10437	84	
290.29771	90	
290.57845	82	
290.87289	84	
290.95927	82	
291.78428	166	
291.82185	174	1+
291.93005	86	
292.47997	86	
292.52394	110	
293.03870	82	
293.12206	90	
293.38790	110	
293.79897	102	
293.89180	98	
293.93476	102	
294.86214	238	
295.70605	86	
296.81129	154	
297.99296	112	
298.79903	868	1+
298.84241	88	
298.92499	146	1+
299.28950	88	
299.81652	142	
299.85986	248	1+
300.91467	86	
301.83657	88	
302.98445	90	
304.81882	124	1+
306.85364	208	1+
307.29993	90	
307.88865	260	
309.42831	88	
309.79584	182	
309.88182	88	
311.53558	88	
311.87347	96	
314.81598	260	1+
314.86511	212	1+
316.81743	338	1+
317.86550	202	1+
318.93536	136	
319.84886	126	
319.93703	118	
321.81761	124	
322.88983	256	1+
325.82955	96	
325.84465	94	
328.19374	84	
328.83772	136	
328.88835	232	
329.04413	112	
337.79520	96	
339.75894	86	
340.76478	84	
340.93778	196	1+
342.90213	140	
344.90138	122	
348.76411	116	
349.33646	106	
351.76055	112	
353.88881	128	
354.06854	88	
356.77472	86	
360.77310	84	
363.96356	90	
364.81431	114	
END IONS

###FS:    #m/z: 322.92976 #charge 1+
###MS: 103
###MSMS: 104
BEGIN IONS
TITLE=Cmpd 77, +MS2(322.9298), 28.0-35.0eV, 2.3min #104
RTINSECONDS=134.203
SCANS=103-104
PEPMASS=322.92976	4796280
CHARGE=1+
179.40963	104	
191.86028	136	
196.01372	78	
198.03567	78	
198.95751	84	
199.60793	90	
199.88718	74	
201.04168	198	
202.82318	74	
205.92683	74	
205.94737	328	1+
207.98810	74	
208.88705	94	
212.05446	84	
212.88186	102	
212.89277	82	
218.02330	76	
219.09796	76	
220.87749	242	
222.88215	106	
222.95237	120	
223.95843	484	
225.88236	78	
225.89591	114	
228.90081	350	1+
228.91502	74	
228.95792	80	
230.83781	306	1+
230.88692	366	1+
231.35711	80	
233.86678	74	
233.88357	106	
234.00737	108	
235.44127	86	
235.88231	80	
236.49964	86	
236.83787	250	1+
238.48419	110	
238.93792	208	
239.79058	264	
239.86853	86	
240.33846	90	
240.82278	112	
240.94030	2564	
241.79903	82	
241.94175	1778	
242.77660	74	
242.94170	5622	1+
243.81994	820	1+
243.89072	188	
244.21864	84	
244.88114	144	
244.93925	1072	1+
246.82531	252	1+
246.97453	378	1+
247.39506	100	
247.85114	76	
248.85338	124	
248.90266	128	
249.85586	76	
250.89352	112	
250.94503	140	
252.08116	88	
252.35427	92	
252.52049	72	
252.85014	94	
255.54966	92	
255.89842	200	1+
256.33178	90	
256.85872	80	
257.40797	86	
257.90107	86	
258.41398	92	
258.83278	306	
258.92743	74	
259.39567	82	
259.83159	174	
260.80170	76	
260.82520	1208	1+
262.15811	86	
262.88948	90	
263.40989	86	
263.97930	100	
264.96487	82	
265.80222	126	
266.06930	78	
266.85168	254	
267.05154	82	
267.59357	92	
267.79049	74	
268.34741	82	
268.79736	210	1+
268.96179	74	
271.16098	76	
271.35884	74	
271.79801	136	
271.84555	110	
271.87329	94	
272.85240	110	
273.26367	80	
273.79138	102	
274.04537	202	1+
274.78687	258	1+
276.94616	76	
277.03608	92	
277.86419	82	
278.81738	80	
278.95072	166	1+
279.07447	142	
279.09219	650	1+
280.22558	76	
280.82462	98	
281.81826	72	
281.85345	74	
282.17330	84	
282.22275	74	
282.88658	88	
283.02185	92	
283.07107	102	
283.36027	80	
283.78773	318	1+
283.85080	134	
284.03473	98	
284.29500	280	1+
284.86108	78	
285.79024	76	
285.85240	76	
286.88035	214	1+
288.80435	226	1+
289.30483	80	
289.78522	118	
289.87629	126	
290.78336	82	
290.85887	86	
291.79807	194	1+
292.07040	78	
292.43583	78	
293.84903	88	
293.88861	78	
294.86132	208	1+
296.34825	94	
296.80777	260	1+
297.83411	112	
299.35729	92	
300.33332	86	
300.86999	86	
301.37721	102	
301.83963	92	
301.91658	84	
303.86330	120	
304.44607	92	
305.16183	82	
305.80604	84	
306.09391	76	
307.79516	144	
307.81952	124	
307.88756	160	
308.87924	74	
309.07618	76	
309.81494	160	
310.81575	206	
310.88147	100	
311.88454	80	
312.79811	80	
312.87692	112	
313.84010	94	
313.95039	78	
314.82359	82	
314.89089	86	
321.42440	76	
321.95939	98	
323.80122	118	
324.88776	274	1+
326.35019	80	
326.72270	78	
END IONS

###FS:    #m/z: 340.94042 #charge 1+
###MS: 103
###MSMS: 105
BEGIN IONS
TITLE=Cmpd 78, +MS2(340.9404), 28.0-35.0eV, 2.3min #105
RTINSECONDS=134.976
SCANS=103,105
PEPMASS=340.94042	1782386
CHARGE=1+
148.98494	86	
194.01978	76	
194.88334	228	1+
197.87860	88	
200.84131	88	
204.60725	84	
205.94700	136	
210.05295	84	
210.93659	176	
212.87812	648	1+
213.88160	418	1+
213.93869	1596	1+
215.88548	316	1+
215.91263	90	
215.96753	102	
215.99473	142	
216.50130	98	
216.94418	76	
217.85854	130	
217.88257	160	
218.18716	84	
219.44726	102	
219.89677	102	
220.49645	78	
221.89921	78	
221.94440	102	
222.83251	78	
222.95037	76	
223.95989	288	1+
226.07041	98	
226.87320	126	
226.89286	190	1+
226.93893	78	
227.95199	76	
228.84135	172	
228.94147	106	
230.88747	774	1+
231.04911	74	
231.46734	80	
231.94961	1004	1+
233.89490	134	
235.94671	110	
236.79404	256	1+
237.38578	108	
239.10844	84	
240.23014	78	
240.38825	86	
240.83768	168	
241.88315	146	
241.90607	78	
242.84390	202	
242.94821	162	1+
243.83728	140	
243.89192	202	
246.97546	196	
248.89943	412	1+
249.90183	288	1+
249.95796	284	
249.98135	148	
250.34336	78	
250.83828	142	
250.97316	80	
250.99660	80	
251.86489	76	
251.90985	94	
251.95847	76	
252.98697	100	
253.01999	88	
253.44204	84	
253.98356	76	
254.83569	78	
254.90553	148	
254.96660	706	1+
255.95731	94	
256.02111	78	
256.96205	368	
257.85755	122	
258.84329	114	
258.89192	182	1+
259.85403	284	1+
259.95441	366	
260.83024	342	1+
261.01398	80	
261.85122	212	
262.84140	138	
262.93309	76	
263.10157	162	1+
264.83298	74	
265.01667	80	
265.08819	84	
266.86308	84	
267.13569	242	1+
267.37679	94	
267.84874	76	
268.97752	76	
269.81946	128	
269.83999	120	
270.37288	82	
270.83008	108	
271.84773	202	1+
272.44219	90	
272.97529	220	1+
273.35092	88	
273.44045	82	
273.85582	254	1+
274.81881	76	
274.89057	110	
274.90668	94	
275.80846	150	
276.81311	88	
276.86077	298	
277.86012	138	
277.97076	90	
278.20856	74	
278.84709	600	1+
279.87888	110	
280.80216	82	
280.83961	190	
280.93501	82	
281.04481	118	
282.80102	88	
282.84681	166	
282.91209	88	
282.96914	166	
287.79646	216	1+
289.37400	78	
289.78864	162	
290.86092	128	
291.80125	156	
292.05601	80	
292.43766	80	
293.40454	78	
294.01050	78	
296.81316	130	
296.85341	150	
297.15183	78	
297.91855	146	
299.87484	194	1+
300.37175	84	
300.82301	78	
300.84920	250	1+
301.07837	80	
302.94729	154	
303.85521	92	
305.66395	92	
305.87924	386	1+
305.92792	100	
307.79854	158	
309.02855	76	
309.76542	82	
310.88207	102	
311.87487	78	
313.80450	86	
313.89888	92	
314.81744	98	
315.93973	94	
316.86752	92	
316.88841	82	
317.75424	214	1+
317.89285	80	
318.68075	92	
318.88796	124	
320.60133	82	
323.05995	76	
325.89239	130	
328.88262	142	
330.86878	100	
330.89756	80	
331.79445	258	1+
332.39178	80	
332.60001	96	
332.81690	76	
333.53877	74	
334.85641	82	
338.39325	78	
340.89161	76	
343.09425	80	
343.88086	88	
344.73174	102	
END IONS

###FS:    #m/z: 363.95642 #charge 1+
###MS: 103
###MSMS: 106
BEGIN IONS
TITLE=Cmpd 79, +MS2(363.9564), 28.0-35.0eV, 2.3min #106
RTINSECONDS=135.747
SCANS=103,106
PEPMASS=363.95642	1046624
CHARGE=1+
187.40461	104	
189.86284	326	
190.85695	806	1+
191.44385	92	
191.85870	668	1+
196.88207	266	
199.88728	126	
205.41261	94	
205.94743	126	
207.87146	302	
207.92624	100	
207.94867	172	
208.88589	116	
208.89920	90	
208.94200	92	
209.94309	2034	1+
210.88275	492	1+
212.87765	3418	1+
213.39923	94	
213.89680	192	1+
217.44908	102	
219.40888	88	
219.86281	176	
222.79231	92	
222.88277	194	1+
222.95121	846	1+
223.99360	212	1+
224.94783	1266	1+
225.88134	90	
226.91259	216	1+
226.94705	11656	1+
226.98098	92	
227.42375	92	
227.92956	286	
228.71804	104	
228.89400	926	1+
228.94226	11988	1+
229.69136	130	1+
230.83625	110	
230.88847	5180	
231.87124	92	
231.89215	192	
232.88123	990	1+
234.39724	94	
237.05408	246	
240.82130	96	
240.93896	422	
240.96200	762	1+
241.93810	1012	1+
242.11671	150	1+
242.81912	126	
242.94079	678	1+
242.95793	1048	1+
243.82173	416	1+
244.06526	106	
244.95679	6104	1+
245.94284	312	
246.39173	88	
246.85015	112	
246.91086	104	
246.95261	7052	1+
247.03701	96	
248.80245	432	1+
248.89706	1114	1+
249.07074	90	
250.79672	126	
250.83685	116	
250.94799	226	
250.97191	136	
252.03989	122	
252.79753	134	
252.88988	106	
253.83446	96	
253.90498	388	1+
253.95435	102	
254.09183	112	
255.32761	88	
255.85295	140	
255.95240	100	
256.85420	128	
257.79525	96	
257.86569	114	
257.90272	88	
258.83835	378	1+
258.97457	134	
259.20217	100	
259.90151	126	
260.83052	162	
260.96761	620	
261.82893	516	1+
263.97835	136	
264.82017	292	1+
265.97730	132	
266.81467	490	1+
266.91269	218	1+
267.10187	124	
267.40278	96	
267.84395	150	
267.97244	744	1+
268.81287	94	
268.95757	146	
269.08185	108	
269.96812	1022	1+
270.80262	142	
270.95990	116	
271.79356	108	
271.84576	160	
271.91527	200	
273.79080	128	
275.84269	408	1+
276.80822	138	
277.63714	98	
277.86267	120	
277.91449	330	1+
278.79857	308	1+
278.83979	174	
278.85533	218	1+
279.10042	98	
280.10459	208	
280.79308	440	1+
280.83675	166	1+
281.98800	168	
282.03375	150	
282.77759	114	
282.79978	124	
283.12292	216	1+
283.83117	120	
283.85781	220	
283.98826	124	
284.85548	118	
285.37866	88	
285.79369	122	
285.82017	90	
285.84604	516	1+
286.82004	234	1+
287.41402	98	
288.06563	94	
288.92140	94	
288.93636	96	
289.78751	222	1+
290.60962	92	
290.83170	162	
290.85210	118	
292.86539	232	
292.93891	156	
293.11665	172	
293.97908	88	
294.87255	144	
295.90644	90	
296.80839	248	
296.98051	94	
297.81014	240	
298.80162	1162	1+
299.86885	118	
299.97172	88	
301.86418	182	
301.99989	92	
302.80262	456	1+
302.85687	154	
303.09354	108	
303.80723	312	1+
303.85549	1374	1+
303.94668	102	
305.41274	92	
305.83646	272	1+
306.82201	126	
307.87288	124	
308.83987	136	
310.82280	98	
311.96079	96	
313.87183	172	
314.34634	112	
316.81341	252	
319.87171	220	
319.93354	98	
321.81322	262	1+
321.86278	254	
322.93311	188	
323.39554	110	
324.06782	120	
324.62636	96	
324.87755	172	
325.90306	134	
326.87254	760	1+
329.87897	116	
331.75511	130	
334.78669	90	
335.75514	100	
336.89302	94	
336.94440	230	
338.83031	90	
339.82769	424	1+
340.88074	156	
340.94161	598	1+
343.84327	102	
343.90906	94	
344.82298	90	
345.15581	88	
348.12770	102	
352.76181	222	1+
353.76730	146	1+
358.71860	180	1+
361.15796	160	
364.75105	88	
364.92715	150	1+
366.75040	90	
366.77307	102	
367.89816	172	1+
END IONS

###FS:    #m/z: 322.92991 #charge 1+
###MS: 107
###MSMS: 108
BEGIN IONS
TITLE=Cmpd 80, +MS2(322.9299), 28.0-35.0eV, 2.3min #108
RTINSECONDS=139.423
SCANS=107-108
PEPMASS=322.92991	4753906
CHARGE=1+
181.89179	82	
187.86549	76	
188.91575	80	
190.92857	106	
192.88724	96	
194.42501	76	
201.04637	78	
201.87020	86	
204.48942	84	
205.94884	150	
209.13189	82	
209.93880	84	
213.92341	74	
214.89516	140	
214.99865	74	
218.05234	78	
219.86378	102	
221.94802	582	1+
222.95285	440	1+
224.82777	94	
226.94371	126	
227.93047	146	
227.95385	152	
228.86717	130	
228.93703	214	1+
229.78934	224	1+
230.64421	74	
230.83353	102	
230.89238	232	1+
231.04912	100	
231.07330	80	
231.91795	84	
232.46227	78	
233.89208	134	
233.91890	92	
235.88076	272	1+
237.41953	94	
237.44068	78	
237.89862	76	
238.80499	88	
238.82956	110	
238.88646	106	
238.93939	260	
239.03440	84	
239.06867	84	
239.78586	192	
239.93202	98	
239.95141	142	
240.79779	200	
240.82242	430	1+
240.94016	2250	
240.96232	160	
241.93906	6730	1+
242.36829	74	
242.81959	126	
242.86133	100	
242.94141	4914	1+
243.00978	102	
243.81652	540	1+
244.39313	86	
244.81640	352	1+
244.91096	82	
244.93897	1058	1+
246.84812	90	
246.94606	112	
246.97464	224	
248.84327	74	
249.80941	82	
250.89737	82	
250.94520	96	
250.97140	124	
251.07018	198	1+
251.33511	190	
251.88666	98	
251.91943	74	
253.81919	80	
253.84881	78	
257.04196	88	
257.96594	84	
258.83445	518	1+
259.33655	76	
259.91231	90	
260.83504	286	
261.83147	280	
261.91961	80	
262.82897	598	1+
263.06973	76	
263.54540	84	
263.86257	90	
263.87858	82	
263.98374	122	
264.06125	90	
264.86999	82	
265.01874	72	
266.00102	92	
266.83925	76	
266.86658	136	
266.88507	74	
267.62175	72	
267.79883	74	
268.37570	102	
268.79762	248	1+
268.91292	86	
268.95635	160	
269.87351	80	
269.90046	74	
270.07605	74	
270.84573	72	
272.45636	74	
273.35109	86	
273.79288	350	1+
275.80744	368	1+
275.93556	76	
276.85572	206	1+
276.96042	120	
277.08991	92	
277.15439	84	
277.84367	80	
277.85797	166	1+
279.09110	746	1+
279.94605	92	
280.04386	88	
280.83525	114	
281.40431	74	
282.00613	80	
283.02522	90	
283.07473	204	1+
283.78721	258	1+
283.82548	104	
284.29167	620	1+
284.87629	108	
285.79033	206	1+
285.87302	206	1+
285.92116	80	
288.88732	72	
289.78745	188	
291.09563	88	
291.80274	114	
292.80531	82	
294.85782	144	
295.85997	84	
296.80741	72	
298.57165	74	
298.84543	80	
299.78137	204	1+
300.26528	92	
300.80376	84	
300.82081	90	
302.40304	88	
302.88246	106	
303.37132	116	
303.77588	74	
303.82918	74	
303.86825	100	
304.86957	322	1+
305.03115	132	
305.15119	76	
306.79845	350	1+
307.80021	296	1+
307.87950	106	
308.98120	80	
309.92293	74	
310.80983	78	
311.88130	114	
312.80245	164	
312.83731	78	
312.87609	154	
313.95038	90	
314.85828	88	
315.08728	72	
315.88313	80	
319.88916	148	1+
321.10307	76	
322.82152	92	
324.89336	396	1+
325.06490	78	
325.13795	72	
326.75611	74	
327.72243	76	
327.89985	120	
327.96477	78	
328.26007	102	
END IONS

###FS:    #m/z: 340.94052 #charge 1+
###MS: 107
###MSMS: 109
BEGIN IONS
TITLE=Cmpd 81, +MS2(340.9405), 28.0-35.0eV, 2.4min #109
RTINSECONDS=140.195
SCANS=107,109
PEPMASS=340.94052	1744020
CHARGE=1+
199.88370	104	
205.94679	76	
208.95766	132	
210.94039	118	
212.44603	110	
212.87941	90	
213.87907	352	
213.93771	1044	1+
214.89307	110	
215.88750	410	1+
217.88261	306	1+
219.37984	100	
221.42510	86	
222.15308	76	
222.87934	106	
222.95059	198	
223.88415	92	
223.95741	94	
224.97675	124	
226.89204	124	
226.94817	82	
228.94316	112	
229.95364	80	
230.88921	188	
231.88826	288	
231.94878	1190	1+
232.40444	84	
233.39755	78	
233.89779	228	
233.94772	426	
235.89215	90	
236.79583	88	
239.40110	98	
239.94828	78	
240.83187	132	
240.85653	78	
241.84219	366	
241.88114	80	
243.92496	142	
244.90960	162	
244.95364	124	
245.39051	100	
248.40416	88	
248.82832	78	
248.90619	114	
249.96165	288	
250.99056	142	
251.88079	78	
251.97036	80	
253.56721	82	
254.96870	466	1+
255.02287	160	
255.07308	82	
255.90804	100	
256.96381	192	
257.45433	80	
257.83084	78	
257.85576	112	
258.11664	96	
258.14144	84	
258.84218	208	
258.86597	82	
258.94582	108	
259.85458	166	
260.33792	94	
260.84121	196	
261.83528	214	
261.84905	164	
261.90084	172	1+
261.91794	124	
262.01086	76	
262.84513	120	
262.92580	112	
264.07214	82	
266.84635	282	
267.00341	86	
267.97313	92	
268.38575	96	
268.84039	206	
270.80644	156	
270.85487	80	
271.14273	76	
271.77619	208	1+
271.79676	124	
271.86895	84	
272.23580	94	
272.82537	76	
272.85244	374	1+
272.93381	146	
274.13714	92	
274.84776	108	
275.80501	196	
275.84266	180	
276.85667	1046	1+
276.88668	76	
276.95892	248	1+
277.40618	86	
277.90302	106	
278.84402	426	1+
279.00118	168	1+
280.05233	100	
280.39996	96	
281.31975	76	
281.85257	100	
281.86831	78	
282.83909	152	1+
282.85832	82	
283.07308	78	
283.86279	148	
284.90647	78	
286.92882	88	
287.06218	104	
287.85818	98	
288.09726	120	
289.78448	112	
289.80969	148	
290.84627	92	
291.44328	76	
291.88340	116	
292.66884	86	
292.93350	76	
293.37320	92	
295.20167	84	
296.81195	158	
296.85822	150	
297.11791	90	
297.80755	114	
297.90379	76	
297.97036	74	
298.90076	78	
298.95601	92	
299.87046	392	1+
300.84514	96	
301.85196	140	
302.84642	156	1+
303.02807	152	
304.15912	142	
304.49966	78	
304.87270	98	
304.92405	82	
306.88240	248	1+
308.38583	104	
310.81110	176	
310.87808	266	1+
311.18187	90	
312.10808	104	
315.09575	84	
317.75479	184	1+
320.20150	78	
321.88026	78	
322.89689	92	
326.95380	88	
327.82505	106	
329.19800	106	
329.36928	82	
329.88447	76	
330.81454	184	
330.83991	76	
330.92699	78	
331.16809	84	
334.87669	80	
336.73963	76	
336.91758	86	
337.87439	120	
338.01855	218	1+
338.49117	86	
338.80407	104	
340.88965	76	
342.90388	98	
END IONS

###FS:    #m/z: 363.95651 #charge 1+
###MS: 107
###MSMS: 110
BEGIN IONS
TITLE=Cmpd 82, +MS2(363.9565), 28.0-35.0eV, 2.4min #110
RTINSECONDS=140.967
SCANS=107,110
PEPMASS=363.95651	1013192
CHARGE=1+
65.38757	88	
183.89622	92	
189.29200	86	
189.86269	474	1+
191.85690	558	1+
196.88135	214	
206.17531	114	
207.87407	182	
207.95277	144	
209.86587	190	
209.94399	1944	1+
210.88348	352	
211.88913	158	
212.87867	3544	1+
214.89516	284	
215.42022	104	
215.88466	186	
218.90737	90	
219.41456	100	
219.86197	120	
221.94450	96	
222.95266	810	1+
223.97536	186	1+
224.94970	1194	1+
225.88931	92	
226.88072	86	
226.94655	9786	1+
227.05998	158	1+
227.79806	96	
228.89482	488	1+
228.94208	11374	1+
229.20870	146	1+
230.84262	114	
230.88968	4206	1+
230.99362	182	1+
231.97471	96	
232.52806	90	
232.88663	722	1+
232.90350	134	
233.86105	102	
234.03564	86	
234.40026	88	
234.88020	494	1+
235.82466	134	
237.93525	340	1+
238.03500	114	
238.53187	94	
238.84264	88	
239.07158	174	
239.42073	90	
239.83724	100	
240.94102	542	
240.96326	608	
241.94023	1360	1+
241.96382	376	
242.82164	432	1+
242.84340	98	
242.86636	150	
242.90133	148	
242.94316	976	1+
242.95888	1194	1+
243.01894	92	
243.82554	266	1+
244.45463	86	
244.95753	5872	1+
245.13836	130	1+
245.39267	234	1+
245.83068	128	
246.90297	302	
246.95323	5828	1+
246.97617	252	1+
247.38617	174	
248.80327	236	1+
248.90041	1146	1+
249.07307	102	
250.80785	130	
250.85277	92	
250.89476	402	1+
250.94905	88	
250.97220	304	
251.07074	262	1+
251.37206	94	
252.88916	214	
253.90621	194	
255.44785	90	
256.83712	92	
258.83184	282	1+
258.97114	146	
259.85124	132	
259.91855	208	1+
260.83142	894	1+
260.96846	416	
261.40497	90	
261.83139	508	1+
261.97123	186	
263.06732	92	
263.83091	198	
263.98054	140	
264.06509	146	
264.81984	100	
264.96672	384	1+
265.85314	90	
265.97307	276	1+
266.81280	662	1+
267.81647	448	1+
267.97323	694	1+
268.79915	314	1+
268.92114	90	
268.95541	124	
268.99218	92	
269.96781	972	1+
271.10008	114	
271.80112	232	1+
271.91537	256	
276.81294	88	
277.47171	100	
278.09571	420	1+
278.79945	102	
278.84749	124	
279.00185	88	
279.10191	270	1+
279.75726	86	
279.79744	276	
279.84115	90	
280.79364	302	
281.02415	130	1+
281.79297	274	
281.85547	94	
281.85889	262	1+
282.79077	190	
282.88364	86	
283.06602	102	
283.75516	96	
283.79231	114	
283.98748	168	
284.44247	92	
284.82280	276	1+
284.84959	126	
285.79414	282	1+
285.84327	1058	1+
285.95213	100	
286.91844	98	
287.55961	98	
287.85712	104	
287.89202	116	
289.05670	100	
289.09831	100	
289.91701	126	
290.78235	150	
292.82846	132	
293.11709	96	
293.48479	88	
293.87828	128	
294.85898	98	
296.80854	318	
297.11180	144	
297.81029	150	
298.80094	1314	1+
299.87002	164	
300.86525	88	
301.41125	92	
301.80059	304	1+
301.85802	552	1+
303.80854	346	
303.85706	1322	1+
303.94880	104	
304.83173	254	1+
304.89273	128	
305.83434	218	1+
306.88359	156	
307.80592	202	1+
307.89263	96	
308.86735	140	
308.89289	86	
310.19756	92	
310.41160	100	
311.81851	210	1+
311.88368	138	
314.82724	298	1+
316.75612	174	1+
316.81422	584	1+
318.12133	130	
318.93072	156	
320.82583	100	
320.92836	140	
321.82068	408	1+
321.86501	356	1+
321.92648	454	1+
322.92906	386	1+
324.88948	86	
326.87120	584	1+
326.91375	104	
329.75381	186	
330.89447	132	
331.43609	96	
335.40723	122	
335.75808	88	
336.86847	124	
336.94621	380	1+
337.87487	106	
338.94117	148	
339.82918	150	
339.86557	86	
339.94236	106	
340.79182	140	
340.82799	88	
340.93714	414	1+
341.71197	140	1+
341.89470	86	
342.79867	86	
343.75192	86	
346.18567	100	
347.14340	92	
354.97274	104	
355.91480	106	
358.18190	136	
358.80619	116	
359.86276	122	
367.73428	104	
END IONS

###FS:    #m/z: 322.92993 #charge 1+
###MS: 111
###MSMS: 112
BEGIN IONS
TITLE=Cmpd 83, +MS2(322.9299), 28.0-35.0eV, 2.4min #112
RTINSECONDS=144.642
SCANS=111-112
PEPMASS=322.92993	4587046
CHARGE=1+
184.87352	72	
196.88370	146	
196.95371	86	
200.83783	80	
201.04276	204	
206.97085	140	
208.17044	72	
209.37896	106	
209.94604	88	
210.90981	82	
214.93197	86	
218.89081	98	
219.05291	74	
222.95070	86	
223.00504	94	
223.82531	76	
223.95823	396	
224.00362	88	
225.91515	98	
227.93583	158	
228.51569	76	
228.96888	72	
229.40043	80	
229.81877	78	
230.82822	82	
230.88628	98	
230.90588	132	
231.84195	164	
231.90663	100	
232.87998	72	
232.95332	96	
233.85738	80	
233.89686	84	
234.04318	88	
235.87851	112	
235.99748	76	
237.05545	118	
238.93941	156	
239.78987	144	
239.91116	252	1+
240.01706	72	
240.82081	198	
240.94077	1744	
241.82005	96	
241.89661	82	
241.94348	1318	
242.94096	4402	1+
243.02645	84	
243.37103	110	
243.81906	566	1+
244.93877	1710	1+
245.45003	82	
246.97657	326	1+
247.32544	74	
247.38750	76	
248.23408	76	
248.83977	310	1+
248.97132	132	
250.09274	78	
250.94336	134	
251.78505	74	
251.87084	82	
252.55310	72	
252.61187	80	
253.83128	76	
254.90739	248	
255.77939	72	
255.98179	76	
256.83854	84	
257.89595	144	
258.83509	522	1+
258.89758	74	
258.97006	82	
260.33625	84	
260.82974	236	
261.36534	80	
261.83244	192	
262.36069	100	
262.83094	116	
263.83301	158	
263.98029	148	
264.03625	84	
265.03628	76	
266.80894	92	
266.85036	226	1+
267.99253	104	
268.14035	72	
269.85202	74	
270.80617	142	
271.79420	146	
271.85982	128	
272.65509	82	
272.84885	112	
273.79501	172	
274.80008	98	
274.85843	78	
275.80927	380	1+
275.98763	138	
276.36605	82	
276.46174	90	
276.84459	230	1+
276.93571	92	
277.87263	100	
277.97686	80	
279.09045	850	1+
280.92726	114	
281.36738	72	
281.79367	74	
281.87837	72	
282.97401	86	
283.78961	316	1+
284.29311	336	1+
284.86984	172	
285.81615	118	
286.88300	74	
289.14814	72	
289.78740	140	
289.82024	86	
289.88116	72	
290.08026	76	
290.78762	94	
291.80471	214	1+
293.85507	156	
294.10741	74	
294.81502	182	1+
294.85881	150	
296.91936	72	
298.41907	72	
298.84768	74	
299.78361	162	
299.93970	72	
300.78264	150	
301.90571	72	
302.86268	132	
302.88178	72	
303.80164	80	
304.67328	90	
304.81441	88	
305.82712	74	
305.87856	494	1+
305.89795	84	
306.12045	104	
306.45679	82	
306.83531	72	
307.07390	84	
307.80111	170	
307.97860	80	
308.15273	78	
308.95099	88	
309.42409	80	
310.82642	130	
311.88390	110	
312.80931	84	
312.88098	108	
316.17140	72	
316.77105	142	
319.77901	136	1+
320.94695	76	
322.81958	76	
323.71563	76	
323.92764	92	
324.76592	74	
324.88766	130	
325.06924	78	
325.88315	242	1+
325.90856	140	
327.75797	82	
327.79153	74	
END IONS

###FS:    #m/z: 340.94057 #charge 1+
###MS: 111
###MSMS: 113
BEGIN IONS
TITLE=Cmpd 84, +MS2(340.9406), 28.0-35.0eV, 2.5min #113
RTINSECONDS=145.414
SCANS=111,113
PEPMASS=340.94057	1642436
CHARGE=1+
194.98556	80	
196.88669	80	
197.07939	90	
199.88874	76	
199.95486	84	
205.94690	82	
208.01677	74	
208.95752	118	
210.89956	168	
210.94010	282	1+
211.88619	82	
212.87858	544	1+
213.93986	928	1+
214.07984	86	
215.88681	558	1+
215.93733	230	
216.82837	76	
216.85357	86	
217.88429	208	
218.90976	84	
221.93529	82	
222.95068	174	
223.96037	144	
223.97590	78	
224.97378	118	
225.99636	80	
226.95211	176	
228.93517	138	
229.02465	104	
230.89246	140	
231.88892	494	1+
231.94906	1144	1+
233.39176	92	
233.86778	200	1+
233.89712	202	
233.94797	384	1+
234.89363	386	1+
235.83819	94	
236.82405	78	
237.88776	102	
238.82447	176	1+
239.78574	210	
240.01130	104	
240.09501	92	
240.22776	94	
240.78793	80	
240.83298	300	1+
240.89878	78	
240.96006	140	
241.12747	88	
241.37327	96	
241.89290	78	
242.80639	80	
242.82751	640	1+
242.93841	100	
243.13183	76	
243.83105	582	1+
243.91362	80	
245.55778	84	
246.97800	86	
247.96119	82	
248.38883	86	
248.40410	80	
249.48131	90	
249.89714	228	1+
249.95951	348	1+
251.88257	86	
251.92328	138	
251.95887	80	
254.96763	254	
255.05517	102	
255.39259	78	
255.96915	184	
256.91498	122	
256.96253	94	
257.83006	128	
258.84691	592	1+
258.90813	244	1+
259.95889	200	
260.83577	608	1+
262.91442	98	
263.91842	86	
264.90890	390	1+
264.99089	78	
265.83290	78	
266.87224	78	
267.97933	108	
268.84101	406	1+
268.86466	138	
269.79175	118	
269.80585	74	
269.82760	146	
270.83736	80	
271.81820	138	
271.96224	86	
272.93221	236	
273.35113	90	
273.86504	372	1+
273.92794	98	
274.05004	78	
275.81458	90	
275.91547	76	
276.83851	218	
277.86153	90	
278.04454	92	
278.84416	718	1+
279.12264	80	
280.85242	308	1+
280.88558	110	
281.85638	210	1+
281.94630	90	
283.85947	82	
284.00976	82	
284.81755	94	
287.79685	78	
287.84905	86	
290.26852	92	
290.86019	88	
291.80125	130	
291.86901	86	
292.36876	112	
292.85808	92	
293.87451	262	1+
294.08017	84	
294.86461	190	
295.99256	108	
296.86365	178	
296.97689	164	
297.97412	168	
298.83915	92	
298.87242	192	1+
299.78068	102	
299.85026	208	1+
299.90829	80	
300.06123	94	
300.94200	78	
302.04243	160	
302.94563	194	
303.75630	84	
304.84783	76	
304.87852	124	
305.87401	102	
305.96667	80	
306.07017	82	
306.56452	108	
306.90197	104	
307.79749	278	1+
308.75884	78	
308.87346	190	1+
309.40030	92	
310.60884	94	
311.88091	148	
311.97785	78	
312.80333	138	
312.83071	84	
313.95017	82	
318.81197	102	
319.85879	86	
320.86777	98	
321.87377	76	
322.85039	84	
322.99811	100	
324.89268	128	
325.89996	88	
325.95511	86	
329.87444	116	
330.81611	90	
331.83192	108	
332.08967	96	
332.81357	90	
333.92442	80	
338.86905	128	
339.82702	116	
340.86777	80	
341.94446	96	
342.09421	100	
342.90349	102	
344.19851	100	
345.72456	74	
END IONS

###FS:    #m/z: 363.95662 #charge 1+
###MS: 111
###MSMS: 114
BEGIN IONS
TITLE=Cmpd 85, +MS2(363.9566), 28.0-35.0eV, 2.5min #114
RTINSECONDS=146.186
SCANS=111,114
PEPMASS=363.95662	935102
CHARGE=1+
53.54921	88	
141.33113	92	
189.86312	818	1+
191.85804	410	
193.85454	114	
197.95948	88	
198.40024	86	
200.94257	92	
204.43691	102	
206.89889	92	
207.87580	230	
207.94717	98	
208.89167	104	
209.84496	84	
209.86925	272	
209.94333	1368	1+
210.88370	344	1+
212.87873	2380	1+
214.41583	100	
214.89366	100	
221.94089	88	
222.95081	1224	1+
224.94722	1372	1+
225.88126	174	
226.89997	110	
226.94719	10292	1+
226.97412	198	
226.99941	142	1+
227.92995	372	
228.22390	116	1+
228.46586	106	
228.79327	234	1+
228.89545	810	1+
228.94227	11222	1+
229.08208	118	
230.88922	4530	1+
232.88398	600	1+
233.16466	90	
234.84101	180	1+
234.88061	440	1+
234.92697	84	
237.05470	90	
238.06529	126	
238.42352	86	
240.08018	96	
240.82308	428	1+
240.94162	472	
240.96362	378	
241.93903	1166	1+
241.96443	178	
242.82073	162	
242.96175	664	1+
243.39205	92	
243.82087	102	
244.81941	208	
244.85604	90	
244.95708	5508	1+
245.90467	84	
245.94175	380	
246.90432	158	
246.95226	5912	1+
247.39491	104	
248.80293	386	1+
248.89991	1722	1+
250.89499	370	1+
250.97159	330	
251.07255	100	
252.80031	104	
252.85093	144	
252.89032	114	
253.35393	84	
253.83628	132	
253.90749	134	
255.83036	90	
257.62115	94	
257.85558	106	
258.84066	174	
258.96877	208	1+
259.09745	84	
260.83899	276	
260.96992	282	
261.04923	102	
261.16480	92	
261.83336	362	
262.01644	208	1+
262.83134	208	
263.82567	176	
264.97294	116	
265.08822	108	
265.81928	206	
265.96592	130	
266.81312	744	1+
267.97398	280	
268.85848	82	
268.97401	150	
269.08134	130	
269.96891	1160	1+
271.84692	126	
272.12422	84	
272.59014	84	
273.80447	96	
274.79860	230	1+
275.02227	96	
276.84741	580	1+
279.37485	100	
279.80382	86	
280.07039	82	
280.10867	110	
280.79170	650	1+
281.85060	164	
282.10994	316	1+
282.79173	136	
282.96356	114	
283.35637	82	
283.79885	150	
283.96301	152	
284.82151	162	
284.85804	122	
284.88359	104	
285.84509	626	1+
286.41839	142	
286.86719	122	
286.89061	134	
289.37807	82	
289.82111	92	
289.87054	190	
292.10885	406	1+
292.80352	150	
292.94194	82	
293.11668	290	1+
293.40252	82	
293.85133	116	
294.85132	88	
296.82171	140	
296.86425	120	
297.80136	1404	1+
298.80397	1184	1+
300.79957	554	1+
301.85794	444	1+
303.34351	94	
303.80789	262	1+
303.85645	1874	1+
304.84067	176	1+
305.34033	90	
305.79186	138	
306.43097	84	
306.66773	94	
306.79442	88	
306.91687	98	
306.93168	94	
306.97324	86	
307.40556	106	
307.82005	122	
307.84067	92	
307.89413	132	
308.15085	86	
309.87868	286	1+
309.93836	94	
312.86961	202	
315.58196	104	
315.87450	138	
315.93131	92	
316.81100	386	1+
318.93201	138	
320.92819	136	
321.81664	514	1+
321.93823	252	1+
322.45323	92	
322.93928	212	1+
324.80333	176	1+
324.87848	164	
325.90265	130	
326.33896	90	
326.86869	576	1+
327.86980	320	1+
327.90044	242	1+
328.29384	96	
328.75645	90	
328.82803	162	1+
329.36499	80	
329.87984	88	
330.88194	224	1+
336.18783	92	
336.94647	378	1+
337.83418	132	
338.77645	134	
339.04636	92	
339.47618	80	
340.29830	104	
340.93795	240	
340.96901	84	
341.83950	112	
345.06941	82	
346.12130	86	
346.88277	90	
353.74045	82	
354.76953	98	
358.39077	102	
359.01631	102	
359.79397	96	
363.72676	96	
363.95894	142	
367.77812	106	
368.77820	256	1+
368.83587	116	
END IONS

###FS:    #m/z: 507.84543 #charge 1+
###MS: 115
###MSMS: 116
BEGIN IONS
TITLE=Cmpd 86, +MS2(507.8454), 28.2-35.2eV, 2.5min #116
RTINSECONDS=149.861
SCANS=115-116
PEPMASS=507.84543	280348
CHARGE=1+
196.01919	184	
198.89580	148	
209.94418	310	1+
213.88461	230	1+
223.97506	580	1+
232.89620	346	
235.90302	134	
236.89108	280	1+
238.06383	166	
254.09106	220	
254.83799	214	1+
256.86448	178	1+
257.89677	166	1+
260.88450	366	1+
262.13527	146	
266.16668	232	
269.81875	196	
270.85587	140	
272.85335	246	
273.85631	152	
274.92411	214	1+
275.85755	198	1+
277.86046	266	1+
279.13124	398	1+
281.36726	168	
284.79210	302	1+
284.86781	270	1+
284.91672	272	1+
287.85444	554	1+
288.77839	340	1+
289.78113	274	1+
289.85195	172	
289.88137	384	
289.89877	202	
290.86471	942	1+
291.78912	310	1+
291.88153	170	
293.87320	1646	1+
294.12447	242	
295.09705	146	
296.82407	138	
296.86160	160	
297.82020	128	
297.91676	162	
300.85975	316	
301.84881	158	
302.85346	132	
303.86601	604	1+
305.07396	128	
305.86045	708	1+
306.12469	180	
306.87573	164	
307.89028	698	
307.92018	164	
308.14301	930	1+
308.86974	1630	1+
309.88858	488	
310.15623	842	1+
311.85009	236	
311.88288	3670	1+
312.17442	146	
312.82335	128	
314.37903	152	
314.86354	1084	1+
316.83545	148	
316.86758	152	
318.87140	146	
318.97054	324	1+
319.88779	170	
322.86777	408	1+
323.10405	128	
323.87228	274	1+
324.90894	136	
325.89468	240	
326.88373	1656	1+
327.81187	206	
328.87278	130	
328.89479	448	1+
329.76049	124	1+
329.80240	218	1+
329.89798	284	1+
330.82779	360	1+
330.87678	222	
331.88892	134	
332.87201	546	1+
332.89892	130	
333.77385	360	1+
333.84972	178	1+
334.77601	288	1+
335.80561	160	1+
335.83856	284	1+
335.87764	224	1+
337.02286	132	1+
337.76967	138	
337.88081	638	1+
340.02430	132	
340.82276	320	1+
340.85098	176	1+
340.90878	138	
345.78013	132	
345.81547	270	1+
345.90603	140	
346.77125	646	1+
346.87741	332	1+
347.77432	560	1+
348.84075	130	
349.75611	672	1+
349.82675	196	
350.88474	160	
353.72350	148	1+
353.84765	496	1+
353.89628	136	
354.80877	148	
356.84249	268	1+
357.39021	162	
358.77896	176	
358.82771	174	
363.01671	164	1+
364.79579	150	
364.86015	210	1+
364.89581	150	
365.78439	564	1+
366.83828	242	
367.36554	256	1+
367.70942	340	
367.76642	166	
367.84081	304	
368.71147	476	1+
368.77993	312	1+
368.84993	240	
369.03221	224	1+
369.78096	176	1+
369.83736	132	
370.80401	128	
370.88471	208	
371.69655	144	
371.80037	152	
372.71773	698	1+
372.78058	156	
372.86214	200	
373.37569	128	
373.72031	610	1+
373.77637	128	
373.84393	146	
375.77555	150	
376.76001	198	1+
380.71872	712	1+
380.85424	178	
382.83882	174	
382.85459	134	
383.79050	146	
384.84926	1388	1+
385.71632	130	
386.79419	166	1+
386.83927	520	1+
387.71279	196	1+
387.84541	386	1+
388.79835	234	
389.03629	176	1+
389.19960	356	1+
389.76683	138	
389.80327	192	
389.87546	232	1+
390.06195	362	1+
390.72598	268	1+
390.84007	342	
391.77796	130	
391.80401	184	
391.84085	308	
392.82672	644	1+
393.72901	138	
393.79735	256	
394.79347	154	
394.85208	326	1+
395.74763	136	
396.68757	134	
398.72339	592	1+
398.86597	176	
399.72505	378	1+
399.74919	138	
399.85112	248	
400.79273	150	
402.86113	148	
403.75383	218	1+
403.79696	230	1+
403.87224	610	1+
404.17050	200	1+
405.75986	196	
405.78365	278	
405.86471	736	1+
406.74644	156	
407.16392	132	
407.72661	156	
407.74812	162	
407.86379	3450	1+
408.74464	246	
408.91332	152	1+
409.69072	164	
409.72094	214	
409.75019	160	
410.72232	640	1+
410.83664	618	
411.81914	154	
412.80685	136	
412.84482	186	
413.74596	298	1+
413.83488	196	1+
413.87787	238	
414.86027	300	1+
417.69601	178	
417.73830	316	1+
418.74135	252	1+
418.76875	152	
418.84936	138	
421.88069	774	1+
423.10133	130	1+
423.77879	160	
423.81282	260	1+
423.82748	130	
423.86719	380	
424.86101	170	
425.74142	162	
425.74654	300	
426.75434	190	
426.86012	970	1+
427.67429	204	
427.73535	552	
428.73452	426	
428.84576	414	
429.70168	336	1+
429.73274	682	1+
429.81945	142	
430.73544	438	1+
431.87179	392	1+
432.69417	182	
433.71140	162	
433.84637	170	
434.06550	250	1+
435.86403	312	
437.75946	158	
438.83580	142	
438.88984	374	1+
439.81458	148	
439.89187	314	1+
440.71087	134	1+
441.67758	234	1+
442.68188	200	1+
443.75682	160	
444.39325	164	
444.73715	142	
444.75857	382	1+
444.87139	998	1+
445.74348	644	1+
445.80785	222	1+
446.87753	366	1+
447.71321	376	
448.75523	192	
449.87824	580	1+
450.69274	206	
450.74950	480	1+
456.71066	162	1+
457.90164	490	1+
462.88039	634	1+
463.72796	292	1+
466.82128	156	
467.89140	696	1+
468.78004	148	
469.89059	174	
485.89717	464	1+
491.77287	136	
501.12082	144	1+
503.80722	166	1+
505.33612	164	1+
507.85533	130	
508.91820	200	1+
509.28546	224	
END IONS

###FS:    #m/z: 336.94565 #charge 1+
###MS: 115
###MSMS: 117
BEGIN IONS
TITLE=Cmpd 87, +MS2(336.9456), 28.0-35.0eV, 2.5min #117
RTINSECONDS=150.632
SCANS=115,117
PEPMASS=336.94565	136208
CHARGE=1+
119.99414	74	
174.67011	78	
182.86719	134	
192.02372	82	
193.44014	74	
198.95606	82	
206.52812	82	
206.94722	92	
206.97239	216	1+
207.94931	90	
210.88153	106	
211.90446	76	
211.94404	2904	1+
212.04621	90	
212.87718	1284	1+
213.93835	1628	1+
214.87814	98	
215.37722	94	
215.41665	78	
215.88801	294	1+
217.87960	168	
221.89039	122	
223.96226	134	
225.09311	84	
226.50242	84	
226.87775	92	
227.95387	88	
228.84264	88	
228.89268	562	1+
229.79463	74	
229.95462	3150	
230.02927	78	
230.88806	2950	1+
230.95736	78	
231.95006	1614	1+
232.82516	328	1+
233.82777	278	1+
233.86141	74	
233.94727	338	
234.84613	210	1+
234.91936	76	
235.41829	82	
235.89286	264	
235.95198	78	
237.09634	76	
238.79925	78	
239.85520	108	
239.98109	78	
240.84540	78	
240.97223	82	
241.83978	342	1+
241.94359	108	
242.04559	96	
242.79280	82	
242.85594	88	
242.90975	76	
244.54101	78	
246.89607	100	
246.97333	218	
247.93999	102	
247.96510	660	1+
248.89995	1048	1+
249.84947	88	
249.96209	658	1+
249.98249	82	
250.82928	556	1+
251.06808	88	
251.79477	84	
251.91292	136	
251.95143	164	
252.87922	92	
252.92973	76	
252.95319	236	
252.97031	1484	1+
253.08869	98	
253.69425	124	
253.90589	280	
254.03445	78	
254.40262	78	
254.43985	96	
254.80232	78	
254.86186	74	
254.96501	488	
255.07235	82	
256.26265	106	
257.44757	96	
257.98169	134	
258.60535	92	
258.84329	422	1+
259.79362	76	
260.94463	94	
261.83588	254	1+
261.97729	74	
262.52421	82	
262.89616	118	
263.85452	84	
266.95732	78	
267.83939	200	
267.91746	74	
268.84078	770	1+
269.07786	80	
270.98336	364	1+
271.50864	82	
271.91723	270	1+
272.86706	86	
273.05527	110	
273.81608	92	
273.87180	92	
273.93586	78	
273.96452	124	
274.89964	210	
275.90299	82	
275.92120	90	
275.95184	90	
275.98859	158	
276.10073	80	
276.81909	82	
276.85796	458	1+
276.89720	76	
277.83570	270	
278.83624	734	1+
279.10372	112	
279.62556	102	
279.87885	76	
280.82234	290	1+
280.85474	112	
281.36295	80	
283.78551	90	
285.85317	126	
286.84902	1290	1+
289.59945	84	
289.85319	368	1+
289.88251	114	
290.81260	116	
292.02039	158	
292.11881	76	
292.84672	130	
292.88149	104	
293.10799	158	
293.86919	152	1+
293.98930	234	1+
294.08445	78	
294.10753	78	
295.96986	114	
296.82528	78	
296.85310	150	
297.80614	180	1+
298.77996	76	
299.41716	86	
300.80600	90	
304.43757	92	
305.13629	90	
307.40544	76	
308.49572	80	
308.87488	160	
309.81620	108	
309.86863	182	
310.50902	90	
310.88015	114	
311.85853	138	
311.88013	74	
312.86772	304	1+
313.86867	242	1+
317.12173	90	
317.38844	74	
319.86968	78	
319.90269	106	
321.84597	204	1+
321.89317	90	
324.57154	122	
325.89341	86	
325.92192	76	
329.10646	78	
329.87178	126	
332.99603	80	
334.88124	80	
335.62511	76	
338.87021	84	
339.93561	78	
340.89188	80	
341.80120	80	
341.85365	106	
342.38763	76	
END IONS

###FS:    #m/z: 359.96148 #charge 1+
###MS: 115
###MSMS: 118
BEGIN IONS
TITLE=Cmpd 88, +MS2(359.9615), 28.0-35.0eV, 2.6min #118
RTINSECONDS=151.405
SCANS=115,118
PEPMASS=359.96148	106390
CHARGE=1+
46.56819	78	
163.35982	80	
193.91527	88	
200.87433	78	
205.94780	86	
206.92018	92	
207.95269	78	
209.94183	846	
210.88299	86	
211.57003	90	
215.92167	90	
216.40730	84	
218.06689	86	
220.95591	92	
221.99737	96	
222.95163	1826	1+
224.88580	280	1+
224.92328	94	
224.94973	1712	1+
226.04630	88	
226.94733	6656	1+
226.97459	138	
228.94192	7670	1+
234.11235	86	
237.38565	98	
238.06161	78	
238.42357	102	
240.82637	154	1+
240.89467	272	1+
240.94090	308	1+
240.96271	910	1+
241.78747	190	
242.83606	108	
242.96102	368	
243.44968	90	
243.90195	88	
243.95651	196	
244.95758	4114	1+
244.98372	76	
245.94459	134	
246.83532	76	
246.90277	98	
246.95233	2590	1+
247.80215	376	1+
248.02689	82	
250.00343	92	
250.83649	324	1+
250.95161	394	
250.98484	92	
251.02205	86	
251.96823	160	
252.58463	90	
252.95391	162	
253.36742	78	
253.42786	86	
253.83580	234	
256.42996	90	
256.88660	78	
256.91093	94	
257.00487	196	1+
258.80042	94	
258.82790	118	
258.84555	156	
259.41762	86	
260.83366	176	
260.86918	80	
260.90104	92	
260.94620	192	
260.96707	808	1+
262.84974	78	
264.81787	186	
265.82486	96	
266.40982	112	
266.45384	106	
266.81182	618	1+
267.97208	594	
268.85975	122	
269.96846	698	1+
270.80200	118	
271.84175	466	1+
272.79895	76	
273.93002	100	
273.96382	308	
275.36071	88	
275.79810	420	1+
275.86611	80	
275.97193	166	
276.10216	180	1+
276.80939	322	1+
276.85453	186	
277.85508	136	
277.87780	164	1+
278.09689	246	1+
278.43072	80	
278.79873	266	
278.84644	412	1+
279.79677	148	
279.99521	84	
280.79073	814	1+
280.86972	80	
281.93418	296	1+
283.83928	128	
283.86841	144	
284.82208	282	1+
284.87382	102	
285.02527	82	
285.93478	90	
287.02006	256	1+
288.04490	78	
288.73445	164	
290.86679	118	
291.78517	176	
291.80470	140	
292.63923	80	
292.79281	230	1+
292.92719	84	
293.11856	78	
293.80666	130	
293.87304	122	
293.98096	118	
294.85976	150	
295.75023	76	
295.85640	138	
295.92897	102	
296.80436	164	1+
296.86528	82	
297.03561	130	
297.99278	78	
298.80302	1166	1+
298.95361	144	
299.86839	104	
299.88174	104	
301.15535	84	
301.81001	90	
301.86751	138	
304.86823	78	
304.94324	98	
306.57736	78	
306.77092	76	
307.13123	98	
307.88183	272	1+
308.57108	80	
309.79552	84	
310.37498	78	
310.93870	196	1+
311.36006	80	
311.88034	138	
312.01264	76	
313.44616	76	
314.12951	76	
315.28101	108	
315.88116	84	
316.81728	180	
316.88723	114	
318.85623	100	
318.93034	108	
318.96317	82	
319.88066	154	
320.93344	104	
321.82678	80	
322.86817	78	
322.92761	100	
323.87483	124	
324.78127	78	
325.86686	84	
327.81349	78	
330.87995	82	
331.86104	100	
331.89458	104	
332.82726	198	1+
333.88498	164	
334.95141	116	
335.88127	240	1+
336.94379	190	
337.95042	86	
340.93539	186	
345.89308	118	
346.82307	84	
351.75951	82	
352.89197	104	
353.88539	82	
356.77353	78	
358.19676	126	
360.75644	76	
362.81009	90	
END IONS

###FS:    #m/z: 507.84536 #charge 1+
###MS: 119
###MSMS: 120
BEGIN IONS
TITLE=Cmpd 89, +MS2(507.8454), 28.2-35.2eV, 2.6min #120
RTINSECONDS=155.102
SCANS=119-120
PEPMASS=507.84536	269612
CHARGE=1+
186.21804	214	
196.01554	438	1+
206.03666	136	
214.88617	130	
224.97838	178	
225.12205	146	
225.88645	138	
232.10595	148	
232.89534	206	
233.09016	154	
234.88069	212	
234.89369	138	
236.88931	156	
239.07189	140	1+
249.12541	224	1+
250.97177	208	
251.83158	184	
252.07799	176	
260.88226	168	
261.94049	164	
266.13541	204	1+
266.16764	256	
267.94824	258	1+
268.02581	144	
271.85225	504	1+
272.85510	372	1+
274.79840	150	
278.85904	138	
279.12999	282	
280.10841	232	1+
280.13494	204	
281.11312	168	1+
287.79339	160	
287.85033	1242	1+
289.87497	350	
290.86565	608	1+
293.87348	1562	1+
295.85584	132	
296.85504	132	
298.85184	158	
299.84142	204	
300.85802	206	
301.83836	146	
302.88842	148	
303.86873	346	
304.80724	266	1+
305.06229	182	1+
305.86150	712	1+
305.88151	154	
307.89002	382	
308.14216	256	
308.86959	1432	1+
309.14299	134	
309.86984	878	1+
310.15456	516	1+
310.91640	340	1+
311.88344	2762	1+
311.92079	240	1+
312.17567	454	
313.34454	140	
313.87555	244	
314.86703	624	1+
314.90258	148	
316.77787	260	1+
316.86636	678	1+
316.88842	130	
317.87052	384	1+
317.90281	140	
318.35726	166	
319.87447	192	
322.85125	134	
322.88784	150	
323.87356	380	1+
324.80069	210	
324.85986	192	
325.39432	168	
325.86932	148	
325.90055	300	
326.81354	452	1+
326.88380	1166	
327.87967	698	
328.87119	238	
330.87772	390	
330.91147	136	
331.76617	250	1+
331.82968	232	
331.88975	226	
332.87504	706	1+
333.77049	282	1+
334.85833	236	
335.83807	422	1+
335.87462	138	
335.89959	248	1+
337.88103	196	
338.87227	166	
339.83780	192	1+
339.86102	150	1+
340.32672	132	1+
340.89677	242	1+
341.89917	176	1+
343.82360	260	1+
344.82645	206	1+
345.87448	308	1+
346.87320	170	1+
347.77267	160	
348.83221	172	
348.87411	150	
349.73023	158	
349.75756	476	
350.76073	368	
350.77935	192	1+
350.88542	502	1+
350.91367	152	
351.15747	212	1+
351.80394	340	1+
351.88697	288	1+
353.77639	312	1+
353.85007	476	1+
353.90103	294	1+
355.88890	308	1+
356.83969	192	
357.83607	172	
358.36438	144	
358.85304	288	1+
359.80964	234	1+
359.94523	200	1+
361.86807	306	1+
362.79440	180	1+
363.14842	138	
364.87717	160	
365.78277	414	1+
366.18820	210	
366.84049	534	
367.70770	1258	1+
367.73596	134	
367.76554	340	1+
367.84234	296	
367.86643	174	
368.78494	144	
368.80423	152	
368.84991	288	
368.89535	132	
369.70586	268	1+
369.80980	146	
369.83489	440	1+
370.78566	348	1+
371.72308	392	1+
371.84544	380	1+
372.71407	282	1+
373.82915	154	
373.96213	132	
374.81526	228	1+
375.74724	160	
376.39163	150	
378.87067	178	
380.71855	282	1+
382.71706	300	
382.85232	162	
382.87836	132	
383.71343	184	
383.79418	274	1+
383.81644	132	
383.83608	136	
384.71233	174	
384.74994	144	
384.77209	306	1+
384.84941	1522	1+
384.90418	156	
387.78747	158	
387.84724	344	1+
388.77719	264	1+
389.19948	164	
389.36025	142	
389.71164	366	
389.83314	152	
389.99127	234	1+
390.83882	930	1+
391.84120	574	1+
392.82563	168	
393.79350	168	
393.83050	294	1+
394.85159	278	1+
398.73031	356	
399.72740	486	1+
399.85446	384	1+
401.08965	186	1+
402.86702	2172	1+
403.80871	286	1+
403.87266	1630	1+
405.11439	138	
405.30678	154	
405.75340	280	
406.76393	208	
407.73589	278	
407.86613	2044	1+
408.85866	1254	1+
409.72172	1142	1+
409.86467	766	1+
410.75140	170	
410.83970	454	
411.67636	146	
411.76399	146	
411.81497	274	1+
411.83764	674	1+
411.91418	234	1+
413.75548	268	1+
413.87935	132	
414.87209	272	1+
416.73987	168	
416.85065	332	1+
417.87738	164	
421.73575	254	
421.88557	332	
422.72459	156	1+
422.75443	224	
422.88473	176	
423.77148	276	
423.79193	150	
423.86887	500	1+
424.77705	188	
424.82081	258	1+
425.75423	1012	1+
426.86019	1180	1+
427.73372	886	1+
428.75172	246	
428.84653	268	
428.88772	302	1+
429.70384	226	
429.73234	826	1+
429.75035	158	
429.76953	152	
429.83169	146	
430.70294	184	
430.76309	146	
430.84446	190	
430.86436	140	
431.86403	548	1+
432.71158	222	1+
434.88711	224	1+
439.89421	486	1+
440.67972	160	1+
441.77445	320	1+
444.87307	1162	1+
445.74264	534	1+
446.81755	132	
446.86992	186	
446.96511	132	
447.71442	406	1+
448.76591	140	
449.68559	190	
449.87870	506	1+
450.74314	922	1+
451.74246	564	1+
451.77155	178	1+
457.90401	692	
458.89222	412	1+
462.88176	618	1+
463.81883	192	1+
464.71025	298	1+
465.71164	250	1+
467.88953	734	1+
468.74282	132	
468.77998	252	
469.89260	152	
470.72707	344	1+
485.79671	250	1+
485.90768	198	
486.84145	228	
490.05771	130	
492.82139	174	
509.27995	244	1+
509.86176	144	
END IONS

###FS:    #m/z: 336.94573 #charge 1+
###MS: 119
###MSMS: 121
BEGIN IONS
TITLE=Cmpd 90, +MS2(336.9457), 28.0-35.0eV, 2.6min #121
RTINSECONDS=155.875
SCANS=119,121
PEPMASS=336.94573	131988
CHARGE=1+
187.08203	88	
194.88936	106	
196.88281	96	
199.86130	80	
203.89814	82	
210.88468	400	
211.94458	3512	1+
212.87702	2386	1+
212.92772	84	
213.89924	108	
213.93931	1266	1+
215.88795	406	
215.93489	74	
218.38605	78	
219.83642	116	
220.87557	74	
220.97429	80	
221.43963	74	
222.95512	196	1+
224.83531	82	
226.90264	120	
226.94590	226	
226.97100	118	
227.89470	240	
227.95932	114	
228.89403	766	1+
229.95458	2450	1+
230.88782	3184	1+
231.94958	1368	1+
231.96856	76	
232.93637	228	1+
233.82524	106	
233.87029	82	
233.89740	340	1+
234.82210	162	
234.92696	98	
235.82490	120	
235.89181	74	
235.98460	102	
236.05773	96	
236.90166	76	
237.06603	114	
239.04771	78	
239.84965	84	
241.84062	464	1+
241.98416	82	
243.86933	94	
244.83608	118	
245.06345	90	
245.10787	76	
245.80051	78	
246.97545	214	
247.96509	784	1+
248.82831	90	
248.89954	682	1+
249.40584	80	
249.83254	374	1+
249.92173	80	
249.96203	262	1+
250.90091	384	1+
250.94776	304	1+
251.06972	256	
252.85043	152	
252.94727	104	
252.97033	1064	1+
253.84231	112	
253.90466	536	1+
254.96489	482	1+
255.90208	130	
256.91963	76	
256.95830	142	
257.84938	380	1+
259.95179	182	
260.94493	274	1+
261.85004	144	
261.90161	74	
262.83134	114	
262.85613	96	
262.90796	104	
263.62349	94	
263.88238	94	
264.80703	74	
264.87475	74	
264.89108	86	
267.84331	78	
268.00356	76	
268.84141	848	1+
269.14464	80	
269.79956	78	
270.98067	290	
271.84937	118	
271.91796	312	
271.94390	76	
272.64517	106	
272.91093	136	1+
272.97556	128	
274.89666	78	
275.99768	102	
276.82109	78	
276.83990	122	
276.85580	422	1+
276.89359	190	
277.03759	88	
277.83507	128	
277.89086	88	
278.83626	200	
278.96877	114	
279.03869	80	
279.11223	86	
279.83430	156	
280.85151	118	
281.86382	134	
282.83775	74	
282.85199	98	
284.35950	94	
285.83164	78	
285.84760	1326	1+
286.11627	74	
286.84990	944	1+
286.91248	86	
289.37453	74	
289.88235	80	
289.94248	82	
290.45892	82	
290.85350	148	
291.79945	138	
291.86085	88	
291.87973	84	
292.83072	92	
292.86001	352	1+
292.88520	76	
292.92374	80	
293.08942	82	
293.10624	144	
293.99856	158	
294.93362	76	
295.17408	88	
295.86493	140	
298.94735	86	
299.86827	82	
302.44160	82	
302.87007	86	
302.91165	104	
304.88611	154	
306.58779	106	
306.87602	88	
309.87160	116	
309.92311	90	
310.87256	76	
310.89219	94	
311.11532	80	
311.71547	78	
311.88457	268	1+
312.87024	104	
314.48832	80	
314.82706	98	
316.03598	72	
318.98320	84	
319.35169	78	
319.61057	86	
320.89170	90	
323.59849	82	
323.83519	72	
323.87734	88	
324.91436	90	
327.56690	78	
328.03794	74	
330.94233	92	
331.69776	82	
332.87960	78	
333.40404	96	
333.79238	74	
337.11163	92	
337.88987	100	
339.20726	90	
339.76344	84	
340.74151	112	
341.20675	88	
341.41567	80	
END IONS

###FS:    #m/z: 359.96141 #charge 1+
###MS: 119
###MSMS: 122
BEGIN IONS
TITLE=Cmpd 91, +MS2(359.9614), 28.0-35.0eV, 2.7min #122
RTINSECONDS=156.647
SCANS=119,122
PEPMASS=359.96141	102030
CHARGE=1+
63.99891	112	
191.95636	120	
197.88604	136	
206.88685	156	1+
207.40340	168	
209.94430	974	
218.56947	102	
220.95504	136	
221.89676	118	
222.89290	92	
222.95084	896	1+
223.42289	94	
223.89251	136	
224.94851	1036	1+
226.39168	82	
226.89185	116	
226.94665	6134	1+
227.93165	196	
228.89193	84	
228.94224	5354	1+
230.34223	82	
233.84917	216	1+
233.95758	200	
233.97662	126	
234.88185	102	
235.82201	96	
236.87165	108	
237.94002	114	
238.45969	96	
239.39335	88	
239.43357	84	
240.93977	214	
240.96265	1020	
241.78630	104	
241.80017	90	
241.94418	126	
242.95826	954	1+
244.95735	2966	
245.36567	88	
245.94017	98	
246.30313	108	
246.80850	138	
246.95353	3260	1+
248.80049	180	1+
249.03353	92	
250.95167	806	
251.07332	348	1+
251.96849	104	
252.07837	258	1+
252.78566	84	
252.83386	284	1+
252.84938	82	
252.87350	140	
252.92810	80	
252.95629	478	
254.37731	88	
256.41258	82	
257.90211	136	
257.95695	110	
258.06268	86	
258.83244	418	
258.97674	80	
260.94350	166	
260.96929	250	
261.96731	108	
262.97336	98	
263.83222	110	
263.98128	158	
264.81858	120	
264.96293	104	
265.09043	182	
265.85574	120	
266.81249	912	1+
266.90914	80	
266.97527	88	
267.85216	106	
267.97565	366	1+
268.01555	92	
268.95921	102	
269.97153	482	1+
270.42541	78	
270.84254	240	1+
271.02540	88	
271.79254	254	1+
271.95429	102	
272.94315	88	
273.07894	86	
273.82635	92	
273.96669	96	
275.07507	78	
275.79266	88	
275.97922	444	1+
276.53937	86	
277.10120	84	
277.85264	118	
277.87800	206	1+
278.57902	98	
278.80344	184	
279.09685	150	
279.79041	552	1+
279.81216	82	
279.86755	84	
279.90698	102	
279.96117	80	
280.79318	474	1+
281.01326	92	
281.85271	144	
282.01417	84	
282.66005	88	
283.10009	92	
284.82512	224	
287.86062	116	
288.83507	188	1+
288.85643	92	
289.16704	94	
289.79787	82	
291.79390	308	1+
291.85232	98	
292.88519	96	
294.86063	268	1+
295.84970	84	
296.80927	308	
297.55428	82	
297.81176	142	
297.92150	170	
297.97072	106	
298.80164	1096	1+
298.99706	90	
299.87288	136	
299.91654	96	
299.98886	124	
300.07610	80	
300.79885	252	
301.78223	138	
301.94015	86	
302.85182	92	
303.06131	80	
303.80347	84	
304.81674	78	
306.42468	94	
306.88035	82	
307.86625	162	
309.42805	80	
309.49965	84	
309.79661	124	
309.81122	88	
313.80040	90	
315.42938	80	
316.81568	338	1+
316.88718	298	1+
318.12620	82	
319.55598	84	
319.75767	82	
319.82746	118	
319.85832	140	
322.03675	94	
322.15709	126	
322.92723	142	
323.03017	134	
328.50564	80	
329.86868	142	
329.94683	92	
336.94544	342	1+
338.87081	120	
338.88610	146	
340.94278	112	
341.53580	102	
342.90184	106	
343.91161	84	
344.75235	100	
345.18775	84	
347.91093	222	1+
351.89775	82	
353.93014	100	
358.20153	178	1+
360.51855	96	
360.80548	118	
361.72734	90	
363.72387	112	
363.86721	84	
END IONS

###FS:    #m/z: 322.92975 #charge 1+
###MS: 123
###MSMS: 124
BEGIN IONS
TITLE=Cmpd 92, +MS2(322.9298), 28.0-35.0eV, 2.7min #124
RTINSECONDS=160.338
SCANS=123-124
PEPMASS=322.92975	3934996
CHARGE=1+
73.40599	72	
187.40798	82	
189.91712	92	
192.89129	176	
196.88119	122	
197.83369	78	
199.96210	72	
201.04309	138	
203.91246	76	
203.99296	84	
205.92135	80	
205.94881	296	
209.88921	76	
209.94590	110	
212.87787	154	
213.98996	78	
214.89512	406	1+
216.90809	72	
219.06358	74	
219.96570	80	
220.86832	72	
221.94710	128	
223.95884	282	1+
225.81565	92	
225.91163	214	1+
225.96043	150	
227.89064	84	
228.82390	72	
228.85647	204	
228.89540	96	
229.83766	78	
230.88763	136	
231.11250	78	
231.52878	84	
231.94775	94	
235.82105	382	1+
235.88563	96	
236.89957	76	
238.05321	116	
238.88331	186	1+
238.93928	218	
238.99658	86	
239.03797	106	
239.07439	80	
239.78833	282	1+
240.52926	88	
240.82241	152	
240.93996	2268	
240.95991	244	
241.08626	98	
241.82178	98	
241.94186	1482	
242.02248	86	
242.43342	78	
242.82138	336	
242.94113	4754	1+
243.82004	900	1+
244.82233	578	1+
244.85257	344	1+
244.93943	1082	
246.38799	82	
246.97607	282	1+
247.49726	100	
248.83873	84	
248.89803	116	
248.91345	76	
249.05669	106	
251.79472	184	1+
252.50246	76	
252.82570	72	
252.92455	80	
254.87095	80	
255.80487	72	
256.89799	94	
257.79385	126	
258.83149	514	1+
258.89576	118	
259.11327	104	
259.55581	94	
260.83450	250	
260.96648	110	
261.33535	158	
261.82998	590	1+
261.90940	80	
262.88438	84	
262.96667	72	
263.06557	72	
263.87663	84	
264.83827	220	1+
264.95468	100	
265.20654	74	
265.27661	98	
266.05737	100	
267.80459	88	
268.84168	98	
269.08196	104	
271.36512	94	
271.79784	246	
271.84595	182	
272.28612	86	
272.35257	98	
273.79250	448	1+
273.81589	74	
274.04168	84	
275.80909	238	
275.91539	72	
276.80927	112	
276.85274	128	
277.82558	86	
278.81762	140	1+
278.92778	72	
278.99547	80	
279.09156	894	1+
280.83521	116	
280.95744	82	
280.99644	80	
282.78046	256	1+
282.85726	124	
283.07797	76	
283.84018	78	
283.93121	84	
284.28933	122	
286.85598	114	
287.85929	76	
287.90538	86	
289.02403	130	
289.78330	116	
290.05525	76	
290.18268	92	
290.90269	78	
291.05797	76	
291.94989	88	
292.80491	136	
292.88321	74	
293.80233	106	
294.92498	78	
295.06036	74	
295.08951	72	
295.10423	84	
295.80953	76	
295.99720	74	
297.83206	72	
298.80096	76	
298.92623	74	
299.05578	96	
299.42132	88	
299.72135	98	
299.78230	90	
301.79926	72	
302.81112	80	
304.00891	74	
305.08886	92	
305.85546	78	
305.89613	74	
306.88042	176	1+
306.93623	86	
307.79974	424	1+
307.82112	78	
309.88273	80	
313.80232	78	
315.43580	94	
315.75756	100	
316.44207	80	
322.18200	82	
323.38466	96	
324.13995	76	
324.86165	86	
324.88342	84	
324.89874	80	
326.75401	138	
326.90663	120	
END IONS

###FS:    #m/z: 340.94044 #charge 1+
###MS: 123
###MSMS: 125
BEGIN IONS
TITLE=Cmpd 93, +MS2(340.9404), 28.0-35.0eV, 2.7min #125
RTINSECONDS=161.11
SCANS=123,125
PEPMASS=340.94044	1350066
CHARGE=1+
178.93462	118	
187.86387	76	
190.94951	78	
191.02947	74	
192.93309	80	
196.88376	84	
203.92954	72	
205.94798	74	
208.51459	102	
210.93638	108	
212.87891	228	
213.87955	120	
213.93895	800	1+
214.87917	698	1+
216.84098	88	
217.94559	102	
218.08883	84	
220.12994	84	
220.91384	74	
223.01429	88	
224.84292	132	
225.92624	82	
226.86315	92	
226.94657	74	
228.84871	92	
229.13055	114	
230.89144	340	
230.96158	104	
231.88703	310	
231.95096	928	1+
232.88416	200	
233.89767	168	
233.95152	142	
234.89734	114	
235.56728	96	
235.89550	208	
235.95116	118	
236.89916	160	
237.01883	78	
238.04804	90	
238.07105	78	
238.82841	116	
238.89495	76	
239.90792	108	
239.95304	92	
240.16732	76	
240.83011	142	
241.84165	190	
242.82738	516	1+
242.97077	82	
243.80037	92	
243.83137	446	1+
246.85655	74	
246.94989	150	
248.90336	156	
249.89750	118	
249.96315	94	
250.84281	74	
252.83836	74	
252.89478	80	
253.80578	76	
254.90565	118	
254.96599	438	
255.07296	78	
256.78826	76	
256.91344	104	
257.80479	142	
257.83134	80	
257.84274	446	1+
259.90625	78	
259.95783	324	
260.34015	92	
260.83585	124	
261.78941	114	
261.84101	136	
261.87753	82	
262.40060	86	
262.84013	80	
262.85629	144	
263.82068	80	
263.88871	78	
264.03625	86	
264.61310	122	
264.86702	120	
265.01394	206	1+
265.24669	106	
266.12920	74	
268.17037	74	
269.02964	76	
269.08198	80	
270.98519	86	
272.83548	86	
272.92661	166	
272.97864	138	
273.86091	78	
273.90420	76	
274.42811	78	
274.85921	96	
275.41536	92	
275.81188	142	
275.87126	74	
276.83448	176	
276.85558	670	1+
276.88622	100	
277.96952	160	
278.03321	96	
278.84286	768	1+
278.92370	178	1+
280.06902	80	
280.10191	82	
281.02353	76	
281.45166	74	
281.87061	228	1+
282.97020	100	
283.04392	184	
284.78176	82	
284.85261	76	
287.39703	86	
287.50767	78	
288.85793	74	
290.80012	156	1+
290.85239	86	
291.43291	84	
291.85010	80	
291.95622	130	
292.04543	88	
292.53020	104	
292.85312	248	1+
292.90642	82	
293.82129	76	
294.83720	126	1+
294.87008	286	1+
295.97438	84	
295.99545	98	
296.92708	108	
297.00816	268	1+
297.97300	138	
298.96443	86	
299.67178	92	
299.86964	242	1+
299.94889	78	
301.86109	76	
302.85811	88	
302.93983	112	
304.36866	84	
306.88716	96	
307.79512	76	
308.79675	100	
310.81437	78	
312.87572	128	
313.74568	76	
314.81941	74	
314.86676	82	
320.96212	88	
321.24796	86	
321.42445	82	
324.84582	78	
324.88958	90	
325.76625	100	
325.89491	102	
328.81262	80	
330.80913	84	
333.82336	92	
338.12255	90	
343.05340	78	
344.35314	90	
346.16940	78	
END IONS

###FS:    #m/z: 363.95650 #charge 1+
###MS: 123
###MSMS: 126
BEGIN IONS
TITLE=Cmpd 94, +MS2(363.9565), 28.0-35.0eV, 2.7min #126
RTINSECONDS=161.882
SCANS=123,126
PEPMASS=363.95650	699236
CHARGE=1+
60.89196	102	
189.86113	834	1+
191.85806	474	
196.87868	108	
207.87434	496	1+
207.94979	116	
209.86919	134	
209.94381	1368	1+
210.88401	452	
211.02788	124	
212.87893	2530	1+
214.89451	130	
216.40813	148	
218.11957	96	
218.62037	92	
222.95176	984	1+
223.88800	82	
224.56249	120	
224.90560	86	
224.94926	1560	1+
224.97873	94	
225.88539	260	1+
226.50170	100	1+
226.92273	94	
226.94728	7518	1+
226.97300	322	
227.78095	88	
227.91466	80	
228.84843	82	
228.89502	514	1+
228.94198	10410	1+
229.03626	82	
230.06470	82	
230.84635	86	
230.88885	3558	1+
232.08986	88	
232.88620	450	1+
233.83268	84	
234.88083	476	
234.92874	88	
235.82630	92	
236.85155	92	
237.02107	156	
239.07164	136	
240.82065	90	
240.83678	138	
240.93971	472	
240.96306	570	1+
241.06460	86	
241.94458	220	
242.81992	196	
242.90419	80	
242.94354	840	1+
243.82148	150	
243.93382	152	
243.96052	130	
244.57520	100	
244.82074	510	1+
244.90549	80	
244.95683	5224	1+
245.94044	116	
245.98259	86	
246.90431	306	
246.95314	3710	1+
247.38770	112	
247.83548	80	
248.80081	614	1+
248.84529	88	
248.89952	1786	1+
248.94360	142	
249.12483	84	
250.90398	396	1+
250.96852	176	
251.02005	90	
251.78925	172	1+
252.46742	90	
252.89564	80	
253.09206	92	
253.90311	334	
254.95327	110	
256.92378	92	
258.35162	104	
258.40389	92	
258.45316	100	
258.83182	274	1+
258.85117	114	
258.97183	142	
260.83265	126	
260.85312	80	
260.96889	344	1+
261.83178	536	1+
261.86704	90	
262.96904	100	
263.56539	102	
263.79098	216	1+
263.87559	206	1+
264.84924	164	1+
264.96317	174	
265.08780	200	
265.81026	782	1+
265.97857	256	1+
266.07128	146	1+
266.81295	700	1+
267.03813	92	
267.78693	82	
267.86502	84	
267.92105	84	
267.97332	1120	1+
268.51271	94	
268.83441	90	
269.96963	744	1+
270.80624	130	
271.03137	92	
275.12637	110	
275.81519	86	
276.35356	84	
276.85465	392	1+
277.10733	82	
278.79913	224	
279.10656	232	1+
279.80045	108	
279.85073	214	
280.79231	456	1+
281.85179	192	1+
281.89059	80	
281.98902	88	
282.82641	120	
282.87878	170	
282.91602	94	
282.97176	86	
283.19104	80	
283.72648	82	
283.79244	334	1+
284.82280	150	
284.84887	122	
285.84551	668	1+
285.93717	106	
286.81137	130	
287.85666	128	
288.87138	202	1+
290.72255	86	
290.85344	126	
291.83578	100	
291.96987	90	
292.59548	104	
292.94214	94	
292.99232	102	
294.92936	100	
295.58554	80	
296.80736	342	
297.80729	244	
297.86903	156	
297.93097	80	
297.97573	84	
298.80016	1522	1+
300.85845	106	
301.79806	498	1+
301.86023	410	1+
302.51871	86	
302.79989	368	1+
303.10556	206	1+
303.85597	878	
303.94701	106	
305.11800	214	1+
307.84585	110	
309.05030	80	
309.88421	296	1+
310.83593	92	
312.59176	108	
313.04999	92	
313.84219	330	1+
314.81770	124	
316.81634	316	1+
317.88270	320	1+
318.93484	128	
320.13401	116	
321.86553	364	1+
322.92804	308	1+
323.81504	100	
324.87552	184	
324.89864	146	
325.88225	146	
326.87073	234	1+
327.95542	106	
328.32720	84	
329.87896	138	
336.94323	228	
337.94634	114	
338.94947	102	
339.08251	88	
339.83024	202	1+
340.20534	80	
340.93527	378	1+
343.91361	82	
344.27580	86	
344.40571	80	
344.85007	84	
347.88740	86	
348.34792	90	
349.11714	124	
351.72956	92	
355.91483	106	
359.72843	106	
364.72102	106	
364.79101	100	
367.76383	82	
END IONS

###FS:    #m/z: 322.92968 #charge 1+
###MS: 127
###MSMS: 128
BEGIN IONS
TITLE=Cmpd 95, +MS2(322.9297), 28.0-35.0eV, 2.8min #128
RTINSECONDS=165.559
SCANS=127-128
PEPMASS=322.92968	3680308
CHARGE=1+
186.94960	74	
196.85870	88	
201.04519	174	
205.94786	196	
206.03585	82	
206.94450	78	
210.88295	74	
212.01518	80	
221.05632	74	
221.94236	144	
222.95545	424	1+
223.95976	362	1+
223.98146	74	
224.36955	72	
224.81965	136	
226.88708	72	
226.91841	84	
227.82827	120	
227.93029	140	
227.94945	74	
228.05951	90	
228.84573	84	
228.91305	94	
229.83354	110	
230.84389	108	
230.88881	118	
230.90917	74	
231.49934	78	
232.89112	78	
234.32716	78	
234.89889	76	
234.93264	74	
235.88045	74	
237.00954	92	
238.90777	196	1+
238.93785	84	
239.04795	74	
240.82271	108	
240.83572	94	
240.93941	1530	
240.97686	78	
241.88306	74	
241.94213	1070	
242.12196	72	
242.39328	74	
242.84234	112	
242.94180	4128	1+
243.81672	308	1+
244.05948	100	
244.85142	198	
244.93899	1156	1+
244.97728	72	
246.85563	150	
246.97603	306	
247.85026	120	
248.41582	94	
248.85444	268	
248.90588	76	
249.40000	92	
250.94298	148	
251.06671	86	
251.93346	84	
252.59822	104	
252.82657	82	
253.83240	220	1+
253.95649	90	
254.00327	92	
254.38107	92	
254.41045	92	
254.91624	98	
255.66973	94	
256.86663	76	
256.90134	90	
258.83332	366	
258.89963	104	
260.33799	72	
260.83251	310	
261.35718	74	
261.82918	664	1+
261.97638	184	
262.02992	124	
262.35885	94	
262.83166	466	1+
263.97850	178	
264.34764	94	
265.06064	74	
265.08327	128	
266.86401	102	
266.90833	80	
267.90126	88	
267.97137	86	
268.79005	80	
268.95526	152	
269.34355	136	
270.79318	82	
270.85267	122	
270.96892	98	
271.79821	100	
271.92760	100	
272.34652	202	
272.81550	112	
272.84559	300	1+
273.18953	74	
273.79583	74	
274.82698	128	
275.80911	150	
276.00906	100	
276.83688	164	
276.92745	78	
277.90928	74	
278.82204	188	1+
278.84569	74	
279.09082	920	1+
279.40998	78	
281.78952	86	
283.47400	88	
283.78830	152	
283.85494	142	
284.29372	182	
284.79252	90	
284.87728	128	
287.90310	84	
288.01573	78	
288.86729	294	1+
288.88543	80	
289.78599	314	1+
289.81576	150	
291.80144	114	
293.38785	80	
293.80855	256	1+
294.52659	74	
294.86725	146	
294.88072	80	
296.03127	72	
297.06293	76	
297.80525	158	1+
297.91661	92	
298.95162	106	
299.78405	122	
300.92741	80	
301.00177	104	
301.18947	76	
301.36123	78	
304.44399	80	
304.89190	98	
305.87312	118	
307.79899	360	1+
307.89352	232	
308.86688	72	
309.86699	78	
310.87615	118	
311.85463	176	1+
312.03858	82	
312.83364	82	
314.90614	90	
316.84398	86	
317.41689	80	
318.36932	110	
318.86062	76	
318.97020	86	
321.87125	78	
321.88659	76	
322.78540	80	
322.87864	230	1+
323.81061	72	
325.90331	140	
326.75376	82	
326.88724	104	
327.81751	228	1+
328.18162	88	
END IONS

###FS:    #m/z: 340.94032 #charge 1+
###MS: 127
###MSMS: 129
BEGIN IONS
TITLE=Cmpd 96, +MS2(340.9403), 28.0-35.0eV, 2.8min #129
RTINSECONDS=166.332
SCANS=127,129
PEPMASS=340.94032	1237338
CHARGE=1+
82.39702	78	
178.55365	86	
185.89490	82	
188.99482	78	
196.88303	86	
205.89344	76	
208.95811	90	
209.08251	80	
209.92830	78	
209.94646	102	
210.93517	142	
211.93287	80	
212.87623	116	
213.87830	278	1+
213.93915	982	1+
214.89426	104	
215.88957	476	1+
215.93611	178	
216.41286	78	
217.85463	76	
217.88357	204	
217.93673	112	
222.89288	130	
223.95809	194	
225.64401	116	
225.88273	76	
226.91319	78	
226.94674	138	
227.09614	78	
228.85469	118	
228.89263	90	
229.85049	84	
230.88761	952	1+
231.03246	76	
231.89037	522	1+
231.95059	516	1+
233.89586	346	1+
234.87816	94	
235.88985	184	
236.82031	98	
236.89799	98	
237.00376	74	
237.91937	84	
239.00785	84	
239.14450	78	
239.78587	182	
239.95434	90	
240.42228	76	
240.43986	74	
240.88241	86	
241.84963	316	1+
241.97254	154	1+
244.89287	80	
246.95114	104	
246.97365	262	
248.89901	116	
249.89531	234	1+
249.96347	158	
250.58066	80	
250.84201	80	
251.85887	76	
252.87213	76	
253.85066	80	
254.83047	142	
254.90072	102	
254.91677	162	
254.96793	446	
255.45366	82	
256.85339	132	
256.89434	80	
256.91001	114	
256.97294	76	
257.10281	84	
257.40602	82	
257.84430	106	
258.85196	76	
258.92080	76	
259.85595	336	
260.42935	74	
260.83582	434	1+
260.93079	100	
260.96432	84	
261.92731	76	
262.84321	284	
263.34218	82	
263.91433	78	
264.86290	80	
267.13567	78	
268.54473	96	
268.83680	94	
271.84585	132	
272.85385	80	
272.93515	108	
272.97458	90	
273.79839	172	
273.88132	80	
274.89934	130	
274.96135	74	
275.80683	78	
276.03528	84	
276.85528	586	1+
277.86876	110	
278.84427	186	
279.89829	76	
280.84757	122	
280.91988	82	
281.42897	86	
282.36277	96	
282.79143	248	1+
282.85783	112	
282.91403	78	
284.06357	78	
285.85446	86	
289.88395	78	
290.42767	82	
290.85676	80	
292.08943	82	
292.44036	128	
292.90837	92	
294.36870	82	
294.83857	80	
294.86910	204	
295.86221	174	
295.99070	110	
296.86528	124	
296.90238	96	
297.41871	74	
297.81192	116	
297.91256	74	
297.97157	124	
298.41913	80	
299.78807	132	
301.86755	118	
304.83363	86	
304.90676	80	
304.94115	112	
306.88039	104	
307.88530	92	
308.81522	82	
309.33542	88	
309.49731	88	
310.87265	98	
311.88613	100	
312.37043	100	
316.95511	120	
317.91834	82	
321.84719	84	
321.89099	92	
322.16005	76	
323.04659	80	
324.10925	94	
324.88663	120	
326.97646	84	
327.80693	84	
328.89822	98	
330.81147	308	1+
331.86799	100	
332.81298	106	
335.07429	80	
337.08240	76	
339.10561	76	
339.91087	92	
342.77981	244	1+
342.90549	90	
343.29671	156	
END IONS

###FS:    #m/z: 363.95643 #charge 1+
###MS: 127
###MSMS: 130
BEGIN IONS
TITLE=Cmpd 97, +MS2(363.9564), 28.0-35.0eV, 2.8min #130
RTINSECONDS=167.104
SCANS=127,130
PEPMASS=363.95643	611968
CHARGE=1+
182.86520	178	1+
187.86514	104	
187.87892	86	
189.86185	456	1+
191.85897	446	1+
200.94588	118	
207.87455	350	1+
207.94603	130	
209.94263	1258	1+
210.88249	532	1+
211.89685	168	
212.87783	2662	1+
214.88140	94	
214.89289	190	
215.89128	90	
216.90991	186	
220.91211	86	
222.95119	844	1+
223.88286	254	1+
224.94849	1156	1+
224.96792	186	
226.94717	6944	1+
227.85740	82	
227.92894	116	
228.89226	626	1+
228.94225	8318	1+
230.08713	90	
230.83154	108	
230.88880	3644	1+
231.80930	82	
232.88595	562	1+
234.87736	158	
235.81908	160	
236.08023	84	
236.82134	132	
237.05273	100	
237.36871	84	
239.03081	92	
239.07248	156	
240.07209	124	
240.93892	408	
240.96650	578	
241.83191	222	
241.89930	120	
241.93966	852	1+
242.81846	216	
242.90410	92	
242.94108	542	1+
242.96081	344	1+
243.81645	506	1+
243.83301	116	
244.95751	3490	1+
245.94021	288	
246.90628	192	
246.95271	4390	1+
247.03011	96	
247.05418	154	1+
247.38995	102	
248.80386	118	
248.89986	1318	1+
249.80952	94	
249.82882	286	1+
249.84122	144	
250.79404	102	
250.89319	360	1+
250.97154	118	
251.79188	98	
251.88264	98	
251.94465	80	
253.83319	132	
253.90621	312	
254.49361	132	1+
254.93570	82	
256.89610	94	
258.83100	114	
258.84696	98	
258.97303	138	
259.00833	104	
259.86271	112	
259.96727	544	1+
260.83539	192	
261.83760	362	1+
262.86020	104	
264.96094	100	
265.01285	84	
265.06060	82	
265.81822	128	
265.91106	106	
265.97601	120	
266.09915	140	
266.41186	80	
266.81173	552	1+
266.97375	88	
267.01971	92	
267.41582	84	
267.78826	124	
267.96953	628	1+
268.04392	94	
268.84204	158	
269.92454	110	
269.96850	914	1+
270.36460	80	
270.51208	120	
271.91386	186	
272.11593	90	
273.90536	132	
275.79663	128	
276.85632	318	1+
278.79911	198	
278.81333	120	
278.84648	118	
279.05477	80	
279.10084	120	
279.41177	84	
279.79797	150	
279.91302	82	
280.79165	930	1+
281.11984	112	
281.85383	244	1+
281.93283	226	1+
282.83218	82	
283.79065	196	
283.81694	328	1+
283.84682	130	
283.96618	82	
284.84223	124	
285.84628	724	1+
286.41523	92	
286.43422	88	
286.81631	174	
288.84159	98	
289.81742	114	
289.88228	210	1+
291.80353	112	
293.11884	202	
293.84827	142	
293.88160	122	
294.11768	84	
294.49514	106	
294.86363	112	
295.93145	82	
296.37149	96	
296.81044	332	
297.11589	96	
297.80124	1520	1+
298.83715	84	
299.80064	906	1+
299.86999	302	1+
299.99399	114	
301.85941	792	1+
303.24927	86	
303.80880	226	1+
303.85522	798	1+
304.92406	80	
305.43651	92	
306.06771	84	
306.43531	92	
306.83101	96	
308.87486	164	
309.86971	142	1+
311.99322	92	
312.09527	88	
313.50249	92	
316.81478	158	
317.01708	86	
317.81781	120	
318.81674	116	
318.93128	194	1+
320.12932	80	
320.78303	202	1+
321.21950	90	
321.81927	138	
321.86261	108	
322.92856	150	
324.87850	100	
326.77401	84	
326.87347	542	1+
326.95867	116	
328.78367	82	
328.92613	86	
330.81391	110	
333.73070	116	
334.86863	224	1+
336.94516	374	1+
338.03222	86	
339.82668	148	
340.93628	116	
341.86249	82	
343.06020	80	
348.14398	84	
350.89164	80	
352.88975	130	
353.83892	84	
355.42150	88	
357.78933	116	
359.71910	116	
361.84189	156	
361.96557	94	
363.95763	144	
367.90138	96	
END IONS

###FS:    #m/z: 322.92975 #charge 1+
###MS: 131
###MSMS: 132
BEGIN IONS
TITLE=Cmpd 98, +MS2(322.9297), 28.0-35.0eV, 2.9min #132
RTINSECONDS=170.782
SCANS=131-132
PEPMASS=322.92975	3585936
CHARGE=1+
56.12251	78	
70.67258	100	
79.91243	84	
178.93000	74	
184.42622	96	
188.98635	88	
192.02006	80	
193.06279	104	
197.95956	78	
200.49539	96	
202.05264	80	
203.95780	76	
207.40433	98	
209.94356	210	
211.82914	72	
211.88083	84	
212.89627	132	
212.93520	78	
217.00738	98	
219.43609	94	
221.94214	96	
222.95375	100	
223.95792	270	
224.79263	72	
224.83855	86	
227.37214	90	
227.82009	152	
228.89001	240	1+
229.95476	76	
230.84944	74	
231.82423	80	
231.84508	72	
231.88969	78	
233.92291	92	
235.82563	76	
236.82480	218	1+
238.07858	78	
238.88530	114	
238.93533	112	
239.78656	152	
239.83629	72	
240.06292	72	
240.40146	102	
240.82153	402	1+
240.89115	72	
240.93925	1838	
240.96318	340	
241.93810	6576	1+
242.82241	98	
242.94068	5450	1+
243.81815	540	1+
243.85413	78	
243.89150	160	
244.82062	368	1+
244.89019	78	
244.93978	1248	1+
245.38682	98	
246.38811	86	
246.97503	114	
247.38662	192	
247.81080	72	
247.88197	90	
248.84471	150	
248.85944	70	
248.91111	126	
249.90641	86	
250.96543	82	
251.00838	92	
251.83763	190	1+
251.96822	80	
252.14768	72	
252.82345	120	
253.01418	74	
253.34867	72	
255.06710	82	
255.83653	78	
255.86385	78	
256.84868	80	
256.89277	134	
258.42559	70	
258.83177	692	1+
258.87009	76	
258.89750	86	
258.97269	76	
259.33852	82	
259.96177	84	
260.82942	244	
260.84755	138	
260.90697	74	
261.12148	72	
261.46850	76	
261.82808	1084	1+
261.97708	74	
262.34494	74	
262.82902	796	1+
265.38284	70	
265.85706	74	
266.01346	104	
268.02771	84	
268.79200	86	
268.88070	74	
269.87246	70	
270.09032	74	
271.35901	82	
271.84594	148	
273.79384	214	
273.82819	84	
273.92982	100	
274.42603	76	
274.79225	128	
274.84734	100	
275.81014	170	
276.82028	76	
276.84670	260	
279.09066	438	1+
279.39554	78	
280.92679	76	
283.84449	84	
283.87532	80	
284.15451	70	
284.29402	284	1+
284.85890	106	
285.53073	90	
285.87530	70	
286.01867	72	
286.91426	86	
287.37862	86	
287.85765	74	
288.78733	194	1+
289.86812	108	
289.88263	198	1+
289.94449	88	
291.80445	222	1+
292.03898	78	
292.43978	88	
292.87255	82	
294.75643	86	
294.85077	148	
296.85007	128	
297.78729	84	
298.80347	72	
299.78340	80	
301.66695	86	
301.86325	156	
302.35197	76	
302.89463	76	
303.80537	80	
303.86772	70	
304.79734	70	
304.81443	74	
304.84472	70	
305.15373	80	
306.07010	82	
306.38181	78	
306.88349	742	1+
307.16420	80	
307.31052	76	
307.79982	228	1+
309.75876	72	
309.87873	160	1+
310.02908	70	
310.76685	70	
314.81980	112	
317.77608	80	
319.03340	184	1+
321.90428	86	
323.79297	86	
324.89199	126	
325.90015	142	
327.80688	70	
327.88480	70	
END IONS

###FS:    #m/z: 340.94044 #charge 1+
###MS: 131
###MSMS: 133
BEGIN IONS
TITLE=Cmpd 99, +MS2(340.9404), 28.0-35.0eV, 2.9min #133
RTINSECONDS=171.562
SCANS=131,133
PEPMASS=340.94044	1192146
CHARGE=1+
55.14879	84	
63.63595	76	
81.02961	82	
189.87871	84	
192.89231	90	
192.92319	136	
197.89209	74	
198.88144	84	
205.94631	86	
206.92867	78	
208.95711	102	
210.93942	104	
211.93659	80	
212.87967	458	
212.94791	74	
212.98691	76	
213.87622	254	
213.89228	156	
213.94011	746	1+
214.87798	152	
214.89255	200	
215.00238	80	
215.88800	620	1+
215.93181	104	
217.88141	212	
218.89639	90	
220.88070	78	
222.97363	86	
224.56059	92	
224.93813	88	
225.95947	90	
226.96856	124	
226.99790	144	
227.11634	88	
227.95164	74	
228.38951	84	
230.88797	762	1+
231.88920	424	1+
231.95150	1060	1+
233.89781	458	
233.94930	152	
235.89153	102	
236.85237	74	
236.89073	106	
238.89086	154	1+
240.83670	132	
240.85583	108	
241.84115	184	
242.00360	76	
242.84651	134	
242.88224	150	
243.01283	82	
243.82985	194	
244.83190	120	
245.61185	92	
246.59419	98	
246.82762	84	
247.93040	80	
248.89761	120	
249.89866	100	
249.96000	238	
250.89725	138	
250.99617	86	
251.07129	128	
251.95845	120	
252.83444	98	
254.90854	98	
254.96541	602	1+
255.85607	86	
256.88649	162	
256.91429	132	
257.09494	82	
257.41585	90	
257.80094	306	1+
258.84603	618	1+
259.40753	78	
259.95800	108	
260.48470	80	
260.83269	408	1+
260.91933	166	1+
261.35732	82	
261.89764	74	
263.00145	78	
263.34056	76	
264.55939	86	
264.96476	132	
266.05623	76	
266.86246	92	
267.88918	74	
268.38779	92	
268.84095	102	
269.06395	98	
269.84022	74	
270.82619	84	
270.84932	174	
272.93616	174	
273.97508	110	
275.86214	110	
276.85699	300	
277.38350	84	
277.86219	154	
277.96734	138	
278.84565	480	1+
279.10203	82	
279.57181	92	
280.13909	76	
280.92980	120	
281.81853	86	
282.85841	74	
282.96787	98	
283.43276	80	
283.96018	82	
284.85669	88	
286.85645	80	
286.92078	76	
288.83956	92	
289.88299	126	
289.90487	102	
290.85799	120	
291.88330	172	1+
292.41063	98	
296.26362	76	
296.37151	96	
296.97240	126	
298.41906	104	
298.85933	182	1+
299.03457	88	
300.94235	76	
301.17883	90	
301.41330	80	
302.94247	138	
303.44615	82	
303.81623	84	
303.86955	278	1+
304.85302	82	
305.80157	80	
306.88769	98	
307.81693	92	
307.87876	94	
308.87886	96	
311.01583	76	
311.21497	74	
311.88340	210	
314.81681	92	
315.86114	84	
316.33498	104	
320.89405	94	
322.89898	104	
323.27393	74	
323.88440	132	
324.84130	88	
325.83787	74	
325.89937	108	
328.88376	120	
330.76384	76	
330.81395	150	
331.81865	78	
331.83900	82	
331.89758	106	
334.01863	76	
334.29718	76	
339.87033	74	
340.75807	80	
341.00280	78	
344.41039	74	
END IONS

###FS:    #m/z: 363.95657 #charge 1+
###MS: 131
###MSMS: 134
BEGIN IONS
TITLE=Cmpd 100, +MS2(363.9566), 28.0-35.0eV, 2.9min #134
RTINSECONDS=172.334
SCANS=131,134
PEPMASS=363.95657	588274
CHARGE=1+
106.29632	84	
164.08231	90	
187.86758	214	
189.85961	590	1+
191.82612	84	
191.85935	358	
193.00826	88	
207.87647	172	
208.87422	164	
208.88698	102	
209.86891	204	
209.94373	1700	
210.88289	468	
212.87825	3388	1+
214.89212	112	
216.41075	324	
216.91327	84	
222.88401	90	
222.95361	500	1+
224.94855	1270	1+
225.88303	136	
225.93541	84	
225.96679	92	
226.38245	114	
226.94710	7946	1+
226.96991	362	
227.88814	872	1+
227.93311	140	
228.89286	746	1+
228.94203	9016	1+
230.83459	122	
230.84903	124	
230.88722	4112	1+
232.02262	100	
233.43867	120	
233.87976	404	1+
235.82434	166	
238.06360	90	
239.12013	92	
240.55391	102	
240.82199	196	
240.94181	614	1+
240.96174	336	
241.08595	246	
241.83646	138	
241.96161	204	
242.82618	122	
242.94029	904	1+
242.96025	708	
243.81950	354	1+
244.82347	302	1+
244.95651	4002	1+
246.90448	154	
246.95284	5214	1+
247.85967	202	1+
247.90084	90	
248.80223	354	1+
248.86060	138	1+
248.90004	1074	1+
250.67556	96	
250.89246	406	1+
250.94486	222	
251.04407	152	
251.79441	146	
251.83187	82	
255.91100	88	
258.02114	90	
258.14544	94	
258.43751	86	
258.83302	274	
258.97433	298	1+
259.83682	116	
260.83340	262	
260.97058	258	
261.83806	238	
261.97122	156	
262.84720	170	
264.35348	82	
264.82751	114	
264.91085	108	
264.98082	120	
266.81581	124	
266.84274	90	
266.86430	196	
266.91130	82	
267.78263	106	
267.81392	170	
267.84399	94	
267.92825	152	
267.97380	972	1+
268.81049	402	
268.88092	84	
268.95429	138	
269.07378	206	1+
269.96781	964	1+
270.83763	106	
271.79798	86	
271.82434	98	
271.84635	486	1+
271.91577	392	1+
273.79989	98	
275.79292	198	1+
276.85548	338	
276.93366	106	
277.91895	96	
277.98496	96	
278.85794	148	
279.10208	176	
279.85459	342	1+
280.11412	118	
280.79391	326	
280.83538	140	
280.85838	222	1+
280.93528	156	
281.78890	518	1+
282.78889	328	1+
283.06701	88	
283.85358	252	
283.96222	84	
284.48168	106	
284.82341	128	
284.84832	180	
284.87298	136	
284.99473	154	
285.41228	122	
285.78397	102	
285.84416	700	1+
286.36750	86	
286.80989	156	
286.87126	112	
289.40515	90	
289.82497	202	1+
292.11937	102	
292.80064	218	
292.97147	106	
295.37649	106	
295.93827	88	
296.80823	306	
297.09537	92	
297.81150	130	
298.80118	1284	1+
299.06203	124	
300.83143	88	
300.90627	130	
301.01677	86	
301.33865	84	
301.79878	282	1+
301.86009	636	1+
301.95270	84	
303.80661	188	
303.85531	1034	1+
303.88692	88	
305.79701	194	1+
306.12606	188	1+
306.85581	88	
306.86998	110	
308.59306	94	
308.85986	186	1+
310.51108	86	
312.07123	82	
312.86058	92	
314.85225	182	1+
316.81002	160	
316.94487	84	
318.89547	108	
318.93570	104	
319.48999	102	
320.50274	98	
320.81743	450	1+
320.95975	92	
321.81932	318	1+
321.86873	222	
322.17991	86	
322.92912	192	
323.81902	110	
324.82823	94	
326.87376	292	
329.82416	114	
330.89668	128	
332.89320	92	
334.76124	102	
339.11895	86	
340.93848	116	
342.89740	204	1+
344.85027	84	
348.75725	224	1+
351.76049	202	1+
355.75275	148	
355.91830	88	
356.77346	84	
357.92590	84	
358.77690	146	
359.74290	86	
360.96649	88	
363.12279	94	
364.32188	92	
365.90706	118	
END IONS

###FS:    #m/z: 507.84545 #charge 1+
###MS: 135
###MSMS: 136
BEGIN IONS
TITLE=Cmpd 101, +MS2(507.8454), 28.2-35.2eV, 2.9min #136
RTINSECONDS=176.04
SCANS=135-136
PEPMASS=507.84545	174260
CHARGE=1+
196.01520	382	1+
215.88654	156	
224.97851	130	
234.89798	152	
241.85450	140	
252.91790	120	
253.05013	136	
256.78791	120	
258.85713	226	1+
259.86202	150	1+
266.16533	236	
266.86750	438	1+
268.77489	154	
270.69990	160	
271.85179	518	1+
276.85160	136	
279.13174	424	1+
280.02817	222	1+
280.39015	242	1+
280.84533	218	1+
286.79215	334	1+
286.87002	116	
287.85083	372	
288.87202	810	1+
289.85460	132	
289.87706	594	1+
290.13382	224	
290.86069	130	
291.87469	280	1+
292.89579	174	
293.87310	488	
294.86131	136	
294.87327	686	1+
295.85327	410	1+
295.87433	440	1+
295.89392	142	
295.92085	232	1+
295.97839	166	
296.81637	186	
296.85520	302	1+
297.81968	184	
298.13866	146	
299.88360	176	1+
300.85806	190	
301.85710	134	
303.86665	332	
303.97698	134	
304.81247	166	1+
304.85325	232	
304.88444	170	
305.86660	676	1+
306.12365	162	
307.86929	864	1+
307.89285	292	
308.13992	824	1+
308.87230	742	1+
308.89091	524	1+
309.15447	1034	1+
310.15809	886	1+
310.84532	122	
311.88311	1926	1+
311.90713	150	
312.82021	132	
314.35989	160	
314.86453	296	1+
314.88350	130	
316.86270	260	
317.85955	150	
320.81258	428	1+
320.85807	152	
321.13154	134	
321.81548	362	1+
324.87178	124	
324.89962	124	
325.80974	124	
325.82274	138	
325.90007	216	
326.86323	144	
326.88617	1596	1+
327.00478	232	1+
328.79951	184	1+
328.87925	524	1+
329.90522	136	
330.16092	128	
330.95225	226	1+
331.79827	240	1+
331.87958	158	
332.87702	468	
335.83774	538	1+
335.88756	266	1+
337.79168	200	1+
337.88202	312	
338.88403	134	
339.82495	188	1+
341.15484	144	
341.86511	234	1+
344.82995	160	
346.87473	132	
347.77472	230	
348.02889	136	
348.89879	150	
349.16909	168	
349.75508	150	
349.79228	292	1+
350.76182	164	
350.79713	210	1+
350.82554	150	
350.88569	394	1+
351.18944	156	
351.76205	126	
351.86109	118	
352.90877	200	1+
353.85416	504	1+
355.86315	154	
355.91169	254	1+
357.71982	118	
358.42204	132	
358.81512	244	1+
364.84477	188	
364.89588	216	1+
365.78588	446	1+
365.81110	132	
366.73966	186	
366.83637	542	1+
367.19109	132	
367.70875	470	
367.77001	218	
367.84016	356	1+
368.70608	258	
368.89965	136	
369.70886	226	
369.81156	140	
369.83667	194	1+
370.71220	144	
370.78682	120	
371.04009	194	1+
371.19960	196	1+
371.72818	204	1+
371.80664	272	1+
371.90756	148	
372.18514	118	
372.78185	164	
373.71619	118	
373.77912	318	1+
373.80895	422	1+
373.88827	172	
374.81500	300	1+
375.03046	262	1+
376.86174	128	
379.09343	138	1+
380.71923	316	
380.82763	402	1+
381.72002	224	
382.72224	210	
382.79301	230	1+
383.71144	190	
383.79243	136	1+
384.72277	150	
384.84961	1276	1+
385.77784	228	1+
385.79466	202	
386.81215	276	1+
387.77007	154	
387.84711	256	
388.78314	182	
389.19851	470	1+
389.71272	186	1+
390.79153	324	1+
390.83664	258	
391.73265	132	
391.75055	242	1+
391.83939	178	
392.82602	238	
393.72096	318	1+
394.82699	128	
395.74178	150	
395.78302	122	
398.16741	124	
398.72797	604	1+
399.70824	150	
399.84708	238	1+
400.72776	338	1+
402.85947	172	
403.76909	182	
403.81056	128	
403.87222	360	
404.87402	466	1+
404.92947	116	
405.77417	272	1+
405.81376	262	1+
407.73402	300	
407.86640	786	
408.72184	122	
408.81245	290	1+
408.85447	1210	1+
408.86793	686	
409.72719	684	1+
409.95534	114	1+
410.83741	510	1+
411.72843	170	
411.86585	140	
412.75905	394	1+
412.84148	164	
412.88478	152	
413.72543	118	
413.87894	140	
415.87547	136	
416.73999	330	1+
418.09553	118	
419.92050	134	
420.76758	584	1+
421.74199	196	
421.88839	308	1+
422.85701	268	
423.79885	332	1+
423.82341	330	1+
423.87305	142	
425.06484	120	
425.75131	274	
425.86539	214	
426.74998	304	
426.86017	708	1+
426.93157	136	
427.73188	1942	1+
428.85081	446	1+
429.87219	208	
430.74536	284	1+
430.85292	120	
431.87025	556	1+
432.85274	412	1+
435.71292	240	
437.73084	368	1+
438.73455	304	1+
439.88943	360	1+
441.89824	120	
442.85794	132	
443.76036	208	
444.87171	1050	1+
445.74008	862	1+
446.78854	180	1+
447.70931	478	1+
448.75754	144	
448.88836	152	
449.69324	212	
449.87687	272	1+
450.75220	564	
457.90278	144	
458.73717	134	
462.88274	194	
463.88564	172	
467.69384	152	
467.88868	444	1+
472.71040	252	1+
475.66467	118	
485.89948	506	1+
491.74687	158	
499.73406	194	1+
502.23713	132	
509.28665	236	1+
509.85966	160	
END IONS

###FS:    #m/z: 336.94584 #charge 1+
###MS: 135
###MSMS: 137
BEGIN IONS
TITLE=Cmpd 102, +MS2(336.9458), 28.0-35.0eV, 3.0min #137
RTINSECONDS=176.813
SCANS=135,137
PEPMASS=336.94584	117778
CHARGE=1+
194.97497	106	
197.88191	70	
200.87797	78	
203.95427	84	
205.92492	88	
207.97250	104	
208.88515	126	
210.88417	226	
210.89893	90	
211.88728	90	
211.94420	2530	1+
211.98452	88	
212.87763	1916	1+
213.94064	1240	
214.27916	94	
214.88192	524	1+
215.45084	78	
224.97467	132	
227.90468	128	
228.90144	132	
229.89093	156	
229.95457	1974	1+
230.82325	76	
230.88908	1982	1+
231.94851	904	
232.53717	72	
232.82251	290	1+
233.89734	230	
233.94317	70	
234.08843	96	
235.03238	80	
235.05107	70	
235.82519	268	
235.83954	136	
236.03484	78	
236.81286	86	
237.89299	70	
238.83690	184	1+
239.00025	74	
239.55299	82	
241.96923	70	
243.78492	84	
245.79261	82	
246.90277	132	
247.40075	80	
247.91288	70	
247.96483	728	
248.89826	948	1+
249.82893	130	
249.96485	152	
250.83185	562	1+
250.86999	88	
250.88386	92	
250.89936	70	
250.95363	158	
251.83559	372	1+
251.90637	84	
251.95771	134	
252.91444	72	
252.97075	1258	1+
253.08461	112	
253.90433	546	1+
254.88084	72	
254.96537	848	1+
255.78141	76	
255.88349	76	
256.02678	70	
256.45148	94	
256.95757	72	
257.90183	294	1+
258.06641	80	
258.84531	428	1+
258.93842	178	
259.82567	404	1+
259.86852	82	
260.75438	98	
260.82950	338	1+
260.94049	158	
262.76701	72	
262.98381	74	
263.06132	90	
263.15091	72	
263.79877	78	
263.90064	72	
263.97854	70	
265.85713	100	
266.52421	84	
266.86092	82	
267.10399	82	
267.42104	88	
267.83836	152	
268.84001	718	1+
269.93066	82	
270.66158	80	
270.79718	102	
272.84578	114	
272.89465	92	
272.97570	112	
274.85665	136	
275.85526	520	1+
275.97419	84	
276.08264	88	
276.85599	376	1+
277.83522	264	
277.91882	98	
278.03128	106	
278.83159	1102	1+
279.05856	142	
279.09685	126	
279.83378	788	1+
280.86570	124	
280.93474	72	
281.88641	102	
282.86475	74	
282.98665	70	
283.82780	72	
283.90223	110	
284.81324	72	
284.90058	88	
285.41052	98	
285.79625	78	
285.84859	386	
285.99149	68	
286.79806	80	
286.81862	82	
286.84926	992	1+
286.94330	84	
287.91335	70	
287.98654	72	
288.91245	90	
289.85314	110	
290.86169	98	
291.34687	84	
292.43796	74	
292.86748	292	1+
292.93570	98	
293.10533	164	
294.11382	76	
294.85605	100	
294.99261	78	
295.43147	86	
296.06116	78	
296.38820	80	
296.80781	94	
296.90113	76	
296.96794	72	
297.89435	136	
298.86054	76	
298.94122	70	
301.89720	96	
303.86350	72	
303.94466	126	
304.44413	70	
304.88304	190	
305.85235	70	
305.87846	182	1+
306.86331	70	
306.88075	194	1+
307.93329	72	
308.87148	130	
309.87813	324	1+
312.83940	76	
314.87384	70	
315.81536	70	
316.86384	82	
318.86182	100	
318.96385	76	
321.03477	84	
322.81571	76	
323.85508	74	
324.88544	172	1+
330.35097	82	
331.79872	72	
334.22520	82	
338.76612	72	
338.78192	88	
338.88824	80	
338.96746	72	
END IONS

###FS:    #m/z: 359.96145 #charge 1+
###MS: 135
###MSMS: 138
BEGIN IONS
TITLE=Cmpd 103, +MS2(359.9615), 28.0-35.0eV, 3.0min #138
RTINSECONDS=177.584
SCANS=135,138
PEPMASS=359.96145	84224
CHARGE=1+
205.41423	82	
208.51625	86	
209.94245	992	1+
214.89610	92	
217.09786	82	
222.95039	694	1+
224.88685	130	
224.94994	1150	1+
226.84282	78	
226.89692	108	
226.94704	5234	1+
227.05012	106	
228.89327	92	
228.94176	4926	1+
228.99675	84	
231.89427	128	
233.40880	86	
234.86503	78	
236.87723	92	
237.01138	86	
240.04743	94	
240.82821	188	
240.94289	100	
240.96141	836	1+
241.79445	146	
241.85069	82	
241.94165	114	
242.89457	126	
242.96017	504	1+
243.07243	92	
243.78115	84	
244.95656	2626	1+
245.94246	180	
246.81971	108	
246.95270	4196	
246.97754	202	
247.11841	92	
247.94006	82	
247.95534	148	
248.80666	188	
249.15785	78	
249.80488	154	
250.95023	320	
250.98086	94	
252.04601	88	
252.87341	82	
252.90075	238	1+
252.95466	484	
253.08248	82	
254.11477	108	
254.37910	100	
254.85930	76	
255.22013	104	
255.37315	78	
255.44788	84	
256.45759	82	
257.85733	80	
258.83837	138	
258.97470	110	
260.83690	106	
260.94775	118	
260.96846	674	1+
262.95027	270	1+
263.48566	92	
263.81465	82	
264.54127	94	
264.82649	96	
264.86299	112	
265.08863	120	
265.81205	682	1+
265.97671	170	
266.81363	482	1+
266.97407	396	1+
267.97606	334	1+
268.51442	104	
269.96868	674	1+
270.04597	92	
270.13261	90	
271.78868	142	
272.41780	84	
272.84467	136	
273.96614	226	
274.84539	88	
275.85589	86	
275.96975	228	1+
276.50473	112	
276.80760	438	1+
276.86029	118	
277.35903	86	
278.84315	328	1+
278.90906	90	
279.10151	166	
279.79498	100	
279.86350	242	1+
280.11149	204	1+
280.51700	78	
280.79295	860	1+
280.95370	94	
281.84679	198	
281.95081	82	
282.58571	80	
282.83359	92	
283.06488	86	
283.82482	370	1+
284.87121	78	
288.84884	122	
290.78666	90	
290.82243	78	
290.86924	80	
291.78933	198	1+
291.97812	176	
292.86846	126	
293.11319	88	
293.98778	140	
294.11951	84	
294.81137	156	
294.86172	90	
295.37458	96	
296.04164	82	
296.80856	356	1+
297.38284	84	
298.24097	98	
298.80326	1412	1+
298.83732	92	
298.89219	104	
299.85046	86	
299.90165	86	
300.79412	186	
301.78204	144	
301.82928	80	
302.78475	184	
304.42892	88	
307.84035	84	
308.13853	180	1+
309.79918	378	
309.91674	78	
310.95246	84	
311.87875	88	
312.44433	100	
312.89815	94	
314.88724	184	1+
315.42731	94	
315.76087	82	
315.85588	244	1+
316.82004	174	
316.95154	92	
317.43693	92	
318.93233	92	
320.38397	92	
321.82207	140	
322.89499	122	
322.93434	124	
323.01544	106	
323.05104	78	
324.40102	78	
324.50486	80	
324.73515	88	
325.89433	96	
326.07726	92	
327.02250	78	
331.91025	86	
332.81634	92	
332.89307	116	
335.86850	78	
336.94705	436	
337.02152	88	
337.89897	78	
338.35953	78	
340.93594	156	
342.81467	94	
343.27162	90	
343.76355	86	
345.76766	86	
346.23786	94	
353.01810	80	
354.92156	76	
356.78181	92	
357.77734	100	
359.85703	98	
END IONS

###FS:    #m/z: 507.84536 #charge 1+
###MS: 139
###MSMS: 140
BEGIN IONS
TITLE=Cmpd 104, +MS2(507.8454), 28.2-35.2eV, 3.0min #140
RTINSECONDS=181.284
SCANS=139-140
PEPMASS=507.84536	266596
CHARGE=1+
196.01552	488	1+
198.02692	134	
214.88718	262	1+
222.97950	128	
224.97594	360	
234.87889	288	
250.96869	158	
251.83112	136	
254.79119	140	
255.89862	140	
257.88301	134	
258.87196	260	1+
266.16991	368	1+
266.38537	130	
267.77634	280	1+
268.77881	238	1+
268.89387	172	
271.85315	508	1+
271.87251	138	
272.85631	418	1+
274.92368	146	
274.95974	212	1+
276.85397	398	1+
277.87558	258	1+
278.83733	134	
279.13173	468	
281.91123	230	1+
285.85212	262	1+
287.85090	254	
288.78228	142	
288.86908	182	
289.87507	346	
289.89936	194	
290.13088	182	
290.86427	660	1+
290.87997	236	
293.87268	2250	1+
294.85287	166	
294.90413	206	1+
295.86818	356	1+
296.81697	142	
297.87125	192	1+
298.85604	282	1+
298.89783	160	
300.85695	314	1+
301.91776	166	1+
303.86237	452	1+
304.88150	140	
305.86026	752	1+
306.12418	136	
307.36644	130	
307.89092	366	
308.14227	638	1+
308.87378	1072	1+
309.79251	132	
310.15724	716	1+
310.84456	370	
311.88393	2490	1+
312.77887	270	1+
313.80906	230	1+
313.88147	1024	1+
314.86510	392	
316.86379	156	
316.88517	164	
317.87822	382	1+
317.90109	178	1+
318.76290	134	
318.86385	252	1+
320.38401	166	
321.81534	150	
321.87953	140	
322.85992	144	
322.89842	180	1+
323.87181	402	1+
325.90196	412	
326.88339	1676	1+
327.81838	156	
328.77870	206	1+
328.81365	192	
328.87961	666	1+
329.80925	158	
329.90239	238	
330.88575	304	1+
332.81806	148	
332.87370	432	1+
332.90241	260	1+
333.81776	154	
334.87478	288	1+
336.87775	478	1+
336.94617	128	
337.84456	276	1+
338.73928	208	1+
339.87712	176	1+
340.01523	148	
342.88489	390	1+
343.80584	186	1+
343.88686	302	1+
344.76770	232	1+
345.93264	150	
346.01472	234	1+
347.77562	384	1+
348.91860	322	1+
349.76554	594	1+
349.81548	160	
349.90124	396	1+
350.88576	368	
353.84942	342	1+
353.88501	142	
355.89057	144	
356.76955	186	1+
356.84008	338	1+
357.36759	152	
357.73014	140	1+
359.76465	244	1+
361.75418	156	
363.79556	136	
364.87062	136	
365.77859	260	1+
365.82425	130	
366.18638	248	
366.70579	1186	1+
366.73664	272	1+
366.83895	372	
367.70812	1010	1+
367.76637	206	
367.81461	166	
367.84151	388	
368.83863	226	
368.88133	302	1+
369.70739	292	1+
369.77485	276	1+
369.83425	614	1+
371.18752	180	1+
371.70670	168	1+
371.80348	176	
372.78289	138	
373.72476	468	1+
373.87474	188	
373.90774	150	
374.80386	190	1+
374.86209	226	1+
376.77697	162	1+
376.88296	130	
380.71280	258	
380.74710	174	
380.86036	146	
381.72456	160	
381.84901	198	
383.78141	140	
383.79742	194	
384.85161	1318	1+
385.71513	162	
385.78194	206	
386.80122	146	
386.85303	182	
387.78949	246	
387.84792	210	
388.80182	134	
388.85252	142	
389.19721	360	1+
390.73951	128	
390.84501	930	1+
391.73293	442	1+
391.77490	216	
392.83347	180	
393.79687	312	1+
394.83651	128	
396.81834	158	
398.72638	828	1+
398.86998	184	
398.91258	146	
399.71676	414	1+
399.75811	152	
399.78423	154	1+
399.84585	558	1+
401.74511	154	
401.85723	184	
402.86045	838	1+
403.80732	326	1+
405.75027	138	
405.78246	154	1+
405.86496	402	
406.85543	152	
407.74034	192	
407.86445	2454	1+
408.06281	174	1+
408.73986	194	
408.76720	202	
409.02864	136	
409.72781	498	1+
409.77246	152	
409.85416	316	
410.83446	580	1+
410.86038	168	
410.97881	158	
411.73731	208	
411.81209	312	1+
411.86356	146	
411.89456	140	
412.73475	176	
412.79403	144	
413.73083	126	
413.87819	132	
414.68629	152	1+
414.86816	298	1+
415.60829	88	1+
415.84990	146	
415.91291	296	1+
416.74473	146	
418.85873	136	
421.88279	398	
422.85683	270	
422.88631	236	
423.73679	148	
423.77732	306	
423.86611	380	1+
423.88573	134	
424.76700	232	
425.74490	318	
426.75121	138	
426.85815	460	
427.73447	1276	1+
427.86204	314	
428.80436	312	1+
428.84953	364	
428.88778	178	
429.83780	298	1+
430.69698	106	1+
430.73980	240	
431.74313	168	
431.86854	328	
432.87013	146	
433.85989	140	
435.71278	158	
437.72985	170	1+
439.89348	580	1+
440.70591	136	
440.86942	240	1+
441.78095	134	
443.75912	526	1+
444.87162	1290	1+
445.74012	560	
446.79260	288	
447.74990	532	1+
447.81419	138	
448.88858	220	
449.87823	382	1+
450.74590	872	1+
450.87852	264	1+
451.77813	222	1+
456.76014	192	1+
457.90366	418	1+
458.67937	184	1+
462.75542	168	
462.88435	206	
463.88369	190	
465.72342	366	1+
467.88948	656	1+
468.70131	224	
472.71601	148	
473.72870	128	
482.72739	202	1+
485.89829	342	1+
492.80199	126	
502.67032	170	
504.73337	230	1+
507.86722	146	
509.85971	152	
END IONS

###FS:    #m/z: 336.94568 #charge 1+
###MS: 139
###MSMS: 141
BEGIN IONS
TITLE=Cmpd 105, +MS2(336.9457), 28.0-35.0eV, 3.1min #141
RTINSECONDS=182.057
SCANS=139,141
PEPMASS=336.94568	137436
CHARGE=1+
189.53051	88	
192.95745	80	
196.88209	120	
206.58268	86	
210.88171	140	
211.88366	86	
211.94381	4578	
212.87771	1724	1+
212.94424	130	
213.93952	1586	1+
214.88598	396	1+
215.88717	278	1+
215.93504	122	
216.82832	88	
216.97107	76	
217.88681	148	
217.93598	146	
220.16262	84	
222.82696	82	
224.96724	82	
226.88051	88	
227.89273	76	
228.04302	76	
228.54568	98	
228.89685	186	
228.94101	78	
229.95446	4188	1+
230.01376	92	
230.88885	2030	1+
231.94808	1836	1+
232.38379	78	
233.18572	86	
233.89886	402	
233.94771	276	
234.82737	80	
235.38125	98	
235.89207	114	
235.94935	132	
236.85432	78	
238.39316	92	
240.07775	168	1+
240.13107	82	
240.88927	126	
241.84697	248	1+
241.88337	78	
241.94990	80	
241.98615	96	
244.01914	78	
244.83114	78	
244.85246	82	
246.79468	78	
246.90345	84	
246.97418	220	
247.02619	74	
247.89161	84	
247.96470	1110	1+
248.89954	810	1+
249.91415	90	
249.95955	276	
250.06493	232	1+
250.83455	188	
250.94945	196	
250.96013	202	
251.02382	82	
251.84627	140	
251.90541	86	
251.95723	192	
251.97077	84	
252.47727	142	
252.78957	166	
252.82880	140	
252.97057	2226	1+
253.08378	78	
253.90430	470	1+
253.95107	88	
254.14448	84	
254.96635	858	1+
255.00830	84	
255.07457	106	
255.80382	146	1+
256.90868	124	
256.96582	140	
257.96245	94	
258.84874	276	1+
259.13866	82	
259.82549	284	1+
259.95971	96	
262.83094	186	
262.92008	84	
263.85484	74	
265.86221	226	1+
267.84367	136	
268.83909	484	
269.07406	76	
269.77350	74	
269.84601	692	1+
270.83922	218	1+
270.98104	436	1+
271.11229	82	
271.91883	218	1+
272.05944	76	
272.97161	128	
273.79613	78	
273.89290	74	
274.40148	76	
274.42413	90	
275.84562	92	
275.86350	132	
276.81739	92	
276.86043	348	1+
276.99289	74	
277.13393	82	
277.83979	104	
278.83491	342	
279.83362	172	
280.86623	126	
280.90406	82	
282.85926	96	
285.84910	216	
285.94863	82	
286.81459	82	
286.84848	970	1+
289.90871	78	
289.94426	82	
290.42549	94	
290.81087	94	
290.86225	86	
290.89322	132	
291.80620	104	
291.85263	170	1+
291.96137	80	
292.99047	82	
293.10906	170	
293.89712	78	
294.10639	90	
294.86164	150	
297.84922	200	1+
297.88943	102	
298.11811	82	
298.80572	148	
298.88870	78	
300.34396	90	
301.76922	76	
301.91440	94	
303.11020	78	
303.91922	92	
304.44389	88	
305.85830	126	
306.10648	94	
306.88084	112	
309.38275	90	
309.80955	114	
309.95968	100	
310.86601	110	
310.92026	78	
311.86719	82	
312.91991	150	
313.86986	90	
314.79250	76	
318.43290	92	
318.87122	170	
318.89762	98	
320.08277	74	
322.88765	82	
324.89332	132	
327.00242	76	
329.88815	212	
333.84164	78	
334.74883	78	
334.84084	76	
335.80074	166	
336.81174	76	
337.38463	96	
338.02583	78	
338.96060	90	
339.90386	82	
341.78794	90	
END IONS

###FS:    #m/z: 359.96159 #charge 1+
###MS: 139
###MSMS: 142
BEGIN IONS
TITLE=Cmpd 106, +MS2(359.9616), 28.0-35.0eV, 3.1min #142
RTINSECONDS=182.828
SCANS=139,142
PEPMASS=359.96159	105436
CHARGE=1+
133.58924	82	
187.95165	88	
203.54936	100	
205.94960	102	
207.40799	82	
208.88430	148	
209.94212	1452	1+
211.71848	90	
220.95869	112	
222.95224	746	1+
223.04729	82	
223.39922	80	
224.95018	1958	1+
224.96972	154	
226.87977	92	
226.89481	120	
226.94681	7452	1+
227.00783	78	
227.09067	92	
227.93121	194	
228.87800	86	
228.94257	6232	1+
230.87616	108	
230.89588	100	
232.93919	238	1+
233.22280	74	
233.95638	124	
233.97732	84	
234.82716	78	
234.87822	102	
237.05921	220	1+
237.99144	94	
238.83467	158	
238.97049	102	
239.79264	74	
240.23383	80	
240.82101	180	
240.93944	382	
240.96465	792	1+
241.78800	90	
241.93928	186	
242.95954	388	
243.11948	74	
243.51504	82	
243.79264	90	
243.96444	208	
244.44300	88	
244.95714	3622	1+
245.58685	90	
245.94273	134	
246.80766	76	
246.83708	96	
246.95233	4158	1+
247.00747	150	1+
248.11811	80	
248.80214	360	1+
248.89415	92	
250.93426	94	
250.94971	398	1+
250.96809	174	
252.91050	200	1+
252.95251	358	1+
253.83176	130	
254.85736	78	
256.89211	80	
256.90596	78	
258.83789	260	1+
259.58561	84	
259.80090	148	
260.79440	86	
260.92958	132	
260.94704	164	
260.96711	518	1+
261.85593	80	
262.95343	156	
263.03339	84	
263.82011	404	1+
264.96819	298	1+
266.57727	132	1+
266.81257	908	1+
266.85501	84	
267.85107	78	
267.97433	334	
268.91089	132	
269.96934	608	1+
270.08834	84	
270.92621	78	
271.84374	342	1+
272.10023	74	
272.96445	144	1+
274.81272	210	1+
275.96712	218	1+
276.82638	204	1+
276.85388	112	
277.07685	78	
277.60234	88	
277.80554	272	
277.92247	128	
278.09637	78	
278.79849	198	
278.88576	148	
279.85436	116	
279.98122	126	
280.79067	844	1+
280.85944	348	1+
282.01252	76	
282.36491	76	
283.80501	210	1+
283.99343	188	
284.82623	136	
284.98524	84	
286.58384	94	
288.88944	74	
291.78923	328	1+
291.88600	82	
292.43775	88	
292.57004	96	
292.85758	288	1+
292.93585	104	
293.26595	84	
294.82833	94	
296.80675	408	
296.85734	90	
296.92955	92	
297.02919	78	
297.04606	80	
297.98888	78	
298.80255	798	1+
298.98615	86	
299.13278	104	
299.18341	94	
299.86692	194	
300.48656	82	
300.79457	258	1+
300.98725	148	
302.85622	80	
303.04199	82	
305.80574	80	
305.89596	74	
306.87382	80	
306.90137	104	
306.93435	82	
307.58871	80	
309.79810	460	1+
309.83027	78	
310.87465	94	
311.88433	114	
314.95188	78	
315.81753	76	
316.82134	278	1+
316.94284	74	
316.99612	88	
317.18287	94	
318.94102	132	
319.77561	78	
320.13556	74	
321.10730	88	
321.86691	94	
322.79572	228	1+
322.92936	192	
326.78430	74	
327.87809	78	
328.88478	182	
329.82209	74	
330.14543	80	
332.80693	114	
334.88202	108	
336.94372	228	
337.94802	212	
338.94453	204	
339.02881	72	
340.13502	80	
340.96564	154	
344.83459	88	
347.75921	82	
349.53618	80	
350.91476	94	
351.83765	86	
354.41525	80	
355.11616	102	
356.77246	136	
358.77087	102	
358.96052	96	
359.71948	86	
360.28330	80	
363.71510	120	
365.52055	96	
END IONS

###FS:    #m/z: 322.92988 #charge 1+
###MS: 143
###MSMS: 144
BEGIN IONS
TITLE=Cmpd 107, +MS2(322.9299), 28.0-35.0eV, 3.1min #144
RTINSECONDS=186.507
SCANS=143-144
PEPMASS=322.92988	4510598
CHARGE=1+
180.88966	94	
185.88658	72	
187.01656	100	
187.91944	80	
190.92961	80	
194.84372	108	
201.04309	76	
204.95513	112	
205.94755	90	
205.96466	178	1+
206.94610	94	
208.82692	106	
208.93659	78	
212.83141	72	
212.87845	184	
212.89371	72	
213.01944	74	
213.82633	84	
213.88044	72	
217.83974	128	
218.38275	82	
220.48890	80	
221.89130	78	
221.94237	180	
222.94883	146	
223.43595	80	
223.95891	208	
225.43565	92	
226.92128	82	
227.92683	152	
228.84430	72	
228.93557	76	
229.39283	92	
230.83856	82	
230.89166	162	
233.88361	106	
234.94236	74	
236.00870	88	
236.38134	154	
236.94312	80	
238.55643	78	
238.82563	92	
238.89121	134	
238.93739	88	
239.02693	90	
239.07127	130	
239.08921	102	
239.78937	144	
239.88034	76	
240.72326	82	
240.82101	146	
240.94080	1776	
241.26471	100	
241.93879	6162	1+
242.02192	86	
242.82158	338	
242.94087	4454	1+
243.38466	84	
243.82234	170	
244.81708	106	
244.88702	116	
244.93998	1148	1+
245.82520	72	
246.50156	82	
246.97404	320	1+
248.84855	108	
248.93469	172	
249.06458	74	
249.93538	86	
249.96665	126	
251.35682	82	
251.84920	72	
251.92973	86	
253.07273	88	
253.83414	112	
254.86620	118	
256.83669	122	
257.07995	158	
257.80210	98	
257.96192	78	
258.34271	102	
258.83404	406	1+
258.89775	90	
259.40001	84	
260.33243	74	
260.83145	466	
260.92696	80	
261.13291	74	
261.82773	646	1+
262.88275	102	
263.97513	154	
266.87298	72	
267.09170	76	
267.14388	76	
267.79807	192	1+
267.84979	156	1+
268.95751	204	
269.12669	82	
269.34497	146	
270.00533	78	
271.84483	478	1+
273.79129	164	
273.81298	98	
274.04603	76	
274.80133	648	1+
275.35637	74	
275.80661	678	1+
276.00055	78	
276.95006	78	
277.07074	84	
278.93574	86	
279.09091	352	1+
279.86565	120	
280.85701	78	
281.78743	98	
281.84042	132	1+
282.85857	76	
283.10207	76	
283.78763	120	
284.29326	154	
284.79094	238	
284.87629	108	
285.84326	118	
286.46312	80	
286.85759	88	
287.35112	92	
287.91604	126	
289.78949	96	
289.80824	128	
289.87343	130	
290.78234	158	1+
290.85486	154	
291.03502	76	
291.80421	158	
292.79939	92	
294.85785	100	
295.86548	174	1+
296.02493	116	
299.47630	86	
299.78475	188	
300.78671	84	
300.85684	204	1+
300.95087	78	
301.03082	96	
301.87813	114	
305.89596	74	
307.79989	146	
308.02779	84	
308.41374	76	
309.01790	82	
312.79378	72	
312.82416	278	1+
312.88712	74	
315.80227	76	
318.51176	74	
319.05336	80	
319.94870	78	
320.09741	72	
320.36419	72	
320.75968	86	
321.02378	80	
322.94073	78	
323.88597	86	
325.81433	320	1+
325.89775	114	
326.06396	74	
326.89834	72	
327.92027	88	
328.13810	74	
END IONS

###FS:    #m/z: 340.94048 #charge 1+
###MS: 143
###MSMS: 145
BEGIN IONS
TITLE=Cmpd 108, +MS2(340.9405), 28.0-35.0eV, 3.1min #145
RTINSECONDS=187.279
SCANS=143,145
PEPMASS=340.94048	1575884
CHARGE=1+
181.37382	200	
187.87439	90	
190.94860	104	
192.93000	76	
196.88464	80	
198.96279	136	
199.81959	78	
200.86466	104	
206.97319	86	
210.93658	150	
211.94179	78	
212.10432	94	
213.87749	146	
213.94101	1464	1+
214.01128	76	
214.88383	574	1+
215.53214	98	
215.88554	474	1+
215.94053	228	
217.88054	272	1+
223.38814	98	
224.94009	84	
225.88193	84	
227.93132	84	
227.95939	90	
228.93953	240	
229.90791	94	
230.88914	808	1+
230.90620	72	
231.78522	74	
231.95082	1174	1+
232.84253	82	
233.83320	76	
233.89785	176	
233.94725	84	
235.83929	82	
235.89413	112	
235.95008	104	
237.79085	184	
237.92908	78	
238.82959	94	
239.40199	80	
240.41106	82	
240.85475	84	
241.84296	152	
242.84192	88	
243.06097	74	
243.83064	172	
247.85507	200	1+
248.90036	194	
249.90234	74	
249.96024	674	1+
250.08085	100	
250.98878	76	
251.60205	86	
251.78423	126	
251.95771	156	
253.84082	92	
254.90617	80	
254.96684	624	1+
255.07898	102	
255.12808	82	
256.86455	94	
256.90578	78	
256.95893	144	
257.55792	74	
257.79791	138	
258.84584	304	
259.85458	156	
259.95987	106	
260.33997	92	
260.58174	80	
260.83090	484	1+
260.93871	78	
261.43871	100	
261.84791	76	
261.93139	92	
262.89900	82	
262.92795	130	
263.88433	84	
264.92668	82	
265.08765	178	1+
266.82544	98	
266.84346	78	
267.00943	76	
268.34775	206	1+
268.48232	90	
268.84021	202	
269.55376	104	
271.78423	82	
271.84620	116	
272.80503	72	
272.85998	162	
272.91810	98	
272.93539	314	
272.97978	112	
274.90019	244	1+
275.83981	92	
276.55199	78	
276.85437	298	
277.85906	198	
278.81450	110	
278.84308	240	
278.96677	84	
279.06108	78	
279.82476	92	
279.85331	206	
280.16362	78	
280.84822	116	
280.93424	128	
281.04834	76	
281.12228	82	
281.45362	82	
282.84074	108	
282.86978	118	
283.43287	76	
284.87995	188	
285.32542	104	
285.85671	72	
287.27004	80	
287.41171	88	
287.78850	98	
287.91153	90	
289.03152	76	
289.79116	122	
290.54488	108	
290.86176	280	1+
291.02654	86	
291.84024	114	
293.99900	188	1+
294.91456	86	
295.86889	84	
296.85790	98	
297.43978	78	
298.89327	116	
299.87208	190	
299.92964	72	
300.84956	354	1+
302.87060	106	
302.94243	106	
303.33699	76	
304.87458	104	
305.78092	142	
306.88298	168	1+
307.80478	130	
309.79325	78	
309.97499	142	
312.80931	174	
313.90011	78	
314.81905	88	
314.99111	86	
322.09611	78	
324.40309	84	
324.89439	106	
325.08043	92	
325.89769	98	
328.83494	82	
328.88602	112	
328.93968	74	
330.81351	236	
332.24843	76	
332.42267	74	
332.82389	78	
338.80684	84	
341.89918	76	
343.92549	122	
343.95699	80	
END IONS

###FS:    #m/z: 363.95655 #charge 1+
###MS: 143
###MSMS: 146
BEGIN IONS
TITLE=Cmpd 109, +MS2(363.9565), 28.0-35.0eV, 3.2min #146
RTINSECONDS=188.05
SCANS=143,146
PEPMASS=363.95655	887570
CHARGE=1+
136.88205	88	
182.86948	116	
189.86304	546	
191.85815	308	
192.85829	150	
194.95981	86	
196.88073	202	1+
199.94104	94	
207.87648	266	1+
207.94553	202	
209.86852	130	
209.94415	1346	
210.88326	292	
211.93621	76	
212.87989	2674	1+
213.01712	112	
214.89334	308	1+
221.86379	88	
222.44767	90	
222.46784	102	
222.95154	1228	1+
223.89126	92	
224.88962	82	
224.94908	1508	1+
225.79524	80	
226.89402	172	
226.94675	10098	1+
227.88809	86	
227.89863	80	
227.93128	190	
228.89331	820	1+
228.94229	9420	1+
229.90949	88	
230.83057	86	
230.84556	94	
230.88887	3384	1+
232.88515	700	1+
233.94382	92	
234.07165	78	
234.87973	180	
236.04461	94
[truncated: 1,944,694 more chars]
