# Supplementary material for: High-Throughput Venomics
Source: J Proteome Res. 2023 Apr 3;22(6):1734–46. doi: 10.1021/acs.jproteome.2c00780 (PMC10243144; doi:10.1021/acs.jproteome.2c00780)
Supplement: Supplementary file 9 — pr2c00780_si_009.zip [file pr2c00780_si_009.zip › Manual files/Calloselasma rhodostoma MGF/210702_Calloselasma_halfplate000060_5.1.201.mgf]

###	D:\Data\Julien\210702_Cr_half_TFA\210702_Calloselasma_halfplate000060.d\ProteinAnalysisResults.mgf
###	D:\Data\Julien\210702_Cr_half_TFA\210702_Calloselasma_halfplate000060.d\analysis.baf
###	210702_Calloselasma_halfplate000060.d
###	Instrument: maXis HD
###	Manufacturer: Bruker
###    PeakWidth 0.30, MiniumIntensity 10, S/N 1Apply threshold 0, Threshold 10
###    Retain Residuals no, Create neutrally no,
###    FullScan Parameters: AdductIon (+)+H (-)-H, LowMass 0, HighMass 8000, MaxCharge charge decon 4, MinPeaks 3
###    Perf. isotope decon yes, Max Charge Istopic decon 6, MW agreement 0.00, Abund. cutoff 2.00, Envelope cutoff 75.00
###    MaxRes   Parameters: AdductIon (+)+H (-)-H, LowMass 0, HighMass 8000 
###    Perf. isotope decon yes, Max Charge Istopic decon 6, Abund. cutoff 2.00
###    MSn      Parameters: AdductIon (+)+H (-)-H, LowMass 0, HighMass 8000 
###    Perf. isotope decon yes, Max Charge Istopic decon 4, Abund. cutoff 0.05
###    Global Charge Limit: no 3, Prefer FullScan Result: yes, Export what: 2 (0=non deconv/1=deconv only/2=mixed), NoMSMSSignals: 150, Intensity threshold: 10, NoMSSignals (deconv): 2, NoMSSignals (non-deconv): 2, NormalizeData: no, SingleCharged: yes
###
COM=210702_Calloselasma_halfplate000060.d
USERNAME=Demo User

###FS:    #m/z: 322.92966 #charge 1+
###MS: 1
###MSMS: 2
BEGIN IONS
TITLE=Cmpd 1, +MS2(322.9297), 28.0-35.0eV, 0.0min #2
RTINSECONDS=1.344
SCANS=1-2
PEPMASS=322.92966	2975278
CHARGE=1+
206.93981	5042	
208.94507	11576	1+
211.94414	30820	
213.93988	29524	1+
215.88736	3132	
215.93724	4992	
217.94087	15098	
222.95177	53128	1+
223.61673	3158	
224.95037	12668	
226.12204	3410	
226.94681	209532	1+
227.19866	5558	
228.94241	384478	1+
230.62404	3514	
231.95174	18904	1+
233.94826	4246	
234.97022	6972	
234.99795	5994	
235.13616	4072	
235.20347	3160	
237.12836	6320	
238.14748	5298	
238.45430	14492	
238.95618	3842	
239.14659	19100	1+
239.98090	5392	
240.22998	5166	
240.96216	28110	1+
242.61877	3306	
242.96126	7312	
243.22985	6726	
243.88222	4732	
244.95702	116858	1+
245.18410	3030	
245.63102	12074	
245.94257	6968	
246.13197	4794	
246.95231	111438	1+
248.03139	5710	
248.62846	4020	
249.03922	3164	
249.25476	3102	
249.91039	10506	1+
249.97136	94614	1+
250.94644	48044	1+
250.99740	5766	
251.19808	5268	
251.90943	3542	
252.63809	6020	
252.94698	15890	
252.97117	1205152	1+
253.21358	5616	
253.90494	31398	1+
254.94160	258426	1+
254.96647	397660	1+
255.22963	4964	
256.26130	5564	
256.91360	7912	
256.96415	61152	1+
258.88388	5864	
258.90936	3754	
258.96382	18042	1+
259.14655	3330	
260.16105	4362	
260.97838	3962	
261.97797	11190	
262.96751	5020	
263.05573	14970	1+
263.13357	3778	
263.97762	212022	1+
265.24995	2960	
265.64649	4564	
267.26515	2928	
267.64397	6032	
267.97330	81112	
268.14635	3674	
268.95834	18986	
269.97198	43970	1+
270.96066	3016	
271.87506	3052	
271.91644	3998	
272.88236	8494	
272.95192	45514	1+
274.09012	5952	
274.27185	12880	1+
274.65124	5972	
277.07109	3536	
279.09120	5550	
279.22954	4756	
281.15552	4080	
281.24518	11962	1+
281.65898	4056	
281.98864	3462	
282.17452	4316	
282.27688	22526	1+
283.17274	15136	1+
283.26045	12148	1+
283.94681	11020	
283.98737	3348	
284.29220	8672	
285.22152	3048	
285.94172	208878	1+
285.98339	33704	1+
286.66152	19042	1+
287.16308	12980	1+
287.25591	8140	
287.97992	3122	
288.06412	5310	
288.16403	9120	1+
288.20269	3766	
288.25220	8646	
289.65739	8672	
289.88438	3768	
290.15859	5232	
290.26698	21964	1+
290.89245	6366	
291.09855	12764	1+
291.16017	3160	
291.19545	4894	
291.21212	3854	
291.68158	17396	
291.97308	12268	1+
292.05903	17428	1+
292.18329	6960	
293.20916	5848	
293.97459	31220	1+
293.99709	58286	1+
294.93615	13192	1+
295.07460	2994	
295.13036	7424	1+
295.22460	8192	
295.96889	9190	
295.99246	26262	1+
296.29239	4352	
296.66512	5176	
297.07991	11786	1+
297.16693	3596	
297.23951	12688	1+
297.90377	4704	
297.99118	3566	
298.27173	4538	
298.96731	4208	
299.23771	2966	
299.25583	3014	
300.28677	9006	1+
301.95675	3108	
302.17245	10622	1+
302.30304	20324	1+
302.94793	59662	1+
303.67139	2880	
303.95189	49020	1+
303.99477	18552	1+
304.18628	6018	
304.28317	4100	
304.92459	5874	
305.26682	5376	
305.95262	3932	
306.07380	3130	
306.90477	6888	
307.08157	6346	
307.24568	49560	1+
308.14082	10872	1+
308.21522	4622	
308.87172	11246	1+
309.18838	4682	
309.25804	6516	
309.67225	8402	1+
310.11892	2970	
310.15716	3990	
310.17246	4664	
310.30830	14642	1+
311.05422	3398	
311.16342	3554	
311.21945	5380	
311.27358	7550	1+
311.67062	7920	
311.86883	35242	1+
311.93482	12012	
311.98562	21688	1+
312.17116	12056	1+
312.32426	5664	
312.80455	3134	
312.90111	9686	
312.94709	10272	
313.12369	2878	
313.21744	4614	
313.23246	3604	
313.29071	11956	1+
313.86406	15010	1+
313.92916	306812	1+
314.07895	3944	
314.26671	2966	
314.89385	5670	
316.28225	14644	1+
316.31898	6946	
316.88787	2982	
317.21087	2928	
318.14529	2992	
318.29841	28606	1+
318.93460	178352	1+
320.93422	344730	1+
322.15683	2976	
322.18985	16174	1+
322.87841	12048	1+
322.90721	11110	
322.92958	6736190	1+
323.11211	9442	1+
323.17312	9754	
323.23799	10988	1+
323.27133	3010	
323.32588	13138	1+
323.35651	3684	
323.38014	4300	
324.13545	3656	
324.28794	4102	
324.87672	16042	1+
325.15977	2890	
325.18052	3380	
325.25375	39210	1+
325.29590	9774	1+
325.90120	4720	
326.17397	4222	
326.20027	4294	
326.30195	6668	1+
326.87175	129022	1+
326.96847	15646	1+
327.00575	7842	
327.19915	16484	1+
327.26915	55142	1+
328.31791	9068	1+
END IONS

###FS:    #m/z: 340.94043 #charge 1+
###MS: 1
###MSMS: 3
BEGIN IONS
TITLE=Cmpd 2, +MS2(340.9404), 28.0-35.0eV, 0.1min #3
RTINSECONDS=2.116
SCANS=1,3
PEPMASS=340.94043	1276110
CHARGE=1+
187.97742	184	1+
197.12803	118	
200.01305	222	
205.94893	282	1+
208.98201	120	
211.95416	140	
213.87676	164	
213.93932	4346	1+
214.02877	140	
215.88693	1066	1+
215.93918	868	1+
217.88348	280	1+
217.93839	202	
220.88953	286	1+
221.05834	194	
221.09088	216	1+
222.95517	418	1+
223.95965	290	1+
225.04415	204	1+
225.12963	264	1+
225.96208	142	
226.06687	192	1+
227.90775	152	
229.02952	154	
229.93073	116	
230.00036	178	
230.84698	168	
230.90671	130	
230.95545	260	
231.03038	186	
231.94996	3418	1+
232.09861	120	
233.04379	244	
233.22982	124	
233.89800	596	1+
233.94659	708	
234.04304	274	1+
234.05934	158	1+
235.16038	198	1+
235.89584	228	1+
235.94682	320	
237.00791	220	1+
238.04790	206	
238.97977	204	
239.07078	140	
240.07625	258	1+
240.23123	996	1+
243.89316	158	1+
244.03752	762	1+
244.86628	120	
244.90254	192	1+
244.95572	184	
245.00985	202	1+
245.94718	166	
245.97640	432	1+
246.97671	300	1+
247.06551	332	1+
247.09695	140	
247.23981	142	
247.94237	320	1+
248.03568	190	
248.85837	118	
248.98509	254	1+
249.04122	914	1+
249.07697	280	1+
249.96099	672	1+
250.06288	116	
251.03408	132	
251.05547	218	1+
251.10219	164	1+
252.07911	384	1+
252.26474	122	
252.89105	162	
252.98325	240	1+
254.05085	168	
254.06779	118	
254.12948	154	1+
254.15257	172	1+
254.20954	154	1+
254.24497	154	
254.94675	140	
254.96706	2132	1+
255.04127	122	
255.07406	686	1+
255.10054	146	
256.00667	206	1+
256.02937	168	1+
256.88322	260	1+
256.91654	128	
256.96675	386	
258.03178	256	1+
258.14351	142	
259.95633	128	
259.99633	150	
260.06744	148	
261.99328	330	1+
262.96357	162	
263.05844	694	1+
263.08513	158	
263.55622	244	1+
263.56982	126	
263.98069	186	
264.97869	140	
265.01982	324	1+
265.09995	164	
265.95040	140	
266.89445	272	1+
266.99916	150	
267.01506	204	
267.99156	210	1+
269.00419	282	1+
269.37641	128	
269.79782	232	1+
270.06093	264	1+
271.03144	128	
271.06338	204	1+
271.13713	160	
271.15696	146	1+
271.87387	138	
271.97595	324	1+
272.93427	420	
273.02372	270	1+
273.79278	128	
274.07059	120	
274.97636	196	
275.05349	270	1+
275.08972	292	1+
276.09366	228	1+
276.19707	136	
277.13273	154	
277.96867	170	1+
279.23542	116	
279.25991	334	1+
280.26325	242	1+
280.93795	138	
281.04728	962	1+
281.07177	124	
281.13356	140	
281.18644	194	
281.84664	134	
282.08675	128	
282.19894	162	
282.21304	294	1+
282.27916	1176	1+
282.31471	140	
282.92614	180	
282.98347	308	1+
283.02715	282	1+
283.10884	132	
283.79055	246	1+
283.92811	144	
284.01195	168	1+
284.87881	132	
285.07212	164	1+
285.14360	170	1+
286.10603	156	
286.14097	186	1+
286.90366	328	1+
286.96416	126	1+
287.20464	118	
287.22764	236	1+
288.06354	1036	1+
289.01118	150	
289.10952	116	
290.06203	146	
290.08328	134	
291.01305	138	
291.03642	196	
292.06068	830	1+
292.15281	254	1+
292.44064	260	
293.29239	238	1+
293.85157	218	1+
294.97174	172	1+
295.99617	148	
296.20666	158	1+
296.32473	136	
298.08321	376	
298.10460	284	1+
298.85926	196	1+
298.95333	276	1+
299.05812	608	1+
299.10755	230	1+
299.14420	274	1+
299.92842	308	1+
300.01761	142	
301.25352	162	1+
301.80708	236	1+
302.01339	192	
302.17463	218	
303.05910	222	1+
303.17671	182	
304.11061	142	
304.18831	122	
304.90208	180	1+
304.92248	144	
305.03125	128	
305.19508	254	
305.23139	122	
306.07938	448	1+
306.28170	330	
306.79334	402	1+
306.88251	246	1+
307.04382	126	
307.08384	324	1+
307.21174	148	
307.24213	150	
307.29127	748	1+
307.30696	148	
307.78250	122	
308.24317	180	1+
308.29634	608	1+
308.33377	334	1+
309.18036	142	
309.21524	136	
310.02765	356	1+
310.09266	148	
310.92876	150	
311.94304	196	1+
311.98513	282	1+
312.86956	292	1+
313.02913	316	
313.26184	164	
314.94787	178	
315.16107	280	1+
315.88533	214	
317.08016	138	
317.22008	222	1+
317.97173	186	1+
318.59873	360	1+
319.10559	142	
320.05577	148	
320.88627	134	
321.09429	136	
321.12967	250	1+
321.17449	228	1+
321.21710	358	
321.79183	118	
322.01339	336	1+
322.06914	334	1+
322.11992	126	
322.21878	216	
323.04454	136	
323.23727	1410	1+
323.30257	156	
324.03983	118	
324.12010	420	1+
324.15028	120	
324.17089	252	1+
324.32714	528	1+
325.07926	126	
326.05401	128	
326.24599	146	
326.96984	126	
327.12708	118	
327.18449	164	
329.10588	118	
330.09740	120	
331.77742	182	1+
332.08926	788	1+
333.15664	184	1+
336.08342	160	
336.21591	372	1+
336.84875	136	
336.95187	216	1+
337.09200	708	1+
337.19541	206	
337.21972	326	1+
337.25029	168	
337.37659	182	1+
338.27965	224	
338.39789	158	
340.34787	150	
340.39155	1610	1+
341.06508	132	
341.13581	316	1+
341.22686	210	1+
341.25128	240	
342.14167	222	1+
342.17026	270	1+
342.20151	176	1+
342.25304	168	
342.27637	416	1+
342.31236	570	1+
342.33644	182	1+
342.83636	190	
343.11854	214	
344.25879	118	
344.31677	240	1+
344.97338	308	1+
345.05333	182	1+
END IONS

###FS:    #m/z: 363.95651 #charge 1+
###MS: 1
###MSMS: 4
BEGIN IONS
TITLE=Cmpd 3, +MS2(363.9565), 28.0-35.0eV, 0.1min #4
RTINSECONDS=2.8885
SCANS=1,4
PEPMASS=363.95651	778806
CHARGE=1+
184.03947	144	
189.86156	202	
191.85817	456	1+
203.17665	150	
205.01182	158	
205.95304	254	1+
209.94371	1478	1+
209.97598	204	1+
210.88471	268	
212.87862	1200	1+
212.90043	154	
222.95230	2080	1+
223.02363	332	1+
224.86958	152	1+
224.94791	1932	1+
226.94716	8396	1+
226.97265	250	
227.09193	198	1+
227.15294	102	1+
227.93110	200	
228.89318	364	1+
228.94259	7604	1+
230.00099	136	
230.04881	352	1+
230.89004	2128	1+
230.97716	148	
233.00392	196	1+
234.88111	218	
235.02496	160	
235.97925	172	
236.92253	176	
237.06994	162	
238.01796	156	1+
239.08034	186	1+
240.02946	278	1+
240.96220	1602	1+
242.87479	246	1+
242.95945	986	1+
244.00273	204	1+
244.03704	758	1+
244.86938	204	1+
244.95745	3448	
245.94279	604	
245.97785	134	
246.95372	4044	
247.23694	186	
248.03396	132	
248.23347	138	1+
248.90199	302	
248.95388	176	
249.00778	222	1+
249.04032	348	
249.11530	262	1+
249.90129	136	
249.96391	334	1+
250.03881	432	1+
250.20179	134	
250.89693	188	
250.96693	242	1+
251.08586	154	
251.22864	392	1+
252.07826	138	
252.14304	134	
252.16828	134	
252.23075	250	1+
253.01423	136	
253.03274	184	1+
253.16538	184	
253.90359	354	
253.95078	500	1+
254.02367	246	1+
254.07689	170	
255.05952	168	
255.16041	184	1+
256.88166	206	
257.05569	138	
257.08942	190	
258.44269	152	
258.91866	212	1+
258.97571	316	1+
260.78466	136	
260.97069	512	
261.01475	206	1+
261.15709	202	
261.88597	160	
261.97115	298	
263.02643	470	1+
263.05418	426	1+
263.17495	130	
263.98257	180	
264.07609	194	
264.11164	128	
264.90911	220	
264.96890	148	
265.05894	342	1+
265.08757	208	
265.85463	246	1+
266.09540	146	
266.24407	214	
266.99495	206	
267.78444	134	
267.90213	140	
267.97421	666	1+
267.99680	168	
268.29816	1954	1+
268.95630	164	
269.00568	164	
269.08148	202	
269.11705	168	
269.97104	630	1+
270.12937	266	1+
270.83248	140	
271.07087	134	
273.00185	396	1+
274.14168	186	1+
274.85918	392	1+
275.05661	250	
275.84268	156	
275.89208	236	1+
275.98307	150	
276.07845	528	1+
276.94225	204	
277.86906	234	1+
277.92571	138	
280.26018	130	
280.85339	294	1+
280.90106	172	
280.94062	342	1+
281.12233	250	1+
281.80011	304	1+
282.09357	196	1+
282.16279	140	
282.88689	264	1+
282.91229	270	1+
282.97858	198	
283.02201	222	1+
283.04824	150	
283.07086	348	1+
283.98603	512	1+
284.87141	194	
284.94290	140	
285.00682	142	
285.06689	138	
285.13260	216	1+
285.84838	172	
285.88305	234	1+
285.93863	164	
286.11027	302	1+
288.02405	184	
288.06334	1602	1+
288.94512	290	1+
289.00617	168	1+
289.21208	284	1+
290.13776	186	
291.05437	182	
291.24857	236	1+
292.06310	998	1+
292.09847	338	1+
293.06694	826	1+
293.27938	128	
293.85084	184	
294.06002	372	1+
294.18371	168	1+
294.86745	138	
295.60986	194	
296.91064	194	1+
297.05029	138	
297.10882	206	1+
299.09623	148	
299.14098	136	
299.93031	234	1+
300.82188	292	1+
300.88336	216	1+
301.09727	204	1+
301.13995	244	1+
301.84550	162	
301.91530	134	
302.22200	350	1+
302.24135	214	1+
303.80730	154	
303.85739	766	1+
304.08718	166	
304.10866	146	
304.26721	148	
304.80538	138	
305.08211	156	
305.11464	386	1+
305.23284	240	1+
306.07216	542	1+
306.23758	176	1+
307.02836	258	1+
307.07547	458	1+
307.28606	236	
308.00622	162	1+
308.29589	832	1+
308.92163	240	1+
308.95928	142	
309.15375	382	1+
309.80384	146	
310.31020	196	
310.87523	338	1+
310.98411	148	
311.02671	200	
311.10980	150	
311.87921	214	1+
311.95153	274	1+
312.95789	184	1+
313.02879	404	1+
314.16119	376	1+
315.10868	164	
315.16655	316	1+
315.21798	150	
317.04651	210	1+
317.88418	138	
318.28255	328	1+
318.93443	426	1+
319.08648	392	1+
319.28769	240	1+
319.82419	206	1+
320.10559	172	
320.77292	236	1+
321.01179	224	1+
321.04101	210	1+
321.09939	148	
321.11912	240	1+
321.74251	158	
321.81959	282	1+
321.94018	156	
322.27338	146	
322.47433	170	1+
322.92699	380	1+
322.99012	176	1+
323.16147	188	
324.09037	196	
324.15776	256	1+
324.24002	588	1+
324.28421	168	
324.32193	458	
324.89163	284	1+
325.81049	132	
325.98779	278	1+
326.87057	308	
327.07509	134	
328.80224	222	1+
328.82248	218	
329.05988	134	
329.88213	134	
330.09834	138	
330.17879	184	1+
330.95396	152	
332.08948	868	1+
333.06494	208	1+
333.22051	242	1+
333.97482	204	1+
335.04187	136	
335.80496	358	1+
336.08750	644	1+
336.13712	314	1+
336.18354	128	
336.94693	462	
337.09157	440	1+
337.78456	220	1+
338.37159	142	1+
338.92231	136	
338.94492	148	
339.09638	232	
339.82991	300	1+
340.93921	438	1+
341.35896	220	1+
342.04876	198	1+
342.90278	152	
343.13766	166	1+
343.28388	198	
344.09517	250	1+
344.28598	392	1+
344.97229	390	1+
345.28669	254	1+
346.14136	128	
346.23943	140	
347.23858	340	1+
347.30414	140	
347.95528	204	1+
347.98630	188	1+
348.91859	196	1+
349.31929	314	
350.18498	130	
351.04823	158	
351.18308	142	
352.88577	418	1+
354.15789	292	1+
355.06270	164	1+
356.99230	172	1+
357.05412	182	1+
358.93045	136	
359.17628	492	1+
359.91345	270	1+
359.98855	134	
360.10932	384	1+
360.36068	2010	1+
361.26108	130	
361.29566	316	1+
362.06643	256	1+
362.10239	554	1+
362.12869	146	
363.10823	382	1+
363.94262	146	
364.04838	278	1+
364.23261	130	
365.10604	160	1+
365.28566	640	1+
365.86201	232	1+
366.02282	162	1+
366.34718	174	
366.97480	178	1+
367.33066	570	1+
367.38014	442	1+
368.10315	144	
368.18152	140	
368.38468	376	1+
368.42337	2208	1+
369.34326	150	
END IONS

###FS:    #m/z: 340.94058 #charge 1+
###MS: 5
###MSMS: 6
BEGIN IONS
TITLE=Cmpd 4, +MS2(340.9406), 28.0-35.0eV, 0.1min #6
RTINSECONDS=6.5765
SCANS=5-6
PEPMASS=340.94058	1290936
CHARGE=1+
192.92692	216	
196.88302	132	
200.01127	136	
204.00521	318	
205.95053	138	
210.93920	300	1+
212.88251	214	
213.93920	5098	1+
214.88488	1200	1+
215.88684	998	1+
215.93820	1114	1+
216.86729	172	
217.88443	414	1+
217.93252	124	
222.95236	144	
222.98686	326	1+
223.95761	168	
223.97417	136	
224.94654	122	
226.53397	134	
226.94716	266	
227.14011	158	
228.94767	168	
229.84845	362	1+
230.93038	122	
231.02985	238	1+
231.11942	136	
231.88905	134	
231.94977	2614	1+
232.13566	338	1+
233.89710	536	1+
233.94678	608	1+
234.09360	120	
234.97317	122	
235.89018	444	1+
236.08046	128	
236.12307	158	1+
236.19953	222	1+
236.95150	126	
237.06333	178	1+
238.89299	120	
238.94600	124	
239.10749	212	1+
239.79283	174	1+
239.90305	138	
240.06822	162	
240.23209	858	1+
240.79836	198	1+
241.08656	124	
242.07307	148	
242.14643	196	1+
243.88776	136	
243.97288	304	1+
244.03909	526	1+
244.95616	260	
245.00366	124	
245.09026	146	
245.96244	156	
246.18704	166	1+
246.87994	136	
246.93872	648	1+
246.97260	120	
247.04675	136	
247.10042	300	1+
247.94126	554	1+
247.97404	188	
248.03824	1354	1+
248.10255	226	1+
248.98915	242	
249.04188	1176	1+
249.96073	956	1+
250.89305	138	
250.99131	252	1+
251.02241	256	1+
251.13016	166	
251.25139	150	
251.78875	160	
251.92732	324	1+
252.10327	134	
253.08985	244	1+
253.16079	138	
253.19042	128	
253.95848	168	
254.00735	128	
254.93700	150	
254.96444	2710	1+
255.07539	624	1+
256.85243	232	1+
256.91798	188	
257.91193	180	
258.84985	232	1+
258.96832	372	1+
259.20213	128	
259.98625	378	1+
261.05606	152	
261.90156	128	
262.10256	198	1+
262.89162	176	
262.92560	148	1+
262.96697	292	1+
263.05865	358	1+
264.01389	656	1+
264.07819	142	
264.97919	140	
266.25003	252	
266.94083	132	
266.99815	432	1+
267.05776	248	1+
267.13585	336	1+
267.28378	138	
268.84955	230	1+
268.97904	128	
269.05099	164	
269.18926	222	1+
270.94151	154	1+
271.07912	228	1+
272.01268	168	
272.06584	128	
272.84964	144	
272.93456	464	1+
272.97609	258	1+
274.81198	190	1+
274.98397	256	1+
275.05613	192	
275.07189	498	1+
275.09495	122	
275.11453	206	1+
275.15688	142	1+
275.20381	158	
275.86447	222	1+
276.07312	308	1+
276.84058	202	1+
277.05981	178	
277.12334	214	1+
278.24389	196	1+
278.28310	142	
279.07421	168	
279.15871	128	
279.85370	262	1+
280.07041	134	
281.04747	174	
282.27994	280	
283.02891	142	
283.06815	132	
283.28360	140	
283.85702	224	1+
283.97354	276	1+
284.90752	188	1+
284.93913	124	
285.06644	126	
286.21669	244	1+
286.86481	178	
286.88555	302	1+
287.07547	216	
288.00654	230	1+
288.06399	1050	1+
288.87066	252	1+
289.14699	286	1+
289.23651	218	1+
289.57621	156	
289.85446	392	1+
290.85745	336	1+
291.92970	158	1+
292.06081	624	1+
292.85690	128	
293.26919	272	1+
294.27525	180	1+
295.02496	162	
295.32438	522	1+
295.97119	142	
296.07070	134	
296.32888	448	1+
296.97422	262	1+
297.07303	150	
297.97847	180	1+
298.02760	350	1+
298.08519	206	
298.31073	162	
299.06155	268	
299.10848	222	1+
300.05494	404	1+
301.05675	400	1+
301.08022	124	
302.17006	170	
302.88280	126	
303.08307	148	
303.40561	154	
304.80031	192	1+
305.08939	178	
306.02464	136	
306.06093	128	
306.09959	142	
306.78599	214	1+
307.07578	376	1+
307.24509	510	1+
307.30712	156	
307.81464	272	1+
308.21828	142	
308.29381	534	1+
308.98269	194	1+
309.25573	120	
310.30820	130	
310.87923	600	1+
311.06890	258	1+
311.86296	156	
311.88580	340	1+
312.87226	140	
313.02941	362	1+
313.88631	122	
314.00326	308	1+
315.05285	206	1+
315.07393	228	1+
316.97365	204	
318.59477	122	
319.20771	130	
321.04723	286	1+
321.21978	362	1+
321.97628	140	
322.13806	490	1+
322.17993	262	1+
323.01427	236	1+
323.23794	1166	1+
323.26286	138	
323.30417	170	
324.08839	146	
324.15551	122	
324.32371	230	
324.89045	208	
325.25009	194	
326.17352	214	
326.26094	148	
326.30631	232	
326.33922	206	
327.18111	470	1+
327.20865	144	
327.80600	188	1+
328.18603	312	1+
328.88435	186	
328.90410	164	
328.96646	228	
331.06877	130	
332.09070	930	1+
333.78325	172	
333.90150	128	
335.97863	130	
336.08550	120	
336.12008	236	1+
337.15769	204	
337.19525	140	
337.21505	270	
337.25229	162	
337.36100	120	
338.83180	124	
339.07448	154	
339.23487	182	
340.26282	196	
340.35870	246	
340.39197	974	1+
341.09257	554	1+
341.14746	152	
341.20288	130	
341.24455	178	
341.26857	154	
341.35908	230	
341.90378	264	1+
342.04673	130	
342.20258	510	1+
342.24694	164	
342.31284	616	
343.01670	124	
343.14346	232	1+
343.20515	340	1+
343.97113	174	1+
346.06992	308	1+
END IONS

###FS:    #m/z: 336.94599 #charge 1+
###MS: 5
###MSMS: 7
BEGIN IONS
TITLE=Cmpd 5, +MS2(336.9460), 28.0-35.0eV, 0.1min #7
RTINSECONDS=7.3485
SCANS=5,7
PEPMASS=336.94599	297554
CHARGE=1+
88.10597	102	
134.82699	106	
189.86461	140	
199.02219	140	
204.00256	192	
205.01716	172	
209.88467	254	1+
209.94696	138	
211.94498	10162	1+
212.87857	130	
213.88229	106	
213.93937	5170	1+
213.98637	126	
214.88528	1070	1+
215.88680	906	1+
215.93799	728	1+
216.85939	262	1+
217.93767	456	
219.03195	138	
220.04220	110	
222.01599	138	
223.95736	198	
224.95779	142	
226.11361	178	
226.72605	106	
226.95233	176	1+
226.98155	118	
227.89984	102	
228.93821	124	
229.95507	8706	1+
229.99174	138	
230.85829	134	
230.88725	1412	1+
231.11865	142	
231.81870	104	
231.95012	3654	1+
233.04314	374	1+
233.11242	126	
233.89764	606	1+
233.94741	862	1+
234.09215	116	
235.89481	218	
235.94834	172	
237.05778	106	
238.06007	160	
239.90230	232	
239.92214	108	
242.12194	114	
243.89340	172	
244.03630	268	
245.03481	116	
246.90488	188	1+
246.97349	106	
247.96592	2022	
248.03511	2252	1+
248.06888	106	
248.16131	110	
248.89945	572	1+
248.98557	122	
249.03985	1616	1+
249.96134	958	1+
250.98474	256	
251.03917	366	1+
251.79755	106	
251.95928	180	
252.92218	150	
252.97044	5176	1+
253.03617	146	
253.12938	210	1+
253.90807	388	1+
254.09247	136	
254.96582	2316	1+
255.07378	760	1+
255.11129	210	1+
256.05717	248	1+
256.61764	154	
256.96419	342	1+
257.85576	136	
258.91281	182	
259.04149	196	
259.99798	164	
260.04699	116	
260.06911	186	
261.06726	118	
261.07405	126	
261.84540	178	1+
262.96407	142	
263.05378	1014	1+
263.47772	110	
263.83358	124	
265.01592	542	1+
265.96260	118	
266.40648	102	
266.99801	268	
268.14588	232	1+
268.84537	216	1+
268.99870	206	1+
269.11672	136	
270.01833	124	
270.98020	570	1+
271.13284	150	
271.16284	380	1+
272.06999	146	
272.93756	136	
272.98320	180	
273.03752	138	
274.01358	118	
274.97435	240	1+
275.05656	596	1+
277.02355	218	1+
277.07221	684	1+
277.23610	340	1+
278.79774	204	1+
278.96190	116	
279.02869	146	
279.04755	124	
279.91583	242	1+
279.96405	146	
280.26048	122	
281.05046	412	1+
281.93802	198	
282.27587	256	
284.03057	158	
285.04078	132	
286.88410	114	
286.91063	178	
287.90496	134	
288.01560	134	
288.06719	742	1+
289.10239	226	1+
289.14531	206	
289.87783	132	
289.97085	126	
290.10639	142	1+
290.14921	134	
290.17656	134	
290.20433	206	1+
291.05627	108	
292.02431	298	1+
292.06233	1196	1+
292.12007	130	
292.92015	114	
293.06754	644	1+
293.09879	102	
294.27667	152	
294.86127	134	
294.87971	142	
294.93269	168	
294.99199	114	
295.06413	226	1+
295.12093	118	
296.87584	150	
296.91331	162	
296.95249	208	1+
296.97331	230	1+
297.17938	128	
298.01810	270	1+
298.03322	136	
298.08238	190	
299.05995	190	
299.92667	288	1+
300.06037	168	
300.51967	180	
300.93031	250	1+
301.06685	132	
301.95906	100	
304.05488	236	1+
304.11379	166	1+
304.26620	144	
305.08995	112	
306.07772	498	1+
306.79294	258	1+
306.88608	138	
307.08202	358	1+
307.30607	150	
308.14621	220	1+
308.29333	174	
308.90683	132	
310.88154	282	1+
311.02418	350	1+
312.20808	102	
313.04716	144	
313.08622	250	1+
313.82550	222	1+
313.87717	108	
314.08828	204	1+
315.06174	130	
315.16215	210	
317.11598	126	
318.06907	176	
318.13160	138	
318.59177	416	1+
319.08541	1184	1+
319.13002	110	
321.22336	196	
322.13039	172	
323.23647	366	1+
323.30746	102	
324.29514	134	
324.89521	228	
324.96011	274	1+
326.14959	164	
328.11615	234	1+
328.81721	176	
328.87939	380	1+
329.06146	284	1+
331.96299	184	1+
332.04900	326	1+
332.09084	250	
333.07540	142	
333.17066	284	
334.19284	116	
334.23138	150	
334.28519	186	1+
334.31251	166	
334.78008	176	
334.90358	176	1+
335.03853	158	1+
335.17010	272	1+
335.34004	190	
336.32705	106	
337.09261	504	1+
337.35707	230	
337.99627	106	
338.04610	190	1+
338.26110	130	
339.09939	194	
339.23087	174	
340.07175	114	
340.11853	104	
340.35956	142	
340.39141	538	1+
340.99750	206	1+
341.24983	164	1+
342.08774	128	
342.20937	110	
END IONS

###FS:    #m/z: 359.96182 #charge 1+
###MS: 5
###MSMS: 8
BEGIN IONS
TITLE=Cmpd 6, +MS2(359.9618), 28.0-35.0eV, 0.2min #8
RTINSECONDS=8.1205
SCANS=5,8
PEPMASS=359.96182	213482
CHARGE=1+
205.94788	218	1+
208.95725	162	
209.06207	202	
209.94315	756	1+
215.07193	144	
216.41050	132	
217.91578	218	
222.95185	1110	
223.87147	180	
223.95172	604	
224.94675	2210	1+
226.13774	198	1+
226.89137	220	1+
226.94708	4800	1+
226.96976	124	
227.84100	114	1+
227.93130	196	
228.41426	140	
228.94223	4600	1+
229.07467	206	1+
231.88926	152	
233.04482	220	
233.95812	360	1+
234.84299	184	1+
235.90391	124	
237.93291	154	
238.02815	204	1+
239.03091	142	1+
240.96299	2206	1+
242.08378	250	1+
242.95958	1110	1+
243.21838	208	1+
243.89473	134	1+
244.04128	334	1+
244.16392	216	1+
244.95704	2174	1+
245.94596	300	
246.95219	1894	1+
246.97326	340	1+
247.06163	174	
248.03371	160	
249.03848	492	1+
249.11229	122	
249.85443	194	1+
250.95411	116	
251.03523	174	
251.13089	116	
251.94027	128	
252.92352	318	1+
252.95387	324	
252.97302	146	
253.03663	120	
253.07091	204	1+
253.08730	122	
254.82713	278	1+
254.86645	156	
256.14877	116	
256.89960	232	1+
257.05758	136	
258.10150	162	
258.54827	128	
258.87747	144	
258.97472	362	1+
259.15307	148	
260.38950	118	
260.96664	788	1+
260.98862	168	
261.84016	144	
262.04538	132	
263.05670	550	1+
263.07790	244	1+
263.17986	334	1+
263.82912	270	1+
263.98104	246	
265.85967	280	1+
265.97382	150	
266.05597	224	1+
266.24430	302	1+
267.93917	124	
267.97368	354	
268.14411	164	1+
268.29850	1150	1+
268.96101	120	
269.96895	274	
270.80369	282	1+
270.84176	278	1+
270.95742	120	
271.06280	140	1+
271.12953	144	
272.03132	150	1+
272.05013	130	
272.13967	170	
272.93563	254	
274.79470	120	
274.86621	234	1+
275.05221	176	
276.06361	772	1+
276.11947	118	
276.85182	214	
277.08732	120	
278.84768	158	
279.17822	148	1+
279.90454	142	
279.92893	276	1+
279.97438	120	
280.26251	292	1+
280.96536	154	
280.99165	218	1+
281.82584	190	1+
281.85555	138	
283.03716	140	
283.07419	216	1+
283.90596	260	1+
283.98573	568	1+
284.13767	216	1+
284.17437	120	
285.04242	184	
286.10042	132	
288.06657	170	
289.01017	136	
289.07152	138	
290.28481	124	
290.86466	126	
292.06106	190	
292.86365	172	
292.95691	138	
293.06508	640	1+
293.19179	196	1+
293.88138	150	
294.28229	152	
294.31197	134	
294.86328	170	1+
295.07225	216	1+
295.11522	128	
296.32963	120	
296.91410	194	1+
296.95542	140	
297.04208	166	
297.15497	150	
298.08195	226	
298.31000	122	
298.86761	134	
299.05888	174	
299.14848	130	
299.99075	204	
300.03575	142	
300.23154	260	1+
301.06345	130	
301.23573	216	1+
302.21928	172	1+
302.88319	144	
303.80761	216	
303.86550	190	1+
304.07789	248	1+
304.43114	234	1+
304.96819	228	1+
305.04372	120	
305.13757	114	
305.16169	212	1+
305.89063	144	
306.27794	238	
306.78945	112	
307.05550	164	
307.08320	384	
307.28675	506	1+
307.78663	510	1+
307.89129	180	
308.29052	312	1+
308.87853	114	
310.30686	218	
310.34543	1154	1+
310.87992	454	1+
311.03053	284	
312.05284	282	1+
314.94562	132	
315.11700	114	
315.15967	314	
316.86740	220	
316.92987	364	1+
318.88664	138	1+
319.08720	458	1+
319.81684	114	
319.92040	116	
320.19294	144	
321.09771	396	1+
321.15025	140	
321.22437	456	1+
321.29181	178	1+
321.31521	220	1+
321.97912	134	
322.19535	276	1+
322.26765	154	1+
322.34381	352	
322.93130	420	1+
323.01744	1244	1+
323.17045	112	
323.24094	652	
323.34821	214	
323.89209	260	1+
323.97745	138	
324.15022	122	
325.32834	130	
325.79344	144	
326.17630	218	1+
326.89528	338	1+
326.96442	244	1+
327.08670	224	1+
329.87458	384	1+
330.16618	120	
332.08910	520	1+
332.85205	208	1+
333.16404	198	1+
334.93383	120	
335.31377	298	1+
336.08838	142	
336.94705	698	1+
337.09521	234	
337.27013	164	1+
338.09450	208	
338.19359	162	
338.22136	124	
338.33967	376	1+
338.90481	132	
339.09312	136	
339.23780	138	
340.12140	142	
340.35692	1082	1+
340.93996	556	1+
341.04577	138	
341.18999	116	
341.90313	284	1+
342.01012	296	1+
342.11238	192	
342.15391	128	
342.27168	446	1+
343.27293	342	1+
343.90841	232	1+
347.08169	168	
347.11406	574	1+
349.11249	832	1+
349.32282	204	1+
349.82777	128	
349.91048	124	
350.95163	206	1+
351.10920	230	1+
355.08183	116	
355.78177	194	1+
355.91264	122	
356.05586	112	
356.18556	124	
357.25896	448	1+
357.30265	212	1+
357.35146	150	
358.13439	154	
358.15868	138	
358.26120	264	1+
358.33691	130	
358.36819	438	1+
359.18445	524	1+
360.04565	168	
360.10793	162	
360.36132	1178	1+
360.89257	266	1+
361.25097	282	1+
362.15522	126	
362.26948	120	
362.29172	212	1+
363.01860	138	
363.04136	402	1+
363.10674	456	1+
364.04417	358	1+
364.37640	118	
365.35203	178	
END IONS

###FS:    #m/z: 340.94082 #charge 1+
###MS: 9
###MSMS: 10
BEGIN IONS
TITLE=Cmpd 7, +MS2(340.9408), 28.0-35.0eV, 0.2min #10
RTINSECONDS=11.812
SCANS=9-10
PEPMASS=340.94082	1383792
CHARGE=1+
185.97947	238	1+
189.86354	320	1+
196.88636	142	
199.86716	148	
200.83988	128	
200.87607	118	
200.96807	238	1+
203.09403	220	1+
203.93265	168	
205.94677	202	
205.96750	110	
206.96264	110	
208.88256	132	
209.94348	120	
210.93667	240	
211.87470	270	1+
212.87854	230	1+
212.95119	128	
213.90785	110	
213.94008	3096	1+
214.89701	138	
215.03116	146	
215.88807	828	1+
215.93617	784	1+
216.98006	112	
217.88006	472	1+
218.88078	272	1+
220.95542	226	1+
221.89148	196	
222.88986	368	1+
224.95280	114	
224.97810	130	
225.01009	118	
226.94397	130	
227.10916	120	
227.94964	114	
231.95026	2438	1+
233.00683	198	1+
233.89453	984	1+
233.94897	386	
234.07067	186	1+
238.07178	110	
238.43055	208	1+
240.05907	130	
240.23046	372	1+
240.96042	368	1+
241.04174	136	
241.11952	222	1+
242.04570	134	
244.03534	128	
245.04358	124	
245.21877	288	1+
246.97816	158	
247.94577	402	
248.03471	114	
248.90145	200	1+
248.98637	188	
249.04180	152	
249.96169	226	
250.07747	152	1+
250.80233	128	
250.94784	126	
250.96955	140	
251.05048	124	
251.22168	192	1+
251.95365	122	
252.97001	126	
253.03248	236	1+
253.09253	162	
253.15861	164	
254.52421	114	
254.86807	166	
254.90873	180	
254.96498	1254	1+
255.07413	294	1+
255.09446	222	
256.80347	200	1+
256.91172	332	1+
256.96566	338	1+
257.86921	122	
258.85445	274	1+
258.91441	264	1+
259.05823	146	
259.11253	142	
259.83500	186	1+
259.95847	154	
260.03982	158	1+
260.05557	118	
260.17381	238	1+
262.96549	260	
263.00964	166	1+
263.05823	184	
263.97921	122	
264.09143	222	
266.02017	112	
266.57843	116	
266.86200	214	
266.99863	344	
267.08177	166	
267.13375	210	
268.00294	218	
269.00160	274	
269.11582	156	
269.79773	174	
271.08452	186	
272.41701	126	
272.81089	218	1+
272.84281	384	1+
272.93632	410	
272.97728	152	
274.02150	128	
275.04910	130	
275.96045	180	1+
276.08569	134	
277.07587	208	1+
277.91082	140	
278.98454	150	
279.99444	148	
280.93565	136	
281.04800	436	1+
281.87336	116	
282.27786	790	1+
282.79820	148	
282.90886	212	1+
282.96903	168	
283.03031	156	
283.04706	160	
283.05859	170	
283.87574	124	
283.94730	128	
284.95036	132	
285.04756	144	
285.07986	132	
288.06486	652	1+
290.94457	120	
291.06358	332	1+
291.50857	120	
291.80934	146	
292.87207	130	
295.01774	182	
295.97330	122	
296.33433	140	
297.97497	322	
298.05226	132	
298.30797	178	
298.58582	160	
299.06030	442	
299.97334	118	
300.07612	110	
301.04045	242	1+
302.17241	146	
303.01401	132	
304.26879	220	1+
304.99141	118	
306.31393	132	
306.88440	142	
307.24053	112	
307.79919	218	1+
307.89032	132	
308.29286	522	1+
309.17168	130	
310.13608	118	
310.87952	116	
310.97100	206	1+
311.02744	176	
311.88455	182	
312.02665	904	1+
312.87814	116	
313.02861	596	1+
313.87131	212	1+
313.99122	214	1+
315.01084	168	
315.06184	144	
315.85205	158	1+
317.11641	128	
318.06830	124	
319.08832	300	1+
321.22116	138	
322.13724	370	1+
322.21658	130	
322.31223	114	
323.01640	330	
323.07352	134	
323.23832	1320	1+
323.26887	290	1+
323.30302	278	1+
324.89231	130	
325.26777	266	1+
327.98383	118	
328.18962	122	
328.89103	138	
329.87122	192	
330.09620	114	
330.88738	134	
331.06934	182	
332.08760	380	1+
332.80920	146	
333.08941	232	1+
333.17031	248	1+
335.14649	204	1+
335.97540	122	
336.08346	114	
337.21577	250	
338.10031	158	
338.82966	216	1+
339.06282	146	
339.23050	256	1+
340.07913	122	
340.39408	424	
341.03770	128	
341.14061	114	
341.25126	190	
341.30914	142	
342.27917	330	
342.30334	124	
342.90207	260	1+
343.12021	154	
343.24270	210	1+
343.31785	118	
345.59162	118	
END IONS

###FS:    #m/z: 336.94629 #charge 1+
###MS: 9
###MSMS: 11
BEGIN IONS
TITLE=Cmpd 8, +MS2(336.9463), 28.0-35.0eV, 0.2min #11
RTINSECONDS=12.5925
SCANS=9,11
PEPMASS=336.94629	266890
CHARGE=1+
92.86068	94	
192.88855	108	
202.00674	216	1+
203.85776	92	
205.94703	256	1+
206.97928	130	
209.88176	138	
210.10978	96	
210.88122	120	
211.94437	10140	1+
212.87763	862	1+
213.93956	4294	1+
213.98102	140	1+
215.88603	750	1+
215.93719	598	
217.88319	108	
217.93682	128	
221.89908	148	
221.97411	196	1+
224.97785	98	
225.09147	230	1+
225.84880	96	
226.89686	192	1+
228.80925	112	
229.45248	114	
229.95567	8406	
230.88829	1128	1+
230.95900	358	
231.95053	4250	1+
233.04703	188	
233.83371	226	1+
233.89875	388	1+
233.94946	680	
233.96982	108	
234.04851	350	1+
235.89300	232	1+
236.00186	94	
236.07733	122	
237.23537	100	
238.04649	112	
240.06077	194	1+
240.96385	128	
241.09126	164	
241.12078	156	
243.94302	178	
243.97394	118	
244.88316	92	
245.98333	140	
246.93867	176	1+
246.97451	304	
247.96548	1948	1+
248.03540	1106	1+
248.08528	104	
248.90295	238	
248.98677	212	
249.04088	626	1+
249.90168	134	
249.96162	1110	1+
250.94987	128	
251.04254	398	1+
251.83568	124	
251.91257	174	
251.95911	404	
252.06969	142	
252.92140	146	
252.97097	4168	1+
253.90759	348	1+
254.09180	142	
254.96764	2366	1+
255.07425	710	1+
255.92415	112	
256.00596	336	1+
256.26283	98	
256.91948	130	
256.96583	486	
258.96427	146	
259.06774	230	1+
263.05485	278	
265.01325	368	1+
265.92209	100	
266.09222	252	1+
266.86008	142	
266.99468	222	
267.79941	202	1+
268.00485	136	
268.12826	92	
270.13169	216	1+
270.98065	914	1+
271.09719	104	
271.84922	244	1+
271.91785	94	
272.86253	200	1+
272.97514	428	1+
273.07175	92	
273.83934	210	1+
273.91887	98	
273.93999	98	
274.07013	98	
275.05506	242	
276.09917	148	
276.11228	106	
276.99512	100	
277.07369	208	
277.12024	176	
277.26379	130	
278.02764	138	
278.06764	230	1+
278.25209	92	
278.83293	98	
279.83647	140	
280.26897	96	
281.05167	540	1+
282.27427	172	
282.97084	238	1+
283.02861	132	
283.05674	160	
283.16195	102	
283.85728	136	
286.90841	106	
287.08584	348	1+
287.10440	118	
288.41803	98	
288.57228	98	
289.01627	128	
289.06160	290	1+
290.80222	200	1+
290.89604	126	
291.88180	188	
292.06205	146	
292.16198	216	1+
292.93666	132	
293.06663	410	
293.11070	112	
293.88679	136	
293.99974	176	
294.27630	118	
294.84655	170	1+
295.21766	200	1+
295.87317	110	
296.00081	114	
297.19850	96	
298.11673	132	
298.58508	140	
298.93718	96	
299.06045	458	1+
301.02260	222	
301.05985	124	
301.52179	128	
302.20914	102	
303.88351	254	1+
303.94708	170	
305.08571	162	
305.15521	222	1+
305.22413	98	
305.78826	122	
306.05870	162	
306.79234	134	
307.08367	126	
307.13471	104	
307.31063	126	
308.30012	152	
308.87891	108	
309.01464	130	
310.08765	100	
310.82300	98	
310.88214	190	1+
313.03002	140	
314.03914	258	1+
314.88630	174	
315.15794	252	1+
316.98403	108	
318.11287	104	
319.08227	144	
319.17871	94	
319.29963	162	1+
320.08518	180	
321.09036	174	
321.53079	98	
322.03429	92	
322.30558	98	
323.01569	96	
323.24074	214	
323.28060	96	
323.30063	130	
325.03709	114	
326.81186	98	
327.18480	170	
327.82922	92	
329.33663	182	
329.86931	108	
330.88620	104	
331.08410	346	1+
332.08825	256	1+
333.06056	274	1+
333.17714	116	
334.19968	116	
335.09896	106	
335.16414	104	
336.08789	384	1+
337.19773	100	
337.88743	110	
337.89929	126	
338.25120	154	
338.77404	120	
339.26921	114	
340.10377	116	
340.25432	244	1+
340.39124	418	1+
341.09447	136	
341.15344	120	
341.25444	172	1+
END IONS

###FS:    #m/z: 507.84640 #charge 1+
###MS: 9
###MSMS: 12
BEGIN IONS
TITLE=Cmpd 9, +MS2(507.8464), 28.2-35.2eV, 0.3min #12
RTINSECONDS=13.365
SCANS=9,12
PEPMASS=507.84640	232802
CHARGE=1+
190.00794	178	1+
191.95216	298	1+
196.01486	242	
199.88566	350	1+
217.95292	420	
222.10017	200	1+
227.95545	436	1+
230.07312	414	1+
230.84586	324	1+
230.89180	206	
231.03716	180	1+
231.98001	234	1+
232.07378	274	
234.00417	192	1+
234.04094	174	1+
234.06764	186	
234.14568	230	1+
235.90195	270	1+
237.88813	166	1+
237.99454	184	1+
239.90675	212	1+
240.07935	364	1+
240.13337	188	
241.04984	184	
241.93761	168	1+
243.03965	262	1+
244.12147	286	1+
245.07427	288	
246.14543	296	1+
246.93559	194	1+
247.04797	162	1+
248.85668	346	1+
248.88509	232	1+
248.94075	202	1+
249.04254	204	1+
249.09428	384	
250.96873	242	
251.89835	328	1+
252.14544	446	1+
253.08987	276	
254.09546	188	
255.95835	192	1+
258.10042	262	1+
259.97199	212	1+
261.15229	352	1+
263.10159	300	1+
263.39909	188	1+
263.98174	388	1+
265.16353	476	1+
266.03248	324	1+
266.13243	270	1+
266.16703	410	1+
266.24213	262	1+
266.86516	226	
268.01031	242	1+
270.20741	214	1+
271.87398	752	1+
272.85258	1168	1+
274.80416	224	
275.03601	238	1+
275.08007	456	1+
276.87726	360	1+
277.14842	276	1+
277.91453	212	1+
278.05412	210	1+
278.86119	254	
279.13301	1342	1+
280.11666	370	1+
281.08883	248	
281.10531	416	1+
281.37716	246	
281.87352	266	1+
282.10782	328	1+
283.05287	238	1+
283.96800	302	1+
284.08519	188	
284.98906	216	1+
285.13298	234	1+
285.87655	204	
285.94512	390	1+
286.11775	362	1+
286.86908	248	
287.13605	314	1+
287.88938	330	
288.86692	486	
288.90693	356	1+
289.07759	484	1+
289.88180	1944	
289.95500	306	1+
290.04654	196	1+
290.07885	310	1+
290.86635	1776	1+
291.38957	428	1+
293.07154	180	1+
293.39730	336	1+
293.82996	202	1+
293.87317	6004	1+
294.10454	332	1+
294.12162	320	
295.06219	188	
295.14823	212	
296.08404	268	
296.88229	1260	1+
297.09250	498	1+
297.40065	362	1+
297.83513	186	
297.99493	264	1+
298.13958	228	
298.85410	770	1+
298.87594	1720	1+
300.12489	480	1+
300.85562	888	1+
300.93699	202	1+
301.09016	218	
301.12687	354	1+
301.14564	190	
302.10689	392	1+
302.87777	302	1+
303.91786	282	1+
303.95470	246	
304.14948	196	
304.93816	286	1+
305.15733	308	1+
305.24968	162	1+
305.85032	272	1+
306.03845	352	1+
306.07553	204	1+
306.79200	266	1+
306.98818	350	1+
307.89294	710	
308.14203	488	
308.23051	272	1+
308.29159	448	
308.88030	2428	1+
309.02242	466	1+
309.15105	1120	1+
309.23347	238	1+
309.88627	1618	1+
310.08118	362	1+
310.11998	602	1+
310.15686	814	1+
311.02208	552	1+
311.26663	272	1+
311.88301	13120	1+
312.17557	1824	1+
312.26923	208	1+
312.99666	264	1+
313.09540	298	1+
313.41894	140	1+
313.92938	342	1+
313.99926	166	1+
314.81490	420	1+
314.86701	750	
315.88499	1938	1+
315.95385	206	
316.86320	974	1+
316.88866	1612	1+
317.12213	402	1+
317.82060	296	1+
317.92503	358	1+
318.11741	268	1+
318.86104	670	1+
318.88261	316	
318.89910	312	1+
319.07699	196	1+
322.13584	226	1+
322.17014	258	
322.85283	294	1+
322.89025	282	1+
324.13758	248	1+
324.90050	254	
324.99046	198	1+
325.04366	196	
325.90128	644	
326.17800	258	
326.85848	200	
326.88766	1974	1+
327.89150	1334	1+
327.96061	464	1+
328.18621	416	
328.29710	168	1+
328.37226	206	
328.87218	238	
328.96272	344	1+
329.05945	266	1+
329.23787	144	1+
329.29968	140	1+
329.89500	648	
330.17036	274	1+
330.87963	264	
330.91187	248	
331.81716	552	1+
331.89638	2480	1+
331.91080	290	
332.03819	170	1+
332.11272	166	1+
332.87420	974	1+
332.90202	1714	1+
332.94826	224	1+
333.09206	316	1+
334.13995	324	1+
334.90059	618	
335.16690	288	1+
335.84043	240	
335.88429	234	
335.99386	364	1+
336.04152	194	
336.89355	404	
337.01985	380	1+
337.12364	196	
337.18061	304	1+
337.33030	126	1+
337.87781	342	
338.11377	352	1+
338.87543	382	
338.99568	458	1+
339.19814	260	1+
339.64579	242	1+
339.87606	548	1+
339.99649	326	1+
340.04967	390	1+
341.05410	254	1+
341.10539	242	
341.90888	384	1+
342.89798	318	1+
342.92485	192	1+
343.14739	360	1+
343.88142	258	
343.99055	332	1+
344.10113	256	
345.08577	224	
345.88734	320	
345.90809	224	
346.88607	206	
347.08994	156	1+
347.20645	210	1+
348.16281	246	
348.91769	282	
349.14216	436	1+
349.90130	234	
350.01478	378	1+
350.78242	196	
350.88601	852	1+
350.91226	262	1+
350.96037	358	
352.77239	482	1+
352.91261	830	
353.07791	236	1+
353.13765	254	1+
353.83119	330	1+
353.85368	470	1+
353.89631	226	
354.39824	166	1+
354.41427	162	1+
354.89454	858	1+
355.02631	192	
355.05779	200	1+
355.08445	134	1+
355.16960	294	1+
355.88983	704	1+
355.91745	218	
356.79537	220	1+
357.07521	368	1+
357.19924	318	1+
357.84203	352	1+
357.91485	310	
358.20373	234	1+
359.32612	250	1+
359.89278	266	1+
360.33075	156	1+
361.03843	418	1+
361.84034	294	1+
361.86517	482	1+
362.16316	428	1+
363.14730	208	
363.91925	218	1+
364.12538	208	
364.14428	226	
364.84043	200	
365.72397	162	1+
366.12279	308	1+
366.18867	492	1+
366.33736	260	1+
366.84067	2222	1+
367.33533	156	1+
367.70578	202	
367.79027	346	1+
368.20025	316	1+
368.89006	792	1+
369.00944	280	1+
369.06358	212	
369.07968	324	
369.14751	324	
369.84291	894	1+
370.37659	254	1+
370.78991	618	1+
371.13927	310	1+
371.20772	198	
372.04373	298	1+
372.73184	212	
372.82964	418	1+
373.07688	248	
373.21970	214	
373.33426	220	1+
373.69385	204	1+
373.83379	362	1+
374.02774	502	1+
374.10063	256	1+
374.18483	320	1+
374.81156	196	
374.87128	320	1+
374.89857	564	1+
375.03034	372	1+
375.12022	174	1+
375.18568	220	1+
375.39030	222	1+
375.89368	374	1+
376.85626	266	1+
377.08683	486	1+
377.86029	200	1+
378.04817	240	1+
378.18122	190	1+
379.27095	168	1+
379.85216	730	1+
380.85725	612	1+
380.87966	286	1+
381.05748	270	1+
381.14936	354	1+
381.21882	360	1+
381.80591	386	1+
382.85535	476	1+
383.11824	252	
383.14579	276	1+
384.45770	270	1+
384.71987	192	1+
384.85062	5352	1+
385.22090	548	1+
388.05246	328	1+
388.79359	186	
389.20052	318	
389.86764	340	
389.97582	198	1+
390.01875	276	1+
390.18398	374	1+
390.84144	706	
390.86126	278	
390.90608	300	1+
391.14403	202	
391.83174	1138	1+
392.07183	236	
392.23495	228	1+
392.86414	2470	1+
393.09136	406	1+
393.20049	380	1+
393.80159	914	1+
394.05198	204	1+
394.16010	272	
394.78640	360	1+
394.83582	374	
394.86235	544	1+
395.20913	352	1+
397.71839	242	1+
397.76262	224	1+
398.21178	206	
398.86521	456	1+
399.11339	270	1+
399.14828	144	1+
399.81311	160	1+
400.05451	150	1+
402.08439	224	
402.10960	352	1+
402.22834	436	1+
402.86110	412	
403.16373	244	1+
403.23711	288	1+
403.87147	1802	1+
405.08829	348	1+
405.21448	280	1+
405.86891	1532	1+
405.93546	110	1+
406.72097	306	1+
407.39121	238	1+
407.86635	8516	1+
408.07021	264	1+
408.39569	166	1+
408.80239	196	
409.03947	344	1+
409.15771	242	1+
410.16277	158	1+
410.84709	896	1+
410.87532	1562	
411.81147	1300	1+
411.87593	808	
412.04279	174	1+
412.07452	914	1+
412.17274	194	1+
412.72753	252	1+
412.84727	914	
413.07903	774	1+
413.87530	304	
414.02078	212	1+
414.72742	192	1+
414.87221	202	
415.05119	194	1+
415.15252	148	1+
415.87264	720	1+
416.87653	536	1+
417.04387	136	1+
417.74152	184	1+
418.24325	314	1+
420.20930	282	1+
420.82612	208	1+
421.34947	154	1+
421.88528	622	
421.92003	342	1+
422.85050	202	
422.88431	314	
423.00371	220	1+
423.20743	278	
423.88378	448	
424.01005	202	1+
424.09570	276	1+
424.14497	574	1+
424.19168	222	
424.21435	236	
424.86586	316	
425.19604	184	
425.87970	1110	
426.14295	224	
426.16160	316	1+
426.86499	1256	
426.94120	432	1+
427.86393	702	
428.08611	324	1+
428.13997	332	1+
428.30754	248	1+
428.78153	244	1+
428.81426	488	1+
428.85091	544	
428.88592	3426	1+
429.23304	226	
429.30735	172	1+
429.86989	358	
430.22080	190	
430.24160	210	1+
430.74506	264	
430.85454	474	
430.88316	1292	
431.87190	1254	1+
433.20695	218	
433.31873	318	1+
433.85721	290	1+
434.14395	528	1+
434.18313	182	1+
434.82732	266	1+
434.89132	348	
435.10188	248	1+
435.86279	552	1+
436.08131	220	1+
436.09921	254	1+
437.14905	524	1+
437.24813	156	1+
438.99977	202	1+
439.89499	784	1+
439.96034	218	1+
440.15580	416	1+
440.86715	398	1+
440.92329	184	
441.09966	238	1+
441.14696	800	1+
441.21950	402	1+
441.80672	220	1+
441.87722	308	1+
442.15255	674	1+
442.27410	232	1+
442.75741	210	1+
442.81082	186	1+
443.23849	414	1+
444.15175	770	1+
444.37933	198	
444.87297	3138	1+
446.89735	950	
447.87513	268	
448.01604	306	1+
448.07269	192	1+
448.77232	364	1+
448.89070	334	
449.01576	196	1+
449.05184	228	1+
449.88880	312	
450.73285	214	1+
450.78527	360	1+
450.88257	560	
450.91160	438	1+
451.90657	262	1+
453.19272	280	1+
453.83674	180	1+
455.13390	202	
455.17377	408	1+
457.87712	188	
457.90906	870	1+
459.27997	210	1+
460.16242	924	1+
461.08804	204	1+
461.25736	198	
461.42690	218	1+
462.16200	206	
462.88513	1294	1+
463.15800	244	
465.17159	322	1+
466.91859	270	1+
467.40736	226	1+
467.66011	110	1+
467.88855	1346	1+
467.92570	184	1+
467.95184	288	1+
468.15110	438	1+
469.16424	396	1+
469.89005	372	1+
469.91515	542	1+
470.76180	188	1+
472.18207	244	
472.21411	318	1+
472.86672	160	1+
473.02049	144	1+
473.06182	278	1+
473.38255	228	1+
474.79509	256	1+
476.24118	318	1+
477.75500	192	1+
480.91988	216	
482.19168	266	1+
484.81744	192	1+
485.69638	222	1+
485.90119	558	1+
486.14226	216	
486.79785	350	1+
487.24691	276	1+
487.27683	198	
488.09435	314	1+
488.44699	400	1+
489.40814	184	
490.21764	170	1+
491.47451	214	1+
492.17570	172	1+
499.80588	336	1+
500.74785	134	1+
500.80826	288	1+
501.12235	196	1+
501.18276	218	1+
501.24720	198	1+
502.12883	142	1+
502.20244	278	1+
502.45633	258	1+
503.08821	188	1+
503.29304	196	
503.35463	8858	1+
503.52205	166	1+
503.95115	106	1+
504.16613	172	1+
504.27276	602	1+
504.42889	298	1+
504.75577	208	1+
505.06456	362	1+
505.18930	280	1+
505.23530	170	1+
505.27505	376	1+
505.33520	602	1+
505.46988	566	1+
505.80120	288	1+
506.06802	286	1+
506.19426	220	1+
506.80382	220	1+
507.26427	340	1+
507.44175	508	1+
507.46290	190	
507.52648	128	1+
508.19703	274	1+
508.44775	364	1+
508.49487	332	1+
508.85799	348	1+
509.14561	276	1+
509.19664	210	1+
509.29970	466	1+
509.86300	250	1+
510.30979	370	1+
510.81078	202	1+
510.91978	188	1+
511.09415	300	1+
511.38709	146	1+
512.05485	168	1+
512.10123	180	1+
512.42047	90	1+
513.06326	114	1+
END IONS

###FS:    #m/z: 322.93004 #charge 1+
###MS: 13
###MSMS: 14
BEGIN IONS
TITLE=Cmpd 10, +MS2(322.9300), 28.0-35.0eV, 0.3min #14
RTINSECONDS=17.0725
SCANS=13-14
PEPMASS=322.93004	2721546
CHARGE=1+
109.16256	132	
150.62916	86	
155.13684	102	
191.95532	194	
196.70060	116	
197.88879	230	1+
199.14820	86	
200.02973	90	
205.94909	464	
209.94429	132	
209.98886	90	
210.18839	86	
211.00402	104	
212.90061	102	
214.89158	128	
215.88606	416	1+
216.97850	86	
217.05399	148	
217.88548	136	
218.03977	86	
219.03300	142	
220.42512	86	
220.86836	346	1+
221.94991	86	
222.95449	642	1+
223.96068	424	1+
224.88731	188	1+
225.50006	94	
225.86369	84	
226.06121	88	
227.87957	116	
227.93233	310	1+
228.09023	166	
228.89479	92	
230.82340	84	
230.89342	142	
233.06210	180	1+
233.89860	206	
234.97960	90	
235.88924	122	
236.01288	138	
236.38411	100	
237.02447	250	1+
238.95215	246	1+
239.07761	468	1+
240.10459	90	
240.55765	92	
240.82320	162	1+
240.83733	84	
240.94200	412	
241.94283	500	
242.94125	2200	1+
243.82800	108	
243.88007	364	
244.03847	426	1+
244.81588	144	
244.94291	546	
245.00034	112	
245.16387	92	
245.83519	90	
246.06170	212	1+
246.86772	148	
246.97750	262	
247.94592	198	1+
247.98311	152	
248.03555	260	1+
248.86039	140	
248.98318	88	
249.85992	126	
249.89847	90	
250.90149	148	
251.03615	96	
251.47152	98	
252.22953	172	
252.97110	146	
253.02205	86	
256.01839	176	1+
256.82128	106	
257.04956	94	
257.85067	158	
258.93509	92	
261.39918	94	
261.89184	478	1+
262.86852	148	
263.05443	172	
263.17556	112	
265.01989	104	
265.15968	120	
265.99356	484	1+
266.01642	108	
266.24539	168	
266.84504	92	
267.13787	150	
267.17499	144	
268.00222	412	1+
269.00457	288	1+
271.13250	100	
271.80034	104	
272.17086	158	
273.93690	130	
275.01854	142	
275.05031	112	
277.09470	168	
277.15174	224	1+
278.04426	96	
278.85918	156	
279.09042	880	1+
279.27533	150	
280.14229	194	
280.26398	118	
280.80709	118	
281.05062	100	
281.08844	142	
282.07002	168	1+
282.11558	84	
282.28077	144	
282.99330	130	
283.78462	92	
283.85699	118	
283.95496	214	1+
284.03903	86	
284.12997	92	
284.21385	98	
284.29295	840	1+
284.88385	144	
284.91321	186	1+
285.01888	114	
286.24495	94	
287.02249	184	1+
287.08360	214	1+
287.19960	128	
287.89228	106	
288.06542	246	
289.00779	118	
289.87795	110	
291.02085	84	
291.09153	184	1+
291.80695	104	
292.06110	356	1+
292.86081	144	
294.85817	112	
294.98449	100	
295.94161	120	
297.85859	118	
298.07356	118	
298.21819	84	
298.80298	118	
298.84804	90	
299.01989	102	
299.05337	146	
299.18531	90	
299.32785	90	
299.78517	198	
299.86704	116	
302.15232	132	
302.24498	94	
304.26150	100	
304.91035	116	
305.87845	516	1+
306.27980	88	
306.77134	86	
306.88273	446	1+
307.30669	84	
307.33951	98	
308.09534	168	1+
308.29414	406	
309.29783	220	
309.32668	182	
310.31002	622	
310.87956	162	
311.02713	256	
311.88830	216	
312.00590	92	
312.02569	860	1+
312.04468	182	
312.80737	194	1+
312.87120	186	
313.02795	606	1+
313.88765	112	
314.86677	128	
317.19641	202	1+
319.80392	84	
319.94670	166	
322.31207	174	1+
323.02017	88	
323.23747	1232	1+
324.06252	84	
324.13577	252	1+
324.20403	420	1+
324.89598	144	
325.00741	92	
326.96118	210	1+
327.05474	142	
327.12250	112	
END IONS

###FS:    #m/z: 363.95685 #charge 1+
###MS: 13
###MSMS: 15
BEGIN IONS
TITLE=Cmpd 11, +MS2(363.9568), 28.0-35.0eV, 0.3min #15
RTINSECONDS=17.845
SCANS=13,15
PEPMASS=363.95685	931870
CHARGE=1+
65.92193	100	
182.86681	158	
189.86420	214	
191.85565	140	
193.12785	106	
194.88672	112	
195.18272	104	
196.88645	206	1+
205.96884	106	
207.87327	148	
208.88695	154	1+
208.94394	108	
209.87029	156	
209.94265	1150	1+
210.88245	282	
211.88561	226	
212.61619	104	
212.87950	1848	1+
216.41496	178	
217.91866	108	
221.94441	122	
222.95270	920	1+
224.95007	834	
224.97043	202	
225.08143	160	1+
225.95338	404	
226.89564	126	
226.94713	8340	1+
226.97428	144	1+
227.93109	372	
228.15040	130	
228.38792	124	
228.89387	700	
228.94208	7358	1+
229.04049	174	1+
230.04188	224	1+
230.88930	4214	1+
231.90343	120	
231.95164	152	1+
231.98278	112	
232.88371	884	1+
232.98211	108	
234.88379	148	
236.85846	114	
238.06719	198	1+
239.43423	102	
240.93893	174	
240.96252	854	1+
241.94520	130	
242.94395	404	1+
242.95943	692	
243.44203	102	
243.82455	168	
243.88006	130	
244.03377	148	
244.95671	4218	1+
245.01269	124	
245.94268	292	
246.90608	168	
246.95298	3608	1+
246.97698	190	
247.02919	112	
248.80171	170	1+
248.89917	1740	1+
248.95118	174	
249.94722	218	1+
250.21050	190	1+
250.97520	156	
252.88926	120	
253.90574	272	
256.13647	178	1+
258.97284	214	
259.09047	106	
260.09676	150	1+
260.85365	124	
260.96885	1000	1+
261.57349	104	
261.86179	112	
262.53582	114	
263.03046	142	
263.97640	266	1+
265.05948	120	
265.97463	120	
266.13340	126	
266.82140	148	
266.86696	148	
267.97393	602	1+
268.29818	136	
268.94874	150	
269.51733	108	
269.95018	140	
269.97002	594	1+
270.80492	166	
270.83122	112	
270.84644	344	1+
271.91874	182	
273.91772	102	
275.05766	216	
276.85598	170	1+
278.00957	120	
278.08780	102	
278.80216	348	1+
279.02958	354	1+
279.10072	312	1+
279.26415	108	
279.87782	132	
280.25973	236	
280.78884	130	
281.08969	112	
281.85455	104	
281.91554	154	1+
282.11760	344	1+
282.85375	450	1+
283.06590	122	
283.78863	346	1+
283.82035	154	
283.85403	302	1+
283.98517	202	
284.88223	114	
284.99565	100	
285.06436	106	
285.84790	332	
286.80097	122	
286.86296	298	1+
288.06750	442	1+
288.78928	114	
289.10708	260	1+
289.40937	110	
292.93689	112	
293.11526	122	
294.06393	110	
294.86298	138	
295.14143	198	1+
295.85877	100	
296.81129	114	
297.96533	112	
298.07973	144	1+
298.80453	396	1+
298.86828	202	1+
299.98596	146	1+
300.22424	464	1+
300.92892	104	
301.80057	262	1+
301.85963	710	1+
303.17251	120	
303.80478	364	1+
303.85721	1618	1+
305.78799	238	1+
305.96732	206	1+
306.88680	146	
307.28741	738	1+
307.88260	306	1+
307.92466	142	
308.02844	106	
308.29294	422	1+
309.10618	108	
310.30751	226	1+
310.86745	134	
311.34736	104	
311.86688	266	1+
313.02559	100	
313.81781	154	
313.88895	130	
313.96254	132	
315.88225	182	
316.81177	216	
317.42986	228	1+
317.87478	114	
318.12089	122	
318.94013	188	
319.09680	244	1+
320.92962	104	
321.81930	360	
321.86668	214	1+
322.30371	126	
322.80501	106	
322.96601	126	
323.16930	152	
323.88680	340	1+
324.01929	292	1+
326.87070	200	
327.88017	110	
328.08150	142	
328.88328	216	
330.87646	114	
332.88135	272	1+
333.08749	174	
334.10200	116	
335.08260	254	1+
336.08295	182	1+
336.81852	180	
336.94152	228	
337.03749	102	
337.82800	126	
337.94887	124	
338.82651	608	1+
339.74694	242	1+
340.93546	128	
341.15101	108	
347.19176	104	
348.00539	214	1+
348.15057	184	1+
349.04443	114	
349.31951	450	1+
351.08256	262	1+
352.24136	102	
352.88830	106	
353.88818	100	
357.05662	160	
358.05581	138	
360.35981	718	1+
360.93208	148	1+
361.10593	170	1+
361.20030	134	
361.32686	162	
363.21133	114	
365.29355	132	
366.34737	124	
366.43919	106	
366.88579	108	
367.29872	146	
367.33486	104	
368.38971	132	
368.42313	692	
368.93600	112	
369.34731	208	
END IONS

###FS:    #m/z: 507.84635 #charge 1+
###MS: 13
###MSMS: 16
BEGIN IONS
TITLE=Cmpd 12, +MS2(507.8464), 28.2-35.2eV, 0.3min #16
RTINSECONDS=18.617
SCANS=13,16
PEPMASS=507.84635	270402
CHARGE=1+
191.95492	214	
196.01096	254	
199.88676	168	
226.94844	188	1+
227.89471	204	1+
230.07588	372	1+
230.84445	184	
232.84327	330	1+
234.06733	204	1+
235.10698	226	1+
238.12568	202	1+
242.02448	272	1+
242.07551	244	1+
245.08080	366	1+
247.03898	174	1+
248.15896	236	1+
248.85885	196	
249.09493	256	1+
249.96496	552	1+
251.01907	236	1+
251.14105	298	1+
251.91575	224	
251.94638	194	
252.07642	196	
255.89747	292	1+
256.78953	216	1+
256.85609	228	1+
256.92740	184	1+
257.88312	238	1+
262.93638	286	1+
263.10387	190	
263.90571	204	1+
265.86503	544	1+
266.09728	180	
266.12938	202	1+
266.17078	240	1+
266.86654	386	1+
266.92765	296	1+
268.88085	298	1+
269.88415	256	1+
269.95298	210	1+
270.91904	246	1+
271.79144	194	1+
271.87427	366	
272.11635	344	1+
272.85505	948	1+
272.88084	200	
273.11923	266	1+
274.10325	180	1+
274.80294	222	
274.85057	506	1+
274.88582	178	
274.95837	372	1+
275.83578	204	1+
275.88690	242	1+
276.05982	190	
276.79805	194	
277.39142	250	1+
278.12046	214	
279.13185	810	1+
280.03385	172	
281.85777	194	1+
282.98876	258	1+
283.11666	172	
285.79223	330	1+
285.85930	540	1+
285.94430	574	1+
286.80659	218	1+
286.89479	194	1+
287.01752	234	1+
287.10976	208	1+
287.65650	196	
287.95178	226	
288.79516	246	1+
288.86882	374	
289.01086	270	1+
289.09482	200	1+
289.88244	1210	
289.97031	254	1+
290.86788	2292	1+
291.05274	376	1+
291.80288	172	
292.05789	264	1+
292.90362	166	
293.87356	5224	1+
294.12073	250	
294.81255	296	1+
294.95489	220	
294.97390	174	
295.15001	244	
295.98011	224	1+
296.09580	196	
296.14669	236	
296.85669	520	1+
296.87949	720	
297.14244	408	1+
297.79975	176	
297.90465	272	1+
298.10899	420	1+
298.84940	414	1+
298.87436	1094	1+
298.92589	366	1+
299.92755	266	1+
300.80789	324	1+
300.86167	536	
301.00422	186	
301.08035	348	1+
301.81255	220	1+
301.85849	274	
302.87981	168	
303.85548	542	1+
303.95208	546	1+
304.13324	418	1+
304.88317	194	
305.81648	206	
305.85012	354	1+
306.08645	238	1+
306.12696	350	1+
306.88169	302	
307.29064	414	1+
307.89099	1320	
308.14244	620	1+
308.29392	354	1+
308.87755	970	
309.01935	298	1+
309.88854	816	
310.00074	200	
310.15811	1102	1+
310.35259	296	1+
310.87066	314	
310.99614	182	
311.88369	10772	1+
311.93966	178	
312.11731	318	1+
312.13651	240	1+
312.17445	1496	1+
312.93933	234	1+
313.96287	312	1+
314.02663	174	1+
314.07004	156	1+
314.12886	354	1+
314.81484	380	1+
314.86415	794	
314.89305	1162	1+
314.97497	296	1+
315.10203	190	
315.44834	214	1+
315.86157	1150	1+
316.81772	546	1+
316.86268	736	1+
316.88797	1240	1+
317.82065	386	1+
318.11130	204	1+
318.86003	720	1+
318.88181	506	1+
318.93062	172	
320.20877	132	1+
321.04698	180	
321.39424	362	1+
321.99227	232	1+
322.15946	166	
322.80340	390	1+
322.93159	274	1+
324.86168	538	1+
325.09140	248	1+
325.13142	448	1+
325.90171	630	
326.03424	354	1+
326.09177	304	1+
326.79748	182	1+
326.88118	1278	1+
326.89393	1194	1+
327.03650	210	1+
327.37196	348	1+
327.89603	774	1+
328.86795	632	
329.15794	220	1+
329.82112	206	
329.89151	1590	1+
329.95182	238	1+
330.11753	174	1+
330.82491	222	
331.17490	172	
331.89488	2030	1+
331.99432	170	
332.83095	304	1+
332.87641	1028	1+
332.90211	1162	1+
332.93802	244	
333.25989	136	1+
334.15836	516	1+
334.89841	886	1+
335.84336	434	1+
336.13219	268	
336.94448	288	1+
337.15091	308	1+
337.88096	446	
338.89152	268	
338.99830	428	1+
339.03519	280	1+
339.82238	216	1+
339.88037	464	
340.86730	312	1+
341.15643	170	1+
342.89394	414	1+
343.06104	324	1+
343.86826	264	
343.93054	190	
344.09760	332	1+
344.15112	222	
345.00495	282	1+
345.18522	280	1+
346.84696	222	1+
347.89440	250	
348.09960	184	1+
348.82441	306	1+
348.88901	268	
349.82425	186	1+
349.88750	616	1+
349.95710	494	1+
350.03444	404	1+
350.13469	340	1+
350.17144	204	1+
350.77531	174	
350.91264	288	
351.04081	278	1+
351.38652	166	
351.81650	228	1+
351.87397	258	1+
352.54829	168	1+
352.77331	354	1+
352.90815	936	1+
353.12245	228	1+
353.85279	658	1+
354.05423	394	1+
355.83717	364	1+
355.89718	708	1+
356.78440	174	1+
356.84230	240	1+
357.05061	210	1+
357.19102	244	1+
357.89237	226	
357.91723	238	1+
359.09925	352	1+
359.11949	390	
359.95664	276	1+
360.15821	320	1+
360.87516	238	1+
363.17876	316	1+
363.19424	248	1+
363.98657	272	1+
364.82120	214	1+
365.05066	422	1+
365.64299	176	
365.87054	280	1+
366.05767	284	1+
366.08619	256	1+
366.18400	288	1+
366.83895	2460	1+
367.11065	292	1+
367.70768	536	1+
367.78792	250	1+
368.11318	282	1+
368.37042	282	1+
368.89817	740	1+
369.00249	176	
369.37414	214	1+
369.83524	210	
370.03011	330	1+
370.15306	186	
370.72254	496	1+
370.87539	206	1+
371.07828	166	
371.18882	230	1+
372.86174	250	
373.82414	274	
374.72477	188	
374.81748	204	
374.87998	420	1+
374.93374	172	
375.05807	146	1+
375.14378	248	1+
376.09859	174	
376.88482	492	1+
377.81386	244	1+
377.97374	208	1+
378.74036	194	
378.78686	218	1+
379.90113	226	1+
380.22841	98	1+
380.73469	170	
380.86113	460	1+
380.87842	328	1+
381.11869	180	
381.80581	184	
381.88112	280	1+
381.94674	238	1+
382.85901	586	1+
382.95070	212	1+
383.11663	172	
384.06883	224	1+
384.85028	5772	1+
384.89605	316	
385.07696	194	1+
385.10418	214	1+
385.97521	206	1+
386.02875	206	
386.79789	208	
387.16018	190	
387.74040	202	
387.85572	262	
387.89618	304	1+
388.03854	378	1+
388.79357	618	1+
388.86115	830	1+
388.89837	264	1+
389.10449	320	1+
389.19850	584	1+
389.71273	356	1+
389.83060	190	
390.84040	1620	1+
391.00356	268	1+
391.21629	166	
391.24533	198	1+
391.76932	184	1+
392.00277	180	1+
392.13916	182	
392.19131	452	1+
392.82674	392	
392.86419	1476	1+
392.90189	380	1+
393.08646	454	1+
393.19579	338	1+
393.80259	572	
393.82799	740	1+
393.87977	180	
394.78801	268	
394.85913	422	1+
394.95445	140	1+
395.11149	316	1+
396.09503	242	1+
396.81005	306	1+
396.86305	308	1+
397.03451	176	1+
397.77883	284	1+
398.17052	556	1+
398.78009	206	1+
398.86599	250	
400.22308	228	
400.77320	158	1+
401.80900	182	1+
402.22624	484	1+
402.69364	192	1+
402.86496	2568	1+
403.02611	542	1+
403.87019	1892	1+
404.03133	520	1+
404.91859	338	1+
405.87096	1346	1+
406.18089	250	1+
406.85753	382	
407.07190	198	1+
407.86666	9072	1+
408.14606	340	1+
408.18394	194	1+
408.82152	178	
409.02943	262	1+
409.10663	188	
409.81790	256	
410.03231	186	1+
410.13381	170	
410.73636	226	
410.87176	1308	1+
411.08076	224	1+
411.80870	980	1+
411.90111	244	1+
412.21524	262	1+
412.72965	268	
412.84607	1142	1+
412.97415	194	1+
412.99066	254	1+
413.07603	1044	1+
413.81280	372	1+
413.99268	220	1+
414.06215	202	1+
414.19204	264	1+
414.85170	196	
415.13636	342	1+
415.16133	174	
415.37041	266	1+
415.87262	292	
416.21423	232	1+
416.65744	104	1+
416.84972	518	1+
416.87344	408	1+
417.85350	432	1+
417.87542	284	1+
418.77705	282	1+
420.84233	188	
420.87047	310	
421.02682	310	1+
421.05656	172	1+
421.09298	350	1+
421.13348	174	
421.88313	1084	1+
422.87187	212	
423.20967	390	
423.79378	134	1+
423.87470	322	
423.94186	224	1+
424.14755	194	
424.32065	224	1+
424.38433	266	1+
424.87577	190	
425.14134	650	1+
425.87998	910	
426.13977	420	1+
426.86496	1980	1+
427.06062	188	
427.72979	234	
427.79545	406	1+
427.88861	292	
428.14235	202	
428.23245	258	1+
428.74607	224	
428.79485	262	1+
428.85344	1290	1+
428.88368	4004	1+
429.23981	170	1+
429.74054	598	1+
429.95191	194	1+
430.74013	374	1+
430.76403	200	1+
430.81894	210	1+
431.86942	1170	1+
432.42070	168	
432.82243	194	1+
433.20234	204	1+
433.72160	164	1+
433.85725	298	1+
433.88581	676	1+
434.15055	228	1+
435.86786	286	
435.98369	136	1+
437.14732	212	
439.89434	1220	1+
440.00629	138	1+
440.17384	214	
440.21693	382	1+
441.21834	332	1+
441.76049	308	1+
442.06177	158	1+
442.15329	404	1+
444.06322	180	1+
444.14915	468	1+
444.87365	2322	1+
445.38265	190	1+
445.99864	188	1+
446.87807	328	
446.89811	342	
447.13219	204	1+
447.89729	268	
448.89685	226	
448.95904	180	
449.76277	378	1+
449.87697	808	1+
450.11977	234	1+
450.15114	174	
451.27401	166	1+
452.89894	186	
454.84332	248	1+
455.10486	180	1+
457.07835	136	1+
457.19398	160	1+
457.90444	1138	1+
459.15942	536	1+
459.91063	196	
460.16436	450	1+
460.20231	342	1+
461.21980	282	1+
461.27471	166	
462.17178	438	1+
462.71249	186	1+
462.88335	958	1+
463.74580	222	1+
464.21075	164	1+
464.49517	192	
465.16718	250	1+
466.30203	198	1+
466.78492	188	1+
467.29765	236	1+
467.89078	1268	1+
468.16496	170	
468.77644	356	1+
469.89483	216	
470.68352	266	1+
471.91100	230	
472.10442	270	1+
472.77630	168	
474.08590	288	1+
475.24266	308	1+
477.21654	168	
479.20483	218	1+
481.17607	172	1+
484.71672	262	1+
485.19966	364	1+
485.23775	148	1+
485.78524	426	1+
485.84528	222	1+
485.89858	550	1+
487.27709	172	
488.35496	232	1+
489.18341	190	1+
489.40275	258	1+
491.12600	168	1+
492.78237	208	1+
493.17208	114	1+
495.23508	216	1+
500.12544	178	1+
501.22883	108	1+
502.81704	180	
502.89094	142	1+
503.35491	3240	1+
503.74085	150	1+
504.27168	610	1+
504.42104	184	
504.45605	462	1+
504.48782	220	1+
505.19972	256	1+
505.33458	538	1+
505.46143	328	1+
507.32971	170	1+
507.43716	326	1+
508.19775	176	1+
508.23078	268	1+
508.45003	164	1+
508.48569	246	1+
508.91798	152	1+
509.20203	108	1+
509.28807	190	1+
509.92103	104	1+
510.10303	272	1+
510.97681	124	1+
511.25114	264	1+
513.15288	178	1+
END IONS

###FS:    #m/z: 322.93006 #charge 1+
###MS: 17
###MSMS: 18
BEGIN IONS
TITLE=Cmpd 13, +MS2(322.9301), 28.0-35.0eV, 0.4min #18
RTINSECONDS=22.3
SCANS=17-18
PEPMASS=322.93006	3075610
CHARGE=1+
51.50060	90	
98.35544	92	
114.88966	90	
180.86673	94	
184.93174	92	
187.92105	86	
191.95454	372	
201.04287	162	
201.85021	116	
204.01748	84	
205.95093	212	
206.90583	92	
209.94231	238	1+
213.02637	106	
215.88632	634	1+
215.95129	94	
215.96876	158	
216.83936	100	
220.86802	186	
222.95190	724	1+
223.26170	98	
224.97623	150	
225.04994	94	
226.98674	106	
227.95633	296	1+
229.39833	86	
230.84482	150	
230.85815	182	
230.88998	174	
233.04517	104	
233.89778	256	
233.91414	200	
233.97980	84	
235.88587	184	1+
237.79651	132	
238.06333	84	
238.83807	98	
238.90756	106	
239.07585	124	
240.81252	254	1+
240.94051	1192	1+
240.96251	190	
241.79596	100	
241.88932	122	
241.90807	116	
242.79163	140	
242.94216	2820	1+
243.78514	92	
243.88048	372	1+
244.03693	358	1+
244.93996	636	
245.00337	94	
245.06018	128	
245.87852	138	
245.95423	162	
246.09429	112	
246.97462	232	
248.90151	124	
249.00667	94	
249.03918	166	
249.94623	190	1+
250.02953	90	
250.04367	262	1+
250.97522	90	
251.06895	84	
251.48141	100	
251.83192	108	
252.78763	132	
253.98715	112	
254.90695	208	
255.09948	92	
255.52071	96	
256.91777	84	
257.10286	92	
258.00959	84	
258.83215	312	1+
258.85323	86	
259.07755	108	
259.88242	256	1+
260.80329	104	
261.97555	260	1+
262.82745	98	
263.88252	84	
264.45742	100	
264.50346	90	
264.78885	156	
264.97812	166	
266.25006	92	
267.00592	124	
267.10590	88	
267.99873	730	1+
268.84943	212	1+
268.90876	138	
269.00124	506	1+
269.79708	196	1+
270.11673	92	
270.60120	84	
271.84787	102	
272.84867	188	
273.07497	100	
273.79350	142	
274.81069	84	
274.87972	92	
275.05422	374	1+
275.97453	90	
276.11298	94	
276.84461	300	1+
277.89209	116	
277.91952	106	
279.09150	512	
279.17072	92	
279.24852	116	
279.65826	88	
280.09526	292	
280.79886	98	
280.85511	242	1+
280.97368	100	
281.11408	94	
281.80144	92	
282.43321	84	
283.03017	94	
283.04468	126	
283.08961	122	
284.29419	718	1+
284.89935	130	
285.88587	178	1+
285.96047	88	
286.92073	150	
287.12460	84	
287.81359	118	
288.86934	186	1+
289.05504	120	
290.88283	182	
291.78334	84	
291.80337	208	1+
292.05873	330	1+
292.85613	88	
292.87781	124	
293.06173	202	1+
293.07524	148	
293.87735	114	
294.85428	154	
296.86823	92	
298.80404	178	
299.09466	96	
299.23587	186	1+
299.78511	194	
300.93841	86	
300.96402	86	
302.06916	110	
302.77493	86	
302.94672	106	
303.25245	138	
303.27646	128	
303.95117	86	
307.07070	86	
307.28273	104	
307.79595	296	1+
308.29382	312	
308.88206	184	
310.30683	156	
310.82209	92	
311.88548	246	
312.02839	84	
312.86770	132	
313.02696	304	
314.76448	84	
316.36350	86	
317.96561	104	
320.10791	236	1+
320.91601	100	
323.23891	894	1+
323.30528	96	
324.20856	154	
324.89146	138	
325.01633	98	
325.20155	104	
326.12553	144	
326.19704	86	
326.87396	92	
327.71799	106	
327.81215	284	1+
328.32760	90	
END IONS

###FS:    #m/z: 363.95688 #charge 1+
###MS: 17
###MSMS: 19
BEGIN IONS
TITLE=Cmpd 14, +MS2(363.9569), 28.0-35.0eV, 0.4min #19
RTINSECONDS=23.072
SCANS=17,19
PEPMASS=363.95688	1064668
CHARGE=1+
132.30514	130	
169.24069	100	
182.80727	96	
189.86263	628	1+
190.93346	120	
191.85836	504	1+
195.08644	100	
196.88453	160	
207.87337	586	1+
208.13155	102	
208.94164	122	
209.88141	120	
209.94296	858	1+
210.88553	320	
212.87906	2972	1+
214.88982	160	
215.88455	112	
218.91208	170	
222.95207	906	1+
224.57211	96	
224.94859	1290	1+
225.88871	164	
226.89110	144	
226.94737	8298	1+
227.88363	94	
227.91782	150	
228.79223	148	1+
228.89552	894	1+
228.94178	7864	1+
228.99606	138	1+
230.88955	4800	1+
231.05832	112	
232.88482	1002	1+
234.87877	274	1+
235.84757	120	
238.07306	218	1+
238.11608	114	
239.17275	116	
239.91578	98	
240.93811	248	
240.96338	1094	1+
241.93998	936	1+
242.94281	620	1+
242.95851	536	1+
243.17958	150	1+
243.82466	212	1+
244.12643	174	1+
244.87760	136	
244.95758	3842	1+
245.16101	146	1+
245.94378	340	
246.90827	348	
246.95271	4780	1+
246.97617	242	
247.03086	276	1+
248.90025	1834	1+
248.97062	98	
249.03060	240	1+
249.21288	216	1+
250.21570	184	1+
250.87809	98	
250.89345	410	1+
252.03489	128	
252.23119	138	
253.90666	386	
254.83261	120	
256.08431	130	
256.90814	96	
257.95017	96	
258.83616	272	1+
258.91361	102	
258.97240	132	
259.83770	182	1+
259.89953	104	
260.92578	124	
260.97135	596	1+
261.83012	102	
262.82928	182	1+
262.96574	106	
264.96278	118	
265.05871	146	
265.92043	152	
265.97571	158	
266.89281	126	1+
266.97935	100	
267.03838	214	1+
267.10299	230	1+
267.78632	162	1+
267.82283	98	
267.86410	146	
267.92821	96	
267.97315	764	1+
268.01241	158	
268.17670	106	
268.30316	224	1+
268.96382	1236	1+
269.92232	104	
269.96886	1032	1+
270.81214	146	
271.91227	328	1+
271.95126	126	
272.85061	188	
272.93303	302	1+
275.82732	146	
275.91503	96	
276.82028	118	
276.84308	194	1+
277.06797	132	
277.91769	220	
278.79979	168	1+
279.10294	122	
280.79186	120	
280.81817	170	1+
281.01760	122	
281.52159	102	
281.81719	196	1+
281.93945	184	
282.79982	132	
282.92433	112	
282.94524	296	1+
283.00663	162	1+
283.41414	100	
283.85145	192	
283.86942	126	
284.84727	110	
284.98203	180	
285.84557	434	1+
285.87745	96	
285.91346	244	1+
285.94757	132	
286.81249	138	
286.89888	134	
287.03927	186	1+
288.06083	136	
288.57230	94	
289.87701	120	
290.03015	96	
290.78442	462	1+
290.86612	216	
292.95369	140	
293.06528	258	
293.88264	114	
295.02555	162	1+
296.03966	184	1+
297.98672	186	1+
298.80395	638	1+
298.91790	144	
299.84178	134	
301.80229	382	1+
301.86189	516	1+
302.24601	106	
302.91559	188	1+
303.80615	270	
303.85447	992	1+
303.95225	136	
303.96774	128	
304.78036	120	
304.80418	312	1+
304.88198	262	1+
306.93457	96	
307.30204	104	
307.43781	100	
307.86654	310	1+
307.91577	122	
308.29734	160	
309.93457	96	
310.30688	264	1+
310.36204	102	
310.74797	116	
310.83679	186	1+
311.02066	310	1+
313.04032	192	1+
314.88378	106	
315.16059	112	
316.81644	444	1+
318.84093	144	
318.93381	426	1+
319.17046	108	
319.22694	110	
320.01156	100	
320.72249	100	
320.77454	194	1+
320.81302	392	1+
320.86309	510	1+
321.81567	336	1+
321.86681	430	1+
321.89340	104	
322.10004	130	
322.92618	222	
323.87928	112	
324.01683	162	
324.04060	94	
324.80236	130	1+
324.88763	118	
325.02489	118	
325.89346	198	
326.87484	540	1+
327.81842	126	
328.80590	164	
329.11442	104	
329.87275	122	
330.57832	98	
331.80307	98	
332.09384	144	
333.03685	108	
335.83450	152	
336.01279	200	1+
336.80415	300	1+
336.90178	112	
336.94327	700	1+
337.05655	104	
338.94653	108	
339.82733	436	1+
340.99254	126	
342.20674	126	
342.90178	242	1+
343.94806	96	
349.32308	274	
350.33128	124	
350.41131	98	
351.33768	198	
354.75662	106	
355.41253	100	
355.69496	136	
356.05126	438	1+
357.05277	294	1+
357.87466	128	
358.79798	100	
360.32292	170	1+
360.35804	194	
362.13470	176	1+
362.72399	220	1+
362.99567	150	
363.88848	194	1+
364.18023	218	1+
364.99036	114	
365.08259	102	
365.29405	100	
365.31916	144	
367.33322	140	
368.39239	110	
368.42583	216	
END IONS

###FS:    #m/z: 507.84641 #charge 1+
###MS: 17
###MSMS: 20
BEGIN IONS
TITLE=Cmpd 15, +MS2(507.8464), 28.2-35.2eV, 0.4min #20
RTINSECONDS=23.8465
SCANS=17,20
PEPMASS=507.84641	296984
CHARGE=1+
191.95620	166	
196.01644	158	
218.90104	208	1+
224.97714	320	
226.11825	152	
230.07682	160	
230.84905	692	1+
233.02008	234	1+
233.89060	256	
234.84492	160	1+
234.88239	382	1+
240.08620	156	
242.09893	300	1+
244.07109	616	1+
244.09508	246	1+
244.96293	230	1+
247.04053	352	1+
248.40051	174	
249.09358	406	1+
249.88449	196	
250.02591	170	
250.90511	156	
250.96808	306	1+
251.11692	142	1+
252.14452	378	1+
257.85867	234	1+
257.87906	154	
258.04541	336	1+
258.96944	286	1+
258.98741	190	1+
259.55498	176	
260.09944	322	1+
261.10112	200	1+
261.11646	298	1+
261.15063	336	
263.15135	218	1+
265.08322	154	
266.16550	436	1+
266.86938	192	
267.10387	220	
267.78214	222	
268.11323	240	
268.88193	432	1+
269.05404	238	1+
269.88205	262	1+
270.85803	422	
271.87463	356	
272.85521	916	1+
273.10097	246	1+
273.87397	152	
274.10623	224	1+
274.80203	192	
274.86315	288	1+
275.07366	272	1+
276.01926	202	1+
276.04696	238	1+
276.85794	414	1+
277.04815	166	1+
277.06935	222	
277.13710	314	1+
277.38332	258	1+
277.90898	194	1+
278.12432	176	
278.38526	304	1+
278.50995	170	1+
279.05687	184	1+
279.13123	1216	1+
279.85900	246	1+
279.94983	214	1+
279.98022	172	1+
280.82471	230	1+
280.86162	212	1+
281.11443	164	
281.38030	528	1+
282.06032	220	
282.99110	192	1+
284.14877	344	1+
284.87977	230	
284.91677	288	1+
284.94680	684	1+
285.79066	152	
285.91938	236	1+
285.94816	472	1+
286.06884	168	1+
286.79818	266	1+
286.86537	184	
286.99335	196	
288.12210	238	1+
288.86845	252	
288.91862	202	1+
289.88356	1390	
290.86440	1976	1+
291.06731	186	
291.87990	564	
292.06124	164	
292.39530	140	1+
293.07239	272	1+
293.87330	5344	1+
294.05801	174	
294.12372	350	1+
295.09986	320	1+
295.14730	578	
295.96125	556	1+
295.98478	292	1+
296.08551	284	1+
296.10684	208	1+
296.81092	376	1+
296.85317	198	
296.96174	402	1+
297.00693	174	
297.14131	366	
297.85015	1352	1+
298.87881	796	1+
298.93529	194	1+
300.11572	338	1+
301.87819	494	1+
302.15189	438	1+
304.88584	498	1+
304.96071	466	1+
305.96778	298	1+
306.07679	222	1+
306.20184	228	1+
307.31748	260	1+
307.86253	204	
307.88974	1894	1+
308.14067	412	
308.16736	230	1+
308.29018	494	1+
308.87158	1448	1+
308.95233	258	1+
308.99613	168	
309.15071	1272	1+
309.37023	244	1+
309.88906	1172	1+
310.10680	174	1+
310.15827	858	1+
310.81162	248	
311.03867	250	1+
311.81798	452	1+
311.88306	10380	1+
312.17558	1278	1+
312.28394	98	1+
312.83839	156	
312.97080	350	1+
313.01668	274	1+
313.40304	202	1+
313.93642	458	1+
314.13424	200	
314.40511	220	1+
314.86884	1290	1+
314.89177	910	1+
314.94284	312	1+
315.06570	156	1+
315.82955	262	1+
316.81149	202	
316.86198	670	1+
316.88978	1004	1+
318.86064	542	1+
318.88541	172	
318.93681	414	1+
319.85339	250	1+
319.95104	234	1+
320.80464	234	1+
320.89489	216	
321.89714	154	
322.16791	224	1+
322.84617	164	
323.03349	292	1+
323.85810	848	1+
324.85986	604	1+
325.79947	240	1+
325.88143	174	
325.90222	488	
326.13208	154	
326.88163	1666	1+
326.93675	166	
326.96608	252	1+
327.12351	204	
327.16610	162	
327.34059	226	1+
327.36595	280	1+
328.31425	228	1+
328.86671	414	
329.89569	846	
330.82402	178	1+
330.89059	1110	1+
330.91837	158	
331.17547	350	1+
331.89395	1328	1+
332.20679	204	1+
332.87597	1048	1+
332.93055	176	
333.95427	446	1+
334.14092	472	1+
334.89589	1012	1+
335.84254	214	
335.88279	174	
336.13183	264	1+
336.37155	252	1+
336.94515	262	
337.08566	156	
337.37656	168	1+
337.87916	228	
337.97236	200	1+
338.02628	282	1+
338.18304	180	
338.89392	364	1+
339.87869	308	
340.06849	262	1+
341.10760	202	
342.17644	156	
342.40221	164	
342.79155	200	1+
343.18629	190	1+
343.39648	166	
343.87670	602	1+
344.09884	218	
345.05280	198	1+
345.11667	198	1+
346.82685	154	
347.72883	180	1+
347.83145	246	1+
347.90083	456	1+
348.17232	162	
348.32874	270	1+
348.76010	154	1+
348.88786	174	
349.95382	326	1+
349.98360	162	
350.88806	904	1+
350.90962	198	
351.17950	422	1+
351.86851	152	
352.90717	490	1+
353.02726	312	1+
353.78585	418	1+
353.85459	332	1+
354.80602	208	1+
354.91805	466	1+
355.15510	158	
355.17700	156	1+
355.20849	182	
355.25966	152	1+
355.80538	262	1+
355.99055	162	
356.14133	274	1+
356.35917	166	
357.00970	342	1+
358.87831	566	1+
359.05843	198	1+
359.34145	290	1+
361.36904	242	1+
362.01335	190	1+
362.03652	210	1+
362.15093	238	
362.86516	192	
363.17965	260	1+
363.87070	272	1+
364.12038	156	
364.84430	180	
365.63572	160	
366.17937	278	1+
366.36900	222	1+
366.84088	1906	1+
367.10997	274	1+
367.70403	906	1+
368.78739	212	
368.89245	720	1+
369.81820	236	1+
369.83506	622	1+
370.78694	218	
371.02115	312	1+
371.79058	244	1+
372.16821	180	
372.28596	292	1+
372.38802	224	1+
372.85652	158	
372.87831	340	1+
373.04602	232	1+
373.19502	338	1+
373.28805	208	1+
373.53646	158	
373.71836	216	
373.97421	198	1+
374.71841	246	1+
374.81305	448	1+
374.84487	306	1+
375.81601	264	1+
375.86695	300	1+
377.88027	280	1+
378.10988	400	1+
378.88544	202	1+
379.85400	464	1+
380.73943	164	
381.04169	280	1+
381.11730	388	1+
381.14851	176	
381.91553	240	1+
382.00020	248	1+
382.07370	242	
382.85657	536	1+
383.35970	226	1+
383.89371	328	1+
383.93876	162	1+
384.11225	198	1+
384.84975	3258	1+
385.78101	156	
387.20065	288	1+
387.78712	534	1+
387.85840	266	
387.92439	226	1+
388.16967	350	1+
388.79555	564	1+
389.12211	336	1+
389.71675	544	1+
389.87291	506	1+
390.01709	232	1+
390.08955	310	1+
390.84093	1564	1+
390.90639	154	
391.01979	160	1+
391.69286	186	1+
392.15792	164	
392.19217	290	1+
392.20049	486	1+
392.82583	212	
392.86268	1116	1+
393.07987	198	
393.79451	798	1+
393.84003	182	
394.13848	186	1+
394.83448	594	
395.13981	158	1+
395.76672	162	
395.86565	176	
396.11694	200	
396.19988	154	
396.21822	184	1+
396.84871	286	1+
396.94814	180	1+
397.81319	240	1+
397.86439	444	1+
400.04274	272	1+
400.09797	202	1+
400.15188	156	
400.17109	184	1+
400.21820	172	1+
400.86649	316	1+
401.09753	262	1+
401.12716	270	1+
401.23034	182	1+
402.72053	332	1+
402.86484	2698	1+
403.72329	268	1+
403.86960	1990	1+
404.94497	196	1+
406.85923	242	
407.12719	166	1+
407.73075	306	1+
407.86636	8694	1+
408.41194	168	
408.90390	238	1+
408.96375	216	1+
409.12448	426	1+
409.16685	202	
409.72269	240	
409.81718	202	
410.73291	206	
410.83746	1050	
410.87269	1018	1+
411.15705	274	1+
411.64646	164	1+
411.72859	398	1+
411.80977	1106	1+
412.72876	266	1+
412.84709	1104	1+
412.87361	632	1+
412.91805	200	1+
413.07600	464	1+
414.16654	230	1+
414.92362	214	1+
414.95449	230	1+
415.87292	694	1+
417.06187	238	1+
417.08839	164	
417.82544	310	1+
418.84593	376	1+
421.08587	174	1+
421.11478	158	
421.72834	232	1+
421.88479	766	
422.87582	1076	1+
423.20795	154	
423.95081	162	1+
424.08853	188	
424.14416	158	
424.18766	210	1+
425.13832	526	1+
425.88065	1344	1+
426.10644	308	1+
426.13967	310	1+
426.86288	1988	1+
427.02654	170	1+
427.37109	196	1+
427.73341	308	
428.04546	178	1+
428.13519	222	1+
428.74861	228	
428.85078	786	1+
428.88520	2664	1+
428.91870	310	1+
428.95061	384	1+
430.73955	554	
430.85713	504	
430.87116	1722	1+
431.17158	348	1+
431.74091	290	
431.81002	188	
432.38005	184	
433.86065	372	1+
433.96252	102	1+
434.89369	166	1+
435.85670	210	1+
435.96845	186	1+
436.08727	198	1+
436.54313	80	1+
437.15574	266	1+
438.70253	174	
439.16240	370	1+
439.89569	924	1+
440.24274	204	1+
441.21547	544	1+
442.15375	316	1+
442.39926	172	
444.14810	364	1+
444.37707	152	
444.87415	3266	1+
445.73722	178	
445.93494	162	
446.83319	224	1+
446.95861	306	1+
447.88216	366	
447.96006	214	1+
448.24558	206	1+
448.77065	230	1+
448.89517	280	
449.21871	204	1+
449.88104	880	1+
450.15935	342	1+
450.75013	174	
451.19494	298	1+
451.22082	254	1+
451.72132	230	1+
451.76893	220	1+
451.88384	212	
451.90029	212	
452.87130	344	1+
453.87327	384	1+
454.76816	302	1+
456.13555	196	1+
457.90332	768	1+
458.94867	166	
460.16586	360	
461.15853	570	1+
461.43589	246	1+
462.26249	128	1+
462.43483	156	1+
462.88519	1338	1+
463.77867	296	1+
464.73918	236	1+
464.78830	214	1+
465.19361	378	1+
466.10187	226	1+
466.16854	168	
466.24756	340	1+
466.78633	246	1+
467.88913	1192	1+
468.02168	184	1+
468.77851	230	1+
469.15640	350	1+
470.42560	192	1+
471.77071	158	
471.88179	210	1+
474.71938	180	1+
475.17211	162	1+
479.69160	268	1+
483.12855	252	1+
485.17588	168	
485.90008	300	
486.24044	132	1+
486.90056	196	
487.46748	174	1+
487.78603	272	1+
488.16428	240	1+
488.92122	250	1+
489.92284	210	1+
491.23588	160	
491.84692	246	
492.44958	282	1+
492.91110	226	1+
493.70270	228	1+
498.73517	220	1+
501.83093	212	1+
502.11303	180	1+
503.35559	1004	1+
503.98312	372	1+
504.26872	272	1+
504.42846	252	1+
504.94047	338	1+
505.30568	330	1+
505.42117	176	1+
505.47716	342	1+
505.65511	254	1+
505.92984	256	1+
506.09708	190	1+
506.19879	228	1+
506.30844	270	1+
506.40236	160	1+
506.48478	234	1+
506.65920	222	1+
507.14218	270	1+
508.01630	152	1+
508.13423	220	1+
508.18338	210	1+
508.74790	158	1+
509.08694	176	1+
509.23811	242	1+
509.86099	200	1+
511.74867	182	1+
511.84097	186	1+
512.80000	220	1+
END IONS

###FS:    #m/z: 322.93008 #charge 1+
###MS: 21
###MSMS: 22
BEGIN IONS
TITLE=Cmpd 16, +MS2(322.9301), 28.0-35.0eV, 0.5min #22
RTINSECONDS=27.526
SCANS=21-22
PEPMASS=322.93008	3268856
CHARGE=1+
58.45518	98	
191.95384	156	
192.88769	128	
193.19268	112	
193.97334	92	
195.04790	102	
196.88142	108	
198.89011	88	
199.89552	98	
201.04627	196	
202.85382	224	
209.91838	110	
209.94358	158	
215.88496	348	1+
216.98025	88	
217.86253	140	
217.89485	136	
220.86567	116	
221.94087	94	
222.70426	100	
222.95325	944	1+
224.99891	102	
225.92258	96	
227.07967	92	
227.14320	106	
227.92975	100	
227.95391	208	
228.12832	100	
228.89244	118	
229.80839	116	
230.79192	102	
230.86152	116	
231.89802	234	1+
232.88873	526	1+
235.88910	94	
236.00926	154	
237.98774	108	
238.87130	94	
238.89604	96	
238.92076	126	
238.94181	448	1+
238.96547	92	
239.07728	296	1+
239.11988	108	
239.90349	132	
240.93991	1638	
241.82438	276	1+
241.93921	4744	1+
242.00906	102	
242.94100	3250	1+
243.88359	482	1+
244.81857	278	1+
244.85518	98	
244.94001	640	1+
244.98003	158	
246.85504	106	
246.97693	280	
247.06489	170	
247.84745	102	
247.95127	120	
247.98030	152	
248.03151	166	
248.09985	164	1+
248.84350	90	
249.03973	106	
250.03509	104	
250.46597	90	
250.85470	88	
250.92842	98	
250.94985	232	
251.84016	96	
252.07382	100	
252.85469	160	
253.00500	198	1+
253.02883	138	
253.16053	92	
254.16100	126	
254.91526	154	
256.95267	168	
258.59549	118	
258.80955	108	
258.97082	106	
261.35731	92	
261.43266	100	
261.84045	90	
262.83970	144	
263.05730	210	
263.89050	118	
265.06172	144	
265.09358	208	
265.13235	276	1+
266.00634	320	1+
266.13418	278	1+
266.86625	192	
266.99756	278	1+
267.98620	140	
269.00421	350	
270.85937	94	
271.84268	460	1+
272.84506	350	1+
273.79429	186	
274.79778	128	
275.05272	144	
275.52164	94	
276.23214	102	
277.02589	92	
277.12622	88	
277.95651	100	
278.84335	124	
278.86319	152	
279.09076	1184	1+
280.14003	152	
282.78569	192	1+
283.02200	128	
283.06815	300	1+
283.28736	628	1+
284.29192	542	1+
284.42395	106	
284.44860	88	
285.82628	100	
286.80380	144	
286.91936	140	
287.02128	94	
288.06832	284	1+
288.20961	88	
288.38484	98	
288.94212	90	
289.09644	104	
289.78676	254	
289.87028	102	
289.88818	110	
290.80130	488	1+
290.87309	204	1+
290.97243	142	1+
291.80311	406	1+
292.05515	174	
292.86136	142	
292.87980	278	1+
292.93760	230	1+
293.06661	140	
293.89398	92	
294.85486	262	1+
296.12860	96	
296.80983	164	
296.86282	188	
297.80336	132	
298.81233	100	
299.03436	92	
299.06043	104	
299.78559	100	
299.86539	98	
300.87136	180	1+
300.93228	114	
301.14504	196	1+
301.92075	100	
303.87311	114	
304.11364	118	
304.81227	140	
304.92962	138	1+
305.79933	88	
306.79780	258	1+
307.11282	96	
307.16684	96	
307.88120	138	
307.92240	178	
308.17163	112	
308.29352	538	
309.17995	98	
309.31280	98	
310.30701	132	
310.88080	492	1+
311.02884	144	
311.88703	348	1+
312.02838	446	1+
313.02862	320	1+
313.08492	90	
314.24629	92	
314.81969	104	
315.04575	96	
316.94571	94	
318.88375	108	
320.04405	108	
320.99857	116	
321.94645	92	
322.31202	130	
323.23858	838	1+
324.14226	112	
324.20348	214	1+
324.89894	242	
325.15729	232	1+
325.90121	144	
326.52796	92	
326.88599	92	
327.21512	160	
END IONS

###FS:    #m/z: 340.94078 #charge 1+
###MS: 21
###MSMS: 23
BEGIN IONS
TITLE=Cmpd 17, +MS2(340.9408), 28.0-35.0eV, 0.5min #23
RTINSECONDS=28.2985
SCANS=21,23
PEPMASS=340.94078	1727424
CHARGE=1+
184.86270	146	1+
187.55778	102	
189.86221	332	
190.86246	164	
192.92906	134	
196.88171	142	
206.00024	106	
206.87102	416	1+
206.97523	126	
209.94429	134	
211.94567	154	
212.87990	490	1+
213.93927	2446	1+
215.88893	952	
215.93886	680	1+
217.85760	170	
217.88180	546	1+
217.93577	112	
218.01438	100	
219.37992	94	
222.94826	134	
223.41221	102	
226.89874	148	
226.94832	450	1+
227.57213	102	
228.93612	114	
230.88631	816	1+
230.96110	132	
231.91275	102	
231.95176	1796	1+
232.99622	98	
233.83792	106	
233.89706	380	
233.94773	398	1+
235.86821	368	1+
235.89364	296	1+
235.94822	280	
240.23143	118	
240.83777	94	
240.95321	372	1+
241.23804	98	
241.88683	202	1+
243.89437	96	
245.44451	96	
246.03448	158	
246.97707	146	
247.94346	98	
248.85056	106	
249.05153	126	
249.78213	102	
249.96018	904	
250.52031	98	
250.90400	104	
251.55877	136	
251.90617	104	
251.95560	116	
252.11254	110	
253.03266	100	
253.83467	140	
253.96121	112	
254.26774	94	
254.85379	228	1+
254.89259	158	
254.93794	96	
254.96650	1602	1+
255.07239	244	
255.87967	106	
256.07914	122	
256.91011	374	1+
256.96129	120	
257.80059	326	1+
258.07885	98	
258.14935	96	
258.84810	114	
258.88663	138	
259.89854	108	
259.95740	298	1+
262.15611	96	
262.78955	140	
262.83688	234	1+
262.96769	136	
264.02022	98	
265.03882	200	1+
266.01934	124	
266.87016	122	
266.99837	150	
267.13719	148	
268.00208	294	1+
268.92669	132	
269.08390	120	
269.79692	138	
270.07276	224	1+
271.57170	100	
272.93536	270	
272.97830	242	
273.84941	154	
274.14127	142	
274.97557	100	
275.05915	132	
275.81024	154	
275.86651	132	
276.07793	166	
276.80671	124	
276.89308	124	
276.96075	242	1+
278.84456	290	1+
278.90972	114	
279.94765	124	
280.35064	106	
281.05121	378	
281.07360	96	
282.27757	208	
282.88077	98	
282.97119	148	
283.02718	112	
283.86433	146	
283.96122	198	1+
286.40283	100	
286.76812	110	
288.06475	142	
289.03631	100	
290.85186	196	
291.05751	258	1+
291.80171	138	
292.42542	296	1+
292.80438	118	
292.93093	202	1+
293.89180	104	
294.85651	144	
295.97527	178	
295.99421	144	
296.97301	564	1+
297.08014	102	
297.87967	164	
298.03320	98	
298.26747	128	
299.06191	134	
299.77780	194	1+
300.06391	94	
302.87988	272	1+
302.94947	144	
303.94356	160	
304.80957	244	1+
304.91504	108	
305.87162	146	
306.55150	96	
306.80180	132	
307.28407	334	
307.79749	110	
308.80088	292	
308.88827	108	
308.90839	218	1+
309.88507	160	
310.82234	196	1+
310.87486	646	1+
312.03073	152	
313.02313	102	
314.81948	124	
316.80362	98	
316.85768	148	
317.88202	238	1+
318.15041	100	
318.85843	106	
319.07780	108	
320.16207	108	
322.30874	136	
322.82145	100	
323.03141	158	
323.23416	280	1+
323.89245	102	
324.32513	114	
324.89322	142	
325.13824	214	
325.43474	102	
326.17418	190	
326.89234	140	
328.89042	334	
331.87824	164	1+
332.78644	146	
332.82786	186	
334.31949	102	
336.31623	100	
337.21521	114	
338.09561	96	
338.87083	110	
339.82694	202	1+
340.25734	140	
342.20143	98	
342.31337	116	
342.89802	240	1+
344.29880	102	
END IONS

###FS:    #m/z: 363.95682 #charge 1+
###MS: 21
###MSMS: 24
BEGIN IONS
TITLE=Cmpd 18, +MS2(363.9568), 28.0-35.0eV, 0.5min #24
RTINSECONDS=29.071
SCANS=21,24
PEPMASS=363.95682	1103622
CHARGE=1+
182.86594	116	
189.86238	1190	1+
191.85844	710	
196.88216	238	
197.02094	126	
197.88340	126	
201.09916	104	
205.94831	142	
207.00701	124	
207.40421	160	
207.87057	442	1+
207.94772	162	
208.94501	144	
209.94263	1400	1+
210.88377	692	1+
210.93494	226	1+
212.87936	4804	1+
216.41396	124	
218.90931	154	
222.95149	1656	1+
224.94925	2262	1+
225.88885	498	1+
225.97772	124	
226.94752	8580	1+
226.98959	140	
228.79690	272	1+
228.89444	1254	1+
228.94257	9990	1+
230.79675	216	1+
230.88789	8542	1+
231.00969	282	1+
231.07309	124	
231.10672	144	1+
234.87982	532	1+
235.79288	110	
235.84893	138	
237.92238	140	
238.06899	310	1+
239.07494	210	1+
239.90306	136	
240.88701	112	
240.94204	370	
240.96237	1010	1+
241.84627	380	1+
241.94135	222	
242.89069	106	
242.94133	860	1+
242.95923	878	1+
243.08328	170	
243.83216	132	
244.03841	170	
244.95717	4818	1+
245.79952	112	
245.94177	484	
246.05040	202	1+
246.90504	240	
246.95270	4646	1+
247.85031	220	1+
247.91662	126	
248.03750	142	1+
248.89968	2076	1+
248.99906	110	
249.06330	394	1+
249.11201	154	
250.89541	476	1+
250.94503	224	1+
250.97163	152	
251.79695	102	
252.23769	148	
252.89067	150	
252.95179	130	
253.51063	114	
253.83419	268	1+
253.90434	622	1+
254.84902	178	1+
256.95193	108	
257.09805	188	1+
257.90990	128	
258.90284	128	
258.97247	262	
260.84806	136	
260.96845	1168	1+
261.83975	282	1+
263.97997	112	
265.01188	106	
265.04849	110	
265.07826	112	
265.91061	216	1+
265.93117	244	1+
265.97642	212	
266.78466	458	1+
266.81674	130	
266.86880	194	1+
266.98640	156	
267.13095	216	
267.97336	516	1+
268.07678	130	
268.10061	278	1+
268.29635	124	
268.89262	226	1+
268.96130	1084	1+
269.80527	394	1+
269.92775	160	
270.83178	124	
271.84291	142	
271.91632	460	
272.16444	128	
272.79158	136	
272.93378	136	
273.79981	104	
274.84410	118	
274.86287	118	
275.06520	130	
275.90521	312	1+
276.42219	126	
276.85475	230	
276.90861	268	1+
277.86333	154	
278.10679	146	
278.42363	114	
278.80045	270	
278.96855	192	1+
279.79111	862	1+
279.84863	144	
279.89542	122	
280.79312	728	1+
280.99026	144	
281.03477	226	1+
281.12102	126	
281.16762	120	
281.80920	190	1+
281.84929	134	
282.11960	102	
283.06911	120	
283.08085	236	1+
283.41513	110	
283.46357	102	
283.78621	226	
283.85310	374	1+
283.98419	316	1+
284.04540	140	
284.78858	384	1+
285.84715	1004	1+
285.91681	110	
285.94198	280	
286.07007	114	
286.44688	118	
286.88062	116	
286.90577	160	
288.97335	120	
290.78615	374	1+
290.87878	140	
291.80307	444	1+
291.92902	162	1+
292.86861	178	
293.84614	142	
294.27616	142	
294.86184	350	1+
295.11645	144	
295.29102	202	1+
295.87002	242	1+
296.08205	128	
296.80975	108	
297.11260	110	
298.02887	108	
298.80235	668	1+
298.91195	184	1+
299.00176	182	1+
299.83155	150	
299.93557	120	
300.01642	108	
300.07924	134	
300.11992	138	
300.80108	346	1+
300.82916	164	
301.06774	250	1+
301.86133	814	1+
301.99572	152	
302.21908	206	1+
302.87747	132	
303.80859	794	1+
303.85626	1920	
303.94278	162	
304.12637	242	1+
305.88264	126	
305.93174	404	1+
306.28563	572	1+
306.30411	108	
306.44416	160	
306.79478	126	
307.14141	166	1+
307.29152	420	1+
307.82235	266	1+
308.87107	182	
310.30871	248	1+
310.59999	116	
310.88127	500	1+
311.86416	108	
312.87682	238	1+
312.96703	206	1+
314.82040	104	
315.76942	226	1+
315.82522	148	
316.81244	424	
318.93289	334	1+
319.86337	416	1+
320.95593	122	
321.73810	172	1+
321.81601	672	1+
322.93177	334	
324.82180	142	1+
325.02056	164	
325.87138	1054	1+
325.90057	182	
326.87362	894	1+
326.97691	114	
327.07256	160	
328.16934	122	
329.87283	338	1+
329.92232	180	1+
332.08977	212	
334.80923	134	
334.87743	104	
336.84788	138	
336.94459	688	1+
337.83280	320	1+
337.86907	260	1+
338.30690	110	
338.80821	148	
338.87121	150	1+
338.89198	150	
339.34072	108	
339.78088	114	
339.82827	372	
340.83464	180	
340.94308	250	
341.83434	128	
342.89168	224	1+
343.27791	166	
343.31067	258	1+
345.95630	122	
348.87222	130	
349.11149	160	
349.31327	350	1+
349.76005	118	
350.73024	182	1+
351.33768	124	
351.76455	250	1+
352.88671	334	1+
355.42270	172	
358.09317	174	1+
358.80841	172	1+
359.96743	128	
360.17961	120	
360.99226	194	1+
361.92802	132	1+
362.71812	198	1+
362.79058	196	1+
365.31522	312	1+
365.80672	148	
366.28401	114	
366.78449	148	1+
END IONS

###FS:    #m/z: 340.94066 #charge 1+
###MS: 25
###MSMS: 26
BEGIN IONS
TITLE=Cmpd 19, +MS2(340.9407), 28.0-35.0eV, 0.6min #26
RTINSECONDS=32.7485
SCANS=25-26
PEPMASS=340.94066	1790678
CHARGE=1+
187.86904	212	1+
189.86217	178	
192.89044	198	
194.88544	246	1+
196.87951	146	
199.88910	156	
203.93134	114	
205.95772	162	
207.87393	116	
208.93953	148	
210.93712	536	1+
212.87578	852	1+
212.90177	166	
213.93890	2156	1+
214.88302	1190	1+
215.88696	978	1+
215.93758	652	1+
216.40988	142	
217.86091	154	
217.88214	436	1+
221.88304	146	
221.94166	170	
222.41863	118	
222.95509	232	
222.97938	236	1+
223.95232	146	
223.96754	126	
224.95986	116	
224.97293	108	
225.97852	102	
226.40268	102	
226.94748	402	
227.90406	142	
227.95094	230	
228.94896	140	
230.84597	166	
230.88604	1538	1+
231.88814	1112	1+
231.95181	1806	1+
233.04476	156	
233.87343	120	
233.94718	412	1+
235.07915	164	
235.86516	320	1+
235.89146	414	1+
236.43503	110	
237.79105	134	
239.03610	100	
239.78379	186	
240.22807	112	
240.94311	206	1+
240.96233	182	
242.90289	98	
243.83106	176	
244.03519	134	
244.95785	122	
245.12989	132	
246.01607	106	
246.83036	272	1+
246.97574	716	1+
247.03303	202	1+
248.87312	100	
248.89845	426	1+
248.95951	370	1+
249.83644	130	
249.96171	314	1+
251.03068	158	
251.51673	288	1+
251.78701	128	
251.90458	144	
251.96166	312	
252.22801	302	1+
252.96071	146	
254.94619	230	1+
254.96571	1096	1+
255.07507	444	1+
255.10535	172	
255.59290	104	
255.79012	124	
255.86829	130	
256.85412	102	
256.89478	124	
256.91430	146	
258.79868	106	
258.84784	114	
258.90999	192	
258.96211	118	
259.87170	140	
259.93547	128	
259.95392	212	
260.85098	104	
261.84347	132	
261.90818	106	
262.83938	304	1+
262.92707	192	
262.96352	142	
265.90142	120	
267.00267	106	
267.13565	102	
267.82783	140	
267.88327	100	
268.01572	110	
268.40901	166	
268.95708	112	
269.80043	108	
271.09615	124	
271.84690	244	1+
271.98629	412	1+
272.88296	300	1+
272.93376	290	1+
272.97541	148	
273.79593	144	
275.05484	114	
275.80516	144	
275.82046	138	
276.65403	106	
276.85798	154	
277.85352	354	1+
278.84358	354	1+
279.96492	144	
280.02994	106	
280.94720	100	
281.04751	198	1+
281.82327	194	1+
281.85833	104	
282.27997	140	
283.02438	120	
283.81142	108	
283.86917	126	
284.78870	108	
285.04524	200	1+
286.06302	222	1+
286.92490	150	
287.81042	158	
287.89484	174	
288.81563	204	
288.88209	166	
289.01033	172	
289.78772	130	
289.85809	110	
289.88096	220	
290.89438	136	
291.00972	106	
292.13763	162	
293.28633	252	1+
293.85967	508	1+
293.87933	166	
294.04814	102	
294.81145	124	
294.86403	442	1+
295.01826	136	
295.82885	150	
295.93766	210	1+
295.95431	114	
295.97337	202	
296.02906	124	
296.87377	208	
296.91190	202	1+
297.97939	226	
298.07986	182	
299.01873	116	
299.05857	176	
299.94691	236	1+
300.92728	114	
301.87573	142	
302.03500	238	1+
303.94348	156	
304.89268	112	
306.28834	126	
306.79600	494	1+
307.28333	138	
307.30431	206	1+
307.80005	416	1+
307.91918	136	
308.29213	212	
309.81762	236	1+
310.88159	506	1+
311.88760	310	1+
313.03367	232	
313.96544	302	1+
314.03127	156	
314.81840	148	
315.84617	158	
318.21633	116	
320.91081	100	
322.14718	156	1+
322.82100	108	
323.01896	130	
323.23830	262	1+
323.30676	102	
324.89547	366	1+
326.89600	142	
327.81584	276	1+
328.18973	166	
328.89056	302	1+
329.83393	124	
329.87641	146	
330.88478	108	
332.96351	250	1+
335.34309	214	1+
336.88963	130	
337.09085	132	
338.84414	100	
339.12281	174	1+
339.30148	136	
339.83038	108	
340.82284	118	
341.31875	168	
343.09989	152	
344.25212	174	
345.32223	198	1+
346.15755	106	
END IONS

###FS:    #m/z: 336.94613 #charge 1+
###MS: 25
###MSMS: 27
BEGIN IONS
TITLE=Cmpd 20, +MS2(336.9461), 28.0-35.0eV, 0.6min #27
RTINSECONDS=33.521
SCANS=25,27
PEPMASS=336.94613	333976
CHARGE=1+
183.87520	258	1+
189.86259	430	
197.89041	88	
197.95263	210	1+
201.87691	234	1+
203.04964	122	
205.95258	164	
206.94880	274	1+
207.87062	96	
207.97748	102	
208.88402	134	
209.88366	408	1+
210.88586	284	1+
210.98632	96	
211.94437	6266	1+
212.87795	2850	1+
213.93912	2100	1+
215.88680	814	1+
215.93724	350	1+
217.37486	98	
217.85668	198	
217.88355	830	1+
220.12075	94	
221.87858	90	
222.95751	444	1+
223.88788	88	
223.96043	346	1+
226.53392	112	
226.89390	176	
226.94660	112	
227.89452	122	
228.89437	492	1+
229.95475	5278	
230.88827	3238	1+
230.95390	172	
230.97099	108	
231.95041	2768	1+
233.02019	234	1+
233.18379	88	
233.89552	702	1+
233.94698	542	1+
234.08564	142	
234.82648	154	
234.87373	516	1+
235.79065	104	
235.87492	376	1+
235.89076	90	
236.89985	88	
237.23008	134	
240.54417	90	
240.89478	92	
240.96228	94	
241.11521	144	
241.81050	102	
242.98007	176	1+
243.14514	86	
243.89429	134	
244.89545	206	1+
245.44257	112	
246.97609	170	
247.96605	1216	1+
248.03225	114	
248.39273	86	
248.83328	106	
248.90097	1070	1+
248.98642	126	
249.11992	134	
249.96243	704	1+
250.21505	90	
250.94792	222	
250.99189	112	
251.07593	146	
251.79505	130	
251.83255	138	
251.90691	114	
251.94676	218	1+
251.98329	86	
252.23673	184	1+
252.79815	126	
252.90771	114	
252.97072	3256	1+
253.90567	502	1+
253.93322	256	1+
254.96585	1462	1+
255.07379	484	1+
255.09930	214	1+
255.14667	144	
256.53435	98	
256.96674	236	
257.84485	334	1+
257.91657	204	
258.15149	166	
258.88178	120	
259.05857	172	
259.17041	104	
259.36012	94	
259.80465	116	
259.95621	174	
260.93220	90	
261.83495	120	
264.35394	88	
265.01564	196	
266.41389	94	
266.86420	86	
266.99866	222	1+
268.84071	1162	1+
269.68904	104	
269.79920	172	
270.83461	186	
270.98218	454	1+
271.91972	174	
272.13626	98	
272.86976	118	
272.91963	212	
272.97678	332	1+
273.78976	248	1+
273.85785	122	
273.92025	110	
274.87930	122	
275.85645	392	1+
276.07118	170	1+
276.85742	262	1+
276.88899	242	1+
276.97960	136	
277.01347	96	
277.03374	234	1+
277.26276	86	
277.83688	116	
278.83233	730	1+
278.84989	110	
278.96384	142	1+
278.98749	86	
279.83489	522	1+
280.02271	136	
282.03921	104	
283.02938	116	
283.78689	104	
284.88383	108	
285.81180	124	
285.85675	168	
286.85050	1552	1+
288.06390	104	
289.01217	106	
289.14839	134	
289.85664	88	
291.80318	106	
291.86064	96	
292.14598	88	
293.06578	142	
293.43609	96	
293.99750	366	1+
294.86650	134	
295.97129	142	
296.15079	130	
296.23943	144	
296.83717	358	1+
296.98137	102	
298.08083	154	
298.11902	128	
299.06181	152	
300.07541	102	
300.98736	88	
301.82502	134	
301.87294	104	
302.84722	158	1+
304.88147	168	1+
304.91754	162	
305.78630	98	
306.92050	150	
307.28484	100	
307.30920	98	
307.88743	320	1+
307.92791	92	
308.29950	114	
308.81680	232	1+
309.29957	230	1+
309.80775	96	
309.87795	100	
310.87513	432	1+
311.88557	238	1+
312.24315	222	1+
313.88043	248	1+
314.81846	304	1+
314.97962	184	1+
315.15792	138	
315.28757	90	
316.81171	134	
317.38632	98	
318.22471	90	
318.82092	92	
318.88924	150	1+
320.29627	90	
320.56439	94	
321.42650	118	
321.81572	312	1+
322.90558	126	
323.23514	120	
323.95559	142	
324.01527	114	
324.89024	400	1+
325.14116	116	
327.01012	90	
327.30885	118	
328.88712	226	1+
329.82350	202	
332.69843	96	
333.08159	90	
335.79013	222	1+
335.93459	88	
336.17893	150	
337.09423	98	
337.32204	118	
337.35957	90	
337.48635	88	
337.82456	92	
338.81189	212	1+
340.14043	232	1+
341.09107	108	
341.89915	100	
342.38052	98	
END IONS

###FS:    #m/z: 359.96195 #charge 1+
###MS: 25
###MSMS: 28
BEGIN IONS
TITLE=Cmpd 21, +MS2(359.9619), 28.0-35.0eV, 0.6min #28
RTINSECONDS=34.2935
SCANS=25,28
PEPMASS=359.96195	278634
CHARGE=1+
191.10316	134	
194.93768	140	
201.88854	96	
203.90701	98	
203.97714	110	
205.94919	290	
207.40659	232	
207.94923	106	
208.88767	184	
209.94422	418	
210.88344	182	
210.93596	176	
212.46952	102	
216.41985	102	
216.92598	106	
220.88842	102	
220.95744	192	
222.95229	1778	1+
223.89083	298	1+
223.97532	126	
224.94786	2100	1+
226.89370	136	
226.94728	5910	1+
226.97396	310	
227.09567	168	1+
227.87039	218	1+
227.89251	138	
228.94213	5606	1+
229.81693	100	
230.89076	146	
233.95718	514	1+
234.84044	128	
234.95132	268	1+
235.91446	138	
240.82357	102	
240.89171	110	
240.93817	166	
240.96296	1680	1+
241.06731	160	
241.09899	96	
241.11704	100	
241.94136	114	
242.95750	1138	1+
243.87777	362	1+
244.13430	98	
244.95756	2632	1+
245.11471	222	1+
245.83619	140	
245.94197	404	
246.95237	2570	
247.62869	112	
248.90126	134	
250.09785	226	1+
252.83352	440	1+
252.91453	96	
252.95598	284	
253.83532	374	1+
253.95443	130	
253.98384	152	
257.86058	106	
257.91103	120	
258.97270	662	1+
259.79769	140	
259.93481	96	
260.96741	1100	1+
261.91003	126	
262.06158	166	
262.95054	160	
263.07601	154	
263.77500	102	
263.82097	324	1+
263.97613	330	1+
264.96756	138	
265.87923	104	
266.82095	140	
266.86969	264	1+
267.97077	492	1+
268.78794	182	
268.93803	172	
269.84757	164	
269.96796	508	1+
270.90343	244	1+
271.79623	146	
271.84582	120	
273.77720	156	
273.84305	128	
273.97833	246	1+
274.79352	230	1+
275.07124	116	
276.80577	352	1+
276.85013	134	
276.90049	112	
277.85047	96	
277.94501	232	1+
278.93292	148	
279.80658	122	
280.79413	400	1+
280.86672	156	
280.89067	116	
281.11250	202	1+
281.85506	100	
283.85607	190	1+
283.98684	164	
284.82921	132	
285.81676	98	
286.11590	142	
287.81023	178	
288.79491	108	
290.86307	136	
290.88517	198	1+
291.01696	194	1+
291.58998	96	
291.78800	164	
291.86230	426	1+
291.91761	118	
292.44112	156	
293.06658	166	
293.12450	114	
293.85384	540	1+
294.93133	218	1+
295.01649	112	
295.99709	168	1+
296.80790	222	
297.80047	1128	1+
298.54226	116	
298.80301	954	1+
298.94095	310	1+
298.97325	98	
299.88500	302	1+
299.99562	170	
300.86106	144	
301.23654	94	
301.64500	132	
301.78219	154	
301.81349	102	
301.84851	194	1+
301.86515	244	
303.73797	168	1+
303.87194	184	1+
305.83829	184	1+
306.81072	338	1+
307.13231	116	
307.89680	120	
308.29269	196	
308.89499	168	
309.33219	246	1+
309.80383	128	
310.31148	194	1+
310.88102	448	1+
311.80597	104	
313.88164	214	
314.82323	186	
315.09246	132	
315.19414	96	
315.85640	184	
316.82110	196	
316.99057	116	
317.87562	344	1+
318.93096	474	1+
319.03647	100	
320.86792	106	
321.81781	246	1+
321.87683	102	
322.10533	102	
322.31000	182	
322.77959	96	
322.93208	180	
323.01401	108	
323.33431	106	
324.01955	102	
324.32482	176	
324.85758	210	1+
324.89213	336	1+
325.89502	222	1+
326.14833	100	
326.17266	96	
327.14654	116	
328.88810	258	1+
328.90751	250	1+
329.86979	118	
330.09856	114	
331.94627	142	
332.78565	112	
336.94409	686	1+
337.07553	94	
337.35172	124	
339.23461	106	
339.34608	112	
339.82507	162	
340.35392	212	
340.95991	100	
341.77657	138	
342.20812	148	
347.87278	202	1+
350.77020	94	
351.18406	94	
353.76200	160	
353.97223	222	1+
355.00302	106	
356.23757	254	1+
356.77537	110	
357.75997	124	
358.19950	368	
358.71261	124	
358.77308	114	
359.04703	102	
359.19122	194	
360.35733	128	
360.71547	196	1+
360.79656	192	1+
361.18245	96	
361.22500	124	
361.37154	128	
362.61530	102	
END IONS

###FS:    #m/z: 340.94083 #charge 1+
###MS: 29
###MSMS: 30
BEGIN IONS
TITLE=Cmpd 22, +MS2(340.9408), 28.0-35.0eV, 0.6min #30
RTINSECONDS=37.9805
SCANS=29-30
PEPMASS=340.94083	1301868
CHARGE=1+
183.87313	94	
187.02176	106	
188.96464	100	
189.02873	98	
189.86322	384	1+
191.42333	102	
192.92809	278	
196.88644	172	
198.87477	94	
199.88568	174	
200.01165	128	
201.94953	96	
203.93052	144	
204.94912	240	1+
205.95176	206	1+
207.87061	104	
207.94560	126	
208.88715	124	
208.97651	108	
209.94386	122	
210.93848	180	
212.06009	100	
212.88085	402	
212.90911	122	
213.88077	226	
213.91012	122	
213.93998	2162	1+
214.89516	180	
215.88713	1042	1+
215.93804	244	1+
217.88145	552	1+
217.93777	220	1+
220.89555	104	
221.89082	262	
221.94937	620	1+
224.50186	104	
224.97665	132	
225.88325	128	
226.94480	256	1+
228.09458	102	
228.93823	164	
230.85451	102	
230.88843	918	1+
230.93163	102	
231.07712	96	
231.94882	1454	1+
233.40117	146	
233.89678	964	1+
234.95435	160	
235.86861	266	
235.89434	112	
236.91616	208	1+
237.15515	102	
238.04673	282	1+
239.78489	96	
240.22939	188	
241.15682	126	
242.41235	106	
244.10528	98	
244.83291	104	
245.78896	144	
246.79882	100	
247.97821	302	1+
248.54768	98	
248.87984	298	1+
248.89783	390	1+
249.90082	286	1+
249.96359	650	1+
250.05021	102	
250.95166	394	1+
250.99016	102	
251.87937	94	
251.91804	122	
251.95720	282	1+
252.02272	98	
252.91919	94	
254.09725	286	1+
254.87022	106	
254.94088	102	
254.96692	680	1+
255.04902	110	
255.07185	324	1+
255.79529	304	1+
255.89622	244	1+
256.02742	102	
256.17631	102	
256.26195	114	
256.85187	194	
256.91577	156	
257.44743	96	
258.84368	442	1+
258.88421	150	
259.90953	284	1+
259.95668	150	
259.97011	106	
261.96325	100	
262.83286	110	
262.97480	150	
263.13318	146	
263.90587	216	1+
265.14900	128	
265.98329	98	
266.84605	114	
267.02037	214	1+
267.14132	100	
267.83683	444	1+
268.14061	140	
268.84219	308	1+
270.03282	166	
270.79410	558	1+
271.84530	388	1+
272.93492	150	
272.97857	200	
273.78780	134	
273.97475	102	
274.80086	224	1+
274.81998	136	
274.85322	122	
275.80615	116	
275.84436	106	
275.87711	172	1+
276.85467	512	1+
277.07377	120	
277.84558	142	
277.96410	268	1+
279.84937	224	
280.05022	190	1+
280.85050	138	
280.93657	254	1+
281.08094	204	1+
281.16739	94	
282.27909	192	
283.41428	94	
283.79774	108	
283.86364	188	
284.92354	96	
284.96014	126	1+
285.02252	130	
285.88318	158	
285.92490	216	1+
287.79953	138	
289.80989	146	
289.88000	128	
289.92780	108	
290.79599	256	1+
290.86420	178	
291.26085	100	
292.43588	166	
293.82334	136	
293.90998	98	
294.05914	216	1+
294.85505	156	
295.02014	94	
295.87153	214	1+
295.99189	146	
296.84532	118	
296.97062	480	1+
297.01547	98	
297.86051	112	
297.97407	414	1+
298.99957	104	
299.87102	128	
300.54625	106	
301.05636	134	
301.19992	94	
301.91373	118	
302.94284	188	
305.80835	114	
305.87544	358	1+
306.15817	102	
306.96177	100	
307.80420	400	1+
307.81791	106	
308.07788	182	1+
308.29215	300	
308.89764	300	1+
309.28756	128	
310.43129	102	
310.87661	530	1+
311.02778	128	
311.80845	312	1+
312.95253	134	
314.81901	94	
315.85824	252	1+
318.18113	104	
319.88527	100	
321.81526	166	
321.94595	100	
322.76644	120	
323.01784	158	
323.24060	176	
323.30036	220	1+
323.88884	364	1+
324.87358	96	
324.89329	358	1+
325.99314	110	
326.17231	130	
327.82569	170	
328.81429	108	
328.88768	144	
330.81539	348	1+
333.05242	98	
333.83322	120	
334.81750	150	
337.05083	100	
337.41167	124	
337.82252	190	
338.54945	114	
338.87434	230	1+
340.01966	104	
341.31158	140	
342.89985	260	1+
END IONS

###FS:    #m/z: 336.94632 #charge 1+
###MS: 29
###MSMS: 31
BEGIN IONS
TITLE=Cmpd 23, +MS2(336.9463), 28.0-35.0eV, 0.7min #31
RTINSECONDS=38.753
SCANS=29,31
PEPMASS=336.94632	281864
CHARGE=1+
47.67748	112	
182.86977	328	
196.88560	132	
206.97357	258	1+
207.87245	152	
208.88573	118	
210.88480	306	1+
211.94450	5106	1+
212.87852	2278	1+
213.12678	92	
213.90398	146	
213.93984	2296	1+
214.90046	142	
215.88347	1122	1+
215.93467	102	
216.93989	108	
217.85529	208	
218.87980	190	1+
222.11279	90	
222.95664	536	1+
223.21510	134	
223.95998	466	1+
223.97356	256	1+
225.89861	96	
226.90255	134	
227.89291	668	1+
228.89399	440	1+
229.95477	4248	
230.88796	4386	1+
230.95581	148	
231.91698	106	
231.95108	2210	1+
232.02416	100	
232.89543	742	1+
233.43868	90	
233.89753	622	1+
233.94766	414	1+
234.82475	130	
235.81739	260	1+
235.86810	144	
235.89355	240	
235.95017	92	
237.84465	92	
238.02767	94	
238.04396	186	1+
239.03740	214	1+
240.58226	90	
240.96590	152	
241.88687	132	
242.06452	122	
244.13133	146	
246.03924	98	
246.90582	292	
247.84874	150	1+
247.96598	1454	
248.03221	302	1+
248.05023	104	
248.50316	96	
248.89917	742	1+
248.99019	108	
249.15243	120	
249.96154	1122	1+
250.89982	90	
251.78829	222	1+
251.83342	362	1+
252.97065	2646	1+
253.08435	134	
253.90505	824	1+
254.07021	496	1+
254.08767	124	
254.94156	286	1+
254.96631	1354	1+
256.03676	92	
256.30829	96	
256.91665	160	
256.96040	100	
257.77858	104	
257.83081	130	
257.96500	114	
258.43162	110	
258.90401	188	
258.94895	150	
261.83233	170	
262.78155	150	1+
262.95096	118	
263.05225	190	
263.81476	152	
264.84187	94	
265.08341	186	
265.26073	88	
266.02161	118	
266.34762	90	
266.99849	104	
267.83957	746	1+
267.93337	94	
268.13841	92	
268.84200	456	1+
269.79831	114	
269.96666	90	
270.82323	88	
270.84453	128	
270.98075	364	1+
271.79848	172	
271.91357	594	1+
272.91568	386	1+
272.97980	112	
273.48733	92	
273.79246	136	
273.85060	100	
274.84296	96	
276.84914	124	
276.91139	206	1+
277.83343	770	1+
277.96451	168	
278.04184	260	1+
278.24631	120	
278.83479	594	1+
279.10387	102	
279.80048	88	
280.26578	130	
280.36639	90	
280.81583	96	
280.87147	106	
281.85607	94	
282.00840	92	
283.03643	88	
283.08755	96	
283.10401	90	
283.88875	126	
284.10319	102	
284.14250	94	
284.89000	96	
285.85395	204	
286.80342	378	1+
286.85093	724	1+
287.80573	270	1+
288.85946	134	
289.01786	90	
289.80407	152	
289.87753	122	
290.47359	92	
290.78870	104	
290.85639	342	1+
291.81569	90	
292.01503	160	
292.96218	224	1+
293.06241	150	
293.11552	108	
293.85154	190	1+
293.87810	184	1+
293.99842	248	1+
294.27806	94	
294.81007	118	
296.10878	176	1+
296.97139	212	1+
297.81509	136	
297.87834	134	
297.91243	234	1+
298.08049	102	
298.43388	98	
299.06002	148	
299.07837	110	
299.71683	134	
299.80630	90	
299.87329	146	
302.88098	146	
302.94050	92	
302.96299	92	
303.86101	356	1+
304.83390	94	
305.89117	98	
305.94764	202	
307.88679	142	
308.81024	272	1+
308.86737	328	
309.00935	90	
309.86585	160	
310.87634	692	1+
311.86734	418	1+
313.87126	152	
315.15235	98	
316.75807	148	
317.72412	98	
318.97463	100	
320.74246	92	
322.82296	110	
323.14042	148	
323.30170	142	
323.76905	90	
324.29258	90	
324.88651	160	
326.84061	100	
327.98465	92	
328.88792	446	1+
329.87220	96	
333.88078	120	
334.78901	90	
334.84882	156	
334.89485	158	1+
335.83532	178	1+
335.97654	88	
336.78146	136	
337.08966	92	
337.14772	90	
339.40836	94	
339.82939	116	
339.87270	120	
339.96763	94	
340.42951	94	
END IONS

###FS:    #m/z: 507.84630 #charge 1+
###MS: 29
###MSMS: 32
BEGIN IONS
TITLE=Cmpd 24, +MS2(507.8463), 28.2-35.2eV, 0.7min #32
RTINSECONDS=39.525
SCANS=29,32
PEPMASS=507.84630	252556
CHARGE=1+
196.01704	320	
209.94555	210	1+
227.97450	162	
230.84718	232	1+
230.88732	210	
239.88360	160	
239.91751	210	1+
241.85414	262	1+
243.39602	252	1+
245.07675	154	
246.03419	162	1+
248.86075	300	1+
249.09425	308	1+
249.89418	172	
250.90263	482	1+
250.97052	302	1+
251.07323	324	1+
252.03495	204	1+
254.09301	232	1+
254.12433	258	1+
254.93734	238	1+
255.90994	222	1+
256.09083	174	
258.88808	222	1+
259.81783	178	1+
261.15460	160	
262.12751	168	
263.08124	200	1+
264.11375	166	
265.05191	156	
265.89013	340	1+
266.09311	224	
266.16676	262	
266.86693	312	
267.87496	164	
269.92405	168	
270.09294	198	1+
270.85851	184	
271.04524	186	
271.87477	164	
272.38713	184	
272.85273	762	1+
275.07732	278	
276.85419	228	1+
276.90366	162	
278.83280	264	1+
279.13271	592	1+
279.89052	498	1+
279.93731	302	1+
280.85633	582	1+
281.37639	334	1+
281.96256	288	1+
284.00969	254	1+
284.08544	158	
285.85006	272	1+
285.94264	380	1+
285.98314	180	1+
286.04687	168	
286.13795	240	1+
286.89221	334	1+
288.86536	374	
289.88190	854	1+
290.07743	158	
290.86429	1332	1+
290.97690	200	1+
291.96101	244	1+
293.87403	3124	1+
294.04933	274	1+
294.12397	266	1+
295.08358	392	1+
295.85433	170	
295.96096	156	
296.85093	782	1+
296.87818	202	
297.81337	220	
297.93695	172	
298.80051	510	1+
299.05766	188	1+
299.33749	200	
299.84072	364	1+
299.88354	230	1+
300.06225	160	1+
302.01341	154	1+
302.09738	384	1+
302.85507	342	1+
302.88865	156	
303.36978	260	1+
303.80330	224	1+
303.85842	290	1+
303.94971	204	
305.86277	368	1+
306.83477	162	
307.13847	1476	1+
307.80261	162	
307.85828	188	
307.89099	1398	1+
307.97834	378	1+
308.14231	1264	1+
308.87474	1110	
308.98218	296	1+
309.07618	154	
309.88896	700	
310.07816	226	1+
310.15924	834	1+
310.86909	166	
311.81908	232	1+
311.88272	7434	1+
311.95833	250	1+
311.98905	210	1+
312.17483	1204	1+
313.89937	272	
313.92202	230	1+
313.95138	132	1+
314.09723	318	1+
314.13870	372	1+
314.82374	210	
314.86675	1472	1+
315.82861	266	
316.86355	970	1+
316.88976	508	1+
318.82117	210	1+
318.86000	688	1+
319.06069	282	1+
319.37042	170	
319.88887	156	
321.98347	242	1+
322.16232	174	
322.86572	186	
323.14904	202	
324.03377	152	1+
324.85984	448	1+
324.94016	214	1+
324.95192	196	1+
325.15209	388	1+
325.89957	378	
326.13297	194	
326.15557	268	1+
326.89004	204	
326.92083	204	1+
326.99368	184	
327.00871	196	1+
327.88996	498	
328.36714	322	1+
328.86924	208	
328.89126	688	1+
329.04713	234	1+
330.81279	172	
331.14066	168	
331.89272	294	
332.82442	172	
332.87526	1234	1+
332.96886	208	1+
333.84546	280	
334.89831	318	
335.84322	178	
335.86515	200	
335.88940	354	
336.11805	190	1+
336.37592	254	1+
336.87491	814	1+
336.94557	412	
337.87737	678	1+
339.87993	322	
339.95930	324	1+
340.03937	200	1+
340.89297	396	1+
340.93377	170	
341.10702	182	
342.81346	174	1+
343.87831	274	1+
344.82288	248	1+
347.63442	132	1+
347.81599	164	
348.06170	112	1+
348.88858	176	
349.15414	210	1+
349.40177	178	
349.75510	280	
349.83225	278	1+
350.04239	178	
350.88766	164	
350.91160	158	
350.96149	190	
351.18727	146	1+
351.88240	296	1+
352.33312	166	
352.76925	230	1+
352.90774	620	1+
353.04661	174	
353.85311	586	1+
353.93552	344	1+
354.79006	158	
355.20568	184	1+
355.38029	238	1+
355.89263	222	
356.78545	176	
356.89624	166	
356.92994	242	1+
358.70066	168	
359.11354	156	
359.88528	272	1+
361.15103	482	1+
362.84920	194	
363.78908	208	1+
363.87062	232	1+
366.17117	170	
366.84021	1378	1+
367.70662	1616	1+
367.89000	420	1+
368.94953	202	1+
369.08815	312	1+
369.16988	166	
369.37911	354	1+
369.84766	446	1+
370.01927	152	
370.78593	384	1+
370.87856	334	1+
371.21529	186	1+
371.72668	584	1+
372.04490	232	1+
372.99477	206	1+
373.72395	234	
373.83527	282	1+
374.72603	202	
374.82045	446	1+
374.89741	222	1+
375.18300	154	
375.35849	204	1+
375.79208	294	1+
376.79737	206	1+
377.00909	226	1+
377.78476	204	1+
377.86441	282	1+
377.88243	198	
378.72448	546	1+
378.92615	198	1+
380.06314	206	1+
380.14867	334	1+
380.80322	182	
380.87375	186	
381.71390	408	1+
381.91305	200	1+
382.71769	288	1+
382.77436	176	1+
382.85983	236	
383.05502	224	1+
383.12187	270	1+
383.98143	166	
384.17892	214	1+
384.85068	1690	
385.85211	1458	1+
388.15166	250	1+
388.71494	514	1+
388.79624	250	
388.85224	256	
389.08664	266	1+
389.20139	450	1+
389.80683	154	
389.84453	272	
390.75359	212	1+
390.84264	700	
390.90762	198	1+
391.13127	162	
391.84207	582	
392.07140	150	1+
392.82414	664	1+
392.86464	210	
393.74598	176	
393.80416	214	
393.84950	166	
394.10414	172	
394.77826	168	
394.80020	160	
394.83303	430	
395.78553	254	
395.86167	370	1+
396.40421	282	
397.86266	224	
398.19816	404	1+
398.40036	178	
398.73071	390	1+
398.87373	444	1+
399.03530	158	1+
399.20326	240	1+
399.70914	188	
399.85040	314	1+
400.06383	260	1+
400.34298	146	1+
402.04854	202	
402.86667	1696	1+
403.12854	182	
403.36909	154	
403.87122	1196	1+
404.39660	158	
405.34415	140	1+
405.86832	1106	1+
405.89447	230	
407.86396	4886	1+
407.91980	226	1+
407.99083	124	1+
409.05552	330	1+
409.72340	234	
410.05449	190	1+
410.07940	346	1+
410.80657	490	1+
410.84086	802	
410.87156	554	1+
411.75829	164	1+
411.81021	424	1+
412.72950	594	1+
412.84499	1012	1+
412.92350	168	
413.07756	732	1+
413.15992	216	1+
413.21525	346	1+
413.87821	444	
414.21831	274	1+
414.86836	350	1+
416.04987	206	
417.82347	196	
418.84608	196	
420.09290	416	1+
421.01192	224	1+
421.32715	156	
421.88144	534	
421.95830	114	1+
422.73941	180	1+
423.20379	306	1+
423.23483	178	1+
423.81480	270	1+
423.86839	652	1+
425.07387	248	1+
425.87712	410	
426.86211	1512	1+
426.93591	154	
427.73465	1034	1+
428.67316	202	1+
428.85172	1192	1+
428.88528	940	1+
429.12462	188	1+
429.67579	174	1+
429.75705	158	
429.84092	170	
430.74025	1258	1+
430.86174	1730	1+
430.88176	346	
431.38091	130	1+
431.86653	1260	1+
433.20349	284	1+
433.86569	286	
434.09563	196	1+
434.86267	216	
436.85026	160	1+
438.07592	218	1+
439.00800	104	1+
439.89219	740	1+
440.14559	222	1+
441.22299	234	
441.87787	182	
442.19176	230	1+
444.87457	2964	1+
445.63580	174	1+
445.74325	308	1+
446.75125	198	1+
447.06978	212	1+
447.11762	224	1+
448.75237	172	
448.79785	248	1+
448.89250	238	
449.87555	650	1+
450.74853	470	1+
453.15053	226	1+
453.76177	214	1+
457.70180	198	1+
457.90527	560	1+
458.20978	182	1+
461.65431	200	1+
462.17432	178	
462.88280	1600	1+
463.18480	232	1+
463.76377	212	1+
464.81588	154	1+
466.14091	246	1+
467.88960	2100	1+
468.12185	242	1+
468.77958	230	1+
469.12250	166	1+
470.25877	206	
470.76399	240	1+
472.24202	170	
472.85498	244	1+
475.24231	156	
476.21116	274	1+
479.72147	178	
480.91911	206	1+
481.23433	220	1+
485.81215	266	1+
485.90073	1176	1+
486.78952	260	
487.83754	198	1+
488.28173	222	1+
489.80720	188	
490.18661	184	1+
491.79918	382	1+
492.16056	172	1+
500.82307	194	1+
501.25771	154	1+
503.11875	234	1+
503.45872	244	1+
503.47659	174	1+
503.80864	362	1+
504.12548	194	1+
504.19642	184	1+
509.78124	130	1+
509.81025	178	1+
512.85719	156	
END IONS

###FS:    #m/z: 322.93036 #charge 1+
###MS: 33
###MSMS: 34
BEGIN IONS
TITLE=Cmpd 25, +MS2(322.9304), 28.0-35.0eV, 0.7min #34
RTINSECONDS=43.215
SCANS=33-34
PEPMASS=322.93036	2666536
CHARGE=1+
152.13088	94	
192.01832	126	
192.89068	144	
193.89587	92	
196.86412	92	
196.88064	154	
198.03056	110	
200.88960	94	
205.06486	150	
205.95210	266	
208.44712	92	
209.89424	288	1+
212.03661	86	
212.88034	166	
213.89290	90	
214.89701	142	
215.02030	148	
221.96267	116	
222.95367	136	
223.96293	356	
224.96240	164	
227.95612	144	
228.03038	86	
228.91239	130	
229.00066	132	
229.89524	166	1+
231.81988	128	
233.09169	92	
233.90597	154	
235.82297	258	1+
235.88145	94	
236.02535	88	
237.93104	96	
238.02123	202	1+
238.07051	90	
238.89219	372	1+
238.93857	186	
239.07616	140	
239.21884	88	
239.78749	258	
240.07867	92	
240.78954	142	
240.81878	274	1+
240.94016	2568	
241.94191	2398	
242.87694	302	1+
242.94206	7732	1+
243.07358	108	
243.16151	100	
243.82336	588	1+
244.94008	2064	1+
244.98333	144	
246.43830	84	
246.97573	660	1+
247.00854	86	
248.93887	116	
249.03910	88	
249.97326	176	
250.89535	138	
250.94971	122	
251.01983	90	
252.24233	132	
252.98178	90	
253.92588	150	
254.44794	84	
255.78426	96	
255.96600	86	
257.79848	202	
258.13283	172	
258.42181	106	
258.80437	94	
258.83636	206	
258.86031	88	
260.82875	130	
261.43602	94	
261.80501	168	1+
261.83291	156	
262.83886	120	
262.89143	150	
263.83173	278	
265.06431	112	
265.08654	90	
265.85336	116	
266.02949	100	
266.84001	186	1+
267.42718	104	
267.79453	90	
268.79519	368	1+
268.91298	134	
268.95624	206	
269.79936	328	1+
269.88448	92	
271.21497	86	
271.35702	102	
271.82625	180	1+
271.84478	416	1+
272.80090	112	
273.63952	86	
273.79597	390	
273.81496	102	
275.80994	182	
276.84834	136	
278.02067	86	
278.91116	90	
279.09282	970	1+
279.40577	88	
280.01062	86	
280.03173	100	
280.85867	98	
281.79721	114	
283.07069	166	
283.86774	110	
284.29374	206	
284.31092	86	
284.78644	84	
284.87441	192	1+
284.92626	116	
285.79063	200	
285.85477	92	
286.84506	192	1+
286.91834	128	
287.81258	126	
289.65589	92	
289.79122	252	
289.87943	208	
290.15776	88	
290.79034	124	
290.85692	282	
290.88403	86	
291.80749	408	1+
292.06287	168	
292.93778	88	
293.43622	100	
294.85214	424	1+
294.87066	162	
296.80313	94	
296.91687	114	
297.06967	84	
297.08443	94	
297.87990	120	
299.78434	180	
299.87159	242	1+
300.77079	240	1+
300.85573	160	1+
303.78068	224	1+
303.82488	90	
303.90194	94	
304.80696	352	1+
306.88051	192	
307.28930	92	
307.79855	286	
307.88906	126	
308.04146	96	
308.29420	246	
308.80077	168	
308.83236	140	
310.19340	92	
310.30961	224	
310.82296	194	
310.87815	144	
311.81961	144	
311.88356	198	
312.81339	134	
312.86648	368	1+
312.94533	100	
313.28659	144	
314.82347	274	1+
315.80509	108	
318.34749	88	
318.74860	134	1+
320.02164	90	
322.86825	108	
323.24226	376	1+
323.39568	104	
323.89190	152	
324.20497	290	1+
324.22959	118	
324.88305	102	
325.17338	98	
325.81470	152	
325.89500	178	
326.08868	132	
326.88881	260	1+
END IONS

###FS:    #m/z: 363.95720 #charge 1+
###MS: 33
###MSMS: 35
BEGIN IONS
TITLE=Cmpd 26, +MS2(363.9572), 28.0-35.0eV, 0.8min #35
RTINSECONDS=43.987
SCANS=33,35
PEPMASS=363.95720	707356
CHARGE=1+
189.86307	716	
191.85955	1176	1+
191.99381	98	
194.86025	106	
196.88387	106	
198.41098	100	
199.88901	128	
207.87671	500	1+
207.94716	174	
207.97335	116	
209.94302	1378	1+
210.88250	460	1+
212.87895	5880	1+
216.41218	304	
218.89939	102	
218.91224	182	
221.07315	164	
221.91389	104	
222.95126	1324	1+
224.89457	166	
224.94988	1188	1+
224.97183	116	
226.07521	152	1+
226.89468	258	
226.94708	7878	1+
227.90099	138	
227.93160	430	
228.84303	114	
228.89446	834	1+
228.94251	6738	1+
229.02040	122	
230.79077	108	
230.88983	6130	1+
232.88546	636	1+
233.87426	566	1+
234.03556	132	
234.87760	476	1+
235.82973	126	
236.79796	108	
238.06843	282	1+
238.43138	106	
239.42541	178	
240.94149	878	
240.96238	1540	1+
241.81889	126	
241.94150	458	
242.82315	116	
242.94071	1516	1+
242.95943	964	1+
243.82136	190	
243.87357	102	
243.89999	232	1+
244.95756	4406	1+
245.83601	186	
246.06932	102	
246.78435	128	
246.90314	420	1+
246.95247	3908	1+
248.03153	250	1+
248.06371	106	
248.80298	208	
248.90066	2196	1+
248.93976	100	
248.97555	160	1+
250.80096	198	
250.84149	130	
250.89682	492	1+
250.94787	302	1+
250.96944	448	1+
252.23286	216	
252.90028	620	1+
253.13220	164	
253.90577	504	1+
254.03882	114	
255.94702	100	
256.84319	104	
257.91394	144	
257.97186	398	1+
258.80124	248	1+
258.83463	492	1+
258.97367	332	1+
259.94234	134	
260.97050	788	1+
261.44925	134	1+
261.83057	446	1+
262.80364	102	
263.09216	134	
263.98090	110	
264.15560	122	
265.08233	152	
265.92321	108	
265.94918	112	
265.97885	286	
266.78792	120	
266.81327	536	1+
266.88128	112	
266.96873	122	
267.78279	118	
267.97563	522	1+
268.96313	1086	1+
269.00765	104	
269.60446	116	
269.81095	146	
269.92064	120	
269.96790	788	1+
271.80652	118	
271.91539	172	
272.79509	320	1+
274.84893	102	
275.84761	416	1+
276.33096	148	1+
276.44153	108	
276.80730	320	1+
276.85160	344	1+
278.79934	160	
278.85399	260	1+
279.10442	470	1+
279.84231	144	1+
280.79253	710	1+
280.97772	232	
281.85459	312	1+
282.84376	450	1+
283.78933	300	
283.84898	380	1+
283.98716	142	
284.00368	104	
284.79874	206	
284.82785	220	
284.87419	142	
285.80100	138	
285.84590	1078	1+
286.41853	134	
286.79026	270	1+
287.81373	112	
287.85319	194	1+
287.96468	104	
288.76338	114	
289.01070	104	
289.08491	106	
289.85605	230	1+
290.78611	376	
290.86098	160	1+
291.80380	294	1+
292.86557	304	
293.11947	184	
293.29527	112	
293.86994	132	
294.13252	112	
294.46770	104	
294.85749	120	
294.92869	226	
295.86431	120	
296.80924	420	
297.11301	154	
297.81158	226	
297.88095	122	
298.80187	1600	1+
298.87825	194	1+
300.79350	152	
300.86217	130	
301.86098	998	1+
302.98521	248	1+
303.80730	456	
303.85537	2370	1+
304.75414	162	1+
304.81978	450	1+
304.88315	102	
306.81274	148	
307.04480	122	
307.28001	118	
307.31045	142	
307.87415	140	
307.89514	234	
308.99210	110	
309.29941	192	
309.87384	358	1+
310.30940	142	
311.31067	110	
313.87761	270	1+
314.82080	104	
315.15663	126	
315.45106	110	
315.85112	116	
316.81427	178	
317.81411	124	
318.93344	278	1+
319.30610	240	1+
319.82835	118	
319.88489	154	
321.81633	696	1+
321.87068	538	1+
322.89093	124	
322.93097	478	1+
323.02103	188	1+
324.04340	160	1+
324.81162	130	
324.88291	506	1+
324.89823	122	
326.17597	166	
326.81630	136	
326.87312	892	1+
327.88763	496	1+
327.94023	102	
328.87059	254	1+
328.88930	424	1+
330.72207	100	
331.87365	136	
334.77586	154	
336.94513	500	1+
337.82802	262	1+
339.82615	528	1+
340.94389	262	1+
342.76595	156	
342.86954	106	
343.33087	224	1+
344.06420	140	
344.17443	160	
345.74072	102	
346.70319	126	
347.30247	180	
349.31755	160	
349.76258	104	
350.83109	140	
351.33699	146	
352.97349	148	
353.75923	266	1+
354.72267	198	1+
358.92817	98	
359.96221	142	
361.83660	132	
363.75760	102	
363.85259	110	
364.92085	136	
365.32159	144	
365.80487	106	
365.83140	140	
367.32828	154	
368.83373	126	
END IONS

###FS:    #m/z: 336.94649 #charge 1+
###MS: 33
###MSMS: 36
BEGIN IONS
TITLE=Cmpd 27, +MS2(336.9465), 28.0-35.0eV, 0.8min #36
RTINSECONDS=44.7595
SCANS=33,36
PEPMASS=336.94649	247360
CHARGE=1+
189.86369	184	
196.88322	134	
198.96299	90	
205.94813	106	
207.97414	178	1+
208.88389	114	
210.88481	260	
211.94423	4126	1+
212.87981	3014	1+
213.93974	1644	1+
215.43677	102	
215.88713	916	1+
215.93793	282	1+
217.88317	192	
219.83684	102	
219.87190	88	
222.01221	90	
222.97350	122	
223.95839	392	1+
224.42097	90	
224.44316	98	
224.97636	112	
226.89742	144	
227.89759	156	
228.89332	572	1+
228.91153	132	
229.04662	190	1+
229.95458	4116	1+
229.98671	96	
230.88869	3624	1+
231.95073	1872	1+
233.82532	138	
233.89911	422	
233.94878	338	
233.99839	92	
234.86869	274	1+
235.89611	154	
235.94352	138	
235.97662	90	
236.84225	208	1+
239.95178	98	
239.96711	94	
244.79375	128	
244.94052	94	
244.95599	190	
246.97783	378	
247.96639	838	
248.89965	1668	1+
249.03249	154	
249.15851	92	
249.82899	186	
249.96215	382	
250.83289	546	1+
250.91878	202	
250.94864	142	
251.94614	94	
252.19390	118	
252.97158	1822	1+
253.90265	926	1+
254.09068	136	
254.96649	1198	
255.07341	322	
255.09178	92	
255.94456	90	
256.08093	230	
256.26871	104	
256.80693	186	1+
256.91527	200	
256.93693	134	
256.96370	144	
257.90409	234	1+
257.95801	92	
258.84518	304	
258.88210	140	
261.07753	92	
261.83406	184	
262.05511	304	1+
262.83578	126	
262.94387	126	
262.97377	88	
263.82904	194	
263.91052	92	
264.84781	242	1+
264.90946	98	
265.08324	98	
267.09310	132	
267.83888	184	
268.10488	130	
268.83969	920	1+
268.95465	130	
269.69288	108	
269.92886	96	
269.96143	264	1+
269.98121	316	1+
271.11834	90	
271.84554	488	1+
271.91088	154	
272.08206	192	
272.79425	266	1+
272.95332	114	
273.07562	188	1+
273.94211	90	
275.41967	142	
275.84163	314	1+
275.92752	160	
276.89504	320	1+
277.92096	88	
278.07972	208	1+
278.83412	656	1+
278.86034	106	
279.79033	192	1+
279.87354	90	
280.27055	146	
281.04820	192	
281.82279	134	
281.84387	230	1+
282.85966	136	
285.78943	112	
285.85212	310	
286.79684	224	1+
286.85030	1066	1+
287.85120	698	1+
288.43276	102	
289.83172	114	
289.85440	90	
290.32953	92	
290.85395	290	1+
291.76324	132	
291.80458	186	
292.43954	200	
292.80570	158	
292.85404	266	1+
292.93680	130	
295.02003	90	
295.83253	134	
295.84614	92	
295.99458	214	1+
296.80923	170	
296.87069	92	
298.08415	96	
298.40855	104	
299.05877	206	
299.87062	146	
301.90175	94	
303.22802	92	
303.94217	224	1+
304.26174	94	
305.15292	142	
305.27132	100	
305.78217	88	
305.84976	122	
306.88376	534	1+
307.84065	100	
308.32121	100	
308.86614	136	
309.32361	118	
309.86415	182	
310.03456	88	
310.68219	138	
310.82736	96	
310.87762	714	1+
314.41170	96	
315.05114	104	
315.80224	90	
316.25417	102	
316.82354	114	
316.91872	110	
319.08338	114	
319.88587	142	
321.80106	148	
321.88720	158	
323.30718	136	
323.88252	112	
324.89459	228	
325.13816	110	
325.84037	96	
325.88446	136	
326.72312	90	
326.95030	156	
328.81059	108	
328.88676	344	
329.87202	350	1+
331.05927	230	1+
331.07617	132	
331.84143	90	
332.25737	102	
333.78915	158	
334.02989	128	
334.20284	94	
334.87203	98	
337.09940	114	
337.25149	140	
337.86534	120	
339.61015	92	
339.83324	104	
END IONS

###FS:    #m/z: 322.93028 #charge 1+
###MS: 37
###MSMS: 38
BEGIN IONS
TITLE=Cmpd 28, +MS2(322.9303), 28.0-35.0eV, 0.8min #38
RTINSECONDS=48.4385
SCANS=37-38
PEPMASS=322.93028	2757640
CHARGE=1+
186.46969	106	
187.06377	100	
190.86504	192	
190.98849	102	
192.06419	98	
192.89190	196	
193.89490	144	
196.88534	246	1+
196.97086	86	
197.50882	98	
199.85701	156	
199.88812	146	
205.94692	118	
206.97212	96	
207.92640	86	
207.97453	306	
208.98990	88	
209.92823	88	
210.89969	134	
211.83114	88	
212.87592	208	1+
213.44438	88	
214.89734	102	
215.88878	132	
218.06613	136	
218.85832	88	
221.94145	116	
222.07813	92	
222.94923	188	
223.48214	104	
223.95896	742	1+
224.97504	168	
225.85436	94	
227.10723	90	
227.93247	172	
228.19626	102	
228.89753	220	
230.88941	268	
230.90639	128	
231.83828	140	
232.82723	138	1+
232.89532	226	1+
236.79391	86	
236.89847	124	
237.05464	102	
238.94099	136	
239.07759	312	1+
239.78941	336	1+
239.91057	116	
240.82278	142	
240.89281	108	
240.94044	3612	
240.96252	342	
241.93970	11960	1+
242.02070	102	
242.81726	410	1+
242.86396	88	
242.94150	8174	1+
243.96668	118	
244.88489	108	
244.91889	114	
244.94042	2276	1+
245.88726	92	
245.97400	98	
245.98697	98	
246.03911	86	
246.85357	144	
246.97688	604	1+
247.84734	106	
248.90031	224	1+
249.01042	94	
249.03745	116	
249.60359	114	
249.93736	106	
250.89754	94	
250.97492	128	
251.91193	114	
252.14371	88	
253.83497	214	
253.90457	194	1+
255.77867	128	
258.47529	90	
258.83241	128	
258.84571	226	
258.91813	94	
260.83354	250	
261.83323	240	
262.12230	88	
262.80192	122	
262.83079	148	
263.98147	148	
264.23763	100	
264.83135	104	
264.84603	144	
265.08077	122	
266.07742	100	
267.80528	234	
268.08427	92	
268.95207	140	
269.00702	146	
269.79694	114	
270.80119	102	
271.80091	260	
271.84069	310	1+
271.87969	88	
272.81378	220	1+
273.35322	92	
273.79232	260	1+
273.81370	152	1+
275.81152	218	
275.92568	96	
276.80819	102	
276.84869	456	1+
277.41883	86	
277.67196	92	
278.97087	102	
279.09094	810	1+
279.78355	234	1+
282.88124	106	
283.06928	288	1+
283.16403	88	
283.79339	232	
283.85487	88	
284.29202	160	
284.39483	86	
284.81130	92	
284.87225	124	
284.90397	88	
285.14096	90	
285.98076	288	1+
287.04345	234	1+
287.39066	102	
287.80938	114	
287.86050	130	
288.04599	162	1+
288.45991	86	
288.87175	214	1+
289.95911	152	
290.37317	94	
290.75016	90	
290.80062	492	1+
291.80612	374	1+
291.87943	108	
291.95412	88	
292.43590	88	
292.86342	308	1+
293.06784	126	
293.85287	120	
293.87007	272	1+
294.81056	210	1+
295.84791	108	
297.80097	206	1+
299.78334	452	1+
301.14077	128	
301.88025	88	
301.93589	90	
302.94373	110	
303.86774	114	
304.81387	270	1+
304.88397	86	
304.92608	90	
305.87046	134	
306.88632	148	
307.80000	934	1+
307.89124	256	
308.29323	248	
308.88585	194	
309.03076	90	
309.20128	88	
309.88392	516	1+
310.30792	480	
311.84321	174	1+
311.88141	426	1+
312.17598	86	
312.53997	92	
312.80399	116	
314.81690	188	1+
316.41787	104	
317.28174	98	
321.09783	132	
321.90444	92	
323.13720	102	
323.23956	270	
324.85912	118	
324.89360	116	
325.77025	142	
325.89882	182	
326.88886	112	
327.88325	236	1+
328.23051	102	
END IONS

###FS:    #m/z: 363.95709 #charge 1+
###MS: 37
###MSMS: 39
BEGIN IONS
TITLE=Cmpd 29, +MS2(363.9571), 28.0-35.0eV, 0.8min #39
RTINSECONDS=49.2105
SCANS=37,39
PEPMASS=363.95709	669228
CHARGE=1+
54.54147	98	
187.86476	130	
189.86291	890	1+
191.86024	978	1+
196.88444	766	1+
202.05449	114	
202.79358	110	
202.90408	238	1+
205.94758	180	
207.87345	370	
208.88815	168	
209.87543	124	
209.94522	1012	
210.88396	604	
212.87898	2826	1+
214.89483	356	
218.91472	166	
219.86521	228	
222.95215	1758	1+
224.94804	1886	1+
224.97836	98	
225.88701	128	
225.97014	290	1+
226.90662	174	
226.94740	7656	1+
227.78344	270	1+
227.92994	390	
228.89498	968	
228.94248	7844	1+
229.06399	218	1+
229.18486	86	1+
230.81779	98	
230.88971	6892	1+
231.01807	198	1+
232.88604	910	1+
234.88019	410	1+
235.82479	240	1+
235.84928	106	
235.93126	158	1+
237.20540	100	
237.38583	108	
238.05942	270	1+
240.82107	112	
240.94051	930	
240.96384	1054	1+
241.02865	138	
241.94235	740	
242.94081	1166	1+
242.95690	432	1+
243.82050	460	1+
243.90970	100	
244.50323	114	
244.87897	138	
244.95784	4366	1+
244.98494	266	1+
245.03038	220	1+
245.94055	280	
246.85439	144	
246.90663	330	1+
246.92487	162	
246.95306	3620	1+
247.80028	590	1+
247.85130	102	
248.15286	116	
248.80397	506	1+
248.83385	112	
248.90092	2416	1+
250.89639	440	1+
250.94734	180	
250.97078	264	
251.03223	132	
251.07293	284	1+
251.11093	148	
251.79508	134	
251.84325	172	
251.97801	114	
252.24767	102	
252.57474	104	
252.79269	222	1+
252.89633	730	1+
253.94073	108	
254.25083	128	
255.07695	102	
256.91577	120	
258.83117	358	1+
258.84894	200	
258.97350	128	
260.97083	820	1+
261.08948	98	
261.83903	236	
262.80519	188	
262.82955	210	
263.83330	164	
263.88700	272	1+
263.98119	126	
264.07611	142	
264.82105	282	1+
264.96216	154	
265.08988	328	1+
265.96661	112	
266.81534	620	1+
266.85740	134	
267.35084	104	
267.78535	310	1+
267.97554	482	
268.80824	198	1+
268.84342	198	
268.95964	222	
269.72121	102	
269.91819	228	
269.96880	668	1+
270.83688	430	1+
270.84319	366	1+
271.84521	312	1+
271.91647	538	1+
272.78805	140	
274.39980	104	
275.05209	264	1+
275.91254	190	1+
276.35414	120	
276.81325	242	1+
276.84799	154	
278.84682	104	
278.88475	132	
278.98762	160	
279.10341	118	
279.78934	1164	1+
281.78847	842	1+
281.86182	150	
281.89792	150	
282.05592	96	
282.93993	114	
283.85087	780	1+
283.98126	238	1+
284.82531	188	
284.98299	142	1+
285.79517	132	
285.81986	130	
285.84402	834	1+
285.89437	104	
286.42154	118	
287.81866	264	1+
288.84733	112	
288.90891	104	
290.06006	242	1+
290.78670	410	
291.80802	374	1+
292.43679	134	
292.93947	232	
293.12336	148	
293.87727	130	
294.81574	140	
294.86215	192	1+
296.80350	262	
296.97911	268	1+
297.80571	206	
298.80080	1940	1+
298.85929	510	1+
299.36828	148	
301.02490	170	
301.86303	476	
302.79523	264	
302.86503	268	
302.93321	258	1+
303.80652	816	1+
303.85517	1598	1+
305.12548	196	1+
305.82456	110	
306.25460	102	
306.82593	356	1+
306.85149	118	
306.88311	106	
306.93389	100	
307.30879	168	
308.88421	158	
310.50494	106	
310.60437	104	
310.87898	426	1+
311.86498	112	
312.86779	166	
313.87537	354	1+
314.83110	134	
316.81694	546	1+
317.06304	102	
317.87322	128	
318.12876	104	
318.94030	434	1+
319.04240	100	
319.80974	142	
320.91960	120	
321.81734	1004	1+
321.86406	218	1+
324.45642	98	
324.88080	110	
324.89971	126	
325.81536	102	
325.94813	166	
326.87217	720	1+
328.18641	124	
328.88498	114	
329.80072	100	
329.87206	122	
330.17309	114	
330.75975	222	1+
332.11877	128	
333.74680	128	1+
334.14641	116	
334.75085	146	1+
334.78991	108	
336.94543	692	1+
337.83298	228	
338.84127	110	
338.87550	108	
339.82788	764	1+
341.85868	188	1+
342.90308	162	
347.03981	128	
349.32096	124	
351.70972	148	
351.90243	98	
355.89794	144	1+
356.79055	102	
358.85594	306	1+
359.70825	120	
359.86253	276	1+
361.76891	126	
362.38163	106	
362.90025	112	
363.16748	112	
363.71184	132	
363.95401	118	
364.75352	148	
366.92708	138	
367.33300	138	
367.72879	176	1+
368.08629	100	
368.43069	100	
END IONS

###FS:    #m/z: 507.84613 #charge 1+
###MS: 37
###MSMS: 40
BEGIN IONS
TITLE=Cmpd 30, +MS2(507.8461), 28.2-35.2eV, 0.9min #40
RTINSECONDS=49.983
SCANS=37,40
PEPMASS=507.84613	233678
CHARGE=1+
196.01678	196	
223.03788	220	1+
234.07292	342	1+
238.85719	288	1+
241.85381	342	1+
244.95392	312	1+
245.07341	360	1+
246.39279	164	
249.09867	160	
250.97508	292	
251.07830	520	1+
252.14006	172	
254.10029	288	
255.09660	178	
257.86835	210	
261.15633	238	
265.12352	214	1+
266.08973	172	
266.16612	264	1+
267.10953	368	1+
267.83637	188	1+
267.94997	204	1+
270.87206	480	1+
272.07716	304	1+
272.38666	164	
272.85327	640	1+
276.80058	196	
277.14037	226	
277.38885	218	
278.10015	212	1+
278.12591	154	
278.83730	226	1+
278.86305	178	
279.13026	572	1+
280.39440	214	
280.99552	210	1+
281.09243	152	
281.88475	172	1+
282.79437	366	1+
283.10342	162	1+
283.87084	426	1+
283.94218	280	1+
285.85310	214	
287.85106	244	1+
288.87696	1322	1+
289.88080	1140	1+
290.13121	280	
290.86381	1140	
290.97861	178	1+
291.04441	264	1+
291.88291	250	
293.87402	3346	1+
294.13476	160	
295.15075	386	1+
295.87287	670	1+
296.08380	194	
296.85680	548	1+
298.11920	294	1+
298.85076	214	
299.76399	152	1+
299.79284	332	1+
300.85344	542	1+
303.85547	208	
304.86334	172	
305.86159	408	
306.05984	186	1+
306.88091	190	
307.89002	1012	
307.93316	328	1+
308.14409	338	
308.87823	1068	1+
309.14340	180	
309.33968	168	
309.88405	644	1+
310.00166	240	1+
310.09073	206	1+
310.15557	1310	1+
311.88401	4800	1+
312.17517	776	1+
312.98600	196	1+
313.88184	668	
314.37673	260	1+
314.86676	1118	1+
315.82559	146	
315.86047	758	1+
316.12383	260	1+
316.81733	300	1+
316.89151	354	
316.99926	152	
317.86144	568	1+
317.89122	302	1+
318.93348	432	1+
319.82480	222	
322.12120	278	1+
322.86514	316	
322.88711	242	
323.87950	170	
323.91616	232	1+
324.85842	500	1+
325.09320	250	1+
325.89774	304	
326.34751	152	
326.88403	1096	1+
326.90039	422	
328.37223	270	
328.86913	260	
329.17078	234	1+
329.87701	212	
329.89410	166	
330.07694	148	1+
330.83820	184	
330.87820	282	
331.12515	204	
331.89591	800	1+
332.39939	166	
332.78727	176	1+
332.87366	1550	1+
333.09928	286	1+
334.89911	364	1+
335.03525	248	1+
335.88627	298	1+
336.11942	216	1+
336.92390	140	1+
337.88133	880	1+
337.94736	176	
338.08506	284	1+
338.12803	182	1+
338.85257	150	
339.36917	348	1+
339.40314	276	
340.87453	146	
341.08835	288	
341.86257	160	
343.96720	210	1+
344.14502	470	1+
345.06450	226	1+
345.92063	186	1+
347.89173	248	
348.08191	166	
348.17049	164	
348.72828	292	1+
348.81921	346	1+
348.89229	216	
350.39511	168	
350.41680	216	1+
350.88643	586	1+
350.96711	200	1+
351.18502	204	
351.71565	202	1+
351.77406	278	1+
352.51702	172	1+
352.90757	212	
353.85036	788	1+
353.89852	156	
355.89365	346	1+
356.11927	194	
356.82939	160	1+
356.96743	188	1+
357.86095	274	1+
358.36544	160	
358.41083	148	
358.88273	322	1+
359.11922	282	
359.73620	148	
359.77357	242	1+
362.72391	314	1+
362.88036	270	1+
363.79126	254	1+
364.37952	184	
364.54496	156	
365.41535	160	
366.83956	602	
366.86580	168	
367.70584	1330	1+
367.77170	310	1+
367.84386	466	
368.08687	240	1+
368.83255	846	1+
368.89307	746	1+
369.24735	156	
369.74375	234	1+
369.83658	712	1+
369.99915	154	
370.14679	220	1+
371.72579	206	
371.79384	166	
372.87147	496	1+
373.71807	304	
373.83326	260	
373.87605	356	1+
373.89578	156	
374.81269	436	1+
375.38078	488	1+
375.87593	154	
376.14361	364	1+
377.75490	156	
377.83355	184	
377.88628	324	1+
378.17724	188	1+
378.81999	236	1+
378.98300	194	
379.35228	130	1+
379.71486	428	1+
379.88967	270	1+
380.71764	374	1+
380.73917	286	
380.85824	302	
381.01814	176	1+
381.79657	284	1+
381.85064	358	1+
382.85720	252	1+
382.88545	148	
383.78063	162	1+
384.21037	220	1+
384.85129	2320	1+
384.89629	272	1+
385.77410	196	1+
386.14450	212	
387.09938	216	
387.72091	338	
387.84524	860	1+
388.73435	212	
388.79216	254	
389.05299	418	1+
389.16902	200	1+
389.20046	178	
389.37614	162	
389.71554	318	1+
389.80319	154	
390.10963	154	
390.21832	196	
390.84108	854	
390.90231	328	1+
391.08589	338	1+
391.36544	166	
391.84449	408	
391.90569	256	1+
392.79187	758	1+
392.83131	682	1+
392.85996	294	
393.79548	640	1+
393.87177	190	
394.79011	434	1+
394.83192	232	1+
395.86605	240	1+
397.72005	196	
397.85532	206	1+
398.73020	274	
399.15211	150	
399.72523	492	1+
399.81011	164	
399.89940	234	1+
400.72274	350	1+
400.79214	206	1+
400.90043	156	1+
401.36503	154	
402.04963	238	1+
402.86461	2544	1+
402.90231	238	1+
403.05248	168	1+
405.10880	296	1+
405.89698	168	
406.75504	212	1+
406.85304	312	
407.16676	192	1+
407.72646	334	1+
407.81920	244	
407.86768	2858	
408.30707	154	1+
408.78524	174	
408.80568	252	1+
408.85452	3526	1+
409.72464	850	1+
410.07841	182	
410.83947	1728	1+
410.95399	220	1+
411.08402	170	
411.80918	706	1+
411.95642	202	1+
412.03318	132	1+
412.14046	214	1+
412.73133	436	
413.07111	258	
413.87674	428	1+
414.08298	152	
415.87374	444	1+
415.90316	270	
416.22600	134	1+
417.81626	176	
418.85391	166	
421.88405	520	
422.88294	252	
423.21222	150	
423.86741	686	1+
424.10557	266	1+
425.07156	250	1+
425.16599	200	1+
425.19200	266	1+
425.75517	176	
425.87700	332	
426.86270	1578	1+
426.93663	394	1+
427.14792	182	
427.73641	1470	1+
427.93936	214	1+
428.84811	1654	1+
428.88839	300	
429.82261	222	
429.86746	294	
430.73858	822	1+
430.85369	532	
430.88169	216	
431.86775	1708	1+
433.73049	208	1+
433.86914	410	1+
435.86088	192	1+
436.15123	130	1+
437.86028	180	
437.88152	152	
439.89415	372	
440.87703	482	1+
441.21816	588	1+
442.16684	164	
443.20153	158	
444.80727	150	
444.87414	2876	1+
445.19627	232	1+
445.74520	186	
446.75257	362	1+
446.87766	394	
447.75443	250	1+
447.88613	176	
448.16922	342	1+
448.87926	866	1+
449.02742	158	1+
449.17324	264	1+
449.88060	738	1+
450.70306	302	1+
450.77322	210	
451.75831	308	1+
453.17193	174	1+
453.20769	210	1+
455.72366	268	1+
455.75594	200	1+
457.90540	794	1+
460.19840	152	
462.88390	1422	1+
463.06151	126	1+
464.23446	210	1+
466.15524	186	1+
466.20193	180	1+
467.88987	2172	1+
468.77699	228	1+
470.16723	156	1+
473.23995	262	
475.23518	404	1+
477.72523	234	1+
478.58935	98	1+
483.91187	162	
485.17489	198	1+
485.90095	836	1+
486.37948	256	1+
486.84658	216	
493.80586	270	1+
495.23519	170	1+
499.73407	220	1+
504.43881	162	1+
504.80210	156	1+
506.19990	118	1+
507.15326	260	1+
509.16978	136	1+
509.30496	166	1+
509.86370	290	
510.68724	194	1+
511.21913	264	1+
END IONS

###FS:    #m/z: 322.93031 #charge 1+
###MS: 41
###MSMS: 42
BEGIN IONS
TITLE=Cmpd 31, +MS2(322.9303), 28.0-35.0eV, 0.9min #42
RTINSECONDS=53.6465
SCANS=41-42
PEPMASS=322.93031	2640628
CHARGE=1+
57.61145	90	
74.45246	100	
186.40404	94	
187.85944	98	
187.92129	84	
192.88568	222	1+
196.88363	138	
199.89051	140	
201.04473	150	
202.36720	86	
205.97194	90	
207.97665	304	1+
209.93981	88	
210.90106	106	
211.89713	84	
212.88038	110	
213.88545	154	1+
216.88637	92	
218.88811	122	
219.98410	94	
220.96129	332	1+
221.94556	124	
223.94079	98	
223.96157	546	1+
225.10020	84	
225.81524	114	
227.92900	142	
228.81943	180	1+
230.88959	276	
230.91169	110	
231.47850	82	
232.38758	114	
235.81741	182	1+
235.82580	150	
235.88988	92	
235.92200	92	
237.04363	106	
237.55611	108	
237.99703	190	1+
238.02772	86	
238.07706	88	
238.94147	326	1+
238.95643	148	
240.45092	86	
240.81895	144	
240.94044	3324	
241.40194	84	
241.94266	2856	
242.82578	108	
242.89537	302	1+
242.94122	9112	1+
243.01263	156	
243.83122	124	
243.88335	148	
244.51225	90	
244.81952	338	1+
244.93998	2368	1+
245.85334	176	1+
246.87021	84	
246.90089	92	
246.97568	504	1+
248.04595	218	1+
248.85337	82	
248.97546	94	
249.09757	84	
249.45065	94	
249.93593	92	
250.15500	92	
250.94869	116	
251.20679	82	
252.13195	94	
252.55717	96	
252.92401	256	1+
253.83037	166	1+
254.01718	176	1+
255.39494	106	
255.79515	82	
255.85407	100	
255.90512	100	
257.79627	332	1+
258.05272	124	
258.83213	194	
259.15081	176	
260.04902	86	
260.34095	144	
260.95275	86	
261.00433	98	
261.83059	664	1+
262.79746	180	
262.83147	398	1+
262.92475	104	
263.93874	82	
263.98346	208	
264.09191	86	
264.85692	96	
264.88420	230	1+
265.05999	160	
267.00171	102	
267.93118	186	
268.84905	168	1+
268.95093	108	
268.96941	130	
269.07825	106	
269.79627	98	
270.05817	164	
271.44609	114	
271.84294	280	1+
271.91350	84	
272.02797	148	
272.84663	238	1+
273.79263	194	
273.82100	82	
274.79370	174	
275.15138	92	
275.81129	198	
276.80791	86	
276.85618	210	
277.80981	206	1+
278.08576	134	
278.38266	86	
278.45405	82	
279.09196	830	1+
279.79328	86	
280.14308	102	
280.95557	116	
281.05630	100	
281.72965	88	
281.79291	180	
281.92564	84	
282.03246	156	
282.11773	86	
282.87907	126	
283.06990	372	1+
283.78941	384	1+
284.29331	354	1+
284.36395	120	
285.90340	140	
288.06379	82	
289.87112	230	
290.78321	128	
290.85485	128	
290.88595	122	
291.80332	372	1+
292.96752	90	
293.92655	104	
294.85718	118	
295.40422	100	
295.77120	92	
295.80397	84	
296.81531	244	1+
296.86339	142	
296.91772	84	
297.02600	116	
297.24739	84	
297.86139	86	
298.81394	114	
299.78666	188	
300.78632	168	
300.86803	84	
302.86484	82	
303.80569	100	
304.18928	90	
304.81421	128	
305.80437	112	
306.00150	90	
306.88519	198	
306.94258	110	
307.13247	88	
307.15134	102	
307.80207	336	1+
307.89330	326	
308.29308	268	1+
308.86753	128	
309.36354	96	
309.81449	454	1+
310.30751	298	
310.87755	438	1+
311.88227	288	1+
312.80693	360	1+
312.86916	256	1+
314.93674	94	
318.76410	88	
318.86087	170	1+
318.92987	82	
319.03807	84	
319.06984	174	1+
320.86080	122	
323.24040	276	1+
324.89262	472	1+
324.91025	110	
326.99683	110	
327.96003	160	
328.19201	92	
328.39220	84	
END IONS

###FS:    #m/z: 340.94091 #charge 1+
###MS: 41
###MSMS: 43
BEGIN IONS
TITLE=Cmpd 32, +MS2(340.9409), 28.0-35.0eV, 0.9min #43
RTINSECONDS=54.419
SCANS=41,43
PEPMASS=340.94091	1096964
CHARGE=1+
105.20911	90	
189.86361	118	
192.92548	166	
196.88165	122	
205.41596	106	
206.95045	94	
207.85213	90	
210.93955	162	
211.88987	114	
211.93643	100	
212.87650	90	
213.88129	284	
213.93956	1254	1+
214.88269	1422	1+
214.89327	188	
215.88715	1178	1+
215.93748	524	
217.85934	282	1+
217.88178	454	1+
221.88140	122	
222.01574	102	
223.95994	132	
225.19241	90	
230.88902	244	
231.89050	358	
231.94856	1242	1+
232.54698	92	
232.88986	224	
233.87298	134	
233.89683	782	1+
233.94784	460	
235.84068	90	
235.86956	132	
235.89263	244	
235.94549	142	
237.79539	182	
238.88947	138	
239.18469	94	
239.78828	136	
240.22572	116	
241.04740	94	
241.46332	96	
241.88392	116	
241.94042	144	
242.94582	132	
243.82848	140	
244.45086	92	
244.95874	212	
245.94027	126	
246.03333	90	
246.44801	110	
246.97835	100	
249.03965	138	
249.40805	94	
249.90103	366	1+
249.96410	296	
250.00147	92	
250.90186	310	1+
250.96459	126	
250.99587	98	
251.04157	104	
252.23264	186	
253.79210	216	1+
253.89412	90	
254.83289	128	
254.90702	340	1+
254.96518	874	1+
255.07470	624	1+
255.44950	100	
255.85941	126	
256.85510	128	
256.89737	176	
256.91046	176	
256.96678	98	
258.01355	114	
258.84427	108	
259.00103	126	
259.34064	138	
259.84234	402	1+
259.89669	126	
259.95594	142	
260.78706	98	
260.84472	354	1+
261.43252	92	
262.80327	128	
265.12157	140	
265.85770	98	
266.43022	100	
267.06122	96	
267.84812	130	
268.95714	132	
269.83772	408	1+
270.35084	256	1+
270.83960	294	1+
270.86388	130	
272.87216	92	
272.93463	118	
273.07702	90	
273.40171	92	
273.79502	240	
273.89338	158	
274.85802	152	
274.89512	124	
274.97550	136	
275.85412	128	
276.85845	246	
277.86137	134	
278.81695	96	
278.84064	122	
279.85448	490	1+
279.91290	126	
280.92564	232	1+
281.04717	134	
281.11576	138	1+
281.79425	104	
281.86387	186	1+
282.37940	104	
283.78975	154	
284.24794	92	
285.12919	118	
285.35866	106	
286.39768	92	
286.86861	124	
289.00955	92	
289.78789	236	
290.79515	136	
290.88371	92	
291.85077	306	1+
292.05746	90	
293.06208	138	
293.80390	98	
294.85055	146	
295.06014	102	
295.83912	92	
295.97125	94	
296.80549	172	
297.79802	340	1+
297.88107	154	
297.97231	150	
298.07997	102	
299.05487	216	1+
299.78264	208	
299.88787	140	
300.78703	112	
301.81274	190	1+
301.88363	218	
302.17504	194	
302.40938	112	
303.94467	92	
304.83297	250	1+
306.88372	160	
307.28591	392	1+
307.73072	100	
307.79752	152	
307.89332	166	
308.17040	96	
310.88400	432	1+
311.85923	210	
312.80292	234	
312.83031	172	1+
312.87489	176	1+
313.80585	104	
313.96075	108	
314.95193	110	
319.52745	94	
323.89101	322	1+
324.31895	98	
324.38330	106	
324.77922	166	1+
326.80537	90	
327.17458	240	1+
327.87820	212	
328.53002	96	
328.82791	128	
328.88711	180	
329.88054	132	
330.81770	182	
331.81571	92	
331.87629	94	
332.07841	94	
336.86612	192	1+
342.30612	104	
342.82640	90	
342.91250	114	
343.30444	92	
END IONS

###FS:    #m/z: 363.95702 #charge 1+
###MS: 41
###MSMS: 44
BEGIN IONS
TITLE=Cmpd 33, +MS2(363.9570), 28.0-35.0eV, 1.0min #44
RTINSECONDS=55.1915
SCANS=41,44
PEPMASS=363.95702	598964
CHARGE=1+
187.86454	150	
189.86308	446	
190.86511	240	
191.85957	884	1+
193.85404	128	
196.88395	368	
198.20527	104	
200.42394	94	
200.89825	168	
202.87217	318	1+
205.94948	126	
207.40436	96	
207.87218	142	
207.94651	136	
209.56204	126	
209.94234	1284	1+
210.88315	520	1+
212.87816	4096	1+
214.89338	528	
215.88325	170	
216.41066	182	
222.95147	1186	1+
224.01657	104	
224.11392	96	
224.94797	1634	1+
224.97715	112	
225.88679	378	1+
226.94642	7016	1+
227.04839	108	
227.87819	142	
227.92753	332	
228.12195	122	1+
228.84077	186	
228.89539	1048	1+
228.94269	7496	1+
229.90861	134	
229.98943	192	
230.79192	122	
230.83537	106	
230.88904	6186	1+
232.88328	1148	1+
233.94335	96	
234.88069	604	
235.93504	156	
238.00913	178	1+
238.93936	110	
239.42795	96	
239.83080	228	1+
239.88875	150	
240.82467	170	1+
240.94169	922	
240.96433	798	1+
241.81017	216	1+
241.93874	2814	1+
242.51386	100	
242.83598	142	
242.94170	2332	1+
243.96096	164	
244.82896	288	1+
244.93763	394	1+
244.95812	4366	1+
246.49814	92	1+
246.90503	320	1+
246.95263	3904	1+
248.04228	96	
248.80303	378	1+
248.89888	2858	1+
250.80536	160	
250.94863	206	
250.96712	292	1+
252.91713	128	
252.95473	104	
252.96976	106	
253.83621	216	
253.90510	558	1+
254.03133	114	
254.07772	106	
254.84363	116	
255.55962	98	
255.83693	234	1+
256.86302	122	
258.44408	178	
258.83606	126	
258.97256	254	
259.80524	150	
259.84596	122	
259.89748	108	
259.98020	206	
260.82937	564	1+
260.96827	888	1+
261.83047	318	1+
262.85534	94	
263.08145	156	
263.54988	108	
263.84012	254	1+
263.97396	104	
264.86067	106	
264.91764	108	
265.08864	122	
265.81025	678	1+
265.97480	140	
266.81127	492	1+
266.86150	218	
267.78561	230	1+
267.97313	670	
268.14068	118	
268.95848	198	
269.83137	160	1+
269.96733	770	
270.80108	430	1+
271.14780	116	
271.91834	266	
271.95993	144	
273.99576	204	1+
274.94666	130	
276.79194	104	
276.81775	106	
276.85070	284	
277.38779	152	
277.85311	162	
277.92003	266	1+
278.08965	106	
278.80197	202	
279.10041	162	
279.79136	1076	1+
280.37496	114	
280.79429	960	1+
281.84930	100	
281.89583	190	
282.25576	104	
282.40527	190	
282.84708	450	1+
282.88276	108	
283.79249	380	1+
283.85030	384	1+
283.98457	414	1+
285.79304	320	1+
285.84517	790	1+
287.86465	142	
288.14929	104	
288.78838	148	
289.87877	296	1+
290.78751	358	1+
290.86256	210	1+
291.09192	98	
292.44207	112	
293.11613	112	
293.86222	246	1+
294.94524	152	1+
296.80984	484	
297.80914	288	
298.08818	108	
298.80534	956	1+
300.80161	190	
301.42848	98	
301.80355	106	
301.85958	516	
301.94628	224	1+
302.78676	124	
302.80518	200	
302.86169	268	
303.75848	104	
303.80278	284	
303.85618	1554	1+
304.80998	224	
305.82391	232	1+
306.86962	130	
306.93377	230	
307.12886	106	
308.29492	172	1+
308.88194	96	
310.43341	196	
310.87608	158	
311.49878	102	
311.86469	136	
314.81802	164	
315.85786	172	1+
316.53618	94	
316.76356	130	
316.80966	150	
318.80491	98	
318.93618	216	
319.82359	150	
320.89035	118	
320.92035	122	
321.81689	1262	1+
321.86685	532	1+
322.28140	100	
322.92929	186	
323.83424	96	
325.78880	138	
325.88301	130	
326.61228	102	
326.87414	610	1+
328.89144	192	
329.87167	116	
330.17281	192	1+
330.88195	164	
332.77745	112	
336.94471	288	1+
337.83171	114	
338.87479	148	
339.82709	738	1+
340.94031	180	
344.98968	100	
345.72168	198	1+
346.05294	118	
347.90887	96	
349.32563	144	1+
349.76005	184	1+
349.88381	222	1+
352.89158	172	
353.39669	102	
353.76408	124	
353.88373	98	
353.96088	162	1+
354.36453	100	
354.76455	132	
355.92021	120	
356.77310	200	1+
361.31839	134	1+
361.85636	176	1+
362.75451	234	1+
363.73731	136	
367.77617	186	
368.78597	120	
368.88105	100	
END IONS

###FS:    #m/z: 340.94099 #charge 1+
###MS: 45
###MSMS: 46
BEGIN IONS
TITLE=Cmpd 34, +MS2(340.9410), 28.0-35.0eV, 1.0min #46
RTINSECONDS=58.858
SCANS=45-46
PEPMASS=340.94099	1065460
CHARGE=1+
126.78494	94	
189.86193	132	
192.92729	112	
196.88682	270	1+
201.88858	100	
205.94928	170	
205.97028	132	1+
206.95347	98	
208.93143	114	
208.97737	110	
210.50328	92	
210.93464	90	
211.90440	96	
212.87846	248	
213.53764	90	
213.87786	748	1+
213.93820	1538	1+
214.96217	102	
215.88612	1078	1+
215.93746	406	1+
216.41636	112	
216.90869	92	
217.01299	106	
217.88209	520	1+
217.90547	88	
220.87571	166	
221.01031	108	
222.95184	214	
223.95062	144	
224.97572	134	
225.93632	102	
226.86676	94	
226.89301	166	
226.94836	202	1+
227.89743	104	
228.89782	166	
228.94730	138	
228.99484	90	
229.86363	92	
230.88983	1090	
230.91864	96	
231.80017	100	
231.89088	672	
231.95014	1744	1+
232.40386	96	
232.89183	1274	1+
233.95024	374	
235.82456	116	
235.86481	288	1+
236.90032	232	1+
237.07190	102	
238.79998	146	
239.38786	108	
239.78986	120	
239.88509	130	
240.23249	96	
240.96282	194	
241.89734	132	
242.85441	92	
242.88205	130	
243.83099	136	
244.82919	314	1+
244.87638	92	
244.95530	128	
245.36376	98	
246.97642	366	1+
247.81446	102	
247.86659	94	
247.98141	278	1+
248.03092	130	
248.90331	222	
249.03881	140	
249.89120	240	1+
249.90634	96	
249.96220	154	
250.89619	168	1+
251.10182	144	
251.95863	88	
252.56321	94	
252.79290	180	1+
252.88562	92	
254.90306	194	
254.96501	560	1+
255.07381	294	1+
255.89542	118	
256.31998	90	1+
256.84817	106	
256.91566	182	1+
257.38061	104	
257.88321	216	1+
258.84767	318	1+
259.03208	108	
259.95327	146	
260.80270	110	
260.83386	178	
261.88801	118	
262.96621	116	
266.84404	94	
268.83964	358	
269.80189	158	
270.79935	132	
271.36313	124	
271.78909	128	
271.84833	188	
271.94950	180	
272.78530	338	1+
272.82306	88	
272.84814	140	
272.93552	114	
273.78997	258	1+
274.85595	136	
275.93563	96	
276.52742	124	
276.85380	624	1+
277.84180	102	
278.84789	274	1+
279.03286	130	
279.05886	94	
279.96321	106	
281.05147	112	
281.61649	104	
281.91410	218	1+
282.92096	144	1+
283.78742	280	1+
284.41970	90	
285.10163	104	
286.40938	90	
288.54332	102	
289.00860	98	
289.78563	116	
290.86640	114	
291.80378	178	
294.00324	90	
294.33082	98	
294.85672	230	
295.85372	92	
295.87368	166	
296.06768	126	
296.81057	184	
297.88429	150	
297.97389	178	
298.93285	202	1+
299.45695	106	
299.78629	94	
299.87282	170	
300.81136	120	
302.17641	204	
302.95230	114	
303.86151	156	
306.53653	114	
307.79666	116	
307.84056	94	
307.86734	124	
308.80685	348	1+
308.87597	168	
309.81165	236	1+
309.89122	118	
309.91256	92	
310.87915	108	
311.88800	128	
312.80430	230	1+
313.06316	166	1+
313.88033	222	1+
314.82035	148	
315.76577	94	
315.88797	230	1+
316.93641	98	
319.88740	90	
319.93572	98	
321.81902	106	
322.31212	148	
322.87717	106	
323.16406	136	1+
323.24391	90	
324.89470	150	
325.28717	94	
327.82613	116	
327.89642	118	
328.18656	138	
328.36954	100	
329.87616	108	
330.81203	130	
330.86570	134	
331.81555	136	
333.79878	110	
333.87327	230	1+
338.87194	198	
340.80234	224	
342.90630	106	
343.15156	92	
END IONS

###FS:    #m/z: 507.84637 #charge 1+
###MS: 45
###MSMS: 47
BEGIN IONS
TITLE=Cmpd 35, +MS2(507.8464), 28.2-35.2eV, 1.0min #47
RTINSECONDS=59.63
SCANS=45,47
PEPMASS=507.84637	252186
CHARGE=1+
217.89633	214	
219.87961	260	1+
222.08780	206	1+
223.97493	326	
224.04691	156	
224.97590	344	
227.95554	226	
238.11931	200	1+
241.85318	174	
245.07316	324	1+
249.10008	252	
250.97347	290	1+
251.07133	164	
252.07567	154	
252.14516	188	
254.41362	172	
258.87715	284	1+
259.92180	164	1+
260.87739	242	1+
261.37681	210	1+
266.16672	194	
269.85612	292	1+
269.92579	170	
270.85940	196	1+
272.39458	156	
272.85208	472	1+
276.79755	300	1+
276.87428	202	1+
277.83967	182	1+
279.13015	510	
279.80172	156	
279.91633	262	1+
280.83077	196	
281.39809	160	
284.87295	180	
285.11984	156	
287.80815	268	1+
287.84949	200	
288.81070	206	1+
288.86870	176	
288.90692	336	1+
289.40175	214	1+
289.88110	400	
290.02570	192	1+
290.07797	290	
290.86478	1260	1+
291.87657	330	
292.86154	274	
293.87289	3406	1+
294.05765	196	
295.14985	454	1+
296.85663	568	1+
296.88120	230	
298.87867	588	1+
300.34145	172	1+
300.85218	740	1+
300.87116	226	
301.88217	200	
302.09798	162	
302.84288	180	
302.88201	184	
303.86347	518	1+
303.95107	154	
304.34090	98	1+
304.79203	278	1+
305.86438	186	
306.88278	254	
306.91731	160	
307.89038	694	
307.92674	146	1+
308.14346	1532	1+
308.87465	1726	1+
309.81812	298	1+
311.88396	6024	1+
311.93377	224	1+
312.17573	1052	1+
313.63237	170	1+
314.86467	1008	1+
314.89011	388	
315.82334	256	1+
315.90822	228	1+
316.86430	436	
317.11236	214	1+
317.86593	202	
317.89189	154	
318.79828	220	1+
318.85424	382	1+
319.37885	186	
319.82375	160	
320.38197	186	
321.99188	154	
322.88864	398	
323.87192	214	
324.19426	202	1+
324.85947	440	1+
325.88377	188	
325.90326	486	
326.06473	358	1+
326.10095	182	
326.88367	1262	1+
327.04222	252	1+
327.88651	820	1+
328.36994	240	
328.39995	176	
328.86691	330	
329.80580	240	1+
329.87547	196	
330.89206	152	
331.81138	228	
331.83584	216	1+
331.89171	196	
332.87566	1032	1+
333.81797	292	1+
334.39084	240	1+
334.89778	248	
334.94474	234	1+
335.09358	352	1+
335.84595	340	1+
337.88757	190	
338.85001	256	
338.87960	290	1+
340.48349	94	1+
340.75491	156	
340.85885	172	
340.87930	160	
342.85616	158	
342.91266	282	1+
343.14830	322	1+
343.87694	236	
344.19513	224	1+
344.86656	416	1+
344.87796	412	1+
345.87151	328	1+
346.02466	218	1+
346.33957	318	1+
346.82798	178	
347.02668	154	1+
347.15780	214	1+
347.83469	162	
347.89173	540	1+
347.93760	262	1+
348.89419	472	1+
349.39517	186	1+
349.75796	220	1+
350.83773	206	
350.88784	540	
351.88524	326	
352.77616	194	
352.91088	152	
353.35449	312	1+
353.85074	650	1+
354.35642	262	1+
355.19951	204	1+
355.87163	158	
355.89290	366	1+
357.39925	264	1+
358.72768	188	
358.77707	356	1+
359.11773	200	
360.76472	334	1+
362.70411	270	1+
362.86166	264	1+
362.89117	296	1+
363.14182	162	
365.99978	182	1+
366.18346	202	
366.84300	376	
367.70763	1276	1+
367.74204	168	
367.76186	178	
367.78641	174	1+
367.84311	416	
367.89111	728	1+
368.84470	262	
368.89512	532	1+
369.78299	310	1+
369.83517	928	1+
371.18947	226	1+
371.72658	382	1+
372.04499	282	1+
373.13753	168	
373.71932	432	1+
374.40568	164	
374.81314	294	
375.83294	154	
375.89137	276	1+
376.38981	174	
377.39126	154	
377.75519	222	1+
377.82817	260	1+
377.88598	158	
378.93363	170	1+
380.71671	282	
380.85529	208	
381.71046	176	
381.84768	478	1+
382.72774	238	
382.85555	268	1+
383.77118	180	
383.96526	100	1+
384.74801	316	1+
384.85217	2144	1+
386.82203	208	
387.39807	162	
387.78587	356	1+
387.80695	164	
388.17774	192	
388.85138	200	
389.12351	270	1+
389.20436	298	1+
389.71420	500	
390.75009	380	1+
390.84154	1480	1+
391.80418	176	
392.82598	846	1+
392.86590	314	
393.80113	342	
393.85600	554	1+
393.90221	160	
394.10790	148	1+
394.78464	434	
394.83541	436	1+
395.06666	148	1+
395.73182	468	1+
396.73581	400	1+
397.86670	466	1+
398.73059	270	
398.87216	294	1+
398.99893	176	1+
399.72790	170	
399.85032	214	
401.74464	182	1+
401.78067	174	1+
402.07486	202	1+
402.86513	1284	1+
403.74893	198	1+
403.86951	874	1+
405.87121	762	1+
406.35772	176	
406.85515	164	
407.72191	332	1+
407.86498	5694	1+
408.13618	596	1+
408.74786	182	
408.80334	158	
408.85244	2000	
409.78163	178	
409.83664	1072	1+
410.10035	192	1+
410.73562	258	
410.87198	558	1+
411.05545	156	
411.72597	786	1+
411.81086	488	1+
411.84382	1148	1+
412.72671	574	1+
413.07409	244	
413.87836	294	
418.19696	164	
418.84970	186	
421.16725	160	1+
421.88479	556	
422.86613	1098	1+
422.88477	338	
423.18385	142	1+
425.12234	192	1+
425.74733	366	1+
425.87329	200	
425.89718	260	
426.15758	218	1+
426.85989	2134	1+
427.73545	634	
427.96734	208	1+
428.73852	326	
428.84888	1182	1+
429.73843	1158	1+
429.82018	160	
430.74113	968	1+
430.85096	356	
431.86686	198	
432.08198	184	
432.37507	162	
432.87213	194	
433.85423	172	
434.09027	208	1+
435.86285	320	1+
435.88529	176	
439.76340	122	1+
439.89233	446	
440.89871	260	
441.21852	532	1+
442.18074	158	
442.88106	236	
443.40456	162	1+
444.76552	194	1+
444.87133	2248	1+
445.16396	164	
445.73936	218	
446.87881	396	1+
447.71104	176	
449.75309	398	1+
449.87959	504	
450.75585	342	1+
450.88054	230	
451.14205	172	
457.90437	720	1+
458.90590	406	1+
462.88408	1056	1+
467.78988	180	
467.88595	1368	1+
468.71149	172	
469.11725	208	1+
473.14201	192	1+
475.75682	132	1+
476.76983	168	1+
477.17953	186	1+
479.77851	206	1+
485.89885	908	1+
486.84166	230	
486.90005	534	1+
487.28103	208	1+
487.80319	248	1+
488.83773	148	1+
499.72809	214	1+
499.80896	228	1+
504.20593	224	1+
504.67736	124	1+
504.79619	162	1+
505.82278	162	
507.73996	194	1+
509.86621	180	
510.23156	150	1+
END IONS

###FS:    #m/z: 336.94623 #charge 1+
###MS: 45
###MSMS: 48
BEGIN IONS
TITLE=Cmpd 36, +MS2(336.9462), 28.0-35.0eV, 1.0min #48
RTINSECONDS=60.402
SCANS=45,48
PEPMASS=336.94623	200512
CHARGE=1+
185.86757	232	
189.86249	306	
195.04367	94	
196.88709	150	
200.88157	158	
201.88498	84	
205.95010	146	
206.02525	96	
206.38675	86	
206.94820	126	
207.97924	128	
208.87330	94	
208.88656	110	
209.94512	144	
210.88148	318	1+
211.94395	4436	1+
212.87793	2816	1+
213.93983	2062	1+
214.89516	238	
215.88691	1202	1+
215.93717	394	
217.38389	100	
217.88182	290	
217.98011	110	
218.84178	120	
222.38552	88	
222.41299	90	
223.96219	304	
224.91437	118	
225.83412	98	
225.85991	90	
226.89432	152	
228.00563	86	
228.89432	628	1+
229.95469	4764	1+
230.23685	94	1+
230.88824	4278	1+
231.95068	1918	1+
232.50386	90	
232.77602	128	1+
233.35967	100	
233.89747	382	
233.94716	222	1+
234.82468	196	
235.88918	102	
239.95067	88	
240.07194	112	
240.89133	112	
241.02849	84	
241.04377	94	
241.10284	88	
241.88446	122	
242.08796	92	
242.78643	100	
243.05044	90	
243.90790	96	
245.78899	86	
246.90413	384	1+
246.96647	100	
247.96588	1258	1+
248.02908	114	
248.89921	1196	1+
249.42556	86	
249.82789	172	
249.96134	470	1+
250.84048	220	
251.00261	112	
251.83438	122	
251.95290	94	
252.83886	118	
252.97100	2278	1+
253.90548	1000	1+
253.93089	138	
254.86615	184	1+
254.96582	1242	1+
255.05569	104	
255.07348	296	
255.37303	84	
255.85346	104	
255.91542	174	
256.91478	238	
258.84380	134	
258.88336	138	1+
259.85534	94	
259.95849	160	
261.83688	92	
263.12173	98	
265.08555	186	
265.91753	90	
267.84248	226	
267.86718	92	
267.88962	96	
268.78866	260	1+
268.84118	792	1+
269.85739	88	
270.79736	270	1+
270.98091	364	
271.49461	108	
271.84593	152	
271.91424	188	
272.91706	212	
272.97385	224	1+
273.07115	86	
273.79295	114	
274.44428	98	
274.56230	100	
275.80947	142	
275.84666	84	
275.90178	180	
276.03869	116	
276.07927	92	
276.41913	98	
276.81835	110	
276.85341	548	1+
277.83330	138	
278.79445	90	
278.83845	492	1+
278.89688	138	
279.11490	92	
279.80597	90	
279.82999	144	
280.37942	96	
280.82606	142	
281.05213	152	
281.85799	256	1+
282.39200	92	
283.02903	130	
283.78992	280	1+
285.84972	194	
285.87110	114	
286.14013	92	
286.84906	636	1+
288.85752	270	1+
289.91326	100	
289.96780	98	
290.86279	136	
292.04991	130	
292.09782	90	
292.81441	220	1+
292.85649	144	
292.88186	104	
293.10579	152	
293.15297	102	
293.87402	150	
293.96441	230	1+
294.85898	120	
295.86440	86	
295.97092	238	1+
296.97828	154	1+
298.79891	130	
298.95187	106	
299.97051	124	
300.85412	136	
301.87532	238	1+
301.94641	86	
303.04419	94	
304.04514	106	
305.55235	94	
305.82051	90	
306.45267	94	
306.75363	96	
306.77296	98	
306.88090	222	
307.88691	124	
308.37711	88	
308.86628	612	1+
309.32500	90	
309.59024	90	
311.81322	88	
311.87699	114	
313.87983	132	
314.81561	174	1+
315.39544	154	
316.56228	112	
316.76643	134	
320.89617	90	
321.28567	86	
323.72141	154	
324.32818	84	
324.89116	106	
325.88311	354	1+
328.29159	94	
329.88883	86	
332.88964	268	1+
333.89264	182	1+
336.75416	168	1+
337.90572	96	
339.41525	102	
340.39368	116	
340.40773	110	
340.77071	122	
342.20230	104	
END IONS

###FS:    #m/z: 340.94070 #charge 1+
###MS: 49
###MSMS: 50
BEGIN IONS
TITLE=Cmpd 37, +MS2(340.9407), 28.0-35.0eV, 1.1min #50
RTINSECONDS=64.073
SCANS=49-50
PEPMASS=340.94070	1135776
CHARGE=1+
190.92589	94	
192.92643	176	
196.88185	112	
198.12240	122	
198.89194	92	
199.87235	150	
199.88282	102	
205.41248	92	
205.95029	302	1+
208.41610	94	
208.88462	224	
208.98591	124	
210.89980	116	
210.94139	144	
212.87842	312	
213.87802	160	
213.90041	166	
213.93914	1546	1+
214.89470	254	
215.88649	844	1+
215.94086	232	
217.88421	158	
217.94045	88	
218.88927	106	
221.96842	192	1+
222.94957	148	
223.95606	264	1+
224.97560	168	
226.13316	100	
226.39351	90	
226.89824	136	
226.94503	344	1+
226.99532	96	
228.07613	102	
228.79336	94	
228.85005	110	
228.89430	106	
230.39990	88	
230.88641	1022	1+
231.03062	96	
231.95048	1330	1+
232.89689	94	
233.89767	558	1+
233.91386	112	
233.94629	410	
235.01808	334	1+
235.89198	520	1+
238.48049	88	
238.84375	274	1+
239.78735	278	1+
240.23060	156	
242.94351	140	
243.83485	132	
244.80250	112	
244.94166	124	
244.96208	134	
245.83433	112	
246.94132	108	
246.97963	336	1+
247.00914	92	
247.78404	84	1+
248.87853	92	
248.89964	202	
248.95248	92	
249.87610	144	
249.90008	400	
249.95884	178	
250.83938	112	
250.94773	136	
251.78902	140	
251.96077	228	1+
252.94854	136	
253.83453	234	
253.85961	228	1+
253.96437	972	1+
254.80283	146	1+
254.96653	822	1+
255.07830	190	
255.90328	156	
256.89353	104	
256.91470	144	
256.96211	148	
257.49682	108	
257.97993	92	
258.84597	238	
258.91160	92	
258.96230	102	
259.83451	274	1+
259.92207	90	
259.95478	294	1+
260.58374	110	
260.75235	90	
260.83769	248	1+
263.84458	290	1+
263.88197	154	
264.89318	214	1+
266.12975	284	1+
266.85477	542	1+
266.96155	96	
267.00032	146	
267.13437	186	1+
268.84211	236	
269.80049	212	1+
269.85477	268	1+
271.79469	152	
271.84046	144	
272.80801	230	1+
272.93215	264	
273.79379	128	
274.35526	96	
274.85519	98	
274.92069	98	
276.85795	182	
277.83438	108	
277.85745	140	
278.84492	432	1+
278.96572	168	
279.90076	122	
281.92579	88	
282.84920	108	
283.79287	202	
284.03875	94	
284.07424	88	
285.35676	88	
285.85787	194	1+
286.37604	92	
287.79603	122	
288.82203	130	
290.85677	114	
291.26108	90	
291.87764	136	
292.43870	164	
293.38165	98	
293.85759	296	1+
293.87240	122	
294.27901	104	
294.41930	98	
294.86202	250	1+
295.01928	218	1+
295.84742	116	
295.97632	124	
296.85046	114	
296.87091	152	
297.79498	104	
297.81278	338	1+
298.41925	96	
298.87585	114	
299.78725	190	
299.87310	192	
300.86816	150	
301.27989	120	
301.38336	98	
301.86884	104	
302.17191	258	
302.94518	144	
306.27612	98	
306.88234	120	
306.90425	98	
307.80192	110	
307.88485	120	
308.86693	122	
309.81602	112	
310.87750	298	
311.88327	128	
312.80299	142	
312.87343	150	
314.80102	224	1+
314.82123	88	
315.87554	124	
318.80889	138	
319.10387	88	
320.96430	104	
321.82448	150	1+
324.07309	108	
324.89470	172	
325.09796	96	
325.18664	92	
325.80782	96	
326.82417	324	1+
327.05363	94	
327.41792	92	
327.82977	200	1+
328.88842	232	
328.91853	138	
329.88592	144	
330.81157	502	1+
331.90597	170	
338.15629	102	
338.76053	130	
338.87419	124	
339.41729	92	
340.85094	92	
END IONS

###FS:    #m/z: 507.84604 #charge 1+
###MS: 49
###MSMS: 51
BEGIN IONS
TITLE=Cmpd 38, +MS2(507.8460), 28.2-35.2eV, 1.1min #51
RTINSECONDS=64.8445
SCANS=49,51
PEPMASS=507.84604	248520
CHARGE=1+
196.01594	272	
210.03105	232	
214.88309	302	1+
222.97168	332	1+
234.88888	204	
236.88550	152	
239.06895	178	
241.05896	306	1+
241.07817	148	
244.08975	196	1+
245.07312	200	
249.10320	156	
252.79454	186	
253.09127	350	1+
254.09473	250	1+
258.84489	276	1+
260.87636	416	1+
261.87949	376	1+
263.09255	174	
266.16572	278	1+
267.08968	206	1+
267.78233	278	1+
268.84277	168	
271.38094	250	1+
271.88206	188	
272.09692	154	
272.85436	228	
273.85221	188	
275.85150	248	
277.92412	184	
278.83142	182	
279.13045	402	1+
279.85371	166	1+
280.85649	202	1+
283.90201	286	1+
285.85099	224	1+
285.94078	240	
287.84737	764	1+
287.99006	154	
289.88045	468	
290.07529	262	1+
290.13138	242	
290.86744	730	
290.98789	188	1+
291.39330	168	
291.86646	352	
293.38990	166	
293.87356	2940	1+
293.96471	150	
294.97258	152	1+
295.14407	172	
296.09153	182	1+
296.83917	338	1+
296.85982	266	1+
296.88389	242	
297.87654	438	1+
298.87689	312	1+
300.34312	158	
300.86016	230	
301.82061	222	1+
301.84694	188	
302.89048	164	
303.87041	222	
305.81695	194	
305.85855	596	1+
305.87346	300	
306.80466	180	1+
307.86855	178	
307.89086	902	
308.13923	568	1+
308.37737	146	
308.83817	154	
308.87369	508	
309.87024	816	1+
310.04779	160	1+
310.15671	292	
310.88886	202	
311.16005	192	
311.34155	302	1+
311.88245	4790	1+
312.17655	762	1+
312.83114	336	1+
313.11381	172	1+
314.86681	1024	1+
315.18640	100	1+
316.13095	310	1+
316.86231	312	
316.88579	596	1+
317.84985	308	1+
318.93741	184	
319.52302	170	
320.98389	178	1+
321.40984	174	1+
321.88990	748	1+
322.13847	214	
322.37259	152	
323.86971	598	1+
324.05961	160	
325.05991	186	1+
325.86237	166	
325.88346	206	
325.90114	696	
326.13455	238	
326.88338	914	
327.88027	570	
327.89634	454	
328.37196	238	
328.88482	342	
329.86695	210	
329.89848	262	
330.79619	260	1+
330.88154	278	
331.87481	1264	1+
332.87516	942	1+
332.90511	186	
332.95705	184	
334.89955	258	
335.83821	188	
335.88566	262	
336.94879	468	1+
337.88412	618	1+
338.88999	354	1+
339.40412	172	
339.86941	200	
340.90373	188	1+
341.10836	156	
343.94357	96	1+
344.16059	176	
344.92071	158	
345.34996	176	
345.76118	156	
346.87089	166	
347.80057	248	1+
348.18082	162	
348.76761	194	
348.89147	204	
349.01063	196	1+
349.81461	270	1+
349.94083	314	1+
350.88432	1314	1+
350.94259	266	1+
351.86378	168	
352.90815	170	
353.77871	446	1+
353.85237	284	
354.83728	232	1+
354.87268	274	1+
356.82641	400	1+
359.34455	164	
359.75710	198	1+
360.34299	148	
361.92129	258	1+
362.13097	258	1+
363.13391	184	1+
363.79751	166	
365.78944	178	
365.86702	172	1+
366.18168	200	
366.71118	182	
366.84108	558	
367.70710	1226	1+
367.74126	352	1+
367.76507	226	
367.84097	448	
367.90556	450	1+
368.04417	190	1+
368.83928	764	1+
369.86056	158	
371.19396	158	
371.72363	166	
371.79524	488	1+
371.86973	432	1+
372.71873	636	1+
372.79995	390	1+
372.87222	294	1+
373.38276	338	1+
373.82758	376	
374.85141	274	1+
375.14727	202	1+
375.78748	156	1+
378.02811	162	1+
378.72827	170	
379.88291	254	1+
380.11585	268	1+
380.71550	912	1+
380.79866	368	1+
380.85982	388	
380.88609	176	1+
381.78258	174	
382.34423	258	1+
383.78056	150	
384.85031	1806	1+
384.92444	188	1+
386.82152	220	
386.83864	160	
387.02866	276	1+
387.84279	708	1+
388.13017	182	1+
388.16121	298	1+
388.71572	250	1+
388.73575	264	1+
389.19566	198	
390.84146	1758	1+
391.05366	276	1+
392.72181	168	1+
392.83073	236	
392.86904	202	
393.79992	398	
393.82259	350	1+
393.86952	170	
394.10469	170	1+
394.78364	230	1+
394.85521	230	
395.85698	440	1+
395.98104	168	
396.40740	154	
396.73083	646	1+
397.80749	148	
398.85404	290	1+
399.17924	162	1+
399.72636	886	1+
399.82127	158	
399.90140	304	1+
400.80627	168	1+
400.87922	172	
402.08295	298	1+
402.86206	648	
403.72694	232	1+
403.87003	500	
404.82879	194	
404.86758	386	
405.78813	398	1+
405.81168	352	1+
405.85533	314	
405.87478	314	
405.90654	242	1+
405.95713	194	1+
406.17864	358	1+
406.85850	336	
407.86645	4386	1+
408.85399	2092	1+
409.72913	828	1+
410.07644	308	1+
410.40686	266	1+
410.83939	546	
410.89953	192	1+
410.95962	148	1+
411.75243	224	1+
411.80849	432	
411.84046	1322	1+
412.37215	154	1+
412.72930	490	1+
412.79716	268	1+
412.84544	1008	1+
412.86749	238	
413.30657	232	1+
413.87313	176	
415.09331	172	
415.87452	288	
416.06949	166	1+
417.81795	192	
420.88076	164	
421.74296	238	1+
421.88225	630	1+
422.12503	158	
422.76993	178	1+
422.82727	194	1+
423.21508	186	
423.87132	682	1+
424.77685	172	1+
425.05968	188	1+
425.73557	204	
425.88312	256	
426.75695	292	1+
426.86388	1184	
427.73482	1498	1+
427.86301	584	
428.84870	1258	1+
428.88539	410	1+
429.20692	296	1+
429.76820	158	
430.73987	622	1+
430.82203	186	
430.85775	1414	1+
434.88728	216	1+
435.86006	168	
436.10065	242	1+
438.10760	200	1+
439.89520	452	1+
441.21897	156	
441.88054	262	1+
442.74863	382	1+
443.74827	276	1+
443.78370	266	1+
444.20986	178	1+
444.87178	2816	1+
445.21510	158	1+
445.74472	320	
446.88089	424	1+
448.89247	240	
449.69580	296	1+
449.87831	656	1+
450.77121	226	
451.75010	146	
452.12296	190	1+
452.82639	164	1+
452.90307	158	
457.90679	344	1+
462.87983	840	1+
463.19218	152	
464.78616	178	1+
467.88826	1210	1+
468.16441	190	1+
468.66344	134	1+
468.79145	298	1+
470.88784	278	
471.76924	152	
479.66749	212	1+
484.10767	148	
485.90040	444	
486.84314	164	
486.89797	258	
487.72980	208	1+
487.89835	178	
490.89996	146	
491.84864	170	1+
500.27864	106	1+
508.29428	206	1+
508.91760	184	1+
509.85906	358	1+
509.92151	144	1+
510.25324	278	1+
511.25467	224	1+
END IONS

###FS:    #m/z: 336.94598 #charge 1+
###MS: 49
###MSMS: 52
BEGIN IONS
TITLE=Cmpd 39, +MS2(336.9460), 28.0-35.0eV, 1.1min #52
RTINSECONDS=65.6165
SCANS=49,52
PEPMASS=336.94598	191332
CHARGE=1+
183.87148	108	
185.87475	84	
189.86376	194	
197.95781	124	
200.87456	90	
205.75046	96	
205.94583	126	
206.97533	106	
207.00649	102	
207.97461	166	
209.94539	138	
210.88648	214	
211.88810	94	
211.91627	92	
211.94437	4276	1+
212.87899	2920	1+
213.49798	100	
213.93904	2390	1+
213.98470	114	
214.87984	794	1+
214.89432	100	
215.88415	556	1+
215.95424	104	
217.85546	172	1+
217.93900	120	
218.88305	236	1+
221.88061	84	
222.95450	154	
223.96125	300	1+
224.96781	300	1+
226.82601	98	
227.89536	144	
228.89399	382	
229.95435	4992	1+
230.88774	4204	1+
231.95018	2092	1+
233.83138	140	
233.94710	170	
233.98501	104	
234.82638	230	1+
235.86651	94	
235.89413	390	
235.94848	178	
236.08964	88	
236.43508	84	
237.04909	82	
239.05536	106	
240.83659	104	
241.85042	130	
241.88091	92	
241.89087	114	
241.94602	82	
242.12395	92	
244.05340	84	
244.95236	96	
246.90858	84	
246.97876	138	
247.96548	720	1+
248.85099	100	
248.90055	1506	1+
249.40603	88	
249.95761	514	1+
250.55325	86	
250.90487	146	
250.97647	92	
251.01204	278	1+
251.06953	126	
251.83058	140	
252.83983	204	1+
252.97083	2028	1+
253.08902	116	
253.10482	88	
253.83966	234	1+
253.90558	390	
254.90583	368	1+
254.96627	1170	1+
255.07544	458	
255.87754	92	
256.51657	94	
256.88249	82	
256.93669	140	
256.96394	142	
257.85577	120	
257.95789	98	
258.85154	164	
258.88286	138	
258.91075	112	
258.92247	94	
259.79944	82	
259.85016	86	
259.95406	184	1+
261.66756	124	
262.83407	84	
263.01556	84	
263.83055	120	
263.86272	92	
264.10433	94	
264.79550	140	
264.87602	128	
265.09190	142	
266.84320	112	
267.84034	92	
268.40004	84	
268.81456	114	
268.84228	968	1+
270.80645	244	1+
270.98045	260	
271.84568	228	
271.91487	450	
272.86896	94	
273.79315	188	1+
273.98472	92	
275.81298	84	
275.86205	126	
276.09286	88	
276.85415	218	
277.83737	188	
278.36393	106	
278.42358	94	
278.83222	696	1+
279.83402	542	1+
279.89027	86	
281.56909	88	
281.87099	148	
282.92489	100	
283.92882	108	
285.84820	1412	1+
285.93710	96	
286.85029	1056	1+
286.95998	104	
288.10944	168	
289.80448	210	1+
289.85748	384	1+
290.68090	90	
290.85787	246	1+
292.85997	254	
293.10945	290	
293.89290	86	
294.00217	84	
295.97388	124	
298.00111	200	1+
298.08216	86	
298.80998	116	
300.39534	88	
300.84198	172	1+
301.39190	84	
301.82492	118	
303.82951	86	
303.87952	86	
304.14161	100	
304.85923	202	
305.15235	84	
305.51176	96	
305.88006	86	
306.41196	84	
306.88162	216	1+
307.79988	82	
309.80949	172	1+
309.87124	952	1+
309.88431	128	
310.84678	172	
310.93136	86	
311.18476	92	
311.46204	114	
312.89266	92	
313.74598	94	
313.85905	90	
313.87978	110	
314.00035	116	
316.02748	84	
316.24773	94	
320.12810	144	
320.43017	116	
320.88765	96	
322.76822	222	1+
322.97065	104	
323.02038	90	
324.89110	422	1+
325.76697	82	
325.89319	268	1+
326.87706	86	
327.08707	86	
327.71054	98	
329.81986	158	1+
329.92454	92	
329.94524	184	1+
332.33792	84	
334.87545	94	
335.79861	100	
336.76365	238	1+
336.84329	92	
336.87363	146	1+
340.79664	84	
340.91381	160	
341.19795	92	
END IONS

###FS:    #m/z: 322.93020 #charge 1+
###MS: 53
###MSMS: 54
BEGIN IONS
TITLE=Cmpd 40, +MS2(322.9302), 28.0-35.0eV, 1.2min #54
RTINSECONDS=69.3195
SCANS=53-54
PEPMASS=322.93020	3312590
CHARGE=1+
171.85137	84	
180.02518	86	
186.13593	90	
188.98639	100	
189.85990	266	1+
189.87270	100	
192.89145	114	
193.88681	116	
196.88462	262	
197.86587	90	
200.88808	112	
205.95075	286	
207.40595	80	
207.89622	84	
207.94721	134	
207.97387	364	
208.94393	136	
209.90318	140	
212.87951	300	1+
214.01518	92	
214.89048	174	
215.97240	88	
218.88391	172	
221.64104	90	
221.94832	112	
222.95391	684	1+
223.87988	140	
223.95858	438	1+
223.99059	82	
225.86906	100	
226.35275	88	
226.39160	92	
226.89630	88	
227.95445	192	1+
228.79246	82	
228.84272	228	
228.89575	148	
229.90078	90	
230.89027	318	
232.39881	100	
232.88162	142	
233.89711	104	
233.92938	88	
234.86328	90	
235.82848	188	1+
236.11808	80	
236.49927	128	
236.90231	180	
237.01511	86	
237.03604	88	
238.82868	94	
238.94043	210	
239.07575	82	
239.42958	84	
239.78797	370	
240.82415	266	
240.86030	122	1+
240.88543	84	
240.93982	4470	
241.01359	202	1+
241.94170	3798	
241.99976	160	1+
242.82543	154	
242.89887	100	
242.94138	11280	1+
242.98606	118	
243.88808	98	
244.82042	566	1+
244.85108	120	
244.88186	110	
244.93956	3008	1+
246.85216	134	
246.93215	86	
246.97698	650	1+
248.04833	96	
248.19635	80	
248.59792	112	
248.85491	92	
248.90122	168	
250.89917	82	
251.15678	88	
251.92845	114	
252.33291	92	
252.58547	86	
252.90584	206	1+
253.83337	86	
256.80778	80	
256.91678	98	
256.97142	96	
258.56383	102	
258.83418	396	1+
259.02015	86	
261.07554	88	
261.82733	664	1+
262.82830	506	1+
262.92496	152	
263.94266	82	
264.42345	96	
264.79696	122	
264.84399	122	
264.91355	84	
265.05867	110	
265.39260	92	
266.00473	200	1+
266.84758	238	
266.91920	96	
267.86370	104	
268.79458	114	
269.79721	316	1+
270.94674	90	
271.84589	240	
273.51163	98	
273.79488	246	
274.79184	212	
274.80719	358	1+
274.85756	86	
275.00242	212	1+
275.06518	94	
276.85263	260	1+
277.07903	88	
279.09215	826	1+
279.82253	106	
280.85800	154	
280.88247	138	
281.85388	94	
281.91190	218	1+
281.97075	250	1+
282.85939	262	1+
283.79202	326	1+
284.28941	152	
285.32963	94	
285.86330	146	
285.94811	94	
289.44286	106	
289.78929	322	1+
289.87395	294	1+
289.99455	80	
291.80446	498	
291.97366	84	
292.03697	84	
292.87233	290	1+
292.95892	80	
293.81099	234	1+
294.85703	196	
295.72080	82	
296.06725	88	
296.81526	170	
297.81484	140	
297.89339	110	
298.78164	390	1+
298.87047	220	1+
299.78491	328	1+
301.73526	86	
301.79621	100	
301.86994	400	1+
302.11083	82	
302.19211	90	
302.24229	134	
302.75779	86	
302.88950	152	
303.39913	80	
307.71881	92	
307.76104	84	
307.79656	400	1+
307.89007	146	
307.93935	156	1+
308.29228	158	
309.02494	112	
309.81082	282	1+
310.02126	148	
310.31073	120	
310.83156	134	
310.87756	436	1+
311.81503	298	1+
311.88122	324	1+
314.75800	82	
314.85940	124	
315.90054	82	
315.95511	84	
316.87713	88	
316.90614	104	
317.72576	100	
317.95057	92	
318.82092	92	
319.81493	196	1+
319.88832	80	
321.78074	270	1+
322.11210	124	
323.88844	470	1+
324.02752	96	
324.20537	100	
324.89460	268	1+
326.75615	80	
326.89274	164	
327.89372	102	
END IONS

###FS:    #m/z: 363.95706 #charge 1+
###MS: 53
###MSMS: 55
BEGIN IONS
TITLE=Cmpd 41, +MS2(363.9571), 28.0-35.0eV, 1.2min #55
RTINSECONDS=70.0915
SCANS=53,55
PEPMASS=363.95706	686998
CHARGE=1+
120.84174	114	
182.86696	152	
189.86337	844	1+
191.85658	880	1+
194.40303	90	
196.88414	302	
197.92508	92	
200.94768	240	
202.93510	96	
203.88232	136	
205.94389	254	1+
207.87551	300	1+
209.94313	1308	1+
210.88364	540	
212.87849	2932	1+
214.89723	90	
216.41267	172	
219.86234	130	
219.87683	140	
222.89509	100	
222.95191	1182	1+
224.13495	100	1+
224.88555	574	1+
224.94844	1386	1+
225.48085	144	1+
226.94681	10118	1+
226.97640	118	
227.93114	206	
228.03866	98	
228.79349	130	
228.89419	686	1+
228.94275	9624	1+
230.19895	100	
230.83662	96	
230.88977	4730	1+
232.88433	674	1+
233.42716	100	
235.87762	124	
236.44637	90	
237.93470	94	
238.46937	100	
239.90504	144	
240.82187	230	
240.83638	148	
240.94014	828	
240.96167	1226	1+
240.99237	122	
241.94126	3084	1+
242.00965	140	1+
242.83202	180	
242.94122	1828	1+
242.95914	564	
243.82223	244	
244.95721	5140	1+
245.05394	98	
245.94231	446	
246.90477	138	
246.95238	5520	1+
247.16131	160	1+
247.44210	92	
247.85221	114	
247.90336	174	
248.80458	572	1+
248.85323	222	
248.90010	1986	1+
248.98659	108	
250.89290	328	
250.94382	180	
250.97051	116	
251.92937	142	1+
252.89977	284	1+
253.83309	152	
254.16413	90	
255.94936	114	
256.85221	140	
257.07611	122	
258.44049	210	
258.83294	470	
258.97431	116	
259.85097	146	
259.91377	98	
259.96537	720	1+
260.83969	316	
260.96884	612	1+
261.83246	514	1+
261.85190	188	
261.89090	126	
261.90833	138	
263.05754	102	
264.07851	330	1+
264.33769	100	
264.81350	790	1+
264.96515	148	
265.90322	90	
265.91689	226	1+
266.04749	126	
266.81114	704	1+
267.87115	112	
267.96984	692	1+
268.83845	148	
268.85504	94	
269.79909	112	
269.96827	782	1+
270.80782	116	
270.83185	112	
271.91710	286	1+
274.91848	106	
275.80882	252	1+
275.93642	104	
276.85602	280	1+
277.08398	128	
277.92162	98	
278.38463	108	
278.79231	154	
278.85108	150	
278.86480	178	
278.94478	172	
279.10470	424	1+
279.85027	214	1+
280.79132	1364	1+
280.83175	114	
280.92766	158	
283.06498	196	
283.78759	314	
283.84742	282	1+
283.98535	242	
284.79212	168	
284.82212	340	1+
285.79707	130	
285.84741	690	1+
285.91582	216	1+
285.93598	102	
287.81655	148	
289.59146	90	
290.79509	340	1+
290.93201	208	1+
291.35962	98	
291.90710	90	
292.43806	98	
292.86730	104	
292.92249	346	1+
293.11635	98	
293.85267	150	
293.87641	302	1+
293.92623	278	1+
294.81601	120	
295.04350	98	
296.80648	478	1+
297.05026	96	
297.11110	112	
298.09678	102	
298.80039	1558	1+
298.86734	498	1+
299.78244	96	
299.86816	400	1+
300.07838	132	
301.86117	636	1+
302.80371	92	
302.92072	128	
303.80735	254	
303.85479	1870	1+
303.88411	186	
304.81597	118	
306.11591	174	1+
306.27617	94	
306.39664	96	
306.87057	132	1+
307.93343	92	
309.88593	94	
310.87176	280	1+
311.12557	250	1+
312.84399	262	1+
313.93822	140	
314.18316	90	
314.80154	102	
316.81726	430	1+
318.60826	96	
318.81228	134	
319.81754	120	
319.93110	128	
320.13574	128	
320.81516	510	1+
321.06745	194	1+
321.79230	98	
321.81736	432	1+
321.86935	300	
322.05080	204	1+
322.92693	230	1+
324.87972	134	
325.01156	90	
325.89429	302	1+
326.87294	314	
326.89608	214	1+
327.87943	150	
328.89109	192	
329.86581	114	
329.89712	212	1+
334.87999	116	
336.94734	472	1+
337.83629	102	
338.18571	100	
339.82841	1038	1+
340.94136	254	
341.91523	96	
343.20126	100	
343.71247	112	
343.91573	160	
344.83409	98	
346.80743	112	
347.76759	166	1+
348.18063	92	
349.32960	90	
350.76642	184	1+
350.85983	108	
350.89128	110	
352.16277	118	
353.76621	98	
353.83545	94	
354.20325	144	
356.18335	160	
357.41050	94	
361.71913	122	
365.84089	134	
367.33420	110	
367.56588	94	
368.77209	172	1+
END IONS

###FS:    #m/z: 507.84620 #charge 1+
###MS: 53
###MSMS: 56
BEGIN IONS
TITLE=Cmpd 42, +MS2(507.8462), 28.2-35.2eV, 1.2min #56
RTINSECONDS=70.864
SCANS=53,56
PEPMASS=507.84620	273392
CHARGE=1+
196.02055	158	
217.88494	200	1+
224.97816	250	
227.95460	196	
229.89175	234	1+
230.07592	154	
232.89614	470	1+
234.88342	160	
239.89721	170	
240.08336	178	1+
241.85517	154	
245.07314	418	
248.11784	150	
248.85101	156	
249.88695	268	1+
251.91422	204	1+
252.08117	238	1+
252.14461	222	
253.08596	168	1+
258.88314	318	1+
263.90423	250	1+
266.13130	158	
266.16488	142	
266.86605	146	
267.78307	248	1+
270.85938	282	
271.22295	116	1+
272.81338	148	
272.85039	760	1+
274.91665	148	
276.85502	182	1+
277.88767	290	1+
279.13145	548	1+
280.38057	154	
280.82457	226	1+
281.79127	464	1+
282.79413	406	1+
285.84905	168	
285.89306	140	
286.84286	138	
287.38873	152	
287.85161	450	
288.86732	496	
289.03402	160	
289.84523	160	
289.87954	368	
290.13959	140	
290.86764	338	
291.80962	222	1+
291.87654	238	
291.95254	268	1+
292.87260	216	
293.87446	640	
294.43331	178	
294.87391	382	
294.96056	164	
295.00576	164	
295.10437	220	
295.14523	160	
295.83710	148	1+
295.87052	250	
296.88245	188	
298.13893	146	
298.80171	338	1+
298.86668	140	
299.15146	142	
299.85921	532	1+
300.86078	372	1+
301.84914	232	
302.88493	166	
303.80448	262	1+
303.87222	394	1+
304.09045	212	1+
304.15123	212	1+
305.86323	1162	1+
306.12614	252	
306.88475	176	
307.89215	824	
308.14244	904	1+
308.87419	860	
309.81004	226	1+
309.84549	152	
309.88916	658	
310.15667	374	1+
310.34573	348	1+
310.87572	236	
310.95151	156	
311.78831	160	
311.88279	5662	1+
311.95306	162	
312.17688	922	1+
312.80079	150	
312.81408	240	1+
312.94497	166	
313.90575	234	
314.38703	238	1+
314.86594	766	1+
316.86330	482	1+
316.88867	236	
317.89727	382	1+
318.82666	148	1+
318.86453	516	1+
320.12697	158	1+
320.89015	334	1+
321.89148	220	1+
322.35361	236	1+
323.87279	382	
323.90377	188	
324.86125	266	
325.14919	206	1+
325.90164	358	
326.88452	2588	1+
327.38519	180	1+
327.81182	306	1+
327.95338	248	1+
328.95175	474	1+
329.86946	210	
329.89364	418	
330.07415	178	
330.88300	252	
331.87250	190	
332.80396	156	1+
332.87515	1224	1+
333.84493	150	
334.13710	298	1+
334.82585	160	
334.89967	272	
335.84296	300	1+
335.88545	196	
336.88017	712	1+
337.95506	208	1+
338.88356	460	1+
339.83106	148	
340.80737	184	
340.83287	202	1+
341.11312	180	
343.86767	328	1+
343.90570	146	
344.14385	270	1+
344.33504	146	
346.88697	228	1+
347.77299	200	
348.81961	138	
348.84858	222	1+
348.91865	154	
349.75928	138	
349.82285	308	1+
349.90685	482	1+
349.95556	188	1+
350.82178	266	1+
350.88600	644	1+
351.85529	338	1+
352.72166	228	
352.77870	414	1+
353.85300	894	1+
354.05793	140	
354.72240	206	1+
354.91286	310	1+
355.16611	132	1+
355.36961	230	1+
355.75728	222	1+
355.88794	776	1+
356.89036	624	1+
357.34001	200	1+
358.11702	302	1+
358.77194	200	1+
358.86797	240	1+
360.79787	202	1+
361.36635	340	1+
362.85031	138	
363.04308	178	1+
363.13671	282	
364.90702	154	
366.83939	1240	1+
366.89249	248	1+
367.70782	1350	1+
367.77068	350	1+
369.83745	520	1+
370.78570	358	1+
370.90783	202	1+
371.72484	160	
371.82946	146	
372.46151	146	1+
372.71664	156	
373.71887	588	1+
373.79053	256	1+
373.87856	178	
374.81395	314	
374.90842	186	
376.82121	154	
377.64690	226	1+
378.87617	204	1+
380.72084	274	
380.86022	150	
381.15108	180	
381.71501	284	
381.83316	228	
381.85129	140	
382.72317	168	
382.86126	312	
382.91180	164	
383.37122	90	1+
383.79836	258	1+
383.83883	242	
384.84939	2024	1+
385.75125	148	
385.91017	274	1+
387.13114	176	1+
387.71955	156	
387.78527	150	
388.71728	454	1+
388.79291	234	
389.20193	224	
389.80601	214	
389.83202	188	
389.84915	144	
390.83993	962	
391.06330	156	
391.84338	514	
392.55646	128	1+
392.82591	828	1+
392.86257	418	1+
393.79855	300	
394.13137	190	1+
395.85446	222	1+
396.80654	274	1+
397.71658	192	
398.17365	190	1+
398.72960	760	1+
398.87003	200	
398.90361	142	
399.16104	152	
399.85856	532	1+
400.73079	176	
400.86430	328	1+
402.86540	1488	1+
403.87035	952	1+
404.73257	286	1+
405.78657	232	1+
405.85807	340	
405.87841	360	1+
406.72707	410	1+
406.85774	430	
407.03909	192	1+
407.72892	300	1+
407.81036	266	1+
407.86686	2314	
408.07341	400	1+
408.85470	1834	1+
408.98255	126	1+
409.72778	318	
410.73466	206	
410.83695	704	
410.87418	300	
411.73347	186	
411.80995	258	1+
411.87084	766	1+
412.21570	304	1+
412.72937	330	
412.84423	736	1+
413.08147	454	1+
414.88311	296	
415.87585	592	1+
417.82009	150	
418.85550	150	
421.88385	422	
422.86537	294	
422.88539	390	
423.87329	872	1+
423.91594	140	
424.81888	158	
425.04041	112	1+
425.70085	240	1+
425.75203	230	
426.75270	196	
426.86201	1644	1+
426.93587	140	1+
427.08055	306	1+
427.17423	190	
427.73483	1196	1+
428.84888	974	1+
428.88763	770	1+
429.04472	202	1+
429.82223	240	
430.73722	808	1+
431.86789	686	1+
434.89409	194	
435.76255	176	1+
435.86053	362	1+
437.20635	144	
439.89456	736	1+
440.70445	224	1+
441.71054	156	1+
442.64147	152	1+
442.87782	148	
444.11147	140	1+
444.87319	3164	1+
445.74126	170	
446.74978	274	1+
447.71912	392	1+
449.87935	756	1+
450.75069	322	1+
452.86014	144	
453.19306	204	1+
455.21405	188	1+
457.90465	692	1+
462.88357	894	1+
464.88839	268	1+
465.88993	174	1+
467.88948	1334	1+
468.77709	156	
469.77603	142	
471.19606	278	1+
471.76972	248	1+
480.21964	138	1+
481.14633	260	1+
482.76820	222	
485.89875	858	1+
492.81498	228	1+
494.15901	154	
498.19078	256	1+
500.80358	136	1+
503.80781	156	1+
509.85713	360	1+
510.13943	142	1+
512.21554	158	1+
END IONS

###FS:    #m/z: 322.93009 #charge 1+
###MS: 57
###MSMS: 58
BEGIN IONS
TITLE=Cmpd 43, +MS2(322.9301), 28.0-35.0eV, 1.3min #58
RTINSECONDS=74.561
SCANS=57-58
PEPMASS=322.93009	3608560
CHARGE=1+
192.88813	230	
193.12435	76	
195.89515	78	
195.91256	88	
197.87680	100	
200.49180	92	
201.05142	132	
205.94767	182	
206.83684	96	
206.94902	76	
206.97129	74	
207.45910	78	
209.99090	92	
210.37860	76	
210.90063	86	
212.87831	134	
212.89053	82	
216.88830	136	
220.53456	92	
222.95019	250	
223.07815	80	
223.96050	210	
224.92183	104	
225.79152	82	
225.94282	148	
226.97229	102	
227.37757	84	
227.92855	284	1+
227.97782	86	
228.96137	78	
230.82690	92	
230.89466	110	
231.09200	108	
231.12212	92	
232.89922	88	
235.05044	76	
236.08142	74	
237.06059	76	
238.90949	100	
238.93739	336	
239.07502	186	
239.80035	82	
239.81976	420	1+
240.12919	84	
240.82218	360	1+
240.94046	4364	
241.93920	12448	1+
242.81721	436	1+
242.90127	84	
242.94154	8860	1+
244.46799	82	
244.93985	2428	1+
245.86586	72	
246.05425	82	
246.85098	92	
246.91827	120	
246.97465	198	
248.55351	114	
248.89894	122	
248.91514	84	
249.14810	90	
249.82757	216	1+
250.12382	118	
250.13767	74	
250.94593	160	
252.42259	82	
252.83196	214	1+
253.06671	86	
253.35029	82	
254.03859	76	
256.10359	92	
256.62871	90	
256.78590	96	
256.79927	366	1+
256.90458	150	
256.94948	82	
257.80043	262	1+
257.93333	236	1+
258.83403	98	
259.83467	140	
260.82727	716	1+
261.47837	92	
261.82933	526	1+
262.80271	92	
263.03358	202	1+
263.13738	80	
263.88447	86	
263.97957	140	
264.83324	74	
264.98013	160	
264.99912	88	
265.84469	98	
266.06782	78	
266.70878	80	
266.84915	92	
266.86692	84	
266.91523	72	
267.93943	86	
268.06201	86	
268.11232	84	
269.42482	84	
270.09056	82	
270.94862	82	
270.98296	92	
271.84492	190	
272.84712	112	
273.79491	338	1+
273.86173	102	
275.04103	78	
276.81217	110	
276.84692	120	
278.86832	82	
279.09155	1072	1+
279.14710	102	
279.28060	88	
279.83001	90	
279.85738	150	
279.96639	74	
280.10920	78	
280.82146	80	
280.84087	146	1+
284.29233	236	
285.30066	112	
285.84847	76	
285.98357	84	
286.55901	108	
286.87325	168	1+
287.42226	74	
288.33038	84	
290.04490	76	
290.80075	460	1+
290.87654	302	1+
291.80505	394	1+
291.90903	198	
292.15443	74	
292.65830	82	
293.87201	118	
294.85544	102	
294.95671	116	
296.98094	74	
299.78343	340	1+
299.86129	86	
299.87731	90	
300.80340	178	1+
300.87227	104	
300.90611	92	
300.94682	102	
301.22954	116	
303.36314	86	
303.94274	78	
304.80941	196	1+
305.88517	84	
306.76527	146	
306.88406	158	
307.79959	284	
307.83408	78	
307.89334	236	
308.06621	82	
308.80209	306	1+
308.88889	136	
309.87357	122	
309.94256	76	
310.86020	82	
310.87746	120	
311.89485	186	
312.88753	86	
314.81690	78	
315.82966	74	
316.16925	86	
316.95040	86	
317.86802	80	
318.82389	78	
322.84375	88	
324.24399	74	
324.77353	116	
324.89422	294	1+
325.37508	74	
END IONS

###FS:    #m/z: 363.95687 #charge 1+
###MS: 57
###MSMS: 59
BEGIN IONS
TITLE=Cmpd 44, +MS2(363.9569), 28.0-35.0eV, 1.3min #59
RTINSECONDS=75.333
SCANS=57,59
PEPMASS=363.95687	740642
CHARGE=1+
67.09153	126	
185.86899	120	
187.86657	190	
189.86206	650	1+
191.85700	530	1+
192.89254	92	
193.85936	114	
196.88542	192	
202.87786	182	1+
207.40786	90	
207.87382	266	
207.94940	290	
208.10519	90	
208.89601	92	
209.94291	1238	1+
210.88499	542	
212.87837	2382	1+
214.90013	94	
216.43451	92	
216.89881	136	
221.95005	92	
222.95307	972	1+
223.98172	116	
224.88771	448	1+
224.95086	1178	1+
225.06882	106	
225.89000	364	1+
225.96906	208	
226.94771	8538	1+
226.97201	194	
227.93131	356	
228.26974	98	1+
228.87723	108	
228.89306	620	1+
228.94207	9700	1+
228.98830	98	
229.78996	202	1+
230.88796	5556	1+
230.91748	110	
231.05211	136	1+
232.01612	110	
232.92472	90	
233.24546	106	1+
234.88149	376	1+
234.93213	88	
239.73555	92	
240.82407	160	
240.83477	200	
240.88837	92	
240.94079	634	
240.96138	1140	1+
241.94202	630	
242.81559	258	1+
242.85659	208	1+
242.94293	2002	1+
243.95944	224	
244.84727	132	
244.89855	116	
244.95750	4616	1+
245.82995	160	
245.94141	360	
246.90813	170	
246.95298	4496	1+
248.80352	260	
248.89972	1970	1+
249.79180	366	1+
250.01081	90	
250.79226	242	1+
250.89538	514	1+
250.94847	142	
250.96893	400	
251.06799	134	
252.08210	92	
253.90500	124	
254.01946	134	
254.90418	112	
255.83184	134	
255.85614	180	
256.84872	102	
257.08998	106	
257.42578	94	
258.84113	336	1+
258.97159	206	
259.43338	110	
260.79992	100	
260.83061	94	
260.84707	104	
260.91665	120	
260.96852	960	1+
261.83053	222	
262.83598	200	
262.97351	120	
263.06602	146	
263.83173	172	
264.81588	148	
264.96979	460	1+
265.97534	326	1+
266.81122	772	1+
266.86288	96	
266.92112	108	1+
267.35086	88	
267.78569	118	
267.97271	812	1+
268.83838	88	
268.95918	194	
269.37635	88	
269.96892	534	1+
270.03992	96	
270.54207	98	
270.82863	114	
271.09621	114	
271.83433	202	1+
271.91461	466	1+
271.95797	98	
273.44033	88	
274.79210	98	
276.40479	88	
276.80767	208	
276.85629	274	1+
277.79641	326	1+
278.84322	322	1+
279.10431	300	1+
279.86456	140	
280.13530	90	1+
280.79289	1196	1+
280.87879	114	
281.11636	118	
281.86155	100	
282.79154	108	
282.81194	102	
283.06811	112	
283.09312	152	
283.78745	262	
283.82953	144	
283.84682	264	1+
284.45714	90	
284.82907	208	
285.79472	104	
285.84584	902	1+
286.81652	98	
287.03773	168	1+
288.02406	92	
290.78624	318	1+
290.80577	128	
292.99537	92	
293.84833	128	
294.82018	138	1+
294.84443	88	
294.86581	92	
296.13268	88	
296.80639	228	
296.85052	202	1+
297.80127	1148	1+
298.80338	872	1+
299.43176	116	
300.80190	824	1+
301.85679	648	1+
303.80623	396	1+
303.85570	1654	1+
304.22755	90	
305.74672	180	1+
305.81868	200	
306.43322	98	
306.88097	104	
307.00739	90	
307.88284	132	
308.16605	104	
309.25994	88	
310.87460	184	
311.86751	92	
315.07169	108	
315.96643	106	
316.81513	228	1+
318.93616	202	
319.08503	100	
319.25977	92	
321.38261	108	
321.81783	394	1+
321.86741	578	
322.81919	248	1+
322.92834	288	1+
326.87329	200	
328.89346	172	1+
329.82052	172	1+
329.87312	180	
331.87235	120	
331.89601	132	
336.77373	114	
336.94215	250	
337.84302	124	
337.95052	142	
338.78331	118	
338.83853	96	
338.95105	130	
339.74339	118	
339.82924	304	
339.85981	114	
340.83025	144	
340.87469	90	
340.93893	464	1+
343.91139	100	
346.84407	88	
348.31418	162	1+
351.12669	106	
351.76520	210	1+
352.88608	110	
356.48880	116	
356.77062	102	
357.77114	96	
360.85915	136	
362.83940	216	1+
363.02701	90	
364.33831	94	
364.83432	192	1+
365.73265	226	1+
367.21075	110	
368.71829	282	1+
368.79967	124	
368.83570	106	
368.95081	102	
END IONS

###FS:    #m/z: 336.94606 #charge 1+
###MS: 57
###MSMS: 60
BEGIN IONS
TITLE=Cmpd 45, +MS2(336.9461), 28.0-35.0eV, 1.3min #60
RTINSECONDS=76.105
SCANS=57,60
PEPMASS=336.94606	179530
CHARGE=1+
182.86798	334	
189.86340	122	
189.88043	82	
192.89001	114	
196.92496	104	
198.95261	124	
203.87745	76	
205.94971	84	
206.87764	86	
207.87147	78	
208.89053	168	
210.88535	284	1+
211.94428	3882	
212.87900	1784	1+
212.94375	86	
213.93921	1412	1+
214.00082	80	
215.86409	106	
215.88638	852	
216.51217	76	
216.93695	86	
217.88279	172	
220.87441	120	
222.02690	78	
223.40320	78	
224.97420	172	
226.54134	98	
226.89544	172	
226.95095	114	
227.89543	218	
227.95210	80	
228.49172	90	
228.89676	196	
229.16213	82	
229.89713	106	
229.95482	3312	1+
230.88910	3008	1+
231.16067	98	
231.95124	1510	1+
232.83174	98	
233.00414	86	
233.82417	400	1+
233.89781	410	
233.95170	174	
234.07525	82	
234.86327	76	
234.95087	100	
235.14515	76	
237.05927	126	
238.05439	78	
238.85015	136	
238.97844	162	
239.79742	270	1+
240.96399	130	
241.84872	130	
244.10367	94	
246.49219	88	
246.97541	310	
247.96678	916	1+
248.80240	116	
248.90058	680	1+
249.00838	76	
249.96113	1028	1+
250.83055	336	1+
250.91384	162	1+
250.95083	242	
250.98794	80	
251.87497	84	
252.78564	76	
252.88872	92	
252.92962	222	1+
252.97137	2336	1+
253.55960	100	
253.90573	622	1+
253.93216	190	1+
253.95304	102	
254.09459	106	
254.24802	80	
254.96678	1312	1+
255.07410	412	
255.11811	86	
256.85516	126	
256.91805	94	
256.95278	150	
256.96570	136	
257.07529	78	
257.90875	86	
257.99571	104	
258.84931	436	1+
258.89393	186	1+
260.83096	502	1+
262.95043	98	
263.05358	120	
263.87259	82	
264.86198	100	
265.86691	90	
267.84470	114	
268.84428	330	
268.90957	80	
268.96376	84	
269.11243	86	
269.84172	152	
269.91286	78	
270.48025	80	
270.84602	408	1+
270.98069	260	
271.46014	140	
271.91231	150	1+
272.15461	84	
272.97915	220	
274.89228	86	
275.06530	80	
275.84953	286	1+
276.02128	126	
276.42516	82	
276.46626	96	
276.48658	86	
276.87267	82	
277.83470	284	
277.87788	164	
278.83319	510	1+
279.83596	324	1+
279.89222	92	
280.45057	180	
281.00989	226	1+
281.85887	374	1+
281.91541	84	
282.80280	80	
282.86314	290	1+
282.92232	78	
283.79871	86	
285.85766	150	
286.41764	80	
286.80513	102	
286.84907	1234	1+
289.04836	84	
289.81477	78	
289.93017	96	
290.89146	94	
291.80155	298	1+
292.09570	210	1+
292.43801	76	
292.84696	158	1+
293.43831	220	1+
293.78548	78	
293.88089	86	
297.43086	76	
297.92532	86	
298.80097	122	
299.86928	226	1+
300.11862	84	
300.52288	90	
302.86545	122	
303.07852	82	
303.60676	80	
304.12899	76	
304.40337	80	
305.33585	84	
305.80613	78	
305.87266	222	1+
305.92606	100	
307.44237	90	
308.86732	292	1+
309.02708	200	1+
310.80330	88	
310.82816	84	
310.87866	200	
310.95525	76	
311.88445	186	
319.72037	78	
321.81516	96	
321.83856	118	
322.76879	90	
324.76854	78	
324.89229	130	
325.90185	78	
326.41705	80	
326.85850	86	
327.94493	88	
328.95983	94	
329.85125	80	
330.80408	84	
330.82592	118	
332.40050	84	
335.16421	80	
335.66605	92	
336.97431	80	
337.81176	210	1+
338.75949	182	1+
342.08475	84	
END IONS

###FS:    #m/z: 322.93004 #charge 1+
###MS: 61
###MSMS: 62
BEGIN IONS
TITLE=Cmpd 46, +MS2(322.9300), 28.0-35.0eV, 1.3min #62
RTINSECONDS=79.7735
SCANS=61-62
PEPMASS=322.93004	3667844
CHARGE=1+
68.92746	88	
92.76841	80	
184.03632	72	
192.88801	172	1+
193.10406	72	
195.96105	72	
195.97372	88	
203.90179	78	
205.95125	266	1+
206.92880	80	
206.97190	164	
207.87254	98	
207.96056	94	
207.97218	142	
210.88213	144	
210.97690	72	
212.01678	88	
212.87930	118	
212.90988	82	
216.88259	86	
217.97264	102	
219.79849	132	
221.94389	140	
222.95270	674	1+
223.10875	88	
224.17448	78	
225.49647	86	
225.92443	70	
226.03141	106	
227.84061	72	
228.90203	76	
230.89588	102	
231.02475	72	
231.12575	84	
233.89757	116	
234.14487	76	
234.88173	156	
235.97464	74	
236.83744	86	
237.05560	248	1+
238.00226	98	
238.94468	184	
239.57983	78	
239.77934	78	
239.83885	186	1+
240.79381	72	
240.82318	78	
240.94082	4348	
240.99684	208	1+
241.94225	3458	
242.81640	436	1+
242.84931	156	
242.94092	9396	1+
243.14226	100	
243.81786	284	1+
243.87958	174	
243.90560	76	
244.44131	102	
244.84686	78	
244.93934	1776	
245.82116	122	
246.01697	118	
246.22616	82	
246.97706	80	
247.19461	84	
247.41070	86	
248.43341	76	
248.90068	84	
248.93499	88	
249.82391	142	
249.84807	70	
250.00168	76	
250.98098	72	
253.06290	88	
253.92699	102	
255.77961	74	
256.03911	188	
256.90991	70	
256.99845	82	
257.79957	138	
258.83239	232	1+
260.34008	160	
260.80470	126	
260.83301	204	
260.93471	82	
261.83076	516	1+
262.14015	78	
262.36172	84	
262.43260	82	
262.83430	302	1+
262.92797	74	
263.89458	74	
263.97941	144	
264.26377	72	
264.80507	84	
264.83284	76	
264.99073	80	
265.08671	80	
265.83106	290	1+
265.85694	276	
266.04176	72	
266.85786	122	
267.79734	76	
268.81259	76	
268.90705	90	
268.95308	72	
269.03796	74	
269.07834	82	
269.40867	82	
269.79476	112	
271.84029	86	
273.79008	194	1+
273.89753	80	
275.80831	134	
276.81316	208	1+
278.84344	314	1+
279.09265	760	1+
279.23527	106	
280.79565	158	
281.81860	96	
281.84292	80	
282.22266	72	
282.97806	84	
283.06839	156	
283.38328	102	
283.78919	272	1+
283.84629	194	1+
283.91444	126	
284.28279	158	
284.99781	102	
285.28805	82	
286.92506	72	
286.96441	88	
290.40472	94	
290.85521	142	
291.80131	412	1+
292.83080	94	
292.86803	154	1+
294.27834	80	
294.57107	96	
294.85806	138	
295.86397	124	
298.00812	72	
298.80380	218	1+
299.78577	114	
299.99317	72	
301.84608	78	
304.26163	78	
304.95822	82	
305.89792	72	
306.02274	76	
306.93631	76	
307.79935	80	
307.81343	200	1+
307.89016	186	
308.42709	92	
308.88231	144	
308.96187	74	
309.90408	70	
310.82723	84	
310.87384	86	
311.88499	210	1+
312.79900	178	1+
314.92386	80	
316.15630	72	
317.82425	76	
317.90531	76	
319.88757	96	
320.76403	72	
320.82360	76	
321.90245	108	
322.89445	84	
323.88887	384	1+
324.20652	78	
326.33887	72	
326.87867	98	
END IONS

###FS:    #m/z: 340.94073 #charge 1+
###MS: 61
###MSMS: 63
BEGIN IONS
TITLE=Cmpd 47, +MS2(340.9407), 28.0-35.0eV, 1.4min #63
RTINSECONDS=80.5455
SCANS=61,63
PEPMASS=340.94073	1324518
CHARGE=1+
55.46657	134	
192.92448	122	
194.93233	80	
204.41408	80	
207.41130	82	
212.87958	594	1+
213.88227	402	1+
213.93932	984	1+
215.88701	508	1+
215.93592	262	1+
217.88734	316	
219.87711	138	
220.10614	78	
221.94105	94	
222.95175	94	
223.96200	172	
224.96556	90	
226.39005	86	
226.89312	190	1+
229.95453	88	
230.12051	94	
230.88860	220	
231.89077	312	
231.95020	1014	1+
232.40454	84	
232.89234	738	1+
233.89721	508	1+
233.94881	114	
235.87823	82	
235.89484	166	
236.37285	80	
237.06056	84	
237.89223	84	
240.80136	90	
240.90642	98	
240.96257	88	
241.84010	248	
241.89205	82	
241.94685	100	
242.84252	136	
243.83507	152	
244.44522	122	
245.43875	96	
246.85061	84	
246.97892	120	
247.98338	226	1+
248.90181	146	
249.03086	80	
249.90060	242	
249.95986	244	
250.50675	96	
250.84286	94	
250.96663	162	
251.09018	104	
252.02489	84	
252.35044	86	
252.84614	100	
253.55528	106	
254.90816	114	
254.96652	600	
255.07463	78	
255.86099	216	1+
256.89819	298	1+
256.91227	116	
256.96464	270	
257.03623	98	
257.35033	106	
257.41608	86	
257.79866	146	
257.82621	80	
257.84851	80	
258.80296	82	
258.84636	132	
258.96751	106	
259.00963	100	
259.95894	206	
260.83121	684	1+
260.95858	114	
261.43674	104	
262.84002	90	
262.86325	114	
263.79786	154	1+
263.86262	80	
264.72483	82	
264.85191	92	
264.90886	82	
265.34462	80	
267.13296	158	
267.42076	118	
267.54368	114	
268.12415	90	
268.84198	178	
269.84035	136	
269.93881	84	
270.49825	100	
270.94883	88	
271.44202	80	
271.95223	196	1+
272.92816	232	
274.56590	100	
275.36278	112	
276.85503	652	1+
278.06960	272	1+
278.84546	1066	1+
278.86261	100	
278.99329	88	
280.03399	122	
280.27271	82	
281.85255	110	
282.93652	90	
283.05882	82	
283.46388	102	
283.78607	344	1+
283.86305	164	
284.78952	282	1+
286.91770	94	
287.87820	94	
289.41578	82	
289.79915	116	
289.87868	280	1+
290.85644	220	1+
293.87520	120	
294.86278	82	
297.00867	86	
298.80097	80	
299.01483	140	
299.87429	186	1+
301.39430	104	
301.40864	106	
301.78237	84	
301.85866	160	
301.87819	80	
302.84952	108	
303.86351	82	
304.06482	94	
305.87072	94	
306.82664	84	
310.87476	164	
311.88552	164	
312.43127	88	
312.80916	82	
313.80392	98	
313.85044	94	
314.85394	78	
314.95760	106	
314.97797	88	
315.40976	88	
316.77107	78	
319.82800	84	
320.40582	102	
320.81675	88	
320.89423	92	
321.95541	86	
324.19029	128	
324.89295	214	
325.90765	82	
326.17218	96	
326.84275	78	
327.38232	92	
327.89593	82	
328.18800	128	
328.88462	208	
328.95620	106	
329.17601	78	
329.40084	82	
330.81270	224	
330.89313	82	
333.80790	84	
338.76670	84	
340.36863	94	
340.91029	112	
342.90709	128	
345.21534	84	
END IONS

###FS:    #m/z: 363.95669 #charge 1+
###MS: 61
###MSMS: 64
BEGIN IONS
TITLE=Cmpd 48, +MS2(363.9567), 28.0-35.0eV, 1.4min #64
RTINSECONDS=81.3175
SCANS=61,64
PEPMASS=363.95669	697052
CHARGE=1+
189.86248	914	
191.86023	826	1+
197.88857	208	1+
205.87843	112	
205.94793	130	
206.96107	104	
207.86858	170	
207.95027	146	
208.93904	112	
209.94411	956	1+
210.88187	508	1+
212.87923	2834	1+
214.89590	212	
222.95250	1104	1+
224.94829	1302	1+
224.97604	96	
225.88595	156	
225.96367	146	
226.40455	128	
226.94679	7986	1+
226.97191	168	
227.10141	98	
227.39265	84	
227.93071	194	
228.52033	128	
228.89383	666	1+
228.94249	9716	1+
229.10661	86	
229.84144	98	
230.88994	4636	1+
231.90819	176	
232.88588	520	1+
234.88174	230	
235.00060	84	
235.04011	96	
235.98870	178	
237.79262	88	
237.96938	102	
238.05957	156	
239.89932	90	
240.82571	134	
240.88529	222	
240.93932	820	
240.96158	894	1+
241.06838	104	
241.94374	494	
242.94202	1954	1+
242.95902	866	1+
243.82418	282	1+
244.95840	4788	
245.90040	104	
245.94385	490	
245.96383	166	
246.90414	144	
246.95316	5904	1+
247.80529	90	
248.80416	332	
248.90061	1988	1+
249.60115	132	
249.80299	354	1+
249.84036	104	
250.78851	86	
250.89932	298	
250.96958	236	1+
251.07135	100	
251.83744	110	
252.07813	126	
253.15871	86	
253.84084	380	1+
253.89027	86	
253.90263	524	1+
254.17749	84	
257.90754	142	1+
258.84447	170	
258.97756	186	
260.37563	100	
260.83427	448	1+
260.85785	88	
260.96994	710	1+
261.00628	94	
261.83692	278	1+
262.80899	118	
263.13924	88	
263.83001	246	
263.84744	120	
264.81425	84	
264.96073	90	
265.90192	136	
265.97696	120	
266.34991	84	
266.81476	652	1+
267.42992	94	
267.78557	102	
267.97424	618	
268.80077	144	
268.83849	398	1+
268.96442	982	1+
269.81251	126	
269.96907	840	1+
270.11672	142	
270.91736	384	1+
271.91956	322	1+
272.84803	122	
273.13376	84	
274.02966	112	
274.92463	102	
276.81456	200	
276.84821	148	
276.86653	90	
277.44509	104	
277.84371	412	1+
277.91730	182	1+
278.77174	92	
279.00379	84	
279.09919	242	1+
279.79375	94	
280.79089	908	1+
280.96775	164	1+
281.85442	132	
281.94504	152	
282.80944	152	
283.07049	130	
283.79109	222	
283.84953	194	
284.43444	88	
284.82380	402	1+
284.84948	126	
285.42674	160	
285.84538	892	1+
286.81657	102	
286.91661	92	
289.33857	96	
289.94877	94	
290.78467	170	
290.96145	88	
291.80325	198	
293.11839	244	1+
293.87590	224	
294.54357	114	
294.87166	100	
294.93843	228	1+
295.36397	86	
295.90899	92	
296.36725	84	
296.81115	192	
296.85918	188	1+
296.93277	180	
297.80113	1798	1+
298.68918	102	
298.80316	1540	1+
298.92000	108	
299.02922	148	
300.06041	114	
300.79922	1014	1+
301.09083	212	1+
301.86145	620	1+
302.05730	92	
303.80635	450	1+
303.85885	1178	1+
306.43755	86	
306.92795	106	
307.44210	88	
307.87130	122	
308.20696	88	
310.87754	152	
311.68107	130	
311.87197	92	
314.81703	128	
314.87997	94	
315.86813	94	
316.81386	402	1+
316.93728	118	
317.37131	86	
317.93922	86	
318.81154	140	
318.93498	202	
319.93367	88	
321.81613	580	1+
321.87461	256	1+
323.96978	100	
324.87325	92	
325.66287	92	
326.87137	458	1+
326.88765	230	1+
326.94643	86	
328.28714	106	
328.65887	98	
335.78713	100	
336.84481	114	
336.94371	462	1+
337.35960	92	
340.83027	180	1+
340.94230	134	
343.82066	90	
344.19387	128	
346.29531	88	
346.94220	84	
349.31533	90	
350.92404	100	
353.76052	86	
360.20171	98	
361.71786	152	
363.97073	100	
364.04329	84	
364.74419	96	
366.73790	126	
END IONS

###FS:    #m/z: 340.94087 #charge 1+
###MS: 65
###MSMS: 66
BEGIN IONS
TITLE=Cmpd 49, +MS2(340.9409), 28.0-35.0eV, 1.4min #66
RTINSECONDS=84.995
SCANS=65-66
PEPMASS=340.94087	1226514
CHARGE=1+
190.94545	110	
192.92655	176	
193.87247	80	
197.88258	142	
198.14986	82	
203.90008	80	
204.89909	96	
205.94983	272	
207.40771	108	
207.87654	92	
208.94304	150	
210.90071	154	
210.93457	308	
212.87668	416	1+
213.93944	1420	1+
214.88153	94	
215.88702	554	1+
215.93859	256	1+
216.66736	82	
217.88299	208	
217.94063	164	
223.82897	224	1+
224.05353	92	
224.87377	84	
225.98757	80	
226.38627	102	
226.87235	100	
226.92790	90	
226.94598	168	
227.95415	136	
228.93870	130	
228.94746	120	
229.89192	82	
230.88677	1046	1+
231.14624	86	
231.88977	630	1+
231.94947	1348	1+
232.12602	92	
233.01963	80	
233.89724	542	1+
233.94817	304	
234.05650	94	
234.88585	330	1+
234.96651	94	
234.98712	86	
235.88986	280	1+
235.94897	114	
236.37092	82	
236.79011	112	
238.90171	88	
239.42216	86	
239.78722	174	1+
240.13123	134	
240.22641	84	
240.93986	114	
240.95559	110	
241.41537	84	
241.84717	212	
241.89811	96	
242.56914	88	
242.94013	104	
243.83111	426	1+
246.06341	130	
246.39180	92	
246.97897	288	1+
249.15012	82	
249.89947	370	1+
249.95899	248	
250.82731	80	
250.96815	110	
251.95605	154	
253.34459	106	
254.96519	780	1+
255.07436	334	
255.78153	90	
255.80255	96	
255.85831	80	
255.90217	126	
256.96243	114	
257.40245	88	
257.79466	90	
257.85177	136	
257.92075	82	
258.43776	100	
258.84497	498	
259.84453	244	
259.90335	208	1+
259.95893	138	
260.34004	82	
260.83688	124	
261.83984	404	1+
262.08034	90	
265.94017	148	
266.46193	106	
266.50013	118	
266.99461	102	
267.04783	82	
267.08598	82	
267.13565	116	
268.84169	172	
269.00186	90	
269.34601	106	
269.56005	92	
269.79532	96	
269.83941	86	
270.83179	132	
271.79342	270	1+
271.81802	116	
271.84488	110	
271.91863	104	
272.92084	80	
272.97793	122	
274.85947	356	1+
274.89941	190	1+
274.91641	88	
275.57264	98	
276.85164	410	
277.80912	148	
277.85400	198	
277.86754	262	
277.97599	142	
278.84437	1384	1+
279.92425	202	1+
279.96542	152	
280.89899	128	
281.79999	100	
282.05608	88	
282.15921	82	
282.88212	106	
283.78650	88	
284.39943	100	
285.92711	84	
286.80204	104	
286.89172	98	
291.80182	80	
292.81204	156	1+
293.87898	136	
294.40263	82	
294.86380	100	
295.88611	108	
295.94018	198	1+
296.85586	124	
296.89166	94	
296.96868	244	1+
297.78947	80	
297.80861	110	
297.86457	90	
297.88151	130	
298.30591	160	
298.78844	148	
298.85536	220	
299.87651	102	
300.84542	100	
301.87750	102	
302.94447	98	
302.95051	84	
303.43327	82	
304.51025	96	
304.84483	80	
306.84931	108	
307.80845	102	
307.88363	102	
308.29114	126	
310.84781	108	
310.88095	274	1+
312.80460	82	
317.87176	236	1+
320.56856	96	
321.51018	82	
322.01469	80	
325.89753	234	1+
326.17242	108	
328.89078	106	
329.73491	86	
330.81311	320	1+
332.10734	96	
334.82736	94	
342.29438	94	
342.76802	198	1+
342.90416	124	
343.81235	110	
END IONS

###FS:    #m/z: 507.84610 #charge 1+
###MS: 65
###MSMS: 67
BEGIN IONS
TITLE=Cmpd 50, +MS2(507.8461), 28.2-35.2eV, 1.5min #67
RTINSECONDS=85.767
SCANS=65,67
PEPMASS=507.84610	188730
CHARGE=1+
196.01520	444	1+
222.97416	176	
223.97533	138	
224.97407	256	
232.89704	342	
234.89302	194	
236.88723	252	1+
238.06477	190	1+
238.78512	192	1+
245.06687	166	1+
250.90665	212	
250.97201	198	
254.08869	134	
259.86856	178	
260.87786	314	1+
260.89963	192	1+
261.15608	212	
262.38225	176	1+
266.16866	204	
268.14358	168	
268.78460	128	
268.92232	184	1+
269.79160	224	1+
270.79422	280	1+
272.07058	314	1+
272.38956	158	
272.85090	488	1+
275.08081	274	
276.80410	252	1+
277.91262	158	
278.83692	172	
279.08587	150	
279.13117	360	1+
280.82415	134	
281.87959	134	
284.87133	144	
286.87124	204	
287.85013	1094	
288.88646	170	
289.84989	168	
289.88465	286	
289.90457	136	
290.87009	916	1+
293.87378	1720	1+
295.09289	300	1+
295.15109	136	
296.09476	250	1+
296.87849	204	1+
297.96546	142	1+
299.88670	134	
300.86526	430	1+
301.07955	142	
301.35025	146	
302.10111	280	1+
302.96434	200	1+
303.82698	300	1+
303.86720	992	1+
303.89474	142	
305.86312	1000	1+
307.89157	820	
308.14256	612	1+
308.87417	1584	1+
309.84662	140	
309.99045	212	1+
310.15823	374	1+
310.37402	166	
310.84473	148	
311.88338	3598	1+
312.17764	538	
312.84195	136	
313.16872	146	
313.85966	148	
314.13438	178	
314.37556	172	
314.86647	1000	1+
316.86381	214	
316.88571	144	
317.86648	132	
317.88666	296	1+
317.95918	148	1+
318.81535	274	1+
318.85759	216	
319.05511	222	1+
319.86743	134	
320.82013	218	1+
322.85380	148	
322.89984	176	
324.86119	406	1+
325.90008	380	
326.88250	2808	1+
327.81169	188	
329.81540	180	
329.86994	170	
329.96184	140	
330.88386	566	1+
331.82140	168	1+
332.87280	844	1+
333.81180	240	1+
334.85760	134	
334.88111	372	1+
334.90007	236	
335.77480	268	1+
335.84272	502	1+
337.88431	222	
338.89434	176	
339.88173	196	
341.10994	236	
342.30216	158	
346.79160	130	
347.89068	168	
348.83161	372	1+
350.76545	638	1+
350.88423	570	1+
350.90221	210	
350.96158	226	
351.76839	572	1+
351.85231	146	
352.71355	140	
352.79966	130	
352.95300	250	1+
353.84879	660	1+
354.90989	244	1+
355.37665	204	
355.88838	166	
356.72598	140	
356.89150	136	
357.76801	246	1+
360.87062	238	1+
364.77987	132	
366.74145	206	
366.83953	406	
367.70665	870	1+
367.84207	238	
368.04046	138	
368.89203	716	1+
369.71031	502	1+
369.83556	758	1+
371.18713	222	1+
371.72789	164	1+
371.86556	170	
372.78362	176	
373.38873	248	
373.71326	496	1+
373.83379	134	
373.87157	200	1+
375.85466	164	
376.14596	130	
378.82614	228	1+
380.71715	558	1+
380.85396	172	
381.83488	170	
382.13320	152	
382.85757	246	
383.77868	302	1+
383.89274	166	
384.82888	138	
384.85128	1670	1+
386.76977	154	
386.79961	138	
387.85041	508	1+
388.77025	192	1+
389.20064	158	
389.71158	204	1+
389.88874	206	
390.84057	1380	1+
392.72119	320	1+
392.83377	220	
392.86971	160	
393.80175	432	1+
393.83084	392	1+
393.87056	132	
394.83646	258	1+
396.73726	142	
397.71419	154	
397.80825	282	1+
397.86623	142	
398.72933	440	
399.72420	510	1+
399.85043	652	1+
400.75437	142	
401.28910	138	
401.78583	298	1+
402.73179	200	1+
402.86599	1262	1+
403.79762	238	1+
405.72947	150	
405.76563	186	1+
405.78243	166	
405.85929	200	
406.86113	208	
407.72914	240	
407.74921	308	1+
407.86611	3616	1+
408.06265	286	1+
408.72120	774	1+
408.85351	1190	
409.72332	574	1+
410.83986	478	
411.81404	362	
411.83694	286	
411.91300	208	1+
412.07337	218	1+
412.73507	222	
412.84039	368	
412.91856	148	1+
413.86065	134	
414.71924	190	1+
417.86421	136	
418.86126	174	1+
421.74754	140	
421.88506	362	
422.85770	690	1+
422.88512	274	
423.17126	208	1+
423.77757	176	
423.86479	458	1+
424.84066	178	
425.08370	110	1+
425.75470	200	
425.86757	218	
426.36698	132	
426.85926	1428	1+
427.06112	108	1+
427.73339	1052	1+
428.19374	252	1+
428.79723	230	1+
428.84744	1152	1+
429.73673	244	
430.74021	650	1+
430.84332	216	
430.93856	156	1+
431.86959	506	
432.90742	134	
434.03122	140	
434.71672	140	
434.88503	140	
435.71918	218	1+
439.89507	290	1+
441.22177	138	
444.19761	156	
444.68392	192	1+
444.87207	2046	1+
444.90034	242	1+
445.74746	224	
446.74172	416	1+
446.77057	188	
447.70893	400	1+
447.80840	236	1+
449.87634	548	
450.75949	158	
450.89344	138	
451.75168	170	
452.19488	156	
453.77446	136	
456.87229	212	1+
457.76999	130	
457.90475	342	1+
458.19857	194	1+
459.23013	230	1+
460.23338	192	1+
462.88303	984	1+
464.88656	136	
467.70661	158	1+
467.88782	622	
468.88943	308	
469.86129	196	1+
469.88875	302	
471.19577	128	
473.71358	186	1+
475.24073	138	
476.66053	172	
485.89963	432	1+
495.24173	172	
503.20457	184	1+
503.65665	110	1+
509.28645	138	
END IONS

###FS:    #m/z: 336.94611 #charge 1+
###MS: 65
###MSMS: 68
BEGIN IONS
TITLE=Cmpd 51, +MS2(336.9461), 28.0-35.0eV, 1.5min #68
RTINSECONDS=86.5395
SCANS=65,68
PEPMASS=336.94611	136540
CHARGE=1+
183.86296	98	
193.10387	76	
196.88562	138	
206.95358	134	
207.41136	100	
207.97635	76	
210.88349	256	
211.94433	5052	1+
212.87881	1716	1+
213.58587	78	
213.93903	1712	1+
215.88621	262	1+
215.93732	216	
217.39096	80	
217.86018	78	
217.88449	182	
217.93265	76	
221.94087	84	
221.97116	190	1+
222.81234	82	
223.95665	158	
226.95230	132	
226.96925	102	
228.84367	148	
228.89675	254	
229.90184	104	
229.95470	3992	1+
230.88818	3580	1+
231.95026	1880	1+
233.82248	116	
233.83351	124	
233.94676	328	
234.81595	148	
235.82326	170	1+
235.84255	88	
236.79393	82	
237.36336	82	
238.06423	120	
243.06318	88	
243.84467	76	
243.91539	80	
243.99415	80	
245.83555	80	
246.82750	76	
246.98181	208	
247.96528	916	1+
248.89897	738	1+
249.84058	80	
249.96372	524	
250.82557	110	
250.95406	312	1+
251.06670	134	
251.08825	76	
251.83275	410	1+
251.87720	126	
252.97034	2268	1+
253.08364	136	
253.56155	80	
253.90393	724	1+
254.41669	88	
254.88273	76	
254.96694	1032	1+
255.09667	84	
256.85176	96	
256.96411	186	
257.85439	94	
258.15529	100	
258.84578	516	1+
258.98856	94	
260.80687	122	
260.89512	84	
260.94588	112	
261.05767	78	
261.08352	92	
261.82973	92	
261.95716	74	
262.83113	202	
263.11721	154	
263.83679	86	
263.86476	74	
264.99683	80	
265.08809	124	
266.84388	120	
266.92562	116	
267.45919	104	
267.89126	92	
268.14027	78	
268.83912	840	1+
268.91120	142	1+
269.78954	164	
269.80741	82	
271.06023	82	
272.91244	96	
273.78987	76	
273.81005	86	
274.06213	100	
275.85440	154	
275.87680	90	
276.15191	84	
276.85661	896	1+
276.91343	84	
277.92147	74	
278.83327	642	1+
280.08168	76	
280.16783	80	
280.94613	86	
281.04462	126	
282.85851	82	
283.14153	78	
283.40580	142	
285.85243	168	
286.85031	678	1+
288.85556	96	
289.92343	76	
290.57638	88	
290.85661	158	
291.39727	108	
291.86901	92	
292.81401	96	
292.87886	86	
293.05774	84	
293.10885	124	
294.01542	80	
294.81154	114	
294.86351	290	1+
295.97450	120	
297.23056	104	
297.40419	98	
297.96968	214	1+
298.86064	84	
298.88411	76	
299.54446	78	
299.87176	90	
300.90415	80	
302.00207	86	
302.44616	110	
302.85841	78	
304.94300	98	
305.16851	84	
305.80373	88	
306.91904	92	
308.30381	78	
308.43345	88	
308.88187	74	
309.86926	326	1+
310.96601	80	
312.87475	108	
313.14814	76	
313.89198	128	
314.45953	94	
314.89431	112	
314.92704	82	
315.76477	78	
319.35612	86	
320.03043	104	
321.07212	74	
322.03709	82	
323.88999	472	1+
324.08674	160	
324.85231	188	1+
324.89196	394	1+
324.97616	76	
325.39936	76	
325.75154	92	
326.83618	138	
326.89435	160	
327.38914	82	
327.88918	86	
331.16604	80	
331.39402	86	
332.76542	76	
333.86306	202	1+
334.90949	114	
337.82211	76	
338.31199	94	
339.81350	82	
340.96651	102	
341.58354	82	
342.00145	76	
END IONS

###FS:    #m/z: 340.94087 #charge 1+
###MS: 69
###MSMS: 70
BEGIN IONS
TITLE=Cmpd 52, +MS2(340.9409), 28.0-35.0eV, 1.5min #70
RTINSECONDS=90.225
SCANS=69-70
PEPMASS=340.94087	1687234
CHARGE=1+
143.29124	86	
185.86153	78	
192.88962	126	
192.92888	230	
195.97954	98	
196.98110	90	
197.87957	224	1+
199.86210	136	
203.87029	138	1+
205.94991	156	
208.94262	140	
208.96198	122	
209.97095	84	
210.93854	126	
212.13482	94	
212.88274	156	
213.87752	160	
213.89134	244	
213.93989	1396	1+
214.88127	620	1+
215.41682	82	
215.93554	178	
216.99657	98	
217.86393	90	
217.88376	120	
221.88191	104	
221.90698	138	
221.94708	298	1+
226.87062	92	
226.95023	146	
226.97203	190	
228.84517	124	
228.94403	182	
228.98191	84	
230.88744	856	1+
231.95083	920	1+
233.11251	80	
233.89705	666	1+
233.95012	222	
235.39197	80	
235.94833	202	
237.89517	108	
237.97465	80	
238.89209	86	
238.90023	82	
239.84690	142	
241.11815	92	
241.84007	270	
242.22320	80	
242.56349	88	
242.82998	372	1+
242.84394	116	
242.88882	88	
244.03436	86	
244.82678	92	
246.97683	434	
247.08818	78	
248.90236	142	
249.40932	160	
249.89706	82	
249.91553	86	
249.96026	554	1+
251.78585	120	
252.11652	86	
254.96554	1008	1+
255.07430	126	
255.40464	82	
255.45942	102	
255.78291	200	
255.90935	118	
256.96491	238	
258.84518	552	1+
258.96615	96	
259.89697	246	1+
259.91415	80	
259.95535	280	
260.04695	136	
260.83146	608	1+
260.86190	98	
260.94088	88	
261.97528	88	
262.57369	90	
262.78966	190	1+
267.14099	146	
267.84230	96	
268.21062	78	
268.31527	92	
268.84228	454	
269.51341	90	
269.79586	82	
269.83228	178	1+
269.86141	228	1+
269.94296	90	
270.42338	98	
270.43947	90	
270.51216	88	
270.83936	200	1+
270.95050	86	
272.93445	262	
273.07301	78	
273.79195	84	
273.97872	86	
274.85773	174	
275.80887	140	
275.84296	114	
275.91377	142	
276.81227	94	
276.85642	696	1+
276.87531	92	
277.97285	90	
278.84466	976	1+
279.81929	82	
280.84761	126	
281.00055	136	
281.81643	78	
281.86125	142	
282.85876	124	
283.02784	108	
283.86315	118	
285.57033	90	
287.90920	86	
288.90334	180	1+
289.88477	92	
291.82922	86	
292.79942	84	
292.86350	110	
293.87463	100	
294.10135	96	
294.86492	132	
295.86805	106	
295.98783	94	
296.81090	138	
296.85246	142	
297.87056	218	1+
297.97618	296	1+
299.87088	116	
300.04604	94	
300.78996	216	1+
301.05773	88	
301.41549	80	
301.85870	144	
302.17702	94	
303.94833	132	
304.83172	124	
306.44190	92	
307.89247	122	
309.97424	92	
310.37955	100	
310.86561	114	
310.88385	212	1+
312.42075	86	
312.79929	128	
312.88343	224	1+
314.86063	162	
315.86923	222	1+
319.75710	110	
320.01467	90	
320.86523	80	
321.31444	88	
321.81674	128	
321.85843	82	
322.76068	88	
323.27609	210	1+
324.32958	84	
324.89033	136	
325.51880	80	
327.18466	80	
328.55244	84	
328.88841	138	
330.81018	106	
335.24524	100	
339.76380	92	
340.80789	80	
340.91447	84	
342.20360	86	
342.90060	188	
343.78393	158	
346.36159	80	
END IONS

###FS:    #m/z: 507.84620 #charge 1+
###MS: 69
###MSMS: 71
BEGIN IONS
TITLE=Cmpd 53, +MS2(507.8462), 28.2-35.2eV, 1.5min #71
RTINSECONDS=90.9975
SCANS=69,71
PEPMASS=507.84620	258032
CHARGE=1+
196.01748	242	1+
198.87848	144	1+
214.88318	212	1+
223.97607	144	
224.97467	442	
227.11471	146	
227.95003	136	
232.89523	472	
243.89453	166	
245.07417	228	
247.88898	224	1+
249.88837	230	1+
250.08209	132	
258.87527	424	1+
259.86159	172	
260.85445	152	
261.15153	130	
266.85947	338	1+
269.13434	130	
272.07017	168	
272.85277	584	1+
274.41608	160	
278.12457	518	1+
280.85404	200	
282.93396	378	1+
285.85610	136	
287.85367	936	
288.87096	312	
288.89581	154	
289.87887	314	
290.86442	426	
291.87885	192	
293.13758	134	
293.87272	1756	1+
294.06201	144	
295.12586	230	1+
296.01033	332	1+
296.85733	544	1+
297.91428	280	1+
298.14055	134	
298.77853	236	1+
298.80083	296	1+
299.38535	132	
300.85147	178	
301.86404	262	
302.09919	152	
303.80271	220	1+
303.86651	594	1+
303.89720	278	1+
305.40982	146	
305.86299	824	
306.03786	132	
307.89017	562	
308.14201	882	1+
308.85095	210	1+
308.87172	1760	1+
309.34639	194	1+
309.83270	366	1+
309.88714	246	
310.03593	152	
310.15599	438	
310.37280	148	
310.83777	298	1+
310.96118	136	
311.16165	258	
311.88340	4418	1+
312.17725	814	1+
312.91347	130	
314.86570	1040	1+
315.96941	164	
316.86594	386	1+
318.81795	136	
318.85866	540	1+
320.90075	262	1+
322.87022	768	1+
323.85130	264	1+
324.09698	202	1+
324.89529	204	
325.90445	378	
326.88470	2216	1+
327.85153	162	
328.06258	146	
328.87396	344	
329.88676	150	
329.95252	140	
330.88645	298	
331.85424	148	
331.87469	958	1+
334.87747	144	
334.90036	166	
335.84238	326	
335.88286	138	
335.90560	152	
337.88915	240	
338.94722	134	
339.87937	160	
340.90227	174	
342.37398	130	
342.75851	186	1+
343.09883	152	
343.15322	196	1+
344.83029	144	
346.87894	142	
347.78348	360	1+
347.87901	170	
348.72401	164	1+
348.89072	144	
348.91328	378	1+
349.75751	232	
349.76910	342	1+
349.81386	186	
350.09063	166	
350.81827	196	1+
350.88652	558	1+
351.77198	254	1+
351.85899	242	
352.85700	144	
352.91014	148	
353.85433	240	
354.07910	144	
354.85232	142	
355.77993	288	1+
355.88564	260	
355.90472	222	
357.72871	138	1+
362.15131	204	
362.37095	242	1+
365.34702	154	
365.78428	288	1+
366.18440	226	
366.73660	188	
366.83926	168	
367.18149	148	
367.71027	800	1+
367.76338	248	
367.84042	238	
368.78345	172	
368.83437	626	1+
368.89639	198	
369.78121	334	1+
370.78385	220	1+
370.90489	220	1+
371.18994	232	1+
371.72730	294	1+
372.78656	132	
372.85428	182	
373.71601	234	1+
373.90044	142	
374.02862	136	
374.81250	176	
374.85136	244	1+
375.82383	306	1+
375.89778	132	
376.39234	192	
376.78029	192	
377.88939	322	1+
380.71728	1092	1+
380.85044	408	1+
381.85227	244	1+
384.84920	1240	1+
385.77381	220	
386.72012	328	1+
386.96035	132	
387.31573	170	
387.72086	198	1+
387.84793	498	1+
388.04328	134	
388.79898	234	
389.19929	316	
389.71334	152	
389.77001	324	1+
390.74323	130	
390.84301	754	
391.84110	370	
391.88937	212	1+
392.67127	198	
392.77356	216	1+
392.82594	1178	1+
392.86377	426	1+
393.74565	230	1+
395.73430	406	1+
395.86878	172	
396.73686	334	1+
397.80322	244	1+
397.86066	176	
398.72858	802	1+
398.85226	742	1+
398.89196	206	
399.15800	144	
399.85343	624	1+
402.86435	1050	1+
403.73484	146	
403.75705	186	1+
403.80763	136	
403.86877	690	1+
404.68731	166	1+
404.85896	218	
405.80349	172	
405.86947	200	
406.72813	172	1+
406.75743	160	
406.82749	166	
406.86944	184	
407.86598	1538	
408.85180	1692	1+
409.12510	226	1+
409.72367	302	
409.76385	134	
410.72233	710	1+
410.84200	618	1+
411.80974	546	1+
412.17926	190	1+
412.84283	194	
413.07287	190	
413.88358	248	1+
414.86466	162	
415.87491	466	1+
416.74002	294	1+
417.21474	130	
417.76146	142	
417.85829	148	
418.82284	158	
421.74194	138	
421.87989	166	
422.88355	164	
423.86903	684	1+
424.87011	462	1+
425.75427	760	1+
426.74385	132	
426.85917	1288	1+
426.93564	132	
427.73279	1142	1+
428.84881	798	1+
428.88160	214	
430.73552	772	1+
430.85374	186	
431.87089	842	1+
431.90650	188	1+
433.82049	146	1+
435.76665	212	1+
439.89370	202	
440.89543	200	
443.25751	152	
443.76929	354	1+
444.87523	1742	1+
445.10021	176	1+
445.74401	332	
446.75228	160	
446.87237	288	1+
447.71176	504	1+
447.74000	132	
448.70037	150	
448.75383	444	1+
449.69952	144	
449.87662	880	1+
450.75492	346	1+
450.81866	164	
451.90053	148	
454.18965	148	
457.90505	364	1+
462.12620	190	1+
462.88546	528	1+
464.88341	170	
465.72676	160	
467.88834	1368	1+
471.71870	218	1+
481.78617	154	1+
485.03104	140	
485.89513	644	1+
499.23601	176	1+
508.85193	298	1+
508.91669	254	1+
509.28406	224	
509.85825	192	1+
513.08776	94	1+
END IONS

###FS:    #m/z: 336.94612 #charge 1+
###MS: 69
###MSMS: 72
BEGIN IONS
TITLE=Cmpd 54, +MS2(336.9461), 28.0-35.0eV, 1.6min #72
RTINSECONDS=91.769
SCANS=69,72
PEPMASS=336.94612	142132
CHARGE=1+
108.32775	76	
112.21145	102	
182.86887	102	
189.87262	112	
191.50825	86	
192.13584	80	
192.88571	86	
193.95286	94	
194.12583	84	
200.95096	106	
202.95443	84	
205.82813	94	
208.89152	90	
210.88589	248	1+
211.94351	4544	
212.87775	1974	1+
212.94624	164	
213.94108	1268	1+
213.96612	88	
215.88637	412	
215.93844	598	1+
215.96969	96	
216.99478	96	
218.56958	78	
218.88064	178	1+
219.90751	90	
223.04510	86	
223.95924	304	
224.97919	120	
225.97019	102	
226.92251	78	
226.94990	80	
226.97206	80	
227.95377	114	
228.82813	92	
228.89351	506	1+
229.91226	90	
229.95504	4836	1+
230.88891	3226	1+
231.95077	1802	1+
233.02217	82	
233.86712	76	
233.89952	156	
233.95043	278	
234.82909	120	
234.87248	82	
235.07935	98	
235.47701	88	
235.95081	100	
239.81569	76	
239.84767	76	
240.83615	90	
241.84165	128	
242.84987	116	
243.83894	92	
243.86750	78	
245.83496	78	
246.90488	116	
246.97843	142	
247.96517	690	
248.39677	84	
248.89940	1650	1+
249.83382	82	
249.94664	326	1+
249.95921	746	1+
250.08108	82	
251.79189	140	
251.82499	156	
251.83148	76	
251.83526	344	1+
251.92566	88	
252.97135	2302	1+
253.06480	106	
253.90396	514	1+
254.96537	1124	1+
255.07687	104	
255.40454	78	
255.87762	76	
256.91495	156	
257.85344	142	
258.39019	86	
258.80466	82	
258.84531	688	1+
258.89957	110	
259.95276	158	
261.65933	106	
264.02811	86	
264.38155	94	
264.45341	88	
264.83508	106	
266.84437	92	
268.83782	828	1+
268.95170	154	
270.85869	110	
270.98063	124	
271.51917	92	
271.87137	100	
271.90032	104	
271.91528	312	1+
272.80718	84	
272.84584	100	
272.97806	150	
273.79347	196	
273.90333	130	
274.84898	162	
276.85422	264	1+
276.87377	138	
277.83709	178	
277.96892	88	
278.83588	442	1+
278.88223	140	
279.44885	82	
279.96628	76	
280.41032	126	
282.05967	82	
282.42500	108	
283.87356	74	
284.39914	84	
285.49357	80	
285.84820	1140	1+
286.85033	874	1+
286.86947	82	
286.91018	94	
286.94341	78	
287.88036	128	
289.82956	92	
289.85257	180	1+
290.80840	76	
291.37000	106	
292.15684	76	
292.86021	124	
293.07699	76	
293.87612	80	
294.00042	76	
294.86708	112	
295.91492	86	
296.23212	76	
296.83466	234	1+
298.30278	82	
298.87662	100	
299.80505	126	
300.87837	116	
300.89584	80	
302.17069	92	
304.96020	76	
305.55236	82	
305.85039	86	
306.88216	108	
306.91280	74	
307.00639	152	
307.88951	112	
308.93681	82	
309.86729	184	
310.87258	198	
311.76137	104	
311.89343	94	
312.29046	86	
312.95252	80	
313.89210	88	
317.93599	76	
317.98408	110	
318.87884	148	
320.76408	78	
321.16683	80	
322.07617	92	
322.28148	150	
324.37222	84	
324.89266	152	
325.38602	104	
325.87654	186	1+
327.19391	96	
329.38322	100	
337.08254	84	
337.10054	78	
337.21771	76	
342.39229	80	
END IONS

###FS:    #m/z: 322.93029 #charge 1+
###MS: 73
###MSMS: 74
BEGIN IONS
TITLE=Cmpd 55, +MS2(322.9303), 28.0-35.0eV, 1.6min #74
RTINSECONDS=95.45
SCANS=73-74
PEPMASS=322.93029	4594246
CHARGE=1+
60.45410	80	
62.78947	240	
187.99196	98	
189.86116	110	
192.88725	120	
199.88570	70	
200.02456	78	
201.04308	134	
205.94817	498	1+
207.90316	104	
210.85805	80	
212.88139	128	
213.02103	86	
213.83213	74	
213.85159	78	
215.89239	82	
216.86825	72	
216.94234	70	
221.10003	74	
222.00656	76	
222.95397	368	1+
223.03606	80	
223.37384	82	
224.82044	72	
227.93014	136	
228.79816	76	
228.90782	86	
228.93163	116	
229.02838	80	
229.09555	72	
229.40208	92	
229.88771	476	1+
230.90925	136	
231.51954	78	
231.95528	90	
233.82921	90	
235.88076	212	1+
236.44838	72	
236.85082	178	1+
237.01333	78	
237.95374	76	
238.88843	76	
238.93891	148	
239.08192	72	
239.41639	102	
239.79248	154	
240.79023	124	
240.89594	88	
240.94066	4698	
241.94160	3076	
242.78371	74	
242.82166	86	
242.94174	9936	1+
243.78886	96	
243.82017	680	1+
243.87921	86	
243.89657	94	
244.44697	82	
244.85353	192	
244.88006	214	
244.93977	1594	
245.51377	78	
246.97606	360	1+
247.88314	78	
247.95385	72	
248.01106	86	
248.61407	110	
248.90382	92	
248.93307	216	1+
250.00744	96	
250.33574	92	
251.86880	76	
251.94487	72	
253.16677	78	
253.95639	72	
254.84759	108	
254.91608	94	
255.79343	74	
255.86974	94	
256.84317	72	
256.89616	132	
257.34326	92	
257.79791	126	
257.83015	92	
257.98352	72	
258.83522	142	
259.84692	74	
260.18961	70	
260.34948	290	1+
260.79583	80	
260.83120	742	1+
260.84771	104	
261.83471	592	1+
263.82949	200	1+
263.98026	148	
265.08487	76	
265.35720	76	
265.87101	72	
266.44801	108	
267.92738	82	
268.90852	78	
269.85659	70	
271.79942	82	
271.85105	86	
271.94389	70	
272.10849	70	
272.79001	472	1+
272.85376	100	
273.79245	400	1+
273.85272	318	1+
273.87730	130	
274.92083	80	
275.81448	324	1+
275.91924	82	
276.84647	80	
277.85381	94	
279.09240	1058	1+
279.91700	76	
280.81369	128	
282.10537	74	
282.27893	106	
282.59404	76	
282.83368	188	
283.78684	130	
283.85314	102	
284.29504	342	
284.49845	84	
284.79368	84	
284.95274	82	
285.17828	74	
286.84167	72	
286.87179	150	
288.81658	88	
289.79143	96	
289.80423	274	1+
289.84193	80	
289.88017	216	
291.12490	74	
291.80199	210	
291.86112	70	
292.75478	102	
292.88351	78	
295.11078	70	
295.13823	78	
297.80210	82	
297.92535	98	
299.77944	98	
299.95261	70	
303.24310	82	
303.88268	90	
305.02087	72	
306.87632	80	
306.88820	222	1+
307.79976	674	1+
308.87777	98	
309.88064	308	1+
312.80353	128	
315.82397	94	
320.42811	80	
320.76211	88	
321.21790	74	
321.85768	82	
321.88168	70	
322.26809	72	
322.79967	98	
323.76872	78	
323.98303	90	
324.38318	90	
324.89294	208	1+
325.04471	70	
325.90463	220	1+
326.75985	120	
327.20468	82	
328.07370	90	
END IONS

###FS:    #m/z: 363.95717 #charge 1+
###MS: 73
###MSMS: 75
BEGIN IONS
TITLE=Cmpd 56, +MS2(363.9572), 28.0-35.0eV, 1.6min #75
RTINSECONDS=96.23
SCANS=73,75
PEPMASS=363.95717	945048
CHARGE=1+
63.86635	90	
119.78467	84	
187.86345	132	
189.86300	392	
191.85833	960	1+
193.85041	86	
196.88253	310	1+
205.88008	108	
205.94786	86	
207.41331	88	
207.87198	224	1+
207.94627	134	
208.95087	84	
209.94321	1820	1+
210.88463	498	1+
212.87858	2688	1+
214.89315	236	1+
218.42982	92	
222.95175	720	1+
224.95056	1666	1+
225.90609	98	
226.89861	180	
226.94715	10408	1+
226.97126	258	
227.09731	110	
227.90008	90	
228.89416	774	1+
228.94218	10646	1+
230.88946	4264	1+
232.01609	90	
232.88577	592	1+
233.95524	86	
234.88465	214	1+
238.85436	100	
240.82510	182	
240.94037	674	
240.96354	422	
241.94198	360	
241.96272	268	
242.03385	84	
242.81938	230	
242.94021	1620	1+
242.96009	796	
243.14138	102	
243.82254	190	
243.86559	86	
244.82049	126	
244.95780	5254	1+
245.82354	196	
245.94235	508	
246.44028	86	
246.90514	514	1+
246.95286	6524	1+
247.43759	84	
248.80218	346	1+
248.83783	202	1+
248.90054	1326	1+
250.89577	294	1+
251.79819	86	
252.89686	446	1+
252.94990	92	
253.08931	122	
253.90517	362	1+
257.84589	310	1+
257.94057	92	
258.83569	106	
258.84808	270	1+
258.97347	128	
259.39388	96	
260.34181	106	
260.83522	98	
260.96935	614	
261.83548	158	
262.84721	118	
263.97491	370	1+
264.08003	88	
264.82091	200	
265.81723	118	
265.96661	142	
266.50619	88	
266.79364	116	
266.81673	324	
266.85261	224	1+
267.97362	914	1+
268.02588	112	
268.81511	164	
268.85029	82	
268.95665	268	
269.80463	92	
269.96882	1054	1+
270.44970	100	
271.40755	132	1+
271.91877	104	
272.34716	90	
274.81309	126	
274.92472	98	
275.10385	88	
276.81208	190	
276.85265	246	1+
277.81029	128	
278.40703	104	
278.80132	200	
278.84550	156	1+
279.79893	198	
280.79413	410	
281.11623	122	
281.79112	748	1+
282.42906	82	
282.53631	126	
283.84398	120	
283.98388	156	
284.82219	348	1+
284.86792	116	
285.47262	88	
285.79842	144	
285.84346	800	1+
287.00502	84	
287.36378	98	
289.04135	162	
289.39270	90	
289.87092	176	
291.10170	138	
291.80559	120	
291.86570	108	
291.93404	88	
291.99940	88	
292.43793	98	
292.85902	192	1+
294.08510	90	
294.33952	94	
294.43396	88	
294.96113	96	
296.11139	164	1+
296.80748	124	
297.80580	96	
297.85273	110	
298.08625	96	
298.80620	748	
299.80189	350	
299.84847	120	
299.86844	94	
300.07869	90	
300.79316	184	
300.88199	158	1+
301.80407	96	
301.85766	556	1+
302.04026	82	
302.12361	96	
302.94782	236	1+
303.16174	86	
303.80672	140	
303.85703	1204	1+
303.92542	94	
305.89927	106	
308.82939	212	1+
310.99614	84	
311.87826	140	
312.83331	126	
313.45248	118	
313.81380	88	
314.82132	86	
315.81327	418	1+
317.92935	84	
318.81423	332	1+
318.93776	96	
319.81910	280	1+
320.13219	120	
320.93777	150	
321.81914	130	
321.86837	222	1+
322.93113	222	
322.97410	86	
323.82164	134	
323.94141	92	
324.87799	258	
324.90772	86	
325.90223	138	
326.87072	346	
327.22042	100	
328.83041	90	
328.88645	204	1+
330.89339	84	
331.87384	184	1+
332.93342	110	
333.92675	100	
334.76850	82	
335.94346	446	1+
336.94653	376	1+
337.83140	144	
338.94954	144	
339.89808	84	
340.82309	98	
340.93906	522	
344.40589	84	
348.91453	116	
349.04268	100	
349.78211	184	1+
351.90025	92	
352.88791	142	
354.77824	192	1+
354.81512	100	
355.71814	132	
360.72382	184	1+
361.89812	104	
362.77907	134	1+
362.84343	144	
END IONS

###FS:    #m/z: 507.84645 #charge 1+
###MS: 73
###MSMS: 76
BEGIN IONS
TITLE=Cmpd 57, +MS2(507.8465), 28.2-35.2eV, 1.7min #76
RTINSECONDS=97.003
SCANS=73,76
PEPMASS=507.84645	249206
CHARGE=1+
196.01747	138	
206.03420	142	
221.90050	146	
224.97899	180	
232.89874	342	1+
234.88638	134	
236.88668	198	
238.06039	204	
240.12967	146	
241.85284	224	
245.07711	142	
249.09767	164	
250.79720	146	
254.09432	368	1+
255.90389	184	1+
258.06450	194	1+
258.87523	250	
259.88329	242	1+
263.91645	134	
270.11833	132	
272.85347	402	1+
279.13200	430	
281.82821	204	1+
281.87754	130	
282.93067	142	
284.79244	228	1+
284.87208	150	
285.85344	252	1+
287.85244	600	
288.83179	328	1+
288.86730	160	
289.88051	190	
290.37975	148	
290.86563	948	1+
293.87437	1518	1+
293.96740	196	1+
294.05385	132	
294.85240	282	1+
295.15060	134	
296.10627	180	
296.81464	272	1+
299.92189	216	
301.77069	158	1+
301.82099	158	
302.86148	136	
303.86965	422	1+
305.86157	1358	1+
306.36825	174	
307.09791	152	
307.89100	344	
308.14086	276	1+
308.87071	1390	1+
309.37815	200	1+
309.88787	354	
310.15905	172	
310.85207	298	1+
311.17062	588	1+
311.79019	130	1+
311.88416	3788	1+
312.17500	488	1+
314.86451	764	1+
316.81595	134	
316.86893	166	1+
321.86583	140	
323.83274	132	
323.87260	622	
325.89664	272	
326.38561	198	1+
326.88368	2254	1+
327.53838	248	1+
328.12173	168	
328.87799	538	1+
330.03210	128	
331.12186	150	
331.83245	176	
331.89029	164	
332.39402	232	1+
332.87394	848	1+
332.90558	182	
334.83811	128	
335.39671	230	1+
335.84364	196	
335.88632	310	1+
335.93662	228	1+
336.79086	234	1+
336.80703	156	
337.16757	128	
337.87801	420	1+
339.57066	148	1+
340.87726	256	1+
340.91350	142	
343.31397	146	
343.87493	158	
345.85801	170	1+
346.80385	242	1+
346.89129	206	
347.77304	228	
348.72833	146	
348.78365	246	
348.89080	330	1+
349.17012	142	
349.92083	270	1+
350.07537	266	1+
350.76267	150	
350.82109	168	
350.88739	308	1+
350.95959	158	
353.85180	442	1+
353.87671	160	
355.76987	134	
355.88758	216	
356.87472	170	
356.89492	248	1+
357.86167	216	1+
359.27481	196	1+
360.11563	130	
360.16278	224	
362.83878	182	1+
365.78675	274	1+
366.84081	804	1+
367.70910	882	1+
367.78299	170	
368.02507	178	
368.90656	176	
369.83777	258	
369.89796	132	
370.79576	244	1+
370.83442	302	1+
370.87852	384	1+
371.39565	208	
372.77921	168	
373.72395	400	1+
373.77990	128	
374.72749	282	1+
374.75600	158	
374.82133	192	
376.84373	330	1+
376.88963	150	
378.90971	318	1+
379.72914	472	1+
380.71768	216	
381.14908	140	
381.35423	152	
381.71510	174	
381.79522	222	
381.83792	474	
382.85622	156	
383.71694	380	1+
383.77954	248	
383.84673	176	
384.74630	190	
384.85108	1476	1+
384.91606	240	1+
385.18003	178	
385.77898	164	
386.75104	176	
387.84750	222	
388.79501	130	
389.20064	362	1+
389.71186	478	1+
389.72858	144	
390.05592	192	
390.76514	182	
390.83981	464	
390.86438	154	
391.78121	148	
391.82510	782	1+
391.84325	352	
392.82896	696	1+
393.80075	246	
393.91700	134	
397.77006	170	1+
398.45169	184	
398.73034	622	1+
398.87034	216	
398.90279	174	
399.75267	244	1+
399.85182	312	1+
400.72201	156	
401.81513	188	1+
402.86565	810	1+
403.86960	598	1+
404.80441	188	1+
404.86376	132	
405.72959	142	
405.85928	200	
406.04942	142	
407.17999	132	
407.73942	362	1+
407.86882	844	
408.81568	132	
408.86041	1712	1+
409.72354	896	1+
410.13709	146	
410.84108	226	
411.80924	346	1+
411.84283	192	
412.84672	154	
413.87808	158	
415.83504	274	1+
416.04927	134	
416.73009	130	
417.81989	146	
418.76388	134	
421.73806	154	
421.88334	324	
422.87272	710	1+
423.20676	162	
423.75292	192	1+
423.77772	566	1+
425.75014	204	
426.75624	310	
426.81426	222	1+
426.86221	1136	1+
427.73361	1358	1+
428.77283	150	
428.85403	610	1+
428.88347	348	1+
429.22980	150	
429.74077	798	1+
430.74056	560	1+
430.85941	346	
431.86601	252	
432.69833	196	1+
432.86830	250	
432.89301	146	
433.09663	246	1+
433.41278	128	
433.85649	290	
434.84907	156	
434.89542	248	1+
439.89466	658	1+
441.21457	262	1+
441.78433	324	1+
441.87425	278	1+
444.87160	1582	1+
445.74784	264	
445.77362	132	
447.71181	720	1+
447.74549	434	1+
447.88499	154	
448.74881	288	1+
448.78153	176	
449.69880	306	1+
449.81489	302	1+
449.87809	796	1+
450.70181	220	1+
450.74886	586	1+
450.77742	196	
456.87393	244	1+
457.90776	556	1+
462.88574	532	
463.88763	298	
465.71553	130	
467.89177	508	
468.88784	276	
468.91171	152	
469.88906	182	
470.72607	252	1+
477.21284	162	1+
485.89797	1120	1+
486.80064	134	
491.84820	138	
504.81259	132	
509.28279	222	1+
END IONS

###FS:    #m/z: 322.93034 #charge 1+
###MS: 77
###MSMS: 78
BEGIN IONS
TITLE=Cmpd 58, +MS2(322.9303), 28.0-35.0eV, 1.7min #78
RTINSECONDS=100.68
SCANS=77-78
PEPMASS=322.93034	4307692
CHARGE=1+
189.01345	98	
191.89068	172	1+
196.88805	74	
198.95933	88	
200.88483	76	
204.01582	90	
205.94808	186	
205.97096	92	
207.94810	150	
209.94647	98	
210.92224	74	
211.89914	82	
212.87778	166	
219.38141	80	
221.88241	78	
222.95494	640	1+
223.95845	358	1+
225.97061	94	
226.86484	88	
227.86281	80	
227.93214	314	1+
227.95749	82	
230.46144	78	
230.83168	76	
230.88893	142	
231.08778	84	
232.90444	74	
235.08692	106	
235.12293	96	
235.82348	82	
236.06665	78	
236.94342	136	
237.05281	84	
238.10712	74	
238.82940	76	
238.94035	218	
239.03066	84	
239.07742	114	
239.78817	200	
239.83256	78	
239.90435	212	1+
240.82079	266	
240.94044	3444	
241.78778	86	
241.83918	92	
241.89729	84	
241.94211	2536	
242.16797	104	1+
242.90783	76	
242.94158	7456	1+
243.01574	106	
243.82225	174	
244.81907	510	1+
244.94020	1798	
246.09113	80	
246.33015	76	
246.42079	76	
246.61363	80	
246.85136	100	
246.88534	86	
246.94130	76	
246.97944	130	
247.38945	80	
247.94380	228	1+
248.83987	92	
248.85365	94	
248.89958	84	
251.10361	76	
251.92738	94	
252.85397	80	
253.04927	132	
253.96033	84	
254.35014	82	
254.79710	84	
255.39479	110	
257.79629	98	
258.45733	86	
258.83251	132	
258.97336	94	
259.33877	82	
260.83491	140	
261.35643	144	
261.83352	232	
262.38474	74	
262.83056	226	
263.56578	84	
263.83238	154	
263.97658	140	
264.85290	76	
265.49825	106	
265.83086	96	
265.85328	222	1+
265.92123	102	
266.82289	80	
267.09791	76	
267.90120	84	
271.02943	88	
271.84570	446	1+
271.93380	78	
273.79725	234	
274.04243	216	1+
274.80069	454	1+
274.96493	112	
276.83911	212	1+
277.54703	80	
277.64560	94	
277.90331	96	
278.12049	74	
278.84230	128	
279.09207	748	
280.78889	74	
280.84617	74	
280.85907	110	
280.90001	92	
281.80012	96	
281.98984	146	
282.86805	168	1+
282.93054	86	
283.07080	106	
283.35745	134	
283.79020	218	
283.89612	80	
284.21270	96	
284.29217	684	
284.36395	94	
284.84802	90	
286.79400	82	
287.10806	84	
289.78700	124	
289.87587	136	
291.80602	148	
291.85344	84	
292.06236	84	
293.80597	88	
293.82512	78	
294.89988	76	
296.10743	98	
296.80889	166	
297.78546	74	
298.78935	104	
299.37237	88	
300.81565	122	
301.86369	122	
302.88813	76	
304.36678	88	
306.88320	166	
307.57378	106	
307.79814	402	1+
307.89368	140	
308.81724	74	
308.95049	104	
309.89194	92	
311.52478	74	
312.04335	76	
312.77661	94	
313.89819	78	
315.81689	236	1+
317.90482	94	
320.53327	78	
321.24368	96	
321.44183	84	
323.82041	146	
324.56493	82	
324.72404	80	
325.90457	94	
327.09368	76	
327.34234	78	
END IONS

###FS:    #m/z: 363.95721 #charge 1+
###MS: 77
###MSMS: 79
BEGIN IONS
TITLE=Cmpd 59, +MS2(363.9572), 28.0-35.0eV, 1.7min #79
RTINSECONDS=101.453
SCANS=77,79
PEPMASS=363.95721	803844
CHARGE=1+
147.35713	102	
179.12875	100	
189.86314	632	1+
191.86084	450	1+
194.85021	92	
196.88447	212	
200.86852	96	
205.94869	124	
207.87199	200	
209.94341	1280	1+
210.88308	450	1+
212.04364	90	
212.87930	2708	1+
217.38393	86	
222.95207	700	1+
223.96836	214	1+
224.94841	1272	1+
225.57199	100	
226.88958	92	
226.90960	94	
226.94715	10896	1+
226.97171	302	
227.92860	120	
228.84284	142	
228.89416	820	1+
228.94231	9910	1+
230.88888	4520	1+
232.88472	618	1+
234.88200	132	
234.92897	96	
235.88289	206	
237.82381	102	
239.07392	254	1+
239.79669	148	
240.82587	174	
240.94103	610	
240.96346	488	
241.55875	120	
241.83948	408	1+
241.94053	2180	1+
241.95892	898	1+
242.06845	86	
242.55768	92	
242.90388	84	
242.94360	1496	1+
242.96000	638	1+
243.81724	658	1+
244.14500	104	1+
244.81542	494	1+
244.95728	5252	1+
245.39390	84	
245.79773	122	
245.90230	288	1+
245.94362	224	
246.85761	100	
246.90549	196	1+
246.95273	5244	1+
247.01254	88	
248.80367	438	1+
248.90060	926	1+
248.98057	96	
249.39028	84	
250.79725	148	
250.89781	178	
250.97000	168	
251.04289	252	1+
251.48109	98	
251.92179	90	
252.92040	106	
253.83729	192	1+
253.90465	312	1+
254.01522	84	
255.88778	100	
256.90582	122	
257.00839	84	
258.43361	86	
258.83240	198	
258.97609	208	
259.09052	100	
259.83683	120	
260.40930	90	
260.83215	242	
260.84928	90	
260.96865	462	1+
261.82682	354	1+
263.63847	94	
264.81988	90	
264.93389	122	
264.96276	164	
265.39701	84	
266.39787	110	
266.78405	108	
266.81200	866	1+
266.83199	252	1+
266.90916	138	
267.50153	88	
267.78101	252	1+
267.86342	122	
267.97339	942	1+
268.84702	228	1+
269.96887	766	1+
271.85781	140	
271.91315	124	
272.84881	166	1+
273.37153	108	
273.91293	206	1+
274.08741	170	1+
276.81272	208	1+
276.85515	110	
277.85350	96	
278.79967	184	
278.92785	86	
279.84894	126	
280.79580	602	
280.84836	200	1+
281.11213	94	
281.78914	602	1+
282.82897	116	
283.44739	94	
283.83196	140	
283.85360	264	
283.94403	94	
283.98094	110	
284.08632	86	
284.82660	212	
284.84461	646	1+
284.87482	122	
285.84732	478	1+
285.94025	122	
285.98937	94	
286.86864	90	
286.93217	92	
287.52505	118	
287.64508	100	
287.82779	132	1+
288.37251	84	
291.80450	190	
292.45141	100	
292.85913	98	
293.11717	256	1+
294.57729	106	
294.86049	182	
295.86681	284	1+
296.80860	234	
297.80072	1272	1+
299.80126	990	1+
300.80315	606	1+
300.86717	128	
301.45171	104	
301.86074	532	1+
302.90744	156	
302.94599	114	
303.08626	112	
303.81207	150	
303.85549	1160	1+
304.11408	96	
305.83603	128	
307.84404	124	
307.89133	140	
308.84753	104	
308.86240	104	
308.92512	86	
310.88080	192	
311.77459	84	
311.88177	130	
312.82052	114	
314.91495	100	
315.81206	142	
316.99079	86	
317.81249	280	
318.31835	194	
318.81698	192	
318.93273	94	
319.40666	102	
319.82343	112	
319.88205	160	
320.14570	246	1+
321.81607	156	
321.86968	176	1+
322.81472	102	
322.93064	308	1+
323.60091	84	
323.81606	92	
324.53398	106	
324.82355	84	
324.89094	220	
325.04482	88	
325.77319	86	
325.81833	148	
325.87393	92	
326.87667	422	1+
329.48786	92	
331.89471	92	
332.36458	92	
334.64099	102	
336.94561	608	1+
337.82759	102	
339.78887	84	
340.90994	96	
340.93940	274	
342.21380	156	
347.78464	86	
352.80695	180	1+
353.76233	128	
354.16329	100	
355.88273	116	
357.38504	88	
357.77717	88	
359.61007	92	
360.70943	112	
360.72291	302	1+
366.75402	96	
END IONS

###FS:    #m/z: 336.94609 #charge 1+
###MS: 77
###MSMS: 80
BEGIN IONS
TITLE=Cmpd 60, +MS2(336.9461), 28.0-35.0eV, 1.7min #80
RTINSECONDS=102.225
SCANS=77,80
PEPMASS=336.94609	123826
CHARGE=1+
58.15055	98	
182.86477	96	
184.87662	88	
191.00924	82	
199.90981	90	
200.47614	78	
203.95274	74	
205.94982	120	
206.03603	80	
206.41694	82	
206.97027	120	
210.88241	134	
211.88716	94	
211.89983	100	
211.94395	3270	
212.87825	1208	1+
212.94929	82	
213.93860	1388	
214.88118	608	1+
215.48782	82	
215.88672	420	1+
217.88139	156	
218.07431	88	
219.83702	100	
220.88463	88	
223.93921	80	
223.96063	204	
224.97507	168	
225.06003	84	
225.97800	94	
226.89291	206	
227.20166	88	
227.78511	80	
227.89636	128	
228.89273	482	1+
228.97113	80	
229.39644	90	
229.95435	3234	
230.88884	2604	1+
230.95992	80	
230.98443	110	
231.15183	102	
231.94784	1234	1+
232.82197	436	1+
233.39012	76	
233.82329	270	1+
233.98044	90	
234.39111	84	
234.93360	92	
234.96101	114	
235.82327	160	
235.89530	126	
236.43912	120	
236.79772	76	
236.89432	92	
237.14171	98	
238.43328	92	
239.96741	84	
240.83232	212	1+
241.84369	184	1+
241.94816	78	
242.55403	104	
244.89041	80	
245.89014	114	
246.39373	86	
246.79702	90	
246.97477	150	
247.96501	646	1+
248.90026	1290	1+
249.96132	172	
250.83060	134	
250.84381	90	
250.95156	362	1+
251.06793	104	
251.83365	164	
252.83861	80	
252.93005	204	1+
252.97091	1672	1+
253.90429	260	
254.12689	82	
254.39908	86	
254.46160	84	
254.90632	106	
254.96790	1198	1+
256.90212	160	
257.86038	126	
258.84505	448	1+
259.86704	102	
259.90232	82	
259.95355	98	
260.83206	164	
260.93401	92	
261.04966	88	
261.14528	106	
261.84077	144	
262.83068	82	
262.95254	108	
263.83593	130	
263.85496	82	
264.85708	240	1+
264.99726	80	
267.84023	300	
267.91736	94	
268.83954	280	
269.79799	92	
269.83867	174	
270.83903	120	
270.98171	190	
271.84489	80	
271.86165	118	
271.91299	474	1+
274.15137	96	
274.39949	84	
276.85895	708	1+
277.83490	844	1+
277.86550	430	1+
277.90349	78	
278.83697	660	1+
279.10275	140	
280.02597	94	
280.86086	136	
280.99864	78	
282.85846	78	
282.87511	102	
283.81124	84	
285.85296	256	
286.42380	104	
286.74160	104	
286.85102	1278	1+
287.89265	76	
292.87566	174	
293.07674	78	
293.10446	278	1+
294.86371	146	
294.91681	80	
296.41505	146	
299.01613	100	
299.05824	116	
299.87028	130	
302.94381	74	
303.75604	86	
303.80481	110	
303.86777	78	
304.17814	84	
304.86148	124	
305.03320	86	
306.05703	88	
306.76215	82	
306.93414	84	
307.37549	86	
307.90179	74	
309.86780	86	
310.88163	112	
310.93344	126	
311.88293	178	
311.94318	86	
312.10149	82	
313.88663	74	
314.95845	78	
316.60150	86	
319.13450	78	
321.12716	78	
321.42878	90	
322.12480	96	
322.34735	92	
326.62073	118	
327.91834	78	
328.88700	226	
329.83759	160	1+
329.87800	110	
330.39325	108	
331.38039	84	
334.96213	100	
337.87622	76	
339.77837	80	
340.42707	76	
END IONS

###FS:    #m/z: 322.93019 #charge 1+
###MS: 81
###MSMS: 82
BEGIN IONS
TITLE=Cmpd 61, +MS2(322.9302), 28.0-35.0eV, 1.8min #82
RTINSECONDS=105.887
SCANS=81-82
PEPMASS=322.93019	3941902
CHARGE=1+
178.38668	102	
191.06176	70	
191.36577	84	
192.02359	70	
195.89698	70	
197.88348	68	
199.88529	80	
200.88501	80	
202.17162	104	
202.77418	78	
205.94597	310	1+
207.87837	76	
208.88182	86	
208.93346	84	
209.94257	82	
212.89937	74	
215.84115	114	
215.96504	74	
216.05721	70	
216.87928	74	
218.87815	78	
219.86403	78	
221.94629	120	
222.95534	86	
223.96419	362	1+
225.45450	68	
226.15512	94	
226.53756	86	
226.81987	82	
227.40555	70	
227.81672	78	
229.84307	72	
229.96234	138	
229.99766	74	
230.83229	108	
230.90741	156	
233.61884	76	
233.91742	72	
234.88756	84	
236.87342	92	
237.84975	108	
237.88746	70	
237.93643	96	
238.93710	190	
239.78452	134	
239.91051	74	
239.94877	102	
240.78903	126	
240.82244	212	
240.89100	76	
240.93973	3078	
241.94194	2206	
242.81759	160	
242.94200	6912	1+
243.81613	392	1+
243.90800	78	
244.94005	1162	1+
245.87545	144	
245.96029	82	
246.39169	86	
246.53229	90	
246.93394	70	
246.97286	116	
247.38547	70	
248.85608	82	
248.91931	78	
249.07833	76	
250.02577	78	
251.86136	68	
252.07085	196	1+
252.44006	84	
252.79918	94	
252.83238	84	
252.85979	126	
252.92837	74	
252.97108	100	
255.78317	98	
256.06829	76	
256.83377	78	
256.84690	106	
256.94161	84	
257.39219	76	
257.79840	134	
258.09612	72	
258.22426	80	
258.79864	184	
258.83939	216	
259.83207	200	
260.08450	74	
260.83301	162	
261.33753	98	
261.83152	810	1+
262.79449	98	
265.05605	68	
265.94299	74	
266.07923	74	
266.86427	122	
267.15594	72	
268.82429	98	
268.95936	68	
269.11451	70	
269.17494	80	
269.84567	194	1+
270.79057	424	1+
271.35716	84	
272.84129	78	
272.85466	76	
274.79225	98	
275.41564	108	
275.80915	136	
276.85154	74	
277.39796	72	
277.80510	68	
278.84606	102	
278.93379	146	
279.09259	786	1+
279.86386	72	
280.83804	68	
282.85951	236	1+
282.97607	74	
283.06496	76	
283.36258	86	
283.79059	72	
283.90852	120	
284.29471	346	1+
284.51303	78	
285.87547	72	
288.80402	76	
289.00015	70	
289.78684	108	
289.80768	126	
289.87976	68	
291.80199	230	
292.43602	84	
293.83383	76	
294.33096	74	
294.52276	94	
294.86583	108	
295.75864	72	
296.72890	80	
296.90897	70	
298.80884	94	
299.78545	114	
300.77625	78	
303.87354	170	1+
305.81227	70	
305.98283	74	
307.80362	120	
309.14327	68	
313.87242	96	
315.18092	68	
317.80649	86	
319.94433	74	
320.89855	92	
321.01747	68	
323.88692	242	1+
324.07374	92	
324.09135	72	
324.75525	84	
325.23753	74	
326.16441	114	
326.27680	94	
326.88328	158	1+
327.95390	68	
328.17393	88	
END IONS

###FS:    #m/z: 340.94086 #charge 1+
###MS: 81
###MSMS: 83
BEGIN IONS
TITLE=Cmpd 62, +MS2(340.9409), 28.0-35.0eV, 1.8min #83
RTINSECONDS=106.659
SCANS=81,83
PEPMASS=340.94086	1369758
CHARGE=1+
192.92670	136	
195.08319	74	
196.88345	126	
197.88007	86	
197.98389	90	
205.95043	210	
206.94889	110	
206.96952	76	
209.02376	78	
209.89981	96	
210.93636	176	
212.88120	122	
213.08391	72	
213.87758	292	1+
213.94070	992	1+
214.88598	860	1+
215.01696	80	
215.88799	732	1+
215.93765	164	
216.85903	76	
216.95669	84	
217.56683	76	
217.87855	170	
218.88574	212	
221.89341	170	
221.94478	80	
222.95382	94	
226.89262	74	
228.85787	76	
228.95049	82	
230.84401	78	
230.88684	862	1+
230.96886	96	
231.50494	94	
231.88850	534	1+
231.95016	608	1+
233.89735	334	1+
233.95063	146	
234.10884	72	
235.89672	142	
238.39514	98	
239.83734	138	
240.07422	92	
240.83086	138	
240.83991	604	1+
241.84129	432	1+
241.94798	100	
242.91241	74	
243.83237	96	
243.86374	84	
244.02293	76	
244.38177	90	
244.82946	106	
244.97723	82	
246.97655	140	
249.85014	80	
249.90232	136	
249.95881	154	
251.88123	112	
252.97494	74	
254.96553	782	1+
255.06481	110	
255.07766	292	1+
256.85287	76	
257.96339	102	
258.44531	92	
258.84738	420	1+
258.91278	116	
259.95436	148	
260.04223	74	
260.33836	110	
260.83437	94	
260.97060	78	
261.83596	210	
261.86000	88	
262.45032	86	
264.79839	78	
266.84586	90	
266.86693	72	
266.97968	74	
267.13306	134	
267.88307	82	
268.84171	156	
268.91932	72	
269.52746	106	
269.83417	188	1+
269.85850	110	
270.14472	76	
270.84821	96	
271.65082	76	
272.06378	84	
272.93355	210	
273.79000	78	
273.84459	108	
274.85566	118	
274.89380	278	1+
275.82306	158	1+
275.83598	142	
276.85775	846	1+
277.93624	96	
277.96905	134	
278.05692	80	
278.52593	98	
278.84595	846	1+
279.89163	226	1+
279.91317	144	
280.19437	82	
280.78881	72	
281.87322	90	
282.84668	132	
282.96911	104	
284.44663	90	
285.39632	78	
288.06144	80	
288.87449	198	1+
290.86523	120	
291.79780	82	
291.85605	80	
292.09158	90	
292.81202	92	
292.92112	94	
294.86723	76	
295.83683	96	
296.39662	74	
296.64623	90	
296.87007	104	
297.15861	82	
297.83845	84	
297.91590	126	
298.08623	108	
298.91580	72	
299.87463	236	
300.85226	88	
301.86102	192	
302.17293	78	
302.87337	220	1+
302.94301	162	
304.93038	78	
305.88161	202	1+
306.43334	82	
306.89978	90	
307.01805	84	
308.94571	86	
309.37855	78	
309.89411	112	
309.91447	80	
310.83369	96	
310.87897	144	
311.04813	72	
311.86651	240	1+
311.87869	116	
316.13850	78	
316.77460	82	
317.98192	72	
318.34968	86	
319.04671	84	
319.88322	106	
320.77299	74	
322.58322	80	
324.90114	148	
326.36349	78	
327.37347	120	
329.53205	78	
329.87368	76	
330.80788	212	1+
330.83980	76	
336.84105	78	
338.80244	86	
338.87927	80	
339.90007	74	
340.42737	80	
341.89910	78	
343.77732	80	
344.87323	90	
END IONS

###FS:    #m/z: 363.95702 #charge 1+
###MS: 81
###MSMS: 84
BEGIN IONS
TITLE=Cmpd 63, +MS2(363.9570), 28.0-35.0eV, 1.8min #84
RTINSECONDS=107.432
SCANS=81,84
PEPMASS=363.95702	666846
CHARGE=1+
91.43553	92	
142.00498	84	
162.75756	82	
177.93257	88	
182.08085	82	
182.86577	104	
189.86377	604	1+
191.86063	240	
196.88224	142	
200.94427	96	
205.87556	86	
206.41712	80	
206.92188	82	
207.87926	82	
208.89386	80	
209.86965	140	
209.94291	1678	1+
210.88398	444	1+
212.87871	2574	1+
212.90468	90	
214.88892	282	1+
216.41801	100	
222.42218	86	
222.95240	938	1+
223.42128	98	
224.92425	100	
224.94858	1628	1+
224.96934	104	
225.88814	244	1+
225.89663	86	
226.04257	140	
226.94745	8998	1+
226.98231	104	
227.92513	208	
228.89526	724	1+
228.94198	9220	1+
229.98228	116	
230.83454	102	
230.88932	4174	1+
232.02283	166	1+
232.82952	100	
232.88507	760	1+
234.87961	354	
235.84721	86	
236.38243	94	
236.83958	104	
238.82581	90	
238.93575	110	
239.07149	140	
239.79416	224	1+
240.82198	132	
240.84587	84	
240.94126	436	
240.95994	614	1+
241.50328	92	
241.93901	1912	1+
242.81873	138	
242.94075	1262	1+
242.95859	670	1+
243.81852	384	1+
244.95703	3528	1+
245.41157	86	
245.57722	122	
245.94251	292	
246.09522	80	
246.44573	98	
246.91012	444	1+
246.95220	4118	1+
247.39124	128	
247.80360	388	1+
248.85050	134	
248.89925	1630	1+
249.15044	90	
249.56491	110	
250.36808	94	
250.48327	94	
250.80043	100	
250.89607	194	
250.96960	180	
251.91179	86	
252.89507	94	
253.83844	254	1+
253.90435	344	
254.56158	88	
256.06827	92	
256.37292	86	
257.43779	86	
258.83434	142	
258.84887	140	
258.96971	112	
259.84840	130	
260.82880	832	1+
260.87654	140	
260.96850	148	
261.90168	84	
262.01978	84	
263.04768	84	
263.84305	228	1+
263.96811	144	
264.82405	186	
264.90133	166	1+
264.96698	122	
265.08038	106	
265.81401	718	1+
265.97598	286	
266.86328	104	
267.03447	90	
267.83781	262	1+
267.97351	490	1+
268.95732	120	
269.80982	136	
269.96795	1202	1+
271.84414	126	
271.87706	80	
271.91499	264	1+
274.80889	242	1+
274.88172	82	
275.80954	168	1+
278.79637	108	
278.87018	100	
279.09897	134	
279.98501	88	
280.15941	84	
280.79025	1334	1+
280.81969	86	
281.85368	128	
282.04937	86	
282.88110	86	
283.84816	246	
283.98280	84	
283.99594	88	
284.10075	88	
284.78800	214	1+
284.80305	84	
284.82392	188	
285.79319	142	1+
285.82796	220	
285.84713	672	1+
285.90243	84	
285.93972	84	
287.81893	112	
288.82684	86	
288.98158	80	
291.80625	86	
291.92319	222	1+
292.86441	290	1+
293.34768	86	
293.92570	230	1+
294.12540	102	
296.81050	236	
296.86624	82	
297.08038	84	
297.81803	158	
298.80228	1356	1+
300.87892	100	
301.16600	110	
301.80081	224	
301.86004	548	1+
301.94241	84	
302.80802	120	
302.87751	82	
303.81134	230	
303.85703	698	1+
308.88745	108	
308.94039	86	
310.88082	82	
312.86573	200	1+
314.07917	80	
314.13302	94	
315.81955	100	
316.42031	120	
316.81535	274	
317.80880	192	1+
317.90516	96	
319.82204	118	
320.13291	148	1+
320.93917	122	
320.96013	82	
321.81702	106	
321.86651	290	
322.81934	108	
322.92931	274	1+
324.23952	80	
324.83028	90	
326.87432	646	1+
326.89463	122	
328.42065	94	
329.86903	146	
334.87887	176	1+
336.94372	230	1+
337.83326	132	
338.96070	102	
339.38790	86	
340.93910	180	
341.16610	108	
342.90359	168	
350.53758	80	
350.85040	82	
352.76429	82	
358.92142	98	
361.24207	86	
361.35853	88	
363.62860	104	
END IONS

###FS:    #m/z: 340.94095 #charge 1+
###MS: 85
###MSMS: 86
BEGIN IONS
TITLE=Cmpd 64, +MS2(340.9410), 28.0-35.0eV, 1.9min #86
RTINSECONDS=111.101
SCANS=85-86
PEPMASS=340.94095	1252684
CHARGE=1+
80.59113	94	
161.24627	88	
183.86770	94	
192.01028	80	
196.88652	92	
197.92835	82	
200.37010	80	
201.36917	104	
204.90077	104	
205.94736	348	1+
206.91839	106	
208.88375	244	1+
208.95788	80	
212.04726	88	
212.87884	142	
213.87729	120	
213.94131	690	1+
214.41933	100	
214.87794	116	
214.89413	280	
214.98646	84	
215.88472	162	
215.93582	242	
217.88445	140	
217.89770	118	
223.84375	82	
226.38653	82	
226.94598	136	
228.93956	164	
230.88720	980	1+
230.94401	116	
231.95203	474	1+
232.00402	86	
233.95048	194	
234.92132	84	
235.43924	100	
235.93328	86	
236.89053	126	
237.53548	82	
237.58468	78	
238.88496	156	1+
239.84628	90	
240.22639	84	
240.83892	480	1+
241.84298	406	1+
242.89499	104	
243.83076	214	
244.55468	86	
244.95414	96	
246.97544	228	
247.88591	92	
247.97907	96	
248.90191	142	
249.86774	78	
249.90326	200	
249.96554	112	
250.89918	186	
251.83256	92	
251.96242	182	
252.83107	216	1+
254.41861	82	
254.96392	590	1+
255.07277	220	
255.87374	94	
255.99962	90	
257.79280	92	
258.84665	884	1+
258.86415	132	
258.97685	86	
259.82945	116	
259.95419	312	1+
260.33436	78	
260.83396	602	1+
260.93342	94	
261.48653	78	
262.07481	78	
262.89819	86	
263.81840	94	
263.84462	118	
263.92745	108	
264.04823	86	
264.90894	132	
266.83223	128	
268.84134	412	1+
268.98180	210	
270.82347	88	
271.77810	78	
271.84640	134	
272.06354	80	
272.83633	96	
272.91095	78	
272.93668	152	
273.38814	110	
273.79864	222	
273.97865	100	
274.86161	272	
274.88192	138	
274.90031	120	
274.97146	80	
276.17217	78	
276.85520	724	1+
277.41749	80	
277.86874	106	
277.93193	90	
278.05887	88	
278.49120	84	
278.84371	1246	1+
278.88393	132	
280.86076	102	
281.04725	268	1+
281.42111	92	
281.89577	106	
282.14434	80	
282.87658	92	
283.03094	120	
283.07109	84	
283.36513	94	
283.42266	106	
283.79045	84	
283.93786	116	
284.36372	86	
284.42173	84	
284.87338	82	
285.02682	98	
285.99588	88	
288.42655	86	
289.79363	106	
290.33963	80	
291.80274	168	
291.83396	98	
293.88227	110	
294.85850	92	
295.87865	80	
295.92342	80	
296.18356	80	
296.85306	166	
296.86727	128	
297.91594	106	
298.85987	120	
299.81653	96	
299.87351	174	
300.87516	96	
300.94503	264	1+
301.80372	80	
301.86006	110	
303.95004	98	
304.80386	80	
306.80168	132	1+
308.10994	82	
309.86445	88	
310.87551	116	
311.88451	96	
316.20843	80	
317.51769	92	
317.88676	252	1+
318.49860	82	
318.87859	214	1+
324.89324	108	
325.88877	230	1+
326.91397	78	
327.94918	98	
328.88871	110	
329.02003	94	
330.83951	104	
331.89689	84	
334.82949	96	
336.77935	92	
338.76565	104	
338.88159	90	
340.91702	84	
342.91300	96	
344.18939	80	
END IONS

###FS:    #m/z: 507.84629 #charge 1+
###MS: 85
###MSMS: 87
BEGIN IONS
TITLE=Cmpd 65, +MS2(507.8463), 28.2-35.2eV, 1.9min #87
RTINSECONDS=111.873
SCANS=85,87
PEPMASS=507.84629	172372
CHARGE=1+
193.86504	148	
222.97953	146	
223.97819	166	
224.97576	132	
232.89696	278	
242.00638	118	
250.90795	134	
258.87682	188	
259.87466	246	1+
265.39125	130	
266.16624	264	
267.16878	130	
267.78452	138	
267.91213	126	
270.80458	190	
272.85491	322	1+
274.84192	300	1+
275.90086	216	1+
278.12749	460	1+
279.13176	392	1+
280.83668	210	1+
283.38741	150	
283.85814	144	
285.79083	268	1+
285.95948	150	
287.85349	742	
288.87671	536	1+
289.84767	180	
289.88064	514	1+
290.12872	124	
290.86444	540	1+
293.87517	828	1+
294.14438	236	1+
296.08201	190	
296.85353	262	
297.88705	276	1+
297.90725	132	
298.85999	144	
298.87733	150	
298.89122	200	1+
299.32990	178	
300.84881	236	1+
301.91429	174	
302.09689	128	
303.87053	256	
304.79500	130	
304.82229	164	1+
304.87873	160	
305.86356	890	1+
306.79161	248	1+
307.19347	136	
307.89043	768	1+
308.02879	222	1+
308.14121	592	1+
308.84035	402	1+
308.87229	532	
309.03053	184	1+
309.86720	498	1+
310.15780	382	
311.12588	206	1+
311.17342	466	1+
311.88658	1348	
312.17705	398	1+
312.81134	386	1+
312.88402	1150	1+
313.96293	266	1+
314.09460	244	
314.86452	644	1+
314.89672	194	1+
316.88972	128	
317.37621	126	
319.81585	252	1+
321.34840	136	
323.87425	410	1+
324.85897	202	1+
324.97635	160	
325.89873	252	
326.13278	202	1+
326.88388	2032	1+
327.39246	294	1+
328.87327	404	1+
329.89706	150	
330.82417	134	
330.88414	316	1+
330.97498	148	
332.87386	430	1+
335.84123	320	1+
337.87627	346	1+
338.79068	170	1+
338.89568	204	1+
340.86165	126	
342.90179	240	1+
343.88629	132	
344.78774	132	
344.96028	138	
347.77349	442	
348.44653	170	
348.77234	198	
348.82492	122	
349.75818	142	
350.89173	140	
351.70917	200	1+
352.76687	218	1+
352.91402	234	
353.02733	130	
353.30951	180	1+
353.85212	622	1+
353.86685	170	
355.88713	196	
359.78131	132	
360.79195	132	
361.96288	120	
362.87145	144	
363.13907	136	
363.17814	128	
364.12294	140	
364.84726	122	
365.17795	192	1+
365.80236	122	
366.18170	218	1+
366.74336	150	
366.84230	130	
367.71043	374	
367.76335	238	1+
368.70585	546	1+
368.89846	154	
369.84047	350	1+
370.77918	168	
372.79781	250	1+
372.85149	150	
373.72253	120	
373.81676	140	
374.17056	122	
374.81420	206	
375.74059	178	1+
376.78740	188	
376.88874	146	
380.71831	300	
380.76548	214	1+
380.84881	372	1+
381.72450	300	
382.71587	378	1+
382.81811	194	1+
384.77726	122	
384.85388	528	
384.91269	194	1+
385.75040	140	
385.85140	264	
387.72321	130	
387.74299	144	1+
387.77297	136	
387.87704	136	
388.79093	126	
389.71223	388	1+
390.84360	316	
391.83116	814	1+
391.86246	142	
392.83112	534	1+
392.86018	280	1+
395.49165	134	
395.85943	122	
395.89077	136	
396.73654	320	
397.74459	140	
397.86594	166	1+
398.72775	458	
399.72808	892	1+
399.84907	238	1+
400.73036	546	1+
402.75132	138	
402.86750	786	1+
402.89966	324	1+
403.80490	142	
403.87399	536	1+
404.58340	88	1+
405.73220	128	
405.76678	310	
405.81877	230	1+
405.87147	122	
406.85512	146	
407.38855	122	
407.86574	986	
408.85298	1162	
409.72374	460	
409.79230	136	
409.87207	322	
410.72310	546	1+
410.80312	304	1+
410.83924	414	1+
412.75505	122	
412.84360	368	1+
412.88303	156	
413.72789	312	
413.87493	128	
415.72864	236	1+
415.87294	134	
416.86739	196	1+
419.10307	144	
419.85112	148	
420.81598	206	1+
421.88605	392	
422.16126	136	
422.87938	200	
423.20786	128	
423.77558	204	
423.87143	282	
424.83323	132	
424.86603	182	
425.75150	256	
425.76413	258	
425.88678	130	
426.75260	160	
426.86024	620	1+
426.93907	194	
427.73294	1482	1+
428.84800	776	1+
429.70039	392	1+
430.73954	324	1+
431.86884	716	1+
433.85656	244	1+
434.88486	160	
439.89393	398	1+
441.21912	168	
444.76810	206	
444.81500	148	1+
444.87423	1948	1+
445.74395	254	
446.87794	270	
447.70782	196	
448.76792	136	
448.89396	176	
449.69677	394	1+
449.88238	390	
450.70224	288	1+
450.74944	290	
450.87656	180	
451.75150	278	1+
451.86574	196	
457.90607	308	1+
458.90885	182	1+
462.88242	832	1+
464.90645	126	
465.72177	336	1+
467.88940	674	1+
469.22409	162	
469.88691	118	
484.79245	122	
485.89966	316	
485.92488	156	
486.89536	194	
504.66566	198	1+
505.17941	184	
508.92323	168	
510.28324	184	1+
END IONS

###FS:    #m/z: 336.94619 #charge 1+
###MS: 85
###MSMS: 88
BEGIN IONS
TITLE=Cmpd 66, +MS2(336.9462), 28.0-35.0eV, 1.9min #88
RTINSECONDS=112.646
SCANS=85,88
PEPMASS=336.94619	105096
CHARGE=1+
53.82905	88	
67.36829	86	
182.13905	72	
190.44098	84	
205.52850	72	
205.97450	74	
206.97482	104	
207.86979	90	
207.97505	136	
210.88427	180	
211.88622	80	
211.94420	1658	1+
212.87794	1636	1+
213.93976	912	1+
216.87841	82	
217.90387	88	
217.94351	78	
218.63676	92	
221.01993	74	
222.95709	204	1+
224.98441	90	
225.93031	84	
226.89018	76	
226.97966	108	
227.06909	90	
227.55738	84	
228.82959	84	
228.89484	392	
228.93553	80	
229.91365	100	
229.95527	1802	1+
230.88932	1914	1+
231.94833	1106	1+
232.82672	118	
232.89290	222	
233.04679	86	
233.82363	74	
233.84299	80	
233.89902	142	
238.88937	150	1+
239.06880	74	
239.61805	90	
239.83873	72	
239.85138	92	
240.06478	72	
240.44340	78	
240.88146	92	
241.40585	80	
241.84556	140	
242.28632	82	
243.97310	92	
244.38960	102	
244.99643	90	
247.03985	80	
247.38155	112	
247.96411	746	1+
248.04759	80	
248.90018	664	1+
249.83103	188	
249.96607	124	
250.82886	218	
250.90348	78	
250.94902	140	
250.98591	88	
251.82875	162	
251.94945	72	
251.96534	76	
252.83935	122	
252.97084	1430	1+
253.08740	118	
253.90713	390	1+
254.96807	564	
255.07293	78	
255.46564	98	
255.79332	84	
255.85036	78	
255.99574	96	
256.96349	96	
257.16199	76	
258.81514	84	
258.84656	336	1+
258.86569	72	
259.04805	80	
259.16441	76	
259.95526	134	
260.47675	102	
261.83367	182	
262.95208	128	
263.50576	90	
265.03899	78	
265.08747	144	
266.00944	116	
266.87298	72	
267.80258	78	
267.83908	284	
267.86879	188	1+
268.14251	88	
268.80018	90	
268.83845	842	1+
269.84008	500	1+
270.39128	74	
270.97912	240	
271.94916	144	
272.17277	76	
273.79439	306	1+
274.86023	110	
276.81747	76	
276.85719	284	1+
276.94605	84	
277.09229	72	
278.83353	996	1+
279.00992	78	
279.85104	152	
279.92720	78	
280.78904	106	
281.82067	82	
281.83519	72	
282.82534	78	
282.87041	122	
283.06742	80	
283.86727	88	
283.91050	84	
285.85276	190	
286.79197	84	
286.85296	380	
287.11544	174	
287.42626	90	
287.85209	498	1+
288.57852	94	
288.80866	102	
288.89370	84	
290.04080	72	
290.84815	202	
291.85729	106	
292.44003	106	
292.86588	76	
292.88213	232	1+
293.10423	146	
294.34356	86	
294.86363	416	1+
295.92345	90	
296.79669	82	
296.96815	80	
297.35728	78	
297.98445	82	
298.31091	76	
300.09917	76	
300.87120	86	
301.01692	72	
302.80061	82	
305.80153	136	
305.93560	120	
307.50663	96	
307.89234	78	
308.86905	84	
309.04626	88	
309.88814	86	
310.84891	90	
310.87016	114	
310.94645	78	
311.66596	86	
311.88751	112	
317.41045	76	
320.36440	74	
325.83369	86	
328.40283	98	
328.85947	88	
329.89355	74	
330.88903	80	
332.88254	174	1+
333.01216	102	
335.78054	76	
340.88264	72	
END IONS

###FS:    #m/z: 340.94085 #charge 1+
###MS: 89
###MSMS: 90
BEGIN IONS
TITLE=Cmpd 67, +MS2(340.9408), 28.0-35.0eV, 2.0min #90
RTINSECONDS=116.319
SCANS=89-90
PEPMASS=340.94085	1200872
CHARGE=1+
178.00801	92	
180.86819	88	
187.87403	86	
188.40109	98	
190.94304	176	
192.92466	206	
195.87256	228	1+
203.87890	84	
205.93600	84	
205.94847	162	
208.89785	90	
210.93774	228	
212.88107	134	
213.88046	156	
213.93989	914	1+
214.88600	788	1+
215.88719	580	1+
215.93872	210	
215.96744	130	
217.88168	158	
218.88579	82	
221.89054	106	
222.95293	262	1+
224.83856	104	
225.03040	78	
225.79561	80	
225.86570	86	
226.39161	98	
226.86117	86	
226.94477	392	1+
226.97037	102	
228.84491	84	
228.93290	122	
229.93156	148	
230.89113	456	
231.89404	252	
231.95036	814	1+
232.88828	444	1+
233.94769	234	1+
236.88744	78	
239.14459	106	
239.78701	134	
239.90424	142	
240.83084	144	
240.85494	104	
240.96156	104	
241.84108	410	
242.83327	158	
242.91911	78	
243.32907	80	
243.83002	266	
244.84180	202	
244.99261	84	
245.44272	90	
246.97615	164	
247.04859	108	
247.96158	76	
247.99518	84	
248.51675	94	
248.89975	106	
249.89883	498	1+
249.95754	92	
251.03180	78	
251.05869	114	
251.89733	168	1+
251.96535	122	
252.04071	92	
252.95552	76	
254.89375	126	
254.96624	274	1+
255.07111	262	1+
255.23180	86	
255.60087	86	
255.80120	94	
255.84678	508	1+
256.91437	92	
257.84690	728	1+
257.89894	86	
257.96818	96	
257.99143	92	
258.38266	88	
258.82489	138	
258.84824	496	1+
258.89376	124	
259.95739	220	
260.35986	88	
260.83387	330	
261.34159	88	
261.83825	198	
261.88878	76	
261.92487	86	
262.83052	176	1+
263.42413	78	
263.85662	80	
263.97765	162	
265.35079	78	
265.60110	104	
265.97930	80	
266.41208	90	
266.82885	76	
266.84723	98	
268.84166	316	1+
268.92138	96	
271.80532	144	
271.91960	82	
272.46268	84	
272.90812	216	1+
272.93133	366	1+
272.97887	220	
273.84267	82	
274.37894	86	
274.86149	192	
274.90092	180	
275.87137	154	
276.24566	86	
276.86094	1048	1+
277.09390	84	
277.45516	84	
277.97094	128	
278.84424	834	1+
278.88907	78	
278.90334	96	
279.95681	128	
280.81572	78	
280.84334	120	
280.91438	142	
281.86050	124	
281.98144	94	
283.39337	88	
283.78755	208	
283.87355	80	
284.85837	218	1+
285.79421	80	
288.01551	84	
289.88118	130	
291.80057	104	
292.86470	242	1+
294.93943	88	
295.05218	76	
295.88987	78	
296.85770	186	1+
297.94876	88	
297.97764	104	
299.78125	138	
300.86910	96	
301.86537	108	
305.18250	100	
307.79657	110	
307.89394	114	
308.87407	216	1+
308.89068	94	
310.87696	202	
311.44061	78	
311.89773	78	
313.89802	78	
314.80974	88	
318.96139	146	
322.36515	82	
324.84577	88	
324.89444	118	
325.04511	78	
326.86713	90	
327.26241	88	
327.45143	98	
327.78052	90	
327.99380	96	
328.79742	84	
328.90634	94	
330.81576	98	
330.87984	92	
331.83058	78	
334.77070	82	
338.80027	84	
339.72231	140	1+
340.38474	84	
341.54046	78	
345.57375	82	
END IONS

###FS:    #m/z: 507.84603 #charge 1+
###MS: 89
###MSMS: 91
BEGIN IONS
TITLE=Cmpd 68, +MS2(507.8460), 28.2-35.2eV, 2.0min #91
RTINSECONDS=117.091
SCANS=89,91
PEPMASS=507.84603	160812
CHARGE=1+
196.01721	158	
209.94340	176	
232.88278	218	
232.89800	458	1+
234.87926	124	
242.09132	156	
244.10639	128	
250.97192	260	1+
252.91535	160	1+
265.88608	132	
266.07531	142	
266.09495	246	1+
266.89429	144	
270.85359	178	
272.80710	196	1+
273.85204	136	
278.89427	144	
279.13218	474	
281.39285	154	
285.85628	208	1+
286.80833	152	
287.85646	972	1+
288.78115	168	1+
289.87971	146	
290.86766	546	1+
293.85892	204	
293.87768	368	
294.87277	378	1+
298.80919	268	1+
299.86068	274	1+
302.09534	240	1+
303.86814	334	1+
305.86226	780	
305.96267	136	
307.86275	140	
307.89324	432	
308.14243	560	
308.19622	156	
308.87696	894	1+
309.15092	578	1+
310.79932	140	
310.82661	124	
310.87986	130	
311.88506	1364	
312.17362	228	
312.35113	144	
312.88328	1066	1+
314.75816	182	1+
314.82700	124	
314.86641	828	1+
315.79039	124	
316.15168	180	
316.86830	120	
318.93520	152	
319.85208	222	1+
319.89345	128	
322.89864	168	
325.90151	166	
326.88415	1966	1+
327.81677	352	1+
328.87090	198	
329.88199	228	1+
331.81103	122	
331.82427	464	1+
331.97171	118	
332.87602	494	
333.79459	288	1+
333.85800	200	1+
335.40680	306	
335.83996	306	
335.89877	230	1+
336.94721	148	
337.88214	172	
338.88120	446	1+
341.13194	138	
345.77007	122	
346.88249	160	
347.77156	472	1+
347.80652	334	1+
347.83467	140	
347.91565	232	1+
348.16823	266	1+
349.76017	156	
350.75865	212	
350.88682	312	
351.77540	138	
353.85233	156	
356.78338	228	1+
358.77826	230	1+
358.89709	138	
359.78434	158	1+
359.81166	140	
363.13832	130	
364.00356	142	
364.12965	148	
364.87006	142	
365.66541	182	
365.71978	186	
365.78492	310	1+
366.83989	518	1+
367.70797	610	1+
367.77258	192	1+
369.71071	120	
369.84002	190	
369.90101	194	
370.77101	126	
370.83775	312	1+
371.19245	166	
371.79937	174	
372.72178	122	
372.78711	128	
372.80202	158	
374.23958	130	
374.81568	252	1+
375.73979	188	1+
376.19574	130	
378.92964	256	1+
380.15220	198	1+
380.71661	1046	1+
380.84372	296	1+
381.79754	178	1+
381.84682	252	1+
383.78466	156	
383.87270	190	
384.74990	142	
384.85194	1146	1+
385.17945	186	1+
386.74366	148	
387.72425	138	
387.84608	390	1+
388.16372	254	
388.74565	188	1+
389.20877	134	
389.71270	266	1+
390.06004	144	
390.58645	120	
390.79533	188	
390.84681	366	1+
391.73586	370	1+
392.82887	384	1+
394.78164	134	
394.80157	162	
394.83739	274	1+
396.90513	138	
398.73306	398	
398.87038	230	
399.72989	246	
399.85212	574	1+
400.72919	176	
400.80108	168	
401.81826	168	1+
402.85940	166	
403.80705	156	
403.87508	392	
404.86776	634	1+
405.76538	192	
405.78802	466	1+
405.81659	130	
405.86903	420	1+
407.74033	288	
407.86744	1294	
408.74815	268	
408.85350	928	1+
409.72084	324	
410.73855	234	
410.83911	828	1+
411.72856	178	
411.80914	130	
412.15186	184	1+
412.72820	198	
412.84407	304	1+
412.91837	134	
413.69596	132	
413.73391	146	
413.75062	162	
413.87700	170	
415.69341	178	1+
415.74236	296	1+
416.84991	130	
416.86835	230	1+
417.83145	126	
418.73763	138	
421.86912	132	
421.88490	162	
422.81741	184	
422.86446	706	1+
422.88160	142	
423.77482	234	
423.91613	232	1+
424.08757	124	
424.79631	126	
424.97586	122	1+
425.76514	324	
425.82404	138	
426.75763	212	
426.86319	958	1+
427.73654	1336	1+
428.09370	150	
428.80768	120	
428.84574	428	
429.70738	152	
429.85007	228	
430.73830	446	1+
430.83316	232	1+
431.86968	320	
432.87002	150	
433.86149	132	
434.88479	120	
435.71510	156	
439.89878	240	
440.89930	132	
441.78407	124	
442.21843	132	
443.76895	176	
444.87233	1612	1+
445.74709	402	
446.70484	498	1+
446.71572	148	
446.74461	214	
446.76487	262	1+
447.71280	412	1+
448.69940	262	1+
448.76981	140	
449.88262	458	1+
450.74955	266	
453.77185	126	
457.90349	260	
460.18540	192	1+
462.88188	630	1+
465.71353	122	
467.70466	130	
467.88959	798	1+
471.70573	230	1+
481.18070	194	1+
485.89966	188	
486.90431	150	
493.77386	128	
END IONS

###FS:    #m/z: 336.94599 #charge 1+
###MS: 89
###MSMS: 92
BEGIN IONS
TITLE=Cmpd 69, +MS2(336.9460), 28.0-35.0eV, 2.0min #92
RTINSECONDS=117.863
SCANS=89,92
PEPMASS=336.94599	109102
CHARGE=1+
151.48359	88	
182.86712	76	
196.88479	116	
198.95423	78	
207.87709	152	1+
210.88867	120	
210.97570	76	
211.94437	2134	1+
212.00377	90	
212.87730	2042	1+
213.94145	544	1+
214.89576	194	
215.88806	194	
215.90557	76	
215.93765	144	
216.88541	284	1+
217.83321	76	
217.88590	178	1+
219.39075	78	
221.57324	78	
223.95881	158	
224.97108	86	
226.13866	92	
226.88700	84	
227.95625	110	
228.89751	316	
229.59547	72	
229.93531	76	
229.95477	2308	1+
230.88963	2178	1+
230.93716	72	
231.94971	894	1+
232.82558	584	1+
232.94351	348	1+
233.82932	388	1+
233.86865	74	
233.89781	394	1+
233.91643	126	
235.89029	128	
238.86533	96	
238.89598	76	
239.07057	82	
239.56671	76	
239.82252	244	1+
240.88057	150	
240.90451	72	
241.84602	292	
241.94328	114	
242.52706	84	
242.67999	94	
242.97499	72	
243.04936	92	
244.11508	82	
245.87566	132	
246.39713	92	
246.85498	108	
246.90638	74	
246.97228	78	
247.06294	74	
247.90328	72	
247.96508	352	
248.89998	870	1+
249.96194	222	
250.83305	416	1+
250.94934	476	1+
250.98046	80	
251.06772	104	
251.78841	78	
252.97138	1078	1+
253.08845	72	
253.90546	238	
254.09154	80	
254.90486	198	
254.96472	488	1+
255.83051	78	
255.90324	134	
255.92094	90	
255.98201	72	
256.89624	242	
256.96441	178	
257.41391	72	
257.82985	126	
257.84296	520	1+
258.84521	448	1+
258.87807	72	
259.95851	102	
260.83053	242	1+
262.87723	148	
263.05785	104	
263.40880	142	
263.93252	80	
264.86745	102	
264.92678	78	
265.08755	140	
265.92939	74	
265.99353	72	
267.54573	94	
267.83755	980	1+
268.83984	848	1+
269.56180	78	
270.36347	78	
270.90616	104	
270.98090	190	
271.84676	150	
271.91467	116	
272.87026	86	
273.79075	134	
273.85653	90	
274.86598	374	1+
274.97434	142	
275.85589	94	
275.91735	74	
275.94678	150	
276.85702	500	1+
277.83313	148	
277.86155	302	1+
277.89715	96	
277.98058	78	
278.83529	960	1+
279.86325	154	
280.83196	104	
281.04592	72	
281.92799	82	
282.04946	94	
282.90593	92	
283.80733	134	
284.92314	76	
285.84864	1338	1+
285.88360	72	
286.85178	1136	1+
286.91021	132	
287.87189	438	1+
288.84772	402	1+
288.93527	86	
289.35499	74	
291.97184	80	
292.86757	158	
292.89830	74	
293.10611	208	
293.83615	72	
294.00446	86	
294.81571	238	1+
294.86351	110	
295.00511	78	
295.97842	76	
296.85145	74	
297.89565	88	
297.93372	78	
298.40871	88	
299.87472	102	
301.10869	72	
301.80696	130	
304.87419	114	
307.89232	76	
308.86621	442	1+
311.88780	150	
312.87647	74	
313.45465	80	
313.80231	82	
314.82553	74	
315.86792	108	
317.86495	74	
317.89862	124	
318.18770	92	
319.03602	84	
319.13478	72	
321.75512	76	
322.24390	84	
322.94080	74	
323.81295	84	
323.89029	84	
324.88962	242	1+
326.13745	90	
326.80965	74	
328.04719	96	
328.37436	92	
331.93529	74	
334.07261	86	
334.11753	88	
334.87902	74	
338.80222	104	
338.96074	74	
339.04885	74	
339.90399	78	
342.26942	94	
END IONS

###FS:    #m/z: 322.93017 #charge 1+
###MS: 93
###MSMS: 94
BEGIN IONS
TITLE=Cmpd 70, +MS2(322.9302), 28.0-35.0eV, 2.0min #94
RTINSECONDS=121.56
SCANS=93-94
PEPMASS=322.93017	3322908
CHARGE=1+
192.89135	144	
195.88663	78	
196.88088	94	
201.04153	132	
201.09724	72	
201.87464	92	
205.94926	212	
209.13729	86	
209.92113	76	
210.87776	82	
211.83092	82	
212.84022	82	
213.05327	88	
216.89118	106	
219.87863	94	
222.02315	74	
222.95411	468	1+
227.95702	122	
228.86498	84	
228.90697	210	1+
228.96143	84	
229.46726	72	
230.88919	252	
231.87314	72	
232.90247	114	
233.37898	96	
234.63929	94	
234.91947	106	
237.02447	74	
237.06617	88	
238.79739	84	
238.84291	96	
238.89231	74	
238.93704	118	
238.96051	86	
238.97566	92	
239.78798	128	
240.78683	124	
240.82240	278	
240.94070	2396	
241.94223	2244	
242.19232	90	
242.93999	7418	1+
243.82004	340	
243.87637	76	
244.14177	82	
244.81918	190	
244.88594	94	
245.82247	126	
246.38610	74	
246.85864	78	
246.97543	174	
247.38743	76	
247.42622	80	
247.91312	72	
248.12769	72	
249.96084	78	
251.06480	84	
252.07540	74	
252.35249	84	
252.92495	74	
254.91830	84	
255.39670	98	
256.15498	82	
256.83143	106	
256.85285	76	
256.89819	76	
256.93362	74	
257.08027	132	
257.85357	98	
258.43976	72	
258.80543	88	
258.83607	130	
258.85794	80	
258.90743	74	
259.14103	74	
259.39400	92	
260.33995	88	
260.83301	452	
261.82945	794	1+
262.35461	90	
263.34238	92	
264.00983	78	
265.03102	90	
265.06668	82	
265.08276	76	
265.45878	72	
265.48092	78	
265.79094	72	
265.93517	84	
266.09172	178	1+
267.13221	132	
267.89507	72	
267.95938	176	1+
268.84045	104	
269.34609	98	
270.54286	90	
271.79604	76	
271.84553	92	
271.86762	156	1+
273.79299	352	
273.83040	78	
275.80760	168	
275.86862	72	
275.89880	84	
276.86655	80	
277.80527	70	
278.84696	186	
279.09285	434	
279.92528	92	
280.09304	206	
280.82794	126	
281.08915	104	
281.12021	72	
281.32425	72	
281.85217	72	
281.87415	74	
282.95321	72	
283.78562	130	
283.81148	272	1+
284.02429	254	1+
284.29626	198	
285.02618	188	1+
285.86095	98	
285.89816	132	
286.85036	86	
286.90808	80	
287.88679	72	
288.10353	72	
291.78323	84	
291.81313	118	
293.03677	90	
293.73264	78	
293.80722	148	1+
293.85100	78	
293.87428	86	
294.85352	184	
298.80509	80	
299.05380	86	
299.78863	246	1+
299.82735	92	
299.91029	86	
301.87516	118	
302.86041	92	
304.43947	86	
304.75774	254	1+
306.88727	110	
307.79571	182	
307.88368	294	1+
307.90774	98	
308.76521	78	
310.81020	76	
311.13279	100	
311.88035	106	
312.86778	72	
313.41552	78	
313.88494	92	
315.45783	78	
317.43670	168	
319.85675	78	
321.90660	84	
323.88488	120	
324.88741	106	
326.19277	92	
END IONS

###FS:    #m/z: 363.95706 #charge 1+
###MS: 93
###MSMS: 95
BEGIN IONS
TITLE=Cmpd 71, +MS2(363.9571), 28.0-35.0eV, 2.1min #95
RTINSECONDS=122.332
SCANS=93,95
PEPMASS=363.95706	529232
CHARGE=1+
104.40471	80	
133.28439	92	
174.36522	100	
189.86173	640	1+
191.85807	662	1+
196.88149	364	
198.48708	92	
203.87617	78	
205.94615	88	
207.40788	112	
207.87322	192	
207.94874	150	
209.86814	96	
209.94453	732	1+
210.88156	298	
211.88422	132	
212.87855	2148	1+
214.09060	88	
214.88546	92	
215.88011	86	
218.90719	92	
222.89730	86	
222.95360	714	1+
223.88632	368	1+
224.94965	1340	1+
226.94745	8146	1+
226.96934	132	
227.53869	92	
227.88117	106	
227.92883	120	
228.10948	106	
228.83803	118	
228.89459	912	1+
228.94290	8972	1+
229.07167	88	
230.83053	200	
230.89036	3100	1+
231.84026	158	1+
232.88423	262	
233.89109	164	
234.11654	86	
234.92794	90	
235.82195	80	
235.96770	90	
240.03808	82	
240.57495	88	
240.82436	430	1+
240.93911	466	
240.96211	818	1+
241.94226	380	
242.82332	266	
242.94121	1478	1+
242.95893	618	1+
243.82323	154	
244.08817	84	
244.44517	108	
244.83349	106	
244.95728	3864	1+
245.04407	84	
245.15383	84	
245.63105	80	
245.81592	114	
245.94135	200	
246.90566	110	
246.95320	3758	1+
246.99873	194	1+
247.80683	102	
247.85532	132	1+
248.80369	478	1+
248.89974	1058	1+
248.92346	90	
249.10711	78	
250.01889	84	
250.37232	104	
250.41912	92	
250.89778	230	
250.97290	140	
251.86874	114	
251.94317	92	
252.07831	292	1+
252.89117	170	
253.90533	90	
253.94445	86	
254.85984	112	
255.94878	78	
256.84109	84	
257.07985	86	
258.83439	580	1+
259.89428	90	
260.83097	982	1+
260.96858	426	1+
261.83261	666	1+
263.81547	406	1+
263.82888	118	
264.81959	350	1+
264.96379	134	
265.40018	86	
265.97147	124	
266.09236	140	
266.81372	524	1+
266.85890	144	
267.83908	212	1+
267.86312	84	
267.97545	478	
268.81238	136	
268.95722	138	
269.96949	484	1+
270.84696	112	
270.95674	88	
271.79772	124	
271.86221	102	
271.89162	86	
271.91645	296	
272.78962	88	
272.92152	136	
274.87383	80	
275.09670	138	1+
275.61330	80	
275.80414	108	
275.84986	298	1+
276.85465	252	1+
277.80787	98	
278.79947	148	
278.84404	106	
279.10623	250	1+
279.79740	228	
280.79195	1080	1+
281.85755	90	
282.03170	154	1+
282.88312	112	
283.07104	78	
283.39463	102	
283.79104	194	1+
283.82897	176	
284.82368	180	
284.85317	186	
285.84704	256	
286.81944	114	
286.84504	244	
287.04842	150	
287.16212	84	
288.90411	118	
289.87428	302	1+
290.92313	148	
290.97205	94	
291.10155	134	
291.33668	100	
291.80217	86	
291.85574	296	1+
292.43577	108	
293.11917	102	
293.35624	92	
296.81176	220	
296.97421	100	
297.80731	142	
297.83826	92	
298.80617	686	
299.80542	484	
299.87194	312	1+
300.79871	652	1+
301.86004	464	1+
302.24328	84	
302.88593	84	
303.02926	78	
303.44215	94	
303.80377	232	
303.85545	946	1+
305.83269	186	1+
307.87581	80	
307.89426	116	
308.87224	110	
309.82708	110	
310.78857	80	
311.88886	80	
315.81236	582	1+
316.47918	94	
318.81307	100	
318.93268	110	
321.86507	406	1+
322.92813	218	
323.93290	102	
324.82145	130	
324.87590	90	
326.87409	266	
328.88386	80	
331.71915	82	
334.83381	94	
336.94539	486	1+
339.36563	84	
339.75239	144	
340.94258	174	
341.40222	94	
342.72092	138	
345.24014	86	
347.41194	84	
353.83626	198	1+
353.91370	86	
357.06463	80	
364.11119	82	
365.91011	80	
END IONS

###FS:    #m/z: 507.84590 #charge 1+
###MS: 93
###MSMS: 96
BEGIN IONS
TITLE=Cmpd 72, +MS2(507.8459), 28.2-35.2eV, 2.1min #96
RTINSECONDS=123.104
SCANS=93,96
PEPMASS=507.84590	154262
CHARGE=1+
196.01468	426	1+
209.94552	164	
210.03502	182	
214.88429	248	
224.97717	412	
232.89510	172	
234.11637	232	1+
236.88721	148	
241.90653	194	1+
250.90656	128	
250.96594	264	
252.79847	118	
258.87627	168	1+
267.11178	136	
270.80334	190	1+
272.38850	148	
273.85621	208	
274.85774	126	
276.06042	206	1+
279.13413	632	
282.38982	160	
284.87644	138	
287.85425	750	
289.88142	310	
290.86227	232	
291.86738	264	
293.87455	1040	1+
295.15090	198	
296.83979	124	
296.88438	170	
299.91693	134	
300.05479	200	1+
300.81682	150	
300.85886	202	
303.86484	418	1+
305.86210	614	1+
307.89056	386	
308.14329	590	1+
308.78557	242	1+
308.87378	986	
309.31115	258	1+
309.88760	552	
310.15648	714	1+
310.86751	208	
311.88445	1208	1+
312.17639	776	1+
312.92759	142	
313.82160	164	1+
313.88235	134	
314.86878	402	1+
314.89171	158	
316.86638	308	1+
316.99605	118	
317.82271	158	
318.85927	552	1+
318.92847	120	
320.40064	200	1+
322.35836	140	
322.85522	194	
322.92422	142	
323.84961	170	
323.87389	278	
324.07762	142	
324.86734	132	
326.88293	1600	1+
327.89840	130	
328.86720	240	1+
330.77911	174	1+
330.82437	194	
331.83550	134	
331.86948	620	1+
331.88650	210	
332.79271	290	1+
332.87379	532	1+
333.76047	130	
334.86213	352	1+
337.88067	226	
338.29399	190	1+
338.94719	132	
339.87924	128	
341.10726	118	
341.77989	174	
344.75814	250	1+
344.90745	142	
345.83078	212	1+
348.02455	226	1+
348.75654	524	1+
348.77976	144	
348.88861	240	
349.82058	414	1+
350.76664	428	1+
350.88160	482	1+
351.79827	138	
353.85318	170	
354.86868	136	
356.83742	196	
358.76344	148	
359.77089	120	
359.83726	126	
360.75740	150	
361.86242	186	1+
363.81471	142	
365.78776	316	1+
366.71348	146	
366.73521	138	
366.84017	356	1+
366.90043	140	
367.70675	1092	1+
367.76625	248	
368.70830	710	1+
368.74533	234	1+
368.84353	182	
368.89573	166	
369.84757	140	
370.79558	124	
370.83371	446	1+
370.89418	196	1+
372.85591	156	1+
373.14652	134	
373.71789	282	
373.80719	198	1+
373.83631	140	
375.73112	134	
375.81369	268	1+
375.84826	160	
376.72144	120	
377.10510	194	1+
378.74132	134	
378.76513	126	
380.72062	282	
380.86610	136	
381.71960	232	
381.74262	156	
381.84010	246	
382.72271	172	
383.77561	246	1+
383.80262	316	1+
384.85127	818	1+
385.37957	200	
385.86983	196	1+
386.73113	260	1+
386.85140	310	1+
387.39220	252	1+
388.81277	206	
388.84355	160	
389.20126	238	
389.79906	178	1+
390.84132	1058	1+
391.06782	266	1+
392.07165	172	1+
392.82579	516	
393.65242	122	
393.81020	226	
394.78060	248	
395.73244	350	1+
397.79575	130	
397.86217	270	1+
398.72627	984	1+
399.81194	122	
399.84560	232	
402.86523	128	
403.15365	126	1+
403.87611	424	
404.86446	770	1+
405.78877	304	1+
406.75876	156	
407.72323	300	
407.74504	220	
407.86717	510	
408.06355	124	
408.74440	160	
408.85542	1382	1+
409.72309	388	
410.08836	118	
410.72946	236	
410.83711	210	
411.70321	130	
411.73447	126	
411.81474	122	
411.83578	650	1+
412.73467	206	
412.80967	118	
412.83944	450	1+
413.73830	122	
416.86142	188	1+
420.73383	154	
421.82089	328	1+
421.88638	328	
422.82456	254	1+
422.86687	230	
423.77521	622	1+
424.86268	140	
424.92526	176	1+
425.74835	438	1+
425.75360	284	
426.73382	200	
426.78262	302	
426.86210	430	
427.73667	1932	1+
427.86396	306	
428.78885	212	1+
428.80179	176	1+
428.84627	686	1+
428.89192	220	1+
429.71780	132	
430.73991	180	
430.86269	726	1+
431.86604	638	1+
433.85346	184	
439.21470	198	1+
439.89689	388	1+
442.69237	118	
443.76383	512	1+
443.78828	130	
444.07917	132	1+
444.73978	490	1+
444.87266	2042	1+
445.71802	186	
445.74354	414	1+
447.70861	448	1+
448.75836	250	
448.88414	320	1+
449.21829	150	1+
449.69998	174	
449.74198	134	
449.77207	192	
450.70007	132	
450.74785	652	1+
450.77201	136	
451.70760	122	
451.86419	182	
455.71536	134	
457.90427	254	
458.73353	136	
462.88756	236	
465.72636	142	
466.71135	158	
467.88967	642	1+
468.65772	134	
469.89247	156	
472.89706	150	
485.89559	376	1+
509.29071	152	
510.29541	140	
END IONS

###FS:    #m/z: 322.93037 #charge 1+
###MS: 97
###MSMS: 98
BEGIN IONS
TITLE=Cmpd 73, +MS2(322.9304), 28.0-35.0eV, 2.1min #98
RTINSECONDS=126.791
SCANS=97-98
PEPMASS=322.93037	3266758
CHARGE=1+
189.92279	92	
190.09211	84	
192.88796	118	
196.08620	88	
201.05185	72	
202.04228	72	
205.96991	94	
207.79897	74	
209.38771	94	
211.94534	76	
214.13033	84	
215.38436	84	
216.98030	70	
219.88040	100	
221.80355	74	
222.43521	98	
223.02498	74	
223.81778	168	
223.96405	214	
224.82028	72	
224.91812	106	
224.93252	80	
226.81670	96	
226.95174	74	
227.90372	76	
230.89305	156	
231.82250	70	
232.04319	92	
232.09001	68	
232.98672	98	
233.03563	94	
235.87851	80	
236.38236	92	
236.89797	94	
237.05470	78	
237.92524	80	
237.96371	202	1+
238.78839	266	1+
238.82951	80	
238.93804	68	
239.01958	70	
239.07884	164	1+
239.83648	86	
240.82050	334	
240.93938	1574	
240.97702	70	
241.79913	80	
241.94157	1806	
242.14645	70	
242.94174	5860	1+
243.81866	316	
244.82265	454	1+
244.87831	76	
244.93935	1092	
245.88330	98	
246.44385	82	
246.80627	72	
246.85221	98	
246.97522	82	
247.08050	106	
247.39465	90	
247.41840	82	
247.88583	74	
250.94527	130	
251.90587	76	
252.90856	90	
254.01562	68	
254.86904	72	
255.07520	68	
255.13972	70	
255.78542	114	
255.91323	70	
258.83292	224	
258.86215	70	
259.01432	96	
259.80132	78	
260.47880	92	
260.82918	1114	1+
261.33969	82	
261.83113	820	1+
262.35298	100	
263.83309	200	
263.97825	98	
264.35762	84	
264.92500	122	
265.01068	84	
265.89900	76	
266.24368	68	
266.50009	98	
266.84782	150	
267.09974	86	
267.79868	218	
267.90527	108	
268.84851	78	
268.95933	70	
270.18323	80	
270.79536	82	
271.87727	112	
272.34712	78	
273.05684	70	
273.37952	76	
273.79090	482	1+
273.84611	166	1+
275.79220	78	
275.81117	94	
275.91912	90	
275.94757	68	
278.85603	78	
279.09240	1000	1+
279.84731	72	
280.83001	84	
280.85682	110	
281.84123	126	
282.28051	84	
282.85954	172	1+
282.88464	82	
283.28501	268	1+
283.78844	146	
284.34723	82	
284.96083	68	
285.84620	138	
286.75846	70	
286.85819	74	
286.91844	84	
287.00408	72	
287.88635	234	1+
289.78962	80	
289.87512	110	
290.85984	96	
291.80436	442	1+
291.88993	74	
294.02763	70	
294.86366	72	
295.82700	176	1+
296.86205	144	
297.87649	82	
298.81621	80	
299.07292	70	
299.78542	254	1+
300.02980	200	1+
301.13833	68	
303.14032	68	
303.82057	72	
305.38731	72	
306.92462	92	
307.79807	300	1+
307.83228	70	
307.89308	102	
308.91322	118	
310.14143	80	
310.87089	108	
310.89426	90	
311.79156	82	
311.81103	136	
312.80519	120	
312.87641	78	
312.93988	74	
314.81885	190	1+
315.80239	68	
317.80670	88	
318.87784	76	
320.05442	90	
322.89892	86	
324.78039	146	
324.85654	72	
325.71957	90	
326.95833	72	
327.82269	86	
328.37189	74	
END IONS

###FS:    #m/z: 363.95713 #charge 1+
###MS: 97
###MSMS: 99
BEGIN IONS
TITLE=Cmpd 74, +MS2(363.9571), 28.0-35.0eV, 2.2min #99
RTINSECONDS=127.563
SCANS=97,99
PEPMASS=363.95713	513452
CHARGE=1+
100.67806	86	
180.87736	92	
182.86860	84	
182.88187	92	
189.86143	492	1+
191.85873	410	1+
196.88636	142	
205.94969	84	
206.88820	88	
206.97113	82	
207.87445	294	
207.94768	186	
208.94450	92	
209.86846	112	
209.94464	1060	1+
210.88276	484	1+
211.86587	118	
212.87885	2062	1+
218.90907	94	
220.07893	86	
222.95289	466	1+
224.88303	288	1+
224.94794	860	1+
225.83071	82	
226.04343	106	1+
226.90082	92	
226.94786	7422	1+
228.89391	632	1+
228.94268	7798	1+
229.03970	84	
230.88978	3174	1+
232.88456	684	1+
232.93454	82	
233.99855	88	
234.88018	112	
235.96526	82	
236.38607	86	
239.07492	172	
239.93226	96	
240.06756	128	
240.82000	148	
240.83411	178	
240.94140	296	
240.96403	356	
241.08351	82	
241.84142	90	
241.93850	1420	1+
241.96401	224	
242.81963	178	
242.94080	1014	1+
242.96081	590	1+
243.82395	174	
244.81966	156	
244.95772	2804	1+
245.82590	94	
246.80849	290	
246.90557	94	
246.95303	4486	1+
247.80679	140	
247.84303	184	1+
248.11523	86	
248.80384	296	
248.90008	1052	1+
250.80058	182	
250.89867	136	
250.96695	94	
251.07659	84	
251.91281	84	
253.90725	198	
255.85851	90	
255.93862	84	
256.03292	82	
256.38474	92	
256.83771	108	
256.90405	84	
258.97592	192	
259.05712	100	
260.83051	952	1+
260.96875	418	1+
261.83211	682	1+
262.84916	110	
263.82611	322	1+
263.88332	144	
264.52143	84	
265.11883	100	
265.97184	110	
266.59037	116	
266.81185	610	1+
266.98129	90	
267.78561	122	
267.97211	822	1+
269.93460	82	
269.96768	836	1+
270.06807	100	
270.80225	260	1+
271.91301	292	1+
272.00071	88	
272.44850	82	
273.79159	122	
275.79390	160	
276.81177	262	
276.85526	108	
277.08907	82	
277.36186	162	
277.86043	120	
277.88508	82	
278.31287	90	
278.36806	84	
278.80111	210	
278.84770	456	1+
279.09925	120	
279.79395	182	
279.89251	84	
279.91552	100	
280.07516	98	
280.39797	90	
280.79046	1088	1+
281.05425	86	
281.11660	104	
282.85636	184	
282.91210	86	
284.78134	122	
284.82691	188	
284.85112	114	
285.84568	734	1+
287.84620	254	1+
289.37189	88	
291.88183	96	
291.99723	90	
292.03474	90	
293.11963	94	
293.50142	80	
294.86097	108	
294.98616	90	
295.86498	226	1+
296.80854	212	
297.10901	134	
297.78947	82	
297.80951	186	
297.94004	92	
298.79985	2018	1+
299.99084	82	
300.88058	116	
301.79532	86	
301.86345	490	1+
302.00416	86	
303.80668	86	
303.85587	794	
303.95973	128	
304.80776	198	1+
305.27572	94	
306.12463	130	
306.88548	108	
307.13614	116	
307.31296	94	
307.83685	90	
307.89367	136	
308.86770	106	
309.87291	198	1+
312.01289	108	
313.42411	82	
313.96461	156	
314.81801	110	
316.81313	304	1+
317.93574	94	
318.81379	226	
319.82678	106	
320.81633	406	1+
320.93537	108	
321.81940	314	1+
321.88383	276	1+
322.92737	120	
323.80450	84	
324.12251	98	
325.83123	84	
325.87218	328	1+
326.87348	272	1+
327.32039	92	
328.84950	200	1+
330.89837	146	
333.43344	82	
334.16235	94	
334.95525	86	
336.94545	262	1+
338.07965	94	
339.87656	84	
340.01257	88	
340.93965	216	1+
342.91709	92	
348.76192	188	1+
349.74266	106	
350.87067	148	
354.75221	100	
355.88580	142	
356.77240	122	
357.08318	84	
366.80844	90	
366.85756	88	
369.38357	102	
END IONS

###FS:    #m/z: 336.94613 #charge 1+
###MS: 97
###MSMS: 100
BEGIN IONS
TITLE=Cmpd 75, +MS2(336.9461), 28.0-35.0eV, 2.2min #100
RTINSECONDS=128.335
SCANS=97,100
PEPMASS=336.94613	100030
CHARGE=1+
70.89562	84	
151.00469	94	
182.86600	122	
196.88137	80	
201.91672	84	
205.47044	110	
205.94896	116	
207.97776	140	
209.94248	84	
210.88165	196	1+
211.94400	2314	1+
212.87660	1060	1+
213.94085	862	1+
214.88500	80	
215.89107	84	
215.93400	96	
216.88770	134	
217.88057	112	
219.84205	82	
222.96480	76	
223.95751	102	
224.83877	82	
224.97418	76	
227.79054	78	
228.89450	286	1+
229.04901	74	
229.95567	1452	1+
230.88839	1422	1+
231.95027	824	
232.82493	466	1+
232.88881	156	
233.02821	108	
233.82727	346	1+
233.85352	102	
233.89753	264	
233.95151	110	
234.84609	72	
234.91213	78	
235.79021	76	
235.82555	78	
235.89540	82	
238.83722	104	
239.84662	74	
239.90248	92	
239.92588	74	
239.97898	78	
240.40339	72	
240.96164	72	
241.84107	100	
244.87520	72	
245.07738	72	
245.38860	88	
246.97742	140	
247.96598	528	1+
248.37136	100	
248.89915	976	1+
249.92378	78	
249.96114	388	
250.83229	504	1+
250.95171	246	1+
251.07616	196	1+
251.44615	102	
251.87964	88	
251.91055	130	
252.97182	900	1+
252.98998	110	
253.00804	118	
253.05727	126	1+
253.83829	126	
253.90637	632	1+
254.96679	410	
255.18295	76	
256.85353	248	
256.96257	128	
257.16017	84	
257.86956	72	
258.84662	790	1+
259.95828	98	
261.83164	114	
261.89954	72	
262.06469	78	
265.41682	80	
265.85909	154	1+
266.81099	74	
267.84048	116	
268.84072	420	
269.03393	116	
269.84543	530	1+
269.91577	242	1+
270.81391	106	
270.98143	236	
271.94423	74	
271.95783	78	
271.99478	120	
272.09822	84	
272.15886	84	
272.97618	108	
273.81438	84	
274.85583	150	
274.90040	78	
275.04663	74	
275.84119	86	
275.86087	152	
275.97169	72	
276.84299	82	
276.85834	194	
277.83557	132	
277.86415	394	1+
278.41717	76	
278.83424	568	1+
280.28690	92	
280.40825	84	
280.86547	90	
281.07082	82	
281.86091	248	1+
281.87485	108	
283.67053	84	
284.85489	74	
285.40240	92	
285.85169	232	
285.91273	88	
286.84975	828	1+
286.88128	80	
286.91662	78	
288.03032	84	
288.85084	158	
289.84564	74	
289.85847	122	
290.88569	134	
292.10365	322	1+
292.43569	76	
292.85754	78	
293.04069	72	
294.00876	76	
294.86565	102	
295.11697	72	
295.85815	90	
295.88752	86	
296.73939	80	
298.06941	80	
298.79268	72	
298.83301	104	
298.85898	94	
299.06335	92	
300.06772	76	
300.41650	72	
301.81407	74	
302.59989	90	
304.87154	122	
304.92707	196	
305.86178	98	
306.82452	84	
306.88487	202	
308.12713	90	
309.86575	330	1+
312.41864	84	
313.89375	76	
318.03673	94	
318.16783	78	
318.58892	74	
319.81092	84	
319.90061	80	
320.88745	82	
321.92628	98	
323.87908	106	
324.05699	90	
324.34364	102	
325.39931	74	
328.88747	192	
330.88447	78	
331.84786	90	
334.75757	84	
335.34195	84	
336.46272	76	
336.90425	86	
338.49719	92	
338.80594	100	
END IONS

###FS:    #m/z: 322.93018 #charge 1+
###MS: 101
###MSMS: 102
BEGIN IONS
TITLE=Cmpd 76, +MS2(322.9302), 28.0-35.0eV, 2.2min #102
RTINSECONDS=132
SCANS=101-102
PEPMASS=322.93018	3198602
CHARGE=1+
180.88980	84	
194.03663	156	
194.86365	74	
196.88388	108	
205.94932	228	
207.09307	90	
207.96718	148	
209.93910	70	
213.92892	72	
213.95927	74	
214.89453	160	
218.88184	82	
220.43792	102	
220.88000	102	
222.94854	86	
222.98189	74	
223.87677	94	
223.95917	146	
225.88511	74	
226.81701	202	1+
227.10705	72	
228.10933	76	
228.85405	94	
228.93553	80	
229.01543	72	
230.90744	72	
231.83939	98	
232.08647	82	
233.82426	138	
235.81903	148	
237.12475	138	
237.88748	98	
238.94146	90	
239.79027	118	
240.01903	88	
240.27012	106	
240.82298	146	1+
240.90145	138	
240.94040	1660	
240.96343	126	
241.94274	1714	
241.98823	86	
242.81677	564	1+
242.94233	4936	1+
243.57039	76	
243.81956	428	1+
243.87840	200	1+
243.89617	100	
244.07664	80	
244.39533	86	
244.41079	102	
244.93868	1266	1+
246.38800	98	
246.82172	88	
246.98017	88	
249.00851	76	
249.83274	88	
253.78431	78	
253.83898	84	
253.88579	72	
254.93766	78	
255.06345	72	
255.82661	86	
255.93280	86	
256.85675	92	
257.79834	146	
257.90164	90	
258.83227	196	
258.96874	78	
259.34265	90	
259.83762	206	
260.82964	140	
261.03795	74	
261.83214	372	
261.88197	96	
262.83262	306	
263.83236	230	
263.84847	80	
263.90471	84	
264.97705	80	
265.05941	72	
265.42677	94	
265.85083	104	
269.34523	90	
271.14857	72	
271.84143	152	
272.00717	102	
272.34332	80	
273.79472	210	
273.81412	104	
273.85716	78	
273.92789	74	
274.90184	172	1+
275.22011	74	
276.12092	76	
276.83892	76	
276.85608	306	1+
276.97069	84	
277.37143	88	
279.09177	1152	1+
279.38096	92	
280.11035	104	
280.12675	88	
280.41261	104	
281.96630	122	
282.14225	72	
282.93278	84	
283.06849	108	
283.78686	146	
283.84451	120	
283.86090	72	
284.29405	128	
284.31435	74	
284.80530	80	
284.86059	138	
285.29000	70	
285.93176	72	
286.82689	78	
286.91620	86	
287.80341	92	
287.92602	100	
288.01761	82	
288.40550	80	
288.86245	80	
288.90845	74	
290.80847	82	
290.92177	76	
291.42656	84	
291.80480	252	1+
295.80494	192	1+
295.94251	80	
296.92133	78	
297.06986	80	
297.84476	108	
299.78375	102	
300.39934	86	
300.77736	82	
301.15978	82	
301.76732	72	
302.32021	76	
302.80980	90	
302.88153	134	
305.36382	76	
306.88475	74	
307.79895	314	
307.93099	92	
308.01500	78	
308.89279	92	
309.11945	74	
310.92690	76	
312.80703	144	
313.18270	74	
314.38593	80	
315.40131	76	
320.82798	110	
320.92051	80	
321.73747	72	
322.05436	86	
322.89248	88	
324.88923	80	
325.95561	72	
326.88825	88	
END IONS

###FS:    #m/z: 340.94090 #charge 1+
###MS: 101
###MSMS: 103
BEGIN IONS
TITLE=Cmpd 77, +MS2(340.9409), 28.0-35.0eV, 2.2min #103
RTINSECONDS=132.772
SCANS=101,103
PEPMASS=340.94090	1122242
CHARGE=1+
75.66642	72	
175.92843	92	
192.92648	86	
194.93065	78	
196.88281	96	
198.03401	90	
204.90096	88	
205.91453	100	
210.88299	70	
210.93406	252	
212.87581	150	
213.87832	70	
213.94019	746	1+
214.87750	132	
214.89443	76	
215.88773	504	1+
215.93782	74	
216.53015	72	
217.87784	158	1+
221.89641	92	
221.94263	70	
222.95015	76	
224.05502	74	
224.97861	112	
224.99146	82	
226.89133	94	
226.95080	128	
226.97032	80	
227.95576	128	
228.84816	72	
228.89638	84	
230.88713	746	1+
230.95576	76	
231.95019	666	1+
233.89946	124	
235.90213	74	
237.97264	76	
238.83888	144	
238.99663	74	
239.90711	80	
239.97325	70	
240.79786	110	
241.84695	292	1+
242.89632	88	
243.03026	98	
243.41142	118	
243.83671	282	1+
243.89901	216	1+
244.02104	70	
244.95795	172	
245.06945	86	
245.42322	84	
245.95631	70	
246.38931	90	
246.94914	114	
246.97290	284	
247.39315	104	
248.89865	96	
249.65410	80	
249.96237	268	1+
249.98016	86	
250.51617	112	
250.91327	78	
253.84865	84	
253.90653	272	1+
253.95665	186	
254.83580	210	1+
254.96759	590	1+
255.13783	82	
256.96728	88	
257.84497	560	1+
257.91295	96	
258.24804	72	
258.35469	90	
259.95273	308	1+
260.83498	350	1+
260.97666	74	
261.36328	78	
261.88606	74	
262.35482	88	
265.83490	90	
266.08341	72	
267.01361	70	
267.93152	84	
268.83967	108	
269.84205	76	
270.06614	90	
270.94082	88	
271.92478	124	
272.51928	94	
272.93470	78	
272.97751	136	
273.79538	88	
273.91993	88	
274.84835	168	
275.87614	72	
275.98831	68	
276.37654	78	
276.82631	98	
276.85754	572	1+
277.42336	74	
277.84385	648	1+
277.92150	98	
278.84772	552	1+
278.97275	70	
279.92495	114	
280.06283	94	
280.86583	118	
280.92055	114	
280.94307	78	
281.78348	80	
281.79843	72	
281.87343	76	
282.01237	84	
282.84002	74	
283.57760	78	
283.78752	102	
284.78888	70	
284.86506	80	
285.81505	82	
285.86301	76	
289.05852	72	
289.79337	214	1+
289.86080	84	
290.86511	72	
293.44877	106	
295.03925	72	
296.34624	70	
296.85810	132	
296.90216	70	
297.83378	92	
297.96202	76	
297.97545	72	
300.87962	70	
301.78684	74	
301.86914	82	
301.91262	82	
303.04415	92	
303.81194	70	
304.79553	136	
304.88522	100	
306.35788	86	
306.93404	70	
307.80202	280	1+
309.89961	88	
310.87379	200	
312.80175	160	
312.81876	72	
312.88719	78	
313.41300	74	
314.86475	74	
317.33931	78	
319.00960	68	
319.96431	68	
320.77072	70	
320.94663	72	
321.89581	92	
324.89253	128	
326.85383	80	
327.90481	78	
328.18085	90	
329.06884	74	
329.81769	98	
330.04936	78	
331.81530	94	
337.16586	78	
337.89676	176	
338.75622	128	
339.02404	82	
344.90393	86	
END IONS

###FS:    #m/z: 363.95696 #charge 1+
###MS: 101
###MSMS: 104
BEGIN IONS
TITLE=Cmpd 78, +MS2(363.9570), 28.0-35.0eV, 2.3min #104
RTINSECONDS=133.545
SCANS=101,104
PEPMASS=363.95696	509470
CHARGE=1+
177.63940	78	
181.99818	82	
189.86262	474	1+
191.85831	648	1+
194.89469	92	
196.88535	362	
200.95442	86	
205.94796	266	
207.41124	82	
208.94367	76	
209.88043	80	
209.94484	1284	1+
210.88075	256	1+
212.87892	1654	1+
216.40910	102	
217.91811	94	
218.91456	86	
219.86643	208	
220.90861	78	
222.95103	802	1+
224.83875	76	
224.89101	258	1+
224.95083	1166	1+
224.97156	78	
225.88410	86	
225.94504	170	
226.40854	82	
226.94736	7200	1+
226.97218	110	
227.88237	202	
228.05213	84	
228.89476	686	
228.94226	6838	1+
230.88916	3332	
231.32242	82	
232.88747	218	1+
232.90990	84	
234.88066	246	1+
235.04364	80	
235.92377	76	
238.04647	80	
240.08205	80	
240.82129	208	
240.93801	338	
240.96064	806	1+
241.40202	92	
241.83080	152	
241.94082	404	
242.81852	124	
242.94142	1380	1+
242.95963	444	
242.98325	114	
243.82096	214	
243.84495	122	
243.88716	80	
243.90174	88	
244.81823	122	
244.83522	102	
244.93761	370	
244.95691	4004	1+
246.80250	644	1+
246.90081	94	
246.95334	4442	1+
248.00994	96	
248.89950	996	1+
249.55148	80	
249.88835	592	1+
251.07248	130	
252.84814	88	
252.87079	100	
252.97124	88	
253.90751	106	
253.91126	328	1+
258.83446	178	
258.97655	114	
259.02318	78	
260.83306	176	
260.90519	96	
260.97063	232	
261.82911	724	1+
262.83025	464	1+
263.49408	108	
264.81774	126	
264.96194	120	
265.07961	146	
265.82017	236	
266.46217	86	
266.81290	680	1+
266.85290	88	
267.79108	76	
267.97361	438	
268.04177	92	
268.80909	188	
268.96437	846	1+
269.96913	698	1+
271.79443	76	
271.84492	120	
273.04290	82	
274.81685	126	
276.83904	106	
276.85508	208	
277.80045	420	1+
278.09347	84	
278.80128	280	1+
278.98325	80	
279.84752	82	
279.93356	92	
280.10486	162	
280.79112	980	1+
281.86059	246	1+
282.79338	298	
282.84207	102	
282.96469	132	
283.79010	148	
283.85381	148	
283.98945	134	
284.82441	104	
284.85208	124	
285.79372	128	
285.81633	274	1+
285.84459	684	
285.93849	116	
285.99794	86	
286.81944	236	1+
289.78758	144	
289.86990	128	
292.80328	90	
292.84874	202	1+
292.91507	98	
293.44673	92	
294.38133	84	
294.81999	86	
294.87272	120	
296.80792	188	
296.86774	84	
297.81075	116	
298.16277	90	
298.80536	858	
299.80130	1002	1+
299.83122	220	1+
299.87320	84	
299.99103	88	
300.91050	244	1+
301.86036	488	1+
303.81462	310	1+
303.85619	940	1+
306.07852	82	
306.44810	80	
306.83141	210	1+
306.85681	84	
306.90820	104	
307.13341	148	
308.11887	78	
308.17018	84	
308.87075	198	1+
310.78829	82	
310.88406	214	1+
311.86526	78	
314.81390	370	1+
314.89530	96	
315.74776	76	
316.81561	326	1+
316.90989	88	
317.42607	92	
318.12424	88	
319.46966	132	
320.16638	84	
320.81386	78	
320.84069	88	
320.93429	100	
320.96023	84	
321.58104	78	
321.81894	416	1+
321.86426	164	
322.93075	178	
323.93676	82	
324.88366	112	
326.87450	784	1+
329.43876	80	
330.20812	76	
333.74931	76	
333.88874	82	
336.81415	76	
336.95016	106	
337.88535	86	
337.95078	136	
340.76474	80	
342.40556	88	
346.84245	100	
356.78201	84	
358.80697	80	
359.84583	108	
361.71976	120	
361.75703	158	
364.79995	98	
END IONS

###FS:    #m/z: 340.94086 #charge 1+
###MS: 105
###MSMS: 106
BEGIN IONS
TITLE=Cmpd 79, +MS2(340.9409), 28.0-35.0eV, 2.3min #106
RTINSECONDS=137.216
SCANS=105-106
PEPMASS=340.94086	1095094
CHARGE=1+
175.27268	166	
191.95577	76	
192.92502	276	
195.06960	92	
196.88624	148	
198.62189	80	
205.94745	130	
207.88893	160	
208.88275	208	1+
208.95918	178	
210.93534	330	1+
212.87656	828	1+
213.93845	958	1+
213.98816	94	
215.88519	338	1+
217.38735	98	
218.09425	92	
222.45349	96	
222.88017	86	
222.95169	312	1+
223.08932	78	
224.97528	104	
226.38823	84	
226.89467	134	
228.84261	156	
228.89470	84	
228.93983	128	
229.84521	244	1+
229.95314	78	
230.88073	88	
230.89159	110	
231.89105	212	
231.95016	468	1+
232.82964	80	
232.89086	634	1+
234.83863	92	
234.91324	122	
235.93143	80	
236.82147	118	
236.89495	80	
238.82002	76	
238.86192	162	
238.90202	150	
239.38964	106	
239.78686	84	
240.84062	168	
241.84687	274	
241.90620	90	
241.98031	78	
243.83055	296	1+
243.92315	92	
247.17900	84	
249.89971	216	
251.07268	82	
251.10570	82	
252.50096	78	
252.89993	290	1+
252.95731	80	
253.79007	78	
253.83892	78	
254.85899	84	
254.90523	214	1+
254.96287	482	1+
256.89028	248	1+
257.85857	112	
258.84893	266	
259.34280	88	
259.84945	270	
259.95589	190	
260.83330	270	
260.85288	222	
261.35756	78	
261.83387	132	
261.84915	160	
261.90352	76	
261.91753	84	
262.12642	88	
262.73702	84	
262.83854	116	
262.87445	92	
262.90281	164	
262.92637	134	
263.43598	78	
263.58936	82	
264.06225	88	
264.86492	84	
265.07090	86	
265.08877	80	
265.89533	88	
265.93510	80	
266.82111	82	
267.77056	76	
267.80087	88	
268.02744	82	
268.84073	334	
269.40277	102	
270.84841	104	
271.84499	198	
271.95654	220	1+
272.79829	236	1+
272.86546	186	1+
272.93396	116	
272.95886	136	1+
273.84458	98	
273.91160	102	
274.90636	100	
274.92920	96	
275.37471	94	
275.86418	80	
275.95179	150	
275.98855	76	
276.85561	394	
276.99726	114	
277.37932	90	
277.85788	204	
278.84271	744	1+
278.89089	78	
279.10417	76	
279.92828	114	
281.79468	84	
281.84666	128	
281.86018	140	
281.91121	82	
283.35165	154	
284.79352	94	
284.93802	76	
286.03128	80	
288.42858	100	
288.89364	76	
290.85864	120	
291.80353	192	
291.85457	84	
292.90025	88	
294.92949	78	
295.87078	80	
296.97142	110	
297.96790	92	
298.85200	80	
299.87317	138	
302.20257	82	
302.48225	96	
302.63853	82	
302.85426	90	
303.81109	106	
304.36700	84	
305.80143	82	
305.88839	76	
307.89415	76	
308.85201	88	
309.89798	94	
310.88492	80	
311.37741	86	
311.85682	76	
311.88218	112	
312.78304	90	
312.90259	82	
314.85377	82	
316.78960	84	
319.82372	90	
324.82567	120	
324.89006	164	1+
325.81417	86	
326.17454	76	
326.89174	78	
330.81184	140	
330.83288	104	
331.17456	90	
332.14108	86	
337.83586	88	
341.20197	82	
END IONS

###FS:    #m/z: 507.84584 #charge 1+
###MS: 105
###MSMS: 107
BEGIN IONS
TITLE=Cmpd 80, +MS2(507.8458), 28.2-35.2eV, 2.3min #107
RTINSECONDS=137.988
SCANS=105,107
PEPMASS=507.84584	144544
CHARGE=1+
196.01666	404	
214.88529	138	
222.97668	160	
223.97165	384	1+
232.89405	212	
234.88388	150	
236.88563	128	
238.06233	144	
240.08175	136	
251.95449	154	
252.08120	310	1+
252.96343	170	
257.79550	128	
259.86395	140	
261.15111	118	
265.89925	198	
266.09546	226	
267.10174	242	1+
267.78166	120	
267.91312	146	
270.80479	302	1+
272.85391	386	1+
275.07474	140	
279.12889	298	1+
285.41680	120	
287.84922	534	1+
288.88766	178	
289.88224	126	
290.07789	134	
290.85963	484	1+
290.88729	124	
291.87880	168	
293.87445	748	1+
295.15194	120	
296.08702	190	
296.85808	126	
298.81381	118	
298.85834	142	
299.14634	144	
300.34608	144	
301.85893	124	
302.94133	176	1+
303.86581	650	
305.79981	222	1+
305.85893	652	1+
306.88676	518	1+
306.90642	138	
308.14216	768	1+
308.87541	352	
309.86825	240	
309.96268	174	1+
310.15634	380	
310.80811	128	
310.86737	144	
311.16096	194	
311.84518	120	
311.88636	1228	
312.17719	362	1+
312.81806	134	
312.85334	168	
312.88297	892	1+
313.16633	158	
314.86208	728	1+
314.90112	128	
316.92550	178	1+
317.38451	148	
319.82846	236	1+
322.86875	126	
323.87366	246	
324.85841	158	
325.80614	144	1+
325.89855	270	
325.92554	120	
326.88164	1984	1+
327.08604	200	1+
327.82960	256	1+
327.89827	262	
328.87417	422	1+
330.89091	190	
332.76588	278	1+
332.80344	150	
332.87383	1048	1+
333.77096	222	1+
333.89790	268	1+
333.98859	118	
334.82093	120	
334.86644	126	
335.84631	250	
336.18859	218	1+
336.94674	228	
337.80075	136	
337.86644	174	1+
340.01273	166	1+
340.12287	140	
340.85443	284	1+
344.83288	182	1+
347.77126	176	
348.83770	194	1+
349.76590	304	1+
350.81662	170	
350.88792	394	1+
351.76509	184	
351.79793	130	
351.81641	144	
352.85158	370	1+
353.85070	244	1+
354.78600	128	
355.84594	122	
355.89166	214	1+
359.77771	156	
361.37735	130	
363.78888	166	
364.05035	166	
364.85887	408	1+
365.78565	172	
366.73478	128	
367.70839	1038	1+
367.76266	452	1+
367.87928	228	
367.91108	212	
368.13108	120	
368.89267	174	
369.70562	210	1+
369.83828	378	1+
370.76900	138	
371.72448	182	
371.79216	180	
372.72100	178	
373.04874	132	
373.77813	250	1+
373.87028	158	
373.89937	132	
374.81958	128	
375.89349	158	
376.89754	144	
378.85661	230	1+
380.71958	618	1+
383.77490	166	
384.85188	762	1+
385.79264	126	
385.89984	150	
387.84696	162	
388.86432	202	1+
389.76160	132	
390.06156	124	
390.17031	218	1+
390.71489	270	1+
390.84253	286	
391.84640	376	
392.13963	210	1+
392.82663	878	1+
393.73397	150	1+
393.80099	154	
394.78013	196	
395.39447	94	1+
398.73132	216	
399.73003	176	
399.85060	300	1+
400.72903	156	
401.72490	126	
402.86494	660	1+
403.87050	434	1+
405.75365	228	
405.78427	374	1+
405.85637	198	
406.85910	148	
407.86625	1286	1+
409.72310	552	1+
410.83888	394	1+
411.73233	214	
412.21618	128	
412.73116	182	
412.83864	168	
412.86400	174	
413.75291	222	1+
414.68363	156	
416.86606	126	
417.75398	134	
418.86574	140	
420.87358	376	1+
421.78179	128	
422.74967	310	1+
422.86110	674	1+
423.77726	294	
423.81979	396	1+
424.77734	258	
425.75342	758	1+
425.87725	146	
426.80226	186	1+
426.86226	1310	1+
427.73254	1078	1+
428.85029	1424	1+
429.72931	246	
429.76751	156	1+
430.74025	276	1+
431.72799	120	
432.68823	216	
433.84038	260	1+
433.86459	250	
435.86480	146	
439.89626	150	
440.90011	130	
441.88124	304	1+
443.67414	232	1+
443.75597	150	
444.76077	132	
444.87218	1086	1+
445.73935	306	
446.74558	200	
446.78165	120	
447.74436	148	
448.73739	146	
448.77349	176	
449.69396	212	
449.88134	174	
450.19696	176	1+
450.69947	128	
450.75090	162	
450.87777	180	
452.75312	176	1+
453.90432	166	
456.16755	120	
457.90429	336	1+
458.69865	124	
460.11782	152	
462.88160	288	1+
464.18053	140	
465.24482	120	
467.88980	756	1+
470.72774	194	
485.89937	172	
486.90596	190	
500.80880	140	
503.20314	288	1+
511.24450	122	
END IONS

###FS:    #m/z: 336.94592 #charge 1+
###MS: 105
###MSMS: 108
BEGIN IONS
TITLE=Cmpd 81, +MS2(336.9459), 28.0-35.0eV, 2.4min #108
RTINSECONDS=138.761
SCANS=105,108
PEPMASS=336.94592	96838
CHARGE=1+
184.87179	72	
189.86374	76	
192.88891	74	
194.89450	88	
205.38975	102	
207.96908	88	
209.94429	146	
210.88122	404	1+
211.94387	1980	1+
212.87872	1540	1+
213.93815	492	
215.92559	92	
221.94539	92	
222.95968	78	
224.59022	80	
224.96231	90	
225.09114	78	
226.38067	84	
226.95109	146	
228.89419	230	1+
229.95470	1948	1+
229.97537	114	
230.04430	90	
230.88934	2194	1+
231.95000	932	1+
232.82127	278	1+
232.89143	370	1+
233.39575	100	
233.92489	80	
234.94379	80	
234.97402	76	
235.60871	90	
235.82365	180	
235.87078	74	
236.08021	82	
236.85635	76	
238.11877	76	
239.84677	96	
239.89006	76	
239.95976	84	
240.93765	88	
241.84234	466	
243.00945	76	
243.84448	128	
243.93074	100	
244.82748	76	
245.39841	82	
245.96618	84	
246.94513	94	
246.97836	98	
247.96578	660	1+
248.39448	82	
248.60963	72	
248.85176	126	
248.89918	924	1+
248.95652	80	
249.82805	132	
249.95783	354	
250.82962	138	
250.95050	122	
251.43248	78	
251.82841	122	
251.96818	84	
252.82068	76	
252.85398	72	
252.97101	1026	1+
253.41579	76	
253.83869	204	
253.90446	522	1+
253.96179	436	1+
254.96614	366	1+
255.13803	76	
255.42420	118	
256.00948	76	
256.39575	144	
256.83157	72	
258.84726	150	
259.86200	114	
259.95602	118	
260.85935	82	
261.05181	76	
261.95136	86	
263.07770	76	
264.90119	82	
265.01450	160	
265.86415	140	
265.89906	88	
266.80096	72	
266.86391	82	
267.06949	82	
268.84189	112	
268.96342	78	
269.84274	504	1+
270.97619	88	
271.82442	80	
271.87919	78	
271.91602	308	
271.98269	96	
273.48088	100	
273.79202	158	
273.81120	80	
273.84875	114	
274.45479	82	
274.86214	168	
274.88007	94	
275.95996	82	
276.70304	82	
276.85728	418	
277.83619	96	
277.86146	192	
277.87938	134	
277.93215	86	
278.06083	78	
278.83658	686	1+
279.32350	100	
279.40996	92	
279.88190	126	
280.01824	122	
281.03169	74	
281.96518	80	
282.17124	92	
282.92261	108	
283.86493	78	
284.06103	198	1+
284.41144	78	
285.85321	224	
286.78739	88	
286.84976	610	1+
287.95398	108	
291.36584	80	
291.40161	78	
293.10939	252	
293.99716	90	
294.84743	72	
294.91656	78	
295.86478	210	1+
295.89473	284	1+
296.35668	72	
296.60192	84	
297.01058	80	
299.78481	74	
299.87430	88	
299.90583	80	
300.99538	74	
301.01487	76	
302.36478	72	
303.80990	82	
304.86410	140	
304.93901	80	
305.40000	88	
305.72853	78	
307.89137	122	
309.78257	92	
309.87201	318	1+
311.10017	92	
311.84145	84	
312.94600	76	
313.36559	94	
320.61243	88	
322.10269	74	
323.75450	204	1+
324.18206	82	
327.91370	72	
328.93493	74	
329.77084	72	
329.87078	136	
332.00897	88	
338.79792	80	
339.16999	114	
339.80645	138	
340.27769	72	
341.71785	78	
341.89223	78	
END IONS

###FS:    #m/z: 340.94068 #charge 1+
###MS: 109
###MSMS: 110
BEGIN IONS
TITLE=Cmpd 82, +MS2(340.9407), 28.0-35.0eV, 2.4min #110
RTINSECONDS=142.435
SCANS=109-110
PEPMASS=340.94068	1030672
CHARGE=1+
95.50630	78	
161.49587	82	
175.99691	112	
183.86867	118	
190.94827	74	
192.92728	218	
196.88586	96	
200.87966	88	
200.98779	76	
205.93051	92	
207.41659	98	
208.95785	142	
210.93900	212	
212.01152	92	
212.87709	254	
212.89490	126	
213.87676	114	
213.94123	632	1+
214.87488	100	
215.88745	424	1+
215.93704	110	
217.88163	114	
221.89651	112	
222.97279	98	
223.89671	274	1+
223.95943	76	
224.97696	92	
225.83962	94	
225.95887	84	
226.86542	106	
226.94101	78	
226.97900	78	
227.95752	82	
228.54551	96	
228.79061	78	
228.94040	102	
230.56216	80	
230.88753	196	
231.89171	272	
231.94953	324	1+
233.06743	80	
233.89654	190	
233.95157	130	
234.47925	92	
234.89535	420	1+
234.94979	82	
235.89561	280	1+
236.92088	78	
237.87581	172	1+
237.88713	82	
239.83400	88	
239.84665	140	
239.89725	82	
240.83836	560	1+
241.35637	90	
241.84112	320	1+
242.90768	94	
243.83434	198	
244.89852	78	
244.95783	86	
246.85456	76	
246.89530	78	
246.97632	176	
247.89543	272	1+
248.85036	112	
249.40977	98	
249.96085	94	
250.96761	80	
253.90493	136	
254.96757	234	1+
256.07418	74	
256.84618	138	
256.89554	142	
256.96467	116	
257.84079	348	1+
258.91342	86	
258.96481	126	
259.95524	348	1+
260.00542	82	
260.34586	108	
260.83671	482	1+
260.90926	84	
262.90626	100	
262.92555	110	
263.89282	100	
264.12438	78	
264.35381	86	
264.86301	76	
264.89842	92	
264.91639	92	
265.85413	156	
267.79657	80	
267.82908	144	
267.84827	94	
268.83910	218	
268.95320	98	
272.34346	88	
272.41118	104	
272.86191	82	
272.92073	76	
272.93292	90	
272.97397	114	
273.91168	84	
275.80702	80	
275.99862	84	
276.02511	212	1+
276.85582	454	
276.91965	92	
277.85993	224	
278.84584	458	1+
279.90119	104	
279.93746	84	
280.86390	140	
280.95363	76	
281.85602	96	
282.84754	104	
283.02364	84	
283.79489	88	
283.89811	76	
285.17817	106	
287.82779	84	
289.78985	200	
290.87022	110	
291.07391	210	1+
291.78192	90	
291.80610	180	
291.86373	100	
292.43600	90	
293.85079	78	
294.16019	94	
294.85990	182	
295.86935	178	
296.09251	76	
296.29542	74	
296.97415	82	
298.15644	80	
299.78579	142	
299.87268	174	
300.83796	78	
300.87799	126	
301.80921	82	
303.87427	82	
306.88024	160	
307.80384	176	
310.87645	158	
311.19497	102	
311.87942	124	
312.80789	100	
312.87976	96	
314.81984	86	
317.73013	76	
321.82628	100	
321.87551	78	
323.82637	98	
323.88610	140	
324.89016	148	
326.89385	78	
330.81432	270	
332.93299	90	
335.61636	86	
335.99712	88	
336.85063	92	
336.89738	88	
337.71871	90	
338.34961	90	
338.85236	86	
340.88984	78	
END IONS

###FS:    #m/z: 507.84560 #charge 1+
###MS: 109
###MSMS: 111
BEGIN IONS
TITLE=Cmpd 83, +MS2(507.8456), 28.2-35.2eV, 2.4min #111
RTINSECONDS=143.207
SCANS=109,111
PEPMASS=507.84560	124348
CHARGE=1+
196.01560	182	
223.97945	154	
224.97596	318	
236.89108	174	
252.09938	222	1+
252.14310	118	
260.87595	162	
264.93777	158	1+
266.09719	168	
266.16763	146	
266.79180	116	
273.85867	128	
278.12127	212	1+
278.83432	116	
278.85395	134	
280.04033	166	
281.94869	116	
285.85778	138	
286.87159	210	1+
287.85046	498	1+
289.87895	202	
290.86004	172	
291.87893	252	
292.93423	130	
293.87404	788	1+
295.14751	136	
295.79142	192	1+
295.87637	124	
298.83942	130	
298.96833	202	1+
301.84322	130	
302.33729	252	1+
302.81192	212	1+
302.88716	208	1+
303.11088	164	1+
303.86792	414	1+
304.08504	154	
305.86243	590	
307.88928	378	
308.14193	414	
308.16258	140	
308.87429	492	
309.15126	832	1+
309.37436	220	1+
309.80000	146	
309.88960	362	1+
309.99875	164	
310.15798	500	1+
310.80720	204	1+
311.88530	1348	1+
312.17666	438	1+
312.79373	124	
313.87851	128	
314.86385	698	1+
315.38095	142	
316.91663	116	
319.86067	118	
320.05583	134	1+
320.88908	152	
320.99130	118	
321.87491	140	
323.80688	184	1+
323.87492	308	
324.86310	158	
325.14379	128	
325.89806	138	
326.88365	1292	1+
327.81978	356	1+
327.89949	244	
328.11897	232	1+
328.85389	126	
328.90001	122	
329.78192	134	
329.80552	128	
329.86756	176	
330.76691	186	1+
330.82600	282	
332.02775	140	
332.87434	164	
333.75638	178	1+
333.80660	126	
333.87808	164	
334.87737	128	
334.89983	252	1+
334.95101	134	
335.84044	164	
336.82205	126	
336.94615	146	
338.88275	148	
340.87154	118	
341.10914	120	
343.80035	126	
343.88665	142	
345.78871	118	
347.77290	184	
347.82045	312	1+
348.72467	204	1+
348.88202	136	
349.75301	140	
350.01046	186	1+
350.76971	120	
350.88879	136	
351.89725	194	
353.85255	182	
354.77043	120	
354.85029	128	
355.89572	260	
357.85871	150	
360.76363	122	
363.13957	154	
364.14021	114	
365.72058	124	
365.78890	188	
366.05492	144	
366.73895	142	
366.83691	472	1+
367.70680	594	1+
367.76881	120	
367.83829	310	1+
368.36741	118	1+
368.89728	188	
369.89438	142	
370.71719	218	1+
370.77758	210	1+
370.79928	170	
370.83133	200	1+
372.82596	138	
373.71607	352	
373.78148	346	1+
373.90170	240	1+
374.78517	210	1+
374.81272	216	
374.90380	170	1+
375.88714	236	
377.75223	146	1+
377.78481	150	
378.73480	126	
380.72347	330	1+
381.78100	326	1+
381.84886	138	
382.71461	200	1+
384.85007	678	1+
387.84884	188	
388.82317	126	
388.97445	120	
389.20244	160	
389.72297	204	
390.74362	176	1+
390.78569	160	
390.83816	444	1+
392.82748	644	1+
393.79880	126	
394.72656	142	
394.80012	194	
394.83266	136	
395.73816	118	
395.78491	156	
396.74554	176	
397.71023	116	
398.72943	628	1+
398.86380	150	
399.84938	366	
400.73406	198	
400.81432	296	1+
402.86812	754	1+
403.05909	112	1+
403.76779	266	1+
403.87154	564	1+
405.13101	160	1+
405.78490	140	
405.86203	202	
406.75598	144	
406.77836	532	1+
406.86855	202	
407.74009	230	
407.86622	622	
408.73926	212	
408.85101	1134	1+
408.90709	136	
409.72304	412	1+
409.90359	120	
410.15374	116	
410.76149	430	1+
410.83701	518	1+
410.86846	378	1+
411.80843	190	1+
412.73193	354	1+
415.87144	136	
416.73935	180	1+
416.87461	190	
417.85724	180	
420.88036	140	
421.72658	190	1+
421.78664	130	
421.88224	308	
422.84442	130	
422.86753	216	
423.76901	336	1+
424.79872	252	1+
425.75425	550	
426.76030	304	
426.86415	256	
427.70542	144	
427.73163	2020	1+
427.80215	346	1+
427.86597	246	
428.85122	1044	1+
428.88375	280	
429.86808	274	
431.86588	290	
432.85799	142	
433.85308	324	1+
434.88707	130	
435.71583	290	1+
439.89809	340	1+
441.78401	296	1+
443.75989	240	
444.75873	124	
444.87443	1082	1+
445.70848	134	
445.74501	694	1+
446.70783	460	1+
447.71265	394	1+
448.69636	296	1+
448.75735	254	
449.87885	430	1+
450.74746	738	1+
457.90218	346	1+
462.88064	264	
463.88005	180	
467.88881	852	1+
469.77279	118	
485.90101	214	
486.89896	128	
509.28425	144	
509.69847	116	
END IONS

###FS:    #m/z: 336.94567 #charge 1+
###MS: 109
###MSMS: 112
BEGIN IONS
TITLE=Cmpd 84, +MS2(336.9457), 28.0-35.0eV, 2.4min #112
RTINSECONDS=143.978
SCANS=109,112
PEPMASS=336.94567	97684
CHARGE=1+
196.04149	76	
196.88121	108	
198.85229	92	
200.39954	98	
202.04736	92	
203.88435	80	
205.94897	102	
206.87412	72	
210.88765	140	
211.88642	90	
211.94521	1426	
212.87831	1698	1+
213.00680	82	
213.93768	998	1+
215.88767	292	
216.88756	218	
217.93752	90	
220.84265	100	
220.87132	90	
222.95368	100	
222.97648	78	
223.97615	130	
225.86722	74	
226.97237	122	
228.89207	122	
229.83659	94	
229.95472	1578	1+
230.88881	1892	1+
230.92570	102	
231.94871	788	
232.04503	78	
232.84077	80	
233.10117	76	
233.89669	270	
233.94575	172	
234.83521	96	
234.88749	104	
234.94589	74	
236.99649	90	
237.14202	90	
241.83997	148	
242.49837	104	
242.95091	130	
243.84151	132	
244.12280	84	
244.83532	72	
245.34443	80	
247.96472	410	
248.03077	88	
248.90129	664	1+
248.98338	74	
249.05511	80	
249.83069	86	
249.96420	134	
250.05795	94	
250.84017	114	
250.94874	84	
251.06883	76	
251.83103	174	
251.89046	88	
251.93909	80	
252.82846	90	
252.97153	1176	1+
253.90541	290	1+
254.44404	108	
254.83696	142	
254.85738	78	
254.96676	400	1+
255.01756	74	
255.07329	78	
255.89783	92	
257.86138	80	
257.97378	84	
258.38926	90	
258.84752	136	
259.01059	84	
259.85562	112	
259.87075	78	
259.95457	186	
260.83170	106	
261.03788	102	
261.82673	432	1+
262.96019	78	
263.01564	84	
263.87274	86	
264.80298	78	
264.84655	122	
264.88900	88	
264.97680	84	
265.38586	80	
266.99554	76	
267.81658	100	
267.83952	208	
267.89530	94	
268.84420	778	1+
269.00777	90	
269.81020	82	
269.86162	176	1+
270.98181	152	
271.07238	118	
271.95906	160	
272.44021	82	
272.97579	74	
273.93216	98	
274.92904	76	
275.84594	164	
275.85418	586	1+
276.85568	420	1+
277.19342	80	
277.83054	562	1+
278.12442	74	
278.83398	488	1+
278.88836	180	1+
281.10168	74	
281.35894	74	
281.86222	74	
282.81292	78	
283.09807	74	
283.84857	80	
283.89612	88	
285.84962	258	
286.84868	1170	1+
286.87343	126	
286.94960	108	
290.09607	196	
290.38772	86	
291.12694	82	
293.10674	286	1+
293.99868	82	
294.56692	102	
294.80415	174	
294.86179	238	1+
295.21532	260	1+
295.90657	74	
295.96997	78	
296.82120	172	1+
297.02957	80	
297.37421	110	
298.30882	76	
299.06486	100	
299.12391	80	
299.34907	74	
299.92077	92	
303.86380	76	
305.88302	80	
305.89799	72	
305.92821	78	
307.88587	88	
308.86577	148	
309.06338	80	
309.87527	88	
310.87617	274	1+
311.86141	74	
313.89504	154	
314.82354	126	
314.85826	100	
318.37391	92	
319.81018	84	
319.85233	78	
319.96875	80	
320.12455	80	
321.16246	78	
321.89021	134	
323.35575	76	
325.91572	76	
327.08717	76	
327.19825	76	
327.83147	76	
329.81574	136	
331.17717	78	
333.02982	74	
340.89814	80	
END IONS

###FS:    #m/z: 322.93012 #charge 1+
###MS: 113
###MSMS: 114
BEGIN IONS
TITLE=Cmpd 85, +MS2(322.9301), 28.0-35.0eV, 2.5min #114
RTINSECONDS=147.666
SCANS=113-114
PEPMASS=322.93012	2718420
CHARGE=1+
174.57287	86	
190.92934	76	
191.95398	72	
191.98273	70	
192.08996	76	
192.88956	130	
197.87312	70	
198.04606	74	
199.83692	96	
201.04286	160	
202.10854	70	
206.97125	96	
207.97401	216	
209.93735	70	
209.95852	78	
210.89604	176	1+
215.02185	180	1+
215.38780	106	
220.87372	84	
222.35645	108	
223.95924	186	
224.81654	84	
225.01565	80	
225.05255	76	
225.12328	106	
225.82299	74	
226.79471	80	
226.86126	68	
228.43618	84	
228.85443	86	
228.90317	88	
228.92822	92	
229.84555	88	
230.83642	248	1+
230.88615	196	1+
230.90731	176	
232.82777	72	
232.90439	84	
233.02241	70	
234.89887	72	
235.55066	100	
235.81811	78	
235.83691	76	
235.88105	144	
236.01252	68	
236.38427	74	
236.43900	100	
236.89987	72	
237.05466	120	
238.83016	186	
238.86194	76	
238.93890	84	
239.78679	118	
239.90694	80	
240.82152	216	
240.94030	1936	
241.82199	88	
241.93933	5734	1+
242.81885	236	
242.94167	4118	1+
243.06415	78	
243.82533	288	
244.82480	214	
244.85312	110	
244.94009	914	1+
245.82295	118	
246.03181	74	
246.49624	88	
246.85594	78	
246.91073	80	
246.97874	164	
247.38724	84	
247.94979	80	
248.85434	234	1+
250.88779	92	
250.94742	86	
252.07272	120	
252.86762	70	
253.89981	80	
254.15796	72	
254.38128	78	
254.79085	88	
254.93964	104	
257.04611	70	
257.84168	76	
258.80248	98	
258.83291	248	
258.85433	134	
258.91509	82	
258.99065	92	
259.00501	78	
259.79634	78	
259.83584	108	
260.45251	70	
260.80064	116	
260.83054	258	
261.82970	276	
262.83059	222	
263.05489	90	
263.83551	116	
264.07007	72	
265.08663	126	
265.92995	108	
266.85759	142	
267.80018	126	
269.01564	70	
270.80918	100	
270.85349	70	
270.95285	84	
271.84184	144	
272.84833	72	
272.87016	90	
273.79601	232	
273.81620	84	
273.84882	98	
274.42410	96	
274.84958	78	
275.79064	170	1+
276.81640	134	
276.84704	120	
276.86856	102	
277.42027	68	
277.85406	68	
279.09006	1150	1+
280.83312	188	
282.28266	76	
283.35668	68	
283.78254	68	
283.86444	84	
284.28958	532	1+
284.80313	94	
284.86481	80	
284.88604	70	
285.16356	70	
286.91780	110	
287.85530	68	
287.88447	72	
288.86922	90	
289.78850	114	
290.79493	434	1+
291.80158	296	1+
294.86689	80	
296.91739	88	
298.31730	76	
298.81545	76	
299.06012	72	
299.78398	78	
299.87546	194	1+
299.95466	76	
300.85623	78	
301.34541	86	
302.17068	86	
303.80492	114	
305.80707	156	
306.87177	340	1+
307.16857	70	
307.80126	80	
308.13996	102	
309.81125	202	1+
311.20401	70	
312.80705	84	
317.81760	72	
318.83207	98	
320.10926	72	
322.16673	78	
327.05380	80	
END IONS

###FS:    #m/z: 363.95694 #charge 1+
###MS: 113
###MSMS: 115
BEGIN IONS
TITLE=Cmpd 86, +MS2(363.9569), 28.0-35.0eV, 2.5min #115
RTINSECONDS=148.438
SCANS=113,115
PEPMASS=363.95694	411352
CHARGE=1+
92.36565	90	
182.86881	94	
187.86888	118	
189.86189	482	1+
191.85823	344	
196.09467	88	
207.87131	130	
209.86885	158	
209.94213	706	1+
210.88568	264	1+
212.87855	1662	1+
212.89651	214	
214.89152	256	
216.41278	172	
217.43274	84	
219.41285	84	
222.42223	106	
222.87102	78	
222.95224	800	1+
222.99963	86	
223.42343	78	
223.81657	88	
223.93761	80	
224.95005	1044	1+
225.05617	114	
225.90084	94	
226.11644	98	
226.88702	138	
226.94696	4812	1+
227.78153	82	
228.82858	94	
228.84539	84	
228.89541	642	1+
228.94250	6154	1+
230.34236	98	
230.81609	90	
230.83259	78	
230.88910	2726	1+
232.09794	82	
232.88584	452	
232.94202	104	
233.40489	82	
233.99233	80	
235.06101	144	1+
235.41487	78	
236.91103	78	
238.83876	98	
240.81996	180	
240.94070	618	1+
240.96312	660	1+
242.94159	1002	1+
243.79845	80	
243.82768	546	1+
243.85987	120	
244.81970	184	
244.93635	172	
244.95723	3214	1+
245.11103	78	
246.81028	154	
246.90868	218	
246.95319	2768	1+
247.94952	206	1+
248.80339	310	
248.84642	106	
248.89968	962	1+
249.48742	104	
249.85021	86	
250.02411	94	
250.89672	230	
250.94996	106	
250.97397	116	
251.89792	170	
251.91391	100	
251.95469	92	
252.88901	92	
253.90948	122	
253.94289	98	
254.90371	158	
255.89901	112	
256.85086	86	
258.97159	122	
259.84172	150	
259.90631	80	
260.38950	96	
260.83077	146	
260.97036	124	
261.51227	100	
261.83024	530	1+
261.85075	92	
263.44214	102	
263.97656	256	
264.82556	136	
266.81406	896	1+
266.85018	116	
267.39281	82	
267.91900	102	
267.97320	530	1+
268.86281	82	
268.96393	544	1+
269.84913	124	
269.96773	466	1+
270.80317	84	
270.90512	80	
271.08398	96	
271.85849	100	
271.91638	298	1+
273.82438	86	
275.40546	82	
276.80586	274	
277.83555	84	
278.84670	162	
278.92367	102	
278.99955	84	
279.10051	90	
279.79847	156	
279.85164	336	1+
280.79049	528	
280.87523	78	
280.95564	86	
281.78937	674	1+
281.92157	92	
282.91559	122	
283.84974	216	
283.98640	92	
284.82749	126	
284.84801	190	
285.84678	560	1+
286.83123	86	
287.92613	80	
288.94846	80	
289.87974	146	
290.99926	102	
291.34284	78	
291.37201	96	
292.80126	78	
292.82031	84	
292.95911	94	
293.40253	78	
294.63017	82	
294.86275	206	
295.34076	84	
296.80736	156	
297.81414	124	
298.80536	1282	1+
299.96555	90	
300.79546	494	1+
300.90987	156	
301.86197	302	1+
302.33712	78	
303.85600	758	
303.91053	236	1+
305.85920	98	
306.37951	78	
306.43089	88	
306.82665	102	
311.82611	78	
312.33808	106	
315.85696	94	
316.81563	130	
316.93152	282	1+
317.75476	90	
318.81169	80	
319.89375	122	
321.81792	258	1+
321.86923	108	
322.92894	196	
324.87623	142	
325.84227	96	
326.87285	282	1+
328.87370	192	1+
330.91560	100	
332.35779	92	
339.83164	86	
343.90675	102	
345.76552	78	
349.71298	156	
351.76509	84	
353.17264	80	
354.79441	84	
355.41915	96	
355.91728	78	
357.80484	102	
359.70308	82	
361.76010	96	
363.15193	84	
364.71612	200	1+
368.89761	98	
END IONS

###FS:    #m/z: 507.84578 #charge 1+
###MS: 113
###MSMS: 116
BEGIN IONS
TITLE=Cmpd 87, +MS2(507.8458), 28.2-35.2eV, 2.5min #116
RTINSECONDS=149.21
SCANS=113,116
PEPMASS=507.84578	118926
CHARGE=1+
224.97823	254	
227.95614	136	
230.07735	206	
235.92369	126	
245.07480	148	
245.89568	170	1+
250.97196	126	
252.10418	226	1+
252.14251	190	
256.83926	106	
261.15550	130	
266.17075	290	1+
267.98162	118	
269.53371	130	
272.82139	138	
275.07738	136	
275.80171	152	
277.98038	230	1+
279.13361	392	1+
280.10503	112	
280.83098	114	
281.96083	150	
282.79522	124	
283.78997	122	
284.78563	234	1+
285.84982	114	
287.84698	344	
289.88149	282	1+
290.07373	142	
291.80381	154	
293.87241	294	
294.87726	158	
295.09854	136	
295.81040	136	
298.83380	202	1+
300.85955	270	1+
303.86701	342	1+
305.86263	614	1+
306.12474	120	
307.89170	326	1+
308.14037	274	1+
308.80777	124	
308.84515	116	
308.87622	508	1+
310.15730	400	1+
311.88484	870	
312.86765	252	
312.88872	450	
313.17346	204	1+
313.80853	368	1+
313.88499	276	
314.81024	300	1+
314.86269	220	
314.87802	196	
315.86244	114	
316.78555	194	1+
316.86508	228	1+
316.88881	120	
318.93829	146	
322.80291	186	1+
322.85405	118	
322.98507	134	
323.85788	122	
323.87471	142	
323.89469	116	
324.86200	426	1+
325.90191	322	
326.88381	922	1+
327.81373	140	
328.81186	112	
328.87653	256	
328.99533	144	
330.87949	188	
332.87767	282	
334.99580	148	
335.88926	256	1+
336.77463	122	
336.86886	174	1+
336.89563	170	1+
340.89950	130	
341.10629	260	1+
343.79602	184	
345.09386	138	
346.87730	114	
347.77530	280	1+
347.79708	150	
348.84316	260	
348.91592	278	
349.75743	176	
350.75700	238	
350.82477	166	1+
352.50541	112	
355.88936	412	1+
360.73361	258	1+
360.79957	140	
361.73742	210	1+
363.83181	214	1+
365.71790	124	
365.76865	160	
365.78227	202	
366.17781	128	
366.73839	124	
366.83681	284	1+
367.70607	604	1+
367.79833	112	
367.90983	210	
368.89878	140	
369.78641	124	
369.83584	236	1+
370.78209	198	
371.79764	132	
371.90746	152	
373.71459	120	
373.82974	164	
373.86693	166	1+
373.90439	224	1+
374.15404	126	
374.81675	276	
375.73734	376	1+
375.77835	222	1+
375.86592	126	
376.73169	210	1+
376.89660	172	
380.71915	564	1+
380.88769	180	1+
381.83513	104	
382.71381	118	
382.85909	200	
383.78846	128	
383.90264	170	
384.73708	136	
384.85114	574	1+
385.77402	114	
386.73274	116	
386.79778	194	1+
386.83886	498	1+
387.72299	214	1+
387.84304	430	1+
389.19694	258	1+
389.83734	280	1+
390.79828	128	
390.83995	238	1+
391.90640	204	1+
392.05448	120	
392.07576	124	
392.82178	560	1+
393.79730	122	
393.82290	358	1+
394.78842	118	
395.74441	136	
396.41080	210	1+
398.72728	354	
398.80061	260	1+
399.70209	118	
399.72906	154	
399.80147	160	1+
399.84762	106	
400.71824	278	1+
400.90504	144	
402.86927	210	
403.74255	116	
403.87095	172	
404.80428	148	1+
404.87250	126	
405.76435	630	1+
405.85610	222	
405.87899	118	
406.77253	360	1+
406.86984	114	
407.74770	246	1+
407.87133	526	
408.84680	648	1+
409.71941	386	
409.76400	108	
410.72118	180	
410.83895	356	1+
410.87077	174	
411.80974	214	1+
412.72611	172	
412.76927	120	
413.75519	298	1+
413.85928	132	
414.67257	106	
415.80291	134	
416.73440	254	1+
416.87809	146	
417.81411	202	1+
420.72761	140	
421.74123	124	
421.88667	134	
422.86411	410	1+
423.78406	272	
424.77517	160	
425.75315	642	1+
426.86281	302	
426.94133	224	
427.73229	1352	1+
427.85446	792	1+
429.69661	130	
429.73872	384	
430.73618	456	1+
430.79397	114	
430.85984	124	
431.68129	182	1+
431.87137	256	
432.87333	296	1+
433.85249	214	
435.71664	138	
439.89334	154	
440.89050	146	
441.22057	196	
441.78504	142	
443.75911	196	
444.67399	276	1+
444.87226	1068	1+
445.74305	524	1+
446.70841	396	1+
446.87229	330	1+
447.71016	340	1+
448.76415	266	
449.78408	112	
449.88326	294	
450.69658	116	
450.74793	240	1+
450.77472	138	
451.77707	106	
457.90260	210	
459.21306	274	1+
462.87816	592	1+
463.74705	188	1+
466.20649	114	
467.88798	648	1+
468.70373	114	
468.74186	130	
469.72002	200	1+
485.90001	426	1+
488.91498	166	1+
499.73274	226	
504.17614	106	
509.28835	378	1+
END IONS

###FS:    #m/z: 322.92990 #charge 1+
###MS: 117
###MSMS: 118
BEGIN IONS
TITLE=Cmpd 88, +MS2(322.9299), 28.0-35.0eV, 2.6min #118
RTINSECONDS=152.911
SCANS=117-118
PEPMASS=322.92990	2137102
CHARGE=1+
118.80394	70	
172.30699	64	
183.93452	78	
189.91760	72	
198.87305	74	
200.83610	66	
201.04095	166	
205.94778	68	
209.94281	66	
210.89901	72	
211.83794	74	
220.89395	74	
222.03437	70	
222.51568	78	
222.95399	330	1+
223.95950	228	1+
224.95141	76	
226.97073	134	
227.93321	90	
227.95169	66	
228.85267	94	
228.90975	136	
230.83245	122	
230.84783	74	
230.89132	318	1+
234.87951	116	
235.83396	72	
235.88222	84	
238.02934	72	
238.17576	64	
238.80684	68	
238.83527	80	
238.93812	288	
239.08079	158	
240.40544	68	
240.82326	376	
240.94058	1164	
240.96615	138	
241.94117	1072	
242.05347	66	
242.81768	1044	1+
242.94074	3666	1+
243.87994	188	1+
243.89882	224	1+
244.85446	84	
244.93898	1096	1+
245.80863	70	
246.00647	80	
246.39194	72	
246.97431	158	
247.89127	108	
248.04479	68	
248.40243	98	
248.85467	134	
250.83635	72	
250.91137	72	
251.07070	72	
251.92922	88	
252.92648	78	
253.89186	76	
254.12461	74	
254.54023	72	
254.86705	86	
256.78215	90	
257.08502	118	
257.79661	64	
258.83198	488	1+
258.89605	74	
258.91916	80	
258.96687	78	
260.83697	134	
260.85519	76	
261.79658	78	
261.83384	304	
261.90745	72	
262.80248	64	
262.82980	392	1+
262.84516	126	
263.01580	90	
264.02669	98	
264.45745	92	
264.96273	66	
264.99702	68	
265.05467	76	
265.08701	88	
266.83447	82	
267.14013	66	
267.33476	92	
268.04387	68	
269.78186	78	
269.84396	108	
270.03994	82	
270.11659	64	
270.86380	70	
271.84072	90	
272.44428	90	
272.78366	72	
272.95741	96	
274.39967	74	
274.81587	158	
274.90629	68	
274.92290	64	
275.81219	128	
275.86210	66	
276.60323	86	
276.81143	82	
276.85048	66	
277.80716	78	
278.45421	88	
279.09091	820	1+
279.41394	96	
279.90911	100	
279.94377	76	
280.79199	68	
281.09969	72	
281.22719	74	
281.80409	66	
281.99273	120	
282.27806	86	
283.00916	74	
283.78680	238	1+
283.80933	72	
283.86346	66	
284.29312	262	1+
284.35134	72	
284.86112	214	1+
286.91328	132	
287.80057	64	
287.90722	90	
289.78734	294	1+
289.87817	170	
290.01132	90	
290.85462	76	
291.04127	82	
291.80117	128	
292.86634	74	
294.12464	68	
294.75814	78	
294.91453	74	
295.85953	70	
297.85541	72	
298.87733	78	
299.78392	290	1+
299.86111	90	
301.86057	104	
304.88747	84	
305.80621	78	
307.76967	72	
307.79640	116	
307.89398	118	
308.83242	78	
308.90569	68	
310.80479	66	
311.87942	100	
313.04167	84	
313.45250	108	
313.81392	80	
314.87343	68	
316.13448	70	
316.18200	68	
318.31256	68	
318.77037	86	
323.88945	416	1+
324.28432	64	
324.46274	70	
324.86337	92	
327.73123	84	
END IONS

###FS:    #m/z: 363.95654 #charge 1+
###MS: 117
###MSMS: 119
BEGIN IONS
TITLE=Cmpd 89, +MS2(363.9565), 28.0-35.0eV, 2.6min #119
RTINSECONDS=153.684
SCANS=117,119
PEPMASS=363.95654	333066
CHARGE=1+
63.70354	106	
183.87130	74	
189.86461	180	
190.86843	76	
191.85644	434	1+
193.99581	92	
207.87261	158	
207.94416	78	
209.88856	88	
209.94206	168	
209.96733	82	
210.88236	642	1+
210.94969	132	
212.87922	1444	1+
214.89697	156	
219.90749	76	
221.98473	84	
222.95460	338	1+
224.94828	996	1+
225.88585	74	
225.97210	252	1+
226.89122	160	
226.94738	3706	1+
227.18129	94	
227.81487	88	
227.88394	78	
228.89467	194	
228.94239	3840	
229.08352	96	
229.94335	106	
229.99402	126	
230.88893	2724	1+
232.88375	176	
233.82200	78	
233.88447	96	
233.92868	98	
234.88130	170	
237.04784	92	
238.79725	78	
238.89230	82	
240.82340	236	1+
240.93729	488	
240.96143	208	
241.94006	1090	1+
241.96311	216	
242.86777	80	
243.81984	640	1+
243.89057	104	
243.97046	144	
244.02314	74	
244.82084	406	1+
244.90601	92	
244.95634	2850	1+
245.05843	86	
245.94101	158	
246.80844	328	
246.90390	130	
246.95211	2916	1+
247.83731	282	1+
248.03287	74	
248.79994	214	
248.85735	92	
248.89691	970	1+
249.06270	92	
249.80356	140	
250.97188	126	
251.07432	158	
252.82477	74	
253.90484	600	
254.84557	76	
254.96916	86	
257.09063	110	
258.83422	226	
259.82602	492	1+
260.96833	204	
262.83376	340	
262.96989	92	
263.83130	162	
264.36739	98	
264.58341	102	
264.81529	76	
265.08547	94	
265.81924	138	
265.97331	144	
266.79615	88	
266.81698	316	
266.85217	74	
267.90927	82	
267.97361	370	
268.12138	82	
268.80698	146	
268.95853	114	
269.41873	90	
269.96880	180	
270.80536	76	
271.84386	146	
271.87199	156	
271.91578	346	1+
272.84988	76	
273.02429	92	
273.79402	74	
273.98708	76	
275.91492	112	
276.85438	342	1+
277.44319	94	
277.80222	110	
277.92201	76	
278.96888	86	
279.10375	254	1+
279.79776	186	
279.85409	186	
280.79259	712	1+
281.32410	102	
281.84791	286	
282.79307	142	
282.92442	82	
283.78933	132	
283.82585	116	
283.85094	210	
283.98242	348	1+
284.82631	246	
284.84479	758	1+
284.87535	190	
285.84678	546	1+
286.81064	208	1+
287.86977	108	
289.89213	104	
290.10315	230	1+
290.86621	144	
291.88193	78	
292.43817	74	
292.87429	220	1+
293.11882	172	
296.80729	328	
297.44630	94	
297.80987	184	
298.80116	1126	1+
301.83543	88	
301.86666	186	
302.86720	206	
303.85597	946	1+
304.45899	86	
305.43910	74	
305.98612	78	
308.86632	104	
309.88020	212	1+
312.06473	78	
314.07881	98	
315.79618	124	
316.81217	392	1+
317.88000	92	
318.93581	76	
320.93583	150	1+
321.83143	84	
322.01048	104	
322.86782	84	
322.92234	430	1+
325.87331	80	
326.06362	78	
326.87089	166	
332.87099	74	
332.95571	78	
335.50393	76	
336.05520	84	
336.17223	78	
336.28684	92	
336.95030	214	1+
337.90825	78	
338.91118	80	
338.96967	84	
339.83127	132	
340.93561	76	
343.06726	102	
345.77884	80	
356.77392	128	
358.42121	76	
358.70836	132	
358.77277	128	
360.06190	82	
361.27474	96	
362.20627	76	
364.11108	88	
366.31690	78	
366.75411	142	
END IONS

###FS:    #m/z: 336.94578 #charge 1+
###MS: 117
###MSMS: 120
BEGIN IONS
TITLE=Cmpd 90, +MS2(336.9458), 28.0-35.0eV, 2.6min #120
RTINSECONDS=154.456
SCANS=117,120
PEPMASS=336.94578	81844
CHARGE=1+
172.84900	82	
182.86528	74	
193.86742	66	
196.98641	102	
197.88021	98	
198.96113	104	
200.86768	70	
200.93375	68	
208.88347	70	
210.88444	128	
210.89397	104	
211.94422	912	1+
212.87843	1170	1+
213.94056	286	1+
214.87476	110	
214.89975	188	
215.85875	70	
215.88729	84	
216.97297	76	
217.88495	174	
217.93478	68	
219.11080	70	
222.95192	74	
223.96019	318	1+
223.97069	70	
224.04767	76	
224.84262	68	
225.07088	76	
226.89481	168	1+
227.36260	92	
228.53442	70	
228.89394	230	
229.00976	100	
229.45591	100	
229.95439	946	1+
230.88789	2262	1+
231.95041	388	1+
232.82944	76	
233.82413	104	
233.89511	72	
233.94506	176	1+
234.53174	76	
235.03991	142	
235.88977	78	
235.97079	70	
238.00500	100	
238.85449	88	
239.85067	106	
240.38654	68	
240.84256	66	
241.84005	384	1+
244.13025	70	
244.49319	74	
244.95808	74	
244.99241	118	
245.05996	78	
246.97498	152	
247.06141	72	
247.96450	230	1+
247.98267	70	
248.89897	1360	1+
249.40579	80	
249.96113	326	
250.82880	152	
250.95343	160	
251.83569	76	
251.90982	76	
252.02476	68	
252.07558	78	
252.84734	148	
252.90279	498	1+
252.95255	256	
252.96984	812	1+
253.83942	114	
253.90559	438	1+
254.00712	76	
254.96833	214	
255.07594	138	
255.86120	102	
256.91677	96	
257.84826	68	
257.93920	134	
258.84364	130	
259.00277	76	
259.85083	76	
259.89245	72	
259.91214	72	
259.95789	78	
260.56987	74	
260.82892	656	1+
260.85964	66	
260.93243	120	
261.01211	98	
261.83165	508	1+
262.10045	76	
262.92784	72	
263.57360	68	
263.85598	74	
264.86331	66	
265.09096	66	
267.84799	200	
268.83973	662	1+
269.09853	74	
270.84388	88	
271.09514	72	
271.92034	122	
271.98039	94	
273.08542	70	
273.85298	94	
274.85165	78	
275.85295	734	1+
276.85459	604	1+
277.84109	130	
278.18800	92	
278.83723	548	1+
278.89270	78	
279.03236	94	
279.10462	126	
280.10174	76	
280.13297	80	
280.87074	84	
282.81540	70	
283.39769	106	
284.95424	80	
285.85319	176	
286.85264	1002	1+
287.42352	72	
289.00848	108	
290.09405	68	
290.78774	86	
290.84880	68	
291.01370	70	
292.44411	72	
293.10585	78	
294.86823	74	
295.83485	80	
296.10751	86	
297.11475	124	
297.84801	102	
297.89221	102	
298.30684	80	
298.79904	76	
302.05117	84	
302.74733	68	
303.44000	86	
303.73987	72	
303.80367	68	
304.09468	74	
304.86342	284	1+
307.89433	82	
308.39638	66	
309.86675	118	
309.91886	72	
310.86343	186	1+
312.94802	72	
313.06343	82	
314.87795	74	
316.45534	112	
316.76338	102	
323.19458	70	
323.22113	72	
323.75576	78	
324.99197	72	
326.89352	68	
329.40520	98	
330.80169	80	
336.38154	66	
336.43578	100	
338.78437	66	
338.92448	78	
340.42737	82	
340.73748	92	
340.83273	68	
341.82902	76	
END IONS

###FS:    #m/z: 322.93014 #charge 1+
###MS: 121
###MSMS: 122
BEGIN IONS
TITLE=Cmpd 91, +MS2(322.9301), 28.0-35.0eV, 2.6min #122
RTINSECONDS=158.129
SCANS=121-122
PEPMASS=322.93014	1683404
CHARGE=1+
188.91227	68	
189.04759	112	
192.89933	88	
196.33727	80	
199.93068	66	
201.04331	72	
204.40877	78	
205.94725	128	
208.94734	70	
209.94816	90	
211.90048	88	
212.87774	96	
213.48723	72	
218.85635	108	
220.87394	72	
221.94683	104	
223.96085	162	
224.82602	70	
224.84986	68	
224.96673	148	
225.86194	84	
226.07770	66	
227.93152	116	
228.84450	84	
230.83382	146	
230.84932	116	
230.89045	166	
231.88771	68	
232.13849	72	
232.82960	68	
233.82791	118	
234.86131	70	
235.97858	72	
236.80355	70	
236.95288	72	
237.00579	66	
237.05087	68	
238.05227	88	
238.83537	88	
238.93481	136	
239.83395	122	
240.82084	292	1+
240.93984	1360	
241.04581	70	
241.94207	976	
242.82267	290	
242.94121	3576	1+
243.82068	338	
244.82118	214	
244.85228	84	
244.93860	618	
245.52200	66	
245.85447	76	
245.87368	70	
246.87796	102	
246.97440	146	
247.86051	144	
247.90908	68	
249.89664	92	
250.96947	134	
251.06898	66	
252.07761	80	
252.47062	70	
253.88614	68	
254.12301	80	
254.84471	140	
254.92791	88	
255.40863	104	
255.84633	72	
256.07020	72	
256.90610	74	
257.45174	92	
257.79832	92	
257.93456	70	
258.11610	82	
258.83275	204	1+
258.85417	76	
260.02695	92	
260.34002	70	
260.83761	154	
261.47647	96	
261.82461	330	1+
261.84356	90	
261.92955	66	
263.85099	72	
265.06107	76	
265.08918	94	
266.05740	100	
266.98946	120	
267.80472	78	
269.80189	82	
269.84210	78	
271.12665	68	
271.84463	78	
271.92084	78	
272.43835	102	
273.79400	310	1+
274.13937	80	
274.89227	104	
278.09161	74	
278.20822	74	
278.83881	246	1+
279.09189	1118	1+
279.11455	82	
279.13881	66	
279.91197	140	
280.35475	92	
280.81762	70	
280.92276	88	
280.95783	66	
281.86178	72	
282.85742	128	
282.94107	90	
283.78619	106	
283.86434	188	1+
283.96834	70	
284.07188	76	
284.21252	66	
284.29024	118	
284.91695	76	
284.95238	66	
285.29290	98	
285.51442	98	
287.84485	90	
289.87337	70	
290.86565	66	
291.04350	92	
291.80135	116	
291.85654	80	
292.82241	88	
292.85397	74	
292.95052	80	
297.35559	92	
297.82580	86	
298.86471	90	
300.42268	74	
302.11722	78	
302.88469	222	1+
303.06151	82	
306.52335	86	
307.01834	78	
307.79640	358	1+
307.81489	84	
308.87520	92	
309.01805	82	
309.95122	72	
311.88453	70	
312.80262	66	
312.88192	116	
312.92193	72	
313.86132	78	
314.59716	100	
314.74300	82	
316.79180	90	
316.93831	70	
318.76405	70	
324.75456	126	
324.89405	116	
326.90305	100	
328.16529	80	
END IONS

###FS:    #m/z: 340.94093 #charge 1+
###MS: 121
###MSMS: 123
BEGIN IONS
TITLE=Cmpd 92, +MS2(340.9409), 28.0-35.0eV, 2.7min #123
RTINSECONDS=158.902
SCANS=121,123
PEPMASS=340.94093	611880
CHARGE=1+
50.29437	70	
191.95498	106	
192.93088	134	
192.95383	70	
199.06693	74	
208.98657	72	
209.89255	96	
212.88089	114	
213.87579	166	
213.94098	682	
215.88661	470	1+
216.90079	80	
217.85839	78	
219.87037	212	1+
220.91759	98	
221.85682	86	
222.38366	86	
222.89487	100	
223.45607	72	
223.95898	100	
223.97599	86	
226.94260	164	
230.88939	390	1+
231.50283	78	
231.95121	474	
233.39951	84	
233.89770	310	
233.95001	210	
236.91707	92	
237.01718	72	
238.45981	90	
238.85543	182	1+
238.88331	272	1+
239.36879	78	
240.83598	72	
241.54711	90	
241.83009	492	1+
241.84468	230	
241.96475	84	
245.96052	80	
246.00078	88	
246.95089	70	
248.04010	78	
249.09547	72	
249.90108	270	1+
249.94636	92	
250.03451	70	
252.92273	68	
254.00557	98	
254.45359	68	
254.90560	182	1+
256.91285	148	
257.87163	74	
258.50682	74	
258.84666	184	
259.85592	420	
259.96201	172	
260.83423	434	1+
261.01193	88	
261.36143	74	
262.86057	70	
262.93032	96	
262.98384	78	
263.37024	74	
263.87850	74	
264.07823	92	
265.08310	72	
265.42072	76	
266.02538	72	
266.84546	70	
266.86110	92	
267.97390	68	
268.00377	78	
268.83620	122	
268.85537	140	
270.55283	84	
270.84544	72	
272.34322	70	
272.84799	88	
272.91230	68	
273.43018	84	
273.49547	68	
273.93627	104	
274.78818	80	
274.85728	180	
274.90027	76	
275.84243	94	
275.86038	80	
275.87656	84	
275.93743	68	
276.85697	722	1+
277.96029	76	
278.84391	872	1+
279.86816	76	
279.92731	74	
279.95778	80	
280.17377	80	
280.80128	70	
282.04635	74	
282.94296	80	
283.03409	70	
283.35631	84	
283.85275	88	
283.90218	88	
284.82784	78	
285.92508	76	
286.87689	126	
287.80594	120	
288.10651	150	
290.85751	152	
291.01605	90	
291.76206	78	
292.80992	82	
293.84866	78	
294.12867	78	
294.37080	94	
294.43811	68	
294.86165	272	1+
295.90032	90	
295.96778	78	
296.17184	78	
296.85003	70	
297.81711	72	
297.90389	142	
298.08629	86	
299.26387	80	
299.87267	122	
300.84938	74	
300.86448	84	
300.98725	70	
301.60537	78	
302.87217	76	
303.86781	78	
303.93856	74	
306.35567	78	
306.43743	72	
309.89070	70	
310.37496	70	
310.98180	76	
311.13506	88	
313.45020	68	
320.85001	88	
321.31852	90	
321.91547	102	
322.94948	80	
325.90453	70	
326.59878	68	
327.71616	76	
327.89491	140	
327.95581	84	
328.88821	70	
329.81527	88	
330.81542	68	
330.87788	72	
332.12293	80	
336.91776	70	
337.10028	102	
338.80926	72	
340.81042	70	
342.88774	68	
342.90473	106	
344.94375	68	
END IONS

###FS:    #m/z: 363.95686 #charge 1+
###MS: 121
###MSMS: 124
BEGIN IONS
TITLE=Cmpd 93, +MS2(363.9569), 28.0-35.0eV, 2.7min #124
RTINSECONDS=159.674
SCANS=121,124
PEPMASS=363.95686	258064
CHARGE=1+
57.88576	74	
189.52536	102	
189.86179	154	
191.85747	294	
207.87353	294	
208.95491	78	
209.89618	114	
209.94206	392	1+
212.87920	1014	1+
219.86536	156	
221.88238	90	
222.95211	658	1+
224.92519	94	
224.94825	730	1+
225.82846	88	
226.94673	3860	1+
228.48792	76	
228.89491	386	1+
228.94203	4482	1+
230.88856	1738	1+
231.80028	78	
232.88441	250	1+
234.88164	222	
234.93640	76	
236.55587	108	
237.05451	162	
238.89795	74	
240.06493	86	
240.82788	96	
240.94201	428	
240.95765	898	1+
241.93985	966	1+
242.82394	120	
242.85991	78	
242.94107	602	1+
243.06826	124	
243.81958	178	
243.96513	152	
244.51802	84	
244.82811	106	
244.95688	2520	1+
245.83902	98	
245.94250	308	
246.95223	1958	1+
246.98372	116	
247.84860	154	1+
248.79869	452	1+
248.89952	662	1+
249.10368	76	
250.01927	100	
250.08338	74	
250.89592	142	
250.94848	200	
250.96472	96	
252.03939	86	
253.90559	260	1+
254.81383	112	
254.93181	90	
255.10047	80	
258.83973	558	1+
258.97306	112	
260.82956	1066	1+
260.96788	308	1+
262.86716	98	
263.83186	120	
263.87447	82	
264.81933	264	1+
265.97489	144	
266.81500	340	1+
266.86564	82	
267.12811	90	
267.97256	92	
268.81363	212	
269.66260	120	
269.86437	76	
269.96668	468	1+
270.86157	86	
271.83570	124	
271.91488	226	
272.01502	76	
272.39575	92	
272.79907	80	
274.54210	84	
275.81596	134	
276.80839	152	
276.84677	340	1+
278.12108	226	1+
278.80051	226	
279.10212	100	
279.79747	136	
280.78955	1196	1+
280.85887	84	
280.93075	78	
280.98846	76	
281.85093	158	
281.87242	76	
282.48245	76	
282.83445	92	
282.90175	78	
283.13536	84	
283.85774	118	
284.78894	104	
284.82361	368	
284.84905	204	
284.89740	138	
285.84499	378	
286.87483	76	
286.98384	148	
287.01650	74	
287.17875	92	
288.78670	84	
288.83701	74	
289.82829	170	1+
289.87622	126	
290.78181	74	
291.33902	74	
291.87599	92	
292.81852	80	
293.08391	100	
293.12540	100	
293.85702	90	
294.86230	192	
295.03491	82	
295.87042	138	
296.81907	164	
296.92162	74	
297.80609	140	
298.80329	1658	1+
299.87177	114	
300.79869	586	1+
301.86167	554	1+
303.04841	74	
303.40344	78	
303.80858	214	
303.85631	642	
303.94691	174	
304.81053	82	
305.83265	170	
307.83646	114	
307.88784	136	
308.87329	114	
310.87571	78	
312.88296	74	
315.83148	90	
316.07740	74	
316.16479	76	
316.80634	200	
317.12861	94	
317.82378	78	
317.86974	96	
318.32110	168	
318.81226	110	
319.82462	126	
320.81487	84	
320.84786	74	
321.86134	134	
321.94621	86	
322.14694	90	
322.36083	76	
322.81960	74	
324.14329	80	
324.32817	94	
324.88015	116	
325.49674	76	
329.87119	78	
332.82642	78	
334.03463	76	
336.94710	84	
339.84511	94	
339.93173	84	
340.94549	74	
341.04588	84	
343.44262	82	
346.05779	76	
346.73421	88	
348.91233	88	
354.42218	92	
358.42118	78	
362.09430	74	
362.72298	74	
366.86026	86	
END IONS

###FS:    #m/z: 340.94062 #charge 1+
###MS: 125
###MSMS: 126
BEGIN IONS
TITLE=Cmpd 94, +MS2(340.9406), 28.0-35.0eV, 2.7min #126
RTINSECONDS=163.344
SCANS=125-126
PEPMASS=340.94062	583376
CHARGE=1+
79.93996	98	
181.93186	74	
190.93384	72	
191.95715	126	
192.88906	92	
193.42987	92	
196.89180	86	
200.89528	76	
206.92357	78	
206.96934	76	
207.97320	94	
211.13981	96	
212.87939	172	
212.90637	76	
213.87647	150	
213.93984	338	1+
214.89452	132	
215.88696	336	
215.93723	232	
216.88891	158	
219.04532	76	
220.92851	72	
221.86996	214	1+
221.89353	86	
221.94183	106	
222.71714	100	
222.94679	116	
223.84030	72	
224.82577	82	
224.89388	94	
228.93546	144	
228.95483	120	
230.89063	396	
231.88983	274	
231.94735	400	1+
232.88958	166	
233.89720	260	1+
236.00862	88	
236.07266	76	
238.88429	108	
239.80986	90	
239.84572	80	
240.83482	212	
241.84017	238	1+
241.94812	74	
242.06470	98	
242.94351	144	
243.87136	72	
244.95420	76	
245.44241	78	
245.96103	72	
246.85646	76	
246.97655	116	
249.83459	78	
249.96395	126	
250.89740	72	
251.94467	82	
252.85406	78	
253.09423	78	
254.41246	76	
254.91212	172	
254.96454	120	
254.98663	98	
255.96956	88	
256.80179	78	
256.85046	106	
256.86942	94	
256.91730	142	
256.96390	126	
257.86308	164	
258.84589	282	
259.85485	176	
259.95475	184	1+
260.15179	76	
260.82834	302	1+
261.00480	76	
261.47840	78	
261.84303	112	
263.04563	74	
263.83173	144	
265.91505	82	
266.84740	114	
266.87054	102	
267.85325	72	
268.83857	484	1+
268.91512	78	
269.04222	86	
269.13644	72	
269.84116	334	1+
270.08423	72	
270.97086	90	
272.34922	102	
272.52342	92	
274.89845	80	
274.97219	72	
275.83983	74	
276.15005	78	
276.80722	114	
276.85731	520	1+
276.87886	142	
277.89996	96	
277.97131	164	
278.33720	78	
278.84814	246	
279.08917	84	
280.85456	84	
280.85711	88	
280.93197	104	
280.99244	78	
281.57124	92	
281.79582	76	
281.89711	76	
282.05646	124	
283.79672	80	
283.88580	86	
283.97472	92	
284.06398	78	
284.46946	82	
284.87445	132	
287.41686	76	
289.40774	114	
290.78764	88	
290.85263	120	
292.87562	82	
293.82984	80	
293.88411	76	
294.87605	288	1+
295.97203	78	
295.99318	72	
298.85609	156	
298.97505	82	
299.11108	80	
299.86681	74	
300.88578	102	
301.39831	86	
301.85848	132	
302.86208	128	
302.89677	84	
303.18339	74	
303.87625	74	
305.90468	74	
306.05067	100	
307.79654	270	1+
307.82343	78	
307.89098	124	
308.89704	80	
310.71725	94	
310.87438	174	1+
312.80240	82	
313.87358	138	
315.42712	90	
320.76194	92	
323.94573	98	
326.62079	92	
329.75535	76	
329.87054	108	
330.81989	82	
335.92506	100	
338.87269	100	
339.96273	80	
342.36715	82	
342.84905	86	
345.73103	76	
END IONS

###FS:    #m/z: 336.94573 #charge 1+
###MS: 125
###MSMS: 127
BEGIN IONS
TITLE=Cmpd 95, +MS2(336.9457), 28.0-35.0eV, 2.8min #127
RTINSECONDS=164.117
SCANS=125,127
PEPMASS=336.94573	77660
CHARGE=1+
46.73274	72	
56.19886	74	
111.67998	70	
148.93996	68	
182.86612	168	
184.88014	72	
192.99978	74	
196.06738	74	
201.88341	74	
203.09947	68	
205.94963	82	
207.97025	110	
208.98099	84	
210.89379	76	
211.94338	1104	1+
212.87900	1110	1+
212.90641	82	
213.93820	452	1+
213.96838	94	
213.98827	68	
214.87848	74	
215.88649	162	
215.93423	70	
216.00656	104	
216.88948	94	
218.83633	78	
221.88249	76	
222.97089	202	1+
224.84079	74	
224.97143	170	1+
227.89657	70	
228.84646	78	
228.89652	330	
229.95374	912	1+
230.84494	66	
230.88919	1782	1+
231.94945	638	1+
232.59344	72	
232.82578	76	
233.82958	78	
233.90117	238	
234.83495	66	
236.37854	66	
237.87031	68	
237.92929	72	
238.89540	156	
239.82672	92	
239.84196	128	
240.13323	86	
240.34246	98	
241.46526	104	
241.84195	118	
242.84292	78	
242.85787	88	
242.89620	78	
243.84025	176	
246.39390	70	
246.90307	90	
246.97630	144	
247.96350	132	
248.89683	450	1+
249.96082	134	
250.82908	174	
250.97605	74	
251.06877	100	
251.83677	178	
251.85138	86	
251.91565	92	
252.83660	100	
252.95151	172	
252.97011	474	1+
253.03575	78	
253.46547	72	
253.90866	366	1+
254.08114	70	
254.23613	70	
254.96669	410	1+
255.07062	146	
255.87362	68	
256.01647	100	
256.07533	134	
256.14753	106	
257.85177	76	
257.88722	76	
257.90729	136	
258.84655	348	1+
260.81384	70	
260.84587	116	
261.84001	76	
262.83048	86	
262.87744	140	
263.83415	138	
266.86942	70	
266.89745	88	
267.87730	72	
268.80251	82	
268.83864	732	1+
270.80325	76	
271.00163	72	
271.84384	314	1+
271.91459	246	
273.90145	78	
274.82099	78	
274.87302	78	
275.84584	66	
275.86221	82	
276.02096	82	
276.85614	242	
276.88872	72	
277.83846	136	
277.86698	100	
278.83655	494	1+
278.87393	346	1+
279.57608	80	
280.48436	86	
280.79091	90	
281.85171	72	
281.93007	74	
284.97090	78	
285.84962	252	
286.84797	1114	1+
287.03198	90	
289.10660	106	
290.60991	74	
290.85249	76	
291.85134	72	
291.89037	72	
293.10657	80	
293.12272	108	
293.85073	68	
293.87013	110	
294.00524	76	
294.83452	74	
295.86193	98	
297.88775	82	
297.90830	88	
300.59302	68	
300.90625	82	
301.04884	74	
304.39473	88	
304.88302	90	
305.85666	104	
306.88893	72	
306.92370	68	
306.94916	68	
309.10873	66	
309.86303	70	
310.87031	372	1+
311.00039	70	
311.45143	80	
312.80744	84	
312.91111	78	
313.07428	70	
314.90191	78	
315.14363	68	
316.14969	88	
317.56389	78	
317.87656	76	
320.09864	70	
327.04312	92	
327.74241	70	
328.83733	134	
331.25507	70	
332.79460	68	
335.15974	66	
336.23293	80	
337.24713	86	
338.80279	90	
339.97634	70	
END IONS

###FS:    #m/z: 507.84533 #charge 1+
###MS: 125
###MSMS: 128
BEGIN IONS
TITLE=Cmpd 96, +MS2(507.8453), 28.2-35.2eV, 2.8min #128
RTINSECONDS=164.897
SCANS=125,128
PEPMASS=507.84533	67990
CHARGE=1+
196.01618	224	
209.94341	182	
224.12229	132	
224.97608	182	
251.07314	204	1+
254.09087	120	
269.10789	138	
270.85886	184	1+
272.38880	166	
273.88529	124	
279.13159	184	
279.94541	132	
287.78142	158	1+
287.85302	256	
288.85751	156	
289.03010	182	1+
289.88393	128	
290.86404	200	
291.85899	154	
293.87376	206	
294.87471	160	
294.89420	136	
295.15029	128	
298.80339	206	
298.84998	186	
300.86829	134	
302.88749	124	
303.85202	140	
305.86025	420	
307.13565	504	1+
307.89171	390	
308.13962	424	1+
308.87603	472	1+
309.86433	248	
309.94663	134	
310.15865	218	1+
310.34199	238	1+
310.84593	238	1+
310.86851	180	
311.88380	1200	1+
312.17223	138	
312.81563	138	
313.17503	136	
313.86595	122	
314.13460	176	
314.86784	274	
315.80718	150	
315.87736	172	
316.86588	118	
317.87425	216	1+
318.85667	120	
325.90175	212	
326.88149	382	
327.87767	296	
328.16933	172	
328.86526	198	
328.87798	206	
328.89381	284	1+
329.86845	138	
332.80704	200	1+
332.87475	188	
332.90366	200	1+
334.86450	122	
335.77442	274	1+
335.84678	120	
336.81319	232	1+
337.87909	212	
338.12582	116	
338.89539	130	
340.00479	122	
343.91822	114	
345.90578	130	
346.88099	188	1+
347.77244	210	
347.84290	150	
349.79106	126	
350.75944	134	
350.82442	112	
351.77387	150	
352.09289	194	1+
353.34803	114	
353.85241	194	
354.03588	192	1+
355.45152	120	
355.89503	144	
356.84742	236	1+
357.16550	130	
358.93398	124	
360.95961	214	1+
362.07053	122	
363.77265	120	
363.79561	124	
365.72957	416	1+
365.78579	200	
365.85885	112	
366.18474	186	
366.90357	172	
367.70684	432	1+
367.76547	626	1+
368.80525	112	
369.70454	178	
369.79613	194	1+
369.82895	250	1+
370.78037	278	1+
370.88449	168	
371.80176	318	1+
373.72839	210	1+
374.79239	146	
375.73270	242	1+
375.88910	156	
376.79551	246	
378.33285	142	
380.71578	628	1+
381.71576	430	1+
381.83740	128	
382.81261	126	
382.84895	198	
383.78686	234	1+
383.84423	340	1+
383.87273	132	
384.81032	122	
385.13758	116	
385.77345	192	
386.75560	120	
386.77948	174	
386.85706	144	
387.77256	114	
387.84811	170	
389.72627	150	
389.79863	188	
390.67786	118	
390.74065	140	
390.84172	260	
391.72618	120	
391.83984	140	
392.71962	192	1+
392.82780	552	1+
393.89392	172	1+
394.74634	174	1+
395.15484	126	
395.86396	126	
396.10954	128	
397.78779	166	1+
398.06121	114	
398.72787	684	1+
400.72862	454	1+
401.79087	114	
402.86472	526	1+
404.07927	114	
405.75602	172	
405.78377	344	1+
405.87139	160	
406.76106	152	
406.85474	252	
407.74188	436	
407.86970	676	1+
408.06843	136	
408.74645	216	
408.85225	580	1+
409.72376	316	
409.81755	132	
410.83494	596	1+
411.73585	128	
412.73063	212	
412.86255	190	1+
413.74840	146	
414.67272	166	
417.84986	140	
421.77945	206	
421.88213	172	
422.71696	114	
422.82291	138	
423.21358	128	
423.74089	126	
423.77434	410	
424.77011	288	
424.88482	124	
425.75579	244	
426.75748	268	
426.86570	204	
427.73306	1962	1+
427.86252	236	
428.09473	170	1+
428.84630	768	1+
428.87630	154	
429.22832	120	
430.74368	330	
430.76275	126	
430.84498	246	
431.87152	484	1+
435.72355	118	
439.89994	144	
442.16954	118	
442.68332	194	1+
442.92750	138	1+
443.75873	184	
444.86993	1152	1+
445.74459	230	
446.74803	610	1+
447.71038	204	1+
447.73238	162	
449.74736	484	1+
449.87789	192	
450.69549	122	
450.74936	404	1+
452.74792	134	
457.90144	222	1+
462.69452	150	
462.87966	718	1+
467.88751	514	1+
482.14002	154	
485.90326	130	
END IONS

###FS:    #m/z: 340.94061 #charge 1+
###MS: 129
###MSMS: 130
BEGIN IONS
TITLE=Cmpd 97, +MS2(340.9406), 28.0-35.0eV, 2.8min #130
RTINSECONDS=168.574
SCANS=129-130
PEPMASS=340.94061	585086
CHARGE=1+
66.11138	72	
84.76682	78	
136.65393	106	
188.04736	86	
190.94459	82	
191.95061	78	
192.92944	80	
197.95446	82	
200.88259	102	
206.96110	80	
208.88175	140	
208.96497	150	
212.88041	416	1+
213.05706	100	
213.93815	474	
214.89660	144	
215.89121	206	
217.87318	76	
218.85941	100	
218.89647	100	
220.89771	74	
221.89245	168	
222.94660	94	
223.95711	80	
224.11948	108	
225.84503	90	
225.97422	74	
226.83157	82	
226.95484	82	
226.96712	114	
227.84059	228	1+
228.95205	138	
229.45419	80	
230.88715	598	1+
231.94993	818	1+
232.35389	82	
233.03739	84	
233.46500	90	
233.89631	192	
233.94672	162	
234.84059	176	1+
234.88763	112	
234.90479	80	
234.95733	76	
235.87083	72	
235.89634	128	
236.03125	84	
236.90733	74	
236.95661	104	
238.03341	78	
238.88397	258	1+
239.84677	120	
240.90524	84	
240.96920	100	
241.84243	320	1+
243.83070	290	
246.89119	102	
246.97383	174	
248.89811	252	
248.97051	80	
249.90268	144	
249.95892	356	
250.82547	86	
250.89811	272	1+
251.95403	122	
253.92025	76	
254.00739	74	
254.91240	78	
254.96534	344	
254.98469	78	
255.91173	226	
256.89234	72	
257.80258	164	
257.85880	88	
258.84627	254	
258.90858	192	1+
259.85095	382	1+
260.83143	352	1+
261.96637	184	1+
262.94184	76	
264.41735	80	
264.86862	122	
266.84720	80	
267.84211	96	
267.97183	76	
268.83886	504	1+
269.80179	76	
272.60256	88	
272.86760	78	
273.89964	74	
274.86003	276	
276.85676	160	
277.13005	76	
277.86150	228	
277.96597	96	
278.84528	394	
279.85965	170	
279.98711	108	
280.87195	120	
281.81847	76	
282.42695	76	
282.49530	88	
282.81500	110	
285.83606	268	1+
286.06402	96	
287.80520	90	
288.89592	98	
290.78985	94	
291.79968	74	
291.85436	92	
291.89422	114	
291.94663	76	
292.06223	92	
292.85636	114	
293.87172	132	
293.91592	100	
294.84071	80	
295.84105	88	
296.00554	74	
296.02908	92	
296.37365	88	
296.44779	74	
296.87065	90	
297.01247	74	
298.86057	102	
299.05802	78	
299.80587	78	
299.87781	110	
300.46118	104	
300.78286	74	
301.05325	78	
302.06802	80	
302.85876	88	
302.94171	112	
303.75851	82	
304.36860	94	
304.92819	84	
304.95400	78	
305.80371	80	
306.88014	216	
307.02244	78	
308.87979	84	
310.87520	168	
310.91845	74	
312.80927	116	
313.92448	78	
315.75900	72	
317.39327	92	
317.85922	94	
319.16762	88	
324.89133	412	1+
327.16045	74	
327.57138	98	
327.80887	126	1+
327.92729	82	
329.93590	76	
330.05843	88	
334.12923	84	
335.89077	100	
336.86602	86	
336.94099	112	
337.61461	98	
338.72987	78	
339.43090	80	
339.82456	122	
342.86480	76	
END IONS

###FS:    #m/z: 336.94566 #charge 1+
###MS: 129
###MSMS: 131
BEGIN IONS
TITLE=Cmpd 98, +MS2(336.9457), 28.0-35.0eV, 2.8min #131
RTINSECONDS=169.345
SCANS=129,131
PEPMASS=336.94566	76010
CHARGE=1+
182.87210	78	
185.87633	182	
190.96522	82	
194.98724	82	
196.88640	84	
200.87616	82	
207.97169	106	
209.96561	78	
211.94404	1182	1+
212.87933	784	1+
213.93804	748	1+
214.01273	98	
214.88340	362	1+
215.88703	302	1+
217.89223	68	
221.96820	90	
223.97415	72	
226.95546	74	
227.20011	124	
228.89353	174	
228.91150	68	
229.83921	70	
229.88050	88	
229.90072	80	
229.95486	1110	1+
230.88883	1498	1+
231.94975	1176	
232.37995	76	
233.94574	246	1+
234.83622	134	
234.90171	112	
235.82772	184	
237.84380	70	
237.97442	92	
238.89621	92	
239.78695	86	
239.84366	76	
240.91960	80	
240.96721	66	
241.04739	68	
241.08742	78	
241.13129	74	
241.84345	220	1+
242.42376	74	
243.83777	112	
243.87071	66	
245.57745	76	
245.83698	66	
246.90863	84	
246.97497	70	
247.96667	572	
248.40633	90	
248.89988	594	1+
249.15167	68	
249.96116	184	
250.83445	140	
250.90802	66	
250.95289	134	
250.97118	84	
251.82010	80	
251.83987	126	
251.85495	66	
251.91246	122	
251.95465	68	
252.82543	68	
252.92059	72	
252.95205	160	
252.97132	780	
253.54556	76	
253.90472	532	1+
254.85489	74	
254.96404	182	
255.86289	160	
256.86468	80	
257.83018	74	
258.85265	156	
259.85073	86	
259.85582	92	
260.82847	98	
261.82782	146	
261.85202	66	
261.88381	68	
262.83258	72	
262.94905	158	
264.39971	78	
265.86904	72	
266.98775	76	
267.16027	70	
268.12451	96	
268.83917	742	1+
268.97545	76	
269.92492	72	
270.98558	70	
271.84754	124	
271.91589	116	
271.95652	68	
272.84409	70	
272.87248	84	
275.40362	66	
275.86215	148	
275.87843	144	
275.97241	80	
276.81354	78	
276.86073	592	1+
276.89201	106	
276.94392	70	
276.99299	68	
277.84068	122	
277.86578	372	1+
277.90439	148	
278.81105	68	
278.83345	452	1+
278.89938	72	
279.81240	68	
279.86604	86	
280.09169	92	
281.86773	258	1+
282.82339	70	
283.82786	112	
284.85477	66	
285.85436	138	
286.85146	732	1+
287.80271	114	
287.89893	72	
288.79551	78	
288.83097	70	
290.61185	88	
291.85903	306	1+
292.12130	72	
294.11397	70	
295.88750	68	
295.94664	90	
297.11143	72	
297.88919	84	
297.97406	128	
298.84773	84	
299.87214	78	
300.85307	74	
301.19791	70	
302.16009	72	
303.82045	70	
304.44593	98	
304.79085	86	
307.42505	68	
308.88333	96	
309.87115	72	
313.88083	68	
314.74969	76	
314.86691	82	
315.85704	72	
316.76757	76	
316.92503	86	
318.07359	102	
320.86323	72	
321.92642	76	
322.82597	72	
323.17059	84	
323.89102	148	1+
330.47359	72	
330.95146	70	
331.76952	66	
332.97871	82	
336.08904	72	
338.39560	82	
339.72553	70	
339.80463	76	
339.82280	68	
340.17613	70	
342.03086	68	
END IONS

###FS:    #m/z: 507.84517 #charge 1+
###MS: 129
###MSMS: 132
BEGIN IONS
TITLE=Cmpd 99, +MS2(507.8452), 28.2-35.2eV, 2.9min #132
RTINSECONDS=170.118
SCANS=129,132
PEPMASS=507.84517	65886
CHARGE=1+
196.01378	140	
206.04147	110	
214.88290	208	1+
222.97365	620	1+
230.05344	144	
232.89682	428	
242.88878	110	
244.10624	128	
249.09464	138	
250.90942	160	1+
251.11926	106	
256.09297	104	
256.87160	138	
260.87912	106	
267.78481	144	
267.81362	200	
270.86773	154	
272.35462	114	
273.86011	108	
279.12950	126	
281.79580	112	
285.91076	138	
287.85220	648	1+
289.03775	108	
289.88112	204	
290.13114	270	
290.85700	112	
291.77798	178	1+
291.85977	100	
291.87991	110	
292.45679	106	
293.87539	486	
296.85343	354	1+
297.88804	108	
298.80554	112	
300.80813	132	
301.84645	116	
303.86601	104	
305.86298	380	
306.86531	222	
307.81146	114	
307.88878	250	
308.14488	272	1+
308.80433	112	
308.86985	622	1+
309.84141	300	1+
310.15510	428	1+
310.91473	116	
311.88680	714	
312.17604	490	
312.87937	178	
314.86755	216	
315.86728	106	
316.87028	156	
319.86000	114	
324.86399	128	
325.82181	392	1+
325.89942	114	
326.82475	332	1+
326.88187	1014	1+
328.86684	196	
329.87590	164	
330.87678	114	
331.78749	160	
332.87854	250	
332.89879	230	1+
333.77473	204	1+
333.87124	112	
336.95031	134	
337.36871	104	
337.80243	178	1+
337.88367	110	
339.88401	292	1+
340.30021	130	
342.84656	104	
343.87127	110	
345.75945	112	
346.12723	124	
348.78094	152	
349.75680	138	
349.77380	104	
350.48723	106	
350.82791	324	1+
350.88430	112	
353.85453	116	
354.52180	104	
355.88818	268	1+
357.37051	116	
361.70895	102	
363.72738	116	
365.78441	576	1+
366.75334	140	
366.80684	126	
366.84092	354	1+
366.94214	110	
367.70566	752	1+
367.73930	176	
367.76708	258	1+
367.84194	246	1+
368.89558	114	
369.82977	114	
370.80016	400	1+
371.19222	110	
371.72803	102	
371.80463	254	1+
371.83493	182	1+
372.04599	128	
372.78330	114	
373.72275	260	1+
373.84453	192	1+
373.86996	198	
374.15236	108	
374.77429	318	1+
375.74820	168	
375.77881	216	1+
377.72599	302	1+
378.72854	170	1+
380.71845	672	1+
381.14807	196	
381.83961	148	
383.71677	240	
383.78100	188	
384.75006	114	
384.78960	132	
384.84857	518	1+
384.89147	106	
385.77495	318	1+
385.82979	304	1+
386.79946	108	
387.06211	146	1+
387.74212	250	1+
387.85280	154	
388.79990	232	
388.84826	248	
390.78408	122	
390.84705	218	
391.06920	164	
391.77087	102	
391.84154	182	
391.90732	182	
392.74389	104	
392.82996	498	1+
392.85116	126	
395.78709	114	
398.72907	438	1+
398.77261	292	1+
398.86848	134	
399.79392	136	
399.84493	328	1+
400.73344	312	1+
402.85938	124	
403.80290	204	
403.82329	138	
403.87141	476	1+
404.70929	118	
405.77750	336	1+
405.86318	120	
406.03688	102	
406.82700	202	1+
407.74607	382	1+
407.86828	420	
408.85198	966	1+
409.72297	404	1+
409.74126	176	
410.83716	750	1+
411.88751	174	
412.72795	152	
412.77620	174	
413.07449	138	
414.02997	120	
415.87805	106	
418.73108	414	1+
421.88984	124	
422.68801	154	
422.72261	182	
423.77283	446	1+
423.86754	418	1+
424.09890	104	
425.75247	1350	1+
426.77734	144	
426.86624	490	1+
427.73452	1248	1+
428.80258	154	1+
428.84812	768	1+
428.87382	142	
429.70270	128	
430.85414	204	
431.86690	176	
432.86840	132	
433.85731	216	
436.78809	170	1+
439.77693	168	1+
441.78638	232	1+
441.89883	122	
442.69384	176	
442.83969	110	
443.68295	102	
443.76725	230	1+
444.87373	944	1+
445.74666	236	
446.77261	128	
447.71149	292	1+
448.75078	164	
448.76975	266	1+
449.77478	370	1+
449.88217	432	1+
450.74737	226	
453.73114	142	
454.75612	146	
456.79189	112	
457.90356	210	
461.73089	136	
462.88351	400	1+
465.72615	192	
467.88829	594	1+
474.79750	110	
485.90140	464	
491.80043	122	
500.95295	118	
506.82175	186	1+
507.82281	160	1+
508.91318	146	
END IONS

###FS:    #m/z: 322.93012 #charge 1+
###MS: 133
###MSMS: 134
BEGIN IONS
TITLE=Cmpd 100, +MS2(322.9301), 28.0-35.0eV, 2.9min #134
RTINSECONDS=173.805
SCANS=133-134
PEPMASS=322.93012	1726662
CHARGE=1+
187.98532	72	
190.86487	68	
195.89865	66	
201.04508	146	
201.86097	74	
202.41232	70	
205.94601	72	
206.95711	76	
207.87492	68	
208.87269	80	
209.91787	66	
210.05655	96	
214.89803	76	
217.89108	80	
221.95363	80	
222.95141	82	
223.95839	220	1+
224.84808	88	
224.99364	76	
227.92599	74	
228.05572	80	
230.84673	128	
230.88881	66	
231.78913	68	
231.84485	66	
231.90849	100	
232.47732	72	
234.91593	66	
235.88046	66	
237.05333	70	
238.53752	88	
238.94129	94	
239.94282	72	
240.82265	310	1+
240.94104	1184	
241.51652	74	
241.94198	1044	
241.99764	92	
242.14503	70	
242.81570	896	1+
242.94140	3062	1+
243.79658	72	
244.85611	118	
244.93899	1066	1+
245.89477	80	
246.39005	78	
246.85306	288	1+
246.97432	314	
248.84226	68	
249.83250	68	
249.96881	70	
250.91688	164	
251.07077	132	
251.83187	96	
251.88449	66	
252.32522	78	
252.79558	82	
253.93509	86	
254.05257	72	
255.78531	72	
255.93651	70	
257.89881	74	
258.83854	154	
258.85605	74	
258.95099	84	
260.83074	262	
260.84613	90	
260.93285	100	
261.35343	72	
261.82930	974	1+
262.83118	596	1+
263.06429	66	
264.02037	90	
264.41559	90	
265.38266	80	
265.79721	68	
266.86100	128	
267.87313	90	
267.89115	100	
267.93740	124	
269.09025	78	
269.36426	74	
269.41497	78	
269.89445	80	
269.91284	78	
269.97539	74	
270.79424	150	
271.77394	78	
271.82255	80	
271.95231	64	
272.34912	76	
272.91063	80	
273.79462	206	
273.86104	64	
274.79849	80	
274.92676	94	
276.01086	100	
276.36397	82	
276.84254	194	1+
277.87479	74	
277.97274	72	
278.03438	82	
278.13242	72	
278.89494	112	
279.09164	862	1+
279.94365	70	
280.26004	66	
280.93080	74	
281.42288	68	
281.81244	64	
281.90739	74	
282.97817	74	
283.06990	142	
284.28931	136	
284.86559	78	
285.29982	248	
285.84194	72	
285.86079	68	
288.17194	76	
288.87074	72	
289.79379	288	1+
289.89881	68	
290.87980	76	
291.87138	68	
292.85045	66	
293.86427	198	1+
296.07992	76	
298.79713	84	
298.86561	72	
298.96228	76	
299.92702	80	
300.61033	78	
300.78809	118	
300.80809	82	
300.82942	82	
301.86144	70	
303.86555	78	
303.99184	68	
305.48612	72	
305.90016	72	
306.03803	86	
307.04388	88	
307.79977	130	
308.90150	80	
308.92757	68	
309.06564	70	
312.80904	68	
312.85692	74	
313.87230	64	
316.79610	80	
317.01929	86	
320.75326	66	
322.76443	68	
323.18150	84	
323.87703	72	
324.89220	70	
325.71842	70	
325.90473	78	
326.15027	66	
326.22396	86	
326.80026	70	
327.36270	94	
END IONS

###FS:    #m/z: 363.95669 #charge 1+
###MS: 133
###MSMS: 135
BEGIN IONS
TITLE=Cmpd 101, +MS2(363.9567), 28.0-35.0eV, 2.9min #135
RTINSECONDS=174.577
SCANS=133,135
PEPMASS=363.95669	266954
CHARGE=1+
159.18368	116	
182.86868	92	
189.86217	332	
191.85874	464	
196.09983	78	
205.66096	102	
207.94674	114	
209.94312	548	1+
210.83121	94	
210.88166	294	1+
212.87813	1786	1+
214.89436	142	
219.62327	98	
222.95089	556	1+
224.94871	502	1+
225.88416	84	
226.94736	3120	1+
227.87761	90	
228.89485	500	
228.94191	4474	1+
230.84545	188	
230.88956	1592	1+
231.95725	82	
232.88874	400	1+
234.03008	86	
234.87935	198	
237.05869	112	
240.81960	226	
240.93842	398	1+
240.96175	594	
241.00172	86	
241.90029	80	
241.96410	322	
242.89496	72	
242.94276	966	1+
243.82148	472	1+
243.95847	74	
244.79480	76	
244.92004	74	
244.93772	134	
244.95647	2040	1+
245.03110	80	
245.41948	120	
246.77872	86	
246.81151	82	
246.90505	94	
246.95283	2302	1+
247.02239	82	
248.80252	330	1+
248.84073	144	
248.90034	664	1+
250.79159	138	
250.89304	118	
250.94532	74	
250.97192	106	
251.54583	74	
251.83961	102	
251.91796	100	
253.90544	250	1+
253.92714	118	
255.10446	84	
258.83589	650	1+
259.90230	84	
260.97365	132	
261.82979	656	1+
261.96914	106	
262.92596	78	
263.88449	78	
263.90066	72	
263.98026	72	
264.03221	102	
264.82296	252	1+
264.89877	82	
265.89676	110	
266.81065	646	1+
266.91768	94	
267.97490	346	1+
268.93117	102	
268.95738	72	
269.47733	74	
269.80658	122	
269.96796	560	
271.91484	426	
271.95006	78	
272.96753	74	
274.80870	312	1+
274.91357	122	
275.88669	72	
276.85750	140	
277.08778	80	
278.09767	96	
278.79949	98	
278.81694	82	
278.84578	406	1+
279.10635	296	1+
279.44461	72	
279.79469	226	
279.81259	72	
279.91719	86	
280.79021	710	1+
280.83225	72	
280.94015	256	1+
281.79046	430	1+
281.85940	182	
282.26222	78	
283.03416	92	
284.03254	86	
284.06272	152	
284.82311	128	
284.84431	90	
284.85995	166	1+
284.87774	74	
285.79182	90	
285.82681	124	
285.84453	496	1+
286.82108	88	
286.86451	94	
288.81838	86	
289.09424	100	
292.10211	78	
293.05988	106	
293.12033	98	
293.44059	76	
293.80230	84	
293.97515	88	
294.14113	96	
294.85179	100	
294.91482	92	
295.97229	122	
296.81376	280	
297.80725	308	
298.01630	76	
298.27289	72	
298.80431	1264	1+
299.41494	88	
299.86911	120	
300.79705	222	1+
300.85860	482	1+
301.86118	336	1+
302.24321	78	
303.85708	462	1+
303.88433	94	
303.94698	94	
305.83154	74	
305.87872	72	
311.13084	78	
311.40575	86	
311.83921	72	
313.80021	72	
313.92857	78	
315.87039	84	
316.81354	254	1+
317.93155	84	
318.80600	182	1+
318.88777	134	
319.88963	94	
320.45659	78	
320.92490	140	
321.86703	132	
322.92737	122	
322.97387	86	
323.82167	196	1+
323.88162	80	
323.96104	114	
326.40193	72	
326.87171	320	1+
327.05363	82	
331.18611	78	
332.06015	76	
334.88136	86	
336.94154	82	
337.95449	76	
339.88230	220	1+
340.44997	82	
340.93973	172	
343.77727	84	
344.71109	78	
350.75638	78	
351.76192	74	
352.85004	72	
354.77604	88	
354.87534	78	
357.42908	88	
361.03424	72	
363.77842	72	
365.76961	78	
367.72129	76	
367.79721	106	
367.90252	72	
367.92850	78	
END IONS

###FS:    #m/z: 336.94587 #charge 1+
###MS: 133
###MSMS: 136
BEGIN IONS
TITLE=Cmpd 102, +MS2(336.9459), 28.0-35.0eV, 3.0min #136
RTINSECONDS=175.349
SCANS=133,136
PEPMASS=336.94587	76912
CHARGE=1+
183.87488	74	
189.86212	66	
195.94537	72	
196.88305	166	
196.95524	88	
206.82815	92	
208.88509	68	
209.95676	72	
210.88553	114	
211.94411	1034	1+
211.96151	66	
212.87900	1638	1+
213.93947	428	1+
214.87463	88	
215.88865	164	1+
215.93537	142	
217.84215	80	
218.38622	78	
223.08198	88	
223.83111	66	
225.83947	86	
226.89447	70	
226.97962	70	
226.99638	70	
228.89538	158	
229.95486	1102	1+
230.88983	1522	1+
230.99869	74	
231.95308	702	1+
232.06367	76	
233.83198	68	
233.89207	64	
233.99633	84	
234.82058	84	
234.89150	262	1+
234.94973	88	
235.89219	170	1+
236.38409	78	
238.85998	116	
239.95393	90	
240.03031	66	
240.84127	96	
240.96159	168	
241.84031	132	
242.79302	90	
242.84248	72	
243.09714	68	
243.83870	118	
243.87342	68	
243.88888	76	
246.09321	80	
246.90271	88	
246.97420	140	
246.98652	98	
247.96468	446	1+
248.89930	730	1+
248.99495	68	
249.05903	74	
249.96647	66	
249.99528	78	
250.83203	352	1+
250.95099	284	
250.98039	64	
251.07251	92	
251.43048	76	
251.78914	72	
252.49308	82	
252.95214	162	
252.97065	402	
253.00920	142	
253.90639	140	
254.03911	74	
254.82225	80	
254.92286	96	
254.96600	514	1+
256.07618	76	
256.96695	72	
257.00080	80	
257.83395	94	
258.84423	214	
259.51061	98	
259.85459	128	
260.83381	74	
260.85940	66	
260.94573	124	
262.88040	112	
263.06155	80	
265.04863	66	
265.09079	72	
265.74678	70	
265.79916	78	
265.85490	90	
266.88936	84	
267.85263	92	
267.94939	68	
268.83698	968	1+
270.86691	74	
270.96876	72	
270.98516	94	
271.91484	144	
272.06579	68	
272.10400	76	
272.85132	158	1+
272.98180	66	
274.87097	70	
275.90072	68	
276.85474	432	
276.89928	74	
277.83147	458	1+
277.86553	202	
277.92973	78	
278.00346	80	
278.87722	98	
279.86369	68	
280.84092	88	
280.99906	68	
281.86456	262	1+
283.79699	76	
285.45182	90	
285.84917	176	
286.43400	72	
286.84993	474	
287.85296	248	
288.39909	94	
288.85052	218	
289.42826	94	
289.86187	136	
290.85926	80	
292.85814	286	1+
293.06121	126	
293.10767	278	1+
293.89481	66	
294.02970	84	
294.07193	78	
294.90621	66	
295.01565	66	
295.27103	70	
295.86650	168	
296.87292	68	
296.96921	80	
298.87331	74	
299.79095	94	
299.84848	78	
299.86873	144	
302.06168	92	
303.83117	68	
303.87636	84	
304.80608	64	
304.86583	72	
304.90468	88	
306.93622	66	
307.90721	66	
308.30811	68	
308.80887	80	
309.53418	92	
309.81492	72	
310.87315	134	
311.88198	132	
318.90006	82	
321.65567	96	
322.05418	106	
323.79523	64	
324.09759	68	
326.40112	86	
328.39433	94	
330.84868	72	
337.20866	94	
337.49056	70	
340.84182	82	
END IONS

###FS:    #m/z: 322.93036 #charge 1+
###MS: 137
###MSMS: 138
BEGIN IONS
TITLE=Cmpd 103, +MS2(322.9304), 28.0-35.0eV, 3.0min #138
RTINSECONDS=179.04
SCANS=137-138
PEPMASS=322.93036	1620596
CHARGE=1+
175.50671	84	
187.88408	84	
188.55297	80	
192.90950	76	
193.88477	76	
197.95958	98	
200.88494	90	
205.94993	318	1+
206.03951	68	
208.00402	70	
209.89459	94	
212.89927	136	
214.89654	104	
218.89637	76	
220.88684	56	
220.90322	74	
221.05812	92	
222.95302	192	
223.44895	96	
224.00723	74	
224.10107	80	
224.88121	70	
225.97055	72	
227.82922	60	
228.84103	110	
229.84297	94	
230.84444	194	
231.88822	82	
232.84999	66	
234.09137	76	
235.88224	100	
237.85767	78	
237.92905	86	
238.02950	70	
238.83068	124	
238.88837	56	
238.94228	128	
239.11787	68	
239.90097	72	
240.08392	64	
240.37510	72	
240.79794	82	
240.82234	208	1+
240.85089	78	
240.93918	670	
241.12744	98	
241.93720	4762	1+
242.02854	78	
242.79135	60	
242.83028	164	
242.86003	60	
242.93886	3472	1+
243.81864	586	1+
244.80035	74	
244.85431	124	
246.97810	122	
247.97598	72	
248.85189	228	
248.95233	72	
249.03164	62	
249.54749	94	
249.85415	130	
249.93236	96	
250.94440	62	
251.07653	202	1+
251.78485	64	
252.10880	78	
252.79725	76	
253.83738	58	
253.94659	70	
254.78658	66	
255.05720	56	
255.76968	74	
257.03404	78	
258.56189	78	
258.80301	68	
258.83416	348	1+
258.88304	100	
260.82899	174	
260.85364	126	
261.79263	66	
261.82940	756	1+
263.96623	58	
264.82833	126	
265.05660	58	
266.85907	64	
267.08162	76	
267.84910	66	
268.82064	70	
268.89674	68	
268.95744	68	
269.88076	60	
271.84288	88	
271.98868	80	
272.34736	102	
272.79774	208	1+
272.84716	68	
276.12101	66	
276.99728	78	
278.81406	64	
278.97901	100	
279.09230	916	1+
279.82229	64	
280.40622	84	
283.06521	68	
283.21160	72	
283.84659	62	
283.86311	64	
284.22503	80	
284.29271	394	
284.32050	90	
284.86921	66	
285.06842	74	
288.88744	56	
289.27156	96	
289.78848	108	
289.96548	74	
290.78362	76	
291.78764	60	
291.80411	214	
292.90632	60	
293.80653	80	
293.85097	72	
294.86196	62	
295.04101	64	
295.92554	58	
297.92507	74	
298.83752	66	
299.41697	72	
299.78592	60	
300.83380	60	
302.05756	66	
303.04444	70	
304.07363	62	
306.02097	80	
306.96442	68	
307.89424	144	
308.89503	74	
308.98775	74	
310.82932	62	
311.15672	66	
312.46396	66	
312.88762	134	
314.86506	60	
315.81585	60	
316.76104	72	
316.81802	72	
316.84203	76	
317.07587	62	
317.38851	90	
319.87637	74	
321.77220	82	
322.00209	94	
324.20446	70	
324.89204	150	
325.94428	86	
326.95613	80	
327.14033	70	
327.75399	62	
328.31394	66	
END IONS

###FS:    #m/z: 363.95705 #charge 1+
###MS: 137
###MSMS: 139
BEGIN IONS
TITLE=Cmpd 104, +MS2(363.9571), 28.0-35.0eV, 3.0min #139
RTINSECONDS=179.812
SCANS=137,139
PEPMASS=363.95705	249912
CHARGE=1+
54.98128	86	
182.87361	88	
187.86735	88	
188.87332	84	
188.91901	86	
191.85810	346	1+
197.89750	78	
204.81766	114	
205.88432	80	
205.92696	82	
205.99883	88	
206.92370	84	
207.87502	82	
207.95013	150	
209.94311	958	
210.88284	186	
211.94856	120	
212.87927	1130	
214.89456	142	
222.95174	350	
223.93920	88	
223.96638	86	
224.94883	628	1+
225.97624	78	
226.18894	94	1+
226.89523	130	
226.94680	4306	1+
226.97011	138	
227.74263	102	
228.89710	318	1+
228.94197	5588	1+
230.88829	1994	1+
234.83107	74	
236.82252	80	
238.15642	86	
240.82322	226	
240.94071	166	
240.96227	366	
241.93937	1206	1+
242.00720	82	
242.05140	92	
242.82512	140	
242.94112	806	1+
242.96150	198	
243.00738	80	
243.82179	158	
244.82142	86	
244.95792	2502	1+
245.83143	148	
245.89299	84	
246.80641	270	1+
246.90617	126	
246.92155	100	
246.95284	2814	1+
247.90334	84	
248.03296	82	
248.51100	82	
248.80533	232	
248.84338	164	1+
248.85528	88	
248.89955	790	1+
250.95040	156	
251.78416	270	1+
251.80573	96	
251.93436	80	
252.82291	82	
252.89634	82	
253.90772	196	
254.91093	76	
254.97300	78	
257.89700	86	
258.83193	170	
258.89678	94	
258.96901	74	
259.57774	100	
259.85389	122	
260.83810	322	1+
260.96997	198	
261.82500	80	
261.86610	80	
261.96907	78	
262.82449	174	
263.83472	172	
264.82912	88	
265.08972	84	
265.61688	86	
265.79484	74	
265.91510	92	
266.50417	94	
266.78035	84	
266.81690	382	1+
267.97200	186	
268.81054	298	1+
268.84390	154	
268.87461	88	
268.96391	644	1+
269.87615	76	
269.96778	540	1+
271.84786	306	1+
271.88290	214	1+
271.91754	196	
273.96080	82	
274.41193	78	
274.79471	76	
276.81161	170	
276.84521	122	
278.55246	88	
278.84463	368	1+
279.10486	410	1+
279.81252	82	
279.96245	94	
280.79513	682	1+
280.93504	130	
281.85571	108	
282.78994	418	1+
283.85274	158	
283.99177	80	
284.98292	104	
285.84280	578	1+
285.92392	80	
286.93522	88	
288.83322	196	1+
289.03361	76	
289.88027	192	
290.81174	76	
291.87840	182	
293.80438	88	
295.81486	78	
296.93621	100	
297.81061	232	
298.80193	2110	1+
299.92915	78	
299.98414	116	
301.52412	88	
301.86119	242	
302.79695	94	
303.82619	106	
303.85487	722	1+
304.82731	82	
305.88542	80	
306.12578	102	
307.88666	118	
309.38284	84	
309.42417	94	
309.44759	80	
309.86638	224	1+
309.92728	118	
310.98742	76	
314.82764	118	
316.81364	464	1+
317.42795	82	
317.81733	288	1+
318.93422	132	
319.80382	98	
321.81741	356	1+
321.86473	114	
322.92331	156	1+
323.81192	142	1+
324.01948	80	
324.40751	88	
324.78050	76	
325.14461	80	
326.87192	266	1+
329.86637	220	
333.49379	92	
333.76544	74	
335.40481	82	
335.89537	74	
335.92004	90	
336.94546	130	
338.82312	214	1+
340.81727	82	
340.93872	92	
343.91371	116	
344.17564	92	
349.90576	80	
351.48337	78	
353.09234	76	
353.88599	90	
354.03870	88	
359.15615	96	
359.35166	82	
359.95723	84	
360.87090	78	
365.02326	74	
366.92613	84	
368.00413	104	
369.27940	82	
END IONS

###FS:    #m/z: 507.84584 #charge 1+
###MS: 137
###MSMS: 140
BEGIN IONS
TITLE=Cmpd 105, +MS2(507.8458), 28.2-35.2eV, 3.0min #140
RTINSECONDS=180.584
SCANS=137,140
PEPMASS=507.84584	61978
CHARGE=1+
52.79808	222	
196.01428	182	
214.88369	326	1+
224.11811	118	
224.97549	220	
227.95421	276	
229.10001	114	
232.89910	200	
233.80024	132	
234.87987	130	
237.04177	178	
245.07582	110	
249.88717	108	
255.12729	110	
256.89677	108	
256.92047	128	
257.87560	130	
267.78470	136	
270.81169	138	
272.85322	150	
279.13228	318	1+
280.95595	112	
285.79401	442	1+
285.85944	132	
285.92128	312	1+
287.85337	384	1+
288.11434	108	
289.86099	520	1+
289.88375	228	
290.13016	112	
290.86359	370	1+
290.88201	130	
291.80372	146	
292.02028	108	
293.80695	222	1+
293.87311	726	1+
296.36854	142	
296.84652	142	
298.11112	142	
298.84272	118	
300.84178	208	
303.85650	134	
305.86097	232	
307.89035	600	
308.14264	654	1+
308.87018	662	1+
309.81001	184	
309.88921	280	
310.15770	378	1+
310.87632	138	
310.88857	134	
311.88539	672	
312.88393	702	1+
314.80931	140	
314.86573	632	1+
315.87029	188	1+
316.91754	184	
318.82441	116	
318.99191	160	
319.85921	282	1+
323.87974	114	
324.86439	184	1+
325.82246	120	
325.90236	192	
326.12658	206	1+
326.39900	122	
326.88549	1256	1+
328.87103	432	1+
330.90360	118	
332.77065	222	1+
332.87572	316	1+
337.78035	146	
338.88492	268	1+
342.63053	114	
345.78202	126	
347.77473	372	1+
347.82355	198	1+
347.93202	128	
348.84739	114	
349.75667	214	1+
350.88357	308	1+
350.91695	124	
351.76662	222	1+
353.78900	140	
353.84772	290	1+
355.73436	118	
356.77821	118	
357.84995	196	
359.83539	198	1+
360.76420	194	
363.90883	140	
365.78320	500	1+
366.74287	174	
366.78532	354	1+
366.84054	294	1+
367.70966	386	
367.76819	220	
368.70782	628	1+
368.84303	112	
369.83647	384	1+
370.40946	134	
371.79931	136	
371.82884	146	
372.04525	110	
373.09543	108	
373.71810	178	
373.77313	108	
373.80147	132	
374.81442	188	
375.77963	242	1+
375.91158	166	
376.37701	146	
376.74616	144	
377.76939	122	
377.88602	190	1+
378.74260	194	1+
380.71790	318	
380.75633	286	1+
380.85402	148	
381.71957	228	
382.79012	114	
383.72119	134	
383.77570	110	
384.85570	174	
385.84847	382	1+
387.77721	310	1+
388.15861	122	
388.19323	374	1+
389.19776	312	1+
390.72809	108	
390.77418	132	
390.84061	174	
390.85373	152	
391.84387	148	
393.82647	142	
393.89596	268	1+
394.83328	302	1+
395.79908	132	
397.73603	156	
398.73256	260	
398.87425	132	
399.72864	196	
399.77712	134	
400.73572	138	
401.16009	114	
402.86677	372	1+
403.18627	110	
403.76508	138	
403.80807	120	
404.05879	122	
404.86070	360	1+
405.75798	202	
405.78785	208	
406.76380	160	1+
407.73036	136	
407.86796	520	
408.07156	212	
408.74233	194	
408.75926	128	
408.85212	450	
409.72432	576	1+
409.85917	200	
410.83569	424	
410.86969	246	1+
411.67050	120	
411.71494	186	
411.81633	178	
414.75980	120	
416.87790	116	
417.81559	114	
418.75007	154	
421.76533	168	1+
421.82239	132	
422.08988	230	1+
423.18811	204	1+
423.20444	122	
423.67294	110	
423.76985	686	1+
423.80146	124	
423.87023	132	
425.16828	126	
425.75313	576	
426.73379	1270	1+
426.75887	282	
426.86193	670	1+
427.73480	952	1+
428.84814	332	
429.73135	250	
429.84782	182	
430.73672	166	
430.84316	178	
431.86863	418	1+
435.75609	162	1+
435.82677	130	
439.89373	188	
440.89759	114	
442.67573	226	1+
443.76584	118	
444.74028	448	1+
444.87090	254	
444.90142	124	
445.74474	376	1+
445.87581	220	
446.86796	150	
447.69321	134	
447.71251	166	
448.71548	124	
448.79516	120	
449.88021	186	1+
450.75270	376	1+
462.87915	304	
464.88541	138	
467.88823	608	1+
470.87871	130	
473.25532	116	
END IONS

###FS:    #m/z: 322.93022 #charge 1+
###MS: 141
###MSMS: 142
BEGIN IONS
TITLE=Cmpd 106, +MS2(322.9302), 28.0-35.0eV, 3.1min #142
RTINSECONDS=184.251
SCANS=141-142
PEPMASS=322.93022	2269406
CHARGE=1+
80.36640	68	
190.90044	80	
191.92327	64	
192.88899	142	
193.97011	104	
196.84682	76	
197.86979	84	
200.83615	152	
200.87963	66	
201.04493	270	
201.91639	72	
202.90908	64	
203.90200	72	
204.05612	76	
204.87961	66	
208.13342	98	
209.94250	272	
211.02197	96	
211.88808	68	
212.90811	96	
213.88206	76	
219.31072	64	
219.96033	74	
221.94096	102	
222.87497	62	
222.95021	328	1+
224.79257	84	
224.96949	84	
226.05206	122	
226.83188	82	
228.82598	78	
228.83975	156	
229.78922	76	
229.85078	74	
229.90070	88	
230.88375	100	
232.17786	78	
232.83136	82	
233.09375	88	
233.88717	64	
236.87887	88	
236.94962	80	
238.88104	72	
239.79097	152	
239.90296	92	
240.82359	260	1+
240.94059	1824	
241.12758	72	
241.79935	74	
241.93958	4760	1+
242.42402	90	
242.82383	88	
242.94173	3180	1+
243.45361	108	
243.81873	498	1+
244.85161	96	
244.88603	176	
244.94071	804	1+
245.33867	72	
245.39429	70	
246.85077	134	
246.86653	76	
246.94364	178	1+
246.97634	72	
247.84863	112	
248.85204	106	
249.50095	74	
250.39575	86	
250.84873	74	
251.83982	80	
251.86732	70	
252.98089	70	
254.96320	66	
255.09851	80	
255.92110	64	
256.38881	80	
256.89205	102	
257.87354	80	
257.90583	82	
258.83485	408	1+
258.85628	72	
260.34172	90	
260.83422	178	
260.85116	126	
261.34178	94	
261.44095	92	
261.82980	618	1+
263.83461	92	
263.97850	68	
264.09998	72	
264.85210	80	
264.91109	92	
265.82903	70	
266.86323	86	
267.06168	76	
267.07963	86	
268.95441	70	
269.36033	96	
269.85616	68	
270.45366	84	
270.78325	70	
271.02732	72	
271.40366	106	
271.83920	64	
272.00598	78	
272.93523	86	
273.79350	254	
274.92588	66	
275.80499	102	
277.77027	70	
278.88863	62	
279.03625	72	
279.09210	1110	1+
279.85333	72	
280.02493	152	
280.79273	64	
280.93939	72	
281.12010	72	
282.03295	92	
282.86271	88	
283.79008	156	
283.82585	72	
283.84427	72	
284.29526	186	
285.22171	66	
285.30287	196	
289.87819	74	
292.80073	102	
292.84551	68	
293.86552	82	
293.88617	66	
295.06012	64	
295.37885	92	
297.16680	76	
297.42293	80	
297.74940	72	
297.88272	70	
301.82929	64	
303.71928	70	
303.94916	66	
304.78263	88	
305.88036	202	1+
307.79804	112	
307.91794	72	
308.81738	68	
308.87369	72	
309.06172	74	
309.81489	134	
310.10289	82	
311.09801	68	
311.77420	74	
312.87430	64	
313.85683	72	
315.75684	74	
317.72604	66	
319.99763	66	
321.05875	100	
323.88821	68	
325.21520	94	
326.89556	72	
327.81103	84	
END IONS

###FS:    #m/z: 340.94088 #charge 1+
###MS: 141
###MSMS: 143
BEGIN IONS
TITLE=Cmpd 107, +MS2(340.9409), 28.0-35.0eV, 3.1min #143
RTINSECONDS=185.024
SCANS=141,143
PEPMASS=340.94088	817430
CHARGE=1+
183.98288	66	
191.95062	82	
197.64009	78	
212.88281	172	1+
212.93345	100	
213.94250	310	
214.94577	146	
215.88571	300	
215.93898	118	
217.88359	66	
217.96741	72	
218.93310	66	
222.87119	78	
223.95932	70	
223.97428	80	
224.83882	80	
225.88765	74	
226.90771	72	
228.84083	98	
229.84705	72	
229.91400	72	
229.94182	80	
230.85033	134	
230.88703	208	
231.89005	428	1+
231.94970	336	
232.06402	84	
232.89292	388	1+
232.95374	148	
233.94922	128	
234.80270	80	
237.06613	118	
238.85633	86	
238.87868	88	
239.47918	96	
239.84020	68	
239.92402	82	
240.79956	64	
240.84332	100	
241.84316	260	1+
242.88293	68	
243.83475	440	1+
243.90030	80	
244.09009	82	
244.44856	68	
244.93696	76	
244.98196	156	
246.94916	100	
246.97411	74	
247.84697	200	1+
248.07751	72	
248.13387	72	
248.95066	80	
249.12681	72	
249.89282	80	
249.95887	136	
250.90292	110	
250.96606	68	
253.90591	238	1+
253.92406	86	
254.42430	90	
254.96605	214	
256.84901	138	
257.85857	136	
257.95632	78	
258.84851	128	
258.97275	76	
259.85419	150	
259.91426	80	
259.92983	66	
259.95778	74	
260.83433	402	1+
260.96427	126	
261.90156	74	
262.85653	284	1+
262.92399	72	
262.96580	66	
263.99830	68	
266.01739	68	
268.14440	66	
268.84533	188	
268.91745	102	
269.12257	72	
269.16070	72	
269.84248	146	
270.83230	298	1+
271.87711	72	
272.43012	64	
272.91287	64	
272.93175	106	
274.86017	66	
274.89643	86	
275.86973	110	
275.99654	84	
276.85703	1038	1+
277.90520	86	
277.93800	78	
277.96671	82	
278.84676	236	
278.92359	74	
279.84616	292	
280.83850	124	
280.93796	130	
281.10789	70	
281.83301	72	
282.80878	68	
282.97004	82	
283.85975	106	
283.87644	66	
283.95387	74	
284.86748	66	
284.89626	68	
287.92839	76	
288.03011	68	
289.78888	138	
289.88385	78	
290.42544	70	
290.85495	68	
291.87253	84	
293.85869	78	
294.01507	86	
294.41712	78	
295.86447	116	
296.00699	102	
296.81263	178	1+
296.85057	184	1+
298.88762	126	
299.78540	94	
299.86874	130	
300.88929	72	
300.94229	64	
301.81413	70	
303.76061	84	
303.94474	128	
304.10092	80	
305.80383	94	
306.87189	70	
307.79332	80	
308.88243	64	
309.46066	64	
311.09183	76	
311.86209	66	
314.60555	116	
316.86386	74	
319.04016	84	
320.15748	92	
320.85910	68	
320.96225	82	
321.87815	70	
321.90666	78	
322.89447	66	
323.83069	68	
326.00846	78	
328.88147	78	
330.80950	126	
331.39163	94	
332.81046	82	
333.85506	66	
334.86121	116	
336.32313	70	
338.80017	116	
340.29861	122	
343.86402	76	
END IONS

###FS:    #m/z: 363.95692 #charge 1+
###MS: 141
###MSMS: 144
BEGIN IONS
TITLE=Cmpd 108, +MS2(363.9569), 28.0-35.0eV, 3.1min #144
RTINSECONDS=185.796
SCANS=141,144
PEPMASS=363.95692	355770
CHARGE=1+
52.58677	78	
59.69544	90	
77.12483	90	
187.86805	182	
189.10137	84	
189.86221	178	
190.95157	80	
191.85787	326	
196.88645	108	
197.89059	78	
204.93394	120	
205.87737	156	
207.87441	118	
209.86973	154	
209.94425	658	
210.88320	242	
211.86858	84	
212.87907	1504	1+
215.87316	86	
216.40723	74	
219.86403	92	
222.95278	420	
223.94897	806	1+
224.89224	84	
224.94965	564	1+
225.88486	256	1+
226.94643	3996	1+
227.93066	132	
228.84447	230	1+
228.89626	274	
228.94257	4904	1+
229.10991	86	
229.13062	104	
230.88949	1756	1+
231.87792	578	1+
234.08271	106	
235.83211	98	
237.05986	242	1+
238.48607	84	
240.81861	124	
240.83487	140	
240.93787	190	
240.96207	434	
241.83527	80	
241.93893	1202	1+
242.82622	86	
242.94023	810	1+
242.95786	562	1+
243.81695	698	1+
243.83990	158	
244.81840	396	1+
244.83961	92	
244.95736	2424	1+
245.44648	84	
245.94086	318	
246.80311	220	1+
246.95200	1858	1+
247.07084	82	
247.64613	106	
247.90537	80	
248.89983	664	1+
249.79307	190	1+
249.81158	138	
249.88328	88	
249.94542	76	
249.99756	96	
250.81181	86	
251.04072	142	
251.79341	198	1+
253.90454	84	
254.08760	84	
256.33990	80	
257.89096	78	
258.83479	240	
258.92555	86	
258.97550	94	
259.84834	176	
260.83003	600	1+
260.96624	176	
261.83288	408	1+
261.84916	80	
261.96778	90	
263.98105	118	
264.81694	92	
265.81748	128	
266.37192	102	
266.78649	260	1+
266.81306	536	1+
268.03408	80	
268.10089	114	
268.20690	76	
268.84239	120	
269.83517	192	1+
269.96693	466	1+
270.06409	78	
270.42956	96	
270.80929	80	
271.91672	234	
272.80739	86	
273.79644	80	
275.36259	82	
275.80505	98	
276.85908	136	
277.91754	124	
278.09185	86	
278.84460	78	
278.85691	294	1+
279.10096	154	
279.79907	134	
280.79513	664	1+
281.00914	96	
282.43723	92	
282.78568	146	1+
282.88298	88	
283.06904	74	
283.98591	144	
284.81926	182	
284.85407	158	
285.16993	100	
285.42725	90	
285.79434	122	
285.85027	310	
285.98981	92	
286.81030	170	
286.97878	80	
288.84773	76	
289.36568	84	
289.83389	74	
290.80467	84	
291.49605	86	
291.83116	74	
292.87527	114	
293.11227	144	
293.90110	82	
294.93211	216	1+
296.07133	84	
296.81591	124	
297.42309	82	
297.80828	162	
297.88699	96	
298.80291	624	
299.80229	778	1+
300.86137	88	
301.79119	74	
301.85971	292	
301.88240	74	
302.78578	90	
302.85364	900	1+
303.85711	758	1+
304.81254	86	
304.87092	90	
305.90462	74	
306.89362	76	
307.43559	74	
308.81744	88	
309.94275	76	
311.85940	494	1+
313.91331	100	
314.82170	84	
315.22446	76	
316.81614	248	
320.13912	134	
320.81234	112	
321.38279	86	
321.80793	96	
321.86276	96	
321.99906	84	
322.88766	86	
322.92709	92	
323.01354	82	
323.82620	148	
323.87380	78	
324.79908	76	
324.89651	74	
324.94964	80	
325.88290	240	1+
336.94373	432	1+
337.14765	80	
337.95978	92	
340.94194	94	
347.70224	78	
347.81422	102	
347.85992	86	
354.08478	90	
354.78980	84	
358.87917	76	
360.70524	74	
END IONS

###FS:    #m/z: 340.94106 #charge 1+
###MS: 145
###MSMS: 146
BEGIN IONS
TITLE=Cmpd 109, +MS2(340.9411), 28.0-35.0eV, 3.2min #146
RTINSECONDS=189.474
SCANS=145-146
PEPMASS=340.94106	619840
CHARGE=1+
183.86805	140	
189.84657	76	
192.99658	68	
195.82818	82	
196.86758	70	
196.88418	178	
201.94785	72	
205.94744	440	1+
208.88707	82	
208.92852	146	
210.93694	212	
211.87586	322	1+
212.87715	296	1+
213.41364	86	
213.89276	70	
213.93922	508	1+
214.89415	70	
215.88925	246	
217.88788	154	
218.22277	78	
222.95360	144	
223.83270	80	
223.95578	76	
223.97983	70	
224.08078	78	
227.83932	198	1+
229.90667	70	
230.88832	564	1+
231.90656	74	
231.94784	506	1+
233.89513	172	
233.94816	130	
234.89601	128	
235.85189	72	
235.86889	70	
235.89912	72	
236.86600	70	
238.85425	74	
239.03469	96	
239.82318	80	
240.78847	98	
240.85124	70	
240.96251	166	1+
241.84351	560	1+
241.87746	90	
244.83184	90	
245.86855	196	1+
246.97579	126	
247.56131	82	
247.98300	70	
248.90578	82	
249.89874	96	
251.45430	80	
251.91166	70	
253.04735	78	
253.80588	82	
253.84443	338	1+
253.90890	112	
254.96366	366	1+
255.12191	74	
256.89048	70	
256.96330	70	
258.84640	666	1+
258.91173	128	
259.96884	152	
260.01520	68	
260.83606	96	
260.84827	98	
260.88934	98	
261.09364	84	
261.84109	68	
261.89963	76	
262.10073	72	
262.85045	94	
262.86310	84	
263.02168	76	
264.87421	134	
266.35190	86	
266.86628	82	
267.84904	108	
268.95947	86	
271.08638	72	
271.84297	76	
271.92039	72	
272.92269	90	
273.09933	70	
273.83066	84	
274.18191	76	
274.86108	176	1+
274.87623	68	
275.80939	134	
275.84356	82	
276.81334	70	
276.85807	538	
276.97693	74	
277.86032	246	
277.88041	70	
278.38242	102	
278.84674	704	1+
279.02833	76	
279.13072	102	
279.92100	108	
281.84136	76	
281.87111	150	
282.07426	68	
282.86965	148	
283.35630	148	
283.88189	72	
283.92492	70	
291.85339	70	
292.80550	74	
294.11337	92	
294.45547	82	
294.79891	88	
294.86372	218	
296.40766	102	
296.85558	78	
297.54593	76	
297.78521	72	
297.85931	70	
297.89433	160	
298.79260	78	
299.06241	80	
299.78125	84	
299.87429	156	
299.90602	72	
300.87030	210	
301.86214	94	
301.97628	88	
304.44593	88	
304.91556	74	
307.13656	84	
307.92470	74	
308.86479	74	
309.03799	76	
309.14537	78	
309.87374	86	
310.88081	124	
311.08279	72	
311.87404	82	
312.80508	100	
313.85840	68	
313.88187	80	
315.45109	72	
315.84858	78	
316.84853	76	
317.64491	84	
317.76710	70	
317.87884	72	
318.96118	78	
319.85010	102	
323.93016	86	
325.89467	76	
327.54245	72	
328.88751	96	
330.36404	78	
330.82789	70	
331.19270	74	
331.80953	86	
336.13185	70	
336.80517	94	
338.26939	72	
341.11198	74	
343.22170	100	
344.47176	96	
END IONS

###FS:    #m/z: 336.94626 #charge 1+
###MS: 145
###MSMS: 147
BEGIN IONS
TITLE=Cmpd 110, +MS2(336.9463), 28.0-35.0eV, 3.2min #147
RTINSECONDS=190.245
SCANS=145,147
PEPMASS=336.94626	74498
CHARGE=1+
93.12696	68	
189.86049	76	
198.88600	174	1+
198.95423	70	
199.14826	64	
202.87540	66	
203.01389	72	
204.83203	66	
205.94741	104	
206.98180	66	
207.94749	66	
210.88103	136	
211.94343	1184	
212.10626	88	
212.87910	924	1+
213.90029	70	
213.94103	400	1+
214.87452	74	
215.88715	206	
215.93965	114	
216.75067	98	
216.93544	72	
217.87961	84	
226.10380	68	
226.89095	80	
228.89454	328	
229.95510	886	1+
230.88908	1618	1+
231.95072	350	1+
232.16511	72	
232.81263	74	
232.83314	74	
232.85377	78	
232.94166	70	
233.65147	70	
233.82561	274	1+
233.89571	416	1+
233.94919	152	
236.27260	78	
236.82057	80	
238.84110	78	
240.82075	78	
241.06082	72	
241.08653	122	
241.36766	84	
241.84204	304	
242.94627	76	
246.06256	76	
246.90583	148	
246.97813	92	
247.96799	396	1+
248.90002	480	1+
249.05736	92	
249.37857	66	
249.52791	68	
249.96222	340	
250.05808	68	
250.82730	88	
250.84122	72	
250.95357	102	
250.99470	72	
251.83802	112	
251.90527	146	
251.95770	80	
252.00146	84	
252.83124	90	
252.84548	68	
252.95402	426	1+
252.97171	1030	
253.84243	230	
253.90675	238	1+
254.54183	68	
255.87074	80	
256.26498	88	
257.58945	94	
257.83991	68	
258.84587	360	1+
258.91565	80	
259.95406	78	
261.42099	74	
261.83273	78	
261.91158	84	
262.44822	96	
262.82755	106	
262.84301	136	1+
263.15133	74	
266.87097	88	
267.84154	160	
268.83834	432	1+
269.95943	72	
271.84579	138	
271.86131	66	
271.91658	282	1+
272.93495	80	
273.79187	92	
274.09268	64	
274.87153	66	
274.89183	66	
275.92928	66	
276.17412	82	
276.28040	72	
276.85860	110	
276.88910	66	
277.80074	64	
277.83919	102	
277.86286	112	
277.88491	84	
278.83185	660	1+
278.86450	230	1+
278.90460	100	
279.10406	66	
279.81207	80	
279.83197	368	1+
280.92408	74	
281.85763	70	
282.89482	144	
285.84916	1088	1+
286.75819	78	
286.85252	836	1+
287.39910	84	
287.81135	72	
287.88094	268	1+
289.83210	70	
290.84620	86	
291.14984	68	
291.97596	66	
292.85410	70	
292.91391	96	
292.95304	82	
293.10748	282	1+
293.36905	78	
294.86018	112	
294.88049	96	
294.90642	84	
295.09825	78	
295.86536	132	
296.86108	120	
297.11617	80	
297.85316	132	
299.91440	78	
299.98782	134	
300.84462	64	
300.86837	120	
301.94660	66	
303.95325	68	
304.12691	66	
305.89417	68	
306.03547	64	
306.88296	114	
306.93865	144	
307.44022	84	
308.38174	82	
308.86681	78	
309.87362	246	1+
310.84446	74	
310.92292	84	
312.52676	88	
312.97863	66	
314.30287	88	
315.44911	78	
319.07096	68	
322.94726	68	
324.81671	74	
324.90035	70	
325.89329	74	
330.81288	68	
333.25860	86	
334.82265	84	
334.95772	86	
337.27774	92	
339.17799	70	
340.77386	72	
340.95335	64	
341.73818	70	
END IONS

###FS:    #m/z: 507.84596 #charge 1+
###MS: 145
###MSMS: 148
BEGIN IONS
TITLE=Cmpd 111, +MS2(507.8460), 28.2-35.2eV, 3.2min #148
RTINSECONDS=191.017
SCANS=145,148
PEPMASS=507.84596	65792
CHARGE=1+
210.03152	160	
224.98131	172	
232.89815	266	
238.07525	150	
242.05521	102	
253.08240	142	
255.79778	140	
259.82924	100	
263.38410	106	
266.17288	166	
266.78013	128	
267.78741	200	
274.85553	144	
278.83117	148	
279.13046	104	
280.88558	132	
281.13583	102	
281.96088	102	
283.89715	108	
283.96232	136	
285.79759	138	
285.91690	148	
287.07224	100	
287.84668	172	
288.87384	466	1+
292.97791	106	
293.87152	394	1+
295.84786	264	1+
296.87618	182	
299.81006	128	
302.85423	112	
302.91168	140	
303.86550	156	
304.79860	102	
305.86865	126	
307.87437	102	
307.89363	150	
308.14151	470	1+
309.87566	292	
310.15682	308	1+
310.86841	184	
311.88612	1006	1+
312.17408	214	
313.94818	106	
314.10144	130	
315.87853	126	
316.12323	110	
316.86086	108	
317.91536	122	
320.76542	150	
321.36509	100	
322.06197	100	
322.88550	234	
325.90063	144	
325.92211	184	1+
326.79582	232	1+
326.81617	160	
326.88139	966	1+
327.40248	104	
328.84730	138	
328.87154	264	1+
328.88723	248	1+
331.87363	428	1+
332.81007	276	1+
332.90303	160	
332.98718	104	
336.85698	128	
336.94811	140	
337.06726	124	1+
339.87394	110	1+
345.81921	182	1+
347.04286	104	
347.77255	170	
347.86648	268	1+
348.86807	216	1+
349.75670	404	1+
349.78010	296	1+
349.82566	332	1+
350.89681	168	
350.93798	152	
351.18522	142	
351.77158	298	1+
352.82200	134	
352.92053	130	
353.84680	180	
354.17455	114	
354.76551	136	
356.78635	120	
356.86797	100	
358.75978	310	1+
359.11519	122	
363.70590	212	
365.78076	140	
365.91097	110	
366.17928	124	
366.78200	120	
366.81191	142	
366.83539	132	
367.71260	130	
367.76498	370	1+
368.70752	146	
369.70930	202	
369.73532	106	
369.80145	248	1+
369.83397	170	
369.90189	124	
370.06281	110	
371.73200	134	
372.71949	166	
372.78308	166	1+
372.80804	260	1+
373.71896	116	
374.73610	226	1+
375.86010	172	
376.97638	108	
377.38420	106	
378.61583	100	
378.74381	110	
380.71836	390	1+
381.72092	236	1+
381.83016	106	
383.71602	110	
383.78291	162	
384.71980	100	
384.85172	616	1+
384.87759	104	
384.89932	104	
385.75672	156	
385.77624	232	1+
387.05762	100	
389.20064	102	
389.75379	126	
390.72723	134	
390.84282	428	1+
392.83382	102	
393.79591	112	
394.71497	116	
394.78239	238	1+
395.89549	144	
397.40204	106	
398.68691	114	
398.72594	760	1+
399.70647	126	
400.78275	104	
400.80786	226	1+
401.72622	162	1+
402.76212	200	1+
402.83572	116	
403.87053	128	
405.76361	222	
405.85796	164	
406.75500	350	1+
406.85595	134	
407.73687	174	
407.86738	344	
408.74414	184	
408.85383	928	1+
408.87166	220	
409.72393	858	1+
410.80501	110	
410.83521	480	1+
411.83697	278	1+
414.74442	166	
415.81547	122	
416.73767	102	
419.78931	220	1+
420.87140	110	
421.72331	156	
421.88956	260	1+
423.75227	252	1+
423.78169	420	1+
424.86855	134	
425.75601	912	1+
426.79733	106	
426.86201	950	1+
426.88976	314	1+
427.73431	974	1+
428.77212	182	
428.79698	112	
428.84426	714	1+
429.70006	222	
429.73908	126	
429.88025	134	
430.71175	100	
430.73130	126	
430.75813	122	
430.79972	116	
431.87241	422	1+
432.81747	110	
433.85372	110	
434.89548	124	
439.78478	176	1+
439.89221	138	
440.80217	198	1+
441.21732	212	1+
442.24283	108	
442.68491	140	
443.76379	218	
444.71375	134	
444.87250	586	1+
445.67523	132	1+
445.74413	526	1+
445.79944	118	
446.77993	104	
447.71244	256	
447.87233	218	1+
448.71037	138	
448.76723	318	1+
450.69716	346	1+
450.74601	202	
451.86951	112	
457.90658	248	1+
459.16671	160	1+
461.98085	100	1+
462.88410	322	1+
467.89139	504	1+
486.15680	140	
END IONS

###FS:    #m/z: 340.94080 #charge 1+
###MS: 149
###MSMS: 150
BEGIN IONS
TITLE=Cmpd 112, +MS2(340.9408), 28.0-35.0eV, 3.3min #150
RTINSECONDS=194.687
SCANS=149-150
PEPMASS=340.94080	636108
CHARGE=1+
180.10780	78	
192.92489	138	
196.54738	68	
196.88191	72	
197.86808	68	
201.98808	72	
206.00243	76	
206.10036	76	
209.88752	98	
210.93823	128	
212.87285	256	1+
213.94034	616	
214.00271	74	
215.84055	76	
215.93613	198	
216.82293	90	
216.88166	254	1+
220.92669	70	
221.81120	72	
221.89171	76	
222.87474	78	
222.97744	72	
223.95956	78	
224.95666	78	
225.05442	94	
225.86548	90	
226.89644	134	
226.96022	74	
229.83660	196	1+
230.78980	72	
230.87372	96	
230.88962	168	
231.88992	448	1+
231.94948	894	1+
232.03184	70	
232.15541	70	
233.94743	78	
234.89984	82	
235.89144	126	
235.91058	70	
235.94628	78	
236.86581	76	
236.88857	70	
239.82831	248	1+
239.89737	70	
240.02649	72	
240.07797	72	
240.80142	98	
241.85003	98	
241.98256	70	
242.57490	72	
242.85435	120	
243.10515	76	
243.83108	276	
244.00159	96	
246.97555	116	
248.85904	114	
248.89757	446	1+
249.95865	134	
250.95680	80	
254.43030	82	
254.91419	146	
255.07711	82	
255.91097	76	
256.86400	68	
256.89317	76	
256.96270	166	
257.94055	74	
258.84471	328	1+
258.98280	88	
259.89631	76	
259.95403	104	
260.03729	72	
260.83650	362	1+
260.85602	108	
261.47435	100	
262.35890	86	
262.85048	338	1+
262.89779	116	
262.92707	148	
263.88269	72	
264.10800	74	
264.96211	178	
268.46225	72	
268.83995	252	1+
269.89664	98	
269.99551	78	
271.40170	88	
271.90983	72	
272.08364	72	
272.90713	74	
273.79470	80	
273.85983	526	1+
273.91820	124	
275.05319	78	
275.42776	84	
275.91324	82	
276.36441	72	
276.85870	474	1+
276.99439	100	
278.84547	758	1+
279.06530	92	
279.42420	74	
280.84960	172	
281.85146	82	
281.89583	146	
281.94623	72	
282.06380	102	
282.95782	76	
283.87247	176	1+
284.90024	88	
285.10776	80	
286.51749	82	
286.85013	88	
289.80262	92	
289.88143	88	
289.90270	78	
290.85504	152	
291.01814	92	
291.54193	70	
292.81609	84	
292.86334	140	
293.85275	98	
294.39433	78	
294.81365	132	
294.84849	144	
294.87047	164	
296.21864	124	
296.82622	68	
296.87459	84	
297.16643	70	
297.79659	76	
297.87603	114	
299.27480	104	
299.31488	76	
299.78141	120	
299.87055	198	1+
301.40061	100	
301.85382	252	1+
302.18334	72	
303.87638	70	
303.94476	74	
304.63903	72	
305.80785	84	
307.79721	68	
308.87565	70	
314.88712	84	
316.11478	92	
316.34190	92	
317.36038	72	
317.72789	76	
324.38364	76	
324.88993	78	
326.02194	78	
330.05420	80	
330.80937	256	1+
332.34010	80	
333.25850	102	
333.96953	76	
335.77174	72	
336.94720	72	
337.85384	74	
338.05917	98	
338.13184	72	
338.75298	74	
342.90115	70	
343.02171	72	
345.93642	94	
END IONS

###FS:    #m/z: 336.94559 #charge 1+
###MS: 149
###MSMS: 151
BEGIN IONS
TITLE=Cmpd 113, +MS2(336.9456), 28.0-35.0eV, 3.3min #151
RTINSECONDS=195.459
SCANS=149,151
PEPMASS=336.94559	73736
CHARGE=1+
182.87043	86	
185.86822	74	
192.02182	72	
195.98637	78	
196.88316	136	
204.89202	66	
205.99202	76	
208.88358	128	
209.94355	144	
210.88298	92	
211.94444	926	
212.87911	1216	1+
213.93926	438	1+
214.87665	128	
214.89430	70	
216.88935	212	
217.88113	122	
218.89105	78	
223.93569	78	
223.96124	148	
224.96898	206	1+
225.40616	70	
226.94583	72	
227.78505	82	
227.95489	136	
228.89474	328	
229.89527	150	
229.95481	1466	1+
230.89009	1920	1+
231.94967	434	1+
231.98694	66	
232.83036	136	
233.84246	70	
233.94295	128	
234.05259	70	
234.82924	76	
235.10959	68	
235.79192	84	
235.82394	66	
235.84821	86	
235.88840	110	
236.84310	64	
240.01328	66	
240.22650	74	
240.83353	68	
241.19217	72	
241.84688	270	
242.58643	80	
242.85337	122	
243.83976	88	
245.01770	66	
247.96505	294	1+
248.43919	94	
248.89913	570	1+
248.92924	90	
248.98133	78	
249.97216	140	
250.82741	400	1+
250.95217	240	
251.07394	216	1+
252.82926	174	1+
252.92845	68	
252.97169	566	
253.08977	186	1+
253.90418	400	
253.92176	242	1+
254.96745	604	1+
255.08089	70	
255.83835	298	1+
255.85798	68	
255.91894	92	
255.96018	70	
257.94219	70	
258.87576	72	
258.89934	84	
259.85216	282	1+
260.13432	66	
260.82847	300	
260.86522	86	
261.83168	128	
262.26529	74	
262.38473	80	
263.96818	86	
264.11780	66	
264.85872	94	
265.83321	74	
265.88715	90	
266.01518	78	
266.83929	98	
266.86322	78	
266.94324	92	
267.82465	70	
267.83890	574	1+
268.84184	486	1+
269.92222	152	
270.84147	264	1+
270.98176	204	
271.91320	92	
271.95415	106	
272.97646	124	
274.82314	82	
274.85953	78	
274.87507	138	
275.09576	72	
275.86406	206	
276.85926	542	1+
277.40801	68	
277.83846	224	
278.25963	100	
278.83449	410	1+
279.15535	72	
279.88187	74	
281.87499	68	
281.94242	76	
285.17392	80	
285.83574	70	
285.85348	184	
286.41352	92	
286.84991	282	
287.01654	98	
287.85197	196	
288.86877	78	
289.78745	68	
289.85251	72	
289.88572	80	
289.91135	80	
290.41939	80	
290.78761	72	
290.85471	70	
290.88187	72	
291.85845	282	1+
292.90429	78	
293.06607	66	
293.10521	130	
293.86421	156	1+
293.99944	128	
296.93620	96	
297.11375	68	
297.88901	94	
297.91886	82	
299.05810	68	
299.78039	72	
300.18666	80	
300.86712	76	
300.89573	88	
301.85702	70	
302.85822	120	
303.41631	70	
303.87017	70	
306.85680	66	
308.93191	90	
309.93177	70	
310.14808	68	
310.16532	74	
311.81311	70	
311.86677	92	
312.81107	66	
312.87654	74	
316.79183	72	
318.90654	66	
321.37593	92	
322.34545	72	
322.91420	70	
324.89143	154	
325.80274	70	
325.90233	70	
327.04699	90	
332.41176	80	
335.87496	68	
336.78946	80	
339.28874	66	
341.63811	108	
341.89006	96	
END IONS

###FS:    #m/z: 507.84533 #charge 1+
###MS: 149
###MSMS: 152
BEGIN IONS
TITLE=Cmpd 114, +MS2(507.8453), 28.2-35.2eV, 3.3min #152
RTINSECONDS=196.231
SCANS=149,152
PEPMASS=507.84533	63470
CHARGE=1+
196.01750	602	
210.02979	146	
224.97867	198	
232.89621	246	
239.78991	136	
244.12586	158	
245.07508	108	
251.07266	244	1+
253.92866	180	1+
255.79939	160	
257.89911	106	
261.15135	152	
262.31131	100	
263.92603	208	1+
266.16620	186	
267.06780	116	
267.10310	142	
267.78134	142	
267.96585	184	1+
268.78107	124	
270.85994	120	
272.84603	278	1+
276.44564	102	
277.11526	268	1+
277.13817	146	
285.95621	100	
287.79963	104	
287.85183	388	1+
288.82163	144	
290.13361	138	
291.82095	120	
293.78053	124	
293.87329	704	1+
294.12665	112	
294.80411	192	1+
295.10056	138	
296.88046	106	
297.85016	208	1+
299.10545	186	1+
299.87840	102	
300.83884	172	
303.86759	132	
305.05071	144	
305.80717	194	
305.86359	532	
306.12478	100	
306.78679	190	1+
306.81081	206	1+
307.88626	122	
308.14305	596	
308.87137	698	1+
308.89087	190	
309.14567	284	
310.16174	150	
311.88377	1386	1+
312.17837	148	
312.86555	122	
314.86280	252	
315.88151	262	1+
316.85714	104	
317.15904	116	
317.90388	130	
318.88601	154	
319.82616	236	1+
319.87247	116	
321.99272	198	
323.87244	198	1+
324.90195	176	
325.76480	102	
325.89974	132	
326.88258	842	1+
328.81198	218	
328.86896	164	
331.84440	146	
332.87501	204	
333.76624	194	1+
334.87952	184	1+
335.05874	108	
335.84108	134	
337.78172	104	
338.88109	252	1+
340.76053	126	
343.15770	124	
344.76460	108	
345.78555	136	
346.82185	224	1+
347.73550	108	
347.77713	276	1+
348.89697	164	
349.75925	548	1+
349.82365	136	
350.82020	116	
350.87801	108	
353.84754	132	
356.77003	118	
358.76619	106	
359.12310	104	
361.32146	100	
364.78587	400	1+
365.79052	278	1+
367.70876	724	1+
367.82753	106	
368.83686	374	1+
369.83758	218	1+
369.89124	196	1+
370.38234	104	
371.78612	168	
372.78967	184	1+
373.17585	108	
373.72437	160	
374.24346	148	
375.72296	278	1+
375.97638	130
[truncated: 2,152,055 more chars]
