# Supplementary material for: High-Throughput Venomics
Source: J Proteome Res. 2023 Apr 3;22(6):1734–46. doi: 10.1021/acs.jproteome.2c00780 (PMC10243144; doi:10.1021/acs.jproteome.2c00780)
Supplement: Supplementary file 9 — pr2c00780_si_009.zip [file pr2c00780_si_009.zip › Manual files/Calloselasma rhodostoma MGF/210702_Calloselasma_halfplate000061_5.1.201.mgf]

###	D:\Data\Julien\210702_Cr_half_TFA\210702_Calloselasma_halfplate000061.d\ProteinAnalysisResults.mgf
###	D:\Data\Julien\210702_Cr_half_TFA\210702_Calloselasma_halfplate000061.d\analysis.baf
###	210702_Calloselasma_halfplate000061.d
###	Instrument: maXis HD
###	Manufacturer: Bruker
###    PeakWidth 0.30, MiniumIntensity 10, S/N 1Apply threshold 0, Threshold 10
###    Retain Residuals no, Create neutrally no,
###    FullScan Parameters: AdductIon (+)+H (-)-H, LowMass 0, HighMass 8000, MaxCharge charge decon 4, MinPeaks 3
###    Perf. isotope decon yes, Max Charge Istopic decon 6, MW agreement 0.00, Abund. cutoff 2.00, Envelope cutoff 75.00
###    MaxRes   Parameters: AdductIon (+)+H (-)-H, LowMass 0, HighMass 8000 
###    Perf. isotope decon yes, Max Charge Istopic decon 6, Abund. cutoff 2.00
###    MSn      Parameters: AdductIon (+)+H (-)-H, LowMass 0, HighMass 8000 
###    Perf. isotope decon yes, Max Charge Istopic decon 4, Abund. cutoff 0.05
###    Global Charge Limit: no 3, Prefer FullScan Result: yes, Export what: 2 (0=non deconv/1=deconv only/2=mixed), NoMSMSSignals: 150, Intensity threshold: 10, NoMSSignals (deconv): 2, NoMSSignals (non-deconv): 2, NormalizeData: no, SingleCharged: yes
###
COM=210702_Calloselasma_halfplate000061.d
USERNAME=Demo User

###FS:    #m/z: 881.48311 #charge 1+
###MS: 1
###MSMS: 2
BEGIN IONS
TITLE=Cmpd 1, +MS2(881.4831), 37.2-46.4eV, 0.0min #2
RTINSECONDS=1.323
SCANS=1-2
PEPMASS=881.48311	42626
CHARGE=1+
208.94693	9088	
211.94499	23546	
213.93989	8654	
217.94183	7430	
222.95115	48488	1+
226.94714	118794	1+
227.19826	6680	
228.94294	222736	1+
234.99810	5874	
235.13979	14674	
238.14835	6804	
238.45472	7872	
239.14694	19012	1+
240.96275	22090	1+
243.23015	6892	
244.95773	90736	1+
245.63146	9144	
245.94312	6086	
246.95261	84776	1+
248.62946	15668	
249.91048	9532	1+
249.97218	86614	1+
250.94710	43870	1+
250.99798	5978	
252.94761	12408	
252.97175	1095272	1+
253.21407	5762	
253.90583	19710	1+
254.94216	178392	1+
254.96708	396306	1+
256.26178	5764	
256.91401	7550	
256.96445	51434	1+
258.88455	5622	
258.96379	15968	1+
260.16161	5558	
261.97818	9718	
263.05571	7962	
263.97905	159262	1+
265.97674	16854	1+
267.97395	58026	
268.95881	16286	
269.97303	30384	1+
272.88263	7200	
272.95240	29708	1+
274.09127	8502	
274.27286	7736	
276.10038	6406	
281.24595	8390	1+
282.27752	13044	
283.17329	12088	
283.26202	8152	
283.94680	6920	
284.29364	6530	
285.94219	145414	1+
285.98354	23368	1+
286.66268	19708	1+
287.25210	15482	1+
288.16569	8060	
288.25222	9150	1+
289.65845	6662	
290.26746	22020	1+
291.68260	87318	1+
291.97395	12678	1+
292.05944	16264	1+
292.10178	11808	1+
292.18411	26862	
293.97575	31672	1+
293.99780	53426	1+
294.93700	8732	
295.07611	10438	
295.22491	10126	1+
295.96891	6666	
295.99227	26606	1+
297.07988	6270	
297.24038	10716	1+
302.17310	10796	1+
302.30379	18148	1+
302.94582	9626	
303.95201	43016	1+
303.99505	14004	1+
305.26752	7052	
307.24687	51022	1+
308.14341	12042	1+
308.87177	11208	1+
310.30893	16918	1+
311.27428	5648	
311.67106	6850	
311.86995	24844	1+
311.93539	11146	
311.98642	23512	1+
312.32463	6302	
312.90150	7382	
312.94759	7784	
313.21841	11466	1+
313.29127	9248	1+
313.86584	8504	
313.92972	223712	1+
314.89403	6340	
316.28292	14666	1+
316.31940	7462	1+
316.94085	5862	
318.29918	26482	1+
318.93519	139670	1+
320.93486	239776	1+
322.87828	9102	
322.90999	10850	
322.93036	4818836	1+
323.17203	6704	
323.23862	11228	1+
324.87758	10874	1+
325.25444	33766	1+
326.87260	97178	1+
326.96923	12516	1+
327.00735	6730	
327.20077	15284	1+
327.26984	45980	1+
329.00360	6920	
329.16203	16930	1+
329.22865	23366	1+
329.28475	9924	1+
329.87984	12574	1+
330.33552	36362	1+
330.91216	5716	
331.22893	23784	1+
331.30234	20454	1+
331.94057	10546	
333.18762	14764	1+
334.95161	26368	1+
335.00323	58638	1+
336.08646	6448	
336.17561	11088	1+
336.94636	560820	1+
338.34260	40016	1+
338.94553	125742	1+
339.23313	7600	1+
339.88243	12944	1+
340.94097	2030838	1+
341.24902	32032	1+
341.28730	7664	1+
343.26495	37890	1+
344.35120	14480	1+
344.88303	11988	1+
345.20589	12242	1+
346.32984	12618	1+
349.24055	8728	1+
349.29417	168828	1+
349.89845	5710	
351.27340	38404	1+
352.89642	58220	1+
354.16673	6710	
354.31735	55308	1+
354.89288	23732	1+
354.95602	9426	1+
355.06815	12296	1+
355.15994	5796	
355.92021	11986	1+
356.35112	5994	
356.95526	7442	
357.24753	15804	1+
357.96770	15832	
358.36712	59300	1+
358.95130	99670	
359.96226	407684	1+
360.36128	28014	1+
361.96169	85660	1+
363.21809	8036	1+
363.30956	27772	1+
363.95719	1211184	1+
366.14088	7264	1+
366.32762	23100	1+
366.92798	8632	1+
367.30126	12374	1+
367.33430	15636	1+
368.30515	12912	1+
368.38739	9316	
368.42415	11462	1+
369.34820	7562	
369.38497	5978	
371.09966	37888	1+
371.27581	47640	1+
372.22383	48284	1+
372.32755	26914	1+
372.38299	9948	1+
373.09797	8996	1+
373.18972	8984	1+
373.25431	14262	1+
374.36132	11310	1+
375.25511	14692	1+
376.20740	12124	1+
376.25874	12428	1+
381.96699	58652	1+
382.17408	7250	1+
383.33235	27294	1+
384.21272	10112	1+
385.29166	7018	1+
386.39870	164650	1+
387.25048	17888	1+
388.39373	45240	1+
389.23084	6010	
393.32083	326372	1+
395.29953	15726	1+
396.41967	9524	1+
397.18985	12174	1+
399.97791	6296	
400.21073	11340	1+
400.41428	79162	1+
400.50934	7390	
401.28620	6166	
402.15095	20072	1+
403.23128	26136	1+
405.87112	5974	
407.29991	11812	1+
407.33608	26368	1+
407.86771	46924	1+
410.34703	91826	1+
412.17486	17654	1+
412.32637	9934	1+
412.41391	12452	1+
414.43034	145618	1+
415.30263	108386	1+
415.68982	6404	
416.70187	12786	
417.20142	6824	
419.24020	39078	1+
419.94269	42386	1+
420.19257	45362	1+
420.44310	22666	
420.69406	9942	
420.90968	10640	
422.13439	8262	1+
422.85277	8726	1+
424.36543	13978	1+
425.14463	8186	
425.24104	6596	
425.66164	12244	1+
425.87832	31718	1+
426.18884	52012	1+
426.69790	99618	1+
427.70246	85004	1+
428.20317	39768	1+
428.44534	14356	1+
428.88666	6204	
429.31780	10092	1+
430.18468	14420	1+
430.38792	8960	1+
431.08749	17234	1+
431.27583	45682	1+
434.88831	24156	1+
435.70007	19622	1+
436.20180	8604	
437.19357	43102	1+
437.34730	298354	1+
437.53756	33034	1+
437.69126	22766	1+
437.88357	44946	1+
438.82172	8632	
438.94201	8304	
439.15908	11310	1+
439.19264	9074	
439.86056	105070	1+
440.19662	19236	1+
440.53373	28506	1+
441.19842	14444	1+
442.86891	15428	
443.88775	8990	
444.38293	11624	1+
444.87356	25758	1+
445.11798	12886	1+
445.19050	7962	
446.23720	12628	1+
447.31402	16038	1+
448.89653	8714	
449.87998	7748	1+
451.15581	9824	1+
451.36263	14430	1+
451.89918	39256	1+
453.87581	10402	
454.15812	7976	
454.21285	11448	1+
454.37411	280162	1+
454.54913	7822	
454.89045	28516	1+
455.14893	5650	
455.21406	8476	1+
455.75563	40924	1+
455.89702	20706	1+
456.25743	23178	1+
456.35495	5524	
457.86873	21700	1+
457.89344	7384	
459.14568	10710	1+
459.24749	11178	1+
459.32865	75884	1+
459.65112	12892	1+
459.88663	9056	1+
460.15261	8026	1+
462.90983	24614	1+
463.83108	22616	1+
463.91315	15978	1+
464.16778	28646	1+
464.24930	10928	
464.49921	8832	
466.19591	8198	1+
467.89002	16228	1+
468.38986	15260	1+
468.41889	12626	1+
469.15806	6702	
469.24395	7270	1+
469.27612	34590	1+
469.69481	7938	
470.15726	22884	1+
470.49083	11668	1+
470.72936	6486	
470.82428	7772	
471.24502	28276	1+
473.23169	8440	1+
474.15256	5560	
474.68294	6640	1+
475.30221	65396	1+
480.27789	7558	1+
480.88830	12950	1+
481.37320	188254	1+
482.21605	11716	1+
483.18700	35588	1+
483.69077	47482	1+
484.19068	25712	1+
484.41463	8834	1+
486.10822	6232	
486.43045	30990	1+
488.25113	23496	1+
489.25594	18238	1+
490.90604	9038	1+
493.17852	35426	1+
493.68053	13116	
495.38813	10756	1+
496.25392	53456	1+
496.75544	14284	
496.90291	6520	
497.18757	7478	
498.20453	10470	1+
498.40057	382240	1+
500.23840	18042	1+
501.23897	14456	1+
503.35511	28946	1+
504.12033	5166	1+
504.25350	6780	
504.89937	9914	
505.23315	8336	
505.85025	39036	1+
507.84672	307546	1+
510.14542	6762	1+
510.27514	9432	1+
510.56032	5924	
510.85411	77442	1+
511.22029	10444	
511.25582	8924	1+
511.56082	6170	
512.18911	15886	1+
512.41485	14098	1+
512.85370	52950	1+
514.24022	10696	1+
515.19821	21092	1+
516.20181	14080	1+
517.37480	9636	1+
518.18347	9142	1+
518.37422	7234	1+
519.24626	21492	1+
519.32878	60018	1+
520.39081	12874	1+
521.11445	10052	1+
521.16593	7364	1+
521.86212	31608	1+
522.20480	9480	1+
523.11314	28732	1+
523.86263	22800	1+
525.16506	30242	1+
525.39961	111614	1+
525.85685	131522	1+
526.27625	6762	1+
528.17385	22332	1+
528.86521	17494	1+
530.12768	5240	1+
530.17243	10164	1+
530.19979	9064	1+
530.86557	9144	1+
531.40815	364074	1+
532.32697	12142	1+
533.24755	16994	1+
533.88070	11876	1+
534.25085	13710	1+
535.12653	11280	1+
535.33726	9356	1+
535.87566	51144	1+
536.34338	7136	1+
536.87782	34130	1+
537.23744	25764	1+
538.59249	18634	1+
538.86926	61428	1+
539.12865	9554	1+
539.23389	391130	1+
539.87021	42454	1+
540.53414	5226	1+
542.26876	17498	1+
542.42701	281882	1+
543.17616	24470	1+
543.86892	6900	
544.13977	5970	1+
545.26349	13310	1+
546.17914	10972	1+
546.87875	12732	1+
547.18061	7968	1+
547.38209	17990	1+
548.25283	5352	1+
548.30047	6564	1+
548.87404	78750	1+
550.62782	8066	1+
551.32334	8208	1+
551.78579	39912	1+
551.88117	89164	
552.29030	31012	1+
552.87425	67730	1+
553.13580	7520	1+
553.25480	9568	1+
553.87548	54658	1+
554.35060	10814	1+
554.51327	6426	1+
555.24688	26054	1+
556.35029	7932	1+
556.44399	8728	1+
556.52891	14108	1+
557.24450	377726	1+
557.88596	16536	1+
559.58895	24966	1+
559.92254	19880	
560.22744	26860	1+
561.27483	19580	1+
562.57042	17364	1+
562.90162	13722	1+
563.23933	10764	1+
563.35591	50068	1+
564.19640	10802	1+
565.36629	14824	1+
565.78589	5644	
566.19224	81458	1+
566.28762	5552	
566.62342	8384	1+
566.79401	73208	1+
566.88565	24838	1+
567.29597	47596	1+
567.36431	6718	1+
569.20022	18584	1+
569.24594	11944	1+
569.42618	76292	1+
569.89162	12288	1+
571.19708	8746	1+
574.32703	19560	1+
574.79108	14060	1+
575.25299	75852	1+
575.29017	10082	
575.33012	17128	1+
577.23501	6130	
579.21098	8964	1+
579.80088	7468	1+
580.26089	70222	1+
580.57269	11912	1+
582.36156	31852	1+
583.32474	8200	1+
583.89215	11686	1+
584.20373	19092	1+
584.56453	10370	1+
584.89333	9100	1+
585.27334	12810	1+
586.32006	7778	1+
586.45328	198986	1+
587.31057	12374	1+
588.31516	9688	1+
589.28686	8492	
590.06003	11180	1+
590.25454	8760	1+
590.31326	12100	1+
591.40633	12676	1+
592.36401	13646	1+
593.24960	11518	1+
593.36595	10878	1+
595.30659	7224	1+
598.27396	14240	1+
599.33565	6800	1+
600.25971	13558	1+
603.33205	9690	1+
604.25264	46496	1+
604.32820	9736	1+
607.38145	40416	1+
608.25701	6478	1+
608.50605	7574	1+
608.60544	17714	1+
608.81406	81440	1+
609.31589	56894	1+
609.51019	5356	1+
610.15735	5310	1+
610.37000	11680	1+
612.26037	15340	1+
612.29215	22580	1+
613.26358	12194	1+
613.29114	22174	1+
613.45178	50602	1+
613.62540	12404	
613.95951	8194	
615.22031	5758	1+
616.28238	6888	
616.46387	8846	1+
617.01093	6072	
617.26549	14744	1+
621.26662	11618	1+
621.29968	9832	1+
621.36819	10272	1+
622.37246	7814	1+
623.17241	10916	1+
623.34251	12016	1+
624.17178	8672	1+
625.30843	10390	1+
625.39576	8406	1+
625.57548	9662	1+
627.32237	14240	1+
627.37867	16476	1+
627.40957	7884	1+
628.32637	10590	1+
628.38305	14058	1+
629.51722	8860	
630.47978	130790	1+
630.59387	5782	1+
631.37227	5300	1+
633.31520	12298	1+
635.21686	10690	1+
635.27180	10616	1+
635.43320	6952	1+
635.77363	5698	1+
636.34520	7594	1+
636.81547	6844	1+
637.21338	6546	1+
637.61701	11024	1+
638.43781	8162	1+
638.55559	27254	1+
638.61257	6648	1+
639.29322	23972	1+
639.39865	8218	1+
639.55822	24834	1+
641.29055	25116	1+
642.18110	10762	1+
643.28896	7684	
643.34295	80810	1+
643.58641	40012	1+
643.84480	40554	
644.28077	23026	1+
644.84678	5744	
645.41998	7908	1+
646.42522	5554	1+
648.27861	44694	1+
648.62892	6750	1+
650.34859	8880	1+
651.18408	10570	1+
651.26775	11670	1+
651.40926	35556	1+
652.22202	8384	1+
652.66053	7662	1+
653.53564	14012	1+
654.26642	9102	1+
654.86616	602920	1+
655.23635	5430	1+
655.26997	5652	1+
655.30395	14256	1+
655.36734	377110	1+
655.80595	15588	1+
656.30752	10526	1+
656.55734	8468	1+
657.23903	28612	1+
657.41867	8532	1+
657.47809	44890	1+
658.42283	5730	1+
659.34960	7868	1+
659.40468	8266	1+
660.29794	16424	1+
660.79949	10812	1+
662.29638	7890	1+
662.86253	62344	1+
663.36263	45576	1+
664.07778	33252	1+
664.29822	7634	1+
664.42001	7780	1+
666.35338	8846	1+
666.46531	12114	1+
666.63870	8648	1+
667.46651	7844	1+
667.61141	11996	1+
668.32425	7714	1+
668.35983	9858	1+
668.61751	8928	1+
668.65311	6982	1+
669.19213	11512	1+
669.30503	10120	1+
669.42599	10700	1+
669.79967	6486	1+
670.30379	7536	1+
670.34383	7740	1+
671.44659	15166	1+
672.44548	11052	1+
672.48503	6306	1+
673.79617	14654	1+
674.04652	15116	
674.29304	17414	1+
674.32900	6274	1+
674.50585	92004	1+
677.33838	7718	1+
678.31767	11312	1+
678.53501	10984	1+
678.79038	6146	
679.04042	6116	
680.47287	23876	1+
681.32103	47246	1+
681.47810	19900	1+
681.82124	36428	1+
682.37342	11318	1+
683.37861	8770	1+
683.87232	8782	1+
684.29723	28896	1+
684.47438	12396	1+
685.36752	40070	1+
685.47538	8446	1+
685.70236	24562	
686.03644	19210	
686.73207	15652	1+
686.81512	14004	1+
687.23424	11460	1+
688.31335	17152	1+
689.31614	13064	1+
689.47029	8026	1+
690.38984	8038	1+
690.46845	5320	1+
691.69294	20866	1+
692.02824	23038	1+
692.30569	47234	1+
692.35866	20438	1+
692.43251	16958	1+
695.36771	15872	1+
695.43290	26528	1+
695.48644	9244	1+
695.87038	6924	
696.22150	8826	1+
696.65210	9874	1+
696.68648	10950	1+
697.10811	6810	1+
698.29695	5416	1+
698.33059	7768	1+
699.49187	8350	
700.48031	6162	
701.36567	22938	1+
701.41387	10482	1+
701.50342	28802	1+
701.86831	11146	1+
702.41284	7440	1+
702.56435	14282	1+
702.80818	10598	1+
703.05947	13304	1+
703.27254	12826	1+
703.31137	11324	
703.56421	10806	1+
704.73242	7964	1+
705.60605	6674	1+
706.38108	12988	1+
706.79555	13416	1+
707.31001	11742	1+
707.38402	10534	1+
707.55281	6466	
707.80305	10232	1+
708.05354	6634	
708.31131	8908	1+
709.51220	16042	1+
710.40290	9552	1+
710.70070	6476	1+
711.07901	6930	1+
711.33208	14142	1+
711.47986	9830	1+
711.78958	9492	1+
712.33729	11846	1+
712.43437	6670	1+
712.57599	6886	1+
713.15206	5036	1+
714.51091	16594	1+
715.14966	22592	1+
715.51731	10150	1+
715.78059	8432	1+
716.78102	6012	1+
717.36345	6408	1+
718.53239	50288	1+
718.79547	5396	1+
719.42166	9828	1+
720.59229	11698	1+
720.79000	10850	1+
721.79255	7584	1+
722.48341	9828	1+
723.43390	17508	1+
723.48374	6552	1+
723.78714	16416	1+
723.92967	6110	
724.14817	22224	1+
724.43710	15084	1+
724.78896	11758	1+
725.33660	10328	1+
726.51244	15710	1+
727.51929	11724	1+
729.44824	8940	1+
729.49421	13044	1+
729.79348	5466	1+
730.44865	5748	1+
731.51243	19266	1+
732.33507	9096	1+
732.44797	20644	1+
732.51801	14658	1+
733.15851	6920	1+
733.33189	8406	1+
736.33118	35624	1+
736.51733	8772	1+
736.79784	9854	1+
738.09650	25532	1+
738.16338	13082	1+
738.45705	19100	1+
738.79642	11778	1+
739.46511	14040	1+
739.80095	7420	1+
740.64581	6996	1+
741.15142	12572	1+
741.32907	14628	1+
742.15891	9680	1+
742.41859	9662	1+
742.47112	15630	1+
742.79867	11278	1+
744.52243	33558	1+
745.26732	5708	1+
745.32680	5748	1+
745.44252	14490	1+
745.52570	30446	1+
745.94429	10204	1+
746.44201	11156	1+
747.51275	12740	1+
749.27232	7078	1+
749.53069	21542	1+
750.34857	6936	1+
750.40406	9782	1+
750.53017	17788	1+
751.41131	6780	1+
752.30722	5898	1+
753.43444	9784	1+
753.53877	9698	1+
754.25143	6942	1+
754.80506	7548	1+
755.33558	11260	1+
755.53617	111296	1+
755.65235	6504	1+
756.17671	5356	1+
756.44738	13126	1+
756.46800	8764	1+
756.84351	5184	1+
759.26201	20642	1+
760.47073	12722	1+
761.40152	11910	1+
762.40691	8412	1+
762.44187	14250	1+
762.55698	29468	1+
764.14108	4828	1+
764.39144	8138	1+
764.80982	7180	1+
765.34805	10150	1+
765.45968	9546	1+
766.35272	7682	1+
766.53973	7624	1+
767.66344	6668	1+
767.95750	13204	1+
768.45776	11792	1+
768.51683	8846	1+
770.45634	9282	1+
771.54834	12352	1+
772.91931	5022	1+
773.37486	7048	1+
773.45785	17530	1+
773.54727	168818	1+
774.46051	13866	1+
775.44793	8864	1+
776.41188	7278	1+
776.45225	14788	1+
778.31131	8058	1+
778.37371	5362	1+
778.55006	31026	1+
779.30451	7864	1+
780.22923	5860	1+
780.35751	31324	1+
781.47261	20998	1+
781.97408	9010	1+
782.47793	18608	1+
783.56775	11218	1+
784.35661	7424	1+
785.36878	7160	1+
785.43623	15514	1+
786.44099	13084	1+
786.48430	6066	1+
786.52827	11390	1+
788.55059	19860	1+
788.61147	11094	1+
789.46771	22656	1+
789.55723	15866	1+
789.96949	13150	1+
790.46978	19666	1+
791.55894	41334	1+
794.97921	9904	1+
795.42150	6860	1+
795.48426	10820	1+
796.49254	7346	1+
796.56039	24680	1+
796.97026	8722	1+
797.46481	14812	1+
797.81113	8406	1+
798.36599	7782	1+
798.46688	14790	1+
801.57453	14132	1+
803.16083	7610	1+
803.48436	15684	1+
803.98510	7960	1+
804.39491	12046	1+
804.48554	13000	1+
804.57233	6360	1+
805.40050	9748	1+
805.73207	8138	1+
806.54111	9196	1+
806.58058	23502	1+
806.73845	5900	1+
807.55470	9318	1+
808.41867	9844	1+
810.72600	9644	1+
810.97914	19264	1+
811.13256	9814	1+
811.22286	6224	
811.30409	26904	1+
811.38545	16854	1+
811.47829	22152	1+
811.55485	7342	1+
811.62437	7284	1+
811.98228	15636	1+
812.30637	22810	1+
812.48180	17686	1+
813.12160	9418	1+
814.57844	18976	1+
815.06128	6842	1+
815.45338	11692	1+
815.58026	17102	1+
816.37938	7374	1+
816.99606	10528	1+
817.49869	11190	1+
818.00003	8144	1+
818.50295	7784	1+
819.48386	12548	1+
819.55093	11812	1+
819.98081	5602	1+
820.14061	8184	1+
820.48753	9750	1+
820.55599	9202	1+
820.63050	7594	1+
822.01430	53682	1+
822.34784	56156	1+
822.57407	12974	1+
822.68184	39484	1+
823.13520	17322	1+
824.21462	5474	1+
824.38604	27176	1+
824.99576	13578	1+
825.60256	8994	1+
825.70926	9646	1+
826.00040	11210	1+
826.20848	9192	1+
826.50176	7132	
827.50524	33302	1+
828.32724	6432	1+
828.50558	26752	1+
828.77492	10978	1+
829.60564	11222	1+
829.77931	8530	1+
830.23053	6856	1+
830.40037	7558	
830.56620	7934	
830.72657	10254	1+
832.39514	17998	1+
832.77674	11828	1+
833.22992	10418	1+
833.29003	8984	1+
833.39690	15472	1+
833.49774	15986	1+
833.57051	18618	1+
833.72995	11636	
833.89585	9066	
833.99656	15506	1+
834.06096	8804	1+
834.23393	6314	1+
834.44796	8922	1+
834.49304	15626	1+
834.66637	7408	1+
834.77854	12662	1+
834.83946	8370	1+
835.34335	8576	1+
835.72344	13512	1+
836.05694	16906	1+
836.21974	16622	1+
836.39153	13830	1+
836.55741	10546	1+
836.72382	11068	1+
836.89251	7840	
837.05881	14276	1+
837.22062	16798	1+
837.45171	22902	1+
838.55775	10300	1+
838.73063	11078	1+
838.78259	6630	1+
838.88198	11754	1+
838.97952	9130	1+
839.00154	9944	1+
839.32704	8758	1+
839.38609	14028	1+
839.51020	10642	1+
839.64716	13924	1+
839.73514	8066	1+
839.98743	6584	1+
840.32419	5878	1+
840.51393	6890	1+
840.64811	9930	1+
841.55398	15762	1+
841.72241	6268	1+
842.39050	16904	1+
843.69378	24654	1+
844.22065	7124	1+
844.45926	9314	1+
845.56930	9594	1+
846.56649	12142	1+
846.61443	10964	1+
847.51257	13138	1+
847.78219	8564	1+
848.01138	10102	1+
848.43366	7712	1+
848.51245	10038	1+
848.72553	7324	1+
849.77733	10464	1+
850.37525	9690	1+
850.45056	7810	1+
850.61010	12928	1+
850.78074	8068	1+
851.37613	7430	1+
851.51938	39376	1+
852.07725	4896	1+
853.09994	7600	1+
853.39451	24416	1+
853.59949	16252	1+
853.67026	4898	1+
854.10032	5078	1+
854.24162	6698	1+
854.39934	24098	1+
855.00918	12874	1+
855.47267	14178	1+
856.00621	12760	1+
856.33773	7878	1+
856.52030	10058	1+
856.56451	9198	1+
857.63148	8380	1+
858.58984	14832	1+
860.47473	8252	1+
860.69957	38408	1+
861.03357	37002	1+
861.37041	28710	1+
861.43563	12814	1+
861.52735	10156	1+
862.43696	10338	1+
863.58095	15008	1+
864.01155	7132	1+
864.33643	8322	1+
864.51128	7332	1+
864.58035	12360	1+
864.74011	7990	1+
865.48372	7866	1+
865.52265	9028	1+
865.74493	12444	1+
865.79329	11028	1+
866.51992	6190	1+
867.02626	31850	1+
867.35962	32426	1+
867.58577	14726	1+
867.69267	26836	1+
868.08827	7030	1+
868.41006	11134	1+
868.59574	14562	1+
869.52858	20580	1+
870.02571	12650	1+
870.41720	9118	1+
870.46635	8186	1+
870.52922	19216	1+
870.64764	8172	1+
872.37828	14412	1+
872.92704	7412	1+
873.37957	11722	1+
873.68392	14408	1+
873.92771	5002	1+
874.02459	5446	1+
874.09401	7086	1+
874.59332	9158	1+
875.36349	9130	1+
875.44024	10852	1+
875.53490	9054	1+
875.59945	6040	1+
876.45714	8316	1+
877.59895	12674	1+
878.02069	12814	1+
878.34021	6282	1+
878.42659	4824	1+
878.52834	17626	1+
878.66590	9278	1+
879.02278	7652	1+
881.48391	9272	1+
881.59704	8502	1+
882.35005	7542	1+
882.43399	8180	1+
883.03540	14734	1+
883.24095	4676	1+
883.35027	4964	1+
883.60138	13170	1+
883.79735	7434	1+
883.99858	7796	1+
884.39197	8856	1+
884.66318	16700	1+
884.74421	7052	1+
885.14262	5004	1+
885.33356	7172	1+
885.51465	12102	1+
885.66791	12718	1+
886.36179	11138	1+
886.51898	9044	1+
END IONS

###FS:    #m/z: 1009.54191 #charge 1+
###MS: 1
###MSMS: 3
BEGIN IONS
TITLE=Cmpd 2, +MS2(1009.5419), 40.2-50.2eV, 0.1min #3
RTINSECONDS=2.095
SCANS=1,3
PEPMASS=1009.54191	30286
CHARGE=1+
204.08601	622	
227.20011	892	
237.12413	330	
238.06802	284	
248.03209	398	
248.11829	832	1+
249.04284	360	
249.12409	884	1+
252.10567	292	
255.22978	1574	
256.09052	394	
259.10436	500	1+
260.13660	702	1+
261.13848	476	1+
268.16533	400	
272.17250	388	
273.11754	302	
274.09090	3400	1+
274.13864	296	
276.10173	886	
276.13349	320	
277.11693	562	1+
280.16497	462	
282.17909	312	
283.12298	484	1+
283.26229	1122	1+
291.13180	290	
292.06105	380	
292.10168	812	1+
292.12938	364	
294.14481	476	1+
296.11120	500	1+
299.13346	370	
300.19132	1016	1+
301.10839	312	
302.08510	662	1+
309.27725	326	
311.16894	350	
312.15881	966	1+
314.09946	376	1+
322.15393	478	1+
326.16889	416	1+
326.19768	452	1+
327.13944	400	1+
328.22116	392	1+
332.09198	308	
332.17894	300	
333.09883	322	
334.14399	378	
335.15065	370	
336.08575	486	
336.17334	314	
341.14344	1066	
342.13110	608	1+
344.16895	296	
344.18213	300	
345.13942	686	1+
346.14147	582	1+
350.15129	818	1+
354.14631	304	
360.15505	580	1+
366.13901	3340	1+
375.20154	780	1+
378.16268	704	1+
380.11732	702	1+
380.15694	296	
385.14760	328	
387.16809	554	1+
388.14940	794	1+
389.12100	330	1+
391.19706	456	
392.20964	394	1+
392.83821	466	1+
393.17440	454	1+
402.15583	302	
404.20786	298	
405.17797	958	1+
408.20581	536	1+
410.17122	308	
411.26290	286	
412.17586	738	1+
414.69475	1476	1+
415.19834	620	1+
417.17885	322	
419.18036	570	1+
419.23164	914	1+
420.14435	442	1+
422.20883	408	
424.14230	568	1+
427.19510	352	
428.24934	318	
433.16113	310	
435.18999	480	1+
437.25084	416	
438.08301	388	1+
438.20373	962	1+
439.20447	616	1+
440.18393	376	
441.21316	312	
442.14189	896	1+
443.14499	762	1+
444.21979	584	1+
444.24719	582	1+
445.20658	302	
446.17441	760	1+
447.17968	544	1+
447.23214	986	1+
447.31134	370	1+
448.22868	856	1+
448.82085	502	1+
454.26042	466	1+
457.18768	554	1+
459.20919	294	
460.25701	592	1+
461.22017	570	
462.23149	356	
464.24426	322	
469.20654	288	
470.15266	304	
470.23849	700	
470.26952	314	
471.18265	874	
471.22687	672	1+
473.14305	488	1+
473.18405	320	
473.23780	702	1+
476.25103	776	1+
477.01535	416	1+
479.23166	332	
481.17373	356	1+
481.22117	398	1+
486.17397	734	1+
488.21538	494	
488.24656	10522	1+
489.20043	796	1+
490.16866	446	1+
491.25879	848	1+
492.83798	496	1+
492.94594	310	
493.26986	782	1+
494.12500	396	1+
494.22820	390	
495.20813	416	1+
496.26383	330	
497.26570	336	
498.21213	716	1+
499.23318	698	1+
500.13371	376	
500.23519	580	1+
501.76956	710	1+
502.19480	536	1+
504.18073	530	1+
504.25673	570	1+
505.13417	390	1+
506.21304	742	1+
507.10802	520	1+
507.60306	294	
508.11252	406	1+
509.33807	306	1+
510.12445	570	1+
510.26286	496	1+
512.36920	328	1+
513.15705	450	1+
513.25468	756	1+
515.23421	352	1+
515.77585	436	1+
517.29306	574	1+
518.04794	504	1+
518.08008	484	1+
518.25154	448	1+
519.08662	318	1+
519.18123	432	1+
521.23376	748	1+
521.26971	276	1+
522.13312	348	1+
522.23921	578	1+
523.19007	294	
523.22334	654	1+
524.23621	536	1+
525.16934	316	1+
526.76948	380	1+
527.20073	856	1+
527.26535	598	1+
528.20212	684	1+
529.18297	300	1+
531.16345	724	1+
532.29335	1084	1+
532.78798	466	1+
533.23585	282	
533.27976	408	
533.79106	354	1+
535.21259	332	1+
535.24999	488	1+
535.29373	974	1+
536.16768	554	1+
536.25019	316	1+
537.29830	442	1+
539.05300	632	1+
539.19958	468	1+
540.08459	448	1+
540.79438	310	
542.33746	404	1+
543.16371	370	1+
543.24603	702	1+
544.24825	548	1+
544.98157	298	1+
545.09749	392	1+
545.79028	654	1+
546.13434	522	1+
546.75555	688	1+
546.79305	454	1+
547.13742	414	1+
547.26268	454	1+
547.75975	510	1+
550.30574	700	1+
550.33114	314	
551.22882	948	1+
551.26444	370	
552.05668	556	1+
552.19156	778	1+
553.19437	592	1+
553.31498	510	1+
555.07407	548	1+
556.01511	458	1+
556.08766	386	1+
556.21955	924	1+
556.27873	1280	1+
556.30765	466	1+
557.01884	484	1+
557.07757	674	1+
558.08162	510	1+
560.07331	782	1+
560.14721	622	1+
561.15078	470	1+
561.30255	710	1+
561.78216	554	1+
562.04583	432	1+
562.27407	604	1+
562.78415	352	1+
564.16476	348	1+
564.78322	478	1+
565.35532	326	1+
566.18002	338	1+
567.27471	646	1+
567.30378	1136	1+
568.22123	492	1+
568.27983	486	1+
569.25046	642	1+
569.35416	356	
569.87109	362	1+
570.25620	448	1+
571.33970	342	1+
572.07270	746	1+
572.25843	406	1+
575.01672	410	1+
575.05499	514	1+
575.25638	312	1+
575.32074	582	1+
576.09244	528	1+
576.15919	552	1+
577.15879	762	1+
577.30477	886	1+
578.09406	332	
579.27050	778	1+
579.38489	496	1+
580.33224	292	
581.31585	480	
582.35985	1508	1+
584.20860	840	1+
584.27165	1514	1+
584.31581	512	1+
585.07164	402	1+
585.19018	444	1+
585.21681	902	1+
585.31655	328	1+
587.28294	684	1+
588.08451	430	1+
588.20814	514	1+
591.32001	478	1+
591.34522	366	1+
592.05553	430	1+
592.32272	326	1+
593.25703	292	
593.77617	524	1+
594.74364	694	1+
594.77861	376	1+
595.30561	1326	1+
595.94352	340	1+
596.35825	620	1+
597.25163	522	1+
598.22078	926	1+
599.17784	512	1+
600.10833	340	1+
600.26357	488	
600.78280	290	1+
601.14838	312	1+
602.27423	2198	1+
602.40883	472	1+
602.70358	428	1+
603.27603	1768	1+
603.35718	610	1+
603.41277	370	1+
604.33793	736	1+
604.53384	346	1+
605.21188	366	1+
605.75308	540	1+
606.23422	636	1+
606.30791	628	1+
606.75675	434	1+
607.21321	284	
607.26859	392	1+
607.35231	1954	1+
608.21584	304	
609.19468	542	1+
611.14218	668	1+
611.84927	360	1+
612.26719	950	1+
612.29873	660	1+
613.19062	362	
613.27192	748	1+
613.30312	516	1+
613.77325	558	1+
614.13680	438	1+
614.78016	418	1+
615.19272	452	1+
615.34592	466	1+
615.84496	268	1+
616.29665	578	1+
616.34895	332	1+
617.08069	280	1+
618.31575	728	1+
618.76356	516	1+
619.19263	456	1+
619.31521	688	1+
619.96388	558	1+
620.12040	430	1+
621.22322	458	1+
621.36540	560	1+
622.33500	676	1+
622.36795	398	1+
622.42663	438	1+
623.77645	382	1+
623.99345	332	1+
624.21678	470	1+
624.31829	1324	1+
625.10808	322	1+
625.21972	328	1+
626.15734	436	1+
626.37448	936	1+
626.43974	352	1+
626.75590	376	1+
626.87477	388	1+
627.12300	364	1+
627.26829	394	1+
629.12755	308	
629.17915	344	1+
629.23048	544	1+
630.34921	290	1+
631.31354	474	1+
632.19475	480	1+
634.11164	610	1+
634.17645	580	1+
634.77640	336	
635.11357	508	1+
636.23115	702	1+
636.76786	356	
637.19445	486	1+
637.23477	542	1+
637.27095	524	1+
637.35306	1140	1+
637.36870	310	
637.75483	478	1+
638.10043	608	1+
638.15000	372	1+
638.32695	596	1+
639.10277	482	1+
639.23171	434	1+
639.33055	426	1+
640.69163	588	1+
640.77669	508	1+
641.27690	616	1+
642.12745	466	1+
642.74135	522	1+
644.17122	308	1+
644.29868	466	
644.33670	312	
645.12589	782	1+
645.30650	396	
645.36039	392	1+
645.69001	840	1+
646.13041	670	1+
646.69222	678	1+
646.77928	604	1+
646.83306	510	1+
647.15974	434	1+
647.27831	570	1+
647.30283	790	1+
648.30607	554	1+
649.06521	306	1+
649.37393	404	1+
649.77623	520	1+
650.21412	554	1+
650.29331	594	1+
650.44289	352	1+
651.16528	394	1+
651.25354	684	1+
651.29718	454	1+
652.35477	516	1+
652.87280	320	1+
653.40490	668	1+
654.39449	654	1+
654.85886	332	
655.11216	400	1+
655.18126	364	1+
655.30084	1066	1+
655.35394	406	1+
655.43326	458	1+
655.51258	402	1+
655.76536	938	1+
656.23440	1008	1+
656.30490	900	1+
656.76074	862	1+
656.84341	492	1+
657.23817	822	1+
657.81977	420	1+
658.04491	410	1+
658.70417	740	1+
659.12964	580	1+
659.35235	544	1+
659.72273	624	1+
660.03634	314	1+
660.25246	396	1+
660.31540	478	1+
660.72533	564	1+
660.75981	538	1+
661.28757	392	1+
662.33423	472	1+
663.12652	694	1+
664.08557	552	1+
664.13010	556	1+
665.31674	1884	1+
665.35870	926	1+
665.40800	582	1+
665.68771	450	1+
665.73994	308	
665.81511	668	1+
666.31916	1374	1+
666.35946	674	1+
666.41210	444	1+
666.81955	548	1+
667.02356	378	1+
669.28873	454	1+
670.41842	460	1+
671.21271	348	
671.41894	312	1+
672.13911	636	1+
672.18709	370	1+
672.25483	436	1+
672.31612	302	
672.35667	550	1+
673.13906	496	1+
673.71557	472	1+
674.67941	720	1+
674.71747	330	1+
674.78171	830	1+
675.47725	492	1+
676.12716	428	1+
676.43769	674	1+
677.23450	366	1+
677.40581	536	1+
678.18898	764	1+
678.34798	684	1+
678.38810	544	1+
678.40980	436	1+
679.26485	610	1+
679.35058	494	1+
679.82707	374	1+
680.13214	650	1+
680.31498	646	1+
680.40191	328	
680.44262	546	1+
680.71098	616	1+
681.13446	440	1+
681.31535	394	1+
681.70956	586	1+
682.34570	380	
682.76335	490	1+
682.90526	484	1+
683.01397	776	1+
683.33959	436	
683.42823	398	1+
683.90653	432	1+
685.32854	322	
685.39051	484	1+
685.69910	476	1+
686.28254	488	1+
686.36105	284	
687.35272	348	
688.12648	390	1+
689.20524	424	1+
689.70618	418	1+
690.31516	772	1+
690.37337	488	1+
691.14312	324	1+
692.21999	828	1+
692.27527	324	
692.36004	696	1+
692.68654	420	
692.80099	352	1+
693.05237	420	1+
693.17187	420	1+
693.28004	594	1+
693.32433	656	1+
693.36611	544	1+
693.89375	294	
694.73424	548	1+
695.36719	318	
695.39410	284	
695.49883	840	1+
695.73828	424	1+
695.86960	478	1+
696.36421	294	
696.50453	670	1+
697.05232	730	1+
697.43334	976	1+
697.69665	370	1+
698.05622	618	1+
698.23612	440	1+
698.29102	712	1+
698.41247	376	
698.50701	352	1+
699.16052	442	1+
699.45241	3968	1+
699.83572	304	
699.94428	382	1+
700.15954	326	1+
700.36914	638	1+
700.87579	346	1+
701.01957	372	1+
701.31581	360	
701.37343	416	1+
703.15704	486	1+
703.36662	686	1+
703.40816	746	1+
704.15693	374	1+
704.28657	598	1+
704.37348	460	1+
705.18314	518	1+
705.22977	538	1+
706.17249	362	1+
706.23057	342	1+
706.40038	890	1+
706.48600	666	1+
707.27724	572	1+
707.89959	472	1+
708.82921	428	1+
709.11546	404	1+
709.24623	454	1+
709.28161	618	1+
709.32522	1024	1+
709.36806	878	1+
710.21408	774	1+
710.32523	746	1+
710.38287	650	1+
710.47061	416	1+
710.69325	538	1+
710.72087	670	1+
711.21464	626	1+
711.40971	750	1+
711.72432	440	1+
712.17652	298	
712.41074	590	1+
712.97803	498	1+
713.15951	578	1+
713.29605	346	
713.32128	356	
713.38079	462	1+
713.90780	490	1+
714.30225	1106	1+
714.42613	712	1+
715.30599	764	1+
715.38070	414	1+
715.42751	536	1+
715.80938	314	
716.22803	560	1+
717.19761	310	
717.28104	442	1+
717.45452	812	1+
718.33210	606	1+
718.41176	458	1+
718.68267	574	1+
718.72229	672	1+
720.18345	308	
720.36343	536	1+
720.66886	1068	1+
721.27169	382	1+
721.67234	926	1+
722.23797	598	1+
722.40107	648	1+
722.72116	418	1+
723.40564	426	1+
723.67623	500	1+
724.03671	354	1+
724.27837	856	1+
724.91735	444	1+
725.10413	454	1+
725.33795	404	1+
725.92646	384	1+
726.17537	490	1+
726.39792	734	1+
726.43273	388	1+
726.47790	548	1+
727.31484	800	1+
727.40248	554	1+
727.48609	518	1+
728.17848	500	1+
728.31776	608	1+
728.74090	746	1+
730.28659	652	1+
731.23126	514	1+
731.27271	690	1+
731.33227	1408	1+
733.40783	1022	1+
733.44757	414	1+
733.92267	632	1+
734.41062	626	1+
734.92654	510	1+
735.05596	326	1+
736.14072	380	1+
736.37863	638	1+
736.65605	286	
738.10859	432	
738.26156	362	1+
738.30536	320	
738.38174	614	1+
739.67634	1696	1+
740.24413	394	1+
740.67479	1328	1+
741.31790	406	1+
741.39307	536	1+
742.11991	586	1+
742.39645	406	1+
742.43640	530	1+
742.46410	686	1+
743.12013	400	1+
743.28868	412	1+
743.46732	446	1+
745.34271	786	1+
745.49768	458	1+
746.34442	630	1+
746.38215	676	1+
746.43007	394	1+
746.85211	610	1+
747.38251	468	1+
747.86082	522	1+
747.94444	468	1+
748.43460	386	1+
749.35243	426	1+
749.70691	728	1+
750.24227	404	1+
750.67802	502	1+
750.71160	552	1+
750.95019	362	1+
751.19617	354	1+
751.30852	958	1+
751.45017	434	1+
751.68036	328	1+
752.31233	720	1+
752.37946	796	1+
752.61700	638	1+
752.85798	372	1+
753.38088	558	1+
753.43864	610	1+
753.68847	614	1+
754.06776	296	1+
754.44723	366	1+
755.26245	482	1+
756.05546	364	1+
756.13334	404	1+
756.40143	736	1+
757.34953	274	1+
757.40672	456	1+
757.69803	290	
758.24864	506	1+
758.75521	510	1+
759.25412	396	1+
759.43261	704	1+
760.05260	422	1+
760.40258	598	1+
760.43893	544	1+
761.02850	622	1+
761.12597	422	1+
761.36402	716	1+
761.40935	410	1+
761.56504	438	1+
761.67640	942	1+
762.22780	524	1+
762.28826	572	1+
762.36807	536	1+
762.56856	336	1+
762.64483	422	1+
762.67912	764	1+
762.99850	244	1+
763.15626	588	1+
763.22893	408	1+
763.29032	456	1+
763.38807	692	1+
764.16884	586	1+
764.70144	846	1+
765.06647	700	1+
765.37903	606	1+
766.06793	706	1+
767.27400	544	1+
767.42955	520	1+
768.27216	392	1+
768.35580	418	1+
768.51759	430	1+
768.66425	1528	1+
768.92937	560	1+
769.44483	416	1+
769.51780	312	1+
769.92776	562	1+
770.36551	540	1+
771.70609	640	1+
772.70783	426	1+
773.74573	340	1+
773.83644	278	1+
774.39079	760	1+
774.69816	1198	1+
775.23383	288	1+
775.31379	390	1+
775.42970	536	1+
775.70164	1268	1+
775.90449	366	1+
776.36229	614	1+
776.85427	382	1+
776.95422	566	1+
777.26010	436	1+
777.73737	250	1+
777.93029	496	1+
778.30072	434	1+
778.43493	286	
778.93204	388	1+
779.02275	344	1+
780.09958	256	1+
780.75421	422	1+
780.91348	982	1+
781.38268	1388	1+
781.64355	420	1+
782.29412	502	1+
782.33129	856	1+
782.40821	1018	1+
782.48584	488	1+
782.71162	662	1+
783.29371	338	1+
783.33991	578	1+
783.44253	442	1+
783.49451	478	1+
784.50342	564	1+
784.53664	408	1+
785.07031	316	
785.10011	324	1+
785.21925	314	1+
786.29710	798	1+
786.38934	650	1+
786.67465	656	1+
787.29681	336	1+
787.39824	400	1+
787.72533	318	1+
789.41123	442	1+
789.46041	304	1+
789.84308	462	1+
790.07539	292	1+
790.33390	934	1+
790.85009	310	1+
791.71960	468	1+
792.07910	450	1+
792.24374	400	1+
793.15113	378	1+
793.24103	270	1+
794.34785	352	
794.43081	780	1+
794.47637	502	1+
795.32093	412	1+
795.67955	356	1+
795.99172	342	1+
796.18453	360	1+
796.36303	742	1+
796.58845	556	1+
797.18547	484	1+
797.31248	458	1+
797.36675	460	1+
797.71284	1420	1+
797.97876	480	1+
798.71631	1394	1+
798.92646	426	1+
798.98207	480	1+
800.06920	502	1+
801.11183	418	1+
801.39860	848	1+
802.26092	676	1+
802.40602	514	1+
802.95289	340	
803.26371	514	1+
804.68937	596	1+
805.32166	676	1+
806.27339	354	1+
806.32903	500	1+
806.45767	636	1+
807.46057	482	1+
808.42859	592	1+
808.97348	320	1+
809.42917	426	1+
809.69307	486	1+
810.00178	330	1+
810.36025	1076	1+
810.39125	436	
811.36716	744	1+
811.43304	384	1+
811.46982	1058	1+
811.95776	654	1+
812.11084	374	1+
812.24780	254	1+
812.41778	672	1+
812.46975	772	1+
813.42872	590	1+
814.27606	706	1+
814.43589	410	1+
814.95219	612	1+
815.19349	326	1+
815.27572	544	1+
815.68868	404	1+
815.71873	436	1+
816.08639	532	1+
816.11742	480	1+
816.65552	442	1+
817.12015	376	1+
818.20941	370	1+
818.39373	492	1+
818.47937	410	1+
819.01391	498	1+
819.29717	474	1+
819.66055	446	1+
819.93309	350	1+
820.26583	874	1+
820.39058	7328	1+
820.53128	636	1+
821.28533	962	1+
821.61815	278	1+
821.73210	472	1+
822.29261	918	1+
822.88840	350	1+
823.36288	992	1+
824.36674	804	1+
825.21311	286	
825.42055	966	1+
825.47690	704	1+
826.25567	524	1+
826.99187	430	1+
827.02869	402	1+
827.10978	408	1+
827.65236	980	1+
828.38415	5268	1+
828.65591	806	1+
830.49625	552	1+
831.28027	276	1+
832.33519	518	1+
832.41385	930	1+
832.66574	912	1+
833.20305	508	1+
833.34154	406	1+
833.39066	334	
833.41557	682	1+
833.44903	314	1+
833.72110	430	1+
834.65889	1248	1+
835.31936	518	1+
835.42203	452	1+
835.66387	1074	1+
835.94535	456	1+
836.36136	396	
837.06702	526	1+
837.20668	402	1+
837.38375	482	1+
837.45514	792	1+
838.28878	708	1+
838.45636	678	1+
838.68901	482	1+
838.87943	820	1+
839.37150	986	1+
840.44231	806	1+
841.33701	480	1+
841.44832	666	1+
842.67441	358	1+
843.00254	452	1+
843.36046	848	1+
843.86027	536	1+
843.98403	358	1+
844.00891	316	1+
844.33205	456	1+
844.47458	674	1+
845.33902	334	1+
845.94418	426	1+
846.38342	346	1+
846.43725	490	1+
847.17128	364	
848.02088	634	1+
848.36746	532	1+
848.73193	390	1+
848.98087	298	
849.31240	664	1+
849.49379	382	1+
849.67560	628	1+
849.94587	370	1+
850.40581	454	1+
850.67584	416	1+
850.97306	456	1+
851.36170	566	1+
852.67699	664	1+
853.44894	480	1+
853.97353	536	1+
854.24184	356	1+
854.40853	822	1+
854.45186	378	1+
855.31955	732	1+
855.37584	588	1+
855.41117	552	1+
855.67173	578	1+
856.32374	616	1+
856.99714	304	1+
858.69060	302	1+
858.94393	446	1+
858.97697	404	1+
860.32307	450	1+
860.43555	374	1+
860.67378	734	1+
861.26398	370	1+
861.97079	284	1+
862.20228	406	1+
862.39377	470	1+
862.46022	428	1+
862.55551	364	1+
862.84904	410	1+
863.20651	270	1+
863.39443	304	1+
863.46812	280	1+
864.04381	438	1+
864.42754	570	1+
865.43152	432	1+
865.97519	574	1+
866.45792	526	1+
866.98025	406	1+
867.43778	470	1+
867.65318	1030	1+
868.39164	722	1+
868.52824	326	1+
868.68719	564	1+
869.68722	414	1+
869.94258	584	1+
870.47971	658	1+
871.31046	368	1+
871.48536	508	1+
871.67938	664	1+
871.70017	326	
871.99245	288	
873.45917	582	1+
873.69849	618	1+
874.37007	880	1+
874.96596	464	1+
875.46103	1232	1+
876.46886	690	1+
877.15147	378	1+
877.60138	286	1+
877.68103	612	1+
878.01291	572	1+
878.51946	1018	1+
878.67912	594	1+
879.52169	724	1+
880.95971	738	1+
881.08663	350	1+
881.36230	364	1+
881.46958	604	1+
881.95844	458	1+
882.51501	374	1+
882.66138	542	1+
883.48265	448	1+
884.01437	424	1+
884.40028	580	1+
885.02825	392	1+
885.49855	372	
885.98269	362	1+
886.52860	296	
887.22441	336	1+
887.39284	382	1+
887.90601	376	1+
887.92580	424	1+
887.97064	400	1+
888.48359	532	1+
889.40709	670	1+
889.44249	544	1+
890.40980	518	1+
890.48280	930	1+
891.34520	720	1+
891.48371	718	1+
891.68570	332	1+
891.70389	300	
892.56771	298	
892.64607	670	1+
892.82450	252	1+
893.70068	764	1+
893.98689	574	1+
894.48429	544	1+
895.48701	376	1+
895.98928	650	1+
896.40642	402	1+
896.43826	816	1+
897.44430	628	1+
897.48461	820	1+
898.05806	756	1+
898.13388	2586	1+
898.38644	584	1+
898.72475	458	1+
898.94076	318	1+
900.46044	1132	1+
900.56822	406	1+
901.46079	898	1+
901.49542	434	1+
903.04613	358	1+
903.32653	400	1+
903.42996	502	1+
903.68379	292	1+
903.72025	464	1+
903.99160	436	1+
904.32029	432	1+
904.38967	722	1+
904.83470	372	1+
904.99623	306	1+
906.44685	654	1+
907.27565	384	1+
907.51757	740	1+
907.78168	250	1+
909.47303	376	1+
909.52274	368	1+
910.26959	420	1+
910.44114	606	1+
911.27553	266	1+
913.31437	454	1+
913.98703	614	1+
914.30361	438	1+
915.45368	532	1+
916.13667	546	1+
918.30084	626	1+
918.45704	1054	1+
918.48781	1022	1+
919.30952	464	1+
919.35564	514	1+
919.45130	608	1+
920.36179	360	1+
921.83228	384	1+
923.48136	578	1+
924.45449	756	1+
925.38570	670	1+
925.68084	458	1+
926.32349	406	1+
928.99131	314	1+
929.49885	524	1+
930.45378	420	1+
931.41675	298	1+
932.03565	428	1+
932.53612	512	1+
933.50180	1196	1+
934.45648	948	1+
934.50608	986	1+
935.38898	464	1+
935.45985	774	1+
935.71352	338	
936.38819	306	1+
936.54923	336	1+
936.71227	2412	1+
937.71779	2182	1+
938.38385	388	1+
940.47137	1146	1+
941.01081	490	1+
941.46810	980	1+
941.51296	1344	1+
942.38735	332	
942.59210	490	1+
946.44666	306	
947.00188	324	1+
947.47387	450	1+
947.56943	520	1+
947.72055	686	1+
948.33549	400	1+
948.51618	628	1+
948.56418	454	1+
948.72216	578	1+
948.82569	432	1+
949.02040	826	1+
949.06842	354	1+
949.38745	358	1+
949.43453	286	
949.46750	824	1+
949.82930	328	1+
950.02405	710	1+
950.46589	572	1+
950.75847	478	1+
951.44216	560	1+
951.52111	1066	1+
951.80005	392	1+
952.00395	330	1+
952.64409	638	1+
952.67785	338	1+
952.74416	790	1+
952.80131	278	1+
953.33606	454	1+
953.37680	468	1+
953.48203	898	1+
953.57990	420	1+
953.65032	476	1+
954.38772	306	1+
954.58013	402	1+
955.72375	692	1+
956.52697	434	1+
956.72812	450	1+
957.01943	466	1+
957.54847	374	1+
958.70394	308	1+
959.51763	586	1+
963.50472	380	
964.47484	606	1+
965.40999	284	1+
965.47929	404	1+
965.88913	600	1+
966.56557	520	1+
966.58975	358	1+
966.78312	436	1+
967.47881	742	1+
967.51877	608	1+
968.52217	460	1+
968.64760	374	1+
970.53104	288	
970.74605	1014	1+
970.84054	674	1+
971.74886	742	1+
972.42998	556	1+
972.80411	332	1+
974.12905	402	1+
974.51295	614	1+
975.51534	446	1+
977.91731	252	1+
978.01811	792	1+
978.72320	442	1+
979.02785	516	1+
979.40446	304	1+
979.51094	428	1+
979.71917	308	1+
981.50924	376	1+
984.46246	282	1+
984.53113	1050	1+
986.48128	504	1+
986.52778	386	1+
987.90169	362	1+
988.40481	248	1+
988.48558	482	1+
988.58749	486	1+
989.59196	334	1+
989.65618	344	1+
989.74225	494	1+
989.80595	292	1+
989.84946	418	1+
990.18705	1222	1+
990.49935	748	1+
990.65901	398	1+
990.70515	402	1+
990.74252	324	1+
991.19339	1224	1+
991.33154	332	1+
991.56669	444	1+
991.70708	290	1+
991.89394	352	
992.46691	686	1+
992.51860	1046	1+
992.91939	284	
993.47737	422	1+
993.52560	744	1+
993.78601	404	1+
993.92562	972	1+
995.59714	356	1+
995.73222	566	1+
996.49693	554	1+
996.77950	470	1+
996.83404	582	1+
997.48081	1856	1+
998.48603	1650	1+
1003.49872	792	1+
1004.32989	660	1+
1004.62341	714	1+
1004.92133	462	1+
1005.46097	1222	1+
1005.68709	914	1+
1005.74945	890	1+
1005.81023	334	
1006.04765	426	1+
1007.53912	1364	1+
1007.61883	922	1+
1008.06254	788	1+
1008.19718	884	1+
1008.40008	320	
1008.53967	1344	1+
1009.06659	626	1+
1009.20336	680	1+
1009.28616	402	1+
1009.67013	630	1+
1009.83803	292	
1010.50772	286	
1010.59910	722	1+
1010.85081	1262	1+
1011.77047	314	
1011.85169	918	1+
1011.91262	770	1+
1012.71012	1004	1+
1012.81488	562	1+
1013.47821	334	
1013.64626	708	1+
1013.71151	676	1+
1014.50637	624	1+
1014.52859	1344	1+
END IONS

###FS:    #m/z: 734.41341 #charge 1+
###MS: 1
###MSMS: 4
BEGIN IONS
TITLE=Cmpd 3, +MS2(734.4134), 33.6-42.0eV, 0.1min #4
RTINSECONDS=2.867
SCANS=1,4
PEPMASS=734.41341	16150
CHARGE=1+
227.19915	386	1+
234.05435	226	1+
234.13455	356	1+
240.09844	378	1+
244.03771	508	1+
244.16299	364	1+
245.99703	334	
246.03617	422	1+
248.03283	2328	1+
250.14586	386	1+
251.90452	278	
255.11197	316	1+
255.22994	854	1+
257.14949	486	1+
257.98505	352	1+
258.15545	350	1+
259.07519	270	1+
261.97445	308	
263.05531	310	
265.09570	540	1+
266.09879	466	1+
266.94046	272	1+
269.12341	878	1+
269.91837	318	
270.12551	738	1+
270.98576	384	1+
271.00836	360	1+
272.11338	342	1+
273.97314	316	1+
274.01904	324	1+
274.07349	482	1+
275.07803	362	1+
277.11723	438	1+
278.13543	478	1+
278.15595	662	1+
278.16947	296	
282.12849	312	
282.91760	370	1+
283.26211	508	1+
284.16609	398	1+
285.94429	368	
286.10743	384	1+
287.04085	294	
287.98967	1724	1+
288.19977	394	
292.06032	1030	1+
294.06028	430	1+
296.12300	464	1+
297.01736	234	1+
297.15917	484	1+
299.09310	478	1+
300.04917	458	1+
302.00312	1220	1+
302.16768	348	1+
303.87276	232	1+
303.93317	286	1+
304.03531	372	1+
306.12672	900	1+
306.16219	302	
308.14338	368	
308.19466	496	1+
309.13341	520	1+
311.16894	412	1+
312.84835	424	1+
313.09587	344	1+
313.21857	292	1+
313.29608	260	1+
314.10093	340	1+
314.15501	548	1+
315.15931	366	1+
316.01776	460	1+
316.82212	226	1+
316.87157	254	1+
317.07433	506	1+
317.62586	238	1+
321.14332	360	1+
323.05642	306	
323.13368	626	1+
324.10719	538	1+
325.58525	342	1+
325.96041	502	1+
326.01131	272	1+
326.81439	372	1+
326.96500	428	1+
327.10656	320	1+
327.13595	582	1+
328.14001	368	1+
328.16728	648	1+
329.10060	320	1+
329.16883	472	1+
330.01883	470	
330.14525	516	1+
330.85747	638	1+
332.01566	4668	1+
333.14826	306	
334.86489	222	1+
336.08908	1370	1+
338.11916	476	1+
339.09016	494	1+
341.14519	562	1+
342.09206	286	
343.15273	704	1+
343.18412	494	1+
344.05917	242	1+
344.59217	272	1+
346.03193	2546	1+
346.14319	294	
346.90832	468	1+
347.00517	370	1+
347.14407	540	1+
347.91050	460	1+
349.88473	554	1+
350.17414	314	
351.16553	578	1+
352.08261	342	1+
352.87868	412	1+
352.98053	284	
354.10339	338	1+
354.13335	754	1+
355.06351	274	
355.15786	282	
356.18523	322	
357.10931	340	
357.92100	294	
358.18513	1138	1+
359.18672	988	1+
360.15334	458	
361.14898	690	1+
362.03044	508	1+
362.19966	604	1+
362.55532	220	1+
364.13508	690	1+
365.92801	680	1+
366.09091	536	1+
366.18702	394	1+
367.17348	344	1+
367.22797	294	
367.33034	300	
368.13983	508	1+
369.07114	324	1+
369.19119	284	
371.09585	302	
371.19821	452	1+
371.90697	278	
372.14754	272	
372.19948	318	1+
373.05530	1016	1+
373.15229	478	
376.04272	3142	1+
378.00415	326	1+
378.92520	334	1+
380.15534	288	
380.20421	624	1+
380.21400	488	1+
381.11846	538	
383.33104	932	1+
384.02115	442	1+
384.07169	508	1+
384.12122	460	
384.14553	1372	1+
384.21410	376	
385.15143	986	1+
386.12695	550	1+
386.18826	300	1+
386.21011	292	
386.84318	560	1+
387.10299	280	
387.16461	1346	1+
390.05681	922	1+
391.10406	322	
391.15929	880	1+
391.19290	356	
392.16402	504	1+
392.23855	312	
394.83557	448	1+
395.13062	476	1+
396.21542	390	
397.08036	308	
398.13980	392	
398.61382	236	1+
399.16694	730	
399.22692	428	1+
400.16952	588	
400.99252	312	1+
401.07483	288	
401.14551	498	
401.17793	2444	1+
401.21359	388	
401.29048	522	1+
402.15334	1216	1+
403.06728	780	
403.21383	1618	1+
404.06833	384	
404.09374	368	
405.21195	672	1+
406.09796	276	
406.12232	498	1+
406.16172	796	1+
406.65075	256	1+
407.87072	566	1+
411.26434	308	1+
412.04218	384	1+
412.20703	294	
412.92226	372	1+
413.17921	504	
414.16791	560	1+
414.19010	1738	1+
414.69803	414	1+
415.19301	1318	1+
416.04436	310	1+
416.90943	348	1+
417.08095	432	
417.14708	280	
417.17724	338	
417.22025	590	1+
418.11185	316	
418.28123	254	1+
419.06105	728	1+
419.18819	352	
419.25234	392	1+
420.06807	498	1+
420.80972	762	
421.14549	290	
421.80006	718	1+
422.21456	352	
422.80559	498	1+
424.15492	382	
425.14277	422	
425.17500	312	
425.24640	422	1+
425.99559	714	1+
426.15154	312	
427.00052	608	1+
427.16592	358	
428.14649	1528	1+
429.86835	504	1+
430.18683	476	1+
433.13406	298	
433.20170	310	
435.11127	342	
435.16479	744	1+
435.23152	592	1+
435.88914	396	1+
436.17205	428	1+
436.52897	404	1+
437.15467	466	1+
438.82101	344	1+
439.19467	536	
439.78958	290	1+
440.12659	454	1+
440.24374	284	
441.10216	388	1+
441.15978	872	1+
441.21706	704	1+
442.16104	658	1+
442.19986	384	
443.10368	320	
443.21172	1266	1+
443.25091	434	1+
444.38307	1560	1+
444.84828	300	1+
445.00576	564	1+
445.12619	368	1+
445.15333	500	1+
446.64806	258	1+
446.70633	234	1+
447.12574	324	1+
447.20170	308	
447.24034	950	1+
449.13481	704	1+
449.84179	324	1+
450.26959	390	1+
451.17438	676	1+
451.22490	318	
451.42748	336	1+
452.11121	368	1+
452.14573	648	1+
452.21005	550	1+
453.02240	228	1+
453.77930	382	1+
455.06480	438	1+
455.16636	780	1+
456.16864	600	1+
456.20028	440	1+
456.27938	548	1+
457.21560	542	1+
458.23256	388	1+
458.79610	286	
458.90526	312	1+
459.14337	498	1+
459.25369	590	1+
460.21633	1550	1+
461.10750	540	1+
462.35967	310	1+
463.18808	282	
463.19967	530	1+
463.25351	768	1+
464.22015	458	1+
464.33357	416	1+
465.22070	340	1+
466.02582	430	1+
466.08165	488	1+
466.26256	494	1+
467.08348	336	1+
467.10045	468	1+
467.16794	288	
467.26709	402	1+
468.16729	802	1+
468.20341	560	1+
468.47018	302	1+
470.09598	454	1+
470.14425	370	
470.22993	1704	1+
470.34324	430	1+
471.15280	722	
471.26537	450	1+
471.34492	344	1+
471.78752	550	1+
471.89021	226	1+
472.17395	2976	1+
473.12102	528	1+
473.68234	420	1+
474.12409	358	1+
474.18058	330	
474.68826	306	1+
475.17751	616	1+
475.32004	378	1+
476.23170	464	1+
476.32222	272	1+
476.78969	400	1+
476.83355	360	1+
477.91478	394	1+
478.05656	322	
479.06230	300	
479.22718	302	
479.30924	288	1+
480.07379	960	1+
480.83266	532	1+
481.03838	446	1+
481.11557	692	1+
481.63108	348	1+
482.03942	326	1+
482.06908	304	
482.11822	586	1+
482.17736	708	1+
482.23208	386	1+
483.77051	326	
484.10156	278	
484.16441	334	
485.60974	234	1+
485.80051	284	1+
486.67517	270	1+
487.16520	306	
487.22737	352	
488.24861	2914	1+
489.11877	328	
489.21329	364	
490.07907	272	1+
490.25402	322	
490.76722	414	
491.12425	446	1+
491.26626	2180	1+
491.77242	486	1+
491.79651	316	
492.10626	292	
492.80703	276	
492.92760	334	1+
493.11674	272	
493.26360	580	1+
494.19652	472	1+
495.04828	310	
495.07146	1044	1+
495.19934	364	1+
495.25545	736	1+
495.73199	264	1+
496.07203	676	1+
496.58313	220	1+
496.78744	1358	1+
497.03200	280	
498.04513	326	
498.07817	1826	1+
498.22470	436	1+
498.79098	706	1+
499.02185	312	
499.23322	358	1+
499.72303	296	1+
500.19635	452	1+
500.72848	216	1+
500.79415	538	1+
501.01817	3712	1+
501.79693	356	1+
501.85965	316	1+
502.10179	254	1+
502.24769	544	1+
503.80860	552	1+
503.85502	732	1+
504.09291	574	1+
504.14484	468	1+
504.22914	342	1+
504.27584	292	1+
504.32717	530	1+
504.71990	378	1+
504.81369	434	1+
505.04488	396	1+
505.14699	330	1+
505.30541	364	1+
505.72067	290	1+
505.85412	298	
506.23178	428	1+
506.79915	456	1+
507.13670	282	
507.77426	402	1+
507.80457	316	1+
508.04800	400	1+
508.09008	466	1+
508.15320	378	1+
508.21660	288	
508.23294	500	1+
508.26410	224	1+
509.86755	282	1+
509.91108	308	1+
510.12920	384	1+
510.80929	936	1+
511.10300	430	1+
512.15567	238	1+
513.08509	1130	1+
514.04850	450	1+
514.23743	258	1+
514.79714	1598	1+
516.04211	1222	1+
516.19957	2746	1+
516.24960	392	1+
516.28739	540	1+
516.51387	346	1+
516.78924	926	1+
517.16784	322	1+
517.75979	386	1+
517.83349	256	1+
518.10874	654	1+
518.23739	282	
518.33663	272	1+
519.11556	484	1+
519.20541	356	
519.28993	288	1+
519.72695	386	1+
520.08617	474	1+
520.20776	282	
520.76334	274	1+
521.05509	298	
521.18008	646	1+
521.24971	468	1+
521.86093	1148	1+
522.09926	574	1+
522.17782	432	1+
522.28460	392	1+
522.32783	226	1+
523.24626	590	1+
523.28672	254	1+
523.79674	284	1+
524.93865	338	1+
525.07152	670	1+
525.23696	476	1+
526.15687	326	1+
526.24266	304	1+
526.79258	326	1+
526.82895	352	1+
527.30008	550	1+
528.13584	282	1+
528.27297	430	1+
528.82948	288	1+
529.19763	468	1+
529.22496	588	1+
530.22791	444	1+
531.29706	1068	1+
532.03182	236	1+
532.07217	362	1+
532.13898	548	1+
532.21572	342	1+
532.29455	824	1+
532.80236	988	1+
533.22136	228	1+
533.25480	546	1+
533.31882	798	1+
534.80247	338	
534.97615	318	1+
535.14039	382	1+
535.20684	600	1+
535.29126	382	1+
535.47646	274	1+
535.68890	214	1+
536.48009	202	1+
536.75953	1330	1+
536.81865	310	1+
537.15000	278	1+
537.25083	512	1+
537.29454	450	1+
537.32211	352	1+
537.90035	308	1+
537.91461	284	1+
538.12726	264	1+
538.35673	422	1+
538.75059	326	
538.81873	304	1+
539.07918	508	1+
539.17891	274	1+
539.22668	234	1+
539.30914	506	1+
540.10277	406	1+
540.14398	230	1+
540.27615	436	1+
540.31343	372	1+
540.75820	308	1+
541.06782	422	1+
541.23384	328	1+
541.80733	418	1+
541.92848	316	1+
542.37770	382	1+
542.81370	338	1+
542.93430	194	1+
543.08947	680	1+
543.23117	550	1+
543.27314	474	1+
543.30614	466	1+
543.50939	224	1+
543.76860	364	1+
544.04171	330	1+
544.21014	368	1+
545.21146	252	1+
546.05774	464	1+
546.74820	402	1+
547.22689	254	1+
547.82447	412	1+
548.31328	646	1+
549.10372	400	1+
549.12802	576	1+
549.66883	240	1+
549.90363	342	1+
550.60838	268	1+
550.75560	394	1+
550.77214	724	1+
550.81170	222	1+
550.90400	310	1+
551.10194	298	1+
551.17641	620	1+
551.21732	464	1+
551.25289	554	1+
551.29405	642	1+
551.77715	600	1+
552.18055	486	1+
553.76034	946	1+
553.99348	526	1+
554.10612	314	1+
554.24649	364	1+
554.76619	652	1+
555.40533	294	1+
555.70679	238	1+
556.10657	358	1+
556.22124	664	1+
556.76466	368	1+
556.97279	318	1+
557.00541	616	1+
557.82136	396	1+
557.89778	312	1+
558.10387	388	1+
558.13279	302	1+
558.14814	436	1+
558.23048	404	
558.28668	382	
558.75993	612	1+
559.05909	378	1+
559.10546	284	1+
559.23401	436	
559.31196	410	1+
559.69756	494	1+
560.00950	370	1+
560.22589	4468	1+
560.69501	460	1+
560.81979	464	1+
561.06291	658	1+
561.11345	472	1+
561.49681	228	1+
561.77161	612	1+
561.82665	460	1+
562.06442	516	1+
562.42821	432	1+
563.96339	468	1+
564.08017	494	1+
564.19319	478	1+
564.96522	364	1+
565.08113	400	1+
565.19400	354	1+
565.27398	578	1+
565.78533	856	1+
566.23625	306	
566.79416	536	1+
566.83844	346	
567.08526	514	1+
567.12405	682	1+
567.30734	626	1+
568.37510	294	1+
568.75287	658	1+
568.84998	214	1+
569.10292	212	1+
570.20762	376	1+
570.26099	358	1+
570.31394	370	1+
570.68668	288	1+
570.89643	274	1+
571.12063	450	1+
571.17631	790	1+
571.53594	222	1+
571.81789	402	1+
572.11818	264	1+
572.24746	266	1+
572.27481	282	1+
572.77671	450	1+
573.04246	398	1+
573.16232	310	1+
574.21474	488	1+
574.24715	346	1+
575.03668	7540	1+
575.11691	598	1+
575.21329	330	1+
575.37213	314	1+
575.69603	558	1+
575.98287	346	1+
576.11841	478	1+
576.32978	1350	1+
576.77629	1526	1+
577.18820	560	1+
577.32793	836	1+
579.31902	4380	1+
579.77796	936	1+
579.81989	462	1+
580.06261	446	1+
580.13057	342	1+
580.22578	410	1+
580.49908	266	1+
580.75471	280	
582.14158	600	1+
582.20066	364	1+
582.23865	644	1+
582.34986	374	1+
583.11112	552	1+
583.79166	622	1+
584.17496	534	1+
584.28879	420	1+
584.79463	480	1+
585.18407	600	1+
585.25641	524	1+
586.13931	532	1+
586.35605	230	1+
586.76403	478	1+
587.29627	460	1+
587.82422	300	1+
588.29959	326	1+
589.76497	838	1+
590.06115	928	1+
590.19203	320	1+
590.23841	226	1+
590.79046	620	1+
591.06491	622	1+
591.29010	392	1+
592.24911	292	1+
592.29549	288	1+
592.32649	744	1+
593.18452	516	1+
593.41357	322	1+
594.03893	252	1+
594.31451	686	1+
594.78544	1328	1+
595.22904	642	1+
595.31743	532	1+
595.38075	442	1+
595.79090	1074	1+
596.22030	802	1+
596.38012	332	1+
597.05429	600	1+
597.22126	624	1+
597.78403	450	1+
598.05764	450	1+
598.98722	374	1+
599.80556	218	1+
600.15009	694	1+
600.20101	336	
600.27905	732	1+
601.15405	692	1+
601.26245	730	1+
602.31373	280	
602.76438	370	1+
602.81178	262	1+
603.78758	406	1+
604.25300	1064	1+
604.30933	466	1+
604.34535	452	1+
604.78988	316	1+
604.98839	258	1+
605.44624	254	1+
606.25685	336	1+
606.53809	280	1+
606.79809	298	
606.84001	498	1+
607.36200	328	1+
607.77353	344	
608.15245	242	1+
608.29594	308	
608.79222	1666	1+
609.06356	986	1+
609.29149	802	1+
609.35859	584	1+
610.12573	572	1+
610.29092	508	1+
610.71645	404	1+
611.12987	474	1+
611.22893	434	1+
611.72039	282	1+
612.07356	770	1+
612.33009	322	
612.53448	404	1+
612.78604	288	
613.27308	546	1+
613.80210	1284	1+
614.06673	578	1+
614.74575	494	1+
615.25489	712	1+
615.40426	526	1+
615.59192	308	1+
615.74407	288	1+
615.79913	874	1+
616.07830	432	1+
616.30751	656	1+
616.80080	502	1+
617.18128	568	1+
617.31068	446	1+
617.37458	418	1+
617.45210	270	1+
617.56841	258	1+
617.65620	258	1+
618.03804	434	1+
618.26458	684	1+
618.79484	264	1+
619.03946	346	1+
619.08753	388	1+
619.22730	784	1+
619.30143	400	1+
620.22852	570	1+
620.24369	596	1+
620.80684	312	1+
621.29207	398	1+
622.04057	382	1+
622.07051	424	1+
622.34819	1358	1+
622.77249	566	1+
623.17854	354	1+
623.21563	286	1+
624.13858	258	1+
625.34529	1966	1+
625.79648	400	1+
626.06480	406	1+
626.16765	334	1+
626.28171	372	1+
626.37419	464	1+
627.06891	280	1+
627.37152	290	1+
628.28456	780	1+
628.82259	516	1+
629.08515	722	1+
629.43136	290	
629.73778	310	1+
630.08672	578	1+
630.80791	1764	1+
631.23236	368	1+
631.27503	2292	1+
631.43420	582	1+
631.81198	1534	1+
632.07632	350	1+
632.76776	502	1+
632.85748	292	
633.17778	350	1+
633.29645	396	1+
633.32268	346	1+
633.80518	992	1+
634.15152	254	1+
634.21152	236	1+
634.25750	566	1+
634.35225	436	1+
635.05268	268	1+
635.25899	376	1+
636.06943	512	1+
636.85081	276	1+
637.07059	420	1+
637.09871	372	1+
637.15691	252	1+
637.77915	302	1+
638.22404	326	1+
638.34988	534	1+
638.73286	406	1+
638.82168	554	1+
639.18660	358	1+
639.45084	1118	1+
640.18714	256	1+
641.16136	512	1+
641.20298	602	1+
642.16942	336	1+
642.20426	514	1+
642.43041	1004	1+
642.72718	246	1+
643.30577	352	
643.31899	360	
643.43375	716	1+
643.74823	428	1+
644.28441	7350	1+
644.39501	538	1+
644.80261	600	1+
644.92219	222	1+
646.02794	374	1+
646.34448	568	1+
646.76687	402	1+
647.80500	524	1+
648.09419	546	1+
648.27985	4102	1+
650.37319	288	1+
650.77275	610	1+
652.09701	680	1+
652.36334	542	1+
652.41546	532	1+
652.81208	262	1+
653.10280	510	1+
653.26546	306	1+
653.36407	338	1+
653.41810	326	1+
653.53542	282	1+
653.89076	244	1+
654.26716	222	1+
654.56987	276	1+
655.57136	206	1+
655.80935	456	1+
656.30099	826	1+
657.30573	754	1+
657.46291	714	1+
658.25929	380	1+
658.36292	578	1+
658.43684	282	
659.81455	338	1+
660.26485	430	1+
660.29753	486	1+
660.39401	238	1+
660.72960	380	1+
661.73536	276	1+
662.20855	448	1+
662.38172	330	1+
663.43044	512	1+
663.86776	306	1+
664.32414	276	
664.38993	482	1+
665.31436	1744	1+
665.39440	350	1+
665.45609	250	1+
665.80944	520	1+
666.31666	1366	1+
670.31582	318	1+
672.44777	300	1+
672.83332	476	1+
673.37304	348	1+
673.46484	352	1+
673.83220	294	1+
674.34220	332	
674.41682	224	1+
675.30813	1092	1+
676.15560	424	1+
676.31105	720	1+
676.42230	258	1+
677.22948	430	1+
677.86461	386	1+
678.43831	258	1+
679.18875	366	1+
679.26705	376	1+
679.29991	538	1+
679.35955	800	1+
679.47742	712	1+
680.18791	246	1+
681.22175	216	1+
681.82422	478	1+
682.28547	282	1+
682.39911	710	1+
682.47194	396	1+
682.82639	364	1+
683.18113	374	1+
683.47024	236	1+
684.37076	236	1+
685.28637	550	1+
688.58158	278	1+
689.35538	536	1+
691.31072	600	1+
692.06970	450	1+
692.31176	466	1+
692.42099	410	1+
693.22899	266	1+
693.53095	368	1+
694.41659	468	1+
694.53275	282	1+
695.28001	462	1+
695.37724	572	1+
696.07702	314	1+
696.46143	544	1+
697.28249	428	1+
698.32467	656	1+
698.71419	334	1+
700.26385	260	1+
700.41184	594	1+
701.37356	460	1+
706.09250	256	1+
707.04138	626	1+
708.42197	298	1+
709.33782	442	1+
709.43972	302	1+
711.34981	896	1+
712.17666	274	
712.61006	1186	1+
712.64925	412	1+
713.35326	1086	1+
713.49950	630	1+
713.61619	916	1+
714.31610	554	1+
714.50271	472	1+
715.46687	424	1+
715.61412	488	1+
715.68118	406	1+
716.56138	528	1+
716.68585	278	1+
717.56085	420	1+
717.59467	358	1+
717.67357	640	1+
718.62131	496	1+
718.68243	396	1+
718.74251	318	
719.58227	542	1+
719.62186	380	1+
721.07832	424	1+
721.46032	278	1+
722.37309	518	1+
723.07515	5970	1+
723.37766	344	1+
725.93357	230	1+
726.29223	298	1+
728.72380	568	1+
729.54635	452	1+
729.61534	844	1+
729.66220	1094	1+
729.68173	448	
730.39101	408	
730.50766	476	1+
730.55183	370	1+
730.61445	628	1+
730.66742	902	1+
730.69316	374	
730.96187	420	1+
731.17090	280	1+
731.30509	278	
731.37246	1396	1+
731.44010	344	
731.46320	572	1+
731.59055	902	1+
731.65335	688	1+
732.33114	374	
732.41122	304	
732.50252	2782	1+
732.59493	652	1+
732.63229	398	
732.69936	286	
732.86847	698	1+
733.15463	358	1+
733.37790	1762	1+
733.44423	292	
733.63043	290	
733.86925	574	1+
734.35418	360	1+
734.48752	1458	1+
734.56954	638	1+
734.62529	436	
734.66607	314	
734.76627	320	1+
734.81265	358	1+
735.10177	700	1+
735.60310	898	1+
735.66030	2060	1+
735.70883	296	1+
735.98737	328	1+
736.10470	608	1+
736.27922	486	1+
736.32579	480	1+
737.50400	3712	1+
737.58542	800	1+
737.75150	402	1+
737.95716	806	1+
738.09770	7968	1+
738.27286	396	1+
738.46648	600	
738.62482	746	1+
738.65501	312	
738.75160	310	1+
738.96441	624	1+
739.14969	284	1+
739.37853	560	1+
739.46335	5410	1+
739.70945	568	1+
END IONS

###FS:    #m/z: 322.93070 #charge 1+
###MS: 5
###MSMS: 6
BEGIN IONS
TITLE=Cmpd 4, +MS2(322.9307), 28.0-35.0eV, 0.1min #6
RTINSECONDS=6.539
SCANS=5-6
PEPMASS=322.93070	1870330
CHARGE=1+
190.95944	114	
191.95447	446	
196.88341	124	
201.04250	132	
203.60230	100	
205.01334	128	
205.95149	116	
207.16396	98	
215.88822	362	
217.88255	168	
219.02922	202	
219.17005	116	
220.86661	234	
221.06663	286	
221.46357	116	
221.94181	168	
222.95437	370	1+
222.97990	184	
223.92600	312	1+
224.97474	374	1+
225.88517	124	
227.01602	106	
227.88952	166	1+
227.99318	216	1+
228.09209	146	
228.91333	130	
231.03796	116	
231.17686	146	1+
231.20599	106	
233.04683	224	
233.06808	446	1+
233.89642	334	
234.88407	104	
234.90212	194	
234.97419	140	
235.05040	114	
235.07847	182	
235.82660	102	
236.05635	106	
237.10421	172	1+
238.89408	188	
238.95388	214	1+
239.03371	98	
239.07887	452	1+
240.26479	134	
240.79447	144	
240.96094	294	
241.08540	128	
242.09141	98	
242.16111	164	
242.88213	748	1+
242.94310	232	
243.93878	120	
244.03654	224	
244.94146	578	1+
244.97056	176	
244.99633	108	
245.04226	142	
245.87548	98	
246.01241	158	
246.97366	484	1+
247.02326	216	
248.03576	1102	1+
248.95857	192	1+
248.98268	686	1+
250.89815	172	
250.94718	106	
251.03966	98	
252.14867	132	
253.27311	108	
253.61142	144	
253.83440	142	
253.86441	112	
255.14151	166	
255.91542	150	1+
256.03500	116	
256.97980	222	1+
258.05846	152	
259.07144	136	
259.10045	146	
262.08527	316	1+
262.21368	120	
263.05680	634	1+
263.97342	428	1+
264.00991	98	
264.16983	280	1+
264.97651	304	1+
265.01630	262	
265.05364	142	
266.02101	144	
266.06549	132	
266.12356	128	
266.14358	100	
266.88831	122	1+
266.99861	462	
267.08642	140	
267.13496	142	
268.00146	846	1+
268.06927	116	
268.11839	228	1+
268.54703	104	
269.00334	600	1+
271.01288	110	
271.23802	100	
271.27752	158	
271.35134	98	
272.05116	100	
272.13290	146	1+
272.79011	194	1+
272.92593	164	
273.07672	120	
274.06487	162	
275.05599	254	1+
275.16328	258	1+
276.99575	132	
277.07203	234	
277.09100	512	1+
279.04882	112	
279.08919	768	1+
279.23455	140	
279.87798	218	1+
279.99875	98	
280.14368	614	1+
281.00771	138	
281.04837	304	
281.22446	112	
282.01930	124	
282.04442	128	
282.09849	176	1+
282.27660	440	1+
283.00828	116	
283.02990	472	1+
283.07190	280	1+
283.26199	388	1+
283.98928	190	
284.29378	1786	1+
284.87624	128	
285.02395	220	
285.09084	154	1+
285.13795	150	
286.87021	126	
286.91242	176	
287.81081	164	
288.06324	608	1+
288.13375	200	1+
288.19746	128	
288.80261	118	
291.06933	168	
291.97715	106	
292.01646	142	
292.05874	624	1+
292.86773	132	
294.86065	188	
295.86999	422	1+
296.17917	198	1+
297.07317	178	1+
298.92391	100	
299.06220	174	
299.10461	98	
299.15832	98	
299.23629	216	1+
300.05936	260	
301.01909	122	
301.80797	98	
301.93152	118	
302.16070	128	
303.14031	108	
303.17323	100	
304.26491	264	1+
305.08825	142	
305.18897	154	1+
306.12742	236	1+
306.27852	134	
306.88906	384	1+
306.94732	134	
307.28936	944	1+
307.89234	326	1+
308.11678	106	
308.17885	116	
308.26829	272	1+
308.29411	704	1+
308.87627	198	
309.14580	102	
310.31022	522	
310.81751	250	1+
310.88303	324	1+
311.02794	266	
311.42944	98	
312.02675	1288	1+
313.02834	754	1+
313.06899	174	1+
313.12997	212	1+
313.88879	200	1+
315.16350	348	1+
317.06958	284	1+
319.04406	238	
319.08890	208	1+
319.12912	100	
319.29347	264	1+
320.14491	106	
320.18170	186	1+
320.19302	170	1+
320.29681	172	1+
321.11720	142	
321.14139	150	
321.17058	192	1+
321.99807	98	
322.11922	120	
322.23883	156	
322.31363	106	
322.42714	100	
322.96739	188	1+
323.09725	132	
323.20945	112	
323.24001	4774	1+
323.30239	184	
323.75943	104	
324.13739	928	1+
324.20742	1294	1+
324.89180	218	
325.89219	100	
326.15773	126	
326.25294	220	1+
326.96380	102	
327.05240	116	
327.10026	100	
328.18745	110	
END IONS

###FS:    #m/z: 340.94147 #charge 1+
###MS: 5
###MSMS: 7
BEGIN IONS
TITLE=Cmpd 5, +MS2(340.9415), 28.0-35.0eV, 0.1min #7
RTINSECONDS=7.3115
SCANS=5,7
PEPMASS=340.94147	966690
CHARGE=1+
188.98661	112	
189.86041	142	
192.88898	126	
192.93152	202	
194.89135	126	
202.97886	156	
203.18200	104	
204.00706	136	
212.94858	144	
213.94020	3254	1+
214.02598	130	
215.88778	380	1+
215.93689	808	
217.87849	528	1+
217.93785	184	
219.03086	114	
221.67776	104	
221.94386	144	
222.97141	426	1+
223.96140	166	
223.97435	364	1+
225.00348	156	
226.07774	108	
226.87260	136	
226.89591	116	
226.94763	156	
229.97367	208	1+
230.96058	116	
231.88650	138	
231.95077	2812	1+
232.10603	194	1+
232.55997	106	
233.89846	366	1+
233.94839	420	
235.89751	214	
235.95239	160	
236.05434	186	
237.03939	324	1+
237.94815	188	1+
238.57548	108	
239.90695	112	
240.00834	124	
240.22835	444	1+
240.90808	128	
243.03104	338	1+
243.89961	146	
244.03514	288	1+
244.05186	170	
244.95688	156	
245.01019	128	
245.09371	128	
246.97995	196	
247.23999	120	
247.94613	146	
248.03396	648	1+
248.08413	104	
248.94237	108	
249.08819	112	
249.93001	280	1+
249.96032	820	1+
250.12086	126	
251.24683	134	
251.96092	552	1+
253.13171	220	1+
254.08409	138	
254.96653	1146	1+
255.07428	346	
255.09358	104	
256.07479	148	
256.91495	360	1+
256.96672	456	
257.10319	132	
259.95879	138	
260.00927	232	1+
260.04325	290	1+
260.06603	190	
260.94276	120	
261.80632	116	
263.05751	120	
263.95301	354	1+
264.07613	228	
264.95706	278	1+
265.02474	248	1+
265.08482	102	
266.56530	134	
266.81445	104	
266.99916	134	
267.02254	158	
267.14041	154	
268.01071	128	
269.00485	286	
269.05143	110	
269.19312	218	
269.92796	140	
270.21323	172	1+
271.05915	340	1+
271.15197	156	
272.65544	116	
272.93328	416	1+
272.97630	182	
273.01975	128	
273.99790	216	1+
276.84449	138	
277.07278	118	
277.14824	196	1+
277.55757	106	
278.84295	130	
278.90032	118	
278.96730	276	1+
279.10743	124	
279.95044	208	1+
279.97013	168	1+
280.07891	110	
281.05094	258	
281.14214	128	
281.22796	138	
282.05460	118	
282.09986	286	1+
282.27892	1028	1+
282.88564	114	
282.97648	120	
283.13201	108	
283.98427	188	
284.06075	312	1+
284.92205	114	
284.97895	112	
285.02244	266	1+
285.09156	104	
285.86076	224	1+
287.20183	130	1+
288.06689	360	
288.16100	232	1+
288.96329	128	
289.05742	140	
289.07825	226	
289.88222	118	
290.07011	150	
290.79413	142	
292.06024	236	1+
293.06467	150	1+
293.44289	106	
293.87336	250	1+
293.91816	114	
294.04519	236	1+
294.90072	270	1+
295.13073	112	
295.97529	104	
295.99182	150	
296.21136	122	
296.32685	378	1+
296.59008	104	
296.97354	254	1+
298.09894	114	
298.11236	308	1+
298.31696	168	
298.79916	106	
299.03792	364	1+
299.06203	390	
299.09194	126	
299.11457	170	1+
301.01167	122	
301.52154	104	
302.09534	132	
302.95238	140	
304.27098	112	
306.12231	114	
307.19345	164	1+
307.29463	662	1+
307.31192	178	
308.86762	204	
309.10447	232	1+
310.10822	184	1+
310.87821	236	
311.02795	272	
311.88632	220	
312.02944	140	
313.03029	592	1+
317.07628	220	1+
319.67660	104	
320.03689	172	1+
320.06135	130	
321.22345	174	
322.13739	104	
323.15882	298	1+
323.23928	1346	1+
323.29794	116	
323.95448	118	
323.97558	150	1+
324.89127	240	1+
325.26142	118	
325.32415	156	
326.15929	142	
326.25276	112	
328.18341	256	
329.17475	140	
332.09165	332	1+
333.17043	104	
335.31727	234	1+
335.33894	138	
336.94743	204	
337.09498	172	
337.14874	110	
338.05553	292	1+
338.33827	138	
339.09414	200	
339.36561	116	
340.29626	124	
340.39168	694	1+
340.90989	158	
341.12574	300	1+
341.25011	206	
341.32149	124	
342.15463	132	
342.27931	182	
342.32005	118	
342.36943	128	
343.24743	218	1+
343.31796	114	
END IONS

###FS:    #m/z: 363.95773 #charge 1+
###MS: 5
###MSMS: 8
BEGIN IONS
TITLE=Cmpd 6, +MS2(363.9577), 28.0-35.0eV, 0.2min #8
RTINSECONDS=8.0835
SCANS=5,8
PEPMASS=363.95773	503070
CHARGE=1+
172.95096	108	
189.86324	356	1+
190.92588	142	
191.86142	228	
191.95338	208	
199.05678	120	
209.94167	864	1+
210.88618	182	
212.87922	1136	1+
214.89219	204	1+
216.01803	118	
216.41391	146	
218.97167	122	
222.95282	978	1+
223.12407	184	1+
224.03289	186	1+
224.94838	1860	1+
225.96513	322	1+
226.88400	184	
226.90970	178	1+
226.94833	4770	1+
227.89440	370	1+
227.93403	292	
228.89752	222	1+
228.94258	4182	1+
230.89009	1808	1+
232.88661	182	
233.05406	138	
234.03682	148	
234.14248	262	1+
236.04827	118	
239.42588	110	
240.03222	152	
240.93915	214	
240.96446	602	1+
242.05988	194	
242.90502	122	
242.94104	276	
242.96088	766	1+
244.03638	700	1+
244.05249	254	
244.12966	162	
244.95794	2086	1+
245.00696	112	
245.10868	302	1+
245.94826	3190	1+
246.86828	202	
246.90504	138	
247.06755	118	1+
248.89941	1066	1+
249.13650	114	
251.03584	288	1+
251.07276	120	
252.07855	204	
252.16164	110	
252.23029	126	
252.96769	110	
253.09396	154	
255.10791	118	
255.90788	112	1+
256.84150	284	1+
256.95539	164	
257.00962	164	
257.04485	112	
258.13568	106	
258.97584	132	
259.46541	114	
259.92562	126	
260.96804	498	1+
261.89285	118	
261.92538	230	1+
262.05357	494	1+
263.24390	184	1+
263.84887	142	
264.79315	232	1+
264.95819	128	
264.97713	150	
265.12469	134	
267.10248	228	1+
267.97507	478	1+
268.29833	690	1+
269.00792	198	
269.96685	386	
270.80471	222	1+
270.90945	400	1+
271.11646	396	1+
271.91217	332	1+
272.43361	128	
272.98475	166	
273.16741	128	
273.51003	106	
274.08348	358	1+
275.94332	136	
276.04519	258	1+
276.06180	124	
276.17224	318	1+
276.19145	132	
276.85524	190	
277.07200	184	
279.05270	238	1+
279.09801	156	
279.95973	244	1+
280.09332	106	
280.26084	144	
280.49836	148	
281.11429	182	1+
281.26628	132	
282.92564	134	1+
283.07348	204	
283.80246	166	
283.84718	388	1+
283.90237	224	
283.98173	140	
285.84706	344	1+
285.94550	268	1+
286.06772	120	
286.88939	120	
287.02428	110	
287.48903	114	
287.84930	106	
288.06512	1156	1+
288.23010	128	
290.78203	146	
291.14097	200	1+
291.88430	122	
291.94192	274	1+
293.06282	350	1+
295.46852	116	1+
295.93044	118	1+
296.86767	284	1+
298.79439	274	1+
298.99450	326	1+
299.12709	114	
301.10691	280	1+
301.80395	218	1+
301.86366	122	
302.22688	222	
303.22116	136	
303.85744	788	1+
303.95675	110	
304.10774	106	
304.82205	172	
305.12029	180	1+
306.27503	194	
306.82257	148	
306.88873	112	
307.03298	318	1+
307.08815	116	
307.20980	110	
307.28381	160	
307.31530	110	
307.78593	248	1+
307.96914	154	
308.06653	344	1+
308.28974	280	
309.23593	108	
310.30946	328	
311.34776	118	
311.84483	134	
311.86048	228	1+
312.03335	118	
312.89011	140	
313.14365	198	
315.14228	192	1+
315.27360	152	
315.97622	170	1+
316.11066	130	
317.06357	136	
318.93080	388	1+
319.05277	162	1+
319.07630	146	
319.35318	104	
319.97130	174	
320.09169	232	1+
320.95561	258	1+
321.81861	518	1+
321.93991	124	
322.89902	130	
322.98582	216	1+
323.08444	104	
323.12971	138	
323.23864	388	1+
323.32225	520	1+
324.02091	382	1+
324.24181	250	1+
324.32709	442	1+
325.46127	106	
326.17354	298	1+
326.87068	156	
326.96194	154	
327.87891	132	
329.81557	130	
329.83815	218	1+
330.09288	132	
331.64005	112	
331.85283	302	1+
331.86816	156	
332.09066	584	1+
334.06820	126	
335.06728	198	
336.08905	148	
336.94281	438	
337.08585	174	1+
337.10860	168	
338.89157	132	
339.04592	116	
339.82985	138	
340.18502	132	
340.94459	128	
341.14902	104	
341.35850	266	1+
343.28090	202	1+
344.28905	234	1+
344.85652	210	1+
346.08543	120	
346.83417	106	
347.13087	124	
348.32321	118	
349.25614	120	
349.32502	268	
350.18606	128	
350.32842	164	
351.33535	124	
353.89872	118	
354.95366	134	
355.89332	148	
356.09017	142	
357.05616	294	
360.36171	496	
360.91171	110	
361.36547	238	
362.34687	142	
363.11771	272	1+
364.34884	302	1+
364.38163	318	1+
365.15477	110	
365.25074	138	
365.28207	172	1+
365.38471	284	1+
365.78548	110	
367.32973	250	
368.33344	214	
368.42479	1156	1+
369.34462	136	
END IONS

###FS:    #m/z: 322.93090 #charge 1+
###MS: 9
###MSMS: 10
BEGIN IONS
TITLE=Cmpd 7, +MS2(322.9309), 28.0-35.0eV, 0.2min #10
RTINSECONDS=11.7815
SCANS=9-10
PEPMASS=322.93090	1909112
CHARGE=1+
191.95488	716	
192.01394	100	
193.02802	112	
196.11556	96	
200.01058	136	
205.01342	92	
205.94963	234	
207.97045	150	
209.92460	94	
210.90221	210	
212.98900	102	
214.03126	112	
215.88860	778	1+
218.87226	142	
219.02913	94	
220.88671	198	1+
222.95375	186	
222.98474	134	
223.95603	116	
224.03697	224	1+
224.97567	384	
227.85954	126	
227.93248	316	
227.95913	124	
228.89365	142	
228.90791	128	
229.84228	220	1+
230.82040	158	
230.90546	106	
231.02829	100	
232.14974	120	
232.89176	134	
233.07025	98	
233.95798	152	
234.08004	116	
235.88879	110	
237.45219	92	
237.87792	140	
237.93680	110	
238.87422	156	
238.90129	126	
239.00430	90	
239.08184	312	
239.12761	148	
240.06475	122	
240.94055	308	
240.96372	232	
241.88750	214	1+
241.93764	2338	1+
241.96738	170	
242.93935	1892	1+
243.09086	214	1+
243.88279	532	
244.03945	418	1+
245.15312	150	
245.87798	164	
246.09254	92	
246.94276	98	
246.97435	540	1+
248.03269	164	
248.21313	92	
248.85497	94	
248.89840	106	
249.04047	386	
249.92595	116	
251.03573	138	
252.83568	196	1+
253.01006	122	
253.83762	214	1+
255.21829	100	
256.16974	116	
256.91999	92	
258.06492	94	
258.21782	136	
258.80703	168	
258.97090	136	
259.06274	176	
260.06653	114	
260.19642	94	
261.09158	92	
262.06759	100	
262.17331	228	1+
262.88831	188	1+
262.97959	148	
263.05671	160	
264.06336	92	
265.01992	154	
265.85551	248	
266.08070	98	
266.15730	106	
266.87134	108	
266.89321	94	
266.92302	104	
267.00139	162	
267.01791	96	
267.13493	140	
268.00388	926	1+
268.13131	118	
268.97232	116	
269.00546	662	1+
269.06639	138	
269.12607	282	1+
270.98593	256	
271.18345	98	
271.28140	98	
272.03213	154	
272.28474	116	
272.84534	184	1+
273.16047	110	
273.80175	352	1+
274.99802	106	
275.03273	180	
275.07783	100	
275.86530	166	
276.85729	130	
277.03136	94	
277.07595	178	1+
277.10576	104	
277.85834	252	1+
279.09407	1096	1+
280.14274	864	1+
280.26191	272	1+
281.01159	100	
281.05231	128	
281.19055	100	
282.28010	172	
283.03099	154	
283.05006	432	1+
283.07358	140	
283.10645	164	
283.25852	122	
283.51770	94	
284.07024	154	
284.29316	1104	1+
286.76894	92	
286.91686	186	
287.93053	204	1+
288.06707	338	
289.06836	160	
289.10027	156	1+
289.21106	98	
289.87898	124	
290.86028	140	1+
292.05502	224	1+
294.86189	138	
294.89473	238	1+
295.86250	156	
298.88429	136	
301.05835	104	
301.97016	106	
302.24738	94	
303.10788	128	
304.17248	120	
304.26167	216	
304.69151	146	
305.16086	132	
305.23349	98	
305.88229	100	
306.88942	142	
307.08249	146	
307.80628	100	
308.29371	842	
308.87821	158	
309.09453	194	1+
309.23864	94	
310.30899	388	
311.02761	218	
311.88867	188	
312.02761	956	1+
312.95068	98	
313.03024	654	1+
315.15892	90	
317.02112	100	
319.04696	94	
319.11913	130	
320.13921	174	1+
320.26133	100	
321.04160	246	1+
322.18715	132	
322.30631	454	1+
322.90110	126	
323.23845	2380	1+
324.13740	272	
324.20612	904	1+
324.28870	94	
324.89653	508	1+
325.90261	368	1+
326.37612	120	
327.24908	160	
327.27488	144	
327.88595	226	1+
328.19327	150	
END IONS

###FS:    #m/z: 340.94167 #charge 1+
###MS: 9
###MSMS: 11
BEGIN IONS
TITLE=Cmpd 8, +MS2(340.9417), 28.0-35.0eV, 0.2min #11
RTINSECONDS=12.5535
SCANS=9,11
PEPMASS=340.94167	1127006
CHARGE=1+
192.89115	226	
195.02497	102	
196.55948	118	
196.88268	92	
197.87623	110	
198.41274	100	
201.02779	104	
205.01620	304	1+
212.40504	96	
212.94489	104	
213.88612	104	
213.94016	2746	1+
215.88730	1318	1+
215.93761	714	
217.88436	338	
219.88453	160	
222.89231	128	
222.95252	100	
223.95793	170	
223.98611	92	
224.03123	92	
224.97548	124	
225.13296	100	
226.94398	282	1+
226.97098	126	
227.58493	102	
229.84145	230	1+
230.84688	164	1+
230.89254	178	
231.95053	2342	
232.05758	112	
233.03535	210	1+
233.89825	302	
233.94778	946	
234.89845	160	
234.91244	92	
235.58634	108	
235.88992	120	
235.94628	382	1+
236.89223	366	1+
237.06130	132	
239.00122	98	
239.22647	420	1+
239.54497	108	
239.90357	190	
239.96444	156	1+
240.05990	130	
240.23052	356	1+
240.90639	106	
240.94296	96	
241.00393	192	1+
242.14982	244	1+
243.21248	92	
246.11495	98	
246.16079	94	
248.87590	148	
248.94609	94	
248.98792	200	1+
249.04036	162	
249.93587	102	
249.96380	820	1+
251.89589	178	1+
251.95449	340	1+
252.05557	144	1+
252.08035	306	1+
253.03490	282	1+
254.84858	166	1+
254.96627	1440	1+
255.07532	738	1+
256.23365	110	
256.91499	180	
256.96284	234	
258.80777	130	
258.84871	94	
258.95006	172	
259.37231	94	
259.89055	234	1+
259.95669	208	
260.02001	130	
260.04994	136	
262.96680	190	
263.05794	192	1+
265.01719	368	1+
265.09542	112	
266.86456	160	
266.96489	108	
267.14092	116	
267.97730	118	
268.00608	258	
268.97490	108	
269.00199	314	
269.07116	128	
270.14326	110	
272.84468	136	
272.93664	484	1+
272.97532	198	
274.44246	98	
274.89137	212	1+
275.07166	254	1+
276.07681	190	1+
276.23342	124	
276.49497	98	
277.96584	260	
278.90638	106	
278.97298	138	
279.05626	138	
279.08594	118	
279.96203	102	
280.12744	154	
280.25823	188	1+
280.27630	92	
280.86640	196	1+
281.04514	350	1+
281.07108	116	
282.27606	500	1+
282.87557	210	1+
283.03159	146	
283.15992	106	
283.93014	136	
284.09889	140	
284.80096	178	
284.93738	122	
285.99798	92	
286.88820	162	1+
287.53485	96	
288.06615	358	
288.40774	104	
289.02402	132	
289.87626	98	
290.05835	304	1+
290.14583	266	1+
291.06145	258	1+
291.15018	218	1+
292.85911	102	
293.95184	134	
295.97592	114	
295.99092	110	
296.06856	224	1+
296.97579	94	
297.97491	318	1+
298.12996	232	1+
298.93947	102	
299.06203	106	
299.13423	182	1+
299.92097	122	
300.08041	120	
301.93583	356	1+
302.16923	266	1+
302.88678	100	
303.80244	118	
304.05894	136	
304.25871	120	
304.44804	94	
304.93480	96	
305.88425	242	1+
307.31455	226	
307.45309	110	
307.79116	266	
308.29514	120	
308.80047	154	
308.87275	152	
309.08322	162	1+
309.32192	144	
310.30849	250	
310.87983	124	
311.02590	146	
311.12907	178	1+
312.02915	180	
312.87679	348	1+
313.03092	438	
318.59425	158	
319.09350	122	
320.06989	190	
321.13991	288	1+
321.25756	110	
322.17906	114	
322.31475	162	1+
323.24312	98	
324.23962	104	
324.79522	100	
324.88875	126	
326.06519	254	1+
326.30151	100	
326.34292	196	
328.88779	102	
329.87473	138	
329.89817	170	1+
330.08768	120	
331.11779	106	
331.20980	114	
332.08841	266	
333.16312	136	
333.79237	138	
337.08787	294	1+
337.25456	182	
337.31469	154	
337.33941	106	
338.14186	204	1+
339.89473	140	1+
340.14805	288	1+
340.39309	224	
341.25206	104	
342.20567	242	
342.24916	282	1+
342.28511	182	
343.06511	136	
343.41071	102	
343.84827	100	
344.18240	222	1+
344.30773	138	
345.14935	146	
END IONS

###FS:    #m/z: 363.95780 #charge 1+
###MS: 9
###MSMS: 12
BEGIN IONS
TITLE=Cmpd 9, +MS2(363.9578), 28.0-35.0eV, 0.3min #12
RTINSECONDS=13.326
SCANS=9,12
PEPMASS=363.95780	577246
CHARGE=1+
100.28054	104	
156.74387	114	
189.86175	438	1+
191.00756	108	
191.85557	334	1+
201.86617	122	
207.87225	318	
209.94433	956	1+
210.88405	530	1+
212.87974	1122	1+
217.08983	128	
219.86403	214	1+
222.67688	106	
222.95335	1080	1+
224.94957	1174	1+
224.97713	252	
226.88677	158	
226.94760	4354	1+
227.87405	120	
227.92898	130	
228.09032	144	1+
228.89425	380	
228.94317	4008	1+
230.07634	186	1+
230.88955	2500	1+
230.94759	246	
232.88743	252	1+
233.03304	112	
234.88308	186	
237.05284	136	
239.09373	112	
239.93408	330	1+
240.14087	148	1+
240.96216	472	
241.96644	274	
242.82531	150	
242.95798	686	1+
243.89649	142	
243.93752	112	
244.03855	602	1+
244.13454	102	
244.84250	146	
244.85816	108	
244.95761	2706	1+
245.44455	176	
245.94543	294	
246.03535	140	
246.90645	190	
246.95430	2692	1+
247.02932	212	1+
248.85618	102	
248.89931	1222	1+
251.03218	222	1+
253.10001	100	
253.90279	170	
253.94817	104	
255.10946	184	
255.34214	102	
258.97136	166	
259.56215	104	
259.84628	132	
259.90895	208	1+
260.87732	102	
260.97071	696	1+
261.05620	150	
261.30805	134	
261.84486	126	
262.90708	108	
263.06056	120	
264.13969	200	1+
264.93341	116	
264.97447	212	
265.80273	232	1+
265.98540	118	
266.07639	274	1+
266.08790	124	
266.99885	112	
267.97392	588	1+
268.11812	110	
268.29854	256	1+
268.95889	190	
269.00324	126	
269.95085	150	
269.97052	264	
270.83838	190	1+
271.09225	128	
271.91579	130	
272.93615	134	
273.08187	116	
273.92425	144	
275.06840	132	
276.01629	196	
277.84226	314	1+
278.09617	282	1+
278.84758	304	1+
278.92187	144	
278.94005	196	1+
279.10053	194	1+
280.79313	154	
282.12279	130	
283.07401	148	
283.96227	112	
283.99017	142	
284.06646	248	1+
284.48959	102	
285.05072	144	
285.84712	460	1+
287.08985	152	
287.74279	116	
287.90757	220	1+
288.06443	438	1+
290.78986	260	
292.85825	130	
293.16018	228	1+
293.87776	108	
294.27320	136	
295.07294	146	
295.42541	184	
295.92735	148	
296.94029	158	
297.25884	114	
297.77035	104	
297.89258	102	
298.80249	214	
300.38036	104	
300.93392	114	
301.29425	104	
301.80743	132	
301.85893	212	
301.87951	144	
302.22470	104	
302.81127	106	
303.80962	320	
303.82928	168	
303.85618	902	1+
303.95330	120	
304.23815	104	
304.92198	114	
305.15819	272	1+
305.27480	136	
305.91397	154	
306.12765	116	
306.28135	540	1+
307.78073	108	
307.81538	106	
307.89601	112	
308.04543	112	
308.83433	104	
309.10801	148	
310.31469	184	
311.02597	194	
311.88824	114	
312.02943	162	
313.03120	286	
313.15880	160	
313.26141	110	
313.28312	102	
314.41355	118	
314.85094	114	
315.80724	116	
316.81798	104	
317.87573	142	
318.93421	282	1+
319.08567	438	1+
319.97847	126	
320.09111	256	1+
320.87269	232	1+
321.07467	130	
321.32455	120	
321.81625	250	
322.92723	136	
323.01653	510	1+
323.24886	284	1+
324.01816	480	1+
324.24995	220	1+
324.32122	226	1+
324.89735	158	
325.29040	112	
325.92751	108	
326.87555	206	1+
326.96499	166	
327.29367	112	
327.99037	110	
328.31874	274	1+
329.87758	110	
334.02921	178	1+
335.15663	138	
336.03480	146	1+
336.32049	106	
336.94322	382	1+
337.08569	132	
339.83000	206	
342.27850	124	
342.91040	118	
343.22411	208	1+
343.26948	190	1+
345.08068	132	
347.13583	146	
348.31876	104	
349.12811	106	
349.32198	348	1+
350.34383	204	
353.12429	106	
355.05549	146	
357.05292	204	
357.32702	110	
359.18232	228	1+
359.91145	180	1+
360.36211	570	1+
361.28388	112	
362.31319	196	1+
363.11010	276	1+
365.28295	102	
365.32474	140	
365.38277	126	
365.91459	236	1+
366.19768	140	
366.37344	202	1+
367.33396	256	1+
368.42624	638	1+
368.97992	136	1+
END IONS

###FS:    #m/z: 322.93110 #charge 1+
###MS: 13
###MSMS: 14
BEGIN IONS
TITLE=Cmpd 10, +MS2(322.9311), 28.0-35.0eV, 0.3min #14
RTINSECONDS=17.051
SCANS=13-14
PEPMASS=322.93110	1712100
CHARGE=1+
85.32292	112	
184.00779	88	
191.95511	150	
195.89205	100	
196.88119	118	
196.96430	94	
199.04111	88	
199.89237	84	
201.04371	206	
202.06310	90	
204.94816	100	
204.99753	96	
205.94928	376	1+
209.94609	128	
210.14385	84	
212.89589	104	
214.88010	94	
215.88855	534	
220.86648	300	1+
222.95293	114	
223.96029	304	
224.96203	130	
225.90978	138	
226.86771	148	
227.93345	168	
228.07434	90	
229.85400	174	1+
230.88710	344	1+
231.91563	176	1+
233.89630	442	1+
234.05297	92	
235.17187	86	
235.44131	92	
235.85579	86	
235.91440	98	
236.53515	98	
237.23252	94	
237.79665	84	
238.87581	110	
238.90478	90	
239.07841	86	
239.88109	338	1+
240.93895	750	
240.96401	190	
241.04668	152	
241.60835	92	
241.94198	1208	
242.01785	84	
242.05334	132	
242.94344	914	
242.96197	136	
243.03203	272	1+
243.88268	280	
243.93834	1204	1+
244.03495	220	1+
244.05263	84	
244.88608	180	
245.87881	112	
246.97742	172	
247.05037	104	
247.11125	90	
247.18862	84	
247.71396	88	
247.97509	122	
248.03735	224	1+
248.83988	92	
248.87890	88	
248.97178	116	
250.07348	86	
250.89945	192	
250.94580	158	
251.02813	210	1+
251.92853	174	
253.88794	86	
254.91828	94	
256.01968	112	
257.14039	96	
257.79951	116	
258.88741	218	1+
260.04417	128	
260.11412	86	
261.02414	100	
261.89354	226	1+
262.82934	102	
262.87726	84	
264.01811	124	
264.59545	104	
265.01814	116	
265.05902	236	1+
266.04042	136	
266.99512	144	
267.88000	270	1+
268.09532	156	1+
268.91043	134	
269.00392	286	
270.79818	132	
271.17256	136	
271.27836	116	
273.07188	190	1+
273.16872	90	
273.79339	108	
273.86672	122	
274.04759	104	
274.46067	88	
274.85703	104	
274.92578	172	
275.81003	86	
276.00108	204	1+
276.05858	118	
277.10350	94	
278.89484	84	
279.09413	722	1+
279.23135	130	
279.27540	92	
280.14357	292	1+
280.26351	154	
280.91901	176	1+
281.04133	120	
281.06479	84	
281.68477	90	
282.04763	100	
282.80510	126	
283.02365	92	
283.06615	98	
284.29343	776	1+
284.97971	96	
286.92088	184	
287.14316	96	
287.83226	208	1+
288.06370	116	
289.87770	100	
290.01550	100	
291.06855	150	
291.12071	84	
292.05623	102	
293.87506	102	
294.26384	110	
294.86525	132	
295.88991	158	1+
296.92137	136	
296.93975	94	
297.91256	106	
298.92145	124	1+
302.23691	84	
302.88265	190	
302.91622	118	
303.04999	102	
303.11398	180	1+
304.18984	178	
304.52949	98	
305.15464	114	
305.27831	202	1+
307.79832	310	1+
307.93260	126	
308.27373	90	
308.29494	428	1+
309.06030	138	
309.25913	106	
309.75242	92	
310.30754	392	1+
310.88452	134	
311.02545	186	
311.85888	184	
311.88733	126	
312.03194	128	
312.80282	136	
312.88943	198	1+
313.02823	386	1+
314.81996	208	
316.80498	86	
317.87413	206	1+
319.02501	110	
321.19263	108	
321.33015	86	
322.18970	98	
322.98523	94	
323.17701	90	
323.24047	1102	1+
324.13503	122	
324.20552	510	1+
324.89648	398	1+
325.23853	138	
325.31413	94	
326.08380	96	
326.19525	92	
327.24805	96	
327.26848	190	
END IONS

###FS:    #m/z: 340.94187 #charge 1+
###MS: 13
###MSMS: 15
BEGIN IONS
TITLE=Cmpd 11, +MS2(340.9419), 28.0-35.0eV, 0.3min #15
RTINSECONDS=17.823
SCANS=13,15
PEPMASS=340.94187	1055638
CHARGE=1+
136.43872	88	
189.86562	118	
194.11870	92	
207.93516	106	
213.87862	106	
213.93925	1814	1+
215.88805	682	1+
215.93865	706	1+
217.88268	370	1+
218.94393	142	
221.89408	106	
221.95211	246	1+
222.01399	104	
222.98687	102	
223.89160	138	
227.91157	202	1+
228.59007	128	
230.06858	98	
230.89017	224	
231.95030	1838	1+
232.02280	90	
232.89203	204	
233.07684	90	
233.89765	522	1+
233.94826	742	
234.14790	130	
234.98101	120	
235.86810	150	
235.89312	244	
235.95059	206	
236.21839	104	
237.00098	92	
239.85524	92	
239.91778	94	
240.23281	104	
240.95792	88	
241.15803	126	
243.88959	196	
244.03792	236	1+
245.66765	106	
245.94612	118	
246.09004	116	
246.97845	198	
247.94583	126	
247.98691	88	
248.04860	128	
248.45838	112	
249.04068	152	
249.96060	750	
251.17635	88	
251.91077	134	
251.95720	206	
252.22846	148	
252.68041	112	
253.85840	102	
254.97031	668	1+
255.07626	396	1+
256.19437	90	
256.91107	96	
256.96579	242	
258.88319	122	
259.03230	120	
259.95442	186	
262.61039	162	
265.02122	306	1+
266.99746	402	1+
267.13403	240	
267.96401	100	
268.96752	104	
269.47540	88	
269.79919	176	
270.91447	94	
271.21363	96	
271.86630	108	
272.08388	92	
272.15912	106	
272.93289	474	1+
273.06146	116	
274.42857	88	
274.97315	172	
276.06601	98	
276.85257	192	1+
276.98700	92	
277.07289	130	
278.84168	154	
279.01798	96	
279.27802	116	
279.89981	122	
279.96902	144	
280.01587	90	
281.04915	188	
281.09355	126	
281.22336	112	
281.42508	100	
282.16719	92	
282.21268	94	
282.27916	176	
283.04077	176	
283.07863	100	
283.09583	100	
283.21401	92	
283.97534	108	
284.02979	106	
285.01854	112	
287.02122	200	1+
287.06245	362	1+
288.06473	314	1+
289.80959	140	
289.87568	176	1+
290.06061	110	
290.15262	136	
290.78912	112	
292.13181	104	
293.06467	156	
293.85299	90	
293.87621	156	
294.04946	264	1+
294.91466	148	
294.93079	120	
295.27361	96	
295.79080	102	
295.97224	294	1+
297.21544	88	
297.97745	230	1+
298.19871	88	
299.05950	556	1+
300.08591	132	
301.01897	94	
302.17473	100	
302.93149	226	1+
304.78064	92	
304.88751	96	
305.15649	110	
306.31101	96	
306.88185	134	
307.08182	122	
307.29482	346	1+
307.65352	98	
310.80750	102	
310.87869	110	
311.02590	148	
311.87139	114	
311.88929	118	
311.93703	166	
312.02770	188	
313.02978	124	
313.13889	92	
314.13356	92	
317.82323	112	
320.28934	134	
322.20894	90	
323.23828	302	1+
324.11590	122	
324.32166	88	
324.89464	136	
326.89702	168	1+
326.96775	92	
327.06290	102	
327.11606	92	
327.79597	88	
329.32381	162	
330.88791	148	
330.92278	118	
331.89319	98	
331.92181	268	1+
334.07350	90	
334.20314	102	
337.09554	108	
337.25410	120	
337.92750	102	
338.25600	108	
338.92687	108	
340.39561	114	
341.00959	96	
343.20740	148	
343.24185	246	
344.13430	180	
345.07853	94	
END IONS

###FS:    #m/z: 363.95809 #charge 1+
###MS: 13
###MSMS: 16
BEGIN IONS
TITLE=Cmpd 12, +MS2(363.9581), 28.0-35.0eV, 0.3min #16
RTINSECONDS=18.5955
SCANS=13,16
PEPMASS=363.95809	573308
CHARGE=1+
189.86428	386	
191.85659	392	
193.86229	96	
196.88149	136	
202.41586	98	
205.95179	190	
207.87953	296	1+
208.94163	124	
209.94321	576	1+
209.96027	94	
210.88453	248	
212.87933	1434	1+
214.89562	116	
216.91548	94	
218.91477	162	
220.07515	96	
222.95404	974	1+
223.97706	116	
224.82889	188	1+
224.94857	1128	1+
224.97147	358	1+
226.94738	4986	1+
227.34253	102	1+
227.93144	402	
228.89339	568	1+
228.94259	4832	1+
228.98598	96	
230.88991	3478	1+
231.08506	118	
231.90756	130	
232.88501	614	1+
233.84423	102	
234.87883	150	
235.85013	160	
235.99377	112	
240.94194	212	
240.96260	970	1+
241.89965	310	1+
241.94561	878	1+
242.07328	134	
242.94909	632	1+
242.96012	384	
243.87671	118	
243.93911	154	
244.03982	128	
244.95806	2284	1+
245.01150	96	
245.04408	344	1+
245.94206	210	
246.07789	100	
246.80602	122	
246.90630	234	
246.95356	2760	1+
247.91897	94	
248.07751	98	
248.90008	584	1+
249.04003	134	
250.89364	122	
250.94992	178	
250.97018	174	
250.99338	100	
251.90917	120	
252.04328	116	
252.13790	120	
253.22850	244	
253.44785	98	
253.84123	458	1+
253.90741	240	
254.86942	162	
255.91930	156	
257.88752	128	
257.92290	108	
258.15741	114	
258.84264	190	1+
258.97322	166	
259.07321	240	1+
260.96931	408	1+
262.06422	156	
262.85139	140	
264.96707	134	
265.08621	134	
266.80596	226	1+
267.13792	132	
267.54602	94	
267.78507	122	
267.97485	514	1+
268.02633	208	1+
268.29592	260	1+
268.78860	176	1+
269.11368	116	
269.81121	268	1+
269.96669	384	1+
271.79912	128	
271.84566	172	
271.91046	330	1+
272.84125	298	1+
272.93780	194	
273.09358	136	
274.87315	234	1+
275.09523	98	
276.06710	210	1+
276.90306	140	
277.04983	108	
278.79453	144	
279.10281	168	
280.79342	204	
280.80861	132	
281.85879	280	1+
282.08484	104	
282.93597	178	
283.06686	170	
283.79089	290	1+
283.93331	124	
283.98020	138	
284.84526	688	1+
285.79895	296	1+
285.84431	418	1+
285.89232	130	
285.94115	188	
288.07198	110	
289.07656	178	
289.87697	126	
290.78568	182	
292.09770	140	
294.85201	104	
297.23480	138	
297.87589	140	
297.94125	128	
297.97066	206	1+
298.80477	438	1+
299.88829	102	
300.52061	104	
300.82800	144	
300.87263	434	1+
301.86038	156	
302.23309	100	
302.77217	218	1+
303.11364	276	1+
303.82216	242	1+
303.85848	756	1+
303.94671	190	1+
304.04246	126	1+
304.12597	212	1+
304.80661	156	
306.28497	312	1+
306.30596	212	1+
306.88044	354	1+
307.08033	276	1+
308.10561	98	
308.14369	174	
308.26826	124	
308.90157	98	
310.30819	142	
311.02722	150	
311.87835	160	1+
312.02943	320	1+
312.81805	124	
313.46343	100	
313.88002	148	1+
313.90385	150	
314.87891	154	1+
314.92383	98	
314.95295	108	
316.81722	170	
317.38872	102	
317.99207	182	1+
321.81875	384	1+
321.86996	160	
323.37571	96	
323.92396	128	
324.01931	394	1+
324.13644	114	
324.32316	216	
324.96775	184	1+
325.87088	520	1+
326.17724	132	
326.78869	142	
326.87087	370	1+
326.96400	128	
328.81059	104	
332.09485	116	
335.08311	162	1+
335.55347	102	
335.88920	104	
336.05718	214	1+
336.94228	432	1+
337.83855	112	
339.83011	326	
340.94048	216	
341.05775	140	
342.35264	120	
343.07997	98	
344.02304	96	
345.06487	98	
346.17651	108	
348.19617	102	
348.32171	478	1+
348.75150	98	
349.32378	350	1+
349.83525	148	
350.79836	100	
351.02453	124	
351.11009	106	
351.33869	184	
351.83816	100	
352.89599	130	
352.96068	106	
357.05658	164	
358.12409	186	1+
358.91028	112	
360.31959	124	
360.35775	154	
361.18372	102	
362.15890	124	
363.37358	100	
363.61705	104	
364.33269	140	
365.38969	138	
367.33018	174	
368.33406	106	
368.42151	156	
END IONS

###FS:    #m/z: 336.94706 #charge 1+
###MS: 17
###MSMS: 18
BEGIN IONS
TITLE=Cmpd 13, +MS2(336.9471), 28.0-35.0eV, 0.4min #18
RTINSECONDS=22.284
SCANS=17-18
PEPMASS=336.94706	192886
CHARGE=1+
90.33393	104	
141.10069	96	
189.86517	236	
193.02726	94	
194.03333	90	
202.91071	106	
204.89719	92	
205.94782	270	1+
205.97216	170	
206.98254	92	
207.00124	94	
207.87296	138	
207.89767	96	
207.97667	352	1+
208.88571	160	
208.98336	216	1+
209.88391	128	
211.94527	7546	
212.87911	1360	1+
212.94817	190	
212.98918	104	
213.89568	152	
213.93922	3844	1+
215.88785	754	1+
217.06260	92	
217.86017	96	
217.88026	114	
217.94259	178	
219.87238	134	
221.91516	88	
222.95456	466	1+
222.97386	126	
223.38282	96	
224.97615	220	
225.01919	94	
225.88854	128	
226.89451	158	
226.97260	282	
227.89846	154	
228.89338	112	
229.95537	5458	
230.89082	1292	1+
230.96066	218	
231.95039	2188	1+
232.89360	104	
232.91026	100	
233.87127	116	
233.89802	616	1+
233.94627	206	
235.82615	182	1+
235.95234	312	
236.89468	118	
239.11365	102	
240.13137	186	
240.94848	214	1+
240.96123	272	1+
242.94042	96	
244.97588	106	
245.44074	88	
246.97778	308	
247.96603	1846	1+
248.03683	634	1+
248.90239	240	
248.98548	194	
249.04171	450	1+
249.90459	294	1+
249.96151	950	1+
250.83070	100	
250.98865	168	
251.98516	106	
252.01559	112	
252.97148	3800	1+
253.00687	154	
253.02742	90	
253.84036	98	
253.88523	258	1+
253.91036	262	1+
254.09262	134	
254.93964	194	1+
254.96632	1878	1+
255.07621	250	1+
256.91520	184	
256.96587	496	1+
258.14567	102	
258.94728	216	1+
259.57798	90	
259.80954	88	
259.84699	98	
259.99353	100	
260.08877	96	
260.10843	100	
260.98144	142	
262.83651	126	
263.05868	140	
263.17919	92	
265.01740	122	
265.15486	100	
265.95886	114	
266.08772	102	
267.00788	178	
267.25659	104	
267.83940	110	
268.79189	202	1+
268.84492	210	1+
268.96113	150	
269.89346	116	
270.98108	406	
271.84354	138	
271.93919	372	1+
272.61487	98	
272.85000	100	
273.07521	100	
273.81258	128	
275.86336	88	
276.89689	100	
277.06193	280	1+
277.85012	284	1+
278.24937	130	
278.82774	246	1+
279.04813	244	1+
279.10523	122	
282.85456	140	
283.03212	122	
283.18728	114	
283.86678	270	
284.55864	116	
284.97913	134	
285.11239	106	
286.84975	424	1+
287.05742	186	1+
287.07704	90	
287.76588	104	
288.01169	158	
289.08344	116	
292.85692	294	1+
293.03547	134	
293.06576	148	
293.10862	276	1+
294.00133	114	
295.02433	158	
295.16873	124	
295.82917	142	1+
296.97271	386	1+
297.87660	120	
298.58143	200	
299.01174	120	
299.04305	154	
299.06280	398	1+
301.06652	134	
302.06223	144	
303.02484	158	1+
303.83266	104	
303.86676	106	
304.88452	150	
305.79085	92	
305.95416	94	
306.03676	184	1+
307.09044	166	
307.79814	180	
307.88996	122	
308.42075	94	
308.87568	308	1+
308.96592	132	
309.92779	90	
310.03850	112	
310.88196	442	1+
311.85819	204	1+
311.99156	122	
313.10688	90	
315.14551	118	
315.16068	134	
315.85718	184	1+
315.88946	218	1+
316.76556	94	
316.95505	148	1+
318.01725	92	
319.11110	104	
320.85634	90	
321.77525	112	
322.93639	92	
323.01729	462	1+
323.24797	92	
323.88792	402	1+
324.29816	90	
324.89275	284	1+
325.13900	114	
325.18274	112	
326.89317	110	
327.07204	104	
327.45402	124	
327.88041	102	
328.16510	94	
329.12474	114	
329.32165	190	
333.17525	100	
335.32363	120	
336.80489	136	
337.06923	122	
337.18520	126	
337.73643	92	
338.22702	92	
340.30194	148	1+
END IONS

###FS:    #m/z: 507.84741 #charge 1+
###MS: 17
###MSMS: 19
BEGIN IONS
TITLE=Cmpd 14, +MS2(507.8474), 28.2-35.2eV, 0.4min #19
RTINSECONDS=23.0635
SCANS=17,19
PEPMASS=507.84741	169242
CHARGE=1+
191.95617	270	
230.84939	290	1+
234.87986	232	
235.06088	212	1+
235.08034	164	
235.90150	300	
236.89065	232	
238.05820	290	1+
241.88068	220	
242.06319	206	1+
243.03065	236	1+
243.91190	222	1+
244.08958	186	
245.07556	434	1+
245.97795	162	1+
247.10870	212	1+
250.89617	146	1+
251.13922	202	1+
253.09222	224	1+
258.09281	154	1+
259.06430	186	1+
259.87209	186	
260.88636	186	
261.15559	286	1+
262.09982	308	1+
263.01544	270	1+
263.10140	186	1+
265.08923	252	1+
266.13052	488	1+
266.16492	358	1+
266.86774	346	1+
266.89865	334	1+
267.96422	328	1+
268.97211	312	1+
269.06135	240	1+
271.02304	162	
271.87465	726	1+
272.06758	244	
272.16772	182	
272.85454	528	
272.92073	186	1+
273.85355	264	
274.99544	242	1+
275.02567	272	1+
275.07716	436	1+
275.86714	234	
276.79737	222	
276.90503	214	1+
278.83307	224	1+
279.13157	596	1+
279.88298	274	1+
280.11222	228	
281.01124	180	1+
282.01532	198	1+
282.05528	166	
282.12927	206	
282.85879	180	
284.12041	232	1+
284.87904	210	
285.86447	338	1+
285.94278	438	1+
287.03238	168	1+
287.97165	254	1+
288.87885	1402	1+
288.97557	192	1+
289.11269	244	1+
289.88357	1378	1+
290.07901	288	1+
290.86336	1238	1+
293.15051	198	
293.87369	3888	1+
293.94157	184	1+
294.15554	264	1+
295.97142	302	
296.05163	194	1+
296.14259	202	
296.53502	160	
296.88284	824	1+
297.28666	98	1+
297.81442	194	
298.80673	402	1+
298.85469	396	1+
298.88121	808	1+
299.81187	244	1+
299.91287	268	1+
300.85293	748	1+
300.86925	256	
300.98729	182	1+
301.29789	194	1+
302.06522	332	1+
302.10349	196	1+
302.85559	390	1+
303.06993	282	1+
303.85663	224	1+
303.95132	164	
304.14533	166	
306.98592	202	1+
307.19025	170	1+
307.28862	230	1+
307.89133	1740	1+
308.14437	600	1+
308.80096	166	
308.87992	1972	1+
309.86705	384	
310.15906	590	1+
310.77930	184	1+
310.86912	204	
310.96550	240	1+
311.83678	228	1+
311.88353	7846	1+
312.17543	1268	1+
312.72852	100	1+
312.83998	154	1+
312.95378	202	
314.81375	260	
314.86292	1642	1+
315.77970	184	1+
315.82594	170	
316.13471	166	
316.84605	160	
316.88928	346	
317.08951	326	1+
317.81160	170	1+
317.88845	324	
318.85778	594	1+
318.93700	212	
318.98792	222	1+
319.02585	264	1+
321.04762	226	1+
322.17105	172	
322.59730	166	
323.09669	200	
323.38777	172	
324.01732	434	1+
324.39079	212	1+
324.86579	688	1+
324.90322	220	
325.04435	220	
325.13137	288	1+
325.89696	1336	1+
326.05606	168	
326.89797	944	1+
326.92516	266	1+
326.96479	388	1+
327.88101	406	
327.96662	300	1+
328.13224	304	1+
328.81294	250	1+
328.87087	334	
329.82644	288	1+
329.89354	628	
330.02701	176	1+
330.07694	316	1+
330.16561	350	1+
330.89557	320	
330.91885	172	
331.04279	178	1+
331.89443	1392	1+
332.87381	1238	1+
332.90200	824	1+
333.13489	246	1+
333.97569	252	1+
334.33283	198	1+
334.87773	1110	1+
334.89940	706	1+
335.40601	172	
335.84106	466	1+
335.88687	508	1+
335.98863	274	1+
336.07015	194	
336.87166	216	
336.95028	410	1+
337.46937	266	1+
337.95602	268	1+
339.03204	238	1+
339.87959	370	
341.08142	242	
341.89911	336	1+
343.14348	174	
343.87374	390	
344.87551	180	
344.89228	170	
345.05038	276	1+
345.87623	172	
345.97674	284	1+
346.01812	216	
347.81911	194	1+
347.89751	194	
348.77375	210	1+
348.84835	162	
348.89355	196	
349.80766	256	1+
350.08008	162	
350.15413	192	
350.83806	250	
350.88890	568	1+
350.97696	132	1+
351.07300	162	
351.78565	318	1+
351.86359	202	1+
351.90827	180	
352.05982	258	1+
352.16800	134	1+
352.77121	246	
352.81791	274	1+
352.91077	290	
353.10072	196	
353.13726	262	1+
353.85609	352	
353.91047	556	1+
354.02882	484	1+
354.88136	582	1+
355.87129	360	1+
356.14218	158	
356.16895	182	1+
356.37017	218	1+
358.12894	170	
359.11954	360	1+
359.87185	184	
359.95681	318	1+
360.86256	384	1+
361.01242	234	1+
361.21878	164	1+
362.11987	220	1+
362.17010	230	
362.37485	230	1+
363.06719	174	1+
363.71701	126	1+
363.84020	412	1+
364.13268	284	1+
364.78354	276	1+
364.84301	350	1+
365.36497	214	1+
365.64737	206	
366.18472	304	1+
366.84033	1642	1+
366.89923	268	1+
366.91763	166	
367.05459	254	
367.33353	204	
367.71192	392	
367.75700	162	1+
368.70874	210	
368.86325	218	
368.89150	374	1+
369.04005	208	1+
369.07068	382	1+
369.84112	310	
369.89308	246	1+
370.16554	190	1+
370.78413	554	1+
370.83649	394	1+
371.90694	186	
372.73811	210	
373.63272	182	1+
373.84131	288	1+
373.93107	172	
374.81778	456	1+
375.19080	170	1+
376.14395	350	1+
376.88812	466	1+
377.89040	300	1+
378.00378	124	1+
379.08143	114	1+
380.85758	228	
380.87518	210	
381.05121	164	
381.12103	174	
381.15142	444	1+
381.85573	672	1+
382.15715	296	1+
382.81676	274	1+
383.09885	172	
383.71539	304	1+
383.94073	288	1+
384.04509	252	1+
384.13406	338	1+
384.85283	3278	1+
385.11571	288	1+
385.13826	208	1+
385.22120	172	
385.79563	348	1+
386.02560	286	1+
386.64435	178	1+
386.91021	170	1+
387.39438	240	1+
387.72158	168	
387.84777	336	
387.86802	600	1+
388.16182	266	1+
388.21824	194	1+
388.80040	584	1+
388.84754	236	
389.05810	346	1+
389.19945	188	
390.09899	344	1+
390.84272	1250	1+
391.13339	162	
392.12943	244	1+
392.15111	170	
392.82781	382	
392.84142	462	1+
392.86275	1074	1+
393.06990	214	1+
393.79823	648	1+
394.02210	244	1+
394.78597	182	
394.83936	496	
396.81475	274	1+
397.40021	192	1+
398.00364	306	1+
398.73148	354	1+
399.12136	142	1+
399.22897	174	1+
399.93520	160	
400.84681	216	1+
401.20638	408	1+
401.37995	176	
401.72587	280	1+
401.91139	184	1+
402.20943	362	1+
402.86747	2316	1+
403.09985	196	
403.23605	204	1+
403.87154	1766	1+
405.82210	262	
405.87228	696	
405.92914	208	1+
406.04779	144	1+
406.72147	344	1+
406.86083	350	
407.17118	252	1+
407.86844	2800	
408.10202	282	1+
408.14198	332	1+
408.18194	202	1+
408.80508	308	1+
408.86521	1608	
409.72337	268	
409.86983	2366	1+
410.35467	240	1+
410.73494	166	
410.84981	772	
411.68443	126	1+
411.81070	896	1+
411.83979	1132	1+
412.13434	194	
412.72867	272	
412.84582	640	1+
413.07825	898	1+
413.36902	214	1+
413.87101	452	1+
414.01686	154	1+
414.28291	196	1+
414.37160	246	1+
415.18671	206	1+
416.87897	276	1+
417.13319	180	
418.01066	152	1+
418.05978	192	1+
418.14579	496	1+
420.19764	244	1+
421.88267	570	
422.10154	200	1+
422.17303	210	
422.85512	216	
422.88352	416	
423.21733	358	1+
423.87770	412	
424.16303	168	
424.21884	274	1+
424.87104	254	
425.09586	196	1+
425.13822	418	1+
425.15410	162	
425.88196	848	
426.14137	288	1+
426.20224	212	
426.79544	254	1+
426.81975	278	1+
426.86258	1974	1+
426.93778	162	
427.18558	340	1+
427.74201	634	1+
428.74619	400	1+
428.85285	938	1+
428.88660	1562	1+
429.13096	238	1+
429.82069	490	1+
430.14333	198	1+
430.16743	166	1+
430.74207	608	
430.85855	438	
430.88106	410	
431.87087	1248	1+
432.42436	162	1+
433.21552	164	
434.09648	246	1+
434.86067	396	1+
434.88838	464	1+
435.58524	94	1+
436.10446	266	1+
436.83687	168	
436.89506	268	1+
437.14340	400	1+
438.64566	126	1+
439.89440	564	1+
440.21839	444	1+
440.70183	216	1+
441.19906	162	
441.22034	376	1+
441.88341	162	
442.15474	198	
442.90583	162	1+
443.07403	184	1+
443.16156	178	
443.37505	250	1+
443.70073	208	1+
444.32739	222	1+
444.75320	264	1+
444.87337	3422	1+
445.17429	326	1+
445.69765	196	1+
446.20479	164	1+
448.94554	172	1+
449.23830	180	1+
449.87650	1414	1+
450.07941	186	
450.14705	172	
450.76791	164	
450.82984	168	1+
450.99883	168	1+
451.12399	226	1+
451.90353	164	
452.12568	180	1+
452.15436	240	1+
453.15586	164	1+
453.24212	240	1+
454.68867	174	
455.12968	290	1+
457.90271	660	1+
459.12772	208	1+
459.19169	328	1+
460.17416	440	1+
462.16400	236	
462.88555	862	1+
463.17300	292	1+
465.08028	264	1+
466.17101	170	1+
466.70834	266	1+
467.88957	1634	1+
468.78391	396	1+
469.14465	184	1+
469.20598	368	1+
469.34882	230	1+
469.89171	434	
469.92236	270	1+
470.39731	186	1+
471.18474	186	
474.79786	162	
475.24095	472	1+
475.87414	184	1+
480.77725	162	
481.22448	166	1+
481.35102	136	1+
483.09821	196	1+
484.18563	390	1+
485.90100	804	1+
487.69877	132	1+
491.07469	228	1+
491.42680	426	1+
492.07786	196	1+
498.90787	138	1+
499.73379	216	1+
500.10236	170	1+
500.72042	166	1+
500.77787	282	1+
502.10847	206	1+
502.68334	98	1+
503.35669	1188	1+
503.75499	182	1+
504.27907	178	1+
504.47006	554	1+
504.79375	152	1+
505.19929	204	1+
505.32891	294	1+
505.47475	416	1+
506.20362	178	1+
506.23014	290	1+
507.07981	176	1+
507.15847	160	1+
507.23303	180	1+
508.38985	192	1+
508.42587	110	1+
508.47632	96	1+
508.91427	286	1+
509.10613	178	1+
509.85628	234	
510.19779	170	1+
511.25376	214	1+
511.66293	150	1+
512.26237	128	1+
512.81062	158	1+
END IONS

###FS:    #m/z: 359.96292 #charge 1+
###MS: 17
###MSMS: 20
BEGIN IONS
TITLE=Cmpd 15, +MS2(359.9629), 28.0-35.0eV, 0.4min #20
RTINSECONDS=23.836
SCANS=17,20
PEPMASS=359.96292	148020
CHARGE=1+
189.86195	126	
191.10809	138	
192.99138	152	
197.13648	100	
208.45279	126	
209.94474	906	1+
215.11093	186	1+
216.90450	110	
218.44418	96	
221.89320	258	
221.96174	122	
222.95257	1136	1+
224.94816	1468	1+
224.96981	260	
225.39723	102	
225.90749	206	1+
226.82157	134	
226.89476	170	
226.94782	4172	1+
227.92717	110	
228.79191	172	1+
228.89860	124	
228.94287	2934	1+
230.03606	118	
230.89354	158	
231.88522	130	
232.83068	98	
233.04534	158	
233.06172	98	
234.20871	100	
234.84538	132	
234.99855	104	
236.19844	130	
237.06059	100	
237.84367	100	
239.03189	172	
240.96200	968	1+
241.93879	234	
242.06936	144	
242.96013	448	1+
244.07674	104	
244.95746	1672	1+
245.41584	110	
245.83199	146	
245.94244	260	
246.95325	1180	1+
247.04804	196	1+
248.03361	436	1+
249.50288	102	
249.96674	106	
250.02937	466	1+
250.95220	218	1+
251.03315	400	1+
251.87732	154	1+
252.04489	96	
253.06641	194	1+
253.83942	134	
256.10583	278	1+
257.02431	152	
257.90995	222	1+
258.01433	212	1+
258.86542	98	
258.97442	308	1+
259.05206	96	
260.85375	140	
260.89123	316	1+
260.97123	840	1+
261.83721	138	
261.96330	120	
263.05639	166	
263.11922	98	
263.17343	130	
264.81601	110	
264.88929	222	1+
264.96800	452	1+
265.08473	108	
266.06080	186	1+
266.13793	182	1+
267.87196	140	
267.97251	314	
268.30176	200	
268.96488	750	1+
269.46354	98	
269.80095	268	1+
269.97019	496	1+
270.00969	124	
272.44029	104	
273.80028	124	
274.85153	118	
275.05700	116	
276.03765	126	
276.81079	164	1+
276.84946	214	1+
278.04803	220	1+
278.12254	124	
278.25152	106	
278.91081	156	
279.79727	100	
279.86570	98	
280.26662	120	
280.86811	136	
280.93540	156	
281.79949	168	
283.84027	174	
283.86417	100	
284.98302	112	
285.08290	100	
285.27607	104	
286.51552	112	
288.78361	166	1+
289.88134	102	
290.86494	194	1+
290.90125	106	
291.03516	126	
293.04095	118	
293.15444	104	
293.85041	174	
294.86700	256	
295.02358	202	
296.39923	96	
296.80844	144	
296.89803	120	
296.93650	98	
297.88975	106	
297.96989	190	1+
298.80537	304	1+
299.77160	124	
299.86346	210	
301.78795	178	1+
302.25208	114	
303.94357	236	
304.03510	160	
304.86052	104	
305.11875	182	
306.27737	174	
306.79553	248	
307.01050	154	
307.08356	116	
307.29049	526	1+
307.84325	128	1+
307.89150	200	
308.04998	110	
308.29163	372	1+
308.33051	114	
308.80444	104	
308.87162	120	
309.14461	98	1+
309.33035	130	
309.90315	130	
310.31237	114	
310.34573	274	1+
310.87925	212	
310.99859	128	
311.86008	282	1+
311.88301	170	
314.16037	206	1+
314.81481	116	
316.94140	162	
317.03148	98	
317.05543	154	
317.40620	112	
318.03252	100	
318.76426	104	
318.93495	274	1+
319.05581	96	
319.82653	144	
319.86820	116	
320.08242	128	
321.09434	98	
322.34310	140	
322.92706	186	
323.01713	672	1+
323.16281	198	1+
323.23553	240	1+
323.66947	116	
324.32690	132	
324.89565	348	1+
326.20568	214	1+
326.36981	118	
326.87747	124	
328.18525	104	
329.00638	102	
330.16750	110	
330.19899	106	
333.17217	140	
334.32355	104	
335.09513	116	
336.94821	476	1+
337.73216	96	
338.87509	168	
338.94404	168	
339.16576	160	1+
339.27952	104	
339.83086	110	
340.35874	374	
340.95032	274	1+
342.20908	210	
342.28665	172	
343.27188	102	
346.61089	96	
347.11431	234	
348.82271	98	
352.89618	104	
355.87613	176	1+
358.20767	256	1+
360.10049	124	
363.80708	102	
364.04484	102	
END IONS

###FS:    #m/z: 336.94702 #charge 1+
###MS: 21
###MSMS: 22
BEGIN IONS
TITLE=Cmpd 16, +MS2(336.9470), 28.0-35.0eV, 0.5min #22
RTINSECONDS=27.528
SCANS=21-22
PEPMASS=336.94702	243568
CHARGE=1+
182.86912	104	
185.86984	94	
189.86560	118	
196.88845	280	1+
202.89485	112	
205.06793	118	
205.95044	280	1+
206.40660	102	
207.97293	200	
208.88436	132	
208.98054	140	
209.99254	88	
210.88697	92	
211.94495	4592	1+
211.97238	128	
211.99749	132	
212.87928	1474	1+
213.91264	108	
213.94109	1784	1+
214.87830	94	
215.88880	914	1+
215.93529	246	
217.53968	98	
217.85628	158	
217.88116	156	
219.02800	98	
221.89547	134	
222.94820	154	
223.95912	262	
224.11303	128	
225.40078	100	
226.89531	166	
226.97206	108	
227.78895	124	
227.89626	208	
227.93736	92	
227.99448	100	
228.89379	356	
229.95611	4568	1+
230.84926	92	
230.88914	1796	1+
230.98693	96	
231.03615	100	
231.95117	2194	1+
232.97169	92	
233.04935	110	
233.89766	810	1+
233.94799	410	
234.09687	114	
235.38843	90	
235.89387	592	1+
235.94815	106	
236.03579	98	
240.94239	124	
240.97030	96	
242.14843	210	
242.88886	88	
243.13978	122	
245.79684	92	
246.01637	90	
246.97420	112	
247.04778	206	1+
247.07428	106	
247.96493	1090	1+
248.90129	780	1+
248.99062	104	
249.04030	328	1+
249.96381	720	1+
251.04535	122	
251.95853	116	
252.01042	178	
252.07168	210	1+
252.16146	102	
252.97157	2646	1+
253.19239	132	
253.83405	252	
253.90550	404	1+
254.00713	152	
254.96621	1080	1+
255.07304	288	1+
255.41648	88	
255.84050	104	
256.96014	288	1+
257.00075	204	1+
257.80051	92	
258.85057	198	1+
258.91161	134	
258.97373	126	
260.01132	120	
262.83478	254	1+
262.95305	208	1+
263.05608	156	
264.63312	92	
265.01860	106	
265.08754	180	
266.22572	90	
266.35180	174	
267.79845	422	1+
267.85110	130	
268.22329	158	1+
268.84093	586	1+
268.86186	116	
269.42093	96	
270.98464	234	
271.91834	252	1+
272.13652	96	
272.58233	92	
272.97248	146	
273.79266	214	
273.86318	142	
274.79247	128	
275.07057	118	
275.16958	248	1+
275.80059	244	1+
275.81543	92	
275.97159	256	1+
276.17431	220	1+
276.85369	152	
277.83792	112	
277.85654	94	
278.04187	108	
278.79193	184	1+
278.83489	424	1+
278.87668	98	
278.90523	98	
279.25763	238	1+
280.86564	94	
281.04701	96	
282.11558	114	
282.85946	184	1+
283.09755	122	
283.77452	88	
283.92399	94	
284.13441	96	
285.72883	98	
285.85284	134	
285.99501	124	
286.85042	680	1+
288.90916	262	1+
289.80293	142	1+
289.88350	192	
291.76888	168	1+
291.80286	396	1+
291.94058	90	
292.05851	116	
292.86716	100	
293.06512	150	
293.10961	254	1+
293.85933	126	
293.88151	244	
295.97104	298	1+
296.10116	98	
297.79191	96	
297.81076	202	
298.21562	90	
298.97379	212	1+
299.87869	100	
300.06217	122	
300.16176	152	
300.82335	98	
301.79541	94	
302.09600	90	
302.81641	128	
302.91326	236	1+
303.94264	138	
304.04377	118	1+
304.89045	124	
305.04635	200	1+
306.88517	128	
308.29410	122	
308.80345	232	1+
308.86719	234	1+
309.89075	90	
310.34865	94	
310.87759	196	
311.88535	90	
312.60980	90	
313.80892	246	1+
314.95368	172	
316.05365	142	
318.12368	106	
318.21868	160	1+
318.86047	130	
318.97567	170	1+
319.08648	128	
321.12954	90	
321.22353	102	
321.30803	344	1+
322.30541	320	1+
322.96776	174	1+
324.89862	184	
327.11693	230	1+
327.30489	94	
327.81511	114	
328.08510	92	
328.80993	206	
328.88776	100	
329.76199	108	
329.82707	138	
330.10531	224	1+
330.88481	172	1+
331.04313	96	
332.21446	90	
332.96905	174	1+
333.87864	172	
334.80005	126	
337.09301	186	
337.95250	110	
338.86362	96	
339.10205	128	
340.30049	114	
END IONS

###FS:    #m/z: 507.84706 #charge 1+
###MS: 21
###MSMS: 23
BEGIN IONS
TITLE=Cmpd 17, +MS2(507.8471), 28.2-35.2eV, 0.5min #23
RTINSECONDS=28.2995
SCANS=21,23
PEPMASS=507.84706	194502
CHARGE=1+
191.95635	210	
196.01837	312	1+
223.97259	274	1+
227.95386	204	
230.07841	302	1+
230.84375	386	1+
231.08503	166	1+
234.94071	252	1+
235.88494	164	
239.07027	248	1+
239.11086	198	
239.12310	336	1+
239.85612	346	1+
242.03988	184	
242.88476	188	1+
244.09071	210	
245.03576	348	1+
245.08083	244	1+
246.03731	226	1+
248.16185	174	1+
249.09766	196	
249.89043	166	
250.97134	256	
251.90339	218	1+
252.08623	508	1+
253.08996	358	1+
258.98829	214	1+
259.10354	208	1+
260.97180	272	1+
261.01755	216	1+
261.15689	246	
261.92920	260	1+
264.11250	248	1+
264.90763	166	1+
266.16768	182	
266.95337	152	1+
266.98532	190	1+
267.03493	278	1+
267.11121	302	1+
267.17622	166	
267.87942	342	1+
268.07434	216	1+
268.11597	174	1+
270.85915	192	
271.85157	772	1+
271.87459	388	
271.96867	232	1+
272.07437	396	1+
272.17569	130	1+
272.85390	606	1+
273.10372	278	1+
273.81222	184	1+
275.79918	216	1+
276.10141	360	1+
276.14150	340	1+
277.36674	206	1+
277.93759	388	1+
278.12766	458	1+
278.83244	346	1+
278.94209	320	1+
279.03640	248	1+
280.10852	220	
280.85499	284	1+
281.06235	238	1+
283.09452	210	1+
283.83533	164	1+
284.79484	206	1+
285.94068	234	
286.89982	176	
287.85394	204	
287.95192	188	1+
288.39197	178	
288.84515	216	
288.87082	178	
289.04232	206	1+
289.09244	316	1+
289.88254	962	
289.95658	230	1+
290.02025	232	1+
290.86875	1818	1+
293.87414	3494	1+
293.90029	168	
293.95916	196	1+
294.05247	202	1+
294.82421	174	
295.15207	608	1+
295.94616	204	1+
296.03265	214	1+
296.08387	434	1+
296.93276	312	1+
296.95403	248	1+
297.88319	240	
298.85498	258	
298.88157	594	1+
298.96906	316	1+
299.81092	174	
299.90559	182	
300.85664	198	
300.98010	372	1+
301.08582	212	1+
301.12692	294	1+
301.84305	192	
301.87861	280	1+
302.85579	176	
302.95561	292	1+
303.88017	410	1+
304.05139	240	1+
304.10507	430	1+
304.88416	296	1+
305.05686	286	1+
306.98719	228	1+
307.20029	124	1+
307.80115	184	1+
307.89211	1334	1+
308.09211	182	
308.14127	910	1+
308.29636	318	
308.86952	1090	1+
309.19160	132	1+
309.83856	170	
309.86997	650	1+
309.89075	696	1+
311.13392	204	1+
311.88392	8172	1+
312.02611	214	1+
312.17651	918	1+
312.80418	182	1+
313.42904	192	
313.96922	428	1+
314.78035	202	
314.86670	804	1+
314.92643	240	
315.08570	332	1+
315.95186	300	1+
316.86408	532	
316.88611	548	1+
317.82726	272	1+
317.98387	182	1+
318.02372	288	1+
318.13007	352	1+
318.86009	600	1+
320.86422	188	
321.07969	426	1+
321.15706	340	1+
321.89516	316	1+
322.97096	162	
323.01581	182	
323.10295	234	1+
323.45735	172	
323.85864	196	
324.86264	372	
325.15193	242	1+
325.22321	138	1+
325.87120	230	
325.90271	488	
326.13442	194	
326.66692	248	1+
326.80988	186	
326.89110	1044	1+
327.38732	172	
327.76463	252	1+
327.80410	210	
327.88117	538	
328.13595	190	1+
328.18688	324	1+
328.37030	162	
328.40877	174	
328.86934	526	
329.03544	146	1+
329.89593	850	1+
330.78478	252	1+
330.88482	704	1+
331.97387	254	1+
332.38982	248	1+
332.87716	918	1+
332.90273	594	
333.94476	200	1+
334.42322	184	1+
334.87579	166	
334.90088	346	
335.12861	490	1+
335.31049	228	1+
335.88674	302	
336.81292	166	1+
336.84346	280	1+
336.87085	174	
336.89443	456	1+
336.94684	202	
337.09444	202	1+
337.39408	168	
337.87980	556	1+
337.94894	220	
338.04223	378	1+
338.30677	176	
338.94338	196	
339.07543	266	1+
339.28704	108	1+
339.87681	534	1+
340.89813	498	1+
341.08082	236	1+
341.87454	160	
342.83154	170	
343.82515	178	
343.87713	260	
343.98723	190	1+
344.11074	204	
344.96797	260	1+
345.79344	230	1+
346.90052	526	1+
347.11737	332	1+
349.90200	222	
350.88534	626	1+
350.97164	370	1+
352.00986	298	1+
352.08255	416	1+
352.77289	172	
352.91534	200	
353.14743	188	
353.85455	360	
353.91033	268	
354.05837	182	
354.91602	178	
355.85613	174	
355.89337	446	1+
355.92348	168	
357.14614	176	
357.17040	238	1+
357.83446	320	1+
357.91702	164	
358.87465	162	1+
359.00249	218	
359.11319	348	1+
359.14067	196	1+
360.36759	278	1+
361.58656	190	
361.73906	230	1+
361.86978	234	
362.15287	202	
362.87501	440	1+
362.90142	184	1+
362.93029	192	1+
363.17294	250	1+
364.12612	182	
364.85168	234	1+
366.14976	188	1+
366.17845	168	
366.83836	1220	1+
367.18706	386	1+
367.71012	858	1+
367.78597	288	1+
368.18616	244	1+
368.79126	164	1+
368.89960	264	
369.04827	218	1+
369.08588	224	1+
369.76673	190	1+
369.83705	926	1+
369.88616	208	1+
370.37831	268	1+
370.41975	292	1+
370.79442	164	
370.90977	172	
371.15205	180	
371.91235	168	
372.04311	334	1+
372.18214	258	1+
372.77585	256	
372.86027	378	1+
372.92843	212	1+
373.71681	186	
373.80800	520	1+
374.00749	228	1+
374.81410	350	1+
374.92515	270	1+
375.85856	334	1+
376.89154	318	1+
379.05094	426	1+
379.64422	168	1+
379.91405	192	1+
380.05561	358	1+
381.11971	448	1+
381.85579	376	1+
382.85658	228	1+
383.09803	356	1+
383.89052	478	1+
384.71938	274	1+
384.85309	2396	1+
386.60917	200	1+
386.84802	970	1+
387.84851	598	1+
388.09686	220	1+
388.16198	190	1+
388.80668	442	1+
389.03720	188	1+
389.20090	310	1+
389.71969	292	1+
389.87558	166	
389.90291	324	1+
389.91908	156	1+
390.84120	2554	1+
391.80440	200	
392.80040	252	
392.82767	748	1+
392.86575	666	1+
392.91103	200	
393.08928	200	
393.11953	238	
393.79286	740	1+
394.08478	270	1+
394.10461	402	1+
394.40221	270	
394.79443	548	1+
394.83630	170	
394.86492	364	1+
395.05642	190	1+
395.10491	252	1+
395.22551	140	1+
397.24814	246	1+
397.72373	348	1+
397.81057	264	1+
397.86008	552	1+
398.05866	180	1+
398.88027	194	
399.03028	244	1+
399.12773	218	
399.16707	248	
400.03778	152	1+
401.10667	218	1+
401.86844	206	
401.98958	194	1+
402.81823	306	1+
402.86822	1852	1+
403.87331	1240	1+
404.10058	156	1+
404.23862	216	
405.81027	470	1+
405.87446	384	
406.80705	410	1+
406.86800	250	
407.03817	292	1+
407.13506	174	
407.72055	458	1+
407.86083	5950	1+
407.98243	232	1+
408.04338	290	1+
408.90066	208	
409.07444	472	1+
409.72777	210	
409.81801	222	
409.92062	472	1+
410.73619	230	
410.84755	812	1+
411.09673	176	
411.81156	398	1+
411.84531	866	1+
412.73005	558	1+
412.78712	182	1+
412.84973	738	1+
413.07488	770	1+
413.39506	236	1+
413.81350	178	1+
413.97858	170	
414.11210	200	
414.40009	198	1+
414.87471	192	
415.87780	344	
416.88174	222	
417.14052	346	1+
417.81859	316	1+
418.09090	184	1+
418.15204	348	1+
418.76088	228	
420.25122	126	1+
420.87650	184	
421.88367	832	1+
422.83636	300	1+
423.20962	232	1+
423.87107	302	
424.15387	166	
424.19497	424	1+
424.87373	226	
424.96708	154	1+
425.23850	366	1+
425.37875	196	1+
425.82697	422	
425.88213	1010	
426.00424	166	1+
426.86394	2544	1+
427.74031	952	1+
428.74566	644	1+
428.84769	946	1+
428.88592	1650	1+
429.39497	134	1+
430.15420	166	
430.74178	592	
430.86273	1650	1+
430.88212	282	
431.87054	1098	1+
433.09422	338	1+
434.81756	156	1+
434.85594	504	1+
434.88943	318	
435.85914	456	1+
436.07664	234	1+
436.15290	454	1+
438.86106	170	
439.89118	686	1+
440.14093	232	
440.29914	218	1+
441.22105	612	1+
442.10324	162	
442.14455	344	1+
444.15784	392	1+
444.87282	2994	1+
444.97304	114	1+
445.16319	328	1+
445.38786	294	1+
446.39170	200	1+
446.41456	232	1+
446.80882	302	1+
446.87538	548	1+
446.89834	334	
448.74107	202	1+
448.89301	370	
449.12110	282	1+
449.17145	230	1+
449.87846	1086	1+
451.18296	272	1+
452.15838	198	
453.15896	196	
455.74002	168	
457.87663	264	1+
457.90549	658	1+
460.16592	228	1+
460.88897	186	
461.23765	176	
462.88361	1510	1+
465.12407	160	1+
466.23954	254	1+
466.79070	176	
467.17799	212	
467.70809	192	1+
467.77187	538	1+
467.88953	1464	1+
468.13720	292	1+
469.89362	438	1+
471.32502	278	1+
471.85985	160	
472.10055	174	1+
472.30734	194	1+
473.05327	108	1+
475.15816	234	1+
476.19387	152	1+
481.71673	186	1+
482.19008	284	1+
482.31136	238	1+
483.19292	230	1+
484.13517	200	1+
485.90253	558	
486.10007	164	
486.75705	292	1+
486.89420	282	
487.79300	388	1+
487.89727	222	
488.29767	166	1+
488.79381	352	1+
489.20259	180	1+
489.34959	170	1+
492.23894	224	1+
493.21179	226	1+
495.09033	168	
495.86553	92	1+
498.20521	180	
500.20897	344	1+
501.73602	264	1+
501.80075	180	1+
502.44999	182	1+
503.20483	412	1+
503.27253	230	1+
503.35738	296	1+
503.85820	280	1+
504.27617	206	1+
504.47814	216	1+
504.80364	96	1+
504.85926	176	1+
504.95359	226	1+
505.39169	164	1+
505.48139	186	1+
506.15685	324	1+
506.54348	198	1+
506.85487	250	1+
507.49838	184	1+
507.86162	194	1+
508.24304	182	1+
508.29401	312	1+
508.39845	206	1+
508.91406	294	1+
509.14146	220	1+
509.18654	182	1+
509.24345	226	1+
509.47575	240	1+
512.20352	150	1+
513.12060	208	1+
END IONS

###FS:    #m/z: 359.96280 #charge 1+
###MS: 21
###MSMS: 24
BEGIN IONS
TITLE=Cmpd 18, +MS2(359.9628), 28.0-35.0eV, 0.5min #24
RTINSECONDS=29.0725
SCANS=21,24
PEPMASS=359.96280	192190
CHARGE=1+
187.00822	106	
191.11007	200	
204.90602	122	
205.66265	142	
207.97398	146	
208.88479	176	
209.94223	1158	1+
210.03012	132	
212.10647	124	
214.89669	158	
215.42037	98	
216.94439	130	
222.95267	1278	1+
224.94788	2178	1+
226.89501	178	
226.94841	3406	1+
227.02063	98	
227.88698	156	
227.92984	272	
228.90984	140	
228.94255	4140	1+
229.00285	118	
230.88123	258	1+
230.93416	122	
232.32240	128	
233.04491	138	
233.83925	216	1+
233.95867	306	1+
234.88496	140	
234.93265	98	
235.90595	156	
236.64867	102	
236.82634	122	
238.96516	114	
239.11090	96	
239.79383	204	1+
240.94260	154	
240.96244	1310	1+
241.89411	108	
241.94240	162	
242.02491	192	1+
242.96152	710	1+
243.83876	100	
243.86376	100	
244.95838	2184	1+
245.94482	202	
246.90175	158	
246.95402	1990	1+
248.03405	136	
248.80427	186	
248.90059	110	
250.95111	144	
250.97027	112	
251.03901	112	
251.78426	122	
251.96856	132	
252.88604	188	1+
252.95635	284	
253.83467	182	1+
255.01027	114	
255.09490	98	
256.21391	102	
256.79526	220	1+
257.98400	96	
258.83544	148	
258.97437	326	
259.97761	152	
260.96875	732	1+
260.98736	150	
262.81854	144	
262.95113	112	
263.98600	118	
266.24820	118	
266.81478	212	
267.97473	316	
268.29443	148	
268.84593	440	1+
268.97097	430	1+
269.07043	104	
269.85153	282	1+
271.10398	124	
271.84302	126	
272.80331	162	
273.96864	172	
274.86462	184	
275.45065	98	
275.80107	98	
275.87042	256	1+
276.85998	432	1+
277.16170	206	1+
277.80769	110	
277.91716	230	1+
278.07747	102	
279.02939	152	
279.10385	196	
279.28095	112	
280.26019	138	
280.79701	178	
281.03338	134	
281.22324	106	
282.86131	258	1+
283.02445	124	
283.79983	98	
284.02470	106	
284.38440	100	
284.60202	106	
284.82714	122	
284.98930	114	
286.43844	100	
288.04279	94	
289.67914	96	
289.80124	200	1+
290.78386	168	1+
291.90963	114	
292.06325	120	
292.86196	128	
292.94208	150	
293.81036	192	1+
294.87072	136	
294.95718	106	
295.13223	118	
295.86406	114	
296.38020	112	
296.80927	120	
296.93254	186	
297.87259	118	
298.08310	260	
298.80473	606	1+
298.86907	114	
298.94020	218	1+
299.12557	110	
299.15575	106	
300.80591	126	
301.29222	104	
301.78088	96	
301.84289	138	
301.86880	100	
301.98412	108	
303.80991	212	
304.02988	240	1+
304.09637	98	
304.82429	154	1+
304.92085	158	
306.13292	190	1+
306.28763	118	
306.89580	94	
307.28557	288	1+
307.79621	176	
307.90087	98	
308.31274	256	1+
308.86795	116	
309.81232	128	
309.88703	106	
310.30734	286	1+
310.34657	120	
310.87956	354	1+
311.86452	162	
312.86842	102	
313.05724	112	
313.90845	224	1+
314.82018	158	
315.95510	100	
318.29950	136	
318.93355	346	1+
319.05230	166	1+
319.08280	220	1+
319.79007	226	1+
319.85691	320	1+
320.22554	188	1+
321.30902	174	1+
321.43117	98	
322.87778	172	1+
322.92508	256	1+
323.01830	522	1+
328.73324	140	
328.89991	96	
333.86406	106	
334.31277	164	
335.13481	150	1+
335.28086	108	
336.94388	488	
337.09468	224	
338.34078	120	
339.97142	102	
340.35870	106	
340.94576	108	
342.07069	220	1+
343.18338	98	
343.53742	98	
344.15983	102	
344.89682	186	1+
344.97491	106	
344.99324	98	
346.75697	216	1+
347.96339	98	
349.28855	106	
350.10969	274	1+
350.83352	124	
354.41342	98	
355.80596	98	
356.19159	146	1+
356.78069	156	
358.19949	98	
359.18779	208	1+
362.23692	190	1+
363.49786	98	
365.13064	98	
END IONS

###FS:    #m/z: 322.93099 #charge 1+
###MS: 25
###MSMS: 26
BEGIN IONS
TITLE=Cmpd 19, +MS2(322.9310), 28.0-35.0eV, 0.6min #26
RTINSECONDS=32.7495
SCANS=25-26
PEPMASS=322.93099	2034576
CHARGE=1+
181.97638	88	
183.99460	100	
196.01239	172	
196.89696	94	
197.38465	88	
200.85655	198	1+
205.94884	128	
206.97127	96	
210.90258	104	
211.89165	88	
212.87878	158	
213.16264	100	
213.94062	140	
214.89630	102	
217.86959	158	
218.86834	132	
219.71468	96	
221.11398	100	
221.94841	122	
222.95369	264	
223.40304	94	
223.95834	796	1+
224.97787	96	
226.88544	92	
227.86855	96	
227.93425	126	
227.95932	144	
228.89715	102	
228.91134	144	
230.86339	104	
230.89030	138	
233.04693	130	
233.89537	140	
233.91971	120	
233.96065	88	
238.07808	426	1+
238.93850	104	
239.08039	366	1+
239.78537	170	
239.90930	184	
240.14684	106	
240.82157	90	
240.87878	116	
240.91396	104	
240.94098	1678	
240.96423	114	
241.87826	148	
241.94244	1698	
242.06666	100	
242.11296	88	
242.82083	136	
242.94226	5480	1+
243.55156	90	
243.88567	160	
244.05784	100	
244.88907	86	
244.93933	1078	1+
244.99281	326	1+
246.42979	84	
246.87013	92	
246.90099	122	1+
246.97703	730	1+
248.07927	90	
248.16072	86	
248.85066	128	
248.94657	94	
249.01626	88	
252.14012	86	
252.22977	86	
252.86754	150	
253.23112	92	
253.80648	116	
253.92608	148	
254.84040	88	
254.90548	146	
256.79510	230	1+
258.06856	94	
258.83735	250	
259.01297	134	
259.88198	96	
260.83236	112	
261.09652	108	
261.89270	462	1+
262.83203	160	
263.05250	124	
263.72896	96	
263.97902	132	
264.87520	88	
265.05637	168	
265.17904	88	
265.80409	162	1+
266.24894	126	
266.44820	90	
266.85369	100	
266.97281	92	
266.99802	128	
267.80459	108	
267.85530	232	1+
268.96292	134	
269.00330	308	1+
269.34608	118	
269.80932	330	1+
271.84014	248	1+
273.35836	100	
273.79103	178	
274.86580	108	
275.06029	140	
275.81371	108	
276.80791	86	
276.84303	422	1+
276.85617	168	
276.97673	144	1+
279.09228	986	1+
280.24218	86	
280.27782	172	1+
280.85216	236	1+
280.95580	100	
282.80488	128	
283.03930	144	
283.07490	314	
283.78431	86	
284.29169	492	1+
284.87500	110	
285.75517	92	
285.91896	104	
286.08165	218	1+
286.92048	176	
287.87852	202	1+
288.06408	124	
288.12428	90	
289.78813	122	
290.80109	146	
290.87122	122	
290.89666	94	
291.80721	118	
292.10727	124	
292.80700	96	
293.14703	146	
294.80556	308	1+
294.85110	138	
297.78873	212	1+
297.88838	96	
299.78145	96	
301.11917	90	
301.83861	122	
302.92146	128	
303.80819	124	1+
304.89396	128	
304.97761	86	
305.08289	92	
305.16232	92	
305.77291	96	
306.27436	108	
306.88872	300	1+
307.28929	106	
307.79811	250	
308.29465	368	1+
309.87179	156	
310.30812	366	
310.81244	118	
311.39035	98	
312.80373	146	
312.87039	116	
312.90415	106	
313.02912	150	
315.84115	108	
320.09187	90	
320.26536	106	
320.30181	226	
320.90086	92	
321.52802	86	
321.90386	252	1+
322.31889	134	
323.18715	120	
323.23655	514	1+
324.20702	170	
324.29100	98	
324.87005	88	
324.89552	350	1+
325.77184	98	
327.82930	130	
328.33428	84	
END IONS

###FS:    #m/z: 340.94178 #charge 1+
###MS: 25
###MSMS: 27
BEGIN IONS
TITLE=Cmpd 20, +MS2(340.9418), 28.0-35.0eV, 0.6min #27
RTINSECONDS=33.5215
SCANS=25,27
PEPMASS=340.94178	1045318
CHARGE=1+
187.87753	90	
189.86302	114	
196.87657	196	1+
205.95083	126	
208.97041	110	
210.05833	110	
210.93577	130	
212.87764	704	1+
213.93981	1940	1+
215.88578	968	1+
215.93717	342	1+
216.50316	92	
217.86036	94	
217.88158	564	1+
217.93655	118	
218.05503	98	
218.91534	92	
220.42151	96	
221.94283	96	
222.42407	104	
222.97567	108	
223.96084	126	
223.97653	100	
224.48906	98	
225.88770	88	
228.89184	96	
229.09574	96	
229.88799	94	
230.39078	126	
230.88811	276	
231.42828	104	
231.89365	246	
231.95207	1346	1+
232.88732	156	
233.89861	548	1+
233.94866	492	
234.06853	94	
235.06068	92	
235.83909	102	
235.87147	94	
235.89777	208	
238.06840	210	1+
238.82789	92	
238.93308	96	
239.79177	346	1+
239.90304	126	
240.22993	284	
241.94569	140	
242.88624	188	1+
243.14999	150	
243.45750	94	
243.82732	88	
244.94107	218	1+
244.95951	204	
246.97668	114	
246.99955	102	
247.24274	92	
247.46225	112	
248.89629	126	
249.96014	366	1+
249.98908	104	
250.04280	92	
250.44251	104	
250.90324	96	
250.97588	92	
251.83220	106	
251.92793	92	
251.96394	164	
252.97846	128	
254.83784	90	
254.91970	152	
254.96668	640	1+
255.07318	132	
256.80998	92	
256.96474	316	1+
258.83804	230	1+
258.89145	130	
258.90720	178	
259.03417	90	
259.81057	100	
259.96072	216	
260.17390	90	
260.89569	120	
261.05348	190	1+
261.80032	88	
261.84425	148	
261.90630	252	1+
262.93173	158	
262.96860	234	
264.07569	320	1+
264.97079	92	
265.08159	190	1+
265.85595	196	
267.85389	192	
268.84582	126	
269.08203	104	
269.80189	176	
270.82030	112	
271.07710	100	
271.86831	102	
271.99073	104	
272.87303	108	
272.94212	116	
272.97871	178	1+
273.79641	116	
273.81464	102	
275.79187	120	
275.93153	94	
275.98197	96	
276.92659	88	
277.87630	204	
278.97082	156	
279.85135	126	
279.96534	98	
280.04475	250	1+
283.42071	96	
286.80517	102	
289.83025	88	
289.88384	118	
291.40585	108	
292.12490	94	
292.44224	100	
292.82099	104	
292.85759	114	
293.07006	134	
294.45548	96	
294.84960	138	
295.88772	90	
296.97963	146	
297.92264	138	
297.98772	90	
298.01098	162	
298.80663	116	
298.98028	136	
299.02205	110	
299.05909	126	
299.23028	100	
299.42033	164	
300.07541	154	
300.41880	104	
300.86375	204	1+
301.05618	188	
301.13016	90	
301.80441	128	
302.86935	258	1+
302.94385	124	
303.83027	116	
305.77156	96	
305.80368	120	
306.28306	98	
306.88188	208	1+
307.81006	186	
307.86124	178	1+
308.30168	126	
308.31839	206	
309.80361	170	
310.82781	90	
310.87584	514	1+
311.90039	92	
312.80387	318	1+
313.02989	148	
314.95200	98	
315.85766	110	
316.83293	134	
316.86722	246	1+
320.80861	100	
321.77038	132	
322.84262	98	
323.12600	88	
323.30215	332	1+
324.32627	138	
325.05616	148	
325.72514	92	
327.82055	90	
328.18944	102	
328.88326	160	
329.88478	186	1+
330.81996	350	
337.94036	180	1+
338.29075	148	
340.09943	108	
341.71999	90	
END IONS

###FS:    #m/z: 363.95791 #charge 1+
###MS: 25
###MSMS: 28
BEGIN IONS
TITLE=Cmpd 21, +MS2(363.9579), 28.0-35.0eV, 0.6min #28
RTINSECONDS=34.2935
SCANS=25,28
PEPMASS=363.95791	634446
CHARGE=1+
182.87049	116	
187.86692	292	1+
189.86277	1110	1+
190.50897	106	
191.85892	730	1+
194.88956	250	1+
196.88275	174	
207.87433	390	
207.94688	120	
208.88465	200	
209.94316	960	1+
210.88532	876	1+
212.87945	3204	1+
214.89349	390	1+
221.94312	140	
222.95173	1250	1+
222.97388	136	
224.94969	1308	1+
225.79356	184	1+
225.88439	138	
226.89633	276	
226.94794	7376	1+
226.96911	130	
227.89825	190	
228.89500	1010	1+
228.94328	7896	1+
230.79121	162	
230.89009	5394	1+
232.88439	888	1+
233.95591	128	
234.87898	334	1+
235.99915	104	
236.95381	118	
237.55446	106	
238.01013	190	1+
238.94174	148	
240.83610	138	
240.94078	716	
240.96251	1282	1+
241.94073	1746	1+
242.83243	440	1+
242.94291	1208	1+
242.96138	658	
243.89399	226	1+
243.91378	140	
244.95825	3984	1+
245.94166	490	
246.90956	374	1+
246.95351	3624	1+
248.57851	142	1+
248.79812	140	
248.90138	1958	1+
249.03745	306	1+
250.89895	462	1+
250.95028	232	1+
250.96943	158	
251.27038	100	1+
251.96572	158	
252.23473	160	1+
252.88912	118	
253.08924	200	1+
253.90578	692	1+
254.95745	132	
258.03307	108	
258.83662	206	1+
258.94422	168	
258.96966	114	
260.85169	144	
260.96894	646	1+
261.83275	128	
262.14114	126	
262.83236	198	
262.85382	300	1+
262.97046	132	
263.82745	146	
264.78568	252	1+
265.08612	142	
265.97956	112	
266.81346	428	1+
266.83984	238	1+
267.05906	220	1+
267.78221	142	
267.97162	748	1+
268.17297	146	
268.95554	186	
269.30291	124	
269.77875	114	
269.85266	142	
269.96951	796	1+
270.67818	118	
270.82406	152	
271.08589	212	1+
271.79331	364	1+
271.91458	204	
271.93745	202	1+
271.96022	114	
272.90566	220	1+
274.89132	126	1+
275.42805	118	
275.80940	122	1+
276.35395	112	
276.86075	272	
277.08205	140	
277.85475	148	
278.79763	112	
278.84794	140	
279.10143	208	
279.82481	110	
280.79222	562	1+
280.81510	124	
280.86072	188	
281.86054	130	
282.05411	226	1+
282.20834	198	1+
282.79202	258	
282.82747	106	
283.78835	124	
283.79437	484	1+
283.84828	224	1+
283.98998	212	
284.82140	104	
284.93823	106	
285.84571	838	1+
285.94030	152	
286.89350	142	
288.87377	118	
289.07626	212	
290.05560	158	
290.78882	134	
290.85617	106	
291.11285	122	
291.43504	122	
291.68246	116	
292.80179	398	1+
292.85614	118	
293.06775	242	
293.11585	114	
294.11560	108	
294.85134	134	
294.86501	148	
295.92354	226	1+
296.81028	246	
297.00818	106	
297.03586	190	1+
297.80178	1200	1+
297.85846	108	
298.13492	108	
298.80383	1034	1+
298.99952	132	
299.86637	244	1+
300.80332	148	
301.80015	304	
301.86246	738	1+
302.80353	192	
302.84035	108	
303.80513	752	1+
303.85634	1428	1+
306.45468	104	
307.10223	174	
307.29073	468	1+
307.79021	162	
307.88570	104	
308.81717	150	1+
308.87820	130	
308.92186	158	
310.02813	156	1+
310.88004	204	
311.86739	144	
311.93117	200	1+
312.87650	128	
314.82193	202	
315.37738	110	
316.81767	316	1+
319.08919	138	
319.10584	104	
319.82173	110	
319.93705	136	
320.31060	226	1+
321.81983	854	1+
321.87134	316	1+
322.92717	168	
323.07807	146	
323.16760	160	
324.88175	286	1+
326.06245	102	
326.16405	132	
326.22597	116	
326.87177	860	1+
327.10283	114	
327.71258	294	1+
328.88825	216	
329.12863	116	
329.82253	188	1+
329.84797	118	
329.87619	152	
331.08256	114	
332.09268	170	
333.05862	122	
334.84678	142	
336.87360	134	
336.95224	294	
337.83219	254	1+
338.96017	222	1+
339.82743	822	1+
340.93913	424	1+
341.01668	106	
341.14098	132	
341.76230	156	
341.82389	344	1+
343.27083	158	
343.70816	210	
343.80348	170	
345.72697	146	
348.28507	142	
350.82773	104	
351.34034	320	1+
352.75728	188	1+
353.04415	140	
354.75689	262	1+
355.89776	132	
356.21824	176	
356.79118	124	
358.10743	110	
358.87112	106	
359.83019	116	
360.15040	130	
360.35836	212	
361.19035	204	1+
361.77498	112	
362.84532	186	
363.03759	116	
363.33282	138	
363.86875	142	
364.36014	282	1+
365.90353	170	1+
367.32764	322	
367.78081	144	
367.82578	106	
END IONS

###FS:    #m/z: 322.93108 #charge 1+
###MS: 29
###MSMS: 30
BEGIN IONS
TITLE=Cmpd 22, +MS2(322.9311), 28.0-35.0eV, 0.6min #30
RTINSECONDS=37.9855
SCANS=29-30
PEPMASS=322.93108	2528366
CHARGE=1+
180.66510	88	
186.87393	92	
191.95575	136	
192.89551	156	
196.89009	294	1+
201.04688	180	
201.88681	114	
205.95104	472	1+
214.89461	298	1+
220.88509	92	
222.88805	104	
222.95486	848	1+
223.02716	88	
223.95995	506	1+
225.89417	218	1+
227.93324	284	1+
228.33041	94	
229.10683	94	
230.89234	86	
230.90691	200	
231.89034	124	
232.94392	94	
233.05537	90	
233.89833	296	1+
234.00649	108	
235.01924	106	
235.82507	120	
236.05932	136	
236.48812	102	
236.88471	92	
237.05672	174	
237.79514	124	
238.15281	88	
238.91207	126	
238.94130	238	1+
239.07928	332	
239.79202	238	
239.90256	96	
239.92770	92	
240.00718	230	1+
240.88359	208	
240.94180	2898	
241.49587	92	
241.94014	9358	1+
242.79896	96	
242.94257	6640	1+
243.11563	142	
243.82497	114	
243.87858	250	
243.89346	136	
244.91046	122	
244.94135	1940	1+
245.15424	102	
246.80497	86	
246.97788	400	
246.99364	108	
248.03567	110	
248.90331	146	
249.85889	124	
250.94929	250	
251.04443	100	
251.98258	88	
253.12550	120	
253.79823	96	
254.16213	94	
254.87117	90	
255.80113	152	
256.79434	424	1+
257.05169	110	
257.11291	94	
257.79931	354	1+
257.92451	90	
258.44170	88	
258.83104	110	
258.84953	106	
258.91397	140	
259.13574	146	
260.17383	88	
260.83259	140	
261.82590	88	
261.84663	118	
262.09839	270	1+
262.83361	248	1+
262.88647	114	
263.98060	260	
264.85578	336	1+
266.11475	178	
266.96375	100	
267.08819	94	
267.84512	100	
268.90515	100	
269.49753	88	
269.86675	124	
269.91727	168	1+
270.06288	94	
270.80035	290	1+
270.86083	100	
271.84837	202	
272.84990	86	
273.42228	106	
273.79515	594	1+
273.85907	120	
274.45462	98	
274.86779	88	
275.17533	94	
275.80850	134	
276.81754	98	
276.85388	112	
277.07747	102	
277.16277	112	
277.87788	126	
278.81300	210	
278.85168	126	
279.09212	722	1+
279.79504	112	
280.02606	200	1+
280.84037	96	
281.04757	140	
281.22565	92	
282.27441	98	
283.27332	132	
283.78847	406	1+
283.87137	112	
284.29620	342	1+
284.85402	214	1+
284.87167	94	
285.03961	94	
286.80549	444	1+
286.89146	92	
286.92229	148	
287.80934	314	1+
288.06779	242	1+
288.78440	444	1+
288.86510	90	
289.78878	370	1+
289.88688	132	
291.80177	178	1+
292.05720	102	
293.79540	90	
293.87925	154	
294.02307	94	
294.82898	90	
294.85886	408	1+
295.42716	92	
295.85995	282	1+
296.81333	154	
298.06097	86	
299.10287	90	
299.78328	480	1+
300.82765	186	1+
301.79540	140	1+
301.82986	152	1+
302.17057	122	
302.77497	92	
304.26432	338	1+
304.81373	128	
304.97130	88	
305.05167	96	
305.80060	246	1+
306.30002	108	
306.88412	468	1+
307.80056	398	1+
307.96171	100	
308.29344	566	1+
308.87665	100	
309.14574	90	
309.84843	96	
310.30880	322	
310.81377	118	
310.83484	156	
310.89326	134	
311.03115	136	
311.12718	178	1+
311.88190	90	
312.80868	316	1+
312.82680	134	
313.02820	168	
313.06911	102	
314.24203	92	
314.81666	104	
315.88136	128	
317.82163	194	1+
317.94050	90	
319.88232	188	1+
320.95028	156	1+
321.99077	98	
323.13753	90	
323.24027	304	
323.34320	88	
323.88383	104	
324.20416	100	
324.89709	142	
325.81137	160	
325.97541	90	
326.80839	116	
326.88652	108	
327.07839	88	
327.26569	128	
END IONS

###FS:    #m/z: 340.94185 #charge 1+
###MS: 29
###MSMS: 31
BEGIN IONS
TITLE=Cmpd 23, +MS2(340.9419), 28.0-35.0eV, 0.7min #31
RTINSECONDS=38.758
SCANS=29,31
PEPMASS=340.94185	1236224
CHARGE=1+
189.86153	140	
192.89133	92	
194.04027	98	
196.88360	104	
198.88321	110	
207.87220	142	
207.97530	108	
210.93667	188	
211.07922	96	
212.87749	554	1+
212.89880	122	
212.94788	150	
213.93754	2096	1+
215.88784	786	1+
216.85077	196	1+
217.88382	392	
219.50560	92	
220.81720	98	
222.95134	126	
223.89910	92	
223.96507	126	
226.95048	168	
227.42956	94	
227.78895	120	
227.90035	100	
228.58639	90	
228.91164	92	
228.94509	158	
229.10463	100	
230.84187	102	
230.88808	804	1+
230.93774	136	
231.88957	564	1+
231.95143	1340	1+
232.91405	100	
233.89856	678	1+
233.94869	282	
235.05890	92	
235.86811	192	
235.89434	582	1+
235.94893	152	
236.00632	172	1+
238.45986	108	
239.01994	300	1+
240.23412	130	
240.95237	112	
241.88517	156	
241.94181	106	
242.88505	98	
243.81940	134	
243.90044	92	
244.83159	200	
244.88501	174	
244.96130	240	
245.15808	100	
245.79683	92	
246.44498	124	
248.03670	240	1+
248.08162	190	1+
248.90052	144	
248.92331	92	
249.90406	208	1+
249.91814	114	
249.96395	318	1+
251.16010	112	
251.96192	126	
252.79929	92	
254.96618	1010	1+
255.07646	312	
256.05458	96	
256.91637	166	
257.04002	92	
257.06091	92	
257.75497	104	
257.79681	224	1+
257.96038	94	
258.84567	372	1+
258.88775	122	
258.90515	160	
258.95857	398	1+
259.93513	134	
259.95919	254	1+
260.83120	168	
260.87922	100	
260.90800	132	
261.06583	108	
261.10700	104	
261.14117	188	1+
261.83309	128	
262.96514	240	1+
264.86302	90	
264.97488	96	
265.01695	142	
265.06735	138	
267.00063	280	1+
269.00427	124	
269.85018	92	
269.94305	104	
270.14774	130	
270.80257	156	
272.78976	100	
272.85492	110	
272.93422	132	
272.97268	118	
273.84383	100	
274.05404	96	
274.90151	132	
274.97407	104	
275.80768	228	1+
276.00094	102	
276.86023	124	
276.99092	94	
277.04432	92	
277.07492	134	
277.85955	192	1+
278.01279	186	1+
278.96213	228	1+
279.00075	116	
279.24774	124	
279.79476	356	1+
279.84889	98	
279.98280	106	
280.07255	144	
280.10616	130	
280.25052	106	
281.05288	92	
281.98167	94	
282.27633	100	
282.36311	92	
282.85700	164	
283.85790	252	1+
284.87768	100	
288.07009	340	1+
288.79647	106	
288.89389	98	
289.02113	94	
289.78976	180	
290.80690	116	
290.93793	118	
292.05769	134	
292.25953	92	
292.54085	100	
293.07128	152	
293.43414	98	
293.86822	92	
294.85073	212	
295.89270	234	1+
295.99185	132	
296.80687	118	
296.97186	336	1+
297.08202	210	1+
299.41930	92	
299.78663	240	
302.18100	128	
302.94651	168	
303.94220	188	1+
304.06564	170	1+
304.83829	94	
305.80366	148	
306.79831	406	1+
307.30800	226	
307.80103	344	1+
307.89353	94	
308.07087	106	
308.29486	110	
308.89146	142	
309.81652	188	
310.87800	368	1+
310.91583	100	
312.80687	298	1+
312.87624	136	
313.61119	94	
313.89163	98	
314.82224	150	
315.82248	182	1+
315.85580	196	
315.87793	120	
317.76409	114	
321.28617	96	
321.81586	210	1+
322.27626	116	
322.42038	92	
324.81506	262	1+
324.89133	248	
325.81594	336	1+
325.90007	194	
326.17648	186	1+
326.88934	270	1+
327.86181	286	1+
330.21077	100	
330.81491	316	1+
333.01870	94	
334.82607	110	
338.77108	90	
339.30830	122	1+
339.93347	136	
340.07430	372	1+
341.07683	274	1+
342.90838	118	
344.09596	202	1+
345.32291	94	
END IONS

###FS:    #m/z: 363.95795 #charge 1+
###MS: 29
###MSMS: 32
BEGIN IONS
TITLE=Cmpd 24, +MS2(363.9579), 28.0-35.0eV, 0.7min #32
RTINSECONDS=39.53
SCANS=29,32
PEPMASS=363.95795	735150
CHARGE=1+
189.86191	428	1+
191.85983	1014	1+
196.88393	222	
200.94977	142	
206.89072	156	
207.40505	196	
207.87407	612	1+
208.94289	200	
209.87103	222	
209.94364	880	1+
210.88304	1030	1+
212.87912	4356	1+
215.41161	144	
222.95313	1524	1+
223.51138	106	
224.88509	470	1+
224.94926	2190	1+
225.86105	128	
225.88621	352	1+
225.96871	188	
226.94784	6054	1+
227.93454	220	
228.89549	1266	1+
228.94263	7632	1+
230.79688	120	
230.89032	4760	1+
232.88634	820	1+
232.95501	122	
234.88213	226	
235.11349	116	
235.89616	312	1+
237.05804	106	
238.07430	134	
239.08469	128	
239.99863	218	1+
240.94122	754	
240.96183	1224	1+
241.94021	1506	1+
242.79665	112	
242.82314	122	
242.89129	104	
242.94207	1018	1+
242.95604	716	
243.83873	170	
244.95753	2984	1+
245.06306	172	1+
245.39455	122	
245.83546	214	
245.94191	440	
246.85314	130	
246.90485	176	
246.95381	2886	1+
246.98252	168	1+
247.91071	108	
248.80387	270	1+
248.90116	2382	1+
250.89917	372	
250.94634	190	
250.97075	210	
251.80056	188	
252.11935	216	1+
252.89161	184	
253.90656	694	1+
253.93847	210	1+
254.06227	104	
258.83532	158	
258.84709	130	
258.97419	270	1+
259.44143	102	
259.84549	360	1+
260.82804	180	1+
260.90038	270	1+
260.96978	522	1+
261.92136	126	
262.83953	260	1+
263.04717	258	1+
263.84510	186	1+
264.07411	132	
264.87731	122	
265.08691	102	
265.46493	150	
265.80719	124	
266.81321	484	1+
266.85309	134	
266.89996	142	
267.41485	282	1+
267.97563	666	1+
268.54709	126	
268.78288	108	
268.80729	454	1+
268.88867	110	
268.95885	176	
269.92340	162	
269.96933	662	1+
271.01377	170	1+
271.84294	138	
271.91698	524	
272.12155	108	
272.84918	116	
272.86183	134	
272.93746	130	
273.91585	166	
274.99188	274	1+
275.81530	202	
276.09054	198	1+
276.79824	126	
276.84480	132	
277.86344	124	
277.92110	124	
277.99626	122	
278.79563	126	
279.80009	114	
279.86147	124	
280.10041	160	
280.79290	518	1+
281.86372	206	
282.80118	176	
282.86035	122	
283.79376	212	
283.81700	152	
283.85092	322	
284.79239	148	
284.82389	148	
284.84949	152	
284.88394	132	
285.44385	148	
285.79373	270	
285.82078	222	
285.84522	818	
285.90895	222	1+
286.79742	168	
286.86495	102	
287.05540	122	
287.81524	198	
287.85778	134	
288.05251	252	1+
289.41918	106	
289.86819	130	
289.93202	154	
290.78846	586	
290.81448	198	
291.09794	138	
291.80263	356	1+
292.43512	290	1+
293.88450	142	
294.00700	108	
294.06348	154	
294.86297	262	
294.96103	250	1+
295.44637	104	
295.85843	256	
295.91741	162	
296.81037	612	1+
297.84831	182	
297.89409	138	
298.80391	1140	1+
298.96829	222	1+
300.80824	542	1+
301.79982	344	1+
301.86345	728	1+
302.94873	222	
303.80609	1028	1+
303.82278	358	1+
303.85668	1840	1+
305.94050	130	
306.27880	114	
306.94724	108	
307.13296	118	
307.28597	212	
307.89180	138	
308.29338	110	
310.31396	106	
311.03247	200	1+
311.13313	298	1+
311.99960	108	
312.86687	126	
312.95298	258	1+
313.88020	254	
314.82104	254	1+
314.86930	208	1+
316.81569	524	1+
316.94475	166	
318.88392	120	
318.93279	330	1+
319.86563	114	
321.14840	110	
321.81794	718	1+
321.87040	298	1+
321.89677	106	
322.93261	170	
323.09976	108	
323.82096	120	
324.81252	120	
324.83619	218	1+
326.87279	336	
327.88861	192	
328.81142	250	1+
329.82055	358	1+
329.89377	240	1+
330.76595	106	
330.88124	172	
332.79746	110	
334.13835	140	
334.30307	108	
334.88412	118	
336.05179	252	1+
336.09388	192	1+
336.95144	302	
337.79307	230	1+
337.84111	258	
337.94651	184	
338.83313	120	
338.87949	160	
338.98818	120	1+
339.82953	864	1+
340.85149	130	
340.94041	142	
342.07524	276	1+
342.90141	130	
343.11505	102	
343.18095	106	
343.91822	250	1+
344.93021	324	1+
345.18849	156	
347.73370	150	
348.06930	162	1+
349.32479	322	1+
352.07204	148	
355.04628	196	1+
356.30303	158	
358.78528	208	1+
358.84234	138	1+
358.96288	188	1+
360.36132	206	
361.71941	244	1+
361.86420	192	1+
364.12559	198	1+
365.31597	110	
366.31355	132	
367.34089	286	1+
369.04150	102	
END IONS

###FS:    #m/z: 322.93116 #charge 1+
###MS: 33
###MSMS: 34
BEGIN IONS
TITLE=Cmpd 25, +MS2(322.9312), 28.0-35.0eV, 0.7min #34
RTINSECONDS=43.2235
SCANS=33-34
PEPMASS=322.93116	2389866
CHARGE=1+
64.60554	92	
187.93911	124	
192.04081	100	
192.57363	92	
192.88659	102	
193.02915	88	
193.89831	94	
196.14283	86	
196.85981	130	
196.88269	114	
197.87153	160	
204.85695	120	
204.89546	102	
205.94912	146	
206.92652	282	1+
207.97280	180	
209.89278	88	
210.88239	108	
213.88368	312	1+
214.88565	200	1+
221.89762	146	
222.95498	560	1+
225.52266	92	
227.37780	102	
227.86655	92	
227.88246	142	
227.93282	202	
228.03997	106	
228.93277	122	
229.82982	92	
230.84406	142	
230.88955	208	1+
231.06414	84	
232.95684	96	
234.03595	86	
234.89506	92	
236.00774	236	1+
237.15693	140	
237.83571	110	
238.06674	86	
238.94000	242	
238.99096	112	
239.08002	314	
239.78496	414	1+
240.82327	234	
240.88277	96	
240.90362	116	
240.94153	3820	
240.96274	484	1+
241.79968	184	1+
241.93883	15560	1+
242.89262	88	
242.94119	11848	1+
243.06385	150	
243.82389	148	1+
243.87890	110	
244.11836	110	
245.87893	84	
245.96275	106	
246.97457	552	1+
248.84969	134	
248.89990	86	
249.03682	114	
249.05445	98	
249.37121	84	
249.93844	446	1+
249.97027	218	1+
250.89729	274	1+
251.78335	208	1+
251.82543	150	
252.10174	132	
253.10586	90	
253.84458	120	
253.92332	120	
254.87279	180	1+
255.00733	90	
255.48931	98	
255.78532	94	
256.13536	86	
256.79376	402	1+
257.02618	98	
257.12431	102	
257.16005	86	
257.34345	106	
257.79896	306	1+
258.83708	220	
259.00447	128	
259.82413	122	
259.96240	120	
260.84843	114	
260.91129	94	
260.93306	90	
261.02352	240	1+
261.57417	98	
261.82968	430	1+
262.21577	94	
262.82956	290	1+
263.89288	94	
263.98110	330	
265.05498	106	
265.07512	88	
265.18406	84	
265.80928	192	1+
266.03767	106	
266.50244	110	
266.86725	348	1+
267.13199	92	
268.84742	112	
268.96003	458	1+
269.00291	92	
269.80068	158	
269.91709	100	
270.27728	126	
270.80229	90	
270.87138	88	
271.01761	90	
271.91355	92	
272.78727	126	
272.86018	96	
273.02839	166	1+
273.79978	432	1+
275.05442	116	
275.35461	84	
275.92334	94	
276.84661	118	
276.86668	84	
277.14223	84	
278.85770	164	
278.91763	88	
279.09107	502	
279.80925	186	
279.98073	178	
280.95276	114	
281.80746	218	1+
281.94879	92	
282.10534	88	
283.06701	156	
283.28505	146	
283.79264	170	
283.87106	396	1+
286.91899	98	
287.12461	88	
289.87460	202	
289.88974	106	
290.79226	174	
290.85542	254	1+
291.40365	84	
292.33105	86	
292.83999	176	1+
293.80222	140	
293.87403	124	
295.87089	100	
296.92008	100	
297.02279	96	
297.44236	92	
297.81541	274	1+
299.78900	194	1+
300.79575	190	1+
302.94219	90	
303.81110	142	
303.94612	86	
304.85983	158	
305.16393	190	
306.16567	146	
306.27571	128	
306.88177	124	
307.09151	228	1+
307.31026	418	1+
307.79684	194	
307.82165	86	
307.89577	240	
308.29258	432	1+
308.81119	284	1+
310.87852	90	
311.88652	340	1+
312.86914	164	
313.12858	86	
314.58433	90	
314.82153	136	
315.87551	106	
318.05327	140	
319.08765	196	1+
319.48819	88	
320.67876	92	
323.24109	180	
323.90738	204	
324.30698	86	
324.89417	330	1+
324.99419	106	
326.68311	92	
326.99617	90	
328.18487	156	
END IONS

###FS:    #m/z: 340.94194 #charge 1+
###MS: 33
###MSMS: 35
BEGIN IONS
TITLE=Cmpd 26, +MS2(340.9419), 28.0-35.0eV, 0.8min #35
RTINSECONDS=43.9955
SCANS=33,35
PEPMASS=340.94194	1112470
CHARGE=1+
189.86289	158	
192.89426	160	
196.88311	290	
196.95705	94	
197.88627	148	
198.87744	124	
200.88080	130	
203.87997	186	1+
205.95134	154	
212.87791	224	
213.88084	302	
213.94037	1114	1+
214.87381	124	
215.88802	916	1+
215.93594	278	1+
216.41464	90	
217.85912	126	
217.88294	324	1+
217.93698	134	
219.87863	128	
221.94308	146	
222.04522	100	
223.96137	272	1+
226.88155	90	
230.84771	92	
230.88616	800	1+
230.90784	132	
231.88870	590	1+
231.95059	1626	1+
233.89761	822	1+
233.95052	350	
234.23152	88	
234.49638	88	
234.78238	98	
235.89432	236	
236.01541	88	
237.06843	102	
237.93257	94	
238.83649	126	
239.78802	118	
239.84239	92	
240.83611	88	
242.94382	130	
245.03365	122	
246.97510	292	1+
248.90193	408	1+
249.01441	106	
249.04354	140	
249.90807	274	1+
249.96291	818	1+
250.03285	96	
251.88203	130	
251.99388	168	
252.22953	94	
253.90503	110	
254.03762	142	
254.96737	636	1+
255.07560	326	1+
256.79104	310	1+
256.88943	126	
256.91355	214	1+
256.96489	296	1+
257.79567	244	1+
258.58400	106	
258.84706	264	1+
258.90450	120	
259.60569	108	
259.95904	142	
260.82607	88	
261.00832	96	
261.05081	152	
261.84281	134	
262.52811	108	
263.17520	100	
264.08213	102	
264.52549	92	
264.89111	104	
264.91480	90	
265.01506	144	1+
265.26047	258	1+
265.75586	92	
265.77087	94	
266.06346	94	
267.04063	120	
267.13645	182	
267.41928	92	
267.79395	122	
267.82922	140	
268.00575	94	
268.14057	104	
271.91780	88	
272.80358	118	
272.92132	122	
272.93651	344	1+
272.97571	126	
273.80142	166	
273.97769	94	
274.05369	112	
274.42031	110	
274.56705	130	1+
274.81768	134	
274.85343	144	
274.91453	110	
275.42809	98	
276.82070	122	
276.85658	170	
277.05035	102	
277.81038	162	
277.84843	446	1+
277.90755	146	
277.97162	120	
280.26002	120	
281.78992	136	
282.03054	288	1+
282.28072	212	
282.79897	108	
282.83784	138	
283.03142	182	1+
283.79018	146	
283.86530	102	
284.54432	94	
285.93010	182	1+
288.21817	94	
289.80462	208	1+
289.86537	296	1+
291.85863	110	
292.00050	88	
292.81262	134	
292.86133	90	
293.85201	348	1+
293.87414	152	
294.03203	178	1+
294.85589	248	1+
295.53741	94	
295.95338	98	
296.80535	310	1+
296.82429	102	
297.03828	200	1+
297.97630	100	
298.08428	98	
298.42557	170	
298.90435	202	1+
299.38952	92	
299.78298	202	
300.28710	104	
301.38372	118	
302.17288	140	
304.44203	104	
304.76520	186	
304.88819	88	
305.80237	398	1+
306.88355	108	
307.28745	104	
308.29377	430	
308.86601	100	
308.88347	124	
310.06941	122	
310.87885	172	
312.86083	176	1+
313.80592	166	
313.88780	114	
315.81608	106	
318.43562	96	
319.45303	88	
320.29401	126	
321.75825	112	
321.92768	142	
323.31316	110	
324.28539	314	1+
324.88530	282	1+
324.89882	108	
325.35060	90	
326.18048	122	
328.82618	174	
328.89536	232	
329.88340	338	1+
329.98521	98	
330.81829	146	
331.16028	152	1+
332.92351	136	
333.29657	104	
334.30922	92	
335.76451	92	
336.92937	94	
337.09642	114	
337.31495	100	
338.26047	166	
339.78430	90	
339.82846	98	
340.01099	106	
341.18924	96	
342.81025	106	
345.08775	110	
END IONS

###FS:    #m/z: 363.95818 #charge 1+
###MS: 33
###MSMS: 36
BEGIN IONS
TITLE=Cmpd 27, +MS2(363.9582), 28.0-35.0eV, 0.8min #36
RTINSECONDS=44.7675
SCANS=33,36
PEPMASS=363.95818	633632
CHARGE=1+
187.92297	98	
189.86453	1286	
191.85683	584	1+
195.89886	94	
196.88407	190	
203.41215	180	
207.87490	816	1+
208.45071	100	
208.94185	936	1+
209.86926	188	
209.94431	790	1+
210.88445	750	1+
212.87998	4216	
214.89485	286	1+
217.91717	98	
218.86267	186	1+
222.95269	1254	1+
224.94947	1590	1+
224.97348	334	1+
225.88223	116	
226.89351	228	
226.94763	6218	1+
227.89256	756	1+
227.97424	122	
228.89509	632	1+
228.94283	6012	1+
230.88892	6440	1+
231.80160	130	
233.09197	114	
233.88648	164	
234.88406	150	
235.06070	96	
235.34711	142	
235.82436	208	1+
235.85022	146	
236.58623	102	
236.79492	150	
238.89675	94	
238.94150	168	
239.00058	100	
240.93879	740	
240.96213	1406	1+
241.02470	104	
241.90235	104	
241.93970	2586	1+
242.08007	100	
242.90655	250	1+
242.94101	1724	1+
242.95765	1026	1+
244.79579	154	
244.81149	122	
244.84083	282	1+
244.95786	3864	1+
245.50294	92	1+
245.94332	318	
246.90600	330	
246.95260	3786	1+
247.04577	140	
247.06654	98	
247.80545	600	1+
248.80532	390	1+
248.89913	2344	1+
248.93070	116	
249.05713	196	
250.09545	122	
250.94740	292	1+
250.96617	326	1+
251.08633	104	
251.84344	94	
251.91372	176	
252.08843	130	
252.79737	100	
252.89277	194	
253.83278	230	
253.90547	592	1+
253.99556	182	1+
256.83833	110	
257.73369	94	
257.91260	138	
258.08045	112	
258.83771	214	
258.97306	214	
259.94460	114	
260.43727	94	
260.83267	138	
260.96901	1112	1+
261.05991	102	
262.07113	174	1+
262.67915	100	
262.84978	210	
263.13406	122	
263.98069	182	1+
264.34712	110	
264.82244	358	1+
265.06309	152	
265.08521	140	
265.78665	312	1+
265.86610	212	1+
265.97312	230	1+
266.24257	154	
266.81408	178	
266.83881	344	1+
267.04104	98	
267.81436	412	1+
267.97362	606	1+
268.92118	122	
269.79841	134	
269.96794	1168	1+
270.93777	98	
271.39973	94	
271.92069	312	1+
276.03493	226	1+
276.85433	296	1+
278.80017	118	
278.84909	100	
279.80032	110	
279.84261	156	
280.79147	1430	1+
281.34459	120	
281.85450	256	1+
282.81004	204	
283.07128	136	
283.79017	530	1+
283.85133	218	
283.98882	132	
285.07676	146	
285.79450	272	1+
285.84669	896	1+
285.93613	148	1+
286.53828	102	
286.82074	152	
287.00299	146	
287.88586	140	
288.19109	112	
288.79688	112	
288.86757	334	1+
289.93473	144	
290.44437	102	
290.78874	358	1+
291.87967	104	
292.44401	116	
292.53062	120	
292.84377	96	
292.85953	100	
293.06728	100	
293.13136	126	
293.84578	140	
294.11399	94	
294.65781	96	
294.85817	220	1+
295.02149	134	
295.10298	198	1+
296.54931	146	
296.81018	286	
296.96922	268	1+
297.81132	146	
297.86264	190	1+
298.55085	94	
298.80257	1540	1+
299.41726	94	
300.97650	122	
301.81268	198	
301.86074	674	1+
301.92167	100	
302.01377	132	
302.80365	1018	1+
303.28115	96	
303.41051	106	1+
303.80728	726	1+
303.85748	1252	1+
305.08287	112	
305.11695	196	1+
306.01712	102	
306.04884	242	1+
306.79879	208	
307.28383	408	1+
307.30965	130	
307.89420	144	
308.02455	104	
308.28958	276	1+
308.80972	248	1+
309.14312	134	
310.30872	266	1+
311.87435	504	1+
312.87564	364	1+
313.18089	94	
314.77418	132	
316.81324	218	
316.83782	120	
317.09038	168	
317.81661	150	
318.79205	98	
318.80867	96	
318.93506	140	
319.82228	424	1+
321.14885	242	1+
321.79715	96	
321.81804	978	1+
321.86571	564	1+
322.92811	132	
324.09120	146	
324.54265	94	
324.81582	206	
324.89599	194	
325.06796	170	
325.14269	150	
325.17590	94	
325.39945	96	
325.45466	100	
325.88013	118	
326.87355	952	1+
328.88291	144	
330.90162	94	
331.26214	94	
334.74671	214	1+
334.86750	200	1+
335.16139	144	1+
336.26926	102	
336.32165	112	
336.94668	408	1+
337.83601	240	1+
339.82803	696	1+
340.94005	352	1+
341.83335	96	
344.10842	216	1+
344.28028	120	
346.78420	106	
347.08543	94	
350.82516	106	
351.32857	264	1+
353.78844	188	1+
354.76457	110	
359.86419	150	
360.36121	198	1+
360.55821	102	
360.72829	100	
362.76404	126	1+
366.72869	120	
367.33382	184	
END IONS

###FS:    #m/z: 336.94718 #charge 1+
###MS: 37
###MSMS: 38
BEGIN IONS
TITLE=Cmpd 28, +MS2(336.9472), 28.0-35.0eV, 0.8min #38
RTINSECONDS=48.4385
SCANS=37-38
PEPMASS=336.94718	185492
CHARGE=1+
186.87073	88	
189.86141	234	
198.87189	104	
200.95115	94	
205.94991	144	
207.97349	214	
208.88551	172	
209.88723	494	1+
210.89132	296	1+
211.94501	3406	1+
212.87845	2294	1+
213.94043	1882	1+
214.88277	1000	1+
214.89167	154	
215.82821	90	
215.88809	716	1+
215.93702	118	
217.85788	90	
217.88434	186	
219.87121	100	
221.94474	92	
222.95846	340	1+
224.94754	124	
224.98039	208	1+
226.38985	86	
226.94824	276	1+
227.78801	104	
227.89288	546	1+
228.89530	454	1+
229.95506	3556	1+
229.98050	180	
230.88984	3190	1+
231.83149	242	1+
231.94778	1338	1+
233.40535	86	
233.89784	658	1+
234.83050	144	
235.82279	176	
235.86874	192	
236.07753	106	
237.96518	94	
238.79811	100	
239.83530	196	1+
239.90638	170	
239.98082	152	
240.00391	88	
242.79690	150	1+
243.86778	150	
245.90487	240	1+
246.84600	112	
246.97553	196	
247.45326	92	
247.96744	836	1+
248.89925	1368	1+
249.04275	160	
249.07335	226	1+
249.96312	138	
250.84914	142	1+
250.95119	346	1+
250.99192	128	
251.10355	102	
251.81144	90	
251.87343	86	
252.24335	94	
252.50099	94	
252.83229	384	1+
252.94453	94	
252.97195	2158	1+
253.90814	954	1+
254.08867	108	
254.96578	834	1+
255.07524	516	1+
255.09899	92	
255.41632	88	
255.86659	110	
256.39471	96	
256.91738	86	
256.96762	162	
257.91417	106	
258.84567	140	
258.88654	198	1+
258.96043	96	
260.04619	130	
260.40953	88	
261.06244	128	
261.90062	124	
263.80681	120	
267.84079	178	
268.40988	88	
268.84363	504	
269.80143	318	1+
269.84109	466	1+
269.92090	126	
270.98124	146	
271.09727	132	
271.91960	162	
271.96625	86	
272.03937	100	
272.83836	88	
272.87281	128	
272.97671	142	
273.61503	110	
273.89751	92	
274.91698	96	
275.84305	390	1+
276.85911	172	
276.89117	220	
277.44079	98	
277.86640	108	
277.89814	116	
278.83319	606	1+
278.98102	92	
279.79391	364	1+
279.99093	96	
280.86946	216	
283.79396	202	
284.43645	104	
284.47595	100	
285.84957	1486	1+
286.79293	132	
286.92497	128	
287.80991	220	1+
288.87897	96	
289.88089	166	
290.02162	178	
290.86535	120	
291.80402	176	
291.85998	448	1+
292.84130	128	
292.86447	262	1+
293.01626	136	
293.10714	220	
294.03213	110	
294.10988	138	
294.28479	106	
294.85260	168	
294.90190	146	
295.78837	100	
295.85525	134	
295.98159	86	
296.11152	122	
297.08890	92	
297.97210	158	
298.07578	90	
299.01572	86	
299.08390	94	
300.81977	112	
300.83809	86	
301.06615	86	
302.52753	92	
302.81158	112	
302.87370	96	
302.97419	132	
303.81258	122	
303.87087	142	
304.25565	110	
304.88077	276	1+
305.21839	160	
305.86319	116	
306.78370	104	
308.40958	100	
308.86689	432	1+
310.83027	96	
310.87917	278	
311.37310	86	
311.89252	150	
312.87211	86	
313.82218	262	1+
315.15943	86	
315.81770	410	1+
316.81811	310	1+
319.05208	232	1+
319.31446	92	
319.89079	118	
321.07904	86	
321.22706	108	
321.30642	118	
322.30769	112	
323.02280	92	
323.16168	100	
323.93484	88	
324.19103	102	
324.46977	112	
324.89240	608	1+
325.89499	504	1+
329.87292	100	
330.15674	88	
330.81249	122	
330.83552	88	
331.40735	92	
332.28877	88	
334.06271	140	
335.07667	232	1+
337.18367	106	
338.19482	86	
338.34386	102	
338.84771	108	
338.87246	114	
340.65613	90	
END IONS

###FS:    #m/z: 507.84725 #charge 1+
###MS: 37
###MSMS: 39
BEGIN IONS
TITLE=Cmpd 29, +MS2(507.8472), 28.2-35.2eV, 0.8min #39
RTINSECONDS=49.211
SCANS=37,39
PEPMASS=507.84725	147526
CHARGE=1+
210.03392	164	
221.10202	148	
222.97446	276	1+
233.11893	170	1+
234.89527	150	
238.06283	168	
239.11197	224	1+
241.85758	150	
242.87546	142	
248.85580	276	
249.10054	154	
251.89348	128	1+
252.14197	148	
252.79907	192	
253.09216	234	1+
260.06595	146	
261.15309	194	
265.96684	176	1+
266.09035	146	
266.17020	198	
267.10847	316	1+
269.93109	154	
270.80030	174	
270.85920	346	
271.09291	158	1+
271.87860	294	1+
272.85418	624	1+
273.11941	290	1+
274.93393	146	
275.84861	332	1+
277.02714	146	
277.13873	188	
277.79810	228	1+
278.83554	362	1+
280.15422	198	
280.86499	338	1+
282.07082	152	
283.09981	176	
285.79283	436	1+
286.12297	170	
286.79650	268	1+
286.93803	246	1+
288.86964	254	
289.87851	1032	1+
290.07745	214	
290.38272	160	
290.86517	516	
290.89886	146	
293.87465	2470	1+
295.09845	158	
295.14835	296	1+
295.80818	316	1+
295.88981	160	
295.91299	144	
296.08719	158	
296.15036	240	1+
296.85463	142	
298.85807	404	1+
298.88223	294	
299.88598	180	
300.86343	278	
301.48590	90	1+
301.85633	166	
302.88956	202	
303.89654	338	1+
304.10179	386	1+
304.88165	284	
305.86635	448	
305.99085	216	1+
306.84653	226	1+
307.89120	1476	1+
308.14122	290	
308.29414	200	
308.79629	232	1+
308.87180	1010	1+
309.15192	142	
309.87315	592	1+
310.88701	168	
311.17198	980	1+
311.88491	4912	1+
311.92370	276	1+
312.03635	184	1+
312.17681	814	1+
314.77789	218	1+
314.86603	1480	1+
316.80830	142	
316.86415	762	1+
316.89481	294	1+
317.92129	172	1+
318.86009	436	1+
318.93718	312	1+
322.16389	164	
322.85638	292	1+
324.85867	202	
325.12244	218	1+
325.88882	254	
326.34104	262	1+
326.81566	148	
326.88407	364	
327.23991	186	
327.80493	172	
327.88313	252	
327.89811	320	
328.81805	244	1+
328.86815	278	
328.89315	768	1+
329.84173	156	
329.94365	174	
329.99788	278	1+
330.88040	296	1+
331.07879	160	
332.87834	858	1+
333.84414	170	
333.97684	230	1+
334.86239	298	1+
334.90093	282	
335.10719	140	
335.84168	140	
335.88410	166	
335.90114	168	
336.36516	154	
336.80972	198	1+
336.94490	262	1+
337.84122	246	1+
337.88034	310	
338.87860	214	
338.89736	158	
339.80569	220	1+
339.88526	158	
340.17140	296	1+
340.86468	144	
341.00745	152	
341.17660	204	1+
341.57271	152	
341.90681	248	
342.14447	414	1+
343.14708	344	1+
343.87615	148	
346.10834	252	1+
347.16545	306	1+
347.90950	166	
348.89314	204	
348.91814	240	1+
349.88699	614	1+
350.05713	156	1+
351.02528	210	1+
351.89274	642	1+
352.00929	182	1+
353.85421	432	
354.05782	212	1+
354.15822	300	1+
355.41632	152	
355.89164	516	1+
355.91586	148	
356.19816	226	1+
357.37488	146	
358.86674	392	1+
360.12121	142	
363.14438	150	
364.14110	264	1+
365.72261	152	
366.82203	202	
366.84265	870	1+
367.70772	1316	1+
368.37524	202	
368.70842	776	1+
368.83332	716	1+
368.89401	782	1+
369.14035	386	1+
369.83600	596	1+
371.72670	186	
371.90673	146	
372.73584	196	
373.72585	158	
375.67925	190	1+
375.74264	280	1+
375.81557	146	
375.87215	458	1+
375.91388	170	1+
378.01611	308	1+
378.98674	196	1+
379.80994	172	1+
380.18077	200	1+
380.71814	598	1+
381.72087	366	1+
382.78877	156	
382.85292	300	1+
383.71944	298	1+
384.85077	1726	1+
384.89398	216	
387.09810	164	
387.84779	508	1+
388.10276	230	1+
388.16566	192	
388.79790	238	
389.20929	196	
389.71144	180	
389.87326	144	
390.21712	146	
390.36914	200	1+
390.80878	186	
390.84163	1130	
391.13613	224	1+
391.72318	110	1+
391.80609	176	
391.84384	654	
392.82627	596	
393.10165	174	1+
393.83102	642	1+
393.91801	130	1+
394.78156	170	
398.73029	206	
398.87064	284	
398.91376	338	1+
399.72755	578	1+
399.85578	220	1+
401.21813	152	
402.86861	1012	1+
402.90487	148	1+
403.72364	178	1+
404.39992	218	1+
404.80459	154	
405.86261	454	
405.90980	154	
406.86128	268	
407.72122	620	1+
407.87026	2396	
408.36488	146	
408.85969	1072	
408.92586	144	
409.18068	250	1+
409.85804	682	
410.75026	318	1+
410.83715	1474	1+
410.87455	548	1+
411.16267	220	1+
411.81110	454	1+
412.72817	236	1+
412.84792	760	1+
412.87189	158	
412.92354	148	
413.07050	218	1+
414.97360	98	1+
415.84488	268	1+
415.87526	362	1+
416.75336	174	
417.84488	328	1+
418.84688	278	1+
420.37393	200	1+
421.11620	204	1+
421.81992	554	1+
421.88226	276	
422.82417	438	1+
422.88511	170	
423.15785	184	1+
423.21133	200	
423.75021	246	1+
423.86848	810	1+
423.91154	158	
424.10555	150	
424.19935	344	1+
425.15933	188	1+
425.73933	154	
425.87622	266	
426.75158	200	
426.86322	1580	1+
427.74217	926	1+
428.74526	656	1+
428.84769	1528	1+
428.88051	816	1+
430.74491	494	1+
430.85377	428	
431.87124	462	
431.90043	164	
432.86826	292	
433.39074	158	
433.86618	546	1+
435.21418	146	
439.89885	546	1+
440.14513	300	1+
441.12387	140	
441.14705	236	1+
441.21764	430	1+
441.40070	168	
444.87389	3842	1+
445.15492	288	1+
445.76756	160	
445.95528	156	
447.30358	164	
447.82616	180	
449.88103	1272	1+
450.13107	222	
451.25370	190	1+
451.76136	170	
452.76896	196	
453.75278	174	1+
456.20647	188	
457.90647	270	1+
458.97790	140	
460.09868	162	1+
462.16834	142	
462.88241	1772	1+
465.19804	278	1+
467.09763	164	1+
467.88922	1670	1+
473.22890	188	1+
476.23863	144	
483.75301	156	1+
485.90165	916	1+
487.90605	228	1+
489.91061	198	1+
491.16766	156	
493.23164	300	1+
496.20985	146	
504.26135	242	1+
505.09872	112	1+
505.22535	238	1+
505.28900	236	1+
507.12811	184	1+
508.13595	120	1+
509.86404	192	1+
510.14621	176	1+
510.24841	262	1+
END IONS

###FS:    #m/z: 359.96330 #charge 1+
###MS: 37
###MSMS: 40
BEGIN IONS
TITLE=Cmpd 30, +MS2(359.9633), 28.0-35.0eV, 0.9min #40
RTINSECONDS=49.983
SCANS=37,40
PEPMASS=359.96330	144944
CHARGE=1+
52.08395	92	
149.77167	134	
168.75215	92	
208.88427	272	
209.94502	434	
218.91473	92	
220.56941	92	
221.82563	94	
222.95298	1428	1+
223.83019	140	
224.94766	2026	1+
225.96823	112	
226.89152	120	
226.94728	3614	1+
226.98868	106	
227.58713	94	
228.94304	3280	1+
229.06511	98	
230.00350	96	
230.89243	166	
232.94438	134	
233.96069	386	1+
234.92732	96	
236.90264	176	1+
237.90153	186	1+
238.93612	134	
239.06472	224	1+
240.50437	96	
240.94298	726	1+
240.96210	1684	1+
241.17272	92	
241.18690	100	
242.02084	106	
242.95940	1114	1+
243.93676	94	
244.95777	1866	1+
245.80635	220	1+
245.94225	310	
246.92242	100	
246.95450	1760	1+
247.87465	94	
248.80085	184	
249.04091	158	
249.99944	112	
250.83921	144	
250.94984	396	
250.96790	210	1+
251.42890	100	
252.00987	124	
252.84040	126	
253.86440	92	
254.11034	126	
254.50066	102	
256.85462	198	
257.84267	322	1+
257.95615	102	
258.97310	130	
259.79645	124	
259.94341	270	1+
260.96961	444	
261.59367	104	
261.79563	104	
261.96894	314	
262.03348	218	1+
262.14378	92	
263.05270	136	
263.17617	152	
263.97929	170	
264.45952	122	
264.82113	98	
266.81288	208	
267.10687	98	
267.81687	272	1+
267.97483	208	
268.29846	96	
268.84675	150	
268.96016	224	
269.79822	192	
269.85090	118	
269.97176	208	
271.84938	104	
271.93707	96	
272.01563	228	
273.79520	134	
274.43470	104	
274.81740	112	
274.86385	118	
275.00224	92	
275.80157	294	1+
275.97192	200	
276.01526	150	
276.84681	162	
277.09809	96	
278.24967	110	
278.79904	240	
279.10462	104	
279.79826	550	1+
280.07973	98	
280.37561	94	
280.79188	528	1+
280.86486	268	1+
283.78931	138	
283.98303	132	
285.07084	124	
285.69936	96	
285.79257	98	
286.80580	226	1+
286.91924	210	1+
287.41390	100	
288.07422	136	
288.56203	92	
288.85855	186	1+
291.80042	140	
291.85832	188	
292.06322	238	1+
292.80185	104	
293.80283	230	
294.41971	114	
295.93026	94	
296.81054	194	
297.04418	114	
298.00578	94	
298.75087	170	1+
298.80331	1080	1+
299.86900	162	
300.80506	130	
301.78076	194	
305.12026	156	1+
305.80221	88	1+
306.89789	106	
306.93313	158	
307.31202	166	
309.02277	156	
309.79918	138	
310.88298	154	
312.82656	148	
314.28779	98	
314.81930	274	1+
315.06909	272	1+
316.12799	100	
316.81533	166	
318.21433	94	
318.81664	174	1+
318.93321	188	
319.08291	120	
319.36300	92	
320.93455	118	
320.97053	116	
321.34991	94	
321.82334	318	
322.31192	138	
322.87882	198	
323.01789	232	1+
323.87970	100	
324.13439	142	
325.28620	94	
325.40154	98	
326.40343	116	
328.12431	130	
328.18276	116	
329.87500	234	
332.51728	96	
334.94632	104	
336.86593	240	1+
336.94547	316	
337.06221	112	
337.86984	182	1+
337.94612	222	
339.82769	172	1+
340.94309	214	
343.27331	154	
344.06195	92	
344.82308	92	
346.04302	132	
346.90818	138	
349.07260	98	
350.85096	92	
351.76201	134	
352.89265	120	
354.08983	106	
356.29958	96	
358.71536	234	1+
358.90051	110	
359.21448	106	
359.78760	126	
362.19324	110	
363.71774	98	
364.31960	114	
364.86646	100	
365.05058	136	1+
END IONS

###FS:    #m/z: 336.94700 #charge 1+
###MS: 41
###MSMS: 42
BEGIN IONS
TITLE=Cmpd 31, +MS2(336.9470), 28.0-35.0eV, 0.9min #42
RTINSECONDS=53.664
SCANS=41-42
PEPMASS=336.94700	165278
CHARGE=1+
181.52116	88	
188.96316	96	
190.50392	102	
192.10876	88	
192.89084	154	
194.02472	86	
201.04183	98	
205.94929	268	
206.98091	88	
207.97430	246	1+
208.88293	170	
210.88748	378	
211.94514	4054	1+
212.87950	2396	1+
213.93957	1204	1+
214.12085	94	
215.88779	1022	1+
215.93810	496	
217.88544	120	
218.84423	152	
219.50185	90	
219.89614	130	
221.88992	94	
221.92219	92	
222.95154	134	
223.96997	170	
224.10494	100	
224.96903	102	
225.89237	98	
225.95183	198	1+
226.89663	256	
227.68166	100	
228.89465	460	
229.47664	106	
229.95547	3220	1+
230.03904	126	
230.88979	3850	1+
231.95033	1524	1+
233.89766	628	1+
233.95023	204	1+
234.91038	102	
235.86907	86	
235.89470	298	1+
236.86825	94	
238.89299	386	1+
240.91994	92	
240.94142	96	
240.96636	142	
241.85832	126	
241.94995	94	
243.84269	132	
244.51053	92	
246.39182	138	1+
246.90510	128	
246.95570	106	
246.97631	408	
247.96643	928	1+
248.84983	106	
248.90188	894	1+
249.95872	308	1+
250.83600	388	1+
250.90303	290	1+
250.98254	104	
251.03194	298	1+
251.06891	104	
252.97275	2144	1+
253.00493	138	
253.90505	908	1+
254.96776	746	1+
255.07528	478	1+
255.09736	90	
255.78455	136	
255.90556	90	
256.37907	122	
256.88867	96	
256.91148	94	
256.96060	308	1+
257.16106	154	
257.50688	90	
257.83178	102	
258.14331	116	
258.15470	104	
258.38275	180	
258.84612	232	
259.75089	88	
259.90034	154	
260.34997	88	
260.82566	142	
260.92916	102	
261.55429	98	
264.85973	200	1+
265.06390	104	
267.00108	154	
267.83912	184	
268.36383	86	
268.84049	770	1+
269.80245	158	1+
269.84385	494	1+
270.85950	90	
270.98024	420	
271.78478	104	
271.84354	186	
271.91702	206	
272.53385	104	
272.95352	86	
272.98365	86	
273.79327	106	
273.91982	154	
274.94518	92	
275.86022	106	
276.85506	236	
276.87877	88	
276.89700	152	
277.03131	136	
277.86229	146	
278.83623	390	1+
279.38532	92	
279.77131	98	
281.95699	96	
282.68093	106	
282.88702	284	1+
283.02589	112	
283.43823	130	
284.36826	112	
285.81341	86	
285.84854	1256	1+
286.16204	88	
286.85093	870	1+
289.13799	94	
289.56871	110	
290.06795	100	
290.25436	86	
290.86026	204	
290.96787	90	
291.01203	88	
291.04379	110	
291.80449	274	1+
293.08235	88	
293.12285	94	
293.25206	92	
294.00036	120	
294.87691	126	
295.03923	124	
295.97259	134	
296.66584	100	
296.86731	190	1+
296.97329	122	
297.80349	206	1+
298.30940	106	
299.34933	98	
299.87063	202	
300.82026	116	
301.37288	92	
301.87813	136	
303.85933	136	
304.81034	132	
304.86204	130	
304.89675	152	
305.81892	126	
306.88146	274	1+
307.31967	96	
308.86833	90	
310.86807	264	
310.88161	180	
311.05724	88	
311.79170	98	
311.86268	404	1+
311.88717	186	
314.88657	100	
319.19028	106	
321.10212	112	
322.14237	200	1+
322.78002	86	
322.89136	234	1+
323.24002	124	
323.78901	102	
324.89687	130	
327.30717	86	
327.89028	156	
329.82700	116	
329.87633	356	1+
330.05414	126	
334.20521	94	
335.04447	88	
335.06340	92	
335.15123	88	
337.73427	94	
338.81932	172	1+
340.15329	92	
340.84512	200	1+
340.88991	104	
341.03008	88	
342.05434	96	
END IONS

###FS:    #m/z: 507.84718 #charge 1+
###MS: 41
###MSMS: 43
BEGIN IONS
TITLE=Cmpd 32, +MS2(507.8472), 28.2-35.2eV, 0.9min #43
RTINSECONDS=54.436
SCANS=41,43
PEPMASS=507.84718	147582
CHARGE=1+
224.97830	368	
244.13351	144	
245.07339	542	1+
247.13964	176	
249.09243	168	
250.97262	246	
251.00918	202	1+
252.14593	188	
253.09157	310	1+
259.86883	194	1+
265.38610	158	
266.86131	276	1+
267.03171	240	1+
267.10914	154	
267.86540	314	1+
268.08848	264	1+
270.80843	212	1+
270.86522	220	1+
272.85073	604	1+
273.81698	250	1+
274.07058	436	1+
278.06136	340	1+
280.04675	144	
280.97129	154	1+
281.08134	216	1+
281.87667	154	
283.09931	144	
283.78685	184	
283.90236	148	
284.85280	278	1+
285.92519	148	
286.10377	162	
286.79452	176	
287.85457	304	
288.79809	182	1+
288.87497	664	1+
289.88201	430	1+
290.86389	1114	1+
291.87891	432	1+
293.83016	144	
293.87357	2482	1+
294.06296	236	1+
295.14752	254	
295.85150	326	1+
296.08613	206	
296.14468	154	
296.93479	160	
297.38355	206	1+
298.07543	266	
298.80625	448	1+
298.85858	222	
298.87414	170	
298.92801	110	1+
299.06660	146	
299.84900	592	1+
300.85284	520	1+
300.88140	160	
302.87873	262	1+
303.08674	154	
303.86767	422	1+
303.95430	274	1+
304.10354	280	
304.16238	192	1+
304.81829	290	1+
305.86112	246	
305.90459	152	
306.12987	150	
306.85394	144	
307.28735	148	
307.89186	1460	1+
308.14038	556	1+
308.80819	166	
308.87345	334	
309.03538	168	
309.37026	242	1+
309.84732	222	1+
309.87377	354	
309.88258	278	
309.91148	170	
310.15925	210	
310.87832	246	
311.16509	142	
311.88407	5152	1+
312.04309	254	1+
312.13015	298	1+
312.17618	662	1+
312.39585	274	1+
314.86965	442	
314.92150	256	1+
315.86408	414	1+
315.89327	154	
315.92649	284	1+
316.89259	202	
318.31468	250	1+
318.88137	272	
318.90378	224	
321.06830	152	
321.81732	216	
322.86560	248	
323.13398	142	
323.89142	142	
324.01610	156	
324.85815	442	1+
325.90322	702	
326.13481	160	1+
326.88723	262	
327.87826	1334	1+
329.32683	142	
329.34163	164	
329.89653	252	
330.88001	462	1+
331.82807	384	1+
331.89397	176	
332.46268	84	1+
332.87795	632	1+
332.90287	442	
333.39694	244	1+
334.39956	210	1+
334.88192	700	1+
334.90248	198	
335.04002	204	1+
335.88822	428	1+
335.97565	186	1+
336.84710	150	
336.87759	486	1+
336.94751	202	
338.04701	190	1+
338.91969	172	
339.81834	182	1+
339.88024	382	1+
339.90905	142	
340.90067	168	
341.09124	350	1+
341.11213	282	1+
341.17929	244	
343.88030	178	1+
344.16046	182	1+
348.07913	230	
348.17133	196	
349.04262	224	1+
349.16146	240	1+
350.82863	258	1+
350.88821	534	
351.88313	362	
352.16186	188	1+
353.78921	218	1+
353.85148	418	
353.87262	150	
355.06682	164	
355.15359	290	1+
355.37120	242	1+
355.83181	186	1+
355.89429	178	
356.89209	240	
358.03577	152	
358.05411	146	
359.12247	196	
359.83122	142	
360.95611	168	
361.84905	162	
362.15171	156	
363.13988	172	
363.17143	194	
364.76764	272	1+
364.84626	148	
365.87915	208	
366.17399	152	
366.36059	356	
366.74662	142	
366.84294	976	1+
366.90543	224	
367.19366	214	1+
367.70990	956	1+
367.78878	230	1+
368.02763	186	1+
368.12498	186	1+
368.90296	244	
369.83764	576	1+
371.18320	166	1+
371.70430	184	
371.91078	236	
372.73472	146	
372.84945	166	
373.34621	166	
373.82978	196	
373.86916	192	1+
374.10714	200	
374.71576	272	1+
374.81302	302	1+
374.85376	320	1+
375.74348	320	1+
375.85668	244	1+
375.92462	146	
377.77797	188	
378.08957	262	1+
379.77516	420	1+
380.72206	588	1+
381.80278	146	
382.71720	274	
382.85678	402	1+
383.72083	160	
384.85333	1992	1+
384.89536	260	
385.15703	140	
386.39928	162	
386.84522	782	1+
387.73275	216	1+
387.79739	258	1+
389.19952	184	
389.39824	164	
389.71711	258	1+
389.74218	208	1+
390.06193	160	
390.20335	168	
390.84128	1648	1+
391.01593	160	
391.72436	170	
391.74256	176	1+
391.80744	164	
391.91574	222	
392.79385	830	1+
392.82546	1332	1+
392.87039	328	1+
393.79736	668	1+
395.78149	192	1+
397.73770	188	
397.86624	486	1+
398.73099	616	1+
398.87028	422	1+
398.97629	166	1+
400.87052	226	
401.28937	146	1+
402.86640	1334	1+
403.87105	866	1+
405.35116	248	1+
405.87232	586	1+
406.80312	166	
406.86134	242	
407.74028	182	
407.86638	4144	1+
408.85432	1368	
409.17885	164	
409.72296	186	
410.05510	156	1+
410.09358	196	1+
410.74063	154	
410.83838	2190	1+
411.02433	96	1+
411.73689	230	
411.81259	784	1+
412.72975	616	1+
413.07131	224	
413.87710	314	1+
414.86534	642	1+
417.21749	262	1+
420.88733	188	
421.88390	354	
422.88130	266	
423.73622	230	1+
423.81004	240	
423.86732	746	1+
423.98867	102	1+
425.87757	330	
426.73410	856	1+
426.86162	2482	1+
427.73587	738	1+
427.77742	212	1+
428.84859	1090	1+
428.88870	684	1+
429.82730	172	
430.74171	506	1+
430.85424	432	
431.09182	206	1+
431.86979	488	
432.87396	432	
433.65493	100	1+
433.85431	418	1+
434.70453	252	1+
434.89557	154	
435.16857	200	1+
436.77363	192	1+
439.89238	736	1+
440.83342	188	1+
441.22229	210	
443.74549	258	1+
443.80306	218	1+
444.87361	2890	1+
446.69402	290	1+
446.74756	242	
449.88033	930	1+
450.75140	244	
450.77427	320	
450.84819	174	1+
450.96262	182	1+
451.20444	154	
451.89685	452	1+
452.13210	178	1+
457.90780	474	1+
459.19382	180	1+
460.75794	144	
461.14900	246	1+
462.88219	1288	1+
464.24268	290	1+
465.14818	194	1+
467.66313	192	1+
467.88944	1108	1+
468.82886	170	
469.87189	154	1+
469.89987	168	
471.76467	326	1+
472.86682	158	1+
473.19634	242	1+
479.66266	228	
482.79274	292	1+
483.24269	128	1+
483.79664	164	1+
484.15451	166	
485.90218	662	1+
487.90009	214	
488.13972	160	1+
490.15216	220	1+
492.79453	160	
493.76477	194	1+
497.13575	184	1+
499.74235	282	1+
501.11557	272	1+
501.22083	102	1+
503.12239	284	1+
503.35936	144	
506.44914	144	1+
END IONS

###FS:    #m/z: 359.96299 #charge 1+
###MS: 41
###MSMS: 44
BEGIN IONS
TITLE=Cmpd 33, +MS2(359.9630), 28.0-35.0eV, 1.0min #44
RTINSECONDS=55.208
SCANS=41,44
PEPMASS=359.96299	122506
CHARGE=1+
200.87301	150	
207.94573	118	
208.88980	162	
209.94388	766	1+
215.41415	162	
216.11664	90	
221.89824	152	
222.95219	620	
223.95848	378	
224.94971	1604	1+
225.92468	106	
226.89372	118	
226.94749	4252	1+
228.89645	108	
228.94214	3258	1+
229.12916	98	
230.93152	94	
232.88140	120	
233.85187	116	
234.86518	130	
237.04854	120	
237.12111	92	
237.97649	106	
238.96780	274	
239.78597	176	1+
240.90039	264	1+
240.93948	546	1+
240.96273	1408	1+
241.90255	174	1+
242.82282	130	
242.95890	694	1+
244.81685	142	
244.95762	1892	1+
245.94330	212	
246.80899	224	
246.95318	1788	1+
246.98459	300	1+
247.81267	102	
248.80339	108	
249.03794	110	
250.94848	450	1+
251.58846	104	
251.79045	94	
251.83871	138	
252.95287	166	
252.96884	100	
253.58890	92	
253.83626	216	
254.90176	176	1+
257.79490	276	1+
258.79641	186	1+
258.84493	334	1+
258.97381	92	
259.86894	94	
259.93238	92	
259.97977	90	
260.96937	754	1+
261.56997	116	
261.83175	182	1+
262.82430	212	1+
263.54395	112	
264.96659	122	
265.05407	138	
265.08650	122	
265.45288	106	
265.81175	546	1+
265.98140	166	
266.84753	120	
266.95580	94	
266.97854	122	
267.97129	252	
268.58727	94	
268.95913	156	
269.05874	124	
269.80562	98	
269.92890	124	
269.96728	312	
271.85043	390	1+
272.93997	100	
273.84155	208	1+
274.79453	138	
275.79208	100	
275.97434	130	
276.85316	194	
276.89779	224	1+
277.80047	518	1+
277.85375	280	1+
277.91979	94	
278.79888	374	1+
278.90247	212	1+
278.93916	166	
279.10099	164	
279.83706	98	
280.26390	126	
280.79234	740	1+
281.87755	98	
282.75524	94	
282.78712	450	1+
283.78890	366	1+
283.82069	152	1+
283.87661	208	1+
283.98211	126	
284.02432	218	1+
284.06905	144	
284.98217	162	
286.08329	90	
286.43421	90	
287.82403	188	1+
288.82580	202	1+
289.42441	106	
289.88100	136	
290.04229	188	1+
290.23973	96	
290.89043	206	1+
291.80345	208	
292.93163	176	
293.12188	130	
293.41515	114	
294.85933	404	1+
295.05305	126	
295.42540	98	
296.80984	270	
297.80866	228	
297.92829	134	
298.06873	198	1+
298.80429	1068	1+
298.99401	100	
300.80208	128	
300.85752	130	
300.90838	104	
301.36447	102	
301.86092	390	1+
301.91042	104	
304.44182	110	
304.80867	126	
305.11716	98	
306.88253	246	1+
307.02049	92	
308.64564	116	
308.80209	346	1+
309.42872	92	
309.87685	172	
309.90167	200	
310.25186	96	
310.84256	96	
310.87244	154	
311.86256	338	1+
312.86622	226	1+
314.04163	104	
314.81945	126	
314.85449	278	1+
315.81917	102	
316.81677	244	
317.32337	98	
317.83732	96	
318.11917	104	
318.81828	272	1+
318.93337	272	
318.95716	94	
319.82180	224	1+
319.87139	192	
319.93870	136	
322.92870	164	
324.89623	146	
328.06936	96	
328.88565	144	
329.87763	150	
329.91124	92	
330.86661	126	
330.88307	132	
330.89908	94	
331.83685	94	
332.27070	104	
334.02281	188	1+
334.29519	90	
334.36230	104	
336.94567	352	1+
337.09986	126	
337.98939	96	
338.88573	178	1+
340.86226	92	
340.94598	176	
341.04591	132	1+
341.76304	90	
342.83717	176	1+
342.90849	104	
343.26963	94	
344.00711	90	
344.42678	110	
347.31089	92	
347.78023	90	
347.90157	196	1+
348.72598	134	
349.75101	150	
350.38144	90	
350.94977	92	
351.88411	98	
351.90717	102	
354.76379	270	1+
354.79224	104	
355.59086	90	
357.91234	110	
358.84712	102	
361.28217	110	
361.36792	90	
361.77173	196	1+
361.85155	92	
363.08352	218	1+
365.13365	98	
END IONS

###FS:    #m/z: 322.93083 #charge 1+
###MS: 45
###MSMS: 46
BEGIN IONS
TITLE=Cmpd 34, +MS2(322.9308), 28.0-35.0eV, 1.0min #46
RTINSECONDS=58.8935
SCANS=45-46
PEPMASS=322.93083	2145202
CHARGE=1+
60.55259	86	
178.96437	98	
184.89533	84	
191.86045	98	
192.88988	138	
194.22159	86	
196.01591	94	
198.03291	84	
200.88697	80	
201.05027	120	
204.01414	88	
205.94746	178	1+
205.97087	170	
205.99595	106	
207.97496	362	1+
210.90291	180	
211.89997	120	
217.77509	98	
220.96724	78	
221.94540	110	
221.98054	90	
223.90758	106	
223.96011	718	1+
223.99287	80	
224.92901	90	
225.01866	102	
226.95771	108	
227.49259	78	
227.92635	170	
227.98536	84	
228.91440	156	
230.89356	206	1+
232.08624	80	
233.91711	136	
236.56167	98	
236.83832	114	
237.88660	134	
238.05456	122	
238.43693	92	
238.79730	130	
238.94311	440	1+
239.07898	220	
240.79794	102	
240.94067	5598	
241.18080	88	
241.47472	78	
241.56441	78	
241.93981	13690	1+
241.97679	78	
242.08849	106	
242.94208	9584	1+
242.98512	88	
243.06123	84	
243.82045	168	
244.56818	90	
244.82079	130	
244.83888	80	
244.94038	2150	1+
246.90566	82	
246.94721	78	
246.97731	176	
247.02761	154	
248.79932	78	
248.83106	82	
248.85329	200	
248.96913	92	
249.05530	80	
249.86772	80	
251.06885	80	
251.10827	82	
251.88642	82	
251.94316	80	
253.83641	170	1+
253.88221	80	
254.78372	336	1+
255.78606	218	1+
256.83058	94	
256.90487	232	1+
257.79819	114	
258.80566	240	1+
258.83782	276	1+
258.87609	90	
260.97722	160	1+
261.82922	638	1+
261.92761	82	
262.06317	84	
262.89624	94	
263.07729	78	
263.97915	238	1+
264.84807	138	
265.06126	122	
265.19567	110	
266.86525	118	
268.81985	98	
268.96330	102	
269.54178	88	
269.79755	338	1+
270.85254	188	1+
272.07377	106	
272.17290	92	
273.79951	138	
273.84019	86	
273.85913	256	1+
273.94031	80	
274.03589	104	
275.80760	190	
276.84218	90	
277.07704	80	
277.36355	88	
279.09240	902	1+
279.83445	88	
280.79248	144	
280.88580	80	
281.34597	84	
281.86402	84	
282.44167	92	
282.86385	150	
282.93913	84	
283.68947	80	
283.79084	314	1+
283.81331	82	
284.06834	240	1+
284.29443	450	1+
284.93798	80	
285.07074	192	1+
286.00039	92	
287.41815	92	
287.86187	122	
287.91984	92	
287.93467	82	
288.79247	104	
289.13216	130	
289.78552	112	
289.80489	90	
290.85813	104	
290.88224	80	
291.08940	106	
291.80284	364	1+
291.90548	130	
292.41103	80	
292.95506	80	
293.08918	78	
293.43419	98	
293.84729	86	
293.89913	92	
294.27537	106	
294.77569	84	
294.85593	94	
296.76059	78	
296.80909	124	
297.78965	98	
297.92190	98	
298.82665	116	
299.78764	256	
299.81688	220	1+
301.17046	82	
303.83390	82	
303.87962	118	
305.89843	124	
307.79907	178	
307.89412	428	1+
308.30269	90	
308.79815	212	
309.81147	120	
310.80350	84	
311.00704	80	
311.14671	176	1+
311.86769	144	
312.80667	108	
312.81999	216	1+
313.25669	84	
313.82412	264	1+
313.86236	116	
314.88246	82	
315.89242	98	
316.86091	144	1+
316.91858	82	
320.32251	90	
320.82068	200	1+
323.05109	88	
323.24022	140	
323.69806	80	
323.88954	452	1+
327.82248	182	1+
327.88541	212	1+
328.04279	96	
END IONS

###FS:    #m/z: 340.94158 #charge 1+
###MS: 45
###MSMS: 47
BEGIN IONS
TITLE=Cmpd 35, +MS2(340.9416), 28.0-35.0eV, 1.0min #47
RTINSECONDS=59.6655
SCANS=45,47
PEPMASS=340.94158	867544
CHARGE=1+
134.84823	130	
187.93149	100	
188.95131	88	
189.04738	98	
189.86365	194	
193.92563	86	
201.89199	88	
205.94859	186	1+
205.97384	108	
207.40605	148	
208.03428	100	
210.94918	88	
212.87733	706	1+
212.95022	144	
213.88033	604	1+
213.94015	998	1+
215.88620	760	1+
215.93903	360	
217.05607	92	
217.88311	350	1+
217.94372	90	
219.94693	152	1+
221.88152	122	
223.97031	228	1+
224.81502	84	
226.94578	184	
227.95564	128	
228.94583	112	
230.88669	700	1+
231.95080	1406	1+
231.97221	84	
233.87249	200	
233.89892	696	1+
233.94688	354	
235.01184	138	
235.89291	528	1+
235.90961	128	
235.94681	134	
237.07028	138	
238.04466	84	
239.86510	126	
240.84520	102	
240.96003	230	
242.84078	126	
242.94485	110	
243.45543	90	
245.46580	100	
246.87785	100	
246.97775	114	
247.97554	114	
248.90096	176	
249.89871	98	
249.91246	88	
249.96019	530	1+
251.90609	86	
253.00426	84	
253.02589	112	
253.96028	84	
253.99964	84	
254.05333	208	1+
254.90704	204	
254.96776	712	1+
255.14413	84	
255.85450	86	
256.07707	128	
256.91378	184	
256.96706	124	
257.90920	84	
258.84987	252	1+
258.88328	322	1+
258.91000	126	
259.54428	86	
259.95626	200	
260.83882	378	1+
261.52819	84	
263.97933	138	
264.93913	84	
265.80437	138	
266.09142	108	
266.83482	188	1+
267.13704	132	
267.79766	200	1+
267.87437	84	
269.04812	94	
269.85447	90	
270.59361	96	
270.86371	84	
271.80344	188	1+
271.84014	90	
272.08177	112	
272.93541	316	
272.97700	340	1+
273.31072	94	
274.72753	88	
274.88749	100	
274.91652	130	1+
276.51143	96	
276.81081	114	
276.85398	254	
277.07081	82	
277.85623	246	
277.95931	116	
277.97522	88	
278.85563	216	
279.25719	144	
279.79794	90	
279.85149	136	
279.91821	90	
280.07032	118	
280.85445	124	
281.05833	90	
281.92455	86	
282.36104	110	
282.95569	100	
283.00675	144	
283.12283	84	
285.58692	88	
287.79406	112	
289.04990	228	1+
289.88293	142	
290.64973	86	
290.80178	192	1+
290.88396	124	
291.43939	102	
291.86592	106	
293.85914	312	1+
293.87525	286	
294.86480	198	1+
298.08226	90	
298.31009	110	
299.01586	98	
299.41493	92	
299.82296	108	
299.87347	158	1+
300.81243	86	
301.15751	94	
301.45194	88	
302.17889	212	
303.80868	106	
304.92500	120	
305.16433	84	
305.80393	230	1+
305.89662	206	
306.88496	496	1+
307.27724	106	
307.30887	84	
307.80037	118	
307.88958	352	1+
308.29208	100	
309.05012	172	
310.79452	94	
310.87335	544	1+
311.88531	108	
312.57694	84	
315.90295	94	
316.29141	98	
316.37243	84	
316.99950	86	
318.43084	88	
319.69659	82	
321.04146	94	
321.89360	88	
322.90360	86	
323.88708	86	
324.88363	188	
325.89410	208	1+
326.24612	86	
326.35494	92	
328.55435	96	
328.88861	90	
329.30488	88	
329.87162	98	
330.81568	418	1+
332.89525	208	1+
333.06164	84	
334.78692	88	
336.32989	92	
337.83050	98	
338.88639	126	
339.18302	104	
339.87264	84	
339.89494	90	
340.15323	122	
341.33886	90	
342.59220	104	
342.89964	152	1+
END IONS

###FS:    #m/z: 363.95772 #charge 1+
###MS: 45
###MSMS: 48
BEGIN IONS
TITLE=Cmpd 36, +MS2(363.9577), 28.0-35.0eV, 1.0min #48
RTINSECONDS=60.438
SCANS=45,48
PEPMASS=363.95772	415084
CHARGE=1+
182.87074	106	
187.86640	418	
189.86394	828	1+
191.85809	614	1+
196.88316	210	
198.95073	92	
202.91932	98	
203.87218	190	
206.03445	102	
207.87378	596	1+
207.95466	118	
209.86965	146	
209.94480	780	1+
210.88546	772	1+
211.86816	128	
212.87956	2584	1+
212.92615	92	
217.91273	94	
218.11017	108	
222.95299	978	1+
223.44000	100	
224.94980	1690	1+
224.98133	118	
226.89622	180	
226.94779	5572	1+
227.50334	94	
227.93647	318	
228.89492	708	
228.94263	5986	1+
230.89031	5252	1+
230.94757	296	
232.88273	832	
232.90988	114	
234.87954	290	1+
235.09736	112	
237.91988	102	
239.04739	146	
240.82804	114	
240.94106	634	
240.96166	1070	1+
241.94002	2750	1+
242.94250	1694	1+
243.82371	410	1+
243.95854	108	
244.95742	3004	1+
245.83782	356	1+
245.94130	232	
246.80670	170	
246.90541	444	1+
246.95380	3208	1+
246.97467	96	
247.09064	98	
247.35174	96	1+
247.80440	92	
248.80254	260	
248.85817	140	
248.90012	1744	1+
248.91788	234	
249.80554	128	
249.99993	108	
250.89777	344	
250.95129	222	
250.97133	116	
251.04184	94	
251.79506	308	1+
251.84454	112	
251.90892	154	
252.88975	124	
253.90815	456	1+
257.65264	118	
257.91146	130	
258.84391	210	
258.97331	416	1+
259.84834	94	
260.01447	182	1+
260.97322	382	1+
261.82967	260	1+
262.97543	122	
264.81902	158	
264.96023	114	
265.05553	184	1+
265.79012	118	
266.81507	434	
266.83875	118	
266.85733	96	
267.15756	98	
267.81405	194	
267.97251	494	
268.81258	100	
268.95812	152	
269.42258	96	
269.79674	134	
269.92190	120	
269.96780	1004	1+
271.09674	108	
271.91669	342	1+
272.08803	112	
273.11895	120	
275.55420	142	
276.81352	162	
276.85436	236	
277.86314	280	
278.79732	480	1+
278.85331	338	1+
278.92576	266	1+
279.09936	208	
280.06790	118	
280.79258	1354	1+
282.38812	116	
282.78625	178	
282.85669	118	
282.87473	144	
283.85055	412	1+
283.86606	258	1+
283.94658	160	
283.98409	116	
284.82701	308	
285.79469	100	
285.84751	428	1+
286.41754	112	
286.82545	144	
287.12887	100	
287.54671	114	
289.10874	112	
290.78834	134	
290.91909	134	
291.86187	124	
292.07504	96	
292.93501	140	
294.16870	98	
294.57782	106	
294.85353	212	1+
296.02562	130	
296.81396	98	
297.40615	92	
297.80810	392	
297.99304	136	
298.04785	130	
298.80251	1548	1+
298.86408	98	
299.86557	124	
300.80001	906	1+
300.84018	158	
300.87524	114	
300.90700	144	
301.80145	574	1+
301.86315	410	
302.86294	240	
302.89758	220	1+
303.58538	94	
303.77061	116	
303.80762	214	
303.85485	1132	1+
304.80717	136	
306.28867	274	1+
307.29193	314	1+
307.88461	170	
309.05038	148	
309.88633	112	
311.13603	140	
311.86771	218	1+
311.88406	126	
312.03031	106	
313.82422	96	
316.81474	498	1+
317.79077	96	
318.86382	456	1+
318.88103	132	
318.93871	134	
319.14444	272	1+
319.82175	156	
320.81582	662	1+
321.81674	492	1+
322.92843	230	
323.28097	114	
323.88614	132	
323.93065	130	
324.81393	92	
324.89238	96	
325.12051	112	
325.71601	96	
325.89950	234	
325.98551	118	
326.82248	132	
326.87377	836	1+
328.19083	150	
328.88092	270	1+
329.88266	176	1+
330.83569	94	
332.61339	92	
333.05916	92	
334.95547	94	
336.94938	358	1+
337.87867	98	
338.05049	100	
339.82786	452	1+
340.94375	178	
341.89953	96	
343.02801	242	1+
343.88321	120	
344.15875	138	
344.18612	124	
345.79113	200	1+
349.90081	240	1+
353.76647	94	
355.05883	254	1+
358.10638	198	1+
359.83363	92	
360.87061	128	
361.71938	112	
363.72487	102	
366.33103	342	1+
366.91443	94	
367.00998	204	1+
367.77443	174	1+
END IONS

###FS:    #m/z: 322.93087 #charge 1+
###MS: 49
###MSMS: 50
BEGIN IONS
TITLE=Cmpd 37, +MS2(322.9309), 28.0-35.0eV, 1.1min #50
RTINSECONDS=64.133
SCANS=49-50
PEPMASS=322.93087	2347314
CHARGE=1+
57.38991	94	
175.84370	84	
185.87228	128	
185.92953	240	1+
190.89905	120	
191.86389	82	
192.89000	412	1+
200.87970	80	
201.07135	96	
205.95041	176	
206.94837	116	
209.94496	156	
210.44463	82	
211.90961	98	
212.88360	474	1+
215.89213	166	
217.87307	94	
219.62394	84	
219.95315	88	
221.56059	82	
222.15122	110	
222.95406	294	
223.95486	518	1+
223.99107	80	
224.87067	106	
224.98246	124	
226.84499	120	
227.90760	92	
228.88949	238	1+
228.90509	280	1+
228.92847	82	
231.87303	80	
231.96090	116	
235.88211	240	1+
236.07113	112	
236.92836	86	
237.05490	94	
237.12684	80	
237.80808	176	1+
237.93880	86	
238.89611	156	1+
238.94093	318	
239.08072	274	1+
239.78927	318	
240.00200	104	
240.26470	82	
240.94082	4736	
241.80291	86	
241.82780	92	
241.88629	204	1+
241.94212	4594	
242.82579	104	
242.94209	12418	1+
243.01711	124	
243.04274	84	
243.14456	94	
243.83008	270	1+
243.88917	178	1+
244.81886	496	
244.91164	130	
244.94108	3624	1+
245.44271	84	
246.01805	106	
246.97215	424	1+
247.39530	88	
247.42798	92	
247.97402	264	1+
248.52239	86	
248.86809	98	
248.91096	112	
250.06178	98	
250.94623	128	
251.92655	126	
252.02121	86	
252.91102	134	
253.92112	96	
254.00546	110	
254.44617	82	
254.78330	88	
254.91537	138	
255.55378	88	
255.90804	104	
255.95637	88	
255.99791	96	
256.79417	314	1+
257.81333	100	
258.83367	488	1+
258.97477	84	
259.34251	82	
260.82763	610	1+
261.82851	544	1+
261.98316	94	
263.17803	116	
265.06072	172	
265.10095	94	
266.04730	86	
266.06496	104	
266.81152	204	1+
266.92342	108	
268.91505	80	
269.15883	82	
269.43712	90	
269.51149	80	
269.79911	270	
269.84932	134	
269.87860	86	
270.21957	80	
270.84660	282	1+
271.84467	354	1+
272.14455	112	
272.15909	106	
273.45054	88	
273.79419	174	
273.81514	122	
274.79426	196	
274.95052	84	
275.78668	86	
275.81058	256	1+
276.85986	134	
277.80128	82	
278.02203	102	
278.84265	132	
279.09290	810	1+
282.85995	304	1+
283.10863	94	
283.79191	270	1+
283.94613	92	
284.05958	100	
284.28824	186	
284.84691	92	
285.29451	118	
285.84659	154	
285.90247	84	
287.79550	202	1+
287.88345	132	
287.94030	82	
288.85877	148	
289.79104	554	1+
289.88041	174	
290.86135	132	
292.79444	98	
293.82294	100	
294.85796	102	
295.79467	86	
295.93034	280	1+
296.80765	118	
296.85815	80	
297.80114	262	1+
300.85936	84	
301.91262	144	
302.87298	104	
303.24344	122	
304.25112	102	
304.51695	84	
304.88452	154	
306.80732	84	
306.87643	170	
307.79815	206	
307.89106	200	
308.30109	128	
308.31317	104	
308.79754	114	
309.81282	204	
309.88943	102	
310.30835	110	
310.81425	104	
310.87808	132	
310.90320	86	
311.14378	98	
311.88344	96	
312.18194	96	
312.80663	102	
313.86990	112	
315.77633	92	
315.79711	132	
316.76771	96	
318.37625	86	
319.83099	168	1+
320.88104	94	
322.30166	182	1+
323.39601	88	
324.18106	90	
324.89069	238	
326.18267	94	
327.80927	316	1+
END IONS

###FS:    #m/z: 340.94162 #charge 1+
###MS: 49
###MSMS: 51
BEGIN IONS
TITLE=Cmpd 38, +MS2(340.9416), 28.0-35.0eV, 1.1min #51
RTINSECONDS=64.9065
SCANS=49,51
PEPMASS=340.94162	926078
CHARGE=1+
48.61472	88	
104.60421	98	
184.98910	92	
196.88677	126	
206.95375	84	
209.94618	126	
210.93965	294	1+
212.87761	160	
213.87974	200	
213.94020	1742	1+
215.38978	100	
215.88767	828	1+
215.93755	440	
217.88336	542	1+
217.93382	140	
219.88925	122	
222.09659	88	
222.97746	116	
223.95393	308	1+
224.97416	122	
225.09664	92	
228.87043	100	
229.39287	106	
230.88621	1066	1+
231.88769	676	1+
231.95088	1668	1+
233.89846	792	1+
233.94685	506	
233.96544	88	
234.10528	84	
235.82414	142	
235.89257	332	1+
237.78773	228	1+
238.89028	182	
239.90522	88	
240.83395	288	1+
240.93792	112	
241.43475	112	
241.88833	100	
242.93984	300	1+
243.82937	286	1+
243.84508	110	
244.80603	104	
245.96033	104	
246.98046	110	
248.90218	154	
248.95704	518	1+
249.63513	92	
249.90068	142	
249.95997	456	1+
250.89328	180	
251.42304	96	
251.47731	98	
251.84978	84	
252.92882	86	
253.83429	102	
254.90261	438	1+
254.96567	428	
255.07346	386	1+
255.80896	84	
255.85061	276	1+
255.96991	234	
256.96312	210	
257.79931	160	
258.84499	364	
258.92655	264	1+
259.84515	238	
259.95764	166	
260.34009	90	
260.83149	182	
260.84433	186	
260.96185	92	
261.80046	86	
261.84384	180	
262.52219	84	
262.83023	100	
263.11085	88	
264.03229	84	
265.12007	132	
267.19439	94	
267.38487	84	
268.83750	312	1+
268.95816	148	
269.79216	90	
269.84001	246	1+
270.14806	136	
270.79292	218	1+
271.01352	86	
272.93349	114	
272.97825	104	
274.38561	110	
274.89662	174	
275.85894	108	
276.48661	90	
276.81135	84	
276.85526	464	1+
277.11177	84	
277.19136	98	
277.90965	92	
278.14511	108	
278.84447	240	
279.85142	172	
279.96243	92	
280.11667	114	
280.84908	112	
280.93371	98	
281.86862	222	1+
281.99947	104	
282.06609	94	
282.37986	88	
283.43307	98	
283.79081	198	1+
287.14140	86	
289.79329	230	1+
289.84348	86	
290.87912	298	1+
291.82441	114	
292.81044	84	
292.86791	222	1+
294.64063	84	
294.86304	152	
295.10248	90	
295.85844	118	
296.00579	140	
296.81096	90	
296.92255	152	
297.86824	94	
297.97993	104	
298.80161	90	
299.95094	110	
300.08254	112	
300.95725	88	
302.17483	290	
302.87363	190	
302.92458	88	
303.03732	102	
304.87268	146	1+
305.78446	94	
306.85637	184	1+
307.26617	92	
307.72643	84	
307.79896	338	1+
307.88155	100	
308.29347	94	
308.88454	152	
310.41640	94	
310.87567	250	
311.87516	276	1+
312.73973	84	
312.80200	210	
312.87637	176	1+
313.02643	106	
313.93774	86	
314.82364	132	
315.76404	90	
317.35155	116	
317.90295	96	
318.29773	82	
318.95690	94	
320.43885	90	
323.76484	90	
325.89733	178	
326.90117	122	
328.15367	124	
328.82253	110	
329.87266	160	
330.81432	172	
331.76512	82	
331.81654	82	
331.86887	116	
331.97338	82	
332.89335	84	
334.06847	84	
334.41412	88	
335.04759	84	
336.03712	84	
336.89898	110	
337.61931	116	
338.10451	104	
338.86125	86	
340.97592	112	
341.71456	120	
342.90707	82	
344.06089	88	
345.89548	164	1+
END IONS

###FS:    #m/z: 363.95780 #charge 1+
###MS: 49
###MSMS: 52
BEGIN IONS
TITLE=Cmpd 39, +MS2(363.9578), 28.0-35.0eV, 1.1min #52
RTINSECONDS=65.6785
SCANS=49,52
PEPMASS=363.95780	429258
CHARGE=1+
58.22924	100	
154.20532	226	
182.86957	128	
185.86667	94	
189.86373	614	1+
191.85905	190	
196.88386	108	
207.40786	104	
207.87383	332	
209.87104	184	
209.94332	972	1+
210.88461	560	1+
212.88074	2192	1+
215.41330	92	
220.19185	88	
222.95217	698	
223.94729	1954	1+
224.88833	280	1+
224.94945	1626	1+
224.97228	116	
226.94745	6444	1+
226.97514	128	
227.00052	88	
227.87763	144	
227.93115	414	
228.02921	128	1+
228.79403	124	
228.89421	548	1+
228.94297	6654	1+
230.88845	5240	1+
234.88322	348	
235.86159	116	
236.86709	120	
237.40469	100	
237.93027	154	
238.10871	134	
238.26652	90	
238.93914	156	
239.10969	102	
239.42402	96	
239.52291	98	
240.94112	1292	
240.96244	1086	1+
241.93958	3814	1+
242.94149	2704	1+
243.81905	90	
243.95729	216	
244.89033	120	
244.94015	408	
244.95779	2852	1+
245.05706	110	
245.89284	90	
245.94353	430	
246.04103	194	1+
246.34572	118	
246.90265	214	
246.95410	4178	1+
246.97922	322	
247.51879	96	
247.81330	90	
248.80266	392	1+
248.89823	2320	1+
249.82017	110	
252.07517	206	1+
252.54003	96	
252.89095	88	
253.83410	232	1+
253.90399	206	
254.05259	100	
255.85184	206	1+
258.97680	130	
259.85456	96	
260.96935	616	1+
260.99484	106	
261.82814	152	
261.84123	136	
262.82983	192	
263.84454	174	
263.93905	146	
264.81932	158	
264.96565	236	1+
265.05478	124	
265.08618	150	
265.81450	652	1+
265.93941	104	
266.12482	132	
266.78446	226	1+
266.81613	554	1+
266.91734	92	
267.39490	92	
267.97265	790	1+
268.13578	104	
268.84422	322	1+
269.81120	284	1+
269.87666	102	
269.96998	602	1+
270.66190	88	
271.91590	254	1+
272.10446	132	
273.91392	148	
276.62362	96	
276.85195	270	1+
278.80743	206	
278.84087	190	
278.85957	110	
278.95513	98	
279.10238	210	1+
279.59273	94	
279.79714	188	
279.85453	98	
280.60795	94	
280.79206	942	1+
280.83090	90	
281.87209	140	
282.79361	638	1+
282.83152	182	
283.06734	124	
283.09554	126	
283.85467	140	
283.91895	92	
284.82432	326	
285.78301	102	
285.84530	564	
285.90831	174	1+
285.93919	122	
287.81721	96	
289.81045	134	
290.78603	244	
291.78735	136	
291.80402	142	
292.40233	96	
293.85101	114	
293.87174	120	
294.86969	168	
295.57098	100	
295.87090	92	
295.93034	88	
296.54520	90	
296.80727	308	
296.85402	88	
297.11833	158	
297.38016	94	
297.80198	1448	1+
298.80269	1408	1+
298.99485	110	
299.57435	98	
301.80083	266	1+
301.86154	872	1+
302.24183	106	
303.80290	390	1+
303.82594	116	
303.85722	1044	1+
305.29090	90	
305.83124	116	
307.02351	148	
307.84850	100	
307.89022	114	
307.90960	90	
308.87698	348	1+
312.87555	272	1+
313.88024	194	1+
315.88561	94	
316.81240	550	1+
316.98012	108	
317.75429	184	1+
318.93181	180	
319.80844	134	
319.82421	114	
319.83784	104	
319.87844	136	
320.52539	92	
320.81489	794	1+
321.81845	556	1+
321.87001	332	1+
322.93190	248	
323.01814	226	1+
323.93224	120	
324.31716	92	
324.89698	266	1+
326.87745	458	1+
329.88169	244	1+
330.32405	96	
332.88877	92	
333.75909	94	
334.82497	110	
335.88452	150	
336.87762	94	
336.94303	246	1+
338.04692	114	
338.87160	104	
339.06265	224	1+
339.40654	96	
339.82879	586	1+
340.61537	94	
340.93805	220	
341.07188	190	1+
341.82578	212	1+
343.28463	158	
343.91855	96	
344.28369	90	
345.03750	88	
348.16738	92	
353.89739	128	
355.72994	88	
358.04730	96	
361.72745	110	
362.28159	102	
362.84498	104	
365.73021	182	1+
365.74914	102	
367.04500	114	
367.20848	92	
END IONS

###FS:    #m/z: 322.93081 #charge 1+
###MS: 53
###MSMS: 54
BEGIN IONS
TITLE=Cmpd 40, +MS2(322.9308), 28.0-35.0eV, 1.2min #54
RTINSECONDS=69.365
SCANS=53-54
PEPMASS=322.93081	2522106
CHARGE=1+
148.90120	86	
192.89250	84	
195.87934	200	1+
197.87529	228	1+
202.04754	94	
205.94913	750	1+
205.96914	124	
206.92028	82	
207.97644	96	
208.87302	90	
211.08302	84	
214.87292	88	
215.94534	96	
216.42213	76	
216.64768	90	
218.89289	100	
219.94978	94	
219.97532	76	
221.63381	112	
222.94918	170	
223.96218	288	1+
224.01929	228	1+
224.04598	78	
226.86304	80	
227.93227	314	1+
227.95584	80	
229.13445	94	
229.44873	102	
230.86924	96	
231.09045	76	
231.88796	78	
233.83130	78	
233.95642	82	
234.97055	116	
235.07384	92	
235.87789	134	
237.79290	80	
238.94090	202	
238.96453	140	
239.08077	150	
239.95080	92	
240.78826	90	
240.82142	376	1+
240.94115	5444	
241.94250	4510	
242.02452	84	
242.94243	12002	1+
244.10362	100	
244.82172	132	
244.84295	90	
244.93997	2492	1+
245.82591	74	
246.07554	74	
246.85722	222	1+
246.92814	76	
246.97341	324	1+
247.06685	88	
248.85557	82	
248.90986	80	
248.94599	152	1+
249.37646	102	
249.50896	90	
249.98829	84	
250.09861	86	
250.31239	100	
250.89664	146	
252.86580	84	
252.92253	86	
253.96628	94	
255.07933	74	
257.17197	76	
258.42392	98	
258.83425	138	
258.90675	80	
258.97500	110	
259.03204	88	
259.05794	74	
259.83612	114	
260.83270	540	1+
260.98635	78	
261.40907	98	
261.80816	142	
261.83088	308	1+
261.88991	74	
262.80044	96	
262.86239	84	
263.83128	452	1+
264.07848	146	
264.24381	88	
264.86117	100	
265.79731	74	
266.02164	134	
266.10955	82	
267.12142	78	
268.92473	82	
269.79705	90	
269.87409	284	1+
270.14491	182	
270.80320	108	
270.95095	78	
271.84625	120	
272.35329	80	
273.79401	134	
273.84054	104	
273.98310	92	
274.08856	80	
274.84891	196	1+
276.80749	84	
277.81643	166	1+
277.84615	94	
278.09571	78	
278.98090	80	
279.02210	76	
279.09265	1198	1+
280.97401	78	
281.79843	102	
281.86215	94	
282.79519	82	
282.81923	100	
282.85948	200	1+
283.35229	74	
283.79069	114	
284.29571	328	1+
284.67686	96	
284.91923	114	
286.92485	90	
287.80696	312	1+
288.82394	100	
289.19227	76	
289.78555	158	
290.85546	88	
290.87574	78	
291.79933	172	
291.81107	140	
292.80529	160	
292.85068	502	1+
293.94127	120	
295.80468	188	1+
297.95056	84	
299.78968	244	
300.95319	76	
302.81783	90	
303.80290	78	
304.93077	78	
306.00154	92	
306.88218	198	
307.80015	262	
307.88533	146	
308.14259	84	
308.20276	76	
308.28813	82	
308.79655	136	
308.81965	196	1+
310.30623	210	
311.90538	138	
312.80699	124	
312.88355	314	1+
314.17262	92	
314.98281	76	
315.83102	80	
316.81364	82	
318.81568	162	1+
319.35866	76	
320.59288	92	
320.90660	98	
321.81357	120	
322.01919	90	
322.21331	100	
322.82414	92	
323.74250	78	
323.83094	78	
323.88862	338	1+
324.13503	92	
325.21346	96	
326.87862	84	
327.79144	78	
327.83608	108	
328.00039	104	
END IONS

###FS:    #m/z: 340.94155 #charge 1+
###MS: 53
###MSMS: 55
BEGIN IONS
TITLE=Cmpd 41, +MS2(340.9416), 28.0-35.0eV, 1.2min #55
RTINSECONDS=70.137
SCANS=53,55
PEPMASS=340.94155	988906
CHARGE=1+
182.88039	80	
189.86145	124	
190.86151	96	
192.92600	100	
196.88613	182	
201.98989	88	
206.41163	100	
209.94382	126	
210.18280	94	
210.93728	234	
212.51769	86	
212.87798	670	1+
213.93837	1586	1+
215.88894	388	1+
217.00217	80	
217.88399	286	1+
217.93817	164	
218.90725	98	
224.98260	92	
227.09805	98	
228.94829	310	1+
230.88942	1068	1+
231.89199	698	1+
231.95020	1190	1+
233.89865	646	1+
233.94825	520	
235.89363	102	
235.94582	128	
236.82650	348	1+
236.88140	168	1+
236.89819	88	
237.00188	94	
238.38003	108	
239.08109	88	
239.47748	80	
240.02015	136	
240.84634	214	
240.87326	82	
240.96154	166	
241.84337	126	
241.90667	104	
242.83732	128	
243.04951	90	
244.83404	110	
244.88021	100	
244.95906	110	
247.79259	96	
248.98838	116	
249.96044	276	1+
251.91332	108	
251.95864	142	
252.00743	88	
253.03947	96	
253.56548	100	
254.84413	86	
254.90602	216	1+
254.93787	82	
254.96593	980	1+
255.16357	88	
255.94576	90	
256.85414	100	
257.24492	136	
257.89715	134	
258.85030	318	1+
258.88549	108	
258.90768	82	
258.96267	102	
259.01397	208	1+
259.81950	82	
259.88430	130	
259.95566	102	
260.14000	84	
260.83420	666	1+
262.06268	80	
262.85633	102	
263.80679	116	
263.86082	194	1+
264.56751	82	
265.88711	86	
266.88820	80	
267.24449	88	
267.38893	100	
267.79139	100	
267.94150	82	
269.84358	124	
270.81127	90	
272.85068	86	
272.92646	114	
272.97463	128	
273.79329	122	
274.84814	256	1+
274.87213	94	
275.02299	86	
275.17722	88	
275.42185	96	
275.78801	86	
276.85573	128	
276.95831	218	1+
277.85774	156	
278.84314	776	1+
278.85643	248	
279.02692	164	
279.07676	104	
281.05458	162	
281.51791	90	
281.62476	88	
281.86370	114	
282.27471	84	
285.05220	88	
287.11217	88	
290.78579	126	
291.43930	158	
292.10161	82	
292.81516	104	
292.86147	132	
294.86886	144	
295.72498	84	
295.89047	226	1+
295.99373	86	
296.01466	102	
297.86904	116	
297.97019	274	1+
298.24967	94	
298.33481	84	
298.86957	196	1+
299.78827	116	
300.80604	82	
302.11529	80	
305.03996	86	
305.29954	84	
306.11740	92	
306.17745	82	
306.29341	98	
307.91170	84	
308.29453	104	
308.43188	86	
308.88974	142	
309.29843	122	
309.87572	90	
310.82303	80	
310.88596	140	
311.88283	130	
312.17321	86	
312.80101	94	
313.89066	88	
314.96294	92	
315.88113	88	
316.05123	80	
316.81158	104	
316.87047	80	
317.89857	116	
318.54950	80	
320.01698	86	
320.04038	92	
321.09233	94	
324.89135	150	
326.17157	162	
327.26707	104	
327.88177	266	1+
328.18882	120	1+
328.22966	88	
330.81586	392	
331.47347	100	
332.91349	86	
332.93149	86	
334.87862	130	
334.95760	94	
335.88597	92	
339.90180	92	
340.19171	90	
340.30035	84	
341.75847	88	
342.25139	102	
342.96951	80	
344.89653	100	
345.73801	82	
END IONS

###FS:    #m/z: 363.95770 #charge 1+
###MS: 53
###MSMS: 56
BEGIN IONS
TITLE=Cmpd 42, +MS2(363.9577), 28.0-35.0eV, 1.2min #56
RTINSECONDS=70.9095
SCANS=53,56
PEPMASS=363.95770	451802
CHARGE=1+
88.77240	100	
189.86459	692	
190.02437	106	
190.91585	88	
191.85663	658	1+
194.89140	130	
196.94008	92	
198.04278	88	
200.90403	98	
208.87107	118	
208.89457	92	
209.92303	106	
209.94412	1196	1+
210.83874	116	
210.88333	438	1+
212.87854	2792	1+
212.91434	112	
214.89396	138	
220.41616	96	
221.89881	92	
222.95182	754	1+
223.96693	100	
224.89036	338	1+
224.95066	1068	1+
224.97536	226	
226.92020	130	
226.94845	8648	1+
227.07727	94	
227.09335	118	
228.41221	104	
228.89552	676	
228.94297	7922	1+
229.08425	188	1+
230.89031	3438	1+
232.88584	408	1+
233.96642	92	
234.87940	290	1+
235.04194	90	
235.82429	128	
236.65999	104	
237.89127	92	
238.93908	292	
238.98517	92	
240.82121	146	
240.84163	314	1+
240.94172	1154	
240.96232	1016	1+
241.82664	138	
241.85087	246	1+
241.89558	138	
241.94021	3190	1+
242.82273	272	
242.94292	2142	1+
243.79088	110	
243.83178	156	
243.95969	118	
244.82977	94	
244.95819	4686	1+
245.94365	192	
246.80739	254	1+
246.90770	488	1+
246.95285	4280	1+
247.08273	94	
247.98229	96	
248.80565	414	1+
248.89983	778	1+
249.93365	92	
250.90175	732	1+
250.94677	340	
250.97573	90	
251.07332	172	
251.79905	100	
252.01894	100	
252.89020	114	
253.41661	100	
253.83427	146	
255.92333	94	
256.92102	132	
257.79964	136	
257.97597	98	
258.83928	136	
258.93922	100	
258.97119	248	
259.09528	278	1+
260.79803	92	
260.96809	418	1+
260.98332	162	
261.83264	140	
262.55580	102	
262.83035	128	
262.85147	120	
262.97875	206	1+
263.10121	98	
263.82873	170	
264.81572	202	1+
264.97548	290	1+
266.79266	406	1+
266.81394	686	1+
267.00685	248	1+
267.41804	88	
267.78557	234	1+
267.97316	692	
268.86569	90	
268.96293	844	1+
269.96925	578	1+
270.83988	230	1+
271.92140	178	1+
271.95818	108	
272.81103	218	1+
273.73293	92	
273.79456	138	1+
274.38756	94	
276.35200	98	
276.81104	170	
276.85861	116	
276.90838	252	1+
277.85741	164	
278.11361	152	
278.79820	136	
278.84534	322	1+
278.89908	104	
279.79749	180	
280.79740	396	
280.84062	272	1+
280.97260	88	
281.79335	892	1+
282.10991	100	
282.81751	226	1+
283.84847	148	
283.86240	140	
283.98239	122	
284.06803	104	
284.42006	126	
284.79340	180	
284.82226	140	
285.27352	98	
285.45415	94	
285.78575	482	1+
285.82069	226	
285.84646	230	
286.83016	142	
286.84770	120	
287.43687	90	
287.81961	114	
289.80309	252	1+
289.84827	102	
289.88180	154	
289.91824	134	
290.92413	100	
292.86081	130	
293.11533	124	
294.86151	310	1+
296.81075	214	
297.81083	348	
298.80264	1874	1+
299.58494	106	
299.87023	88	
300.87637	134	
301.80289	308	1+
301.85973	668	1+
302.03291	102	
303.80817	118	
303.85817	964	1+
303.94609	142	
305.00714	114	
305.81916	302	1+
305.90266	112	
306.84607	96	
308.29343	120	
308.85992	102	
310.09119	90	
310.31038	90	
310.41836	98	
310.86946	210	1+
311.84616	118	
312.80091	124	
312.86613	112	
312.99421	104	
315.91394	92	
316.81819	116	
317.81346	174	1+
317.91856	92	
318.93670	156	
319.13760	188	1+
319.87526	90	
320.81025	198	1+
321.86786	272	1+
323.84089	142	
324.87451	140	
326.14827	140	1+
326.87416	388	1+
329.84475	102	
329.87034	160	
333.90238	100	
334.87780	160	
335.09321	118	
336.77512	114	
336.94985	178	
337.82259	100	
339.78363	96	
339.82724	330	1+
340.91858	212	1+
341.41811	92	
342.86532	92	
344.18811	126	
347.04302	106	
347.92400	102	
348.09153	114	
360.77547	94	
361.71708	142	
363.71991	136	
365.81446	94	
366.76621	132	1+
END IONS

###FS:    #m/z: 507.84676 #charge 1+
###MS: 57
###MSMS: 58
BEGIN IONS
TITLE=Cmpd 43, +MS2(507.8468), 28.2-35.2eV, 1.3min #58
RTINSECONDS=74.5815
SCANS=57-58
PEPMASS=507.84676	132560
CHARGE=1+
196.01782	438	1+
201.11962	132	
217.90095	198	
222.97346	144	
223.97625	178	
224.97692	458	
228.04292	154	
230.89121	148	
232.89510	542	1+
236.88966	388	1+
237.12405	176	1+
241.09523	144	
241.85546	316	
245.10195	266	1+
251.06092	146	
251.91574	152	
253.09091	332	
254.06426	134	
259.86349	158	
261.15151	266	
266.79097	276	1+
266.93228	168	
267.10781	280	1+
268.85588	248	1+
270.08239	358	1+
273.85229	188	1+
275.07864	254	1+
275.95346	206	1+
278.03568	134	
279.12646	170	
279.88031	204	1+
280.82962	148	
281.08576	138	
284.82738	136	
286.80903	252	1+
287.85244	410	
289.78648	230	1+
289.87798	1174	1+
290.86488	476	1+
292.88206	226	
293.87172	1082	1+
295.07172	192	1+
295.14782	330	1+
295.87528	170	
295.96585	296	1+
298.81032	518	1+
298.85338	430	
298.91058	138	
299.81265	324	1+
299.88198	154	
299.91476	152	
300.85451	268	
301.85711	166	
302.86493	616	1+
303.05296	300	1+
303.07617	150	1+
303.86961	452	1+
305.86284	1572	1+
306.12245	132	
306.83570	136	
307.03010	208	1+
307.89098	718	
308.14603	1164	1+
308.16424	174	
308.87108	1254	1+
308.89160	576	
309.05156	174	1+
309.88477	798	1+
310.41506	168	
311.17211	766	1+
311.17648	792	1+
311.88387	3810	1+
312.17645	642	1+
312.81764	234	1+
314.86524	844	1+
315.97388	236	1+
316.86718	222	
316.87986	134	
319.83336	206	1+
321.90105	140	
322.86587	140	
322.88712	134	
323.87781	418	
324.10352	344	1+
324.86088	296	
324.90440	186	
325.82052	332	1+
325.86202	144	
325.90041	380	
326.13852	152	
326.34710	152	
326.88312	1992	1+
328.88088	220	
329.89205	344	
330.81359	284	1+
330.82758	142	
330.87971	512	1+
330.92155	138	
331.76326	138	
331.81924	196	1+
332.87346	934	1+
332.89695	142	
334.14439	312	1+
334.39721	102	1+
334.89918	142	
335.84175	192	1+
335.89499	140	
336.04648	162	
337.87841	656	1+
339.40540	170	
341.89941	138	
342.08664	152	
344.86185	132	
345.87212	194	
346.82478	188	1+
347.11016	136	
347.73194	174	1+
348.86786	138	
350.75970	356	1+
350.88572	606	1+
351.87467	178	
352.09219	242	1+
352.91419	140	
353.09303	150	1+
353.85233	626	1+
353.89273	212	
354.82212	202	1+
355.88974	292	1+
358.88511	190	
359.11879	216	
360.80077	134	
361.86669	146	
362.13241	146	
363.17414	134	
364.91197	138	1+
365.71730	166	
365.83841	274	1+
365.86906	298	1+
366.73269	676	1+
366.88955	170	
367.70913	1136	1+
367.73226	444	1+
367.75826	134	
367.77904	158	
368.89402	144	
369.83701	564	1+
370.76740	186	1+
370.86333	260	1+
371.72784	184	
372.04429	132	
372.18581	140	
374.72836	288	
375.82043	264	1+
375.88617	276	1+
377.80540	234	1+
380.72039	226	
381.84196	204	
382.71896	320	
382.85611	172	
383.72113	248	
384.11636	150	
384.75717	358	1+
384.85048	1554	1+
385.73526	176	
385.76192	296	1+
386.10319	144	
386.38483	160	
387.72388	196	
387.84446	710	1+
389.71483	134	
390.05553	212	1+
390.73602	138	
390.74940	220	1+
390.84270	450	
391.84081	342	
392.82805	1072	1+
392.86413	206	
393.80475	176	
393.87656	164	
395.06211	156	
395.86526	244	1+
396.81692	230	1+
398.72845	962	1+
398.75215	174	
398.87140	186	
399.70715	222	
399.79168	146	
399.84745	346	
402.75243	256	1+
402.86789	1040	1+
403.11326	156	
403.74337	188	1+
404.65995	186	1+
405.85710	296	
406.72765	134	
406.81438	142	
406.85741	186	
407.72675	234	
407.75894	152	
407.87059	1368	
408.78764	184	1+
408.85323	1350	1+
409.72817	536	1+
409.87009	206	
409.93848	236	1+
410.73317	360	1+
410.84027	536	1+
411.75905	134	
411.81356	180	1+
412.16016	308	1+
412.73509	318	1+
412.85080	634	
413.87392	228	1+
414.78125	196	1+
415.87315	152	
416.72733	190	1+
417.87101	140	
418.85340	158	
421.73839	140	
421.88485	400	
422.83112	176	
422.88230	220	
423.87151	312	
424.88225	198	
425.09553	210	
425.74445	198	
425.87925	170	
426.86304	1246	1+
427.73594	1246	1+
427.83719	132	
428.84775	1070	1+
428.88682	284	
430.74294	596	1+
430.85715	156	
431.86970	950	1+
432.69997	170	1+
434.05104	176	1+
434.19026	120	1+
434.89207	140	
435.86642	158	
436.22917	136	
439.89448	740	1+
441.07653	142	
441.22275	132	
443.81500	132	1+
444.09015	148	
444.87273	1988	1+
445.74500	322	1+
446.13992	140	
446.19893	146	1+
446.74741	178	1+
446.78775	242	1+
446.87472	356	
446.90740	138	
447.71495	234	
447.88292	186	
448.89807	172	
449.87835	1218	1+
451.16375	222	1+
451.85636	188	1+
457.90660	738	1+
459.10705	194	1+
459.19820	190	1+
462.88568	806	1+
466.09110	136	
467.88965	1344	1+
471.13404	188	1+
471.22583	182	1+
476.22604	176	1+
477.07032	156	
477.73086	132	
480.70605	164	
485.90241	658	1+
492.78040	160	1+
493.73805	210	1+
493.80836	136	
504.25638	140	
509.86091	186	
END IONS

###FS:    #m/z: 336.94656 #charge 1+
###MS: 57
###MSMS: 59
BEGIN IONS
TITLE=Cmpd 44, +MS2(336.9466), 28.0-35.0eV, 1.3min #59
RTINSECONDS=75.354
SCANS=57,59
PEPMASS=336.94656	114836
CHARGE=1+
148.69604	88	
185.86744	134	
207.97937	72	
210.88278	158	
210.89936	132	
211.88418	72	
211.94448	3356	1+
212.87994	1128	1+
213.93974	1858	1+
214.88198	880	1+
215.88642	646	1+
215.97735	92	
217.62300	86	
217.93364	142	
219.90582	82	
222.95385	72	
225.97175	132	
226.97279	116	
228.65343	94	
228.89544	252	1+
229.95495	2452	
230.68543	94	
230.88944	2356	1+
230.91897	80	
231.94962	1340	1+
232.89336	594	1+
233.81572	82	
233.89845	498	1+
235.07002	76	
235.64465	72	
235.87103	84	
237.01704	76	
237.08320	112	
237.86683	78	
237.90273	86	
239.85392	88	
239.89479	226	
240.83186	84	
240.94202	124	
241.15251	74	
241.48800	74	
242.84114	102	
242.87361	98	
244.89134	78	
246.39392	96	
246.88967	74	
246.90563	260	1+
246.97533	110	
247.96792	466	1+
248.90087	746	1+
249.96307	434	
250.00352	92	
250.83434	132	
250.93062	90	
250.95098	134	
251.48712	80	
251.83774	80	
251.96529	76	
252.97110	1442	1+
253.83867	136	
253.90640	536	1+
254.09804	82	
254.96673	746	1+
255.07584	366	
256.63073	84	
256.84928	116	
256.88258	78	
256.91195	96	
256.96475	186	
257.03424	82	
257.16596	78	
257.80643	84	
258.14715	184	1+
258.85311	196	
258.93525	84	
259.85746	94	
260.04583	110	
260.82379	126	
262.91221	74	
262.94793	92	
263.82846	262	1+
266.41437	90	
267.83854	542	1+
269.91506	86	
270.84092	298	1+
270.98257	272	
271.91886	192	
272.53765	78	
272.60710	82	
272.84515	82	
272.97779	110	
273.89344	92	
273.95260	86	
275.05725	84	
275.85595	72	
275.95526	82	
276.85588	246	
277.83735	136	
277.86167	304	1+
277.95554	86	
278.83568	82	
279.57012	86	
279.84251	72	
280.79521	78	
281.89683	96	
282.85666	120	
282.87762	92	
283.34282	92	
285.44361	106	
285.85054	94	
286.85179	754	1+
286.93518	156	
287.80374	100	
287.83025	72	
288.38680	76	
289.83809	82	
290.52510	98	
290.82346	90	
290.85514	234	1+
291.81702	80	
292.01496	152	
292.19862	82	
292.42746	84	
292.80346	74	
293.03892	86	
293.10271	146	
293.99875	150	
294.55238	94	
294.86764	124	
295.97211	86	
296.50472	74	
296.93648	82	
298.04746	74	
298.16481	74	
298.88283	166	
298.91828	74	
298.98199	76	
299.88278	122	
301.07025	72	
301.41564	84	
303.40775	92	
303.87655	80	
305.85530	114	
305.94148	112	
306.39263	74	
307.05501	78	
307.37547	90	
307.88887	106	
307.93354	84	
308.82495	88	
309.11328	104	
309.86384	100	
309.87589	686	1+
310.81798	192	1+
310.87675	496	1+
315.95078	130	1+
316.87282	78	
317.89498	132	
318.19650	72	
321.04368	92	
322.02166	92	
323.98339	80	
324.89483	80	
325.72734	80	
326.88625	126	
326.92087	86	
327.06715	82	
327.40061	74	
328.88821	102	
330.76596	82	
332.39831	88	
333.07293	218	1+
335.88192	78	
335.93837	72	
337.18717	114	
337.79325	78	
337.87344	258	1+
338.89753	74	
339.41780	86	
END IONS

###FS:    #m/z: 359.96270 #charge 1+
###MS: 57
###MSMS: 60
BEGIN IONS
TITLE=Cmpd 45, +MS2(359.9627), 28.0-35.0eV, 1.3min #60
RTINSECONDS=76.1255
SCANS=57,60
PEPMASS=359.96270	82688
CHARGE=1+
186.93707	158	
187.92944	78	
191.93540	88	
201.92962	100	
209.94246	410	
209.96067	84	
214.83501	80	
220.96578	80	
222.95274	1176	1+
222.97040	88	
223.89076	78	
224.94767	930	1+
225.89161	82	
225.97053	110	
226.03249	194	1+
226.89526	234	1+
226.94784	4024	1+
226.99158	110	
228.89835	92	
228.94280	4068	1+
233.95972	118	
235.01363	86	
235.93327	90	
236.03411	84	
236.91870	78	
240.94092	282	
240.96298	350	
241.79269	146	
241.94265	406	
241.95743	588	1+
242.95906	378	1+
243.83123	108	
243.90224	160	
244.95786	2180	
245.80776	258	1+
245.94287	226	
246.95402	2132	
246.98585	160	
248.80280	390	1+
249.36824	78	
249.39032	86	
250.95093	258	
250.97203	112	
252.08155	124	
252.11741	92	
252.95227	238	
253.82943	118	
255.12400	88	
255.66577	92	
255.96226	86	
257.79273	80	
258.83137	144	
258.97307	104	
259.04605	84	
259.08485	82	
259.84280	228	1+
260.06486	90	
260.94680	124	
260.96974	416	1+
262.94725	86	
263.05580	76	
263.07906	192	1+
263.81978	156	
263.97786	208	
264.82097	140	
265.82277	204	
265.85895	126	
266.00959	86	
266.81432	620	1+
266.97059	588	1+
267.51968	104	
267.92531	132	
268.95620	132	
268.96819	516	1+
269.96866	358	1+
271.07617	112	
271.78705	120	1+
271.84599	128	
271.86718	108	
273.84925	112	
274.13893	80	
274.42218	88	
274.87412	116	
276.81017	214	1+
276.85230	154	
277.10383	80	
277.40632	98	
278.06474	92	
278.08137	104	
278.79781	190	
278.84433	172	
279.80131	132	
280.14238	76	
280.79272	1368	1+
280.97832	102	
281.09150	94	
281.11540	94	
281.86518	84	
282.44589	76	
282.80002	128	
282.83025	140	
282.91638	86	
283.01360	94	
283.99347	80	
284.79270	92	
284.82284	588	1+
285.40633	130	
286.04649	156	
287.01045	92	
289.40345	98	
289.54195	80	
290.09311	76	
290.79033	230	1+
291.05913	198	1+
292.97368	80	
293.98613	100	
294.84827	92	
294.86769	88	
295.12346	78	
296.80929	416	
296.85516	122	
297.79952	1652	1+
298.16724	78	
298.80201	1464	1+
300.40618	84	
301.34529	90	
301.77987	152	1+
301.83784	102	
303.94177	144	
305.81670	102	
306.43354	78	
307.84457	122	
308.86926	78	
309.03531	102	
309.89517	96	
310.79828	96	
310.87581	80	
311.00106	92	
311.86958	150	
312.81365	80	
312.86795	78	
312.94834	88	
314.60589	112	
314.82185	112	
315.45368	86	
316.04689	78	
316.10377	82	
316.16487	128	
316.81662	246	
317.83635	90	
318.31461	108	
318.59528	90	
320.39509	84	
320.98188	176	1+
321.82871	128	
322.83139	88	
322.93791	150	
323.01437	118	
323.83104	84	
328.18749	96	
328.88201	206	1+
330.38656	92	
330.81169	108	
331.80756	98	
333.88653	92	
336.94553	522	1+
338.10690	78	
339.83639	78	
340.94259	150	
341.82423	76	
346.45079	110	
347.90589	80	
352.88917	80	
356.42489	112	
356.59856	92	
356.77582	84	
359.76037	108	
363.72499	96	
364.96701	76	
END IONS

###FS:    #m/z: 507.84678 #charge 1+
###MS: 61
###MSMS: 62
BEGIN IONS
TITLE=Cmpd 46, +MS2(507.8468), 28.2-35.2eV, 1.3min #62
RTINSECONDS=79.794
SCANS=61-62
PEPMASS=507.84678	96904
CHARGE=1+
196.01601	296	
199.89079	142	
209.88228	130	
211.88174	224	1+
214.88480	298	1+
216.09613	146	
222.98110	160	
223.97220	202	
224.12212	410	1+
224.97716	226	
226.12296	194	1+
232.89755	412	1+
235.89934	200	
245.07378	274	
250.10710	144	
250.90700	296	1+
253.79689	148	
256.64650	124	
258.08197	138	
258.87614	202	
261.15233	294	1+
261.38744	150	
267.10431	156	
267.90942	140	
268.97657	212	1+
275.84876	154	
275.89025	192	1+
277.87059	170	
279.83611	126	
280.10764	166	
284.87381	182	
285.85571	280	
287.85155	1242	1+
289.03816	158	
289.87854	484	
290.86500	312	1+
293.87315	986	1+
295.14794	210	
296.83817	128	
296.85101	358	1+
297.92204	182	
298.80297	268	1+
298.88207	180	1+
300.84659	278	
302.88786	342	1+
303.80857	370	1+
303.86949	396	1+
305.86273	1042	1+
307.89165	1224	1+
308.14498	318	
308.87335	1754	1+
309.15121	162	
309.82503	178	
309.84084	124	
310.15779	410	
311.15872	180	
311.88342	2400	1+
312.17650	474	1+
312.68128	128	
314.86545	1180	1+
317.78633	192	1+
317.92669	194	1+
318.85989	184	
320.89505	142	
322.11496	130	
322.89401	236	1+
323.86904	386	
324.86102	178	
325.12841	128	
325.14761	154	1+
325.90020	580	
326.88243	2012	1+
328.82197	130	
328.87500	222	
328.89916	198	
329.80910	136	
329.85348	206	1+
329.93744	132	
330.81661	198	
331.12457	170	
331.83065	330	1+
331.88228	146	
332.87318	1132	1+
332.90130	132	
333.07698	130	
333.88835	200	
335.84102	176	
335.88362	314	
336.89092	214	
336.94839	352	1+
337.88245	388	1+
338.06076	152	
340.87402	138	
340.92144	130	
343.17352	130	
343.76357	168	
346.77493	216	1+
346.81888	210	1+
346.89986	154	
348.91675	232	1+
349.75502	424	1+
349.80890	136	
350.83196	136	
350.89184	244	
351.00131	146	
353.84914	412	1+
353.91929	134	
354.01570	134	1+
354.88976	594	1+
355.78076	162	
355.89274	452	1+
359.10963	248	1+
360.09025	130	
362.17385	150	
362.78865	292	1+
363.84868	200	1+
364.07152	150	
364.71342	196	1+
366.19177	214	1+
366.70675	556	1+
366.73839	220	1+
366.84293	448	1+
367.84710	274	1+
368.01595	128	
368.89551	342	1+
369.14375	242	1+
369.73149	204	1+
369.83562	598	1+
370.71238	476	1+
372.06893	140	1+
372.78458	170	
372.84212	126	
373.72681	220	
373.77791	142	
373.83380	134	
373.87976	236	1+
374.72257	276	1+
374.79590	136	
374.81892	230	
375.81727	186	
375.83614	248	1+
377.88531	128	
379.74221	166	
380.71903	382	
380.85893	350	
381.71824	310	
381.83945	350	
382.71617	238	
382.85437	200	
383.71522	142	
383.80747	156	1+
384.19444	224	1+
384.85365	534	
384.89449	160	
385.09617	202	
385.85372	264	
386.84920	188	
387.71702	162	
387.84966	486	1+
387.88369	328	1+
389.06232	174	1+
389.19107	264	1+
389.77775	288	1+
390.84274	972	1+
391.91732	126	
392.82484	528	1+
392.85971	308	1+
393.80350	166	
394.86394	250	1+
395.11600	176	
396.11945	124	
397.86692	334	1+
398.72643	1018	1+
399.85180	312	
402.86910	1280	1+
403.73656	126	
403.87470	844	1+
405.86617	280	1+
407.72735	146	
407.74432	184	
407.86947	1104	
407.90014	150	1+
408.11848	214	1+
408.85561	1394	1+
409.73067	600	1+
409.81883	196	
410.08479	124	
410.83983	756	
411.80902	336	1+
411.82777	170	
411.88485	136	
412.73576	268	
412.84377	296	
415.76765	236	1+
416.88074	264	
417.81058	252	
417.85949	142	
418.83962	202	1+
421.74090	134	
421.88543	488	
422.85788	128	
422.87049	730	1+
423.77432	130	
424.83037	124	
425.75457	632	1+
425.87638	146	
426.86198	1092	1+
427.73801	702	1+
427.80747	170	
428.74010	440	1+
428.84517	866	1+
428.88558	326	
429.69591	286	1+
429.87741	254	
430.74068	482	
430.85639	162	
431.87034	600	1+
433.82168	172	1+
433.86905	152	
435.88594	312	1+
436.88772	262	1+
439.72882	130	
439.90092	196	
441.21712	184	
442.11511	170	
442.22068	140	
442.69460	218	1+
443.69693	178	1+
443.75134	136	
444.82396	148	
444.87313	2508	1+
445.74791	314	1+
446.81149	162	
447.15581	230	1+
447.71725	476	1+
447.76644	186	
448.75169	234	1+
448.88435	200	
449.69791	196	
449.88112	650	
451.86933	164	
457.75433	126	
457.90887	614	1+
462.88350	818	1+
465.71863	252	1+
467.78168	150	1+
467.88919	794	1+
468.78254	174	1+
470.17466	150	
479.11891	136	
485.89827	660	1+
487.65195	134	
488.18616	132	
490.90658	208	
493.20328	126	
498.73147	150	1+
502.12070	254	1+
504.16172	172	
504.18065	284	1+
510.29837	138	
511.23954	130	
END IONS

###FS:    #m/z: 336.94686 #charge 1+
###MS: 61
###MSMS: 63
BEGIN IONS
TITLE=Cmpd 47, +MS2(336.9469), 28.0-35.0eV, 1.4min #63
RTINSECONDS=80.566
SCANS=61,63
PEPMASS=336.94686	90068
CHARGE=1+
176.85972	78	
182.87455	88	
202.98580	74	
207.97447	86	
210.88784	120	
211.94394	3344	1+
211.99419	108	
212.87701	924	1+
213.94010	578	1+
215.88951	306	
215.93729	370	
217.03464	100	
217.82759	86	
217.87910	210	1+
220.44723	88	
220.56401	80	
220.88403	164	
222.95179	78	
223.96852	334	1+
225.88601	94	
226.94916	138	
227.89093	378	1+
227.93347	92	
228.89148	256	1+
229.85723	144	
229.95524	2536	1+
230.88881	2044	1+
231.82068	76	
231.94980	1282	1+
233.83035	86	
233.89803	98	
233.94837	180	
234.10286	100	
234.83400	144	
234.88937	76	
235.05892	94	
235.80658	80	
235.87000	146	
235.94700	94	
236.79954	78	
237.48984	88	
237.86987	94	
240.00394	86	
240.83596	336	1+
240.88529	192	1+
241.84142	246	1+
241.95096	136	
243.09343	100	
245.05602	80	
246.91069	86	
246.97552	156	
247.56911	86	
247.96635	536	1+
248.90112	780	1+
249.95966	556	1+
249.99413	74	
250.83285	138	
251.07837	98	
251.83855	270	
252.56931	102	
252.80307	78	
252.97141	1660	1+
253.06298	80	
253.17428	76	
253.24338	82	
253.55773	80	
253.79794	86	
253.90606	130	
254.94764	196	
254.96534	750	1+
255.90720	76	
256.50494	108	
256.89077	234	1+
256.94344	78	
256.97013	198	
257.40058	74	
257.85870	108	
257.91488	76	
258.84619	356	1+
259.00257	102	
259.45123	90	
259.95980	82	
260.83300	138	
260.85192	210	
260.94887	76	
261.82514	142	
261.84313	76	
262.97605	82	
263.04767	86	
263.09948	84	
263.84860	90	
264.87523	160	
265.86111	86	
267.07183	86	
267.13391	152	
267.83871	158	
268.84240	690	1+
270.84219	322	1+
270.98333	222	
271.12657	84	
272.91295	74	
272.97921	114	
273.79384	100	
274.86372	84	
274.89533	150	
275.84739	152	
275.95821	124	
276.48470	100	
276.85497	910	1+
276.90737	78	
277.83374	112	
278.04682	94	
278.90541	78	
278.99477	74	
279.16593	82	
279.83726	226	
279.88007	80	
280.86569	116	
281.00138	120	
281.03539	94	
282.53236	74	
282.85654	84	
282.88140	84	
283.03608	74	
283.78956	80	
284.41993	78	
285.42317	100	
285.85330	172	
285.97112	100	
286.85072	660	1+
287.58469	100	
290.85706	440	1+
293.06114	72	
293.89927	92	
293.99629	220	
295.97253	214	1+
299.96984	92	
301.12815	80	
301.90631	78	
302.16872	104	
302.87555	86	
303.00596	76	
304.93028	94	
306.14806	152	
306.87406	82	
307.03750	86	
308.02160	82	
309.87185	228	1+
310.55901	80	
310.79660	86	
310.92047	92	
313.35444	102	
313.40283	80	
313.87869	78	
321.25077	78	
321.88365	124	
322.15133	80	
324.84378	84	
324.89471	126	
324.98733	84	
325.83367	78	
325.96205	84	
326.62530	78	
328.42556	126	
328.87515	80	
330.80861	80	
330.88025	130	
332.84180	84	
333.43115	86	
334.89242	84	
336.18585	78	
337.88332	76	
338.00984	92	
338.75469	80	
338.88807	112	
340.91611	102	
340.92908	86	
END IONS

###FS:    #m/z: 359.96242 #charge 1+
###MS: 61
###MSMS: 64
BEGIN IONS
TITLE=Cmpd 48, +MS2(359.9624), 28.0-35.0eV, 1.4min #64
RTINSECONDS=81.338
SCANS=61,64
PEPMASS=359.96242	71474
CHARGE=1+
172.57811	84	
192.92835	82	
198.88193	212	1+
207.40615	82	
208.88384	140	
209.88753	148	
209.94275	372	
210.88300	90	
212.14202	88	
213.89939	140	
219.41099	90	
220.02102	88	
221.89320	102	
222.95261	1220	1+
224.10291	86	
224.17458	82	
224.94882	1022	1+
225.97381	154	
226.89181	180	
226.94731	3528	1+
226.96950	128	
227.93263	164	
228.94274	4060	1+
229.05088	96	
230.56433	92	
231.79932	130	
233.93248	102	
233.95495	122	
235.06434	92	
237.43873	92	
237.89340	92	
238.44464	84	
239.15239	90	
239.90876	228	
240.82580	120	
240.93943	784	1+
240.96366	534	1+
241.90044	94	
242.95982	364	
244.95866	1918	1+
245.89675	82	
245.92759	94	
245.94455	286	
246.95301	2154	
247.53445	84	
247.80581	372	1+
248.91166	94	
249.85236	84	
250.80424	116	
250.94944	182	
250.97136	212	
251.04087	156	
251.06682	86	
251.86190	88	
252.95708	224	
254.84978	102	
254.86751	92	
255.04989	88	
258.44195	100	
258.83236	282	
258.84662	202	
258.97634	132	
259.79334	94	
259.80596	114	
259.98194	82	
260.83149	100	
260.94994	94	
260.97069	576	1+
264.81872	192	
264.96626	150	
265.08792	136	
265.97727	86	
266.51428	84	
266.81539	384	
267.04720	124	
267.85097	86	
267.97273	302	
268.78554	96	
268.95874	110	
269.80542	234	1+
269.96979	424	1+
270.94879	92	
271.84706	122	
273.96945	88	
274.81846	84	
274.95134	86	
275.97336	130	
276.80983	316	1+
276.85434	112	
277.79699	184	
277.84259	526	1+
278.49101	88	
278.80050	270	
278.84449	442	1+
279.10381	128	
279.79528	168	
279.87396	84	
280.79471	796	1+
281.88430	82	
282.86187	96	
282.91145	88	
283.79025	304	1+
283.98525	132	
284.79212	260	1+
284.82167	292	1+
284.98071	104	
288.07408	84	
288.85872	156	1+
289.39931	104	
290.02613	88	
291.79146	390	1+
292.43534	256	
292.81917	132	
295.82893	92	
296.81631	204	
297.80477	98	
298.80163	1704	1+
298.94863	96	
298.97829	92	
299.81857	90	
299.87266	86	
300.85495	250	1+
300.91041	102	
300.99600	90	
303.43775	114	
305.83625	88	
305.85714	146	1+
308.47897	96	
309.08707	82	
309.80571	144	
310.87696	144	1+
311.90426	86	
312.87683	102	
314.47518	92	
314.82768	226	
315.30753	82	
315.55377	82	
315.82333	116	
315.90300	90	
316.79650	80	
316.81654	438	
317.02339	98	
318.93610	202	
320.07007	92	
320.89331	130	
321.14519	92	
321.37839	90	
321.82028	140	
322.30988	80	
322.82601	84	
323.01274	98	
324.89167	212	1+
328.89723	142	
329.87619	134	
330.10545	92	
336.95208	90	
338.51804	82	
339.82872	112	
340.31392	90	
340.94001	188	
342.91175	132	
343.87757	82	
347.51440	112	
348.73090	82	
349.77768	114	
350.10142	88	
351.75823	100	
352.92611	98	
355.91971	86	
357.94705	86	
358.20099	176	1+
358.72575	82	
358.81652	82	
360.35652	104	
363.02216	84	
363.72530	96	
364.24941	84	
END IONS

###FS:    #m/z: 322.93110 #charge 1+
###MS: 65
###MSMS: 66
BEGIN IONS
TITLE=Cmpd 49, +MS2(322.9311), 28.0-35.0eV, 1.4min #66
RTINSECONDS=85.014
SCANS=65-66
PEPMASS=322.93110	2155284
CHARGE=1+
98.97149	86	
189.91957	80	
192.88779	78	
194.00760	92	
207.97322	226	
208.89072	96	
211.00077	80	
211.92941	78	
212.79355	78	
212.87963	96	
213.76373	74	
213.89648	76	
215.88744	76	
216.86856	74	
216.90617	80	
217.88061	228	1+
218.84744	78	
220.38154	106	
222.95529	534	1+
225.81406	74	
225.86756	78	
226.11512	178	1+
226.97222	78	
227.89438	80	
228.90972	74	
230.88960	120	
232.89865	110	
233.82722	78	
234.11034	192	
234.94043	86	
235.79586	76	
236.37482	96	
237.99246	130	
238.03227	78	
238.93721	258	
239.04998	78	
239.07569	98	
239.12425	80	
239.79161	292	1+
240.50340	96	
240.82405	132	
240.94072	4082	
241.94031	12524	1+
242.82066	96	
242.94267	8788	1+
243.82186	242	
243.84584	126	
244.82347	276	
244.91003	84	
244.93972	2478	
245.82470	168	
246.39189	88	
246.94124	130	
246.97316	80	
248.84409	138	
249.83790	74	
250.94782	132	
252.78997	78	
253.41476	96	
253.83418	138	
254.81208	80	
255.78176	98	
255.80633	114	
255.87583	86	
255.92105	84	
256.84698	78	
257.98394	76	
258.83559	314	1+
258.89322	126	
260.83294	152	
260.99032	140	
261.17116	76	
261.82969	688	1+
263.87673	80	
264.10441	92	
265.06094	82	
265.84348	74	
266.04732	88	
266.83504	82	
267.04376	78	
267.08791	74	
267.86378	72	
268.83678	84	
268.96859	156	
269.81389	72	
269.89102	72	
270.87580	78	
271.79280	90	
271.84695	106	
271.93183	108	
272.84594	90	
273.79660	88	
275.78681	76	
275.80861	232	
276.04369	74	
276.10697	78	
276.85246	170	1+
277.00142	98	
278.86342	146	
279.09138	242	
280.09574	242	
280.85216	90	
281.14468	76	
281.28684	76	
282.89780	78	
282.94201	76	
283.07128	74	
283.79718	92	
284.29463	170	
284.85072	152	
284.86826	196	1+
285.09121	80	
285.29647	76	
286.86530	74	
288.79559	72	
288.92088	84	
289.87538	172	1+
290.79353	198	1+
291.18373	74	
293.42598	84	
293.84881	72	
293.85978	264	1+
295.80974	90	
296.04396	80	
296.16037	74	
296.80924	78	
297.12232	104	
299.75716	78	
299.78499	88	
299.88269	96	
301.11520	74	
301.37509	90	
301.42433	92	
302.80559	116	
302.88211	94	
303.39948	94	
303.88922	106	
304.86282	82	
304.88013	90	
305.42608	88	
307.79439	406	1+
307.89571	74	
307.94400	86	
308.30632	104	
308.92982	90	
309.87907	80	
310.18694	94	
310.81570	130	
310.87948	180	
311.86056	108	
312.14947	76	
312.88749	78	
314.81933	122	
317.92736	92	
318.85778	74	
319.69870	82	
319.92052	84	
319.95588	108	
321.17679	160	1+
321.72825	78	
322.03896	72	
322.84833	100	
324.38787	74	
326.90715	108	
327.03172	94	
END IONS

###FS:    #m/z: 340.94192 #charge 1+
###MS: 65
###MSMS: 67
BEGIN IONS
TITLE=Cmpd 50, +MS2(340.9419), 28.0-35.0eV, 1.5min #67
RTINSECONDS=85.7855
SCANS=65,67
PEPMASS=340.94192	791088
CHARGE=1+
164.88248	98	
182.87709	74	
188.87341	74	
192.93015	180	1+
195.03523	76	
197.89742	94	
205.95143	80	
207.91039	72	
208.88087	148	
212.88032	188	
213.88242	86	
213.93884	548	1+
214.88089	132	
215.88706	622	1+
215.93505	196	
217.03848	82	
217.88152	178	
217.93815	72	
220.06983	74	
220.88494	86	
221.89715	76	
222.75575	114	
222.97940	94	
223.51721	80	
223.95432	100	
223.96221	112	
226.10578	80	
226.89764	184	
226.97243	80	
227.93873	82	
227.94954	128	
228.84651	72	
228.94090	278	
229.02283	72	
230.89200	96	
231.11284	94	
231.88777	130	
231.95067	508	1+
232.89228	686	1+
232.90631	78	
233.87255	80	
233.89676	492	1+
233.95098	268	
235.04775	80	
235.89130	182	
236.83089	140	
237.91021	90	
240.23237	128	
240.83838	282	
240.95226	102	
241.12384	72	
241.84391	210	
241.88910	88	
241.98072	74	
242.14781	144	
242.79509	74	
242.83300	448	1+
245.36971	82	
248.14317	96	
248.89878	524	1+
249.00101	84	
249.96317	234	1+
250.99256	82	
251.38584	98	
251.96694	84	
253.90283	402	1+
254.14821	76	
254.93020	104	
254.96697	476	
256.07830	164	
256.50879	82	
256.90208	120	
257.80103	80	
257.85785	96	
258.84351	652	1+
258.88400	74	
259.07960	76	
259.95680	152	
260.83783	606	1+
260.86428	88	
261.29198	114	
261.91431	78	
262.92612	78	
262.97388	74	
263.92057	72	
263.97637	84	
264.99892	80	
265.87714	106	
266.88537	78	
267.05564	90	
267.13616	76	
267.84202	86	
269.83434	122	
270.34507	74	
270.80921	74	
270.83307	132	
271.85304	80	
272.79288	74	
272.93523	118	
272.95417	158	
272.97579	92	
273.79583	136	
274.86395	244	
274.89879	76	
275.41789	102	
275.61379	94	
275.86224	280	
276.53779	108	
276.85627	280	
277.85589	150	
277.89734	134	
277.93615	76	
278.00392	78	
278.84590	1264	1+
278.87190	114	
279.35661	96	
279.96421	90	
281.05789	216	1+
281.52817	78	
285.36080	92	
286.15611	90	
287.83420	82	
289.87641	96	
290.85480	306	1+
292.80468	174	1+
294.05071	74	
297.85976	118	
297.97324	96	
298.31931	102	
299.01724	96	
299.08372	76	
299.42121	78	
299.78600	86	
299.80851	86	
299.87220	134	
300.02719	78	
301.52415	74	
301.81006	94	
301.87290	98	
301.90167	74	
303.36060	98	
304.78934	72	
305.03761	88	
307.85789	82	
307.90060	106	
309.04722	192	1+
309.91887	82	
312.16469	74	
317.87780	162	1+
320.83270	72	
321.90041	82	
322.59673	86	
323.89244	188	1+
324.37681	78	
325.37274	76	
326.09948	80	
326.88946	82	
327.98478	72	
332.29356	98	
333.37289	86	
334.00618	80	
334.74642	74	
337.09380	86	
340.77419	78	
340.90978	144	
341.06888	104	
341.83354	90	
345.07388	78	
346.35237	82	
END IONS

###FS:    #m/z: 363.95791 #charge 1+
###MS: 65
###MSMS: 68
BEGIN IONS
TITLE=Cmpd 51, +MS2(363.9579), 28.0-35.0eV, 1.5min #68
RTINSECONDS=86.558
SCANS=65,68
PEPMASS=363.95791	327612
CHARGE=1+
182.86967	138	
189.86307	222	1+
190.92945	94	
191.85851	382	
197.88476	142	
205.94905	198	
207.87557	168	
209.94561	654	1+
210.88275	170	
210.92040	134	
211.88827	168	
212.87841	2016	1+
214.89765	100	
222.95360	518	
223.89065	180	1+
224.94795	902	1+
224.97577	138	
225.96227	100	
226.94845	4448	1+
226.97732	96	
227.07572	118	
227.89179	594	1+
228.84644	108	
228.89541	506	1+
228.94245	5318	1+
228.96585	162	1+
229.82839	88	
230.89041	2450	1+
232.88443	486	1+
235.43966	140	
236.84126	88	
238.93864	98	
240.82619	128	
240.90060	196	1+
240.94204	1236	
240.96216	718	1+
240.99940	92	
241.83180	108	
241.93982	2336	1+
242.82146	122	
242.94156	1660	1+
242.96126	476	1+
243.87925	92	
244.94044	398	
244.95829	2892	1+
245.81874	112	
245.87763	144	
245.94571	534	
246.90342	286	
246.95337	2268	1+
246.99174	98	
247.80601	154	
248.80914	142	
248.90245	640	1+
248.95526	200	
250.08717	146	
250.89738	270	
250.94955	104	
250.97927	94	
251.44816	94	
251.84346	192	1+
252.10675	102	
252.90179	236	1+
252.97916	92	
253.13929	92	
255.06140	92	
256.40234	138	
258.83416	232	
258.84881	190	
259.84979	124	
260.83971	88	
260.97066	176	
261.96952	148	
262.80599	126	
262.82849	288	
262.92804	98	
263.08553	92	
263.83005	130	
264.82132	142	
265.08471	96	
265.97717	112	
266.35193	86	
266.79813	398	1+
266.81441	634	1+
267.85316	84	
267.97454	390	
268.85048	128	
268.95830	194	
269.97010	224	
270.98427	112	
271.90316	84	
271.91666	172	
272.86816	92	
273.79428	86	
273.91419	148	
276.80646	140	
276.85397	166	
277.85776	286	
277.92341	122	
278.42575	82	
278.80083	230	
278.84093	256	1+
279.07738	94	
279.79556	794	1+
280.79543	576	1+
280.83617	104	
281.72622	102	
281.85130	124	
282.59867	98	
282.79582	244	
283.79239	294	1+
283.85216	174	
283.93553	86	
283.99027	102	
284.82600	178	
284.86037	106	
285.82370	522	1+
285.84341	228	1+
287.14731	104	
287.41390	130	
290.86679	118	
291.34494	102	
291.93128	92	
293.44073	114	
294.86350	146	
296.80774	210	
297.40393	88	
297.80439	170	
298.00368	96	
298.80502	1554	1+
299.87507	130	
300.40823	98	
300.79995	578	1+
300.92639	94	
301.02133	86	
301.80154	362	1+
301.86357	702	1+
303.00814	84	
303.85737	724	1+
307.42342	100	
308.86973	84	
310.87667	172	
311.61386	104	
311.80733	204	1+
312.90040	108	
314.16150	92	
314.87854	120	
315.81326	462	1+
316.90104	82	
319.09131	104	
319.82185	198	
320.91839	88	
321.14949	128	
321.81859	92	
321.86957	92	
322.56584	104	
322.81601	84	
322.83526	212	1+
323.02694	84	
323.57027	92	
323.80445	94	
324.81740	92	
324.89359	96	
325.21113	82	
326.86949	136	
329.87314	108	
329.89176	126	
331.78815	174	1+
333.90401	122	
334.87592	90	
334.95338	102	
336.02399	84	
336.94539	308	1+
339.34281	114	
339.82945	100	
340.94203	206	
342.90689	182	
343.02927	88	
343.82286	82	
343.91255	92	
347.90350	90	
351.33600	82	
352.88677	84	
358.79998	128	
360.07178	82	
361.27980	120	
363.10233	120	
364.71838	144	
365.87545	84	
367.86065	86	
END IONS

###FS:    #m/z: 322.93096 #charge 1+
###MS: 69
###MSMS: 70
BEGIN IONS
TITLE=Cmpd 52, +MS2(322.9310), 28.0-35.0eV, 1.5min #70
RTINSECONDS=90.2445
SCANS=69-70
PEPMASS=322.93096	1935880
CHARGE=1+
77.81886	70	
185.85969	74	
192.89227	76	
196.02421	92	
198.95630	78	
201.04422	124	
205.92524	72	
205.95424	144	
206.02726	72	
206.38514	78	
206.95178	76	
207.54052	116	
207.97554	160	
209.91982	96	
211.04390	80	
212.88925	120	
215.88919	92	
216.88099	88	
217.94939	72	
219.89127	76	
220.87664	74	
222.95363	122	
224.15800	72	
227.81482	72	
227.89655	84	
227.93106	124	
228.89236	144	
228.90664	82	
230.89266	80	
231.88799	82	
235.97485	86	
237.09647	76	
237.79479	80	
238.39906	84	
238.79354	84	
238.94078	262	
239.01189	70	
239.08207	126	
239.90893	80	
240.94083	3648	
241.90742	112	
241.93940	8202	1+
242.40468	120	
242.78927	72	
242.82369	80	
242.89001	72	
242.94161	5894	1+
242.99417	78	
244.82009	236	
244.85629	90	
244.94007	1908	
246.06441	74	
246.97665	158	
247.37537	78	
247.94021	78	
247.97352	118	
248.84201	70	
248.87204	70	
248.89654	288	1+
249.39439	80	
250.17846	72	
250.94633	178	
250.96765	84	
251.11129	74	
251.83973	88	
251.86499	70	
252.33316	72	
253.83855	92	
253.86497	134	
254.94181	88	
255.13787	70	
256.00031	84	
256.03116	90	
256.84717	70	
256.90739	70	
257.79985	108	
258.83341	270	1+
258.99857	78	
260.83508	360	1+
260.93308	80	
262.82644	84	
262.88616	70	
263.84313	72	
264.86862	88	
266.02163	94	
267.85497	86	
267.93853	140	
268.83067	74	
268.96278	110	
270.22591	88	
271.79896	222	
271.85433	116	
271.88080	144	
272.34707	76	
273.79412	72	
274.88637	72	
275.80843	110	
276.85209	132	
276.95854	76	
277.81079	70	
279.09064	566	
279.85982	82	
280.85408	134	
281.15321	80	
281.86937	74	
281.96875	104	
282.78631	82	
283.07149	104	
284.29214	234	
284.87108	130	
284.90078	74	
285.06446	70	
285.30021	96	
286.41056	78	
286.54007	92	
288.13055	72	
289.81346	98	
291.81076	312	1+
291.81791	128	
292.37525	94	
293.08292	84	
293.43865	72	
293.91427	124	
294.05498	70	
295.96394	84	
296.15200	86	
296.78211	76	
297.06153	70	
297.89150	86	
298.80752	78	
299.05956	80	
299.40875	84	
299.80471	286	1+
302.01064	72	
302.91287	154	
304.81670	70	
304.87958	298	1+
306.03356	74	
306.98195	70	
307.40354	88	
307.80207	96	
307.94647	72	
309.92161	138	
310.87380	116	
311.89560	70	
312.42082	98	
312.73113	74	
312.80943	70	
312.94397	76	
316.74832	78	
316.83540	98	
319.17193	76	
322.38510	86	
322.73819	78	
322.99604	78	
325.18705	74	
325.87806	100	
328.26740	88	
END IONS

###FS:    #m/z: 340.94158 #charge 1+
###MS: 69
###MSMS: 71
BEGIN IONS
TITLE=Cmpd 53, +MS2(340.9416), 28.0-35.0eV, 1.5min #71
RTINSECONDS=91.0165
SCANS=69,71
PEPMASS=340.94158	726900
CHARGE=1+
148.58969	88	
180.87172	84	
186.64236	72	
190.94536	116	
192.92331	78	
193.93921	88	
193.95307	92	
194.93076	76	
196.88378	130	
207.97416	74	
208.94403	92	
210.93862	72	
212.87841	312	1+
213.93933	508	1+
215.89006	126	
215.95267	72	
216.93148	70	
222.87850	70	
222.97888	104	
223.95962	86	
224.97706	132	
227.11277	70	
228.91344	136	
228.93558	76	
229.91960	74	
230.88636	932	1+
231.18383	72	
231.57588	100	
231.88925	712	1+
231.95122	870	
233.84234	82	
233.96630	72	
234.83853	94	
235.02121	102	
237.43532	72	
237.79102	80	
239.79240	186	
240.83321	216	
240.96926	80	
241.84668	302	1+
241.91374	70	
241.94444	158	
242.14487	130	
242.83018	334	1+
244.38979	90	
244.44526	102	
245.10566	138	
246.97506	192	
247.03793	94	
248.89798	556	1+
248.99896	74	
249.04550	88	
249.89989	366	1+
249.95921	142	
251.01256	76	
251.04662	100	
251.07207	194	1+
251.86920	98	
252.00736	86	
254.90662	84	
254.96655	212	1+
255.07610	106	
256.85099	196	
256.96135	96	
257.86765	72	
257.95027	72	
258.84606	226	
259.84852	200	
259.95103	136	
260.83530	1024	1+
264.86610	150	
264.91292	74	
266.85010	132	
267.17625	70	
267.36482	82	
267.82701	70	
267.84604	352	1+
268.84904	298	1+
268.95752	82	
270.79908	92	
270.81355	92	
271.83585	232	1+
271.91194	74	
272.91649	242	
272.93417	108	
272.98703	142	
273.96464	70	
274.01360	72	
274.81274	88	
274.87828	72	
274.89423	76	
274.91347	118	
275.90278	108	
275.97222	82	
276.12928	76	
276.85503	636	1+
277.97288	70	
278.84421	1354	1+
278.87329	152	
278.96894	120	
279.88631	86	
279.95956	158	
280.91833	94	
281.00215	230	1+
281.10784	78	
282.87246	78	
285.54744	82	
285.86713	102	
286.98293	72	
287.83449	198	1+
290.94507	70	
292.05960	90	
292.86679	80	
293.34379	82	
293.86102	70	
295.04787	86	
295.44393	72	
295.86456	172	
296.85595	110	
296.90021	72	
297.85416	76	
297.88245	100	
299.87537	128	
300.55915	84	
301.85905	194	
301.87721	74	
302.95037	70	
303.86925	152	
303.94805	74	
304.80880	124	
305.83558	108	
306.97515	74	
307.79750	72	
308.10567	72	
308.86622	144	
308.95555	100	
309.38074	86	
310.88393	72	
311.72429	78	
311.86884	122	
312.12121	88	
312.80149	124	
318.75523	78	
321.89289	140	
323.20367	76	
323.97649	70	
325.88681	72	
325.90277	76	
326.04444	82	
330.81577	244	
331.83789	114	
334.39819	102	
336.94937	72	
337.85624	72	
338.33041	70	
338.82981	72	
338.88506	134	
340.05354	80	
340.15558	88	
340.38666	76	
340.92052	100	
342.78979	76	
342.90821	144	
343.27162	136	
343.57035	92	
343.90244	76	
343.95247	70	
344.30559	82	
END IONS

###FS:    #m/z: 363.95772 #charge 1+
###MS: 69
###MSMS: 72
BEGIN IONS
TITLE=Cmpd 54, +MS2(363.9577), 28.0-35.0eV, 1.6min #72
RTINSECONDS=91.789
SCANS=69,72
PEPMASS=363.95772	286326
CHARGE=1+
189.86247	220	
190.86156	130	
190.92934	80	
191.85921	384	
196.94345	94	
207.87495	106	
207.97423	94	
209.94362	902	1+
210.88528	332	
212.88012	1412	1+
214.91263	82	
222.95156	362	1+
224.88506	210	1+
224.95056	828	1+
225.04498	136	1+
225.97387	132	
226.94774	3852	1+
227.92900	214	
228.89218	292	
228.94268	4464	1+
228.98778	98	1+
229.02339	92	
229.89365	124	
230.82787	112	
230.88767	2850	1+
230.92807	80	
234.87915	134	
236.20130	100	
237.81783	84	
238.42971	80	
238.84681	84	
238.94057	106	
239.07029	126	
240.10092	80	
240.82365	196	
240.85332	92	
240.94092	644	
240.96264	328	
241.93984	1862	1+
242.82295	136	
242.94193	1272	1+
243.43366	90	
243.82043	98	
243.95814	122	
244.95686	2656	1+
245.94143	236	
246.80810	104	
246.85845	112	
246.90814	184	
246.95433	2122	1+
248.80379	584	1+
248.84242	80	
248.90057	1048	1+
249.94923	98	
250.97314	164	
251.07655	122	
253.90833	110	
256.82554	84	
257.95420	86	
258.84254	124	
258.97353	370	1+
259.05783	102	
259.83226	104	
260.83074	540	1+
260.97269	488	1+
263.85178	132	
264.01701	96	
264.82496	92	
264.96394	152	
265.06201	148	
265.08116	82	
265.11877	80	
266.81338	398	
267.97571	440	
268.79448	220	1+
268.80683	92	
269.93100	90	
269.95374	248	1+
269.97212	224	
270.04213	88	
270.47401	102	
270.86414	80	
271.52100	80	
272.03537	88	
272.91506	82	
273.05079	96	
273.13391	84	
274.42424	94	
274.89234	94	
276.80966	146	
276.85554	188	1+
277.81368	124	
278.80096	320	
278.86336	144	
279.00063	138	
279.10613	80	
279.80053	174	
279.81801	86	
280.79344	764	1+
282.79039	656	1+
282.84907	84	
282.89777	90	
283.85226	560	1+
284.82505	124	
285.43151	96	
285.84461	126	
285.97737	88	
286.11657	100	
286.81479	140	
286.91235	92	
287.81156	82	
288.80580	80	
289.86743	118	
291.04121	94	
292.85929	152	
293.01688	128	
293.11680	84	
293.41325	82	
293.84937	86	
294.04452	90	
294.87271	82	
295.85678	94	
296.80915	406	
297.81226	338	
298.42161	90	
298.80316	1998	1+
299.94881	98	
300.06332	82	
301.80994	244	
301.86255	300	
302.79753	144	
302.85323	774	1+
303.81471	134	
303.85446	584	1+
303.89563	92	
303.94473	96	
304.45039	94	
304.58097	80	
306.93651	86	
307.34969	84	
308.06838	80	
308.89279	126	
309.93400	80	
311.14805	100	
311.88602	224	1+
312.94022	86	
313.42691	84	
313.86132	84	
314.81782	202	
316.18226	84	
316.81530	218	
316.83768	94	
316.87003	194	1+
317.81915	370	1+
320.92918	86	
321.65123	92	
321.81812	198	
321.86534	144	
322.16047	88	
322.81934	212	1+
322.92962	118	
323.87712	96	
324.24640	92	
326.40813	100	
326.76949	94	
326.87268	496	1+
327.82493	84	
329.32727	84	
329.87190	234	
334.14920	92	
334.87373	92	
336.77170	84	
336.93867	116	
337.94152	246	1+
339.83824	110	
346.08308	82	
346.42567	110	
348.76752	86	
353.90731	84	
358.97267	82	
359.88976	104	
364.18135	86	
364.36188	88	
365.92249	80	
END IONS

###FS:    #m/z: 322.93109 #charge 1+
###MS: 73
###MSMS: 74
BEGIN IONS
TITLE=Cmpd 55, +MS2(322.9311), 28.0-35.0eV, 1.6min #74
RTINSECONDS=95.4835
SCANS=73-74
PEPMASS=322.93109	1413160
CHARGE=1+
94.98609	132	
173.62015	94	
187.88913	100	
189.86528	74	
192.88748	72	
193.88819	68	
201.04692	84	
202.04389	86	
205.95004	116	
205.97351	82	
206.98539	78	
207.97386	116	
208.83578	66	
215.03150	74	
218.83463	76	
218.88565	68	
219.52905	96	
221.45283	78	
222.95754	80	
223.38308	74	
223.90691	72	
226.89997	66	
227.00186	96	
227.43867	82	
227.90194	98	
228.84966	66	
228.93221	66	
230.83500	102	
230.89796	70	
233.15574	86	
233.38827	86	
236.14443	92	
237.05887	102	
238.02753	74	
238.94236	304	
239.07432	126	
240.01715	112	
240.17448	80	1+
240.82327	256	1+
240.88451	118	
240.94105	2786	
241.12940	72	
241.80497	78	
241.93964	8250	1+
242.94172	5962	1+
243.82013	462	1+
244.85447	74	
244.94013	1334	
245.84311	66	
246.43840	78	
246.94494	116	
246.97695	408	1+
247.40860	92	
247.85605	72	
247.95747	90	
248.85052	162	
249.87650	108	
250.09684	74	
250.94812	74	
251.06655	66	
251.92654	156	
252.45980	78	
253.85119	152	
255.82856	68	
255.92697	84	
256.03709	66	
256.89356	104	
257.41812	78	
257.90488	66	
258.83663	226	
259.84285	96	
260.02130	72	
260.87552	86	
261.83694	170	
262.83191	110	
265.05934	148	
267.10029	72	
268.95850	124	
269.06442	152	
269.79996	114	
270.02696	76	
270.47988	70	
271.01949	74	
272.34924	76	
272.44839	82	
273.80032	78	
273.99709	80	
274.84057	222	1+
275.80854	134	
275.91325	86	
276.50744	80	
276.88136	94	
277.10384	78	
277.93023	74	
278.86619	84	
279.05310	70	
279.09252	772	1+
279.91711	100	
280.82568	72	
280.95837	76	
281.00716	96	
281.80436	72	
281.88689	68	
281.93003	72	
282.98662	66	
283.07532	134	
283.09401	74	
283.35648	68	
283.79112	156	
283.85912	66	
283.90965	90	
283.94590	92	
284.29333	322	1+
284.86639	68	
286.54634	100	
286.79796	106	
287.03107	80	
288.89782	74	
289.78799	126	
289.80656	70	
291.80639	102	
292.05621	76	
293.84893	72	
294.18768	72	
294.85293	156	
294.96765	66	
295.11516	74	
295.53286	90	
296.02113	66	
296.39269	76	
296.82625	74	
297.23285	70	
298.88091	218	1+
299.78648	84	
299.81259	68	
301.13636	66	
301.91874	86	
302.81609	66	
302.87782	86	
304.53167	68	
305.81898	82	
305.93920	92	
306.88654	122	
307.88618	78	
307.90466	68	
308.97291	66	
311.88480	106	
311.95441	92	
312.88307	82	
314.82249	74	
315.85940	86	
318.77950	74	
321.09668	72	
323.88685	74	
324.21803	92	
324.86125	66	
324.89389	66	
324.91256	80	
326.88075	84	
327.39616	68	
END IONS

###FS:    #m/z: 340.94187 #charge 1+
###MS: 73
###MSMS: 75
BEGIN IONS
TITLE=Cmpd 56, +MS2(340.9419), 28.0-35.0eV, 1.6min #75
RTINSECONDS=96.2555
SCANS=73,75
PEPMASS=340.94187	541148
CHARGE=1+
206.92548	72	
206.93949	76	
209.94260	82	
211.98831	74	
213.02289	114	
213.87785	172	
213.94003	286	
214.87921	198	
215.88951	266	1+
217.88135	78	
217.92387	110	
217.94921	78	
220.05005	72	
220.11534	74	
223.83586	78	
223.88608	72	
225.38776	100	
228.00188	78	
228.81860	78	
228.84649	118	
229.04518	92	
230.88855	206	
231.89135	152	
231.94972	252	
232.61611	98	
232.90292	88	
233.89940	256	
233.94799	126	
234.79566	70	
235.03815	92	
235.89382	94	
236.08217	72	
237.90458	76	
238.09200	84	
238.89495	136	
239.82889	78	
240.84169	126	
240.94297	78	
241.84296	136	
242.84479	72	
243.04381	70	
243.83448	238	
244.82862	142	
244.88121	74	
244.96003	72	
245.08870	78	
245.44274	94	
246.85005	106	
247.83016	86	
248.90408	74	
249.89728	106	
249.96212	146	
250.96756	80	
251.10554	112	
251.87890	92	
251.90228	72	
253.90351	112	
254.96494	170	
255.13964	72	
255.77583	84	
255.90432	280	1+
256.26105	76	
256.84901	72	
256.91971	74	
257.83993	74	
258.84524	514	1+
259.84743	302	1+
259.86069	186	
259.91845	68	
259.96021	194	
260.02499	74	
260.83625	720	1+
262.92455	84	
262.94796	88	
263.37645	84	
263.97846	72	
264.86710	70	
264.92287	78	
266.86508	82	
266.88771	70	
267.13330	138	
267.92536	76	
268.84171	352	1+
269.36626	78	
270.01972	72	
270.08239	78	
270.57899	80	
270.83549	124	
272.06178	100	
272.85218	78	
272.93373	98	
273.02864	68	
274.86213	126	
275.00815	96	
275.07543	78	
275.86530	116	
276.85762	280	
277.64553	102	
277.86682	220	
278.84962	830	1+
278.91141	210	
279.01679	108	
279.10974	122	
280.84322	258	
280.91912	152	1+
281.84041	136	
282.09305	72	
282.16534	74	
282.87706	256	1+
283.42851	100	
283.86467	182	
285.94187	82	
287.88257	70	
288.87319	72	
289.87607	110	
289.89633	90	
292.87519	76	
293.85027	174	1+
293.93109	72	
294.21082	70	
294.80112	80	
294.87134	86	
295.56253	72	
295.93639	70	
296.85911	102	
297.97599	106	
298.31101	78	
299.04634	74	
299.06146	152	
299.87417	284	1+
300.77598	104	
301.86502	72	
302.17718	126	
303.12120	80	
306.81381	72	
307.05900	134	1+
307.80471	106	
308.88990	90	
308.92559	74	
311.89197	90	
312.81425	80	
313.40915	72	
314.80843	68	
315.45165	88	
315.80099	68	
315.86803	76	
321.90471	92	
323.77127	68	
326.12007	86	
327.90723	76	
328.60331	104	
328.81989	68	
333.80343	92	
333.87276	130	
335.85964	84	
339.15288	104	
339.78914	70	
340.03810	100	
341.72015	72	
342.78971	68	
345.82246	84	
346.09877	70	
END IONS

###FS:    #m/z: 363.95786 #charge 1+
###MS: 73
###MSMS: 76
BEGIN IONS
TITLE=Cmpd 57, +MS2(363.9579), 28.0-35.0eV, 1.7min #76
RTINSECONDS=97.028
SCANS=73,76
PEPMASS=363.95786	209394
CHARGE=1+
182.86892	76	
183.86472	80	
189.86421	134	
192.86172	82	
196.87831	138	
197.86823	86	
201.90451	88	
206.94492	80	
207.87042	92	
209.94223	310	
210.88335	190	
210.92225	80	
210.93493	74	
211.94586	74	
212.88032	1580	1+
214.89734	138	
215.98666	78	
218.90753	92	
221.42177	82	
222.01778	86	
222.95222	316	1+
224.95080	782	1+
225.06500	108	
226.86307	82	
226.94743	2160	1+
226.98890	86	
227.87451	76	
227.93074	176	
228.10943	86	
228.89450	508	1+
228.94320	3144	1+
228.97841	78	
229.86184	74	
230.05401	98	
230.89011	2754	1+
231.37800	90	
232.88212	248	
232.91405	102	
234.87967	94	
235.38857	78	
235.84669	88	
237.06448	94	
237.92282	84	
239.63482	96	
240.82310	192	
240.83959	128	
240.94156	412	
240.96220	196	
241.83469	236	1+
241.93998	1628	1+
241.96432	104	
242.79521	88	
242.94244	1014	1+
243.01142	92	
244.82744	146	
244.95661	1306	1+
245.51398	76	
245.81984	84	
245.84578	134	
246.85718	88	
246.95346	1646	1+
248.00969	80	
248.80237	304	1+
248.89954	588	1+
250.95074	270	1+
251.10897	74	
251.12337	76	
251.91573	90	
252.40715	86	
252.89223	126	
253.05913	94	
255.13397	82	
255.46382	84	
255.99955	94	
256.81195	114	
258.08702	120	
258.83931	128	
258.94155	94	
260.83325	502	1+
260.96897	416	1+
262.97347	170	1+
263.92082	80	
264.07426	84	
264.09624	88	
265.06276	76	
265.82243	126	
266.81535	156	
266.85004	102	
267.47737	78	
267.78556	242	1+
267.81486	116	
267.97524	124	
268.04591	74	
268.84071	88	
268.93148	88	
269.92004	102	
269.96834	294	1+
270.80704	220	
270.91300	352	1+
275.79696	76	
275.81169	84	
277.86010	102	
278.80278	114	
278.84879	254	1+
279.80431	92	
280.46614	78	
280.79077	1194	1+
280.82638	90	
281.43134	88	
281.88888	90	
282.08862	82	
282.86470	76	
283.35429	84	
283.78808	248	
283.81354	90	
283.95671	78	
284.82570	120	
284.85413	104	
284.89435	90	
285.84542	172	
287.81383	86	
287.90309	190	
289.88195	228	
290.78060	84	
291.10839	130	
291.80143	76	
291.98674	86	
292.86243	86	
293.86546	82	
294.85249	134	
296.81127	332	
296.85385	96	
297.11192	76	
297.81335	158	
298.09088	84	
298.44261	106	
298.80437	1314	1+
298.86400	114	
299.92074	80	
300.80126	584	1+
300.85754	98	
301.86285	274	
303.48697	104	
303.85664	452	
306.88924	76	
308.42286	88	
308.88455	144	
309.06119	82	
314.82491	114	
315.46212	90	
316.81588	234	
318.83007	86	
319.82229	86	
319.93920	126	
321.82195	430	1+
321.86107	120	
322.87465	80	
322.93113	160	
323.11766	102	
324.67115	86	
324.87881	126	
325.11666	186	1+
326.87403	324	1+
327.21396	80	
330.89356	88	
336.94507	82	
337.83821	76	
339.40421	82	
342.90495	92	
345.83615	76	
345.94387	104	
354.14740	76	
357.68234	80	
360.70988	80	
363.88662	98	
365.02558	84	
365.37312	74	
368.98261	78	
END IONS

###FS:    #m/z: 336.94678 #charge 1+
###MS: 77
###MSMS: 78
BEGIN IONS
TITLE=Cmpd 58, +MS2(336.9468), 28.0-35.0eV, 1.7min #78
RTINSECONDS=100.694
SCANS=77-78
PEPMASS=336.94678	62220
CHARGE=1+
52.71232	92	
129.52609	88	
176.04076	84	
196.88632	68	
198.07709	92	
199.86654	72	
200.87810	76	
203.88781	80	
205.95073	130	
206.97846	96	
209.88510	92	
211.94422	892	1+
212.00612	76	
212.87826	922	1+
213.04638	78	
213.94189	544	1+
214.87817	178	
215.88999	212	
217.88018	76	
218.84013	78	
220.97038	92	
221.61742	78	
222.45531	78	
223.95883	210	
225.88222	70	
225.97070	68	
226.94816	104	
228.40656	74	
228.89706	250	
228.95426	82	
229.00427	70	
229.06033	76	
229.89268	146	
229.95516	746	1+
230.88976	1494	1+
231.85262	70	
231.95041	276	
233.82415	350	1+
233.89767	118	
233.95225	86	
234.88372	68	
234.89670	70	
235.03638	68	
235.44327	88	
235.94831	90	
236.85076	70	
237.06073	70	
237.97653	94	
238.86567	88	
238.99691	92	
239.05363	82	
239.84461	164	1+
240.89806	204	1+
241.09337	78	
242.07654	72	
243.06891	78	
246.97612	126	
246.98302	288	1+
247.02461	92	
247.96473	234	
248.89978	522	1+
249.04718	68	
250.83482	86	
250.90147	116	
250.95114	164	
250.97234	82	
250.99682	94	
251.07057	78	
251.83718	118	
251.87428	72	
251.92078	76	
252.84640	208	1+
252.95676	152	
252.97196	526	
253.90203	232	1+
253.91214	76	
253.99193	116	
254.93812	72	
254.96641	374	1+
256.27670	78	
256.85251	70	
256.86605	136	
256.88639	78	
256.96009	80	
258.53430	72	
258.84948	502	1+
259.82635	208	1+
259.97978	86	
261.84880	82	
261.92173	76	
262.21580	112	
263.03166	72	
263.83240	216	
264.86234	310	1+
266.00345	68	
266.08766	68	
267.84092	918	1+
267.97973	150	
268.03190	74	
268.84382	678	1+
270.85039	144	
272.79516	88	
272.98382	114	
273.93213	82	
274.82314	76	
275.84703	124	
275.87034	68	
275.89472	72	
276.36223	94	
276.85814	626	1+
277.11816	68	
278.12256	92	
278.83814	200	
279.83295	114	
280.83010	72	
282.05371	122	
282.86042	82	
283.02800	136	
283.09403	80	
283.14182	80	
284.79884	78	
285.84930	792	1+
286.85259	580	1+
288.22863	74	
288.85546	118	
289.86931	168	
290.09310	82	
290.89482	72	
291.85484	94	
292.85829	78	
292.91477	86	
293.10863	156	
293.90600	122	
294.81797	90	
294.84911	118	
294.86463	222	
295.50992	80	
295.83272	76	
296.87562	74	
296.95114	70	
298.12256	80	
298.90347	76	
299.21534	72	
299.88693	176	
302.86038	80	
303.87870	94	
304.18492	68	
305.89374	100	
306.87867	80	
308.87267	154	
309.86653	108	
310.87522	84	
312.50550	82	
312.86363	98	
314.17483	80	
316.38333	78	
316.76776	72	
317.06064	94	
317.41047	76	
318.09131	106	
321.14271	78	
321.19793	72	
321.74988	74	
326.94258	70	
327.28728	74	
328.88356	114	
329.86723	78	
334.42994	88	
334.95545	72	
335.82824	76	
340.89751	90	
END IONS

###FS:    #m/z: 359.96293 #charge 1+
###MS: 77
###MSMS: 79
BEGIN IONS
TITLE=Cmpd 59, +MS2(359.9629), 28.0-35.0eV, 1.7min #79
RTINSECONDS=101.467
SCANS=77,79
PEPMASS=359.96293	48676
CHARGE=1+
182.86060	78	
198.04944	74	
198.87809	78	
200.87393	96	
207.94940	70	
209.94420	366	
210.93570	108	
212.98700	76	
219.42369	94	
222.95248	588	1+
223.69502	108	
223.88724	126	
223.90244	102	
224.89038	92	
224.94869	500	1+
226.94821	2028	1+
226.96693	150	
227.92992	280	
228.94378	1712	1+
229.88039	142	1+
232.82658	166	
234.86735	102	
235.11162	90	
237.53554	92	
240.94016	300	
240.96211	246	
240.98239	84	
241.90345	140	
241.94486	156	
242.95842	270	
243.54932	76	
244.95621	830	
245.94484	130	
246.95288	1212	
247.08141	94	
247.11357	76	
247.44345	102	
247.53440	104	
247.80939	116	
248.92152	74	
249.91159	92	
250.48529	80	
250.94999	208	
251.04048	130	
251.07096	80	
252.95594	118	
253.13762	74	
253.85488	72	
256.84724	132	
257.86176	72	
258.83257	72	
258.88392	80	
258.97578	216	
259.99160	76	
260.83693	194	
260.97094	298	1+
261.83845	130	
261.89598	94	
262.82456	74	
262.95074	158	
263.91848	78	
264.49352	72	
264.79539	76	
265.84128	216	1+
266.81409	626	1+
266.88112	94	
266.97359	74	
267.81634	338	1+
268.80448	110	
269.97023	264	
272.79924	78	
272.92291	96	
273.78257	134	
273.87929	72	
275.97559	134	
276.80687	430	1+
276.85497	256	
277.80817	318	1+
277.85754	116	
278.84670	270	1+
278.95228	76	
279.51256	78	
280.79475	1008	1+
280.96435	74	
281.11899	80	
281.89066	80	
282.77416	70	
282.96587	78	
283.33165	78	
283.84229	82	
284.37628	76	
284.78043	98	
284.82128	354	1+
286.79681	112	
286.81684	174	
286.92280	102	
287.54525	100	
288.89385	78	
289.37421	70	
289.80116	72	
289.91146	78	
290.79649	78	
292.97174	90	
293.45727	82	
293.87629	78	
294.80300	84	
294.86595	128	
294.91704	138	
295.14690	96	
296.81035	486	
297.33211	88	
297.80978	244	
297.87369	92	
298.80350	978	1+
298.93288	82	
298.97322	80	
299.42793	72	
300.80129	300	1+
300.88071	72	
303.16037	88	
305.94355	78	
306.92788	74	
307.37340	90	
309.86762	276	1+
309.89097	74	
311.31040	94	
312.12360	84	
312.80933	76	
315.81999	148	
316.81754	154	
317.75854	72	
318.87390	72	
318.93549	214	
319.82404	78	
319.84793	80	
321.81889	104	
321.89568	72	
322.05232	86	
322.77769	86	
323.04692	78	
326.91068	174	
327.28257	88	
327.69585	78	
329.86699	86	
330.78185	78	
331.90151	76	
332.81301	170	
332.89589	92	
333.11973	74	
334.75784	72	
336.78077	76	
336.94493	138	
336.96192	80	
337.83367	74	
338.17239	72	
338.87289	92	
340.40287	72	
340.88323	74	
344.08024	72	
344.93943	86	
345.97339	78	
346.15153	82	
350.79096	80	
351.66298	80	
355.92209	98	
363.12078	76	
364.26618	84	
END IONS

###FS:    #m/z: 507.84679 #charge 1+
###MS: 77
###MSMS: 80
BEGIN IONS
TITLE=Cmpd 60, +MS2(507.8468), 28.2-35.2eV, 1.7min #80
RTINSECONDS=102.238
SCANS=77,80
PEPMASS=507.84679	46740
CHARGE=1+
209.08767	106	
214.88476	108	
222.97111	170	
224.97461	204	
232.89634	130	
234.89067	116	
238.38800	102	
240.11067	110	
250.97052	100	
262.79071	120	
264.77450	174	1+
265.55286	102	
265.93358	114	
266.17046	136	
268.09340	136	
271.87159	194	1+
272.85766	118	
274.85044	256	1+
278.83797	128	
280.85478	154	
285.10868	126	
285.85839	146	
287.85278	432	
289.85320	112	
290.14467	176	1+
290.87103	396	1+
293.87228	318	1+
293.98053	186	
294.12475	124	
298.80504	116	
298.82900	100	
298.89522	196	1+
302.34921	136	
303.86818	110	
304.87412	192	
305.86494	618	1+
307.88690	176	
308.14313	494	1+
308.84744	140	
308.88131	456	1+
310.15659	254	1+
311.88442	602	1+
312.12779	112	
312.17764	342	1+
313.77327	134	
314.86277	120	
315.85693	242	
316.16871	130	1+
316.35729	110	
316.86875	304	1+
318.81495	108	
318.86007	102	
319.82598	108	
321.87453	310	1+
323.86270	100	
324.86039	246	
325.85315	102	
326.80186	226	1+
326.88193	1566	1+
326.96245	106	
328.87586	188	
329.89747	166	
330.81376	446	1+
331.08061	104	
332.88106	344	1+
333.85616	104	
337.87860	230	
338.98823	116	
339.79860	128	
340.09107	254	1+
340.90301	190	1+
343.87309	344	1+
344.90907	102	
345.08652	150	
345.78825	128	
346.77060	110	
347.08187	140	
347.77264	176	
347.86451	144	
347.92198	102	
348.17319	116	
348.85147	104	
349.76679	112	
349.86696	112	
350.84149	100	
350.88884	118	
350.93230	164	1+
351.76783	122	
351.82501	126	
354.79101	114	
355.89065	142	
357.81378	196	1+
357.88177	112	
361.37074	118	
361.86820	184	1+
362.83650	204	1+
363.13609	122	
366.18970	222	1+
366.76898	410	1+
367.70724	720	1+
367.73694	260	1+
367.77240	344	1+
367.83550	270	1+
368.89357	256	
370.86208	100	
371.02317	120	
373.72614	182	1+
373.82755	152	
374.82191	234	1+
378.76353	208	1+
378.87751	108	
380.71776	806	1+
380.83712	196	1+
381.71857	490	1+
383.81178	114	
384.79633	108	
384.85377	870	1+
385.77784	186	
386.77421	112	
386.89808	104	
387.73478	100	
387.84797	290	1+
388.04235	144	
388.15577	102	
389.20096	122	
389.71767	104	
390.73072	136	
390.78655	252	1+
390.84196	882	1+
391.05779	112	
392.82630	392	
392.91616	152	
393.84131	140	
394.77948	200	1+
396.40700	262	1+
396.87987	230	1+
397.70440	132	
397.72192	112	
397.81579	160	1+
398.73100	442	
398.84280	308	1+
399.73372	216	
399.76852	128	
400.72357	198	1+
402.73829	144	
403.87453	652	1+
406.18310	136	
406.75759	126	
407.72431	296	1+
407.74480	232	
407.86534	264	
408.75826	118	
408.85443	1150	1+
409.72796	280	1+
409.81676	102	
410.75550	184	1+
410.84014	210	
410.86971	214	
411.81183	122	
411.84231	460	1+
412.72835	128	
412.84626	286	1+
413.93937	124	
414.67504	116	
418.14317	128	
418.73905	130	
421.18283	118	
421.88063	156	
422.72084	110	
422.74914	112	
422.86574	120	
423.77159	268	1+
423.82639	240	1+
423.86872	360	1+
424.83144	170	1+
425.73675	328	
425.77383	188	
426.75615	126	
426.76998	204	
426.86162	856	1+
427.73601	1088	1+
427.79405	132	
428.84494	972	1+
429.92372	102	
430.74182	270	1+
431.86680	314	
432.73671	104	
432.84598	240	1+
433.81986	206	1+
433.85916	108	
433.89426	218	1+
435.79450	104	
436.09448	146	
438.68719	116	
439.89831	184	
441.21512	232	1+
441.23127	108	
444.79236	136	
444.87059	914	1+
445.68381	120	
445.72142	116	
445.74938	236	1+
446.08757	110	
446.87683	376	1+
447.72060	194	
448.68505	180	1+
449.70926	144	
449.87825	566	1+
450.12939	104	
450.75063	146	
451.75388	104	
453.19270	124	
454.70793	102	
457.10981	122	
457.89883	250	1+
458.33140	100	
460.64490	104	
462.63936	106	
462.88290	812	1+
463.78613	148	1+
467.89229	992	1+
470.17849	138	
470.72430	144	
485.89942	664	1+
487.89527	110	
492.81185	124	
495.23109	204	1+
506.33814	172	1+
507.14459	110	1+
508.91613	114	
509.28689	268	1+
511.29162	126	
END IONS

###FS:    #m/z: 336.94648 #charge 1+
###MS: 81
###MSMS: 82
BEGIN IONS
TITLE=Cmpd 61, +MS2(336.9465), 28.0-35.0eV, 1.8min #82
RTINSECONDS=105.896
SCANS=81-82
PEPMASS=336.94648	56724
CHARGE=1+
46.38995	70	
182.87036	66	
185.92515	82	
189.86696	68	
193.89649	70	
193.97341	68	
197.88710	68	
200.87623	68	
205.94605	90	
205.97002	114	
208.88549	94	
209.09293	78	
209.88395	86	
211.94461	1110	1+
212.87914	784	1+
213.93960	346	1+
214.87724	142	
214.89475	68	
215.88748	166	
215.94037	90	
217.82779	76	
217.88745	96	
217.93849	110	
222.50105	112	
223.97773	132	
224.89684	130	
224.97683	72	
226.89714	158	
228.84428	120	
228.89606	228	
229.95595	902	1+
230.89050	1024	1+
231.58728	72	
231.95113	582	1+
232.89423	136	
233.01876	106	
233.82881	230	
233.87047	88	
233.89791	120	
233.94011	74	
234.05838	92	
234.82379	110	
234.97786	76	
235.88051	86	
236.88689	68	
237.13281	78	
238.84190	140	
239.04437	78	
239.84963	66	
239.89025	68	
240.83991	94	
240.89125	96	
241.84371	194	
241.86617	66	
242.00176	98	
242.23654	64	
242.85666	94	
242.91584	72	
243.83993	98	
244.12465	66	
244.96197	82	
246.10122	80	
246.84697	80	
246.90256	102	
246.97995	118	
247.05929	84	
247.96584	278	
248.89821	286	1+
249.85849	66	
250.83051	136	
250.95278	318	
251.82844	204	1+
251.93743	68	
252.01713	76	
252.06988	74	
252.91669	68	
252.95148	132	
252.97226	458	1+
253.02674	78	
253.09240	96	
254.08973	68	
254.90598	202	1+
254.96859	258	
255.02835	70	
255.08024	166	
256.85121	138	
257.85227	142	
257.89908	80	
258.85013	508	1+
258.97881	68	
262.83234	126	
262.94486	90	
265.01922	66	
266.09580	70	
267.84011	90	
268.83889	656	1+
268.88316	92	
269.83986	390	1+
270.15908	74	
270.98221	66	
271.45263	76	
271.91668	136	
272.78924	72	
272.86846	112	
273.87119	86	
274.84973	78	
274.86991	82	
275.86653	206	
276.10683	90	
276.85851	246	
277.08340	70	
277.83549	412	1+
277.86135	214	
277.87714	88	
278.83841	306	1+
278.87631	78	
279.02414	66	
279.96447	76	
280.13081	102	
281.83929	72	
281.90114	66	
283.00742	72	
284.89013	92	
285.85486	202	
285.87747	70	
286.84905	730	1+
286.89978	68	
290.88648	70	
291.83359	88	
291.85685	68	
291.95308	94	
292.87125	84	
293.05141	68	
293.10526	110	
293.85296	66	
294.86237	254	1+
296.02746	92	
297.39790	72	
298.86730	66	
298.89879	68	
299.87627	82	
300.78519	70	
301.88689	66	
302.15177	72	
302.92477	76	
304.03053	98	
306.59448	92	
308.85972	288	1+
309.86106	238	1+
310.95079	92	
313.01768	74	
314.73876	92	
316.02302	84	
318.95281	74	
321.87178	96	
324.28823	70	
325.13143	104	
325.90919	76	
327.81415	76	
328.88370	92	
329.04910	72	
329.88037	76	
330.56947	72	
333.88686	84	
334.75094	72	
334.87455	68	
336.87728	96	
337.06245	84	
341.03023	84	
END IONS

###FS:    #m/z: 359.96252 #charge 1+
###MS: 81
###MSMS: 83
BEGIN IONS
TITLE=Cmpd 62, +MS2(359.9625), 28.0-35.0eV, 1.8min #83
RTINSECONDS=106.668
SCANS=81,83
PEPMASS=359.96252	44092
CHARGE=1+
183.86352	106	
189.11997	72	
191.94389	74	
195.10729	78	
208.94052	74	
209.94785	292	
222.95425	494	1+
224.89970	84	
224.95579	308	
225.91942	118	
225.94831	112	
225.97386	108	
226.89701	94	
226.94806	1672	1+
227.58325	90	
227.93355	182	
228.94159	2366	1+
232.93694	74	
233.86111	72	
234.45690	92	
235.81455	84	
239.07077	94	
239.46781	104	
240.82055	112	
240.94127	424	1+
240.96173	640	1+
242.13141	74	
242.94260	90	
242.96285	248	
243.05912	92	
243.52260	82	
243.82928	74	
244.95740	862	
245.44451	88	
245.94326	288	
246.81040	76	
246.95330	1228	
248.80360	398	
248.97256	84	
250.09684	72	
250.90905	76	
250.95422	96	
251.04333	78	
251.06673	80	
252.07567	76	
252.95442	262	
253.83157	154	
256.92596	100	
257.85278	242	1+
258.97642	144	
259.79402	86	
259.80750	90	
260.96811	152	
261.07783	100	
262.81875	218	1+
262.88652	74	
263.83683	92	
264.01654	112	
265.81178	648	1+
265.88325	98	
266.37425	102	
266.81430	544	1+
267.78956	78	
267.97168	286	
268.80798	138	
268.84075	86	
268.86041	106	
268.96156	132	
269.97143	258	
270.89207	98	
271.84059	74	
271.89364	142	
271.92202	76	
272.84535	220	1+
273.92187	72	
274.80045	214	1+
275.42170	94	
275.91804	114	
275.97001	136	
278.79863	118	
278.84349	190	
278.95440	94	
279.80518	74	
279.87596	98	
280.79318	432	1+
280.84433	306	1+
280.87317	146	
281.85118	176	1+
281.87832	80	
282.07434	72	
282.79246	142	
282.86900	74	
283.04678	78	
284.09482	76	
284.82373	140	
285.42916	104	
286.37644	74	
286.83541	78	
287.87020	116	
289.37405	92	
292.82868	82	
294.43444	94	
294.86646	84	
295.02651	72	
295.86821	76	
295.89208	92	
296.81703	134	
296.88531	74	
296.99119	72	
297.81657	132	
297.90623	142	
298.80377	1106	1+
298.91371	74	
300.79240	246	
301.78541	106	
302.86734	102	
305.13235	78	
305.87459	78	
306.06380	78	
307.02905	88	
307.89676	78	
309.46537	78	
309.80683	112	
310.88806	152	
312.90933	84	
313.80914	86	
316.81652	186	
317.81111	72	
318.76193	72	
318.81193	136	
318.93975	72	
320.89488	128	
322.03235	78	
322.42467	72	
328.71264	82	
329.73513	84	
329.95167	80	
330.77759	92	
333.05167	132	
334.55561	70	
336.94527	128	
340.37970	98	
340.91041	80	
340.93970	70	
341.19559	70	
342.05837	86	
342.91261	86	
343.12206	86	
344.90052	78	
348.86392	86	
349.38261	72	
353.23734	98	
353.77988	74	
353.85622	88	
355.84768	72	
356.22075	80	
356.77038	70	
356.81229	72	
358.20450	114	
358.89091	74	
360.75694	82	
361.72771	74	
363.26811	72	
363.76925	82	
364.04349	80	
END IONS

###FS:    #m/z: 507.84632 #charge 1+
###MS: 81
###MSMS: 84
BEGIN IONS
TITLE=Cmpd 63, +MS2(507.8463), 28.2-35.2eV, 1.8min #84
RTINSECONDS=107.44
SCANS=81,84
PEPMASS=507.84632	42314
CHARGE=1+
224.97727	320	
234.89640	166	
239.86143	144	
250.90804	150	
253.09689	142	
268.79527	136	
269.41708	108	
269.77357	102	
274.84858	112	
275.07770	122	
278.83455	132	
279.86184	100	
280.86708	112	
283.10574	168	1+
285.80723	104	
285.85897	278	1+
287.84949	228	
289.88109	152	
290.13227	118	
291.85043	164	
291.86523	106	
292.44012	102	
293.88035	144	
294.87168	116	
295.91792	150	
297.89545	124	
297.91558	104	
299.81313	282	1+
300.86227	106	
301.85295	176	
303.34796	106	
303.86752	454	1+
305.86381	324	
307.89217	744	1+
308.14158	330	
308.81218	112	
308.87549	726	1+
310.15569	360	
311.06851	114	
311.88695	538	
312.18239	316	1+
312.89071	380	
313.88253	180	
314.86373	464	1+
316.86391	128	
317.80661	100	
323.09760	104	
323.87433	128	
324.85841	358	1+
325.72888	122	
325.83221	108	
325.90021	160	
326.88281	648	1+
328.87211	280	1+
331.87575	320	1+
332.76273	122	
332.91345	108	
334.87126	164	
336.88423	124	
336.94408	102	
338.83419	108	
342.76029	140	
346.88092	210	1+
347.77294	416	1+
347.82831	120	
348.07531	176	
349.76144	458	1+
350.89142	102	
352.15524	114	
352.83290	204	1+
353.89600	112	
357.77449	106	
358.06514	232	1+
359.87361	116	
363.84260	116	
365.78976	196	
366.73731	130	
366.78489	166	
366.84146	534	1+
367.71226	208	
367.76668	238	
368.70525	152	
368.81725	128	
369.03074	146	
369.70316	182	1+
369.90507	264	1+
370.11467	194	1+
370.84107	104	
373.71648	132	
373.88582	100	
374.82293	254	1+
375.72242	128	
376.78932	164	
378.39201	102	
379.78886	184	1+
380.01032	106	
380.71889	512	1+
383.71690	152	1+
383.79385	120	
384.86100	192	
385.85312	284	1+
387.84676	362	1+
388.77460	116	
388.80528	200	1+
389.92107	212	
390.08413	108	
390.84080	346	
391.78977	120	
391.84292	152	
392.82776	806	1+
393.79633	140	
394.22627	106	
396.74529	148	
396.80270	132	
398.15400	120	
398.73100	382	
399.72931	216	
399.85505	112	
400.72926	296	
401.29033	130	
401.79180	212	1+
402.86749	484	1+
403.87245	350	1+
405.73442	236	
405.76202	376	1+
405.86088	390	1+
407.71665	160	
407.74516	284	
407.86867	328	
408.74595	120	
408.84969	502	
409.83169	102	
409.85729	312	
410.73211	194	
410.83771	286	
410.87070	134	
411.73150	122	
411.84258	336	1+
412.21416	104	
412.73248	254	
412.74835	152	
412.84767	210	1+
415.76386	110	
416.74773	154	
421.88690	184	
422.75112	118	
422.81349	108	
422.88655	146	
423.76201	144	
423.79525	142	
423.87274	138	
424.75408	106	
424.87361	106	
425.75269	504	1+
425.77627	158	
425.82718	102	
426.86381	730	1+
427.73990	774	1+
428.84750	902	1+
428.94657	148	
429.73230	100	
430.74296	596	1+
430.84336	166	
431.87137	150	
433.86113	202	
434.85874	144	
435.71059	164	
435.86009	198	
437.24650	104	
439.89339	106	
441.22517	202	1+
441.68028	368	1+
442.68348	334	1+
443.76052	122	
444.87220	1386	1+
445.71498	104	
445.74480	684	1+
447.71274	316	
448.76489	160	
449.88165	206	
450.75499	150	
451.75760	184	
456.13227	112	
462.88432	226	
463.71327	208	1+
463.88653	138	
464.88181	134	
465.90421	106	
467.69615	116	
467.89205	346	
468.78002	112	
468.89529	284	
469.14554	110	1+
469.90541	160	
471.76892	116	
472.24429	204	1+
472.79481	168	1+
485.90551	170	
492.80834	124	
506.22790	106	
508.13880	120	1+
508.91310	186	1+
509.28715	192	1+
END IONS

###FS:    #m/z: 322.93109 #charge 1+
###MS: 85
###MSMS: 86
BEGIN IONS
TITLE=Cmpd 64, +MS2(322.9311), 28.0-35.0eV, 1.9min #86
RTINSECONDS=111.104
SCANS=85-86
PEPMASS=322.93109	1301782
CHARGE=1+
184.11635	98	
189.92655	74	
191.02108	92	
192.02211	66	
195.93316	68	
199.88551	76	
205.02399	84	
205.94798	74	
205.97161	122	
206.93232	90	
208.89267	68	
209.92129	78	
214.84950	66	
214.90389	114	
215.88771	74	
218.89660	72	
220.87404	74	
221.96623	60	
222.94871	104	
223.96047	130	
224.89768	86	
226.81905	74	
227.93348	74	
227.95857	68	
228.84646	70	
230.82927	80	
235.06829	66	
235.95769	72	
236.00515	68	
237.02380	136	
237.82131	70	
237.93094	74	
238.47161	62	
238.90182	112	
238.93945	112	
239.08016	72	
240.58066	84	
240.82423	136	
240.94213	1950	
241.07432	76	
241.94273	1330	
242.81817	388	1+
242.94255	5138	1+
243.01935	92	
243.27246	98	1+
244.13818	84	
244.94109	910	1+
245.38888	92	
245.85267	66	
246.00086	58	
246.79935	74	
246.85680	78	
246.97367	126	
247.06714	74	
247.84846	244	1+
250.96966	90	
251.07061	62	
252.05208	104	
252.97319	102	
253.84743	68	
254.84204	72	
254.86549	68	
254.95776	70	
255.07699	102	
256.81185	66	
256.90031	64	
257.93665	80	
258.40627	92	
258.82963	266	
258.97695	90	
260.83448	274	1+
260.93694	78	
261.14698	112	
262.35701	100	
262.83030	376	1+
263.48405	106	
263.97902	68	
265.05916	68	
265.47109	86	
266.81530	72	
267.16022	66	
269.79784	76	
269.85048	74	
270.10241	78	
270.18329	58	
271.78409	68	
271.81654	56	
271.84939	98	
272.83252	122	
273.60512	84	
273.79446	70	
273.85100	78	
274.06436	72	
274.84944	72	
274.86978	84	
275.46066	94	
275.81287	94	
276.99735	68	
278.80993	144	
279.09206	1184	1+
279.81646	96	
280.10922	84	
281.87452	58	
281.96502	64	
282.10946	70	
282.21041	78	
282.97405	60	
283.06710	108	
283.78735	78	
283.85183	186	1+
284.20899	84	
284.29455	128	
284.87990	78	
285.79433	58	
286.19108	72	
286.47791	78	
286.84372	70	
289.79681	102	
289.88614	66	
290.91589	70	
291.85863	112	
292.75529	68	
293.85311	62	
293.92469	68	
294.87540	78	
294.92771	62	
296.04207	60	
296.92377	54	
297.81648	60	
297.83428	60	
299.00086	64	
300.84156	58	
301.06197	72	
301.78235	76	
302.86686	70	
303.18107	88	
303.87852	146	
303.94910	72	
307.79529	72	
307.87820	72	
308.80231	94	
308.82612	86	
308.88100	136	
311.12654	72	
311.88849	96	
311.92193	72	
314.13989	78	
315.82008	68	
318.91303	64	
322.18672	116	
323.16867	66	
323.88644	72	
323.92225	102	
324.11800	94	
324.13564	56	
324.89437	58	
325.82031	72	
325.86917	66	
327.12711	72	
END IONS

###FS:    #m/z: 340.94189 #charge 1+
###MS: 85
###MSMS: 87
BEGIN IONS
TITLE=Cmpd 65, +MS2(340.9419), 28.0-35.0eV, 1.9min #87
RTINSECONDS=111.875
SCANS=85,87
PEPMASS=340.94189	507518
CHARGE=1+
192.89058	72	
192.93132	76	
194.92915	96	
195.88860	72	
196.08115	70	
196.86599	78	
201.00040	74	
202.85679	80	
203.88246	70	
205.95148	66	
206.97305	76	
210.93839	66	
213.87618	110	
213.94042	392	
214.88007	84	
215.88876	158	
215.93326	66	
217.88577	138	
219.87984	186	1+
222.07102	86	
225.86549	88	
226.94661	90	
227.83684	68	
228.77979	66	
228.84351	112	
228.94039	102	
230.89282	134	
231.88691	156	
231.95175	242	1+
233.94656	230	
234.90068	70	
236.86425	86	
238.81456	74	
240.79815	74	
240.83323	104	
241.84236	398	1+
241.90039	66	
241.93933	66	
245.95874	68	
249.90062	84	
249.98014	70	
250.94805	68	
250.97166	94	
251.02797	78	
251.96066	66	
253.34672	68	
253.83546	68	
254.96656	128	
255.02245	74	
255.08496	82	
256.08012	82	
256.95916	76	
257.82883	68	
257.84484	730	1+
257.89000	84	
258.05388	82	
258.84771	616	1+
258.91358	74	
260.09089	72	
260.34179	86	
260.83801	168	
262.06281	82	
262.45448	74	
262.84261	124	
262.87439	70	
262.90627	78	
264.85545	178	1+
266.84703	66	
267.09986	68	
267.53767	78	
269.13858	66	
270.44370	80	
270.83451	122	
271.87543	72	
272.93459	70	
273.53002	106	
273.79397	118	
274.86303	94	
275.84480	132	
275.86651	68	
276.85716	318	
277.86077	328	
277.94245	70	
277.96694	76	
278.84717	1176	1+
280.02813	74	
280.91861	170	
281.26329	70	
281.78991	84	
282.86195	122	
283.40810	70	
284.80525	68	
284.86343	80	
285.83603	84	
286.84782	82	
289.79845	196	1+
289.84214	84	
289.90888	78	
290.85948	232	
291.03707	74	
292.87698	72	
293.18627	68	
293.34785	82	
293.85383	122	
294.85702	70	
294.87311	174	
295.00959	78	
295.75070	84	
295.88552	72	
296.09930	72	
296.85685	122	
296.93622	82	
297.78762	80	
297.86786	74	
299.01350	66	
299.04808	78	
299.06148	86	
301.15751	68	
301.85913	96	
302.17089	84	
302.86324	196	
303.40801	82	
303.85507	70	
303.88065	90	
303.94585	140	
305.53570	100	
305.89600	68	
307.49617	84	
307.81055	88	
308.79171	68	
309.09161	74	
309.81744	68	
309.84111	72	
309.87596	68	
310.84040	76	
310.87534	124	
310.96808	70	
312.20191	70	
312.80520	86	
313.81370	68	
315.82676	82	
316.81375	72	
316.87057	112	
317.87889	76	
321.85618	66	
323.91503	84	
324.89302	136	
325.14045	78	
327.95167	76	
330.88404	166	1+
332.78378	70	
333.99892	80	
334.81831	72	
336.64328	102	
337.15245	68	
337.78038	66	
338.76654	84	
340.33664	78	
344.17824	78	
END IONS

###FS:    #m/z: 363.95783 #charge 1+
###MS: 85
###MSMS: 88
BEGIN IONS
TITLE=Cmpd 66, +MS2(363.9578), 28.0-35.0eV, 1.9min #88
RTINSECONDS=112.648
SCANS=85,88
PEPMASS=363.95783	198068
CHARGE=1+
178.42946	88	
184.85654	72	
189.86177	282	
190.86195	164	
191.85986	374	1+
195.06633	96	
196.88484	72	
198.94931	80	
199.94470	82	
207.87082	106	
207.95976	86	
209.94388	558	1+
210.88284	306	1+
210.92764	76	
212.88032	846	1+
217.44029	74	
222.95221	120	
223.95794	134	
224.94803	674	1+
224.97431	204	1+
226.08529	76	
226.94775	3458	1+
226.97256	162	
228.06496	102	
228.89994	240	1+
228.94233	2966	1+
230.78972	84	
230.83443	88	
230.88915	1684	1+
234.69578	112	
234.87966	208	
235.52035	72	
235.88432	104	
238.05634	74	
238.53176	108	
238.93591	80	
239.06716	76	
240.61323	98	
240.81856	118	
240.83353	116	
240.94096	444	
240.97959	114	
241.93923	1234	1+
242.06094	130	
242.82248	190	
242.94165	1034	1+
242.96574	290	1+
243.81939	114	
244.82531	92	
244.95855	2378	1+
245.99128	72	
246.90001	112	
246.95294	1874	1+
247.23868	72	
247.98177	152	
248.79702	458	1+
248.89919	590	1+
248.91431	162	
249.84283	136	1+
250.06761	78	
250.11638	92	
250.89763	232	
250.94640	74	
250.97331	132	
251.53383	98	
251.79896	286	1+
251.90436	248	1+
252.08605	190	1+
253.03197	84	
255.90940	106	
255.95856	78	
258.83191	122	
258.85137	88	
260.83370	164	
260.96862	336	1+
261.83190	446	1+
264.81818	168	
264.85445	240	1+
264.96918	94	
264.99892	74	
265.07908	86	
265.81237	824	1+
266.81428	680	1+
266.91741	82	
267.09998	86	
267.77967	178	
267.92964	82	
267.97576	176	
268.80672	132	
268.95750	72	
269.80489	92	
269.92119	128	
269.97223	120	
270.82544	76	
271.87671	80	
271.91868	124	
274.33069	74	
276.85809	118	
278.09372	76	
278.80186	122	
279.06730	108	
279.10152	128	
279.79758	176	
279.93569	102	
280.79348	510	
280.86024	154	1+
281.12837	136	
281.79815	372	
281.89483	74	
282.09278	90	
282.13491	82	
282.78886	226	
283.79102	124	
283.85210	196	1+
284.78595	86	
284.82593	256	1+
285.85014	438	
288.81819	200	1+
288.86363	212	1+
289.80061	74	
291.79813	134	
292.43988	98	
293.11933	80	
294.36924	74	
294.92749	106	
295.13660	80	
295.86228	120	
296.81148	294	1+
296.86183	92	
297.40828	74	
297.84276	98	
298.80329	1726	1+
300.18029	78	
300.79858	576	1+
301.59251	78	
301.86201	412	1+
302.08755	82	
303.85590	422	1+
305.83196	76	
306.20564	72	
307.05493	80	
307.83972	144	
307.87464	198	1+
307.89580	116	
308.90816	82	
309.83887	80	
309.91942	80	
310.87425	116	
313.58312	94	
313.87429	90	
314.19859	74	
315.88537	78	
316.81506	132	
317.43463	82	
317.82281	98	
317.85069	76	
318.40484	92	
318.81672	186	1+
318.85407	72	
320.80041	72	
321.81946	174	
321.86963	358	1+
322.83052	78	
323.82200	164	
324.83468	142	
326.87366	206	1+
327.07565	120	
328.88736	76	
330.58089	98	
332.72758	72	
333.83263	94	
334.03456	76	
335.74678	74	
336.94481	260	1+
337.91944	72	
338.87495	76	
339.84122	72	
340.93365	186	1+
340.95073	134	
341.98786	74	
346.02794	78	
346.82575	78	
350.88069	78	
352.78062	90	
353.04161	94	
353.88636	80	
354.22586	82	
361.70899	72	
361.83076	178	1+
362.70222	76	
366.73319	88	
367.79682	100	
368.83355	72	
END IONS

###FS:    #m/z: 322.93089 #charge 1+
###MS: 89
###MSMS: 90
BEGIN IONS
TITLE=Cmpd 67, +MS2(322.9309), 28.0-35.0eV, 2.0min #90
RTINSECONDS=116.324
SCANS=89-90
PEPMASS=322.93089	1489606
CHARGE=1+
48.80683	76	
49.11349	104	
189.91106	68	
192.88119	66	
194.85350	72	
200.92692	68	
201.04951	114	
202.05306	72	
205.53924	78	
206.92528	70	
206.97635	68	
206.99407	66	
209.94255	76	
210.46077	82	
210.93487	76	
214.89442	70	
218.86259	158	
219.05629	76	
220.86808	78	
221.05988	90	
221.10019	84	
221.89514	142	
222.94826	76	
223.96189	116	
224.82239	80	
226.89272	68	
227.93066	192	
229.84322	80	
230.83074	70	
230.87755	92	
234.88026	100	
236.09553	78	
236.38061	94	
237.05310	114	
238.83370	72	
238.93933	190	
239.08064	68	
239.79070	72	
239.84032	86	
239.92213	72	
240.07419	90	
240.81982	92	
240.85485	74	
240.94153	2040	
241.93930	6286	1+
242.81730	576	1+
242.94193	4578	1+
242.97857	116	
244.14009	70	
244.38798	72	
244.42782	70	
244.93937	950	1+
245.84406	94	
245.89671	86	
246.03770	80	
246.08066	86	
247.38929	82	
247.92662	84	
248.84283	98	
251.07252	170	
251.83812	72	
252.79562	76	
252.87572	66	
253.35221	76	
257.79347	176	1+
257.84175	68	
258.83304	154	
258.95506	94	
260.64148	80	
260.83812	148	
261.47663	78	
261.82971	528	1+
262.32322	96	
262.34719	88	
262.83103	332	1+
262.97159	72	
263.34432	86	
264.82917	82	
264.87529	72	
265.05273	74	
265.15724	84	
265.35504	76	
265.82511	72	
265.85722	92	
266.02327	78	
266.83679	130	
266.89326	68	
269.86850	70	
270.85481	92	
270.87596	88	
271.17731	72	
271.84506	92	
272.80340	74	
273.79155	120	
274.80895	88	
275.81509	82	
275.85188	66	
276.84614	70	
277.22457	76	
277.81117	66	
277.83759	74	
279.09100	954	1+
281.15328	68	
281.79207	66	
281.85631	132	
281.89924	74	
282.85673	70	
283.79362	116	
283.85584	114	
283.96097	68	
284.00166	70	
284.13410	84	
284.29303	236	
285.85329	312	1+
286.22441	80	
286.41753	76	
286.88253	74	
287.88458	88	
289.81708	82	
289.88402	84	
290.75837	66	
290.79194	136	
290.88401	78	
292.00598	70	
292.40032	78	
293.87187	124	
294.85976	116	
294.87702	72	
294.95074	72	
295.89406	70	
296.86018	76	
297.94643	96	
298.85226	80	
299.78619	134	
302.86897	72	
305.80823	74	
307.80044	118	
308.49163	74	
308.81746	92	
309.80657	66	
309.92316	76	
310.89472	66	
311.05497	92	
311.86848	70	
311.99540	72	
312.53603	72	
312.85285	84	
314.13560	74	
314.81490	68	
317.16340	76	
319.77138	82	
320.75409	96	
320.92742	86	
321.73259	76	
322.04349	76	
322.85940	70	
324.88499	98	
325.20670	70	
325.90487	68	
END IONS

###FS:    #m/z: 340.94155 #charge 1+
###MS: 89
###MSMS: 91
BEGIN IONS
TITLE=Cmpd 68, +MS2(340.9416), 28.0-35.0eV, 2.0min #91
RTINSECONDS=117.096
SCANS=89,91
PEPMASS=340.94155	578580
CHARGE=1+
133.56821	106	
185.01403	76	
187.87070	80	
190.94818	164	
192.89586	74	
192.92681	124	
193.86931	80	
198.88693	82	
204.53878	102	
210.93239	142	
212.87609	86	
213.87982	104	
213.89389	102	
213.94035	510	1+
215.88092	150	
215.89205	118	
215.93722	224	
221.87703	74	
222.05418	84	
222.89136	70	
225.89326	74	
226.05578	72	
226.84649	80	
227.86136	76	
228.93950	72	
230.49538	116	
230.89039	96	
230.90718	82	
231.89030	84	
231.94942	550	1+
232.88598	136	
233.89808	90	
235.43167	104	
235.80485	72	
237.54660	98	
237.96526	82	
238.82415	86	
239.78790	132	
239.84271	98	
240.85107	104	
240.93718	70	
241.79143	80	
241.84152	146	
241.91060	76	
242.03821	88	
242.83293	70	
242.88888	72	
243.82858	124	
244.16315	84	
244.85039	80	
246.38416	92	
246.85272	72	
248.89941	142	
249.96098	72	
250.00539	86	
250.94803	80	
250.99813	104	
251.88484	172	1+
253.90952	76	
253.97412	80	
254.90742	126	
254.93988	82	
254.96970	120	
255.49290	80	
255.89916	82	
256.86817	166	
256.91998	78	
256.97595	70	
257.86005	94	
258.84428	192	
258.86504	150	
258.88496	82	
258.90277	110	
258.95905	78	
259.86011	242	
259.95904	206	
260.83714	332	
261.83955	190	
262.83210	76	
263.85911	240	1+
263.92475	116	
264.90127	86	
265.88931	84	
266.99184	76	
267.82702	94	
268.01386	70	
268.84638	178	
269.84115	104	
272.83615	76	
272.94038	160	
273.84919	76	
274.87371	114	
274.89425	140	
275.80942	100	
275.86206	114	
276.85712	622	
277.86430	486	
277.91982	88	
278.84764	730	1+
278.90024	100	
279.08973	72	
279.96236	84	
280.91019	82	
281.04612	158	
282.87589	88	
282.91429	78	
283.87335	70	
284.09494	94	
285.42083	70	
286.80212	82	
287.43083	82	
288.84606	84	
291.86925	90	
292.43825	80	
292.89156	146	
294.75627	82	
294.80091	82	
294.86492	344	1+
294.94194	78	
295.96824	86	
296.85823	70	
297.79602	78	
297.87556	156	
297.91241	70	
299.78579	104	
299.82319	70	
299.87089	386	1+
299.90157	100	
301.86128	84	
302.77099	82	
302.80923	82	
302.86912	72	
302.91138	70	
304.33059	80	
306.88044	76	
306.96621	98	
309.88744	124	
310.02029	100	
311.10661	88	
311.89502	84	
323.17044	82	
324.14255	94	
324.89305	80	
327.62685	74	
327.88924	78	
328.82391	76	
328.99548	72	
330.82185	98	
331.81910	100	
331.87267	76	
333.28753	100	
337.90173	84	
338.85019	106	
339.62795	80	
343.04459	70	
345.27007	70	
345.37281	72	
END IONS

###FS:    #m/z: 363.95770 #charge 1+
###MS: 89
###MSMS: 92
BEGIN IONS
TITLE=Cmpd 69, +MS2(363.9577), 28.0-35.0eV, 2.0min #92
RTINSECONDS=117.868
SCANS=89,92
PEPMASS=363.95770	223380
CHARGE=1+
70.92364	74	
182.86699	72	
189.86359	348	1+
191.85749	320	1+
192.88880	76	
192.90965	74	
192.92827	74	
206.94842	72	
207.87208	80	
207.94907	254	1+
209.94485	884	1+
210.87118	76	
210.88619	142	
211.88281	72	
212.87847	934	1+
212.90622	104	
214.89406	116	
219.03814	72	
222.95384	364	
224.94706	664	1+
225.16435	72	
225.96165	72	
225.97632	76	
226.84848	78	
226.94791	3394	1+
227.92869	126	
228.89533	374	1+
228.94260	2942	1+
229.46002	106	
229.72394	72	
230.88874	1960	1+
232.88611	314	
236.50685	86	
238.38212	76	
238.88845	92	
240.82657	80	
240.94040	550	
240.96036	450	1+
241.93943	1064	1+
242.82989	146	
242.91723	84	
242.94156	714	1+
244.82100	240	
244.95890	1860	1+
245.83601	154	
245.94059	166	
246.90807	120	
246.95316	2208	1+
247.80487	386	1+
248.90219	518	1+
248.93118	74	
249.06119	100	
249.44453	76	
250.92704	72	
251.80089	90	
251.89831	76	
251.97265	72	
252.05619	80	
253.91068	112	
253.94500	90	
256.24120	84	
256.37687	116	
256.84117	116	
257.44772	102	
258.16926	78	
258.84565	148	
258.92767	78	
258.97220	184	
259.82935	374	1+
260.07091	76	
260.96793	204	
261.91075	114	
261.97425	170	
262.80797	72	
262.85065	104	
263.52581	90	
263.81930	220	1+
263.97459	116	
265.08707	76	
265.79104	134	
266.81415	882	1+
266.85301	170	
267.07978	80	
267.39529	80	
267.78453	104	
267.96941	680	1+
268.80033	266	1+
268.84482	230	1+
268.86269	74	
271.91873	116	
272.13840	82	
272.79118	76	
273.85284	74	
273.92192	96	
276.10087	248	1+
276.85504	230	1+
277.42879	84	
277.80722	124	
277.90561	98	
278.80378	144	
278.84710	224	
278.92748	168	
279.79677	214	
279.81645	82	
280.79336	868	1+
281.06489	72	
281.57130	76	
281.84550	72	
282.79397	802	1+
283.83197	74	
283.84944	192	
283.96447	74	
284.82364	234	
284.86191	72	
284.92474	82	
284.98729	82	
285.84377	392	1+
287.09156	80	
288.51410	80	
290.02831	76	
290.79227	72	
292.44104	84	
292.94256	118	
293.12605	138	
296.43080	80	
296.80839	394	1+
297.15226	72	
298.80512	1394	1+
298.99682	76	
300.80086	258	1+
301.86466	380	1+
302.55945	78	
303.50856	100	
303.80136	146	
303.85283	220	
303.97277	76	
304.88338	72	
305.85105	82	
306.11979	74	
307.13337	170	
310.87125	72	
310.88578	78	
310.92487	76	
311.82404	98	
312.34263	88	
313.76570	72	
316.81986	180	
317.81780	96	
318.93319	114	
318.97024	106	
319.00334	74	
319.82377	76	
320.61510	114	
321.81678	430	1+
322.79634	138	
322.93830	132	
324.76611	88	
324.80157	100	
324.87821	76	
325.92031	82	
326.87120	194	
327.07650	76	
330.44258	84	
330.75948	86	
331.17483	74	
332.40504	102	
333.40225	84	
333.75443	72	
334.75349	78	
336.94315	178	
337.94885	104	
340.94194	132	
345.76269	132	1+
347.08776	82	
348.16491	72	
348.23367	94	
349.28422	96	
355.02608	76	
355.06523	78	
356.79586	72	
363.24479	90	
363.94016	70	
366.34763	72	
367.24392	74	
END IONS

###FS:    #m/z: 322.93093 #charge 1+
###MS: 93
###MSMS: 94
BEGIN IONS
TITLE=Cmpd 70, +MS2(322.9309), 28.0-35.0eV, 2.0min #94
RTINSECONDS=121.55
SCANS=93-94
PEPMASS=322.93093	1489440
CHARGE=1+
63.44999	82	
150.92492	86	
184.86179	66	
185.51528	66	
196.88322	70	
197.96672	116	
201.03827	76	
207.97646	78	
208.83251	66	
209.95161	76	
210.89728	82	
215.88220	88	
219.05634	74	
221.05625	82	
222.05247	70	
222.95010	66	
224.51118	102	
227.82406	84	
227.93130	118	
228.83903	98	
228.90699	72	
228.93003	80	
228.97451	68	
229.36899	74	
230.89050	136	
234.84235	68	
234.95535	66	
235.38657	88	
235.79397	82	
237.46158	70	
237.79673	82	
238.94390	330	1+
239.61809	82	
239.78698	134	
239.88387	66	
239.90146	70	
240.82442	308	1+
240.94059	2136	
241.94275	1566	
241.96780	136	
242.94176	5036	1+
243.82164	80	
243.87357	74	
244.82420	418	
244.85644	74	
244.92012	76	
244.93878	1256	1+
245.39274	70	
245.85813	70	
246.85166	182	1+
246.86434	94	
246.97547	380	1+
247.89955	64	
248.89407	64	
248.92146	70	
250.97077	84	
251.05061	72	
251.33713	70	
251.82613	76	
251.86531	66	
254.99478	84	
255.81114	86	
255.84061	74	
257.39925	82	
258.43985	80	
258.83387	274	1+
260.83306	160	
260.86553	84	
261.79050	88	
261.83158	754	1+
262.01895	74	
263.04959	84	
264.80128	80	
264.89491	154	
265.05707	82	
265.95529	72	
266.85286	124	
266.91748	90	
267.35905	66	
268.80837	66	
269.95927	92	
270.86388	84	
271.79653	84	
272.86247	68	
273.35946	98	
273.79921	218	1+
273.93434	94	
273.96652	70	
274.84451	130	
274.93330	74	
276.15605	80	
276.19260	90	
278.21665	72	
278.84326	80	
278.93853	66	
278.98934	66	
279.09046	596	1+
279.10637	92	
280.83226	84	
281.84624	68	
282.93854	156	
282.97012	68	
283.79046	82	
284.29360	514	1+
284.43733	116	
284.78909	70	
284.87791	70	
285.81931	92	
288.81649	74	
288.87111	72	
289.03195	90	
289.80766	76	
289.82506	66	
289.88827	76	
291.80420	96	
291.96998	82	
292.85398	74	
293.05828	64	
293.82372	88	
293.91846	98	
293.94329	66	
294.13085	70	
294.36275	88	
295.81572	66	
295.83487	92	
296.03137	70	
296.87104	88	
297.09702	82	
298.81620	78	
299.78600	116	
300.82765	74	
301.85933	74	
301.96605	102	
302.24758	78	
302.42460	66	
303.44216	98	
303.76523	72	
306.73631	78	
306.87229	90	
306.89558	66	
307.79491	108	
308.79805	86	
308.88052	78	
310.23697	106	
310.81454	78	
310.87504	66	
311.88452	116	
314.07640	72	
314.82688	86	
316.77653	72	
317.82425	90	
321.99710	78	
322.18048	68	
322.28372	74	
324.20889	72	
324.92094	82	
325.42163	72	
326.88531	72	
327.17628	64	
327.82728	72	
327.87567	84	
END IONS

###FS:    #m/z: 340.94168 #charge 1+
###MS: 93
###MSMS: 95
BEGIN IONS
TITLE=Cmpd 71, +MS2(340.9417), 28.0-35.0eV, 2.1min #95
RTINSECONDS=122.323
SCANS=93,95
PEPMASS=340.94168	580114
CHARGE=1+
182.86538	80	
195.96066	80	
210.93586	158	
212.88153	214	
213.93790	394	1+
214.88298	194	1+
217.88357	124	
218.88392	162	
218.90904	86	
223.97983	158	1+
224.04360	70	
225.86531	82	
226.96896	200	1+
227.95116	138	
228.80209	72	
228.84273	130	
228.94964	122	
230.89214	214	
230.96141	78	
231.89082	138	
231.95030	284	
232.88809	162	
232.95259	130	
233.04127	92	
233.89826	80	
233.94485	292	
234.56218	86	
235.89449	140	
236.89728	76	
237.99929	106	
238.92078	70	
239.86312	74	
240.11609	72	
240.23593	78	
240.79224	80	
240.83742	424	1+
241.78778	86	
241.81444	90	
241.84157	352	1+
241.86424	92	
241.90225	80	
242.10842	72	
243.82926	72	
244.82944	116	
244.96295	160	
249.96198	88	
250.46971	114	
250.90949	88	
252.88947	68	
253.16289	82	
253.91756	100	
253.94472	76	
254.00757	78	
254.81829	72	
254.91607	94	
254.96200	128	
254.97577	80	
255.97110	116	
256.96705	88	
257.80278	70	
257.83004	68	
257.86482	74	
258.81126	72	
258.84433	628	1+
259.95707	192	
260.33808	78	
260.83855	158	
260.85738	82	
261.02420	72	
261.35156	102	
261.80854	88	
261.84467	124	
263.98241	92	
264.07216	74	
265.01696	88	
265.82300	86	
265.85711	102	
266.85100	72	
268.00197	72	
268.10525	130	
268.84305	128	
269.11674	78	
269.34231	84	
269.84835	70	
270.82733	158	
270.96499	82	
272.90472	90	
273.16822	82	
273.90873	68	
274.89989	112	
275.81107	118	
275.99476	72	
276.85652	404	
277.86711	348	
278.80210	82	
278.84586	718	1+
278.93596	76	
279.00870	86	
279.03229	70	
279.10300	104	
279.90065	82	
280.83720	88	
280.85383	126	
281.04803	78	
281.12035	106	
281.32800	74	
281.86733	110	
282.92063	92	
283.02774	80	
283.85492	86	
285.42938	92	
285.82580	88	
288.55167	102	
289.15277	72	
289.80363	130	
289.88336	92	
291.80724	108	
292.88545	90	
293.85196	76	
293.86895	80	
296.01663	78	
296.85944	98	
296.87914	92	
296.99147	70	
298.85453	132	
299.78262	152	
299.87722	130	
300.88262	76	
301.26639	70	
301.86053	106	
301.89319	70	
302.86716	104	
304.80396	72	
307.79963	92	
307.82153	74	
309.92111	100	
310.53943	84	
310.99866	82	
312.80499	70	
313.03942	84	
313.84855	78	
313.90708	86	
314.88477	74	
315.45175	82	
319.91861	70	
323.93055	68	
325.10267	82	
329.88145	118	
330.81556	92	
330.91143	70	
334.86799	86	
335.99036	82	
339.77523	78	
340.95130	72	
341.89500	70	
341.95614	68	
342.28310	80	
342.89214	74	
END IONS

###FS:    #m/z: 363.95760 #charge 1+
###MS: 93
###MSMS: 96
BEGIN IONS
TITLE=Cmpd 72, +MS2(363.9576), 28.0-35.0eV, 2.1min #96
RTINSECONDS=123.095
SCANS=93,96
PEPMASS=363.95760	223780
CHARGE=1+
57.31559	86	
181.93657	76	
182.86691	98	
185.93185	76	
189.86248	304	1+
191.85845	368	
192.89071	90	
196.88246	164	
197.97052	82	
204.00361	80	
207.87323	118	
207.94855	120	
208.88540	86	
209.94492	696	1+
210.88379	446	1+
210.93499	136	
211.04213	80	
211.92212	96	
212.04755	78	
212.87854	1110	1+
213.09648	72	
222.95556	110	
223.95276	152	
224.94820	666	1+
225.09298	84	
225.89312	380	1+
226.89963	240	1+
226.94888	2670	1+
227.85923	82	
227.87964	122	
228.87635	80	
228.89568	352	1+
228.94333	2772	1+
230.88892	2052	1+
232.88694	102	
234.88252	116	
236.06904	76	
237.84767	90	
238.84300	138	
240.82185	148	
240.94497	100	
240.96175	292	
241.57572	86	
241.94172	1098	1+
242.81942	72	
242.83173	106	
242.86602	74	
242.90044	74	
242.94342	690	1+
242.95943	376	
243.82665	118	
244.82426	208	1+
244.95765	2668	
245.94320	172	
245.99891	86	
246.39692	168	
246.43827	162	
246.81382	112	
246.95337	2388	1+
247.38733	78	
248.43751	92	
248.80413	146	
248.90168	756	1+
249.15472	80	
250.97102	286	
251.79967	116	
252.44804	104	
253.83332	84	
253.90172	134	
254.91424	76	
254.99457	88	
258.83329	172	
259.97563	94	
260.83128	184	
261.83828	110	
262.05876	74	
262.13043	78	
262.83094	174	
263.84068	94	
263.87686	74	
264.82116	100	
265.08302	74	
265.78777	106	
265.82267	128	
266.81368	538	1+
266.84733	138	
267.97464	256	
268.81289	178	1+
268.84066	104	
268.86479	80	
268.97454	120	
269.96941	296	
270.80333	138	
271.91658	156	
271.97647	80	
272.99622	74	
273.12604	86	
274.01374	90	
275.43009	94	
276.81844	222	
276.86250	154	
277.79821	388	1+
278.84863	94	
278.98125	92	
279.10100	142	
279.85021	284	1+
280.73533	86	
280.78865	1042	1+
280.85387	276	1+
281.10578	82	
281.12006	84	
281.87229	78	
283.84954	326	1+
283.92506	106	
284.82258	230	
285.84597	342	1+
286.37804	74	
286.81434	178	
287.82229	84	
287.99703	94	
288.10547	80	
288.19725	72	
289.81086	76	
289.86682	174	
290.87361	74	
291.87374	196	1+
292.15911	72	
292.44258	112	
294.92742	76	
295.81194	74	
296.80857	402	1+
298.80219	864	1+
298.92252	94	
299.80512	474	1+
300.79527	410	1+
300.92323	74	
301.79918	298	1+
301.86283	744	1+
303.08299	98	
303.85838	622	
303.94584	88	
305.00557	88	
305.92617	80	
306.87867	72	
307.88424	294	1+
308.94704	80	
310.87167	234	1+
311.13054	72	
311.86412	112	
312.95708	114	
315.97948	76	
316.81850	176	
317.82065	118	
319.79769	72	
321.81790	294	1+
321.87149	144	
322.92761	94	
324.79288	86	
324.98516	80	
326.79637	84	
326.87323	234	
327.87263	128	
329.87383	96	
334.41182	86	
335.04952	84	
336.94596	126	
337.79549	74	
341.29319	84	
341.95130	78	
342.75129	130	
343.90265	76	
344.63374	102	
352.83815	90	
354.71146	86	
355.55830	74	
356.78771	144	
357.55736	78	
358.77694	72	
362.40980	78	
362.96416	110	
365.84257	76	
366.71902	82	
367.78505	74	
367.95937	74	
END IONS

###FS:    #m/z: 507.84666 #charge 1+
###MS: 97
###MSMS: 98
BEGIN IONS
TITLE=Cmpd 73, +MS2(507.8467), 28.2-35.2eV, 2.1min #98
RTINSECONDS=126.764
SCANS=97-98
PEPMASS=507.84666	65210
CHARGE=1+
75.69723	108	
224.97707	174	
232.89805	190	
234.87873	172	1+
236.05742	238	1+
253.09263	128	
254.90793	216	1+
260.84890	122	
261.88038	162	
266.16915	116	
266.86221	162	
269.92203	134	
271.89935	146	
272.85805	116	
273.82857	124	
275.85880	106	
278.12833	228	1+
278.92901	136	
280.95586	118	
281.11458	202	1+
287.85065	204	
288.37600	272	1+
289.85458	126	
289.87891	122	
290.86582	250	
291.87936	116	
293.87133	422	1+
294.95409	134	
295.15053	166	
296.85989	112	
297.84456	148	
297.91466	126	
299.17262	106	
302.87244	160	
303.86629	294	1+
305.86383	944	1+
306.07029	108	
306.37309	106	
306.82501	136	
307.88564	156	
308.14572	446	1+
308.87420	818	1+
310.15973	242	
311.16950	358	1+
311.88531	660	
312.81676	126	
312.87558	116	
313.13147	122	
313.87539	228	
314.39016	106	
314.86363	198	
316.81943	200	1+
316.86232	116	
317.88879	156	
319.88768	106	
323.87660	152	
324.85792	252	1+
325.89983	228	
326.88509	1206	1+
328.80181	114	
328.87820	136	
328.89448	166	
331.06419	236	1+
332.87502	236	
332.95097	126	
335.79969	122	
337.83512	186	1+
337.87833	128	
337.95334	130	
343.15747	128	
344.77758	428	1+
345.78018	368	1+
346.83162	128	
347.75731	148	
347.77894	160	
347.82496	192	
347.84052	134	
347.87009	216	1+
348.78572	152	
348.92253	118	
349.76229	238	
350.73811	128	
350.76520	136	
350.88820	284	
350.96238	148	
350.99106	108	
351.76667	120	
351.92800	140	
353.85152	220	
355.73112	212	1+
356.80408	304	1+
356.89547	208	1+
358.02578	128	
359.12493	174	
360.77123	120	
360.87362	112	
365.75693	258	1+
365.79435	122	
366.18234	116	
366.74019	116	
367.70723	342	
368.71307	214	
368.90035	128	
369.70906	124	
371.71747	168	
372.72209	112	
372.78160	122	
373.78541	556	1+
373.90306	198	
374.81695	118	
374.85868	122	
374.89502	210	1+
375.81852	160	
376.81436	118	
376.89751	128	
378.73253	222	1+
378.77222	198	
379.85871	166	1+
380.72065	252	
381.71602	634	1+
383.77858	176	
383.79730	160	
384.19658	120	
384.76122	166	
384.85499	238	
385.85410	174	
385.88038	138	
386.85189	294	1+
388.85198	192	
389.20026	120	
390.84223	828	1+
392.82693	730	1+
393.79072	250	1+
395.73938	196	1+
398.73128	272	
398.75142	140	
398.86870	130	
399.73454	390	1+
399.85595	144	
400.86918	298	1+
403.87361	184	
404.87285	154	
405.72898	140	
405.75831	174	
405.79002	154	
405.97125	148	
407.74677	372	1+
407.86633	474	
408.73113	114	
408.85150	686	1+
409.73061	678	1+
409.77563	156	
410.84081	314	
411.81517	174	
411.84502	458	1+
411.87544	106	
412.73177	278	
413.72813	116	
413.75329	166	
414.69219	118	
416.88301	144	
418.11142	220	1+
419.87635	232	1+
421.76217	118	
421.79075	170	
422.86938	554	1+
423.77474	166	
423.83848	116	
424.74682	476	1+
424.77588	134	
424.83023	140	
425.86902	110	
426.76884	160	
426.86118	986	1+
427.73395	728	1+
428.75289	250	
428.84887	606	1+
430.73533	210	
430.80410	122	
431.87299	134	
431.87690	122	
433.85766	114	
434.85285	108	
435.72230	114	
435.94525	110	
439.89814	208	
441.21891	184	1+
442.68752	164	
444.75643	594	1+
444.87279	1174	1+
445.75249	326	1+
445.79816	328	1+
446.80132	298	1+
447.71333	146	
448.71388	114	
450.75366	254	1+
452.75443	134	
454.86762	154	
456.32728	128	
456.89715	442	1+
457.90055	370	1+
462.21693	126	
462.88091	480	1+
467.88987	710	1+
468.73509	162	
485.90297	354	1+
487.91037	134	
496.79122	114	
503.24556	120	
505.17924	220	1+
END IONS

###FS:    #m/z: 336.94639 #charge 1+
###MS: 97
###MSMS: 99
BEGIN IONS
TITLE=Cmpd 74, +MS2(336.9464), 28.0-35.0eV, 2.2min #99
RTINSECONDS=127.536
SCANS=97,99
PEPMASS=336.94639	60022
CHARGE=1+
186.65592	94	
197.88398	70	
197.95966	70	
199.83346	68	
205.06967	70	
206.94999	76	
211.94547	1260	1+
212.87800	1042	1+
213.93988	550	
214.89644	76	
215.88712	216	
219.63652	78	
220.95256	68	
221.88981	104	
222.94264	70	
224.97337	78	
225.95401	70	
227.89456	136	
228.02637	68	
228.89858	78	
229.08612	82	
229.95587	1298	1+
230.89021	1210	1+
231.42289	100	
231.95020	674	1+
232.82258	266	1+
232.88658	86	
233.89881	232	
233.95745	108	
234.51514	88	
235.89300	110	
235.92377	98	
237.06128	68	
239.03074	72	
239.82522	84	
239.84357	124	
240.83803	134	
241.84086	376	1+
241.91965	98	
243.82744	78	
243.96563	70	
246.85469	70	
246.97613	82	
247.96822	238	
248.87688	74	
248.90163	420	1+
249.84118	112	
249.96284	164	
250.82900	100	
250.94984	114	
250.96680	120	
251.09368	74	
251.12146	80	
251.78329	78	
251.90805	78	
251.95496	68	
252.83746	100	
252.97171	522	1+
253.90801	152	
254.09060	138	
254.85740	86	
254.94368	70	
255.09657	72	
255.66789	78	
256.07043	68	
256.86702	68	
258.84631	748	1+
259.01451	84	
259.05597	70	
259.09000	78	
260.94701	82	
260.97294	70	
261.45087	86	
261.82641	72	
261.90572	86	
262.92209	72	
263.01999	82	
263.83591	134	
264.02435	74	
266.81105	72	
266.86447	142	
266.93762	72	
267.84014	86	
268.40982	88	
268.83849	650	1+
268.85391	202	
268.90698	68	
268.93077	122	
269.82076	68	
269.96152	74	
270.98500	172	
271.84993	134	
271.91406	316	1+
271.97050	84	
272.90081	80	
272.95320	74	
273.88186	158	1+
274.85826	290	1+
275.97217	68	
276.19294	100	
276.82168	104	
277.83639	222	
277.86346	310	1+
278.15319	72	
278.83297	512	1+
278.90535	84	
279.09793	68	
279.83377	328	1+
280.09383	68	
280.48839	80	
281.39831	80	
282.08062	72	
283.78859	90	
284.76609	70	
285.84849	238	
285.87963	68	
286.84655	788	1+
287.03093	84	
287.84576	468	1+
291.88653	72	
292.04360	164	
293.11008	126	
293.82768	82	
294.12160	74	
295.99126	68	
296.21936	70	
296.89033	128	
297.88687	128	
298.97931	70	
299.05847	70	
299.86719	116	
300.82105	86	
300.87382	226	1+
304.86828	104	
305.07850	102	
305.16012	84	
306.77077	76	
307.88967	68	
307.93958	70	
309.86793	120	
310.84284	74	
310.87305	174	
310.94241	72	
313.03768	74	
313.86149	68	
314.88687	70	
315.07636	76	
317.96612	68	
320.88527	74	
321.06138	82	
321.87644	68	
322.86807	112	
323.16845	70	
323.89181	180	1+
324.04532	72	
324.09813	80	
325.62535	86	
326.96084	142	
327.14027	88	
328.94221	74	
329.91798	72	
330.87812	76	
332.87984	68	
335.23864	94	
335.37597	84	
335.89092	80	
336.83905	68	
337.30144	68	
337.64429	94	
341.40212	72	
342.07431	92	
END IONS

###FS:    #m/z: 359.96244 #charge 1+
###MS: 97
###MSMS: 100
BEGIN IONS
TITLE=Cmpd 75, +MS2(359.9624), 28.0-35.0eV, 2.2min #100
RTINSECONDS=128.308
SCANS=97,100
PEPMASS=359.96244	44120
CHARGE=1+
77.88805	114	
148.66912	90	
194.88768	84	
197.89588	80	
200.87627	86	
200.89367	82	
205.90026	78	
205.94637	104	
206.92552	92	
207.95334	98	
209.94515	552	1+
210.87591	86	
213.87491	152	1+
222.95470	602	1+
222.97945	88	
222.99978	88	
223.88906	148	1+
224.94675	454	1+
226.02128	124	1+
226.94816	2130	1+
226.97518	200	
227.93279	224	
228.94256	1778	1+
229.00760	90	
232.01900	74	
235.79762	84	
235.95588	74	
237.85334	72	
238.06733	72	
238.79542	72	
239.90596	86	
240.78839	76	
240.94228	644	1+
240.96385	454	1+
243.83113	136	
243.99620	80	
244.95834	1512	
245.94831	124	
245.97186	110	
246.80914	196	
246.95305	1292	
247.96713	82	
248.80179	396	1+
250.05399	92	
250.94706	130	
250.97107	126	
252.10484	90	
252.95624	144	
255.01434	76	
255.09462	78	
257.86556	72	
258.83399	134	
258.97591	128	
259.94135	200	1+
260.63361	90	
260.80635	76	
260.97018	288	1+
262.95006	104	
263.86369	74	
263.97844	126	
264.81825	124	
264.88407	126	
265.81322	956	1+
266.81543	804	1+
266.86752	72	
267.95165	78	
267.97465	260	
268.63727	82	
268.80465	82	
268.92552	76	
268.95760	126	
269.01213	78	
269.97119	262	
271.84194	132	
271.86693	204	1+
273.90590	90	
273.97300	116	
274.80322	236	1+
275.97456	156	
277.80952	144	
277.85864	76	
278.79842	130	
278.84522	244	1+
279.10724	242	1+
279.80630	118	
279.95425	76	
280.79322	734	1+
280.82903	104	
281.84544	150	
282.05363	86	
282.36525	78	
282.79867	76	
284.64579	76	
284.82472	410	1+
285.01865	104	
285.78419	80	
285.88978	72	
286.81872	78	
287.82084	74	
288.87457	222	1+
289.90527	78	
291.03731	88	
291.78763	134	
291.89451	78	
291.97666	228	
292.93824	128	
293.04739	74	
293.98550	72	
294.86722	72	
294.89071	98	
295.91415	118	
296.81300	140	
296.93737	102	
297.04229	80	
297.79593	74	
297.81493	142	
298.80492	1744	1+
298.99916	100	
299.87051	78	
300.05064	76	
300.80850	80	
300.85042	78	
300.92575	76	
301.85556	86	
303.24760	88	
304.39309	98	
306.81499	74	
307.84068	88	
307.88822	128	
307.93157	74	
308.78307	74	
308.80051	118	
314.04196	82	
314.31164	88	
314.82335	88	
314.83889	76	
314.90428	84	
315.45134	100	
315.81617	90	
315.93994	98	
316.09509	78	
316.81632	154	
317.81528	128	
318.93941	78	
321.81946	188	
322.93054	232	
322.96990	72	
324.97645	78	
325.91812	74	
326.37459	110	
326.88298	98	
329.71709	72	
329.92356	72	
331.31811	92	
334.95348	74	
336.94974	74	
337.94621	102	
341.06193	88	
344.76196	76	
345.10138	76	
347.77538	74	
347.90776	112	
348.76307	78	
348.86644	92	
349.77036	136	1+
352.90297	92	
354.90580	86	
355.76661	72	
359.20987	78	
361.10431	100	
361.18582	80	
362.24397	84	
362.75836	126	
365.28847	86	
END IONS

###FS:    #m/z: 507.84693 #charge 1+
###MS: 101
###MSMS: 102
BEGIN IONS
TITLE=Cmpd 76, +MS2(507.8469), 28.2-35.2eV, 2.2min #102
RTINSECONDS=131.976
SCANS=101-102
PEPMASS=507.84693	66946
CHARGE=1+
196.01572	258	1+
214.88241	242	1+
222.97405	124	
223.97837	110	
224.05022	154	
224.97725	288	
227.95364	118	
234.88876	128	
237.91858	214	1+
242.89088	110	
250.97411	160	
252.80421	186	1+
253.09029	130	
262.08029	266	1+
262.89257	210	1+
266.11565	118	
266.16559	136	
266.86197	152	
266.90745	242	1+
268.78478	136	
270.80867	108	
271.52339	112	
273.85650	134	
279.13393	172	1+
280.85366	150	
280.87847	140	
281.96289	152	
285.85572	164	
286.12059	158	
287.84763	274	1+
287.90392	154	
289.12719	108	
289.88036	242	
290.13133	220	1+
290.86660	146	
291.10209	158	
293.87119	592	1+
296.85917	130	
298.84089	116	
299.75185	142	1+
300.83938	144	
301.86586	134	
303.86554	236	
304.87702	114	
305.85084	216	
305.86660	164	
306.85760	110	
307.89441	256	
308.14159	274	1+
308.80885	132	
308.87317	574	1+
309.10659	116	
309.89964	150	
310.00070	176	
310.16150	320	1+
311.88511	740	
312.17640	172	
312.88398	672	1+
314.81913	140	
314.86544	462	
315.79587	280	1+
315.85802	130	
315.87977	298	1+
318.85899	278	1+
322.86419	108	
323.11560	116	
323.87698	130	
324.86569	122	
324.89921	128	
326.88595	472	
326.92620	180	
327.76056	154	
327.83177	270	1+
327.88991	364	
328.77032	114	
328.87271	494	1+
330.88196	124	
331.87266	446	1+
332.87598	378	1+
332.89214	210	1+
333.83307	218	
335.06237	114	1+
335.81005	118	
336.94901	134	
337.87802	366	1+
338.88013	262	1+
342.76088	120	
345.78811	110	
345.80078	240	1+
346.88176	136	
347.59003	110	
347.77294	170	
347.78790	164	
348.83757	294	1+
349.88361	110	
350.88608	390	1+
351.78138	110	
351.88814	282	1+
352.78594	280	1+
353.85634	128	
354.10793	148	
355.89043	170	
357.72420	120	
358.77383	130	
359.12130	116	
360.77053	112	
360.86292	400	1+
360.89372	112	
365.10652	108	
365.75769	122	
365.78200	118	
366.78257	156	
366.84377	122	
367.70845	634	1+
367.77412	162	
368.85316	128	
368.89514	128	
369.73345	158	1+
369.78535	354	1+
369.83939	280	
369.87939	136	
370.78013	292	1+
370.99890	110	
371.72010	192	
371.80206	216	1+
371.91594	224	
372.89259	170	1+
375.73429	144	
377.72644	132	
378.79916	202	
379.74359	114	
380.71934	318	
381.71565	522	1+
384.08957	168	
384.84806	478	1+
385.74864	188	1+
385.77211	210	
386.81010	170	
386.83135	116	
387.84935	328	
388.74220	210	1+
388.80171	264	1+
388.81850	148	
388.97677	178	
389.20932	282	
390.84086	712	1+
391.84625	442	1+
392.82601	232	
393.82269	114	
393.91471	112	
395.74361	130	
397.07687	154	
398.11248	114	
398.72974	746	1+
400.72947	128	
401.73181	144	
402.87226	560	1+
403.73202	120	
403.87676	468	1+
405.73535	246	1+
405.76328	302	1+
406.09992	178	1+
406.86387	944	1+
407.74250	326	
407.76391	130	
408.74358	146	
408.84980	512	
409.72720	198	
409.89076	120	
410.72106	350	1+
410.74479	414	1+
410.83757	698	1+
410.86566	230	
410.94666	198	1+
412.88387	126	
413.07403	118	
414.77088	112	
421.72142	108	
421.77177	152	
421.88521	260	
422.87656	114	
423.21841	128	
423.77592	272	
423.82542	322	1+
423.86947	380	1+
424.80396	112	
425.75283	794	1+
425.78995	392	1+
426.86466	278	
427.18218	176	
427.73474	564	
427.87451	158	
428.74481	294	
428.84869	528	
428.89053	110	
429.70097	304	1+
429.74243	764	1+
429.78136	232	1+
429.82715	304	1+
430.70158	194	1+
430.74384	476	1+
431.86880	598	1+
433.78058	182	1+
433.84654	146	
433.86561	116	
441.23736	154	
441.68743	134	
441.79049	132	
443.76546	184	
444.74920	524	1+
444.87440	752	1+
445.74628	146	
445.75028	402	1+
446.71225	478	1+
446.87633	302	1+
447.71677	416	1+
448.77287	194	
449.87831	638	1+
450.16805	114	
450.70973	162	
450.74548	396	1+
451.77329	202	
457.90170	396	1+
462.88462	402	
463.88503	182	
464.89023	106	
465.72916	288	1+
467.88903	904	1+
485.90221	600	1+
490.18842	112	
492.77944	170	1+
508.91186	120	
END IONS

###FS:    #m/z: 336.94703 #charge 1+
###MS: 101
###MSMS: 103
BEGIN IONS
TITLE=Cmpd 77, +MS2(336.9470), 28.0-35.0eV, 2.2min #103
RTINSECONDS=132.748
SCANS=101,103
PEPMASS=336.94703	58966
CHARGE=1+
194.91683	72	
196.06048	86	
200.88680	84	
203.95616	108	
207.08456	74	
207.97266	90	
210.88949	96	
211.94415	830	
212.87873	794	1+
213.93923	472	1+
215.88735	198	
215.93438	144	
217.47809	82	
219.83299	78	
220.96516	108	
223.95955	86	
224.97796	120	
227.90116	154	
227.95202	134	
228.84491	80	
228.89501	172	
229.95546	1268	1+
230.88989	1388	1+
230.92249	82	
231.01776	96	
231.95008	598	1+
233.83004	74	
233.90283	88	
234.83877	70	
234.94418	80	
235.82695	84	
235.89371	136	
236.08780	70	
236.81294	76	
237.10211	68	
237.42957	72	
238.87363	72	
239.94868	72	
240.83453	88	
241.84361	274	
241.87936	78	
242.85221	134	
242.96336	72	
243.06284	90	
244.03454	92	
244.90042	92	
246.02770	70	
246.13164	74	
246.97423	72	
247.55755	72	
247.96537	268	
248.90020	298	
248.94087	92	
249.05496	68	
249.82704	72	
249.96008	170	
249.99286	118	
250.83147	496	1+
250.90351	72	
250.94998	106	
250.99105	70	
251.95086	86	
252.83715	214	
252.97170	794	1+
253.09013	122	
253.81569	72	
253.90512	194	
253.95075	74	
254.90269	78	
254.96572	436	
255.05893	90	
255.08089	78	
255.44400	100	
255.54197	104	
256.85624	194	1+
256.91764	74	
257.82206	80	
258.03833	102	
258.84499	512	1+
261.06037	114	
261.83698	130	
262.82935	104	
263.82715	76	
264.86320	136	
266.03561	74	
267.84126	140	
267.95777	68	
268.84099	514	1+
270.85030	90	
270.98122	100	
271.09646	72	
271.88529	72	
271.91460	92	
271.95413	72	
271.98257	100	
272.06149	68	
274.59106	98	
274.60933	76	
274.85905	78	
275.86148	130	
276.85374	168	
276.89203	130	
277.07110	88	
277.82599	68	
277.86114	392	
277.90129	70	
278.83806	808	1+
279.09211	76	
279.89263	86	
279.90695	70	
279.99956	88	
280.91255	92	
281.00511	72	
281.85783	86	
286.36571	82	
286.85048	770	1+
286.92494	96	
287.85177	496	1+
287.87909	82	
287.90750	88	
289.05019	68	
289.88223	118	
290.07528	116	
291.86931	68	
292.03319	82	
292.87224	194	
293.10815	92	
293.93099	78	
294.11397	134	
294.86971	142	
294.95912	116	
296.89196	70	
296.91505	72	
298.41304	82	
298.86302	76	
298.90294	78	
299.81693	72	
299.86782	74	
301.76102	80	
301.85500	74	
302.88671	98	
303.91066	74	
304.86274	192	1+
306.88933	76	
307.88817	92	
309.87455	322	1+
311.90415	90	
312.04036	70	
312.85823	132	
313.87665	130	
315.89219	72	
316.86843	68	
318.07396	84	
319.18116	68	
320.86126	100	
320.93856	72	
332.34913	84	
333.42910	84	
333.49838	124	
336.02847	92	
338.04179	70	
338.08643	74	
338.82068	84	
340.07394	68	
340.40461	82	
END IONS

###FS:    #m/z: 359.96279 #charge 1+
###MS: 101
###MSMS: 104
BEGIN IONS
TITLE=Cmpd 78, +MS2(359.9628), 28.0-35.0eV, 2.3min #104
RTINSECONDS=133.52
SCANS=101,104
PEPMASS=359.96279	41302
CHARGE=1+
181.25508	76	
189.86371	80	
191.10246	76	
192.02041	74	
193.08364	90	
196.01572	72	
198.88879	82	
201.95346	82	
208.45086	96	
208.95102	100	
209.94501	436	
216.98784	76	
219.90047	84	
221.88613	72	
222.95356	552	1+
224.83138	136	
224.94986	390	
225.05052	86	
225.96328	118	
226.87618	74	
226.94748	1794	1+
226.97158	346	
227.93241	112	
228.83687	74	
228.94276	2142	1+
230.89247	70	
233.96638	72	
235.90697	74	
236.62422	76	
237.89141	84	
238.06522	84	
238.79372	70	
238.91886	76	
239.07240	222	1+
240.81711	72	
240.94135	372	1+
240.96450	248	
241.95626	510	1+
242.98261	78	
243.44430	76	
243.82760	76	
244.95938	980	
245.02930	74	
245.83707	84	
245.94629	134	
246.87393	74	
246.95366	1356	1+
247.03206	72	
247.87843	82	
248.80516	128	
250.81383	84	
250.95207	330	1+
252.10906	72	
252.26866	74	
252.95678	262	
253.10213	76	
253.13761	74	
255.37541	72	
255.56374	82	
255.87210	78	
258.04892	78	
258.97431	396	
260.82988	108	
260.97032	208	
262.87041	100	
262.94975	258	
264.90693	80	
264.97206	304	1+
265.04303	106	
265.87928	78	
265.93513	94	
266.81541	290	
267.81604	170	
268.91728	72	
268.94779	72	
269.11048	76	
269.97049	134	
270.96863	138	
271.80868	110	
272.93345	92	
273.39583	86	
273.96913	114	
274.87708	120	
275.80710	326	1+
275.97471	100	
276.80920	236	1+
276.85812	212	
278.79651	186	
278.94443	78	
279.01622	86	
279.79100	1048	1+
279.81226	98	
279.86399	70	
280.79324	896	1+
281.07515	74	
282.21021	92	
282.47046	82	
282.83208	72	
283.09485	120	
284.82543	150	
284.87872	168	
285.86998	118	
286.80006	82	
286.85722	180	
287.89093	70	
290.81127	80	
291.02484	76	
291.78550	184	
292.08550	78	
292.80594	86	
293.98182	74	
295.80327	80	
296.81054	134	
297.10568	72	
297.42322	80	
297.81097	94	
297.87437	88	
298.80425	1252	1+
299.83779	70	
301.02121	108	
302.32675	74	
302.92874	70	
305.03580	76	
306.87625	76	
307.80641	86	
308.80663	76	
309.79898	82	
311.13702	104	
311.40558	86	
311.60515	96	
312.95046	74	
313.07866	90	
313.88960	94	
316.81550	320	1+
318.15489	82	
319.93794	82	
321.43319	84	
321.55861	74	
321.81513	142	
321.83309	116	
322.32127	100	
322.81806	106	
323.01707	216	1+
323.81748	80	
328.89177	114	
328.99553	80	
331.81215	192	1+
334.37808	84	
336.95189	86	
337.86509	78	
339.82929	112	
340.78349	72	
340.80848	78	
340.94169	86	
342.63316	72	
343.78419	80	
343.84336	80	
347.14356	74	
348.15570	84	
348.17848	92	
352.89149	152	
354.53093	104	
356.42727	88	
356.76936	106	
359.78736	72	
359.85495	70	
364.08689	130	
END IONS

###FS:    #m/z: 322.93078 #charge 1+
###MS: 105
###MSMS: 106
BEGIN IONS
TITLE=Cmpd 79, +MS2(322.9308), 28.0-35.0eV, 2.3min #106
RTINSECONDS=137.178
SCANS=105-106
PEPMASS=322.93078	1584172
CHARGE=1+
163.94706	66	
180.86825	72	
183.92485	84	
188.94950	72	
189.91614	72	
192.88721	66	
196.01384	64	
196.04170	92	
197.88888	78	
197.95789	78	
200.83445	72	
200.89025	104	
200.95631	80	
201.04941	204	
204.95031	82	
205.95723	82	
206.94997	66	
206.97476	68	
219.38375	86	
220.87408	60	
220.95775	66	
221.06174	74	
221.94104	64	
223.96167	58	
225.12980	66	
226.87438	78	
227.83511	60	
227.92588	74	
230.84938	64	
231.93129	72	
234.88010	198	1+
238.43522	92	
238.91694	100	
238.93509	76	
240.08204	70	
240.82793	366	1+
240.94093	2140	
241.93961	6026	1+
242.08023	58	
242.81829	108	
242.90405	64	
242.94185	3926	1+
243.55079	80	
243.81928	452	1+
244.12663	64	
244.86578	66	
244.93988	1092	1+
246.44211	98	
246.85492	68	
246.98060	154	
248.84798	158	1+
249.91230	84	
250.87608	62	
251.14250	58	
251.81052	70	
252.82668	76	
253.86302	64	
253.88247	68	
254.80514	64	
255.39482	76	
255.77767	66	
255.80910	62	
255.91348	66	
257.45769	86	
257.90380	58	
258.80731	76	
258.82875	92	
258.89213	268	1+
259.03444	62	
259.92709	98	1+
259.96836	62	
260.83739	96	
261.83036	594	1+
261.88287	114	1+
262.79672	72	
263.85694	78	
264.92468	88	
265.37304	74	
265.84330	58	
265.89544	82	
265.92101	88	
265.94911	70	
266.21580	66	
266.86126	64	
267.02567	60	
267.08783	74	
267.80067	84	
267.83922	72	
268.87292	78	
268.91121	72	
269.80212	58	
269.81596	58	
269.87085	66	
271.77826	72	
271.80026	72	
273.10781	82	
273.79495	146	
274.79465	74	
274.84735	58	
274.90436	66	
275.94169	70	
276.26420	62	
276.81549	76	
276.84602	82	
276.90326	82	
279.05507	66	
279.09174	906	1+
279.23164	64	
279.80932	114	
280.83198	178	
281.00479	62	
281.85542	296	1+
282.07015	68	
282.28728	88	
282.43725	88	
282.93696	86	
283.35822	98	
283.79698	126	
283.81567	80	
283.93149	86	
284.19852	82	
284.29231	276	
284.78948	82	
284.88419	66	
285.22187	98	
286.84594	58	
286.87621	224	1+
286.92208	118	
287.80534	80	
289.42829	92	
289.79042	134	
290.11394	82	
290.88414	128	
291.80583	98	
291.83359	92	
292.00596	56	
292.79931	56	
294.85299	102	
295.79705	70	
296.41830	74	
299.78826	86	
300.00858	148	
304.37124	66	
304.88049	150	
306.86761	58	
307.89400	98	
308.86622	72	
309.81586	78	
309.93083	70	
310.87730	78	
311.88439	60	
313.81110	224	1+
318.76844	82	
319.02517	94	
321.11859	74	
321.75023	82	
322.18259	70	
322.77348	78	
322.87459	92	
323.82693	196	1+
324.76384	80	
324.89736	94	
324.96762	86	
325.00973	90	
326.76996	74	
328.19205	70	
END IONS

###FS:    #m/z: 340.94155 #charge 1+
###MS: 105
###MSMS: 107
BEGIN IONS
TITLE=Cmpd 80, +MS2(340.9415), 28.0-35.0eV, 2.3min #107
RTINSECONDS=137.95
SCANS=105,107
PEPMASS=340.94155	606106
CHARGE=1+
50.59357	90	
73.31264	88	
187.82183	80	
188.95478	78	
191.94897	90	
192.92641	68	
197.88369	118	
197.92872	70	
202.88819	74	
210.93827	70	
212.88052	148	
213.87713	78	
213.88923	94	
213.93945	186	
214.94323	120	
216.88819	118	
217.88155	278	
221.87501	70	
221.89151	70	
222.94737	82	
224.57376	114	
224.97723	128	
226.12204	74	
226.96682	70	
228.23219	78	
228.84654	124	
230.88921	148	
231.89411	84	
231.94985	662	
232.89361	474	1+
232.96888	102	
233.89896	326	1+
233.94873	122	
235.89919	156	
235.95203	76	
236.80016	114	
237.88938	80	
238.84097	76	
239.84832	126	
239.91661	80	
240.83759	564	1+
240.96354	88	
241.47085	76	
241.90449	132	
243.83289	302	1+
243.85893	104	
245.09248	72	
248.90380	156	
249.02629	92	
253.90165	84	
253.91767	74	
254.07789	98	
254.83787	72	
254.90835	68	
254.96954	120	
255.12414	72	
255.35750	74	
256.85206	130	
256.88431	86	
256.96954	84	
257.37699	76	
257.83146	106	
257.93642	76	
257.99961	70	
258.84590	222	
258.90361	72	
259.85053	282	
259.91071	80	
259.95680	130	
260.83960	392	1+
260.86234	188	
261.11728	70	
262.36083	74	
262.93042	80	
263.56550	92	
264.47942	88	
265.01910	76	
265.86525	92	
266.82899	72	
266.84704	86	
266.86332	142	
267.05380	80	
267.84803	74	
268.00000	76	
268.84576	136	
268.96452	180	
269.83638	70	
270.83571	208	1+
272.87297	106	
273.92509	88	
274.01146	92	
274.88236	70	
274.89836	82	
275.57890	78	
275.85635	1088	1+
276.85803	846	1+
277.83579	74	
278.14318	80	
278.84512	816	1+
278.89283	68	
278.98937	152	
279.37916	70	
279.91126	72	
279.93044	160	
282.88888	140	
282.91842	76	
283.03115	162	
283.86826	82	
284.17968	82	
285.43343	70	
287.90959	72	
289.50775	74	
290.80478	70	
292.44035	106	
293.81497	86	
293.85306	80	
293.87086	72	
294.09075	76	
294.86947	200	
296.78397	80	
296.85191	88	
296.86869	90	
297.00209	76	
297.83416	70	
298.30770	70	
298.85446	70	
298.89277	94	
299.04514	76	
299.06687	82	
299.79273	92	
300.18478	74	
300.80000	68	
302.17068	76	
302.85419	82	
302.94400	80	
303.43767	72	
303.88513	68	
305.79632	206	1+
306.75787	76	
307.01620	76	
307.28067	78	
308.79924	244	1+
308.82398	92	
309.87783	68	
309.89302	118	
315.86395	88	
316.40939	72	
320.08292	96	
325.89360	88	
325.94451	72	
326.90514	92	
330.81536	150	
334.96003	84	
335.87741	132	
336.04842	80	
336.92470	72	
337.04191	76	
338.87939	88	
339.99721	88	
341.07326	80	
343.07293	108	
END IONS

###FS:    #m/z: 363.95749 #charge 1+
###MS: 105
###MSMS: 108
BEGIN IONS
TITLE=Cmpd 81, +MS2(363.9575), 28.0-35.0eV, 2.4min #108
RTINSECONDS=138.722
SCANS=105,108
PEPMASS=363.95749	251806
CHARGE=1+
96.68467	74	
139.10737	72	
182.86393	80	
189.86508	92	
191.86090	156	
196.88492	114	
200.89323	72	
207.87560	172	1+
207.94850	102	
208.82862	84	
209.91425	78	
209.94433	724	1+
210.88477	454	1+
212.87816	994	1+
212.90141	90	
214.89810	136	
222.95244	576	1+
224.94906	256	
224.98610	114	
225.85288	78	
225.95343	198	
226.94822	3248	1+
226.97141	98	
228.89746	190	
228.94313	4258	1+
230.85032	96	
230.89013	1800	1+
231.04788	80	
231.40769	84	
232.88691	278	1+
233.07130	72	
234.88082	154	
235.36757	96	
235.98056	98	
237.11546	96	
237.43513	80	
238.05786	96	
239.84398	80	
240.81966	132	
240.83280	238	1+
240.93942	496	
240.96449	194	
241.93885	1166	1+
241.96287	110	
242.81771	92	
242.94067	794	1+
242.96042	240	
243.82291	142	
244.37046	96	
244.82048	172	
244.95706	1844	1+
245.83445	242	1+
245.93936	198	
246.44776	88	
246.90617	104	
246.95378	2092	1+
246.97909	174	
248.80144	320	
248.90102	478	1+
249.81159	152	
250.89723	204	1+
251.03974	98	
251.07609	182	1+
252.83645	88	
253.90865	156	
254.83970	80	
254.90638	80	
255.92496	82	
258.44420	138	
258.83901	202	
259.84493	134	
260.83075	516	1+
260.96871	76	
261.00253	72	
261.83299	360	1+
264.04024	80	
264.08041	78	
264.79929	72	
265.08640	130	
265.82706	76	
266.81541	432	
266.85172	178	
267.40104	90	
267.77885	80	
267.81895	308	
267.97531	250	1+
268.16451	76	
268.38002	74	
268.80709	290	1+
268.83874	86	
269.88646	84	
269.91476	116	
269.96885	618	1+
271.91745	150	
273.03071	78	
273.84341	134	1+
273.87736	88	
274.86592	90	
275.41798	84	
275.91246	76	
276.81508	158	
277.14032	88	
277.80714	80	
278.79876	256	1+
278.88899	74	
279.09715	120	
280.79265	676	1+
280.96270	118	
281.10804	86	
281.18428	106	
281.85410	134	
282.79058	394	1+
282.81113	222	1+
283.02366	76	
283.85301	72	
284.84596	260	1+
285.82872	156	
285.93968	76	
286.09553	104	
286.93124	108	
287.47206	82	
290.78919	92	
290.85485	102	
294.84946	84	
296.80660	116	
296.84105	108	
296.93015	74	
296.98298	120	
297.80904	244	
298.80352	1562	1+
299.12433	74	
299.86359	104	
301.79935	232	
301.86425	252	1+
302.08153	110	
302.79876	168	
303.80275	114	
303.85737	780	1+
305.79827	88	
305.83225	154	
305.94126	98	
306.12640	318	1+
306.81605	74	
308.88170	74	
308.98819	84	
309.80866	92	
311.09605	92	
311.86154	72	
311.89136	82	
313.83301	78	
316.26982	78	
316.81713	254	1+
318.43988	86	
319.95352	86	
321.82031	190	
321.86826	160	
322.92899	180	
323.05329	84	
324.36128	84	
325.98878	72	
326.62763	86	
326.87257	142	
330.46259	120	
334.38038	80	
335.02955	76	
336.94400	126	
339.83004	102	
339.86571	78	
340.94021	230	
342.57843	82	
343.74776	80	
344.08487	80	
344.51988	76	
346.41416	78	
348.91205	82	
350.91274	78	
351.15444	74	
354.77925	96	
354.89633	72	
356.77733	96	
358.14007	72	
361.71833	74	
362.95737	96	
367.78737	84	
END IONS

###FS:    #m/z: 322.93085 #charge 1+
###MS: 109
###MSMS: 110
BEGIN IONS
TITLE=Cmpd 82, +MS2(322.9309), 28.0-35.0eV, 2.4min #110
RTINSECONDS=142.382
SCANS=109-110
PEPMASS=322.93085	1543386
CHARGE=1+
187.44013	74	
193.99923	72	
196.12934	88	
196.86239	90	
197.95799	56	
201.04171	112	
202.04377	100	
205.94926	130	
206.96950	72	
208.93873	74	
210.91709	120	
211.03284	68	
212.82956	56	
212.87888	56	
215.84778	132	
215.90007	84	
215.92714	74	
216.84278	56	
218.88576	74	
218.98011	88	
220.13171	96	
220.87780	60	
220.94315	64	
222.95447	108	
223.96027	190	
224.97699	70	
226.81454	190	1+
226.97599	72	
227.93429	138	
228.84782	142	
228.93563	86	
230.04818	62	
230.84682	122	
231.91062	94	
233.88562	100	
235.82371	86	
236.97947	94	
237.05676	80	
237.93086	74	
238.02391	92	
238.60016	104	
238.94076	128	
239.78764	112	
239.90863	76	
240.02893	64	
240.80342	92	
240.82023	216	
240.83480	92	
240.90783	62	
240.94140	1312	
241.07995	76	
241.19609	56	
241.41186	80	
241.83224	106	
241.94227	868	
242.84296	68	
242.94209	3702	1+
243.82265	210	
244.81704	148	
244.88521	106	
244.93976	726	1+
245.01581	58	
245.81789	84	
245.86982	72	
246.97707	122	
247.78759	90	
248.84490	128	
248.94859	74	
249.92013	56	
250.83741	66	
252.88738	66	
253.83891	78	
254.16204	64	
254.37586	56	
255.91299	68	
256.13116	66	
256.89452	56	
257.07773	70	
257.15813	68	
257.80470	68	
257.90489	72	
258.83400	274	
260.43522	78	
260.80413	84	
260.82813	684	1+
261.13317	60	
261.48432	110	
262.79526	64	
262.96999	68	
263.81296	56	
264.79425	128	
264.96311	74	
265.81746	62	
265.85307	84	
266.84311	72	
266.86928	62	
266.96341	86	
267.79677	70	
268.92334	76	
269.84233	74	
269.92507	72	
270.80720	58	
272.79946	64	
272.82375	68	
272.84470	66	
273.79429	64	
273.81440	80	
274.86573	74	
276.81756	108	
277.80148	60	
278.03828	58	
279.09249	602	1+
279.91510	88	
280.79670	218	1+
280.91044	78	
283.06911	64	
283.12099	68	
284.29196	136	
284.96489	56	
285.16384	62	
286.86058	66	
287.01446	72	
287.84914	66	
288.85852	62	
289.18640	82	
290.04689	58	
290.79188	86	
291.85397	130	
293.82781	62	
294.92950	68	
298.86506	60	
299.05622	68	
299.78306	130	
300.86564	54	
302.93543	76	
303.94300	58	
305.88538	72	
307.10477	62	
307.88455	64	
310.41415	86	
311.86203	56	
314.76697	68	
315.82689	64	
316.07539	92	
316.75471	58	
316.86190	68	
317.17226	68	
319.15433	102	
319.81105	68	
319.94239	76	
320.06315	98	
323.77139	62	
324.21337	62	
324.23790	64	
325.00298	78	
326.90111	60	
END IONS

###FS:    #m/z: 340.94165 #charge 1+
###MS: 109
###MSMS: 111
BEGIN IONS
TITLE=Cmpd 83, +MS2(340.9416), 28.0-35.0eV, 2.4min #111
RTINSECONDS=143.154
SCANS=109,111
PEPMASS=340.94165	597202
CHARGE=1+
173.82898	78	
189.86371	70	
190.94910	78	
192.89086	76	
192.92499	132	
194.93589	88	
208.95635	124	
212.87932	180	
212.89758	76	
213.03572	70	
213.87904	90	
213.94267	164	
214.89395	74	
214.93585	74	
215.88740	86	
215.94184	84	
218.88929	80	
222.89141	78	
222.98476	74	
223.91744	84	
223.95827	122	
224.85151	84	
224.97840	70	
225.88790	74	
228.85600	78	
229.83031	78	
230.88530	678	1+
231.85646	74	
231.94996	774	1+
233.89950	286	
233.94579	186	
234.01895	76	
235.89933	78	
235.94648	76	
236.96812	74	
237.79651	72	
237.96322	80	
238.04668	76	
238.88277	70	
240.22771	76	
240.83314	182	
240.94834	106	
241.84264	212	
242.84119	178	
242.95764	72	
243.82947	110	
243.88684	82	
246.97453	142	
247.98470	104	
248.46268	84	
248.90209	74	
249.96305	216	1+
251.04733	116	
251.92760	82	
253.90839	158	
254.02304	72	
254.83981	108	
254.91043	80	
254.96929	114	
255.10840	82	
255.96519	304	1+
256.79977	76	
258.84805	790	1+
259.13497	74	
259.83268	92	
259.90060	92	
260.83337	562	1+
261.43111	72	
262.84158	190	
263.07349	76	
263.84641	80	
264.35584	96	
264.87205	158	
265.42510	76	
266.02121	72	
267.86906	78	
268.84210	246	
269.04214	72	
269.84346	282	
269.89866	88	
270.82731	74	
271.85906	134	
272.49313	76	
272.85123	82	
275.86743	154	
276.85762	394	
277.05456	94	
277.35933	74	
277.85967	460	
277.92583	76	
278.84733	494	1+
279.90067	88	
279.93169	142	
280.15568	80	
280.84229	114	
280.91776	84	
282.11568	70	
282.36739	96	
282.87194	202	1+
283.06808	74	
283.80329	80	
284.86923	102	
285.08700	94	
286.81497	76	
286.92906	100	
288.84168	86	
289.40325	92	
290.00747	164	
290.08253	72	
291.86212	148	
293.03864	74	
293.07667	72	
293.19289	72	
293.85940	142	
294.86459	212	
295.19312	86	
295.33238	90	
296.84729	152	1+
297.01596	150	
297.23469	90	
297.87225	92	
297.91032	82	
297.97437	144	
298.87068	70	
299.06018	70	
300.88511	80	
301.85726	248	1+
304.41868	72	
304.74841	70	
305.12776	86	
305.82998	104	
306.37987	84	
306.88592	124	
308.80026	82	
311.03139	74	
311.56189	72	
314.18110	82	
315.87334	76	
315.98810	74	
316.37481	72	
316.78991	88	
318.35852	76	
322.21971	74	
323.14381	78	
323.88159	86	
324.04069	78	
324.86810	84	
325.18919	80	
327.29606	104	
329.09321	72	
331.81672	74	
332.83537	104	
336.98352	90	
337.09590	76	
338.48411	78	
340.05323	70	
340.73120	72	
344.93503	86	
345.85239	88	
346.14665	72	
END IONS

###FS:    #m/z: 363.95754 #charge 1+
###MS: 109
###MSMS: 112
BEGIN IONS
TITLE=Cmpd 84, +MS2(363.9575), 28.0-35.0eV, 2.4min #112
RTINSECONDS=143.926
SCANS=109,112
PEPMASS=363.95754	247876
CHARGE=1+
60.97444	78	
185.93846	120	
189.86390	228	
191.85983	246	
199.93589	82	
207.41677	74	
207.87860	150	
208.88361	76	
209.94456	546	
210.03014	74	
210.88590	208	
212.87934	928	1+
213.41576	100	
221.86401	102	
222.95184	364	
222.97836	82	
224.94924	402	1+
224.96958	132	
225.88141	138	
226.83011	80	
226.88049	86	
226.94791	3730	1+
227.13960	90	
227.65561	88	
227.89232	326	1+
228.05774	94	
228.94252	3536	1+
230.89004	1912	1+
232.83587	80	
232.88470	130	
232.90213	138	
234.87905	282	
234.94077	92	
237.94241	96	
238.83361	78	
240.82430	120	
240.94020	314	
240.96349	114	
241.94007	1526	1+
242.83066	80	
242.84538	154	
242.89668	110	
242.94209	986	1+
243.81972	232	1+
243.95849	216	
243.96968	196	
244.95799	2050	1+
245.82209	294	
245.94172	414	
246.39408	96	
246.44205	92	
246.91213	158	
246.95265	2508	1+
247.10757	80	
248.80306	614	1+
248.89976	890	1+
250.89477	114	
250.97102	76	
251.06922	104	
251.79909	82	
253.90544	120	
258.83280	88	
258.86071	238	1+
258.91166	80	
258.97576	116	
259.83293	460	1+
260.83560	390	1+
260.96748	206	
261.88850	118	
262.01119	74	
262.36877	90	
263.84137	116	
264.09253	74	
264.83468	114	
265.81699	194	
266.79517	296	1+
266.81454	828	1+
267.97349	384	1+
268.81615	366	1+
269.97226	172	
270.82934	184	
270.84559	76	
270.97288	128	
271.46031	84	
271.82670	84	
271.91881	158	
274.80663	164	1+
276.85684	84	
277.08737	136	
278.80004	150	
279.79801	122	
279.85484	74	
280.01775	106	
280.11225	76	
280.48652	80	
280.79359	858	1+
280.83057	134	
281.01959	78	
281.84927	94	
281.86902	114	
282.10959	98	
282.78730	152	
282.82797	152	
283.07019	158	
283.78840	322	
283.84766	114	
283.94183	76	
284.79932	188	
284.82710	234	
284.86120	76	
285.55164	88	
285.79117	120	
285.84337	262	
285.90030	92	
285.94600	86	
286.82309	196	1+
288.82063	84	
290.59533	92	
291.51689	98	
291.83002	256	1+
291.86440	112	
293.16110	80	
293.86980	108	
294.86683	76	
295.86511	126	
297.81248	96	
298.80352	950	1+
299.42372	78	
299.87410	78	
300.95538	78	
301.80663	168	
301.86070	334	1+
302.79441	180	1+
302.88401	110	
303.85937	442	1+
303.94080	94	
306.80949	80	
309.87065	186	1+
311.13060	78	
312.93749	74	
315.43855	90	
315.51025	82	
316.81039	580	1+
318.93194	76	
318.94934	90	
320.03044	94	
320.93705	108	
321.04390	78	
321.81441	140	
321.87042	260	1+
324.89435	140	
324.98522	90	
325.95553	74	
326.84749	80	
326.87409	172	
326.95477	84	
327.28478	102	
328.82184	84	
328.83872	100	
329.55264	76	
329.81575	78	
329.88496	82	
333.91643	98	
335.14650	98	
336.94392	120	
337.18163	74	
337.94770	114	
339.94745	76	
340.94273	190	
341.70898	78	
343.36312	78	
345.72773	106	
355.72740	76	
358.91680	86	
360.78931	88	
361.09732	78	
361.16730	74	
361.80256	80	
363.18175	74	
364.78163	76	
368.75252	148	
END IONS

###FS:    #m/z: 322.93103 #charge 1+
###MS: 113
###MSMS: 114
BEGIN IONS
TITLE=Cmpd 85, +MS2(322.9310), 28.0-35.0eV, 2.5min #114
RTINSECONDS=147.608
SCANS=113-114
PEPMASS=322.93103	1527784
CHARGE=1+
73.83176	84	
185.92722	64	
186.96791	60	
188.82790	72	
191.85698	68	
198.85914	80	
204.80232	68	
205.94963	102	
206.97212	92	
207.93318	62	
210.89899	88	
211.89886	80	
213.88575	68	
215.88875	86	
216.89348	72	
221.80390	84	
221.94123	72	
222.95589	526	1+
223.82202	62	
223.96044	324	1+
224.02938	68	
224.82215	118	
225.86016	70	
225.90806	100	
227.81740	104	
228.83897	70	
230.84318	62	
230.88892	194	
231.03620	66	
231.84702	76	
232.96455	104	
233.42374	92	
233.90075	64	
234.88961	76	
235.03616	74	
235.82198	90	
235.95213	84	
237.02465	74	
237.90845	60	
238.07154	72	
238.89415	66	
239.08114	138	
239.78556	72	
240.24166	70	
240.78635	62	
240.82172	286	
240.94086	1764	
241.40807	74	
241.90209	72	
241.93979	4956	1+
241.98275	60	
242.94210	3472	1+
242.99008	72	
243.82087	462	1+
244.93914	944	
244.97950	82	
245.75113	60	
245.84084	78	
246.09338	60	
246.90287	72	
246.98022	68	
248.12422	74	
248.45277	70	
248.84370	294	
248.88036	84	
249.01633	98	
249.91441	94	
250.02509	80	
250.95570	70	
252.04837	80	
253.25251	68	
253.83138	62	
254.90830	86	
254.93386	94	
256.02105	62	
256.90083	92	
257.15447	60	
258.80114	150	
258.83044	448	1+
258.91564	74	
259.80761	74	
260.83758	236	
261.83364	190	
261.86027	82	
262.46427	80	
262.83249	370	
262.93021	84	
263.98639	76	
265.01289	84	
265.86041	252	1+
265.89902	88	
265.95932	80	
266.42007	74	
266.79519	76	
266.81301	98	
267.91544	82	
268.05592	92	
268.84078	122	
269.84175	90	
270.27633	60	
271.84706	68	
272.79342	78	
272.85173	344	1+
273.12175	76	
275.82771	62	
277.92384	72	
277.98956	70	
278.06099	86	
278.84589	84	
278.87062	92	
279.06136	62	
279.09277	924	1+
279.12879	58	
279.98901	78	
281.84578	68	
282.34877	64	
282.86290	72	
282.95772	88	
283.78961	224	
283.97017	80	
284.29283	266	1+
284.84058	64	
284.86563	118	
284.92358	64	
285.06409	64	
287.86359	64	
288.81873	64	
289.78404	68	
289.87888	60	
291.07875	76	
292.88966	60	
293.15882	86	
294.03387	86	
294.79682	70	
294.86189	222	1+
295.01677	62	
297.80652	72	
300.28035	92	
301.87627	78	
302.88715	148	
304.72672	70	
305.84673	70	
306.87854	66	
307.79313	124	
307.81058	88	
307.88220	124	
311.80475	70	
311.86378	74	
312.87386	60	
315.16995	88	
318.81191	106	
319.83056	84	
320.90052	60	
320.96666	72	
322.11174	62	
322.88517	140	
323.11301	64	
323.77586	66	
323.89736	76	
325.63194	66	
326.13307	104	
END IONS

###FS:    #m/z: 340.94170 #charge 1+
###MS: 113
###MSMS: 115
BEGIN IONS
TITLE=Cmpd 86, +MS2(340.9417), 28.0-35.0eV, 2.5min #115
RTINSECONDS=148.38
SCANS=113,115
PEPMASS=340.94170	578344
CHARGE=1+
184.88348	78	
185.99876	80	
192.70829	74	
192.89755	78	
192.92654	76	
193.93431	88	
196.88992	98	
198.92329	74	
212.79906	88	
213.94032	484	
214.83703	70	
215.88690	240	
215.93985	72	
217.91114	82	
220.88296	86	
224.45052	72	
224.97354	186	
226.94844	136	
227.88139	74	
228.84669	154	
228.95114	74	
230.78233	84	
230.82546	72	
231.94845	254	1+
233.44263	90	
233.89734	208	
233.95313	92	
234.82740	70	
234.91410	82	
235.01558	70	
236.90193	80	
237.79269	72	
238.86397	72	
238.88830	80	
240.03801	76	
240.79209	82	
240.82645	76	
240.92564	90	
240.96357	102	
241.84182	530	
241.86392	86	
241.88984	136	
241.90755	94	
242.14517	74	
242.52361	72	
242.83384	114	
242.86262	74	
243.02662	94	
243.83652	112	
243.96750	70	
244.83120	74	
244.84459	78	
245.02133	70	
246.41314	80	
247.86130	128	
248.89870	290	1+
248.98364	76	
249.62704	106	
249.95987	236	
250.58667	104	
251.33527	72	
251.78899	84	
251.96175	110	
253.90472	216	1+
254.96814	198	
255.79369	72	
255.90945	334	1+
256.01936	80	
256.85608	122	
257.13256	82	
258.96899	76	
259.34273	92	
259.85145	370	
259.93789	90	
260.11060	70	
260.83059	156	
260.84911	190	
261.01436	88	
261.43290	78	
261.84371	268	
261.88001	70	
262.87862	102	
263.87292	80	
264.86318	90	
266.01857	116	
266.05542	76	
266.86716	74	
266.97743	84	
267.13428	76	
267.82683	82	
268.84651	126	
268.95747	72	
271.83485	74	
272.93325	126	
273.97082	82	
274.42446	78	
274.83934	80	
275.85405	82	
275.97417	88	
276.08055	78	
276.85725	628	1+
276.89524	82	
278.24743	72	
278.38877	82	
278.84771	620	1+
279.91508	108	
279.96888	192	1+
281.89925	102	
281.94243	70	
285.96726	70	
287.93056	88	
289.13580	70	
289.62489	86	
289.91526	86	
290.89697	74	
291.68260	90	
291.80416	98	
293.44485	84	
294.86713	144	
294.88741	102	
296.11163	74	
296.20259	74	
297.76018	100	
299.06455	74	
299.17923	84	
299.24723	76	
299.87375	118	
300.78929	80	
300.84895	86	
300.88120	130	
300.99154	78	
301.86060	350	1+
302.95037	102	
306.88283	102	
307.39697	78	
307.88778	96	
308.91884	114	
311.88056	132	
312.12793	100	
314.81911	78	
315.91023	78	
316.18698	72	
317.39742	72	
317.42404	90	
323.37809	92	
323.91916	92	
324.89838	188	1+
324.94514	70	
325.05387	86	
327.09599	78	
329.87347	88	
330.80724	114	
332.74787	86	
332.80828	74	
336.37309	74	
336.82344	70	
340.18485	76	
343.40188	86	
344.85275	76	
END IONS

###FS:    #m/z: 363.95770 #charge 1+
###MS: 113
###MSMS: 116
BEGIN IONS
TITLE=Cmpd 87, +MS2(363.9577), 28.0-35.0eV, 2.5min #116
RTINSECONDS=149.161
SCANS=113,116
PEPMASS=363.95770	229772
CHARGE=1+
175.30034	74	
182.86844	106	
187.93139	100	
189.86302	174	
191.86001	380	
196.88146	78	
197.95641	86	
200.87293	72	
207.01882	74	
209.86800	162	
209.94419	702	
210.08147	80	
210.88499	188	
210.93486	86	
212.88035	1014	1+
214.90528	92	
217.86032	76	
219.86398	74	
222.95190	200	
223.95475	116	
224.95006	562	1+
225.88485	140	
226.94773	3248	1+
227.92791	188	
228.79232	82	
228.89769	316	
228.94289	4050	1+
229.89900	134	
230.83706	100	
230.89045	1686	1+
231.88442	500	1+
232.88793	372	1+
234.10351	94	
237.06350	198	1+
239.07436	216	1+
240.94108	398	
240.96262	236	
241.94053	1556	1+
241.96162	140	
242.94360	1114	1+
243.78708	80	
243.82577	92	
244.82204	306	1+
244.95791	1500	1+
245.94133	258	
246.80651	74	
246.90730	94	
246.95355	2628	1+
247.38965	106	
248.38114	80	
248.80199	472	1+
248.84961	78	
248.90176	592	1+
250.80282	142	
250.89780	74	
252.97716	84	
253.83453	124	
253.90308	96	
257.89109	76	
257.91012	96	
258.80878	98	
258.84372	440	1+
259.84647	264	1+
259.96405	84	
260.04306	76	
260.82627	120	
260.97033	170	
261.00032	86	
261.83040	494	1+
262.83255	322	1+
262.85329	104	
263.82298	76	
264.07788	258	1+
264.81149	82	
264.82607	74	
264.84699	96	
265.82110	120	
265.97590	138	
266.81432	434	
267.78445	98	
267.81940	192	
267.95832	380	1+
267.97681	72	
267.98881	92	
268.80980	106	
268.84303	214	1+
268.96272	346	1+
269.80376	128	
270.84233	222	1+
270.88512	110	
270.98114	76	
271.80022	100	
271.91276	116	
272.88464	116	
273.92196	74	
276.09054	114	
276.81141	72	
276.85700	262	1+
278.50759	78	
278.79961	174	
278.85301	148	
279.10421	114	
279.79711	138	
279.83915	84	
279.88695	74	
280.10991	172	
280.79440	680	
280.85303	354	1+
281.14317	78	
281.82734	168	1+
282.78904	372	1+
283.06922	132	
283.20338	76	
283.85440	132	
284.29174	78	
284.82402	74	
285.84516	136	
286.41140	88	
286.82390	112	
286.86065	76	
287.87867	82	
287.92656	78	
288.84150	72	
288.86084	72	
289.85677	74	
289.88032	74	
291.67825	80	
291.92402	84	
292.43795	164	
293.12015	74	
294.01964	82	
295.06454	100	
295.96992	92	
296.33158	80	
296.80943	546	1+
297.12424	114	
297.16930	74	
298.80447	874	1+
298.84713	92	
300.80527	182	
300.87628	76	
301.80862	122	
302.92152	78	
303.59006	90	
303.80529	110	
303.85877	496	1+
306.45909	112	
306.82947	96	
306.89161	108	
307.12789	80	
307.82782	98	
308.87145	136	
310.87586	98	
315.87252	74	
316.81027	164	
317.11019	94	
317.53091	100	
317.81256	184	1+
317.99937	88	
318.93625	78	
320.12252	78	
321.81413	78	
321.87235	220	1+
322.40072	74	
322.92966	96	
327.88057	128	
328.84330	122	
329.22707	114	
329.92021	74	
332.97844	94	
333.90689	80	
336.13652	82	
336.15889	92	
341.83705	160	
341.94018	74	
342.27420	100	
344.18037	84	
353.61371	98	
353.77532	88	
353.89813	98	
357.24585	100	
357.78462	92	
363.18918	74	
366.93094	84	
END IONS

###FS:    #m/z: 507.84687 #charge 1+
###MS: 117
###MSMS: 118
BEGIN IONS
TITLE=Cmpd 88, +MS2(507.8469), 28.2-35.2eV, 2.6min #118
RTINSECONDS=152.876
SCANS=117-118
PEPMASS=507.84687	58244
CHARGE=1+
196.01796	150	
222.97654	126	
224.97810	296	
232.89781	132	
238.06234	216	
250.96967	142	
253.09040	112	
265.08302	106	
271.92726	272	1+
276.12331	110	
276.37240	112	
287.85179	318	
287.89155	124	
289.88252	136	
290.88391	128	
291.86698	134	
293.87247	286	
294.87615	160	
296.08243	122	
298.80897	314	1+
299.81131	246	1+
299.86335	160	
303.86997	174	
304.89262	178	1+
305.86185	318	
306.79243	238	1+
306.87581	170	
307.89151	132	
308.14233	354	1+
308.87309	530	1+
310.15734	254	
311.88627	438	
312.13612	204	1+
312.17575	488	1+
312.87543	166	
313.87629	202	
314.81843	316	1+
314.86606	510	1+
318.14613	102	
324.37644	164	
324.86573	114	
325.84172	158	
325.90621	246	
326.82642	106	
326.86186	138	
326.88342	298	
327.89748	398	
328.81441	136	
328.87222	192	
329.17477	130	
329.89587	114	
330.81398	250	1+
332.87579	478	
337.87625	150	
338.88485	112	
341.78322	230	1+
344.16271	168	1+
345.13143	212	1+
345.76567	156	
346.90135	122	
347.77252	358	1+
348.77352	300	1+
348.79632	136	
348.89264	184	1+
349.75616	258	
349.83931	130	
350.76372	246	
350.89326	186	
353.84928	132	
356.89602	122	
357.84566	140	
361.87135	180	
363.04517	138	1+
363.14279	218	1+
365.84469	120	
366.79198	294	1+
366.84115	106	
366.89660	124	
367.70946	486	1+
367.76665	344	
367.84299	142	
368.85997	134	
368.90121	360	1+
369.84375	268	
370.83404	122	
371.74038	104	
371.90374	110	
373.81477	120	
374.61511	110	
374.81471	108	
375.10708	108	
375.73359	104	
375.78288	298	1+
376.83653	116	
378.74160	116	
380.71933	272	
380.85445	166	
381.13150	130	
381.72070	126	
382.74744	118	
382.76874	272	1+
383.77567	158	1+
383.80105	316	1+
384.45877	110	
384.85491	140	
385.77795	242	
385.85149	440	1+
387.84356	284	1+
387.86766	216	1+
388.80703	288	1+
389.20088	116	
390.05975	268	1+
390.78664	158	
390.84149	270	
391.83901	124	
392.68215	122	
392.80037	310	1+
392.82651	662	1+
392.86648	334	1+
393.75357	124	
394.78492	200	
398.73310	248	
399.70863	116	
399.73277	178	
400.72457	396	1+
400.74933	106	
402.72558	114	
403.87697	156	1+
404.72694	122	
404.80100	132	
405.11349	108	
405.75804	362	
405.79194	126	
405.86174	230	1+
406.76552	164	
407.73490	204	
407.86864	450	
408.74288	196	
408.85590	588	1+
409.72540	270	
409.76220	200	
409.79328	134	
410.08389	118	
410.73993	110	
410.83767	728	1+
411.72325	262	1+
412.56900	118	1+
413.88416	142	1+
415.84861	294	1+
416.72905	142	
421.88135	164	
423.77433	182	
423.87370	374	1+
424.20221	132	
424.83874	126	
425.75768	372	
426.74706	166	
426.77758	156	
426.80942	128	
426.86237	554	1+
427.09225	200	1+
427.73220	616	
428.11491	208	1+
428.75218	390	
428.84808	890	1+
429.70497	122	
429.73879	254	
430.74094	220	
431.12125	102	
431.86797	138	
432.69586	146	
432.87160	294	
433.86025	288	1+
434.77435	108	
434.89779	158	
435.71251	134	
438.75157	196	1+
439.83908	140	
439.89929	132	
440.90175	132	
441.21417	172	
442.22204	162	
443.72952	130	
443.77174	178	
444.75418	108	
444.87550	980	1+
445.72090	284	1+
445.74444	200	
446.75328	112	
446.77178	132	
446.87988	174	
447.71296	500	
448.69566	440	1+
448.76618	142	
449.76987	130	
449.80590	174	1+
449.88047	484	1+
450.68273	108	
450.74863	224	1+
451.86772	144	
456.24021	172	1+
457.90292	424	1+
462.88408	480	1+
465.71664	114	
465.89742	128	
467.70442	230	1+
467.89173	232	
468.88824	138	
483.00783	112	
485.90073	380	1+
508.91265	116	
510.75802	108	
END IONS

###FS:    #m/z: 336.94629 #charge 1+
###MS: 117
###MSMS: 119
BEGIN IONS
TITLE=Cmpd 89, +MS2(336.9463), 28.0-35.0eV, 2.6min #119
RTINSECONDS=153.648
SCANS=117,119
PEPMASS=336.94629	52800
CHARGE=1+
175.95963	98	
185.93341	74	
189.96348	80	
198.96124	66	
206.85847	88	
210.87954	80	
211.94422	1228	1+
212.87920	902	1+
213.94154	404	1+
214.03500	64	
217.88407	70	
221.89725	64	
225.84330	72	
226.85396	72	
227.95002	66	
228.83215	68	
228.84478	66	
228.89460	310	
229.95627	1488	1+
230.88956	1448	1+
231.95055	444	1+
232.88572	68	
233.40109	92	
233.82559	78	
233.90284	300	1+
233.94819	254	1+
235.82002	78	
235.92384	84	
236.96967	72	
238.13952	76	
238.85635	126	
238.88910	128	
238.92290	78	
239.07254	76	
239.83881	114	
239.90332	144	
240.84109	426	1+
240.92050	72	
241.81239	84	
243.84639	66	
244.04822	64	
245.83563	124	
247.96390	610	1+
248.03313	84	
248.10066	70	
248.90095	460	
249.01056	82	
249.65611	92	
250.83802	358	1+
250.95154	98	
250.97968	66	
251.88834	76	
251.90809	90	
251.96788	974	1+
252.97128	814	1+
253.90695	148	
254.84916	124	
254.96700	292	
255.07927	90	
255.78184	66	
256.08213	88	
256.78624	64	
257.85277	84	
257.90886	74	
258.84728	394	1+
259.96481	90	
260.85753	66	
260.94707	66	
261.83489	90	
261.85219	68	
262.94903	104	
264.97488	78	
265.08488	70	
265.87732	100	
266.18460	70	
266.85198	98	
267.84342	136	
267.91130	100	
268.84153	622	1+
268.91713	68	
270.01984	74	
270.98351	66	
271.91704	66	
272.84530	192	
272.99808	82	
274.87008	74	
274.97392	70	
275.86104	118	
276.85613	622	1+
276.89189	124	
277.00326	80	
277.42079	74	
277.89153	70	
278.81461	64	
278.83388	388	1+
278.88178	102	
279.42818	68	
279.88215	76	
280.09893	110	1+
280.39215	94	
280.95765	64	
282.87447	112	
283.09314	68	
284.89621	76	
285.85154	68	
285.88811	100	
286.85401	312	
287.80153	64	
287.85379	218	
288.08349	144	
288.85672	140	
289.07520	82	
289.85715	116	
290.14157	72	
290.88214	72	
291.86541	104	
292.11687	114	
292.37300	74	
292.81596	68	
293.10699	80	
293.86580	126	
294.00049	118	
294.11064	186	
294.87073	98	
295.89203	76	
296.97227	68	
297.37892	76	
297.81678	118	
298.30906	80	
298.88000	66	
299.86096	132	
299.98478	82	
300.04215	66	
300.87147	70	
301.87615	68	
302.06426	76	
302.09161	70	
303.10417	64	
304.85765	76	
305.07833	68	
306.88271	72	
308.42494	68	
309.86856	396	1+
309.88879	140	
310.39228	74	
310.90313	96	
313.87851	74	
314.04399	74	
314.58835	80	
316.43804	70	
318.51444	68	
320.75359	84	
321.75694	78	
322.85950	76	
323.86434	68	
324.89228	70	
325.20206	74	
325.83577	78	
326.88961	78	
326.96515	122	
328.88654	72	
330.83751	80	
333.89110	74	
334.35576	96	
334.81133	66	
338.17241	82	
340.11700	70	
340.85372	84	
342.02857	70	
END IONS

###FS:    #m/z: 359.96277 #charge 1+
###MS: 117
###MSMS: 120
BEGIN IONS
TITLE=Cmpd 90, +MS2(359.9628), 28.0-35.0eV, 2.6min #120
RTINSECONDS=154.42
SCANS=117,120
PEPMASS=359.96277	41266
CHARGE=1+
181.86878	72	
187.65373	80	
198.95943	96	
200.08861	68	
201.44254	96	
201.86442	88	
207.40443	80	
209.94439	150	
210.83508	78	
210.94331	68	
212.04930	72	
212.86531	68	
212.90103	70	
214.85500	70	
216.53032	92	
218.90565	78	
222.95271	816	1+
224.94877	472	1+
224.96758	288	1+
226.38095	84	
226.94705	1864	1+
228.78541	84	
228.94259	2380	1+
229.88634	70	
234.94499	138	
234.97472	80	
235.05708	70	
236.85643	78	
237.84584	92	
239.15804	90	
240.07431	84	
240.81983	268	
240.83479	128	
240.94047	304	
240.96537	456	1+
241.41202	100	
241.90427	114	
241.93999	182	
242.07602	72	
242.90017	92	
242.95758	456	1+
243.82923	72	
244.89504	88	
244.95716	936	1+
245.13288	138	
245.16390	70	
245.85724	142	
246.80534	134	
246.95473	1578	1+
247.81335	80	
248.80329	426	1+
250.83588	172	
250.94969	218	
251.97054	72	
252.86379	72	
252.95762	266	
254.89876	80	
258.85060	102	
258.97344	360	
259.82358	70	
260.83258	124	
260.87756	80	
260.96956	222	
261.09747	74	
261.56587	68	
262.83656	74	
262.90869	70	
262.95078	138	
263.02283	130	
264.81317	74	
265.78903	76	
265.94728	82	
266.81387	700	1+
267.88934	68	
267.97277	122	
268.04212	74	
268.95567	320	
268.98050	124	
269.97017	278	
270.86389	154	
270.88909	68	
271.87315	82	
273.79567	74	
273.97061	78	
274.03590	94	
274.42608	84	
274.85664	236	1+
276.81226	118	
276.95846	84	
277.81391	208	
277.86036	80	
277.92201	116	
278.42168	82	
278.79925	180	
278.85091	144	
278.90320	74	
279.44095	100	
279.79383	84	
280.79336	596	1+
280.82975	68	
280.84487	148	
281.80820	74	
283.08816	72	
284.82474	308	1+
285.93563	76	
286.84757	102	
288.08483	84	
290.79844	84	
291.79514	82	
291.85897	74	
294.42162	78	
294.86642	90	
294.92760	72	
296.80999	186	
297.80246	868	1+
298.80466	752	1+
300.80287	270	
301.77599	68	
301.86182	68	
303.88438	78	
305.12801	80	
305.84667	80	
305.87248	84	
305.92637	74	
307.89242	78	
309.79362	124	
311.12350	76	
311.81129	96	
314.81922	70	
315.07640	122	
316.81664	130	
317.82445	74	
318.98384	74	
319.93154	132	
320.04349	82	
320.92716	78	
321.13598	84	
321.38482	84	
321.82303	172	
322.27493	84	
323.05410	72	
325.15353	70	
326.04412	72	
326.77016	70	
328.87738	80	
329.84463	92	
330.37976	86	
331.07891	70	
335.48608	76	
335.87973	72	
336.94697	300	
339.75004	68	
341.80163	82	
346.81923	86	
348.07075	68	
350.77008	72	
350.89544	110	
351.09012	70	
351.98762	84	
352.77606	84	
353.61135	78	
356.86120	70	
358.15429	76	
359.21682	70	
360.86403	74	
362.74001	72	
END IONS

###FS:    #m/z: 507.84657 #charge 1+
###MS: 121
###MSMS: 122
BEGIN IONS
TITLE=Cmpd 91, +MS2(507.8466), 28.2-35.2eV, 2.6min #122
RTINSECONDS=158.106
SCANS=121-122
PEPMASS=507.84657	56068
CHARGE=1+
196.01499	344	1+
200.88817	116	
224.97677	236	
232.89824	132	
233.90250	102	
240.94662	118	
243.05809	128	
258.89179	112	
267.10130	218	
270.80112	152	
271.01004	150	
274.80843	218	1+
278.11835	102	
278.83824	156	
283.98386	102	
287.85061	230	
288.09873	120	
289.87942	194	
290.86884	144	
291.87355	120	
293.87638	114	
294.86255	106	
295.11995	102	
295.14760	120	
296.86145	150	
297.90622	124	
301.84357	222	1+
302.83258	120	
304.79180	126	
305.86216	294	1+
305.91112	106	
306.79219	208	1+
307.89269	218	
308.14427	350	1+
308.87667	320	
309.87649	180	
310.15689	506	1+
310.34930	140	
311.88154	658	1+
312.17634	214	
314.86747	146	
315.86601	196	
316.81941	198	1+
316.87824	128	
317.12220	134	
317.53997	106	
318.11463	122	
318.86393	140	
320.80738	112	
324.85727	148	
324.90533	132	
325.89735	284	
326.88732	1488	1+
327.13768	122	
327.82091	112	
327.87564	126	
328.88387	104	
329.92710	108	
330.81159	128	
331.79882	174	
332.34934	106	
332.87543	566	1+
337.88395	246	
338.88905	116	
339.74588	136	
341.78899	138	
344.86374	110	
347.78016	104	
349.76263	270	
350.79661	132	
350.83196	182	
350.89109	154	
351.76975	214	
352.77209	118	
353.78958	140	
354.85568	128	
356.71702	124	
357.83249	216	1+
358.80003	130	
359.76992	104	
360.86202	104	
361.86208	104	
362.79298	146	1+
363.13362	102	
363.70411	114	
364.18290	140	
365.78998	114	
365.83812	198	1+
365.93691	106	
366.73583	142	
366.79600	128	
367.71258	260	
367.74168	116	
367.77017	410	
368.06473	138	
368.70959	214	
368.90373	118	
369.71042	114	
369.83810	370	1+
370.78456	156	
370.80693	106	
371.79948	184	
372.74464	114	
372.78391	114	
374.81096	194	
375.36634	102	
375.73355	158	
376.87289	110	
378.76067	124	
379.78573	196	1+
380.71966	206	
381.71943	450	1+
382.13615	110	
383.77680	106	
383.79463	276	1+
384.73362	280	1+
384.85135	396	1+
385.78261	250	1+
386.77060	128	1+
387.85037	130	
387.91903	126	
389.20174	212	1+
389.83638	430	1+
390.76953	138	
390.78817	264	
390.84040	360	1+
391.17628	104	
392.07202	106	
392.82849	476	1+
394.14742	110	
394.87876	104	
398.72820	1022	1+
399.84590	346	
401.86692	120	
402.87159	210	
403.87155	240	1+
405.74226	164	
405.76578	152	
405.78604	114	
406.36635	106	
406.76252	114	
407.74271	230	
407.86943	224	
407.90358	156	1+
408.06658	162	
408.74375	168	
408.85038	504	1+
409.72622	596	1+
410.70070	112	
410.83600	386	
411.75388	124	
411.88500	106	
412.72673	208	
412.84614	202	
414.86670	202	1+
415.63792	162	1+
417.70164	104	
421.74433	116	
421.88902	490	1+
422.86208	204	
423.20945	124	
423.76721	220	
423.78698	160	
423.87000	360	1+
424.70919	104	
424.75912	218	
424.88531	174	1+
425.75214	784	1+
426.87097	460	1+
427.73359	718	1+
428.08721	156	
428.75423	150	
428.84480	848	1+
430.86377	374	1+
431.86672	234	1+
433.86043	220	
435.71731	102	
439.89900	128	
441.21923	166	
441.79293	220	1+
441.89718	122	
442.69508	134	
444.87336	460	1+
444.90511	106	
445.74490	354	1+
446.88118	174	
447.71068	588	1+
447.75436	270	1+
447.78887	138	
448.77110	142	
449.68653	118	
449.88372	232	
450.74953	208	
451.76764	112	
457.91209	166	
462.88285	306	1+
465.72977	188	
467.88780	524	1+
485.90101	136	
END IONS

###FS:    #m/z: 336.94628 #charge 1+
###MS: 121
###MSMS: 123
BEGIN IONS
TITLE=Cmpd 92, +MS2(336.9463), 28.0-35.0eV, 2.7min #123
RTINSECONDS=158.877
SCANS=121,123
PEPMASS=336.94628	54784
CHARGE=1+
180.87005	72	
185.86803	90	
194.88942	68	
198.47341	84	
205.96906	84	
211.88712	66	
211.94553	1024	1+
212.87849	1518	1+
212.89846	120	
212.93180	78	
213.93929	680	1+
214.07998	72	
214.88301	112	
218.88908	64	
221.94281	66	
222.94721	94	
226.96988	100	
228.61239	100	
228.84080	68	
228.85563	68	
228.89302	116	
229.95564	1260	
230.88823	770	1+
231.01091	112	
231.94811	366	
232.88474	116	
233.81904	208	1+
233.90089	84	
233.94935	160	1+
234.84243	66	
234.87428	70	
235.84286	84	
236.84343	66	
236.86580	72	
236.88291	86	
238.15233	70	
238.83760	70	
238.95106	82	
239.86195	108	
240.84798	240	
240.95591	72	
241.79919	84	
241.84508	182	
241.91170	90	
241.94442	82	
242.08876	72	
242.84351	178	
242.94253	90	
243.78709	90	
243.86598	82	
246.97290	130	
247.96766	388	
248.10655	72	
248.89997	1116	1+
248.99037	104	
249.96218	140	
250.83701	118	
250.92090	86	
250.95333	186	
251.08029	68	
251.90798	68	
252.02534	72	
252.83494	250	
252.93034	66	
252.97268	680	
253.79415	70	
253.90772	308	1+
254.08848	92	
254.93966	82	
254.96625	496	1+
255.07421	114	
256.26108	82	
257.82809	86	
257.84577	88	
258.84765	260	
258.88216	70	
258.91385	66	
259.85556	148	
259.99578	68	
260.82358	76	
260.84442	66	
260.95069	72	
262.83691	126	
262.96598	70	
264.86514	82	
265.08449	228	1+
265.89740	90	
266.01734	72	
266.99225	64	
267.83891	856	1+
268.84173	586	1+
270.98424	118	
271.91586	114	
272.91724	88	
272.97872	112	
273.85686	78	
274.87426	88	
275.41987	86	
275.55439	72	
275.83835	80	
275.86086	744	1+
276.79077	86	
276.81371	66	
276.86181	556	1+
277.83790	74	
278.83635	202	
278.90318	88	
279.09823	70	
279.45081	66	
279.83855	164	
279.85987	72	
279.88833	94	
280.09823	66	
281.87441	84	
282.37943	78	
283.03195	76	
285.85182	120	
286.85090	512	1+
289.38032	88	
289.88268	108	
290.09721	84	
291.43763	70	
292.11477	82	
292.88587	68	
293.10835	80	
294.00312	136	
294.25519	86	
294.86578	70	
294.90824	64	
296.22025	70	
296.85384	78	
296.88992	78	
297.87235	94	
298.87271	268	1+
300.51873	68	
302.04702	70	
304.83269	72	
304.86292	66	
307.79562	74	
308.87117	78	
309.87689	74	
311.04595	72	
311.88532	146	
313.82862	66	
313.85033	82	
313.87879	66	
315.16599	70	
315.38654	70	
317.93596	76	
318.87383	136	
319.72964	68	
319.77578	80	
323.90628	70	
325.90023	72	
326.87723	84	
327.06940	88	
328.84392	78	
330.89136	68	
330.95811	88	
332.00199	72	
337.18389	78	
339.31342	68	
340.82845	82	
341.03226	66	
341.17547	68	
341.62695	96	
END IONS

###FS:    #m/z: 359.96228 #charge 1+
###MS: 121
###MSMS: 124
BEGIN IONS
TITLE=Cmpd 93, +MS2(359.9623), 28.0-35.0eV, 2.7min #124
RTINSECONDS=159.649
SCANS=121,124
PEPMASS=359.96228	37110
CHARGE=1+
178.94149	88	
192.01847	70	
201.01213	74	
207.94926	88	
208.84830	70	
209.94454	282	
210.03509	98	
220.95829	80	
221.89519	72	
222.95154	364	1+
223.89243	102	
224.95088	432	1+
224.96938	228	
225.84405	72	
225.98734	84	
226.37883	98	
226.89134	158	
226.94704	1992	1+
228.94321	2514	1+
232.83338	82	
233.57007	74	
233.82917	80	
234.94433	68	
238.09574	68	
238.84289	72	
240.93964	206	
240.96131	610	1+
241.94357	124	
242.95745	238	
243.08592	68	
243.82922	72	
244.81118	84	
244.95849	1190	1+
244.98507	90	
245.83516	70	
245.97190	86	
246.95360	1710	
248.80345	218	
249.82901	74	
250.95050	206	
250.96651	70	
251.79701	76	
252.55468	76	
252.85984	80	
252.87637	68	
252.96018	176	
253.42265	90	
253.91733	90	
254.07731	70	
254.85389	82	
255.37730	70	
258.83731	424	1+
258.92555	98	
258.97663	234	
259.81129	68	
260.04328	72	
260.10068	92	
260.82908	138	
260.94887	104	
260.97452	138	
261.86438	70	
263.87900	88	
264.79690	94	
265.81392	744	1+
265.97648	96	
266.81422	542	1+
266.98054	86	
267.77857	86	
267.97569	226	
268.85120	142	
268.95341	74	
269.80985	158	
269.96784	362	1+
270.42577	98	
271.09437	78	
272.09594	78	
273.03452	74	
273.85189	232	1+
273.87119	102	
273.97050	142	
274.80358	316	1+
274.91275	72	
274.99805	86	
275.92166	72	
276.80473	302	1+
277.85202	98	
278.07336	72	
278.09173	70	
278.84163	72	
278.85795	74	
278.89318	74	
278.93270	82	
279.79196	78	
279.94997	70	
280.79527	816	1+
280.86402	172	
281.10374	100	
281.86265	86	
282.78823	76	
284.82828	176	
285.82056	80	
288.15139	76	
288.75410	68	
290.50322	82	
291.44033	134	
291.86112	74	
293.90974	76	
294.01710	90	
294.84511	84	
294.86427	206	1+
295.38723	78	
295.46139	84	
295.50572	72	
296.20670	94	
296.81063	132	
298.80303	966	1+
299.97398	72	
300.79034	122	
301.60104	74	
301.84856	78	
301.86775	68	
303.78875	70	
303.81022	66	
305.44553	72	
306.70229	70	
310.79491	74	
310.87967	72	
310.89459	66	
311.12940	174	
311.37752	86	
312.80285	76	
314.77797	96	
314.80752	68	
314.94563	70	
315.27897	84	
315.89436	78	
316.81354	466	1+
316.83352	84	
317.15015	74	
318.93424	162	
319.40247	72	
319.92955	80	
321.82094	148	
322.92318	68	
323.01728	232	
329.79321	86	
330.14332	80	
331.37618	88	
333.03224	70	
333.33267	76	
334.78707	80	
338.19282	68	
340.89624	66	
340.93543	68	
343.03683	72	
345.06496	90	
345.72014	82	
346.75721	124	
348.96722	80	
350.76085	100	
351.42353	94	
352.91000	74	
353.84975	68	
356.77361	128	
356.87480	94	
363.95174	72	
364.88600	68	
END IONS

###FS:    #m/z: 322.93088 #charge 1+
###MS: 125
###MSMS: 126
BEGIN IONS
TITLE=Cmpd 94, +MS2(322.9309), 28.0-35.0eV, 2.7min #126
RTINSECONDS=163.313
SCANS=125-126
PEPMASS=322.93088	1341510
CHARGE=1+
182.86704	88	
185.92166	70	
198.88695	60	
199.87857	60	
201.04149	114	
205.94903	214	
211.87696	232	1+
215.01713	72	
215.88911	54	
219.63653	72	
219.87987	158	1+
220.90868	78	
222.96113	74	
223.96246	98	
224.00552	76	
225.05067	68	
225.54449	82	
225.85823	62	
226.85007	58	
227.82041	72	
227.87980	54	
227.93592	78	
228.05840	54	
229.90644	68	
230.83075	64	
231.88603	66	
235.97934	54	
236.00694	78	
236.02204	72	
238.06936	78	
238.88207	224	1+
238.93825	118	
239.07836	86	
239.78590	106	
239.83670	68	
240.81590	374	1+
240.94051	1444	
241.07813	72	
241.13167	50	
241.84394	82	
241.94287	898	
242.89662	52	
242.94231	3064	1+
242.99814	72	
243.03826	70	
243.82014	504	1+
244.94047	984	
244.98679	48	
245.82005	74	
246.97669	80	
247.93435	76	
248.84039	132	
248.85918	154	
249.96866	62	
250.88807	58	
250.94624	56	
250.97337	58	
252.07756	70	
252.11659	66	
252.85023	94	
252.96933	76	
253.82946	60	
253.90765	72	
254.87485	60	
255.04388	66	
256.89427	52	
257.79858	50	
258.82809	232	
258.85433	56	
258.91263	102	
259.53051	80	
259.83066	134	
259.89268	68	
259.99947	84	
260.83233	198	
261.82921	694	1+
262.03306	58	
262.83174	416	1+
263.85522	98	
263.89094	148	
264.85907	72	
265.06061	66	
266.80526	70	
266.86515	70	
266.96369	70	
267.08203	56	
267.13813	84	
267.79466	84	
268.94354	90	
268.95841	168	
269.01002	64	
270.87009	48	
271.85172	108	
272.85395	82	
272.88237	50	
273.16868	82	
273.79381	64	
273.86932	76	
277.02975	60	
278.82102	64	
278.86205	72	
279.09114	1084	1+
280.95974	70	
282.27695	70	
282.87000	98	
282.91013	72	
283.10203	78	
283.42455	70	
283.85504	186	1+
284.29458	92	
284.79075	62	
285.57881	70	
285.84226	56	
286.86259	52	
288.86897	58	
289.79219	66	
291.80575	82	
292.10617	52	
292.86644	60	
294.87265	90	
295.83945	56	
295.90514	86	
296.35062	88	
296.78190	98	
297.06106	72	
297.08680	60	
298.82029	82	
298.89027	70	
299.77853	62	
300.78487	58	
301.08494	62	
301.78682	54	
302.20074	72	
303.86344	56	
304.21726	62	
304.81939	72	
304.98843	54	
305.80808	70	
305.89646	58	
306.01667	80	
306.88051	108	
307.80162	80	
307.88379	148	
311.88407	52	
312.87033	84	
312.89406	92	
313.17213	70	
313.88753	72	
314.78239	58	
314.84969	64	
317.04575	60	
318.82557	50	
320.90510	100	
322.18467	78	
322.82627	72	
323.45550	64	
324.87026	58	
325.78059	80	
326.96295	66	
327.80939	62	
END IONS

###FS:    #m/z: 340.94164 #charge 1+
###MS: 125
###MSMS: 127
BEGIN IONS
TITLE=Cmpd 95, +MS2(340.9416), 28.0-35.0eV, 2.8min #127
RTINSECONDS=164.084
SCANS=125,127
PEPMASS=340.94164	538850
CHARGE=1+
131.08621	68	
193.88792	70	
198.96498	72	
199.86113	92	
205.94285	68	
208.93272	124	
210.93825	64	
211.05447	66	
212.84199	66	
213.93902	422	
214.00256	98	
214.88402	152	
215.88352	74	
215.93985	114	
216.93151	80	
217.93632	62	
220.87673	106	
222.87849	64	
223.96517	68	
223.98006	92	
223.99268	72	
226.87972	90	
226.89479	72	
228.84447	72	
228.85938	94	
228.93557	66	
230.88625	120	
231.88911	142	
231.95042	144	
232.82597	86	
232.95152	202	
233.40708	78	
233.90047	112	
233.94678	106	
234.01324	96	
235.84833	82	
236.88592	156	
238.83692	86	
239.85003	62	
239.99428	100	
240.23023	64	
240.92356	92	
241.84427	352	1+
242.12387	72	
243.83293	132	
243.87895	88	
243.90016	76	
244.83556	70	
246.97541	174	
247.91118	74	
248.41798	100	
248.85270	102	
249.90471	138	
249.95902	150	
250.99309	74	
251.87312	72	
253.90367	70	
254.92299	76	
254.97264	166	
255.48122	70	
256.84799	144	
256.87070	80	
256.90986	128	
256.96949	170	
257.08043	66	
257.85298	122	
257.95819	72	
258.84723	320	
259.84992	264	
259.95941	166	1+
260.04692	62	
260.12629	72	
260.83546	378	1+
260.85521	198	
260.89502	192	1+
261.02018	80	
261.92551	212	1+
262.85053	74	
263.84874	66	
263.88085	72	
263.90857	82	
264.81711	70	
265.02000	154	
266.03552	66	
266.84626	154	
266.86333	62	
266.99438	68	
267.79474	84	
268.44430	80	
268.84316	136	
268.95766	64	
268.97351	62	
270.86972	100	
272.92403	74	
274.89655	70	
275.35272	70	
275.85707	98	
275.94585	84	
276.86056	542	1+
276.88136	92	
277.86549	380	1+
278.84492	968	1+
279.80047	72	
280.87753	80	
281.96718	90	
282.15258	64	
282.78882	200	1+
282.97219	66	
283.02993	70	
284.40334	88	
285.84129	148	
286.60487	94	
286.78785	70	
287.84105	72	
288.14099	100	
288.41000	74	
289.87546	68	
290.78826	66	
290.89871	70	
291.80588	168	
292.43610	74	
292.80386	76	
292.86869	82	
293.85242	74	
294.88106	174	1+
296.06732	70	
296.85448	198	
298.41920	66	
298.90531	78	
299.79232	130	
299.87355	160	
301.84756	66	
302.77952	76	
302.88438	72	
302.94705	142	
306.88252	158	
307.04213	96	
307.39717	98	
309.59264	90	
311.09594	70	
312.80848	114	
313.53724	92	
316.91194	64	
317.89231	66	
319.91836	70	
320.03290	68	
320.88753	76	
324.47182	70	
324.89486	68	
325.95778	74	
326.01342	66	
328.88164	70	
329.86893	84	
330.84993	70	
332.76118	66	
332.81935	68	
338.91585	68	
343.71847	72	
344.78014	72	
345.77223	82	
END IONS

###FS:    #m/z: 363.95763 #charge 1+
###MS: 125
###MSMS: 128
BEGIN IONS
TITLE=Cmpd 96, +MS2(363.9576), 28.0-35.0eV, 2.8min #128
RTINSECONDS=164.856
SCANS=125,128
PEPMASS=363.95763	210428
CHARGE=1+
189.86695	120	
191.85856	240	
196.88082	172	
205.99018	76	
207.87198	88	
209.94303	630	1+
210.88519	180	
212.87838	996	1+
214.88916	116	
215.84225	84	
216.41106	72	
217.88925	80	
219.99136	76	
222.95273	328	1+
224.94944	674	1+
225.01574	86	
225.82890	74	
225.88590	92	
226.38441	76	
226.94842	2634	1+
226.97826	114	
227.88548	78	
227.91732	130	
228.87777	140	
228.89707	116	
228.94357	2538	1+
230.82538	88	
230.88938	1378	1+
230.93792	88	
232.58232	94	
232.99062	74	
234.84421	80	
234.92707	80	
235.88215	82	
236.89796	78	
238.89261	82	
238.96642	94	
239.07652	72	
240.82732	324	1+
240.93950	278	
240.96196	234	1+
241.94136	218	
242.81452	74	
242.94105	868	1+
242.95790	234	
243.39061	92	
243.81743	326	1+
243.96099	166	
244.91409	74	
244.93620	174	
244.95786	1770	1+
244.98442	80	
246.80975	138	
246.95435	1916	1+
247.85300	74	
248.80331	226	
248.84019	156	
248.90432	248	
249.81764	82	
249.90244	110	
250.08327	74	
250.89372	104	
251.80468	136	
252.04830	78	
253.09229	88	
253.42446	98	
253.90599	104	
255.84628	108	
258.83733	186	
258.93502	92	
259.84913	110	
260.83452	308	1+
260.96514	214	
262.83336	362	1+
262.85258	88	
262.87427	86	
263.87859	108	
264.81808	116	
265.82648	118	
265.86798	76	
266.81661	448	1+
267.97812	204	
268.97376	240	1+
269.79780	90	
271.17107	72	
271.82271	88	
271.92078	74	
272.85356	134	
275.34188	144	1+
276.80335	72	
276.85447	76	
277.98131	72	
278.79126	122	
278.80595	124	
278.84473	162	
279.05918	86	
279.10682	102	
279.80156	168	
279.85166	74	
280.79287	682	1+
281.83209	84	
281.85184	130	
282.78822	360	1+
283.78822	292	1+
283.82690	124	
283.85650	132	
284.82491	302	
284.84305	644	1+
284.86286	134	
285.84620	564	1+
286.81462	78	
289.01089	98	
289.37629	74	
289.86325	198	1+
290.88639	72	
292.08127	80	
292.93400	76	
293.85312	186	1+
294.12877	88	
295.93105	128	
296.06326	76	
296.81022	98	
297.80783	114	
297.89697	94	
298.80296	1360	1+
298.82866	86	
300.86370	80	
301.08549	74	
301.41565	78	
301.79690	354	1+
301.85950	286	1+
301.89998	80	
302.14527	74	
303.85310	608	1+
304.81247	80	
304.88772	74	
306.37537	80	
307.75684	86	
307.89883	90	
309.62531	92	
309.88901	76	
310.69312	74	
310.83413	84	
310.88054	74	
311.12778	106	
312.80071	76	
313.71162	74	
315.15049	116	
316.13221	80	
316.82149	218	1+
317.45200	84	
317.86581	80	
319.81457	202	1+
319.87706	114	
321.79813	82	
321.87018	118	
323.00233	202	1+
323.36949	96	
324.81250	84	
325.25656	124	
325.80030	94	
326.87051	178	
327.87400	76	
327.99180	74	
329.86894	92	
330.85772	72	
330.89159	100	
334.40071	78	
334.87723	78	
336.94961	80	
337.06043	220	1+
337.60570	76	
338.76188	72	
339.71183	78	
339.83083	104	
340.94232	106	
347.98362	104	
351.88333	234	1+
356.15609	90	
357.99598	78	
359.96215	86	
361.86315	100	
366.97071	106	
367.40401	78	
END IONS

###FS:    #m/z: 322.93071 #charge 1+
###MS: 129
###MSMS: 130
BEGIN IONS
TITLE=Cmpd 97, +MS2(322.9307), 28.0-35.0eV, 2.8min #130
RTINSECONDS=168.522
SCANS=129-130
PEPMASS=322.93071	1341366
CHARGE=1+
92.81116	80	
108.35984	56	
180.86850	58	
192.89687	74	
199.04775	70	
199.93581	70	
200.10274	78	
200.93723	68	
201.04576	108	
201.12169	62	
202.88792	72	
205.95340	60	
205.96912	188	1+
208.84097	80	
209.89440	68	
210.89576	56	
212.13871	58	
213.88958	60	
214.89266	116	
215.02600	68	
218.19604	74	
218.89830	88	
220.87459	118	
224.88108	62	
224.98809	92	
226.83185	100	
226.85006	72	
227.93234	134	
229.86198	88	
231.87872	62	
231.90481	66	
232.88037	60	
235.88426	102	
238.89418	72	
238.93838	80	
239.80026	70	
240.06267	58	
240.83183	86	
240.93993	1406	
240.97149	70	
241.16402	70	
241.93988	4676	1+
242.82737	148	
242.90967	66	
242.94203	3354	1+
243.82814	94	
243.84647	212	1+
243.88103	68	
243.97112	62	
244.02105	56	
244.82038	102	
244.93899	968	1+
245.87193	62	
246.86089	56	
246.97373	54	
248.08143	88	
248.85284	94	
248.86729	66	
248.97575	66	
249.98031	58	
251.07302	84	
252.08154	84	
252.70586	100	
252.82670	74	
252.90087	70	
253.19617	72	
255.06936	60	
255.80157	62	
256.98302	80	
257.03596	58	
257.79861	86	
258.83344	220	
258.85836	68	
259.56009	96	
260.16986	72	
260.83706	144	
260.92878	106	
261.09770	68	
261.83189	224	
262.45831	80	
262.78072	60	
262.83438	124	
262.92602	78	
263.47812	84	
263.83161	98	
264.82887	62	
265.06295	66	
265.98750	66	
266.16153	68	
268.15427	86	
268.95526	82	
269.34226	100	
270.80209	62	
270.87406	84	
271.14896	80	
271.85921	72	
271.88761	70	
272.86622	66	
273.79639	74	
273.81026	56	
275.17148	68	
276.83988	58	
278.02814	56	
279.09272	736	1+
279.80043	90	
279.86572	124	
280.84009	68	
281.00325	72	
282.28448	56	
282.81086	98	
282.89361	68	
284.29350	556	
284.87088	68	
285.22189	76	
285.93784	84	
286.04365	76	
287.87444	64	
287.96598	80	
288.13055	72	
289.78559	66	
289.82762	90	
289.85240	80	
289.87787	132	
289.97817	64	
290.78983	78	
290.86104	64	
291.80735	84	
293.13126	92	
294.86031	60	
295.43573	70	
296.14337	96	
297.81724	66	
298.78457	68	
299.78353	82	
300.78700	74	
303.44669	96	
303.81239	56	
305.14050	54	
306.80084	66	
307.37547	92	
307.80527	106	
307.89093	68	
308.18549	92	
308.89043	58	
310.82803	88	
313.83098	74	
314.82158	76	
314.87409	62	
315.76671	62	
322.90169	116	
323.00680	58	
324.04497	68	
324.89474	56	
325.90516	140	
326.36143	94	
326.72539	66	
END IONS

###FS:    #m/z: 340.94138 #charge 1+
###MS: 129
###MSMS: 131
BEGIN IONS
TITLE=Cmpd 98, +MS2(340.9414), 28.0-35.0eV, 2.8min #131
RTINSECONDS=169.294
SCANS=129,131
PEPMASS=340.94138	517738
CHARGE=1+
53.71747	76	
192.92490	80	
195.93327	82	
196.88313	166	
201.01369	82	
202.88787	98	
204.97143	66	
208.95668	118	
209.89461	70	
209.96400	66	
210.93987	110	
212.87736	278	1+
213.94099	448	1+
215.88771	238	
215.93507	250	
218.87303	108	
218.89448	64	
223.97606	242	1+
224.09746	88	
224.37868	82	
226.94815	66	
227.95406	66	
228.84541	108	
228.95119	90	
230.89025	308	
231.89067	204	
231.95066	448	1+
232.89219	156	
233.42574	88	
233.89994	82	
233.94766	154	
234.57154	84	
235.82587	78	
235.88757	222	1+
236.92056	94	
240.78244	72	
240.83886	158	
241.84238	188	
241.88687	70	
242.84392	158	
242.90203	80	
243.80614	92	
243.83425	140	
244.82759	72	
244.97168	88	
246.39756	92	
246.97536	222	1+
248.86231	98	
248.90996	68	
249.06025	66	
249.90228	98	
249.96181	68	
253.99967	76	
254.83231	122	
254.96715	232	
255.04949	94	
255.37707	84	
256.07620	70	
256.27092	66	
256.89691	164	
257.80698	66	
257.85147	120	
257.98967	82	
258.84261	284	
258.85901	152	
258.97498	92	
259.84853	172	
259.92047	72	
259.96324	150	1+
260.83600	442	1+
260.84839	120	
260.92094	72	
261.84208	268	1+
261.86218	84	
262.05885	72	
262.86430	88	
262.92255	98	
263.83889	68	
263.89503	122	
263.96484	70	
264.11843	82	
264.20987	78	
264.86880	68	
265.80903	66	
266.84701	100	
267.08784	88	
268.84282	154	
268.86875	86	
270.49042	76	
271.91997	64	
272.85432	84	
272.93514	140	
273.79191	68	
273.80816	66	
274.03590	72	
274.86873	154	
274.89853	70	
275.86318	190	
276.11930	74	
276.85964	262	
277.83800	68	
277.87107	140	
278.09598	66	
278.84564	1034	1+
278.87465	68	
279.88038	134	
280.88091	90	
280.91631	94	
283.02593	66	
283.04474	80	
284.81574	68	
284.92773	72	
287.78035	88	
289.84664	66	
289.87916	92	
289.96328	70	
290.78560	72	
290.94483	80	
292.42901	86	
292.85855	86	
292.87735	78	
293.82366	102	
294.86749	122	
294.97139	66	
295.86770	124	
295.88630	286	1+
296.75012	92	
296.85798	72	
299.35551	76	
300.78700	92	
300.87405	138	
300.90409	92	
301.85757	80	
301.91880	100	
302.16848	72	
303.88079	90	
303.92136	78	
304.77849	88	
305.79971	72	
308.06719	86	
308.94022	106	
309.79776	72	
311.05293	68	
312.94637	78	
313.46976	86	
318.95266	84	
320.84795	86	
320.94693	94	
321.85819	68	
324.89937	214	1+
327.71589	80	
329.09135	66	
330.84635	66	
331.77193	70	
332.81845	74	
334.10248	64	
335.74029	64	
337.02613	66	
337.39375	66	
337.80642	84	
340.29605	72	
341.96729	68	
END IONS

###FS:    #m/z: 363.95743 #charge 1+
###MS: 129
###MSMS: 132
BEGIN IONS
TITLE=Cmpd 99, +MS2(363.9574), 28.0-35.0eV, 2.9min #132
RTINSECONDS=170.066
SCANS=129,132
PEPMASS=363.95743	211826
CHARGE=1+
67.95221	90	
86.24627	82	
136.20646	92	
187.98028	84	
189.86373	76	
191.08034	72	
191.85861	508	
196.88753	206	
198.88693	78	
205.09628	78	
205.94974	92	
207.95298	74	
209.88208	74	
209.94399	1202	1+
210.88398	102	
212.09929	76	
212.88028	608	1+
213.08405	72	
215.93240	74	
218.89641	94	
222.95133	592	1+
223.83086	136	
224.89411	84	
224.95053	856	1+
224.97122	82	
226.94693	2742	1+
227.07156	90	
228.94272	3362	1+
230.83162	126	
230.89022	1680	1+
232.88439	236	
234.87900	132	
238.08436	72	
238.85629	104	
240.83517	174	
240.94113	882	1+
240.96321	282	
241.84322	88	
241.96788	122	
242.82275	102	
242.94239	802	1+
242.98238	90	
243.82347	72	
243.83688	84	
243.99999	100	
244.82251	290	1+
244.89350	178	1+
244.95706	1744	1+
245.94072	112	
245.94827	82	
246.95312	1348	1+
247.97870	76	
248.80290	302	1+
248.89857	660	1+
249.08828	100	
250.97259	152	
251.05500	72	
251.79714	140	
251.90011	84	
252.89710	74	
253.83513	80	
253.90486	120	
253.94701	82	
255.90335	72	
256.92981	88	
258.46151	72	
258.83944	92	
258.97367	122	
259.15877	82	
259.83870	80	
259.86905	76	
260.83344	272	
260.96919	268	
261.07184	78	
261.82842	466	1+
262.83036	324	1+
263.81444	256	1+
264.96489	74	
265.97674	84	
266.78304	88	
266.81385	580	1+
266.84989	144	
267.77995	86	
267.97520	554	1+
268.79569	122	
268.84190	116	
269.96631	208	
270.81134	100	
270.97411	98	
271.91871	98	
272.17321	90	
272.79521	74	
272.86140	108	
273.02651	82	
276.35587	74	
276.80528	72	
278.80072	176	
278.84584	178	
279.10207	124	
279.80000	152	
279.84266	316	1+
280.79436	652	1+
280.81970	72	
281.85697	128	
281.90345	74	
281.96384	112	
283.06693	166	
283.78935	354	1+
283.85093	180	
283.98851	128	
284.82755	138	
284.84562	478	1+
284.89193	110	
285.06831	88	
285.82218	164	
285.84569	312	1+
285.86241	80	
286.82447	96	
287.80562	74	
288.97953	100	
289.81322	72	
290.93252	90	
292.85504	106	
292.93817	80	
293.88658	104	
294.37555	90	
295.11292	82	
295.94276	92	
296.80943	412	1+
296.85275	78	
297.97827	96	
298.80307	976	1+
298.99676	72	
299.14102	90	
299.87584	128	
299.96556	118	
300.78284	84	
300.80374	160	
301.80233	504	1+
301.86274	384	1+
302.00437	100	
303.86104	186	
304.40136	84	
305.86171	80	
306.84179	122	
307.84021	94	
312.83564	80	
313.83083	80	
314.82026	122	
315.82457	86	
316.01860	84	
316.81372	128	
316.82908	116	
318.81414	128	
320.81526	112	
321.81945	198	1+
322.22627	86	
322.93019	80	
323.01392	94	
323.81028	104	
323.88831	74	
324.08280	82	
324.89819	188	1+
333.06830	90	
336.89084	88	
336.94338	170	
341.76085	88	
342.89920	78	
343.70922	74	
347.11143	82	
349.77257	74	
350.07179	72	
355.82459	76	
359.30051	78	
359.88051	86	
360.77588	72	
363.94744	84	
365.28152	76	
367.24171	72	
367.77573	72	
368.84071	84	
END IONS

###FS:    #m/z: 322.93077 #charge 1+
###MS: 133
###MSMS: 134
BEGIN IONS
TITLE=Cmpd 100, +MS2(322.9308), 28.0-35.0eV, 2.9min #134
RTINSECONDS=173.743
SCANS=133-134
PEPMASS=322.93077	1233478
CHARGE=1+
46.39492	54	
82.83218	70	
152.22195	50	
187.97189	70	
190.93140	68	
193.93591	90	
197.95862	64	
198.44032	70	
199.06680	80	
199.11019	86	
203.95451	74	
206.03969	62	
206.94856	68	
209.12136	50	
209.83762	84	
209.89272	64	
209.91787	60	
214.89653	70	
218.84929	66	
219.86594	70	
221.90802	72	
221.94475	56	
221.96639	66	
222.95400	132	
224.62161	54	
226.85756	50	
227.93559	68	
228.90421	98	
229.84684	72	
229.97147	68	
230.05150	70	
230.88974	62	
231.89168	94	
232.83614	76	
233.88745	66	
236.01624	82	
236.84174	58	
239.07751	122	
239.44294	78	
239.88423	90	
240.81886	72	
240.83948	52	
240.94162	1662	
241.84123	54	
241.93789	5016	1+
242.82075	118	
242.93944	3564	1+
242.96941	60	
243.11660	50	
243.82675	132	
244.36828	94	
244.81770	56	
245.01179	58	
245.39506	102	
245.82850	134	
245.97802	76	
246.97624	132	
248.84946	154	
248.88079	64	
249.85984	122	
250.97907	58	
251.06092	66	
251.80470	52	
251.90641	68	
251.92536	54	
251.94701	78	
253.14694	68	
254.84803	66	
255.06359	74	
255.08321	78	
256.89661	158	
257.01434	62	
257.79938	82	
258.78707	80	
258.83421	306	
260.78418	68	
260.83218	712	1+
260.90210	88	
261.83340	454	1+
261.90572	66	
262.05486	104	
262.85443	78	
263.83284	66	
264.12810	90	
264.83715	72	
264.85877	86	
265.06903	240	
265.89533	74	
266.86820	52	
266.96585	68	
267.01169	76	
267.12187	64	
268.80039	80	
268.96074	96	
269.79807	74	
269.89669	86	
270.11651	50	
271.85494	56	
272.02510	54	
272.84638	224	1+
272.88033	66	
274.03408	76	
274.91462	86	
278.07573	64	
278.84301	64	
278.99344	64	
279.09120	962	1+
279.84119	56	
280.85096	80	
281.84959	70	
281.90717	52	
284.29307	320	1+
284.86229	106	
284.87469	82	
285.85066	70	
286.91856	66	
287.80529	80	
287.88694	72	
289.78596	106	
289.88175	66	
289.94663	50	
290.06602	58	
290.86519	84	
291.81069	72	
292.36266	68	
295.01615	54	
296.80731	66	
296.84534	98	
296.97867	84	
297.37878	74	
300.75329	72	
300.78924	90	
300.89132	50	
301.86946	152	1+
302.09161	72	
303.14081	50	
303.95986	66	
305.90696	66	
306.88491	134	
307.10890	62	
307.79857	56	
307.83006	62	
307.89298	152	
308.13357	60	
309.88443	62	
309.94489	88	
310.93825	56	
311.88625	76	
314.85401	62	
318.96829	70	
319.78013	72	
320.83013	58	
321.00215	54	
321.05734	56	
325.89975	52	
326.19495	62	
327.22504	70	
327.89148	70	
END IONS

###FS:    #m/z: 340.94139 #charge 1+
###MS: 133
###MSMS: 135
BEGIN IONS
TITLE=Cmpd 101, +MS2(340.9414), 28.0-35.0eV, 2.9min #135
RTINSECONDS=174.515
SCANS=133,135
PEPMASS=340.94139	473466
CHARGE=1+
190.93541	100	
190.94869	166	
208.94379	80	
211.88472	68	
211.93987	124	
212.02757	78	
212.46588	122	
212.87797	102	
213.86606	80	
213.88056	144	
213.91801	102	
213.93831	430	
213.99895	68	
214.89344	72	
214.95949	80	
215.86936	86	
215.89006	260	1+
217.88478	294	
218.87205	122	
221.90083	102	
222.88422	76	
222.95178	78	
223.89343	66	
223.96868	70	
224.84099	74	
226.39204	72	
226.95009	86	
227.05007	78	
228.84306	72	
228.91724	72	
229.93998	68	
230.89025	112	
231.88750	104	
231.90115	88	
231.94970	336	1+
233.90033	204	
234.16173	78	
234.95378	80	
235.08912	66	
235.83911	76	
235.89705	126	
236.88462	114	
239.89979	108	
240.83239	128	
240.84627	106	
240.88533	68	
241.84243	682	1+
243.83131	326	1+
243.90425	68	
244.04614	70	
245.84110	90	
248.94252	96	
249.84828	132	
249.96113	68	
249.99956	70	
251.02017	72	
251.95481	70	
253.83727	102	
254.96652	238	1+
255.07354	156	
255.13968	68	
255.92508	86	
256.84968	172	1+
256.91229	114	
256.94951	68	
256.96523	144	
257.96784	68	
258.03514	82	
258.84534	392	
259.85220	286	
259.91282	68	
259.96130	298	1+
260.83474	184	
260.86738	68	
261.83972	174	
262.01712	82	
262.83420	72	
262.85407	116	
263.09930	76	
264.07077	68	
264.35783	70	
265.86945	68	
266.08350	66	
266.12361	70	
266.76896	68	
267.84611	174	
268.38785	98	
268.84117	368	
270.83816	192	
270.97111	76	
271.78207	68	
271.86124	98	
272.71004	92	
272.85175	80	
272.89252	86	
272.98206	78	
273.34944	84	
274.85830	140	
274.88961	112	
275.80751	98	
275.86024	68	
276.85421	310	
276.91351	70	
276.97645	72	
277.82549	82	
277.86489	298	
277.92912	76	
278.84542	348	
278.92775	72	
278.96668	84	
279.85387	360	1+
279.90470	78	
280.09568	86	
280.25440	96	
280.88556	70	
281.05517	104	
282.27227	72	
282.80894	86	
282.87747	82	
283.37083	92	
284.85724	70	
285.96684	78	
286.17647	80	
289.79824	70	
289.87893	154	1+
291.86515	66	
292.43596	96	
292.85811	66	
293.09411	72	
293.89750	90	
296.85076	122	
297.88184	166	
298.41708	92	
298.89695	72	
299.76161	76	
299.86935	276	1+
301.86382	118	
302.97106	82	
303.76740	76	
304.88474	204	1+
305.79314	72	
308.79590	74	
308.88221	74	
308.92331	98	
309.81523	84	
311.37553	84	
322.99373	68	
326.10227	88	
327.28490	84	
328.16509	68	
330.00959	74	
333.74538	84	
334.88364	68	
337.48177	98	
339.40856	80	
341.06225	70	
341.28194	66	
342.25372	90	
344.02988	66	
344.90095	72	
345.87749	86	
END IONS

###FS:    #m/z: 363.95742 #charge 1+
###MS: 133
###MSMS: 136
BEGIN IONS
TITLE=Cmpd 102, +MS2(363.9574), 28.0-35.0eV, 3.0min #136
RTINSECONDS=175.287
SCANS=133,136
PEPMASS=363.95742	187466
CHARGE=1+
128.52904	72	
191.11446	84	
191.85778	84	
206.38904	72	
209.94568	208	
210.88307	138	
210.93939	156	
210.94839	140	
211.88284	78	
212.04583	72	
212.84716	90	
212.87844	1016	1+
218.91651	96	
221.40697	82	
222.95268	312	
222.97171	214	1+
223.94332	108	
224.03993	80	
224.94949	690	1+
226.94736	2106	1+
226.97067	148	
227.00922	78	
227.06497	78	
227.12534	78	
227.93085	102	
228.89426	348	
228.94303	3848	1+
229.09163	72	
229.82664	106	
229.88400	88	
230.82771	222	
230.88963	1336	1+
231.80017	72	
232.87997	72	
233.88838	118	
238.93707	144	1+
240.54829	80	
240.82140	170	
240.94295	112	
240.96472	294	
241.81574	318	1+
241.83756	76	
241.93835	1384	1+
242.85622	78	
242.94081	1030	1+
243.84660	70	
244.83769	72	
244.86571	74	
244.89563	92	
244.93797	152	
244.95897	924	1+
245.05616	72	
245.94937	1398	1+
246.92618	78	
246.95395	1166	1+
247.90543	76	
248.80830	112	
248.84202	88	
248.89997	586	1+
248.97460	146	
249.52837	78	
250.06593	78	
250.80145	130	
250.94367	114	
250.96156	86	
251.20275	72	
251.92760	88	
252.83676	80	
253.42053	100	
255.99795	78	
256.92192	74	
257.44383	86	
258.83898	162	
258.97668	94	
260.42551	92	
260.83105	466	1+
260.97160	122	
261.90873	236	1+
262.94020	76	
263.15933	88	
264.35178	80	
264.80124	134	
264.81983	196	
265.09718	136	
265.82121	96	
265.98214	72	
266.78530	74	
266.81476	800	1+
266.85591	76	
266.86820	122	
267.01364	86	
267.35553	96	
267.78955	274	1+
267.97381	318	1+
268.17904	84	
269.80296	146	
270.79120	72	
271.37948	90	
271.91593	142	
274.41615	96	
276.79304	74	
276.80862	240	1+
276.86046	104	
277.08153	74	
278.79261	78	
278.84632	76	
279.10094	194	
279.79319	140	
279.86713	176	
280.79538	902	1+
280.89577	154	1+
281.13704	72	
281.85204	110	
282.11982	74	
282.78179	370	1+
283.85321	160	
284.82622	210	
284.87051	162	
285.84292	222	
286.84905	104	
287.27039	76	
287.80880	100	
290.78602	72	
291.40152	78	
291.81244	104	
292.80996	78	
293.11766	132	
293.84315	74	
294.85175	76	
296.80919	190	
296.88352	72	
297.11397	74	
297.81081	296	
298.80573	744	
299.80097	788	1+
301.87838	82	
302.79693	126	
302.85273	756	1+
303.80715	114	
303.85508	634	1+
303.94533	128	
304.87367	192	1+
306.87661	182	1+
308.90830	88	
309.82370	76	
312.12989	74	
313.85927	88	
316.81697	328	
316.84206	94	
317.86073	72	
318.12626	86	
318.81750	436	1+
318.93602	102	
319.16857	70	
320.16207	74	
320.76248	72	
320.81736	88	
321.81422	330	1+
322.01707	78	
325.82034	90	
327.92930	84	
330.81501	96	
335.84597	78	
336.16788	70	
336.94369	206	
336.99914	88	
339.83494	88	
340.01770	84	
341.83122	104	
343.71150	76	
346.88527	100	
348.08450	78	
349.86700	88	
356.41583	84	
359.78715	98	
359.87141	72	
361.71826	74	
362.79576	86	
363.19348	70	
367.77509	86	
END IONS

###FS:    #m/z: 336.94638 #charge 1+
###MS: 137
###MSMS: 138
BEGIN IONS
TITLE=Cmpd 103, +MS2(336.9464), 28.0-35.0eV, 3.0min #138
RTINSECONDS=178.963
SCANS=137-138
PEPMASS=336.94638	52688
CHARGE=1+
45.44052	70	
139.66306	74	
182.86864	86	
183.87138	76	
191.95387	78	
200.95459	80	
205.95493	74	
206.95099	124	
207.96879	108	
208.88664	80	
209.10922	72	
209.94336	92	
209.97127	70	
210.88420	118	
210.89785	92	
211.03669	80	
211.38269	82	
211.89364	74	
211.94497	1358	
212.88018	584	1+
212.98901	76	
213.94105	262	
214.88233	128	
214.94132	126	
215.88548	186	
215.93457	102	
216.94252	82	
217.88254	134	
218.84199	80	
220.89576	96	
222.93145	68	
223.84606	74	
224.83721	160	
226.89569	104	
226.94719	108	
227.84644	66	
228.84638	78	
228.89459	68	
229.95413	1000	1+
230.88876	1048	1+
230.97464	92	
231.56484	102	
231.91609	74	
231.94963	444	1+
233.83479	290	1+
234.95376	72	
235.89161	80	
235.90687	74	
236.04468	106	
236.85100	72	
237.44641	78	
238.44189	104	
238.85324	112	
239.85932	88	
239.90674	64	
240.84239	74	
240.86332	172	
240.87980	80	
241.84142	192	
242.13734	82	
242.81801	94	
242.83614	194	1+
244.86186	74	
244.88704	82	
246.86051	86	
246.96425	666	1+
247.01095	66	
247.96671	572	1+
248.11413	108	
248.42091	180	
248.90074	578	1+
249.05895	78	
249.83006	154	
249.96069	154	
250.83212	72	
250.95256	208	
251.03569	68	
251.08446	84	
251.83898	134	
251.88849	74	
252.95209	128	
252.97114	662	
253.08377	130	
253.83453	116	
253.90479	70	
254.96634	104	
255.96839	74	
256.84511	66	
256.87295	100	
256.96154	90	
257.00445	70	
258.84610	308	1+
258.87802	82	
258.99454	72	
260.83378	82	
260.86131	136	
261.42901	80	
261.83821	176	
262.92650	102	
262.95308	138	
264.41774	94	
265.08100	70	
266.86521	86	
267.83792	130	
267.86290	64	
268.83975	772	1+
270.84981	66	
270.98045	120	
271.91807	176	
271.94416	66	
272.04208	68	
273.98102	98	
274.79701	184	1+
274.86148	140	
275.86323	174	
276.16989	80	
276.85561	680	1+
277.86010	466	1+
277.88096	94	
277.94030	72	
278.83849	222	
279.83386	96	
279.87543	116	
279.94843	132	
280.84257	92	
281.13682	86	
281.58195	86	
281.85752	130	
281.87798	100	
282.87698	74	
285.85110	254	
286.18909	80	
286.40535	72	
286.85102	728	1+
287.02076	98	
291.09573	70	
293.10375	128	
294.12682	154	
294.86746	104	
294.90376	126	
295.84957	100	
298.01208	80	
298.80348	70	
298.86054	66	
299.06651	78	
299.38725	80	
300.87645	76	
300.91667	66	
304.85745	68	
306.04871	74	
307.92047	100	
308.86379	142	
309.87918	140	
310.88407	154	
311.89166	86	
314.92173	68	
318.95777	78	
323.90404	68	
325.88904	248	1+
328.05191	70	
328.16974	84	
329.96271	92	
330.87623	70	
332.89346	64	
334.93308	64	
339.82710	70	
END IONS

###FS:    #m/z: 507.84631 #charge 1+
###MS: 137
###MSMS: 139
BEGIN IONS
TITLE=Cmpd 104, +MS2(507.8463), 28.2-35.2eV, 3.0min #139
RTINSECONDS=179.735
SCANS=137,139
PEPMASS=507.84631	46260
CHARGE=1+
224.97746	134	
232.89602	300	
233.90368	136	
236.04730	150	
236.88779	196	1+
237.85601	106	
243.05662	152	
245.07496	116	
251.96282	132	
252.14300	142	
260.87649	100	
261.15524	110	
265.40080	100	
266.86731	130	
267.39330	106	
267.78520	130	
268.44615	108	
269.89369	182	
271.10413	122	
279.90436	116	
280.12880	98	
281.34261	112	
287.85154	106	
289.88174	204	
290.88337	274	1+
291.86224	110	
291.97462	106	
293.85998	122	
293.87424	158	
294.80532	112	
296.81652	198	1+
301.85318	256	1+
303.86676	382	1+
304.06246	116	
305.86572	320	
307.88939	160	
308.14334	406	1+
308.87468	324	
309.86670	168	
310.08194	152	
310.15739	208	
310.35442	102	
310.85265	140	
311.88505	1428	1+
313.79166	150	
313.86653	532	1+
313.91900	152	
317.76726	116	
317.81580	184	1+
320.36484	104	
321.95983	104	
323.87252	120	
324.80152	112	
324.85732	244	1+
326.88693	572	
327.87790	616	1+
328.87400	346	1+
330.82016	458	1+
330.87986	156	
331.17933	104	
331.78458	100	
332.80825	100	
332.87709	184	
333.79856	126	
333.89884	126	
336.77675	224	1+
337.89697	128	
338.01663	132	
339.88229	108	
341.10643	112	
342.44426	112	
345.08789	168	1+
347.77985	158	
348.78152	272	1+
349.90748	100	
350.76316	242	
350.88351	124	
351.77841	208	1+
353.85503	262	
353.89443	172	1+
354.79082	102	
355.89028	136	
357.84930	140	
360.27383	102	
361.75901	124	
362.89482	118	
363.86625	120	
364.78147	198	1+
366.83940	118	
367.70890	604	1+
367.74013	174	1+
367.76673	196	1+
367.84333	152	
368.71197	352	1+
368.89802	122	
369.36242	116	
369.78847	136	
369.83700	186	
370.70739	112	
370.83435	144	
371.18993	178	1+
371.72469	108	
372.85136	130	
373.71938	226	1+
373.75986	150	
373.78399	104	
374.81464	106	
380.71480	906	1+
381.11480	144	
381.18475	102	
382.86188	126	
383.77652	282	1+
384.84862	568	1+
385.77663	162	
386.72818	232	1+
387.79082	348	1+
388.17009	102	
389.19854	134	
390.84138	172	
391.84462	192	
392.79888	124	
392.83600	246	
393.82469	126	
395.25727	118	
398.72920	862	1+
399.30147	98	
399.85152	224	
400.72501	402	1+
400.77178	104	
400.79148	104	
401.72893	274	1+
403.80904	114	
403.86890	416	1+
404.78809	192	1+
405.74350	122	
405.76868	140	
407.76351	142	
407.86960	308	
408.74768	148	
408.85679	650	1+
409.73894	106	
410.74255	262	
410.83844	708	1+
410.86401	398	1+
411.73092	126	
411.81314	146	
412.20566	102	
413.13465	106	
415.88674	140	
416.74195	118	
416.83034	132	
416.87327	126	
421.88558	132	
422.82935	100	
423.76143	304	
423.77600	418	
423.83410	114	
423.86695	454	1+
424.19136	110	
424.76482	232	
424.86780	328	1+
425.74738	228	
425.80193	100	
426.76166	384	1+
426.86403	760	1+
427.73617	588	1+
427.84689	114	
428.84390	592	1+
428.87887	144	
429.70454	266	1+
429.73571	128	
430.74134	104	
431.86954	202	
433.85506	194	
434.89259	134	
435.85621	264	1+
436.19681	112	
443.76718	280	1+
444.87272	556	1+
445.71563	106	
445.74234	310	1+
446.81603	108	
446.87290	110	
447.71514	118	
448.69402	158	1+
448.74702	134	
448.76657	108	
449.76941	110	
449.78646	164	
449.87471	246	1+
450.76789	176	
458.90311	126	
460.89399	124	
462.88285	460	1+
465.18484	160	
467.88770	242	1+
468.68835	246	1+
470.74615	134	
481.31742	106	
485.90050	194	
486.23817	130	
486.89959	144	
499.72576	110	
509.29167	130	
END IONS

###FS:    #m/z: 359.96229 #charge 1+
###MS: 137
###MSMS: 140
BEGIN IONS
TITLE=Cmpd 105, +MS2(359.9623), 28.0-35.0eV, 3.0min #140
RTINSECONDS=180.507
SCANS=137,140
PEPMASS=359.96229	37980
CHARGE=1+
180.22986	98	
183.86826	102	
192.89061	74	
193.00335	72	
195.09010	92	
207.04891	94	
207.94595	86	
207.98409	100	
209.94298	626	1+
211.88129	76	
221.94753	130	
222.95386	518	1+
223.53697	86	
224.94963	876	1+
225.34383	82	
225.90442	154	
225.97454	80	
226.87985	76	
226.94734	2784	1+
226.97223	176	
227.93431	112	
228.45105	94	
228.94411	1802	1+
230.88713	76	
230.97717	82	
233.89319	72	
233.96066	114	
234.86313	156	
235.07399	80	
235.87859	74	
235.97137	74	
238.39367	92	
239.52841	102	
240.82212	130	
240.85118	92	
240.94209	332	1+
240.96568	182	
240.99812	90	
241.96352	82	
241.99781	76	
242.07154	136	
242.12780	96	
242.96190	464	
244.85418	74	
244.95755	1494	1+
246.81616	74	
246.95378	984	1+
248.80226	238	1+
249.81904	76	
249.86390	96	
249.96420	76	
250.95215	220	
250.96930	108	
251.03161	80	
251.17594	82	
251.35096	72	
251.84275	114	
252.87158	72	
252.95573	452	1+
253.91941	84	
255.39708	88	
256.12529	84	
258.03103	76	
258.84289	120	
259.80349	136	
260.20138	90	
260.58387	102	
260.83476	216	
260.87653	96	
260.96615	216	
262.95413	150	
263.15321	80	
263.97981	306	1+
264.79920	78	
264.82002	250	
264.84700	144	
265.82046	100	
266.81453	848	1+
267.53142	96	
267.57357	154	
267.98177	90	
268.84005	86	
269.94130	92	
269.96797	140	
269.98155	146	
270.41239	74	
271.58972	82	
273.00001	82	
273.61729	108	
274.80962	132	
275.25679	78	
275.97100	84	
276.85086	106	
278.07970	74	
278.80119	182	
278.84561	328	1+
278.89944	74	
279.05322	84	
279.79795	72	
279.90905	150	
280.79299	668	1+
280.81652	176	
281.57561	78	
281.83307	76	
282.79355	104	
284.82323	106	
285.82569	74	
285.87569	72	
286.84789	110	
287.45561	108	
288.90640	86	
288.93984	110	
289.83059	114	
290.86426	150	
291.78672	122	
291.85451	84	
292.93413	88	
293.98586	72	
294.85005	90	
295.88596	86	
296.80819	148	
296.86915	90	
297.83413	82	
298.80262	1242	1+
299.06245	78	
300.25709	88	
301.78565	118	
304.81891	76	
305.12137	142	
305.16417	76	
305.88250	122	
306.43777	72	
306.80097	76	
307.81715	78	
307.83942	144	
316.81202	166	
316.88803	74	
317.81482	106	
317.95999	82	
319.13456	78	
320.91699	80	
321.40843	96	
321.81641	280	1+
321.84296	78	
323.02486	72	
323.35368	78	
324.01226	74	
324.89240	76	
328.88649	86	
329.87551	120	
330.19039	72	
331.86566	94	
335.90439	116	
336.82718	92	
336.94764	122	
337.95552	110	
342.88086	94	
343.40419	96	
348.31828	78	
348.40989	80	
351.76659	94	
354.01558	80	
356.42047	80	
356.76782	82	
359.04237	90	
360.80252	146	
END IONS

###FS:    #m/z: 507.84643 #charge 1+
###MS: 141
###MSMS: 142
BEGIN IONS
TITLE=Cmpd 106, +MS2(507.8464), 28.2-35.2eV, 3.1min #142
RTINSECONDS=184.168
SCANS=141-142
PEPMASS=507.84643	57324
CHARGE=1+
199.88691	182	
224.97608	132	
235.12223	260	1+
235.88689	222	1+
238.06182	206	
240.00197	98	
252.79617	124	
253.08047	112	
253.09249	246	1+
253.92713	150	
266.10261	242	1+
266.16787	112	
267.89720	110	
268.97017	154	
270.86149	244	1+
275.08050	170	
278.87978	142	
281.93003	108	
282.91418	98	
284.13642	98	
287.85355	332	
289.86851	262	1+
289.88377	228	
293.87542	364	1+
296.86013	146	
297.96419	140	
298.80453	106	
301.80717	112	
302.32111	106	
305.86331	424	1+
307.89242	268	
308.05183	122	
308.14177	146	
308.85127	150	
308.87886	710	1+
310.16054	164	
311.16519	512	1+
311.88667	208	
312.17157	314	1+
312.88944	408	
313.34583	100	
313.86147	316	1+
313.93989	118	
314.75598	128	
314.78992	150	1+
314.86310	228	1+
314.88284	152	
317.77061	102	
321.87157	132	
321.88483	106	
323.07455	112	
323.87229	148	
324.05951	120	
324.86491	214	
325.81141	142	
325.85542	292	1+
325.90401	226	
326.88274	1172	1+
328.80046	276	1+
329.75465	250	1+
329.87107	244	1+
331.12625	126	
332.87370	262	1+
334.91591	202	1+
336.83372	194	1+
339.88472	106	
339.97458	102	
345.02265	162	1+
345.78006	130	
346.74130	100	
346.86427	110	
347.11178	108	
347.32926	102	
347.77487	422	1+
348.84416	148	
349.14281	174	
349.75378	148	
349.78426	276	1+
350.76718	130	
350.88804	138	
351.11795	144	
352.91576	138	
353.85504	210	
354.78567	104	
355.12888	142	
357.89308	126	
365.07583	122	
366.72950	424	1+
367.70953	154	
367.82335	106	
368.71172	106	
368.77889	102	
368.89386	134	
369.56541	122	
369.83986	122	
369.86805	118	
370.72048	334	1+
370.80624	128	
371.72031	376	1+
371.79903	416	1+
371.84092	124	
373.90262	206	
374.71494	100	
376.81697	130	
378.90905	136	
379.77159	172	1+
380.71996	506	1+
380.77330	266	1+
380.85943	98	
381.83750	134	
382.72032	170	
383.71339	124	
384.73724	100	
384.85557	272	
384.89702	136	
385.78685	268	1+
385.84676	124	
387.23464	178	
387.84358	148	
388.80494	112	
388.85098	112	
389.20033	348	1+
389.77387	120	
390.06281	144	
390.84068	388	1+
392.06331	126	
392.83271	406	1+
392.85726	148	
393.77800	106	
394.79524	112	
395.73743	124	
396.68423	140	
396.72914	196	1+
398.73057	622	
398.78464	130	
399.72630	710	1+
399.85099	228	
400.76600	168	1+
401.11383	100	
403.68269	100	
403.87454	442	1+
404.77584	138	
405.75654	242	
406.76464	168	
406.88477	116	
407.73534	558	1+
407.76361	142	
407.86754	712	1+
408.75232	176	
408.85272	534	
409.72098	160	
409.85284	284	
410.73171	210	
410.83816	690	1+
411.73768	202	
412.73244	158	
412.78591	112	
412.84837	110	
413.07957	146	
414.73307	200	1+
415.84399	124	
421.73434	256	
422.86488	150	
423.78412	478	1+
425.74574	438	1+
426.79925	170	
426.86508	460	
427.73930	548	
427.86451	244	
428.74143	270	
428.80227	136	
428.84932	282	1+
428.89349	106	
429.04509	104	1+
429.74174	358	1+
430.70469	236	1+
431.87434	280	1+
433.16867	122	
433.88974	116	
434.75160	100	
439.35698	102	
439.74700	108	
439.89336	402	1+
441.22033	320	1+
443.75953	296	1+
444.78420	112	
444.87260	508	1+
445.06618	100	
445.73907	428	1+
446.71670	132	
447.71689	488	1+
447.88138	196	
448.81704	288	1+
449.77264	102	
450.69910	158	
450.74895	126	
450.87790	256	
456.24618	108	
457.91118	174	
458.91298	116	
462.88048	272	1+
466.73002	102	
467.89231	302	1+
469.89242	158	
478.61639	98	
480.16428	134	
485.14764	102	
485.89651	116	
486.21917	100	
487.66902	132	
489.18158	172	1+
END IONS

###FS:    #m/z: 336.94651 #charge 1+
###MS: 141
###MSMS: 143
BEGIN IONS
TITLE=Cmpd 107, +MS2(336.9465), 28.0-35.0eV, 3.1min #143
RTINSECONDS=184.94
SCANS=141,143
PEPMASS=336.94651	50690
CHARGE=1+
62.20501	66	
111.86249	84	
189.93318	86	
196.88716	78	
203.88089	74	
210.88494	100	
211.84204	70	
211.94498	1560	
212.88005	482	1+
212.91013	70	
213.89686	74	
213.94064	758	1+
215.89179	104	
215.93813	262	
216.55556	78	
217.94000	76	
219.84213	68	
222.82172	74	
222.95032	74	
223.93950	70	
223.99645	112	
226.83376	80	
226.85559	76	
226.97609	130	
228.90287	72	
229.95500	1270	
230.84980	88	
230.89054	1078	1+
230.94466	90	
231.95087	214	
232.82893	162	
232.89153	138	
232.94989	118	
233.82551	72	
233.89749	122	
233.95393	66	
235.94986	68	
236.84855	78	
238.85613	72	
238.88647	64	
239.83840	66	
239.92604	72	
241.85005	102	
241.94839	96	
242.84476	102	
243.84267	66	
244.78529	68	
245.02922	72	
245.18680	66	
247.96523	328	
248.89898	126	
248.98932	122	
249.05888	76	
249.15800	74	
249.83228	68	
249.90157	426	1+
249.96051	454	1+
250.08154	68	
250.83245	170	
250.95321	146	
251.07044	78	
251.83588	142	
252.84424	68	
252.97131	540	1+
253.80576	64	
253.90561	306	
254.96825	338	1+
255.07119	68	
255.37915	82	
255.83297	86	
255.86013	68	
255.90368	66	
256.87753	120	
256.89434	66	
257.16008	80	
257.86138	296	
257.90123	92	
258.14155	70	
258.34514	72	
258.84782	536	1+
258.90780	88	
259.44157	82	
259.87206	76	
260.82447	88	
260.86541	76	
260.93700	78	
260.95093	76	
261.82115	104	
261.84807	76	
263.84076	70	
264.86588	142	
265.08922	84	
266.84526	74	
267.84402	146	
268.84038	698	1+
268.94944	72	
269.95717	68	
270.98108	162	
271.86903	68	
271.92173	70	
272.84988	70	
274.85792	66	
274.88343	72	
275.86246	114	
275.91924	80	
276.85677	570	
277.83273	140	
277.86254	344	
277.87886	72	
278.83611	416	1+
278.85005	116	
278.90337	90	
279.10013	78	
280.00737	68	
282.88129	66	
285.84986	168	
286.85252	948	1+
286.90420	64	
287.07690	78	
289.41183	98	
289.86857	92	
290.86379	196	1+
292.76369	66	
292.88970	78	
293.26579	66	
293.99608	66	
294.12696	72	
294.85713	66	
295.89533	176	1+
297.97365	198	1+
298.06722	72	
298.11628	80	
298.89239	92	
299.05617	76	
300.87585	124	
301.01075	70	
301.82702	66	
301.87018	66	
302.80312	88	
303.85305	70	
304.05205	78	
304.16378	68	
304.77396	90	
304.84473	94	
305.04829	90	
306.84422	66	
309.10718	78	
309.86859	324	1+
311.97837	76	
313.35261	70	
313.84841	120	
313.90269	64	
313.95726	80	
320.07857	68	
324.89006	68	
326.05548	92	
328.39469	76	
329.14897	78	
330.83797	78	
332.06523	66	
333.96076	110	
335.08593	74	
335.89760	68	
340.19111	92	
341.08463	80	
END IONS

###FS:    #m/z: 359.96197 #charge 1+
###MS: 141
###MSMS: 144
BEGIN IONS
TITLE=Cmpd 108, +MS2(359.9620), 28.0-35.0eV, 3.1min #144
RTINSECONDS=185.72
SCANS=141,144
PEPMASS=359.96197	40264
CHARGE=1+
118.77071	70	
137.79305	88	
191.95400	84	
194.89822	84	
198.95265	80	
200.10268	72	
200.94702	100	
209.94393	354	1+
216.89714	70	
220.95601	68	
221.83690	68	
222.95426	270	1+
224.94896	840	1+
224.97286	182	
225.84011	66	
225.88596	272	1+
226.04722	70	
226.94720	2352	1+
227.93182	232	
228.05377	66	
228.94286	1952	1+
230.94136	70	
232.94382	74	
233.02637	76	
233.95485	72	
234.97016	70	
235.82772	72	
236.85086	92	
236.87152	68	
236.90937	70	
239.93924	84	
240.82802	232	1+
240.93897	294	
240.96180	900	1+
241.07982	78	
241.94124	150	
242.04164	74	
242.95866	164	
244.81768	84	
244.84226	68	
244.92157	70	
244.95856	1348	1+
246.95063	700	1+
248.41006	72	
248.80599	400	
250.83517	96	
250.95080	246	
251.84550	72	
251.97041	70	
252.96038	132	
253.03962	98	
254.12287	88	
254.95555	70	
255.96046	84	
258.85134	128	
259.57797	68	
260.83859	122	
260.97032	94	
261.84589	78	
262.08654	126	
262.94858	184	1+
263.83095	84	
263.97879	68	
264.04430	72	
264.82513	74	
264.90294	88	
265.82032	162	
266.76504	84	
266.81455	434	1+
267.97626	122	
268.47244	82	
268.86266	74	
268.96343	78	
269.96917	274	
271.14886	82	
271.84685	104	
272.88593	112	
273.87342	80	
273.91976	82	
274.78057	66	
275.97459	240	1+
276.46617	78	
276.85054	66	
277.09153	68	
277.80731	108	
278.79654	258	1+
278.84503	70	
278.90309	88	
279.10408	68	
280.10655	88	
280.79117	606	1+
281.12421	68	
282.82984	124	
283.06734	66	
283.14563	74	
283.99159	76	
284.82565	146	
284.85495	80	
285.83298	68	
286.88116	74	
287.94122	82	
290.86320	78	
290.96795	78	
291.12303	74	
291.78941	70	
292.86469	74	
293.11451	92	
293.86580	92	
294.85412	72	
295.50134	92	
296.81382	270	
297.06567	68	
297.80573	118	
297.93795	76	
298.80400	1182	1+
298.90721	66	
299.87521	66	
299.91796	112	
299.93359	82	
299.96766	80	
300.05703	66	
301.08549	82	
301.87372	66	
302.02974	78	
303.87352	176	1+
305.84470	98	
305.92620	90	
309.05039	74	
309.37444	96	
311.79827	72	
314.81762	104	
315.10039	88	
315.81591	452	1+
316.83493	80	
318.13301	72	
319.88728	68	
320.92053	86	
321.81628	70	
322.88726	146	1+
322.92762	130	
323.01363	68	
323.83521	74	
328.86845	66	
329.86502	66	
330.04987	98	
330.91138	98	
331.03645	116	
332.81810	90	
336.07326	68	
336.94044	74	
338.93865	74	
338.95407	72	
340.58851	80	
340.76720	70	
341.91306	92	
342.40588	106	
345.72197	66	
349.01760	80	
350.82983	82	
353.78225	86	
356.07723	78	
356.41802	72	
356.85732	130	
357.29501	70	
357.73590	80	
357.96344	68	
361.70419	72	
361.76280	92	
364.12226	72	
END IONS

###FS:    #m/z: 322.93080 #charge 1+
###MS: 145
###MSMS: 146
BEGIN IONS
TITLE=Cmpd 109, +MS2(322.9308), 28.0-35.0eV, 3.2min #146
RTINSECONDS=189.388
SCANS=145-146
PEPMASS=322.93080	1378070
CHARGE=1+
51.50246	140	
191.50161	88	
192.05127	50	
196.88305	50	
197.95629	62	
198.96476	76	
201.04428	188	
204.43339	58	
205.94820	100	
205.97623	88	
207.97601	54	
208.01682	70	
208.94379	64	
209.94457	74	
211.04185	56	
211.18997	116	
212.83313	58	
213.90554	82	
216.92467	48	
220.04418	66	
220.87120	78	
221.88958	72	
221.94632	62	
222.19888	76	
222.95183	72	
223.96100	276	
225.81749	96	
225.86774	66	
226.84263	50	
226.89832	82	
227.81846	56	
227.93517	58	
230.84964	72	
230.86479	64	
230.88509	72	
232.20430	102	
232.89359	56	
233.03406	68	
235.98976	82	
236.14095	74	
238.94014	164	
239.00823	84	
239.84054	66	
239.94323	76	
240.81993	274	1+
240.93991	3268	1+
241.08543	58	
242.94208	3652	1+
243.28145	48	
243.82070	520	1+
244.82414	368	1+
244.85156	204	
244.90663	54	
244.94080	1186	
245.81038	74	
246.85442	96	
246.94363	56	
246.97287	116	
246.99354	74	
247.96324	80	
248.84866	142	
249.93181	74	
250.88623	76	
251.85915	70	
252.07124	54	
253.80130	58	
254.37923	88	
256.06320	114	
256.82165	68	
256.83708	74	
256.86086	80	
256.89392	62	
257.79466	58	
258.83224	314	1+
261.82841	530	1+
262.11041	102	
262.82865	360	1+
264.85260	72	
264.87703	50	
264.95674	68	
265.03490	68	
265.08680	56	
266.03528	72	
266.08565	78	
266.43402	98	
267.85283	78	
268.20283	70	
268.96150	80	
269.91302	96	
270.00601	60	
271.78817	70	
271.89548	82	
272.82363	56	
272.84590	56	
273.79397	130	
274.08070	66	
274.90268	98	
275.81290	140	
276.86009	60	
276.86939	68	
276.90146	70	
278.84605	102	
279.09261	726	1+
279.91429	76	
279.99909	74	
280.12278	72	
280.82996	46	
281.79391	68	
281.86843	92	
281.93404	82	
281.96126	70	
283.04043	80	
283.06513	96	
284.29343	294	
284.86019	152	
284.88187	76	
285.41499	62	
285.84659	66	
285.91922	64	
286.41969	68	
287.07879	54	
288.83968	58	
289.78888	182	1+
289.88719	134	
294.84795	70	
296.06108	68	
296.12214	54	
297.81538	62	
299.96545	74	
301.87826	50	
302.73662	70	
302.88369	86	
304.44814	78	
304.90921	70	
304.96501	70	
305.87045	68	
305.89623	62	
306.88553	312	1+
307.79699	66	
308.92125	72	
309.89303	64	
310.87288	74	
311.83495	74	
311.86524	62	
312.87685	108	
312.91382	52	
313.15909	62	
314.86711	52	
316.86653	70	
318.01672	72	
318.07576	64	
318.65448	106	
320.76218	54	
322.30774	64	
322.95203	76	
323.03821	46	
323.88893	126	
324.89455	76	
325.90052	66	
326.28407	56	
328.13827	58	
END IONS

###FS:    #m/z: 340.94150 #charge 1+
###MS: 145
###MSMS: 147
BEGIN IONS
TITLE=Cmpd 110, +MS2(340.9415), 28.0-35.0eV, 3.2min #147
RTINSECONDS=190.161
SCANS=145,147
PEPMASS=340.94150	531416
CHARGE=1+
190.94649	74	
192.92502	106	
193.02715	102	
196.88673	72	
204.97989	72	
208.56607	92	
208.88001	200	1+
209.95306	68	
210.93285	66	
212.87782	474	1+
213.89299	74	
213.94116	672	1+
214.04589	84	
215.94436	80	
215.99406	68	
218.88202	84	
220.87562	68	
223.87875	72	
224.88820	74	
224.96217	76	
226.82233	68	
226.87806	68	
226.94679	194	
227.95570	72	
228.85212	70	
228.89741	110	
228.93831	136	
230.89118	246	
231.01182	96	
231.89336	132	
231.95454	162	
232.88779	104	
232.95522	150	
233.90215	78	
233.94905	238	
234.89889	148	
235.86527	72	
238.90761	68	
238.94155	82	
240.11047	68	
240.83907	592	1+
240.92751	76	
241.23238	90	
241.84250	330	1+
241.95188	94	
242.93302	76	
243.82751	234	1+
248.90144	90	
248.98005	86	
249.50710	106	
249.90089	140	
249.96077	254	1+
250.90602	96	
252.97161	72	
253.05517	78	
253.66917	96	
254.96770	168	
255.85355	70	
255.96850	128	
256.85479	66	
256.88441	72	
256.97108	110	
257.15999	68	
257.54423	76	
257.80042	86	
258.84836	232	
259.58599	72	
259.84896	116	
259.96016	350	1+
260.80025	82	
260.83711	268	
261.83488	118	
262.84612	70	
262.99575	66	
263.83383	74	
263.98440	112	
264.86411	166	
265.87148	76	
266.97995	72	
267.14196	74	
267.84842	78	
269.83814	86	
269.86281	68	
270.94473	70	
271.92191	74	
272.02296	70	
272.97966	76	
273.83861	72	
273.85265	82	
274.85979	88	
275.32392	80	
275.84018	72	
275.86159	128	
275.99703	108	
276.05998	110	
276.35589	70	
276.85802	100	
276.86205	378	1+
277.83576	70	
277.96879	70	
278.84332	454	
278.98536	68	
279.81861	76	
279.84698	630	1+
279.89826	128	
282.84188	66	
282.85672	74	
282.88331	152	
283.98208	70	
284.36196	76	
284.88190	66	
286.40502	68	
288.84194	80	
289.05239	84	
289.88428	70	
292.12532	88	
292.22399	86	
292.55768	76	
294.57332	72	
294.86557	116	
296.24072	80	
296.77554	78	
296.85197	226	1+
297.87246	72	
297.89050	134	
297.90728	88	
298.03346	78	
298.27295	92	
298.79691	78	
298.85243	94	
299.21534	110	
299.79743	76	
299.87789	106	
300.96379	96	
301.51594	78	
301.86785	148	1+
302.95016	80	
303.94727	82	
306.29781	82	
308.06678	82	
308.79570	82	
310.81214	70	
317.39546	92	
318.86556	88	
319.06023	80	
319.09732	76	
320.82616	78	
321.87432	140	
326.84499	98	
327.74936	70	
329.82878	78	
330.81330	68	
335.85273	96	
335.99687	86	
339.36567	78	
339.83783	142	
340.10545	80	
341.74741	92	
341.85931	90	
342.31255	66	
343.27685	78	
343.79555	66	
END IONS

###FS:    #m/z: 363.95742 #charge 1+
###MS: 145
###MSMS: 148
BEGIN IONS
TITLE=Cmpd 111, +MS2(363.9574), 28.0-35.0eV, 3.2min #148
RTINSECONDS=190.933
SCANS=145,148
PEPMASS=363.95742	214922
CHARGE=1+
72.89268	120	
75.12579	116	
178.90515	100	
187.89438	74	
189.86365	148	
189.97873	72	
191.85885	210	
191.95415	90	
197.88358	98	
209.94413	788	1+
210.03641	252	1+
210.75139	90	
210.88518	142	
211.88750	92	
211.93733	130	
212.87965	934	1+
212.90264	124	
214.89494	84	
215.13050	80	
218.90731	94	
222.95441	346	1+
224.94653	768	1+
226.11861	94	
226.94655	3036	1+
226.96905	92	
227.82243	78	
228.85221	98	
228.89238	106	
228.94343	2732	1+
230.11498	88	
230.83594	204	
230.85643	100	
230.89013	1256	1+
230.90991	142	
233.88735	86	
234.05279	94	
234.88021	80	
235.82563	78	
237.84218	82	
237.91383	78	
240.15037	80	
240.82018	218	1+
240.94060	498	
240.96257	344	
241.12393	88	
241.93864	824	1+
242.94045	598	1+
242.95767	228	1+
243.01479	96	
243.82660	124	
243.84398	92	
243.91008	114	
244.12279	76	
244.81975	76	
244.93606	80	
244.95798	1398	
245.97451	144	
246.80838	114	
246.95314	1482	1+
248.80791	154	
248.83357	94	
248.90006	698	1+
249.80270	180	
249.85048	78	
249.98646	78	
250.79820	136	
250.90753	130	
251.02982	74	
251.04718	104	
251.91566	72	
251.98588	88	
252.89585	124	
254.05838	82	
254.08798	86	
256.87665	100	
258.89583	84	
259.91829	82	
260.83017	584	1+
260.97010	210	
260.98522	136	
261.11932	74	
262.06478	76	
262.43257	78	
262.82831	384	1+
263.97677	80	
264.52143	76	
264.86128	272	1+
264.90915	86	
265.08491	134	
265.81472	670	1+
265.90144	76	
266.81559	470	1+
266.95364	96	
267.97232	468	
268.81030	136	
268.84086	186	
269.83990	272	1+
269.96949	182	
270.81709	104	
271.91887	128	
274.02366	92	
274.81937	150	
276.00091	74	
276.85622	120	
277.15270	88	
277.92793	76	
278.80228	336	
278.84253	276	1+
279.79611	164	
280.17216	74	
280.79487	830	1+
280.94963	78	
282.80034	124	
282.82564	250	1+
283.78794	436	1+
283.84932	270	1+
283.86935	76	
284.43852	104	
284.82467	104	
284.87541	96	
285.84829	178	
285.99150	90	
286.07500	74	
287.03091	82	
287.80751	74	
287.90338	92	
288.11381	76	
288.81043	76	
289.86815	120	
289.88599	86	
293.49731	86	
294.42816	102	
295.93534	140	
296.81121	108	
296.86840	94	
297.04818	108	
297.80286	914	1+
298.80473	752	1+
299.86836	140	
300.12704	74	
300.80220	534	1+
300.94505	76	
301.86175	446	1+
301.88910	90	
302.88067	138	
303.85814	230	
303.94537	118	
304.06936	90	
304.58117	100	
304.87769	80	
307.88292	86	
308.97182	102	
309.00716	86	
309.13925	82	
316.81472	466	
318.81603	134	
318.88380	120	
320.14666	74	
320.51590	106	
321.82084	74	
323.81977	162	
323.89712	78	
324.88570	76	
326.87066	134	
327.81764	82	
329.88371	90	
333.03439	74	
336.94245	198	1+
338.33963	76	
339.82963	136	
341.15940	88	
344.75711	80	
344.79594	82	
345.12429	88	
347.84207	74	
349.91529	90	
350.35181	78	
355.29667	98	
359.17475	80	
363.92137	78	
END IONS

###FS:    #m/z: 322.93069 #charge 1+
###MS: 149
###MSMS: 150
BEGIN IONS
TITLE=Cmpd 112, +MS2(322.9307), 28.0-35.0eV, 3.3min #150
RTINSECONDS=194.611
SCANS=149-150
PEPMASS=322.93069	1255442
CHARGE=1+
197.00862	58	
197.69378	56	
197.89070	60	
199.86291	54	
201.04333	76	
204.87601	74	
205.94796	162	
206.93944	72	
206.95193	72	
207.12321	62	
208.89616	72	
209.02040	54	
209.89639	72	
209.91946	54	
212.89760	58	
213.89299	74	
215.89820	58	
218.02706	68	
219.06905	88	
221.96666	86	
222.87110	60	
222.94622	56	
223.81642	84	
223.96125	118	
224.04941	60	
225.11875	82	
225.81388	60	
226.37897	78	
227.95196	76	
228.84399	54	
229.84150	66	
230.82707	70	
230.85123	58	
230.89253	106	
233.83139	94	
236.08623	68	
236.38050	72	
236.90955	76	
237.87700	226	1+
238.94645	84	
239.90320	68	
240.82623	114	
240.94127	1118	
241.78950	68	
241.94212	884	
242.02267	70	
242.24624	84	
242.81688	160	
242.86192	64	
242.89414	54	
242.94170	3530	1+
242.99407	72	
243.82402	216	
243.88138	66	
244.05601	60	
244.82063	128	
244.85230	72	
244.94160	848	1+
246.00275	62	
246.84823	72	
246.86826	128	
246.97812	158	
247.85422	86	
248.83804	78	
248.85170	66	
249.04151	76	
249.44468	76	
250.08327	80	
251.12896	68	
251.79304	72	
251.86911	78	
252.82505	58	
253.84317	54	
254.86727	58	
256.09782	76	
256.78816	72	
256.89497	128	
257.79634	68	
258.83387	150	
258.89192	88	
259.20833	92	
259.97770	94	
260.82807	942	1+
260.89313	80	
264.82903	56	
264.86514	60	
265.25128	72	
265.79703	74	
265.85306	76	
265.94743	70	
266.09739	88	
266.79916	70	
267.87712	68	
268.78857	54	
268.85592	222	
268.90909	80	
270.88832	62	
271.83727	86	
273.00443	74	
273.80616	94	
274.79277	68	
274.87812	68	
275.04900	74	
275.99068	58	
276.81526	74	
278.20441	88	
278.92161	228	1+
279.09114	576	1+
279.81602	200	1+
280.85547	112	
281.79237	172	1+
281.81130	76	
281.84122	66	
282.85866	116	
282.94122	54	
283.10011	84	
283.94610	78	
284.29250	518	1+
284.85007	80	
284.87425	190	1+
285.84635	70	
286.91764	154	
289.88078	58	
290.80860	56	
290.92405	80	
291.79565	62	
291.83794	68	
291.85260	80	
292.84971	58	
294.85735	98	
295.96799	66	
296.86856	66	
297.86402	78	
299.78240	72	
301.85039	66	
302.81319	68	
303.91697	90	
304.79323	54	
304.93049	114	
305.44302	74	
305.81700	58	
306.82268	88	
306.90858	70	
307.16877	70	
307.98301	78	
309.00971	62	
309.91685	76	
310.76236	64	
310.81679	82	
311.36240	92	
312.80871	186	1+
312.86375	82	
318.85652	64	
320.76879	64	
322.16669	60	
324.32582	68	
325.80274	90	
325.88892	68	
326.11528	58	
326.16216	56
[truncated: 2,010,125 more chars]
