# Supplementary material for: High-Throughput Venomics
Source: J Proteome Res. 2023 Apr 3;22(6):1734–46. doi: 10.1021/acs.jproteome.2c00780 (PMC10243144; doi:10.1021/acs.jproteome.2c00780)
Supplement: Supplementary file 9 — pr2c00780_si_009.zip [file pr2c00780_si_009.zip › Manual files/Calloselasma rhodostoma MGF/210702_Calloselasma_halfplate000062_5.1.201.mgf]

###	D:\Data\Julien\210702_Cr_half_TFA\210702_Calloselasma_halfplate000062.d\ProteinAnalysisResults.mgf
###	D:\Data\Julien\210702_Cr_half_TFA\210702_Calloselasma_halfplate000062.d\analysis.baf
###	210702_Calloselasma_halfplate000062.d
###	Instrument: maXis HD
###	Manufacturer: Bruker
###    PeakWidth 0.30, MiniumIntensity 10, S/N 1Apply threshold 0, Threshold 10
###    Retain Residuals no, Create neutrally no,
###    FullScan Parameters: AdductIon (+)+H (-)-H, LowMass 0, HighMass 8000, MaxCharge charge decon 4, MinPeaks 3
###    Perf. isotope decon yes, Max Charge Istopic decon 6, MW agreement 0.00, Abund. cutoff 2.00, Envelope cutoff 75.00
###    MaxRes   Parameters: AdductIon (+)+H (-)-H, LowMass 0, HighMass 8000 
###    Perf. isotope decon yes, Max Charge Istopic decon 6, Abund. cutoff 2.00
###    MSn      Parameters: AdductIon (+)+H (-)-H, LowMass 0, HighMass 8000 
###    Perf. isotope decon yes, Max Charge Istopic decon 4, Abund. cutoff 0.05
###    Global Charge Limit: no 3, Prefer FullScan Result: yes, Export what: 2 (0=non deconv/1=deconv only/2=mixed), NoMSMSSignals: 150, Intensity threshold: 10, NoMSSignals (deconv): 2, NoMSSignals (non-deconv): 2, NormalizeData: no, SingleCharged: yes
###
COM=210702_Calloselasma_halfplate000062.d
USERNAME=Demo User

###FS:    #m/z: 368.15249 #charge 6+
###MS: 1
###MSMS: 2
BEGIN IONS
TITLE=Cmpd 1, +MS2(368.1525), 28.0-35.0eV, 0.0min #2
RTINSECONDS=1.337
SCANS=1-2
PEPMASS=368.15249	62
CHARGE=6+
193.97134	15844	
195.11999	9744	
206.94047	28358	
208.94611	100420	1+
211.94446	246638	1+
213.93980	87142	1+
215.93759	10854	
217.94080	14116	
220.95682	6992	
222.95127	197006	1+
226.94706	336258	1+
227.19895	10314	
228.94323	450484	1+
231.95141	20386	
234.97042	12262	
234.99805	23232	
235.20354	6132	
238.45426	9122	
239.14681	36796	1+
239.23217	14312	1+
241.96355	8736	
242.96168	14968	
243.22921	19822	1+
244.95745	256606	1+
245.94251	14316	
246.95259	163138	1+
248.03223	9886	
249.90897	21516	1+
249.97211	182006	1+
250.94683	71148	1+
250.99794	8850	
251.19829	8270	
252.94684	22528	
252.97138	2109178	1+
253.21366	11310	
253.90541	30752	1+
254.94180	291848	1+
254.96670	726238	1+
255.22939	8640	
256.26150	10780	
256.91391	14640	
256.96412	101596	1+
258.96441	28650	1+
260.16169	11078	
260.97786	6612	
261.97794	19656	
262.96834	9990	
263.05549	14436	
263.97839	383462	1+
267.26574	6870	
267.97368	149978	
268.95829	40544	
269.96842	29194	
270.98123	70910	1+
272.88213	10214	
272.95239	75698	1+
272.97666	27518	1+
274.27214	25040	1+
274.65246	7056	
276.09970	7644	
279.09142	9266	
279.22991	9968	
281.24548	20944	1+
281.98929	17210	1+
282.17438	8130	
282.27731	27362	
283.17334	28894	1+
283.26109	18270	1+
285.94185	250250	1+
285.98380	47894	1+
287.25268	31004	1+
287.65990	8688	
288.06482	6214	
288.16809	10508	1+
290.26702	37054	1+
290.89197	10408	
290.96875	24568	1+
291.19691	7084	
291.97337	20396	1+
292.05938	23186	1+
293.20921	6540	
293.97566	47034	1+
293.99737	106268	1+
295.07538	10976	
295.12802	8162	
295.22490	12164	
295.99297	42050	1+
297.07957	8368	
297.23998	15084	
300.28812	9204	
302.17228	16504	1+
302.30330	30456	1+
302.94786	102956	1+
303.95165	87348	1+
303.99551	26226	1+
304.28310	7622	
306.90419	7336	
307.08233	7322	
307.24624	85352	1+
308.14656	19758	1+
308.87192	14814	1+
309.18982	6364	
309.25876	7774	
310.30864	26380	1+
311.21929	8058	
311.27423	8650	
311.86961	39702	1+
311.93479	14196	
313.86598	13534	
313.92934	323376	1+
316.28255	24590	1+
316.31887	12392	1+
318.29872	44336	1+
318.93483	193728	1+
320.93439	323426	1+
322.19148	19780	1+
322.87827	13658	
322.90976	15948	
322.92993	6387222	1+
323.11543	6716	
323.17452	12402	1+
323.19382	13274	1+
323.23834	17746	1+
324.13366	11438	1+
324.28837	6330	
324.32055	9888	1+
324.87740	13844	
325.25374	51218	1+
325.90137	6442	
326.17337	6438	
326.20057	7702	
326.30397	7188	
326.96843	24050	1+
327.26947	71036	1+
328.31893	12116	1+
328.87262	6620	
329.00362	7844	
329.16238	18124	1+
329.22833	35786	1+
329.28383	15244	1+
330.16783	12540	1+
330.33502	62720	1+
330.91309	10972	1+
331.22840	10366	
331.30286	35368	1+
331.93965	21390	1+
334.95140	36586	1+
335.00254	94074	1+
336.08590	10370	
336.17355	14392	1+
336.94601	804156	1+
337.21774	6492	
338.34021	49118	1+
338.94505	183212	1+
339.23316	10792	1+
339.88164	19984	1+
340.35478	12634	1+
340.94056	2806906	1+
341.24894	52252	1+
341.28543	11382	1+
343.26528	70968	1+
344.31332	10296	1+
344.35065	25386	1+
345.20521	19076	1+
346.32979	21164	1+
347.02536	8634	
347.19954	7502	
349.24151	10382	
349.29367	285450	1+
349.89980	10194	
351.27281	59038	1+
352.89617	85688	1+
354.31665	83688	1+
354.89263	36218	1+
354.95546	13840	1+
355.06762	18078	1+
355.22750	6220	
355.91944	21346	1+
356.35058	14030	1+
356.88814	14610	1+
357.24449	10506	
357.89030	9316	1+
357.96688	25846	
358.19908	9338	
358.24997	17776	1+
358.36645	92050	1+
358.95087	148254	
359.96064	698886	1+
360.36055	21070	1+
363.30916	36612	1+
363.95677	1682928	1+
366.32674	38604	1+
367.33326	25818	1+
368.30547	18708	1+
368.38414	22772	1+
368.42397	14522	1+
369.34951	14568	1+
370.90315	15274	1+
371.09940	57072	1+
371.22642	10974	
371.27535	76364	1+
371.90509	11260	1+
372.18292	12228	1+
372.22283	44358	1+
372.32686	48398	1+
372.38186	16412	1+
373.09713	12740	1+
373.25433	22676	1+
374.36123	20816	1+
375.25551	22088	1+
376.25851	18788	1+
377.28837	7266	
379.30334	6840	
381.96633	84638	1+
383.32943	33142	1+
384.21214	14644	1+
385.29137	10754	1+
385.34375	12954	1+
386.39769	286180	1+
387.24957	28554	1+
388.22544	15758	1+
389.22898	11986	1+
391.23235	6198	
393.32016	504436	1+
394.19034	13970	1+
395.29894	18380	1+
396.41838	15608	1+
398.19220	14084	1+
399.26991	6176	
400.21002	20414	1+
400.37602	6574	
400.41373	134872	1+
401.28488	6760	
401.34698	14380	1+
402.15159	6854	
403.23007	26788	1+
405.87250	7086	
407.29818	22488	1+
407.33576	37236	1+
407.86715	66338	1+
409.19124	10404	1+
410.34648	150896	1+
412.32529	9862	
414.42982	247536	1+
415.24950	7054	
415.30211	184452	1+
419.23861	20746	1+
421.13220	12564	1+
421.24322	12294	1+
423.32963	6200	
424.36348	15936	1+
425.87834	40862	1+
427.70266	67224	
429.31724	16346	1+
430.18227	11612	
431.08626	30700	1+
431.18832	6334	
431.27537	78694	1+
434.88747	35962	1+
437.34648	487002	1+
437.53687	18214	
437.88524	65208	1+
439.85976	122256	1+
440.53276	24640	1+
441.12327	9902	1+
441.19915	14612	1+
442.24015	6214	
442.86869	23376	
443.29559	11152	1+
443.38083	23272	1+
443.88715	12354	
444.87157	47276	1+
445.11818	15746	1+
445.19122	8294	
445.29246	6294	
446.19143	12478	1+
447.23707	18190	1+
447.31340	22798	1+
449.87983	10758	1+
450.15778	18976	1+
451.15723	13860	1+
451.36205	20426	1+
451.90132	43246	1+
453.87532	22974	1+
454.37329	481808	1+
455.14170	8426	
455.89613	29924	1+
456.35098	14128	1+
457.17576	11796	1+
459.32833	127428	1+
462.90953	11568	
465.17206	19576	1+
465.34185	9854	1+
468.16541	6616	
468.41877	22198	1+
469.27370	50380	1+
471.24374	46302	1+
472.17458	6800	
473.25049	10322	1+
474.15232	7712	
475.28936	14740	1+
475.30166	112200	1+
476.20656	9332	1+
480.88752	19192	1+
480.91854	60696	1+
481.37268	318118	1+
482.21470	6718	
484.41327	15090	1+
486.40963	52932	1+
487.16429	6936	
487.32408	6346	
489.25593	27492	1+
490.25476	23010	1+
490.90509	12016	1+
495.38820	13000	1+
496.25280	68280	1+
497.19394	21566	1+
498.39998	691058	1+
501.18020	16954	1+
501.23621	21844	1+
502.37923	7432	
503.35484	37718	
504.22690	13926	1+
504.25202	6478	
504.26832	13896	1+
505.23074	10262	1+
505.84996	39016	
507.84622	381604	1+
510.14443	9308	1+
510.20277	7142	
510.27808	9674	1+
510.55982	15508	1+
510.85348	111824	1+
511.21502	10910	
512.26902	13648	1+
512.41411	27514	1+
512.85353	78520	1+
513.19420	25392	1+
515.19922	33066	1+
515.23489	7576	
515.36911	10762	1+
516.20285	23462	1+
518.37532	9118	
519.24532	37470	1+
519.32802	110920	1+
520.39061	20584	1+
521.11284	15696	1+
521.16604	11596	1+
521.86151	41760	1+
522.20285	12954	1+
523.11265	46752	1+
523.27264	14186	1+
523.86178	32674	1+
525.16756	15222	
525.39872	209434	1+
525.85652	184758	1+
526.16882	13184	
528.17267	32372	1+
530.17645	27488	1+
530.24355	21786	1+
530.27347	18106	1+
531.27791	12892	1+
531.40749	597700	1+
532.20347	12376	1+
532.32974	12788	1+
533.24200	13160	1+
533.88026	23404	1+
534.28670	25532	1+
535.87520	90040	1+
536.87736	59874	1+
537.23701	38204	1+
537.33936	13612	1+
538.40963	13476	1+
538.59158	34332	1+
538.86848	98262	1+
539.23317	578798	1+
539.41609	10028	1+
542.26480	25034	1+
542.42635	575048	1+
543.17536	37974	1+
543.86954	20746	1+
545.26145	16880	1+
546.18178	13116	1+
547.38166	35558	1+
548.25084	9954	1+
548.29722	8998	1+
548.87376	105438	1+
550.62553	16718	1+
551.88012	160056	1+
552.26017	8970	
552.33298	10110	1+
553.13322	13530	1+
553.87520	84024	1+
554.30292	6364	
554.34861	17572	1+
554.51140	9174	1+
555.24467	36542	1+
555.43555	23148	1+
556.34553	20614	1+
556.44093	20060	1+
557.24371	579586	1+
558.42188	9498	1+
558.89132	13656	
560.22665	42276	1+
561.18951	13600	1+
561.28289	27316	1+
563.35609	129716	1+
564.19629	17354	1+
566.19152	128164	1+
566.88381	23466	
567.27047	14236	1+
569.19915	29510	1+
569.30359	14620	1+
569.42545	142364	1+
569.89077	18788	1+
570.33230	13814	1+
571.19761	17272	1+
571.31182	21148	1+
571.88670	6534	
572.31960	26180	1+
574.24362	6660	
574.79157	8592	
575.25301	100804	1+
575.32511	11794	1+
577.37208	10564	1+
578.26150	13608	1+
578.31047	31214	1+
580.25939	105276	1+
580.57169	19362	1+
581.20545	10998	1+
582.35749	141436	1+
583.49171	9088	1+
584.20280	29266	1+
584.55884	15358	1+
585.27448	16164	1+
586.45271	415300	1+
588.31129	9140	
589.29686	27012	1+
590.05831	21482	1+
590.59484	7098	1+
591.40769	26030	1+
592.32669	11328	1+
595.30500	13214	1+
596.34702	18108	1+
598.27369	25648	1+
599.43279	16322	1+
600.25624	23532	1+
600.43485	10664	1+
600.46849	13108	1+
601.52462	9436	1+
604.25113	65552	1+
605.29185	11450	1+
607.33636	21390	1+
607.38009	87444	1+
607.55923	10810	1+
608.60665	30248	1+
611.34378	16448	1+
611.38133	13484	1+
612.35503	13336	1+
613.25709	6946	
613.45160	91694	1+
615.38428	12228	1+
616.28123	12524	
616.46231	15082	1+
618.27130	12084	1+
618.33021	30022	1+
619.16758	7540	1+
622.33534	16578	1+
624.16952	15574	1+
624.34806	15796	1+
624.40839	15302	1+
625.40495	20282	1+
625.57591	18350	1+
627.37122	16910	1+
628.09858	10140	1+
628.37633	12594	1+
629.30447	12010	1+
629.33111	12260	1+
629.51712	11822	
630.39531	9634	1+
630.47909	272902	1+
633.31322	9380	
635.21669	14392	1+
635.43528	17602	1+
636.63701	7644	
636.81553	10170	1+
637.43280	16508	1+
637.61298	18704	1+
638.39689	21908	1+
639.40554	13086	1+
640.56183	22430	1+
641.29005	32160	1+
643.41546	12258	1+
645.58667	10430	1+
648.27839	69120	1+
648.62907	10990	1+
649.33957	17058	1+
650.08573	13688	1+
650.64570	9406	1+
651.18184	20480	1+
651.26134	10078	1+
651.40934	66940	1+
651.52291	7456	1+
652.21917	15466	1+
652.65972	16608	1+
653.22850	8264	1+
653.44752	6740	
653.53681	33630	1+
657.47766	81650	1+
658.40597	11870	1+
660.34954	9024	1+
664.07889	29764	1+
665.38328	31300	1+
666.19255	34402	1+
666.46392	19336	1+
666.60104	11814	1+
666.63888	14884	1+
667.35243	13552	1+
667.46491	12492	1+
668.52476	11962	1+
668.61630	21028	1+
669.43028	16232	1+
671.44373	17692	1+
672.31784	7674	1+
672.44554	11582	1+
672.48505	9970	1+
674.32504	8678	1+
674.37497	10062	1+
674.50518	181748	1+
676.33791	21202	1+
679.46036	8970	
680.38096	18296	1+
680.45780	6456	
682.67128	8148	1+
684.29629	30110	1+
684.36288	41924	1+
684.47152	19220	1+
685.47144	12954	1+
688.39528	11324	1+
689.35198	9594	1+
690.31493	10456	1+
692.30470	71098	1+
692.43462	13138	1+
693.61935	9512	1+
694.36288	20408	1+
695.36439	17656	1+
695.43734	49978	1+
696.49833	11868	1+
696.65263	9814	1+
697.50162	7690	1+
699.48680	22130	1+
701.36213	23524	1+
701.50301	52232	1+
702.41480	7308	
703.27379	12594	1+
705.31684	13432	1+
706.34890	18438	1+
709.51099	23476	1+
710.39328	18996	1+
710.47975	14514	1+
710.70314	7910	1+
714.32391	9752	1+
714.50887	27386	1+
715.14804	38158	1+
717.35634	11958	1+
718.53089	93678	1+
719.47598	10770	1+
720.42496	14416	1+
720.58509	15120	1+
723.78492	25954	1+
724.14759	28108	1+
725.61856	9972	1+
727.51931	10206	
727.79463	9450	1+
728.43795	18150	1+
728.48990	9598	
729.49605	23010	1+
731.51105	38336	1+
732.39345	14426	1+
732.44094	16764	1+
732.51635	30336	1+
733.33671	13112	1+
734.33677	9346	1+
734.78260	25338	1+
736.33140	61842	1+
736.79722	15220	1+
738.45480	30296	1+
739.09467	26340	1+
739.33174	22172	1+
741.72022	9528	1+
742.25285	10668	1+
745.52658	34454	1+
747.50940	18964	1+
748.53304	6316	
749.52887	35106	1+
750.34659	7934	1+
750.42081	13872	1+
750.49685	41362	1+
750.80452	10364	1+
752.42901	19348	1+
753.53481	17194	1+
754.33638	19990	1+
754.34881	17954	1+
755.33765	16538	1+
755.53521	182012	1+
757.38890	14266	1+
758.39523	11074	1+
758.46034	10270	1+
759.26057	21990	1+
760.46995	25800	1+
760.51471	11028	1+
760.58426	6808	1+
761.40767	11700	1+
762.59829	66022	1+
763.39701	15484	1+
764.44703	13028	1+
765.33324	9448	1+
765.45626	14056	1+
766.38936	12502	1+
767.54198	14516	1+
768.34302	13704	1+
770.43698	13434	1+
771.37903	10010	1+
771.54795	23918	1+
772.46148	27990	1+
773.54638	305290	1+
774.38982	7014	1+
776.35830	7118	1+
776.42105	17826	1+
777.22555	11068	1+
777.51438	40198	1+
778.36005	7640	1+
778.46814	16300	1+
778.54969	63754	1+
780.35650	55022	1+
782.56128	19042	1+
783.48683	8658	
784.48337	15602	1+
785.36346	10714	1+
785.43784	25724	1+
785.53924	24404	1+
786.44225	21716	1+
788.40776	11004	1+
788.60798	26744	1+
789.55685	14060	
790.55565	72226	1+
791.55702	66042	1+
794.36998	8888	1+
794.43747	14036	1+
796.56428	30254	1+
799.41218	10550	1+
799.55658	11340	1+
800.41859	7584	1+
800.45910	16528	1+
801.57303	21474	1+
803.98433	11626	1+
806.58093	38632	1+
807.76003	12218	1+
808.30836	15866	1+
808.52197	11064	1+
809.49085	18666	1+
810.56285	20332	1+
811.59103	14418	1+
812.30535	30780	1+
813.74036	9386	1+
814.47744	13800	1+
814.57799	28936	1+
818.58243	10652	1+
820.55307	31914	1+
822.49108	19210	1+
823.13716	23646	1+
823.72668	11870	1+
824.38441	35980	1+
824.60325	14094	1+
825.50163	26904	1+
826.60399	14426	1+
826.72688	9732	1+
827.39275	23216	1+
828.46641	67932	1+
829.61997	7598	
830.61775	6378	
831.53657	13794	1+
832.39040	41752	1+
832.57135	31774	1+
834.77285	13850	1+
837.45295	17546	1+
839.37783	74638	1+
839.45752	7266	
840.51102	6354	
841.35023	6514	1+
841.50735	14850	1+
841.56433	26916	1+
843.69202	41548	1+
844.39204	18898	1+
844.48358	16798	1+
844.66364	22014	1+
845.52337	13504	1+
846.65219	14736	1+
847.51138	28786	1+
849.60710	35034	1+
849.79205	32194	1+
850.18306	25956	1+
850.60840	36396	1+
851.37036	85054	1+
851.51934	64654	1+
854.40357	10330	
855.56973	14196	1+
855.58741	31928	1+
855.61564	21616	1+
856.57486	9570	1+
858.64008	7018	1+
859.76491	19948	1+
860.64273	10070	1+
861.52164	15866	1+
861.59628	14564	1+
862.47087	11258	1+
863.39777	10326	1+
863.44881	16080	1+
864.57848	24648	1+
865.79302	15238	1+
868.40572	33500	1+
868.59048	24058	1+
869.52659	27752	1+
870.39647	46266	1+
872.36741	23006	1+
872.73595	6670	1+
873.37399	77722	1+
874.48753	12524	1+
874.59790	14450	1+
875.53404	12364	1+
876.65786	11230	1+
876.97134	30496	1+
877.37768	30828	1+
878.33504	11430	1+
879.59839	12736	1+
881.48106	13826	1+
882.59985	25520	1+
882.78957	14590	1+
885.88112	18846	1+
886.65038	16292	1+
887.75250	84444	1+
891.45202	17002	1+
892.45040	13862	1+
893.39891	18318	1+
893.63780	15950	1+
894.50385	11006	1+
894.63727	12580	1+
902.36970	9404	1+
902.62489	12568	1+
903.50890	10764	1+
903.71072	10364	1+
904.43142	13854	1+
906.68484	17336	1+
906.77581	14046	1+
907.66567	17870	1+
908.42058	15052	1+
908.53075	30838	1+
908.67353	13736	1+
909.50496	15682	1+
910.50486	48960	1+
911.63204	14500	1+
912.43918	23824	1+
912.74234	31286	1+
913.54659	17428	1+
914.65933	16166	1+
914.73021	38882	1+
917.48440	11534	1+
918.29688	80640	1+
918.55352	16144	1+
919.48461	19966	1+
919.55276	12510	1+
919.61901	16018	1+
919.71149	25874	1+
920.48718	19698	1+
921.94166	32896	1+
923.67878	18092	1+
925.47932	17564	1+
926.48533	26330	1+
926.50287	13650	1+
928.44717	14626	1+
928.69068	18668	1+
929.39704	16258	1+
929.53273	13740	1+
930.50735	10228	1+
930.53770	10726	1+
931.70664	24336	1+
932.58837	10458	1+
933.43968	13980	1+
933.54518	10380	1+
933.94712	52682	1+
934.44616	10492	1+
934.50882	6952	1+
934.77250	53456	1+
935.62393	11066	1+
935.69443	16216	1+
936.48807	17148	1+
936.62676	7668	1+
936.69647	37636	1+
936.83762	21196	1+
937.48772	13198	1+
937.77499	15630	1+
937.86034	46148	1+
938.43690	26256	1+
940.46638	72850	1+
941.66136	13270	1+
942.66843	21050	1+
943.49322	11546	1+
944.64022	20750	1+
946.39805	11098	1+
946.70096	16650	1+
947.47191	16548	1+
947.70291	12638	1+
948.46388	27634	1+
948.47135	16974	1+
948.52853	15340	1+
948.62161	16516	1+
948.80804	18792	1+
951.63323	20958	1+
952.39182	16340	1+
952.61968	31744	1+
954.70327	25136	1+
955.45508	19796	1+
955.70873	23946	1+
956.45669	16156	1+
956.75224	20100	1+
956.90117	13570	1+
957.07155	21604	1+
957.51295	10504	1+
957.63148	11120	1+
958.63707	19114	1+
958.69075	19898	1+
959.70372	12308	1+
961.58042	11870	1+
962.46589	30066	1+
963.46586	30060	1+
965.36869	104278	1+
965.57438	20840	1+
965.71414	25870	1+
966.37264	85838	1+
966.71589	21636	1+
968.69054	18528	1+
969.57039	12518	1+
970.48622	18256	1+
970.76871	14538	1+
971.57868	19338	1+
972.50970	7602	1+
972.72032	13952	1+
973.64399	11124	1+
975.46694	17456	1+
975.53674	9970	1+
976.58249	14828	1+
976.64855	15764	1+
976.76773	17156	1+
978.59922	149870	1+
979.00169	12594	1+
979.71545	17412	1+
980.71838	13380	1+
981.66580	18852	1+
981.78485	10434	1+
982.67591	18960	1+
984.47737	8052	1+
984.52105	16988	1+
984.59334	14066	1+
984.71735	15882	1+
984.75165	20890	1+
985.34891	67696	1+
985.40410	14112	1+
985.52268	13898	1+
985.58537	10844	1+
987.63611	30112	1+
987.74105	12534	1+
990.65543	11728	1+
992.50174	31896	1+
992.79366	20008	1+
994.55409	6650	1+
995.53835	11496	1+
995.68516	15062	1+
996.68365	10724	1+
998.52688	17380	1+
999.66175	23752	1+
1000.47507	17190	1+
1000.66444	23690	1+
1003.86389	20448	1+
1004.46979	22202	1+
1006.67749	47832	1+
1008.05758	10898	
1008.40533	14680	1+
1008.54711	14996	1+
1008.59957	22568	1+
1008.75571	12658	1+
1010.62892	17978	1+
1012.45051	21246	1+
1012.72526	19654	1+
1012.85219	18730	1+
1013.46738	20876	1+
1013.68817	13194	1+
1013.85521	15674	1+
1015.49563	21120	1+
1015.55953	10252	1+
1017.68908	14964	1+
1017.76344	23186	1+
1019.59053	13834	1+
1020.95072	16824	1+
1021.48625	14572	1+
1026.42779	10544	1+
1026.47610	20882	1+
1027.77581	24060	1+
1028.41674	20220	1+
1028.65929	35906	1+
1028.77603	20090	1+
1029.68417	10702	1+
1032.59265	45276	1+
1033.06166	21186	1+
1033.66181	20720	1+
1034.37785	23468	1+
1034.51907	10216	1+
1034.55275	9480	1+
1034.70663	28676	1+
1035.70794	30370	1+
1037.31269	8394	
1037.64741	24032	1+
1040.68152	23022	1+
1041.79854	18108	1+
1042.52505	23640	1+
1043.63922	15416	1+
1043.69972	10700	1+
1044.41932	19992	1+
1044.47871	10062	1+
1044.80429	107260	1+
1046.67411	13432	1+
1047.53773	12552	1+
1047.63810	21376	1+
1048.54324	9442	1+
1048.70653	11776	1+
1049.45927	9990	1+
1051.64794	21112	1+
1053.33183	46676	1+
1054.51469	16306	1+
1057.72864	13266	1+
1058.52492	20046	1+
1058.57254	11214	1+
1059.46653	19890	1+
1059.62686	16560	1+
1059.68606	22898	1+
1059.81235	16512	1+
1060.62635	13454	1+
1060.70385	39474	1+
1061.73094	22960	1+
1061.81406	42876	1+
1062.49079	13404	1+
1062.81525	36628	1+
1064.55377	21846	1+
1064.65083	23998	1+
1065.65422	19984	1+
1066.70713	23150	1+
1067.46165	16074	1+
1067.76250	25416	1+
1067.81674	28750	1+
1068.50298	19472	1+
1068.76900	25304	1+
1070.44427	23822	1+
1071.58348	19916	1+
1071.63048	13010	1+
1072.68557	18752	1+
1072.83101	19550	1+
1073.73771	17798	1+
1075.80473	23302	1+
1076.52364	8906	1+
1076.65864	18140	1+
1076.80331	23556	1+
1077.66370	14382	1+
1077.78413	24080	1+
1078.70800	22810	1+
1081.66479	22802	1+
1082.66392	22482	1+
1083.75734	25132	1+
1084.76103	24462	1+
1084.83622	34996	1+
1085.64432	19498	1+
1085.83761	33930	1+
1086.60427	12710	1+
1086.72065	21148	1+
1088.69221	12984	1+
1088.76496	17830	1+
1089.96886	8760	1+
1091.50592	19378	1+
1091.59020	19592	1+
1091.83096	16940	1+
1092.74938	47730	1+
1093.85767	9450	1+
1094.66466	22752	1+
1094.69094	11580	1+
1095.67340	15392	1+
1095.77654	14978	1+
1098.60347	21010	1+
1098.77032	16736	1+
1098.83012	21058	1+
1099.70323	18126	1+
1100.56205	19648	1+
1100.76264	16210	1+
1102.56821	63978	1+
1102.64522	13720	1+
1103.66048	17210	1+
1103.84184	21012	1+
1104.64924	32622	1+
1104.96333	9394	1+
1105.75570	19890	1+
1106.52304	18956	1+
1106.73767	20636	1+
1106.82115	10138	1+
1107.64058	22134	1+
1108.58370	10996	1+
1108.64152	22504	1+
1108.86045	12802	1+
1109.59436	24538	1+
1109.69239	10822	1+
1111.79826	28342	1+
1112.80480	24720	1+
1114.86152	21168	1+
1115.73164	19930	1+
1115.86459	20130	1+
1116.73724	16058	1+
1117.58698	18558	1+
1117.61428	9288	1+
1117.84301	16874	1+
1118.83145	15114	1+
1119.66802	13870	1+
1119.81931	12498	1+
1120.80689	21890	1+
1121.70317	19096	1+
1122.51920	31006	1+
1122.79801	20398	1+
1125.57371	9862	1+
1125.71694	32468	1+
1126.65928	23100	1+
1126.71915	28264	1+
1126.87071	21534	1+
1128.79783	15276	1+
1129.58032	14042	1+
1129.59919	18388	1+
1130.90496	18696	1+
1132.58135	96546	1+
1132.75419	13598	1+
1132.84632	13764	1+
1133.65289	11656	1+
1133.72024	13512	1+
1137.62330	14356	1+
1137.67186	10840	1+
1137.70935	14500	1+
1137.81490	21572	1+
1137.88536	20286	1+
1138.52163	9144	1+
1138.71528	11112	1+
1138.81170	21500	1+
1140.68438	19644	1+
1141.60055	16030	1+
1141.82864	20422	1+
1142.54932	15612	1+
1142.60306	12794	1+
1143.65712	20056	1+
1143.74680	13746	1+
1143.89607	15804	1+
1144.75039	10392	1+
1144.80857	16588	1+
1145.83081	19614	1+
1147.64923	21420	1+
1148.56253	12104	1+
1148.61146	12472	1+
1149.70128	17424	1+
1149.73774	16940	1+
1150.69409	11046	1+
1150.74044	13838	1+
1150.91167	16690	1+
1154.67918	14944	1+
1154.75441	14370	1+
1155.58965	15124	1+
1155.68007	11046	1+
1155.92728	13872	1+
1155.97851	9746	1+
1156.65674	19398	1+
1156.83896	11366	1+
1159.88486	10450	1+
1160.85439	10322	1+
1161.83663	19428	1+
1162.61452	19352	1+
1163.62336	19858	1+
1163.68440	17880	1+
1164.68820	14378	1+
1164.81272	19734	1+
1164.92021	12246	1+
1165.81573	16618	1+
1165.83167	12976	1+
1166.74395	14612	1+
1166.90516	9862	1+
1167.78435	20924	1+
1168.74722	19912	1+
1168.78555	16352	1+
1169.68703	20106	1+
1169.75070	16594	1+
1170.86368	19640	1+
1170.94202	9602	1+
1174.57125	15020	1+
1174.75617	16556	1+
1176.67866	21138	1+
1176.83451	19272	1+
1177.67558	21974	1+
1178.93795	18084	1+
1179.83439	19850	1+
1180.59044	9088	1+
1180.83661	19416	1+
1182.67582	18632	1+
1182.90516	12056	1+
1183.74453	15026	1+
1185.99344	19442	1+
1188.75024	19462	1+
1189.67396	19634	1+
1190.63461	18720	1+
1191.63297	19112	1+
1191.84359	12736	1+
1192.71324	14094	1+
1192.84475	9540	1+
1192.89850	15832	1+
1194.97291	9294	1+
1196.69812	15244	1+
1196.77733	9764	1+
1197.82704	18866	1+
1199.51054	14728	1+
1200.67772	20042	1+
1200.75867	13616	1+
1201.76094	10096	1+
1201.87149	9084	1+
1201.90689	9048	1+
1203.93757	20592	1+
1204.71804	22256	1+
1204.92148	14942	1+
1206.77680	12094	1+
1208.93045	19200	1+
1210.70812	26460	1+
1211.71135	25912	1+
1212.85335	9352	1+
1212.91675	9024	1+
1213.68252	16554	1+
1214.68822	13478	1+
1216.61895	112832	1+
1216.84508	13350	1+
1219.79178	12882	1+
1219.96718	9284	1+
1221.79233	14282	1+
1221.94487	19810	1+
1222.95298	19948	1+
1223.75482	13176	1+
1226.51341	20334	1+
1226.86115	12662	1+
1227.85443	24414	1+
1228.76822	10778	1+
1228.82411	18320	1+
1229.66290	10386	1+
1229.75661	19826	1+
1230.65534	20332	1+
1233.62448	35836	1+
1233.71968	23364	1+
1233.82827	10410	1+
1234.72026	23942	1+
1234.97735	18852	1+
1237.12359	23656	1+
1237.61510	19712	1+
1238.61441	9178	1+
1238.62912	19948	1+
1238.79556	9798	1+
1241.40853	25998	1+
1241.72844	16532	1+
1242.61158	15330	1+
1242.73103	13370	1+
1243.80053	12694	1+
1244.80379	9690	1+
1244.91134	24278	1+
1245.77926	8794	1+
1245.91365	19300	1+
1248.63649	20344	1+
1248.71409	13970	1+
1248.83452	17282	1+
1249.65211	16908	1+
1249.76545	9866	1+
1250.57526	25496	1+
1251.80617	20508	1+
1252.73440	30330	1+
1252.88804	18066	1+
1253.73739	28680	1+
1253.92978	12620	1+
1253.98199	12556	1+
1259.75113	19664	1+
1260.71054	17696	1+
1260.75115	19402	1+
1260.90464	13576	1+
1261.06594	9266	1+
1261.82715	17560	1+
1261.87123	14200	1+
1263.66567	15618	1+
1264.66810	12502	1+
1264.74411	14980	1+
1266.63654	20814	1+
1266.79406	18422	1+
1272.81801	9204	1+
1272.91530	8890	1+
1273.42092	30244	1+
1275.63784	12796	1+
1277.85683	12256	1+
1278.68557	12574	1+
1279.76174	12480	1+
1280.68074	26518	1+
1281.97783	12244	1+
1283.82284	12288	1+
1285.67615	96954	1+
1285.69013	10804	1+
1287.63326	23256	1+
1288.77452	12452	1+
1289.68890	23744	1+
1294.71270	9100	1+
1294.78978	8840	1+
1295.70940	9158	1+
1295.81835	9016	1+
1302.57980	12702	1+
1305.89928	21144	1+
1307.71813	72136	1+
1308.72251	890004	1+
1309.02284	9062	1+
1309.86730	12390	1+
1311.71362	39656	1+
1312.77608	8896	1+
1314.53063	38476	1+
1315.85054	13416	1+
1317.93028	13246	1+
1318.93177	9794	1+
1319.62458	37988	1+
1321.77012	9154	1+
1321.89393	20578	1+
1322.72630	12180	1+
1322.81167	19652	1+
1322.90604	16832	1+
1323.79239	37892	1+
1324.59455	13650	1+
1324.71511	162962	1+
1325.75450	16244	1+
1326.00631	9330	1+
1326.85433	9392	1+
1328.15235	23700	1+
1333.86523	12604	1+
1334.86133	19164	1+
1338.73698	18126	1+
1338.96744	9378	1+
1344.74127	29084	1+
1348.58233	11132	1+
1349.91477	14530	1+
1350.07609	18288	1+
1351.07938	13340	1+
1357.95200	16528	1+
1358.83333	9818	1+
1359.84682	9718	1+
1360.55379	22706	1+
1361.63306	78084	1+
1365.92829	20970	1+
1366.93453	17300	1+
1370.05183	20128	1+
1372.62716	15004	1+
1373.72488	18666	1+
1375.10093	17934	1+
1376.10235	12960	1+
1377.79196	26274	1+
1382.93370	11982	1+
1389.47708	46656	1+
1389.72727	37696	1+
1393.01939	39466	1+
1393.12156	15260	1+
1393.94400	23084	1+
1399.91385	8998	1+
1400.40891	15386	1+
1401.76578	26590	1+
1401.83679	18888	1+
1404.11974	16856	1+
1404.98823	9126	1+
1406.93569	12932	1+
1408.45579	56432	1+
1409.96100	12860	1+
1412.77463	24230	1+
1417.66875	21750	1+
1419.79464	15582	1+
1421.00938	34426	1+
1422.07458	24878	1+
1424.66510	20636	1+
1428.65206	18636	1+
1437.97227	25628	1+
1446.86781	34338	1+
1448.80509	36630	1+
1450.00247	10972	1+
1453.98552	21280	1+
1466.00852	10970	1+
1476.76461	17856	1+
1477.26725	22746	1+
1481.05013	35736	1+
1481.99741	25878	1+
1487.24191	16358	1+
1490.87741	43554	1+
1491.61403	9046	1+
1494.03224	9728	1+
1498.01321	16852	1+
1502.60006	14366	1+
1504.52978	17664	1+
1506.28933	16374	1+
1510.03789	15088	1+
1512.54048	19848	1+
1518.06172	16008	1+
1524.64040	83196	1+
1525.86582	34602	1+
1533.60719	37810	1+
1534.90325	43270	1+
1537.24030	16694	1+
1539.48252	33316	1+
1544.92179	13492	1+
1544.94122	24310	1+
1546.97032	27160	1+
1550.78603	17624	1+
1562.93777	19100	1+
1569.51519	32542	1+
1570.05518	16502	1+
1572.60319	26990	1+
1578.93016	47056	1+
1580.81463	24762	1+
1584.59114	44270	1+
1586.83966	15238	1+
1588.86068	12646	1+
1588.95354	13252	1+
1590.96806	14510	1+
1592.88795	10512	1+
1594.83137	33570	1+
1597.02274	18650	1+
1609.43794	17352	1+
1614.07530	19536	1+
1615.37158	21922	1+
1617.47100	13224	1+
1619.71775	34072	1+
1622.95527	45412	1+
1630.39640	8770	1+
1631.11511	13760	1+
1634.99213	16068	1+
1639.43823	24042	1+
1642.32063	13542	1+
1643.76350	14762	1+
1645.39127	19408	1+
1645.63257	35334	1+
1648.77769	27484	1+
1650.53804	18598	1+
1650.96747	34010	1+
1653.01525	20430	1+
1658.97925	28378	1+
1663.40678	14480	1+
1666.84284	64340	1+
1669.47673	13320	1+
1670.63707	21620	1+
1672.10754	21388	1+
1675.13486	16260	1+
1675.73343	82416	1+
1676.74248	113556	1+
1682.77706	24822	1+
1685.68860	46164	1+
1685.70351	12200	1+
1687.12602	12358	1+
1691.88855	15332	1+
1692.34192	19362	1+
1693.32915	28744	1+
1695.01415	26780	1+
1695.74471	20986	1+
1697.97130	25476	1+
1699.23689	21556	1+
1701.66815	19218	1+
1704.57155	28090	1+
1705.28249	19878	1+
1708.60289	27984	1+
1709.85944	116034	1+
1730.66856	13396	1+
1732.05208	30094	1+
1736.25081	19918	1+
1739.04514	34522	1+
1744.02494	9764	1+
1744.39363	17532	1+
1744.62161	20324	1+
1752.05998	12884	1+
1755.03797	32928	1+
1755.58047	12336	1+
1765.87117	16890	1+
1768.93512	13724	1+
1771.76996	10132	1+
1772.06001	24302	1+
1775.86588	23530	1+
1779.50119	9190	1+
1781.00752	30740	1+
1783.06872	34876	1+
1785.55163	12672	1+
1786.78755	15628	1+
1792.96065	9804	1+
1799.07409	33058	1+
1804.48613	14126	1+
1808.58127	23112	1+
1809.08881	13982	1+
1811.08862	25174	1+
1812.58391	30118	1+
1813.06448	13574	1+
1826.97950	43410	1+
1831.09186	15888	1+
1832.33024	15604	1+
1832.48501	12358	1+
1833.97345	16270	1+
1837.15688	16726	1+
1837.86118	42338	1+
1844.11987	27730	1+
1844.59278	31914	1+
1845.63224	15570	1+
1849.02442	10124	1+
1849.05053	23368	1+
1856.13679	16010	1+
1859.11421	10676	1+
1864.70457	24336	1+
1867.10200	14366	1+
1870.61473	25220	1+
1871.12277	40640	1+
1873.66179	67040	1+
1880.32265	18726	1+
1881.14237	24650	1+
1887.12513	18222	1+
1898.14128	18278	1+
1904.56722	13930	1+
1906.74407	26766	1+
1910.16875	17526	1+
1912.78369	20116	1+
1915.14926	25650	1+
1918.98062	27290	1+
1920.69265	12572	1+
1924.55912	23598	1+
1926.36527	15840	1+
1930.53569	21834	1+
1932.52565	18862	1+
1937.67694	21184	1+
1945.13040	20414	1+
1955.94957	10618	1+
1958.16183	24840	1+
1959.20558	33782	1+
1960.78902	11158	1+
1963.12794	13460	1+
1969.68904	16776	1+
1969.69050	21148	1+
1975.15919	18832	1+
1976.29907	9816	1+
1981.63116	14304	1+
1983.15146	10130	1+
1985.09485	31748	1+
1990.44621	15790	1+
1990.69800	12130	1+
1996.10770	15352	1+
1997.32918	17034	1+
1999.47484	15466	1+
2001.18583	32136	1+
2005.42704	37958	1+
2006.00700	16116	1+
2006.09334	24270	1+
2006.58617	18758	1+
2008.87512	15108	1+
2009.11542	29336	1+
2011.57999	29924	1+
2013.85578	10290	1+
2016.41774	19998	1+
2017.09053	35932	1+
2018.49371	14284	1+
2026.04008	17596	1+
2030.00209	21512	1+
2037.09538	19308	1+
2037.74844	15488	1+
2038.22502	19606	1+
2041.87100	9756	1+
2042.43534	56382	1+
2044.27303	16622	1+
2046.22047	20852	1+
2048.09723	42164	1+
2048.46670	32702	1+
2051.57550	12914	1+
2054.09081	86884	1+
2056.44395	16552	1+
2059.13122	16944	1+
2067.85908	10538	1+
2069.18633	14344	1+
2073.06334	70532	1+
2080.99583	15968	1+
2083.58254	13578	1+
2084.61703	14184	1+
2086.25239	32438	1+
2086.93763	25466	1+
2089.89845	24294	1+
2094.13619	33618	1+
2103.15077	22502	1+
2108.40645	13252	1+
2109.20292	13140	1+
2110.00370	32520	1+
2111.18524	13122	1+
2120.38906	13316	1+
2122.14817	21290	1+
2126.16679	23890	1+
2126.80650	16304	1+
2131.15516	25572	1+
2134.27947	32492	1+
2135.41308	12024	1+
2136.15701	13588	1+
2136.40528	35622	1+
2137.90634	14208	1+
2140.47765	48988	1+
2142.00643	20914	1+
2144.47429	61884	1+
2147.31267	15056	1+
2149.36551	41414	1+
2160.60711	15376	1+
2161.70856	21244	1+
2162.26292	26202	1+
2165.01679	17394	1+
2167.96547	9086	1+
2170.10335	17134	1+
2173.32463	20520	1+
2174.37787	25748	1+
2176.45048	39198	1+
2178.27844	19388	1+
2178.54519	10400	1+
2192.01087	22108	1+
2192.70230	10154	1+
2192.86459	16582	1+
2199.41752	32408	1+
2202.86467	8764	1+
2206.02936	35404	1+
2206.07564	15658	1+
END IONS

###FS:    #m/z: 322.93005 #charge 1+
###MS: 3
###MSMS: 4
BEGIN IONS
TITLE=Cmpd 2, +MS2(322.9300), 28.0-35.0eV, 0.1min #4
RTINSECONDS=3.488
SCANS=3-4
PEPMASS=322.93005	1965614
CHARGE=1+
189.04398	104	
191.95530	1212	1+
194.05715	192	
195.89538	152	
197.01458	106	
200.01164	138	
200.89273	116	
201.01615	134	
201.04255	116	
203.08125	222	1+
204.00626	106	
205.01181	126	
205.95074	292	
207.11239	188	1+
209.96757	132	
210.14979	198	1+
213.02007	202	1+
215.88699	620	1+
216.90089	104	
219.02823	242	
219.17338	176	
219.97029	120	
220.17631	126	
221.94479	108	
222.95278	460	
223.95872	326	
224.93207	174	
224.97733	218	
226.43627	116	
226.92165	136	
227.00939	208	1+
227.86315	126	
227.92892	250	1+
228.06058	200	1+
230.09319	194	1+
230.86222	142	
230.90373	142	
231.06896	158	
233.04663	422	1+
233.06929	552	1+
233.89980	124	
234.10723	108	
235.00599	214	1+
235.03960	138	
235.88927	128	
236.03058	362	1+
236.05785	424	1+
236.07881	130	
236.98717	108	
237.10966	156	
239.07899	586	1+
240.02685	130	
240.88314	246	1+
240.95849	312	
241.94452	160	
242.14981	154	
242.94214	452	
243.11749	166	
243.88224	778	1+
243.98840	384	1+
244.00446	120	
244.03897	964	1+
244.06288	336	1+
244.95600	214	
245.94286	374	
246.97622	668	1+
247.23878	192	
247.97933	434	1+
248.03436	1800	1+
248.07750	222	1+
249.03933	1030	1+
249.89634	112	
250.06729	246	1+
250.94583	376	1+
250.98795	288	1+
251.07228	162	1+
252.10709	330	1+
252.19503	142	
252.85228	114	
253.00035	126	
253.83399	138	
254.00930	112	
254.86071	160	
254.97912	130	
256.00413	276	1+
256.91403	168	
257.06388	110	
258.98936	256	1+
259.17654	114	
260.16904	396	1+
261.07819	270	1+
261.89383	274	
261.95564	272	1+
262.21298	198	
262.98662	198	
263.05714	622	1+
263.11038	274	1+
263.17908	114	
264.88051	180	1+
265.01509	436	1+
266.05428	246	
266.06789	124	
266.16007	142	
266.99873	602	1+
267.08597	138	
268.13599	194	1+
268.26029	134	
268.90432	130	
268.95631	208	
269.00545	390	
269.16006	152	
270.79524	208	1+
270.87252	124	
271.27982	188	
273.05896	162	
273.25404	106	
274.04399	198	
275.06188	136	
275.10920	166	
276.03568	118	
276.23030	170	
277.07113	566	1+
277.09487	720	1+
277.14009	148	
277.27462	190	1+
277.93951	202	1+
279.06710	116	
279.09072	1130	1+
279.22932	308	1+
279.24929	166	
280.07761	114	
280.11462	138	
280.14276	1734	1+
281.01446	118	
281.05397	198	
281.24900	172	
281.29638	108	
281.99522	118	
282.08853	288	1+
282.17243	164	
282.27677	346	1+
282.85683	372	1+
282.89360	182	1+
283.03131	544	1+
283.06664	186	
283.26327	450	1+
284.07265	306	1+
284.29309	1970	1+
284.42093	164	
285.05257	148	
286.18445	126	
287.12730	160	1+
288.06363	596	1+
288.09595	202	1+
289.13741	234	1+
289.87885	160	
290.01857	154	
290.07978	108	
290.92586	204	1+
292.06068	852	1+
292.90522	110	
295.06552	234	1+
295.20362	124	
295.88736	112	
296.10762	202	1+
296.92738	132	
299.05821	400	
299.09370	148	1+
299.13477	126	
299.89008	132	
300.05798	226	
300.19861	118	
300.91294	110	
300.99892	210	1+
301.05616	210	
301.23509	166	
301.87551	256	1+
302.05684	114	
302.07515	112	
302.17683	142	
303.10528	138	
303.21996	264	1+
304.09306	148	
304.15478	150	
304.19642	180	
304.26377	250	1+
305.15859	174	
306.03247	120	
306.05587	114	
306.20339	370	1+
306.27583	134	
306.88372	170	
307.08142	284	1+
307.12763	150	
307.30994	176	
307.79909	322	1+
307.89229	154	
308.00847	268	1+
308.14070	494	1+
308.29239	1382	1+
308.87782	106	
308.89633	142	
309.14670	342	1+
310.04737	278	
310.30890	966	1+
310.87793	126	
311.02829	200	
312.02111	116	
313.03128	212	
313.12740	208	
314.04653	130	
315.16104	126	
316.02927	182	1+
316.07384	114	
319.04738	236	1+
319.17506	304	1+
319.31146	104	
319.96739	216	1+
320.08391	104	
320.14998	128	
320.17920	234	1+
320.22287	118	
321.05965	118	
321.09761	154	
321.12509	166	
321.20277	104	
321.33751	116	
323.13238	1422	1+
323.15376	104	
323.17084	188	
323.23868	6440	1+
323.30556	110	
323.52299	92	1+
324.09741	202	1+
324.13707	1226	1+
324.20538	2734	1+
324.26818	170	
325.27215	182	1+
325.32029	294	1+
325.90190	192	
326.10303	152	1+
326.16690	202	1+
326.38396	216	
327.05209	290	1+
327.21269	234	
327.24962	382	1+
END IONS

###FS:    #m/z: 340.94074 #charge 1+
###MS: 3
###MSMS: 5
BEGIN IONS
TITLE=Cmpd 3, +MS2(340.9407), 28.0-35.0eV, 0.1min #5
RTINSECONDS=4.2605
SCANS=3,5
PEPMASS=340.94074	772912
CHARGE=1+
195.06675	130	
203.16607	116	
205.94775	178	
209.09294	122	
213.93997	3006	1+
214.06952	116	
215.88705	1040	1+
215.93800	666	1+
217.88187	310	
217.93596	286	
218.88795	158	
219.04304	132	
222.89347	122	
224.97793	208	
226.86804	152	
228.09315	146	
231.94910	4122	1+
233.06519	214	
233.17164	154	
233.89793	860	1+
235.94485	374	
236.89547	154	
237.03899	176	
237.06652	244	1+
240.00915	130	
240.23320	606	
240.90165	278	1+
241.08766	130	
242.15017	126	
244.03880	956	1+
244.05370	120	
244.96608	628	1+
246.06939	158	
247.12227	116	
247.17136	132	1+
247.94180	206	
248.03458	148	
248.10472	264	1+
249.04046	338	
249.95925	492	
250.06350	134	
250.94889	144	
250.97446	142	
251.12529	154	
251.95784	214	
253.23302	148	
254.09199	164	
254.96570	1606	1+
255.02523	140	
255.07440	774	1+
255.13864	242	1+
255.99919	142	1+
256.96368	848	1+
258.85984	182	
259.03634	122	
259.89761	170	
262.96762	236	
263.05524	314	
264.22734	242	1+
264.91862	130	
264.99892	146	
265.02121	454	1+
265.04505	428	1+
265.10293	122	
265.95397	132	
265.98713	122	
266.99854	196	
267.08239	156	1+
267.13693	430	1+
268.95982	220	1+
269.00440	474	
269.08641	198	1+
269.19214	122	
272.93368	254	
272.97858	268	
273.01777	142	
274.89343	130	
275.84316	210	1+
276.07305	142	
276.95590	122	
277.06995	240	
278.00788	164	1+
279.11605	132	
279.21308	136	
279.81727	216	1+
279.96491	144	
280.12150	126	
281.01300	118	
281.05172	660	1+
281.99864	304	1+
282.27786	844	1+
282.85751	170	
283.03234	292	
283.09941	152	
283.92516	174	1+
284.07423	120	
284.29112	464	1+
284.86729	170	1+
286.07115	116	
286.87260	120	1+
286.91280	124	
287.20351	124	
288.06493	1214	1+
289.00942	154	
289.57369	154	
289.81383	126	
291.07105	116	
293.00414	126	
293.04297	118	
293.06562	326	1+
293.16676	118	
293.85245	354	1+
294.18252	286	1+
294.31358	272	
295.04269	270	1+
295.29087	278	1+
295.99266	404	1+
296.02076	134	1+
296.10463	130	
296.15650	272	1+
296.33197	298	
297.07393	196	
298.08318	234	
298.12628	140	
299.06151	376	1+
299.08569	158	
299.10936	126	
299.19964	122	
300.03217	240	
300.11317	228	1+
300.86703	184	
301.03752	142	
302.05642	140	
302.17510	374	1+
302.93483	150	
303.77263	276	1+
304.02912	144	
304.04804	140	
304.18855	274	1+
304.25970	152	
304.88145	268	1+
304.97059	152	1+
305.03487	356	1+
305.22818	158	
305.99432	212	1+
306.78882	244	
306.80388	122	
307.07748	162	
307.11841	128	
307.24232	142	
307.31010	136	
308.24101	130	
308.29908	362	1+
309.04246	242	
309.12155	158	1+
309.15595	274	1+
309.30335	238	1+
311.02801	426	
312.02802	230	
312.12172	318	1+
313.03267	438	
314.04938	202	1+
317.94044	142	
318.59716	256	
319.07673	360	1+
320.95515	196	1+
321.00637	150	
321.12298	120	
321.24012	130	
321.99185	116	
322.13447	210	
323.14371	248	1+
323.24068	1162	1+
323.30244	168	
324.10211	120	
324.24395	862	1+
324.28432	218	
324.32649	408	
324.88760	178	
325.04951	220	1+
325.21177	116	
325.93899	226	1+
326.17360	364	1+
326.34426	404	1+
327.10697	134	
327.27179	140	
327.30267	118	
327.31813	178	
327.80519	154	
328.26986	130	
329.12235	132	
330.87733	186	1+
332.09077	680	1+
333.17327	142	
335.79466	146	
336.07287	134	
336.08971	130	
337.08976	234	
337.22651	148	
337.25596	166	
338.08378	130	
338.16837	186	1+
338.33855	132	
338.35611	228	1+
339.09391	182	
339.10981	264	1+
339.23028	138	
339.89145	120	
340.23027	116	
340.29436	118	
340.39352	1170	1+
341.08389	162	
341.10353	242	
341.25319	236	
341.31095	988	1+
341.97790	250	1+
342.31352	892	1+
342.91149	140	
343.08268	122	
343.11918	116	
343.16731	140	
343.24240	146	
343.96828	124	
344.11413	148	
345.29383	140	
END IONS

###FS:    #m/z: 363.95697 #charge 1+
###MS: 3
###MSMS: 6
BEGIN IONS
TITLE=Cmpd 4, +MS2(363.9570), 28.0-35.0eV, 0.1min #6
RTINSECONDS=5.0325
SCANS=3,6
PEPMASS=363.95697	462988
CHARGE=1+
187.86804	122	
189.86343	206	
191.85638	138	
200.00846	194	1+
205.94809	130	
207.87753	154	
207.94833	142	
207.97515	174	
209.94385	812	1+
212.87938	782	
214.89681	150	
215.04031	148	
215.88485	162	
218.92010	118	
222.95266	1226	1+
223.89069	144	
224.05931	218	1+
224.89132	148	
224.94693	1790	1+
225.00369	130	
226.94812	4294	1+
227.92898	326	
228.59234	186	1+
228.90705	178	
228.94252	5394	1+
229.46147	138	
230.89149	1310	1+
231.06722	214	1+
232.88356	436	
234.01417	208	1+
235.05170	128	
235.12702	146	1+
236.80327	132	
237.09428	134	
238.89633	202	1+
239.16431	130	
240.96215	1062	1+
241.04291	304	1+
242.95937	388	1+
243.12937	146	
243.88150	120	
244.03798	728	1+
244.95841	2182	1+
245.09829	260	1+
245.85579	310	1+
245.94147	626	
246.95280	2318	1+
247.81813	138	
247.93785	138	
248.03577	772	1+
248.90138	290	
249.04183	500	1+
249.10568	214	1+
249.99266	268	1+
250.50270	150	
250.90068	138	
250.94702	216	1+
250.96910	142	
251.04654	300	1+
251.86752	218	1+
253.03373	224	1+
253.08668	306	1+
254.09116	226	1+
254.12238	142	
255.07375	246	1+
256.95659	172	
257.15683	216	1+
258.43971	118	
258.90470	146	
258.97126	260	
259.06017	124	
260.24752	216	1+
260.90859	242	1+
260.97041	1222	1+
261.00440	132	
261.85809	264	1+
262.06297	136	
263.02031	226	1+
263.05863	136	
263.16949	152	
263.97882	226	1+
264.05817	176	1+
264.10812	128	
265.14479	216	1+
266.25165	246	1+
266.81183	122	
266.86270	130	
266.93701	128	
266.97062	698	1+
267.97243	508	1+
268.00038	130	
268.09348	134	
268.11732	126	
268.29899	348	
268.95971	928	1+
269.00440	296	
269.29999	360	
269.96672	542	1+
271.84698	216	1+
272.15075	122	
272.93384	334	1+
273.81039	176	1+
273.92118	140	
274.96633	142	
275.02030	138	
275.06030	184	
275.10102	138	
276.91230	232	1+
277.07043	124	
277.24068	176	1+
278.00257	188	
278.07406	214	
279.03489	136	
280.05618	308	1+
280.95973	194	
281.03159	144	
281.85220	170	1+
281.91492	256	1+
282.09364	476	1+
283.09884	350	1+
283.26623	136	
284.87382	128	
284.95390	122	
285.84610	452	
285.90241	136	
285.92903	130	
285.93964	132	
286.06869	142	
286.96827	192	1+
287.12694	132	
288.06429	1342	1+
290.14022	152	
292.05519	170	
292.27171	144	
293.00063	120	
293.06746	250	
293.91613	164	
294.07045	132	
295.02138	338	1+
295.13561	284	1+
296.02399	272	1+
298.08490	150	
298.22632	118	
298.79767	262	1+
299.80177	248	1+
300.85798	348	1+
300.92853	136	
301.15113	148	
302.22128	242	
302.79876	206	1+
303.80219	146	1+
303.85646	734	1+
303.94741	124	
304.10746	220	1+
305.27744	682	1+
306.07830	374	1+
306.30626	170	
307.02874	118	
307.07737	308	1+
307.09542	196	
307.30649	246	
308.00083	196	1+
308.20647	164	
308.29533	214	
308.79665	148	
308.80883	142	
308.88382	124	
309.15223	236	1+
309.30452	190	
310.02629	382	1+
310.26134	130	
310.35045	142	
311.02830	324	1+
311.04686	140	
311.87977	196	1+
312.94964	128	
313.02874	244	
313.15262	268	1+
313.81420	222	1+
313.99201	120	
314.12094	120	
314.15646	212	1+
314.92709	132	
315.02400	140	
315.91837	180	
315.94457	158	1+
316.07940	216	1+
316.13503	212	1+
317.92792	580	1+
318.03927	164	1+
318.81063	202	1+
318.89301	192	1+
318.93242	510	1+
319.08271	196	1+
319.30664	128	
320.13208	186	1+
320.95878	170	
321.11988	262	1+
321.86699	216	1+
322.07065	126	
322.93010	120	
323.24008	636	1+
323.98840	198	1+
324.32449	542	1+
324.89695	132	
325.00794	118	
325.05221	210	1+
325.09373	128	
325.21175	136	
326.24434	130	
326.92169	168	
326.96852	204	1+
327.05964	240	1+
327.08192	130	
328.06392	164	1+
328.19262	234	1+
329.96492	300	1+
332.08984	950	1+
333.00268	202	1+
333.02217	184	
335.94370	816	1+
336.08475	130	
336.15651	162	
336.94708	712	1+
337.03840	196	1+
337.09246	228	
337.80888	174	
338.08933	408	1+
342.27819	128	
342.31089	118	
342.90490	206	1+
343.18683	154	
343.27736	356	1+
344.15294	196	1+
344.18050	232	
347.23601	138	
347.30479	130	
348.33447	156	
349.25346	182	
349.32172	366	1+
349.83030	122	
350.34147	194	
351.12189	164	
351.33791	162	
355.05601	360	
356.04994	168	
356.18233	132	
358.83186	202	1+
359.18909	124	
359.36465	738	1+
360.09628	216	
360.19026	204	1+
360.36641	620	1+
360.98878	160	1+
361.22833	276	1+
362.23251	248	1+
363.10935	224	
363.13946	138	
363.20850	122	
363.37266	344	1+
364.10785	130	
364.15676	130	
364.20177	136	
364.28604	576	1+
365.24915	136	
365.28731	474	1+
365.31917	188	
365.38498	226	1+
366.15614	244	
366.38612	154	1+
367.09815	240	1+
367.21895	126	
367.30119	170	
367.33195	398	1+
367.77735	238	1+
368.42263	1542	1+
369.16758	192	1+
END IONS

###FS:    #m/z: 322.93026 #charge 1+
###MS: 7
###MSMS: 8
BEGIN IONS
TITLE=Cmpd 5, +MS2(322.9303), 28.0-35.0eV, 0.2min #8
RTINSECONDS=8.736
SCANS=7-8
PEPMASS=322.93026	1799924
CHARGE=1+
102.58069	102	
189.61685	98	
191.95659	522	
192.89307	266	1+
196.86715	136	1+
197.95928	158	
200.89171	150	
201.04162	130	
204.18249	108	
205.95021	296	
206.91916	110	
207.97828	94	
211.86316	94	
212.89145	188	
214.02483	110	
214.87295	102	
215.03111	102	
215.88794	558	1+
216.17099	116	
217.88681	130	
218.09714	162	
219.02852	148	
220.87231	192	1+
221.94396	176	
222.95161	420	
223.97602	628	1+
224.93314	106	
225.95706	136	
227.93316	176	
230.07991	98	
230.86086	210	
231.02458	154	
231.04546	98	
231.07745	178	1+
231.09297	142	
231.96298	156	
233.00623	364	1+
233.04593	200	
233.06763	154	
233.89880	378	1+
233.95579	106	
234.00927	210	1+
235.07588	244	1+
235.09958	100	
235.11602	164	
235.19017	206	1+
235.67118	104	
236.00614	242	1+
238.00246	228	1+
238.88095	94	
238.94808	118	
239.08070	430	1+
239.98305	138	
240.93833	164	
240.96165	212	
241.03812	288	1+
241.93857	1054	1+
242.94004	734	1+
243.07997	112	
243.88192	334	
244.03874	312	1+
244.78695	94	
244.94003	144	
244.99381	150	
245.88585	152	
245.93866	250	
245.98157	118	
246.04542	204	
246.97415	362	1+
247.15521	106	
248.03481	1178	1+
248.63699	96	
248.96529	140	
249.94130	352	1+
249.95489	94	
250.06665	108	1+
250.10396	202	1+
250.89648	120	
250.94531	256	1+
250.98280	124	
251.92561	150	
252.23060	142	
252.98293	144	
253.06362	114	
254.02682	198	1+
255.13561	98	
256.17077	92	
256.97035	96	
257.85785	112	
258.10653	208	1+
258.22833	96	
258.84499	236	1+
258.97604	138	
260.95253	120	
261.88519	140	
262.04977	490	1+
262.22997	202	1+
263.05332	376	1+
263.18837	134	
263.97660	436	1+
265.09009	118	
265.12093	128	
266.01539	98	
266.07868	114	
266.24483	158	
266.59016	112	
266.99990	394	
268.00275	268	
268.26642	100	
269.00184	942	1+
269.12415	102	
269.67705	92	
271.08125	192	1+
273.01637	98	
273.85603	104	
274.00803	108	
274.04807	284	1+
275.14656	134	
276.84081	106	
277.07133	430	1+
277.09527	276	1+
279.09123	660	1+
279.22812	320	
279.25626	262	1+
280.00758	254	1+
280.05895	122	
280.14195	708	1+
280.82113	144	
280.90231	116	
280.93703	108	
280.99075	106	
281.05194	164	
281.24307	108	
281.98767	134	
282.25120	100	
282.67683	94	
283.03237	206	
283.07078	162	
283.26132	332	1+
283.28387	116	
283.99285	140	
284.20109	136	
284.29362	1460	1+
284.89908	216	
286.10589	130	
286.91988	206	
288.06554	410	1+
288.10661	140	
288.16408	270	1+
290.80594	196	1+
292.06106	706	1+
292.28781	216	1+
293.98289	108	
294.41098	118	
295.09868	108	
296.08721	100	
297.89329	94	
297.91701	94	
299.00940	300	1+
299.06029	364	1+
299.10514	130	
301.04080	132	
301.06538	120	
302.02126	268	1+
302.17293	96	
302.24690	184	
302.92762	140	
303.21066	148	
303.87917	294	1+
304.26683	456	1+
305.15866	280	1+
306.04463	190	1+
307.10137	162	
307.13767	128	
307.89136	254	1+
308.11117	124	
308.17445	196	
308.29501	720	1+
309.00497	220	1+
309.02993	152	
309.88116	102	
309.91569	156	
310.00517	260	1+
310.26480	94	
310.30805	640	
310.87515	118	
311.02794	152	
311.13275	104	
311.16763	92	
312.02661	1398	1+
312.89144	140	
313.02782	914	1+
315.16068	104	
315.31375	98	
318.93832	154	
319.18611	244	1+
319.78029	102	
320.00685	192	1+
320.06754	94	
320.11056	102	
320.29997	136	
321.04747	242	1+
321.11618	216	
321.14748	394	1+
321.17790	104	
322.11754	110	
322.20165	142	
323.23858	4076	1+
323.88896	426	1+
324.13770	1150	1+
324.18445	340	1+
324.20477	940	1+
324.89330	372	1+
325.31542	94	
326.37765	158	
326.96432	104	
327.04213	94	
327.21386	134	
327.24923	396	
327.28019	146	
END IONS

###FS:    #m/z: 340.94095 #charge 1+
###MS: 7
###MSMS: 9
BEGIN IONS
TITLE=Cmpd 6, +MS2(340.9410), 28.0-35.0eV, 0.2min #9
RTINSECONDS=9.508
SCANS=7,9
PEPMASS=340.94095	890946
CHARGE=1+
197.00419	98	
213.89355	122	
213.93957	2650	1+
215.88657	832	1+
215.93909	406	
217.88493	466	1+
217.94648	100	
221.89421	126	
222.97232	136	
223.95727	214	
224.97617	248	
226.86820	116	
226.94926	128	
227.03828	134	
227.63141	112	
228.95560	152	1+
231.95089	3358	1+
232.05228	126	
233.04129	306	1+
233.89647	716	1+
233.95024	548	
234.84148	130	
235.89336	840	1+
235.94916	376	1+
236.05920	188	1+
236.97628	100	
237.12218	140	
237.23363	188	
239.08891	200	
239.88660	100	
239.90594	126	
240.00745	314	1+
240.23372	142	
240.95488	136	
243.55915	100	
243.88984	142	
243.94674	136	
244.03779	418	1+
244.08381	118	
246.97450	106	
247.93891	200	
247.96520	200	1+
248.03476	244	
248.20692	102	
248.98710	334	
249.03963	438	1+
249.96164	726	1+
251.92129	248	1+
251.96545	466	1+
252.26691	120	
254.00112	102	
254.94066	134	
254.96461	2322	1+
255.02625	152	
255.04966	116	
255.07165	632	
256.26308	138	
256.91264	260	1+
258.91616	248	1+
258.96227	464	1+
258.97330	118	
259.05137	156	
259.76012	116	
260.04525	120	
261.01895	128	
261.90117	394	1+
262.14151	134	
262.96454	272	1+
262.97653	116	
263.05535	152	
263.26690	324	1+
263.82767	154	
263.88190	114	
264.05609	110	
264.07613	148	
264.13419	120	
265.02013	176	
265.33297	108	
266.24853	134	
266.69868	104	
267.00069	248	
267.13219	416	1+
267.15839	106	
267.26038	100	
267.90035	110	
267.99810	192	
268.93577	138	
269.00084	250	
269.19525	144	
270.93688	150	
272.93526	436	1+
272.97383	234	
274.82176	100	
275.05658	172	
277.96695	126	
278.13480	100	
279.08747	224	
279.21394	270	1+
279.96513	216	
280.26183	294	1+
281.01996	244	1+
281.04940	404	
281.95468	118	
282.05028	178	
282.27836	434	
282.31142	136	
282.96977	148	
283.28207	264	
283.93739	102	
284.03307	134	
284.29566	166	
285.04171	108	
285.94340	118	
286.01995	144	
286.06785	146	
286.25891	124	
286.90186	306	1+
287.85273	154	1+
288.06367	724	1+
288.10741	100	
288.87870	144	
288.95901	98	
289.58103	100	
290.02231	182	1+
291.08704	164	1+
291.80333	106	
292.05764	270	1+
292.10267	106	
293.18078	184	
293.28758	240	1+
294.11643	116	
294.90294	200	
295.99803	132	
296.97288	326	1+
297.97763	208	1+
298.06418	164	
298.08467	488	1+
298.30911	136	
299.01702	114	
299.05829	106	
299.12245	240	1+
299.85807	390	1+
300.06070	234	
302.05552	220	1+
302.17937	112	
303.03463	158	
303.25305	100	
303.91350	130	1+
304.02030	122	
304.16513	190	1+
304.27111	222	1+
304.98000	192	1+
306.04086	134	
307.08084	212	
307.28927	656	1+
307.30773	170	
307.89072	104	
308.29361	478	1+
309.36970	140	1+
309.89449	124	
309.97402	106	
310.32447	158	
310.88183	98	
311.02711	126	
311.86369	102	
311.87726	196	1+
312.02860	210	
312.11283	114	
312.15050	192	1+
313.03182	568	1+
316.95404	120	
319.08133	374	
321.22356	548	1+
321.30099	388	1+
322.13590	208	1+
322.30281	254	1+
322.92530	190	1+
323.09073	106	
323.19710	188	1+
323.23687	522	1+
323.57678	98	
323.98995	140	1+
324.02340	106	
324.06706	98	
324.29692	216	1+
324.32580	270	1+
324.89068	244	1+
324.96740	230	1+
325.12004	164	
325.15907	116	
325.25440	150	
325.27682	114	
325.80232	132	
326.17473	118	
326.27400	226	1+
326.33743	136	
328.18229	130	
328.88478	174	
332.09190	236	1+
335.14866	130	
336.08912	126	
336.80222	150	
337.08988	242	
337.16998	140	
337.25676	172	
339.83690	106	
339.98652	264	1+
340.26087	140	
340.39185	288	
341.24367	98	
341.26806	482	1+
341.36827	98	
341.39600	198	
342.20713	120	
342.27462	268	1+
342.86278	110	
342.91121	112	
343.11061	190	1+
343.20556	340	1+
343.24325	296	1+
344.14464	174	1+
344.87983	124	
345.07742	132	
END IONS

###FS:    #m/z: 363.95718 #charge 1+
###MS: 7
###MSMS: 10
BEGIN IONS
TITLE=Cmpd 7, +MS2(363.9572), 28.0-35.0eV, 0.2min #10
RTINSECONDS=10.28
SCANS=7,10
PEPMASS=363.95718	500720
CHARGE=1+
185.86751	116	
189.86508	332	1+
191.85716	330	
191.95736	110	
200.88929	138	
209.89103	114	
209.94494	774	1+
210.18208	120	
210.88381	380	1+
212.87824	1194	1+
222.95344	1288	1+
224.94933	1832	1+
224.97683	200	
226.87768	154	
226.89271	112	
226.94711	4838	1+
226.96732	140	
227.06354	152	1+
228.79536	150	1+
228.89346	554	1+
228.94279	4844	1+
230.88885	2552	1+
233.59459	112	
239.88392	114	
240.04400	134	
240.96309	896	1+
242.94282	288	
242.96049	652	1+
244.03828	186	
244.05714	136	
244.13954	194	1+
244.95792	2464	1+
245.94228	308	
246.04085	152	
246.87537	148	
246.95338	2550	1+
248.03453	218	
248.85529	116	
248.89918	1092	1+
249.04544	276	1+
250.89179	128	
250.94878	120	
251.07338	114	
251.97888	144	
252.11336	130	
253.09523	172	
254.60454	112	
255.96772	126	
258.97245	228	
259.84514	254	1+
259.97470	132	
260.05010	130	
260.91230	216	1+
260.96932	244	
261.15902	120	
261.97139	134	
262.07431	170	1+
263.05698	282	1+
263.20055	124	
263.97657	122	
264.23531	294	1+
265.97359	120	
266.93029	144	
266.97912	132	
267.00084	132	
267.78245	112	
267.97275	442	
268.30011	298	
268.95932	184	
269.00612	324	1+
269.30416	138	
269.96912	682	1+
272.07068	118	
272.93030	194	
273.01784	142	
273.05321	226	1+
273.10974	178	
275.07476	190	1+
276.84972	132	
277.07297	174	
277.09031	140	
277.85364	222	1+
278.05114	192	1+
278.93730	124	
279.10501	110	
280.11529	162	
280.25755	214	1+
280.79462	112	
281.00993	178	
281.04109	142	
282.13301	146	
282.50351	112	
283.08144	116	
283.85084	202	
283.89670	116	
284.87072	122	
285.03960	132	
285.14944	142	
285.84935	162	
285.93773	220	
286.12064	206	1+
286.79807	130	
286.88771	116	
288.06469	944	1+
288.79521	166	
289.09152	158	
289.77408	166	
289.87718	154	
290.82114	260	1+
290.92282	136	
291.13887	146	
291.92313	202	1+
292.05929	146	
293.06410	144	
293.11571	154	
293.94164	136	
294.27711	110	
294.85599	416	1+
294.92366	292	1+
297.93122	114	
298.98708	134	
299.02866	142	
299.86984	276	
300.81695	134	
301.03131	198	
301.28613	110	
301.80912	132	
301.86171	524	1+
301.91811	198	1+
302.09100	248	1+
302.22353	112	
302.25284	232	1+
303.04854	148	
303.85374	462	1+
303.95269	230	
303.99650	118	
304.11456	522	1+
304.22036	142	
304.81146	134	
304.87703	120	
305.76850	114	
306.07585	376	1+
306.27545	132	
306.87117	204	1+
307.30716	178	
308.02269	144	
308.24270	252	1+
308.29242	432	
309.30085	480	1+
309.88420	498	1+
310.88360	298	1+
312.03126	124	
312.06419	220	1+
312.86803	112	
313.02678	190	
314.09952	170	1+
314.15984	130	
314.80828	200	1+
316.02605	194	
316.81609	208	1+
318.28306	270	1+
318.86135	136	
318.88310	124	
319.08408	138	
320.04123	120	
320.16639	124	
321.15495	114	
321.81624	200	
321.86776	124	
322.93036	306	1+
322.94783	112	
323.01951	114	
324.16851	262	1+
324.24327	150	1+
324.32435	184	
325.78752	118	
326.87050	152	1+
327.00120	122	
327.97566	118	
328.22298	124	
328.84037	188	1+
329.24456	228	1+
329.87116	292	
330.09751	170	
332.09168	562	1+
332.88717	132	
335.80092	132	
336.94743	402	
337.10021	152	
338.86960	138	
339.82740	406	1+
340.19070	138	
340.55434	114	
340.90679	184	1+
341.96992	130	
343.01432	114	
343.27306	212	1+
344.18771	192	1+
345.06753	180	1+
345.13034	194	1+
346.10175	242	1+
347.88976	178	1+
349.03411	116	
349.32572	628	1+
350.18400	196	
350.79245	398	1+
352.06147	140	
353.98148	172	1+
355.05676	396	1+
355.21001	138	
357.05665	134	
359.17101	274	1+
359.19356	138	
360.36291	354	
360.95342	292	1+
361.28119	184	1+
362.13115	296	1+
362.21603	152	
363.20925	124	
363.37164	118	
364.19114	156	
365.01645	128	
365.27213	116	
365.32289	170	
365.38905	278	
365.79352	130	
365.85757	194	1+
366.92390	110	
367.32982	248	1+
367.34807	234	1+
368.42327	700	1+
END IONS

###FS:    #m/z: 322.93048 #charge 1+
###MS: 11
###MSMS: 12
BEGIN IONS
TITLE=Cmpd 8, +MS2(322.9305), 28.0-35.0eV, 0.2min #12
RTINSECONDS=13.9685
SCANS=11-12
PEPMASS=322.93048	1850598
CHARGE=1+
190.92685	114	
191.95595	228	
194.40989	100	
194.86200	94	
195.99872	90	
199.97253	94	
201.39859	92	
204.10882	98	
205.95045	108	
206.91836	94	
208.96224	202	1+
208.98178	110	
213.88599	124	
215.86764	108	
215.88518	508	1+
216.99673	98	
218.09623	90	
219.17489	140	
220.86361	206	
221.94416	282	
222.95181	300	
223.96021	406	
224.97616	122	
226.94091	98	
227.04813	100	
227.93444	192	
227.95435	140	
228.85387	90	
228.93559	88	
228.99522	90	
229.06513	138	
229.17891	144	1+
229.90802	118	
230.84655	130	
230.89066	170	1+
232.10424	142	
232.98378	132	
233.04405	176	
233.06992	242	
233.89661	298	
233.91555	92	
233.96809	282	1+
235.84373	148	
237.00819	136	
237.08533	92	
238.87902	170	
238.99713	96	
239.07936	322	
240.09761	94	
240.89161	136	
240.94033	466	
240.96316	242	1+
241.19257	102	
241.94153	632	
242.94335	1312	
243.88068	270	1+
243.93590	162	
244.03812	330	
244.19362	176	1+
244.93887	522	1+
245.68531	104	
246.97524	748	1+
246.99452	90	
248.04116	384	1+
248.99300	92	
249.15205	88	
249.54948	106	
249.91616	108	
249.97373	274	1+
250.88200	92	
252.17317	94	
253.15882	124	
255.95722	156	
256.90797	94	
257.04767	102	
257.99569	94	
259.07878	92	
259.13291	154	1+
261.05126	102	
262.83330	162	
262.99743	134	
263.05637	500	1+
263.98077	188	
265.02392	140	
265.04657	116	
265.24832	242	1+
266.04238	106	
266.07583	236	1+
266.12511	116	
266.97943	112	
267.00463	182	
268.00512	258	
268.95943	218	
269.00216	348	
269.12758	302	1+
270.07794	102	
270.91186	138	
272.15193	142	
273.06733	94	
273.17075	90	
277.07096	206	
277.09186	260	1+
277.85962	108	
278.24520	212	1+
279.01607	108	
279.09268	678	1+
279.19431	104	
279.27752	116	
280.04675	100	
280.07948	160	
280.14175	332	
280.54403	90	
280.77100	88	1+
281.08941	108	
281.22949	122	
281.29739	126	
283.02650	92	
283.06929	342	1+
283.28255	128	
284.26264	116	
284.29308	1134	1+
285.07342	110	
285.93798	90	
285.98339	100	
286.06772	144	
286.40734	92	
288.06705	320	1+
288.47020	94	
289.79186	100	
289.88366	170	
289.98871	134	1+
290.85541	160	
292.06153	106	
292.12303	90	
293.02259	100	
293.06595	370	1+
293.99837	88	
294.86260	164	
295.07032	196	1+
299.06253	158	
299.24507	88	
299.85307	190	1+
300.26086	258	1+
300.82321	134	
302.05122	88	
302.07571	136	
302.85846	108	
304.03232	90	
304.10490	196	1+
304.69035	212	
304.88157	146	
305.27969	374	1+
305.30509	226	1+
307.00841	138	
307.02883	186	1+
307.28922	476	1+
307.79904	104	
307.88786	156	
308.07500	108	
308.29465	316	1+
309.08279	138	
309.32710	128	
309.88313	100	
310.04572	140	
310.30544	142	
311.03117	210	
311.87746	142	
312.02616	112	
312.07283	118	
312.14405	106	
312.86799	108	
313.02971	626	1+
313.08396	178	1+
314.81750	118	
318.59535	98	
318.86305	90	
319.06036	158	1+
320.08938	146	
320.18284	274	1+
320.29736	110	
321.11957	200	
321.89333	138	
323.23918	1930	1+
323.27746	128	
323.88288	170	
324.10952	206	1+
324.13610	658	1+
324.20365	712	1+
324.31260	154	1+
324.89729	126	
325.18144	222	1+
326.37759	114	
327.10795	94	
327.21307	150	
327.24891	92	
END IONS

###FS:    #m/z: 340.94116 #charge 1+
###MS: 11
###MSMS: 13
BEGIN IONS
TITLE=Cmpd 9, +MS2(340.9412), 28.0-35.0eV, 0.3min #13
RTINSECONDS=14.7405
SCANS=11,13
PEPMASS=340.94116	1072322
CHARGE=1+
57.69083	100	
193.10222	98	
196.88313	152	
203.02830	98	
205.01244	130	
205.94882	262	1+
207.97408	98	
208.93937	108	
212.95312	158	
213.89216	382	1+
213.93952	1924	1+
215.88647	784	1+
215.93626	196	
217.85967	138	
217.88208	128	
217.93896	332	1+
221.94253	130	
222.97500	104	
223.97880	98	
224.97321	152	
226.94536	132	
228.12811	104	
228.55493	112	
230.06758	96	
231.94942	2058	1+
232.89382	844	1+
233.89855	692	1+
234.94676	390	1+
235.09375	90	
235.79251	114	
236.89605	194	
238.85996	90	
238.89621	126	
238.95501	102	
239.08283	110	
239.51521	106	
239.96019	94	
240.93910	186	1+
241.04029	108	
241.16012	118	
243.03411	214	1+
244.03869	244	1+
244.14592	90	
244.55838	112	
245.88098	92	
246.97491	136	
248.03586	152	
249.04189	266	1+
249.96182	846	1+
250.84844	102	
251.09638	96	
251.95843	276	1+
253.08759	240	1+
253.95893	192	
254.96517	1710	1+
255.05629	262	1+
255.07580	454	1+
255.55782	90	
256.91524	408	1+
257.41056	90	
258.05301	88	
258.07279	154	
258.97099	130	
259.04110	124	
259.52246	88	
260.39382	92	
261.88991	94	
261.97533	94	
262.02175	108	
262.96491	108	
263.05497	220	
264.96327	132	
264.98090	96	
265.01613	392	1+
265.03592	134	
266.86111	108	
266.99984	108	
267.13554	124	
268.00381	118	
268.40605	110	
269.00351	536	
270.85969	106	
272.03887	194	1+
272.08824	92	
272.93489	494	1+
273.06504	88	
274.21568	164	
275.08062	92	
277.06863	104	
278.25903	114	
279.06415	100	
279.84859	110	
279.86235	114	
279.96297	182	
280.10735	186	1+
280.39622	92	
281.04995	252	1+
281.69895	96	
281.76923	88	
282.27459	428	1+
282.92092	136	
282.97547	222	1+
283.03167	160	
283.05051	112	
283.86950	112	
283.95210	106	
284.19208	150	
284.29890	140	
286.06687	98	
286.59025	102	
288.06548	376	1+
289.88454	136	
290.94614	132	
291.85676	96	
292.12706	94	
292.99327	94	
293.06937	124	
293.95565	238	1+
294.87046	104	
294.91505	88	
295.02903	142	
295.96839	336	1+
296.33048	132	
297.10283	170	
298.08181	150	
298.30755	138	
298.59107	90	
299.05939	260	
300.05820	108	
300.40723	98	
301.12166	106	
301.85019	90	
302.17806	140	
302.50271	102	
305.16642	180	1+
305.81588	144	
305.94553	100	
307.24790	160	
307.30847	112	
308.16489	162	1+
308.29363	370	1+
308.80464	142	
308.87055	130	
309.02897	90	
309.80296	88	
309.93416	108	
310.31136	110	
310.83369	130	
310.87806	128	
311.02576	198	
311.06466	110	
311.11103	104	
311.88473	244	1+
312.02764	762	1+
312.92674	94	
313.04710	126	
317.12100	132	
319.08152	116	
321.30133	200	1+
322.13925	180	
323.24093	378	1+
323.83217	132	
324.15128	90	
324.31492	116	
324.88949	108	
325.89943	120	
326.17379	108	
326.30355	212	
326.79634	102	
327.17881	112	
328.83486	100	
328.89389	130	
329.87254	330	1+
329.98968	124	
332.08860	290	1+
335.34109	118	
335.78548	90	
336.29834	92	
337.10939	132	
337.25818	116	
338.24301	202	1+
339.04701	142	
339.26098	116	
340.36000	142	
340.39504	364	1+
340.91241	90	
342.12713	128	
342.28049	232	1+
342.31204	104	
342.63329	98	
343.08517	198	1+
343.20757	118	
343.28242	158	1+
345.08664	286	1+
345.30227	92	
END IONS

###FS:    #m/z: 363.95738 #charge 1+
###MS: 11
###MSMS: 14
BEGIN IONS
TITLE=Cmpd 10, +MS2(363.9574), 28.0-35.0eV, 0.3min #14
RTINSECONDS=15.513
SCANS=11,14
PEPMASS=363.95738	570732
CHARGE=1+
78.15292	112	
94.71351	94	
189.86358	690	1+
191.85918	558	1+
191.95427	112	
192.92749	98	
194.93932	106	
207.95161	234	1+
208.93662	144	
209.94258	552	1+
210.88258	214	
212.87940	1332	1+
221.00793	128	
221.20259	100	
222.95207	758	1+
224.95004	858	1+
224.97018	104	
225.97528	226	
226.88528	236	
226.94764	3940	1+
227.93316	222	
228.79304	154	
228.89511	284	1+
228.94251	4264	1+
230.84975	92	
230.88900	1540	1+
231.06944	94	
232.88658	254	
233.06683	100	
234.88206	144	
237.02403	138	
240.83421	114	
240.92383	94	
240.94176	144	
240.96311	866	1+
241.20189	190	1+
241.94288	160	
242.50234	110	
242.94486	348	
242.95647	376	
243.85414	98	
243.95743	204	
244.03686	292	1+
244.83146	244	1+
244.95800	2282	1+
245.94342	350	
246.90697	198	
246.95285	2794	1+
246.98003	146	
247.02262	92	
247.04194	92	
248.00045	100	
248.72576	92	
248.80563	162	
248.90156	738	1+
248.98557	114	
249.02608	98	
250.06983	150	1+
250.62538	108	
250.89188	92	
250.94731	272	1+
252.22949	96	
253.03482	92	
253.83374	98	
253.90637	152	
255.53410	104	
258.14349	92	
258.80695	96	
258.97342	418	1+
260.07797	196	1+
260.96829	1004	1+
261.04281	118	
262.06494	200	1+
263.65158	94	
264.91183	112	
264.96282	92	
265.81722	94	
266.21845	144	
266.57637	100	
266.85439	198	1+
267.05007	130	
267.13348	92	
267.15197	154	
267.97309	448	
269.96643	378	1+
270.85058	116	
271.84557	114	
271.91645	188	
272.42427	138	
272.93376	202	
272.98609	92	
276.85731	128	
276.92659	128	
277.06897	118	
279.10512	122	
280.07427	102	
280.25766	182	1+
280.79265	132	
281.02654	162	
281.86038	94	
281.99618	140	
283.05048	114	
283.78781	134	
283.85431	240	
283.99785	196	1+
284.87489	152	
285.84823	306	1+
286.92477	114	
287.06259	400	1+
288.87549	320	1+
290.13888	146	
290.78582	168	
292.05791	154	
292.10192	206	1+
292.85673	162	1+
293.06899	140	
294.85574	144	
295.82640	124	
295.93617	222	1+
296.42670	106	
296.80758	186	
296.87300	124	
298.80450	138	
300.92884	148	
301.86110	424	1+
302.23495	92	
303.80451	116	
303.85697	756	1+
303.94027	106	
304.10445	128	
304.12859	98	
304.44066	134	
304.77858	276	1+
304.92423	386	1+
305.38292	100	
306.11905	146	
306.28711	186	
306.44849	92	
307.28775	322	1+
307.78678	96	
308.03049	136	
308.29472	224	1+
310.31092	222	
310.87660	178	
311.76148	246	1+
311.88477	138	
312.12580	112	
312.88234	134	
313.02614	238	1+
314.61873	100	
314.86304	176	1+
316.64568	108	
316.94573	124	
317.84857	94	
319.39362	92	
319.93093	96	
321.09675	126	
321.27867	132	
321.31613	228	1+
321.81908	202	
321.86605	180	
322.92542	122	
323.18868	128	
323.28620	282	1+
324.02448	116	
324.63577	92	
326.29819	244	1+
326.89029	306	1+
327.87140	104	
328.84936	124	
331.57950	98	
334.74940	100	
335.13827	130	
336.08035	100	
336.80642	108	
336.94692	242	1+
337.32001	102	
337.72979	102	
337.83223	148	
338.33696	138	
339.82998	108	
340.94151	162	
342.16983	124	
342.28607	112	
343.01457	102	
343.06233	92	
343.26927	98	
343.28812	130	
345.36129	92	
346.12215	92	
348.91050	210	1+
350.19329	98	
351.33640	144	
352.33120	122	
356.05224	478	1+
357.05519	400	1+
357.13218	94	
360.11799	158	1+
360.13464	92	
361.36712	214	
362.07896	124	
365.10000	172	1+
366.32618	326	1+
367.04863	98	
368.42085	512	1+
END IONS

###FS:    #m/z: 336.94649 #charge 1+
###MS: 15
###MSMS: 16
BEGIN IONS
TITLE=Cmpd 11, +MS2(336.9465), 28.0-35.0eV, 0.3min #16
RTINSECONDS=19.2225
SCANS=15-16
PEPMASS=336.94649	176672
CHARGE=1+
72.16894	112	
95.01847	94	
196.88353	114	
199.86796	142	
200.96847	102	
202.07018	94	
205.95272	186	
206.97308	94	
207.04538	92	
207.97231	124	
208.88659	172	
209.88771	110	
209.99961	102	
211.94500	6882	
211.99183	100	
212.16518	96	
212.87922	424	
212.94852	264	
213.87914	200	
213.93981	2966	1+
214.88447	708	1+
215.88504	738	1+
215.93739	660	1+
217.93856	94	
221.89229	260	
222.95153	570	1+
223.95627	462	1+
223.96680	96	
223.97167	150	
224.97674	114	
225.94644	276	1+
225.97737	96	
226.89520	156	
227.89409	284	
227.90952	202	1+
228.89418	196	
229.95552	6158	1+
230.89006	910	1+
231.95109	2728	
233.89711	448	
233.94997	394	1+
234.99860	100	
235.02706	112	
235.83400	116	
235.89611	104	
235.94550	130	
237.02366	184	1+
237.06742	152	
238.09014	102	
239.90145	378	1+
239.95039	202	
240.17121	102	
240.96495	192	
241.96737	98	
241.98506	108	
242.01588	134	
243.05030	218	1+
243.89142	146	
244.08951	230	
246.73126	100	
246.96463	1638	1+
247.96600	1372	1+
248.00374	96	
248.03588	474	1+
248.90103	276	1+
249.04058	326	1+
249.96089	400	
249.98388	140	
250.46393	106	
250.88037	232	1+
250.95008	118	
250.97725	166	
251.04619	138	
251.07103	326	1+
251.97232	336	
252.13496	228	
252.84270	116	
252.97056	3396	1+
253.90568	144	
254.08599	166	
254.96633	1712	1+
255.07665	440	
256.07761	206	
256.81049	148	
256.97505	332	1+
257.73529	100	
258.83168	116	
258.96312	124	
259.14293	92	
263.05825	200	
263.17784	108	
264.06392	138	
265.01914	150	
265.11688	98	
266.02235	158	
266.85624	100	
266.99702	104	
267.13164	146	
267.16812	92	
267.80508	160	1+
268.84045	316	1+
268.98003	114	
269.00167	292	1+
270.84244	338	1+
270.95589	172	
270.97788	482	1+
271.96024	98	
273.79999	98	
275.05404	282	
276.02533	124	
276.85503	148	
277.06790	104	
277.84436	150	
277.96475	164	1+
278.88171	148	
279.02912	102	
279.09465	168	
279.13697	168	
279.26059	204	1+
281.04733	210	
282.00284	132	
282.40438	92	
283.02865	310	1+
283.04453	214	
283.79284	160	
284.04319	160	
285.09716	98	
285.80780	198	
286.18494	102	
286.85166	242	
287.23370	206	1+
287.81103	122	
287.84614	116	
288.00912	104	
288.06277	202	
288.08802	112	
289.14664	220	1+
292.06557	148	
293.04379	98	
293.06474	354	
293.87591	308	1+
293.97584	112	
294.08371	136	
294.11372	118	
294.18786	98	
294.86035	364	1+
294.99697	140	
295.02501	96	
295.97164	118	
296.06932	104	
296.12631	102	
296.32738	110	
297.03851	146	
298.58493	100	
298.86552	234	1+
299.06022	526	1+
299.11085	168	1+
300.06345	330	1+
300.52073	106	
300.92348	124	
306.13575	234	1+
306.28558	290	1+
306.89354	92	
307.07690	106	
307.29193	228	1+
308.87853	178	
309.32350	122	
309.81757	166	1+
309.89309	280	1+
310.87874	292	1+
310.94776	104	
315.84183	102	
317.96152	148	
318.27780	124	
319.08207	226	1+
319.82488	122	
319.88941	124	
320.29214	108	
321.87091	222	1+
322.13952	146	
322.29471	110	
322.82836	210	1+
323.01475	96	
323.23770	328	
323.25674	104	
324.08149	132	
324.14921	98	
324.19340	148	
325.79257	138	
326.88535	106	
327.01686	94	
328.28753	92	
328.36756	96	
332.05981	230	1+
332.83528	112	
334.16170	94	
335.09798	120	
335.19672	158	1+
335.23994	258	1+
335.34668	140	
336.25156	270	1+
338.06753	146	
340.06499	136	
END IONS

###FS:    #m/z: 507.84688 #charge 1+
###MS: 15
###MSMS: 17
BEGIN IONS
TITLE=Cmpd 12, +MS2(507.8469), 28.2-35.2eV, 0.4min #17
RTINSECONDS=19.995
SCANS=15,17
PEPMASS=507.84688	144666
CHARGE=1+
199.88602	172	
209.94253	158	
220.88741	164	
228.85390	168	
229.84888	160	
230.85208	210	
235.90745	180	
238.06347	264	
238.07930	178	
241.05774	296	1+
242.05021	196	1+
242.06105	192	1+
243.03333	208	1+
247.43262	168	
247.96453	208	
248.85592	410	1+
249.89832	302	1+
251.07769	352	1+
251.84527	126	1+
253.93396	154	
255.98345	238	1+
258.79256	346	1+
260.04843	126	1+
260.10467	292	1+
262.92952	248	1+
266.13082	282	
266.16512	430	1+
268.12178	168	1+
270.85931	290	
271.87498	584	1+
272.80236	178	1+
272.85286	772	1+
273.89319	228	1+
274.35181	140	1+
274.94778	130	1+
275.87233	190	
276.11719	222	
276.91458	142	1+
277.02215	216	1+
277.07702	170	
279.13503	344	
280.85506	242	1+
280.88724	320	1+
280.93822	322	1+
281.98995	276	1+
282.12949	222	1+
285.01971	180	
285.12734	220	1+
285.16338	228	1+
285.94203	458	
286.84419	526	1+
287.08369	194	1+
287.93573	156	
288.87026	396	
289.88192	2232	1+
290.86556	1124	
291.05053	186	1+
291.86840	584	
292.85860	242	
293.38845	220	1+
293.87427	2992	1+
293.93420	234	1+
293.97593	326	1+
294.04868	156	
294.12759	166	
295.10383	194	1+
296.14780	188	
296.85421	310	
296.88059	724	1+
297.00685	262	1+
297.28725	108	1+
297.91964	156	
298.85361	238	
298.88051	708	1+
299.81154	166	
300.85412	406	1+
302.85971	294	1+
303.95353	404	1+
304.14960	284	1+
304.87814	286	
305.85761	396	1+
306.83882	256	1+
306.87981	348	
306.90044	156	
307.06286	256	1+
307.88983	1048	
308.14312	698	1+
308.29653	230	1+
308.80144	156	1+
308.88113	1424	1+
309.19627	218	1+
309.30177	156	1+
309.35949	166	
309.88590	952	1+
310.13342	268	1+
310.15589	408	1+
310.98609	162	
311.28677	158	1+
311.84083	156	1+
311.88400	5912	1+
311.92944	222	1+
311.96802	526	1+
312.17798	548	1+
313.00873	196	
313.91455	186	1+
314.41560	282	1+
314.80336	284	1+
314.86492	1168	1+
314.89411	1362	1+
315.12596	162	
315.82110	440	1+
316.11524	258	1+
316.86625	644	1+
316.88833	836	1+
316.99482	258	1+
317.58049	170	
318.86531	360	
320.12947	186	1+
320.89741	194	
321.03252	286	1+
324.03251	162	
324.49076	164	
324.86557	230	
324.90066	174	
325.19815	168	1+
325.86640	234	
325.88371	296	
325.90209	458	
325.99003	172	
326.89004	904	1+
327.02631	244	1+
327.89600	558	1+
328.05802	206	
328.13085	164	
328.86688	350	
328.97188	246	1+
329.89362	584	
330.10371	240	1+
330.88378	536	
331.82675	348	1+
331.88814	568	
332.87398	602	
332.90394	962	1+
332.94943	368	1+
333.85118	166	
333.88045	294	
334.90056	340	
335.00018	182	1+
335.89762	760	1+
336.02745	210	1+
336.77961	170	
336.87423	508	1+
337.02899	178	1+
337.79445	160	
338.04848	354	1+
338.98873	234	1+
339.87907	310	1+
340.10360	142	1+
340.16276	222	1+
340.36376	256	
342.02080	162	1+
342.08871	280	1+
343.18153	252	1+
344.02893	192	1+
344.89285	436	1+
346.87947	224	
347.00480	260	1+
348.17406	308	
349.82433	270	1+
349.86576	178	
349.90501	276	
349.96668	388	1+
350.11024	258	1+
350.89250	364	
351.11268	188	1+
351.87861	546	1+
352.13448	156	
352.19051	204	1+
352.37442	134	1+
352.77342	566	1+
352.91282	616	1+
353.15199	182	
353.80048	292	1+
353.85630	200	
353.97962	306	1+
354.18159	230	
354.34945	214	
355.12209	198	1+
355.17871	190	
355.78954	252	1+
355.89354	432	1+
356.16382	176	1+
356.91899	218	1+
357.07095	342	1+
357.24503	266	1+
357.89455	188	
358.01895	250	1+
358.07427	282	1+
358.20817	224	1+
359.21219	156	1+
361.86390	236	
362.87086	214	
363.12073	294	1+
363.88431	480	1+
364.12255	252	1+
365.03218	256	1+
365.90573	224	1+
366.18448	478	1+
366.79186	330	1+
366.84037	1550	1+
367.02867	440	1+
367.33610	322	1+
368.03321	366	1+
368.89198	526	1+
369.83864	400	1+
369.86700	164	
370.15345	556	1+
370.77489	214	1+
371.80029	304	1+
371.84369	188	
372.05072	316	1+
372.83803	494	1+
373.08339	308	1+
373.11768	210	1+
373.83820	360	1+
373.90115	250	1+
374.23851	286	1+
374.82042	318	1+
375.05184	242	1+
375.15845	212	
376.88686	258	
377.01632	180	
377.09356	234	1+
377.78290	164	1+
378.16655	240	1+
380.18194	218	1+
380.72821	198	1+
380.85272	304	
381.09261	158	
381.97556	322	1+
382.09084	158	
382.85175	264	
382.97304	308	1+
383.11636	444	
383.59182	112	1+
383.85912	158	
383.88728	294	1+
384.04329	288	1+
384.12635	202	
384.71875	212	1+
384.85092	2560	1+
385.08187	148	1+
385.22621	192	
385.82584	154	
387.09896	172	
387.38395	314	1+
387.85306	212	
388.18171	162	
388.80442	368	1+
389.20346	326	
389.71441	222	
389.79685	318	1+
389.88187	244	
390.00010	220	1+
390.06404	288	1+
390.18389	364	1+
390.33542	160	1+
390.84005	1126	1+
391.04872	330	1+
391.18700	260	1+
391.73268	332	1+
392.13009	386	1+
392.39937	192	
392.79624	728	1+
392.83976	368	
392.86250	1236	1+
393.08653	286	1+
393.09813	160	
393.19475	282	1+
393.79875	740	1+
393.83207	192	
394.06407	400	1+
394.83892	174	
394.86790	318	1+
396.70614	208	1+
397.12124	356	1+
397.22205	150	1+
397.71272	144	1+
398.19535	208	1+
398.73352	160	
398.76349	250	1+
398.81001	276	1+
398.86841	322	
398.98893	176	1+
399.85118	202	1+
399.87467	168	
400.77796	224	1+
401.12661	196	
402.09121	168	
402.72332	152	1+
402.86767	1934	1+
403.87187	1674	1+
404.16475	228	1+
405.87187	438	
405.99862	156	
406.80605	164	
406.85947	298	
407.72726	180	
407.81518	430	1+
407.86649	6394	1+
409.13541	212	
409.73026	462	1+
410.39132	258	1+
410.73658	318	1+
410.84019	482	
410.84662	710	1+
410.87611	1054	1+
411.81212	1048	1+
412.21412	162	
412.73816	166	1+
412.84294	400	
412.87083	790	1+
412.91149	176	1+
413.07479	228	
413.22111	196	1+
413.85741	202	
415.09574	174	1+
415.20206	222	
415.88075	154	
416.14264	452	1+
416.88571	282	
417.00413	128	1+
417.14681	352	1+
418.21743	268	1+
418.66889	176	1+
418.84941	544	1+
420.15098	266	1+
421.88400	746	
422.88290	408	
423.87479	386	
424.14220	442	1+
424.19175	206	
424.86172	216	
424.88460	212	
425.88399	708	
426.15067	372	1+
426.40063	156	
426.86215	1688	1+
426.94255	192	
427.10242	226	1+
427.79182	198	1+
428.20389	164	
428.74700	204	1+
428.81367	506	1+
428.85106	1496	1+
428.88580	2916	1+
430.73998	552	
430.87118	1310	1+
430.90616	168	1+
431.08181	192	1+
431.10838	188	1+
431.81246	282	1+
431.86887	782	1+
432.17899	138	1+
433.85504	172	
434.50784	190	
434.81899	438	1+
434.85452	464	1+
434.88865	202	
435.14467	168	
435.85567	316	1+
436.10227	154	
436.97357	132	1+
437.14843	334	1+
438.24419	204	1+
438.34589	186	1+
439.89456	782	1+
441.27075	164	1+
442.15194	996	1+
443.10852	180	1+
444.05457	220	1+
444.87286	1852	1+
445.05931	146	1+
445.83828	294	1+
446.17917	196	1+
446.88362	374	
446.89457	620	1+
447.70800	192	1+
448.19525	314	1+
448.89746	270	
448.94562	140	1+
449.87920	1048	1+
450.01495	100	1+
451.91205	202	
453.23110	218	1+
454.68081	212	1+
456.84946	176	
457.90570	934	1+
460.16935	296	
461.16197	608	1+
462.16053	510	1+
462.88399	1144	1+
463.09172	186	1+
465.00666	328	1+
467.72057	210	1+
467.89017	1644	1+
468.15542	212	1+
468.43500	188	1+
468.78680	250	1+
469.22986	172	1+
471.24647	236	1+
472.77069	236	1+
474.38173	174	1+
475.78315	244	1+
479.25362	140	1+
483.15239	208	
484.10146	162	1+
485.90330	548	1+
487.40506	248	1+
487.44248	434	1+
487.91569	184	
488.04923	256	1+
488.44396	338	1+
489.82104	160	1+
490.22611	158	1+
491.24339	206	1+
491.79284	292	1+
491.98859	160	
496.25530	202	
497.16768	170	1+
499.28509	222	1+
502.78386	138	1+
503.09565	184	1+
503.19027	214	1+
503.35736	4148	1+
503.45828	518	1+
504.27666	474	1+
504.30320	330	1+
505.23408	134	1+
505.28076	366	1+
505.30601	266	1+
505.33293	548	1+
506.43608	402	1+
506.47974	182	
507.45184	164	1+
508.15990	278	1+
508.41389	162	1+
509.16730	248	1+
509.27751	198	1+
509.47998	306	1+
509.86556	336	1+
510.31018	178	
510.48291	228	1+
511.84250	156	
512.40652	198	1+
END IONS

###FS:    #m/z: 359.96251 #charge 1+
###MS: 15
###MSMS: 18
BEGIN IONS
TITLE=Cmpd 13, +MS2(359.9625), 28.0-35.0eV, 0.4min #18
RTINSECONDS=20.767
SCANS=15,18
PEPMASS=359.96251	133354
CHARGE=1+
205.07149	94	
205.48996	110	
207.94445	208	
208.88457	126	
209.94450	474	1+
210.89817	92	
210.98851	90	
213.90839	102	
214.85402	116	
216.82863	124	
220.96583	98	
221.04734	142	
221.89121	122	
222.95253	568	1+
223.03984	168	
223.97316	232	1+
224.94832	1408	1+
226.89252	122	
226.94716	3158	1+
227.93051	278	
228.94349	2370	1+
231.88928	118	
232.92503	100	
233.52965	138	
233.95971	146	
234.06854	136	
236.89454	98	
239.18149	106	
239.90519	176	
240.14468	146	
240.94179	318	
240.96290	806	1+
241.94208	136	
242.96108	436	1+
242.97535	160	
244.16657	140	
244.44146	90	
244.91020	94	
244.95668	1304	
245.04211	100	
245.05418	94	
245.94016	282	
246.95374	1668	
247.00525	90	
248.03347	200	
248.79945	102	
251.03513	176	
251.16600	90	
253.83219	130	
254.04249	94	
257.02552	94	
258.03286	120	
258.83875	96	
258.88671	156	1+
258.92549	112	
258.97374	102	
258.99299	130	
260.97261	534	1+
260.99070	92	
262.95016	168	1+
262.97124	124	
263.54384	90	
264.08028	160	
264.91587	272	1+
265.12178	130	
265.97236	126	
266.08205	96	
267.92130	94	
267.97392	276	
267.99420	138	
268.30237	162	
269.12299	108	
269.72330	92	
269.97131	170	
270.73850	124	
270.80199	102	
270.90444	200	1+
271.98344	216	1+
273.43154	100	
274.03398	92	
275.79492	124	
276.85480	168	
277.07121	306	
277.11995	90	
277.84681	128	
278.00756	94	
278.59145	100	
279.84647	104	
280.26570	114	
280.79313	160	
281.95830	116	
282.81307	186	
283.86067	228	1+
286.07993	150	
287.52627	118	
288.06524	92	
289.05214	144	
290.94295	98	
291.05642	298	1+
291.78987	152	
292.43396	94	
292.85301	290	1+
293.13446	182	
295.02785	250	
296.02883	134	
296.66135	124	
297.86491	124	
297.94005	92	
298.08622	106	
298.21255	98	
298.80782	422	1+
298.86339	144	
299.00788	162	1+
299.75508	90	
300.87418	122	
302.10874	92	
302.65977	106	
303.14130	98	
303.52329	92	
304.29460	94	
304.78968	114	
306.28784	94	
306.44091	160	
306.88378	136	
307.28346	356	1+
309.79889	102	
310.34494	320	1+
310.82920	104	
310.86962	198	
311.87159	146	
312.06192	106	
312.79515	98	
313.32655	142	1+
313.88851	108	
314.88494	94	
316.81862	138	
318.93709	192	
319.93691	238	
320.95678	244	
321.82115	134	
322.31392	150	
322.92938	148	
323.01689	752	1+
323.14158	92	
323.23962	92	
324.86378	98	
324.89057	312	1+
325.05581	190	1+
326.17423	198	1+
326.96558	142	
327.79814	114	
328.88933	110	
329.49127	122	1+
329.88330	94	
331.10503	106	
333.04808	92	
335.94197	508	1+
336.10261	142	
336.22275	182	1+
336.35996	190	1+
336.94710	418	1+
337.24644	94	
339.09243	100	
339.15417	100	
340.35814	492	1+
340.87771	122	
340.95163	262	
342.20431	124	
343.27881	94	
344.09694	184	1+
347.11675	430	1+
348.84319	94	
350.34935	116	
350.88757	218	1+
351.35693	96	
352.76468	100	
353.20609	100	
353.79576	172	1+
356.19739	198	1+
356.26178	108	
356.34500	100	
356.87505	216	1+
358.36838	138	
359.19283	146	
359.58447	116	
359.79082	112	
363.08902	102	
363.90989	138	
END IONS

###FS:    #m/z: 336.94695 #charge 1+
###MS: 19
###MSMS: 20
BEGIN IONS
TITLE=Cmpd 14, +MS2(336.9470), 28.0-35.0eV, 0.4min #20
RTINSECONDS=24.466
SCANS=19-20
PEPMASS=336.94695	196372
CHARGE=1+
176.11736	118	
180.86947	114	
182.98020	90	
184.86126	152	1+
189.86463	154	
194.88002	104	
196.88519	150	
205.95276	224	
205.97187	126	
206.97394	258	1+
208.88085	342	1+
209.88359	230	1+
209.94241	202	
211.18420	114	1+
211.88605	112	
211.94471	6242	1+
212.14136	114	
212.87980	1668	1+
213.93906	3152	1+
215.88776	926	1+
217.93683	232	
219.03266	188	
221.94095	90	
223.11155	106	
223.95651	206	
224.94583	90	
226.89401	128	
226.95247	156	
227.10908	98	
227.95575	134	
228.89583	268	1+
228.91157	154	
229.95490	5470	1+
230.88983	990	1+
231.11600	112	
231.95038	2750	1+
232.89394	722	1+
233.04688	112	
233.51052	90	
234.83027	114	
235.86525	130	
235.89128	464	1+
238.09973	96	
238.21512	146	
239.90136	108	
239.95514	88	
240.05002	116	
240.89102	186	1+
240.93482	90	
240.96450	164	
246.97608	284	
247.04461	122	
247.96487	1508	1+
248.03536	134	
248.90176	258	
248.99756	90	
249.90983	370	1+
249.96214	710	1+
250.99205	148	
251.89910	138	
251.95372	110	
251.97000	182	
252.83918	116	
252.87362	110	
252.89749	652	1+
252.93058	114	
252.97170	3384	1+
253.90409	418	1+
254.01836	98	
254.93901	158	
254.96580	986	1+
255.07467	362	1+
255.81287	102	
256.03495	112	
256.78515	124	
256.96567	286	1+
258.05217	146	
258.91432	90	
258.98667	102	
259.04967	208	1+
260.83379	112	
260.92140	94	
261.96959	102	
263.05590	204	
263.09531	100	
264.06043	144	
265.01825	328	1+
265.03820	120	
266.05923	98	
266.81625	120	
268.94019	116	1+
268.95875	190	
269.00969	104	
269.08117	108	
269.11759	126	
269.83900	220	
270.98964	334	1+
271.04156	96	
271.10227	126	
271.14571	102	
271.91710	286	
271.97210	254	1+
272.09055	116	
274.12088	100	
275.05607	176	
275.85282	436	1+
275.96645	100	
276.14548	102	
276.52753	92	
276.82232	130	
276.85712	298	1+
277.06752	122	
277.83191	304	1+
278.16338	92	
278.41808	106	
278.96300	120	
279.79428	260	1+
279.95470	124	
279.96846	114	
280.87834	110	
281.05113	434	1+
283.02471	204	1+
283.04101	146	
284.79494	226	1+
285.85204	416	1+
286.85571	262	1+
286.98134	94	
288.06388	158	
289.00533	134	
290.26137	110	1+
290.87510	94	
291.07057	118	
291.86218	152	
292.05882	138	
293.06739	106	
293.10760	308	1+
293.98641	92	
294.86316	138	
294.88395	118	
295.08123	160	
295.98263	138	
296.04649	186	1+
296.32707	94	
296.98027	100	
297.01262	140	
297.07672	376	1+
297.81197	140	
297.87762	130	
298.95414	132	
299.01020	212	1+
299.05958	280	1+
299.11536	140	
299.77832	102	
299.97422	100	
301.86560	144	
301.92107	100	
302.92550	122	
303.25192	94	
303.79402	210	1+
303.81672	288	1+
303.95034	92	
304.27113	180	
304.45272	90	
306.88073	124	
307.31192	146	
307.87919	96	
308.09731	100	
308.88489	140	
309.32493	142	
309.81238	138	1+
309.86952	138	
310.41389	90	
310.87066	134	
310.88968	100	
313.14699	112	
313.83942	94	
314.81723	90	
315.13636	112	
315.85723	112	
317.05555	318	1+
317.07382	92	
317.15491	114	
317.82200	122	
317.89671	110	
319.72149	118	
319.80521	212	1+
320.08176	116	
322.83961	92	
323.01991	190	
323.24231	162	
323.98100	92	
324.89083	208	1+
326.75912	178	1+
327.80490	96	
328.89054	246	1+
329.87138	104	
333.08555	176	
333.09802	128	
334.10478	176	1+
335.33365	138	
337.08772	174	
337.35074	98	
339.03657	178	1+
341.31170	98	
341.81098	100	
END IONS

###FS:    #m/z: 507.84738 #charge 1+
###MS: 19
###MSMS: 21
BEGIN IONS
TITLE=Cmpd 15, +MS2(507.8474), 28.2-35.2eV, 0.4min #21
RTINSECONDS=25.238
SCANS=19,21
PEPMASS=507.84738	168066
CHARGE=1+
191.95560	230	
199.89113	158	
216.89805	234	1+
218.57626	160	
224.97929	386	
230.84896	470	1+
233.08969	252	1+
233.89132	258	1+
236.04452	186	
241.93968	126	1+
245.92271	176	
248.03335	248	1+
249.03461	172	1+
249.09480	214	
250.97199	438	
252.22901	182	
255.10248	176	1+
255.78570	244	1+
256.02321	162	
256.08463	252	1+
256.95427	246	1+
257.01320	266	1+
258.85216	290	1+
258.90035	218	1+
259.04711	174	1+
260.93891	218	1+
261.11062	166	
263.06400	196	1+
263.90286	242	1+
263.92353	254	1+
264.92514	208	1+
264.99590	242	1+
266.00193	220	1+
266.87793	312	1+
267.10295	194	
267.13187	252	1+
267.92425	258	1+
268.95057	204	
270.07677	194	
270.85971	380	
270.98336	164	1+
271.87599	356	1+
272.06864	236	
272.85272	854	1+
272.94933	266	1+
273.95626	248	1+
274.79864	232	1+
275.06675	290	1+
275.09931	172	1+
275.80441	188	1+
276.85778	344	1+
276.90991	248	1+
277.98112	244	1+
278.83206	306	1+
279.13102	406	
279.92433	304	1+
280.14750	338	1+
280.85247	340	1+
280.95447	264	1+
281.41077	178	
281.79318	272	1+
281.82652	188	1+
282.87796	232	
283.03063	254	1+
283.11891	176	
284.85567	202	
284.88722	312	1+
284.94645	192	
285.85082	182	
285.94359	438	
286.91674	268	1+
287.16345	280	1+
288.39405	128	1+
288.87041	312	
289.08781	234	1+
289.88399	1332	
290.14054	176	
290.86543	1260	
291.45733	186	1+
291.88107	676	
291.94236	288	1+
292.06501	256	1+
293.12353	210	1+
293.87408	3252	1+
295.76190	220	1+
295.94946	514	1+
295.98049	272	1+
296.08529	244	
296.14075	372	1+
296.85668	280	
296.88606	544	1+
296.95263	426	1+
297.05367	198	
297.84887	276	1+
298.80329	288	
298.87578	408	
298.91490	324	1+
299.18291	138	1+
299.80803	580	1+
299.88230	346	
300.81327	430	1+
300.85175	562	1+
300.87726	280	
300.98073	382	1+
301.12139	222	
301.87631	460	1+
301.98392	242	1+
302.06240	152	1+
302.15661	168	
302.95477	238	1+
303.14828	198	1+
303.86443	348	1+
303.95576	164	1+
304.10488	188	
304.12269	148	1+
304.39550	160	
304.88208	192	
305.85400	188	
307.12772	194	
307.19468	170	
307.89147	1320	
308.05259	310	1+
308.14172	734	
308.29175	184	
308.79727	284	1+
308.87671	472	
309.11948	728	1+
309.34875	234	1+
309.88858	1610	1+
310.15966	502	1+
310.80575	312	1+
311.11693	248	1+
311.12850	372	1+
311.32316	258	1+
311.88518	6362	1+
311.94060	308	1+
312.17587	594	
312.83270	222	1+
312.91865	188	1+
312.94374	184	1+
313.16758	168	1+
313.88513	1786	1+
314.01138	224	1+
314.82889	292	1+
314.86655	1540	1+
315.10450	172	
315.82912	206	1+
316.86630	504	1+
316.88642	1154	1+
317.82242	336	1+
318.85965	256	
319.86096	328	
320.86134	184	
320.88910	164	
320.91062	220	1+
320.93080	230	1+
322.16352	334	1+
322.87347	410	1+
322.88887	194	
323.82246	182	
323.85752	540	1+
324.01878	330	1+
325.02424	212	1+
325.51673	198	1+
325.90284	416	
325.98270	244	1+
326.86592	200	
326.89198	1052	1+
326.99658	208	1+
328.87352	322	
328.98122	312	1+
329.12348	160	
329.82381	324	1+
329.84956	200	
329.87104	344	
329.89639	358	
330.35324	168	
330.89772	234	
330.91839	192	
331.38462	190	1+
331.49512	102	1+
331.89167	564	
331.95493	190	1+
331.98194	306	1+
332.87384	1338	1+
332.90685	310	
333.01594	204	1+
333.90601	172	
334.39684	262	1+
334.82343	196	
334.89321	1052	1+
334.98642	160	
335.13066	248	1+
335.83440	322	1+
336.01259	188	
336.04915	278	1+
336.14441	304	1+
336.17000	266	1+
336.94558	590	1+
337.31580	174	1+
337.88233	250	
337.97582	182	1+
338.07692	210	
338.87633	598	1+
339.28570	138	1+
339.90214	546	1+
340.31743	164	1+
340.85857	190	
341.01777	162	
341.04797	202	
343.15264	264	1+
343.87452	544	1+
343.91481	220	
344.09832	162	
344.92925	198	1+
345.95503	196	1+
346.87463	164	
346.99566	128	1+
347.13283	260	1+
348.04447	222	1+
348.38250	162	
348.89049	174	
349.08321	240	1+
350.02588	328	1+
350.82454	330	1+
350.88805	598	1+
350.91417	326	1+
350.95992	176	
351.00568	198	1+
351.07661	280	1+
351.70822	190	1+
351.80838	208	1+
352.10820	168	
352.31265	186	1+
352.77063	206	1+
352.91264	216	
353.90524	464	1+
354.04537	486	1+
355.04620	278	1+
355.07232	324	1+
355.11494	202	
355.89011	474	1+
356.00533	178	1+
356.41841	174	1+
356.83067	286	1+
356.94998	246	1+
357.88905	290	1+
358.79321	114	1+
358.98932	156	1+
359.40167	234	1+
359.77276	172	
360.01579	252	1+
360.12233	236	1+
360.88912	284	1+
360.92622	124	1+
361.15462	252	1+
362.36639	216	1+
362.80036	246	1+
362.85604	178	
363.37033	138	1+
363.83564	310	1+
363.87710	250	1+
364.12111	218	1+
364.91127	170	1+
365.14127	202	
366.01107	252	1+
366.83961	1600	1+
367.08425	182	
367.70816	816	1+
367.78927	432	1+
368.15016	254	1+
368.89887	280	
368.91579	176	
369.08801	176	
369.84291	754	1+
369.89764	208	
370.05481	226	
370.78741	622	1+
372.89762	414	1+
373.06611	348	1+
373.09779	160	
373.12901	166	
373.71755	214	
373.82603	244	1+
373.87352	330	1+
373.89905	252	1+
374.06646	254	1+
375.18588	170	1+
375.88163	292	1+
377.35930	162	
378.08961	178	
378.37659	322	1+
378.80919	180	
380.06569	180	1+
380.11453	394	1+
380.17093	238	1+
380.85886	306	
380.93796	218	1+
381.85590	694	1+
382.34197	134	1+
383.71223	172	
383.89183	286	1+
384.05655	350	1+
384.79601	198	1+
384.85032	2980	1+
385.11997	308	1+
385.15705	206	
386.82047	202	
387.10623	210	1+
387.16743	166	1+
387.64890	140	1+
387.71014	222	1+
387.84471	674	1+
388.39967	372	1+
388.79525	596	1+
389.17355	380	1+
389.20622	168	
389.71937	366	1+
390.19061	182	1+
390.84002	1818	1+
391.80322	226	
391.91275	438	1+
392.06610	308	
392.74876	176	
392.79920	610	1+
392.82637	480	
392.86441	1244	1+
392.91537	258	1+
393.07624	258	
393.19978	276	1+
393.73313	294	1+
393.76882	486	1+
393.83026	686	1+
394.10256	402	1+
394.78395	400	1+
394.83028	408	1+
394.99140	148	1+
395.10570	322	1+
395.78921	246	1+
397.18493	188	1+
397.70658	194	1+
397.86083	810	1+
397.90411	230	1+
398.23207	196	1+
398.80508	350	1+
398.90582	164	1+
399.01205	216	1+
399.12319	322	1+
399.73350	288	1+
399.80657	278	1+
400.73495	224	1+
401.76506	164	
402.24481	230	1+
402.86905	1828	1+
402.94757	194	
403.87328	1410	1+
404.34505	288	1+
404.74008	202	1+
405.34939	248	1+
405.87320	946	1+
405.90546	220	
406.40626	174	
407.05983	370	1+
407.73590	204	
407.81482	164	
407.86634	5926	1+
409.22281	240	1+
409.81884	262	
410.07748	310	1+
410.22154	152	1+
410.73261	196	
410.84196	652	
410.87551	1036	1+
410.94030	236	
411.72308	250	1+
411.80870	1052	1+
411.84327	1440	1+
412.01139	352	1+
412.84849	1070	1+
412.87128	652	1+
413.07453	932	
414.73653	268	1+
415.81587	164	1+
415.84480	222	1+
416.87889	370	1+
418.82083	190	1+
421.73950	176	
421.88516	606	1+
422.17231	318	1+
422.83700	168	
422.85962	192	
423.02449	186	1+
423.82485	406	1+
423.87058	486	
424.14405	188	
424.19350	258	1+
424.82706	266	1+
424.87029	226	
425.79813	160	1+
425.88070	1418	1+
426.00023	208	1+
426.03138	182	1+
426.86183	2140	1+
427.82334	210	
428.01211	218	1+
428.09894	340	1+
428.74289	236	
428.79070	200	1+
428.85169	902	1+
428.88257	2316	1+
428.92983	162	
429.07204	278	1+
429.63682	148	1+
430.74307	750	1+
430.86044	478	
431.22293	126	1+
431.86949	722	
432.83392	224	1+
432.86610	676	1+
432.98447	112	1+
434.89432	236	1+
435.06705	270	1+
435.86644	180	1+
437.15646	286	1+
438.09952	184	
438.85733	272	1+
439.76731	304	1+
439.89209	830	1+
440.87079	264	1+
440.91903	202	
441.15558	556	1+
441.70624	190	1+
441.96952	252	1+
442.15691	476	1+
442.22482	174	
442.76287	236	1+
444.15052	618	1+
444.28716	210	
444.87464	3488	1+
444.95770	216	1+
445.18108	208	1+
446.79529	222	1+
447.05779	328	1+
447.87053	220	
448.89390	328	
449.88378	664	
450.76663	396	1+
450.87860	518	
451.03879	278	1+
451.89243	320	
452.07690	164	1+
452.12103	248	1+
455.19322	198	1+
456.25667	200	1+
457.90521	1058	1+
458.71339	196	
460.16549	356	1+
460.23338	202	
460.43092	152	1+
461.91564	204	1+
462.67969	138	1+
462.88451	1590	1+
463.17879	242	
463.78733	166	
465.17262	176	
465.77219	188	1+
466.22674	206	1+
467.89009	1564	1+
468.15874	160	
470.21699	292	1+
471.22065	194	1+
477.71949	240	1+
482.08932	88	1+
483.84261	276	1+
484.76465	196	1+
484.84556	232	1+
485.89861	1010	1+
486.10337	216	1+
486.89755	640	1+
487.28257	246	
488.40529	214	1+
489.27409	166	1+
490.45784	280	1+
491.41489	288	1+
491.77802	178	1+
492.28282	234	1+
492.41788	200	1+
494.79478	246	1+
495.77952	180	1+
498.18895	210	1+
500.13071	248	1+
501.36263	124	1+
501.77265	248	1+
501.97132	168	1+
502.20347	96	1+
503.35500	1824	1+
503.46633	576	1+
503.80832	286	1+
504.10858	106	1+
504.24612	168	
504.28066	262	1+
504.35893	1060	1+
504.46922	446	1+
504.80929	214	1+
505.43601	408	1+
506.25692	232	1+
506.39764	174	1+
506.85056	118	1+
507.96434	208	1+
508.91419	160	1+
509.13375	146	1+
510.29747	262	1+
512.32200	86	1+
END IONS

###FS:    #m/z: 359.96299 #charge 1+
###MS: 19
###MSMS: 22
BEGIN IONS
TITLE=Cmpd 16, +MS2(359.9630), 28.0-35.0eV, 0.5min #22
RTINSECONDS=26.018
SCANS=19,22
PEPMASS=359.96299	152628
CHARGE=1+
132.17105	108	
191.10896	104	
191.89090	92	
193.08321	124	
205.95041	118	
209.94380	550	
209.97298	100	
210.91881	94	
212.17061	122	
217.91302	96	
217.94455	98	
218.91275	100	
220.88711	194	1+
222.95186	1648	1+
223.88707	170	
223.91310	152	1+
224.94925	1710	1+
226.88506	128	
226.94729	3990	1+
227.93043	136	
228.00217	96	
228.94235	3048	1+
229.00115	94	
230.82049	110	
232.84492	104	
233.96094	336	1+
234.89541	94	
235.91921	230	1+
238.89563	102	
240.94212	348	
240.96351	1572	1+
241.12735	124	
241.78594	104	
241.94110	154	
242.96044	822	1+
244.79290	96	
244.90164	142	
244.95818	1940	1+
245.86735	96	
245.94300	380	
246.02565	100	
246.95294	1820	
246.97925	148	
247.85103	222	1+
247.97597	120	
248.00693	110	
248.03022	126	
248.80482	124	
249.04251	102	
250.65474	94	
250.94621	108	
250.97143	102	
251.04524	142	
252.04628	102	
252.79498	114	
253.08163	96	
254.03163	120	
254.09300	162	1+
255.45560	110	
257.44181	98	
257.97398	202	1+
258.83428	120	
258.85516	102	
258.88257	104	
260.83075	112	
260.85066	116	
260.96936	926	1+
262.07443	124	
263.83285	162	
263.95442	218	1+
263.97844	138	
265.97865	216	
266.10785	202	1+
266.77518	212	1+
266.79155	192	1+
266.89339	108	
266.91450	128	
267.03400	94	
267.51962	106	
267.97384	146	
268.96412	598	1+
269.05715	214	1+
269.84677	240	1+
269.96970	344	1+
272.93482	198	
274.51774	118	
274.85951	234	1+
274.89157	114	
276.88375	282	1+
277.80737	152	
278.04336	130	
278.42180	98	
278.79372	118	
279.12285	134	
280.08748	194	1+
280.25878	112	
280.27285	104	
281.79093	394	1+
281.84058	144	
281.98809	116	
282.28118	146	
283.86404	110	
286.91261	154	
288.06540	292	1+
290.74618	100	
291.86313	154	
291.95206	96	
292.05902	114	
292.80680	180	1+
292.86612	114	
293.29335	110	
293.85175	364	1+
294.10993	98	
294.28073	132	
295.02356	224	
296.81197	160	
297.14263	214	1+
297.92724	352	1+
297.97426	114	
298.58269	140	
298.81000	684	1+
300.10732	134	
300.87743	160	
301.25129	102	
301.39870	108	
301.78264	174	
301.79942	114	
301.84650	176	
302.21912	206	
302.25204	240	1+
302.87567	122	
303.13726	92	
305.02817	122	
305.09307	110	
306.79469	100	
307.28828	272	1+
307.79911	276	
308.05181	96	
308.43294	104	
308.79612	440	1+
308.87195	116	
309.32092	104	
309.80056	382	1+
309.97995	98	
310.34398	326	1+
310.44846	94	
310.88121	134	
311.88239	104	
312.88026	208	1+
315.06761	102	
318.82095	120	1+
318.93556	138	
319.88333	108	
319.93483	106	
322.26390	98	
322.34477	144	
323.01798	602	1+
323.04559	100	
323.24242	134	
325.25409	112	
329.79988	112	
329.87509	158	
330.09901	124	
330.21708	98	
330.38713	124	
330.86905	126	
332.38082	100	
333.00033	94	
333.88775	138	
334.51303	94	
334.78943	190	
334.90603	112	
335.82959	296	1+
335.94121	554	1+
336.83152	196	1+
336.94553	474	1+
337.09860	96	
337.15235	98	
340.35664	366	1+
340.94119	224	
341.08945	164	
341.16245	100	
341.98409	184	
342.28421	142	
349.11628	156	
350.84507	124	
351.85184	96	
352.78234	152	1+
352.90889	150	
354.20972	132	
356.81360	302	1+
357.24509	250	1+
359.18569	148	
359.96377	116	
360.19277	94	
360.35692	112	
361.12431	112	
361.92947	208	1+
362.34673	132	
363.14277	208	1+
364.07270	204	1+
364.35947	122	
END IONS

###FS:    #m/z: 322.93069 #charge 1+
###MS: 23
###MSMS: 24
BEGIN IONS
TITLE=Cmpd 17, +MS2(322.9307), 28.0-35.0eV, 0.5min #24
RTINSECONDS=29.6985
SCANS=23-24
PEPMASS=322.93069	1930328
CHARGE=1+
189.08946	94	
191.95717	156	
192.89122	94	
196.88739	148	
197.95000	110	
200.88361	196	1+
201.04176	88	
204.00555	130	
205.94907	388	1+
206.97463	124	
209.94438	100	
210.89694	288	1+
212.04378	88	
212.89214	254	1+
214.03844	84	
214.88666	334	1+
215.04232	94	
215.88723	230	1+
218.99550	264	1+
220.86885	110	
221.07018	140	
221.89226	112	
221.94514	142	
222.07354	92	
222.95004	210	
223.96364	220	
224.06061	86	
224.97796	96	
225.44872	102	
226.82734	168	
226.86112	288	1+
226.89816	96	
226.95672	188	1+
227.38134	88	
227.93052	220	
228.91695	98	
228.93120	102	
230.01457	86	
230.88707	124	
230.95088	114	
233.01513	100	
233.04626	166	
233.83222	164	
233.84857	178	1+
233.89758	158	
236.44268	82	
236.93203	88	
238.84281	84	
238.91533	90	
238.93583	86	
239.04466	130	
239.08028	274	1+
239.20475	100	
239.78701	362	1+
239.94668	94	
240.94048	1712	
240.96027	166	
241.88306	134	
241.90975	100	
241.94180	1400	
242.94200	4402	1+
243.88381	186	
244.04052	160	1+
244.94067	706	
245.80763	118	
246.09626	112	
246.94488	100	
246.97567	420	1+
248.84120	146	
248.90177	136	
248.99027	94	
249.04080	160	
249.23938	84	
250.89472	100	
251.04810	86	
252.10895	110	
252.91164	100	
252.92354	90	
253.92712	88	
254.50076	96	
254.69873	106	
255.02141	98	
256.06445	88	
258.79245	292	1+
258.85421	108	
259.96188	144	
260.83569	88	
262.08327	256	1+
262.82832	330	1+
262.91815	90	
263.05716	234	1+
263.83175	202	1+
264.23325	214	1+
264.96923	86	
265.01832	116	
265.06344	154	
266.45828	90	
266.86151	266	1+
267.14196	104	
268.38387	106	
268.80019	106	
268.90675	132	
268.96536	122	
269.00038	368	1+
269.35244	84	
269.65673	98	
269.79053	146	
270.80708	114	
272.77629	130	
272.84892	180	
272.89673	88	
273.32490	88	
273.79657	346	1+
273.82871	92	
274.96223	214	1+
275.80811	200	
276.81204	126	
276.85184	132	
276.93801	98	
277.80111	192	1+
277.85106	100	
278.18579	86	
278.98927	84	
279.09144	1530	1+
279.84852	254	1+
280.14616	158	
281.11527	118	
282.43516	256	1+
283.79291	104	
284.29349	750	1+
284.78648	182	1+
284.82396	96	
284.91415	126	
285.94608	84	
286.23282	84	
287.24863	84	
289.79487	264	1+
289.86153	438	1+
290.10216	166	1+
290.79765	184	1+
290.86485	312	1+
291.05414	90	
291.88331	102	
291.96080	122	
292.05498	94	
293.06846	130	
294.86596	168	
295.86801	124	
297.78825	128	
298.01000	90	
298.05326	184	1+
298.92865	102	
299.78359	116	
300.97878	96	
302.53354	88	
303.40135	104	
304.92791	98	1+
305.88751	104	
306.88546	182	
307.08381	144	
307.80188	106	
308.10145	86	
308.29182	642	1+
308.87941	222	1+
308.96404	84	
309.15627	98	
309.81568	100	
310.30887	428	1+
310.88356	96	
311.02553	180	
311.88668	394	1+
312.80624	130	
312.83629	90	
312.86035	144	
312.89174	242	1+
313.02822	108	
313.80251	90	
314.03511	94	
314.17461	88	
314.72122	92	
315.25943	84	
316.06453	86	
318.80570	88	
319.08696	314	1+
319.19137	190	1+
319.81457	192	1+
320.12034	86	
321.05961	84	
321.07892	104	
321.32767	86	
322.31338	246	1+
323.23973	518	1+
324.20351	148	1+
324.89005	126	
325.87966	118	
325.89750	142	
326.10179	86	
326.89729	128	
326.93326	178	1+
327.27098	102	
END IONS

###FS:    #m/z: 340.94145 #charge 1+
###MS: 23
###MSMS: 25
BEGIN IONS
TITLE=Cmpd 18, +MS2(340.9415), 28.0-35.0eV, 0.5min #25
RTINSECONDS=30.4705
SCANS=23,25
PEPMASS=340.94145	1018882
CHARGE=1+
189.86112	92	
190.10736	98	
196.88498	124	
196.99188	100	
203.55141	94	
205.95247	140	
206.96998	198	1+
208.96181	124	
210.93887	180	
212.87987	226	
213.88186	230	
213.93886	1652	1+
214.63172	96	
214.87742	152	
215.86151	92	
215.88634	1092	1+
217.85951	138	
217.88303	362	
217.93856	128	
219.88151	140	
222.95320	94	
223.96325	186	
224.19747	120	
224.97638	234	
226.05388	100	
226.23477	96	
226.89639	90	
226.94603	114	
227.78536	90	
228.88041	92	
229.00430	92	
230.03839	108	
230.84422	94	
230.89485	170	
231.89202	370	1+
231.95136	1486	1+
233.89744	572	
233.94999	628	1+
234.03248	98	
234.59223	94	
235.87008	294	1+
235.94545	252	
237.06359	128	
239.15624	92	
239.79691	90	
240.23034	90	
241.94925	114	
242.88868	116	
243.05585	106	
243.83072	146	
244.04144	132	
244.78894	94	
244.93618	234	1+
246.97344	110	
248.89951	396	1+
249.03975	106	
249.54188	110	
249.96650	176	
250.91822	90	
250.96029	118	
251.96066	98	
252.81830	206	1+
253.79460	90	
253.92229	136	
254.91620	114	
254.96431	598	1+
255.01099	102	
255.07453	614	1+
256.85347	112	
256.91489	288	
256.96648	198	
257.91397	152	
258.85289	114	
258.88758	104	
258.96108	184	1+
258.97605	250	1+
259.04128	180	1+
263.05813	252	1+
263.09964	94	
264.07504	138	
264.09828	96	
265.01505	394	1+
265.98730	138	1+
266.01109	248	1+
266.84536	104	
267.13638	156	
268.02503	104	
271.81898	254	1+
271.86411	258	1+
271.90990	130	
272.10819	90	
272.86921	164	1+
272.94492	116	
274.84958	184	
275.06817	122	
277.84360	100	
278.26372	92	
279.85586	186	
279.96403	164	
280.49477	92	
280.96337	184	
281.00598	98	
281.05491	118	
282.27783	364	
282.53014	100	
282.79798	126	
283.84487	292	1+
284.84970	238	1+
285.21961	102	
288.58097	94	
289.51406	116	
290.86019	94	
290.89234	94	
292.81966	98	
292.86326	154	
293.07466	192	
293.80234	100	
293.84995	110	
294.81594	92	
294.87712	120	
295.20899	144	
295.40445	98	
295.86351	100	
296.06675	92	
296.17318	122	
296.58756	92	
296.80963	158	
296.97606	116	
297.06988	92	
297.81577	162	
297.84596	108	
298.09293	94	
299.05920	200	1+
300.00380	90	
302.08773	90	
303.06359	96	
303.27240	90	
303.94274	136	
304.02024	96	
304.94320	100	
306.54287	112	
306.85060	116	
307.30841	148	
307.50662	108	
307.80175	158	
308.29355	238	1+
308.79321	92	
309.05827	112	
309.88058	394	1+
309.93732	108	
310.88147	274	1+
312.02771	110	
312.80394	164	
313.02775	96	
314.90403	90	
315.20491	98	
316.86874	294	1+
317.87398	206	1+
320.01698	150	
321.10581	194	1+
321.86442	90	
322.13184	136	
323.24092	334	1+
324.86144	106	
324.89395	108	
325.14374	148	
326.13861	168	
327.11839	140	
328.88874	104	
330.15886	96	
330.81460	138	
331.08297	158	
331.94848	90	
333.79702	100	
337.09449	122	
337.35993	96	
339.04341	116	
339.06136	94	
341.39421	162	
342.31635	110	
343.20347	96	
345.07742	140	
END IONS

###FS:    #m/z: 363.95758 #charge 1+
###MS: 23
###MSMS: 26
BEGIN IONS
TITLE=Cmpd 19, +MS2(363.9576), 28.0-35.0eV, 0.6min #26
RTINSECONDS=31.2425
SCANS=23,26
PEPMASS=363.95758	623052
CHARGE=1+
189.86287	442	1+
191.85940	356	
191.97829	136	1+
196.88478	252	
197.88314	134	
207.87285	120	
208.88322	122	
208.91020	108	
208.94852	124	
209.94389	364	
210.88292	342	
210.93523	162	
211.89090	166	
212.87918	1908	1+
212.90136	100	
214.87491	148	
214.89519	218	1+
217.87114	336	1+
218.94203	118	
222.95256	894	1+
224.94966	1350	1+
224.97146	136	1+
225.88557	186	1+
226.94756	4366	1+
226.97075	120	
227.78542	274	1+
227.93154	248	
228.89312	568	1+
228.94286	5646	1+
230.89050	5580	1+
232.88483	328	
233.88344	142	
234.87892	138	
234.89304	134	
235.84063	102	
237.13322	136	
237.55447	102	
237.87846	180	1+
238.94011	120	
240.94068	240	
240.96293	1088	1+
241.09721	100	
241.93975	1568	1+
242.82069	184	
242.88052	180	1+
242.94170	1100	1+
242.96041	780	
243.82431	104	
244.95809	2450	1+
245.82645	152	
245.94303	388	
246.08819	230	1+
246.90454	302	1+
246.95253	2622	1+
246.97569	162	
247.81559	132	
248.06403	124	
248.80397	246	
248.90069	1412	1+
249.80950	104	
250.22890	100	
250.89811	340	
250.94609	284	1+
250.96769	176	
251.84954	106	
253.90700	304	
256.02807	130	
257.80030	116	
258.84650	154	
258.86211	100	
258.97393	248	
260.83100	118	
260.96637	332	1+
263.82981	146	
264.81746	106	
264.97865	170	1+
266.81358	180	
267.78602	134	
267.88356	102	
267.97365	286	
268.30289	196	
268.96590	788	1+
269.21926	100	
269.80236	240	
269.97151	586	1+
270.01589	130	
270.80303	134	
270.88783	114	
270.91496	324	1+
271.91533	220	1+
273.96382	124	
274.93224	126	
275.05332	160	
275.80772	360	1+
276.81003	278	1+
276.85839	146	
278.09213	172	1+
278.79752	228	1+
278.92265	152	
279.98211	134	1+
280.27307	306	1+
280.79181	962	1+
281.00839	198	1+
281.12128	144	
281.85304	154	
282.08871	118	
282.11778	202	1+
283.07145	118	
283.78750	464	1+
283.83306	116	
283.85145	410	1+
284.02461	272	1+
284.83030	228	
285.79679	386	1+
285.84652	698	1+
285.94183	102	
285.98567	118	
287.95965	144	
288.01032	170	1+
288.06895	138	
288.90953	190	1+
289.95550	156	
290.78853	252	
290.86142	118	
290.89543	104	
291.78765	110	
291.85182	226	1+
292.19657	102	
292.43487	144	
293.11965	158	
294.86044	302	1+
295.93067	124	
296.12011	146	
296.80989	266	
297.02701	114	
297.80320	750	1+
298.38118	106	
298.80415	552	1+
298.82523	118	
299.86471	182	
299.99039	148	
300.07908	272	1+
300.85924	452	1+
301.79886	214	
301.86186	378	1+
301.94868	104	
302.78915	128	
302.80837	156	
303.00850	118	1+
303.04811	106	
303.80721	680	1+
303.85541	1268	1+
304.26582	112	
306.11348	166	1+
306.93191	108	
307.11039	196	1+
307.30587	108	
307.78691	158	
307.86337	142	
307.88813	110	
307.98930	114	
308.29412	376	1+
309.87646	378	1+
310.30731	204	
312.86891	160	
313.77888	162	
314.00141	118	
316.81574	254	
316.86402	100	
318.93571	326	1+
318.95538	132	
319.82059	234	
319.88450	238	
320.14012	110	
321.11115	102	
321.52894	154	1+
321.81784	428	1+
321.86759	136	
321.94216	116	
322.06615	116	
323.02561	132	
323.78438	104	
323.94050	206	1+
324.00987	142	
324.89119	116	
326.17638	122	
327.88219	122	
328.88726	252	
329.87455	148	
330.75115	190	1+
332.08741	124	
333.84195	144	
335.01734	154	1+
336.94672	220	
337.32751	148	
337.95194	126	
338.82044	162	
338.96401	162	
339.83008	514	1+
339.90175	176	1+
340.94148	100	
342.94021	222	1+
343.90198	142	
347.31614	428	1+
348.32258	248	1+
350.29908	212	1+
351.29849	222	1+
352.88415	176	
353.88695	124	
355.04390	216	1+
357.17647	106	
357.59674	114	
358.22602	182	
359.84887	104	
360.35575	150	
362.09083	108	
362.95305	198	1+
363.88331	94	1+
364.14419	186	1+
364.18757	146	
364.97976	118	
365.30658	164	
365.38675	100	
366.39231	102	
366.99332	120	
367.32998	132	
368.42240	144	
369.34235	134	
END IONS

###FS:    #m/z: 322.93081 #charge 1+
###MS: 27
###MSMS: 28
BEGIN IONS
TITLE=Cmpd 20, +MS2(322.9308), 28.0-35.0eV, 0.6min #28
RTINSECONDS=34.9155
SCANS=27-28
PEPMASS=322.93081	1617222
CHARGE=1+
75.25241	104	
131.83248	100	
188.55460	98	
191.95383	116	
193.98040	80	
195.05410	84	
195.88875	88	
201.04273	140	
201.83639	82	
202.89872	226	1+
205.94840	120	
206.07144	84	
206.92613	226	
207.17997	82	
208.02727	80	
209.09293	86	
209.19778	80	
210.89764	86	
212.88138	94	
213.05009	80	
214.89468	180	
215.50002	84	
215.88478	258	
215.90038	144	
217.14160	94	
218.83456	92	
218.89624	80	
221.94465	86	
221.96313	134	
222.14778	100	
222.95433	598	1+
223.95842	348	1+
224.89451	82	
224.97851	110	
226.89451	82	
227.95051	116	
228.93265	168	
229.03279	246	1+
230.84354	106	
230.86647	98	
230.89447	88	
230.96162	92	
232.85006	80	
233.02456	140	
234.89883	210	
235.79953	104	
236.16538	90	
236.58430	114	
236.79036	188	1+
237.48815	108	
238.87331	178	1+
238.88858	118	
238.90427	94	
238.94185	200	
239.07890	266	
239.78943	286	1+
240.94124	1984	
241.94221	1804	
242.82891	84	
242.94230	5522	1+
243.91976	86	
244.88004	110	
244.89445	96	
244.93967	1258	1+
244.98901	92	
245.19440	100	
246.93416	82	
246.95027	214	
246.97344	508	1+
247.49374	100	
247.84826	244	1+
249.04011	248	
249.97056	88	
250.03092	82	
250.94791	200	
251.84648	260	1+
251.92932	86	
252.93420	128	
253.34857	106	
254.07198	92	
254.82889	210	1+
255.79367	114	
256.92572	106	
257.79907	258	1+
257.83517	212	1+
258.23852	88	
259.80138	92	
259.81177	116	
259.93666	224	1+
260.83274	222	1+
260.90320	152	1+
261.02126	80	
261.35568	86	
262.05057	350	1+
262.40300	100	
262.85337	126	
262.92827	100	
263.83596	284	
264.82690	126	
266.84981	112	
266.86709	116	
267.86297	154	
268.00039	98	
268.81362	88	
268.95927	246	
269.00112	126	
269.07901	116	
270.10901	128	
270.91037	100	
271.79858	98	
271.84956	120	
272.85185	150	
272.89651	88	
273.79944	254	1+
274.67060	98	
275.80607	430	1+
276.04676	116	1+
276.95036	92	
277.80823	126	
278.24637	174	1+
279.09197	692	1+
279.28072	82	
279.81681	100	
280.02804	86	
280.26461	86	
280.86568	98	
281.01145	82	
281.82991	196	1+
282.27241	80	
283.06725	90	
283.79035	106	
283.85286	98	
283.97658	274	1+
284.29280	388	1+
285.05839	82	
285.86930	96	
286.91613	144	
289.09619	86	
289.84996	122	
289.87979	168	
289.94655	82	
290.25394	84	
290.78555	82	
290.85751	248	1+
291.81437	264	1+
292.44035	82	
292.95267	82	
293.85070	180	1+
294.28879	136	
295.87848	120	
296.20479	100	
297.79816	88	
298.23279	102	
299.78221	242	1+
302.24753	160	
304.28991	84	
305.38958	96	
305.94420	244	1+
306.28214	110	
306.88187	174	
307.79023	176	
307.80573	308	1+
307.82555	118	
307.88865	414	
308.09073	82	
308.13400	92	
308.30069	190	
309.29758	250	
309.89287	100	
310.11586	268	1+
310.31216	410	
310.52673	102	
310.87848	290	1+
311.96313	88	
312.80363	156	
313.03085	106	
314.54912	106	
317.89336	134	
319.06651	88	
319.93154	100	
321.34960	80	
322.33590	82	
323.23906	438	1+
323.89359	310	1+
324.13555	146	
324.20249	122	
324.74628	84	
END IONS

###FS:    #m/z: 340.94146 #charge 1+
###MS: 27
###MSMS: 29
BEGIN IONS
TITLE=Cmpd 21, +MS2(340.9415), 28.0-35.0eV, 0.6min #29
RTINSECONDS=35.6875
SCANS=27,29
PEPMASS=340.94146	810456
CHARGE=1+
69.91890	92	
187.87233	172	
189.86193	146	
192.92519	202	
196.88454	240	
198.99414	90	
206.02570	98	
208.95971	100	
209.94073	92	
210.89643	132	
210.93376	134	
212.89190	234	1+
213.88190	114	
213.93871	1428	1+
215.88900	948	1+
215.93641	240	1+
217.06436	96	
217.88350	366	1+
218.98923	94	
222.94836	214	
224.00335	92	
226.41194	98	
226.94620	130	
228.94704	176	
230.85376	108	
230.88890	230	
231.89066	256	
231.95045	1246	1+
232.47921	90	
232.89005	222	
233.54781	108	
233.89671	792	1+
233.94922	250	
235.82528	156	
235.86852	204	
235.89666	378	
236.86048	92	
237.89456	184	
237.93135	96	
239.79177	202	
239.90407	132	
243.83312	154	
244.03947	128	
244.88949	164	
246.06067	88	
246.95139	88	
246.97723	126	
247.03759	96	
247.97683	92	
248.04864	94	
248.89733	124	
248.96120	656	1+
248.99531	128	
249.96277	636	1+
249.98999	116	
250.22485	96	
250.67204	108	
250.94555	106	
250.98925	196	
253.91428	226	1+
253.95656	116	
254.83021	108	
254.96586	830	1+
255.07279	272	1+
255.15957	102	
256.91573	114	
257.03832	118	
257.97392	108	
258.17919	114	
258.49910	92	
258.84896	266	1+
260.85076	128	
261.79235	116	
261.97125	98	
262.35308	98	
263.56061	98	
263.88281	124	
264.97219	92	
265.01733	106	
265.85199	94	
266.38559	90	
266.99910	142	
267.13416	250	
268.01380	116	
268.84398	124	
269.79935	202	1+
270.07017	100	
271.85723	100	
272.93290	96	
274.84298	100	
274.90055	106	
276.81269	138	
276.85545	362	1+
278.44011	90	
278.85109	134	
279.13502	102	
279.39155	90	
279.85157	202	
279.91344	150	
280.84958	110	
280.90202	140	
280.91776	90	
281.05054	206	1+
282.85037	114	
283.81668	184	1+
285.07268	90	
286.80415	88	
287.76813	92	
288.06436	270	
289.08110	124	
289.87911	168	1+
290.06320	208	1+
290.40671	90	
290.90930	146	
291.01173	94	
291.80540	122	
292.43517	166	
292.93799	92	
293.31005	198	1+
293.92061	92	
294.04430	252	1+
294.86041	124	
295.68969	104	1+
295.97332	100	
296.80547	134	
297.84680	92	
299.05803	98	
299.78801	92	
302.17194	132	
302.94394	222	1+
303.03704	154	
303.84959	94	
305.80897	112	
306.25945	102	
307.30664	118	
308.29273	486	1+
308.85417	102	
310.79821	112	
310.84109	90	
311.86039	200	
311.88514	114	
312.10100	102	
312.80336	280	1+
312.87020	98	
314.13964	102	
314.21561	102	
315.59971	102	
316.31329	102	
318.94810	122	
319.06663	88	
319.85674	106	
320.29424	118	
321.30248	206	1+
321.81705	108	
322.79769	92	
323.07999	96	
323.17732	142	
323.24235	352	1+
323.60572	92	
324.28735	146	
324.32490	186	
326.89265	124	
327.80338	108	
327.88193	214	1+
328.86779	88	
329.88398	218	1+
330.59848	100	
330.80897	144	
331.82156	104	
334.80224	90	
337.37349	88	
339.79807	88	
341.80966	150	
342.31381	90	
342.87177	90	
342.91178	96	
343.08641	122	
343.90882	124	
344.29642	90	
END IONS

###FS:    #m/z: 363.95766 #charge 1+
###MS: 27
###MSMS: 30
BEGIN IONS
TITLE=Cmpd 22, +MS2(363.9577), 28.0-35.0eV, 0.6min #30
RTINSECONDS=36.46
SCANS=27,30
PEPMASS=363.95766	471624
CHARGE=1+
185.85946	122	
189.86164	360	1+
191.85801	490	1+
193.85497	132	
196.88413	254	
200.88597	110	
205.87575	116	
205.94897	98	
207.87102	106	
209.86876	134	
209.94256	812	1+
210.88392	118	
211.86600	182	
212.87859	2452	1+
214.89420	260	
216.41104	254	
221.94443	118	
222.95301	1152	1+
222.97008	116	
223.01450	100	
223.88765	130	
224.94967	1300	1+
225.88459	168	1+
226.00854	220	1+
226.94738	5248	1+
227.55813	110	
227.89280	108	
227.92900	510	
228.89429	704	1+
228.94233	5020	1+
230.79520	106	
230.89006	3796	1+
232.01877	252	1+
232.88562	564	1+
234.88266	196	1+
235.82666	114	
235.91278	108	
236.21811	98	
236.82512	116	
237.07450	124	
239.97238	118	
240.82386	214	
240.83998	156	
240.88482	348	1+
240.94047	1120	1+
240.96220	840	1+
241.13345	98	
241.84405	98	
242.01774	266	1+
242.82224	398	1+
242.94265	962	1+
242.95938	610	1+
243.93278	120	
244.13557	98	
244.57482	100	
244.95773	2740	1+
245.44834	112	
245.94254	404	
246.90477	376	1+
246.95321	2834	1+
247.80279	488	1+
248.12671	126	
248.80537	410	1+
248.89929	1604	1+
249.18692	98	
250.80083	110	
250.89581	314	1+
250.94771	188	
251.06964	132	
251.79965	176	1+
251.91676	134	
252.23031	112	
253.07378	116	
254.03305	104	
254.72229	102	
258.63103	98	
258.85048	184	
258.97394	272	
259.90143	122	
259.96396	460	1+
260.82746	196	1+
260.87010	166	
260.96911	388	1+
261.93189	200	
262.82037	126	
262.84669	320	1+
262.97055	316	1+
263.79037	208	1+
264.81738	172	
265.05962	130	
265.08406	198	1+
266.81710	402	
267.13650	216	1+
267.78304	160	
267.90931	192	1+
267.97394	490	
268.07227	112	
268.86646	276	1+
268.95664	170	
269.79901	130	
269.96870	624	
270.83146	152	
271.09735	132	
271.91483	306	1+
273.34323	110	
274.86456	136	
275.81104	126	
276.86422	186	
277.04127	146	
278.79651	322	1+
280.66950	106	
280.79320	472	
280.99086	206	1+
281.79083	1118	1+
281.85363	118	
282.88058	142	
283.07091	108	
283.09839	130	
283.85150	210	
284.78840	156	
284.82490	226	
284.85267	174	
285.84569	1034	1+
287.09186	130	
287.84885	118	
288.17435	128	
288.43080	130	
288.79624	140	
289.11994	114	
289.94965	164	
289.96193	134	
290.78706	336	1+
292.77630	98	
293.11565	154	
294.47435	104	
295.84829	112	
297.80400	120	
298.80404	932	1+
299.86991	258	1+
300.23146	114	
300.80593	108	
301.80104	608	1+
301.86148	1118	1+
303.16058	140	1+
303.80704	288	
303.85663	1042	1+
304.07898	136	
304.81011	152	
304.88421	104	
304.92402	116	
307.13911	150	
307.29195	558	1+
308.29738	408	1+
308.87576	144	
310.85589	216	1+
310.92294	142	
311.88529	108	
312.88488	308	1+
314.88522	160	
315.10438	134	
316.81101	512	1+
317.86786	194	
318.07686	212	1+
319.16989	102	
319.98455	132	
320.53552	102	
320.80746	114	
320.86316	556	1+
320.89473	102	
321.81832	230	
321.86653	466	1+
322.42260	102	
322.82305	204	
322.93052	248	
323.03810	124	
323.06702	100	
323.81641	112	
323.87784	280	1+
323.90754	102	
323.93024	112	
324.32019	158	
324.88767	250	1+
324.97459	110	1+
326.17735	144	
326.87608	116	
327.79866	450	1+
327.88248	106	
328.18963	106	
329.95167	104	
330.75493	116	
330.88522	122	
332.08785	112	
333.66460	114	
336.06569	122	
336.32697	184	1+
336.94495	446	
338.09216	202	1+
339.30788	140	
339.82892	630	1+
339.88234	108	
340.94047	176	
342.07492	140	
342.83649	134	
343.27586	124	1+
346.31139	114	
348.34185	130	
348.83496	156	1+
349.31645	164	
349.33736	274	1+
350.09901	132	
352.04566	140	1+
352.07197	126	
353.25826	108	
353.75793	198	1+
354.20610	134	
354.90273	102	
355.08850	152	
355.31742	114	
363.71337	278	1+
364.36984	182	
365.50469	100	
368.42248	128	
369.35351	118	
END IONS

###FS:    #m/z: 322.93081 #charge 1+
###MS: 31
###MSMS: 32
BEGIN IONS
TITLE=Cmpd 23, +MS2(322.9308), 28.0-35.0eV, 0.7min #32
RTINSECONDS=40.143
SCANS=31-32
PEPMASS=322.93081	1881942
CHARGE=1+
136.41839	94	
136.79734	100	
192.88710	274	1+
198.89093	102	
199.88807	130	
201.04077	118	
204.90431	90	
205.94900	132	
206.95705	84	
206.97654	102	
207.97243	204	
211.94331	92	
212.89710	202	1+
215.88260	138	
220.96783	358	1+
221.44516	116	
221.94310	258	
222.01223	136	
222.95614	902	1+
223.95996	606	1+
225.85266	86	
226.90379	88	
227.88321	84	
227.95754	154	
228.90960	222	
229.90221	398	1+
230.88728	176	
231.89178	278	1+
235.19065	110	
235.95007	88	
237.90416	130	
238.21608	122	
238.87845	84	
238.94147	232	
239.08063	272	
239.50813	98	
239.78644	322	1+
239.90694	286	
240.07905	244	
240.81860	406	1+
240.88714	228	1+
240.94079	3696	
241.00064	96	
241.94212	2486	
242.94206	7866	1+
243.88523	140	
244.81721	106	
244.88073	138	
244.91520	124	
244.93999	2218	1+
246.09335	98	
246.41904	98	
246.85514	102	
246.97640	344	
248.03554	94	
248.17027	84	
248.83057	176	
248.85198	100	
248.90023	110	
249.04425	122	
249.83406	208	1+
249.87942	112	
249.93388	234	1+
250.78354	194	1+
251.00281	100	
251.04432	218	1+
251.91025	86	
252.23020	216	
252.72715	98	
253.84336	124	
253.86460	88	
254.91226	88	
255.95347	158	
256.02142	118	
256.04023	306	1+
257.79755	214	
257.90335	188	1+
258.83022	102	
258.97489	100	
260.34606	84	
260.84288	128	
261.83485	112	
262.04698	86	
262.43672	104	
263.06247	102	
263.10227	102	
263.82971	108	
264.98972	114	
265.65690	86	
265.82108	122	
266.24001	112	
266.86448	260	1+
267.08409	96	
267.80165	132	
268.95767	138	
269.00283	230	
269.79898	138	
270.05417	90	
270.79148	104	
270.82710	196	1+
270.85156	128	
271.72534	92	
272.08404	86	
273.79132	134	
274.40818	100	
274.80080	116	
274.82905	86	
275.80374	100	
276.84290	90	
278.85397	86	
279.09332	710	1+
279.16003	108	
279.80007	142	
282.85711	112	
283.07065	142	
283.78905	260	1+
283.96912	152	
284.06909	94	
284.29472	544	1+
284.87354	114	
285.89205	134	
286.91946	104	
287.10577	88	
288.37188	90	
288.80660	172	
289.38846	88	
289.78934	162	
289.80519	124	
289.87723	166	
290.78761	120	
290.85668	240	1+
290.87042	114	
291.80100	372	1+
292.79533	292	1+
292.82143	98	
294.85419	180	
295.02012	102	
295.90082	84	
296.80836	112	
297.86170	174	1+
298.94235	94	
298.96895	122	
299.78381	220	1+
301.86639	148	
302.24320	96	
303.11487	90	
303.89987	94	
304.81214	106	
305.02508	94	
305.87564	166	
306.43967	88	
306.80635	124	
306.84193	94	
306.88214	500	1+
307.57377	90	
307.79918	198	
307.88532	372	1+
308.29465	248	1+
308.79915	100	
309.79783	136	
310.31021	318	
310.82623	90	
310.87186	120	
310.91202	86	
311.88844	308	1+
311.94119	92	
312.80619	230	1+
314.80405	88	
314.82213	116	
315.96398	98	
318.04326	86	
318.59966	92	
320.19204	118	
320.22134	94	
322.89849	108	
322.93195	86	
323.23931	536	1+
324.13669	132	
324.20707	162	
324.73273	132	1+
324.86586	88	
324.89775	240	
325.31967	94	
325.82086	130	
325.89318	344	1+
327.31305	100	
END IONS

###FS:    #m/z: 340.94156 #charge 1+
###MS: 31
###MSMS: 33
BEGIN IONS
TITLE=Cmpd 24, +MS2(340.9416), 28.0-35.0eV, 0.7min #33
RTINSECONDS=40.9155
SCANS=31,33
PEPMASS=340.94156	895572
CHARGE=1+
80.34997	100	
185.09043	96	
186.48142	92	
189.14882	92	
189.86310	398	1+
192.92938	284	
197.60400	100	
205.06439	96	
205.54986	92	
205.95206	154	
212.87771	636	1+
213.93911	816	1+
214.86284	92	
214.89513	240	
215.88707	796	1+
215.93753	358	1+
217.85954	104	
217.88222	522	1+
221.89198	106	
223.95640	218	
225.88793	212	
226.94646	114	
227.87648	112	
227.89641	200	
227.95505	340	1+
228.93497	104	
230.88759	852	1+
231.89036	540	1+
231.95079	1528	1+
233.06951	98	
233.89696	1066	1+
233.95194	378	
234.64293	90	
235.89381	208	
235.94572	124	
236.07244	172	1+
236.89673	98	
239.06680	100	
239.89945	90	
240.79080	148	
240.82328	108	
240.94717	168	
241.94021	142	
242.93869	168	
243.38071	104	
243.94927	124	
244.04048	98	
244.93685	94	
246.97583	978	1+
247.52860	106	
248.89772	122	
249.04399	118	
249.90345	134	
249.96351	482	1+
251.84551	120	
251.91086	144	
251.95735	122	
253.83208	124	
254.86128	138	
254.90707	122	
254.96610	768	
256.84936	120	
256.91301	218	1+
256.96255	254	
259.83952	146	
259.95846	152	
260.06403	152	
260.42930	108	
260.83710	388	1+
262.03722	100	
263.06602	152	
263.40630	102	
264.07548	174	
264.11441	90	
264.84144	114	
265.98709	216	1+
267.63216	110	
267.99619	234	1+
268.13473	192	
268.84407	190	1+
268.95923	128	
269.11504	92	
270.02816	132	
271.87420	144	
271.93200	120	
272.91950	120	
272.93621	346	
273.79537	242	
273.85058	320	1+
275.08773	96	
275.80991	156	
276.81417	116	
277.91947	116	
277.97406	108	
278.84722	590	1+
281.25212	106	
281.35285	94	
281.80785	136	1+
283.24067	96	
283.27965	130	
283.87082	206	1+
284.60223	106	
285.42531	98	
286.89789	90	
288.78549	214	1+
288.81436	96	
289.03440	112	
289.16953	92	
289.82535	98	
290.02845	190	1+
290.15880	92	
290.79102	214	1+
290.85768	186	
291.42674	90	
291.94059	90	
292.87089	154	
293.11643	90	
293.37950	90	
293.88751	106	
294.39641	104	
294.43424	92	
294.86268	170	
295.26991	116	
296.08261	96	
296.94688	92	
296.97733	180	
297.97772	130	
298.86513	136	
298.91894	106	
299.57212	114	
299.88808	104	
303.86415	172	1+
303.94501	126	
304.92143	90	
304.93618	100	
305.81664	104	
306.16049	92	
306.27524	98	
306.88242	180	
307.28417	168	
307.80114	168	
307.88940	142	
308.30031	94	
308.43496	90	
308.80642	102	
310.88297	420	1+
312.39033	98	
312.80827	174	
312.94806	138	
316.26982	92	
317.86699	132	
318.22780	116	
318.79386	116	
318.84512	92	
320.17314	102	
320.26039	154	
320.72704	146	
322.29682	94	
323.88387	156	
324.77281	102	
325.13534	216	1+
325.52784	94	
325.80657	114	
326.17993	132	
326.89257	306	1+
327.17785	120	
329.09097	92	
329.87360	296	
330.79286	92	
330.81061	142	
331.81649	108	
332.39214	124	
333.12887	96	
334.31759	92	
336.80246	100	
337.39843	98	
341.31380	134	
341.98322	94	
342.90692	198	
344.90967	102	
END IONS

###FS:    #m/z: 363.95778 #charge 1+
###MS: 31
###MSMS: 34
BEGIN IONS
TITLE=Cmpd 25, +MS2(363.9578), 28.0-35.0eV, 0.7min #34
RTINSECONDS=41.6955
SCANS=31,34
PEPMASS=363.95778	493286
CHARGE=1+
182.87141	116	
183.93251	130	
187.86437	132	
189.86289	614	1+
191.85882	730	1+
202.53825	98	
205.94993	118	
207.87723	168	1+
207.95597	154	
209.94378	968	1+
210.88381	664	1+
212.87902	2966	1+
214.89206	384	1+
216.41378	144	
218.91603	354	
222.95265	1232	1+
222.98609	108	
224.94877	1262	1+
225.88343	110	
226.89051	332	1+
226.94783	5898	1+
226.97332	228	
227.93129	352	
228.80065	98	
228.89654	742	1+
228.94295	5670	1+
230.43378	98	
230.78998	104	
230.88966	5626	1+
232.03444	110	
232.11798	100	
232.88643	946	1+
234.88127	474	1+
238.93508	102	
239.14477	186	
239.42782	114	
239.78690	284	1+
239.90116	126	
240.94111	536	
240.96329	1398	1+
241.93919	1860	1+
242.06471	100	
242.88868	160	
242.94179	1560	1+
242.96081	660	1+
243.82627	178	
244.79091	102	
244.95792	2286	
245.04373	124	
245.83744	104	
245.94869	3670	1+
246.80817	132	1+
246.90337	142	
246.95350	3090	1+
248.12613	162	1+
248.80550	454	1+
248.90123	1514	1+
249.04832	102	
250.89199	198	
250.90771	100	
250.95189	228	1+
250.97736	130	
251.05135	100	
251.07219	164	
251.79988	102	
252.78941	176	1+
253.90648	264	1+
255.89724	284	1+
255.97228	98	
257.45509	108	
258.09181	106	
258.80021	124	
258.84119	196	
260.83179	126	
260.97048	548	
261.10347	126	
261.84814	100	
262.77623	116	
262.96719	140	
263.05687	138	
263.83169	104	
265.82779	128	
266.06666	216	
266.24390	158	
266.81600	354	1+
266.86454	124	
267.03090	108	
267.97350	410	
268.63565	100	
268.81164	122	
268.83724	276	1+
268.96199	114	
269.11517	104	
269.97143	490	1+
270.90795	120	
271.13837	102	
271.92081	382	1+
272.02501	146	1+
272.30466	102	
274.80992	218	1+
274.85908	106	
275.05626	120	
276.13962	100	
276.85994	196	
277.10174	122	
277.84354	324	1+
278.42550	170	
278.79733	202	
279.01127	166	
279.10821	394	1+
279.80283	122	
280.79298	970	1+
281.25998	124	
282.03138	188	1+
282.79240	138	
282.80574	138	
282.85891	126	
283.09623	128	
283.11147	148	
283.79027	216	
283.83011	112	
283.85111	520	1+
284.00818	132	
284.79669	328	1+
285.79926	200	1+
285.84381	380	1+
286.82310	382	1+
286.94995	246	1+
287.04802	146	
287.86083	104	
288.88600	204	1+
289.08571	116	
289.81195	124	
290.79069	270	1+
292.43888	242	
292.86352	142	
293.29307	120	
293.80733	204	1+
293.87905	134	
293.95526	152	
295.60277	102	
295.85377	116	
296.80778	620	1+
297.42539	196	
298.08611	138	
298.42638	124	
298.80270	1442	1+
299.86722	166	
300.00979	166	1+
300.80513	232	
301.78683	140	
301.80420	144	
301.86087	864	1+
302.81346	108	
302.95051	122	
303.08708	98	
303.80715	504	1+
303.85712	1132	1+
305.28200	312	1+
305.88508	264	1+
305.92097	270	1+
306.42810	100	
306.88843	222	1+
307.31374	128	
308.29460	106	
309.52126	114	
309.62057	104	
310.82574	112	
310.87458	132	
311.11039	162	1+
311.86496	134	
313.03223	158	1+
314.81992	138	
315.88901	210	1+
316.81311	522	1+
318.86504	156	
318.93289	224	1+
319.55155	116	
320.07432	100	
320.95508	110	
320.99542	128	
321.02116	304	1+
321.81841	872	1+
321.87048	464	1+
322.04613	106	
322.92915	100	
322.98886	114	
323.82688	156	
324.89300	130	
325.14679	162	
326.51687	98	
326.87082	558	1+
328.30581	124	
328.83754	100	
329.87373	210	
333.87549	246	1+
334.35133	106	
336.08610	174	1+
336.94529	402	
337.83349	122	
339.83028	670	1+
342.20473	128	
343.40851	104	
346.27921	100	
348.30960	154	
349.32360	152	
351.77283	114	
352.07609	102	
352.88623	116	
354.02437	168	1+
358.71350	194	1+
360.18197	120	
361.30742	98	
361.71418	376	1+
361.77209	182	1+
362.29078	112	
362.71507	274	1+
362.85515	198	1+
363.35972	104	
364.27305	166	1+
364.35703	110	
364.45928	114	1+
365.31582	156	
365.38725	116	
365.71465	150	
365.78868	110	
366.34624	136	
367.33073	126	
367.77617	124	
369.34218	138	
END IONS

###FS:    #m/z: 336.94687 #charge 1+
###MS: 35
###MSMS: 36
BEGIN IONS
TITLE=Cmpd 26, +MS2(336.9469), 28.0-35.0eV, 0.8min #36
RTINSECONDS=45.39
SCANS=35-36
PEPMASS=336.94687	188284
CHARGE=1+
183.86266	196	1+
196.88155	132	
197.88698	92	
206.95381	104	
207.87568	158	
207.97955	130	
208.88464	294	
209.86708	96	
210.03007	102	
210.88437	378	
211.94406	3616	1+
212.87942	2054	1+
213.08806	106	
213.93973	2856	1+
214.87946	152	
214.89463	180	
215.41838	98	
215.88821	1420	1+
215.93823	224	
217.88274	250	
218.83760	142	
218.88261	100	
221.94747	96	
221.96577	128	
222.95184	128	
222.97384	108	
223.96567	338	1+
226.89608	138	
227.89306	878	1+
227.95509	148	
227.96760	140	
228.01485	104	
228.89508	602	1+
229.95530	4198	1+
230.88935	2838	1+
231.01337	126	
231.95085	2154	1+
233.40536	108	
233.89772	706	1+
233.94742	374	
234.69782	104	
235.00439	102	
235.89059	332	1+
237.06822	136	
237.59209	98	
238.04577	148	
238.43525	160	
239.90148	204	
240.91762	94	
241.86438	102	
243.89649	94	
246.90520	160	
246.97513	284	
247.43567	96	
247.96682	830	
248.90237	974	1+
248.98155	164	
249.03897	134	
249.96190	346	
249.99789	102	
250.82354	94	
250.83861	634	1+
250.94848	130	
250.96825	196	
251.86535	90	
251.93010	198	1+
251.95944	110	
252.21217	90	
252.24396	96	
252.90625	408	1+
252.97223	2676	1+
253.09440	96	
253.90910	340	1+
254.96541	1150	1+
255.07496	212	
255.79523	112	
255.88838	108	
255.92010	144	
256.11046	128	
256.12742	104	
256.41031	90	
256.85214	286	1+
256.88855	138	
256.90831	164	
256.95915	346	1+
258.84358	122	
258.90601	96	
259.84909	94	
259.95671	196	
260.83734	124	
261.02338	188	1+
261.83414	150	
263.05372	144	
264.79710	94	
265.08033	170	
266.99744	128	
267.84197	318	
268.84704	296	
269.80388	100	
269.85083	286	
270.03790	100	
270.80520	126	
270.84073	138	
270.98121	292	
271.02962	190	1+
271.92938	110	
272.91503	106	
273.79365	142	
273.80236	142	
273.94435	102	
273.99931	142	
275.86247	92	
276.86019	132	
277.06808	126	
277.81169	114	
277.84882	144	
278.14729	112	
278.83506	176	
279.27658	144	
279.83398	128	
279.87164	298	1+
280.01846	126	
280.10019	90	
280.69022	92	
282.80925	254	1+
282.85438	108	
283.02747	142	
283.79093	100	
283.93133	228	1+
285.85389	328	
286.85095	1074	1+
288.47221	90	
288.81320	358	1+
289.78941	116	
289.81503	268	1+
289.85654	94	
290.01820	162	
290.85611	118	
291.92852	220	1+
292.86249	182	
292.97330	180	1+
293.07116	176	
294.27923	92	
295.06507	130	
295.85755	96	
296.80754	144	
296.90180	140	
297.84783	272	1+
297.89968	104	
297.97560	118	
298.05754	212	1+
298.08419	142	
298.30817	126	
298.85061	196	1+
299.08561	90	
302.86741	114	
302.88524	116	
303.87562	110	
304.06287	92	
305.87821	386	1+
306.88365	274	1+
306.89986	106	
307.08156	196	1+
308.30483	90	
308.80121	112	
309.28505	104	
309.32710	90	
309.47375	102	
309.87445	594	1+
310.87937	498	1+
310.92395	110	
313.86893	186	1+
316.26533	92	
316.95135	110	
317.88453	230	1+
318.88584	192	1+
320.13672	100	
321.85071	128	
323.30189	106	
323.88843	102	
324.89163	354	1+
325.83165	92	
325.90815	124	
328.07993	148	1+
328.88742	148	1+
328.91761	94	
329.31831	138	
333.45381	94	
334.61175	104	
335.06909	106	
335.63686	130	
338.09567	100	
338.86149	92	
341.27062	110	
341.71448	116	
341.95853	100	
END IONS

###FS:    #m/z: 359.96287 #charge 1+
###MS: 35
###MSMS: 37
BEGIN IONS
TITLE=Cmpd 27, +MS2(359.9629), 28.0-35.0eV, 0.8min #37
RTINSECONDS=46.17
SCANS=35,37
PEPMASS=359.96287	155528
CHARGE=1+
187.86373	130	
192.11232	102	
193.08005	136	
194.09073	138	
196.88112	196	1+
202.90891	94	
205.94805	304	1+
208.88121	354	
209.94319	520	1+
216.91680	120	
219.50918	94	
220.95794	138	
221.89312	328	
222.00303	96	
222.95243	1442	1+
223.88689	128	
224.04797	96	
224.94964	1322	1+
224.97094	92	
226.07598	94	
226.89933	164	
226.94817	3100	1+
226.97142	302	
227.89038	228	1+
227.92965	274	
228.42505	100	
228.94285	3438	1+
229.13811	96	
230.57899	98	
230.90566	130	
233.85312	206	
233.88336	274	1+
233.96272	110	
234.95795	112	
235.82470	212	
236.84772	106	
237.23073	134	
239.02884	92	
240.94061	690	
240.96277	1276	1+
241.93995	372	
241.97699	96	
242.90020	292	1+
242.95786	646	1+
244.95757	1764	
245.09064	138	
245.94111	456	
246.89352	102	
246.95434	1744	1+
247.97726	126	
248.01370	136	1+
249.80264	218	1+
249.88968	232	1+
250.58044	98	
250.94747	194	
250.96894	178	
251.03856	148	
251.80001	218	1+
253.83392	162	
257.90520	100	
258.83631	268	1+
258.97603	374	1+
259.44324	100	
260.96972	524	1+
263.98009	144	
264.04336	230	1+
264.05919	136	
264.82822	112	
264.96290	114	
265.81415	510	1+
265.91721	114	
265.95990	108	
266.25102	106	
266.86189	134	
267.97681	320	
268.96292	580	1+
269.79768	132	
269.81327	92	
269.96831	402	1+
271.84977	134	
272.10591	108	
272.84177	202	1+
272.96323	106	
273.06202	208	1+
273.91391	96	
275.81008	138	
276.80680	218	
276.85210	404	1+
277.80977	122	
277.92301	94	
278.80046	166	
278.93655	96	
280.26442	94	
280.79509	982	1+
280.96367	92	
281.87517	152	
281.96776	136	
282.27652	100	
282.66021	98	
283.07620	102	
283.83198	198	
283.86104	172	1+
283.98694	144	
287.14142	110	
287.81152	146	
288.12218	106	
290.80920	140	
290.86513	144	
291.24238	96	
292.43806	98	
293.86119	140	
294.80286	98	
294.86056	120	
295.01986	104	
295.51192	106	
296.80991	228	
297.42116	98	
297.80223	112	
297.91634	94	
297.97208	104	
297.99751	106	
298.80252	800	1+
299.86796	114	
299.94921	256	1+
301.92029	104	
302.92673	100	
304.26066	204	1+
304.81208	140	
304.94222	172	
306.82706	114	
306.88469	206	1+
307.80800	164	
308.28908	118	
309.30349	116	
309.80467	204	
309.92578	94	
310.30644	152	
310.87575	144	
311.14887	154	
311.16861	98	
311.37963	96	
311.89542	100	
313.09414	152	
313.84963	102	
313.88029	100	
313.98109	96	
314.81941	100	
316.29831	114	
316.81714	118	
316.97757	116	
317.59444	92	
318.93672	242	
319.49894	110	
319.82630	144	
319.86562	200	1+
319.93494	120	
320.82665	152	
321.82223	508	1+
322.96342	92	
323.01769	166	
323.12965	150	
323.31123	134	
323.88477	102	
324.89412	324	1+
325.66069	104	
327.03787	116	
328.02281	94	
334.51727	94	
334.82739	106	
334.94835	98	
336.94579	512	1+
337.83042	234	1+
337.88457	114	
338.87325	160	
340.18886	96	
343.28106	130	
343.42469	122	
344.06596	104	
344.91188	96	
347.79964	126	
349.77881	102	
352.75814	168	1+
352.89269	176	
353.14305	116	
357.35027	142	
358.80516	94	
359.77235	192	1+
362.83104	98	
363.34304	130	
363.71108	120	
END IONS

###FS:    #m/z: 507.84684 #charge 1+
###MS: 35
###MSMS: 38
BEGIN IONS
TITLE=Cmpd 28, +MS2(507.8468), 28.2-35.2eV, 0.8min #38
RTINSECONDS=46.9425
SCANS=35,38
PEPMASS=507.84684	137276
CHARGE=1+
196.01546	328	1+
199.88728	148	
209.94203	188	
214.89275	154	
224.97991	304	
228.12717	148	
230.84953	270	1+
232.89840	206	
234.90900	142	
235.04253	226	1+
237.09739	160	
238.06670	172	
238.88935	162	
241.09344	240	1+
248.85167	150	
250.97103	276	
253.09125	148	
254.09262	172	
254.95362	176	
259.11025	260	1+
260.14222	142	
262.84801	184	
265.96046	144	
266.17241	142	
266.86882	340	
271.80038	240	1+
272.85384	310	
272.90098	234	1+
273.85942	210	
275.86844	140	
276.92249	146	
277.85282	238	1+
277.91450	154	1+
278.83673	218	
278.90963	202	1+
279.13162	206	
280.06537	306	1+
280.78681	196	1+
281.11573	186	
281.89838	248	1+
285.87469	210	1+
287.02266	212	1+
287.84695	350	1+
287.98522	152	
288.86820	274	
289.83467	172	1+
289.87922	794	
290.87577	812	1+
290.91065	202	1+
293.87283	2152	1+
294.80830	148	
295.04713	226	
296.03140	172	1+
296.81158	172	1+
296.85333	498	1+
296.88158	246	
298.87617	188	
299.84584	220	
300.85962	608	1+
301.11366	160	
301.52851	154	
301.84625	208	
302.92119	146	
303.04226	158	
303.86784	162	
305.86140	226	
306.16253	264	1+
307.89121	1286	
308.14351	330	
308.88287	1146	1+
308.91630	276	1+
308.95246	178	1+
309.09316	238	1+
309.14649	204	
309.87088	336	
310.15406	172	
310.41097	146	
311.85161	152	
311.88489	3208	1+
312.17829	192	
312.81760	172	1+
313.88816	1092	1+
313.97140	164	
314.13270	186	
314.86328	1302	1+
315.01076	164	1+
316.81570	242	1+
316.86900	696	1+
316.88285	284	
318.85969	228	
319.85920	144	
319.88760	258	1+
321.89502	144	
322.16117	166	
323.39085	144	
323.85117	144	
324.86207	452	1+
324.90456	210	
325.89962	712	1+
326.88499	150	
327.87917	404	
327.89562	552	
328.18944	162	
328.82051	126	1+
328.87975	300	
329.89562	260	
329.91786	140	
330.89335	732	1+
331.17529	104	1+
331.87195	916	1+
331.98537	178	1+
332.87445	784	1+
332.94528	330	1+
334.12873	206	1+
334.39735	178	
334.87520	614	1+
334.90257	212	
335.05766	476	1+
335.84164	344	1+
336.00433	248	
336.94652	252	
336.96198	150	
338.84785	158	
338.90273	278	1+
339.88049	364	
341.93336	138	1+
342.13439	146	
343.85427	164	
345.15825	230	1+
347.04080	266	1+
347.85766	154	
348.89179	266	1+
348.91628	376	1+
349.99926	186	1+
350.88697	510	1+
350.95276	142	
351.16169	202	1+
351.86101	244	1+
352.04229	162	
352.80197	218	1+
352.91280	168	
353.84909	418	1+
354.05479	150	
354.90679	168	
357.10423	196	1+
357.37784	178	1+
357.83235	232	
357.87509	334	1+
358.10812	156	1+
358.19473	160	
359.21319	156	
361.87010	274	1+
363.56331	166	
364.61745	172	
364.84406	148	
364.87564	372	1+
365.04801	140	
366.84257	662	1+
367.12791	174	1+
367.19369	200	1+
367.38041	208	1+
367.70933	1496	1+
368.01357	250	1+
368.08908	250	1+
368.83489	224	
368.89358	384	1+
368.91445	304	
369.09079	196	1+
369.83922	780	1+
370.79300	156	
370.88274	166	
371.73046	382	1+
371.90972	162	
373.19825	278	1+
373.71990	554	1+
373.89697	192	
374.81373	574	1+
374.84831	312	1+
375.72637	244	1+
377.81851	146	
377.89362	234	1+
378.10095	290	1+
379.94590	144	
380.71564	264	
380.85705	216	1+
381.71939	176	
384.11950	134	1+
384.34151	186	1+
384.72266	118	1+
384.81337	162	
384.85205	1490	1+
385.77013	176	
386.12285	186	1+
386.85626	334	
387.84445	644	1+
388.95793	180	1+
389.71111	390	1+
389.74106	192	
390.84060	1870	1+
390.88534	166	
391.80578	184	
391.91621	176	
392.86064	466	1+
393.80180	620	1+
393.82270	202	
394.17562	164	1+
394.38830	148	
394.73834	270	1+
394.83589	308	
395.19187	156	1+
395.76637	146	1+
395.87551	176	1+
396.85271	142	
397.06855	230	1+
397.80763	236	1+
398.72766	700	1+
398.86416	382	1+
398.90542	146	
402.72496	140	
402.86233	348	
403.72246	246	1+
403.87192	556	
404.68331	144	
404.72519	186	1+
404.87660	342	
405.78420	188	
405.82482	168	1+
405.86786	516	
405.90737	318	1+
406.85786	272	
407.86892	1962	
408.85629	1958	1+
408.89814	144	
408.94033	164	1+
409.72484	142	
410.08280	210	
410.73512	586	1+
410.83881	1264	1+
410.87845	304	
411.80983	656	1+
411.86259	394	
412.72927	204	1+
412.75178	202	
412.84998	622	
413.07663	194	
413.87701	266	
414.09401	156	
414.86575	320	1+
415.84928	550	1+
418.85155	316	1+
419.48993	116	1+
419.70797	174	
420.84341	170	
421.88257	822	1+
423.18412	236	1+
423.82032	190	1+
423.87057	348	
424.23545	138	1+
424.87076	222	
425.74940	186	
426.73920	186	
426.86296	1786	1+
427.73755	562	1+
428.84848	1206	1+
428.88737	556	
429.87534	160	
430.71520	138	1+
430.74458	708	1+
430.86119	1770	1+
431.81815	270	1+
431.86680	1306	1+
432.82047	226	1+
432.88964	226	
433.85461	262	
433.88322	494	1+
434.84193	212	1+
435.55083	146	1+
435.86622	160	
439.89240	858	1+
441.15885	402	1+
444.74568	182	
444.79478	314	1+
444.87568	2670	1+
445.74588	418	1+
446.89124	694	1+
447.16548	240	1+
449.83012	150	
449.87974	752	1+
450.75089	146	
451.76954	234	1+
451.87724	164	
457.90587	610	1+
460.15659	192	1+
461.75415	100	1+
462.88540	1172	1+
464.78311	236	1+
464.88643	228	1+
467.88809	1108	1+
469.77564	338	1+
474.23240	256	1+
478.73125	148	1+
485.90049	844	1+
487.09631	218	1+
487.90316	186	
489.18089	236	1+
491.80159	144	
491.85290	146	
492.27636	182	
507.26415	120	1+
507.85801	152	
509.86085	206	1+
END IONS

###FS:    #m/z: 336.94683 #charge 1+
###MS: 39
###MSMS: 40
BEGIN IONS
TITLE=Cmpd 29, +MS2(336.9468), 28.0-35.0eV, 0.9min #40
RTINSECONDS=50.643
SCANS=39-40
PEPMASS=336.94683	156786
CHARGE=1+
182.86870	150	
192.88911	106	
196.87584	84	
196.88732	106	
197.88385	98	
203.49543	102	
205.94985	334	1+
206.65015	106	
206.97833	86	
207.97732	116	
208.88461	132	
208.93525	90	
209.88009	502	1+
209.94097	132	
210.88068	336	1+
211.94393	4176	1+
212.87904	2072	1+
213.93817	2160	1+
214.88240	734	1+
214.89476	160	
215.88835	578	1+
216.41671	124	
217.63967	104	
217.88134	292	1+
217.93991	204	
220.97870	98	
222.97287	130	
223.95717	192	
224.97668	128	
225.86282	100	
225.88545	620	1+
226.89009	520	1+
226.97659	84	
228.12644	108	
228.89385	174	
228.93933	136	
229.42649	94	
229.89527	98	
229.95509	3256	1+
230.88941	3166	1+
231.00548	164	
231.82703	176	1+
231.95088	1218	1+
232.89164	638	1+
233.94946	152	
234.03604	88	
234.83823	148	
235.89262	358	1+
238.43912	120	
239.97647	108	
240.95343	84	
243.83242	152	
244.92526	84	
245.87203	82	
246.97907	172	
247.80101	266	1+
247.96489	672	
248.80167	208	1+
248.89861	832	1+
248.99058	116	
249.23362	110	
249.96151	584	1+
250.82507	126	
250.83979	102	
250.99466	88	
251.79886	106	
251.83515	418	1+
252.97084	2198	1+
253.04599	84	
253.08758	122	
253.26343	86	
253.90570	860	1+
254.08781	112	
254.96634	666	1+
255.07232	392	1+
255.10465	84	
256.91300	194	
256.93764	188	1+
256.96485	138	
257.16132	144	
258.84356	152	
258.90238	116	
259.14681	96	
259.83344	90	
260.12423	108	
260.84258	394	1+
260.99642	92	
262.01891	108	
262.05077	86	
263.05271	140	
263.83134	114	
264.06565	116	
265.88542	96	
266.87967	88	
266.94083	130	
267.07486	128	
267.13288	130	
267.41500	86	
267.83764	574	1+
267.86444	146	
267.97605	92	
268.35152	156	
268.40822	114	
268.98039	124	
269.79882	252	1+
270.24007	92	
270.84647	96	
271.08572	202	1+
271.85030	302	1+
271.91722	110	
271.93176	142	
272.85152	174	1+
272.91894	180	
272.97565	120	
273.90049	168	1+
274.85566	420	1+
274.90347	184	1+
276.34966	84	
276.84463	142	
277.00134	108	
277.04186	192	1+
277.83505	494	1+
278.83796	328	1+
279.45496	84	
279.96916	98	
281.83905	92	
282.86511	324	1+
283.78789	254	1+
283.93747	104	
284.04761	88	
285.85211	156	
286.85202	1252	1+
286.92069	92	
287.41126	98	
287.80833	90	
287.84892	198	
288.23881	92	
288.79032	180	
288.83221	124	
290.79014	84	
290.85608	252	1+
290.93042	272	1+
291.80827	276	1+
293.07234	84	
293.10894	126	
293.85636	116	
293.87445	196	
293.99541	288	1+
294.05038	162	1+
294.11035	162	
294.85450	116	
295.84755	88	
295.87476	86	
296.45200	122	
296.79664	102	
296.81570	102	
297.83284	152	
298.86436	126	
299.72337	112	1+
300.40161	102	
300.92664	120	
301.40278	106	
301.88590	88	
302.23244	90	
303.87106	134	
304.84225	84	
305.40877	86	
305.78969	354	1+
305.86128	140	
306.62879	118	
306.74296	86	
306.80972	116	
306.88181	126	
307.33680	102	
308.81008	156	1+
308.86401	134	
309.87259	594	1+
310.42278	100	
310.87781	354	1+
315.80478	86	
317.19189	88	
317.85912	84	
318.88014	102	
319.58479	92	
320.79302	88	
321.12542	220	1+
321.28495	124	
322.07654	84	
323.30666	88	
325.89518	116	
328.81289	84	
328.87227	104	
328.88910	178	
329.07781	110	
329.86884	108	
331.18164	104	
331.86581	94	
334.26938	124	
334.89012	88	
337.83923	98	
337.90115	228	1+
339.17326	88	
339.74354	96	
340.86019	86	
341.89890	390	1+
END IONS

###FS:    #m/z: 507.84679 #charge 1+
###MS: 39
###MSMS: 41
BEGIN IONS
TITLE=Cmpd 30, +MS2(507.8468), 28.2-35.2eV, 0.9min #41
RTINSECONDS=51.415
SCANS=39,41
PEPMASS=507.84679	117176
CHARGE=1+
196.01626	168	
218.89546	186	
224.97714	274	
238.06143	174	
238.78388	160	1+
240.08168	144	
247.04118	174	1+
249.93360	154	
250.08017	212	1+
250.97001	280	
252.14233	172	1+
253.09276	304	1+
256.08980	268	1+
258.91895	138	
261.90191	132	
264.16377	152	1+
266.95317	176	1+
271.87098	250	
272.07538	190	1+
272.38474	156	
272.85596	366	
273.85395	174	
274.80362	132	
274.84983	358	1+
274.87371	186	1+
275.85095	260	1+
280.10887	156	1+
280.79301	166	
281.37836	178	
282.05998	190	1+
283.06698	166	1+
283.94510	142	
284.86784	134	
285.93262	250	1+
286.88500	262	1+
287.85130	192	
288.12069	178	
289.03706	134	
289.27920	158	1+
289.88051	666	
290.06695	156	
290.86336	1196	1+
292.88821	178	
293.87442	1502	
294.87440	1030	
295.55026	166	1+
295.85860	362	1+
296.08930	176	
296.88428	366	
298.80453	230	
298.85117	538	1+
298.88106	178	
299.88489	294	1+
301.84720	254	1+
301.94387	282	1+
303.85984	170	
304.39452	168	
305.86072	202	
306.88586	192	
307.01108	234	1+
307.32404	178	
307.89272	900	
308.10482	194	1+
308.13964	694	1+
308.79585	222	1+
308.87673	456	
309.88673	444	
310.02626	186	
310.15579	316	
310.34751	194	1+
310.88824	332	
311.16043	156	
311.80484	126	1+
311.88320	4932	1+
312.17759	280	1+
314.86790	790	1+
315.81904	262	
316.86394	764	1+
316.88755	152	
317.82680	216	
318.04083	186	1+
321.86153	214	
321.88239	228	1+
322.32079	190	1+
323.73628	200	1+
323.81925	204	1+
323.85447	208	
324.86268	574	
324.90504	148	
325.13236	320	1+
325.88034	198	
325.89807	1144	1+
325.98780	146	
326.89797	696	1+
327.80877	194	
327.88360	450	
328.83037	170	
328.86739	450	1+
329.89638	158	
330.84808	164	
330.89288	140	
331.89473	544	1+
331.96667	216	1+
332.13092	194	
332.87353	972	1+
332.90080	306	1+
333.15265	256	1+
333.19068	176	
333.83408	336	1+
333.85119	154	
334.13690	156	
334.89928	412	
335.76217	244	1+
335.82705	340	1+
335.88801	474	1+
336.83139	288	1+
336.94985	382	1+
337.88037	406	1+
339.03658	192	1+
339.87999	426	
340.86593	132	
342.86711	244	1+
343.87365	166	1+
343.89822	146	
346.30936	198	1+
347.03796	366	1+
347.77188	144	
347.88955	402	1+
348.89040	278	1+
348.91944	156	
349.92186	138	
349.94962	136	
350.83388	286	1+
350.88822	254	
350.97271	182	1+
351.83347	190	1+
351.88570	152	
352.78604	280	
352.91506	368	1+
353.85007	190	
353.89514	402	1+
354.03131	166	1+
354.79686	204	1+
355.88931	434	1+
358.20054	150	
358.77151	246	1+
358.87817	254	
360.37696	216	1+
361.12302	276	1+
364.69999	190	1+
364.80847	182	
365.13424	206	1+
366.74381	202	
366.84100	656	1+
367.70821	1066	1+
367.84360	444	1+
368.79336	136	
368.89512	224	
369.18409	196	1+
369.84395	282	
370.05861	156	
370.11963	136	1+
370.79012	238	1+
370.86842	326	1+
371.01627	148	
371.72322	454	
372.42234	182	
373.71696	236	1+
373.89711	434	1+
374.74109	214	1+
374.87246	152	
374.90292	292	1+
376.13873	274	1+
376.77277	148	1+
376.86944	238	1+
376.89142	404	1+
379.89435	178	1+
380.72137	150	
381.72787	238	
381.79436	352	1+
381.86206	238	1+
382.71845	358	1+
384.01888	250	1+
384.82376	290	1+
384.85112	2172	1+
385.89032	256	1+
385.97888	118	1+
386.13145	182	1+
386.39031	236	1+
387.84896	502	1+
388.17230	170	
388.79084	376	1+
388.88103	172	
389.19832	158	
389.72430	384	1+
389.84862	178	
390.05691	204	1+
390.71081	154	
390.81402	170	
390.83983	1330	1+
391.11159	138	
391.80545	142	
392.07167	134	
392.73923	226	1+
392.78059	162	
392.82891	1150	1+
392.86225	878	1+
393.14384	140	
393.80024	240	
393.90443	180	
394.21534	134	
394.78597	326	
394.89259	160	
395.05355	196	1+
395.78752	184	
396.74146	142	
397.95057	176	1+
398.72636	1094	1+
398.86965	150	
399.80793	132	
400.96019	184	1+
402.16088	188	1+
402.86289	192	
403.87489	656	
404.87354	690	1+
405.17003	194	1+
405.73175	248	1+
405.85977	228	
405.90846	140	
407.72343	328	1+
407.86920	928	
408.67245	138	
408.85454	2586	1+
408.92607	136	
408.98797	156	1+
409.04190	150	1+
409.81480	154	
410.73304	290	1+
410.83867	1552	1+
411.80914	382	
412.50964	190	1+
412.73512	404	1+
412.85007	928	1+
413.08164	212	
413.51277	162	1+
413.87811	200	
417.87525	136	
418.85254	194	
418.87266	156	
419.71465	156	1+
419.89825	164	
420.02153	144	
420.11623	186	1+
421.88501	458	1+
422.20155	304	1+
422.82823	172	1+
423.12121	162	1+
423.16264	156	
423.86737	542	1+
424.88035	382	1+
425.73828	234	
426.74401	138	
426.86258	2124	1+
427.73563	350	
428.08893	284	
428.74952	246	
428.84910	1020	1+
428.88440	280	
429.73678	1112	1+
430.73803	938	1+
430.85810	350	
430.88106	172	
431.80248	144	
431.87073	844	
432.87075	476	
433.82956	336	1+
433.85960	258	
434.89190	268	
439.75969	238	1+
439.89794	766	1+
440.74212	136	
441.22008	284	1+
441.85224	146	
441.89552	146	
442.38919	242	1+
442.80189	196	1+
444.87456	3760	1+
445.15047	164	
445.74434	250	
446.07815	140	1+
448.21309	178	1+
448.75527	158	
449.88149	864	1+
450.76535	248	1+
453.86862	192	
457.90808	342	1+
460.16603	154	1+
462.88198	924	1+
464.78610	154	
466.92918	212	1+
467.09845	166	1+
467.88846	1740	1+
471.15243	138	
476.19690	148	1+
476.72001	176	1+
485.89983	1510	1+
491.79484	172	
503.79265	204	1+
504.30339	210	1+
504.35739	196	
505.30083	136	1+
508.73623	110	1+
508.92006	216	1+
509.86323	192	
510.18404	142	
END IONS

###FS:    #m/z: 359.96281 #charge 1+
###MS: 39
###MSMS: 42
BEGIN IONS
TITLE=Cmpd 31, +MS2(359.9628), 28.0-35.0eV, 0.9min #42
RTINSECONDS=52.1875
SCANS=39,42
PEPMASS=359.96281	112940
CHARGE=1+
191.89973	102	
193.89328	88	
201.90252	100	
205.94619	90	
207.40776	92	
209.94603	586	
211.87129	276	1+
214.88951	172	
215.41341	90	
221.89094	112	
222.95329	1418	1+
223.89781	110	
224.92277	92	
224.94768	1640	1+
226.89354	140	
226.94765	2922	1+
226.97071	186	
227.93029	294	
228.02967	196	1+
228.89045	96	
228.94243	3890	1+
230.78975	120	
232.58029	100	
232.84892	108	
232.91228	216	1+
235.43356	90	
239.97142	100	
240.04377	112	
240.94047	960	1+
240.96443	1200	1+
241.78846	178	
242.95684	772	1+
243.82943	120	
244.02675	104	
244.95694	1962	1+
244.98241	92	
245.94177	144	
246.95309	1784	
246.97559	324	1+
247.40902	90	
248.02715	90	
248.80210	350	
249.80723	196	
249.88971	144	
250.80114	132	
250.84666	262	1+
250.94980	294	
250.97781	136	
251.09996	94	
252.86116	202	1+
252.95771	122	
253.80609	92	
253.83456	142	
253.93882	90	
254.04488	90	
255.78320	148	1+
257.57618	216	1+
257.91490	98	
258.79785	358	1+
258.96966	436	1+
259.92159	100	
260.04529	98	
260.19628	200	
260.94508	112	
260.97054	332	1+
262.83109	96	
262.95285	162	
263.97834	104	
264.95989	144	
265.06584	112	
265.10751	114	
265.81284	386	1+
265.85825	108	
265.97954	110	
266.25783	114	
266.81505	326	1+
266.85731	102	
266.97336	448	1+
267.78262	98	
267.84277	218	1+
267.97359	324	1+
268.08829	92	
268.10833	96	
268.96410	596	1+
269.11652	92	
269.96877	434	1+
270.45704	102	
270.80326	94	
270.88546	302	1+
270.92725	114	
271.08831	232	1+
271.84510	132	
271.94160	102	
272.84909	148	
274.81483	162	
275.97432	122	
276.81616	164	
276.85541	112	
277.81851	116	
277.86313	158	
278.43412	98	
278.79772	126	
278.84704	90	
280.10985	112	
280.79312	894	1+
280.85760	98	
281.05261	92	
281.15522	106	
281.85080	124	
281.94466	152	
281.98588	124	
282.85452	206	1+
282.92903	106	
283.98746	128	
284.82486	454	1+
285.13888	100	
285.86400	196	1+
286.40838	166	
287.96566	90	
289.07416	122	
289.79427	206	1+
291.93458	106	
293.98000	114	
294.86741	132	
295.03019	170	1+
295.92294	142	
296.80969	382	
297.02632	136	
297.81340	166	
297.83556	126	
298.80371	1630	1+
299.14107	108	
299.82502	108	
299.86880	116	
300.40439	138	
301.06650	142	1+
301.80601	190	1+
302.43538	100	
304.88061	272	1+
306.58385	92	
307.28307	124	
307.59324	92	
308.80062	92	
309.40451	94	
309.78934	140	
310.41718	182	
310.57034	112	
310.87418	90	
311.79803	92	
312.88243	90	
313.60903	108	
314.53840	94	
314.90655	120	
315.82237	114	
315.86462	92	
315.91819	98	
316.11669	216	1+
316.23637	106	
316.81479	144	
318.87742	102	
318.93642	228	1+
321.16261	90	
321.81787	104	
322.88103	130	
322.93014	190	
323.16329	100	
323.88119	128	
323.97567	136	
325.07828	108	
325.76764	152	1+
327.40328	110	
329.32507	106	
331.17326	290	1+
331.51918	100	
333.77200	88	
333.79909	90	
336.95080	222	1+
337.87430	90	
337.90161	182	
338.95380	100	
340.19386	128	
340.82710	138	
346.91293	254	1+
349.16857	100	
350.79335	90	
351.05309	128	
351.40725	100	
351.75936	88	
353.76280	110	
355.92216	102	
356.77776	136	
358.22833	134	
359.86663	94	
360.04125	96	
361.78723	210	1+
END IONS

###FS:    #m/z: 322.93070 #charge 1+
###MS: 43
###MSMS: 44
BEGIN IONS
TITLE=Cmpd 32, +MS2(322.9307), 28.0-35.0eV, 0.9min #44
RTINSECONDS=55.89
SCANS=43-44
PEPMASS=322.93070	1769764
CHARGE=1+
173.76893	78	
181.16734	106	
184.86170	88	
185.09221	78	
192.88936	224	
196.88576	112	
198.92668	80	
200.89213	94	
201.04545	122	
205.95029	542	
206.95194	274	
207.90858	92	
207.97522	112	
209.94386	208	
210.90224	184	
212.87745	106	
212.90205	152	
213.97953	86	
214.89608	116	
215.01708	90	
216.56994	90	
219.04356	78	
220.47840	90	
220.86671	170	
222.05800	90	
222.95352	480	1+
223.03999	84	
227.93442	132	
227.95212	92	
228.91215	246	
228.92698	154	
229.72422	94	
229.84336	96	
229.89901	100	
230.88720	156	
231.16310	88	
231.90694	90	
233.04307	78	
233.06484	142	
233.83296	86	
233.90776	266	1+
235.19068	86	
235.97859	82	
238.06924	84	
238.50549	90	
238.93839	172	
239.08218	138	
239.88583	194	1+
239.90414	238	1+
240.82063	168	
240.94166	4662	
240.99629	80	
241.81836	226	1+
241.94246	3542	
242.09700	116	1+
242.74140	92	
242.94177	10994	1+
244.94083	3048	1+
245.21966	96	
245.44457	88	
246.97868	294	
247.14988	80	
248.84907	90	
248.90026	126	
248.97548	90	
250.09711	88	
250.83110	252	1+
251.92505	254	
251.96171	164	1+
256.37301	82	
257.79968	156	
257.84912	168	
257.91700	132	
257.99188	80	
258.83656	186	
259.44138	82	
259.91178	88	
260.58606	90	
260.83239	126	
261.83058	428	1+
261.88406	84	
261.93265	142	1+
262.83196	252	1+
263.34273	80	
263.81099	80	
263.92182	206	1+
263.98667	92	
265.05855	216	
265.86937	80	
266.24490	130	
266.81103	84	
266.84336	94	
266.85938	182	
267.13011	82	
267.85495	98	
268.87076	80	
268.95660	118	
269.79197	136	
270.81087	118	
271.85484	86	
272.82168	84	
272.84469	326	1+
272.98577	102	
273.79462	382	1+
273.84555	432	1+
273.91780	80	
274.09264	80	
276.81233	150	
276.85568	362	1+
277.01381	86	
278.09780	110	
279.09081	858	1+
280.79096	88	
281.06669	78	
281.98769	180	
282.27523	116	
282.44392	104	
283.07035	166	
283.78423	154	
284.29448	260	
284.78694	80	
285.91993	158	1+
286.79952	198	1+
286.88462	114	
288.05971	80	
288.86386	114	
289.26553	104	
289.78799	142	
289.87211	80	
289.88270	94	
290.80114	184	1+
290.85671	140	
291.85591	100	
294.85606	212	1+
295.28395	94	
296.80882	216	1+
297.44874	94	
298.03549	90	
298.80535	198	
299.78441	330	
299.92123	78	
301.78208	84	
301.88208	276	1+
302.44848	102	
302.85623	92	
303.80876	164	1+
304.76528	84	
305.99732	80	
306.28357	118	
306.88500	110	
307.03766	86	
307.79812	428	1+
307.88781	370	1+
308.29077	172	
309.16737	92	
309.87573	370	1+
310.30853	112	
311.85697	88	
312.82268	90	
312.83977	86	
312.87044	102	
312.94827	82	
312.98533	80	
314.81694	104	
315.72835	78	
315.83081	88	
317.75858	84	
317.87197	90	
319.89054	94	
320.08535	80	
320.39966	92	
320.83073	104	
320.92511	98	
322.08076	84	
323.05128	100	
323.23290	124	
323.24991	86	
323.88599	84	
324.36153	92	
326.88913	330	1+
END IONS

###FS:    #m/z: 340.94148 #charge 1+
###MS: 43
###MSMS: 45
BEGIN IONS
TITLE=Cmpd 33, +MS2(340.9415), 28.0-35.0eV, 1.0min #45
RTINSECONDS=56.662
SCANS=43,45
PEPMASS=340.94148	727416
CHARGE=1+
189.86221	148	
192.92880	204	
195.89693	90	
196.94867	102	
205.95120	256	
206.88655	86	
210.90096	96	
210.94914	100	
212.01167	86	
213.94026	1560	1+
214.86561	86	
214.88333	88	
215.88833	904	1+
215.93651	476	1+
217.88287	494	1+
217.93857	170	
217.99458	100	
222.98738	88	
223.50229	94	
223.95027	92	
225.41361	92	
226.89794	148	
228.94622	82	
230.88824	732	1+
230.95989	144	
231.95087	1262	1+
233.89856	548	1+
233.95394	184	
235.89023	348	1+
235.92395	86	
235.94565	134	
236.43620	174	
237.06333	152	
237.97657	162	
238.96192	102	
239.78633	404	1+
239.80022	90	
240.05421	134	
240.64157	92	
241.91478	148	
242.00093	120	
242.92416	84	
243.45767	92	
243.83142	216	1+
246.00669	84	
246.80847	88	
248.40273	88	
248.83159	84	
248.85778	112	
248.89864	562	1+
248.99426	146	
249.40621	94	
249.95982	532	1+
250.57886	142	
250.99383	110	
252.92269	94	
252.97324	84	
253.11181	90	
253.95361	148	
254.96642	1012	1+
255.07576	330	
255.09582	108	
255.13329	170	1+
255.17710	84	
256.07922	156	
256.91545	168	
256.97087	120	
257.41053	104	
257.79861	128	
258.84719	256	
258.91017	88	
259.95649	114	
260.83279	116	
261.47876	92	
263.90477	158	1+
263.98238	94	
264.12035	98	
264.97911	86	
265.01702	86	
265.60906	96	
266.02895	86	
266.13209	84	
268.43407	88	
269.53191	112	
270.83715	146	
271.91371	130	
271.94798	96	
272.93606	168	
272.97582	174	
273.02953	100	
274.86084	150	
275.44446	92	
275.81351	226	1+
275.86560	180	
276.85503	632	1+
277.85920	370	1+
277.88705	88	
278.02364	154	
278.84382	544	1+
279.91749	200	1+
279.96976	204	1+
280.13152	86	
280.32202	116	
280.93830	200	
281.85258	146	
281.86915	102	
282.48700	94	
282.80893	112	
283.12526	88	
283.78369	134	
284.53167	84	
284.87753	94	
286.14788	88	
287.79323	128	
288.90654	92	
289.81959	118	
291.00964	96	
291.88812	110	
292.87172	154	
293.85188	254	
293.87472	128	
294.02715	232	1+
294.86398	126	
295.97315	90	
296.29763	84	
296.48782	122	
296.80545	230	1+
296.85781	86	
297.07721	178	
298.01424	98	
298.79285	94	
299.88750	128	
300.54849	92	
300.85521	88	
301.06196	112	
301.81132	142	
302.87529	350	1+
303.09372	88	
303.19809	94	
303.83573	90	
303.87836	204	1+
303.94353	168	
304.26191	100	
304.41607	82	
304.92153	148	
305.87021	84	
305.90931	82	
306.87719	322	1+
307.80186	100	
308.80129	132	
310.88212	164	
311.85997	112	
311.89301	84	
312.41622	90	
312.87450	134	
313.81266	88	
318.74658	98	
321.88392	120	
323.24475	84	
324.81899	120	
324.89211	190	
325.89696	130	
326.16985	110	
326.88763	112	
327.80068	98	
328.19327	146	
328.88558	144	
330.82116	340	1+
333.19385	106	
333.31594	166	1+
334.80944	94	
334.93745	96	
335.13052	114	
337.82462	86	
340.97834	94	
341.05284	90	
344.05059	88	
344.18123	108	
END IONS

###FS:    #m/z: 363.95751 #charge 1+
###MS: 43
###MSMS: 46
BEGIN IONS
TITLE=Cmpd 34, +MS2(363.9575), 28.0-35.0eV, 1.0min #46
RTINSECONDS=57.434
SCANS=43,46
PEPMASS=363.95751	306320
CHARGE=1+
187.86996	90	
189.86143	512	1+
191.85957	498	
193.85387	156	
199.02374	98	
207.87308	248	
209.86769	180	
209.92113	108	
209.94336	884	1+
210.88277	372	1+
211.93418	134	
212.87906	2020	1+
214.89257	296	1+
218.91407	220	
221.92091	94	
222.95249	1074	1+
224.94970	1702	1+
225.88703	430	1+
226.89175	296	1+
226.94774	4774	1+
227.11299	114	
227.84102	204	1+
227.93222	278	
228.13378	92	
228.89752	144	
228.94249	5452	1+
229.90625	116	
230.88990	3422	1+
231.12391	152	
231.91205	92	
232.88575	486	1+
234.87994	278	
240.94104	1618	1+
240.96285	920	
241.98817	96	
242.90327	144	
242.94129	1526	1+
242.95862	610	
243.81894	128	
243.83421	144	
244.81464	212	1+
244.94025	1088	1+
244.95791	2674	1+
245.07979	164	
245.58713	94	
245.83646	132	
246.90486	352	
246.95391	2436	1+
246.97474	480	1+
247.01321	108	
247.79950	552	1+
248.80169	468	1+
248.90035	1008	1+
250.80322	154	
250.89628	412	1+
250.94818	108	
250.96777	270	
252.89099	164	
253.00048	100	
253.90664	180	
253.99309	90	
254.90450	144	
256.10209	94	
258.97217	264	1+
260.45500	94	
260.83564	132	
260.96864	460	1+
260.99551	234	1+
261.83097	492	1+
262.51441	96	
263.97944	102	
264.84826	106	
265.08300	98	
265.97727	122	
266.14149	92	
266.81402	678	1+
267.02783	92	
267.13898	106	
267.36737	94	1+
267.78565	178	
267.84429	248	1+
267.96991	466	1+
268.83375	104	
268.95471	168	
269.81532	122	
269.87825	190	1+
269.91947	144	
269.96793	314	
270.80425	140	
270.97168	214	
271.84127	136	
271.91702	286	
274.02376	100	
276.18651	96	
276.81031	106	
276.83979	112	
276.85699	192	
277.87037	142	
277.91884	118	
278.80099	284	
279.79340	284	
279.85072	200	
279.86996	90	
280.63246	114	
280.79241	1084	1+
280.85581	98	
281.85840	202	
281.96490	102	
282.93905	98	
283.07737	180	1+
283.78905	144	
283.85162	526	
284.78741	320	1+
284.83032	102	
285.17005	94	
285.84616	566	1+
288.79685	96	
288.93142	92	
290.78760	404	1+
290.86001	110	
291.83987	102	
291.99300	172	1+
292.43796	106	
293.35439	116	
293.86693	232	1+
294.06588	92	
296.09636	92	
296.42874	94	
296.80818	372	
297.80007	1940	1+
298.80244	1680	1+
299.87027	104	
300.57404	106	
300.87748	128	
301.05959	92	
301.36473	102	
301.86228	600	
302.41829	92	
302.85418	1744	1+
303.13924	98	
303.76834	162	
303.80768	312	1+
303.85608	1492	1+
305.11590	104	
306.12876	100	
306.26574	116	
306.80626	118	
308.79901	162	
308.86847	128	
309.38291	108	
309.96226	92	
311.41231	94	
311.88312	114	
312.86525	120	
313.44151	98	
313.86718	142	1+
314.81840	388	
315.80316	122	
315.90294	106	
316.81491	422	
316.85491	104	
316.90351	94	
318.81334	100	
318.92196	126	
319.81771	178	
319.86961	94	
320.83148	146	
321.32556	126	
321.82044	566	1+
322.09846	146	
323.83009	244	
323.88283	142	
326.17325	132	
326.87428	224	
327.82743	94	
327.87125	98	
328.81716	92	
328.88668	240	1+
332.38926	92	
334.40082	104	
336.94424	356	1+
337.30617	148	
338.94393	132	
339.82773	708	1+
340.60891	104	
340.93870	166	
342.16958	96	
345.01268	96	
345.70623	90	
348.72114	114	
349.10864	92	
349.82093	104	
351.34436	92	
352.20328	128	
352.88935	110	
354.29772	96	
355.99832	92	
358.70348	104	
361.71315	202	1+
362.10900	90	
363.52122	92	
368.13597	106	
END IONS

###FS:    #m/z: 322.93065 #charge 1+
###MS: 47
###MSMS: 48
BEGIN IONS
TITLE=Cmpd 35, +MS2(322.9306), 28.0-35.0eV, 1.0min #48
RTINSECONDS=61.1525
SCANS=47-48
PEPMASS=322.93065	1984682
CHARGE=1+
182.55510	88	
188.98177	78	
192.44257	94	
192.88953	142	
196.88323	146	
197.88547	166	
202.85288	80	
204.05128	80	
205.94930	320	1+
206.40980	80	
207.87072	116	
207.89833	92	
207.97242	78	
208.19929	76	
209.96751	82	
210.40029	78	
210.83261	92	
210.89850	140	
212.88374	224	1+
215.88742	214	1+
216.92239	102	
221.86905	84	
221.94269	212	
223.02713	106	
223.96223	190	
224.96589	92	
226.91697	80	
227.88361	102	
228.17271	90	
230.89217	332	1+
233.91194	122	
233.93455	104	
234.87852	86	
234.92451	132	
235.38669	98	
237.13082	82	
238.02035	78	
238.82153	272	1+
238.86380	80	
238.89798	398	1+
238.93960	390	
239.03477	102	
239.08206	140	
239.78702	210	1+
240.94106	4286	
241.04169	100	
241.93957	14706	1+
242.46814	92	
242.82019	344	1+
242.86034	80	
242.94194	10640	1+
243.88196	84	
244.84074	78	
244.94059	2882	
245.44635	84	
245.91985	86	
245.94141	80	
246.85312	454	1+
246.97734	136	
247.38368	112	
247.97665	136	
248.21686	94	
248.89910	162	
248.98152	92	
249.03984	86	
249.13864	80	
250.94616	104	
251.43664	82	
251.92666	138	
253.83484	230	1+
254.06236	102	
254.90440	82	
255.78169	166	
255.98783	88	
256.03910	84	
256.72908	82	
256.89891	188	1+
257.08257	116	
257.11309	94	
257.60131	104	
258.04117	94	
258.80211	128	
258.83330	106	
259.34286	96	
260.84687	84	
261.33569	92	
261.83528	148	
263.83551	130	
263.97174	100	
264.17818	104	
266.86330	140	
267.85328	314	1+
268.82238	140	1+
269.79868	272	1+
271.80721	144	
271.86017	80	
272.94321	84	
273.38385	84	
273.79371	156	
273.81497	86	
275.41967	78	
275.80986	206	
277.20599	92	
277.85649	184	1+
279.09331	740	1+
279.41617	78	
280.79617	140	
282.36182	92	
282.85472	116	
283.02395	76	
283.07129	76	
283.35646	84	
283.80525	144	
284.29350	152	
284.78862	76	
284.80576	150	
284.92328	94	
285.99819	86	
286.14353	94	
289.08199	92	
289.13406	80	
289.79435	96	
289.81278	110	
290.78684	140	
290.85737	122	
290.92412	88	
291.80285	462	1+
293.85408	254	1+
294.88304	94	
294.94426	178	1+
295.86290	102	
296.06307	90	
296.08623	80	
296.81079	116	
298.80241	100	
299.41069	106	
299.78139	216	1+
299.93136	78	
300.38034	80	
300.91937	84	
301.30284	82	
302.06381	92	
302.24132	202	1+
302.88221	122	
303.45055	96	
303.80182	78	
303.94698	82	
304.28328	84	
304.79530	76	
306.79567	758	1+
307.79999	610	1+
307.82671	88	
307.88929	142	
308.12726	114	
309.70059	94	
310.30680	162	
310.56767	80	
310.81666	90	
310.87857	168	
311.88129	154	
311.89757	134	
312.36234	80	
312.80462	76	
312.95064	76	
315.75273	130	
316.06014	76	
317.04973	76	
319.08654	76	
320.89877	78	
323.16157	92	
323.23925	126	
324.20381	108	
325.20671	76	
325.89290	170	
327.66258	94	
END IONS

###FS:    #m/z: 340.94124 #charge 1+
###MS: 47
###MSMS: 49
BEGIN IONS
TITLE=Cmpd 36, +MS2(340.9412), 28.0-35.0eV, 1.1min #49
RTINSECONDS=61.925
SCANS=47,49
PEPMASS=340.94124	766324
CHARGE=1+
130.29048	82	
189.86195	94	
192.92626	234	
196.98844	90	
200.88844	94	
201.94268	100	
205.94732	248	
206.97098	164	1+
207.41681	98	
210.93306	84	
212.87693	270	
213.87921	336	
213.93983	1382	1+
214.89687	136	
215.88709	752	1+
215.93697	406	
216.75247	94	
217.86233	96	
217.88031	576	1+
223.87965	166	
223.97856	102	
225.86383	96	
225.95385	118	
226.87479	118	
226.94470	140	
227.95213	98	
228.90759	86	
228.94820	140	
229.43956	92	
230.89028	184	
231.89040	444	
231.95162	1150	1+
232.88841	198	
233.89747	754	1+
233.94853	542	
235.79014	100	
235.94609	90	
236.89808	86	
238.04461	82	
239.00084	92	
240.03458	92	
240.96295	144	
241.84076	92	
242.93990	132	
244.58200	132	
245.55423	86	
246.09509	94	
248.99133	120	
249.03858	162	
249.90196	274	
249.95766	420	1+
250.99489	108	
253.90883	132	
254.86940	104	
254.93728	94	
254.96627	1080	1+
256.84723	92	
256.91496	224	
256.96426	154	
258.84875	146	
258.89694	190	
259.09143	92	
259.83119	248	1+
259.84998	210	
259.90044	220	1+
260.34226	96	
260.84855	130	
262.84062	90	
263.70713	92	
263.96650	84	
266.86321	138	
267.14131	110	
267.17007	94	
268.91924	88	
268.95760	86	
269.42291	86	
269.84341	128	
270.79631	82	
271.91928	102	
272.45263	84	
272.93174	170	
273.02620	86	
273.86382	120	
274.86072	226	1+
275.80926	86	
276.85669	598	1+
277.90425	84	
278.84759	168	
279.85318	250	
280.84948	132	
281.86299	98	
282.36109	96	
282.94951	82	
283.78716	122	
285.07590	86	
286.41351	92	
287.91575	98	
288.86790	94	
289.02971	82	
289.78814	102	
289.93404	204	
290.98257	98	
291.80671	182	
291.85700	102	
291.91327	90	
292.38772	100	
292.44447	100	
293.96061	90	
294.28482	94	
294.81744	258	1+
294.86656	134	
295.18912	96	
295.25436	92	
295.97109	232	1+
296.18404	92	
296.93202	92	
297.20497	108	
297.38102	84	
298.30893	84	
299.01038	86	
299.87410	118	
300.39115	96	
300.86168	106	
301.85091	84	
302.86692	100	
304.26361	90	
304.92519	146	
305.42615	98	
306.14541	86	
307.30128	84	
307.80145	98	
307.82303	96	
307.91195	86	
308.23297	90	
308.29768	102	
308.80423	104	
309.30539	84	
309.92079	98	
310.82318	86	
310.87732	294	1+
313.40894	110	
313.87346	126	
314.89089	84	
315.87889	162	
316.70616	98	
319.89176	92	
320.92334	86	
324.89492	104	
324.94544	92	
326.30143	92	
326.89537	86	
327.94281	106	
328.19307	260	
329.13225	102	
329.87122	90	
330.81396	154	
331.82878	148	
332.96732	100	
334.75407	114	
335.01942	188	1+
335.37811	92	
338.60366	92	
339.04334	96	
339.87925	92	
342.59891	100	
344.08696	82	
END IONS

###FS:    #m/z: 363.95739 #charge 1+
###MS: 47
###MSMS: 50
BEGIN IONS
TITLE=Cmpd 37, +MS2(363.9574), 28.0-35.0eV, 1.1min #50
RTINSECONDS=62.697
SCANS=47,50
PEPMASS=363.95739	311184
CHARGE=1+
178.93074	142	
182.86646	162	
187.71406	86	
189.86262	394	
191.85728	380	
196.88329	144	
205.94837	106	
206.41155	92	
206.95723	204	
207.87722	638	1+
207.94610	138	
209.94313	646	1+
210.88329	216	
211.55779	90	
211.88402	178	
211.91677	94	
212.58219	92	
212.87921	2708	1+
213.93827	90	
218.91026	140	
222.25922	100	
222.58361	90	
222.95293	964	1+
223.39950	100	
223.88554	246	1+
224.01469	88	
224.94829	1372	1+
225.09212	128	
226.94701	5416	1+
226.97204	302	
227.13715	94	
227.93036	272	
228.79351	212	1+
228.89543	540	1+
228.94271	5474	1+
229.50214	104	
230.02114	156	
230.89066	4798	1+
230.95599	106	1+
231.82580	102	
232.88195	324	1+
234.88125	448	1+
236.48607	92	
238.55288	98	
238.94047	202	
240.01918	94	
240.83541	308	
240.94145	782	
240.96562	198	
241.82518	124	
241.89192	178	
241.93928	3274	1+
241.96350	180	
242.84410	88	
242.94125	2346	1+
242.95994	574	1+
243.82327	298	
244.03836	158	
244.81917	176	
244.90290	86	
244.94008	842	1+
244.95760	2852	1+
246.90481	208	
246.95286	2968	1+
248.79942	690	1+
248.90026	1204	1+
249.31047	94	
250.11709	150	
250.89557	328	
251.07382	138	
251.82891	288	1+
252.07573	90	
253.81375	104	
253.90543	468	1+
255.06339	92	
258.83340	132	
258.84638	110	
258.97293	368	1+
260.79009	92	
260.96791	370	
261.83020	192	
261.84467	338	1+
262.83289	122	
262.96765	146	
263.84962	156	
264.81728	116	
265.08802	86	
265.42305	106	
265.97692	182	
266.81340	786	1+
266.96816	164	
267.79009	586	1+
267.85062	118	
267.97062	352	
268.36371	88	
268.89957	168	1+
268.96508	712	1+
269.96990	590	1+
270.41339	104	
270.83362	152	
271.84361	136	
271.91696	562	1+
271.96425	88	
272.40187	96	
272.58660	88	
275.05546	122	
276.81500	218	1+
276.85770	170	
277.84799	400	1+
278.42499	156	
278.79695	190	
278.85039	294	1+
279.10681	198	1+
279.12485	106	
279.36058	86	
279.79847	188	
279.96806	96	
280.79320	714	
281.79207	804	1+
281.86016	138	
281.92189	102	
281.98402	278	1+
283.43929	88	
283.74105	122	
283.85102	254	
284.79597	202	1+
284.82254	358	1+
284.89045	114	
285.15022	94	
285.84745	432	1+
287.81843	148	
287.89186	106	
288.73536	88	
288.82281	104	
290.40777	88	
290.78551	114	
291.86345	218	1+
291.90646	102	
292.09990	90	
292.44009	138	
293.85520	146	
295.87467	152	
296.80813	212	
297.81526	146	
298.08204	96	
298.80384	1624	1+
299.13141	152	
300.35470	124	
300.80254	990	1+
300.85927	498	1+
301.14732	100	
301.44331	88	
301.86259	418	1+
302.85406	88	
303.27260	194	1+
303.80705	682	1+
303.85615	1168	
303.94517	88	
304.44818	90	
304.77628	92	
304.83851	206	1+
305.14932	92	
306.32146	88	
306.43583	144	
307.30947	142	
307.84639	104	
309.11021	176	1+
309.43479	100	
309.87377	344	1+
311.88025	274	1+
312.50335	88	
312.60752	100	
314.08769	88	
314.81865	184	
315.02434	104	
315.30977	94	
315.82024	122	
316.64329	116	
316.81673	380	1+
318.81969	186	1+
318.88287	138	
318.93613	124	
319.87003	106	
319.94198	168	1+
320.86409	380	1+
321.81679	828	1+
321.86571	326	1+
322.89779	278	1+
322.93658	94	
323.09464	86	
323.76657	88	
324.01637	92	
324.59160	92	
326.87507	470	1+
326.89499	158	
328.81925	234	1+
329.88761	228	1+
333.79293	208	1+
336.88373	186	1+
336.94703	228	1+
337.83484	116	
337.94288	248	1+
339.83101	374	1+
340.17203	112	
340.40038	104	
340.94079	188	
344.15397	114	
351.71926	210	1+
352.85449	88	
353.65295	102	
354.76048	92	
355.86865	102	
356.78579	144	
359.70442	336	1+
359.86273	126	
365.90665	92	
367.33186	112	
367.92863	92	
368.13577	92	
END IONS

###FS:    #m/z: 322.93088 #charge 1+
###MS: 51
###MSMS: 52
BEGIN IONS
TITLE=Cmpd 38, +MS2(322.9309), 28.0-35.0eV, 1.1min #52
RTINSECONDS=66.3855
SCANS=51-52
PEPMASS=322.93088	2213580
CHARGE=1+
192.89111	272	
192.96744	104	
195.05578	86	
196.01627	112	
198.90232	76	
200.88752	110	
205.94939	288	1+
207.33008	84	
207.97552	140	
208.92255	92	
211.79348	78	
212.20103	82	
212.89468	106	
214.87440	198	1+
216.00125	100	
217.51260	90	
217.88652	230	1+
221.45999	84	
222.38959	102	
222.95136	178	
223.95765	342	
225.86380	154	
226.38629	80	
226.82263	86	
226.96670	78	
227.09071	82	
227.93165	92	
228.90473	82	
230.52694	144	
231.89286	112	
232.89755	148	1+
234.88037	84	
235.87115	124	
236.37084	158	
236.83121	200	
238.80315	86	
238.93901	490	
239.07903	146	
239.79257	174	
239.90137	156	
240.78520	98	
240.83601	106	
240.94063	5040	
241.25949	88	1+
241.83071	104	
241.94258	4462	
241.97084	116	
242.02303	82	
242.38385	82	
242.94239	11938	1+
243.41252	242	1+
243.82418	388	1+
243.88521	100	
243.89293	170	
243.97307	104	
244.81604	98	
244.93998	2752	1+
245.15874	78	
245.45124	86	
246.80842	76	
246.97541	316	
247.82610	78	
247.95184	154	
247.97693	148	
248.79559	92	
248.85559	100	
249.85241	120	
250.94715	154	
250.96939	82	
252.72904	94	
253.83017	176	1+
253.93302	96	
255.78455	126	
255.79911	84	
256.04682	88	
256.52044	78	
256.80108	102	
256.90016	84	
257.79814	92	
258.82979	148	
259.02650	82	
260.83840	186	
260.93298	82	
260.95066	106	
261.34193	78	
261.36345	80	
262.11258	96	
262.83032	324	1+
263.08971	78	
263.80892	78	
263.83102	232	1+
263.88865	78	
263.90486	250	1+
263.97247	92	
264.81913	94	
265.07276	88	
268.27115	100	
268.78839	134	
268.96020	166	
269.57434	80	
269.80061	360	1+
270.36503	84	
270.79296	128	
271.55544	98	
271.81852	84	
271.84807	342	1+
271.91378	88	
273.18762	120	
273.79207	308	1+
273.84876	162	1+
273.88127	78	
275.81098	308	1+
278.77599	92	
278.85617	102	
279.09144	936	1+
279.40804	92	
279.81759	110	
280.13792	176	1+
280.79116	76	
281.09439	120	
281.80636	78	
282.28042	78	
283.07036	254	1+
283.21373	84	
284.29293	372	1+
284.79092	170	
284.93778	80	
285.78648	80	
286.43009	96	
288.40157	80	
288.87257	196	1+
289.06205	100	
289.78869	130	
290.81429	86	
290.86062	188	1+
291.44177	84	
291.80238	144	
291.82102	140	
292.80994	84	
293.80557	208	
293.99175	94	
294.83449	78	
294.84647	80	
295.83076	76	
295.85785	94	
295.87346	100	
296.80433	100	
299.07090	76	
299.78315	250	1+
305.89845	208	
305.92211	86	
306.88968	130	
307.02701	86	
307.16669	78	
307.24834	90	
307.31098	76	
307.79819	348	1+
309.87567	86	
309.91878	88	
310.30679	142	
311.86366	224	1+
311.89151	110	
312.42099	80	
314.82397	104	
317.82434	82	
318.89815	80	
321.90451	78	
323.10199	78	
323.83975	88	
323.88130	144	
324.89175	80	
325.90090	166	
326.81408	92	
326.89602	116	
326.91198	100	
327.28699	78	
327.96396	102	
END IONS

###FS:    #m/z: 340.94156 #charge 1+
###MS: 51
###MSMS: 53
BEGIN IONS
TITLE=Cmpd 39, +MS2(340.9416), 28.0-35.0eV, 1.1min #53
RTINSECONDS=67.1575
SCANS=51,53
PEPMASS=340.94156	857608
CHARGE=1+
187.87369	84	
193.13121	94	
196.08623	84	
206.40646	96	
206.94999	84	
206.97263	162	
209.48571	86	
210.93654	162	
211.88272	128	
212.87799	138	
213.93943	1640	1+
214.89517	126	
215.86610	106	
215.88664	842	1+
215.93816	422	
217.88349	320	
217.93628	114	
218.88507	162	
220.88330	84	
223.96044	120	
223.96728	114	
224.95386	272	1+
229.01725	94	
230.45257	100	
230.88740	542	1+
231.88884	354	1+
231.95050	1968	1+
232.55806	102	
232.90727	116	
233.89815	784	1+
233.94599	276	
234.96285	108	
235.83557	116	
235.86884	174	
235.89232	176	
235.94753	222	
236.08317	80	
236.43513	94	
236.80156	86	
236.90189	100	
237.98456	80	
238.11277	82	
238.84742	100	
238.88887	82	
239.78885	130	
239.90379	192	
240.23425	82	
241.89935	80	
241.94029	400	1+
242.94362	342	1+
242.99204	82	
244.54685	118	
245.36359	138	
246.06258	80	
246.39111	96	
246.98602	160	
248.03665	88	
248.42370	86	
249.90087	426	1+
249.96135	418	1+
251.06296	88	
251.92290	102	
251.96324	290	1+
252.82343	86	
253.84229	204	1+
253.93364	136	
254.91336	94	
254.96662	800	1+
255.06669	186	1+
256.89824	202	
256.96594	312	1+
258.84774	232	
258.90691	132	
258.97275	98	
259.85384	168	
260.84686	216	1+
262.82646	116	
263.07592	88	
263.86580	142	
266.35184	82	
266.92154	88	
267.13746	206	1+
268.05998	108	
268.84090	198	
268.86077	84	
268.99283	126	1+
269.84047	88	
270.47801	86	
270.80134	144	
272.85020	120	
272.93483	82	
273.08942	82	
273.79876	230	1+
273.93028	94	
273.98519	142	
274.92920	84	
275.39745	92	
275.86421	102	
276.85845	200	
277.45720	120	
277.85201	142	
277.86309	124	
277.91592	96	
278.41960	106	
278.84618	562	1+
279.02621	82	
279.96096	122	
280.42270	106	
280.79880	92	
280.99877	84	
281.87085	84	
283.78841	84	
286.81082	100	
287.07457	98	
287.91389	86	
289.02325	94	
289.79041	186	
289.85905	82	
289.88371	102	
289.90708	84	
290.64967	86	
290.85593	96	
290.87262	82	
291.44590	90	
291.84847	98	
291.87382	92	
292.81206	84	
292.88158	132	
293.84612	118	
293.87170	92	
294.85838	106	
294.87692	122	
296.16476	150	
296.21939	98	
296.84404	118	
297.79008	96	
298.99364	86	
299.92739	84	
301.26193	100	
303.80661	158	1+
304.20406	94	
305.41515	84	
305.80170	384	1+
306.43343	82	
306.80398	328	1+
307.88733	152	
308.28476	142	
308.69649	86	
308.89084	92	
309.92426	106	
310.87600	110	
311.88564	150	
311.99309	98	
312.86584	198	
313.89204	84	
315.86269	138	
318.48807	106	
320.19982	86	
320.31606	82	
320.76460	82	
322.99823	84	
324.89321	456	1+
325.89608	292	1+
326.42144	86	
328.88401	96	
329.87494	144	
330.82910	122	
331.17427	100	
332.81919	102	
332.83962	84	
338.35523	92	
338.87039	138	
339.22985	82	
340.29606	100	
340.89951	202	1+
342.10137	94	
345.17740	110	
END IONS

###FS:    #m/z: 363.95766 #charge 1+
###MS: 51
###MSMS: 54
BEGIN IONS
TITLE=Cmpd 40, +MS2(363.9577), 28.0-35.0eV, 1.2min #54
RTINSECONDS=67.93
SCANS=51,54
PEPMASS=363.95766	365362
CHARGE=1+
162.93636	122	
178.94804	160	
187.86571	144	
189.86322	644	1+
191.85935	410	1+
196.88168	474	1+
207.87610	290	1+
207.94472	148	
208.88128	172	1+
209.94217	1260	1+
210.88344	434	
212.87894	1772	1+
222.95229	962	1+
223.88699	120	
224.42301	88	
224.94897	1234	1+
226.82627	86	
226.88701	86	
226.94749	5744	1+
227.24350	88	1+
227.93372	330	
228.89396	718	1+
228.94197	6162	1+
229.80946	140	1+
230.44712	100	
230.88998	3886	1+
232.88413	332	1+
234.14471	98	
234.88355	294	
235.38102	98	
235.82387	96	
237.04000	88	
238.94321	132	
239.07573	100	
239.92218	98	
240.94038	596	
240.96289	686	
241.93971	3480	1+
242.81895	92	
242.94157	2260	1+
243.17790	88	
243.83125	138	
244.37949	92	
244.94046	670	
244.95756	3498	1+
245.00392	100	
245.43945	96	
245.94279	384	
246.09069	92	
246.90884	220	
246.95296	3998	1+
247.38762	90	
247.80549	342	1+
248.04911	148	1+
248.80663	230	1+
248.90037	1050	1+
248.93099	90	
250.81413	86	
250.89659	164	
250.94459	178	1+
250.97412	250	1+
251.62943	104	
251.80278	96	
252.00263	94	
252.88845	114	
253.91031	122	
254.95158	100	
255.10546	142	
255.84498	116	
257.07758	144	
258.08045	96	
258.94346	88	
258.97509	126	
259.05052	140	1+
259.13885	106	
259.82891	500	1+
260.80814	100	
260.96830	648	1+
261.82973	568	1+
262.83241	350	1+
263.05242	88	
263.91489	248	1+
264.96493	86	
266.09157	92	
266.35204	104	
266.78600	166	
266.81423	410	1+
267.97534	168	
268.78220	94	
268.96962	98	
269.80888	312	1+
269.96847	886	1+
270.15504	86	
271.91571	290	
272.02311	88	
272.84729	148	
274.86261	86	
275.84083	118	
275.92627	94	
276.84525	126	
277.85899	260	
278.80913	234	
278.84712	204	1+
278.94445	86	
279.10274	140	
280.09901	138	
280.79639	406	
281.39192	100	
281.79256	280	
281.85226	126	
281.88849	94	
282.36115	88	
282.39409	88	
282.78850	696	1+
282.81147	194	
282.86313	140	
283.01745	98	
283.07310	118	
283.85367	196	
284.82709	262	
284.85416	162	
285.48969	88	
285.79342	176	
285.84529	580	1+
285.87539	104	
286.80347	180	
289.40973	96	
289.87790	92	
290.89250	102	
291.80322	144	
293.80056	92	
293.85190	122	
294.86633	104	
296.80860	212	
297.02180	128	
297.41470	90	
297.80045	2192	1+
298.80272	1910	1+
299.02413	86	
300.86389	86	
301.81126	336	
301.86270	744	1+
302.11238	90	
302.80494	716	1+
303.80876	510	1+
303.85504	736	1+
303.87506	180	
308.80436	112	
308.87160	120	
308.96928	126	
309.36560	88	
310.88250	464	1+
311.01152	86	
311.88662	342	1+
312.84616	86	
314.81049	86	
315.82696	118	
315.87577	124	
316.81422	694	1+
318.03755	100	
319.79749	90	
320.82690	214	
320.86419	318	1+
321.82235	196	
321.86802	410	1+
322.81581	104	
322.92913	212	
323.00969	94	
323.30757	130	
323.92165	92	
324.88606	338	1+
324.95672	94	
326.87307	484	1+
327.82718	96	
328.34935	96	
333.11752	86	
334.75410	198	1+
336.33139	98	
336.94749	298	
337.88065	136	
337.94454	170	
338.87263	114	
339.15778	88	
339.83005	156	
339.84994	150	
340.82928	94	
340.93770	178	
341.94029	130	
342.08105	92	
343.45419	96	
343.89790	86	
345.25560	104	
348.09713	102	
348.14421	150	
353.09230	98	
353.19161	92	
356.77338	112	
358.95623	218	1+
359.86861	84	
362.71856	88	
364.30805	92	
364.34264	98	
364.99283	88	
END IONS

###FS:    #m/z: 507.84655 #charge 1+
###MS: 55
###MSMS: 56
BEGIN IONS
TITLE=Cmpd 41, +MS2(507.8465), 28.2-35.2eV, 1.2min #56
RTINSECONDS=71.617
SCANS=55-56
PEPMASS=507.84655	142990
CHARGE=1+
196.01807	330	1+
222.97021	154	
223.97391	456	1+
224.88250	260	1+
232.12782	156	1+
232.89939	276	1+
233.89138	228	1+
234.91099	156	
235.91314	132	
236.89012	138	
241.85540	202	
250.96974	236	1+
252.90673	270	1+
253.08860	244	1+
258.88852	218	1+
263.05743	184	1+
265.93704	134	
272.07007	172	
272.85558	174	
273.02848	322	1+
273.09056	134	
273.84955	240	
276.06018	148	
276.84194	166	
278.10584	168	1+
278.84473	142	
279.08811	140	
279.13104	194	
279.84807	338	1+
284.38596	208	1+
285.79653	188	
286.88027	158	
287.85165	754	
288.86572	468	
289.83982	148	
289.87896	684	1+
290.08257	154	
290.86339	1058	1+
291.92393	184	
293.87325	1774	1+
294.04203	208	1+
294.36545	250	1+
295.08573	204	1+
295.89081	136	
296.84654	250	1+
299.35615	162	
299.81314	148	
299.85372	134	
300.81415	136	
300.84372	148	
300.86392	202	
301.84935	338	
303.86663	280	
303.89002	160	
304.88187	198	
305.06872	172	1+
305.12378	308	1+
305.86444	882	1+
305.90355	144	
307.79517	136	
307.89136	572	
308.14159	666	1+
308.80964	150	1+
308.87270	1402	1+
310.15495	256	
311.17154	694	1+
311.19356	136	
311.78287	170	1+
311.88578	1564	
312.07413	186	1+
312.82536	144	
312.88509	2072	1+
314.86583	714	1+
316.86249	138	
317.04846	104	1+
317.86767	132	
318.86097	600	1+
318.93535	216	1+
318.99559	146	1+
319.88958	142	
321.07521	162	1+
322.83609	248	1+
323.87159	200	
324.86199	220	
324.90109	166	
325.87806	152	
325.90131	560	
326.88512	2226	1+
327.10487	234	1+
328.88050	304	
329.87064	140	
329.89309	228	
330.20631	146	
330.83026	198	
330.88192	416	
331.87266	176	
332.87492	1346	1+
332.90362	150	
334.75811	142	1+
334.89867	204	
335.84029	268	
336.87880	510	1+
336.94720	450	1+
338.83279	146	
338.88019	474	1+
338.92636	208	1+
340.86789	184	
341.87877	132	
343.87001	198	
345.86743	218	
345.90257	244	1+
347.12641	150	
347.88395	488	1+
348.76961	154	
348.84011	170	
350.00344	170	1+
350.82312	178	
350.89119	146	
351.78332	196	
351.88284	170	1+
352.90637	344	1+
353.83248	132	
353.85090	618	1+
353.87281	212	
355.88607	458	1+
356.78859	160	1+
356.88898	334	1+
357.84653	146	
359.88731	162	
362.04345	140	
362.70055	228	1+
362.79491	222	1+
362.86637	202	
366.83785	554	1+
367.71038	638	
368.71025	628	1+
368.83437	962	1+
368.89641	298	
369.83896	840	1+
369.93696	310	1+
370.78247	314	1+
371.72507	154	
372.04773	294	1+
372.38581	272	1+
372.73758	236	1+
373.02915	246	1+
373.72024	156	
373.90425	140	
374.03130	200	1+
374.11449	164	
374.81588	412	1+
374.86252	190	1+
376.77631	200	
376.86521	264	1+
378.77047	136	
378.80840	172	
380.72244	298	
380.85516	184	
381.34827	174	
381.71942	752	1+
383.77629	380	1+
384.85081	1278	1+
386.85138	696	1+
388.17091	234	1+
388.79406	280	
389.20359	278	1+
389.71692	218	
389.84385	148	
390.84105	2074	1+
391.13450	150	
392.82395	854	1+
392.86226	394	1+
393.79900	162	
394.39102	154	
395.78197	164	
396.73475	216	
397.73780	180	
397.76196	190	1+
397.86806	334	1+
398.73061	900	1+
398.90550	180	
399.85409	216	
400.37889	166	
400.73461	188	
400.85580	132	
401.73438	144	
401.91805	144	1+
402.86289	188	
403.74218	138	
403.87201	1026	1+
404.73137	196	
405.81148	248	1+
405.87194	480	
406.81162	178	1+
406.85858	246	
407.72776	184	
407.86803	1490	
408.06753	324	1+
408.82504	224	
408.85374	2106	1+
409.72617	452	1+
409.81851	222	
410.73017	302	1+
410.83698	1270	1+
410.87834	310	
411.81354	160	
412.72904	282	
412.86627	192	
412.89470	134	
413.07364	158	
414.87025	132	
418.84177	324	1+
421.73688	300	
421.88746	204	
422.82509	308	1+
423.73891	444	1+
423.86957	474	
424.16017	140	
424.76702	136	
424.87277	296	
425.83368	244	
425.87400	446	
426.75297	208	
426.86243	1552	1+
426.89069	186	
426.94729	184	1+
427.74113	308	
428.73819	160	
428.75586	170	
428.84843	1660	1+
428.88417	140	
429.73981	646	1+
430.74229	548	1+
430.82295	152	
431.86892	996	1+
433.85290	158	
433.89403	136	
434.88602	134	
435.87181	160	
438.88858	572	1+
439.89358	490	1+
442.88185	140	
443.76272	148	
443.88353	174	
444.73842	244	1+
444.87514	2584	1+
446.84879	138	
446.87524	594	1+
447.71857	372	1+
448.71792	238	1+
448.76062	476	1+
448.87584	1470	1+
449.70121	226	1+
449.87816	1166	1+
450.74278	296	1+
451.74824	204	1+
457.90495	846	1+
459.90172	132	
461.23228	210	1+
462.88235	716	1+
462.91180	210	1+
467.12586	132	
467.89092	1502	1+
468.80948	136	
469.14314	184	1+
469.89173	202	
470.67280	134	
480.96312	184	1+
482.78932	198	1+
485.89816	802	1+
487.90416	162	
500.26578	112	1+
501.14673	136	
502.18674	110	1+
505.33471	104	1+
509.20011	230	1+
509.85918	268	
513.18900	144	
END IONS

###FS:    #m/z: 336.94654 #charge 1+
###MS: 55
###MSMS: 57
BEGIN IONS
TITLE=Cmpd 42, +MS2(336.9465), 28.0-35.0eV, 1.2min #57
RTINSECONDS=72.389
SCANS=55,57
PEPMASS=336.94654	119266
CHARGE=1+
125.52566	86	
136.86490	84	
193.03058	122	
194.05570	84	
194.88772	78	
197.95798	86	
204.08461	92	
204.95351	92	
205.94976	302	1+
206.93259	104	
207.87535	120	
208.87707	82	
209.94434	78	
211.88382	78	
211.94416	4722	
212.87785	1626	1+
212.94847	168	
213.94059	1720	1+
213.99197	94	
215.46189	100	
215.88679	678	1+
215.93877	300	
217.88233	204	
217.94390	102	
221.88594	82	
223.95811	138	
223.97539	114	
224.05335	92	
224.97621	108	
225.00641	98	
226.38640	86	
226.96922	122	
227.78721	82	
228.89531	234	1+
229.95487	4122	1+
230.88936	1990	1+
231.95052	1632	1+
232.82715	324	1+
233.89706	634	1+
233.94806	348	
233.96252	158	
235.37341	96	
235.86546	120	
237.05521	124	
237.80594	92	
239.90480	90	
240.19983	84	
240.88948	96	
240.96553	78	
241.07026	82	
241.83913	190	1+
243.84309	132	
244.83507	90	
246.85856	84	
246.90485	144	
246.97950	152	
247.81452	84	
247.96625	948	1+
248.02521	98	
248.24205	94	
248.89754	1020	1+
248.99186	92	
249.96070	404	
250.06012	90	
250.83394	164	
250.95077	130	
250.98660	108	
251.00974	92	
251.40938	82	
251.48523	82	
251.91052	288	
251.92730	82	
252.83142	264	1+
252.97134	2406	1+
253.08653	132	
253.79633	92	
253.90585	266	
254.90631	194	
254.94561	98	
254.96685	816	1+
255.07627	296	
255.10445	94	
256.07740	136	
256.85141	194	
256.91624	134	
256.96439	304	
257.79865	120	
257.95071	118	
258.84771	220	1+
260.44521	94	
261.82754	208	1+
261.88592	92	
262.61953	90	
262.94904	88	
265.98956	100	
266.85255	94	
267.00644	84	
267.85739	222	1+
268.35544	80	
268.84139	450	
269.79590	126	
269.84572	216	
270.06007	88	
270.14482	148	
270.57697	80	
270.84999	132	
270.97948	342	1+
271.09733	168	
271.84723	196	1+
271.87004	216	1+
271.95991	88	
272.89357	112	
272.97622	140	
273.78828	82	
273.89979	90	
274.52195	98	
274.86971	130	
274.92700	104	
275.85009	436	1+
275.85809	124	
275.95185	84	
276.85458	370	1+
277.83367	378	1+
277.93101	206	1+
277.99105	200	1+
278.38061	80	
279.12097	96	
279.79306	120	
279.85784	110	
280.82423	82	
282.04789	78	
282.84757	110	
284.87511	138	
285.85180	178	
286.84840	900	1+
287.78897	82	
287.84982	598	1+
287.94927	82	
288.43287	86	
290.86115	214	
291.85344	224	1+
292.09623	78	
292.43828	80	
292.99189	238	1+
293.11032	154	
293.96038	84	
294.81058	268	1+
295.91295	88	
297.01317	106	
297.28138	82	
297.86815	86	
297.89412	132	
297.91833	190	1+
299.89274	78	
300.05814	132	
300.73834	78	
301.19175	90	
303.44101	128	
303.94692	92	
304.86097	108	
305.26502	100	
306.87049	158	
306.91299	82	
307.79758	84	
307.82326	80	
307.88774	142	
308.88748	98	
310.86797	216	1+
310.88567	284	1+
311.00080	88	
312.87380	84	
314.93907	80	
315.12671	86	
317.91656	80	
318.81740	122	
320.96239	92	
321.41349	78	
324.29071	86	
324.82134	86	
324.89278	186	
326.89210	96	
328.86731	186	1+
328.88852	116	
332.92952	100	
340.17828	128	
341.75410	94	
END IONS

###FS:    #m/z: 359.96262 #charge 1+
###MS: 55
###MSMS: 58
BEGIN IONS
TITLE=Cmpd 43, +MS2(359.9626), 28.0-35.0eV, 1.3min #58
RTINSECONDS=73.1615
SCANS=55,58
PEPMASS=359.96262	92282
CHARGE=1+
196.88211	126	
197.99777	84	
198.89027	142	
198.95447	140	
200.94858	164	
203.45845	84	
205.94916	194	
207.94949	132	
209.94353	556	
211.94596	126	
212.06690	84	
219.48173	92	
222.95357	1094	1+
223.81739	90	
223.88921	112	
224.94982	1256	1+
226.89560	226	1+
226.94839	4492	1+
226.97251	190	
227.93013	100	
228.94292	3792	1+
229.06969	90	
230.89307	348	1+
230.96878	90	
231.83306	170	
231.89612	274	1+
232.97845	126	
234.43523	154	
236.82813	98	
236.89610	84	
238.89842	208	1+
239.51729	86	
240.93957	1378	1+
240.96205	464	
241.89801	226	1+
242.95985	332	1+
243.02224	86	
243.07247	100	
244.95757	2368	1+
245.94128	296	
246.57701	84	
246.95365	2356	
248.42557	88	
248.80490	410	1+
248.85344	116	
249.85032	98	
249.89698	98	
250.80689	116	
250.94986	500	1+
250.96694	260	1+
252.95922	114	
253.02823	92	
255.02021	116	
255.37932	178	
256.37859	94	
256.85260	138	
257.79703	204	1+
257.94627	86	
258.84655	182	
258.97284	262	
259.84905	128	
260.83529	134	
260.97092	588	1+
261.12720	84	
262.76522	86	
262.94920	126	
263.82488	84	
264.51948	86	
264.92895	84	
265.81825	198	
265.90517	90	
265.97799	134	
265.99949	88	
266.16746	86	
266.35401	90	
266.81422	692	1+
267.01778	86	
267.41713	112	
267.97095	436	1+
268.84175	92	
268.95480	132	
269.05192	96	
269.08648	94	
269.11984	128	
269.79566	88	
269.96818	184	
270.83960	210	1+
270.97647	130	
271.89133	100	
272.42847	88	
273.91349	158	1+
274.08125	170	1+
274.79548	402	1+
275.04724	96	
275.38518	104	
276.84780	122	
276.85792	110	
277.80341	88	
277.82789	102	
277.90547	96	
278.41761	84	
278.80407	148	
278.84374	98	
279.10179	124	
279.13214	84	
279.79673	108	
280.79346	794	1+
281.88559	152	
282.79026	112	
283.05944	138	
283.78933	110	
283.86457	90	
283.98387	130	
284.82512	106	
285.83046	86	
285.99162	86	
286.00977	110	
286.74196	96	
287.35978	100	
288.80398	114	
288.98773	86	
290.43415	98	
291.79107	122	
291.86791	140	
292.79292	108	
294.83154	102	
294.85917	194	
294.92788	206	1+
295.05844	86	
295.90234	86	
296.05024	86	
296.81077	428	
297.80223	2318	1+
298.47016	84	
298.80465	1962	1+
298.88813	90	
299.87867	130	
300.80726	338	1+
300.92145	92	
301.08119	98	
301.73174	138	1+
302.91717	104	
303.79906	86	
303.95038	182	1+
304.43306	98	
305.00133	90	
305.89244	194	1+
305.92502	100	
306.43993	124	1+
306.57953	94	
307.79768	84	
309.79916	292	
309.89957	94	
310.87310	144	
311.86059	120	
316.30694	90	
316.81656	222	
317.82504	116	
318.93452	204	1+
320.82102	364	1+
321.82083	264	1+
322.20105	94	
322.92934	124	
325.90295	114	
326.59896	92	
326.83636	90	
328.82631	92	
328.92404	86	
329.87408	198	
333.75529	182	1+
333.78343	98	
336.94784	164	
337.89776	100	
338.14495	124	
338.32401	108	
340.93862	138	
342.84679	94	
344.88018	84	
346.81384	94	
348.37584	90	
350.87143	84	
356.77503	132	
362.83763	328	1+
362.95006	88	
363.18409	92	
363.27083	92	
363.72269	146	
END IONS

###FS:    #m/z: 507.84665 #charge 1+
###MS: 59
###MSMS: 60
BEGIN IONS
TITLE=Cmpd 44, +MS2(507.8467), 28.2-35.2eV, 1.3min #60
RTINSECONDS=76.8425
SCANS=59-60
PEPMASS=507.84665	116304
CHARGE=1+
196.01711	324	1+
214.88433	134	
222.97678	152	
224.97728	364	
232.89779	364	
240.86069	130	
252.91080	132	
254.87085	132	
260.88108	142	
264.79309	154	
266.17031	132	
266.86605	132	
269.77529	186	
270.80521	140	
270.85864	176	
272.38665	132	
272.85768	138	
273.85416	134	
274.79620	212	1+
276.06289	134	
276.39021	266	1+
277.08942	194	1+
278.83609	210	
279.13545	128	
280.78802	130	
280.83305	132	
280.88063	192	1+
283.81278	128	
284.87446	140	
285.85500	294	
286.85260	184	
286.87730	142	
287.85553	800	1+
289.87920	668	1+
290.86765	368	
290.97218	318	1+
291.86610	394	
293.87358	1158	1+
295.14750	288	1+
295.85761	590	1+
296.85861	478	1+
296.88184	240	
297.91151	144	
298.80273	212	
298.87571	260	1+
299.84859	340	1+
302.86386	182	
302.92044	138	
303.86781	788	1+
305.80677	182	
305.86283	934	
306.94530	172	
307.12125	128	
307.89348	454	
308.14480	406	1+
308.81306	156	
308.87619	1804	1+
309.86679	234	
310.15774	524	1+
310.81603	142	
311.88447	2262	1+
312.16583	174	
312.83792	122	
312.93034	202	1+
313.87961	434	
314.86818	1422	1+
314.88810	222	
315.11948	116	1+
316.84195	124	
316.86386	618	1+
316.89075	248	1+
318.02625	272	1+
318.85684	342	1+
319.89365	322	1+
321.82030	126	
322.86424	178	
322.88900	172	
323.87389	238	
324.86264	236	
324.90072	144	
325.86467	252	
325.90178	388	
326.88356	2332	1+
327.15396	130	
328.87502	254	
328.87869	142	
328.89681	352	1+
329.82030	174	
329.87521	598	1+
330.79206	176	
330.87785	448	1+
332.82318	142	
332.87447	828	1+
334.85252	168	
335.84152	342	1+
335.89537	128	
336.88845	134	
337.87839	412	1+
340.76815	182	1+
343.07114	144	
345.05852	146	1+
346.80179	150	
347.82663	212	1+
348.30227	122	
348.89040	404	1+
349.75968	246	1+
350.83267	128	
350.88495	468	1+
350.96693	142	
351.89929	128	
352.80323	130	
352.91175	386	1+
353.85276	268	1+
354.91740	224	1+
355.72757	122	
355.85147	138	
355.89182	300	
355.98144	126	
356.89637	140	
359.11680	134	
361.76449	126	
364.13578	144	
365.98337	120	1+
366.04960	214	1+
366.18259	172	
366.83973	398	
367.70868	256	
367.77415	192	
367.84357	222	
368.71076	404	1+
368.83756	802	1+
368.89364	584	1+
369.83982	676	1+
371.72244	242	1+
371.78264	176	
371.83556	274	1+
372.20278	128	
372.87954	190	1+
373.02667	120	
374.79070	244	1+
374.86319	128	
377.12371	138	
380.71770	874	1+
380.76075	174	1+
381.83484	136	
382.85560	316	1+
382.90503	136	
383.77488	338	1+
383.79728	274	1+
384.12182	150	
384.74920	162	
384.84947	1398	1+
386.78656	120	
387.84966	450	1+
387.89613	146	
388.71814	250	1+
388.79921	148	
389.20213	120	
389.27220	134	
389.82121	124	
390.84007	1054	1+
390.88603	240	1+
392.07706	148	
392.78719	128	
392.82352	404	1+
392.86086	570	1+
392.88026	286	1+
393.79264	542	1+
394.73987	146	
394.79267	332	1+
394.82728	346	1+
395.73981	132	
398.73080	742	1+
399.81122	152	
399.85227	196	
400.19018	194	1+
400.73313	302	
401.81855	310	1+
402.86945	156	
403.87361	364	
404.87510	206	
405.86091	268	1+
406.80907	216	1+
407.72282	122	
407.74167	200	
407.86900	1274	
408.73877	196	
408.85460	1706	1+
409.72750	476	1+
409.87794	134	
410.83757	762	1+
411.81054	158	
411.87091	124	
412.21022	150	
412.73374	224	
412.80865	198	
412.84931	310	
412.87273	144	
413.07293	134	
413.88022	138	
414.73977	180	1+
415.83620	142	
415.87426	434	1+
416.87708	318	1+
418.74174	120	
421.74353	130	
421.84021	138	
421.88552	230	
422.86977	1070	1+
423.04688	130	
423.76601	316	1+
423.87166	748	1+
425.74706	292	1+
426.86416	1376	1+
427.73634	538	1+
428.70184	506	1+
428.84733	1110	1+
428.88748	164	
430.74518	434	1+
430.87738	242	
431.73186	136	
431.87219	794	1+
432.39713	126	
434.89148	276	1+
435.83852	186	1+
435.86184	182	
437.66300	222	1+
438.83840	180	1+
439.75039	218	1+
439.89561	768	1+
441.21517	340	1+
442.68813	348	1+
443.79021	150	
443.81138	158	1+
444.22549	198	
444.87450	2316	1+
444.94809	134	
445.74564	496	1+
447.70561	200	
449.88090	260	
450.88885	408	1+
451.11329	128	1+
457.90589	480	1+
459.24450	154	
462.88631	314	
463.87853	222	
464.88835	400	1+
465.71611	142	
467.88808	1076	1+
468.64843	196	1+
471.76505	150	
475.16734	238	1+
475.23976	126	
477.21171	170	
482.73925	174	1+
485.89868	646	1+
488.25369	130	
489.74023	200	1+
498.65327	190	1+
499.79810	266	1+
500.80189	210	1+
503.12941	132	
503.20925	244	1+
504.80896	142	
509.29629	166	
510.68970	112	1+
END IONS

###FS:    #m/z: 336.94664 #charge 1+
###MS: 59
###MSMS: 61
BEGIN IONS
TITLE=Cmpd 45, +MS2(336.9466), 28.0-35.0eV, 1.3min #61
RTINSECONDS=77.6145
SCANS=59,61
PEPMASS=336.94664	103286
CHARGE=1+
75.33015	80	
198.95626	78	
200.85728	80	
208.88350	162	
209.95216	76	
210.88889	294	
211.94513	3608	1+
211.97393	90	
212.87937	988	1+
213.93992	1884	1+
214.88298	658	1+
215.88725	442	1+
215.93995	74	
217.88509	142	
218.07570	86	
220.02811	86	
220.97617	78	
221.89337	152	
221.94093	76	
223.37937	88	
223.41432	84	
223.70236	76	
224.89818	82	
224.97869	158	
226.12042	84	
226.89448	118	
226.94648	100	
226.97041	76	
227.89618	132	
228.89405	106	
229.95513	3650	1+
230.88849	1610	1+
230.91692	80	
230.98946	78	
231.66010	110	1+
231.95012	2088	1+
232.94755	80	
233.41637	74	
233.89753	172	
234.90833	78	
235.94653	248	
236.02206	92	
236.82608	80	
237.09652	82	
237.81736	104	
238.88287	104	
239.05546	74	
239.77778	86	
239.90132	180	
240.93503	80	
241.12010	74	
241.84486	320	1+
241.86619	76	
242.14490	92	
243.84664	114	
246.90790	158	
246.98796	162	
247.96682	782	1+
248.90049	762	1+
249.96405	460	1+
250.49499	82	
250.83068	254	
250.94996	176	1+
251.07418	94	
251.88155	178	
252.83434	274	1+
252.85045	92	
252.92655	78	
252.94380	84	
252.97023	2114	1+
253.90594	204	
253.94676	86	
253.98272	154	
254.93973	72	
254.96810	878	
255.36943	92	
255.90833	350	1+
256.84236	124	
257.15720	112	
257.95247	84	
258.84888	736	1+
258.99073	80	
261.82415	72	
263.38835	72	
264.85744	74	
265.01899	88	
265.08884	88	
265.24302	86	
265.97532	72	
267.83910	132	
268.84120	610	1+
269.80183	74	
271.91389	112	
272.97972	74	
273.85440	80	
274.06667	80	
274.36813	142	
275.81439	118	
276.42971	94	
276.85468	408	1+
278.83595	220	1+
278.85550	142	
279.15758	86	
283.05338	146	
284.80710	88	
285.13480	92	
285.85066	140	
286.84974	656	1+
286.98101	76	
287.85205	466	1+
288.02849	102	
288.35139	74	
290.09276	114	
290.79614	78	
290.85771	282	1+
292.41297	84	
292.43618	88	
292.81416	88	
292.86263	96	
293.03044	80	
293.10812	202	
293.91811	88	
294.10767	160	
294.17964	80	
294.85904	140	
296.80665	118	
296.82534	76	
297.11212	90	
297.94440	76	
297.97605	98	
298.09697	82	
298.30921	112	
299.87915	94	
304.86224	142	
305.32725	116	
305.87934	192	1+
306.02240	122	
306.03687	86	
306.85919	110	
307.94616	84	
308.92735	84	
309.88000	86	
309.91456	100	
311.01588	82	
311.93570	90	
312.86528	82	
314.38828	94	
316.86705	180	1+
318.05007	74	
318.89991	74	
318.93956	88	
320.80831	86	
321.38730	102	
321.76167	78	
324.29500	86	
324.82162	88	
324.89426	226	1+
325.39282	84	
325.79594	76	
326.08647	78	
326.38801	94	
328.31657	88	
328.73925	76	
329.86456	78	
331.87688	76	
332.88569	86	
334.79361	78	
335.24317	76	
335.42067	100	
335.64501	74	
335.80984	84	
335.88850	100	
337.06668	100	
338.19185	100	
338.28540	82	
340.75350	74	
340.88421	186	1+
341.39321	82	
END IONS

###FS:    #m/z: 359.96259 #charge 1+
###MS: 59
###MSMS: 62
BEGIN IONS
TITLE=Cmpd 46, +MS2(359.9626), 28.0-35.0eV, 1.3min #62
RTINSECONDS=78.3865
SCANS=59,62
PEPMASS=359.96259	75510
CHARGE=1+
187.93798	88	
190.56312	90	
193.93436	88	
207.91745	78	
208.94251	410	1+
209.94626	342	1+
216.85440	84	
217.85662	96	
218.89656	84	
221.89115	92	
222.95252	1100	1+
224.83535	80	
224.89626	80	
224.94860	1290	1+
226.89339	392	1+
226.94742	3128	1+
227.93409	130	
228.94327	3638	1+
232.83347	226	1+
233.97678	76	
234.86579	86	
235.82433	134	
235.84104	216	1+
236.96250	78	
237.04720	86	
237.55050	84	
237.81954	76	
238.94267	140	
240.83505	140	
240.93982	1154	1+
240.96218	512	1+
241.90136	90	
242.86260	104	
242.96245	450	
243.96187	224	
244.95825	1634	1+
245.94266	388	
246.95236	2492	
246.97659	296	1+
248.80308	816	1+
250.95547	322	1+
251.03121	82	
251.85072	146	
251.99487	118	
252.05216	84	
252.95259	116	
253.48665	130	
254.07979	92	
254.89098	78	
255.95653	166	
257.91676	88	
258.97176	176	
259.97965	74	
260.03131	94	
260.94890	142	
260.96737	270	
261.96578	166	
262.95124	118	
263.84682	86	
264.81926	206	
264.83382	94	
264.97840	96	
265.05338	86	
265.87510	78	
266.03538	94	
266.78727	168	1+
266.81404	708	1+
267.07118	82	
267.97381	364	
268.10459	88	
268.84205	116	
268.96669	598	1+
269.96981	384	1+
270.88509	104	
271.84902	162	1+
272.81129	178	1+
273.96186	98	
274.84541	92	
274.90672	96	
276.81447	120	
276.85402	116	
277.81566	242	1+
278.12262	74	
278.79834	318	1+
278.84565	262	1+
280.79452	1072	1+
280.85187	146	
280.86989	170	
280.92697	80	
281.42943	96	
281.84339	80	
281.88057	86	
282.79547	152	
283.06909	96	
283.40205	78	
283.82895	124	
284.04162	122	
284.81859	120	
285.40642	88	
286.85503	244	1+
287.98241	76	
289.84408	200	1+
292.94003	108	
292.99711	98	
293.11986	132	
294.86848	116	
294.89817	100	
294.91378	128	
294.95492	104	
295.20601	84	
295.46961	86	
295.85444	86	
295.92604	118	
296.03977	76	
296.80770	402	1+
296.93451	80	
296.95326	76	
297.11404	84	
298.58042	76	
298.80330	1712	1+
299.42985	78	
300.85277	90	
301.48388	80	
301.78549	106	
301.85853	402	1+
301.88249	82	
303.02718	80	
304.10566	84	
305.00857	84	
305.89816	114	
306.88519	80	
307.46386	80	
307.80848	102	
307.82767	92	
309.79950	174	1+
309.86258	98	
310.87728	240	
312.37532	76	
313.32646	82	
313.44148	80	
313.86363	130	
313.93329	78	
314.35746	88	
314.82839	142	
314.88679	234	1+
315.81907	116	
315.86804	98	
316.81387	112	
317.82001	104	
318.44202	80	
320.93147	76	
321.18244	78	
321.81851	276	
321.87683	202	1+
323.01652	138	
323.90152	78	
326.90495	86	
327.82140	138	
329.87145	298	1+
330.17010	82	
332.81051	102	
334.95879	138	
335.73162	80	
336.94745	306	1+
337.04672	84	
339.10104	86	
340.91219	80	
340.94217	444	
342.20366	80	
342.37391	90	
344.98023	78	
345.90120	148	
347.91045	82	
348.23579	78	
348.96386	96	
350.80168	100	
352.88067	80	
357.71028	122	
358.57715	98	
359.76617	100	
360.79894	78	
361.90757	100	
362.72139	168	1+
363.23102	94	
363.85380	78	
363.91928	80	
END IONS

###FS:    #m/z: 322.93063 #charge 1+
###MS: 63
###MSMS: 64
BEGIN IONS
TITLE=Cmpd 47, +MS2(322.9306), 28.0-35.0eV, 1.4min #64
RTINSECONDS=82.079
SCANS=63-64
PEPMASS=322.93063	2023676
CHARGE=1+
84.17548	82	
178.95763	94	
187.04021	104	
187.99713	78	
190.07028	96	
192.89282	114	
195.50383	84	
196.06904	78	
196.88379	180	
197.06740	90	
200.97899	74	
201.04690	102	
205.94862	162	
205.97244	90	
206.93096	224	1+
206.94981	94	
206.97392	130	
207.97941	94	
210.90498	116	
212.89946	80	
213.89514	112	
221.94805	76	
222.12760	78	
222.15508	82	
222.38407	104	
222.95062	84	
223.08777	86	
223.95965	460	
223.98202	104	
225.88953	92	
225.91162	76	
227.04996	116	
227.93281	230	
228.84633	72	
229.86005	78	
230.89172	94	
232.90089	80	
234.91575	100	
235.04764	84	
235.14750	78	
236.83345	150	
238.93932	286	
239.00237	80	
239.10872	82	
239.70333	78	
239.78556	202	1+
240.83152	74	
240.90381	106	
240.94115	5066	
241.08383	88	
241.94192	3344	
242.82200	432	1+
242.94227	10346	1+
243.88676	74	
244.91461	76	
244.94110	1950	1+
244.99774	154	
245.08692	94	
246.56380	106	
246.94927	76	
246.97471	86	
248.11609	74	
248.86905	100	
249.08763	104	
250.95009	80	
252.09312	88	
252.92434	108	
253.35002	80	
254.81455	94	
254.95739	92	
255.03001	72	
255.09901	72	
256.80781	84	
256.83924	128	
257.18608	76	
257.45563	92	
257.79675	142	
258.15567	102	
258.34491	74	
258.83315	302	1+
258.97102	76	
259.82916	84	
260.05305	76	
260.33852	80	
261.83830	154	
262.82967	258	
263.83809	160	
263.89898	72	
263.92673	104	
263.96065	94	
263.97667	124	
264.63546	86	
264.92717	74	
266.85361	76	
266.94022	88	
267.87696	90	
270.02193	78	
271.29302	74	
272.84787	142	
274.80882	74	
276.80649	116	
276.85003	78	
277.03212	80	
277.38148	90	
277.53307	82	
278.41552	84	
278.81419	142	
278.84465	152	
279.09124	694	
279.11476	248	1+
280.09536	428	
281.79809	88	
283.07082	110	
283.78973	158	
284.29616	90	
284.86713	176	
284.88815	72	
285.84782	98	
287.85051	92	
289.15916	92	
289.79686	110	
289.87878	130	
289.89407	72	
290.40890	86	
292.86452	76	
292.90022	72	
294.41323	74	
295.98084	78	
298.43226	72	
300.07407	76	
301.43695	80	
302.83715	84	
303.86794	78	
303.98166	78	
304.02411	80	
306.42937	72	
306.87488	76	
307.79302	116	
307.88804	176	
308.86721	72	
309.65733	72	
310.10938	72	
310.81233	108	
310.88827	72	
311.86406	104	
311.88884	102	
312.81410	100	
312.89836	74	
314.96431	138	1+
316.39236	80	
317.52476	84	
317.89674	82	
318.82974	138	
320.75126	96	
321.74168	78	
321.88468	78	
323.89086	424	1+
324.89490	282	1+
326.17540	84	
327.80287	82	
END IONS

###FS:    #m/z: 340.94138 #charge 1+
###MS: 63
###MSMS: 65
BEGIN IONS
TITLE=Cmpd 48, +MS2(340.9414), 28.0-35.0eV, 1.4min #65
RTINSECONDS=82.8515
SCANS=63,65
PEPMASS=340.94138	750212
CHARGE=1+
192.93045	122	
197.99070	96	
205.94803	80	
208.02904	76	
209.58685	88	
210.93966	200	
211.84722	76	
211.94545	88	
212.49267	92	
212.87656	232	
212.92978	78	
213.88482	128	
213.94189	580	1+
214.89461	88	
214.93191	440	1+
215.88685	316	
216.88902	176	
217.88307	162	
220.87764	116	
221.88081	78	
223.95982	78	
224.97843	216	
226.87056	78	
228.84277	290	
229.86003	78	
229.90098	80	
230.83876	76	
230.88677	218	
230.90653	100	
230.95420	82	
231.01183	74	
231.88951	180	
231.94827	834	1+
232.89479	312	1+
233.89810	196	1+
233.91714	86	
235.87489	96	
235.89371	132	
235.94560	94	
236.89770	104	
238.42947	104	
238.89238	94	
239.86685	76	
239.92381	96	
240.23033	76	
241.84675	196	
241.94103	168	1+
242.82477	482	1+
242.84336	164	
243.82892	314	1+
245.82354	74	
245.89490	98	
246.97253	140	
249.89372	214	1+
249.91364	120	
249.95839	230	1+
251.83607	84	
253.78244	78	
253.95901	534	1+
254.00541	76	
254.90829	96	
254.96314	456	1+
255.91794	74	
256.86852	100	
256.91617	112	
257.80351	130	
257.85620	92	
258.43566	88	
258.52051	90	
258.84800	310	
258.88400	82	
259.42758	76	
259.85460	398	
259.95218	128	
260.83532	416	
260.93281	94	
261.83769	214	
262.84085	126	
262.95338	122	
263.80901	92	
263.83306	118	
264.81309	80	
266.13117	90	
266.84530	72	
266.86939	100	
268.81028	164	
268.84395	202	
269.84441	114	
270.83421	140	
272.09602	80	
272.94160	100	
273.84767	106	
273.90242	80	
273.97711	78	
276.85830	444	
277.85475	214	
278.84547	698	
279.85378	378	
279.87219	134	
279.89979	74	
280.84186	294	1+
281.05321	118	
281.90396	90	
282.05361	72	
282.81881	90	
282.97315	100	
284.92563	74	
285.89011	74	
286.91040	86	
287.10591	88	
289.78980	74	
289.96744	82	
290.36312	84	
291.04224	170	1+
291.80010	192	
291.91531	84	
292.86859	122	
295.86469	160	
295.92173	84	
295.97078	116	
296.85668	92	
296.93603	110	
297.79173	76	
297.83200	100	
299.78443	114	
299.81988	84	
299.89831	80	
301.42403	92	
301.88071	98	
302.17207	140	
303.44191	78	
305.09848	86	
305.94347	78	
308.81538	76	
308.84532	86	
309.87356	104	
309.92115	106	
310.19146	72	
310.38165	74	
310.87579	130	
310.92489	106	
312.82477	90	
314.88666	78	
320.00393	72	
322.95181	82	
324.04978	76	
324.28825	76	
326.21076	82	
327.34724	88	
328.89781	88	
328.97785	82	
329.87000	138	
332.79713	88	
332.82407	86	
336.11151	84	
337.11193	76	
340.11471	76	
341.07138	80	
341.82908	96	
341.86546	72	
344.18059	74	
345.20661	72	
345.87048	76	
346.06462	82	
END IONS

###FS:    #m/z: 363.95736 #charge 1+
###MS: 63
###MSMS: 66
BEGIN IONS
TITLE=Cmpd 49, +MS2(363.9574), 28.0-35.0eV, 1.4min #66
RTINSECONDS=83.6235
SCANS=63,66
PEPMASS=363.95736	291416
CHARGE=1+
187.87148	126	
189.86273	344	
189.91098	84	
191.85764	310	
193.85436	88	
196.88321	126	
200.87982	88	
206.88653	82	
207.87956	146	
209.94523	686	
210.88143	346	1+
212.87901	1160	1+
221.33758	114	
222.95205	562	1+
224.02773	90	
224.95068	546	1+
225.88381	88	
225.96870	172	
226.85736	90	
226.92668	100	
226.94725	3880	1+
226.97360	108	
227.03691	100	
227.87594	82	
227.93109	360	
228.89467	486	1+
228.94259	5732	1+
230.85802	94	
230.88931	2224	1+
232.88298	420	1+
234.87835	104	
235.82370	80	
235.98405	90	
236.90758	96	
238.86190	82	
240.81829	106	
240.94081	994	1+
240.96441	290	
241.83556	92	
242.82956	156	
242.94161	1128	1+
242.99144	154	1+
243.82229	140	
244.82217	110	
244.95795	1994	1+
245.83588	150	
245.94156	426	
246.82441	132	
246.90586	278	1+
246.95308	2552	1+
246.98560	170	
247.03806	102	
247.49172	82	
248.80506	386	
248.90117	858	1+
248.91703	92	
249.41974	100	
250.79772	376	1+
250.90008	118	
250.94498	124	
252.57703	96	
252.88002	128	
253.90198	154	
253.94685	232	1+
254.00560	88	
256.00165	96	
258.83285	166	
260.83306	284	1+
261.39549	82	
262.83366	126	
262.87162	160	1+
262.97595	134	
263.83518	184	
264.82083	112	
264.92107	100	
265.08851	128	
265.81281	1002	1+
265.94190	88	
265.97042	136	
266.81453	836	1+
267.97632	246	
268.78706	138	
268.81759	86	
268.95637	158	
268.97779	98	
269.80923	132	
269.96913	602	1+
270.79273	218	1+
271.14719	90	
272.48898	82	
273.84715	136	
274.91875	84	
276.85659	228	
278.79683	432	1+
278.84359	204	1+
278.85787	96	
279.10729	118	
280.14107	128	
280.79171	900	1+
280.81073	130	
281.43750	106	
282.79180	200	
283.79812	122	
283.85205	82	
283.95660	84	
284.79173	158	
284.82647	154	
284.86276	80	
284.99800	80	
285.78844	108	
285.82769	146	
285.84594	566	1+
285.97536	162	
286.06415	106	
287.23293	80	
288.87494	80	
288.90852	84	
289.17991	84	
290.44654	88	
291.80216	82	
292.95688	78	
293.36078	82	
294.93816	100	
296.81327	344	
296.84776	80	
296.98278	84	
297.80792	332	
297.88091	104	
297.92734	84	
298.80477	1428	1+
300.38904	80	
300.80112	378	
301.79292	380	1+
301.86237	512	1+
303.39719	164	
303.80712	118	
303.85864	592	1+
305.87917	80	
305.92865	88	
307.13292	94	
307.44118	118	
309.05931	154	
309.07878	90	
309.83194	90	
311.82704	100	
311.88303	80	
312.17568	80	
312.79843	80	
314.88488	186	1+
315.41227	90	
315.81185	610	1+
316.81404	510	1+
318.81563	176	
318.93309	82	
319.83168	104	
321.82132	238	
321.87074	172	
322.81650	96	
322.93904	86	
323.07556	80	
323.93467	82	
324.78820	130	
324.80388	80	
324.82429	208	1+
324.87837	98	
324.89398	134	
326.13949	80	
326.86943	128	
329.87328	90	
330.04514	82	
330.87541	94	
331.90169	82	
334.95532	88	
336.40645	80	
339.82634	136	
340.93861	212	
342.90356	104	
344.41938	196	
346.86003	80	
347.78837	90	
349.74305	86	
350.91491	86	
351.84504	84	
352.90996	88	
360.86889	88	
363.71533	230	1+
363.95687	118	
END IONS

###FS:    #m/z: 322.93072 #charge 1+
###MS: 67
###MSMS: 68
BEGIN IONS
TITLE=Cmpd 50, +MS2(322.9307), 28.0-35.0eV, 1.5min #68
RTINSECONDS=87.318
SCANS=67-68
PEPMASS=322.93072	1563448
CHARGE=1+
88.40823	68	
187.91444	72	
192.89070	66	
193.08690	82	
193.96827	76	
195.08082	162	
196.94179	78	
200.88602	110	
201.89749	68	
202.02644	68	
205.94719	156	
205.97792	70	
210.90627	78	
211.90992	70	
212.88293	84	
213.88753	74	
218.88920	90	
221.94078	88	
222.70614	90	
223.08022	68	
223.39939	90	
223.96162	358	1+
224.99910	66	
227.91138	68	
227.92782	80	
228.93009	72	
229.15506	70	
230.82908	68	
232.97576	78	
234.94968	74	
235.89204	68	
236.01634	82	
236.08633	72	
237.12895	80	
237.89704	92	
237.92533	92	
238.94259	176	
239.03270	68	
239.08001	210	
239.78763	162	
240.82619	280	1+
240.94027	2482	
241.00365	92	
241.91851	138	
241.94240	2840	
242.48129	100	
242.81986	76	
242.90478	122	
242.94217	8644	1+
243.82204	176	
244.82036	86	
244.87572	72	
244.93972	1718	
246.06626	86	
246.78738	78	
246.97903	290	
247.98054	130	
248.84597	74	
248.94676	76	
250.83738	80	
251.07053	66	
251.86919	76	
252.39740	76	
253.85492	66	
254.16406	80	
256.07633	68	
256.89753	82	
257.12866	72	
257.80113	154	
258.14594	80	
258.83258	342	1+
258.89621	68	
258.94495	92	
259.89446	68	
260.34017	76	
260.83293	126	
260.88344	100	
260.98039	70	
261.83463	160	
261.94339	86	
262.14206	70	
262.83005	566	1+
262.99810	72	
263.36635	82	
265.06879	76	
266.05941	74	
266.85368	98	
266.86913	98	
266.99781	84	
267.11406	84	
267.34266	90	
267.90909	72	
267.94061	94	
269.87450	134	
269.92096	78	
270.90242	78	
271.85273	92	
273.00614	100	
275.81319	76	
276.36623	96	
276.85622	76	
276.97720	86	
279.09209	492	1+
280.14525	80	
280.77690	88	
280.84447	88	
281.06071	92	
281.12137	114	
282.04751	78	
283.06879	80	
283.79223	92	
283.86869	94	
283.90850	72	
284.29466	298	1+
284.79683	78	
284.85289	72	
286.91656	88	
288.83957	72	
289.79143	158	
289.88241	102	
289.90529	78	
290.78588	150	
291.79796	78	
291.87967	84	
294.86631	72	
295.90888	68	
297.04628	68	
299.81901	68	
304.37782	84	
304.76333	74	
306.88083	84	
307.32172	70	
307.79681	90	
307.88871	112	
308.87151	82	
310.71711	88	
310.86490	96	
311.85257	76	
312.80730	166	
312.97019	74	
313.11754	66	
314.89130	78	
318.81478	68	
319.17427	84	
319.82819	66	
320.24576	74	
321.03000	74	
321.84518	126	
321.92454	82	
322.90129	74	
323.27412	80	
324.23312	76	
325.12708	84	
326.03556	92	
326.49462	80	
327.88892	74	
328.40116	106	
END IONS

###FS:    #m/z: 340.94160 #charge 1+
###MS: 67
###MSMS: 69
BEGIN IONS
TITLE=Cmpd 51, +MS2(340.9416), 28.0-35.0eV, 1.5min #69
RTINSECONDS=88.09
SCANS=67,69
PEPMASS=340.94160	591944
CHARGE=1+
158.92213	74	
179.47071	102	
190.93464	98	
190.94977	84	
192.88892	98	
207.98143	78	
210.94299	144	
212.01321	82	
212.87205	298	1+
213.94012	636	
214.84601	88	
215.88580	414	1+
215.94089	144	
217.89667	74	
221.52774	78	
222.95385	76	
224.97871	82	
226.89316	86	
226.95551	94	
228.84045	90	
228.94536	94	
230.88789	140	
231.04546	82	
231.10551	94	
231.90236	106	
231.95295	326	
232.89165	232	
232.94966	188	
233.90152	126	
235.89137	84	
236.89232	94	
237.85532	80	
240.84059	130	
241.84384	258	
241.90409	74	
241.95582	76	
242.79121	96	
242.84566	128	
243.83388	246	
244.13239	152	
244.94255	72	
245.82950	102	
245.87172	72	
246.97491	104	
248.04485	74	
248.52060	86	
249.05099	90	
249.15403	72	
249.90401	294	1+
250.04827	78	
251.84751	92	
251.88460	94	
253.91012	106	
254.83989	78	
254.96596	196	
255.07590	164	
255.40489	88	
255.91087	116	
256.18260	82	
256.86032	80	
256.91440	76	
257.81803	72	
257.84958	120	
257.87545	72	
258.84563	290	
258.91611	106	
259.86403	138	
259.96386	74	
260.83795	596	1+
260.85441	160	
262.21580	76	
263.07349	78	
263.83794	124	
263.85873	100	
264.86497	116	
266.34585	80	
266.81499	88	
266.85714	76	
266.88538	76	
267.13882	88	
267.86584	112	
267.89025	78	
268.83912	212	
268.95759	72	
269.10045	78	
269.82879	256	1+
272.86626	204	1+
272.97582	90	
274.06616	100	
275.84672	252	
275.97249	94	
276.82298	110	
276.85636	648	
277.85995	324	
278.84678	1704	1+
278.92456	90	
279.88221	78	
279.92654	210	1+
282.45176	76	
282.86423	96	
282.87988	156	
283.04223	80	
283.85880	90	
284.87606	260	1+
285.89619	78	
286.84781	72	
287.77848	92	
287.79710	94	
287.81180	72	
288.37864	74	
288.83691	158	
289.04833	72	
290.91157	76	
293.86994	116	
293.93278	92	
294.87579	140	
295.86681	76	
296.20681	80	
296.85806	160	
297.04441	108	
297.41493	100	
297.83202	72	
298.86294	140	
299.07732	82	
299.78480	90	
299.81870	74	
299.87138	256	
301.88473	74	
302.86473	94	
303.80408	72	
304.90618	72	
305.06974	74	
306.88710	134	
307.56721	96	
308.29081	78	
308.88729	194	1+
312.97421	72	
313.86126	90	
315.95982	74	
316.88044	190	1+
318.14397	72	
318.87164	80	
320.43013	98	
323.90157	76	
327.31589	76	
327.42712	84	
329.04659	102	
330.87145	78	
332.93608	90	
334.96228	86	
335.00493	78	
335.87558	94	
337.05764	94	
337.94675	72	
338.88400	86	
338.97446	76	
339.13267	74	
340.08320	74	
341.95598	90	
342.79214	80	
343.33583	96	
END IONS

###FS:    #m/z: 363.95746 #charge 1+
###MS: 67
###MSMS: 70
BEGIN IONS
TITLE=Cmpd 52, +MS2(363.9575), 28.0-35.0eV, 1.5min #70
RTINSECONDS=88.862
SCANS=67,70
PEPMASS=363.95746	235320
CHARGE=1+
113.62067	90	
182.86670	124	
189.86113	120	
191.85808	114	
193.02719	76	
196.88254	108	
197.10552	84	
197.96047	122	
205.95206	152	
207.87627	284	1+
207.94940	108	
209.94554	666	
210.88285	148	
212.87994	1170	1+
212.91170	90	
214.89347	278	
219.86131	192	1+
220.91980	86	
222.95244	414	
224.87573	76	
224.94766	938	1+
225.85808	98	
226.89536	166	
226.94804	2652	1+
226.97546	140	
227.89826	128	
227.93377	120	
228.89503	224	
228.94240	2828	1+
229.85074	80	
230.07226	84	
230.88881	2666	1+
231.93690	80	
232.02170	144	
232.88431	196	
234.88215	178	
234.95156	76	
235.12486	78	
238.42007	84	
238.62679	92	
240.82113	226	
240.83837	134	
240.94149	324	
240.96192	420	1+
241.63145	82	
241.94148	326	
242.82257	272	1+
242.93998	1350	1+
242.96102	438	1+
243.04182	78	
244.04802	136	
244.12204	82	
244.93962	372	
244.95685	1772	1+
245.94538	214	
246.80334	552	1+
246.85460	80	
246.91752	100	
246.95318	2190	
247.59991	80	
248.89864	616	1+
249.80244	216	
250.78876	110	
250.96631	204	1+
251.89720	90	
251.94320	92	
252.07461	82	
252.87376	88	
253.40327	78	
253.83338	188	
253.90661	378	
255.38315	92	
255.82113	102	
255.93082	94	
259.84345	76	
260.82930	76	
260.97107	156	
262.83101	232	
263.83173	144	
264.43332	102	
264.81841	76	
264.84919	90	
265.08058	80	
266.81264	640	1+
266.90932	100	
267.78234	86	
267.86912	82	
267.92344	86	
267.97463	178	
268.96274	478	1+
268.97776	82	
269.00374	76	
269.84386	166	
269.96783	336	1+
270.11463	76	
271.91979	254	1+
273.37777	80	
273.92829	86	
275.05737	80	
276.05987	80	
276.81525	106	
277.85800	80	
278.42786	92	
278.79989	150	
278.84388	146	
278.85924	122	
279.39753	92	
279.79843	212	
280.79544	556	
280.83479	88	
281.03172	92	
281.79601	314	
281.87843	92	
281.89817	118	
282.19596	86	
282.77813	86	
282.79546	240	
282.83200	132	
283.78647	358	1+
283.85196	210	1+
283.87494	108	
284.42165	118	
284.82483	730	1+
285.84662	168	
286.87504	84	
287.04558	82	
288.43293	106	
289.82550	82	
291.05701	138	
291.85463	86	
292.43797	86	
292.53876	84	
292.93800	114	
295.93723	90	
296.80986	330	
297.00198	86	
297.80910	248	
298.80340	1906	1+
299.87639	90	
300.80068	344	
301.80377	220	
302.11720	100	
302.79552	274	1+
303.85758	480	1+
303.94736	96	
303.97293	88	
306.43659	146	
309.42851	80	
311.86318	132	
315.43825	104	
316.81717	570	1+
318.80307	202	1+
320.75373	82	
321.82455	204	
321.86197	148	
321.88493	102	
322.92433	118	
323.81304	86	
324.87016	88	
325.00165	86	
325.56195	88	
325.99882	136	
326.87044	128	
328.87950	78	
328.89515	78	
331.92640	96	
333.93817	88	
336.94486	240	
337.94593	128	
338.95431	124	
340.93841	118	
343.08813	86	
344.75494	82	
350.89453	90	
359.69873	114	
361.28179	78	
366.22057	80	
END IONS

###FS:    #m/z: 322.93059 #charge 1+
###MS: 71
###MSMS: 72
BEGIN IONS
TITLE=Cmpd 53, +MS2(322.9306), 28.0-35.0eV, 1.6min #72
RTINSECONDS=92.5305
SCANS=71-72
PEPMASS=322.93059	1092770
CHARGE=1+
76.95150	76	
184.04156	72	
188.92568	98	
192.89165	100	
196.04513	84	
196.88134	76	
200.20174	70	
203.94931	70	
204.58291	90	
205.95079	74	
207.97442	70	
208.94408	68	
208.96174	88	
210.90564	82	
214.01171	78	
215.84076	70	
222.06891	86	
222.95196	138	
222.95867	388	1+
224.82615	170	
225.89875	78	
227.91327	108	
227.93594	72	
228.11885	80	
228.42137	82	
229.84336	70	
229.94766	86	
231.02442	108	
231.52168	94	
232.85756	70	
233.88179	90	
233.96299	74	
236.90763	70	
236.93998	68	
237.96897	66	
238.79530	66	
238.84082	68	
238.94075	154	
239.78545	224	1+
240.40911	74	
240.82186	162	
240.94059	3176	
241.83345	68	
241.93900	9120	1+
242.94132	6616	1+
243.81911	108	
244.81995	184	
244.83878	74	
244.94146	1184	1+
245.00426	76	
245.38879	80	
246.43760	86	
246.84727	74	
246.97612	116	
248.89629	70	
249.92982	84	
249.96701	78	
249.99781	84	
250.46571	86	
250.82747	68	
250.94993	98	
251.07479	98	
251.10565	82	
254.35396	68	
254.80491	66	
254.82798	68	
254.86941	90	
255.83091	90	
256.90843	66	
258.01918	74	
258.83200	176	
259.81335	66	
259.83910	130	
260.84192	104	
261.33753	84	
261.83099	208	
261.88208	72	
261.98737	74	
262.82995	152	
262.89021	74	
265.05513	100	
265.25317	68	
265.85506	68	
266.05285	70	
266.08720	66	
268.93553	70	
268.95364	124	
269.08036	68	
269.84042	70	
269.96134	70	
271.59401	84	
271.84164	334	1+
271.85779	116	
272.44863	82	
272.80529	70	
274.81705	92	
274.86574	90	
274.90589	88	
274.92506	82	
275.81534	74	
275.84788	72	
276.83924	114	
277.90945	66	
278.04272	68	
278.84187	96	
278.86220	96	
278.91748	74	
279.06515	72	
279.09238	894	1+
282.11809	72	
282.86340	198	
283.15182	86	
283.79687	74	
283.96778	114	
284.13843	80	
284.29498	192	
284.82412	86	
284.86295	92	
287.79263	86	
289.11545	68	
289.78994	114	
289.88396	68	
290.90520	160	
291.87776	132	
292.91516	66	
293.07661	70	
294.80513	66	
294.85897	122	
294.92374	68	
295.85185	72	
296.80754	78	
297.58829	106	
298.07590	116	
299.75441	66	
300.21637	72	
300.81245	76	
300.92343	80	
301.85705	84	
302.24528	74	
302.78797	70	
303.84444	66	
304.91326	78	
305.92181	112	
306.16689	66	
306.88306	72	
307.80144	108	
310.89070	78	
311.87159	66	
312.86549	68	
313.89421	76	
316.81365	86	
322.41821	84	
322.81532	76	
324.24961	74	
324.90312	84	
325.88779	94	
326.90173	90	
END IONS

###FS:    #m/z: 340.94133 #charge 1+
###MS: 71
###MSMS: 73
BEGIN IONS
TITLE=Cmpd 54, +MS2(340.9413), 28.0-35.0eV, 1.6min #73
RTINSECONDS=93.3025
SCANS=71,73
PEPMASS=340.94133	418492
CHARGE=1+
194.04184	74	
200.87281	72	
209.07901	82	
209.43411	80	
212.87666	340	1+
213.53422	74	
213.94043	180	
214.43578	74	
214.94276	114	
215.06197	72	
215.88663	382	1+
217.86768	100	
217.88215	168	
218.87467	72	
220.89206	98	
221.89507	78	
222.00878	82	
223.95815	106	
224.86111	78	
224.97882	160	
225.87670	80	
226.95565	98	
227.95741	104	
228.37850	110	
228.88534	72	
228.94901	226	
229.84532	74	
230.82425	140	
230.88921	138	
231.09583	78	
231.89295	116	
231.94915	378	
232.43811	92	
233.21951	74	
233.94789	144	
234.15813	94	
235.94712	86	
236.99444	72	
237.82505	78	
237.84996	212	1+
238.06948	78	
238.89371	128	
240.83564	374	1+
240.93830	118	
241.54733	82	
241.85373	88	
243.82811	334	1+
243.84782	92	
247.96901	92	
248.04449	86	
249.91817	92	
249.96469	78	
250.06371	82	
250.95779	72	
251.88647	78	
251.90346	288	1+
254.93799	76	
254.96909	180	
255.09465	80	
255.14509	78	
255.89876	76	
256.07821	86	
256.57000	82	
256.96707	92	
257.88711	88	
258.85043	146	
259.39224	78	
259.84704	102	
260.04702	100	
260.83546	318	
260.93304	74	
261.84126	250	
261.91765	88	
262.83725	166	1+
263.85637	104	
263.89062	78	
265.03694	82	
266.86297	88	
267.06214	92	
267.13812	78	
267.85026	122	
268.84688	446	1+
269.83264	94	
269.90671	86	
270.83207	116	
270.97491	86	
273.79139	198	
273.85903	316	1+
274.42217	92	
275.96040	74	
275.99678	74	
276.79990	84	
276.85791	310	
277.42700	110	
277.86142	290	
277.89025	90	
278.84503	1740	1+
278.95846	72	
279.92759	82	
280.84442	164	
280.87547	108	
281.11556	86	
281.89055	82	
282.00036	98	
283.94163	72	
284.81562	72	
285.81934	82	
286.80027	74	
287.04550	76	
287.87565	152	
288.59135	122	
289.78373	74	
290.81073	100	
290.85595	148	
292.43384	86	
292.95691	94	
293.97725	86	
295.86857	158	
295.90049	80	
296.85337	262	1+
296.87714	112	
297.87860	98	
297.89649	142	
297.97546	124	
298.43335	128	
299.04090	96	
299.78878	84	
299.86985	114	
301.86041	246	
302.86944	162	
302.94828	80	
303.14929	100	
303.94517	80	
306.80984	86	
307.88798	82	
308.88206	84	
309.14355	74	
310.83820	78	
310.87504	386	1+
310.95786	74	
312.80424	168	
314.96299	88	
318.08294	76	
320.89849	108	
322.88121	72	
323.83989	72	
323.89507	84	
324.76433	78	
324.89219	158	
325.62078	96	
325.90228	80	
327.18925	74	
328.19405	74	
328.84167	72	
332.50592	74	
337.19514	74	
337.34398	76	
338.90389	184	
339.34065	80	
339.76612	114	
343.85706	72	
345.71031	74	
END IONS

###FS:    #m/z: 363.95712 #charge 1+
###MS: 71
###MSMS: 74
BEGIN IONS
TITLE=Cmpd 55, +MS2(363.9571), 28.0-35.0eV, 1.6min #74
RTINSECONDS=94.075
SCANS=71,74
PEPMASS=363.95712	165816
CHARGE=1+
47.58348	78	
183.86482	74	
189.86480	366	1+
191.85823	236	
202.12250	78	
207.87345	106	
208.88370	78	
209.94681	504	1+
210.88246	470	1+
212.87754	1176	1+
212.99972	74	
214.47536	82	
214.89273	78	
220.85199	74	
222.07622	112	
222.95348	362	1+
223.06215	92	
224.05137	88	
224.94923	800	1+
225.88397	84	
226.87365	98	
226.94768	2570	1+
227.92859	114	
228.89485	718	1+
228.94235	3350	1+
229.80965	82	
230.88828	2594	1+
231.04371	100	
231.98163	74	
234.88158	206	
236.43738	108	
238.86767	76	
238.98734	82	
239.49266	84	
240.83916	216	
240.94143	390	
241.94321	386	
241.96390	88	
242.84703	92	
242.94086	1586	1+
243.81864	100	
244.81535	206	
244.89913	98	
244.95713	1526	1+
245.01958	88	
245.94814	140	
246.03852	186	1+
246.90853	98	
246.95280	1722	1+
247.83547	96	
247.85670	90	
247.90782	86	
248.07755	90	
248.80368	402	1+
248.89982	658	1+
249.06504	74	
249.11289	98	
250.79707	344	1+
250.89814	194	
250.97261	136	
251.06761	122	
251.25089	92	
251.89105	198	1+
251.94982	78	
253.10784	102	
253.90776	124	
254.04091	92	
254.06794	104	
255.55208	82	
257.84611	324	1+
258.83289	104	
258.97580	182	
259.44338	78	
259.48488	96	
260.96747	252	
261.54029	96	
261.83433	310	1+
264.58936	86	
264.81822	142	
265.78813	114	
265.84537	90	
265.97439	270	1+
266.79174	88	
266.81428	596	1+
266.85328	124	
267.97394	338	1+
268.77862	84	
268.80494	308	1+
269.97178	392	
271.91419	136	
272.85374	126	
272.98054	80	
274.38759	114	
274.99007	78	
276.81540	194	
276.85617	202	
277.08919	78	
277.81153	98	
277.85634	90	
278.36004	82	
278.79554	260	
278.84311	498	1+
279.80290	208	
280.79242	818	1+
282.79159	610	1+
282.82893	96	
283.59641	80	
283.85233	174	
283.99144	76	
284.82365	512	1+
285.36501	78	
285.84963	264	
287.55134	90	
287.94497	104	
289.88629	78	
289.94883	90	
291.12921	120	
291.86288	76	
292.49681	76	
292.87058	88	
293.11890	78	
293.84727	102	
294.86532	134	
295.85827	78	
296.80883	546	1+
296.86199	112	
297.01059	76	
297.41247	80	
297.53536	78	
298.80345	936	1+
298.96919	80	
299.73172	98	
299.86750	200	
299.91671	80	
300.27402	78	
300.79900	748	1+
301.41984	84	
301.86167	286	
301.88713	74	
301.95298	74	
302.33944	86	
302.42681	88	
302.56624	98	
302.85900	826	1+
303.85770	562	1+
303.94910	82	
305.42197	80	
306.87866	76	
307.81062	74	
307.88318	86	
310.87470	124	
310.96194	80	
311.13828	86	
312.91354	92	
313.37193	92	
316.81689	252	
317.81207	372	1+
318.94590	94	
320.81374	374	1+
320.93385	78	
321.98171	74	
322.86132	86	
322.87895	108	
323.13611	90	
323.39994	94	
325.88358	80	
326.87502	106	
327.77159	80	
327.86812	172	
327.98065	90	
329.87003	78	
330.81107	100	
331.85230	76	
332.87786	90	
334.95998	92	
336.94818	370	1+
339.15310	82	
339.75023	104	
345.38872	106	
345.76539	136	1+
348.79994	82	
350.03264	80	
350.75423	104	
352.10528	134	
356.18152	74	
356.77765	76	
360.87106	80	
END IONS

###FS:    #m/z: 336.94639 #charge 1+
###MS: 75
###MSMS: 76
BEGIN IONS
TITLE=Cmpd 56, +MS2(336.9464), 28.0-35.0eV, 1.6min #76
RTINSECONDS=97.7365
SCANS=75-76
PEPMASS=336.94639	67460
CHARGE=1+
140.33020	72	
184.85849	78	
190.89893	100	
196.88557	160	1+
199.53364	82	
206.96597	70	
209.94465	72	
210.88409	126	
211.90436	82	
211.94598	714	1+
212.87925	1026	1+
213.93924	412	
213.97415	70	
214.89521	130	
215.86235	70	
215.88768	170	
215.89947	132	
215.95060	98	
216.88444	74	
217.83666	72	
220.84284	78	
221.94422	76	
221.98684	74	
223.96106	126	
224.08093	78	
224.97448	88	
226.94532	74	
227.08162	84	
228.89476	72	
229.89527	70	
229.91770	74	
229.95357	742	1+
230.88904	1430	1+
230.94824	68	
231.95187	444	1+
232.82677	96	
232.97386	82	
233.82803	72	
233.89699	160	
233.94477	104	
235.11735	76	
235.82376	68	
235.89183	184	
236.86015	90	
238.84714	72	
239.79249	70	
239.84646	100	
240.79880	122	
240.83985	370	1+
240.95974	102	
241.83887	312	1+
242.86188	74	
246.84903	122	
246.90207	164	
246.97713	154	
247.96838	362	1+
248.90018	374	
249.05746	80	
249.44474	86	
249.83056	330	1+
249.96355	72	
250.48525	100	
250.95221	206	
250.96841	110	
251.82756	174	
251.90617	124	
252.84299	320	1+
252.97330	234	1+
253.90689	216	1+
254.07441	324	1+
254.96707	176	
255.03783	76	
255.07718	278	1+
255.91021	124	
256.26702	90	
256.80795	74	
256.84811	210	1+
256.86720	114	
256.96238	128	
257.07170	76	
257.14249	82	
257.86351	74	
257.91095	70	
258.84525	90	
258.98864	70	
259.85176	268	
259.96098	158	
260.83731	78	
260.89929	74	
261.47862	72	
261.82650	78	
261.86205	108	
261.95534	92	
262.91245	70	
262.96994	80	
263.88689	70	
264.88921	180	
265.08900	124	
266.36786	86	
266.84934	86	
267.84703	212	
268.84338	438	1+
269.94340	72	
271.84787	136	
271.91826	94	
272.85841	112	
273.55412	92	
273.85694	76	
273.90055	78	
275.02050	76	
275.83389	84	
275.86181	164	
276.66408	74	
276.86426	106	
277.83842	76	
277.86092	274	
277.98117	70	
278.83626	222	
278.86108	126	
279.84061	86	
279.87200	78	
280.80534	68	
280.83206	72	
280.86446	110	
282.91660	70	
283.02610	80	
283.09636	82	
283.15800	100	
283.86721	90	
284.14026	136	
285.84750	918	1+
286.84984	626	1+
289.85751	126	
293.07224	150	
293.10461	200	
293.83608	80	
294.10719	88	
295.87450	112	
295.97820	78	
296.81735	170	1+
298.07381	80	
298.22237	72	
298.87211	214	1+
300.89560	76	
301.88276	68	
303.86614	126	1+
304.44204	76	
305.02037	68	
305.26514	78	
306.16063	78	
306.88675	70	
308.86486	70	
309.86713	112	
311.88432	106	
313.89209	78	
316.03598	88	
319.87005	70	
322.93600	100	
324.81271	72	
324.89282	200	
326.77214	74	
327.08446	88	
328.90074	76	
330.38439	72	
331.93954	72	
335.18914	100	
336.90456	92	
337.19304	82	
338.82020	132	
338.99478	68	
339.17790	76	
339.31595	74	
END IONS

###FS:    #m/z: 359.96236 #charge 1+
###MS: 75
###MSMS: 77
BEGIN IONS
TITLE=Cmpd 57, +MS2(359.9624), 28.0-35.0eV, 1.7min #77
RTINSECONDS=98.5085
SCANS=75,77
PEPMASS=359.96236	45918
CHARGE=1+
63.83890	88	
125.01996	76	
193.49999	72	
205.95144	90	
209.94217	272	
210.87940	74	
210.89407	76	
215.90385	92	
218.88392	80	
220.95687	140	
222.95426	400	
223.95873	210	
224.94770	682	1+
224.97970	118	
226.39181	84	
226.94773	1448	1+
227.02029	76	
227.07744	72	
228.87180	72	
228.94258	1426	1+
229.84136	82	
233.96073	72	
234.86678	76	
237.13247	78	
239.07318	104	
239.84973	76	
239.87834	76	
240.09710	74	
240.82730	116	
240.93935	228	
240.96240	356	
241.90243	82	
241.93923	98	
241.95344	134	
242.12405	88	
242.95926	256	
243.13589	78	
243.85623	84	
244.95802	726	
245.85839	80	
246.95366	1108	1+
247.81668	80	
247.86299	76	
248.79757	138	
249.79607	88	
249.95311	80	
250.95603	152	
251.07004	132	
251.80569	138	
252.95401	150	
255.92903	72	
256.08635	76	
256.44791	78	
256.82968	74	
256.90431	86	
258.83421	232	
258.97294	76	
260.83861	76	
260.96909	132	
261.07167	86	
261.88583	74	
261.97860	76	
262.40078	86	
262.94958	360	
264.82017	122	
265.82234	98	
265.98056	102	
266.81480	580	1+
267.01171	80	
267.97417	316	1+
268.84769	148	
268.95844	138	
269.96849	274	
270.53451	86	
270.80525	120	
271.84755	122	
271.86884	72	
275.97520	80	
276.43130	74	
276.81085	122	
276.85956	166	
278.79501	130	
278.84799	132	
279.82470	84	
279.93152	80	
280.35684	86	
280.40619	76	
280.79310	1010	1+
280.83119	264	1+
280.86892	132	
281.13080	82	
281.89437	190	1+
281.93627	78	
282.27770	80	
283.92337	84	
284.03093	90	
284.82400	316	
284.86694	192	1+
285.79271	72	
285.93878	98	
286.85612	72	
288.36623	88	
289.16532	78	
289.85881	72	
289.94026	74	
290.52426	72	
291.44367	80	
292.78467	78	
292.96957	84	
294.86104	72	
295.93495	134	
296.81136	240	
297.80175	1256	1+
297.85115	78	
298.33667	104	
298.80470	1132	1+
299.13019	74	
299.87042	102	
300.79205	96	
301.60310	82	
302.85857	148	
308.86711	86	
311.87951	140	
311.90476	118	
312.94412	80	
314.28495	98	
314.81072	78	
315.84182	114	
316.02082	84	
316.81481	160	
317.43686	92	
317.71282	78	
317.81223	146	
319.81529	198	1+
319.97757	74	
320.92297	74	
321.90820	98	
322.82227	112	
322.92553	74	
323.02017	136	
324.04320	84	
326.17305	72	
327.80938	78	
329.10015	72	
329.87004	158	1+
330.60789	76	
331.81431	74	
332.91110	88	
336.94691	88	
337.78427	76	
337.88346	72	
339.70491	92	
340.83448	74	
340.94178	78	
345.77917	92	
347.18479	76	
348.96741	78	
350.88742	74	
353.83777	72	
355.38477	82	
357.78671	72	
364.06439	94	
364.73467	74	
364.84033	76	
END IONS

###FS:    #m/z: 507.84612 #charge 1+
###MS: 75
###MSMS: 78
BEGIN IONS
TITLE=Cmpd 58, +MS2(507.8461), 28.2-35.2eV, 1.7min #78
RTINSECONDS=99.2805
SCANS=75,78
PEPMASS=507.84612	28818
CHARGE=1+
196.01918	132	
222.97419	104	
224.97476	106	
232.08945	140	
232.89669	238	
250.97154	108	
257.11681	104	
257.80376	202	1+
258.91472	110	
266.16927	126	
268.94071	148	
270.80999	124	
274.92914	106	
276.09024	204	1+
279.83992	114	
280.11135	118	
280.35523	242	1+
280.79366	190	
286.79398	168	1+
286.86957	108	
288.04433	154	
288.86754	178	
290.86512	128	
293.87193	374	1+
296.85955	190	
297.84097	392	1+
298.79992	136	
300.84936	388	1+
301.85391	330	1+
303.71610	104	
303.86824	240	1+
304.79533	120	
305.86303	760	1+
305.96724	218	1+
307.89024	138	
308.13856	148	
308.87171	414	1+
310.15620	478	1+
310.84811	148	
311.88470	788	1+
312.86816	124	
314.78258	126	
314.82212	108	
314.86009	140	
314.87192	144	
315.86197	306	1+
318.86504	134	
320.87565	158	
321.99304	120	
323.87560	252	
324.86288	260	
325.90251	222	
326.81649	118	
326.88587	1368	1+
327.88100	108	
328.87736	168	
329.89423	130	
329.98371	124	
330.82868	192	1+
330.87465	274	1+
332.79275	104	
332.87808	544	1+
333.85775	114	
334.39164	118	
336.81442	188	1+
336.88773	108	
337.36218	136	
337.87942	266	1+
344.86870	114	
345.82127	376	1+
346.04947	116	
346.87939	208	1+
347.77484	274	
348.73019	162	
348.82455	326	1+
348.99465	106	
349.75660	216	
349.80327	120	
349.89959	118	
350.76479	168	
350.83543	186	1+
350.88717	492	
351.87612	106	
352.88443	136	
356.80675	118	
357.71834	182	
357.91798	132	
359.77187	116	
362.80729	114	
362.85193	244	1+
363.52127	106	
364.71776	150	
364.94469	202	1+
365.79318	160	
366.18088	126	
366.73250	120	
366.84745	310	1+
367.10710	104	
367.70611	666	1+
367.76974	202	
367.93812	106	
368.70623	398	1+
368.76368	140	
368.89406	314	1+
369.83497	296	1+
370.81111	106	
371.72209	120	
371.80218	126	
371.82475	220	1+
371.90238	128	
373.72212	224	1+
373.85201	134	
374.73840	158	1+
374.79644	128	
374.81917	152	
377.88661	270	1+
378.79707	124	
380.71685	162	
380.85861	268	1+
381.71766	220	
381.83955	288	
382.72006	124	
382.78558	332	1+
383.82359	316	1+
384.75470	108	
384.85147	524	1+
385.77575	164	
385.85274	372	1+
387.75237	250	1+
387.84865	132	
389.19616	112	
390.75537	152	
390.84259	744	1+
392.78225	224	1+
392.83329	328	
394.82918	136	
396.73255	134	
397.88609	104	
398.73045	420	
398.86468	146	1+
399.72670	566	1+
402.86288	198	
403.73191	172	1+
403.87101	512	1+
404.75877	108	
405.76232	164	
405.85774	138	
406.86186	240	
407.71230	266	1+
407.73806	136	
407.86395	314	
408.64135	132	
408.74939	252	
408.78766	232	1+
408.80863	112	
408.85314	1000	1+
409.73674	180	
410.11221	106	
410.24475	128	
410.75746	110	
410.83972	578	1+
410.90773	140	
411.80619	138	
413.07571	146	
414.92464	136	
416.74568	174	
418.73477	190	1+
420.76123	120	
421.13476	152	1+
421.74240	210	1+
421.77650	130	
421.88397	508	1+
422.82775	144	
423.77387	362	1+
423.86374	106	
424.87184	110	
425.75181	268	
426.75181	326	
426.80661	114	
426.86509	866	1+
427.73816	416	
428.67128	108	
428.73628	1086	1+
428.77704	104	
428.79860	106	
428.84883	924	1+
429.71167	104	
430.85151	258	
431.86814	554	1+
432.68443	106	
432.89079	122	
433.85459	522	1+
435.71590	128	
439.89124	112	
440.89411	134	
442.71467	304	1+
443.76071	114	
444.71706	334	1+
444.87381	1338	1+
445.74389	714	1+
446.86795	194	
447.68786	116	
447.71215	430	1+
448.74613	132	
448.88951	126	
449.69922	148	
449.87973	298	
450.69683	178	
450.75851	150	
450.88193	164	
457.90795	120	
462.88117	260	
463.87722	106	
467.89041	1356	1+
470.15433	146	
484.32028	114	
485.90142	330	1+
502.60061	116	
505.32989	194	1+
508.91788	214	1+
509.29045	184	
510.22399	124	1+
512.28142	156	1+
END IONS

###FS:    #m/z: 336.94639 #charge 1+
###MS: 79
###MSMS: 80
BEGIN IONS
TITLE=Cmpd 59, +MS2(336.9464), 28.0-35.0eV, 1.7min #80
RTINSECONDS=102.941
SCANS=79-80
PEPMASS=336.94639	60652
CHARGE=1+
62.63398	88	
96.63401	80	
183.86794	88	
187.92113	72	
190.89739	80	
194.88789	72	
196.88728	108	
200.94779	108	
205.95151	144	
206.95032	86	
207.97265	96	
208.88891	84	
209.93893	76	
210.90270	74	
210.93835	78	
211.94339	1292	1+
212.87819	796	1+
213.93796	476	1+
214.87728	154	
215.88884	242	
216.03529	104	
217.88260	198	
218.83843	104	
223.93213	86	
223.95683	148	
224.05515	80	
224.97640	160	
225.90822	86	
226.89272	92	
228.89388	380	1+
229.95647	1380	
230.06099	80	
230.88869	1462	1+
231.94670	214	
233.82563	134	
233.90369	142	
233.94899	110	
234.82741	80	
235.82196	72	
235.98029	80	
236.36534	100	
236.89492	104	
240.83631	76	
240.85843	100	
240.88935	72	
241.84628	142	
242.84434	76	
245.87204	76	
246.97265	170	
247.07661	72	
247.96589	348	1+
248.90043	600	1+
248.92723	80	
248.99207	202	1+
249.96090	86	
250.83430	118	
250.95436	358	1+
251.11935	82	
251.82656	126	
251.84279	158	
251.86129	102	
251.90761	158	
251.94489	76	
252.83823	130	
252.97184	730	1+
253.08677	138	
253.90275	136	
254.04527	106	
254.08902	118	
254.94434	72	
254.96591	160	
255.07103	120	
255.91044	140	
256.80749	90	
257.85354	280	
258.84379	170	
260.85272	90	
262.73732	78	
262.83385	130	
263.54011	72	
263.83007	134	
264.08212	80	
264.86712	78	
265.02274	110	
265.86119	96	
265.98138	98	
266.13155	90	
266.84508	166	
267.83539	170	
267.86033	136	
268.84284	1038	1+
270.00241	84	
270.93293	104	
271.79642	72	
271.95456	72	
272.09002	78	
272.80961	90	
272.87210	142	
272.98561	76	
274.08257	82	
274.85257	112	
275.86609	114	
276.81357	86	
276.83109	100	
276.85980	948	1+
278.83503	504	1+
280.86758	78	
281.83517	88	
283.79203	128	
283.92762	72	
285.85078	358	
285.90029	78	
286.80615	72	
286.85005	872	1+
287.85324	592	1+
287.88263	74	
290.86019	112	
292.81241	84	
292.85923	136	
293.10895	200	
293.57519	76	
293.97319	84	
294.82654	74	
294.86550	122	
294.93928	84	
295.00976	84	
295.97284	72	
298.11393	72	
298.87579	86	
299.01812	88	
300.06132	72	
302.84132	74	
303.86156	74	
304.88569	90	
309.86737	324	
309.90633	72	
309.99236	102	
310.92258	78	
311.79721	138	
311.88464	96	
312.87667	74	
313.84617	88	
314.86490	80	
316.76359	86	
316.82883	90	
318.77962	72	
320.40420	88	
322.42477	76	
323.07782	84	
325.06065	92	
325.90108	78	
327.71381	84	
328.07413	80	
329.87425	140	
330.81736	84	
333.79024	74	
335.00928	82	
335.13071	78	
336.04647	80	
336.79844	72	
336.88407	72	
336.94734	82	
337.18596	100	
337.39363	80	
340.82185	96	
END IONS

###FS:    #m/z: 507.84604 #charge 1+
###MS: 79
###MSMS: 81
BEGIN IONS
TITLE=Cmpd 60, +MS2(507.8460), 28.2-35.2eV, 1.8min #81
RTINSECONDS=103.714
SCANS=79,81
PEPMASS=507.84604	47846
CHARGE=1+
196.01817	118	
222.97126	176	
223.97949	128	
224.97653	648	
226.97271	112	
232.89715	232	1+
234.85072	210	1+
236.80064	128	
236.88850	126	
238.06304	124	
240.96356	108	
255.90966	106	
256.04417	106	
262.12488	104	
266.16789	230	1+
269.80260	224	1+
278.83256	154	
281.96015	150	
284.79180	124	
285.85448	192	
286.86872	218	
287.85496	370	
289.88021	198	
290.86499	264	1+
293.87414	132	
294.87772	192	
296.16228	112	
296.85188	166	
298.35700	124	
298.85471	280	
299.51469	108	
303.87049	362	1+
305.86440	550	
307.89221	692	1+
308.14168	250	
308.87347	380	
309.86566	282	
310.15434	184	
310.88301	152	
311.88441	746	1+
312.17625	364	1+
312.81107	110	
314.86428	244	
315.87660	130	
316.86525	232	
316.88555	132	
318.85985	200	
319.48795	116	
320.89120	138	
320.94948	142	1+
323.00075	144	
323.87121	158	
324.86257	202	
324.89408	124	
325.83415	192	
325.90245	254	
326.88362	780	1+
328.81761	124	
328.86856	364	1+
330.16359	160	
330.85217	120	
331.76729	128	
331.80571	144	
332.87622	456	1+
333.80615	114	
333.89092	110	
337.88221	292	1+
341.35564	148	
342.84947	164	
343.77240	130	
345.78543	124	
347.77483	338	1+
348.73110	106	
349.75456	156	
349.80753	116	
350.76230	174	
350.88764	106	
351.76983	124	
351.80833	142	
351.89325	148	
352.39093	122	
352.78535	106	
352.82435	158	
354.05710	198	1+
355.88731	106	
356.81233	264	1+
357.84641	216	
358.77938	118	
360.86120	192	1+
363.17932	206	
364.72659	106	
365.78573	148	
366.74114	112	
366.76478	432	1+
366.84090	132	
367.71123	226	
367.76785	352	1+
367.85096	182	1+
368.71074	376	1+
368.82423	132	
368.89678	218	
369.83545	188	
370.83433	180	
371.83610	136	
371.86909	122	
373.72012	144	
374.82309	192	
375.81776	160	1+
378.79764	196	
379.33335	108	
380.71824	304	
380.85953	150	
381.72009	162	
383.71299	170	
383.79680	112	
384.85552	110	
384.90360	118	
385.70809	130	
385.85536	146	
386.72524	108	
386.83538	108	
387.73751	406	1+
387.84884	354	1+
389.71574	142	
389.79210	128	
389.84847	122	
390.72623	138	
390.84140	604	1+
391.74551	106	
391.82279	634	1+
392.82737	546	1+
393.72677	358	1+
393.89075	114	1+
396.78633	110	
397.69509	136	
397.74129	120	
398.72852	748	1+
399.84715	306	
402.82101	118	
403.80760	262	1+
403.88050	248	
404.40941	120	
405.75995	162	
405.86658	106	
406.76034	174	
406.85926	272	
407.86884	288	
408.06492	212	1+
408.74771	174	
408.85702	528	
409.71778	224	1+
409.85408	368	
410.84771	304	
411.73505	310	1+
411.81193	184	
411.83837	214	
412.81379	132	
412.84661	144	
412.87678	118	
413.72442	126	
415.84691	132	
419.74595	126	
421.74241	208	1+
421.77513	138	
421.88901	118	
422.37494	114	
423.77601	316	1+
423.79813	264	1+
423.86861	546	1+
425.76019	444	
426.76224	250	
426.86067	628	1+
427.13820	162	
427.73652	1020	1+
428.84699	998	1+
429.75914	150	
430.74138	270	
431.87046	476	1+
432.70872	328	1+
433.71371	268	1+
433.85532	222	
434.85422	108	
440.90098	172	
443.76027	114	
444.76324	154	
444.87131	1276	1+
444.95088	172	1+
445.68071	226	
445.74267	162	
446.70770	426	1+
447.71009	364	1+
448.89269	122	
449.87924	522	1+
450.72319	248	1+
450.74060	186	
453.86765	134	
457.91275	190	
458.25528	172	1+
462.88572	724	1+
465.71261	150	
465.89253	124	
467.89272	966	1+
485.90093	450	1+
491.03711	114	
499.16648	202	1+
500.84096	146	
509.25045	180	1+
509.27744	136	1+
END IONS

###FS:    #m/z: 359.96231 #charge 1+
###MS: 79
###MSMS: 82
BEGIN IONS
TITLE=Cmpd 61, +MS2(359.9623), 28.0-35.0eV, 1.8min #82
RTINSECONDS=104.486
SCANS=79,82
PEPMASS=359.96231	47616
CHARGE=1+
64.25059	76	
192.02190	86	
202.41594	88	
202.89155	82	
205.85107	78	
206.32528	88	
207.39020	76	
207.94897	214	
209.94441	428	
212.98724	94	
215.90369	74	
219.88951	80	
221.88254	90	
222.95336	288	
223.89087	198	
223.95628	164	
224.86100	116	
224.89627	146	
224.94921	748	1+
224.98244	82	
226.94770	2198	1+
227.93318	274	
228.94281	2334	1+
230.97256	72	
232.03755	102	
232.09368	78	
233.96799	142	
234.83127	94	
235.82382	72	
237.07209	80	
238.96537	94	
239.88597	80	
240.82068	118	
240.94072	344	
240.96250	482	1+
241.89860	90	
241.94030	250	1+
242.96048	328	
243.84171	76	
244.02679	100	
244.95756	1378	1+
245.85825	70	
246.37082	76	
246.39948	82	
246.95368	1606	1+
248.80490	328	1+
249.02020	168	1+
250.12803	70	
250.89986	102	
250.94891	332	1+
251.07278	88	
251.11147	94	
252.10613	72	
252.87738	120	
252.95545	240	
253.51846	74	
256.80959	76	
256.97330	72	
257.67034	84	
258.85046	150	
259.95394	70	
260.83704	176	
260.86448	120	
260.96866	474	1+
261.83226	86	
261.89401	70	
262.83248	72	
262.94961	156	
263.84023	168	
264.96320	246	1+
265.08366	102	
265.81511	136	
266.81600	482	1+
267.92812	78	
268.95804	102	
269.85835	74	
269.97340	190	
270.88857	74	
272.83056	132	
273.02446	88	
273.45878	80	
273.96846	134	
275.80329	538	1+
275.96471	80	
276.86081	112	
277.85105	78	
277.91367	78	
278.79720	172	
278.84542	262	
279.80005	120	
279.93758	80	
279.98732	70	
280.11422	74	
280.76833	84	
280.79290	940	1+
280.81806	308	1+
280.83580	276	1+
281.12128	82	
281.85893	114	
281.88849	84	
282.78631	78	
282.82993	122	
282.89162	134	
283.79359	82	
283.83824	72	
283.86319	78	
284.82612	360	1+
286.82404	78	
288.81453	90	
290.82962	76	
292.85827	158	1+
292.89712	160	
293.11479	126	
294.92951	72	
295.02854	102	
296.80761	604	
297.02318	70	
297.80324	1616	1+
298.80531	1202	1+
298.86329	178	1+
298.99935	86	
299.54684	84	
300.91079	78	
301.02126	78	
301.80046	94	
302.85248	72	
302.87067	202	1+
303.94283	136	
304.26630	106	
304.39910	92	
304.84446	98	
304.90470	74	
306.87833	84	
308.79714	220	1+
309.91461	72	
312.84180	78	
314.81285	82	
315.28350	84	
316.17850	70	
316.81365	494	1+
318.27752	72	
318.31483	74	
318.80641	72	
319.93828	86	
320.14664	76	
322.27190	82	
322.92712	78	
325.83504	110	
325.89216	86	
326.01667	108	
326.79640	86	
327.55578	80	
327.82495	72	
330.82436	70	
331.16596	72	
334.87479	76	
336.94670	250	
340.94692	142	
341.13898	80	
342.81276	72	
343.88240	112	
349.89892	96	
350.47160	92	
351.81729	90	
352.88902	94	
355.18324	90	
356.78414	92	
357.25283	72	
358.78644	78	
359.70566	74	
360.75744	172	
361.31679	84	
364.35449	104	
364.67847	90	
364.88054	78	
END IONS

###FS:    #m/z: 322.93061 #charge 1+
###MS: 83
###MSMS: 84
BEGIN IONS
TITLE=Cmpd 62, +MS2(322.9306), 28.0-35.0eV, 1.8min #84
RTINSECONDS=108.158
SCANS=83-84
PEPMASS=322.93061	1481186
CHARGE=1+
63.12085	92	
187.85746	68	
196.02268	84	
196.88486	86	
197.88546	72	
200.83652	64	
201.04688	74	
203.89690	102	
204.90255	62	
205.95178	140	
206.55985	92	
206.95203	144	
207.97603	100	
210.06360	74	
212.06350	98	
220.59321	82	
222.38735	84	
223.09120	68	
223.82699	66	
223.95755	198	
224.96319	84	
224.99228	82	
225.81783	82	
227.92827	74	
228.83761	62	
228.91936	64	
228.98020	74	
229.83948	76	
229.91591	76	
230.85548	142	
230.88901	74	
231.83200	92	
231.95714	82	
232.93289	72	
233.95367	84	
235.00064	70	
237.89345	76	
238.94293	158	
239.07839	128	
239.61023	76	
239.80594	68	
239.90121	118	
240.02700	66	
240.07810	66	
240.35013	82	
240.82012	108	
240.94083	2882	
241.94331	1570	
241.96520	88	
242.84479	70	
242.94258	5406	1+
243.07827	104	
243.82111	86	
244.82452	162	
244.84352	120	
244.93975	1266	
245.12719	106	
245.91992	64	
246.09515	70	
246.84712	72	
246.97808	192	
248.85162	68	
248.88461	70	
249.07453	86	
249.43532	86	
249.85225	72	
250.94646	68	
250.98688	68	
251.07059	64	
251.90629	100	
253.88425	138	
254.80269	66	
256.89549	148	
257.08936	74	
257.80667	72	
258.80289	66	
258.83519	152	
258.90583	90	
258.97888	62	
259.83191	72	
259.84509	72	
260.83049	118	
260.88530	70	
261.80356	62	
261.83139	106	
261.90469	74	
262.83168	170	
262.88245	70	
262.90268	68	
263.83091	98	
264.80294	66	
265.79935	78	
266.03749	146	
266.09952	76	
266.78884	70	
267.87317	88	
267.92934	76	
269.85070	242	1+
270.79712	72	
272.82574	82	
272.93155	68	
274.02382	74	
274.04996	68	
274.79658	74	
275.81379	112	
275.92150	86	
276.01336	64	
278.34575	98	
278.84384	74	
278.85830	72	
279.09298	1138	1+
280.04891	88	
283.07044	120	
283.78951	98	
284.29396	140	
285.29850	78	
285.78641	68	
289.81094	86	
289.91518	78	
291.81827	72	
291.88631	84	
292.36491	88	
292.79860	78	
296.81074	120	
296.82648	66	
297.84059	96	
299.05794	68	
299.77024	70	
300.15945	82	
300.74854	62	
305.82491	138	
305.89651	120	
306.88271	66	
307.88585	76	
308.88617	272	1+
308.93209	82	
309.11093	84	
309.73516	82	
309.80651	74	
309.82169	78	
310.00318	66	
311.84785	92	
312.07802	82	
312.50317	96	
312.80491	78	
312.86354	98	
314.88685	92	
319.17862	122	
320.86764	72	
323.21006	100	
323.89052	68	
323.90627	68	
324.15337	68	
324.52493	112	
324.90050	206	1+
END IONS

###FS:    #m/z: 340.94130 #charge 1+
###MS: 83
###MSMS: 85
BEGIN IONS
TITLE=Cmpd 63, +MS2(340.9413), 28.0-35.0eV, 1.8min #85
RTINSECONDS=108.93
SCANS=83,85
PEPMASS=340.94130	571264
CHARGE=1+
68.54972	108	
192.92145	78	
197.00366	100	
200.03491	86	
206.38544	100	
207.98510	74	
209.88743	74	
213.93909	220	
214.87919	88	
214.89626	90	
214.94510	114	
215.88836	144	
215.93662	128	
216.94948	74	
217.88417	72	
218.88508	82	
220.87481	136	
221.88988	76	
224.94918	82	
226.88837	124	
226.94646	154	
227.97051	80	
228.84424	118	
228.99499	72	
230.88957	382	1+
231.81355	72	
231.95118	422	1+
232.88844	132	
233.13695	78	
233.89884	184	
233.95421	134	
235.94856	70	
236.07101	102	
236.48247	86	
239.83610	104	
240.12172	70	
240.78650	70	
240.84315	122	
240.96728	78	
241.84372	430	
241.90339	128	
242.86778	70	
242.90215	80	
243.82816	370	1+
244.01335	90	
244.98295	90	
245.38884	72	
245.44070	76	
246.89669	74	
246.94929	74	
246.97147	196	
248.90155	194	1+
249.79768	68	
249.96714	72	
251.07847	98	
251.99384	86	
252.93220	72	
253.84110	74	
253.85687	88	
254.83600	68	
254.97675	104	
255.07811	138	
255.78750	72	
255.84312	102	
255.90933	72	
255.96784	192	
255.98581	72	
256.09035	78	
256.91125	72	
256.97213	154	
257.93830	70	
258.07605	80	
258.84455	330	
258.87624	74	
258.97393	90	
259.85456	210	
259.91419	66	
259.92839	70	
259.95789	264	
260.03910	78	
260.83720	640	1+
261.03418	86	
264.53529	82	
264.86213	188	
264.90699	86	
266.41997	72	
266.84831	164	
267.13998	136	
267.81706	76	
268.17477	76	
268.84290	346	1+
268.88886	82	
269.09630	98	
270.80335	76	
272.02121	78	
272.05764	86	
272.95736	68	
273.86556	156	
274.85863	140	
275.81737	78	
276.20078	70	
276.85592	480	
277.83995	78	
277.86858	238	
278.84782	778	1+
279.09404	96	
279.57226	84	
279.88429	76	
279.92952	70	
280.39177	78	
280.83694	94	
281.03207	72	
281.10987	72	
283.78891	72	
284.86619	72	
285.79013	70	
285.86111	70	
286.84781	112	
287.87637	76	
288.86476	90	
289.40557	74	
292.94216	70	
293.41503	68	
293.85294	72	
294.43036	82	
294.86716	110	
295.86501	172	
296.85526	94	
297.87598	168	
297.97888	82	
298.42588	102	
298.86979	282	1+
298.96905	92	
299.32979	72	
299.81576	74	
299.87442	318	1+
301.85999	88	
302.11134	72	
303.90236	86	
304.93693	100	
305.81456	82	
310.77769	76	
310.89324	74	
311.10690	100	
312.80278	144	
312.85697	70	
315.46648	70	
315.88999	110	
316.89472	92	
317.87028	80	
324.77087	72	
325.96005	86	
328.37183	66	
328.81517	110	
328.89080	80	
334.87896	74	
342.31728	112	
342.90155	118	
344.18271	86	
END IONS

###FS:    #m/z: 363.95729 #charge 1+
###MS: 83
###MSMS: 86
BEGIN IONS
TITLE=Cmpd 64, +MS2(363.9573), 28.0-35.0eV, 1.9min #86
RTINSECONDS=109.703
SCANS=83,86
PEPMASS=363.95729	225116
CHARGE=1+
73.44092	102	
189.86266	246	
191.85951	300	1+
191.97440	78	
199.92028	90	
206.95720	90	
207.87376	190	
207.95043	110	
208.89082	92	
209.94384	648	1+
209.99944	76	
210.88669	108	
212.87980	1196	1+
221.85701	88	
222.95261	390	1+
222.97389	84	
224.89216	154	
224.94988	646	
224.97249	138	
225.41181	74	
225.97250	90	
226.89029	98	
226.94702	3714	1+
227.93167	80	
228.89519	248	1+
228.94289	3196	1+
228.97662	90	
229.91424	100	
230.83475	120	
230.88971	1076	1+
231.42644	76	
231.80005	114	
232.88228	180	
232.89585	130	
235.06071	100	
235.84822	86	
238.02571	76	
238.99106	84	
239.06969	128	
240.93923	224	
240.96512	318	
241.05324	84	
241.08866	140	
241.33941	84	
241.93915	1582	1+
242.94088	1288	1+
243.82498	392	1+
243.98851	76	
244.95745	2562	1+
245.40211	86	
245.94367	268	
246.80976	136	
246.95320	1754	1+
247.80275	438	1+
248.01942	80	
248.80540	372	1+
248.90065	512	1+
248.97752	78	
249.04281	122	
249.07829	86	
249.99760	100	
250.89632	90	
250.95065	190	
250.97464	124	
251.06769	150	
251.79175	74	
252.93211	84	
254.03867	90	
254.91840	104	
255.91296	90	
258.84428	316	1+
260.83089	192	
260.97628	94	
261.22657	78	
261.83504	184	
261.89781	82	
261.96780	142	
262.83411	120	
263.83379	90	
264.08846	76	
264.81897	174	
265.08479	82	
265.81693	108	
266.81514	194	
267.02769	88	
267.13211	92	
267.78321	134	
267.81723	418	
267.97501	176	
268.80543	216	
268.84362	154	
268.85881	78	
268.96111	200	1+
269.04388	80	
269.88464	88	
272.80158	130	
273.80224	80	
274.15584	76	
275.45871	100	
275.80897	190	1+
276.88486	86	
277.11163	84	
277.42465	92	
277.84811	456	1+
278.84762	292	1+
279.10262	316	1+
279.79932	86	
280.79079	1296	1+
280.84637	82	
280.93301	76	
281.66193	80	
281.86404	82	
282.83251	146	
283.85857	154	
284.82662	510	1+
285.84530	472	1+
286.81904	82	
286.92693	80	
288.40777	86	
288.82939	74	
289.86592	140	
290.85887	100	
290.89266	86	
290.94075	80	
291.03293	92	
291.97626	96	
292.90794	80	
293.11857	138	
293.33525	104	
293.80439	76	
294.81761	78	
296.81107	140	
297.08224	76	
297.80683	378	
298.42115	80	
298.80367	1208	1+
299.08160	80	
299.87142	154	
299.98587	96	
300.79587	130	
301.80277	380	1+
301.86607	192	
302.85352	694	1+
303.36298	100	
303.80885	132	
303.85543	568	1+
305.00782	82	
306.43561	94	
308.92538	76	
309.38522	80	
310.04229	84	
316.81531	286	
318.40674	80	
318.65035	90	
318.81027	364	1+
321.81806	204	
321.86656	160	
322.82489	84	
322.92619	176	
324.09817	80	
324.80988	130	
326.87533	110	
330.15020	78	
336.94252	376	1+
338.94535	122	
343.01289	76	
343.22685	74	
343.28575	74	
343.90925	100	
345.84247	88	
349.88975	76	
350.80913	76	
352.77401	96	
356.77748	86	
360.79140	82	
361.71391	78	
362.10378	74	
365.20422	74	
366.79195	80	
367.89587	92	
368.83640	78	
END IONS

###FS:    #m/z: 322.93055 #charge 1+
###MS: 87
###MSMS: 88
BEGIN IONS
TITLE=Cmpd 65, +MS2(322.9305), 28.0-35.0eV, 1.9min #88
RTINSECONDS=113.377
SCANS=87-88
PEPMASS=322.93055	1557150
CHARGE=1+
188.98655	76	
192.89102	78	
201.04209	174	
203.41469	82	
204.26342	132	
205.94604	78	
205.96801	102	
210.89762	74	
216.01571	74	
218.49874	74	
219.05443	76	
221.94649	148	
221.96377	66	
222.95202	72	
223.96320	142	
224.09951	76	
224.12313	72	
224.89391	70	
224.95859	80	
224.97693	162	
225.82303	90	
226.89106	70	
227.81482	94	
227.91147	72	
227.93164	158	
228.40081	64	
228.85573	76	
228.93940	88	
229.02658	76	
229.08755	78	
229.84378	142	
229.89902	62	
230.89058	62	
232.90262	72	
233.95683	66	
235.04013	86	
238.82969	68	
238.94436	76	
239.10488	88	
240.03993	64	
240.61306	60	
240.82206	250	1+
240.94179	2276	
240.96564	138	
241.75508	68	
241.94033	5970	1+
242.11036	96	
242.94212	3662	1+
242.97351	106	
243.01119	70	
243.79458	78	
243.81874	372	1+
243.88811	94	
244.89282	76	
244.93861	1410	1+
245.88352	62	
245.96981	86	
246.85812	102	
247.81653	82	
247.85703	68	
247.97678	70	
248.82691	70	
250.46559	60	
250.87248	102	
250.94818	66	
251.04335	66	
251.83960	66	
252.78992	70	
253.87875	68	
256.89445	78	
257.79846	90	
258.83440	282	1+
260.80399	62	
260.82871	112	
261.10550	72	
261.47483	70	
261.83043	712	1+
262.85245	70	
263.08168	72	
264.16188	64	
265.35903	70	
265.85738	70	
267.15632	72	
267.95374	82	
268.80234	84	
268.84447	122	
268.96058	142	
269.78968	76	
269.96123	100	
272.07587	88	
273.44080	64	
273.79538	84	
274.91049	76	
277.11780	84	
277.85446	70	
277.92821	64	
278.03227	72	
279.09211	800	1+
279.16594	78	
279.26730	84	
279.98092	72	
280.11864	76	
282.27443	70	
283.36484	78	
283.39195	84	
283.78509	102	
283.86467	74	
283.98509	74	
284.29254	284	
284.74290	80	
284.86140	76	
284.88169	250	
285.06633	64	
286.05814	60	
286.87404	156	
286.89691	66	
286.92282	84	
287.11011	78	
287.79297	96	
289.78711	242	1+
289.87341	68	
291.88392	82	
293.82158	84	
294.02378	80	
295.05827	82	
295.14459	72	
297.38711	80	
298.96062	68	
301.81114	62	
301.85936	66	
302.82669	72	
303.19180	70	
304.83050	106	
305.79755	76	
307.10641	76	
307.79817	118	
307.89084	126	
308.87555	80	
308.99017	68	
309.81295	68	
310.05095	70	
311.91295	66	
312.86830	62	
315.17005	84	
315.76558	62	
316.00551	72	
317.87025	66	
317.91207	94	
318.82797	60	
319.64844	68	
321.21750	72	
322.27753	62	
323.27401	70	
323.43087	88	
323.89716	68	
324.89906	68	
325.83050	126	
325.95145	70	
327.89031	140	
END IONS

###FS:    #m/z: 340.94131 #charge 1+
###MS: 87
###MSMS: 89
BEGIN IONS
TITLE=Cmpd 66, +MS2(340.9413), 28.0-35.0eV, 1.9min #89
RTINSECONDS=114.15
SCANS=87,89
PEPMASS=340.94131	559680
CHARGE=1+
180.87152	80	
185.66073	78	
192.92993	176	
198.87831	76	
205.94638	86	
209.96601	78	
210.90112	84	
210.95083	72	
211.02953	84	
211.44710	82	
211.94712	78	
212.88358	374	1+
213.86603	98	
213.93960	656	
214.87637	88	
214.93094	300	1+
215.88636	176	
217.88564	88	
221.99061	70	
224.84039	88	
224.92719	82	
224.97170	102	
226.95182	74	
228.94686	72	
229.83754	78	
229.85055	70	
230.84807	72	
230.88649	152	
231.86363	84	
231.88915	136	
231.94690	414	1+
232.88561	118	
233.89453	82	
233.94935	102	
235.91446	78	
235.93323	72	
236.80350	74	
237.06812	88	
237.86482	74	
237.94815	78	
238.97763	76	
239.79051	266	1+
239.84416	80	
240.04221	74	
240.09136	74	
240.83606	508	1+
241.01112	90	
241.44601	82	
241.82410	70	
243.13482	78	
243.82638	286	1+
243.88284	72	
249.00037	110	
249.96092	122	
250.90159	84	
251.79293	94	
251.83201	84	
251.87701	78	
251.95666	74	
254.90646	82	
254.96877	270	1+
255.07509	74	
256.80967	70	
256.84970	88	
257.85073	86	
258.84612	216	
258.88026	78	
258.97292	82	
259.84775	202	
260.83761	152	
260.93286	92	
261.83411	132	
262.83257	130	
264.80310	92	
264.89007	90	
264.96512	86	
265.85928	90	
265.89514	74	
267.82988	128	
267.84635	196	
268.06209	78	
268.83449	128	
268.93141	92	
268.96969	78	
269.79201	88	
269.84685	94	
270.79513	76	
271.43218	86	
272.44061	74	
272.93391	198	
274.36739	90	
274.79238	80	
274.86129	104	
275.85514	158	
275.95196	76	
276.85859	1074	1+
277.02357	88	
277.91343	114	
278.84479	1150	1+
279.91124	82	
280.25854	80	
280.87341	142	
281.04577	140	
281.12626	84	
281.86931	130	
282.87104	114	
282.88663	78	
284.07612	76	
285.86505	72	
286.87278	86	
289.88407	74	
290.82558	96	
290.95929	80	
293.13711	72	
293.85598	484	1+
293.88006	124	
294.05087	88	
296.00827	82	
296.89641	78	
297.48249	82	
297.81126	74	
297.91187	88	
298.87563	72	
299.87604	160	
300.40806	82	
300.87241	72	
300.89134	74	
302.51044	82	
302.95003	76	
303.86074	72	
303.98152	86	
308.87571	82	
311.03298	98	
312.35127	84	
313.40674	78	
313.92445	70	
314.82292	118	
314.89543	76	
316.08446	78	
317.03451	76	
318.05223	94	
319.86979	70	
321.92432	100	
322.81732	70	
323.88608	138	
326.88842	112	
327.06050	78	
328.90322	90	
329.76770	130	
330.16127	150	
330.54276	94	
330.81561	118	
332.31123	80	
335.91343	70	
337.91035	72	
337.94853	86	
339.80931	70	
340.36178	74	
342.31734	74	
346.41197	84	
END IONS

###FS:    #m/z: 363.95723 #charge 1+
###MS: 87
###MSMS: 90
BEGIN IONS
TITLE=Cmpd 67, +MS2(363.9572), 28.0-35.0eV, 2.0min #90
RTINSECONDS=114.922
SCANS=87,90
PEPMASS=363.95723	233354
CHARGE=1+
189.86810	88	
191.85959	120	
196.88319	110	
198.89018	78	
200.88262	84	
203.93881	74	
205.92777	132	
206.41328	106	
209.02732	82	
209.94585	388	
210.88608	124	
212.87902	922	1+
214.89318	196	
222.94934	416	1+
223.11863	86	
224.81308	74	
224.95151	586	
225.88439	86	
226.89223	132	
226.94682	2686	1+
227.04432	76	
227.93110	266	
228.89505	282	1+
228.94203	3404	1+
228.99619	76	
230.83303	74	
230.88825	2154	1+
231.99286	82	
233.88378	140	
233.90379	102	
235.86165	112	
237.06794	276	1+
238.01816	80	
238.47532	112	
238.83724	96	
238.89017	76	
239.43368	84	
240.94141	450	
240.96245	406	
241.78783	84	
241.83829	120	
241.93961	432	
242.82878	148	
242.94189	858	
242.95860	352	1+
243.82026	214	
243.88691	88	
244.95699	2166	1+
245.94160	196	
246.95268	1718	1+
247.83351	80	
247.98079	82	
248.08324	80	
248.79971	136	
248.90104	192	
248.92338	74	
249.80273	126	
249.90480	128	
250.89698	164	
250.94426	102	
251.07110	94	
252.79231	88	
254.12741	102	
256.94951	74	
258.84066	196	
258.97786	98	
260.84271	174	
260.97105	210	
261.83078	550	1+
263.87066	74	
265.83121	74	
266.81262	654	1+
267.82943	94	
267.98366	160	
268.96502	388	1+
268.98154	86	
269.80815	86	
269.95144	126	
269.97124	278	1+
271.88932	108	
272.02297	94	
272.04749	104	
274.90638	84	
275.86627	74	
276.81423	102	
276.84813	110	
278.79927	306	
278.84575	262	1+
279.79558	184	
280.11441	146	
280.79241	326	
281.79390	252	
281.85800	216	1+
281.94061	78	
282.79088	240	
282.84123	514	1+
282.92893	84	
283.78989	188	
283.99083	148	
284.79544	144	
284.82422	416	
284.97932	78	
285.86501	78	
286.81354	268	1+
286.83149	74	
288.84146	74	
290.78565	84	
290.88629	86	
291.39131	84	
291.44571	78	
291.81466	74	
292.41289	92	
293.02852	162	
293.11778	98	
293.34798	92	
294.06369	92	
294.86906	100	
294.92529	106	
295.15323	96	
296.81584	138	
297.81216	154	
297.91281	74	
298.80456	1050	1+
298.86569	218	1+
299.82942	76	
300.79927	478	1+
301.39428	114	
301.86298	146	
302.80250	118	
303.85628	338	
303.94082	90	
304.04295	160	
304.81060	78	
304.85541	192	
305.40257	80	
306.86854	290	1+
306.90005	86	
307.04425	92	
307.87001	314	1+
311.06767	84	
312.88741	76	
312.96588	74	
313.13090	82	
315.83530	76	
316.77876	76	
316.81205	124	
318.81348	124	
321.81938	176	
321.87158	86	
322.08329	72	
322.81985	98	
322.88403	102	
322.93078	156	
323.07986	74	
324.87656	80	
324.90132	124	
326.87725	112	
327.06542	96	
327.79203	80	
330.87863	86	
333.40690	92	
334.80476	78	
334.88367	90	
336.94621	206	
339.44485	88	
344.36490	98	
348.10285	84	
350.00705	76	
350.49680	78	
355.00493	84	
358.80496	86	
359.76395	78	
368.84179	160	
END IONS

###FS:    #m/z: 322.93055 #charge 1+
###MS: 91
###MSMS: 92
BEGIN IONS
TITLE=Cmpd 68, +MS2(322.9305), 28.0-35.0eV, 2.0min #92
RTINSECONDS=118.596
SCANS=91-92
PEPMASS=322.93055	1458966
CHARGE=1+
149.60305	80	
172.42979	70	
192.08335	78	
195.95871	66	
196.89343	66	
199.88933	56	
205.95049	72	
206.34115	54	
206.95217	58	
207.97296	116	
208.83583	74	
210.89904	76	
211.90246	76	
212.94225	68	
213.09639	98	
220.13016	80	
221.06744	84	
223.96038	372	
224.86658	70	
227.85949	74	
227.95209	58	
228.91538	64	
230.82975	52	
230.90934	56	
231.03063	66	
231.87514	62	
231.95004	66	
232.90291	54	
233.83129	100	
233.85734	60	
234.07904	70	
235.79384	78	
236.06907	74	
236.83784	68	
237.09102	80	
237.91989	68	
238.83167	52	
238.93585	70	
240.82382	132	
240.94055	1534	
241.65210	110	
241.83345	84	
241.87956	92	
241.94209	1482	
242.82426	272	1+
242.94156	4894	1+
243.13170	66	
243.36897	70	
244.82222	288	1+
244.88302	88	
244.94059	954	
245.07530	64	
245.14443	74	
246.97466	332	1+
247.88637	68	
247.94799	64	
248.83035	92	
248.85564	92	
249.00480	58	
249.85220	80	
249.88926	54	
250.03666	68	
250.92875	70	
250.94958	156	
251.11144	80	
252.81110	54	
252.82638	54	
253.83616	90	
254.84644	70	
254.87147	64	
254.90886	66	
255.78357	80	
256.14327	64	
256.81370	84	
256.82921	100	
256.90822	62	
257.51268	82	
257.79960	78	
257.96248	84	
258.11596	66	
258.83384	582	1+
260.83239	274	
261.82858	700	1+
261.97513	102	
262.11630	70	
263.80489	66	
263.84873	80	
264.86932	134	
265.08689	72	
265.83924	76	
266.86087	60	
267.78381	88	
267.85897	80	
267.94743	78	
269.11885	58	
269.34603	66	
269.79997	86	
271.85211	60	
275.81006	124	
276.05789	54	
276.17207	88	
276.84397	58	
277.02807	86	
277.10161	58	
277.35934	94	
279.04051	72	
279.09177	742	1+
279.91928	70	
280.81623	78	
280.84785	56	
280.98861	76	
282.13407	76	
282.79261	58	
283.88181	98	
283.97093	66	
284.20670	60	
284.29354	246	
284.87277	118	
286.92277	74	
288.37441	80	
288.86451	84	
290.98268	96	
291.80211	136	
291.84864	72	
292.90241	66	
294.84541	58	
295.86485	54	
296.12445	62	
296.85033	54	
298.41510	128	
299.78549	102	
299.89558	100	
300.13141	62	
304.78091	60	
304.79562	60	
305.08269	72	
305.16441	88	
305.84900	76	
306.05322	84	
306.90235	62	
307.88729	70	
309.08309	78	
310.80843	74	
310.88630	66	
311.88500	80	
312.03651	66	
312.81662	72	
315.38589	72	
316.42914	60	
317.78914	76	
320.89394	60	
321.83840	64	
322.88643	260	1+
323.82424	66	
324.96979	72	
325.84946	70	
326.87969	92	
327.52917	80	
END IONS

###FS:    #m/z: 340.94120 #charge 1+
###MS: 91
###MSMS: 93
BEGIN IONS
TITLE=Cmpd 69, +MS2(340.9412), 28.0-35.0eV, 2.0min #93
RTINSECONDS=119.368
SCANS=91,93
PEPMASS=340.94120	556502
CHARGE=1+
76.19069	92	
196.88323	68	
197.86975	76	
197.88543	70	
204.86569	74	
208.96071	154	
213.87640	204	
213.93875	154	
214.04931	76	
215.88855	204	
217.88220	68	
218.88611	72	
218.91646	94	
222.88235	74	
224.82965	70	
224.97876	84	
225.93190	78	
226.86130	110	
226.89431	130	
228.94565	116	
230.02560	72	
230.88717	326	1+
230.99340	90	
231.95171	500	
232.94567	76	
233.03038	92	
236.90279	136	
237.83252	84	
240.83624	124	
240.90284	74	
240.94271	88	
241.08777	74	
241.84444	158	
241.90239	78	
242.84325	78	
242.85723	90	
243.84040	154	
243.89826	92	
244.83683	164	
244.86192	78	
245.26939	80	
246.85413	122	
248.89871	72	
249.90011	98	
249.95980	170	
249.99206	82	
250.94626	68	
253.99769	72	
254.03082	70	
254.91016	74	
254.94939	68	
254.97026	72	
255.78554	70	
256.89955	148	
258.84479	242	
258.88400	84	
259.80601	90	
259.82750	68	
259.85204	228	
259.89877	94	
259.91863	92	
259.95777	214	
260.83785	306	
260.88136	68	
261.84182	164	
261.91765	72	
262.83862	114	
263.08538	72	
263.85508	78	
264.14409	74	
264.86295	150	
265.16282	88	
265.86722	80	
266.56018	74	
266.86182	188	
266.99798	72	
267.01956	70	
267.84337	172	
267.92547	88	
270.79720	88	
270.83458	116	
271.56153	90	
272.42034	74	
272.85603	76	
272.93716	86	
273.79398	68	
273.89958	68	
274.86003	142	
274.87540	202	1+
275.95199	72	
276.85548	514	
277.86584	596	1+
278.84722	856	1+
279.04029	116	
280.01989	106	
281.06472	78	
282.41888	78	
282.85443	76	
282.91971	82	
283.93128	68	
283.97252	72	
284.85718	74	
285.87158	70	
287.85131	80	
288.83941	122	
289.83181	72	
290.79611	76	
290.85712	78	
291.80350	124	
292.84124	92	
292.88429	118	
292.90419	74	
294.29306	70	
294.86749	98	
295.86041	76	
295.97044	66	
296.85561	96	
296.87126	94	
296.89213	74	
297.49012	118	
297.90057	140	
297.97506	132	
298.93710	88	
299.85517	76	
300.87879	114	
301.86164	140	
301.92734	76	
302.85619	72	
303.94481	66	
304.25967	84	
304.67327	70	
305.39585	72	
306.88144	134	
307.89365	138	
308.42037	102	
308.83879	72	
310.85794	78	
311.79392	72	
312.43157	92	
312.80093	68	
313.05929	78	
313.88783	76	
314.27908	112	
316.49267	90	
317.72372	72	
318.38936	100	
319.92726	76	
321.42879	82	
325.90918	68	
328.86848	176	1+
334.90370	94	
337.12311	72	
337.83819	88	
338.40055	88	
341.85647	72	
END IONS

###FS:    #m/z: 363.95709 #charge 1+
###MS: 91
###MSMS: 94
BEGIN IONS
TITLE=Cmpd 70, +MS2(363.9571), 28.0-35.0eV, 2.0min #94
RTINSECONDS=120.141
SCANS=91,94
PEPMASS=363.95709	229072
CHARGE=1+
56.26521	74	
152.86486	94	
189.86270	136	
191.85745	230	
203.88603	102	
205.92873	92	
206.93766	78	
207.02785	80	
207.87396	122	
207.92482	82	
209.94429	570	1+
210.88247	238	
212.87852	1054	1+
212.90640	86	
215.84807	84	
220.92709	100	
222.01982	74	
222.95188	314	
223.95921	132	
224.95067	516	1+
224.98603	78	
225.88496	136	
226.94670	3596	1+
226.97153	112	
227.89263	316	1+
228.86953	86	
228.89592	272	1+
228.94273	3184	1+
229.85070	78	
230.83467	76	
230.89011	1732	1+
230.90914	132	
232.88232	146	
234.88332	268	
235.43739	76	
237.05117	78	
238.84529	76	
240.44736	104	
240.81995	106	
240.83482	190	
240.94191	366	
240.96667	132	
241.93894	1126	1+
242.94071	672	1+
242.96052	420	1+
243.83180	110	
244.14206	92	
244.55837	76	
244.82284	104	
244.93600	114	
244.95832	1622	1+
244.98003	112	
245.00601	80	
245.90444	88	
246.91030	128	
246.95476	2334	1+
247.08944	100	
248.80416	486	1+
248.90241	426	
250.04233	84	
250.09671	76	
250.85671	110	
250.89871	98	
250.95050	74	
251.79547	92	
251.97241	74	
253.90616	142	
258.83755	456	1+
258.97533	146	
260.82788	90	
260.97338	144	
261.83174	224	
262.82531	166	
262.96800	78	
264.00460	86	
264.81934	90	
264.85443	160	
265.99741	74	
266.81443	654	1+
267.97350	446	
268.84096	186	
269.41072	86	
269.44336	76	
269.84320	136	
269.95466	78	
269.96991	182	
270.82943	80	
271.91701	128	
273.84481	140	
276.42335	76	
276.81148	120	
276.85720	148	
277.44283	90	
277.84995	442	1+
278.79473	168	
278.85170	372	1+
279.10363	122	
279.53532	84	
279.79033	1376	1+
280.79277	1208	1+
280.83209	192	
281.88395	140	
282.81534	116	
282.86258	76	
282.88329	86	
283.06905	110	
283.28021	74	
283.78995	232	1+
283.84992	360	1+
283.98315	84	
284.82675	128	
284.87850	142	
285.82527	80	
285.84412	586	1+
285.99612	90	
288.41554	76	
288.87497	82	
288.90870	98	
289.87566	98	
291.80448	84	
292.85611	78	
293.12197	118	
294.84739	76	
295.97846	88	
296.00833	88	
296.81085	80	
297.80869	326	
297.98024	78	
298.80283	846	1+
300.80110	670	1+
301.01487	80	
301.41287	116	
301.85960	236	
302.85342	564	1+
303.85534	468	1+
304.81067	118	
305.04421	74	
305.06570	90	
305.98207	76	
306.43554	152	
307.43584	92	
308.01328	92	
308.87143	112	
310.42284	84	
310.87965	100	
311.88219	88	
313.79392	76	
314.95006	94	
316.81784	246	
317.15475	92	
318.80066	146	
318.82243	174	
319.81064	84	
319.92071	84	
320.16766	102	
320.35334	82	
320.81670	266	1+
321.86481	164	
322.32204	80	
323.99873	86	
324.88285	92	
325.84268	126	
331.02742	86	
333.39330	78	
333.91139	94	
334.83164	90	
335.95403	100	
336.82725	86	
336.94438	138	
337.89316	76	
342.34231	112	
354.28166	80	
356.18834	74	
356.75193	106	
360.17896	78	
360.90844	92	
363.57965	88	
365.73687	90	
END IONS

###FS:    #m/z: 507.84608 #charge 1+
###MS: 95
###MSMS: 96
BEGIN IONS
TITLE=Cmpd 71, +MS2(507.8461), 28.2-35.2eV, 2.1min #96
RTINSECONDS=123.803
SCANS=95-96
PEPMASS=507.84608	55184
CHARGE=1+
196.01582	156	
210.03016	104	
214.88771	118	
222.97627	100	
224.97692	442	
231.52349	98	
232.89654	190	
244.12641	142	
250.97045	152	
257.10893	160	
257.84974	126	
257.86921	184	1+
270.97198	116	
273.85545	140	
276.82696	102	
280.86906	98	
281.93317	108	
287.85225	240	
289.88110	106	
290.86668	326	1+
293.81875	212	1+
293.98197	98	
294.87393	388	1+
296.86393	300	1+
297.86924	244	1+
298.80131	152	
299.87874	268	1+
301.84741	140	
302.80188	244	1+
302.86175	194	
305.86210	440	1+
306.06192	108	
306.79601	162	1+
307.89145	164	
308.14113	238	1+
308.87135	274	
309.87134	204	
309.90075	170	
310.15697	354	1+
310.88174	148	
311.88443	940	1+
312.18257	148	
314.85961	176	
315.88339	98	
316.89240	148	
322.16832	108	
324.80403	136	
325.00956	102	
325.86277	142	
325.89780	124	
326.88345	1420	1+
327.80974	268	1+
327.99238	112	
328.87588	356	1+
331.89161	144	
332.78885	106	
332.82865	140	
332.87662	350	
332.90086	100	
333.89610	218	1+
334.85666	102	
336.85834	116	
337.78059	140	
337.87930	198	
339.72874	100	
340.90782	150	
341.10575	150	
342.81031	194	1+
344.75914	292	1+
344.79511	104	
345.77925	124	
345.81292	116	
346.82758	268	1+
347.76776	374	1+
348.16852	100	
348.74166	110	
350.76848	280	1+
350.82882	264	1+
350.88729	398	1+
350.91494	174	1+
352.01995	104	
353.13521	112	
353.78718	144	
354.36952	98	
354.77660	112	
355.88774	120	
357.12348	98	
359.87292	102	
363.11257	102	
363.99305	136	
364.77318	102	
365.79447	156	
366.18084	222	1+
366.70691	676	1+
366.74212	166	
366.78232	138	
367.70955	578	1+
367.76348	174	
367.89869	332	1+
368.78212	236	
368.84319	142	
368.86142	230	1+
368.89973	240	1+
369.31734	110	
369.83449	98	
370.83646	154	
372.20259	164	
372.72246	442	1+
372.78095	250	1+
372.81369	398	1+
376.88545	130	
378.78359	170	1+
380.71761	664	1+
381.83651	350	1+
382.29959	116	
383.71919	114	
383.88329	186	
384.74731	116	
384.79365	316	1+
384.85242	400	
385.77017	264	1+
385.85157	390	1+
388.84992	180	
388.88412	270	1+
389.62357	132	
390.05864	104	
390.78969	208	1+
390.84119	250	
391.21356	98	
391.84138	150	
391.90866	116	
392.78786	292	1+
392.82905	482	1+
392.86332	106	
393.71917	192	1+
394.82631	132	
396.86331	172	1+
398.69902	260	1+
398.72720	702	1+
399.85816	130	
403.42358	106	
403.72545	100	
403.87059	214	
405.16428	124	
405.76054	302	1+
405.78348	250	
405.81021	96	
405.85912	592	1+
407.74710	426	
407.86757	628	
408.74700	188	
408.85403	274	
409.11190	210	1+
409.72826	556	1+
409.75737	144	
409.82078	148	
409.85068	284	
410.73178	372	1+
410.83929	790	1+
412.73293	270	
412.84119	244	1+
413.20911	104	
413.75010	300	1+
413.86278	114	
413.89628	116	
414.87948	272	1+
416.84616	100	
417.86326	156	1+
418.74755	102	
420.34397	100	
420.88442	332	1+
421.17759	98	
421.74604	186	
421.78045	134	
421.88910	282	1+
422.77161	112	
422.82704	200	1+
422.86305	134	
423.77830	330	
423.82895	158	1+
423.88275	224	1+
424.77075	186	
424.86988	96	
425.75679	444	
425.79537	208	1+
425.88143	116	
426.75592	254	
426.86147	804	1+
427.15037	176	
427.17852	170	1+
427.73981	946	1+
428.84942	354	1+
429.87319	108	
430.73723	144	
430.84666	276	
431.86620	352	
432.87918	230	
433.86202	122	
433.89126	170	1+
438.81691	106	
439.89508	150	
442.87646	130	
443.76698	196	
444.87081	1612	1+
445.68947	98	
445.74952	264	
446.75581	160	
447.71657	392	1+
447.79193	116	
447.88526	110	
448.77393	104	
448.81083	98	
449.88094	316	1+
450.71767	96	
450.74798	148	
451.77776	122	
453.86591	120	
457.90631	118	
458.72919	174	1+
462.88507	518	1+
464.80604	128	
465.71666	106	
467.88864	744	1+
468.22520	120	1+
468.72327	278	1+
469.88176	202	1+
482.80155	118	
485.90023	526	1+
508.91202	106	
509.28151	128	1+
END IONS

###FS:    #m/z: 336.94621 #charge 1+
###MS: 95
###MSMS: 97
BEGIN IONS
TITLE=Cmpd 72, +MS2(336.9462), 28.0-35.0eV, 2.1min #97
RTINSECONDS=124.575
SCANS=95,97
PEPMASS=336.94621	52372
CHARGE=1+
71.80732	74	
181.86544	98	
185.86649	82	
187.87074	104	
199.97397	76	
201.90262	78	
203.91942	124	
205.89674	72	
205.95326	94	
210.87442	68	
210.90092	98	
211.94486	1014	1+
212.85791	80	
212.87720	792	1+
212.89457	66	
213.93656	756	1+
214.12654	78	
217.85763	104	
218.92188	72	
218.95999	78	
224.83116	132	
225.98934	100	
226.88097	148	
228.84105	152	
228.89570	308	1+
228.94111	72	
229.95482	1762	1+
230.88763	976	1+
231.90726	102	
231.95153	594	
232.82631	426	1+
233.94739	80	
236.11808	74	
237.01525	92	
239.84159	122	
239.86494	72	
240.80353	84	
240.83546	72	
240.84441	80	
241.06097	76	
241.84559	120	
241.90528	84	
241.98438	66	
242.84430	504	1+
243.83198	72	
245.96224	90	
246.85754	108	
246.97637	148	
247.96473	452	
248.89953	514	1+
249.96054	242	
250.03077	68	
250.83533	78	
250.90519	270	1+
250.95385	152	
251.07152	86	
251.84431	100	
252.97259	338	1+
253.83526	74	
253.88232	80	
254.91213	66	
254.96434	536	1+
255.77986	72	
255.91036	122	
255.99978	70	
256.26319	78	
256.78790	78	
256.87064	84	
256.96109	158	
257.24664	142	
257.83208	132	
257.86136	84	
258.84716	256	
259.85288	200	
260.82391	66	
261.82357	320	1+
261.83582	174	
261.84700	106	
262.15827	80	
262.84705	72	
262.94932	128	
265.02694	74	
266.02166	74	
266.09600	78	
266.84524	72	
266.86596	80	
267.84554	308	
268.38163	76	
268.55081	68	
268.84208	640	1+
268.89939	66	
269.79983	94	
269.96335	70	
271.39955	72	
271.85494	220	
271.91920	106	
271.97305	232	1+
272.88258	82	
273.46499	100	
274.86390	82	
275.85651	732	1+
276.81133	80	
276.87542	72	
276.89116	70	
277.82732	94	
278.83854	106	
278.87043	132	
278.89322	72	
278.94024	78	
278.95853	78	
279.83707	344	1+
280.79495	78	
280.88359	84	
281.87202	74	
281.92164	72	
281.98592	92	
283.10021	68	
283.39591	72	
284.03286	68	
284.22534	80	
285.01042	76	
285.32765	80	
286.40721	98	
286.85080	500	1+
287.48695	116	
288.85209	72	
289.42853	92	
290.01380	94	
290.93841	86	
290.97644	66	
291.80663	76	
292.10466	72	
292.86925	76	
292.94378	78	
293.11030	128	
293.27645	74	
294.86721	206	
295.03080	82	
295.11752	80	
296.88702	178	1+
298.01869	94	
298.31011	150	
299.50873	68	
299.87226	90	
300.88947	94	
302.01913	78	
304.85965	110	
307.88665	66	
309.09170	90	
309.86512	78	
309.89062	68	
310.84304	142	
310.87070	80	
311.89139	80	
312.83094	76	
313.40016	90	
313.87028	80	
315.88119	82	
315.94744	112	
318.03669	88	
320.39061	94	
321.82124	70	
323.02253	76	
327.09154	86	
328.89318	80	
332.02905	116	
333.87320	68	
338.80422	78	
338.89784	106	
END IONS

###FS:    #m/z: 359.96173 #charge 1+
###MS: 95
###MSMS: 98
BEGIN IONS
TITLE=Cmpd 73, +MS2(359.9617), 28.0-35.0eV, 2.1min #98
RTINSECONDS=125.355
SCANS=95,98
PEPMASS=359.96173	39764
CHARGE=1+
164.38932	74	
178.94463	82	
180.86668	82	
201.16179	98	
201.94099	80	
205.92505	72	
206.96413	88	
209.94291	418	
214.87835	84	
220.88494	72	
221.88387	200	1+
222.95397	344	1+
223.94109	82	
224.94975	582	
225.87653	72	
225.90191	178	1+
225.95326	286	
226.94802	2716	1+
227.39637	72	
227.93264	144	
228.59010	82	
228.94235	2012	1+
232.40088	92	
232.94559	72	
232.96006	74	
234.86492	142	
235.59208	90	
235.82382	68	
237.95029	70	
239.92023	82	
240.03249	76	
240.23601	78	
240.93776	210	
240.96366	204	
241.05896	72	
241.78407	74	
241.81840	84	
241.94040	162	
241.95854	386	1+
242.95930	264	1+
243.94054	94	
244.95840	784	1+
245.44280	78	
245.94396	84	
246.91837	72	
246.95358	1240	1+
248.80249	236	
249.80583	148	
250.80019	72	
250.95074	198	
250.97223	88	
252.44607	74	
252.87779	78	
252.95569	196	
254.87134	72	
255.47944	70	
255.87613	70	
256.61523	86	
257.84609	200	1+
258.98475	118	
259.79959	76	
259.97722	126	
260.83035	220	
260.95183	148	
260.96926	154	
261.87652	80	
262.91817	82	
262.97608	98	
263.82111	72	
264.81990	198	
264.96511	74	
264.98912	80	
266.02539	78	
266.81457	530	1+
267.78965	98	
267.84114	184	1+
267.89715	72	
267.96969	124	
268.80996	84	
268.92057	80	
269.97022	182	
270.88429	94	
270.95853	72	
273.78177	108	
273.86498	72	
273.89575	76	
273.96935	118	
274.88553	80	
275.62187	74	
275.97096	132	
276.80910	122	
276.86415	110	
277.46122	70	
277.95431	92	
278.14305	100	
278.79544	332	1+
278.84555	292	1+
278.86827	68	
279.94607	74	
280.79282	750	1+
280.88503	76	
281.99788	94	
282.78434	88	
282.93070	70	
284.82865	216	
284.84611	72	
284.87568	84	
285.35482	70	
285.82386	126	
287.89044	210	1+
290.79332	246	1+
290.87666	76	
291.09398	68	
292.44006	104	
293.85140	206	1+
293.91197	70	
294.41775	92	
294.87569	90	
294.95096	70	
296.80941	198	
297.44011	86	
297.81396	240	
298.80358	1090	1+
299.35764	84	
299.86128	76	
303.40350	90	
303.45730	68	
306.83469	242	1+
308.55021	80	
308.98365	88	
309.14427	86	
309.79584	82	
309.88841	90	
310.30594	82	
310.81354	96	
312.96342	78	
313.94173	78	
314.61430	78	
314.92430	96	
316.76586	86	
316.81599	126	
318.93669	120	
319.13330	192	1+
319.81827	110	
322.03411	92	
322.90347	72	
324.91246	70	
325.84714	84	
326.12205	72	
326.80964	84	
326.89846	98	
331.81003	68	
332.68061	80	
334.00773	82	
336.94596	316	
337.86288	80	
338.75731	78	
338.79350	76	
341.89501	78	
342.30378	72	
342.91016	70	
344.89620	82	
345.22911	94	
346.48289	78	
346.54228	88	
351.14962	74	
355.77969	92	
356.51511	116	
357.13676	84	
360.18351	86	
361.77916	74	
END IONS

###FS:    #m/z: 336.94619 #charge 1+
###MS: 99
###MSMS: 100
BEGIN IONS
TITLE=Cmpd 74, +MS2(336.9462), 28.0-35.0eV, 2.2min #100
RTINSECONDS=129.017
SCANS=99-100
PEPMASS=336.94619	53790
CHARGE=1+
64.81983	94	
155.99329	74	
182.86628	76	
196.88263	110	
198.95609	152	
206.97119	72	
208.98156	72	
208.99913	78	
210.88349	66	
211.11482	74	
211.94529	1586	1+
212.87895	780	1+
213.93912	402	
214.93915	202	
215.93613	148	
216.88457	74	
217.88381	86	
221.89472	114	
221.94099	94	
222.87108	68	
222.94494	72	
223.83272	72	
223.95751	170	
226.89379	98	
228.84371	120	
228.89126	80	
229.05100	70	
229.95480	1104	
230.88931	776	1+
231.94989	446	1+
232.89776	74	
233.82860	92	
233.89631	140	
233.91374	68	
234.06211	78	
234.82741	74	
236.84962	112	
237.34222	94	
237.81543	78	
238.85646	70	
238.96861	76	
239.18105	82	
239.84824	76	
239.91638	78	
240.84480	190	
240.93812	110	
240.96380	66	
241.84217	140	
241.91947	74	
243.25247	86	
243.85645	74	
244.88305	72	
246.97623	84	
247.96719	400	
248.86117	72	
248.89972	564	1+
249.05707	88	
249.96219	120	
250.83209	256	
250.92298	68	
250.95599	82	
251.07065	72	
251.83072	128	
252.25102	68	
252.82564	66	
252.90904	124	
252.97081	848	1+
253.09640	78	
253.90252	128	
254.10914	100	
254.91449	86	
254.96711	394	1+
255.07539	94	
255.85233	194	1+
256.60313	118	
256.88067	86	
258.84516	608	1+
259.91470	72	
260.83119	174	
260.85280	98	
261.83613	76	
264.85588	132	
264.93502	80	
266.43834	72	
266.84778	78	
266.99930	76	
267.84482	142	
268.84036	1062	1+
269.79823	72	
270.86375	84	
270.98788	134	
271.84799	364	1+
271.87309	68	
271.91553	70	
273.90705	172	
274.87093	72	
275.84329	166	
275.87309	310	1+
275.89474	76	
276.85343	442	
277.18588	88	
277.83442	90	
277.86279	244	
278.39490	78	
278.84756	90	
278.85260	138	
279.11652	68	
279.83589	154	
279.87139	118	
279.96845	136	
280.13891	74	
282.94123	80	
283.86751	68	
284.87896	84	
285.85101	126	
286.84957	956	1+
287.13931	80	
289.80889	76	
290.40677	78	
290.86130	84	
291.91137	70	
291.96356	82	
292.54324	102	
292.86774	114	
293.13365	72	
293.93314	94	
294.65585	78	
294.85955	180	
295.12777	84	
295.85403	70	
296.85490	166	
296.91947	74	
297.18840	70	
298.30918	92	
298.89276	200	1+
299.06223	70	
299.84884	68	
299.86860	136	
300.84478	68	
300.86800	76	
301.82524	80	
303.81646	76	
304.85855	122	
305.89211	74	
307.19886	78	
308.79185	84	
308.86712	98	
309.87565	284	1+
309.89294	82	
316.86194	72	
316.97108	76	
317.05613	80	
318.87139	68	
323.91287	74	
327.85827	68	
329.89793	86	
334.87241	68	
337.05309	72	
337.15712	74	
338.38044	94	
338.81669	158	
339.77085	70	
340.92052	78	
341.24555	78	
342.18313	88	
END IONS

###FS:    #m/z: 507.84592 #charge 1+
###MS: 99
###MSMS: 101
BEGIN IONS
TITLE=Cmpd 75, +MS2(507.8459), 28.2-35.2eV, 2.2min #101
RTINSECONDS=129.79
SCANS=99,101
PEPMASS=507.84592	53398
CHARGE=1+
214.88750	106	
224.97594	358	
262.14814	126	
262.87742	162	
267.90958	96	
269.80385	366	1+
271.06616	98	
272.10107	146	
272.85068	98	
274.39371	96	
279.13009	112	
282.76164	94	
282.81254	134	
284.39700	96	
284.79841	182	1+
287.85318	158	
287.93383	130	
288.89035	112	
290.86351	104	
291.41094	94	
293.84240	108	
293.87202	278	
294.05155	94	
294.75188	108	
294.86224	196	1+
294.87674	150	
299.78500	98	
299.84248	102	
299.86800	106	
300.84324	168	
302.82493	104	
303.86307	142	
304.79256	96	
305.86512	358	1+
307.89030	342	
308.14264	280	
308.87825	112	
309.08054	100	
309.84619	130	
309.88394	132	
309.99650	94	
310.15821	218	1+
310.81079	128	
311.88287	636	1+
312.95985	98	
314.87184	400	1+
315.85246	190	1+
316.89239	100	
316.92310	116	
317.82238	100	
319.87380	140	
321.80361	120	
322.88137	122	
323.01065	126	
323.86339	126	
324.85996	100	
324.91049	130	
325.90327	260	
326.88262	888	1+
328.81982	186	1+
328.87634	506	1+
329.86004	102	
331.97090	204	1+
332.87705	284	1+
332.91187	138	
333.84357	116	
335.77184	170	1+
336.94054	220	1+
337.80421	104	
337.87473	152	
337.89593	114	
338.00247	142	
338.28301	100	
339.81904	278	1+
341.34306	98	
341.75586	116	
341.87157	96	
343.86821	92	
343.93657	130	
344.01081	122	
344.44010	94	
344.83083	118	
347.77450	210	
348.17877	136	
348.78946	286	1+
348.84713	222	1+
349.85177	170	1+
350.76337	340	1+
350.88315	294	1+
351.18710	110	
352.89737	188	1+
352.91495	164	
353.85275	150	
353.92719	134	
354.84409	126	
355.88687	126	
356.82952	250	1+
357.04644	94	
357.86169	116	
357.87566	104	
358.40274	92	
358.78128	232	1+
362.85896	102	
363.77130	142	
365.78741	202	
366.83819	166	1+
367.70911	846	1+
367.76719	98	
368.84789	94	
368.89683	314	1+
369.83524	228	
370.15337	112	
370.77194	268	1+
371.79527	170	1+
373.82758	98	
374.81616	96	
375.67098	130	
375.71409	120	
379.72685	160	
380.71986	550	1+
380.83699	260	1+
380.85532	116	
382.72806	114	
382.80026	106	
384.74463	156	1+
384.85143	532	1+
384.88475	96	
385.77867	128	
387.85554	102	
388.82116	116	
389.80052	328	1+
389.84538	160	
390.05630	122	
390.84214	562	1+
391.91888	176	
392.82705	410	1+
393.89823	154	
396.76992	94	
396.90423	120	
397.86486	124	
398.72787	778	1+
399.85483	244	
401.78829	124	
401.80936	354	1+
402.86185	332	1+
403.70482	118	
403.78040	122	
404.17600	94	
404.79415	146	
405.76221	368	1+
405.78443	130	
405.85901	338	1+
405.88080	102	
405.91148	98	
407.74468	244	
408.85563	812	1+
409.41652	122	
409.72720	388	1+
410.83661	466	
411.66589	100	
411.73617	432	1+
411.80883	128	
411.83543	276	
412.15642	102	
412.83959	186	
413.07557	102	
413.84089	128	
414.80116	132	
416.75619	100	
417.17011	104	
418.75169	188	1+
418.84963	106	
421.88336	258	1+
423.76790	334	1+
423.87206	150	
424.19641	138	
424.86876	130	
425.75338	750	1+
425.77202	176	
426.82846	140	
426.86264	496	1+
427.73676	948	1+
428.84927	474	1+
430.69093	166	1+
430.73501	176	
430.84592	112	
431.86607	536	1+
432.19557	106	
433.99675	152	
435.79201	96	
436.80625	120	
436.85856	188	1+
439.88937	304	1+
442.77451	234	1+
443.76237	176	
444.75436	102	
444.87423	780	1+
445.69892	96	
445.74319	326	1+
446.89333	196	
447.71081	346	1+
448.77757	128	
449.76452	110	
450.70040	166	1+
450.75137	296	1+
462.88567	484	1+
465.73001	192	
465.89117	122	
467.88978	576	1+
469.89038	144	
485.90128	572	1+
485.92943	138	
488.90170	112	
507.15865	106	
509.28109	182	1+
END IONS

###FS:    #m/z: 359.96234 #charge 1+
###MS: 99
###MSMS: 102
BEGIN IONS
TITLE=Cmpd 76, +MS2(359.9623), 28.0-35.0eV, 2.2min #102
RTINSECONDS=130.562
SCANS=99,102
PEPMASS=359.96234	37962
CHARGE=1+
168.05919	98	
187.92290	80	
198.87982	68	
205.94906	148	
208.92073	66	
208.94045	104	
209.48377	94	
209.94736	342	
211.83814	72	
214.87313	78	
222.95122	290	
223.96022	250	
224.94813	822	1+
225.88390	70	
226.90211	176	
226.94658	2414	1+
227.93117	108	
228.84270	78	
228.94328	1742	1+
230.88877	68	
231.88629	84	
232.82977	66	
234.94043	70	
234.96298	78	
236.80536	78	
239.96996	90	
240.94030	236	1+
240.96389	280	1+
241.90045	82	
241.99214	68	
242.81983	92	
242.96005	174	
242.99612	72	
243.95970	144	
244.83889	82	
244.95688	1052	1+
246.36699	80	
246.95318	928	
248.07016	66	
248.45873	80	
248.80432	412	
249.96664	68	
250.13957	66	
250.80311	86	
250.95600	260	
250.97604	76	
251.06507	66	
251.86121	68	
251.89629	128	
252.95522	382	1+
253.38726	72	
254.11509	84	
254.88688	70	
254.91433	78	
256.33817	72	
256.41266	72	
257.87540	86	
258.80701	72	
258.84201	98	
259.79858	132	
259.82916	68	
260.82836	66	
260.94673	68	
260.96793	170	
262.10295	66	
262.83858	100	
262.95366	104	
262.96693	106	
264.96013	80	
266.81323	532	1+
266.86270	92	
267.87903	86	
267.95565	72	
267.97184	468	1+
268.81286	86	
268.84807	168	
268.92118	86	
269.97070	360	
270.18147	68	
270.41751	74	
271.02562	70	
271.79623	80	
271.88562	128	
273.96885	136	
274.81881	88	
275.43422	110	
275.92743	86	
275.96970	158	
276.85335	272	1+
277.80530	116	
278.80149	222	1+
280.33221	84	
280.79491	718	1+
280.96589	74	
281.04828	76	
281.08333	94	
281.12853	142	
281.85617	66	
282.39396	78	
282.40859	106	
282.83178	116	
283.16000	78	
283.34187	106	
283.51546	70	
284.82578	470	1+
284.92328	90	
285.18373	78	
285.79489	114	
287.87404	78	
288.80229	68	
288.87075	70	
290.79923	202	1+
290.85488	90	
290.89247	70	
291.82517	66	
292.04375	68	
292.43880	234	
294.86638	88	
295.13879	66	
296.80700	616	1+
297.58630	84	
298.80640	598	
298.89697	82	
299.80029	446	1+
299.97760	92	
301.80137	70	
302.77967	88	
303.92341	100	
303.94691	106	
304.50857	114	
304.64343	104	
309.37465	80	
310.35564	80	
310.81879	78	
310.87871	70	
315.18633	150	
316.81503	500	1+
317.99951	68	
318.88920	70	
318.93963	88	
319.06522	96	
321.82281	150	
322.93044	134	
323.01771	74	
330.50482	90	
330.82674	72	
332.02946	68	
336.00809	72	
336.94613	568	1+
338.76197	86	
340.15802	98	
340.85353	88	
341.81525	76	
343.88435	72	
344.11919	96	
344.86874	156	
347.17798	86	
351.55959	92	
352.89145	80	
355.88263	74	
357.79859	72	
358.90986	72	
359.02622	78	
360.86555	96	
362.34460	102	
362.79906	68	
363.72499	74	
364.44433	72	
END IONS

###FS:    #m/z: 322.93058 #charge 1+
###MS: 103
###MSMS: 104
BEGIN IONS
TITLE=Cmpd 77, +MS2(322.9306), 28.0-35.0eV, 2.3min #104
RTINSECONDS=134.224
SCANS=103-104
PEPMASS=322.93058	1239508
CHARGE=1+
82.91943	154	
90.28283	58	
135.50649	74	
160.86146	76	
185.39281	94	
192.89073	76	
201.04539	66	
201.83271	62	
204.55809	92	
205.94984	78	
209.93920	56	
210.90123	54	
212.89741	72	
215.88754	60	
216.05158	66	
218.88547	76	
220.87380	66	
222.87864	86	
222.89159	60	
223.86782	66	
223.96430	132	
225.96172	78	
226.84108	68	
227.90917	70	
227.92982	128	
227.99842	78	
228.93371	56	
228.94660	66	
229.84106	70	
230.84592	84	
231.01760	82	
232.92521	78	
233.85379	70	
236.01905	84	
236.08419	72	
236.90023	66	
237.16441	72	
237.84228	72	
237.92713	58	
238.84690	76	
238.88673	72	
238.93864	136	
239.02332	68	
239.38610	80	
240.82291	124	
240.94038	1786	
240.96231	64	
241.82393	74	
241.94330	980	
242.63832	64	
242.82774	72	
242.88964	72	
242.94199	3610	1+
243.82661	166	
243.87369	64	
244.82328	64	
244.93984	758	
244.98296	78	
245.15162	72	
245.82383	120	
246.81818	68	
246.84603	172	1+
246.90521	72	
246.97482	204	
249.92623	74	
250.83374	82	
251.14257	80	
251.33347	152	
251.83299	230	1+
254.96334	62	
255.91971	62	
256.85714	84	
256.90018	56	
257.79237	64	
258.83006	324	
259.03421	62	
259.80740	74	
260.83595	210	
260.96255	76	
261.48457	96	
261.83320	218	
262.83138	124	
262.95035	56	
263.19723	66	
263.83292	120	
264.84090	60	
264.92303	68	
265.78911	62	
266.85476	102	
267.07399	68	
267.10814	64	
267.80291	64	
268.84906	68	
268.95756	74	
269.08248	64	
269.88512	66	
270.79751	68	
271.79627	62	
272.43886	56	
272.84801	60	
272.90697	70	
274.79243	118	
274.82287	60	
276.99535	64	
277.87702	66	
278.83137	98	
278.95665	54	
279.04699	90	
279.09138	1092	1+
280.82578	72	
280.85905	72	
281.87634	82	
281.91338	66	
283.06116	92	
283.78280	78	
284.29430	210	
284.81123	60	
284.84655	70	
284.87964	66	
286.16219	56	
289.80016	72	
289.88414	56	
290.85920	82	
290.87777	68	
294.12259	54	
295.83287	80	
297.78980	66	
297.81525	72	
297.87213	56	
298.91372	70	
299.06230	54	
299.78280	148	
299.88889	88	
300.52114	86	
300.88232	260	1+
301.94254	74	
303.08719	56	
304.21704	68	
304.80605	72	
306.88496	68	
307.88500	110	
310.82077	60	
311.95423	94	
312.86616	58	
313.00046	66	
313.10920	78	
314.78658	72	
319.17195	56	
319.89842	62	
322.06327	74	
322.81522	68	
324.20435	64	
325.06531	74	
326.77845	78	
327.21799	72	
END IONS

###FS:    #m/z: 340.94116 #charge 1+
###MS: 103
###MSMS: 105
BEGIN IONS
TITLE=Cmpd 78, +MS2(340.9412), 28.0-35.0eV, 2.3min #105
RTINSECONDS=134.996
SCANS=103,105
PEPMASS=340.94116	471262
CHARGE=1+
66.20826	64	
181.12949	80	
186.96292	82	
192.92790	72	
195.78699	64	
213.88581	74	
213.93930	746	1+
214.89843	66	
215.41701	84	
215.88736	222	
215.93635	68	
219.90222	102	
220.89214	68	
222.95393	72	
223.84934	80	
223.93923	120	
224.97716	70	
226.89454	90	
227.10218	76	
227.83885	62	
227.85580	66	
227.95570	78	
228.85029	74	
230.85205	124	
230.88814	244	1+
231.95258	588	1+
231.96855	64	
233.89887	180	
233.94452	230	
236.55600	80	
238.87709	84	
239.78727	66	
239.90692	82	
240.05355	82	
240.82094	68	
240.83865	118	
241.80257	76	
241.83911	206	
241.88531	72	
241.94875	122	
242.08013	70	
242.82387	78	
242.85338	64	
243.83388	164	
243.86830	148	
244.95805	68	
245.82554	70	
246.39395	90	
246.90883	90	
246.97414	120	
249.96067	226	
250.99497	106	
251.78917	80	
253.08055	90	
253.78541	98	
254.05235	72	
254.40308	74	
254.84608	66	
254.90651	86	
254.96895	124	
256.85337	120	
256.89576	192	
257.83088	98	
258.84366	240	1+
258.86582	296	1+
259.01559	66	
259.10569	78	
259.95576	194	
260.83466	680	1+
262.91521	114	
263.85681	76	
264.90318	62	
265.12053	66	
266.02153	70	
266.84528	66	
266.86300	80	
267.13625	136	
267.23938	88	
267.88922	62	
268.45620	78	
268.84576	188	
269.06620	72	
269.41502	84	
269.86861	78	
270.83557	74	
271.04596	80	
271.78044	72	
272.43822	78	
272.85000	70	
272.93953	72	
273.83871	80	
274.80870	70	
274.83929	78	
275.86111	144	
276.85772	898	1+
277.41873	68	
277.89949	62	
277.92800	72	
278.84657	1090	1+
278.88065	130	
279.88074	84	
279.93342	110	
279.95011	90	
280.81998	92	
280.88867	112	
282.86285	68	
282.88138	64	
283.05060	82	
283.35470	62	
284.92314	68	
285.87341	64	
286.86260	92	
288.80404	90	
288.85444	72	
290.79401	72	
292.87209	96	
293.05584	70	
293.85940	100	
295.87582	66	
295.99972	64	
296.85143	70	
297.86027	178	
297.88114	98	
299.15797	76	
299.23646	68	
299.86876	184	
299.90183	80	
300.04654	78	
300.16997	84	
301.44111	86	
303.92996	66	
303.95233	80	
304.43980	80	
304.85129	70	
305.87261	64	
305.93710	84	
306.93437	82	
307.53926	72	
307.79892	98	
307.86853	158	1+
310.82610	98	
313.81987	70	
317.43258	86	
317.88146	80	
319.82604	82	
322.41608	82	
322.91888	62	
323.25029	72	
323.82181	74	
324.04084	80	
324.89697	70	
325.95146	78	
328.88628	64	
330.40461	68	
330.81413	138	
335.12604	68	
342.20370	66	
342.85128	82	
344.28954	92	
END IONS

###FS:    #m/z: 363.95726 #charge 1+
###MS: 103
###MSMS: 106
BEGIN IONS
TITLE=Cmpd 79, +MS2(363.9573), 28.0-35.0eV, 2.3min #106
RTINSECONDS=135.769
SCANS=103,106
PEPMASS=363.95726	192358
CHARGE=1+
189.86361	200	
190.87342	84	
191.84964	72	
207.89112	82	
207.94767	86	
208.01145	74	
209.94377	428	
210.88473	142	
211.94731	80	
212.87924	1124	1+
222.95256	282	1+
224.94862	124	
226.87804	74	
226.89520	78	
226.94667	2992	1+
227.02322	164	
227.86497	72	
227.93015	118	
228.85316	162	
228.89394	152	
228.94208	2726	1+
229.96228	74	
230.83271	86	
230.88977	1388	1+
231.07903	86	
231.84137	86	
232.88358	350	1+
233.08263	72	
234.87997	78	
237.05325	80	
237.84004	76	
238.01250	88	
238.10155	80	
240.82312	90	
240.94081	298	
240.96559	540	
241.07411	86	
241.93885	1150	1+
242.83023	76	
242.94149	830	1+
243.82714	204	
244.82396	140	
244.85333	124	
244.95665	1600	1+
245.43472	88	
245.94805	1686	1+
246.51935	106	
246.90485	118	
246.95316	1368	1+
246.98387	90	
247.80685	130	
247.85131	74	
248.80528	86	
248.90099	364	
249.04081	100	
250.94039	90	
250.96752	76	
251.94487	72	
253.90118	176	
253.99943	86	
254.85944	74	
254.90705	94	
255.13988	94	
258.83374	396	1+
259.84648	82	
260.83959	260	
260.97050	94	
261.04992	76	
261.82970	182	
262.82997	552	1+
262.84848	84	
264.82705	76	
265.09081	224	1+
265.81933	82	
266.78494	206	1+
266.81205	816	1+
267.97492	246	
268.84283	96	
268.96314	98	
269.84279	92	
269.96900	318	
270.04186	82	
271.91595	106	
272.12017	76	
272.82981	72	
273.14439	74	
273.86117	78	
275.86009	76	
276.80706	116	
276.86122	174	
277.85917	168	
278.12233	72	
278.59990	80	
278.79494	600	1+
278.84856	158	
279.79439	690	1+
280.09793	92	
280.93083	86	
281.86354	228	
282.61281	80	
282.78964	202	
282.83174	82	
283.48675	80	
283.78802	104	
283.82316	78	
283.84863	150	
284.42845	76	
285.82139	136	
285.84698	164	
286.81929	74	
286.84838	152	
289.82862	126	
290.79620	78	
291.73947	82	
292.11721	82	
294.42178	74	
296.01659	78	
296.06947	72	
296.13309	82	
297.41470	88	
297.80118	1046	1+
298.80298	896	1+
299.87407	78	
300.80518	328	
300.90427	76	
301.79640	170	
301.86252	326	1+
302.80077	84	
303.44208	94	
303.85680	530	
303.94489	80	
304.80145	126	
305.44541	104	
306.34965	78	
306.88708	74	
307.59073	90	
307.83846	84	
307.89891	90	
309.39588	96	
310.20438	72	
312.88324	102	
314.81584	292	1+
317.81353	328	1+
318.22743	88	
320.92490	78	
321.82130	146	
322.79744	72	
322.82757	102	
322.93549	144	
324.45443	90	
325.86701	326	1+
326.86987	278	1+
329.05097	88	
329.87593	82	
331.93287	82	
333.43610	72	
333.84602	88	
335.46388	100	
336.94654	140	
338.95074	144	
341.03470	86	
341.94905	74	
342.33078	74	
344.07581	88	
344.83178	98	
345.94813	86	
347.05676	88	
351.26270	72	
352.73920	92	
352.88447	76	
365.27668	78	
365.81424	78	
366.89327	72	
368.85720	84	
368.89074	80	
END IONS

###FS:    #m/z: 322.93049 #charge 1+
###MS: 107
###MSMS: 108
BEGIN IONS
TITLE=Cmpd 80, +MS2(322.9305), 28.0-35.0eV, 2.3min #108
RTINSECONDS=139.444
SCANS=107-108
PEPMASS=322.93049	1184990
CHARGE=1+
99.04292	50	
189.86541	54	
193.06819	52	
195.86634	62	
196.06828	52	
200.83784	66	
201.04440	182	
203.41307	82	
205.94862	224	
206.97493	68	
206.99936	74	
211.03647	64	
212.89560	76	
213.41396	102	
213.88253	64	
213.93069	76	
219.05850	64	
221.06716	78	
221.94462	60	
223.95996	176	
224.81904	122	
226.84057	74	
227.92916	328	1+
228.82423	64	
230.42986	78	
230.81989	68	
232.05079	100	
232.81259	88	
233.90853	50	
233.93455	78	
234.86332	94	
234.92906	104	
237.99909	64	
238.79959	70	
238.94344	62	
239.79076	136	
240.81952	116	
240.88164	84	
240.94131	956	
241.08753	96	
241.82959	50	
241.94222	1148	
242.82210	134	
242.94302	3386	1+
243.82000	412	1+
243.95873	70	
244.05749	78	
244.24158	52	
244.93956	614	1+
244.96388	66	
246.85333	56	
246.87027	70	
246.97548	292	
248.84419	60	
248.87298	82	
249.90655	82	
250.83776	82	
250.94990	100	
251.08029	68	
251.86921	60	
251.96245	94	
252.79922	50	
252.82699	52	
253.35048	72	
254.86539	84	
254.90629	62	
255.13215	54	
257.83938	68	
258.40209	70	
258.83889	150	
258.95313	76	
260.83324	304	
261.11733	56	
261.83147	156	
261.95941	72	
262.83628	506	1+
262.96541	120	
263.36224	98	
263.98086	72	
264.86122	72	
265.05903	74	
265.98119	72	
266.88327	60	
266.99855	120	
267.01964	72	
268.83860	54	
268.85245	82	
268.92538	100	
268.95756	72	
269.79993	64	
271.34708	72	
271.84502	66	
272.27288	66	
272.84810	66	
272.89060	76	
272.91894	72	
273.05277	64	
273.80820	76	
274.39147	66	
275.85726	68	
277.86234	84	
278.12242	66	
278.85047	246	1+
278.88690	84	
279.09120	836	1+
281.86413	80	
282.27607	100	
282.96612	80	
283.05135	102	
283.06826	116	
283.11647	64	
283.78877	60	
283.82603	102	
283.85319	58	
284.29287	442	1+
284.86488	102	
285.92104	98	
286.68787	60	
286.80009	74	
287.11840	68	
287.76170	52	
287.99505	80	
288.84568	62	
289.85483	196	1+
290.04419	58	
291.83186	60	
292.79504	80	
293.06772	78	
293.87820	72	
297.83648	56	
297.87649	68	
298.11817	66	
299.82520	66	
299.88036	90	
300.86575	70	
305.87475	70	
307.81694	80	
307.89461	78	
309.86718	58	
310.78840	76	
311.01825	68	
311.88933	68	
312.80277	74	
313.89629	72	
314.80641	54	
314.93247	72	
314.95212	98	
315.17906	68	
317.92735	104	
318.03246	64	
319.82410	66	
321.75933	74	
322.89695	64	
323.97477	64	
324.89146	108	
325.33282	74	
325.80055	76	
326.90088	84	
327.28032	76	
END IONS

###FS:    #m/z: 340.94123 #charge 1+
###MS: 107
###MSMS: 109
BEGIN IONS
TITLE=Cmpd 81, +MS2(340.9412), 28.0-35.0eV, 2.4min #109
RTINSECONDS=140.216
SCANS=107,109
PEPMASS=340.94123	460550
CHARGE=1+
65.69378	66	
178.53918	120	
179.06133	90	
191.02474	80	
192.94530	58	
201.87656	60	
204.87986	58	
205.96025	92	
206.88730	62	
212.88000	304	1+
213.93952	410	1+
215.85842	72	
215.88659	158	
216.89456	114	
217.87831	68	
220.87644	74	
222.88591	74	
224.83151	78	
225.95596	58	
226.83000	76	
226.89641	86	
227.89645	60	
228.84487	58	
228.93736	70	
229.95892	72	
230.88961	234	
230.92604	70	
231.89224	104	
231.94778	644	
232.91937	64	
233.94986	138	
233.97393	70	
234.84346	114	
235.10977	80	
235.89781	286	1+
236.83214	72	
236.86038	94	
237.12288	68	
237.90214	92	
239.84755	146	
239.90206	88	
239.92765	68	
240.23221	72	
240.83190	68	
240.84579	170	
241.83975	424	1+
242.02252	66	
242.85620	76	
245.43496	72	
245.83154	84	
245.89305	64	
246.87589	72	
246.94717	80	
247.97704	68	
249.38666	92	
249.88165	80	
249.95918	66	
250.94242	60	
251.02588	76	
252.93402	86	
253.57334	72	
254.96806	270	
255.14165	70	
255.84841	82	
256.85337	72	
256.89225	144	
256.96166	130	
257.06475	84	
257.85231	178	
258.84484	346	
259.18637	64	
259.84614	278	
259.95788	70	
260.04890	78	
260.83531	332	1+
261.86024	78	
262.09649	90	
262.87198	66	
262.91096	92	
262.92815	142	
263.80489	122	
263.91148	74	
264.86261	90	
265.89938	68	
266.46024	92	
268.84235	384	1+
269.05442	60	
269.15486	66	
271.98244	88	
273.04488	102	
273.85227	222	1+
274.90769	78	
274.94308	86	
275.91529	86	
276.81332	76	
276.85695	394	
277.86153	342	
278.84846	770	1+
278.92984	78	
278.97122	88	
279.91526	86	
280.02391	70	
280.93732	64	
281.86394	66	
283.87052	64	
284.00361	68	
284.80953	90	
284.93574	80	
286.58193	70	
286.78966	68	
287.88266	84	
288.84177	80	
288.88858	124	
289.06939	78	
289.34261	90	
291.79796	78	
292.89624	58	
292.93823	104	
293.86905	270	1+
295.83305	66	
296.77330	68	
296.87883	252	1+
297.26028	60	
297.51635	80	
297.85436	118	
297.92098	88	
298.30904	72	
298.82492	78	
298.86487	82	
299.87807	430	1+
300.16571	68	
300.88225	276	1+
300.93587	74	
301.85593	236	1+
302.87358	66	
302.94159	154	
303.81662	64	
304.92838	84	
307.89229	62	
309.53836	76	
310.13075	60	
310.83409	60	
311.88269	80	
312.80714	74	
314.88043	60	
318.76209	72	
321.80984	80	
323.88178	122	
324.89016	74	
324.91882	86	
326.89848	110	
327.83152	70	
330.88006	74	
335.62540	80	
336.90216	66	
337.87678	66	
340.89480	108	
341.82432	66	
341.97863	100	
343.69525	68	
344.25351	82	
345.88230	102	
346.07366	78	
END IONS

###FS:    #m/z: 363.95697 #charge 1+
###MS: 107
###MSMS: 110
BEGIN IONS
TITLE=Cmpd 82, +MS2(363.9570), 28.0-35.0eV, 2.4min #110
RTINSECONDS=140.988
SCANS=107,110
PEPMASS=363.95697	185588
CHARGE=1+
189.86216	174	
189.87734	100	
189.99395	76	
192.95535	74	
202.42110	90	
204.43887	80	
205.96738	90	
206.91594	76	
206.94475	88	
207.88750	74	
207.94935	78	
209.94378	498	
210.88577	276	
212.87973	964	1+
219.88776	78	
220.86491	74	
222.95365	178	1+
224.89402	76	
224.94690	306	
224.98431	84	
225.88354	184	
225.95242	130	
225.96662	90	
225.98737	76	
226.89855	156	
226.94726	2706	1+
226.96887	96	
227.81848	74	
228.89689	352	1+
228.94279	2760	1+
229.04344	164	1+
230.80164	110	
230.88936	1332	1+
231.79104	78	
232.88410	316	
232.96270	86	
239.09551	80	
240.82392	176	
240.94138	336	
240.96412	270	
241.12556	76	
241.93765	1042	1+
242.00563	78	
242.02068	76	
242.82102	174	
242.93962	762	1+
242.95974	398	
243.02481	84	
243.82715	480	1+
244.81814	156	1+
244.95793	1310	1+
245.01369	100	
245.08607	140	
245.94201	112	
246.85714	114	
246.95259	1056	1+
247.80679	78	
248.80588	522	
248.90199	374	
250.78437	122	
250.81333	110	
250.90093	92	
252.90282	390	1+
253.90708	336	1+
254.85953	84	
255.10461	82	
256.45955	76	
256.85309	94	
257.87740	76	
258.83487	266	1+
258.85817	88	
260.83117	110	
260.96988	176	
261.83306	144	
261.85039	80	
261.95146	84	
262.06281	90	
262.83094	126	
264.81806	112	
264.85859	222	1+
265.08601	150	
265.49911	86	
265.80447	88	
265.81710	118	
265.84514	78	
265.94728	76	
266.81430	374	1+
267.01584	76	
267.79053	74	
267.97472	380	
268.81459	280	1+
269.96964	292	
270.37091	84	
270.83719	98	
271.11261	74	
271.87303	306	1+
273.48340	92	
274.86561	82	
277.81048	142	
277.85451	116	
278.79992	190	
278.84201	172	
279.79674	416	
279.87408	78	
280.79197	234	
281.79084	728	1+
282.79182	580	1+
282.82918	130	
282.85469	112	
282.92481	90	
283.08173	76	
283.83495	136	
283.96446	124	
284.82388	208	1+
285.84644	254	
286.84795	118	
289.82846	100	
289.86599	124	
290.50094	74	
292.16740	86	
293.85026	78	
294.87195	114	
296.80915	262	
296.93186	80	
297.80197	1844	1+
298.80360	1574	1+
300.88065	92	
301.79255	110	
301.86334	192	
302.05964	74	
302.80854	82	
302.85530	484	1+
303.80175	256	1+
303.85442	314	1+
307.89699	86	
309.00081	80	
311.89337	94	
312.83337	110	
314.87167	78	
315.82012	136	
316.81762	236	
317.07591	76	
317.38677	88	
317.91059	102	
318.79479	86	
318.82504	130	
319.81440	88	
321.82063	104	
321.87045	120	
322.81960	154	
323.81765	86	
324.44706	80	
324.55136	90	
324.86358	74	
325.82240	82	
326.37256	90	
326.87177	102	
327.12194	86	
329.87449	82	
331.94174	106	
335.84095	166	1+
336.94118	124	
340.93788	194	
343.77740	76	
344.04605	74	
345.90253	98	
346.93336	72	
348.16015	88	
351.75057	72	
355.32449	72	
356.64265	76	
356.77509	96	
357.79172	74	
357.94744	98	
360.91606	80	
361.72558	78	
362.75829	76	
366.71206	74	
366.75917	96	
END IONS

###FS:    #m/z: 322.93057 #charge 1+
###MS: 111
###MSMS: 112
BEGIN IONS
TITLE=Cmpd 83, +MS2(322.9306), 28.0-35.0eV, 2.4min #112
RTINSECONDS=144.692
SCANS=111-112
PEPMASS=322.93057	1173808
CHARGE=1+
192.02035	76	
195.94364	66	
199.93750	86	
200.86569	66	
200.89365	76	
201.04410	180	
201.16571	72	
202.04913	70	
205.94964	70	
208.94738	66	
209.42151	94	
213.87875	76	
215.84268	78	
218.88409	70	
219.05276	90	
219.99524	86	
220.87302	132	
220.91945	64	
222.95372	82	
222.97567	62	
223.96080	114	
227.10359	78	
227.87241	78	
228.11903	62	
228.85193	72	
228.89102	80	
229.05844	70	
230.84757	88	
230.90891	88	
233.02661	80	
234.90629	74	
236.00899	72	
238.82790	74	
238.92506	60	
238.94080	86	
239.23248	72	
239.78627	132	
239.88018	72	
240.82608	290	1+
240.94089	1212	
241.93974	4798	1+
242.40485	104	
242.88703	120	
242.94174	3220	1+
243.36733	88	
243.82088	176	
243.88677	82	
244.81660	126	
244.85608	78	
244.91142	112	
244.93807	838	1+
245.02530	78	
245.36488	60	
245.82178	66	
245.88158	60	
245.90134	112	
246.85117	154	
246.97791	80	
247.91491	72	
248.35421	122	
248.84633	148	
248.86911	70	
248.90398	74	
248.95554	78	
249.90014	110	
250.94694	90	
251.03955	88	
251.78907	80	
251.83583	76	
252.10297	68	
252.20619	90	
253.34836	72	
253.46761	100	
253.82928	72	
253.86280	80	
253.88774	62	
254.12278	66	
254.95562	66	
256.89052	72	
258.83890	166	
260.83312	72	
261.83000	800	1+
262.91817	92	
263.35636	94	
264.82710	80	
265.05522	70	
266.04339	82	
266.06341	74	
266.98569	60	
267.81084	90	
269.13671	92	
269.18502	70	
269.81610	60	
270.90218	96	
270.94878	72	
271.80229	70	
271.84912	72	
271.98451	82	
273.79180	158	
273.85676	70	
275.80641	100	
275.92127	94	
276.13776	94	
276.82136	60	
276.89700	62	
276.98495	72	
278.81722	80	
279.09117	1152	1+
279.12107	66	
279.85546	78	
279.91958	86	
279.96847	102	
280.83847	72	
280.85963	138	
281.97938	106	
282.27440	76	
282.86073	64	
283.07117	68	
283.84663	80	
284.29166	122	
284.87689	110	
285.29126	140	
286.03569	62	
286.90848	70	
287.07837	76	
287.78693	70	
287.80587	62	
289.79503	126	
291.78529	74	
292.81189	60	
295.15164	68	
296.13732	72	
297.13470	68	
297.41896	86	
297.88063	68	
302.94814	70	
303.88414	144	
307.79821	166	
308.81736	70	
308.86289	72	
308.89298	74	
310.83786	96	
311.41440	70	
311.88537	64	
314.87595	92	
316.89235	76	
318.88885	60	
319.11289	74	
319.75788	60	
321.37170	76	
323.80200	86	
324.44763	64	
324.86333	72	
325.81264	114	
325.90015	68	
326.23947	62	
END IONS

###FS:    #m/z: 340.94121 #charge 1+
###MS: 111
###MSMS: 113
BEGIN IONS
TITLE=Cmpd 84, +MS2(340.9412), 28.0-35.0eV, 2.5min #113
RTINSECONDS=145.464
SCANS=111,113
PEPMASS=340.94121	435538
CHARGE=1+
165.53277	82	
192.92649	86	
193.95471	78	
196.88482	74	
208.88520	88	
210.94010	68	
212.88143	156	
213.87702	68	
213.93876	308	
215.88840	122	
215.93802	126	
218.87814	68	
220.87145	156	
221.89379	242	1+
224.83885	68	
225.93200	72	
227.83479	116	
228.95413	92	
230.84577	88	
230.88739	592	1+
231.88909	406	1+
231.94724	346	1+
231.96355	76	
233.09946	116	
233.94955	92	
234.89548	66	
234.99647	70	
236.88462	82	
238.84335	220	1+
239.91062	80	
239.95451	130	
240.23025	80	
241.12606	68	
241.84488	500	1+
241.88660	146	
241.94048	74	
243.82925	448	1+
244.95627	120	
245.87986	68	
248.90975	86	
249.00873	66	
249.10367	72	
249.11901	88	
250.09470	66	
250.90165	82	
250.93650	76	
251.96438	106	
254.84170	82	
254.90673	98	
254.96566	158	
255.77995	128	
256.26514	66	
256.84983	124	
256.86860	86	
257.80045	92	
257.86542	84	
258.84943	144	
258.95909	68	
259.41387	98	
259.84484	198	
259.85523	248	
260.83461	490	1+
261.90555	66	
262.82610	116	
262.93592	72	
263.00597	76	
264.90398	130	
265.09294	88	
265.80122	66	
265.85892	304	1+
265.88324	72	
266.86099	320	1+
266.89728	78	
267.84135	72	
268.84193	136	
269.95922	64	
269.98553	88	
270.08626	70	
270.83941	86	
272.93109	90	
272.95771	88	
272.97765	78	
274.87771	134	
275.03882	66	
275.85778	96	
275.90333	78	
275.94601	72	
276.11514	78	
276.85763	1000	1+
277.91988	66	
278.02216	92	
278.84448	480	
278.92632	74	
279.85178	246	
279.88050	92	
280.84066	86	
280.92066	88	
281.88031	68	
281.91136	72	
282.88348	80	
283.86777	132	
284.80560	66	
285.94836	72	
287.86808	72	
288.90448	92	
289.80066	88	
290.94073	76	
291.85867	70	
292.43811	100	
292.84760	80	
292.88965	74	
292.96971	88	
293.05373	72	
293.87394	104	
294.87022	68	
295.85904	72	
296.90220	78	
297.87271	74	
297.91495	68	
298.85032	148	1+
299.01561	96	
299.86915	124	
301.29422	90	
301.87938	84	
302.17212	98	
302.85785	152	
302.91383	88	
302.93769	88	
303.82731	70	
303.85792	112	
305.88888	68	
305.92842	92	
305.99053	84	
306.87825	84	
306.91277	82	
308.82815	74	
309.86994	66	
310.34719	72	
311.83947	76	
311.85925	118	
314.87357	84	
315.94687	66	
316.16265	70	
320.06551	66	
321.49067	102	
323.89475	96	
326.16738	88	
327.06290	76	
327.90057	74	
328.86216	68	
329.11565	74	
331.81693	70	
332.81926	78	
334.33105	80	
337.74096	96	
337.83819	74	
340.09216	84	
340.81712	74	
340.91498	86	
341.90862	70	
345.34579	102	
346.10576	86	
END IONS

###FS:    #m/z: 363.95710 #charge 1+
###MS: 111
###MSMS: 114
BEGIN IONS
TITLE=Cmpd 85, +MS2(363.9571), 28.0-35.0eV, 2.5min #114
RTINSECONDS=146.236
SCANS=111,114
PEPMASS=363.95710	181220
CHARGE=1+
51.85830	114	
62.90635	104	
189.86137	814	1+
192.85329	70	
196.91871	72	
197.85082	88	
197.88901	72	
198.87857	118	
203.95269	72	
207.87599	206	1+
207.90522	78	
209.94301	300	
210.88628	146	
212.87984	542	1+
213.93689	106	
214.39457	96	
214.88053	82	
216.05896	74	
217.36795	72	
219.86772	88	
221.02893	74	
222.94536	118	
223.87700	88	
223.95338	140	
224.94821	438	1+
226.88232	114	
226.94734	2248	1+
228.89545	126	
228.94201	2504	1+
230.88927	1346	1+
232.07308	80	
232.50557	72	
234.88312	74	
235.08509	74	
240.93805	86	
240.96363	172	
241.94061	152	
241.95914	438	1+
242.01483	76	
242.81267	212	1+
242.94161	676	1+
242.96088	366	1+
243.87527	88	
244.89257	120	
244.93742	282	
244.95700	1314	
245.81573	130	
245.94453	250	
246.90811	134	
246.95343	1086	1+
246.97779	80	
247.81076	78	
247.96809	100	
248.80550	336	1+
248.84298	132	
248.90003	172	
248.95879	118	
249.42651	78	
250.79302	118	
250.89754	100	
250.94704	168	
250.97152	120	
251.19741	72	
253.01618	94	
254.91427	74	
257.00441	72	
258.84039	116	
259.84824	130	
260.01163	72	
260.83153	324	
260.96751	260	1+
261.83668	178	
261.91783	100	
262.83019	118	
263.83266	182	
263.87072	78	
264.50941	112	
264.94094	76	
265.06087	74	
265.41492	70	
266.42814	88	
266.81530	468	1+
266.85337	76	
266.91976	78	
266.96838	298	1+
267.78348	128	
267.83895	70	
267.97161	248	1+
268.80649	106	
268.84554	78	
269.96839	234	
270.80133	72	
270.87838	72	
272.86623	98	
275.89884	178	1+
276.84629	252	1+
278.79685	308	
279.10514	106	
279.79588	194	
280.79315	760	1+
280.83534	116	
282.13352	116	
282.79568	346	1+
282.86146	112	
283.06699	88	
283.09628	72	
283.84893	102	
284.79178	214	1+
284.82764	228	
285.84784	298	
285.88778	90	
285.97138	70	
286.86399	150	
286.99757	78	
287.87618	74	
288.85000	132	
289.84366	74	
289.98847	78	
291.79395	70	
292.86093	88	
293.09984	88	
293.11495	90	
295.08782	88	
295.88559	72	
295.93000	76	
296.80955	342	
297.80784	342	
298.12660	82	
298.14166	78	
298.42759	98	
298.80175	1400	1+
300.87016	76	
301.80049	464	1+
301.86017	424	1+
302.90261	96	
303.85843	408	1+
303.94309	76	
305.00757	72	
306.43740	76	
306.94090	82	
307.12328	76	
307.88077	126	
309.15618	76	
309.87609	112	
309.92646	204	1+
314.10927	92	
316.43568	92	
316.81416	252	1+
318.93479	116	
319.82427	166	
320.81790	94	
321.38490	86	
321.81897	344	1+
321.86756	208	
322.92561	78	
325.06965	74	
326.86811	90	
327.28273	98	
327.76491	88	
332.90693	88	
335.05431	76	
336.94349	182	
339.34577	72	
339.82965	82	
340.80105	116	
340.93588	164	
343.86848	74	
346.42554	98	
348.90093	74	
351.79410	76	
352.88470	72	
360.24867	82	
360.35599	142	
360.71827	120	
361.89575	72	
363.25677	74	
363.73178	70	
363.83265	82	
367.76894	72	
END IONS

###FS:    #m/z: 336.94604 #charge 1+
###MS: 115
###MSMS: 116
BEGIN IONS
TITLE=Cmpd 86, +MS2(336.9460), 28.0-35.0eV, 2.5min #116
RTINSECONDS=149.913
SCANS=115-116
PEPMASS=336.94604	48932
CHARGE=1+
61.43172	94	
198.89400	90	
208.88529	144	
210.37695	72	
210.88628	118	
211.94374	1362	1+
211.96230	148	
212.87734	1128	1+
213.94053	532	1+
215.08902	76	
215.88834	178	
215.93743	66	
216.87356	68	
218.12314	68	
219.84407	68	
220.89232	72	
222.95249	178	
223.93950	72	
223.96696	80	
224.97689	80	
225.04509	68	
225.55561	94	
225.86389	66	
225.89509	74	
227.14832	82	
227.89470	68	
228.84290	72	
228.89508	106	
229.95419	1538	1+
229.97900	78	
230.88930	1102	1+
230.91481	94	
231.95045	408	
232.90096	122	
233.89432	136	
233.94914	200	
233.98163	78	
234.10352	86	
234.38656	86	
234.83107	78	
234.95744	94	
235.13040	78	
236.97929	74	
237.01901	68	
237.88187	70	
239.82887	84	
239.86535	78	
240.83864	406	1+
240.87208	66	
241.10289	76	
241.84233	340	1+
243.83468	134	
247.04964	80	
247.96400	284	1+
247.98429	68	
248.03671	74	
248.90143	358	1+
249.86020	66	
249.95713	76	
250.83104	262	1+
251.78922	110	
251.93345	92	
252.08171	72	
252.47374	94	
252.90510	84	
252.95461	106	
252.97137	556	1+
253.06878	72	
253.90116	108	
254.85579	66	
254.97126	78	
255.07024	134	1+
255.80127	72	
256.84397	366	1+
256.87233	188	
256.89200	98	
256.96041	130	
257.03439	74	
258.95328	84	
259.01831	66	
259.84934	162	
259.95411	70	
260.82480	126	
260.85523	68	
261.05780	78	
261.84855	182	
262.84450	68	
263.05753	70	
263.59154	76	
263.88080	84	
263.98485	66	
267.02571	74	
268.13839	64	
268.84117	672	1+
268.96946	68	
270.74873	94	
270.99826	94	
271.85311	136	
271.87308	66	
271.90142	74	
271.91767	72	
272.97968	68	
273.82646	70	
274.86477	104	
275.54602	92	
275.85325	192	
275.87853	80	
275.90682	68	
276.85810	610	1+
277.08107	92	
277.55339	74	
277.83491	366	1+
279.16000	72	
279.83873	128	
279.90898	68	
279.96610	68	
280.10844	102	
280.80749	66	
280.82812	70	
281.05855	70	
282.88044	136	
285.85144	256	
286.84930	950	1+
288.86999	92	
288.92090	66	
289.82996	66	
289.84446	64	
294.15821	74	
294.83486	68	
294.85046	104	
294.86420	70	
295.81612	74	
296.92581	76	
297.01075	68	
298.88338	74	
298.89513	64	
299.87339	134	
299.93157	86	
300.64441	110	
300.87844	106	
302.89044	70	
303.85066	84	
304.44635	76	
305.87052	84	
306.43966	98	
309.26842	70	
309.76791	66	
309.87174	144	
310.43346	80	
310.80188	74	
313.42670	66	
314.92385	72	
315.80526	64	
317.89215	74	
319.81962	78	
319.88546	70	
321.17183	74	
322.75076	66	
323.02042	72	
324.25286	70	
325.92234	82	
329.87223	72	
332.90239	68	
334.76245	80	
335.36684	72	
337.26753	66	
342.21712	82	
END IONS

###FS:    #m/z: 507.84576 #charge 1+
###MS: 115
###MSMS: 117
BEGIN IONS
TITLE=Cmpd 87, +MS2(507.8458), 28.2-35.2eV, 2.5min #117
RTINSECONDS=150.685
SCANS=115,117
PEPMASS=507.84576	43926
CHARGE=1+
214.88630	106	
222.97775	104	
223.97524	190	
225.86923	102	
240.08199	172	
241.01500	100	
252.14495	140	
253.08004	166	
257.29024	108	
262.39493	106	
267.92769	118	
280.12776	134	
283.97900	176	1+
286.85125	102	
287.84395	110	
289.87469	240	
291.86088	172	
293.87797	130	
294.40893	102	
294.87672	106	
296.81687	116	
296.84987	236	1+
298.81721	132	
303.86726	136	
305.86112	498	
305.93278	228	1+
307.89412	136	
308.13950	414	1+
308.86808	348	1+
309.84618	228	
309.88261	100	
310.11546	112	
310.15463	226	
311.16172	178	
311.34282	102	
311.35994	202	1+
311.78971	116	
311.88177	660	1+
312.17735	130	
312.98383	120	
314.86296	116	
315.86803	178	
316.85775	136	
318.80810	116	
321.76156	112	
321.81094	222	1+
323.87628	116	
323.91242	130	
325.75350	120	
325.90258	120	
325.98952	116	
326.88692	154	
327.82063	170	
327.87915	272	
328.86668	122	
330.17030	138	
332.87642	270	
333.87302	144	
333.98083	124	
335.83446	138	
335.88294	372	1+
337.84355	134	
337.88338	160	
338.88305	128	
340.86251	156	
341.08187	130	
345.76962	100	
346.86465	100	
347.77445	386	1+
347.81457	116	
348.72761	244	1+
348.80869	182	1+
348.88922	142	
349.76106	442	1+
350.76714	286	1+
351.88521	212	
353.09202	128	
356.01611	124	
356.18137	100	
357.72541	124	
357.85177	114	
358.86972	222	1+
362.78007	236	
362.89629	118	
363.87736	116	
364.72527	118	
364.87495	118	
367.70598	334	1+
367.76921	408	1+
368.89811	118	
369.83649	186	
370.03492	98	
370.80058	122	
371.77891	248	1+
371.83419	374	1+
372.39136	102	
373.90250	232	1+
374.81651	134	
374.88276	182	1+
376.76567	114	
376.79956	134	
377.78160	118	
378.76283	142	
379.80880	178	1+
380.71953	704	1+
381.77399	100	
382.72226	104	
383.70757	136	
383.78272	382	1+
384.75209	130	
384.84895	216	
385.72545	252	1+
385.77676	116	
385.85118	124	
386.26923	100	
387.82617	104	
387.84795	200	
388.84722	128	
390.73289	114	
390.84267	680	1+
391.77053	158	
392.82757	184	
394.79021	180	
398.72626	1046	1+
398.75756	148	
403.76033	342	1+
403.81262	168	
403.86899	180	
404.86953	124	
405.74635	160	
405.86944	112	
407.74417	120	
407.86780	264	
408.85100	742	1+
409.73352	432	1+
409.77693	102	
409.82803	104	
410.76763	182	1+
410.84140	740	1+
412.13206	122	
412.73151	118	
413.88192	124	
414.68420	124	
414.75493	110	
415.88004	112	
417.74532	146	1+
421.74371	138	
421.88246	288	
422.86399	112	
423.74227	112	
423.76943	300	
423.86906	320	
424.77373	126	
425.75233	376	
426.76251	284	
426.86183	650	1+
426.90190	102	
427.67992	236	1+
427.74556	424	
427.88995	144	
428.74065	318	
428.84839	904	1+
429.70410	152	
429.73561	190	
430.74376	116	
431.78872	108	
431.86393	242	1+
433.85396	106	
434.84603	182	1+
439.78323	136	
439.89415	118	
441.21711	118	
441.77872	122	
442.77625	168	
442.89362	104	
443.75743	114	
444.76107	124	
444.87126	672	1+
444.89785	120	
445.74447	362	1+
445.78439	284	1+
446.71089	578	1+
446.87620	330	1+
447.71365	492	1+
448.21179	136	
448.76928	138	
449.48644	100	
449.74465	412	1+
450.69459	134	
450.74607	306	1+
450.87737	278	1+
462.88760	444	1+
465.72547	142	
467.89340	556	1+
470.72897	102	
477.76499	100	
485.90567	120	
486.90090	140	
492.81054	160	
END IONS

###FS:    #m/z: 359.96215 #charge 1+
###MS: 115
###MSMS: 118
BEGIN IONS
TITLE=Cmpd 88, +MS2(359.9622), 28.0-35.0eV, 2.6min #118
RTINSECONDS=151.457
SCANS=115,118
PEPMASS=359.96215	33658
CHARGE=1+
53.09461	92	
92.25700	112	
188.21933	70	
194.05390	86	
194.89631	76	
196.93638	84	
199.93938	82	
202.55575	104	
204.88673	72	
206.09268	72	
209.09131	72	
209.94427	272	
210.99713	74	
219.91508	94	
220.89034	74	
222.46446	88	
222.95320	500	
223.03819	78	
223.07098	78	
223.88687	86	
224.94993	528	1+
224.97137	92	
225.46146	74	
226.83026	184	1+
226.94714	1776	1+
227.88340	76	
228.94199	1908	1+
229.84170	80	
232.04542	76	
232.73766	94	
234.86631	126	
237.92165	86	
238.00885	100	
239.54952	98	
239.78928	80	
240.81851	118	
240.94010	360	
240.96370	216	
241.00006	82	
241.07826	68	
241.90419	94	
241.94214	298	
242.82307	78	
242.86011	100	
242.88319	76	
242.95803	282	
244.95596	990	1+
245.94379	146	
245.97949	76	
246.89533	86	
246.95287	1516	1+
247.03257	72	
248.05082	68	
248.80393	494	1+
248.90774	90	
250.79828	78	
250.95077	216	
250.96693	128	
252.95489	216	
257.78878	70	
258.84379	144	
260.84181	130	
260.86137	78	
260.97064	186	
261.83605	92	
261.89176	72	
262.82605	138	
262.96610	72	
264.89708	72	
265.06305	96	
265.82758	146	
266.03775	104	
266.81302	370	1+
266.85318	70	
267.06780	84	
267.91138	86	
267.97083	132	
268.11425	70	
268.81848	126	
268.84274	186	
268.95532	102	
269.96487	122	
270.01371	80	
270.96894	90	
271.47032	80	
271.90957	76	
271.92588	74	
272.84589	110	
273.82052	86	
273.88748	72	
273.96685	90	
274.80911	76	
275.51567	76	
275.85794	72	
275.96840	276	
276.79724	266	1+
276.85533	144	
276.88213	72	
277.85829	72	
278.81409	70	
278.84450	218	
279.20700	72	
279.79991	88	
280.79410	846	1+
281.82495	172	1+
282.78723	112	
283.06725	92	
283.88193	70	
284.82498	206	
286.85788	222	1+
288.15953	76	
292.81616	70	
292.97192	84	
292.99485	72	
293.90432	118	
293.93930	84	
293.98382	70	
294.81650	78	
295.82020	74	
296.80750	430	1+
298.80436	1112	1+
299.13237	72	
300.80554	204	
301.80485	86	
306.43310	132	
309.79782	160	
309.84328	68	
310.79285	72	
312.51823	98	
315.80063	82	
316.82031	432	1+
318.00634	72	
319.95991	74	
320.76003	82	
320.82070	230	1+
321.38723	72	
321.97728	92	
322.07866	76	
322.15599	72	
323.01820	92	
325.89375	76	
326.81846	78	
327.08293	72	
328.89495	90	
329.87120	100	
330.51410	84	
331.80980	94	
332.76804	74	
336.94307	76	
337.94886	74	
338.10002	72	
339.14882	80	
340.81474	98	
340.93921	70	
341.75873	68	
344.13712	74	
344.20315	68	
344.91651	90	
345.82041	104	
348.91441	104	
354.06892	72	
356.29502	78	
356.70574	80	
360.86342	68	
362.68361	78	
364.12319	86	
END IONS

###FS:    #m/z: 336.94605 #charge 1+
###MS: 119
###MSMS: 120
BEGIN IONS
TITLE=Cmpd 89, +MS2(336.9461), 28.0-35.0eV, 2.6min #120
RTINSECONDS=155.118
SCANS=119-120
PEPMASS=336.94605	50788
CHARGE=1+
152.23249	66	
182.86886	140	
183.86783	118	
191.09230	76	
195.03722	72	
198.95427	66	
199.12265	66	
200.87523	70	
201.04335	70	
201.84684	68	
201.97770	92	
205.95080	138	
207.97095	68	
211.94373	840	1+
212.88011	570	1+
213.93980	254	
214.89617	124	
215.93967	72	
217.88065	70	
218.83666	68	
220.89749	64	
221.94298	82	
222.95084	122	
223.51135	76	
223.95591	80	
223.97430	118	
224.97691	150	
225.83984	68	
226.84469	92	
227.89724	146	
228.43418	78	
229.95484	1030	
230.88904	1034	1+
230.96919	64	
231.94955	344	
232.83153	72	
232.92338	80	
233.04036	66	
233.80671	66	
233.89676	84	
234.91810	76	
234.94195	96	
234.97749	64	
236.10296	90	
236.89627	94	
238.85125	216	1+
239.89365	64	
240.39192	82	
240.83374	174	
240.95783	78	
241.11430	66	
241.84288	514	1+
243.08210	78	
244.14414	72	
244.36845	82	
245.02535	76	
246.84820	148	
246.88176	80	
246.91256	86	
246.96164	420	1+
248.89977	160	
249.90341	90	
249.98500	90	
250.83139	128	
250.94654	68	
250.99111	64	
251.06668	72	
251.82395	68	
251.84107	166	
252.84856	162	
252.93425	82	
252.96882	420	
253.82936	80	
253.90256	126	
254.96608	186	
256.16664	76	
256.83346	72	
256.87114	84	
257.46587	76	
258.85184	458	1+
259.14511	74	
259.44363	100	
259.84230	72	
259.89268	72	
260.82951	82	
260.86937	70	
261.83860	74	
261.85798	68	
264.79343	80	
264.80715	106	
264.86514	68	
265.85562	64	
265.86889	66	
267.82537	72	
267.84010	862	1+
267.86507	84	
268.84128	642	1+
269.95914	72	
270.83611	70	
270.85790	84	
271.84549	126	
271.91384	302	1+
271.95620	74	
272.87047	82	
273.88770	144	
274.86715	72	
274.87354	76	
274.92501	78	
274.95766	88	
275.86667	66	
276.86078	726	1+
277.84191	68	
277.86626	496	1+
278.83483	892	1+
279.86868	132	
281.04832	90	
281.89490	76	
282.02472	84	
283.86718	72	
284.84650	336	1+
284.89462	80	
286.85113	526	1+
287.09979	102	
287.85437	360	1+
289.88433	78	
290.96813	76	
291.85975	200	
292.89202	72	
293.11180	124	
293.80711	64	
293.88247	78	
294.09083	92	
294.86706	182	
295.03094	66	
296.87939	72	
297.89133	76	
298.31133	78	
298.36826	92	
299.38521	72	
299.42563	78	
299.86899	146	
299.92073	80	
303.79977	68	
303.88484	64	
305.73066	72	
309.86777	652	1+
309.92850	194	
311.86333	72	
311.96308	80	
313.74363	66	
313.87700	130	
314.82152	78	
316.79843	68	
316.87486	70	
320.88739	64	
322.90347	68	
324.89245	66	
327.76267	64	
330.83334	86	
331.88130	64	
333.07028	72	
333.19799	88	
338.03447	66	
338.76336	114	
339.78214	82	
340.17621	66	
340.92820	66	
END IONS

###FS:    #m/z: 507.84648 #charge 1+
###MS: 119
###MSMS: 121
BEGIN IONS
TITLE=Cmpd 90, +MS2(507.8465), 28.2-35.2eV, 2.6min #121
RTINSECONDS=155.89
SCANS=119,121
PEPMASS=507.84648	40554
CHARGE=1+
222.97313	120	
223.86786	112	
224.98020	276	
253.08898	124	
267.79526	120	
268.55690	110	
269.12088	100	
272.85631	132	
278.83505	202	
281.88970	222	1+
283.85378	200	1+
287.85757	190	
293.87967	146	
294.87425	224	
295.15003	148	1+
295.37331	102	
295.87323	140	
296.84312	108	
296.85866	106	
298.85142	208	1+
298.90150	106	
301.34555	106	
301.79523	94	
303.86568	206	
305.86076	392	
306.82985	94	
307.88932	400	
308.14425	290	1+
308.34096	102	
308.80826	100	
308.87137	198	
309.87193	180	
309.89198	374	1+
310.15934	314	1+
311.88434	668	1+
313.61539	96	
314.86604	478	
316.86601	210	1+
317.43937	116	
324.86114	292	1+
325.82338	180	
325.89881	134	
326.15050	118	
326.79052	106	
326.81962	98	
326.88974	466	1+
327.81087	162	
328.80729	126	
329.81096	212	1+
329.89947	102	
331.86938	428	1+
332.87429	356	1+
332.91264	148	
334.39191	110	
334.86004	124	
335.77773	120	
336.00795	98	
337.79664	176	1+
340.89105	110	
340.90351	94	
341.84691	114	
342.12182	126	
343.60001	96	
343.76358	94	
344.80533	242	1+
347.77490	130	
348.01598	102	
348.17305	104	
348.77962	322	1+
350.73098	96	
350.76510	212	1+
351.87960	156	
352.77398	138	
352.88597	228	1+
353.85344	182	
355.72572	190	1+
355.85053	234	1+
356.15368	168	
358.87728	140	
359.86313	122	
362.36539	96	
363.38531	100	
365.71921	138	
365.78484	174	
365.84053	180	1+
366.18182	156	
367.70560	644	1+
367.80369	142	1+
368.89871	358	1+
369.83678	286	1+
370.71083	142	
371.03983	126	
371.72855	112	
371.78675	96	
371.80515	114	
373.72101	130	
374.82002	162	
375.62125	94	
375.82201	168	
376.77602	138	
380.72683	462	1+
380.85567	206	1+
381.78145	130	
381.80267	232	1+
383.77543	136	
384.84961	352	1+
387.84386	370	1+
388.72400	150	
389.20163	128	
389.71948	114	
390.84430	500	1+
392.40129	94	
392.82433	370	1+
392.90171	98	
394.78091	210	
395.77354	126	
396.00475	94	
398.36632	94	
398.73144	828	1+
400.72773	462	1+
403.79751	178	1+
403.87846	150	
404.84785	98	
405.77650	94	
406.77206	102	
407.73903	292	
407.75875	106	
407.86839	124	
407.90975	106	
408.74627	218	
408.79675	106	
408.86166	440	1+
409.76037	98	
410.69218	114	
410.73605	124	
410.76292	94	
410.83903	404	
411.83941	190	
412.73657	114	
412.83811	124	
413.07937	144	
413.76337	154	
417.72330	112	
417.82303	126	
420.72824	306	1+
421.78665	110	
421.86155	128	
422.81976	192	1+
422.87081	124	
422.89068	178	
423.77910	316	
423.86784	110	
424.76625	96	
424.86218	240	
425.75472	528	
425.77585	184	
426.75549	264	
426.80356	94	
426.86377	456	1+
427.73226	720	1+
428.66919	182	1+
428.69243	114	
428.75277	110	
428.84951	836	1+
428.88332	178	
429.70134	112	
429.73465	208	
429.89076	154	
430.73955	118	
430.89169	100	
431.86402	294	1+
434.85813	142	
435.71329	124	
435.86097	94	
438.76134	230	1+
439.89907	164	
442.68635	148	1+
444.74255	434	1+
444.76230	128	
444.87455	646	
445.69577	100	
445.75057	268	1+
445.87479	440	1+
446.78738	104	
447.71103	248	1+
448.76809	246	1+
449.87860	246	
450.70041	212	
450.74715	314	1+
450.88585	132	
453.11195	112	
457.90460	96	
462.76598	120	
462.87871	96	
463.73800	136	
463.86017	126	
463.88763	276	1+
465.73615	208	
467.88960	238	
468.14112	120	
468.75910	130	
468.89128	278	
485.89899	288	1+
488.73088	102	
END IONS

###FS:    #m/z: 359.96238 #charge 1+
###MS: 119
###MSMS: 122
BEGIN IONS
TITLE=Cmpd 91, +MS2(359.9624), 28.0-35.0eV, 2.7min #122
RTINSECONDS=156.661
SCANS=119,122
PEPMASS=359.96238	36380
CHARGE=1+
182.85883	78	
191.04662	72	
200.94238	72	
201.94304	96	
205.94615	78	
209.94621	134	
210.86893	86	
213.90023	84	
215.93990	76	
217.89843	82	
219.94084	70	
222.95077	594	1+
222.97720	68	
223.88438	82	
224.04419	86	
224.94675	540	1+
224.96580	108	
224.98909	88	
226.94724	1582	1+
226.96607	128	
227.05000	138	
228.94262	1770	
229.35386	70	
230.90957	88	
232.94300	120	
233.95885	82	
235.82221	68	
236.99092	72	
237.05301	82	
239.91251	68	
240.93935	284	
240.96146	318	
241.01711	68	
241.94190	120	
242.90227	80	
242.95911	188	
243.83208	130	
244.95674	1366	1+
245.81997	68	
246.80486	190	1+
246.95288	828	
248.80539	330	1+
249.93574	88	
250.95307	124	
251.83408	70	
252.79924	74	
252.87628	88	
252.95489	192	
253.27646	72	
253.83135	78	
258.84823	136	
258.97127	118	
259.15868	86	
259.84451	106	
260.83299	102	
260.89134	68	
260.94872	78	
260.96696	262	
261.47302	74	
261.85399	78	
261.87794	76	
261.93150	68	
263.85300	82	
264.82046	116	
265.82008	176	
266.81618	506	1+
266.94917	84	
268.85886	76	
268.96574	212	1+
269.08045	72	
269.84817	90	
269.97233	140	1+
270.89207	146	
272.73632	72	
274.48104	72	
276.85667	130	
277.81542	70	
278.80036	316	
278.84829	148	
279.10422	216	
279.79609	138	
280.79324	862	
280.86499	78	
280.90407	80	
281.09141	86	
281.96598	120	
282.79860	82	
284.43012	106	
284.82614	78	
284.99798	84	
286.16019	84	
286.86550	134	
286.92901	72	
289.88177	90	
290.79108	90	
290.83151	66	
290.87993	70	
291.78529	120	
292.87094	76	
292.93807	100	
294.45944	72	
294.94213	120	
296.80801	170	
297.80271	1132	1+
298.02900	68	
298.22412	68	
298.80499	940	1+
299.87374	222	1+
300.33774	68	
300.79669	138	
300.86601	66	
300.90208	72	
301.77703	108	
303.80611	68	
304.44430	70	
304.89208	70	
306.05290	70	
306.45052	104	
306.88158	72	
307.84222	70	
309.80091	122	
310.87191	220	1+
311.13306	72	
312.45359	96	
313.92354	74	
314.80648	78	
314.82093	68	
315.80730	352	1+
317.10219	84	
317.15464	68	
318.12652	94	
319.93135	86	
320.28320	76	
321.81918	158	
321.85593	66	
321.87132	68	
322.61697	70	
324.16903	78	
324.19771	74	
324.39221	72	
325.89571	68	
327.82960	84	
328.81490	84	
330.87766	68	
330.94924	68	
332.39401	68	
332.99453	72	
333.55454	72	
336.94714	154	
337.94644	102	
338.88385	74	
340.94192	190	
341.28222	82	
343.71364	68	
344.76670	78	
346.95844	70	
348.30018	84	
349.74507	66	
356.32978	84	
358.96313	142	
361.07167	80	
362.18553	68	
363.01607	70	
363.94268	76	
END IONS

###FS:    #m/z: 322.93052 #charge 1+
###MS: 123
###MSMS: 124
BEGIN IONS
TITLE=Cmpd 92, +MS2(322.9305), 28.0-35.0eV, 2.7min #124
RTINSECONDS=160.318
SCANS=123-124
PEPMASS=322.93052	1036298
CHARGE=1+
83.27968	46	
189.40899	72	
191.97271	70	
197.88902	60	
198.92650	66	
201.08875	70	
205.95061	154	
205.97266	70	
206.97152	40	
210.89404	78	
212.89400	70	
214.03849	44	
214.07791	38	
214.97750	58	
215.88191	36	
220.87754	74	
220.95441	68	
223.81816	68	
223.96060	110	
226.49944	48	
227.84650	70	
227.95389	86	
228.83428	74	
229.84315	84	
233.85385	60	
233.91173	70	
235.09635	50	
235.79772	46	
238.93807	38	
239.07711	122	
239.86312	72	
240.78631	40	
240.82122	254	
240.93996	1174	
241.94201	812	
242.21765	44	
242.81977	646	1+
242.94186	2336	1+
243.84669	68	
243.88685	198	1+
243.90400	42	
244.01550	36	
244.74192	38	
244.85810	68	
244.94095	570	1+
245.90618	52	
246.85841	38	
247.97147	52	
247.99229	52	
248.85424	80	
248.89221	78	
248.94525	70	
249.99026	44	
250.06781	50	
250.91876	88	
251.12546	48	
252.15532	58	
252.51471	102	
252.81908	78	
254.14063	86	
254.84783	66	
258.08769	38	
258.83532	120	
258.85646	54	
259.83529	40	
259.89647	76	
260.00944	64	
260.83090	80	
260.87343	68	
261.82803	504	1+
261.94932	46	
262.82758	330	1+
262.85262	84	
262.91058	64	
263.08945	86	
263.85115	64	
263.90073	62	
265.84624	116	
266.04779	70	
266.06344	50	
266.84733	60	
266.88716	52	
266.96542	40	
267.04567	60	
268.08411	84	
268.14075	48	
268.20281	74	
268.81035	58	
269.05802	52	
271.84787	98	
271.87337	84	
272.80526	52	
273.12378	70	
276.81965	72	
276.84401	66	
276.99734	102	
278.02247	54	
278.24345	36	
278.84581	122	
279.09082	1068	1+
279.91341	46	
280.82975	180	1+
281.09751	52	
281.26036	36	
281.80013	74	
282.35916	86	
282.85857	68	
283.06926	64	
283.15189	98	
283.75596	44	
283.78785	110	
284.29567	312	
284.86322	76	
284.87973	86	
286.88934	72	
289.88614	74	
290.99972	52	
291.78538	52	
291.83140	88	
291.87977	72	
292.03139	70	
293.43418	78	
294.88946	98	
294.90852	62	
295.46765	82	
295.87709	60	
296.80319	62	
296.95093	58	
297.95067	60	
299.79695	138	
300.04211	82	
302.90129	82	
303.13657	68	
304.84891	62	
304.88976	68	
307.82364	60	
307.89344	130	
308.79961	86	
308.86996	152	
310.03554	84	
310.87106	58	
312.80699	74	
312.86937	104	
312.96369	72	
313.02816	48	
313.48298	80	
313.85702	50	
314.02450	38	
314.82356	86	
315.60188	92	
315.91214	66	
317.39531	78	
323.00712	70	
323.88637	60	
324.97864	58	
325.80697	82	
325.89723	128	
327.88566	120	
END IONS

###FS:    #m/z: 340.94114 #charge 1+
###MS: 123
###MSMS: 125
BEGIN IONS
TITLE=Cmpd 93, +MS2(340.9411), 28.0-35.0eV, 2.7min #125
RTINSECONDS=161.09
SCANS=123,125
PEPMASS=340.94114	408546
CHARGE=1+
191.91174	66	
191.95214	70	
192.91665	66	
197.98206	80	
198.95440	66	
201.96720	68	
202.10374	68	
205.87911	68	
211.08278	74	
212.87710	208	1+
213.94058	198	
215.88377	160	
215.97587	88	
217.88753	68	
219.95321	72	
220.35414	80	
220.87133	94	
221.84753	80	
222.87195	74	
223.95958	122	
224.84266	86	
224.94893	68	
226.83732	84	
226.89537	102	
228.84771	156	
229.95675	96	
230.84264	64	
230.89506	308	
231.89395	266	1+
231.95038	486	
233.94985	182	1+
236.83007	66	
236.88853	72	
239.83645	74	
239.85731	68	
239.87994	74	
240.83868	450	1+
241.94812	82	
243.83687	66	
243.86570	88	
244.12648	80	
244.82531	104	
244.88127	114	
245.58903	74	
245.81657	66	
245.89486	78	
247.93012	64	
248.53214	90	
248.63082	72	
249.90095	120	
250.96557	66	
250.99480	74	
251.88281	146	
253.17555	72	
254.92217	96	
254.96773	126	
256.97308	86	
257.16793	72	
257.50124	84	
257.90125	66	
257.93837	76	
258.84738	298	
258.87406	70	
259.85188	246	
259.89679	142	
259.93398	76	
260.84008	110	
260.92351	146	
261.84068	302	
261.91790	72	
262.01127	70	
262.06081	78	
262.96212	108	
264.85121	94	
264.99493	78	
265.36074	72	
265.42108	80	
265.86507	70	
266.84338	138	
266.86741	96	
267.13594	72	
267.21027	78	
267.79078	64	
267.83822	74	
267.97547	80	
268.14279	66	
268.37578	78	
268.84349	128	
269.83421	70	
269.93517	66	
270.98324	84	
271.43809	96	
272.84408	74	
272.94519	82	
273.81217	66	
274.87601	114	
276.85745	850	1+
277.96671	66	
278.84436	954	1+
278.90307	68	
278.95853	78	
280.82778	90	
280.85342	172	
281.05361	148	
281.86320	152	
283.88172	82	
284.93566	86	
285.79883	68	
286.10379	74	
286.88539	66	
287.92004	80	
288.83561	78	
290.79026	76	
290.85350	118	
292.86681	70	
292.93798	72	
293.90354	80	
293.93103	74	
294.86536	178	1+
295.27367	66	
295.88752	76	
296.85907	212	
296.91751	102	
296.94096	70	
296.96605	72	
297.26418	68	
298.13750	70	
298.80363	74	
299.79046	76	
299.86782	168	
301.85859	64	
302.94573	96	
304.01340	82	
304.88100	104	
305.04197	64	
306.88296	136	
307.86819	178	1+
308.81147	70	
310.87851	134	
312.80635	68	
313.01998	84	
313.87435	72	
313.89197	80	
315.09850	66	
318.03663	80	
319.88752	70	
323.02719	76	
323.87975	66	
324.89565	218	1+
325.41724	100	
327.88486	78	
328.25424	92	
331.75607	82	
333.91793	94	
337.89705	68	
340.95805	82	
341.31141	68	
343.91040	84	
345.90017	78	
END IONS

###FS:    #m/z: 363.95701 #charge 1+
###MS: 123
###MSMS: 126
BEGIN IONS
TITLE=Cmpd 94, +MS2(363.9570), 28.0-35.0eV, 2.7min #126
RTINSECONDS=161.862
SCANS=123,126
PEPMASS=363.95701	157178
CHARGE=1+
56.65636	72	
185.92520	80	
189.86551	78	
191.85917	138	
195.02340	106	
203.92634	72	
207.94757	154	
209.92190	136	
209.94267	294	
210.88601	188	
210.94703	174	
212.87829	1010	1+
222.95374	238	
223.95703	108	
224.95059	318	
225.88796	80	
225.94755	244	
226.94745	2610	1+
226.96959	120	
227.02620	84	
227.89326	102	
228.89698	302	
228.94175	2834	1+
229.95472	210	1+
230.88984	604	1+
231.56472	84	
231.83969	72	
232.43067	86	
232.89120	130	
234.88065	182	
235.92177	70	
236.10115	70	
236.89982	70	
238.06190	98	
239.14854	70	
240.82457	264	
240.93969	370	
240.96180	438	1+
241.04750	80	
241.86038	72	
241.93939	944	1+
242.82013	156	
242.94110	572	1+
242.95800	230	1+
242.97301	88	
243.82345	226	
243.83515	368	1+
244.82169	140	
244.95668	1582	1+
245.94170	204	
246.42476	86	
246.80681	242	1+
246.95417	1344	1+
246.99261	132	
247.05178	86	
248.80025	560	1+
248.90066	466	1+
249.09590	88	
249.98819	76	
250.42907	78	
250.91116	70	
250.93842	112	
250.97401	114	
251.06590	74	
252.97530	76	
253.83531	84	
254.88117	72	
255.06936	76	
257.90817	170	
258.89594	72	
258.97899	76	
260.79621	80	
260.82843	1020	1+
260.97089	148	
261.85017	78	
263.85483	210	1+
264.82320	126	
265.81779	186	
266.78295	70	
266.81182	726	1+
267.41730	84	
267.88529	88	
268.95812	158	
269.36041	86	
269.80982	80	
269.97174	398	1+
270.12881	72	
270.80746	80	
271.85755	202	
271.93193	72	
271.95826	108	
276.80739	134	
276.84341	128	
276.94630	92	
277.93619	76	
278.80175	104	
278.84544	456	1+
279.79858	148	
279.81869	82	
280.10317	72	
280.79280	346	
281.79285	256	
282.36730	70	
282.78651	450	1+
282.86093	72	
282.98872	70	
283.03415	82	
283.06900	74	
283.78646	288	1+
283.82593	92	
283.99542	110	
284.82489	352	1+
284.84357	500	1+
284.86690	130	
285.84638	426	1+
286.01051	72	
286.79404	80	
286.86779	100	
288.50574	78	
288.82812	154	1+
289.87402	112	
292.93797	94	
292.96759	74	
294.86562	94	
295.97436	76	
296.80880	412	
297.13297	86	
297.81060	292	
297.85735	72	
297.93810	72	
298.80428	694	
299.07506	70	
299.79978	996	1+
300.93168	92	
301.86426	206	
302.80648	98	
302.87317	154	
303.82936	80	
303.85800	510	1+
304.87727	80	
305.88534	82	
306.12403	86	
306.84866	102	
307.03997	72	
307.86223	120	
307.88391	142	
309.11522	72	
309.82556	74	
311.12834	98	
316.81968	118	
317.81034	476	1+
318.81167	388	1+
318.84317	76	
318.89009	150	
320.91619	94	
321.86310	130	
321.88639	78	
322.81745	166	
322.86816	72	
323.81426	148	
324.81846	126	
326.59239	102	
326.89282	80	
331.36746	92	
334.77560	72	
335.08122	70	
335.90017	92	
336.95240	146	
338.71914	70	
338.94787	116	
339.15986	88	
339.83393	110	
340.17809	100	
347.18263	70	
351.82632	76	
353.57668	102	
358.89125	72	
361.99144	78	
367.79104	88	
368.05840	90	
END IONS

###FS:    #m/z: 322.93067 #charge 1+
###MS: 127
###MSMS: 128
BEGIN IONS
TITLE=Cmpd 95, +MS2(322.9307), 28.0-35.0eV, 2.8min #128
RTINSECONDS=165.519
SCANS=127-128
PEPMASS=322.93067	967594
CHARGE=1+
132.54383	76	
179.00234	70	
180.86335	74	
189.85536	66	
192.89057	76	
196.72949	52	
198.84511	66	
200.83904	154	
200.87455	72	
208.83410	58	
211.88805	56	
214.88742	62	
217.83875	60	
218.90584	52	
220.87816	76	
221.94344	74	
222.07476	68	
222.88223	62	
223.96218	64	
224.01093	72	
225.86196	78	
227.81468	66	
227.83552	62	
227.93327	60	
229.85623	76	
230.85839	70	
230.90550	58	
231.08281	76	
231.82062	80	
234.94218	92	
236.19926	94	
236.94333	82	
237.07006	66	
237.12897	64	
238.99471	80	
239.06616	52	
239.80787	76	
240.82847	122	
240.94101	1156	
240.96291	216	
241.79794	66	
241.94214	898	
242.79673	86	
242.81902	110	
242.86212	94	
242.94110	3470	1+
243.82444	230	1+
243.95481	76	
244.81709	130	
244.91001	80	
244.94111	488	
245.85672	68	
246.82792	66	
246.97535	142	
248.80307	84	
248.83793	62	
248.85359	74	
248.97588	56	
249.85828	68	
249.96675	78	
250.83714	72	
251.87690	64	
254.88878	72	
255.06737	58	
255.10450	70	
256.89635	60	
257.80024	52	
258.83467	70	
258.90172	90	
258.97691	56	
260.24697	92	
260.82882	94	
260.95469	64	
261.16902	76	
261.82924	964	1+
262.83057	594	1+
264.82503	90	
264.85120	76	
264.87501	84	
264.97688	122	
265.02503	68	
266.85212	120	
267.06367	100	
268.87242	68	
268.95762	84	
270.87837	64	
271.83913	58	
273.79191	56	
274.87179	58	
274.91858	58	
275.91729	56	
278.41969	80	
278.92584	62	
279.09147	464	
279.82491	54	
279.85766	86	
280.11018	62	
280.31380	50	
280.84215	72	
280.89584	62	
281.96935	54	
282.03093	76	
282.28064	88	
283.84658	74	
284.05773	78	
284.07216	64	
284.09685	60	
284.16133	72	
284.29540	342	1+
284.86418	136	
285.84439	56	
287.79288	146	
289.06500	72	
289.80877	64	
289.87355	88	
289.90524	68	
290.40498	106	
291.86728	58	
292.40854	82	
292.44641	118	
293.03275	54	
294.81536	70	
295.04972	74	
295.98318	58	
297.84039	64	
298.86686	68	
299.87006	92	
303.01621	58	
303.88701	66	
305.91113	68	
307.78504	72	
307.80822	72	
307.89105	126	
309.32487	62	
309.81968	58	
309.88439	140	
311.64178	70	
311.99552	54	
313.86777	56	
314.86047	56	
316.87039	94	
317.81342	82	
317.95134	58	
318.80593	52	
318.99253	72	
320.30503	66	
320.95590	60	
323.14412	82	
323.76661	82	
323.88375	78	
325.89802	80	
326.29175	52	
327.70968	90	
327.87833	56	
327.90523	116	
END IONS

###FS:    #m/z: 340.94139 #charge 1+
###MS: 127
###MSMS: 129
BEGIN IONS
TITLE=Cmpd 96, +MS2(340.9414), 28.0-35.0eV, 2.8min #129
RTINSECONDS=166.291
SCANS=127,129
PEPMASS=340.94139	382834
CHARGE=1+
178.95772	68	
190.96167	102	
191.96228	74	
198.95802	68	
201.86598	68	
207.94937	78	
208.96515	90	
208.97939	72	
212.87623	274	1+
213.94204	66	
214.93943	160	
215.88911	78	
215.93539	104	
217.88216	84	
218.04559	72	
219.99889	78	
220.88852	66	
222.94267	74	
223.95953	84	
224.97687	76	
226.97059	78	
227.83713	138	
227.89461	112	
228.93017	74	
230.85698	74	
230.89281	116	
231.94902	372	
232.89403	102	
233.54034	112	
233.94815	214	
235.94643	68	
236.49737	96	
236.85641	72	
236.87705	68	
237.90464	94	
238.84110	84	
238.88109	84	
239.16571	106	
239.83631	68	
241.84416	182	
241.94823	74	
242.14126	96	
242.16985	66	
242.39730	66	
242.84770	254	
243.94040	84	
243.95399	66	
244.82798	192	
244.89673	90	
246.95045	112	
248.19756	76	
249.89869	90	
249.93591	72	
249.96090	128	
250.09482	76	
251.40554	86	
251.90801	82	
251.95982	120	
252.84026	86	
254.92013	72	
254.96717	254	
255.90062	110	
256.84717	142	
257.86568	86	
258.84439	722	1+
259.89482	66	
259.96003	98	
260.83227	610	1+
260.91899	70	
261.83366	392	1+
262.92554	84	
262.96235	70	
263.92070	78	
265.35305	74	
266.07958	72	
267.84305	80	
268.02383	106	
268.84170	152	
269.53572	86	
269.84047	86	
270.84750	66	
270.99129	72	
271.84121	100	
272.13464	84	
272.79358	78	
272.86509	108	
274.86152	240	1+
274.98184	84	
275.56662	80	
275.84323	188	
276.09471	82	
276.80953	66	
276.85617	750	1+
276.87312	206	
277.82560	68	
277.92189	116	
278.84503	1086	1+
278.95438	82	
280.88139	70	
281.85529	192	
282.35910	74	
282.88318	96	
283.86520	102	
284.42448	88	
285.07481	80	
286.85199	70	
287.86909	210	1+
288.02193	66	
288.80616	92	
289.84909	72	
293.88232	88	
294.84764	66	
294.87135	66	
295.03716	68	
295.16155	68	
295.96986	96	
296.14134	70	
296.25325	72	
296.85372	98	
296.97048	68	
297.10764	82	
297.84327	68	
298.27201	142	
298.86661	88	
298.89438	88	
299.86774	132	
300.42102	100	
301.05144	72	
301.87000	74	
303.94284	66	
304.07106	74	
304.92617	66	
307.80544	82	
308.29790	66	
316.87519	68	
317.12649	94	
317.83745	76	
318.81901	68	
318.89790	82	
319.13903	68	
319.89185	70	
319.92065	74	
320.05242	70	
322.04344	66	
322.14265	100	
322.57699	72	
323.05587	68	
323.15494	78	
323.23221	94	
324.87461	78	
324.89218	106	
334.20117	66	
334.62762	108	
343.79442	66	
343.95726	112	
344.14854	78	
345.39326	90	
346.18798	78	
END IONS

###FS:    #m/z: 363.95716 #charge 1+
###MS: 127
###MSMS: 130
BEGIN IONS
TITLE=Cmpd 97, +MS2(363.9572), 28.0-35.0eV, 2.8min #130
RTINSECONDS=167.072
SCANS=127,130
PEPMASS=363.95716	158944
CHARGE=1+
93.32990	76	
108.90488	98	
184.85499	76	
189.86343	504	
191.85838	264	
197.93721	74	
198.94932	102	
208.95290	98	
209.94362	300	
210.88364	228	
212.87903	720	1+
214.89619	84	
220.85213	80	
222.95760	122	
222.96996	152	1+
224.94980	766	1+
225.07099	88	
226.94919	2418	1+
228.82819	82	
228.85000	94	
228.86897	94	
228.89089	146	
228.94251	2382	1+
229.84141	74	
230.85405	122	
230.89035	968	1+
232.88630	174	
233.88029	84	
234.96513	118	
238.93407	86	
240.00411	90	
240.93955	220	
240.96016	316	
241.94437	208	
242.83557	72	
242.94212	602	1+
242.95946	124	
243.08409	76	
243.81992	106	
243.96350	72	
244.82162	164	
244.93874	84	
244.95676	1824	1+
245.82167	96	
246.95294	1112	1+
246.97922	98	
247.89602	576	1+
248.80763	170	
248.89745	572	1+
249.01643	80	
249.80570	176	
250.80509	90	
250.95392	92	
250.97043	100	
251.04728	78	
251.07465	74	
251.79884	146	
251.92365	80	
253.78939	72	
253.90615	96	
254.08188	72	
254.85934	78	
254.91637	72	
257.90700	74	
258.95131	80	
259.84467	216	
259.86908	76	
260.55638	76	
260.83425	192	
260.96736	158	
261.83838	194	
261.96898	332	1+
262.83259	122	
263.83296	78	
263.96067	76	
264.07831	92	
264.81756	188	
265.08438	72	
265.79722	150	
266.78464	162	1+
266.81377	658	1+
267.97250	378	1+
268.84120	98	
269.79811	100	
269.84730	142	
269.87307	94	
269.96663	374	1+
270.01993	88	
271.91785	162	
271.93832	86	
271.95431	80	
271.97257	86	
272.84400	76	
272.93718	84	
273.86106	72	
273.90841	108	
274.03793	78	
275.96822	78	
276.86085	152	
277.59043	80	
278.84233	144	
279.17183	80	
279.79716	124	
280.79300	1078	1+
280.97813	78	
281.36966	100	
281.86231	204	
282.82948	76	
283.07742	92	
283.77404	104	
283.79417	382	1+
284.82752	74	
284.85914	72	
285.79347	126	
285.84151	252	1+
287.23103	82	
288.01812	84	
289.40949	80	
291.43974	72	
291.78118	82	
291.87345	82	
292.43620	100	
292.93191	90	
293.12072	88	
294.12243	80	
294.86567	72	
295.92801	134	
296.80735	130	
296.83296	72	
296.86648	172	
298.80184	1484	1+
299.35972	98	
299.87669	86	
300.87661	118	
301.79476	74	
301.86449	82	
302.79851	118	
302.85700	150	
303.80427	216	
303.85661	456	
305.02261	98	
306.80307	78	
306.85685	94	
306.87468	120	
309.15429	72	
311.13278	92	
311.33885	90	
315.81775	132	
316.81429	104	
318.81419	252	1+
318.93582	114	
321.81564	246	
321.86600	138	
322.83503	88	
323.01309	72	
323.94054	112	
324.72197	80	
326.84956	72	
326.86671	244	1+
331.79221	74	
333.21593	96	
339.82497	84	
340.88072	76	
343.90733	90	
345.36558	94	
346.76005	130	
352.91723	74	
353.78240	72	
356.57108	86	
357.17162	80	
367.78013	76	
368.93985	76	
END IONS

###FS:    #m/z: 322.93072 #charge 1+
###MS: 131
###MSMS: 132
BEGIN IONS
TITLE=Cmpd 98, +MS2(322.9307), 28.0-35.0eV, 2.9min #132
RTINSECONDS=170.761
SCANS=131-132
PEPMASS=322.93072	931832
CHARGE=1+
98.69559	92	
184.60650	64	
184.88334	54	
188.98576	134	
191.89114	56	
197.96155	68	
198.84201	62	
200.88832	60	
201.04427	150	
203.40601	90	
205.95182	134	
210.90287	68	
212.83291	94	
215.88933	68	
215.90906	58	
217.02915	90	
218.46067	74	
219.13092	66	
222.95201	64	
223.96330	94	
225.87672	66	
225.98034	54	
226.83917	66	
226.90562	68	
227.84832	72	
227.93194	80	
228.11525	68	
228.89688	72	
229.84342	144	
229.87148	70	
229.88712	108	
230.90723	54	
231.89500	140	
232.82410	64	
233.83522	74	
233.95134	72	
235.11732	56	
236.83378	72	
236.89644	62	
236.98307	92	
237.88573	56	
237.93295	64	
238.88674	68	
238.93762	134	
239.00620	72	
239.88408	134	
239.93526	58	
239.95076	82	
240.80766	64	
240.82462	204	
240.94100	1436	
241.94264	1014	
242.02271	94	
242.81626	58	
242.94159	3648	1+
243.82100	98	
244.82613	64	
244.93985	760	1+
245.82374	102	
246.82971	64	
246.86108	116	
246.97611	308	
247.86293	58	
248.39472	86	
250.85084	66	
251.03980	66	
252.97730	88	
253.92711	96	
254.81023	60	
254.87322	72	
256.89992	84	
257.80111	96	
257.99183	78	
258.14967	60	
258.83403	316	1+
258.97928	72	
259.00475	64	
259.06404	66	
259.85332	76	
260.52273	88	
260.83493	178	
260.90537	66	
261.83087	714	1+
261.90201	74	
262.10442	88	
262.25162	72	
262.35514	90	
263.98205	132	
265.05974	92	
265.08488	66	
266.08729	76	
266.86194	146	
266.89533	66	
266.96757	88	
267.84489	74	
267.93782	62	
268.84061	76	
268.85470	86	
269.91726	72	
270.88835	66	
271.43811	76	
271.86957	80	
272.10025	106	
277.42059	92	
278.24743	76	
278.86830	80	
278.90532	74	
279.09112	1016	1+
279.15782	58	
281.05040	70	
283.07065	92	
283.09416	86	
283.81135	74	
283.86538	90	
284.05550	60	
284.24170	68	
284.29269	352	
284.79274	76	
284.84656	76	
284.87736	60	
285.85051	66	
285.87152	92	
285.98143	84	
287.91374	92	
288.84606	68	
289.88175	58	
291.00756	66	
291.41639	74	
293.04295	62	
294.06777	80	
296.86234	74	
296.92378	64	
297.15869	78	
298.06335	70	
298.14781	62	
298.42598	74	
299.79566	152	
302.82419	66	
304.99302	64	
305.06763	62	
305.79753	62	
307.88698	74	
308.47882	78	
308.88413	68	
309.09162	68	
311.86534	132	
311.89345	78	
312.82446	82	
314.93463	80	
315.10444	60	
318.03236	58	
320.03509	66	
320.97171	56	
322.25095	58	
324.89565	278	1+
327.72040	58	
END IONS

###FS:    #m/z: 340.94133 #charge 1+
###MS: 131
###MSMS: 133
BEGIN IONS
TITLE=Cmpd 99, +MS2(340.9413), 28.0-35.0eV, 2.9min #133
RTINSECONDS=171.533
SCANS=131,133
PEPMASS=340.94133	373806
CHARGE=1+
180.86688	68	
187.99205	82	
191.96234	78	
192.92486	90	
195.92658	72	
196.88490	82	
202.00713	90	
207.97941	80	
208.01509	74	
210.90106	66	
213.11969	80	
213.88112	136	
213.94737	214	
214.88104	310	1+
214.89637	80	
214.94119	72	
215.65293	66	
215.93643	68	
217.88589	142	
218.87636	76	
220.89204	82	
221.02381	70	
221.94667	74	
222.94455	84	
223.92475	92	
224.83690	68	
225.94477	74	
226.84661	88	
227.82607	74	
227.93734	74	
228.84965	90	
228.95979	80	
230.48988	68	
230.89092	124	
231.88802	74	
231.95128	214	
233.87252	74	
233.89806	118	
233.94658	74	
234.06818	70	
234.41542	74	
234.45872	88	
234.94019	72	
235.89347	78	
236.89421	74	
239.90671	72	
240.83322	122	
240.88657	110	
241.84289	314	
241.90150	72	
242.80838	68	
242.82974	90	
242.84695	170	
243.87553	70	
244.86966	66	
244.97567	66	
248.83814	98	
249.82688	68	
253.01230	112	
253.83730	92	
254.96817	202	
255.07105	70	
256.85009	90	
256.96057	128	
257.83002	70	
257.85674	114	
258.84362	150	
259.84902	110	
259.91242	72	
259.93607	76	
259.96101	160	
260.83481	932	1+
260.85765	84	
260.93320	106	
261.93065	76	
264.06427	80	
264.79616	80	
264.86328	70	
265.90540	72	
266.02739	66	
266.16782	66	
266.86147	82	
268.85254	146	
268.86877	72	
269.84295	116	
270.85505	128	
271.83214	90	
272.93330	98	
273.02662	70	
274.87761	188	
274.97607	74	
275.86650	150	
275.97224	72	
276.09262	88	
276.37637	66	
276.82545	136	
276.85625	736	1+
277.93623	68	
277.97200	96	
278.82122	72	
278.84583	764	1+
279.06298	72	
279.92938	76	
280.85286	130	
281.84765	72	
281.87437	66	
283.16843	74	
283.59242	82	
283.87994	78	
284.38261	104	
285.02484	68	
285.08701	72	
285.85271	72	
285.88165	66	
288.48271	90	
288.80808	70	
288.86464	76	
292.09395	68	
292.85727	122	
293.85043	218	1+
293.86793	86	
295.21456	78	
295.87582	124	
296.06946	72	
296.83256	90	
297.12665	74	
298.88397	72	
299.06669	70	
299.13890	66	
299.86795	68	
299.88480	100	
301.38795	70	
301.83149	100	
302.86891	70	
303.43768	134	
303.94490	90	
303.98172	74	
305.50121	82	
305.89227	76	
314.83255	80	
315.83527	70	
321.08769	84	
326.18635	80	
327.02047	78	
327.12745	66	
327.87627	72	
328.95757	130	
330.80699	102	
331.86592	68	
332.83072	78	
335.87683	66	
336.40008	80	
339.35896	74	
339.78917	72	
344.90746	86	
END IONS

###FS:    #m/z: 363.95744 #charge 1+
###MS: 131
###MSMS: 134
BEGIN IONS
TITLE=Cmpd 100, +MS2(363.9574), 28.0-35.0eV, 2.9min #134
RTINSECONDS=172.305
SCANS=131,134
PEPMASS=363.95744	149684
CHARGE=1+
84.80290	72	
90.06916	84	
184.93349	80	
187.86892	70	
189.86393	112	
191.86758	122	
197.86488	70	
197.88602	144	
201.87838	76	
207.95301	78	
207.97075	70	
209.02379	72	
209.86900	72	
209.94123	294	1+
210.88854	72	
212.88088	836	1+
213.94140	82	
222.95496	114	
223.94654	74	
223.96380	120	
224.94902	436	1+
225.88761	214	1+
225.96729	286	1+
226.94726	3236	1+
227.92970	96	
228.94317	2122	1+
229.03703	82	
230.85374	76	
230.88982	1232	1+
232.88786	152	
234.88652	138	
236.82048	82	
237.05677	78	
237.81550	76	
238.86970	72	
238.90741	86	
240.82438	172	
240.94084	278	
241.93867	764	1+
241.96037	102	
242.81851	200	
242.96052	350	1+
243.82885	78	
244.82795	68	
244.89855	88	
244.93845	272	
244.95929	928	
245.78899	92	
245.85089	76	
245.94210	114	
246.12022	78	
246.95313	1092	1+
247.09010	74	
247.80462	164	
247.85140	72	
248.80369	690	1+
248.90137	378	
250.91127	86	
250.97384	92	
251.45814	102	
252.97339	68	
253.41853	94	
253.90584	190	
253.92509	98	
256.92781	70	
257.08535	98	
258.83218	232	
259.03020	80	
259.97295	114	
260.84288	136	
260.96961	338	
261.83405	242	
262.82985	162	
262.84786	240	1+
263.88673	90	
264.96510	186	1+
266.81349	696	1+
267.97336	252	
268.83953	110	
268.95558	84	
269.06608	84	
269.83380	116	
269.96869	374	1+
271.85728	116	
272.85259	80	
275.92525	100	
276.42126	88	
276.85313	240	1+
277.81420	110	1+
278.79871	108	
279.10414	82	
279.79212	1008	1+
280.79154	882	1+
280.95343	82	
281.01959	70	
281.84501	118	
282.82383	180	1+
283.78501	200	
283.85151	282	
283.87168	68	
284.78965	200	
284.96582	82	
285.42919	106	
285.84759	270	
286.38639	76	
286.82244	94	
287.89704	80	
290.85480	82	
292.44000	76	
294.87082	72	
296.81197	352	1+
296.95114	80	
297.85742	72	
298.80207	792	1+
299.42138	84	
299.86811	88	
299.98480	80	
300.82002	114	
301.79846	160	
301.86008	158	
302.06829	180	
302.15153	96	
303.76078	72	
303.80448	98	
303.86285	178	
303.91937	82	
303.95014	176	
304.85971	74	
304.89193	80	
305.98860	80	
306.88037	92	
307.79548	74	
307.87726	82	
308.83823	112	
309.78478	76	
310.74527	90	
311.07643	70	
311.86316	142	
313.82359	144	1+
313.88538	72	
314.99798	116	
316.81825	112	
316.88792	76	
317.50714	90	
318.81894	78	
318.95082	88	
320.96051	70	
321.79936	72	
321.82402	266	1+
321.94203	86	
322.04805	88	
322.49319	72	
325.06943	84	
325.88239	94	
326.33689	70	
326.61427	82	
327.99387	70	
330.85100	74	
330.97041	110	
333.93630	74	
336.29388	72	
336.94226	218	1+
337.76372	86	
338.38476	70	
341.74930	92	
342.94250	70	
343.00606	74	
348.16266	86	
349.16882	68	
355.85471	80	
360.88773	72	
361.25855	72	
362.18824	72	
367.92395	74	
368.03268	74	
369.18761	90	
END IONS

###FS:    #m/z: 336.94604 #charge 1+
###MS: 135
###MSMS: 136
BEGIN IONS
TITLE=Cmpd 101, +MS2(336.9460), 28.0-35.0eV, 2.9min #136
RTINSECONDS=175.998
SCANS=135-136
PEPMASS=336.94604	46886
CHARGE=1+
182.86881	64	
193.88833	68	
198.56666	76	
200.83986	82	
200.95295	138	
205.94937	70	
208.89099	148	
210.88344	204	1+
211.94435	1714	1+
212.87968	412	
213.88028	188	
213.94021	394	
216.88854	104	
216.96768	64	
217.87967	144	
217.98388	86	
218.96066	68	
219.38731	74	
222.95546	80	
222.97219	70	
223.95811	72	
224.96045	136	
225.94886	66	
226.89535	100	
228.84229	176	
228.89897	190	
229.95653	906	1+
230.88821	1390	1+
231.17037	76	
231.95050	274	
233.83328	70	
234.83874	110	
235.84916	160	1+
237.87155	86	
239.82147	64	
239.86526	66	
240.83514	82	
240.96001	78	
241.84465	322	
242.84942	198	
242.94634	66	
243.92535	76	
245.12921	114	
246.90679	66	
247.96839	114	
248.89976	240	
249.90788	116	
250.83497	130	
250.95304	124	
250.98324	72	
251.82630	72	
251.88085	68	
251.93509	66	
252.93012	76	
252.96943	876	
252.99958	76	
253.08927	146	
253.83930	74	
253.93326	68	
254.09935	94	
254.85769	74	
254.96494	278	1+
256.85121	112	
257.85595	156	
257.93061	82	
258.85124	350	
258.96109	64	
259.85161	238	
259.87383	70	
260.84563	98	
261.83362	360	
263.83088	64	
264.83325	70	
264.86501	68	
265.04687	66	
266.03346	70	
266.84483	114	
267.84226	120	
268.83998	904	1+
268.95541	78	
269.87844	70	
269.91554	64	
270.98907	94	
271.50302	86	
271.83888	72	
271.85914	80	
271.88157	96	
271.94340	128	
272.90945	72	
272.94938	96	
274.86509	220	
275.38303	68	
275.84230	126	
275.86513	218	
275.88238	66	
276.81537	88	
276.85596	326	
276.89506	68	
277.83471	104	
277.86738	506	
277.92174	72	
278.83764	262	
279.83402	132	
280.17420	70	
280.79730	66	
281.86770	286	1+
281.88865	72	
281.95479	82	
285.85143	128	
286.14136	68	
286.42813	74	
286.84968	770	1+
289.06316	70	
289.88893	76	
290.14340	74	
292.90662	70	
293.10541	266	
294.19407	68	
294.27430	92	
297.09513	78	
297.89421	140	
298.31317	84	
298.88324	96	
298.94485	64	
298.97310	70	
299.06017	72	
299.13893	84	
299.85405	72	
299.87506	104	
301.85926	82	
301.87863	144	
302.88373	76	
305.86489	66	
306.05513	76	
306.92378	102	
307.89188	136	
308.97913	70	
309.86393	338	1+
309.96656	68	
312.88023	76	
313.89382	82	
313.93055	86	
315.82643	66	
318.92264	80	
320.89177	68	
323.02480	72	
323.73380	92	
323.87294	72	
328.71015	80	
329.87191	112	
331.42529	74	
333.04348	94	
333.31925	88	
334.94636	68	
335.13061	70	
335.82817	74	
335.88880	72	
337.91268	66	
338.04124	68	
338.90012	78	
END IONS

###FS:    #m/z: 507.84603 #charge 1+
###MS: 135
###MSMS: 137
BEGIN IONS
TITLE=Cmpd 102, +MS2(507.8460), 28.2-35.2eV, 3.0min #137
RTINSECONDS=176.77
SCANS=135,137
PEPMASS=507.84603	37276
CHARGE=1+
196.01649	142	
222.97613	130	
224.97456	130	
232.89621	100	
260.04327	134	
261.93676	118	
264.40951	104	
265.79497	98	
274.43838	104	
278.83457	144	
280.44336	102	
282.10274	148	
287.84509	136	
287.89827	154	
289.87679	386	1+
290.77755	124	
293.87479	362	1+
294.82380	104	
294.85618	214	1+
295.85471	248	1+
301.84737	130	
307.37344	108	
307.89133	198	
307.98721	100	
308.14286	176	
308.87347	108	
308.99320	132	
309.14581	178	
309.88982	138	
310.15621	266	1+
310.95876	126	
311.88520	404	1+
311.91067	142	
312.17783	98	
313.13834	102	
313.18482	104	
313.86713	496	1+
314.81728	186	
317.38657	98	
317.85066	100	
317.90743	98	
318.75892	164	1+
318.88101	100	
319.87266	278	1+
319.90301	106	
320.87566	238	1+
320.89729	224	1+
321.74611	106	
322.85051	182	
324.90649	224	1+
325.82806	128	
326.82898	108	
326.88353	510	1+
327.28270	106	
328.80887	126	
328.87752	188	
329.79308	94	
329.89132	106	
330.82007	94	
332.87856	200	
333.88659	134	
334.87870	166	1+
336.94578	94	
337.93991	116	
338.89225	132	
345.43439	142	
346.11231	120	
347.77451	348	
347.79742	138	
347.83871	234	1+
348.77997	156	
348.80720	130	
349.76216	150	
350.76450	112	
350.83379	180	1+
350.88895	112	
353.76683	104	
353.85324	158	
354.79203	112	
358.78238	116	
359.89141	134	
365.79190	154	
366.74486	116	
366.83312	122	
367.70540	800	1+
367.76565	130	
367.83225	238	1+
368.38581	98	
368.70722	500	1+
368.80775	96	
368.83501	188	1+
368.89727	112	
371.79773	134	
372.78295	332	1+
372.86784	106	
374.72304	106	
374.74707	110	
374.81653	356	1+
375.87528	138	
377.79528	102	
380.71679	518	1+
380.79439	122	
381.83848	142	
384.74355	196	1+
384.85030	270	
385.77585	132	
385.84801	118	
386.88226	126	
387.74509	112	
388.72715	132	
389.19830	124	
389.71757	128	
390.44340	96	
390.84249	490	1+
390.86729	140	
391.75420	140	
391.92709	100	
392.82693	144	
392.90122	108	
393.83844	158	
394.75475	100	
396.64497	100	
396.80894	104	
398.72778	412	1+
399.69237	130	
400.72748	298	1+
402.86995	290	1+
403.78447	162	
404.77234	116	
404.80979	96	
405.76691	168	
406.76487	110	
407.72683	98	
407.86724	176	
408.75354	202	1+
408.85017	122	
409.73131	98	
409.85173	218	
410.73579	164	
410.83592	610	1+
410.88186	134	
411.73660	144	
412.04570	114	
412.73067	320	
413.87925	146	
414.68519	134	
415.31103	100	
416.73621	386	1+
418.84714	190	
421.77906	120	
421.84529	100	
421.88392	122	
421.90204	106	
422.86156	282	1+
423.77683	240	
423.83012	224	1+
424.76832	216	
425.75326	730	1+
426.08285	120	
426.86239	232	
427.73586	1084	1+
427.81204	200	1+
427.86745	102	
428.77154	210	
428.84798	924	1+
430.74082	208	
431.74480	126	
431.86806	440	1+
432.98479	192	1+
433.84646	244	1+
436.71685	98	
442.22530	98	
443.76961	282	
444.68671	130	
444.75779	134	
444.87661	1332	1+
445.74878	252	
446.75107	318	
446.79566	134	
446.87350	226	1+
447.71257	200	
447.74049	114	
447.76943	96	
448.71393	106	
448.77066	136	
449.87535	578	1+
450.87929	378	1+
451.74435	104	
454.20029	96	
457.90786	176	
461.11121	100	
462.88069	144	
466.00754	100	
467.89370	430	1+
485.89604	272	1+
486.29251	106	
509.28430	174	1+
END IONS

###FS:    #m/z: 359.96214 #charge 1+
###MS: 135
###MSMS: 138
BEGIN IONS
TITLE=Cmpd 103, +MS2(359.9621), 28.0-35.0eV, 3.0min #138
RTINSECONDS=177.542
SCANS=135,138
PEPMASS=359.96214	34448
CHARGE=1+
154.75795	92	
203.09106	64	
209.94518	182	
210.88836	72	
210.95682	112	
215.94160	78	
216.85587	84	
221.89700	66	
222.95207	394	1+
224.90866	82	
224.94736	694	1+
225.88958	160	1+
226.92626	64	
226.94826	1514	1+
227.86144	76	
228.94250	1708	1+
229.96970	70	
232.99328	96	
233.92026	82	
233.95507	90	
233.98332	80	
234.86636	192	
235.82202	174	
236.11053	76	
239.10683	68	
239.85569	80	
240.94417	132	
240.96396	378	1+
241.02663	64	
241.08110	76	
241.79146	108	
241.83655	78	
241.90433	70	
242.93900	82	
242.95895	178	
244.95742	1152	1+
245.94253	178	
246.95330	1442	1+
246.97641	144	
247.84907	64	
248.04848	64	
248.80327	504	1+
248.84393	76	
249.86390	118	
250.06107	164	
250.95683	94	
251.01812	70	
251.06784	126	
252.95672	216	
257.86762	74	
257.91478	72	
258.83584	204	
258.97277	92	
259.79707	96	
260.83267	116	
260.96674	220	
261.84816	70	
262.83066	68	
263.81895	68	
263.87680	78	
264.07620	68	
264.81687	66	
264.96278	74	
265.79841	118	
265.81926	128	
266.81218	476	
267.97582	134	
268.81503	120	
268.84419	168	
268.95735	68	
269.87248	68	
270.36082	84	
271.38589	76	
271.84760	98	
272.88170	164	
273.79004	70	
274.82094	66	
275.80538	86	
275.97004	108	
276.11174	252	1+
276.81305	376	1+
276.86043	64	
276.92197	72	
277.80699	150	1+
278.84317	324	
279.79404	64	
279.90512	66	
280.15338	94	
280.79479	1022	1+
280.89192	68	
280.98438	66	
281.00562	68	
281.78782	72	
281.86140	102	
281.89421	84	
282.12172	78	
282.78813	64	
282.84727	96	
282.91459	64	
283.89811	78	
284.38368	98	
284.82441	284	1+
285.78833	66	
285.94171	66	
286.81881	70	
287.91189	100	
288.20354	74	
288.38261	76	
288.87304	80	
290.89074	82	
290.98894	66	
291.04115	94	
291.11238	90	
291.85250	74	
292.86252	66	
295.01928	256	1+
296.80823	252	
298.80439	1414	1+
299.18761	70	
300.74442	64	
300.79255	130	
301.78479	140	
302.75161	68	
304.29842	78	
304.90031	78	
306.15820	72	
306.85478	84	
306.87626	76	
307.13355	128	
307.79753	64	
307.90322	86	
309.79646	172	
309.87348	70	
310.78861	72	
310.86853	74	
311.85878	76	
311.91213	68	
312.85919	92	
314.81739	100	
314.86475	66	
315.35760	66	
316.81726	410	
317.00183	64	
317.96865	70	
319.13464	72	
319.88758	78	
320.06951	64	
320.84575	78	
321.83881	72	
323.01688	102	
325.33080	70	
331.49672	70	
332.12069	76	
336.94513	134	
339.82862	106	
345.31340	76	
346.81865	82	
347.78245	74	
349.74984	70	
351.06228	66	
354.33234	70	
357.61986	94	
360.34186	110	
362.24375	70	
362.76998	72	
363.81667	64	
END IONS

###FS:    #m/z: 336.94625 #charge 1+
###MS: 139
###MSMS: 140
BEGIN IONS
TITLE=Cmpd 104, +MS2(336.9463), 28.0-35.0eV, 3.0min #140
RTINSECONDS=181.221
SCANS=139-140
PEPMASS=336.94625	46560
CHARGE=1+
124.79208	112	
198.87647	64	
200.95119	70	
201.91503	76	
208.81250	86	
208.88196	88	
210.87428	68	
211.03299	64	
211.89086	152	
211.94403	1210	1+
212.87797	492	
213.93917	514	
214.88825	68	
215.88343	102	
215.90085	76	
216.91011	86	
216.92271	68	
217.88379	64	
217.91096	66	
217.94282	82	
222.96646	76	
223.97835	104	
224.83838	194	1+
224.96514	96	
225.98572	78	
226.88523	302	1+
226.94267	72	
227.93225	100	
228.93918	72	
229.05573	84	
229.95554	970	1+
230.88804	1324	1+
231.95385	164	
232.95330	94	
233.83678	86	
233.90004	154	
235.05878	70	
235.86913	66	
235.90144	76	
238.05033	94	
238.89623	86	
239.86235	146	
240.84061	462	1+
240.90447	98	
245.89880	64	
246.90703	64	
247.96552	236	
248.90003	106	
249.00655	88	
249.95914	82	
250.83190	392	1+
250.95270	72	
250.97342	88	
251.90822	68	
252.39969	108	
252.83116	140	
252.85052	204	1+
252.97124	550	
253.09236	64	
253.90187	412	1+
254.94839	64	
254.96432	142	
256.07988	120	
256.14314	74	
256.85557	72	
256.86145	70	
257.94653	72	
257.99610	66	
258.84363	320	1+
258.85586	144	
259.39980	68	
260.74070	72	
261.85450	70	
262.85452	64	
262.96787	76	
264.83102	70	
264.87694	88	
265.09502	76	
265.12315	104	
265.97920	80	
266.84451	72	
266.97703	98	
266.99589	72	
267.14006	64	
267.85079	66	
268.83890	718	1+
269.89467	66	
270.84301	380	1+
270.98060	78	
270.99741	102	
271.09082	72	
271.79428	70	
272.00481	84	
272.87019	88	
272.88467	100	
272.92527	96	
273.07526	66	
273.14806	66	
273.79423	68	
273.86287	72	
274.86134	236	
275.86631	128	
275.97238	76	
276.85514	468	1+
276.87673	78	
276.90171	66	
277.83470	818	1+
278.83789	618	1+
278.86367	144	
278.99955	82	
281.05148	74	
281.84437	84	
283.84453	84	
285.85055	84	
285.90792	104	
286.84874	970	1+
286.87907	80	
289.79426	96	
290.85972	208	
291.85371	134	
291.87046	92	
292.26791	66	
292.88474	184	
293.10524	250	1+
293.86445	360	1+
294.23860	66	
296.44571	68	
297.36602	96	
298.10551	68	
298.57827	104	
298.96043	88	
299.78258	92	
299.88874	176	
300.80858	64	
300.86813	74	
300.89635	114	
300.92324	84	
301.91893	68	
302.46743	88	
302.90767	66	
303.40597	68	
303.81006	68	
304.86128	186	
304.95850	68	
306.88909	82	
307.83202	86	
307.88084	132	
308.87563	82	
309.89077	66	
310.43147	68	
310.86415	80	
311.87826	66	
312.87234	114	
312.89613	74	
313.84175	78	
315.91930	74	
316.00547	68	
319.00995	66	
320.24129	100	
321.74066	94	
326.03102	94	
328.81055	96	
329.88039	104	
330.80643	94	
330.86244	64	
332.84661	76	
332.88369	118	
335.62107	86	
END IONS

###FS:    #m/z: 507.84581 #charge 1+
###MS: 139
###MSMS: 141
BEGIN IONS
TITLE=Cmpd 105, +MS2(507.8458), 28.2-35.2eV, 3.1min #141
RTINSECONDS=181.993
SCANS=139,141
PEPMASS=507.84581	39428
CHARGE=1+
222.97593	170	
223.97883	116	
224.92346	106	
230.88696	124	
234.91698	104	
253.13544	104	
261.94150	110	
271.38553	100	
281.08912	178	1+
282.78642	122	
285.85377	150	
287.85206	242	
289.88310	130	
292.86031	94	
292.96419	336	1+
293.87506	106	
294.03120	154	
294.88071	160	
297.84857	288	1+
298.80083	178	1+
298.85225	240	1+
300.84965	96	
305.86372	396	
306.12795	144	
306.87885	138	
307.89249	516	1+
308.14074	182	
308.87314	130	
308.91954	256	1+
309.89934	104	
310.15766	196	1+
311.88323	612	1+
312.36006	98	
312.86572	190	1+
312.88499	356	1+
312.90295	144	
314.86364	334	1+
315.78846	148	
315.89869	126	
318.83189	94	
318.87922	120	
323.87541	172	
324.85937	164	
325.86379	158	
325.89991	238	
325.99760	102	
326.88575	352	
327.80919	182	1+
327.88603	166	
328.87890	362	1+
328.95514	100	
331.87012	274	1+
332.21043	110	
332.78909	106	
334.77932	160	1+
335.81628	96	
335.84910	160	
336.07135	106	
336.94591	118	
337.90509	96	
338.30216	162	
340.84440	176	1+
346.16641	106	
346.76118	118	
347.77782	226	
347.80424	172	
348.78269	102	
349.75648	298	1+
350.82644	134	
350.89327	196	
351.70684	106	
351.76895	214	1+
352.85281	162	1+
353.90063	108	
357.83479	118	
358.06107	96	
358.85190	188	1+
359.75203	166	1+
362.92894	102	
363.72944	102	
364.05920	102	
365.78249	344	1+
366.71481	116	
367.37549	108	
367.70921	112	
368.83868	110	
369.83667	380	
370.77547	112	
370.80082	268	1+
371.16506	94	
371.72338	138	
371.77849	422	1+
372.78360	250	1+
372.89059	104	
373.73735	96	
374.81949	126	
376.78239	106	
378.73822	138	
378.78177	110	
379.89096	110	
380.63048	98	
380.72404	276	
380.85488	98	
381.71982	312	
381.83511	112	
382.71123	246	
382.86020	120	
383.77319	294	1+
383.82044	134	
384.85733	116	
385.85250	120	
387.39462	108	
387.85040	96	
388.03270	134	
388.78686	170	
388.80384	210	
389.19703	148	
389.79465	122	
390.05694	108	
390.74523	132	
390.83764	224	
391.84011	232	
392.11669	112	
392.82893	662	1+
393.78219	96	
393.89407	230	1+
394.78436	304	1+
395.74330	184	1+
397.72172	96	
397.98862	96	
398.73077	580	
399.73090	612	1+
403.87414	232	1+
404.73052	104	
404.75643	112	
405.76325	124	
405.85271	170	
406.76483	168	
407.75853	140	
407.86638	328	
408.85803	200	
409.73076	500	1+
409.84129	450	1+
410.84145	292	1+
412.73434	104	
412.80264	116	
412.83871	206	
416.73489	224	1+
416.88927	124	
417.82065	110	
418.85641	134	
421.72408	124	
421.88577	232	
422.86734	556	1+
423.77201	720	1+
423.86925	478	1+
424.22730	110	
424.79627	178	
424.82860	104	
425.75750	724	1+
426.77898	98	
426.87133	198	
427.73377	1060	1+
427.77642	220	
427.86009	112	
428.84669	500	
428.86876	146	
429.69852	174	
430.73955	94	
430.85188	110	
431.87178	112	
432.87086	100	
433.85723	260	
434.89948	112	
435.85373	176	
439.89351	292	
441.73982	100	
441.79064	96	
441.79910	118	
444.87532	420	
445.74421	136	
445.87487	570	1+
446.75545	144	
448.77157	316	
449.69241	188	
449.76084	124	
449.87979	206	1+
450.74643	124	
451.86373	110	
455.11197	108	
458.90781	104	
462.88812	290	1+
465.72931	180	
465.88905	98	
467.88725	510	1+
481.19620	124	
485.90084	328	1+
509.28951	328	1+
END IONS

###FS:    #m/z: 359.96237 #charge 1+
###MS: 139
###MSMS: 142
BEGIN IONS
TITLE=Cmpd 106, +MS2(359.9624), 28.0-35.0eV, 3.1min #142
RTINSECONDS=182.766
SCANS=139,142
PEPMASS=359.96237	33522
CHARGE=1+
195.00632	74	
206.95231	68	
208.88484	98	
209.94520	250	
211.94022	82	
213.50352	86	
216.37488	68	
217.20672	100	
220.95909	90	
221.54252	90	
221.88796	72	
222.86379	82	
222.95096	292	
223.95430	128	
224.95149	182	
225.97275	68	
226.38660	86	
226.88919	74	
226.94857	1172	1+
227.00377	72	
228.94291	2128	1+
232.05249	84	
234.49630	88	
234.88016	94	
235.85027	84	
236.79044	80	
237.06244	70	
238.06477	108	
238.94182	88	
238.97169	74	
239.85747	84	
240.82413	72	
240.93961	422	1+
240.96334	474	1+
241.78585	84	
242.86767	110	
242.95579	68	
243.83548	116	
244.95695	1262	1+
246.39008	90	
246.95467	1016	
246.97634	74	
248.00580	72	
249.81290	74	
250.80352	100	
250.92478	70	
250.94874	238	
250.96946	80	
251.97226	82	
252.10475	70	
252.12820	72	
252.79172	74	
252.95890	212	
254.91247	78	
256.08817	70	
256.84950	84	
256.89614	80	
257.00263	72	
257.08355	116	
257.51655	80	
258.83401	180	1+
258.88208	72	
260.09054	86	
260.83350	120	
260.94439	142	
260.96626	106	
262.04291	100	
263.98052	76	
264.81918	126	
265.90129	68	
266.81206	698	1+
267.78681	82	
267.97645	90	
268.38987	108	
268.80093	78	
268.84486	218	
268.95377	126	
270.82140	82	
271.84914	128	
271.88539	76	
272.84736	218	1+
273.79364	164	1+
273.96797	160	
275.58086	84	
275.81051	88	
275.91539	74	
276.80633	162	
276.84586	92	
277.81174	84	
277.84267	460	1+
278.05087	74	
278.80312	118	
278.84517	400	1+
278.91799	68	
279.10797	246	1+
279.79528	72	
280.79333	750	1+
280.83242	74	
280.86715	92	
281.90324	92	
281.95046	76	
282.78663	80	
283.81759	90	
283.86307	90	
283.98414	168	
284.82468	208	
284.93781	88	
285.38992	108	
285.82161	146	
286.85622	88	
288.81593	106	
289.87549	102	
291.78101	72	
291.86719	72	
292.95266	92	
293.90383	68	
294.86019	76	
296.80949	194	
296.95518	76	
297.88116	74	
298.37682	102	
298.80448	1402	1+
299.12826	88	
300.06335	72	
300.80928	138	
301.59486	84	
301.81007	82	
302.74545	78	
302.87472	86	
303.04442	102	
304.45258	108	
305.87031	82	
306.30690	82	
309.82176	74	
310.81669	74	
310.85992	70	
311.80907	82	
312.91799	84	
316.81118	212	1+
317.79776	70	
320.37962	94	
321.81722	104	
322.27032	92	
322.79646	110	
326.89205	74	
326.95429	78	
328.86256	226	1+
328.94181	70	
331.78526	72	
333.81252	74	
333.85286	70	
333.88760	124	
334.87690	68	
336.16553	70	
336.91788	96	
340.00156	76	
342.14000	74	
342.17869	90	
343.90919	74	
344.50855	80	
349.04045	76	
350.14465	84	
351.91172	72	
358.56815	108	
359.89435	80	
365.34978	68	
END IONS

###FS:    #m/z: 322.93057 #charge 1+
###MS: 143
###MSMS: 144
BEGIN IONS
TITLE=Cmpd 107, +MS2(322.9306), 28.0-35.0eV, 3.1min #144
RTINSECONDS=186.444
SCANS=143-144
PEPMASS=322.93057	1075812
CHARGE=1+
110.02261	68	
194.89021	144	
195.97803	102	
198.88001	76	
200.83805	136	
201.04599	136	
205.95034	114	
206.94648	88	
207.97595	136	
208.93495	66	
209.93735	86	
211.06879	60	
211.90067	76	
211.98843	62	
213.88219	72	
215.88575	68	
216.36228	104	
216.89384	100	
220.88127	80	
221.89344	80	
223.61421	62	
223.96683	62	
225.87100	78	
227.84258	214	1+
227.93531	74	
230.84659	196	
230.86443	92	
230.88728	80	
231.84299	80	
231.98514	66	
233.10559	76	
234.86306	78	
235.82960	80	
236.82647	86	
237.84009	76	
237.88191	74	
237.91777	88	
238.02772	104	
238.88481	70	
238.93868	70	
239.49821	68	
240.82386	318	1+
240.94089	1844	
241.00561	78	
241.94033	4270	1+
242.89279	76	
242.94183	2870	1+
243.55524	56	
243.81856	580	1+
244.82062	372	1+
244.83966	58	
244.93875	620	
245.85447	88	
245.95653	72	
246.85651	70	
246.97569	134	
247.10376	76	
248.84780	172	
248.86136	152	
249.84670	68	
249.92618	72	
250.96740	72	
251.92939	60	
251.98825	58	
252.07548	56	
252.19651	80	
252.82861	78	
252.87550	56	
253.41284	88	
253.88414	60	
253.92915	70	
254.91076	80	
254.93206	74	
256.90391	122	
256.92022	56	
257.79740	124	
258.84364	86	
258.89380	96	
259.83929	86	
259.90038	72	
260.33833	70	
260.83349	110	
261.83255	108	
261.91580	74	
261.96533	104	
262.06073	72	
262.35322	58	
262.83066	314	
262.97143	234	1+
263.83199	212	
266.83333	68	
266.86164	128	
266.88546	74	
267.80523	242	1+
269.08046	68	
271.14128	68	
271.86948	56	
272.84591	64	
272.87219	66	
273.05066	66	
273.10805	62	
274.79448	64	
274.84556	146	
277.12411	72	
278.09778	64	
278.84076	70	
278.86826	66	
279.09239	1106	1+
279.16794	62	
280.02960	56	
280.85046	72	
281.09748	82	
281.83136	80	
281.97734	78	
282.27847	78	
282.59426	68	
282.85920	94	
282.87944	68	
282.94532	64	
283.07311	114	
283.08978	72	
284.20872	84	
284.29996	62	
285.29707	62	
285.39436	64	
289.83834	112	
289.88834	74	
290.79396	60	
290.86024	130	
291.80393	134	
292.88349	70	
294.00244	68	
294.82396	62	
295.89195	66	
298.37713	78	
298.80334	72	
299.82077	86	
300.73164	60	
301.90337	70	
302.82341	66	
302.85200	80	
303.94697	72	
306.88313	58	
307.58646	78	
307.79566	56	
308.84337	82	
309.17146	86	
309.81094	62	
310.79736	64	
310.87284	66	
311.95661	60	
312.87890	76	
313.88311	66	
319.19174	86	
319.89007	62	
322.27050	72	
322.85900	120	
323.76018	58	
324.88349	94	
END IONS

###FS:    #m/z: 340.94113 #charge 1+
###MS: 143
###MSMS: 145
BEGIN IONS
TITLE=Cmpd 108, +MS2(340.9411), 28.0-35.0eV, 3.1min #145
RTINSECONDS=187.215
SCANS=143,145
PEPMASS=340.94113	429184
CHARGE=1+
187.86894	82	
192.89760	88	
192.92822	70	
193.93940	68	
201.95496	64	
202.88985	72	
209.94274	72	
212.72379	100	
212.87689	374	1+
213.93965	330	
217.88050	78	
217.90390	68	
217.93870	72	
218.07797	70	
218.88018	92	
219.00350	94	
220.89071	100	
221.94463	90	
222.95415	72	
223.97622	96	
224.15813	84	
224.83658	206	1+
224.95466	64	
226.92235	90	
229.84509	70	
230.84988	64	
230.89057	338	1+
231.94891	222	
232.90834	96	
232.95090	176	
233.40711	98	
233.89787	144	
234.91013	76	
235.88962	120	
235.94933	154	
236.89145	140	
237.82304	64	
238.12232	84	
239.85371	98	
239.89241	130	
240.40924	72	
240.83719	462	1+
241.81861	84	
241.84158	328	1+
243.83817	212	
243.87147	72	
243.89443	76	
244.44517	100	
244.82159	82	
244.84071	82	
244.97731	64	
245.00226	66	
245.84496	72	
246.97266	64	
248.85553	88	
248.90010	70	
249.89880	124	
249.99203	66	
251.92558	74	
252.05215	74	
254.92424	74	
254.96510	170	
255.07753	118	
255.96814	62	
256.85076	154	
256.89757	388	1+
256.91814	68	
257.05960	72	
257.85356	66	
257.96343	186	1+
258.04088	90	
258.44713	66	
258.84582	746	1+
258.94951	72	
259.01850	64	
259.91169	82	
259.93015	70	
259.95995	186	
260.83287	664	1+
261.88977	64	
261.92460	110	
262.80301	100	
262.85850	62	
263.01978	64	
264.07450	72	
264.99716	64	
265.11138	76	
266.85127	66	
267.08810	80	
268.27556	64	
268.84452	312	1+
270.83580	138	
270.86190	72	
271.07798	72	
272.93336	68	
272.97171	68	
273.81033	68	
274.83982	66	
274.87811	64	
276.85353	192	
276.94209	76	
276.99724	80	
277.85942	264	
278.16763	68	
278.84473	1068	1+
278.85722	362	
279.79830	82	
279.96209	70	
280.09199	74	
280.93527	76	
281.85439	286	1+
283.88986	64	
286.04602	72	
286.90830	72	
288.83147	62	
289.79412	80	
289.83587	74	
289.88619	62	
292.87977	140	
293.00521	76	
294.61984	94	
294.81170	72	
294.86215	74	
295.90468	84	
296.86003	166	
297.85536	68	
298.21390	68	
298.85445	78	
299.19650	72	
299.81884	88	
299.85551	68	
299.88009	164	
300.87625	70	
301.02964	66	
301.82510	82	
301.85725	154	
304.89398	70	
304.94780	88	
306.27875	70	
306.42688	80	
306.88917	74	
307.89040	72	
308.89278	64	
310.56551	88	
310.87389	66	
311.84793	62	
312.08467	72	
313.80277	74	
313.84855	72	
315.80302	70	
316.90110	82	
317.06725	72	
319.88770	64	
326.49009	84	
327.71397	66	
330.81785	70	
331.81692	66	
334.93748	84	
336.80072	74	
338.92218	72	
339.94521	72	
342.99457	72	
END IONS

###FS:    #m/z: 363.95712 #charge 1+
###MS: 143
###MSMS: 146
BEGIN IONS
TITLE=Cmpd 109, +MS2(363.9571), 28.0-35.0eV, 3.2min #146
RTINSECONDS=187.988
SCANS=143,146
PEPMASS=363.95712	176796
CHARGE=1+
57.05725	74	
187.87578	90	
189.86215	212	
191.06702	78	
191.85756	72	
194.93748	76	
200.88570	80	
200.94596	78	
200.99627	70	
201.87468	72	
207.87510	146	
207.94901	78	
208.89176	94	
209.94342	666	1+
210.88580	134	
212.87911	824	1+
220.39435	76	
220.89764	74	
222.95134	496	1+
224.06247	72	
224.81487	90	
224.94846	510	1+
226.83928	96	
226.89304	76	
226.94825	2418	1+
226.97236	80	
228.89609	278	1+
228.94233	2692	1+
230.83283	74	
230.88972	1370	1+
232.08440	78	
232.88640	154	
232.96653	102	
235.03998	74	
238.82865	152	
239.90114	98	
240.08016	82	
240.82987	226	
240.94332	310	
240.96426	120	
241.08557	70	
241.94213	306	
241.96463	70	
242.94329	752	
242.95848	390	
243.82869	102	
244.07665	74	
244.82086	152	
244.85635	96	
244.95725	1326	1+
246.80669	80	
246.95310	1176	1+
247.03601	78	
247.83038	100	
247.91301	68	
248.77438	68	
248.80930	108	
248.84240	160	
248.89921	572	1+
249.80375	78	
249.92020	92	
249.94159	376	1+
250.79975	140	
253.90209	266	1+
258.83161	270	
258.91951	72	
259.84506	112	
260.83081	588	1+
260.97074	88	
263.07578	78	
263.14990	70	
263.97947	152	
264.01241	78	
264.41949	84	
264.82343	86	
264.98265	80	
265.91464	128	1+
265.97443	150	
266.81249	942	1+
267.78207	86	
267.97345	358	1+
268.50452	94	
269.80322	130	
269.84508	134	1+
269.89692	82	
269.96758	342	1+
269.98569	72	
270.79329	86	
271.85688	168	
271.97251	74	
272.09420	72	
272.85203	80	
276.85526	138	
277.92972	72	
278.79781	160	
278.84768	298	1+
279.10696	268	1+
279.79896	104	
280.79141	1068	1+
281.83926	80	
281.85780	136	
283.80008	146	
283.85045	486	1+
284.82700	714	1+
284.87989	72	
284.93205	244	1+
287.17669	72	
289.86943	98	
289.88818	120	
290.01344	82	
291.09987	68	
292.43606	94	
293.11511	176	
293.13340	94	
293.61926	74	
294.87159	114	
296.81291	174	
296.89420	80	
297.08857	90	
297.81225	146	
298.80367	1472	1+
298.86299	68	
300.79908	666	1+
300.87330	100	
301.86527	284	
303.85540	116	
304.94113	104	
304.98331	70	
305.08264	94	
305.90051	94	
306.81617	94	
307.84320	76	
308.87183	274	1+
309.87373	220	1+
311.15013	82	
311.60748	100	
311.86075	68	
312.94389	78	
315.81245	344	1+
317.06512	68	
317.99774	92	
318.81533	78	
318.88670	90	
318.95090	68	
319.82167	72	
319.87017	82	
320.81236	304	1+
320.95170	78	
321.05262	84	
321.86710	128	
322.92780	114	
323.80429	84	
324.89662	70	
325.08936	80	
325.83633	96	
325.90412	76	
326.87479	368	
326.94284	76	
328.06279	76	
328.22292	86	
333.40431	82	
335.54004	94	
336.94328	250	1+
338.82083	92	
339.71870	68	
339.82721	70	
340.80122	106	
343.06959	78	
344.29645	80	
346.78237	76	
347.20081	88	
349.63511	100	
353.03461	88	
360.86190	72	
362.03355	100	
363.90993	94	
364.82397	72	
365.71576	98	
365.77474	70	
366.10100	72	
366.63020	82	
368.43071	74	
END IONS

###FS:    #m/z: 322.93049 #charge 1+
###MS: 147
###MSMS: 148
BEGIN IONS
TITLE=Cmpd 110, +MS2(322.9305), 28.0-35.0eV, 3.2min #148
RTINSECONDS=191.668
SCANS=147-148
PEPMASS=322.93049	961450
CHARGE=1+
192.89102	66	
193.96153	60	
197.83209	72	
201.04227	296	
204.07193	72	
205.94642	82	
207.85374	76	
208.95290	62	
210.82810	64	
210.88867	70	
211.89933	64	
212.96201	56	
216.93356	70	
218.88913	78	
219.94262	70	
220.87673	152	1+
221.03081	74	
221.18606	82	
222.95387	78	
224.81775	170	
224.95400	58	
225.83624	66	
225.86541	74	
225.88251	70	
225.96537	74	
226.88966	66	
226.97071	60	
226.99471	86	
227.82612	56	
227.93704	78	
227.95027	78	
228.90969	60	
230.60724	68	
230.82715	138	
230.84594	62	
235.03907	62	
235.10402	70	
235.82596	66	
236.78825	64	
236.88294	74	
238.48836	74	
238.89243	92	
238.90589	66	
238.93804	68	
239.07075	54	
239.08592	80	
239.89403	56	
240.82089	116	
240.94105	1150	
241.82146	120	
241.89057	64	
241.94101	718	
242.82238	168	
242.94115	2178	1+
243.81818	474	1+
243.88705	76	
244.14897	88	
244.81947	330	1+
244.85315	60	
244.94255	376	
244.98678	56	
246.85380	112	
246.90106	72	
246.94533	74	
246.96653	82	
247.24268	88	
247.85109	58	
248.84983	114	
248.88755	132	
249.85553	56	
249.95295	64	
250.94802	62	
251.11046	54	
251.86395	122	
253.16482	70	
253.81264	68	
254.84967	64	
255.51079	88	
255.82405	56	
256.89783	70	
258.41776	76	
258.83172	330	1+
258.87407	70	
258.89096	68	
258.97670	72	
259.34210	152	
260.33662	62	
260.82952	110	
261.56195	114	
261.83189	668	1+
261.85371	86	
263.79491	56	
265.05308	126	
265.87918	68	
266.04333	70	
266.88953	92	
268.87492	70	
268.91349	58	
269.13851	78	
269.95512	102	
271.86041	56	
271.88367	54	
272.80349	64	
273.80171	104	
276.92381	74	
277.02201	78	
278.86227	88	
279.09135	1380	1+
279.45496	68	
280.82375	64	
281.04408	76	
281.79598	66	
281.89493	90	
282.31554	54	
282.88549	60	
283.06963	52	
283.28766	444	1+
284.29279	276	1+
284.41367	66	
284.88001	72	
285.21764	74	
285.81515	80	
285.89019	74	
286.84812	74	
287.88778	64	
288.01383	56	
288.12773	122	
289.79197	72	
290.41095	68	
291.35765	72	
291.82136	74	
293.86421	76	
294.80314	52	
296.07574	56	
296.80845	70	
298.02497	90	
299.78475	80	
299.81966	80	
300.81885	64	
301.23671	60	
301.86175	150	
303.80805	68	
303.95976	62	
306.11345	54	
306.91285	84	
307.89187	180	
308.09493	68	
311.83493	78	
318.87614	72	
319.21790	80	
320.77284	68	
321.09444	56	
321.24371	68	
321.71963	62	
321.81908	60	
324.22005	68	
324.90027	82	
325.26992	160	
325.90039	66	
END IONS

###FS:    #m/z: 340.94108 #charge 1+
###MS: 147
###MSMS: 149
BEGIN IONS
TITLE=Cmpd 111, +MS2(340.9411), 28.0-35.0eV, 3.2min #149
RTINSECONDS=192.44
SCANS=147,149
PEPMASS=340.94108	378356
CHARGE=1+
163.56076	72	
179.96465	86	
192.60944	88	
192.88564	78	
202.87254	118	
205.93218	88	
208.88205	66	
210.93649	72	
212.00443	68	
212.87660	104	
213.87878	130	
213.93696	330	1+
214.90700	74	
215.41726	142	
215.84244	82	
215.88170	114	
218.88015	78	
219.88214	70	
222.94613	132	
224.84239	82	
225.83778	76	
228.03530	86	
229.13259	82	
230.84028	88	
230.89157	140	
231.89533	242	
231.92350	72	
231.95169	370	1+
232.56744	96	
233.94719	188	
234.33090	98	
234.57360	66	
235.89686	104	
236.07096	70	
237.05905	68	
238.86572	92	
239.86693	68	
239.91067	82	
240.83643	420	1+
240.85326	64	
241.87000	64	
241.91216	72	
242.84579	76	
244.56250	108	
244.82733	72	
244.91605	92	
246.40147	68	
247.44340	104	
247.85732	66	
248.05833	66	
250.02879	92	
251.92360	80	
251.96839	100	
252.90476	64	
252.98097	68	
253.95250	66	
255.89276	78	
255.96604	134	
256.26877	82	
256.85226	126	
256.87094	66	
256.89433	116	
257.85437	134	
257.92070	68	
258.84809	900	1+
259.97238	76	
260.83460	484	1+
260.96113	86	
261.90363	72	
261.94948	74	
262.01515	74	
262.83631	92	
263.85315	74	
264.18606	64	
264.97703	66	
265.58700	112	
268.33989	64	
268.83055	90	
268.96148	166	
269.80017	68	
269.84008	102	
271.80032	70	
271.82882	68	
271.85699	122	
272.44458	70	
272.98177	68	
274.06655	76	
274.82519	88	
274.85050	82	
274.88341	72	
275.84386	140	
275.86788	152	
276.41744	70	
276.85761	1168	1+
277.96172	152	1+
278.80996	72	
278.84620	682	1+
279.46333	72	
280.35727	66	
280.83869	70	
280.91075	72	
281.89289	212	1+
282.84618	68	
283.86124	72	
283.90448	70	
283.93128	70	
284.78999	64	
284.87230	130	
285.10924	68	
287.85118	78	
288.84069	116	
289.87661	156	
290.80709	66	
291.86722	72	
293.37765	68	
293.85597	66	
293.87451	70	
294.42157	78	
294.86338	146	
295.03073	92	
295.86754	128	
295.91947	72	
296.80526	68	
297.87880	70	
297.97169	72	
298.31515	76	
299.01363	86	
299.87205	112	
301.85407	310	1+
301.88712	70	
301.94453	78	
302.09193	72	
304.85356	80	
304.94345	72	
305.57405	90	
309.86913	72	
310.93363	78	
311.90661	102	
312.95256	88	
314.97186	70	
315.99066	70	
316.38109	72	
317.50233	74	
318.19231	72	
318.88225	74	
320.87457	68	
320.90331	66	
320.92062	74	
321.90709	94	
321.99267	100	
327.88263	70	
328.29431	92	
328.81940	72	
329.87344	68	
334.89482	64	
338.77567	72	
341.35945	90	
342.08331	82	
342.76701	66	
343.18360	82	
END IONS

###FS:    #m/z: 363.95699 #charge 1+
###MS: 147
###MSMS: 150
BEGIN IONS
TITLE=Cmpd 112, +MS2(363.9570), 28.0-35.0eV, 3.3min #150
RTINSECONDS=193.213
SCANS=147,150
PEPMASS=363.95699	160180
CHARGE=1+
186.06735	82	
189.86540	124	
192.89257	80	
194.89135	76	
200.88169	122	
203.92823	94	
207.87295	132	
207.97234	72	
208.87642	76	
209.94174	444	1+
212.87866	258	
222.95787	250	1+
224.94983	416	1+
224.97121	420	1+
226.94662	2780	1+
227.93829	78	
228.83163	76	
228.94210	2422	1+
229.84119	74	
229.89937	92	
230.89184	812	1+
231.03792	82	
231.20423	78	
232.90051	70	
233.95899	84	
234.07736	100	
235.84437	94	
236.94145	72	
238.82415	76	
239.92213	78	
240.08779	76	
240.82365	248	
240.83858	156	
240.93874	168	
240.96504	426	
241.12959	72	
241.94142	148	
241.95674	84	
242.94266	484	1+
243.82002	454	1+
244.84607	78	
244.95875	1184	1+
245.94031	194	
246.95318	1748	1+
248.80730	264	
248.90144	432	1+
249.53076	74	
249.80436	128	
250.80206	74	
250.89708	200	
250.97295	88	
251.04759	116	
251.07186	316	1+
251.83592	96	
251.90865	136	
256.84113	102	
258.84748	96	
258.97588	130	
259.88495	72	
260.83053	84	
260.96708	168	
261.13918	94	
261.83286	338	1+
261.96720	74	
262.92004	80	
264.81865	122	
265.80964	780	1+
266.81208	654	1+
266.85916	72	
267.00370	72	
267.77864	76	
267.97274	270	1+
268.53479	106	
269.04813	86	
269.87677	72	
269.96868	248	
270.90697	270	1+
270.92854	78	
271.08631	94	
271.84493	104	
271.92806	96	
273.90556	126	
274.81730	76	
275.06773	70	
276.52121	72	
276.80882	76	
276.84110	84	
276.85730	128	
277.86044	88	
278.79990	192	
278.84615	422	1+
279.09381	130	
280.10734	148	
280.79505	836	1+
281.84943	202	1+
281.89278	184	1+
282.11411	74	
282.17536	98	
283.07376	72	
283.78846	78	
283.85499	106	
283.91925	72	
284.79210	144	
284.82410	564	1+
284.85023	384	1+
284.86152	120	
284.90472	90	
285.79279	74	
285.85344	294	1+
285.97919	72	
288.82321	76	
288.85856	72	
289.82957	78	
290.07447	92	
290.87395	80	
291.74559	72	
292.83297	72	
292.86866	72	
293.11606	78	
294.93157	88	
295.00366	78	
296.02278	74	
296.07997	76	
296.80660	162	
298.80454	622	
299.37018	72	
299.80362	332	
300.80521	290	
300.90220	96	
301.80423	164	
301.86361	454	1+
302.55922	90	
303.85525	486	1+
305.88732	122	
306.80757	92	
306.89214	198	1+
307.13418	100	
308.92958	76	
309.82391	84	
311.88703	74	
313.88308	76	
314.44930	78	
314.96086	72	
315.01958	70	
316.81630	188	
318.81244	78	
321.82010	92	
322.82278	124	
322.89843	110	
323.81999	166	
323.92825	74	
324.24777	118	
325.81402	72	
325.85466	126	
328.86432	76	
328.89117	102	
330.87775	80	
330.89359	72	
332.40524	128	
334.29747	90	
334.33760	90	
334.40961	86	
334.43898	80	
336.94660	112	
340.93969	80	
341.89017	78	
344.41744	94	
347.10472	96	
348.13060	80	
348.88928	74	
348.99469	72	
350.79071	86	
351.90473	76	
353.76620	86	
360.95293	76	
365.17566	70	
365.32380	84	
367.20432	70	
END IONS

###FS:    #m/z: 322.93057 #charge 1+
###MS: 151
###MSMS: 152
BEGIN IONS
TITLE=Cmpd 113, +MS2(322.9306), 28.0-35.0eV, 3.3min #152
RTINSECONDS=196.895
SCANS=151-152
PEPMASS=322.93057	903202
CHARGE=1+
160.64959	74	
169.98592	72	
180.89502	70	
192.87365	68	
197.88895	64	
198.08583	72	
201.04357	86	
202.04588	92	
205.95349	86	
205.97815	78	
212.83125	66	
214.91055	70	
215.84409	64	
216.85401	62	
217.42579	86	
218.84395	80	
219.06001	68	
219.88969	70	
220.97471	76	
221.02373	78	
222.95356	66	
223.86038	78	
223.95641	248	
224.82404	68	
224.94929	76	
224.96377	108	
225.13732	64	
225.81571	78	
227.05969	72	
227.92965	78	
228.84197	114	
229.51200	86	
231.84489	72	
234.44012	78	
236.82983	76	
236.91124	78	
238.86999	60	
238.93954	94	
239.78356	66	
240.04582	64	
240.07822	68	
240.78846	70	
240.82215	192	1+
240.88552	80	
240.94042	1206	
241.08140	64	
241.89289	66	
241.94227	956	
242.91380	54	
242.94215	2898	1+
243.82133	228	
244.82050	128	
244.85802	66	
244.93969	668	1+
245.82666	234	1+
246.06834	64	
246.44425	74	
246.86150	78	
246.97461	68	
247.00352	72	
247.79361	64	
247.85180	78	
248.85202	118	
248.97182	68	
249.00652	62	
249.83263	66	
249.91657	62	
250.01509	88	
250.12628	58	
251.11963	84	
252.07588	64	
252.54959	104	
253.06303	64	
254.85202	56	
256.39302	82	
256.89498	274	1+
257.84771	72	
258.83451	180	
258.87418	72	
259.07776	78	
259.82527	88	
261.47470	98	
261.83011	580	1+
261.90339	122	
262.83273	398	1+
262.89242	72	
262.92009	84	
263.81918	70	
264.97886	78	
265.06110	104	
267.07596	72	
269.87251	68	
270.11455	84	
271.84486	70	
272.05967	98	
273.05092	54	
275.84906	80	
278.81729	62	
278.84565	126	
278.89102	70	
279.09213	848	1+
279.84099	86	
280.16368	64	
280.82985	146	
281.83322	58	
281.95079	66	
282.28445	92	
282.81729	84	
282.87477	58	
283.02773	60	
283.07326	66	
283.46003	90	
283.85611	74	
283.97313	190	
284.29499	292	
284.31618	72	
284.88188	98	
289.80667	66	
289.87790	82	
290.85468	56	
291.85693	82	
291.90288	82	
292.11262	72	
294.88135	68	
295.14706	78	
296.79468	58	
296.98263	66	
297.79176	94	
299.81476	58	
300.78508	78	
301.92725	60	
302.78387	58	
302.89466	82	
303.72906	52	
303.87161	92	
304.03045	84	
306.88928	74	
307.16242	86	
307.81502	72	
307.89809	78	
309.87804	56	
309.91923	68	
311.89482	86	
312.87240	110	
313.18519	94	
315.08942	82	
319.80622	58	
319.93828	76	
320.17065	68	
322.90353	70	
323.76231	84	
324.14172	70	
324.27057	82	
324.89892	68	
326.45243	60	
326.83623	88	
327.88932	58	
328.43885	78	
END IONS

###FS:    #m/z: 340.94113 #charge 1+
###MS: 151
###MSMS: 153
BEGIN IONS
TITLE=Cmpd 114, +MS2(340.9411), 28.0-35.0eV, 3.3min #153
RTINSECONDS=197.667
SCANS=151,153
PEPMASS=340.94113	371644
CHARGE=1+
54.62126	66	
167.21026	66	
182.86707	68	
190.86324	64	
192.92648	64	
196.88294	82	
202.97197	68	
206.98025	90	
212.87640	166	
213.88189	138	
213.93935	160	
214.83681	74	
214.88373	64	
215.93907	196	
220.87568	66	
228.84238	176	1+
229.91961	76	
231.88628	74	
231.95003	388	
233.89725	126	
233.94921	92	
235.82786	72	
236.86489	74	
236.89404	72	
238.83465	78	
238.85727	68	
239.84945	162	
239.96028	86	
240.83396	68	
241.84173	714	1+
241.87942	68	
242.85816	72	
243.83034	150	
244.84465	200	1+
244.89087	62	
246.97185	84	
248.84775	84	
249.83382	68	
249.87173	82	
249.89895	64	
250.96320	78	
251.96847	66	
253.37738	66	
253.90583	72	
254.07370	68	
254.91733	118	
254.97224	96	
255.08340	96	
255.96647	78	
256.07461	66	
256.89651	232	
257.82811	68	
257.86185	78	
257.93480	66	
257.96016	66	
258.84929	188	
259.81741	74	
259.85367	484	1+
259.96002	86	
260.83534	596	1+
261.90005	66	
262.34518	66	
263.34650	70	
264.83499	78	
264.86511	106	
264.89302	74	
265.01278	88	
265.42287	90	
265.89322	64	
266.84423	148	
267.85702	72	
268.15650	92	
268.84241	160	
268.92531	82	
270.07618	78	
270.83263	130	
271.20551	72	
271.84685	134	
272.10809	70	
272.84487	90	
274.86175	270	1+
274.88818	82	
274.90651	74	
275.81539	92	
275.84488	122	
276.85320	476	
276.88303	76	
277.08303	78	
277.86402	350	
277.93749	66	
278.84631	934	1+
279.15764	70	
279.88042	80	
280.00469	74	
280.26465	68	
280.84468	132	
280.87949	98	
280.94113	68	
281.15309	78	
281.86426	94	
281.88682	72	
282.84800	92	
282.88686	62	
282.97660	70	
283.87540	216	
285.58478	86	
285.84441	64	
289.91104	68	
290.57842	130	
294.86517	104	
295.59632	80	
295.86685	126	
296.85617	158	
297.85767	68	
298.83303	80	
298.88971	74	
299.22811	82	
299.87499	72	
299.93572	82	
299.99338	82	
300.07402	70	
300.78325	130	
300.87781	106	
301.86208	70	
302.86796	116	
303.94063	68	
304.44830	68	
306.87997	64	
307.00114	64	
307.44888	86	
307.89256	70	
308.89186	146	
309.93206	72	
311.88922	80	
312.87355	118	
313.87425	70	
314.86332	64	
315.88564	78	
317.73258	68	
322.17767	70	
323.88928	66	
324.77287	80	
324.89440	70	
325.90024	102	
328.88160	72	
330.82196	66	
330.97868	68	
334.02105	64	
334.88376	76	
335.46589	96	
336.27368	88	
336.87989	62	
338.19060	72	
342.21950	72	
344.83009	124	
344.91004	68	
345.43923	84	
END IONS

###FS:    #m/z: 363.95705 #charge 1+
###MS: 151
###MSMS: 154
BEGIN IONS
TITLE=Cmpd 115, +MS2(363.9570), 28.0-35.0eV, 3.3min #154
RTINSECONDS=198.44
SCANS=151,154
PEPMASS=363.95705	142434
CHARGE=1+
189.86269	294	1+
191.86096	288	1+
200.83446	80	
207.94612	70	
209.94173	194	
210.88528	178	
211.87709	72	
212.87781	738	1+
213.84643	72	
213.91805	80	
214.89524	188	
215.86191	118	
219.94243	82	
222.90992	76	
222.95232	408	1+
223.83399	122	
224.02035	76	
224.95024	416	1+
226.89268	112	
226.94673	2004	1+
228.89200	112	
228.94161	2422	1+
230.83438	150	
230.85062	94	
230.86623	86	
230.89041	1276	1+
232.91756	76	
233.57775	102	
236.85858	84	
238.02964	86	
238.83145	86	
239.79071	78	
240.06092	82	
240.83414	70	
240.94078	116	
240.96388	336	1+
241.94281	130	
242.82024	168	
242.85797	80	
242.94578	440	1+
243.82303	156	
244.13226	78	
244.82565	92	
244.95694	948	1+
245.83517	202	
245.94738	1274	1+
246.80700	124	
246.82766	78	
246.91062	80	
246.95206	1088	1+
247.38837	94	
247.80900	100	
248.80519	236	
248.83117	216	1+
248.87185	142	
248.89846	180	
249.49702	86	
249.80491	144	
250.90395	218	
251.39369	80	
252.01319	76	
252.96717	84	
253.54975	90	
253.90509	144	
254.95362	76	
256.85691	120	
258.83997	236	1+
258.99671	78	
259.85334	104	
259.98794	70	
260.83539	96	
260.97101	76	
261.83305	122	
262.95433	80	
263.43817	72	
263.83344	92	
263.98060	74	
264.96400	120	
265.08671	76	
265.81686	104	
266.81430	706	1+
266.85314	72	
267.97561	326	
268.84324	134	
268.91123	286	1+
269.15706	78	
269.48938	96	
274.78834	112	
276.80854	198	
276.85900	156	
278.08773	70	
278.79955	402	1+
278.85375	140	
279.84882	116	
279.92544	76	
280.79239	970	1+
281.11181	70	
281.89902	86	
282.84505	142	
283.32946	80	
283.85267	158	
284.78831	124	
284.82739	290	
284.84847	84	
284.86731	70	
285.79575	104	
285.82295	124	
285.84712	294	
287.82305	104	
288.78793	84	
289.43281	92	
289.83365	84	
291.52556	90	
291.79783	94	
291.85962	194	
292.93809	86	
293.11874	74	
294.86817	132	
295.14499	82	
296.80860	236	
296.86424	70	
297.80574	176	
298.80269	1392	1+
299.49773	88	
300.88708	72	
300.92767	74	
301.79680	96	
301.86242	184	
302.11527	88	
302.43961	114	
302.80414	184	
302.85257	76	
302.92073	72	
303.82294	70	
303.85504	130	
304.01988	90	
304.45022	84	
304.93894	80	
305.11100	78	
308.86290	94	
309.83025	68	
310.87317	78	
312.19909	92	
312.34467	72	
313.85697	74	
316.81963	136	
318.82129	120	
318.93964	68	
319.92795	86	
321.66005	82	
321.81618	90	
322.12595	84	
322.43345	100	
322.79998	76	
322.81416	158	1+
322.93203	138	
324.87833	94	
325.84023	100	
326.86852	204	
330.01848	88	
333.75403	72	
338.95217	72	
340.94016	278	1+
343.76132	84	
349.81632	86	
350.80048	72	
352.10982	76	
352.88939	68	
360.16695	72	
360.86443	70	
361.84679	82	
368.32689	86	
END IONS

###FS:    #m/z: 336.94622 #charge 1+
###MS: 155
###MSMS: 156
BEGIN IONS
TITLE=Cmpd 116, +MS2(336.9462), 28.0-35.0eV, 3.4min #156
RTINSECONDS=202.113
SCANS=155-156
PEPMASS=336.94622	46396
CHARGE=1+
192.88742	68	
194.89668	70	
198.97007	82	
200.95118	80	
205.97082	74	
208.88709	74	
211.88815	122	
211.94493	898	1+
212.87862	790	1+
213.93970	280	
214.88206	84	
215.88609	78	
215.93800	70	
216.88562	136	
216.96409	70	
216.98396	94	
217.88833	72	
217.93479	86	
217.94921	80	
218.78935	70	
218.86952	64	
219.00177	84	
219.83507	90	
220.04993	72	
223.95585	120	
226.16834	66	
226.97445	86	
228.84632	74	
228.94309	92	
229.95695	768	1+
230.88749	634	1+
230.90744	68	
231.95090	228	
232.88734	124	
233.82385	74	
234.51723	62	
234.87944	254	1+
235.38646	82	
235.82370	68	
235.91851	82	
236.83170	68	
236.84871	70	
236.90371	78	
237.84795	74	
237.90523	76	
239.86583	62	
239.95359	152	
240.18858	72	
240.83515	120	
240.85375	78	
240.96355	166	
241.84091	528	1+
243.84840	90	
245.96030	76	
246.86064	62	
247.96578	278	
248.90073	182	
249.83015	234	1+
250.03280	72	
250.87612	78	
250.95612	122	
251.03934	76	
251.83281	88	
251.91377	158	
252.00320	74	
252.83534	66	
252.95151	198	
252.97005	706	1+
253.90514	222	
254.90371	338	1+
254.96686	524	1+
255.84395	104	
256.26038	146	
256.87447	70	
256.95067	82	
257.24317	88	
257.85995	74	
258.00778	72	
258.84449	134	
259.85439	198	
259.88078	70	
259.95746	76	
261.83325	100	
261.84633	78	
262.84074	94	
262.86441	72	
262.96839	70	
263.90078	60	
263.98050	76	
264.08231	80	
264.85724	66	
266.84516	126	
266.85699	138	
266.93548	76	
267.84991	160	
268.84034	568	1+
270.97723	82	
271.83973	136	
271.92377	72	
272.88056	68	
272.98379	86	
273.87310	170	
274.06248	70	
274.86236	214	
275.17765	88	
275.85227	140	
276.86165	718	1+
276.97264	62	
277.83357	174	
277.86526	462	1+
278.83456	528	1+
278.94646	68	
279.10149	66	
279.86986	78	
279.89058	74	
280.26457	90	
280.87764	210	1+
280.88974	66	
280.93416	140	
280.95157	76	
281.15734	72	
281.85806	94	
283.09597	96	
284.88390	76	
285.78115	76	
285.85285	240	
286.85027	1234	1+
287.88251	80	
288.83115	60	
289.02554	72	
290.85897	84	
290.91111	70	
291.85536	260	1+
294.00253	98	
294.20659	76	
294.86545	146	
294.88515	160	1+
294.92987	88	
295.37675	82	
295.86021	84	
296.29318	64	
296.99767	78	
297.87488	250	1+
297.89548	100	
298.86051	62	
299.66996	82	
299.84649	74	
299.86619	126	
300.85087	70	
301.01734	78	
301.17701	86	
301.80559	72	
303.83581	76	
304.82960	70	
304.86753	76	
304.93658	68	
306.88530	70	
307.89228	74	
309.87132	66	
310.86333	186	
312.94448	62	
316.42713	82	
317.03871	60	
318.06726	78	
324.89692	80	
326.90498	74	
331.79220	70	
332.89127	66	
341.92440	86	
END IONS

###FS:    #m/z: 507.84606 #charge 1+
###MS: 155
###MSMS: 157
BEGIN IONS
TITLE=Cmpd 117, +MS2(507.8461), 28.2-35.2eV, 3.4min #157
RTINSECONDS=202.886
SCANS=155,157
PEPMASS=507.84606	32984
CHARGE=1+
223.97400	148	
224.07264	170	
224.97768	302	
232.40432	96	
236.89148	132	
238.06350	162	
251.00843	114	
252.88698	108	
256.89538	118	
258.87020	96	
259.05792	108	
260.96948	140	
265.96316	92	
266.16629	96	
267.10308	162	
273.85893	92	
280.81478	130	
280.88539	94	
286.91254	92	
287.85041	450	1+
289.88487	148	
291.88735	104	
293.87286	190	
294.16050	100	
294.78399	96	
295.89182	98	
297.85733	128	
297.90263	164	
298.79910	130	
299.10693	94	
300.86386	100	
303.86632	376	1+
307.88933	192	
308.14348	522	1+
308.32145	102	
308.87235	204	
309.87260	154	
309.91111	94	
311.88483	640	1+
312.17199	186	1+
314.86542	104	
315.88082	92	
318.50788	98	
318.84849	110	
318.93744	136	
319.87132	226	1+
322.81008	172	1+
322.95976	106	
323.86463	130	
326.88251	668	1+
327.80611	138	
328.28766	106	
331.80860	126	
332.13148	94	
332.87720	92	
333.77007	112	
335.78511	96	
335.86235	270	1+
336.86717	174	1+
337.80780	208	1+
337.82789	128	
345.76456	134	
345.81913	176	
346.77523	454	1+
346.85677	132	
347.75875	280	1+
347.77893	390	1+
348.90646	158	
349.76013	388	1+
349.78804	96	
350.79036	118	
351.38897	98	
351.87552	274	1+
355.88313	102	
356.83897	120	
358.34223	100	
365.78715	168	
366.18411	134	
366.72539	108	
366.74529	116	
366.88836	98	
367.71205	570	1+
368.76775	144	
368.89751	122	
369.80638	106	
370.73044	124	
370.80519	150	
371.72508	140	
371.79826	122	
371.90911	154	
372.72071	124	
372.78299	352	1+
372.82711	104	
373.89683	212	1+
376.77701	176	1+
376.81004	160	
380.28337	96	
380.71844	558	1+
380.77707	134	
382.06486	92	
382.71364	320	1+
383.77577	168	
384.85077	284	
385.77995	176	
385.85525	148	
386.75188	124	
386.78189	96	
387.84834	152	
389.19809	450	1+
389.73827	264	1+
390.78498	140	
390.84145	272	
391.81058	174	
391.84206	132	
392.82387	168	
393.82782	118	
398.72675	430	
398.76336	140	
399.72870	470	1+
399.84643	98	
400.80247	158	
402.87182	156	1+
403.88061	184	1+
404.75942	274	1+
405.86495	106	
407.74306	214	
408.75773	104	
408.85134	542	1+
409.72586	372	1+
409.75726	140	
410.07124	94	
410.84628	248	
411.73222	246	
411.84177	240	
412.69999	94	
412.72613	194	
412.79272	98	
412.84033	154	
412.88986	92	
414.75875	266	1+
414.79393	98	
417.81555	112	
417.86531	136	
420.73769	400	1+
421.74249	338	1+
421.78600	136	
421.88229	206	1+
422.78744	186	
422.99636	94	
423.67787	194	1+
423.77282	300	
423.87228	212	
424.75769	168	
424.77977	254	
424.83361	164	
424.87120	126	
425.75079	632	1+
426.76745	246	
426.85755	248	1+
426.88398	114	
427.73570	558	
427.78654	220	1+
427.88113	104	
428.84705	426	1+
429.69961	92	
429.73845	114	
429.87959	124	
430.73784	330	
430.79660	116	
431.86647	154	
433.18376	94	
433.85502	102	
433.87943	246	1+
438.73448	130	
441.78526	122	
444.76490	160	
444.87402	862	1+
445.39854	96	
445.72841	100	
445.74699	450	1+
447.52553	94	
447.69418	102	
450.74606	140	
450.87924	104	
453.25835	98	
459.69371	92	
462.16150	94	
462.87618	214	
465.87888	126	
467.70699	182	1+
467.88908	614	1+
469.15156	132	
470.75899	92	
485.90523	122	
END IONS

###FS:    #m/z: 359.96207 #charge 1+
###MS: 155
###MSMS: 158
BEGIN IONS
TITLE=Cmpd 118, +MS2(359.9621), 28.0-35.0eV, 3.4min #158
RTINSECONDS=203.658
SCANS=155,158
PEPMASS=359.96207	32598
CHARGE=1+
53.99046	72	
70.79949	68	
182.85836	94	
196.88487	72	
202.05272	68	
206.03960	78	
208.88722	74	
209.94383	218	
216.85559	138	
216.89560	96	
219.10011	84	
220.95793	70	
222.82357	66	
222.95265	462	1+
223.84010	70	
224.94771	440	1+
226.94726	1696	1+
226.97425	118	
228.94206	1598	1+
232.03569	74	
232.82510	98	
233.83120	82	
233.89881	72	
234.82202	70	
234.86482	90	
235.82556	88	
235.90305	68	
239.07268	68	
240.82475	138	
240.83937	72	
240.94276	116	
240.96299	434	1+
241.78959	68	
241.84340	68	
241.89115	204	1+
241.93991	130	
242.11634	72	
242.95667	182	
244.95813	854	1+
244.97642	76	
245.93801	78	
246.80091	76	
246.95527	708	1+
247.80949	112	
248.80028	218	
249.81538	74	
249.87747	66	
250.83703	68	
250.95327	148	
251.06876	72	
251.84972	80	
251.86529	82	
252.01514	88	
252.85612	66	
252.87357	76	
252.95655	218	
253.92324	110	
254.14632	84	
255.06713	68	
257.91495	90	
258.83716	86	
259.00584	68	
259.79920	120	
259.83712	72	
260.83336	214	
260.96983	190	
262.83268	74	
263.06979	92	
263.85292	84	
263.98026	68	
264.81716	90	
264.96707	68	
266.81414	540	1+
267.02577	78	
267.84688	72	
267.97355	378	
268.13432	78	
268.81827	76	
268.84475	70	
269.79379	78	
269.85101	132	
269.96903	328	
270.81335	72	
270.83971	92	
271.85089	80	
272.86966	66	
273.80010	78	
273.85091	70	
273.87537	80	
275.97257	248	1+
276.80767	306	1+
277.85473	66	
278.79849	284	1+
278.84745	282	1+
279.92903	80	
280.10409	66	
280.79564	838	1+
280.84843	68	
280.86747	68	
280.96604	84	
281.85983	80	
281.88441	72	
282.00463	84	
282.83104	122	
282.85028	78	
284.44462	68	
285.82575	74	
286.86257	80	
291.86294	80	
291.98473	84	
292.87315	150	
294.01081	82	
294.39831	92	
295.13025	88	
295.80941	66	
296.80718	174	
296.92353	82	
297.12497	76	
297.81109	104	
297.87686	80	
298.02302	70	
298.80270	1458	1+
298.84604	72	
299.87512	174	
300.87201	70	
301.86769	92	
301.92760	78	
306.03592	70	
306.87963	118	
307.22690	74	
307.80604	70	
307.88597	68	
308.81195	72	
308.83917	68	
309.79884	104	
315.08506	74	
315.30118	66	
315.89417	74	
316.81206	252	1+
316.94512	92	
317.88570	76	
319.82069	134	
320.81029	140	
321.82130	168	
324.16684	84	
324.88622	76	
325.90004	194	
327.81374	172	
328.87743	72	
330.87127	68	
332.88803	144	
336.94236	122	
337.78406	72	
337.94438	120	
341.94703	82	
343.16068	84	
343.89804	96	
344.87345	72	
346.96086	92	
348.94199	92	
350.04834	68	
354.71164	70	
355.09115	70	
358.72821	92	
359.20519	96	
361.51989	88	
END IONS

###FS:    #m/z: 336.94612 #charge 1+
###MS: 159
###MSMS: 160
BEGIN IONS
TITLE=Cmpd 119, +MS2(336.9461), 28.0-35.0eV, 3.5min #160
RTINSECONDS=207.339
SCANS=159-160
PEPMASS=336.94612	45472
CHARGE=1+
161.28226	92	
192.88948	126	
196.03640	94	
197.41400	68	
200.95243	70	
208.88606	164	
209.05575	78	
210.88398	112	
211.94434	1004	
212.87844	750	1+
213.89428	74	
213.94161	192	
214.94334	102	
215.88987	216	
215.93444	66	
215.94978	140	
217.88217	78	
219.90041	76	
222.03063	72	
222.42230	78	
222.95326	190	1+
223.97612	124	
224.84390	84	
225.89127	74	
225.95235	78	
226.89382	142	
226.91121	104	
227.05199	86	
227.19651	72	
228.89659	212	
229.86738	72	
229.95630	474	
230.88752	746	1+
231.94764	600	1+
232.90661	72	
233.89854	122	
234.82620	112	
234.89820	164	
235.83977	66	
236.90206	94	
237.06094	74	
237.13225	66	
238.89028	80	
240.83393	82	
240.87616	82	
241.84520	270	1+
242.07034	84	
242.88516	78	
242.90782	78	
243.10541	72	
243.82348	86	
243.83693	74	
244.24171	70	
246.97576	120	
247.89052	64	
247.96671	198	
248.90040	528	1+
249.09201	76	
249.82720	68	
249.96655	166	1+
250.83270	416	1+
250.95391	158	
251.04553	92	
252.07521	138	
252.97151	542	
253.84149	72	
253.90480	202	
253.98599	90	
254.87120	86	
254.96912	108	
256.26320	64	
256.40855	68	
256.90222	76	
256.94554	96	
256.96725	80	
257.83032	130	
257.92464	70	
258.81489	78	
258.84748	996	1+
259.94753	216	1+
260.84099	154	
261.81862	70	
261.83893	146	
262.79885	98	
262.85250	94	
263.11181	78	
263.41209	66	
264.07645	100	
264.86991	120	
264.91492	88	
265.08695	70	
265.86727	78	
266.84312	66	
266.86806	136	
267.03999	66	
267.84308	174	
268.84242	800	1+
269.54395	72	
270.79955	66	
270.88184	76	
271.84796	236	
272.55835	96	
273.12590	72	
273.85342	104	
274.87685	320	1+
275.85595	72	
275.99273	76	
276.85571	886	1+
277.12419	102	
278.83494	536	1+
279.04400	84	
279.82429	76	
279.87295	84	
283.09605	74	
285.84861	972	1+
286.85160	726	1+
286.87704	104	
286.91555	84	
287.88014	66	
287.90568	106	
288.06990	100	
289.78565	82	
289.85905	72	
289.88803	80	
290.88436	204	1+
291.79997	66	
292.09926	92	
292.87490	96	
293.11027	236	
293.83637	70	
294.11085	108	
294.85334	212	1+
294.87130	128	
294.93379	66	
295.06446	74	
296.02485	68	
296.78201	76	
298.16052	76	
298.88400	72	
298.90092	72	
298.98809	82	
299.86364	78	
301.87659	78	
303.85551	80	
305.15354	78	
305.89616	76	
306.92994	64	
307.86860	70	
307.90520	66	
309.86458	264	
309.88201	88	
310.18515	66	
310.88172	96	
313.02662	74	
317.80028	98	
318.86715	70	
320.75806	68	
326.88953	80	
327.10498	72	
327.60480	90	
328.39198	78	
333.87762	72	
334.11353	86	
338.28960	80	
338.80462	64	
338.93377	76	
340.76758	70	
342.05587	72	
END IONS

###FS:    #m/z: 507.84563 #charge 1+
###MS: 159
###MSMS: 161
BEGIN IONS
TITLE=Cmpd 120, +MS2(507.8456), 28.2-35.2eV, 3.5min #161
RTINSECONDS=208.112
SCANS=159,161
PEPMASS=507.84563	35386
CHARGE=1+
192.02166	132	
196.01561	138	
199.03078	98	
222.97303	326	1+
226.08536	94	
231.87897	92	
232.90399	98	
256.02320	92	
258.87687	198	1+
259.96128	144	
266.09653	136	
266.16485	96	
270.02788	100	
273.09157	162	
275.90552	94	
287.84766	196	
289.87898	176	
290.11396	106	
290.88794	126	
293.87476	170	
299.81733	100	
299.84075	94	
301.02139	96	
303.81736	122	
305.11919	198	1+
305.86493	96	
307.89229	152	
308.14342	294	1+
308.88337	142	
308.95108	92	
309.02675	92	
310.81043	124	
310.93124	106	
311.35189	100	
311.88914	250	
311.97185	112	
312.17542	130	
312.20962	98	
312.86961	124	
312.88382	236	
313.94314	140	
314.86767	138	
315.37064	94	
315.86368	110	
320.99573	188	1+
321.82602	114	
322.38082	96	
323.85816	152	
323.87696	196	1+
325.90501	228	
326.82049	110	
326.88106	698	1+
327.89214	112	
328.38992	144	
328.86730	244	1+
329.89553	92	
330.83238	254	1+
333.75969	140	
333.86042	154	1+
335.29480	100	
335.83931	118	
335.88777	130	
337.85659	136	
344.42445	96	
344.85396	194	1+
345.78082	150	
346.89764	140	1+
347.77728	258	1+
348.73192	108	
349.76293	124	
349.81725	200	1+
349.85436	110	
353.78597	152	
354.71618	110	
363.13932	96	
365.78717	98	
366.90066	142	
367.70737	584	1+
367.76615	162	
368.77139	140	
368.89602	322	1+
368.91863	114	
369.84217	138	
370.41563	138	
370.79730	106	
370.80220	92	
372.05190	128	
372.78306	96	
373.89655	144	
374.81515	284	
375.30922	94	
377.81221	96	
378.34120	108	
380.71597	576	1+
380.86043	130	
381.74040	100	
381.80500	104	
382.78093	206	1+
383.78399	146	1+
384.71397	122	
384.85224	190	
384.89915	318	1+
385.78324	112	
386.77600	118	
387.73633	152	
389.20439	92	
389.71969	118	
390.06049	148	
390.72729	176	1+
390.78190	134	
390.84122	184	
391.75010	140	
392.82712	354	1+
396.10969	98	
396.75627	116	
396.85555	94	
397.73288	130	
398.73022	654	1+
398.87939	154	1+
399.69291	102	
400.72777	224	1+
401.32466	92	
404.78652	282	1+
405.73258	198	
405.75900	260	1+
405.79217	342	1+
405.86269	118	
407.74054	242	
407.86852	292	
408.73797	124	
408.85694	150	
409.72827	328	
409.86530	236	1+
410.72797	166	
410.83588	390	1+
411.77737	162	
412.03690	96	
412.73713	118	
412.87996	118	
413.80088	96	
414.75303	122	
415.75280	106	
416.74567	114	
421.78520	198	
421.88313	114	
422.75091	98	
422.81075	244	1+
422.87945	116	
423.77341	530	
423.86694	116	
424.74467	96	
424.77599	282	
425.71705	162	
425.76099	438	
425.87533	116	
426.76169	258	
426.86457	182	
427.15811	100	
427.73421	940	1+
427.85492	116	
428.08997	152	
428.37732	100	
428.82070	192	1+
428.84506	312	
429.58510	126	
429.68315	122	
429.69997	94	
430.74239	172	
430.85867	500	1+
436.58940	104	
441.09648	208	1+
442.68035	164	1+
443.71544	94	
443.75050	392	1+
443.76943	120	
444.87192	838	1+
446.79663	96	
447.70927	178	1+
448.76392	268	1+
449.09854	94	
449.69148	90	
449.79152	96	
450.75252	134	
451.74674	198	
457.90790	196	1+
462.88589	200	
467.88962	196	
468.89138	106	
470.73400	102	
472.67645	94	
485.89970	126	
END IONS

###FS:    #m/z: 359.96200 #charge 1+
###MS: 159
###MSMS: 162
BEGIN IONS
TITLE=Cmpd 121, +MS2(359.9620), 28.0-35.0eV, 3.5min #162
RTINSECONDS=208.884
SCANS=159,162
PEPMASS=359.96200	32122
CHARGE=1+
107.45275	72	
115.74156	70	
205.97606	82	
209.94198	276	
210.90615	90	
212.13686	72	
212.84366	68	
213.04971	74	
214.87564	134	
218.89107	82	
219.01841	86	
220.95762	82	
222.95320	320	
223.88867	82	
223.95218	440	
224.95051	364	
224.97450	156	
225.82691	72	
225.94316	90	
226.94775	1316	1+
226.97420	74	
228.94342	1392	1+
230.83866	72	
230.89803	74	
232.82598	108	
232.94038	70	
234.86576	150	
236.80544	72	
237.92916	76	
238.06394	66	
238.84144	90	
239.88233	72	
239.90677	76	
240.82612	136	
240.86639	74	
240.92374	90	
240.93864	68	
240.96290	390	1+
241.94068	78	
242.86013	78	
242.96163	230	
243.95597	90	
244.37025	72	
244.95907	496	1+
245.36498	66	
246.80943	166	
246.85682	76	
246.95382	718	1+
247.14611	84	
248.80320	260	
248.92341	70	
249.86468	82	
250.83729	72	
250.95136	102	
251.93524	70	
252.95451	190	
253.08647	66	
253.11811	84	
255.14182	78	
255.98397	84	
258.83316	126	
259.80436	92	
259.87077	70	
260.83425	76	
260.89921	76	
261.88176	100	
262.44517	66	
262.95632	186	
264.06235	82	
264.82120	88	
265.08683	74	
266.40411	92	
266.81410	684	1+
268.81432	74	
269.97174	148	
270.56680	82	
270.85113	128	
271.40772	94	
271.85090	84	
271.88356	82	
271.98255	70	
273.08319	106	
273.84976	102	
273.87317	80	
273.91167	72	
273.96357	142	
275.81345	72	
275.96858	178	
276.10910	76	
276.91198	116	
277.80883	110	
278.39112	72	
278.79659	110	
278.84532	140	
279.11242	102	
279.91933	76	
280.79408	550	1+
281.85321	106	
281.88062	72	
281.90034	70	
282.79827	168	1+
282.82754	82	
283.33983	84	
283.82577	66	
284.82543	220	
285.15963	66	
289.81082	70	
291.80053	72	
291.97859	72	
293.88492	68	
294.78867	68	
295.01835	66	
295.14887	84	
296.81031	332	
296.85582	202	
296.87715	78	
296.92157	84	
297.81344	194	
298.03340	76	
298.80418	1562	1+
298.97740	84	
300.00389	70	
300.79410	72	
301.79046	68	
301.83140	78	
302.80741	104	
303.11333	78	
303.94887	116	
304.02449	74	
307.14233	78	
307.84094	66	
308.79797	72	
309.39165	144	
309.87905	156	
309.91252	98	
311.34768	70	
312.82040	90	
314.96568	72	
316.81151	300	1+
316.85321	68	
318.81679	110	
319.82634	80	
321.82027	192	
321.88287	116	
322.87254	78	
323.01803	90	
324.89036	72	
327.60477	84	
332.81194	106	
334.04189	66	
337.94456	70	
339.15083	66	
341.39330	84	
349.84173	74	
351.34790	86	
352.79002	84	
354.89182	68	
361.31929	88	
363.87269	82	
364.09983	78	
END IONS

###FS:    #m/z: 322.93069 #charge 1+
###MS: 163
###MSMS: 164
BEGIN IONS
TITLE=Cmpd 122, +MS2(322.9307), 28.0-35.0eV, 3.6min #164
RTINSECONDS=212.552
SCANS=163-164
PEPMASS=322.93069	772908
CHARGE=1+
185.05702	66	
193.93080	62	
195.96243	88	
198.92488	68	
201.04517	104	
202.00058	56	
202.86504	58	
205.94686	50	
207.97591	46	
208.82877	50	
208.94051	64	
210.83798	72	
214.89473	66	
217.03089	68	
220.87274	88	
221.80005	78	
221.94827	78	
222.89700	68	
222.95378	188	
223.95770	76	
225.85647	70	
225.94293	54	
226.87048	54	
227.81672	42	
227.83858	274	1+
227.94998	58	
228.13762	58	
228.95250	54	
230.83267	70	
230.85054	70	
233.03373	112	
233.05642	86	
235.87783	122	
236.86415	74	
237.87814	50	
238.03347	74	
238.84001	58	
238.94797	56	
239.04213	80	
239.06689	94	
239.07989	64	
239.89745	66	
240.13913	68	
240.82261	182	
240.94100	868	
240.97301	78	
241.93785	3412	1+
241.96401	108	
242.16676	42	
242.83303	216	1+
242.88313	84	
242.93961	2478	1+
243.47473	102	
243.81865	296	1+
244.86181	102	
245.12747	48	
245.49462	82	
245.82572	66	
246.86084	66	
247.06124	58	
247.12500	78	
248.85119	96	
248.92131	56	
249.87358	68	
250.35502	68	
251.02030	78	
251.08259	46	
252.95583	44	
253.35415	76	
253.84126	68	
254.83778	66	
254.91444	72	
254.95741	80	
256.05274	46	
256.89864	92	
258.80520	48	
258.83292	348	1+
259.52840	70	
260.10879	56	
260.82787	186	
260.90522	50	
261.83297	206	
262.14014	72	
262.36539	84	
262.82817	140	
262.97596	82	
263.83549	134	
263.98819	72	
264.86708	62	
265.04525	70	
266.02771	72	
266.09445	48	
266.83523	78	
266.85346	82	
266.92968	82	
267.01799	72	
267.84308	78	
267.87262	54	
267.93162	64	
268.95844	146	
269.09645	68	
269.80011	68	
269.89067	68	
270.79908	68	
271.84330	70	
272.90085	80	
272.91691	54	
272.97971	66	
274.85831	52	
275.03679	66	
275.82357	84	
275.91739	116	
276.96258	78	
279.09091	982	1+
279.79989	66	
280.83207	76	
282.03747	62	
282.27022	42	
282.85095	202	1+
283.07536	64	
283.78274	66	
284.07263	62	
284.29431	418	1+
285.84208	66	
286.18941	56	
286.69804	46	
286.87509	66	
287.86294	68
[truncated: 1,838,433 more chars]
