# Supplementary material for: High-Throughput Venomics
Source: J Proteome Res. 2023 Apr 3;22(6):1734–46. doi: 10.1021/acs.jproteome.2c00780 (PMC10243144; doi:10.1021/acs.jproteome.2c00780)
Supplement: Supplementary file 9 — pr2c00780_si_009.zip [file pr2c00780_si_009.zip › Manual files/Calloselasma rhodostoma MGF/210702_Calloselasma_halfplate000063_5.1.201.mgf]

###	D:\Data\Julien\210702_Cr_half_TFA\210702_Calloselasma_halfplate000063.d\ProteinAnalysisResults.mgf
###	D:\Data\Julien\210702_Cr_half_TFA\210702_Calloselasma_halfplate000063.d\analysis.baf
###	210702_Calloselasma_halfplate000063.d
###	Instrument: maXis HD
###	Manufacturer: Bruker
###    PeakWidth 0.30, MiniumIntensity 10, S/N 1Apply threshold 0, Threshold 10
###    Retain Residuals no, Create neutrally no,
###    FullScan Parameters: AdductIon (+)+H (-)-H, LowMass 0, HighMass 8000, MaxCharge charge decon 4, MinPeaks 3
###    Perf. isotope decon yes, Max Charge Istopic decon 6, MW agreement 0.00, Abund. cutoff 2.00, Envelope cutoff 75.00
###    MaxRes   Parameters: AdductIon (+)+H (-)-H, LowMass 0, HighMass 8000 
###    Perf. isotope decon yes, Max Charge Istopic decon 6, Abund. cutoff 2.00
###    MSn      Parameters: AdductIon (+)+H (-)-H, LowMass 0, HighMass 8000 
###    Perf. isotope decon yes, Max Charge Istopic decon 4, Abund. cutoff 0.05
###    Global Charge Limit: no 3, Prefer FullScan Result: yes, Export what: 2 (0=non deconv/1=deconv only/2=mixed), NoMSMSSignals: 150, Intensity threshold: 10, NoMSSignals (deconv): 2, NoMSSignals (non-deconv): 2, NormalizeData: no, SingleCharged: yes
###
COM=210702_Calloselasma_halfplate000063.d
USERNAME=Demo User

###FS:    #m/z: 322.93006 #charge 1+
###MS: 1
###MSMS: 2
BEGIN IONS
TITLE=Cmpd 1, +MS2(322.9301), 28.0-35.0eV, 0.0min #2
RTINSECONDS=1.442
SCANS=1-2
PEPMASS=322.93006	1940138
CHARGE=1+
190.92310	140	
191.95485	726	
192.02292	128	
192.88717	244	1+
199.01941	152	
200.88999	120	
201.03609	130	
202.85567	144	
205.94843	234	
209.11520	152	
212.89481	214	
215.89121	214	1+
217.88933	162	
218.05351	232	1+
219.17541	184	
220.06156	276	1+
220.13172	118	
220.86501	146	
222.02336	142	
222.95420	174	
223.96327	426	1+
231.03328	152	
232.13301	126	
232.16963	130	
233.05043	134	
233.06991	162	
233.09187	142	
233.89757	322	
234.97241	154	
235.14042	142	
236.01179	152	
236.08877	152	
237.03614	116	
237.06856	306	1+
238.10516	124	
238.87639	218	
239.03008	220	1+
239.08121	522	1+
239.12387	178	
240.96197	500	1+
241.03766	278	1+
241.08420	116	
242.04321	200	1+
243.88205	412	1+
244.03659	580	1+
244.98510	130	
245.93858	472	1+
245.98547	134	
246.88554	128	
246.97219	514	1+
247.06189	124	
248.03570	138	
249.04109	858	1+
249.99125	144	
250.97205	134	
251.92331	212	1+
252.06461	246	1+
252.11561	220	1+
252.89750	220	1+
253.16031	238	
254.16453	142	
254.98292	116	
255.03463	298	1+
256.91108	224	
257.18278	320	1+
260.02074	136	
260.06647	204	
260.12641	126	
260.17686	390	1+
261.07452	130	
261.89120	152	
262.86059	154	
263.05581	466	
263.97839	264	1+
264.01434	372	1+
265.05923	282	1+
265.06746	194	
265.10198	444	1+
265.12168	160	
265.17544	156	
266.04380	198	1+
266.99799	190	
268.95814	344	
268.99880	150	
269.99108	252	1+
270.79722	172	
271.09144	120	
271.27988	312	
272.02544	122	
272.08754	132	
273.98977	142	
274.03734	124	
274.84628	142	
275.02088	122	
275.05681	142	
276.83596	136	
277.03689	312	1+
277.06460	116	
277.09182	144	
278.10826	230	1+
278.81742	126	
278.88359	144	
278.96050	152	1+
279.09093	972	1+
279.13084	152	
279.22787	240	
279.25958	216	1+
279.27798	134	
279.96959	192	1+
280.14224	1612	1+
280.94862	118	
281.03155	164	
281.04699	424	
282.01745	126	
282.04110	174	
282.05397	220	
282.27546	192	
282.98679	212	
283.02528	686	1+
283.04545	116	
283.06968	182	
283.26249	628	1+
284.29327	1432	1+
284.99657	118	
285.06241	116	
287.00594	124	
287.98929	138	
288.06081	254	
288.13978	234	1+
289.00449	164	
289.03379	140	
289.06558	446	1+
289.10224	176	
290.10895	254	1+
291.16193	132	
292.05905	146	
293.06385	316	
293.26496	202	1+
293.84379	116	
293.98823	134	
294.06997	504	1+
294.15725	166	
294.86071	156	
296.20513	154	
296.90122	216	1+
296.92873	148	
298.05483	220	1+
300.11027	214	1+
302.07919	124	
302.24142	116	
302.88361	128	
303.04843	176	
303.10302	244	1+
304.10561	174	1+
304.12606	294	1+
304.22943	166	
304.26345	392	1+
305.03160	140	
305.12835	248	1+
305.19732	136	
306.01841	210	1+
306.08299	150	
306.16708	172	1+
306.27465	148	
306.88916	378	1+
307.04188	328	1+
307.09240	142	
307.31584	252	
307.80805	318	1+
307.89074	316	1+
308.13523	140	
308.29324	1158	1+
309.04161	282	1+
309.25709	246	
310.09774	160	
310.13984	130	
310.30938	966	
310.87896	190	
311.86214	138	
311.88270	120	
312.02551	120	
312.10481	138	
313.02781	390	
315.13448	128	
318.07640	304	1+
318.12818	116	
318.20341	124	
319.12051	160	
319.18825	150	
319.22581	116	
319.30117	122	
320.14967	330	1+
320.24776	256	1+
321.02382	138	
321.05320	158	
321.11947	116	
322.20049	158	
322.31249	130	
322.34946	118	
323.11151	136	
323.16536	126	
323.23781	5192	1+
324.07184	130	
324.13579	1630	1+
324.15994	138	
324.20453	2836	1+
324.89401	262	1+
325.11423	134	
325.31502	222	
326.10508	140	
326.16969	124	
326.25046	186	
326.37640	312	
326.96205	124	
327.18313	176	1+
327.25189	118	
327.26170	288	1+
327.34475	116	
328.10541	158	
END IONS

###FS:    #m/z: 340.94078 #charge 1+
###MS: 1
###MSMS: 3
BEGIN IONS
TITLE=Cmpd 2, +MS2(340.9408), 28.0-35.0eV, 0.1min #3
RTINSECONDS=2.214
SCANS=1,3
PEPMASS=340.94078	833758
CHARGE=1+
191.08081	130	
192.89189	140	
196.88428	152	
205.94906	156	
207.01408	132	
208.95673	178	
211.87998	180	1+
211.94306	114	
213.94010	3286	1+
215.88553	1098	1+
215.93775	934	1+
218.88416	146	
219.02668	238	
223.09501	130	
224.03255	236	1+
224.93162	280	1+
226.90173	186	
227.14359	120	
228.06812	132	
228.93488	136	
231.95036	3856	1+
232.16537	170	
232.88775	144	
233.89756	736	1+
233.94870	618	1+
234.09394	190	1+
235.07470	116	
235.09530	158	1+
235.86810	114	
235.89426	116	
235.94773	520	1+
235.96378	134	
236.08129	188	1+
236.89215	246	1+
237.06327	130	
240.23139	620	1+
241.06039	170	
241.91151	212	1+
242.04095	150	
242.14916	208	
242.96956	148	
244.04038	478	1+
244.95777	306	1+
245.94181	114	
246.45944	150	
246.89635	262	1+
246.97792	298	1+
247.23641	224	1+
247.94156	360	1+
248.03294	566	1+
248.08580	240	1+
248.98663	236	1+
249.19745	138	
249.96108	1238	1+
250.98592	194	
251.95630	262	
252.22323	154	
253.09243	228	1+
254.03573	178	1+
254.07145	618	1+
254.28243	366	
254.93986	174	
254.96539	1966	1+
255.07496	520	1+
255.17131	172	
256.06840	360	1+
256.91245	338	
256.96389	396	1+
258.11110	138	
258.91587	148	
258.96347	478	1+
260.13499	294	1+
261.05805	160	
261.90573	236	1+
262.06270	148	
262.96542	222	
262.98404	142	
263.05754	262	
263.12738	138	
263.97615	134	1+
264.07484	396	1+
264.19713	272	1+
265.01827	180	
265.12585	262	1+
265.24462	220	1+
265.95209	344	1+
265.99682	446	1+
266.04097	148	
267.00103	384	1+
267.17731	212	
267.94112	186	1+
268.89478	186	1+
272.82401	136	
272.84255	150	
272.93529	534	1+
272.97819	258	
276.99752	234	1+
277.01498	162	
277.04992	262	1+
277.07198	200	1+
277.96148	120	
278.16717	240	1+
278.27772	148	
278.88403	114	
278.96649	118	
279.08109	154	
279.11794	130	1+
280.09770	290	1+
281.04917	492	1+
281.22414	144	1+
282.27806	984	1+
282.91437	180	1+
283.02760	202	
283.05935	234	
283.13454	214	
283.20714	136	
284.07136	132	
284.09633	178	1+
284.29578	160	
285.13258	176	1+
286.06559	186	
286.26443	136	
287.05200	128	
287.08876	198	
288.06494	814	1+
288.13578	232	1+
289.01214	142	
289.23870	170	
289.87893	162	
290.00422	218	1+
290.06281	168	
290.28347	148	
291.03515	276	1+
292.05614	200	
292.77721	138	1+
293.06286	298	
293.91833	130	
294.01520	228	1+
294.31396	114	
294.92886	192	1+
295.87726	134	
295.99386	240	
296.21396	146	
296.33040	482	1+
297.27060	170	1+
297.97680	258	
298.02697	118	
298.08304	168	
298.30950	360	
299.05873	808	1+
299.08390	148	
300.93382	264	1+
301.12366	240	1+
301.25838	146	
302.10415	174	1+
302.17401	186	
302.24012	130	
303.23425	138	
303.25728	130	
304.04183	290	1+
304.06046	130	
304.94134	134	
305.14770	194	1+
306.27772	260	
306.43406	144	
307.07618	168	
307.24326	488	1+
307.28167	202	
307.80297	356	1+
308.04893	246	1+
308.08945	126	
308.29335	676	1+
310.87351	162	
311.02796	154	
311.31149	146	
312.02357	800	1+
312.12704	152	
313.02644	596	1+
313.05555	168	
313.88624	232	
315.87700	218	
317.81954	130	
318.59686	196	
319.08319	118	
319.16754	126	
320.03217	212	1+
320.32601	118	
320.93620	128	
321.22600	242	
321.87655	160	
322.13458	234	1+
322.23453	1632	1+
323.03483	226	1+
323.20396	116	
323.23976	1348	1+
324.12167	150	
324.28660	118	
324.89268	144	
325.13745	306	1+
325.25157	334	1+
325.88967	150	
326.01108	116	
326.16968	134	
326.29910	182	
326.34051	144	
327.09543	340	1+
327.17715	400	1+
327.18752	426	1+
327.27105	120	
327.30400	130	
328.01405	140	
328.87142	382	1+
329.87530	326	1+
331.90650	144	1+
332.08854	170	
333.09760	138	
334.86055	160	
335.06624	116	
335.13658	224	1+
335.88653	126	
336.32641	328	1+
337.08986	370	1+
337.21992	168	
338.02965	124	
338.25854	114	
338.27914	176	
338.30009	196	1+
338.78551	150	1+
338.87963	122	
339.09427	114	
339.23170	212	
340.12423	126	
340.30878	300	1+
340.35712	172	
340.39289	762	1+
341.06061	114	
341.16081	122	
341.21037	168	
341.27843	148	
341.89445	136	
342.08407	122	
342.12291	116	
342.20607	170	
342.24795	114	
342.28130	332	
342.31480	484	1+
342.90112	154	
343.06649	166	
343.20496	648	1+
343.27776	296	
344.13647	114	
345.98056	310	1+
346.06333	114	
END IONS

###FS:    #m/z: 363.95686 #charge 1+
###MS: 1
###MSMS: 4
BEGIN IONS
TITLE=Cmpd 3, +MS2(363.9569), 28.0-35.0eV, 0.1min #4
RTINSECONDS=2.986
SCANS=1,4
PEPMASS=363.95686	510048
CHARGE=1+
185.86820	168	
189.86341	214	
191.85787	190	
191.95536	208	1+
200.01146	148	
207.87072	152	
207.97069	122	
209.94444	912	1+
210.88633	250	1+
212.87921	1114	1+
222.95194	962	1+
223.10596	144	1+
224.94714	1298	1+
224.96779	144	1+
225.88058	146	
226.89764	134	
226.94722	5556	1+
227.90181	142	
228.89641	374	1+
228.94252	5706	1+
229.74766	100	1+
230.88836	1396	1+
232.88840	172	
233.05970	142	
235.07093	216	1+
237.14749	158	
238.06403	276	1+
240.96388	1034	1+
242.95941	744	
243.00225	158	1+
243.02956	168	
243.85449	150	
244.03591	872	1+
244.91681	122	
244.95737	2440	1+
245.94480	380	
246.17893	126	
246.90713	148	
246.95182	1984	1+
247.10757	124	
248.12014	132	
248.89898	534	
249.03816	424	1+
250.94914	204	1+
251.05069	182	
251.90756	266	1+
252.01235	172	1+
252.03335	146	
252.06271	250	1+
252.90223	218	1+
252.95399	152	
253.02961	170	
253.94370	148	
255.04575	146	
257.24671	134	
257.97812	152	
258.44861	168	
258.97498	324	
259.00361	216	1+
259.16692	160	
260.05852	214	1+
260.97092	766	1+
261.09136	176	
261.91018	186	1+
262.03582	202	
262.96951	394	1+
263.05957	226	
263.97540	254	1+
264.00103	288	1+
264.16652	188	1+
265.00321	196	1+
265.09360	270	1+
265.84818	144	
265.88895	174	1+
265.96131	136	
265.97457	132	
266.12094	166	1+
266.25080	434	1+
267.06365	278	1+
267.25507	246	1+
267.97107	478	1+
268.29833	536	1+
268.95897	558	1+
269.00402	190	
271.04810	170	
271.09885	132	
272.08940	264	1+
272.94009	182	
272.96966	164	
275.05610	128	
276.03242	214	
276.99676	208	
277.07350	328	
277.12598	168	
277.92464	192	1+
279.00098	218	1+
279.06838	276	1+
280.14053	128	
280.26243	260	
281.08165	128	
281.22816	212	
281.94389	162	
282.07838	314	1+
283.07845	212	1+
283.26122	182	
283.92040	132	
283.96688	130	
283.98526	150	
284.00671	174	1+
284.05285	206	
284.87783	212	
285.84530	202	
285.89730	172	
288.06454	1134	1+
288.15359	188	1+
289.12081	128	
290.06335	128	
290.55948	124	
290.99385	166	1+
292.06001	384	1+
294.12324	328	1+
294.27752	134	
294.31297	134	
295.12733	286	1+
296.92025	316	1+
297.00787	230	1+
297.78904	160	
298.08441	240	
300.00718	148	
300.25902	266	1+
300.95421	124	
300.99099	298	1+
301.05763	140	
301.28741	122	
301.86607	128	
302.02249	174	
302.22744	150	
303.85640	602	1+
304.13358	132	1+
304.21975	282	
304.25987	158	
304.76485	142	
304.89313	178	
305.04097	226	1+
305.05974	122	
306.27810	216	
306.43527	156	
306.93251	130	
307.02901	400	1+
307.08074	138	
307.09169	136	
307.13776	204	1+
307.25640	142	
307.28309	140	
307.29812	180	
307.30992	178	
307.89018	242	
307.93774	170	1+
308.29314	372	
308.79073	152	
308.89242	180	
309.29718	222	
310.12822	136	
310.30797	376	
310.87990	178	1+
312.03043	128	
314.95491	122	
315.93558	140	
318.59309	130	
319.08597	268	
319.16705	186	1+
319.27370	136	
319.93212	196	1+
320.05330	226	1+
321.05898	156	1+
321.09207	232	1+
322.31454	272	1+
323.07828	136	
323.10322	136	
324.23683	352	1+
324.29064	150	
324.32326	496	1+
324.36803	136	
324.83432	154	
324.89819	244	1+
324.98445	186	
325.01246	250	
325.11451	140	
325.25125	124	
325.28769	134	
326.04215	194	1+
326.14280	126	
326.16967	148	
326.28023	166	
326.34050	144	
326.87689	178	1+
326.98432	188	
327.13745	130	
328.26232	162	1+
328.31868	354	1+
332.05605	292	1+
332.09305	766	1+
332.16419	222	1+
334.87238	226	1+
336.04712	156	
336.94557	794	1+
337.09311	178	
337.11800	152	
337.94830	444	1+
339.82964	140	
341.13405	178	1+
341.35997	128	
341.89783	278	1+
342.05837	132	
342.25269	170	
342.27827	402	1+
343.21300	210	1+
343.91729	154	
343.95835	166	
344.16438	140	
345.97519	130	
346.18481	126	1+
346.30573	340	1+
346.99752	228	1+
347.10762	232	1+
347.88013	150	1+
348.11078	160	1+
349.24904	122	
349.31956	712	1+
350.18359	170	
350.33981	162	
351.08918	270	1+
351.11233	246	1+
351.33173	286	
355.05246	502	1+
357.05535	198	
357.87065	132	
359.19022	164	
359.21319	432	1+
359.98982	140	
360.11398	138	
360.36089	1070	1+
361.29310	190	
361.32616	142	
362.01346	180	1+
362.08246	390	1+
362.12237	144	
362.23358	126	
362.28056	166	
362.32719	238	1+
363.10727	306	
364.04107	132	1+
364.10858	134	
364.18150	136	
365.28431	380	1+
365.31691	214	
366.09616	128	
367.25886	128	
367.90111	152	1+
368.18612	236	1+
368.33735	386	1+
368.35061	362	1+
368.38310	376	1+
368.42401	1758	1+
END IONS

###FS:    #m/z: 363.95668 #charge 1+
###MS: 5
###MSMS: 6
BEGIN IONS
TITLE=Cmpd 4, +MS2(363.9567), 28.0-35.0eV, 0.1min #6
RTINSECONDS=6.666
SCANS=5-6
PEPMASS=363.95668	493962
CHARGE=1+
189.86147	526	1+
191.85650	466	1+
191.95743	248	
192.92934	146	
195.12105	132	
200.88231	146	
200.94839	132	
205.94863	180	
207.87822	764	1+
207.94997	370	1+
208.88394	490	1+
209.94310	1572	1+
210.88195	268	
212.87929	1790	1+
215.88330	198	1+
218.91209	162	
222.95244	5308	1+
224.06539	182	1+
224.94794	5698	1+
224.97198	234	
226.89395	218	
226.94693	9572	1+
226.97026	204	
227.89348	446	1+
227.92994	504	
228.89612	314	1+
228.94240	9048	1+
229.00028	136	
230.88846	2404	1+
231.01360	226	1+
231.99080	174	1+
232.88552	340	1+
233.96218	196	
234.96152	270	1+
236.01068	170	
236.05083	182	1+
237.02641	356	1+
237.11417	146	
238.89700	340	1+
239.90160	272	1+
240.01271	264	1+
240.08224	154	
240.96211	3680	1+
241.05162	222	1+
242.95830	2456	1+
244.03490	928	1+
244.95736	4604	1+
245.94383	312	
246.95290	5214	1+
247.09652	198	1+
247.14878	200	1+
248.89987	998	1+
249.03840	264	
250.84053	228	1+
250.94794	176	
250.96772	556	1+
251.03056	188	
251.11164	140	
252.00221	272	1+
252.10730	212	1+
253.80277	226	1+
253.90434	142	
254.01735	140	
255.89973	208	1+
257.00824	216	1+
257.06070	142	
258.94155	196	1+
258.97270	800	1+
260.03218	332	1+
260.92376	158	
260.96881	1890	1+
262.96890	278	
262.98275	226	
263.05087	216	
263.17632	138	
263.22344	184	1+
263.97669	198	
263.99431	158	
264.96855	430	1+
265.19303	140	
265.97372	362	1+
266.24487	166	
267.05102	176	1+
267.08015	132	
267.15381	192	
267.97399	722	1+
268.29918	300	
268.89969	188	1+
268.95674	138	
269.00319	330	
269.96767	518	1+
271.58577	122	
272.17033	156	1+
272.24427	160	
272.93837	136	
272.99694	122	
273.11153	136	
273.12979	124	
273.91369	224	1+
274.16610	108	1+
274.98900	158	1+
276.85518	146	
277.06763	168	
277.13852	154	
278.10049	198	
278.17701	122	
278.24246	144	
279.02333	136	
279.08854	262	
279.90384	126	
280.98600	350	1+
281.01129	178	
281.12559	118	
281.24302	144	
281.29246	130	
281.85021	402	1+
282.08737	124	
282.97008	120	
283.98890	302	1+
284.02198	140	
284.04437	126	
285.05018	200	1+
285.11124	194	1+
285.84529	440	1+
285.88825	212	1+
285.94061	376	1+
286.06915	322	1+
286.86379	214	1+
287.27128	170	
287.91177	218	1+
288.06324	662	
289.01702	144	
289.06547	328	
289.09684	124	
289.87966	330	1+
291.10199	224	1+
291.86495	182	1+
291.97560	314	1+
292.06039	398	1+
292.17343	132	
292.79073	206	1+
292.84554	220	1+
292.91392	180	1+
294.28545	130	
296.93345	166	
297.03081	132	
297.22055	228	1+
298.09859	150	
298.12848	312	1+
298.80729	188	1+
299.08173	132	
299.15053	222	1+
300.06810	330	1+
300.99426	372	1+
301.07196	270	1+
301.85714	276	1+
301.99843	310	1+
302.11226	118	
302.22323	258	1+
302.24187	196	
303.02579	158	
303.06524	272	1+
303.14564	140	
303.85626	318	1+
304.17440	132	
304.21875	164	
304.26591	364	1+
305.09506	242	1+
305.15270	156	
306.05544	272	1+
306.09750	204	1+
306.79241	134	
306.88917	340	1+
307.13147	202	
307.28969	788	1+
308.29394	516	1+
309.01883	402	1+
309.04428	186	1+
309.11089	216	1+
309.15419	236	1+
309.22064	168	
310.30939	210	
310.86930	378	1+
311.31194	162	
313.02907	330	
313.05288	140	
313.15266	276	1+
313.86981	122	
315.09189	122	
318.03341	278	1+
318.93160	166	
319.05743	132	
319.07922	192	
319.30534	198	1+
320.10787	304	1+
320.93670	186	
321.19265	130	
321.81936	130	
322.03048	126	
322.17135	222	
322.29851	208	1+
322.30985	162	
322.92907	404	1+
323.05535	120	
323.13090	412	1+
323.23734	542	1+
324.02160	142	
324.24052	360	1+
324.32503	166	
325.89390	254	1+
326.01333	262	1+
326.13520	224	
326.17149	208	
326.24196	148	
326.87544	142	
326.96561	154	
327.07289	128	
327.15174	190	1+
328.18702	140	
328.82638	168	1+
328.88491	132	
329.20853	168	1+
330.02595	156	
330.87235	138	
330.90152	136	
332.01648	126	
332.09243	856	1+
332.98810	196	1+
335.29579	356	1+
335.53397	120	
335.79971	148	
336.29891	304	1+
336.94482	458	1+
338.00279	152	
338.37855	178	
339.09520	120	
339.12566	152	
340.82192	118	
340.93983	126	
341.35991	186	1+
342.07941	260	1+
342.28133	314	1+
343.15184	120	
343.31474	206	
344.01026	148	
344.22287	386	1+
344.25589	136	
344.27590	138	
346.31377	186	
347.18698	164	
347.26141	214	1+
347.29450	134	
347.90242	136	
348.31747	870	1+
349.17379	250	1+
349.32023	726	1+
351.19582	142	
351.33746	212	1+
352.99998	168	1+
355.05434	282	1+
357.06350	324	1+
357.32469	156	
357.94156	136	
359.18296	218	
360.05018	180	1+
360.11046	130	
360.16940	300	1+
360.19377	192	
360.28358	248	1+
360.35790	602	1+
361.08826	180	1+
361.22045	120	
361.25731	118	
361.79606	136	
361.90773	122	
362.26196	176	
363.08148	198	1+
363.10633	440	1+
363.27439	118	
364.04309	128	
364.13542	128	
365.19160	140	
365.28452	376	1+
365.31248	474	1+
365.38408	130	
366.11784	120	
366.21970	120	
366.37153	212	1+
367.13561	158	
367.33145	448	1+
368.05816	194	1+
368.17962	214	1+
368.42433	2186	1+
368.99890	132	1+
369.34225	118	
END IONS

###FS:    #m/z: 336.94610 #charge 1+
###MS: 5
###MSMS: 7
BEGIN IONS
TITLE=Cmpd 5, +MS2(336.9461), 28.0-35.0eV, 0.2min #7
RTINSECONDS=7.4385
SCANS=5,7
PEPMASS=336.94610	223290
CHARGE=1+
185.87332	142	
190.92717	112	
197.04344	100	
201.16187	100	
205.01512	322	1+
206.98813	174	
208.91978	128	
209.05095	228	1+
209.94169	142	
211.94419	12622	1+
212.87869	182	
213.87904	110	
213.93956	5516	1+
215.88681	450	
215.93785	688	
216.88746	242	
217.03134	104	
217.88143	516	
222.89148	176	
222.95756	554	1+
223.97403	200	
224.94277	254	1+
227.92238	114	
229.95544	11156	1+
230.89001	164	
230.99751	196	
231.95105	4274	1+
232.84383	170	1+
232.97602	176	
233.04353	140	
233.89895	422	1+
233.94813	526	1+
235.89387	304	1+
235.94999	144	
236.57693	112	
237.08460	126	
238.90024	352	1+
239.04709	152	
239.07534	176	
239.17983	180	1+
239.90364	294	1+
240.94778	284	1+
240.99439	112	
241.03271	126	
241.08898	298	1+
242.61536	104	
243.13863	120	
243.55705	96	
244.03647	132	
245.96264	120	
245.98584	112	
247.48067	86	1+
247.96420	2030	1+
248.03428	1358	1+
248.17328	118	
248.90211	350	1+
248.98525	194	
249.03916	868	1+
249.96150	1056	1+
250.83142	102	
251.04232	284	
251.95918	338	
251.97581	112	
252.20383	226	1+
252.23155	192	1+
252.97153	4742	1+
253.01557	156	1+
253.04658	128	
254.90467	116	
254.96578	2890	1+
255.02872	100	
255.07323	664	1+
255.09685	150	
256.91589	362	1+
256.96424	338	1+
257.14074	156	1+
257.98726	334	1+
258.02502	136	
258.03825	142	
258.05723	380	1+
258.96321	204	
259.20526	140	
260.03829	258	1+
260.13744	350	1+
263.05608	634	1+
264.06832	252	1+
264.79673	106	
265.01619	456	1+
265.51315	104	
265.99627	324	1+
266.87115	182	1+
266.98184	106	
266.99941	268	1+
267.65619	100	
269.12471	242	1+
269.87297	120	
270.98173	628	
271.51717	116	
271.90003	138	
272.08625	96	
272.19962	122	
272.42036	106	
272.58421	140	
272.97593	180	
273.93143	102	
273.98102	102	
274.00399	98	
274.11397	112	
274.91975	124	
274.97729	176	1+
275.05320	240	
275.14643	132	
275.83058	266	1+
276.06666	476	1+
276.14261	216	1+
276.95744	200	1+
277.07177	290	1+
278.04275	110	
279.02348	118	
279.14093	188	
279.20470	146	
279.26606	178	1+
280.10287	204	1+
280.12050	238	1+
281.04971	234	1+
282.92298	146	
283.03160	300	1+
283.06388	122	
283.09647	130	
283.71626	100	
283.86682	220	1+
284.11547	126	1+
284.84280	208	1+
284.89612	98	
284.91355	208	1+
287.85691	250	1+
287.90786	100	
288.06560	486	1+
288.10394	116	
289.03902	126	
289.17088	232	1+
290.05860	142	
291.05397	100	
291.11291	204	1+
291.84195	132	
292.06269	816	1+
292.68611	100	
292.81344	114	
293.06699	510	1+
293.10757	138	
293.99778	344	1+
294.10696	146	
294.14085	200	1+
294.15585	224	1+
294.22340	264	1+
294.27333	104	
295.02181	226	1+
295.04770	116	
295.06816	142	
295.08778	120	
295.85253	98	
295.97442	292	1+
296.09153	130	
296.12172	210	1+
296.25512	144	
296.43985	104	
296.94506	198	1+
297.08097	638	1+
297.77189	132	
297.97663	114	
297.99337	108	
298.03420	206	1+
298.18852	114	
298.21456	138	
298.93044	102	
299.06461	308	1+
299.29945	186	1+
300.17642	116	
300.92631	100	
301.02414	228	1+
303.06288	270	1+
303.20431	114	
304.26280	110	
305.88401	254	1+
306.79545	230	1+
306.82025	112	
307.04201	102	
307.08462	204	
307.11614	210	1+
307.30637	136	
307.85918	150	
308.00929	248	1+
308.88108	174	
309.19080	116	
309.32654	230	
310.80443	114	
311.16580	190	1+
311.19158	128	1+
311.87202	118	
311.97406	182	1+
312.05343	202	1+
312.88032	116	
313.03199	144	
314.69960	100	
315.16147	178	
316.13174	150	1+
317.04669	118	
318.27599	122	
319.07894	304	1+
319.19050	164	
319.89481	130	
320.18005	138	
320.22158	486	1+
321.09608	138	
321.22421	418	1+
321.90246	96	
321.91825	250	1+
322.13499	182	
323.23809	544	
324.11210	108	
324.39666	106	
324.89089	410	1+
324.95873	98	
325.79390	102	
325.89286	274	1+
325.91957	166	1+
326.96176	190	1+
327.19178	122	
327.89531	112	
328.88642	132	
330.68822	100	
332.03767	412	1+
332.09372	434	1+
332.10324	344	1+
333.10306	244	1+
333.17102	440	1+
333.84817	120	1+
334.17095	250	1+
334.94949	198	1+
335.05793	284	1+
335.09280	122	
335.32451	290	1+
336.09007	146	
336.21030	222	1+
337.09743	130	
337.25501	148	
337.73624	120	
338.04371	104	
338.19253	102	
339.09650	318	1+
339.23292	176	
339.26064	132	
340.04149	258	1+
340.26033	268	1+
340.29349	172	1+
340.39330	362	
341.10164	128	
341.19849	136	
341.39501	182	
341.82400	108	
END IONS

###FS:    #m/z: 393.32028 #charge 1+
###MS: 5
###MSMS: 8
BEGIN IONS
TITLE=Cmpd 6, +MS2(393.3203), 28.0-35.0eV, 0.2min #8
RTINSECONDS=8.2105
SCANS=5,8
PEPMASS=393.32028	164864
CHARGE=1+
187.87310	126	
192.86681	144	
199.90245	290	1+
199.93469	730	1+
201.89105	500	1+
201.93118	1128	1+
207.02631	156	
212.89056	1046	1+
214.88393	1018	
215.88644	3348	1+
217.88251	7014	1+
217.94520	416	1+
219.87796	3224	1+
219.89902	338	1+
219.94269	384	
222.95236	3328	1+
224.94785	3720	1+
226.10834	150	1+
226.94684	280	1+
230.89832	354	
231.90448	170	
232.89705	322	
233.89742	2326	1+
234.06694	174	
235.89270	3286	1+
237.79125	282	
237.88824	1274	1+
237.95177	514	1+
238.06575	224	1+
238.96989	126	
239.78769	1750	1+
239.88614	206	
240.96275	2070	1+
241.88637	128	
242.03542	160	1+
242.95823	2126	1+
243.80394	154	1+
244.03677	582	1+
245.01091	128	
245.88820	272	1+
245.91973	420	1+
247.03963	296	1+
247.88238	368	1+
247.94307	240	1+
249.18078	140	
249.88649	220	
250.02892	258	1+
250.96746	130	
251.91424	236	
252.85434	138	
252.90539	160	
252.96910	140	
252.99739	202	
253.90652	600	1+
255.11622	128	
255.78166	296	1+
255.80451	214	
255.90027	142	
256.09167	132	
256.91279	334	
257.79691	1172	1+
257.91248	142	
258.05510	160	
258.91112	334	
258.97211	454	1+
259.06991	228	1+
260.04502	292	1+
260.12711	110	1+
260.90619	154	
260.96869	1620	1+
262.10174	194	1+
263.03796	130	
263.06049	256	1+
263.97940	470	1+
265.01664	200	
265.08557	284	1+
265.96939	714	1+
266.86446	182	
266.99887	296	1+
267.01206	156	1+
267.13507	190	
267.78683	388	1+
267.92146	126	
268.95185	190	
269.11104	244	1+
269.14896	156	
269.90286	172	
270.79100	370	1+
271.77845	542	1+
271.79503	312	1+
271.85714	206	1+
271.91933	304	1+
271.95642	306	1+
272.08400	186	
273.06340	214	1+
273.79320	758	1+
273.92047	482	1+
274.97489	168	
275.15835	138	
275.80867	1736	1+
278.12626	132	
279.10036	144	
279.97384	244	1+
280.09183	180	
280.79475	224	
280.92980	144	
280.95112	130	
281.85815	370	1+
281.91165	256	1+
282.05012	168	
282.79615	266	
282.94021	146	
283.05581	250	1+
283.09273	138	
283.13694	296	1+
283.16970	164	1+
283.78762	864	1+
283.91138	252	1+
283.94691	126	
283.98231	390	1+
284.79004	512	1+
285.85585	152	
286.83013	168	
287.09314	238	1+
287.79445	666	1+
287.94652	136	
288.06259	538	1+
288.85451	1280	1+
289.12279	128	
289.78982	3396	1+
289.87660	652	1+
289.91203	236	
289.93268	152	
290.17389	192	1+
290.85145	386	1+
290.93112	262	1+
291.78385	316	1+
292.06115	144	
292.13539	194	
293.06371	140	
293.12265	170	
293.23896	172	1+
293.85933	254	1+
293.88663	348	
293.91482	152	
294.27896	130	
294.88591	184	
294.92385	162	
295.87978	570	1+
295.91841	5250	1+
296.85684	178	
296.88233	476	1+
296.97275	154	
297.78818	306	
298.31578	98	1+
298.78971	156	
298.85112	1032	1+
298.88316	136	1+
298.97192	152	
299.05528	254	1+
299.78285	3818	1+
299.81985	192	
300.84457	426	
300.86398	174	
301.08816	190	
301.12061	230	
301.84950	308	
302.04911	242	1+
302.12923	134	
302.15887	196	
302.79709	136	
303.81269	154	
303.86875	230	
304.80378	510	1+
304.86926	262	
305.00560	132	
305.80506	432	1+
306.07493	188	
306.27923	280	1+
306.86421	728	1+
306.88825	400	1+
307.79930	4956	1+
308.29276	706	1+
308.87008	1620	1+
309.11556	208	1+
309.80243	692	1+
310.07098	192	1+
310.31001	260	
310.42220	172	
310.98080	294	1+
311.30925	256	
311.86918	9614	1+
311.89282	698	
311.93239	346	
312.65867	156	1+
312.80520	2490	1+
312.95218	234	
313.86668	3522	1+
313.92910	10964	1+
314.10050	176	1+
314.89220	882	1+
316.10469	242	1+
316.88805	156	
316.94465	270	
317.85774	388	1+
318.93492	4220	1+
318.96522	172	1+
319.42762	144	
319.81242	226	1+
320.04793	224	1+
320.93034	180	
321.10061	174	1+
322.96266	176	
323.01515	414	1+
323.92699	160	
324.15802	140	
324.87369	292	1+
324.98850	142	
325.33312	180	1+
325.80939	394	1+
326.88067	2026	1+
327.17710	226	1+
327.79072	140	
328.81892	676	
329.05058	130	
329.77948	140	1+
329.81995	352	
329.87958	10200	1+
330.00453	204	1+
330.13376	336	1+
330.16569	164	
330.81421	5822	1+
331.08776	652	1+
331.13871	240	1+
331.17526	200	1+
331.87566	4818	1+
331.97873	148	
332.90550	686	
332.94002	148	
333.07685	138	
333.94990	682	1+
334.09119	214	
334.54671	108	1+
334.90246	282	1+
334.95091	558	1+
335.11112	164	1+
335.16205	144	
335.17623	210	1+
335.88360	332	1+
336.94482	11686	1+
337.10087	368	1+
338.33924	138	
338.41095	132	1+
338.86626	280	1+
339.15301	154	
340.26734	182	1+
341.97931	170	1+
342.89877	126	
344.94398	170	
345.89907	134	
346.91824	140	
347.02423	200	1+
347.89030	2070	1+
348.33445	138	
349.03118	222	1+
349.88729	1414	1+
351.03021	292	1+
351.16164	190	
351.34158	248	1+
352.36060	148	
352.89898	594	
353.27886	166	
353.33128	162	1+
353.83420	250	
353.89165	708	1+
354.15401	124	
354.83308	260	1+
354.95922	170	
355.12250	140	
355.19018	202	1+
356.91990	158	1+
359.06460	216	1+
359.96133	394	
361.83346	162	1+
362.87321	112	1+
363.11289	220	
364.35270	142	
364.84720	234	1+
366.14209	126	
369.21666	352	1+
370.90825	296	1+
371.17321	450	1+
371.19978	132	
371.30760	252	1+
372.15783	190	1+
372.17601	270	1+
372.31109	202	1+
374.19841	388	1+
374.88322	204	1+
375.29029	200	1+
375.83019	128	
376.11725	354	1+
376.25775	486	1+
376.35838	214	
377.35225	736	1+
378.12531	202	1+
378.29060	130	
378.35544	520	1+
378.36815	368	1+
381.99215	134	
382.19853	220	1+
382.70885	148	1+
383.11779	130	
383.79114	136	
386.13572	166	1+
389.12010	150	
389.24268	172	
389.26009	144	
389.92332	258	1+
390.35830	254	1+
391.19553	166	
392.04875	182	1+
392.19981	304	1+
392.30334	158	
393.24087	342	1+
393.92475	312	1+
394.31444	254	
395.30118	152	
395.32752	136	
395.35771	232	
396.33184	460	1+
396.36222	130	
396.42361	244	
397.26580	132	1+
397.33642	332	1+
397.85764	140	
398.23558	266	1+
END IONS

###FS:    #m/z: 363.95687 #charge 1+
###MS: 9
###MSMS: 10
BEGIN IONS
TITLE=Cmpd 7, +MS2(363.9569), 28.0-35.0eV, 0.2min #10
RTINSECONDS=11.907
SCANS=9-10
PEPMASS=363.95687	565886
CHARGE=1+
187.86897	220	
189.86351	464	
191.85699	746	1+
196.88398	352	1+
200.88748	132	
205.94876	134	
207.87606	382	1+
207.95221	110	
208.94376	176	
209.87006	114	
209.94290	1246	1+
210.88475	242	
211.88617	118	
212.87860	2240	1+
214.89628	194	
215.88794	162	1+
221.08293	132	
222.95254	4260	1+
224.94840	7608	1+
224.97478	326	
225.97232	572	1+
226.07805	156	1+
226.26949	118	1+
226.40729	104	1+
226.43118	150	1+
226.87228	142	
226.89361	208	
226.94756	10098	1+
227.15212	132	1+
227.88018	148	
227.89256	662	1+
228.78830	134	1+
228.89494	438	1+
228.94310	11534	1+
230.01761	250	1+
230.10643	138	
230.84193	132	1+
230.88955	4074	1+
231.11503	136	1+
231.20844	108	
232.88594	616	1+
233.19494	114	1+
234.00028	154	
235.04049	150	
236.07093	234	1+
236.08612	250	1+
237.07680	142	1+
238.21557	122	
240.01615	138	
240.07787	178	
240.94451	190	
240.96286	3944	1+
241.06563	310	1+
241.94390	210	
242.78127	102	1+
242.79698	294	1+
242.87866	116	
242.88969	438	1+
242.95921	1926	1+
243.01721	136	
243.03675	382	1+
243.12975	186	1+
243.78173	122	1+
244.03917	276	1+
244.13630	230	1+
244.95811	4306	1+
245.94253	450	
246.18632	144	1+
246.95289	6868	1+
247.02131	148	
247.07004	114	
248.90078	1080	1+
249.03906	124	
250.14117	234	1+
250.89750	676	1+
250.94331	136	
250.97345	130	
251.04645	112	
251.11187	186	1+
251.79157	194	1+
252.04834	154	
252.95523	116	
253.19444	152	
253.83095	172	1+
253.90411	420	1+
253.96532	118	
255.95505	144	1+
256.08701	136	
257.08078	122	
257.11284	114	
258.97466	936	1+
259.06269	146	
259.50692	108	
260.07990	122	
260.96812	2292	1+
261.13124	152	
262.07597	260	1+
262.89273	270	1+
263.05587	320	1+
263.17129	194	
263.97454	360	
264.01834	118	
264.14080	126	
264.96059	206	
265.01539	128	
265.06088	162	
265.97269	130	
266.24806	128	
266.85944	178	1+
266.99563	184	
267.97318	790	1+
268.05985	174	1+
268.29810	126	
268.93063	170	1+
269.01838	390	1+
269.41470	108	
269.96869	930	1+
269.97884	312	1+
271.15482	134	
271.91317	218	
272.01314	242	1+
272.93124	344	1+
275.05536	224	
276.85232	170	
276.99537	152	
278.84700	162	
278.91912	276	1+
280.10919	270	1+
280.79475	218	1+
281.18846	198	1+
283.06520	114	
283.98537	362	
284.98557	168	
285.62150	110	
285.84718	248	
285.95283	236	1+
287.03830	108	
288.01480	108	
288.06369	864	1+
288.19750	220	1+
288.92050	166	1+
289.00702	124	
290.13318	128	
290.78779	112	
290.91066	148	
291.93548	286	1+
292.03247	180	1+
292.06721	158	1+
292.98999	152	
293.87256	136	
294.86124	116	
294.92976	228	1+
296.91177	232	1+
297.05952	188	
297.91139	156	1+
298.01887	206	1+
298.08451	154	
298.80748	130	
298.95259	146	
299.02450	136	1+
299.86296	138	
299.96546	198	1+
300.00077	114	
300.12803	164	
300.23472	134	
301.03139	130	
301.14057	116	
301.86410	314	
302.00306	158	
302.76836	352	1+
302.85402	1300	1+
303.85590	1044	1+
304.21853	128	
304.44598	150	
304.92573	166	
305.09854	198	
305.16371	318	1+
305.92387	164	
306.27946	120	
306.92941	118	
307.05533	144	
307.30253	124	
307.88757	120	
308.29766	418	1+
308.97516	192	1+
310.02269	106	
310.30683	480	1+
311.80687	202	1+
312.02591	144	
312.15245	352	1+
312.86565	140	
313.03097	338	
314.13426	210	1+
317.19504	136	
319.11719	328	1+
320.09330	172	
321.82170	194	
321.88611	258	1+
321.94840	122	
322.82672	122	
322.93105	242	1+
323.14050	128	
323.23801	152	
323.30121	242	1+
324.02024	130	
324.24491	156	
324.32641	146	
324.98566	402	1+
325.01309	114	
325.25236	206	1+
325.89786	204	
325.93215	110	
326.88921	110	
328.88967	336	1+
329.03792	108	
329.86177	178	1+
329.98498	144	1+
331.07683	116	
332.08859	328	
334.87590	200	1+
334.93797	140	
335.21572	224	1+
335.80091	140	
336.94615	888	1+
337.15873	238	1+
337.83288	122	
338.87261	120	
338.94637	114	
339.07753	164	
339.83405	132	
340.83074	318	1+
341.35689	158	
341.89029	168	1+
342.20578	316	1+
342.27963	374	1+
342.32387	140	
342.36502	114	
344.11964	110	
344.25124	116	
347.18351	192	
348.21136	232	1+
349.00371	182	1+
349.21900	160	1+
349.25752	170	
349.31953	236	
349.89826	214	1+
350.33376	124	
351.33236	210	
352.89038	128	
354.12572	134	
355.05419	174	
356.05094	364	1+
357.05230	268	1+
359.06055	406	1+
359.96935	140	
360.36097	182	1+
360.95913	112	
361.17840	212	1+
361.23159	140	
362.14844	118	
362.84997	108	
363.07045	148	
363.21184	202	
364.21047	264	1+
365.15878	112	
366.07639	134	
366.18999	240	1+
366.28462	212	1+
366.41015	146	
367.32887	504	1+
368.42440	1142	1+
368.87261	132	
369.01375	112	1+
END IONS

###FS:    #m/z: 336.94632 #charge 1+
###MS: 9
###MSMS: 11
BEGIN IONS
TITLE=Cmpd 8, +MS2(336.9463), 28.0-35.0eV, 0.2min #11
RTINSECONDS=12.6785
SCANS=9,11
PEPMASS=336.94632	194320
CHARGE=1+
47.02443	92	
188.95613	92	
197.12454	104	
200.88166	124	
205.95047	214	
208.98273	222	
210.88274	202	1+
211.54713	98	1+
211.94441	8184	1+
212.88249	584	1+
213.93938	3386	1+
214.02814	96	
214.88184	132	
215.07507	246	1+
215.88680	452	1+
215.93665	704	1+
217.88172	290	
220.02013	120	
221.89285	116	
221.94183	152	
222.95319	430	1+
222.97292	110	
223.97686	228	
224.01319	126	
224.97687	136	
225.88140	132	
226.88981	296	1+
227.03254	126	
227.07555	140	
229.43377	106	
229.83308	92	
229.95486	9148	
230.88966	262	
230.95156	306	
231.08870	172	1+
231.14998	96	
231.89419	128	
231.91605	258	1+
231.95055	3480	1+
232.02382	136	
232.88662	166	
232.91712	216	1+
233.04475	448	1+
233.89469	838	1+
233.94896	552	
235.94617	450	1+
238.04614	94	
238.07902	138	1+
239.00145	96	
239.90370	316	
243.96877	194	1+
244.03639	138	
245.88636	126	
246.05050	122	
246.89338	92	
247.96518	2308	1+
248.03081	184	
248.09533	100	
248.89686	208	1+
248.98479	226	
249.04051	618	1+
249.96187	1398	1+
251.72506	118	
251.78988	150	1+
251.90610	134	
251.97028	122	
252.00660	152	1+
252.92604	180	
252.97100	4288	
253.46987	122	1+
253.97378	162	
254.09324	138	
254.59277	112	
254.81343	98	
254.94250	146	
254.96637	2122	1+
255.07351	652	1+
255.55774	96	
255.85754	116	
256.04879	100	
256.80707	122	
256.85268	180	1+
256.91711	198	
256.96674	374	1+
258.14322	182	
259.06726	180	1+
259.13240	108	
260.85754	98	
261.09766	148	
261.88517	108	
262.91832	126	
263.03447	98	
263.05590	252	1+
264.01367	360	1+
265.02068	346	1+
265.17103	98	
266.99961	228	
267.95126	264	1+
268.84170	94	
268.97692	98	
268.99131	98	
269.12162	92	
270.05416	104	
270.12818	108	
270.83387	108	
270.86382	102	
270.98272	282	1+
271.06318	232	1+
272.97525	136	
273.00116	132	1+
273.47328	92	
274.92521	158	1+
274.98582	102	
275.05710	96	
276.83641	196	1+
276.98651	124	
277.09393	114	
277.12593	112	
279.05336	102	
279.96943	278	1+
280.10644	144	
281.04669	306	1+
283.02521	112	
284.05380	286	1+
284.08931	122	
284.87280	136	
284.98552	100	
287.02472	170	
287.85602	174	
288.06945	118	
288.86364	128	
289.06896	246	1+
289.13882	216	1+
289.88959	106	
289.96762	94	
290.00588	96	
292.89928	128	
293.12950	340	1+
293.20917	114	
293.43423	100	
293.54360	100	
293.99689	294	1+
294.02991	102	
294.13616	224	1+
294.27312	174	
295.97433	284	1+
295.99780	140	
296.04466	112	
296.11030	102	
297.02740	98	
297.94016	92	
297.97744	166	
298.08226	104	
298.31001	140	
299.06121	562	1+
299.24118	140	
299.51265	114	
300.97359	244	1+
301.01488	214	1+
301.26981	132	
301.83427	244	1+
303.94289	144	
304.01982	96	
304.25568	134	
305.24537	118	
305.29054	104	
306.88374	228	1+
307.29283	208	1+
307.43574	106	
308.31486	102	
309.30309	242	1+
310.52683	98	
310.86958	324	1+
311.02659	212	1+
313.04056	132	
313.15905	98	
314.01796	130	
314.96783	132	
315.17072	120	
316.89466	96	
317.08677	116	
317.18785	124	
318.13997	120	
318.24816	156	
319.08126	324	
319.12781	266	1+
321.26440	156	
322.02528	104	
322.28319	202	1+
322.30718	280	1+
323.23633	304	1+
324.98552	130	
325.89811	212	
326.89167	116	
327.18816	198	1+
327.81364	94	
328.83300	132	
329.98078	96	
332.12553	94	
332.29350	96	
333.15367	140	
333.29689	212	1+
333.96162	98	
334.24129	240	1+
334.44338	94	
336.18025	206	1+
336.21423	328	1+
336.30808	148	
336.77165	186	1+
337.09774	116	
337.12970	194	1+
337.35424	184	
337.50684	92	
338.25255	122	
340.07566	112	
340.20438	94	
340.39474	128	
341.23624	102	
342.08669	138	
END IONS

###FS:    #m/z: 507.84647 #charge 1+
###MS: 9
###MSMS: 12
BEGIN IONS
TITLE=Cmpd 9, +MS2(507.8465), 28.2-35.2eV, 0.3min #12
RTINSECONDS=13.4505
SCANS=9,12
PEPMASS=507.84647	162452
CHARGE=1+
191.95639	172	
196.01990	154	
199.88816	198	
200.88694	262	1+
202.98816	236	1+
217.95483	188	
224.01444	202	1+
229.03382	236	1+
230.07476	328	1+
230.84567	342	1+
232.89889	168	1+
233.07234	194	1+
235.85604	270	1+
235.88951	338	1+
236.03709	156	
238.89880	258	1+
239.07366	372	1+
239.98737	192	1+
240.07794	260	1+
243.13682	224	1+
244.16789	192	1+
244.91693	192	1+
245.07381	586	1+
247.03783	274	1+
248.01249	218	
248.85724	212	
249.08694	266	1+
250.01475	196	1+
250.90451	204	1+
250.96364	370	1+
251.07132	430	1+
254.92597	164	1+
258.92484	212	1+
259.88593	418	1+
260.10659	512	1+
261.64154	138	1+
263.10603	188	
263.17519	302	1+
266.02237	138	1+
266.12963	428	1+
266.16582	446	1+
266.86644	240	
266.97307	176	
268.05463	296	1+
268.87470	184	1+
268.97573	176	
269.05817	228	1+
269.09738	270	1+
269.92186	200	1+
269.96204	204	1+
270.80519	168	
271.87338	188	
272.06076	240	1+
272.12390	272	1+
272.85448	992	1+
272.87621	264	
273.93859	214	
273.96304	192	1+
275.91031	210	1+
276.09915	196	
276.79690	286	
277.10680	318	1+
278.06395	268	1+
278.10891	238	1+
278.12871	184	
278.89634	346	1+
279.13411	176	
280.14908	190	
280.85393	258	1+
280.88535	214	1+
281.04351	404	1+
281.09419	354	1+
282.12126	340	1+
283.14546	186	1+
284.12624	240	1+
284.86865	356	1+
284.92856	190	
285.02046	214	1+
285.94446	434	
286.79127	258	1+
287.88772	168	
287.96960	240	1+
288.87202	320	
289.79131	166	1+
289.88165	1804	
290.09788	324	1+
290.68875	162	1+
290.86669	1516	1+
290.92864	168	1+
291.86536	1006	1+
292.08478	214	1+
293.12175	192	
293.87339	4338	1+
294.13362	394	1+
294.17093	160	
294.96440	198	1+
296.86276	226	
296.88226	956	1+
297.14598	206	1+
297.81504	246	
298.87748	1370	1+
299.08200	292	1+
299.81420	272	1+
299.91199	240	
299.95226	204	1+
300.85448	680	1+
300.87444	536	1+
302.06448	268	1+
302.85780	506	1+
303.95396	496	1+
305.02844	132	1+
305.14982	266	1+
305.85842	248	1+
305.88205	220	
305.90272	170	
305.99326	278	1+
307.13241	194	
307.80675	278	1+
307.89050	1408	
308.14215	394	
308.88358	1740	1+
309.15515	776	1+
309.89028	1020	1+
310.05331	180	
310.07302	282	1+
310.15879	534	1+
310.17577	288	
310.30741	184	
310.87286	204	
310.91283	182	
311.88450	8826	1+
312.17676	564	1+
312.95545	218	
312.98219	316	1+
313.03305	184	
313.06742	212	1+
313.14147	176	1+
313.81237	378	1+
313.88495	3128	1+
313.98574	196	1+
314.40414	288	1+
314.86645	904	
316.08336	376	1+
316.14252	340	1+
316.22696	216	1+
316.86741	724	
316.88965	1278	1+
316.94886	216	1+
317.97609	170	
318.11997	330	1+
318.86006	592	1+
318.88209	234	
319.12101	238	1+
319.89296	180	
321.06987	322	1+
322.03847	304	1+
322.11941	340	1+
322.91545	186	1+
323.00121	698	1+
323.03533	346	1+
323.86729	692	1+
323.95777	194	1+
324.00910	446	1+
325.85866	154	
325.88408	904	1+
325.90191	634	
326.14449	286	1+
326.96675	200	
327.15874	162	
327.30070	170	
328.02571	198	1+
328.05439	162	
328.12128	438	1+
328.37671	174	1+
328.88619	316	
329.89252	594	
329.94552	292	1+
330.16440	202	1+
330.88593	544	
331.06043	200	
331.78152	238	1+
331.89794	2208	1+
332.15600	196	1+
332.30065	272	1+
332.87985	1014	1+
332.90433	1464	1+
332.94804	436	1+
333.14110	290	1+
333.78626	324	1+
333.82153	174	
333.87168	168	
334.06766	192	
334.89867	684	
335.83912	280	1+
335.86849	524	1+
335.88555	236	
336.94671	294	
337.02410	164	
337.16019	304	1+
338.16016	216	1+
338.87833	720	1+
339.07613	162	
339.90320	170	
339.96851	308	1+
342.14242	254	1+
342.94849	266	1+
342.96456	224	1+
343.09153	246	1+
343.87156	354	1+
344.10745	202	
344.14434	394	1+
345.14853	298	1+
345.88889	356	1+
346.06467	184	
346.79027	174	1+
347.12517	186	
347.88902	344	1+
347.91914	390	1+
348.16682	160	
348.25098	192	1+
349.14672	378	1+
350.88947	554	1+
350.91693	214	
350.95923	242	
351.17543	208	1+
351.87903	700	1+
351.91706	232	
352.08032	154	
352.77062	258	
352.90938	1122	1+
352.98624	166	
353.14555	212	
353.16484	256	1+
353.78117	370	1+
354.16449	182	1+
354.78909	218	1+
354.91359	154	
355.89346	264	
356.00648	286	1+
356.14582	160	1+
356.89833	486	1+
357.93307	246	1+
358.03639	266	1+
359.13440	178	
360.02668	204	1+
360.05048	288	1+
361.86156	252	1+
361.88553	166	
361.90849	374	1+
362.15388	224	
362.37251	162	
362.84476	178	1+
364.16899	542	1+
364.84478	224	
365.05096	334	1+
365.97388	274	1+
366.58950	116	1+
366.84123	1638	1+
367.02556	232	1+
367.21183	204	1+
367.33687	284	1+
368.13181	176	
368.70608	338	1+
368.84451	338	
368.89776	466	1+
369.83426	304	1+
369.88084	278	1+
370.03144	282	1+
370.78626	302	
370.91197	154	
371.15966	252	1+
371.18932	234	1+
372.00472	166	
372.09071	182	1+
372.89103	382	1+
373.07009	320	1+
373.19027	296	1+
373.79126	306	1+
373.90029	224	1+
373.94441	200	1+
374.83833	176	
375.23341	246	1+
375.81512	174	
375.89428	194	
376.00685	166	1+
376.88383	438	1+
377.88484	320	1+
378.05465	250	1+
378.77887	202	1+
379.05882	174	1+
379.10537	156	
379.71422	148	1+
380.85797	504	1+
382.17191	208	1+
382.85750	370	1+
382.93664	156	
383.10198	178	
383.11991	280	
383.89831	206	1+
384.09619	188	1+
384.11126	246	1+
384.21592	550	1+
384.84956	3528	1+
384.96104	218	1+
385.03130	244	1+
385.22115	482	1+
385.27814	186	
385.33866	174	1+
385.53546	208	1+
385.77227	206	1+
386.06279	314	1+
386.13753	346	1+
386.64418	152	1+
387.06418	240	1+
387.20368	238	
387.84998	346	
387.89047	246	
388.16414	204	
388.79279	522	1+
388.85094	210	
388.94795	238	1+
388.99695	112	1+
389.19308	198	
389.36297	540	1+
389.71987	180	1+
389.86717	764	1+
390.04947	282	1+
390.18609	460	1+
390.23055	278	1+
390.29297	162	
390.46344	156	1+
390.83834	1904	1+
391.19188	314	1+
391.80948	254	
392.07974	406	1+
392.80672	188	
392.82432	368	
392.86503	2308	1+
393.04211	238	1+
393.19155	312	1+
393.80051	366	
393.82250	372	
394.33992	180	1+
394.80205	250	
394.83534	542	
394.86141	742	1+
394.93184	112	1+
395.13286	272	1+
396.05735	172	1+
396.80889	444	1+
397.17345	246	1+
398.12227	404	1+
398.21384	220	1+
398.86788	580	1+
399.21684	186	1+
399.80378	276	1+
399.91716	168	1+
401.87707	212	
401.97352	302	1+
402.86464	2500	1+
403.22969	508	1+
403.59327	192	1+
403.79411	344	1+
403.87077	1466	1+
404.38013	166	
405.08014	156	1+
405.13012	232	1+
405.86732	922	1+
406.41324	156	
406.72466	246	1+
406.81184	344	1+
407.17490	234	1+
407.30153	142	1+
407.81612	246	1+
407.86577	6798	1+
408.02994	278	1+
408.07767	514	1+
408.17291	142	1+
409.00804	180	1+
409.07884	434	1+
409.13534	424	1+
409.81638	248	
410.32681	122	1+
410.73547	182	
410.80435	828	1+
410.84256	502	
410.87701	1728	1+
410.98941	140	1+
411.80732	680	1+
411.83884	434	
412.84796	1366	1+
412.87013	626	
413.07258	1364	1+
413.10586	364	1+
413.87722	878	1+
414.11094	244	1+
414.84878	198	
415.20300	610	1+
415.70047	112	1+
416.73549	278	1+
416.78375	170	
416.81892	312	1+
417.82077	288	1+
418.09510	298	1+
418.13415	336	1+
418.85898	180	
418.99964	158	1+
419.92586	154	
421.88474	1392	1+
423.00992	254	1+
423.07700	298	1+
423.87538	764	1+
423.90910	256	
424.14224	818	1+
424.16243	196	
425.14641	552	1+
425.18894	214	1+
425.81831	264	1+
425.88168	1610	
426.75364	194	1+
426.86415	1980	1+
426.93206	372	1+
427.10009	262	1+
427.25665	176	
427.93041	224	1+
428.02632	256	1+
428.84885	798	1+
428.88625	4074	1+
429.15617	140	1+
429.18201	312	1+
429.73855	236	1+
430.18099	198	1+
430.78899	164	
430.85191	344	
430.87006	1872	1+
431.23925	310	1+
431.86893	1328	1+
432.20164	348	1+
432.24285	190	1+
432.29959	172	1+
433.85340	376	1+
434.82196	182	
434.89216	482	1+
435.80406	264	1+
435.85989	284	
438.00687	188	1+
438.14983	324	1+
439.79805	202	1+
439.89382	928	1+
440.23716	158	
441.21700	192	1+
442.15742	408	
443.15448	576	1+
444.33765	390	1+
444.87362	2440	1+
444.93368	264	1+
445.09722	210	1+
445.22697	210	1+
445.37879	178	
445.89588	724	1+
446.37709	186	1+
446.89715	628	1+
447.03584	184	1+
448.89221	392	
449.09516	318	1+
449.87822	662	1+
450.36541	152	1+
450.90253	544	1+
451.02239	204	1+
451.03607	204	1+
451.20102	158	
451.25945	184	1+
451.90507	468	1+
453.21001	274	1+
453.86935	172	
454.24431	264	1+
457.11465	196	1+
457.16168	226	1+
457.90682	872	1+
458.89881	190	1+
460.16306	1372	1+
460.24021	146	1+
461.06143	292	1+
461.12418	156	
461.88038	218	
462.88514	1372	1+
463.97944	112	1+
464.78036	258	1+
465.11565	128	1+
465.17095	398	1+
465.21484	390	1+
465.89780	222	
466.40832	230	1+
466.82644	186	1+
467.88987	1278	1+
468.28967	170	1+
468.34043	184	1+
468.41536	170	1+
468.78086	182	
469.91765	426	1+
471.14974	330	1+
473.26529	188	1+
473.34005	206	1+
474.78864	152	1+
475.24100	248	1+
477.81401	166	1+
479.18996	142	1+
482.04076	184	
482.23151	212	1+
485.20289	268	1+
485.37296	154	
485.74989	314	1+
485.90246	896	1+
486.24694	224	1+
486.43062	340	1+
488.29378	170	1+
488.32194	254	1+
488.35398	206	1+
489.17398	246	1+
489.22573	312	1+
489.40402	298	1+
489.44815	220	1+
490.23056	222	1+
490.40754	174	1+
490.91288	188	1+
492.12515	204	1+
492.36920	258	1+
494.14503	272	1+
495.06624	120	1+
498.22208	98	1+
498.27420	156	
502.67499	230	1+
503.31250	182	
503.35451	7968	1+
503.53481	98	1+
503.68219	158	1+
504.08189	220	1+
504.11746	176	1+
504.27861	216	
504.35739	4808	1+
504.42184	254	
504.47803	432	1+
505.25120	280	1+
505.32897	858	1+
505.43213	496	1+
505.97634	104	1+
506.25507	212	1+
506.27878	216	1+
506.43613	326	1+
507.82901	212	1+
508.26605	330	1+
508.49136	266	1+
508.58211	224	1+
508.90401	280	1+
509.07974	190	1+
509.54571	218	1+
509.79907	174	1+
509.86083	240	1+
510.15655	182	1+
510.31234	376	1+
511.25188	206	1+
511.39156	156	
511.78993	170	
512.51252	176	
513.40400	242	1+
END IONS

###FS:    #m/z: 322.93014 #charge 1+
###MS: 13
###MSMS: 14
BEGIN IONS
TITLE=Cmpd 10, +MS2(322.9301), 28.0-35.0eV, 0.3min #14
RTINSECONDS=17.1385
SCANS=13-14
PEPMASS=322.93014	1624732
CHARGE=1+
168.21843	88	
191.95474	150	
201.04228	82	
205.94784	210	
206.99413	94	
212.41755	106	
212.89756	128	
214.86776	232	1+
215.14123	86	
215.88841	278	1+
218.98896	124	
219.11668	90	
220.86716	108	
222.95481	122	
223.07852	98	
223.95528	390	1+
223.96866	164	
224.97858	82	
227.82052	88	
227.95414	86	
228.90862	160	
230.86161	132	
233.06701	270	
233.89720	146	
234.10909	90	
234.89715	100	
235.09840	88	
235.98197	136	
237.90325	198	1+
238.87670	138	
239.00806	82	
239.08264	440	1+
240.08637	268	1+
240.94115	922	
240.96457	122	
241.02847	144	
241.88899	84	
241.94318	560	
242.94189	2206	1+
243.13366	82	
243.44987	86	
243.88036	536	1+
244.03576	130	
244.93879	408	
244.99199	136	
245.03299	156	
245.94387	186	
246.09526	148	
246.97617	448	1+
247.73710	88	
248.05041	86	
248.09475	96	
248.85534	164	
248.99114	122	
249.04050	182	
249.92613	96	
250.94770	214	
250.97528	90	
251.84155	86	
252.03100	102	
252.08986	90	
252.58857	106	
253.83306	96	
254.15723	84	
255.03138	110	
255.14390	88	
255.54394	98	
257.91906	92	
260.03447	122	
260.10404	116	
260.16179	96	
260.84043	228	1+
261.01805	102	
261.47257	90	
261.89588	166	
261.90679	110	
262.63949	98	
262.99817	128	
263.18251	142	
263.90042	240	1+
263.95039	170	1+
263.97720	120	
264.07199	100	
264.08811	170	1+
264.27196	82	
265.01799	128	
266.86588	200	
267.00018	94	
268.00190	116	
268.96442	92	
269.00162	556	
270.79960	210	1+
270.93461	86	
270.95095	84	
271.84562	182	
275.63584	92	
275.99486	178	1+
277.09354	166	
277.91193	180	1+
278.11037	86	
279.09198	838	1+
279.84421	122	
279.98833	86	
280.13702	228	
280.79920	92	
281.19031	82	
281.91553	158	
282.14661	106	
282.27408	148	
282.85485	186	
283.03125	94	
283.06809	216	
283.25836	282	
283.86960	116	
284.03771	168	
284.27318	90	
284.29240	598	1+
284.87678	106	
284.90054	154	
284.93382	194	1+
285.80850	210	1+
285.92114	82	
286.10316	126	
286.44672	84	
288.20582	100	
288.92948	112	
289.03377	88	
289.06499	130	
290.86073	136	
291.04750	82	
291.80313	228	1+
291.85724	118	
292.03403	150	
292.05079	126	
292.86982	188	1+
293.06289	90	
293.60668	90	
293.85023	136	
294.85803	96	
297.23902	82	
298.80655	136	
299.78849	104	
302.03632	84	
302.24542	172	
302.66613	84	
302.98235	86	
303.20294	82	
304.88013	166	1+
305.03314	112	
305.08695	86	
305.19634	84	
305.78395	292	1+
305.88081	276	1+
306.67422	94	
307.31098	146	
307.71788	82	
308.29483	564	1+
310.87721	142	
311.88920	86	
312.03203	118	
312.87333	198	1+
313.03090	548	1+
313.13737	92	
314.10291	230	1+
318.94180	100	
319.04302	110	
319.08034	106	
320.18417	82	
321.78788	88	
322.31478	86	
323.07450	88	
323.23932	1252	1+
324.13487	82	
324.20955	136	
325.31956	130	
325.85823	84	
326.11300	92	
326.17755	124	
327.24492	142	
327.89623	102	
END IONS

###FS:    #m/z: 340.94091 #charge 1+
###MS: 13
###MSMS: 15
BEGIN IONS
TITLE=Cmpd 11, +MS2(340.9409), 28.0-35.0eV, 0.3min #15
RTINSECONDS=17.9105
SCANS=13,15
PEPMASS=340.94091	903060
CHARGE=1+
183.12301	88	
189.86485	162	
197.88990	208	1+
197.92692	100	
200.09764	94	
204.04924	88	
205.01086	96	
205.94916	204	
206.93606	102	
208.95932	106	
213.93908	3144	1+
215.88659	896	1+
215.90035	134	
217.88309	324	1+
221.06661	88	
223.95689	280	
224.97673	224	
225.09787	122	
228.94370	92	
230.89943	118	
231.89220	254	
231.94994	1910	1+
232.55237	86	
233.89721	766	1+
233.92129	88	
233.94664	428	
235.86990	146	
235.89200	194	
235.94898	294	1+
236.06034	322	1+
236.19798	108	
238.83929	92	
239.14312	94	
239.96597	88	
240.23107	190	
240.96372	92	
240.97779	102	
241.94484	94	
242.87840	198	1+
243.33299	92	
243.51323	104	
243.87155	88	
244.95730	140	
244.96997	162	
245.04290	100	
245.44267	92	
246.93771	224	1+
246.97164	344	1+
248.16835	94	
249.03923	90	
249.93835	130	
249.96254	434	
250.04349	154	
250.95494	400	1+
251.05510	106	
251.22256	86	
251.89843	86	
251.96267	328	1+
252.08697	202	1+
252.85315	156	
253.00050	242	1+
253.90159	220	
254.00484	152	1+
254.90641	280	1+
254.96726	1326	1+
255.07488	134	
255.25170	94	
256.05008	92	
256.09112	88	
256.96908	130	
256.98722	90	
257.03212	88	
258.88569	92	
258.96838	284	1+
259.51248	94	1+
260.54659	102	
261.96487	228	1+
262.16432	100	
262.90033	92	
263.05762	96	
263.17507	94	
264.42170	104	
264.74924	114	
264.86682	260	1+
265.01867	126	
265.09969	198	1+
265.26298	90	
266.24642	116	
266.99688	600	1+
267.13723	140	
267.83336	100	
268.13992	90	
269.11252	128	
269.79915	88	
272.71420	86	
272.93281	416	1+
272.98743	94	
274.00111	92	
275.97757	94	
276.08460	92	
277.25914	102	
277.92380	126	
277.96292	102	
278.85683	204	1+
279.09404	104	
279.15679	128	
279.41210	106	
279.82990	114	
279.92352	104	
279.96398	144	
280.95883	144	
281.05023	124	
282.27802	308	
283.02809	232	
284.02410	116	
285.18047	180	1+
287.12785	96	
287.45773	106	
288.06415	196	
288.99049	148	
289.07359	104	
289.66667	92	
289.88279	114	
292.44161	94	
292.86413	206	
293.07881	94	
293.43835	94	
295.06739	92	
295.28176	96	
295.96992	714	1+
298.01625	98	
298.78419	188	1+
299.07117	136	
301.08504	124	
301.85074	88	
301.97010	118	
302.05946	110	
302.17256	258	1+
305.24518	142	
305.77576	106	
306.29778	100	
307.28472	186	
307.89298	148	
308.07842	186	1+
308.29388	122	
308.78284	92	
309.34409	102	
309.60327	92	
310.87248	208	
311.02344	182	
311.88438	152	
312.02749	842	1+
312.07599	92	
312.56167	100	
313.03108	556	1+
313.08311	142	
314.76371	96	
319.81297	100	
321.29697	90	
323.01811	122	
323.23668	740	1+
323.30878	144	
324.28166	102	
324.73898	110	
324.77720	92	
325.14238	88	
325.89022	124	
325.95350	86	
328.29446	102	
328.31764	184	
328.88552	110	
329.32067	174	
329.80674	204	1+
331.02988	90	
332.38708	106	
333.85771	130	
334.19192	88	
335.18690	88	
337.01938	98	
337.35553	142	
340.29641	98	
341.18694	92	
341.24288	276	1+
342.21115	366	1+
342.28103	140	
343.21726	266	1+
344.30651	112	
345.32409	86	
END IONS

###FS:    #m/z: 336.94614 #charge 1+
###MS: 13
###MSMS: 16
BEGIN IONS
TITLE=Cmpd 12, +MS2(336.9461), 28.0-35.0eV, 0.4min #16
RTINSECONDS=18.6825
SCANS=13,16
PEPMASS=336.94614	180962
CHARGE=1+
189.86139	130	
196.88990	82	
204.88688	90	
209.93918	84	
211.94426	7152	1+
212.02765	90	
212.87885	684	1+
213.93935	2818	1+
214.89116	112	
215.88681	856	1+
215.93738	608	
217.88314	176	
219.87501	92	
221.64846	112	
221.89250	146	
222.04882	90	
222.97492	258	1+
223.96007	328	1+
225.96541	120	
226.94869	224	1+
227.04840	86	
227.89272	92	
228.89433	130	
229.95473	7768	
230.02038	192	1+
230.89042	564	
230.95979	232	
230.99683	146	
231.02311	164	1+
231.88924	260	
231.90492	148	
231.95093	2172	1+
232.12921	104	
233.89487	924	1+
233.94818	564	
235.94639	206	1+
237.06456	86	
238.06806	160	
239.89706	196	1+
242.97262	204	1+
245.79175	136	
247.03818	88	
247.96617	1428	1+
248.90774	120	
249.03645	246	
249.48373	84	
249.90556	88	
249.96104	694	1+
250.00915	128	1+
250.97391	138	
251.97139	166	
252.61144	148	
252.84086	212	1+
252.93905	96	
252.97123	3606	1+
253.32540	96	1+
253.81185	100	
253.90631	370	1+
254.08911	100	
254.37553	84	
254.96643	1464	1+
255.05099	100	
255.07384	246	
255.14994	88	
256.26127	98	
256.88905	92	
256.96285	206	
257.97000	88	
260.07916	126	
261.15525	92	
263.05511	174	
263.07048	170	
264.05753	154	
265.02031	128	
265.74144	94	
265.83516	82	
265.92079	86	
266.02951	102	
266.99950	278	1+
268.02006	158	
268.84248	114	
268.90344	88	
268.91709	88	
269.84898	154	
270.95070	82	
270.97951	506	
271.08224	212	1+
271.42589	90	
272.02509	88	
272.81543	82	
272.97937	110	
274.64006	102	
274.89460	82	
275.05930	124	
276.08543	92	
276.83616	160	1+
276.85455	94	
276.89376	92	
276.97881	320	1+
277.07013	116	
277.25289	238	1+
277.96813	96	
277.98278	236	1+
278.07138	112	
278.96612	90	
279.13740	84	
279.23553	98	
279.30290	102	
280.84265	82	
281.04567	326	1+
281.11945	148	
281.93027	86	
284.03115	122	
285.08503	90	
285.93866	92	
286.85234	90	
286.87301	116	
287.97611	102	
288.87445	182	1+
289.04544	96	
289.13272	198	1+
291.03274	82	
291.86290	102	
292.06574	112	
292.43152	164	
292.86620	96	
293.05124	162	
293.11013	160	
293.87437	136	
294.17037	86	
294.85601	84	
295.14868	208	1+
295.27981	82	
295.97414	94	
296.00024	86	
296.12852	136	
297.51670	82	
298.08647	220	1+
298.58265	164	
299.05943	114	
299.42767	92	
299.58704	82	
300.97355	114	
302.78142	88	
303.09951	128	
303.94846	84	
304.29183	82	
304.77826	84	
305.54010	114	
306.79040	92	
306.81300	126	
306.88177	140	
307.80620	230	1+
308.14323	92	
309.29916	98	
309.86764	124	
310.87767	236	
312.86039	164	
313.03104	128	
315.88112	86	
316.21948	84	
318.59266	98	
319.08349	118	
320.25456	92	
320.98650	104	
321.22074	122	
321.23310	190	1+
321.89272	130	
322.22101	82	
323.87066	86	
323.89112	196	1+
323.92056	90	
324.45540	92	
324.85489	84	
325.77840	92	
325.98394	170	1+
326.90475	220	1+
329.81999	82	
329.89263	134	
331.74675	102	
332.05368	206	1+
333.29478	88	
334.95335	92	
335.11865	174	1+
335.22849	192	1+
336.02384	90	
336.85147	86	
337.08946	92	
339.17915	98	
340.16460	88	
341.15521	112	
END IONS

###FS:    #m/z: 322.93027 #charge 1+
###MS: 17
###MSMS: 18
BEGIN IONS
TITLE=Cmpd 13, +MS2(322.9303), 28.0-35.0eV, 0.4min #18
RTINSECONDS=22.366
SCANS=17-18
PEPMASS=322.93027	1738558
CHARGE=1+
56.76095	88	
122.74316	84	
178.43242	100	
184.95863	88	
191.95637	356	
192.89287	144	
200.87813	156	
203.09485	90	
205.42673	88	
205.94877	300	
212.88042	130	
214.89345	94	
215.88722	330	1+
217.87251	128	
218.03609	112	
218.05613	90	
222.01946	94	
222.94872	84	
222.96797	106	
223.00873	92	
223.95792	260	
224.93200	130	
224.97943	92	
225.70671	102	
225.86454	212	
225.90882	200	1+
227.78875	88	
227.93094	168	
228.17498	116	
229.91621	90	
230.86110	150	
231.21348	86	
232.82589	86	
233.03363	114	
233.89862	396	1+
234.10302	92	
234.47567	88	
236.10293	148	
237.87930	130	
237.96699	82	
238.02782	86	
238.90757	84	
238.93904	174	
239.08006	258	1+
240.13700	104	
240.94055	1824	
240.96194	208	
241.94267	910	
242.06075	104	
242.79899	128	
242.94024	3238	1+
243.03172	290	1+
243.88420	198	
244.02418	86	
244.88496	110	
244.97538	116	
245.07707	88	
245.44258	84	
245.79099	84	
246.91485	190	1+
246.94369	96	
246.97698	410	
248.40257	100	
248.86079	142	
249.04193	94	
251.13474	94	
251.24390	98	
251.78934	94	
252.09144	104	
252.83520	214	1+
253.92451	168	
255.04377	96	
255.24184	92	
257.58257	88	
258.84430	90	
259.03170	130	
260.82508	96	
261.12392	82	
261.89148	140	
261.95746	194	1+
263.05677	118	
264.16418	138	
264.25192	98	
264.91323	98	
265.04727	84	
265.13303	84	
266.86381	94	
267.00126	126	
267.93564	126	
268.00284	116	
268.05117	166	
268.86877	90	
268.95887	248	
269.00349	178	
269.79920	178	1+
269.85622	82	
270.87428	92	
270.97304	130	
271.84566	344	1+
272.57409	98	
272.81661	124	
272.97984	100	
273.79225	238	
276.85207	96	
276.95634	86	
277.07186	142	
277.12341	156	
277.25912	132	
278.84245	176	1+
279.09211	878	1+
279.20685	82	
279.22895	122	
280.14364	470	
280.25568	90	
281.04208	120	
281.98815	126	
282.96117	244	1+
283.06886	240	
283.13313	84	
284.04237	94	
284.29158	784	1+
284.88982	92	
285.05856	166	1+
285.90871	88	
287.56998	100	
287.94922	82	
288.88574	94	
289.78677	142	
292.86679	94	
293.61928	86	
294.05757	84	
294.85036	194	
296.05346	162	
297.06793	84	
299.05830	208	
300.83068	150	
301.37952	86	
301.85703	84	
304.76141	106	
305.26386	120	
306.88427	444	1+
307.28621	160	
307.80208	138	
308.17670	84	
308.29344	406	1+
308.80025	96	
309.12210	112	
309.27527	82	
309.91451	84	
310.30693	250	
310.46169	90	
310.87644	292	1+
311.02579	84	
312.02977	98	
312.79417	90	
313.03035	366	1+
314.13108	100	
314.88041	114	
315.06344	104	
317.19860	92	
321.09361	132	
322.32823	200	1+
322.50202	96	
323.23897	1150	1+
324.13600	300	1+
324.20473	466	1+
325.18012	94	
325.31968	134	
325.80296	84	
326.84287	86	
326.89145	88	
327.17837	90	
327.25139	102	
328.18530	82	
END IONS

###FS:    #m/z: 340.94096 #charge 1+
###MS: 17
###MSMS: 19
BEGIN IONS
TITLE=Cmpd 14, +MS2(340.9410), 28.0-35.0eV, 0.4min #19
RTINSECONDS=23.138
SCANS=17,19
PEPMASS=340.94096	930722
CHARGE=1+
189.86208	130	
191.95415	142	
194.92125	126	
198.88091	94	
199.86902	130	
201.87670	90	
203.11032	100	
210.17923	94	
212.94654	106	
213.88243	162	
213.89837	102	
213.93971	1866	1+
214.95091	170	
215.88741	430	
215.93838	356	
216.88697	208	
217.88194	586	
219.88071	94	
222.95721	396	1+
223.49495	96	
223.96256	270	1+
226.87216	256	1+
226.89182	112	
226.94717	260	1+
228.93865	92	
230.88583	560	1+
230.96123	152	
231.95009	2120	1+
233.83312	96	
233.89735	460	1+
233.94630	320	1+
234.64872	108	
235.60908	94	
235.89423	298	1+
236.19744	118	
237.06107	148	
237.55227	92	
240.22871	322	1+
240.96249	150	
242.93981	96	
245.03881	116	
246.97816	116	
247.95075	100	
249.03760	150	
249.91325	148	
249.95815	382	1+
250.38806	90	
251.03566	118	
251.96263	282	
252.23467	144	
252.81584	90	
253.86659	92	
254.90242	120	
254.93970	226	
254.96491	1114	1+
255.07531	624	
256.90813	90	
256.93170	90	
256.95956	300	
257.79685	146	
258.10027	98	
258.88438	190	
258.90471	224	1+
258.96148	256	1+
259.05801	90	
260.05403	274	1+
261.23537	132	
263.05363	98	
264.07165	118	
265.01281	120	
266.01629	92	
266.13738	174	1+
266.65274	98	
268.96110	148	
269.00311	116	
269.12069	124	
269.80068	248	
270.08351	108	
270.85586	170	
270.91146	314	1+
271.80458	102	
272.81752	118	
272.93442	390	
273.05413	140	
274.06336	158	
274.07866	248	1+
274.93717	96	
275.05970	112	
275.23125	92	
276.06315	102	
276.83874	348	1+
277.86093	106	
277.99984	106	
278.90666	122	
279.96872	164	
280.95296	106	
281.04926	362	1+
282.27891	120	
282.41886	94	
282.89173	92	
283.05302	180	
283.14699	134	
284.02592	102	
284.29429	116	
284.41771	104	
284.79105	162	
284.84740	226	1+
286.92256	90	
287.90428	136	
288.06554	160	1+
289.51193	108	
290.86256	150	
290.94744	104	
292.43589	184	
292.86943	258	1+
295.03691	204	1+
295.97191	120	
296.21498	130	
296.96991	328	1+
297.22532	114	
298.08328	126	
298.30715	94	
299.05985	344	
300.99287	128	
302.18099	176	
302.24748	92	
302.62332	98	
302.88209	98	
302.94387	104	
305.78636	148	
306.28082	96	
306.88068	98	
307.78476	96	
307.80374	276	1+
308.29515	152	
309.30438	108	
309.81185	110	
310.42306	92	
310.87499	200	
310.99091	110	
311.03191	206	
311.08621	92	
311.39497	104	
311.88655	116	
312.86917	178	1+
313.02880	136	
313.97084	132	
314.30312	92	
314.71460	114	
317.31670	98	
317.89911	98	
320.30327	298	1+
320.97453	190	1+
321.09724	126	
321.17792	90	
323.23858	456	1+
323.78211	94	
324.10927	90	
324.28913	148	
324.31158	178	
324.32635	112	
324.89475	322	
325.25428	124	
325.89915	146	
326.16973	164	
326.27626	92	
326.88853	118	
327.80479	96	
328.81279	94	
328.88462	252	1+
329.32618	158	
330.81164	90	
331.65348	114	
338.34857	156	
339.81839	136	
340.39563	142	
341.25453	120	
341.87130	140	
342.20467	156	
342.90964	232	1+
343.26025	136	
344.30094	98	
345.08549	102	
END IONS

###FS:    #m/z: 507.84634 #charge 1+
###MS: 17
###MSMS: 20
BEGIN IONS
TITLE=Cmpd 15, +MS2(507.8463), 28.2-35.2eV, 0.4min #20
RTINSECONDS=23.9105
SCANS=17,20
PEPMASS=507.84634	141654
CHARGE=1+
209.94328	218	
219.89133	158	
222.97503	166	
223.97409	378	1+
230.84769	216	
231.95218	172	1+
232.89733	160	
233.88878	218	1+
238.06781	286	1+
239.04034	412	1+
246.04495	196	
248.85571	260	
248.87203	160	
250.90492	282	1+
250.97128	284	
255.41172	158	
257.78952	186	1+
258.85576	196	
258.88975	322	1+
259.07524	128	1+
261.05610	172	
262.79983	226	1+
262.92610	316	1+
263.05176	184	1+
265.08718	298	1+
266.16598	256	
266.86601	480	1+
267.84674	154	1+
267.95066	210	1+
268.11202	148	1+
269.91620	158	
270.37334	224	1+
270.86942	1014	1+
271.87454	790	1+
272.06443	358	1+
272.80320	190	1+
272.85281	794	1+
273.94332	248	1+
274.85885	186	
275.04967	256	1+
275.99349	170	
276.79714	192	
277.86677	240	1+
277.89144	312	1+
278.83585	166	
279.13165	428	1+
279.83318	192	
280.10703	182	
280.85711	300	1+
281.38069	176	
282.79464	300	1+
285.94307	708	
286.05410	162	1+
286.79109	358	1+
286.81298	280	1+
287.05753	196	1+
287.83970	226	
287.85358	168	
288.03007	242	1+
288.86759	286	
288.99739	164	
289.88308	1062	
290.13098	324	1+
290.38529	228	
290.86566	1802	1+
291.99163	212	1+
292.00552	158	
292.02153	184	
293.12714	312	1+
293.87359	3362	1+
295.14223	322	1+
296.11885	164	
296.85138	162	
296.88295	280	
297.84788	402	1+
298.80064	224	
298.85048	338	1+
298.88335	886	1+
298.96676	296	1+
299.81257	178	
300.08924	230	1+
300.85483	228	
300.99914	366	
301.88899	166	
302.06108	250	1+
303.86511	210	
303.95450	298	1+
304.88000	156	
304.97315	220	1+
305.86082	204	
305.88296	206	
307.01647	252	1+
307.07786	236	1+
307.28833	470	1+
307.79422	376	1+
307.88972	906	
308.13965	386	
308.88298	1148	1+
308.97342	282	
309.15223	246	
309.41447	186	
309.86898	446	
309.88898	772	1+
309.95023	288	1+
309.96341	224	1+
310.15773	1042	1+
310.85988	168	
310.93534	196	1+
311.40228	166	
311.88297	8056	1+
312.17917	166	
313.11372	198	
313.82499	238	
313.91716	420	1+
314.10186	218	1+
314.86482	1516	1+
315.81815	266	1+
316.14729	166	
316.86369	926	1+
316.88667	766	1+
317.92835	376	1+
318.86140	754	1+
319.88542	232	
320.06464	158	
320.13510	234	1+
320.87362	224	1+
321.79410	200	
323.12640	186	
323.98647	246	1+
324.09416	186	1+
324.41797	160	
324.86513	188	
324.88966	250	
325.14262	212	1+
325.32473	134	1+
325.85958	276	1+
325.90115	624	
326.80632	128	1+
326.88414	486	
326.89371	1312	1+
327.11274	260	1+
327.88182	492	
328.00643	182	1+
328.87122	338	
329.89128	544	
330.83460	240	
330.88238	418	
331.89036	262	
332.87201	1098	1+
332.90391	258	
332.96654	138	1+
333.89901	208	
334.07544	298	1+
334.89868	772	1+
335.94840	422	1+
336.87148	758	1+
336.90334	178	
336.94805	368	1+
337.01780	250	
338.11109	238	1+
338.76783	222	1+
339.05758	288	1+
339.15923	266	1+
339.88048	438	1+
340.90948	186	
341.88460	162	
343.87770	454	1+
343.91390	220	
344.14934	178	
344.70557	260	1+
344.90731	188	1+
344.97491	238	1+
346.40374	162	1+
346.86847	480	1+
346.98867	200	1+
347.28598	124	1+
350.03255	230	1+
350.04614	156	
350.88130	910	1+
350.91793	278	
350.96263	212	
351.18145	232	1+
352.77127	346	1+
352.83696	172	
352.90930	720	1+
353.06771	164	
354.86653	216	
355.06480	202	
355.18664	176	
355.88866	280	
355.91429	192	
356.39676	218	
356.84491	230	1+
356.89978	206	
357.08758	246	1+
357.89197	174	
358.77777	162	
358.92132	186	
358.99592	186	
359.13151	164	
359.40371	184	1+
359.89131	382	1+
360.86506	288	1+
362.71745	190	1+
362.99261	248	1+
364.84772	186	
365.13858	158	1+
366.05849	198	1+
366.84068	1586	1+
366.91462	344	1+
367.03126	388	1+
367.70574	474	1+
368.12105	308	1+
368.70659	310	1+
368.89463	296	
368.99014	208	1+
369.01601	262	1+
369.83698	616	1+
369.88661	526	1+
370.08468	336	1+
370.78665	468	1+
370.91441	426	1+
371.04854	210	1+
371.18397	458	1+
371.72723	198	
371.91454	278	1+
372.38187	156	1+
372.82576	176	
373.72093	386	1+
373.90837	190	
374.81657	404	1+
374.83907	332	1+
376.06105	178	1+
376.13163	158	
376.78598	284	1+
377.07733	244	1+
377.78968	248	1+
378.90823	242	1+
379.03288	206	
380.63890	232	1+
380.77449	218	1+
380.85969	206	
381.04386	178	
381.11388	210	
381.80295	224	1+
382.86492	548	1+
383.09213	164	
383.11734	156	
384.01950	306	1+
384.85010	2756	1+
384.88970	196	
385.22173	278	1+
385.34792	98	1+
385.82337	360	1+
385.96609	258	1+
386.36965	234	1+
386.82625	246	1+
386.87347	158	
387.20299	168	
387.85077	380	
388.11944	238	1+
388.16473	202	
388.79487	370	1+
388.81321	212	
388.84783	168	
389.19864	344	1+
389.71820	356	1+
389.87172	194	
389.89309	276	1+
390.18434	172	
390.77463	158	1+
390.80757	164	
390.84106	594	
390.92699	172	1+
391.80931	220	
391.84195	430	
392.82975	292	
392.86496	956	1+
393.09106	548	1+
393.79707	840	1+
393.82871	960	1+
396.13998	224	1+
396.76833	198	1+
396.80241	136	1+
397.23994	250	1+
397.86501	470	1+
398.72964	210	
398.86709	344	1+
399.03329	174	1+
399.16661	246	1+
399.81057	190	
399.99492	192	1+
400.73936	236	1+
400.79563	252	1+
401.05652	214	1+
401.12415	218	
401.14426	206	1+
402.86565	1784	1+
403.86965	1110	1+
403.90094	164	
404.73000	310	1+
405.40570	242	
405.87029	622	
406.07547	110	1+
406.86008	292	
406.98058	310	1+
407.81766	186	
407.86260	5448	1+
408.14846	298	1+
409.05993	284	1+
409.90583	294	1+
410.06382	188	1+
410.21084	132	1+
410.62397	110	1+
410.84302	476	
410.87274	1696	1+
411.80919	706	1+
411.96896	166	1+
412.84881	1570	1+
413.07401	728	1+
415.83473	132	1+
415.86800	226	
416.10677	210	
416.14003	154	1+
416.17433	132	1+
416.88595	328	
417.22588	244	1+
418.64917	210	1+
419.00100	184	1+
419.21646	220	1+
419.79560	368	1+
420.38083	216	1+
420.79413	402	1+
421.13386	398	1+
421.77239	254	1+
421.88341	1254	1+
422.07406	302	1+
423.88583	502	1+
424.14040	654	1+
424.82904	272	1+
424.87108	310	
425.87999	554	
426.18130	208	
426.86304	2390	1+
428.08936	256	1+
428.26563	212	1+
428.74799	322	
428.84683	1624	1+
428.88484	2176	1+
428.97211	174	1+
429.07547	248	
429.21350	130	1+
430.73866	694	1+
430.78350	170	1+
430.85679	480	
430.88423	454	
431.33813	154	1+
431.86640	1198	1+
432.09096	200	1+
432.22671	190	
432.34465	270	1+
432.80625	206	1+
433.14730	268	1+
433.35825	216	1+
433.71180	198	1+
433.88885	366	1+
434.88985	244	1+
435.86329	618	1+
437.17421	184	1+
439.89508	482	
440.14150	168	1+
440.89187	346	
441.20963	170	1+
441.88191	492	1+
441.92235	194	
442.15543	672	1+
444.38113	234	1+
444.87321	3524	1+
445.09308	266	1+
445.15487	308	1+
445.74666	216	1+
446.88144	546	1+
448.89263	242	
449.14691	160	
449.74166	196	1+
449.87458	1320	1+
450.08888	168	1+
450.83175	158	1+
450.97180	196	1+
452.75950	284	1+
453.09119	258	1+
457.90247	858	1+
460.16000	944	1+
461.43758	138	1+
462.24493	236	1+
462.88468	1508	1+
463.20258	158	
464.01328	220	1+
464.28471	168	1+
464.36729	142	1+
464.79147	282	1+
464.88520	378	1+
466.15632	208	1+
467.25821	224	1+
467.78205	308	1+
467.88982	1594	1+
468.00502	188	1+
468.78143	192	1+
469.09683	210	1+
471.21969	310	1+
471.77062	188	1+
476.24842	176	1+
480.92134	272	
483.82019	240	1+
483.85680	160	1+
483.92313	158	
485.89953	1128	1+
487.30370	144	1+
487.34417	270	1+
487.42381	288	
488.34910	220	1+
488.43566	278	1+
488.75230	162	1+
492.79485	246	1+
499.73169	164	1+
502.48016	220	1+
503.35577	858	1+
503.46115	144	1+
503.50001	242	1+
503.78422	144	1+
504.12979	404	1+
504.28005	456	1+
504.36122	676	1+
504.38582	298	1+
504.44124	250	1+
504.49998	124	1+
504.51999	168	1+
504.76341	176	1+
504.78728	108	1+
505.12924	378	1+
505.30316	232	1+
505.33326	388	1+
505.38697	248	1+
505.46859	348	1+
505.52223	136	1+
506.47408	212	1+
507.26487	178	1+
508.29323	226	
508.80288	192	1+
508.90772	156	1+
510.80814	198	1+
510.86124	198	1+
END IONS

###FS:    #m/z: 322.93031 #charge 1+
###MS: 21
###MSMS: 22
BEGIN IONS
TITLE=Cmpd 16, +MS2(322.9303), 28.0-35.0eV, 0.5min #22
RTINSECONDS=27.6315
SCANS=21-22
PEPMASS=322.93031	2239910
CHARGE=1+
107.14500	86	
191.95063	132	
192.89000	152	
196.88735	194	1+
200.83965	218	1+
202.05805	90	
205.01341	114	
205.94953	510	
206.97769	272	1+
209.94525	122	
210.89984	170	
211.07229	94	
212.87647	106	
212.89554	126	
213.89194	382	1+
215.43743	168	
215.88767	410	1+
217.99494	90	
221.05835	92	
221.94400	172	
222.03297	182	1+
222.95471	1190	1+
223.87205	292	1+
223.96032	730	1+
224.41377	86	
224.87588	234	1+
225.39158	96	
227.03346	90	
227.11478	116	
227.90144	336	1+
227.93144	104	
227.95499	156	
228.61442	92	
230.01548	144	
230.84270	132	
230.85993	116	
231.88822	106	
232.78650	96	
233.01243	122	
233.89995	260	
233.91668	136	
235.79375	86	
235.94450	112	
236.87516	304	1+
236.90208	98	
236.98687	86	
238.93990	94	
239.07889	362	1+
239.20921	168	
239.23528	96	
239.79204	112	
239.90086	414	1+
239.95667	104	
240.88361	112	
240.94066	2198	
240.96488	276	
241.04561	90	
241.93875	6160	1+
241.96709	160	
242.22184	100	
242.82332	356	1+
242.94111	4484	1+
243.87970	556	1+
244.03909	92	
244.94003	672	1+
245.37157	90	
245.41001	88	
246.54787	106	
246.97514	210	
247.07525	202	1+
247.97250	152	
248.85234	100	
248.91697	344	1+
249.03918	128	
249.88323	86	
250.89868	126	
251.05619	96	
251.43256	92	
252.00648	184	1+
252.82896	248	1+
252.92871	148	
255.78355	86	
255.88766	110	
255.91974	120	
256.97402	226	1+
258.11450	102	
259.23966	102	
259.60565	92	
259.84916	116	
260.83577	98	
261.83173	208	
262.82657	112	
262.89949	86	
263.02370	92	
263.05577	114	
263.88273	160	
263.98094	152	1+
264.07769	112	
265.01696	142	
265.06119	258	1+
266.84306	122	
266.87408	86	
268.00119	468	1+
268.86607	92	
268.90118	136	
268.95930	152	
269.00335	266	1+
269.06431	98	
269.79941	308	1+
272.23383	86	
272.79118	224	1+
274.92885	106	
275.91715	128	
276.17238	88	
277.86361	144	
277.90161	92	
278.93803	90	
279.09207	852	1+
279.23348	98	
279.91656	106	
280.06513	130	
280.79727	86	
281.79636	200	
282.80485	100	
282.97328	88	
283.03214	86	
283.07036	120	
283.25184	202	1+
284.05752	166	1+
284.29465	774	1+
284.40462	86	
284.43032	92	
285.52910	90	
289.79267	138	
289.95342	186	1+
290.05781	114	
290.85725	118	
290.91832	124	
291.80410	212	
292.05975	94	
292.81091	96	
293.87603	90	
294.02949	100	
294.11715	138	
294.14170	92	
294.86234	136	
297.80978	150	
297.87728	150	1+
298.94240	126	
299.78535	128	
300.16410	136	1+
300.85155	116	
300.87667	100	
301.09288	128	
301.41134	92	
302.20881	148	
302.76081	86	
302.86165	248	1+
303.05065	86	
303.76796	116	
304.07130	144	1+
305.27560	200	1+
306.24152	90	
307.07837	114	
307.30812	178	
307.89672	196	
308.29198	218	
308.33130	94	
308.88867	154	
309.30208	644	1+
310.30675	528	1+
310.87551	274	
311.02767	96	
311.88139	190	
311.90673	98	
312.02692	160	
312.80236	158	
312.82333	190	1+
313.02442	396	1+
314.85985	88	
319.00956	86	
319.29398	162	1+
319.41115	90	
319.99077	102	
320.92493	92	
321.66250	88	
322.31132	112	
323.08030	196	1+
323.10181	268	1+
323.21750	94	
323.24169	348	
323.31213	100	
323.88668	374	1+
323.98891	180	1+
324.21202	134	
324.23890	154	
324.86106	198	1+
324.89140	324	1+
325.20655	110	
327.02300	110	
327.77492	96	
END IONS

###FS:    #m/z: 340.94094 #charge 1+
###MS: 21
###MSMS: 23
BEGIN IONS
TITLE=Cmpd 17, +MS2(340.9409), 28.0-35.0eV, 0.5min #23
RTINSECONDS=28.4035
SCANS=21,23
PEPMASS=340.94094	1152046
CHARGE=1+
153.15972	94	
167.37527	108	
175.65499	176	
183.00178	104	
189.86106	298	1+
212.87830	370	1+
213.89867	108	
213.93849	1800	1+
215.88649	1074	1+
215.93605	494	1+
217.85597	144	
217.88250	428	1+
217.91195	150	
219.87979	92	
220.87805	128	
221.94562	204	
226.95170	146	
227.95579	134	
228.94062	136	
229.95306	150	
230.38338	118	
230.88830	562	1+
231.84148	92	
231.90552	166	
231.94899	1990	1+
232.88537	258	
232.90871	162	
233.63246	104	
233.89911	866	1+
234.14855	92	
235.89243	254	1+
237.06201	162	
237.92335	128	
238.03827	100	
238.05621	132	
238.96530	188	
239.03478	98	
239.89886	140	
240.23101	94	
240.78645	94	
242.45870	108	
242.94763	162	
244.03985	98	
244.93147	94	
244.95912	140	
245.96107	96	
246.97600	400	1+
248.42759	94	
248.85301	120	
248.86953	134	
248.89835	156	
249.04134	150	
249.90089	98	
249.96005	394	1+
251.10901	174	
251.35498	94	
252.47541	98	
253.00960	150	
254.96651	1358	1+
255.04163	112	
255.07157	170	
255.09822	132	
256.07135	114	
256.91643	370	
256.96455	172	
258.25435	98	
258.50282	92	
258.88309	208	
258.96240	134	
259.95699	258	
260.93092	136	
261.14443	148	
261.99117	100	
263.98462	100	
264.90262	228	1+
264.97255	98	
267.13477	302	1+
267.83016	120	
269.00722	134	
269.02883	190	
271.43009	94	
272.44071	114	
272.92919	140	
273.79472	196	
274.92899	102	
275.60115	106	
275.80877	170	
277.86330	134	
277.92217	114	
277.96187	202	
279.02606	116	
279.79402	148	
279.85947	92	
279.96260	140	
280.26030	116	
280.43710	158	
281.04698	230	
281.87652	158	
281.98381	108	
282.27354	246	
282.85837	218	1+
282.93052	100	
284.43440	246	1+
284.85716	266	1+
285.51206	94	
286.50702	94	
286.94112	160	
288.06089	150	
289.10499	92	
289.88597	106	
290.67253	100	
291.84869	102	
291.87013	178	1+
294.27844	96	
295.87532	194	
296.03970	98	
296.51974	92	
296.81520	286	1+
297.97515	114	
298.58391	94	
299.00548	96	
299.05607	270	
299.78244	132	
300.06196	148	
300.75927	94	
300.78358	132	
301.27272	126	
302.17419	136	
302.19438	116	
303.17035	102	
303.81105	130	
304.02018	98	
305.27149	152	
306.27699	156	
306.79370	114	
306.81511	110	
306.88346	192	
307.80071	252	
307.89022	100	
307.90942	98	
308.30201	238	
308.80568	144	
308.87373	92	
310.87719	402	1+
311.00198	96	
311.03549	96	
311.14272	136	
313.02356	126	
313.89908	146	
315.80442	140	
316.09674	106	
316.29176	94	
319.98244	94	
320.80879	192	1+
321.89350	92	
322.10594	92	
322.89974	178	
323.08512	188	1+
323.13740	92	
323.24122	350	1+
323.30718	298	1+
323.87460	178	
324.89448	428	1+
325.12549	92	
327.11838	184	
327.25261	166	1+
328.18796	290	
328.32509	96	
328.89160	184	
330.25435	138	
333.90238	98	
336.94579	212	1+
338.97378	96	
340.06171	332	1+
340.12638	94	
342.25357	136	
342.31151	164	
342.90681	278	1+
343.20871	136	
344.13078	92	
END IONS

###FS:    #m/z: 363.95713 #charge 1+
###MS: 21
###MSMS: 24
BEGIN IONS
TITLE=Cmpd 18, +MS2(363.9571), 28.0-35.0eV, 0.5min #24
RTINSECONDS=29.176
SCANS=21,24
PEPMASS=363.95713	744320
CHARGE=1+
182.86769	114	
189.86344	996	1+
190.93113	100	
191.85788	712	1+
196.04333	100	
196.88331	286	
206.95240	126	
207.87528	436	1+
208.88793	100	
208.94074	112	
209.86563	122	
209.94181	1360	1+
210.88232	456	1+
211.86409	146	
212.87938	3470	1+
220.47277	120	
222.95355	1168	1+
223.89357	134	
224.88937	126	
224.94893	1126	1+
225.88721	194	
225.97295	112	
226.89157	190	
226.94736	6780	1+
226.97447	362	
227.93187	334	
228.79611	248	
228.89431	392	
228.94243	7228	1+
229.89885	188	
230.88976	3450	1+
232.88762	468	1+
232.93823	98	
234.88098	132	
235.82650	136	
237.13066	134	
238.18511	98	
238.90489	280	1+
239.07124	266	1+
240.88466	208	1+
240.93915	206	
240.96214	880	1+
241.93838	1548	1+
242.94129	1294	1+
242.95837	978	
243.82907	276	1+
244.03636	266	
244.95711	3792	1+
246.90470	300	1+
246.95328	3264	1+
246.98833	142	
247.01954	110	
247.03881	228	1+
247.93860	126	
248.80235	166	
248.85419	354	1+
248.90009	1570	1+
249.20538	104	
249.80741	140	
250.89534	342	1+
250.94734	200	
250.97406	122	
251.79685	146	1+
251.91001	104	
251.93248	158	1+
252.16349	118	
252.89197	186	
253.90476	786	1+
254.49103	114	
255.92680	174	1+
258.97145	176	
260.96857	654	1+
261.83388	280	1+
262.90531	130	
262.97311	116	
263.21767	98	
263.97592	112	
264.96108	174	
265.59689	96	
265.97023	158	
266.08964	100	
266.81538	480	1+
267.10200	118	
267.78187	106	
267.81695	328	1+
267.92566	270	1+
267.97302	426	
268.78877	142	
268.96332	956	1+
269.80579	154	
269.92454	98	
269.96906	662	1+
270.83513	246	1+
270.88370	124	
270.95186	176	
271.01077	106	
271.91778	376	1+
272.38341	104	
272.39220	106	
272.52157	106	
272.85815	182	
272.87321	112	
273.04726	216	1+
273.91226	108	
274.84780	104	
275.85098	296	1+
276.59494	100	
276.82108	284	1+
276.85475	216	1+
276.91350	102	
278.79875	158	
278.81300	140	
278.84937	288	1+
279.10607	202	1+
280.26271	230	1+
280.79263	438	1+
280.93899	190	1+
280.98833	106	
281.85495	172	
281.89704	126	
282.84965	504	1+
282.97216	216	1+
282.98412	512	1+
283.06439	148	
283.98567	358	1+
284.12814	98	
284.79243	422	1+
284.82891	120	
285.84566	962	1+
285.88541	328	1+
285.94184	248	1+
286.10574	100	
287.82441	180	
288.05989	296	1+
289.86909	182	1+
289.89094	212	1+
290.78511	380	
290.97745	166	
291.00561	152	1+
292.11265	158	1+
292.87489	132	
293.87665	110	
293.92726	132	
294.27893	170	1+
294.84944	120	
295.31566	96	
295.87058	108	
296.80810	194	
297.11425	134	
297.79378	102	
297.94141	130	
298.08861	138	
298.80030	718	1+
299.03388	214	1+
301.80760	168	
301.85889	678	1+
301.98970	102	
302.81047	226	
302.94651	170	
303.10673	240	1+
303.80659	212	
303.85719	1278	1+
304.22030	106	
305.93779	112	
306.28446	618	1+
307.08035	122	
307.28878	526	1+
307.31314	162	
308.80942	192	
309.32896	192	
310.31125	116	
310.87964	116	
311.86835	346	1+
313.03086	144	
314.81710	148	
315.01883	116	
315.79621	118	
315.87748	220	
316.81020	280	
317.29278	214	1+
317.81543	118	
318.93340	338	1+
319.82412	162	
319.88417	98	
320.56236	98	
320.80968	152	
321.81898	380	
321.86950	246	1+
322.01470	270	1+
322.31137	134	
322.82541	198	
322.92967	216	
323.05726	208	1+
323.79544	102	
324.27842	98	
324.81298	152	
324.88137	186	
325.96217	182	1+
326.87126	352	
326.89224	118	
327.87988	550	1+
329.91817	102	
330.87224	126	
331.87557	228	1+
334.52641	110	
335.40498	226	1+
336.90212	132	1+
336.95236	274	1+
337.81338	100	
337.83215	130	
338.17907	128	
338.83541	122	
338.87329	132	
338.94808	104	
339.82859	1112	1+
340.94755	162	
342.08697	180	1+
344.29110	152	
344.65681	126	
345.53436	106	
346.08659	126	
349.31631	190	
350.34792	278	1+
351.33288	140	
356.22821	100	
356.42490	110	
357.05711	118	
357.90237	282	1+
359.19712	100	
360.10629	104	
363.35857	130	
363.78363	178	1+
363.85813	124	
365.31671	116	
365.38572	152	
366.30837	122	
367.33073	370	1+
369.34578	146	1+
END IONS

###FS:    #m/z: 363.95711 #charge 1+
###MS: 25
###MSMS: 26
BEGIN IONS
TITLE=Cmpd 19, +MS2(363.9571), 28.0-35.0eV, 0.6min #26
RTINSECONDS=32.8625
SCANS=25-26
PEPMASS=363.95711	748872
CHARGE=1+
184.86283	172	
187.86896	128	
189.86201	1126	1+
191.85751	1156	1+
196.88397	440	
199.93785	184	1+
200.88134	210	1+
204.90161	228	1+
205.88071	144	
205.94532	504	1+
206.15770	104	
207.87635	588	1+
208.94008	230	
209.87199	220	
209.92048	162	
209.94253	1992	1+
210.88395	1188	1+
212.87914	6990	1+
213.94607	114	
214.87773	132	
217.89756	126	
218.91606	126	
219.85821	112	
221.38716	102	
222.95219	4090	1+
223.88758	112	
224.88985	214	
224.94852	6742	1+
224.97551	220	
225.09234	104	
225.88285	124	
225.89719	152	
225.97130	256	
226.05243	112	
226.89327	470	
226.94715	13200	1+
226.97336	356	
227.00154	186	1+
227.82181	130	1+
227.88934	1604	1+
227.93345	364	
228.04185	108	1+
228.57255	98	1+
228.89397	1346	1+
228.94268	13276	1+
229.15792	184	1+
229.37717	102	1+
230.88960	8140	1+
230.97682	160	
232.02517	146	
232.88589	956	1+
233.05615	222	1+
234.88062	334	
237.06485	404	1+
238.89996	104	
240.20987	122	
240.83230	104	
240.94035	252	
240.96243	2904	1+
241.89130	234	1+
241.93823	1302	1+
242.94046	866	1+
242.95895	2694	1+
243.02716	302	1+
243.65721	98	1+
243.83861	214	
244.03362	196	1+
244.81870	116	
244.95770	5220	1+
245.83346	254	
245.94169	164	
246.90612	496	
246.95348	6576	1+
248.85558	158	
248.89978	2292	1+
249.80219	220	
250.03235	280	1+
250.21690	142	1+
250.84128	124	
250.89681	258	1+
250.94689	376	1+
250.97043	414	1+
251.95357	214	1+
252.23214	222	
252.79807	190	
252.89126	170	
252.97629	122	
253.78618	122	
253.83884	124	
253.90504	828	1+
254.83840	102	
254.94457	116	
257.12556	104	
257.79280	136	
258.84748	302	1+
258.97171	692	1+
259.91249	116	
260.83218	104	
260.84877	124	
260.96788	1888	1+
261.83431	490	1+
261.98518	234	1+
263.97826	134	
264.79085	412	1+
264.96715	462	1+
265.08722	104	
266.04250	140	
266.81208	300	1+
266.86262	160	1+
267.78496	310	1+
267.97527	710	1+
268.80997	170	
268.84623	132	
268.95858	246	
269.41296	146	
269.85031	170	
269.96854	1126	1+
270.03723	116	
270.13276	104	
270.80089	198	
270.91315	430	1+
271.84963	208	
271.91842	284	1+
273.91177	172	
274.25239	118	
275.95516	198	1+
276.85590	466	1+
276.91461	122	
276.97715	104	
277.11178	118	
277.84660	250	1+
278.24649	116	
278.79499	174	
279.01708	218	1+
279.79008	1154	1+
279.92160	142	
280.03101	108	
280.11268	230	1+
280.79112	1024	1+
281.11598	150	1+
282.86584	118	
282.92851	144	1+
283.06989	206	
283.26611	112	
283.46410	112	
283.78996	596	1+
283.85124	572	1+
283.98089	300	1+
284.12667	136	
284.82236	130	
284.87430	160	
284.93041	178	1+
285.06854	140	
285.79237	180	1+
285.84574	756	1+
287.82185	186	
287.91727	268	1+
290.79136	474	1+
290.85205	202	1+
292.35829	102	
292.84897	324	1+
292.90579	102	
294.23809	130	
294.90888	104	
295.01474	230	1+
295.43622	116	
295.93052	130	
296.86447	112	
297.81295	148	
298.80294	890	1+
299.88102	102	
300.81435	186	
301.79965	390	
301.86237	1136	1+
302.79891	196	
303.14003	230	1+
303.80703	664	1+
303.85749	1806	1+
303.99319	132	
304.09474	116	
305.77242	270	1+
305.81798	130	
305.83021	110	
306.43758	130	
307.13460	180	
307.28692	558	1+
307.89340	150	
308.29234	364	1+
308.36948	124	
308.87592	128	
308.94900	116	
310.06215	102	
310.30386	126	
310.87687	172	
311.84583	154	
311.86645	374	1+
311.89426	130	
313.02952	130	
313.75424	170	1+
315.85767	128	
316.07295	118	
316.23393	146	1+
316.81631	454	1+
317.01006	126	
317.11674	140	
317.16479	106	
318.93409	310	
319.82384	206	
319.93698	138	
321.01872	262	1+
321.81531	272	
321.86650	138	
322.81843	188	
322.93089	126	
324.88982	166	
325.07160	116	
325.87698	140	
325.90211	162	
326.87346	592	1+
328.90889	152	1+
328.95997	172	
329.87699	238	1+
331.97171	102	
332.09135	102	
334.33489	192	1+
334.88266	132	
336.32455	138	
336.94618	1016	1+
337.17744	102	
337.70953	116	
337.83261	228	
339.83028	404	1+
340.93872	260	1+
342.17515	176	1+
342.28192	124	
342.90495	112	
343.27463	282	1+
344.27838	174	1+
346.93956	116	
348.32474	152	
349.31827	150	
350.34377	126	
351.04960	122	
351.33622	102	
354.02403	104	
354.04428	180	1+
354.88928	198	
355.70903	214	1+
357.05350	124	
361.71913	260	1+
362.72034	208	1+
364.14929	104	
365.29328	138	
366.33255	482	1+
367.33405	344	1+
367.72355	200	1+
368.42318	210	
369.03079	116	
END IONS

###FS:    #m/z: 336.94640 #charge 1+
###MS: 25
###MSMS: 27
BEGIN IONS
TITLE=Cmpd 20, +MS2(336.9464), 28.0-35.0eV, 0.6min #27
RTINSECONDS=33.643
SCANS=25,27
PEPMASS=336.94640	228352
CHARGE=1+
90.70084	122	
187.95315	90	
189.86733	140	
194.86899	128	
196.89009	144	
200.94951	94	
201.83431	90	
204.00732	102	
207.87482	216	
207.97147	106	
208.98121	152	
209.02219	98	
210.88358	116	
211.88594	168	
211.94470	6276	1+
212.87993	1328	1+
213.93989	2168	1+
215.86141	118	
215.88657	1478	1+
215.93694	254	
217.88475	396	1+
217.93670	278	
222.95806	218	1+
223.96174	156	1+
224.55194	96	
224.94884	122	
227.95011	126	
228.89621	188	
229.95466	5698	1+
230.88929	2874	1+
231.09910	106	
231.95112	2576	1+
233.82652	118	
233.83869	114	
233.89826	600	
233.95075	564	
234.90035	298	
235.44122	112	
235.89806	170	
235.94587	198	
236.08161	132	
236.50688	96	
236.79234	234	1+
237.90429	116	
238.95822	92	
240.10852	92	
240.83499	126	
240.96177	150	
241.40969	90	
242.05699	94	
244.86013	92	
246.90726	142	
247.96563	1366	1+
248.03381	274	
248.89862	1248	1+
249.03502	168	
249.92626	94	
249.96074	884	1+
250.83982	194	
250.90366	122	
251.08377	150	
251.84471	100	
252.23034	164	
252.97151	3218	
253.84063	204	1+
253.90670	288	
253.97249	112	
254.09230	122	
254.87435	140	
254.91065	212	
254.93807	102	
254.96838	938	1+
255.07685	110	
255.99345	250	1+
256.90397	176	
256.96343	116	
257.83652	218	1+
257.91627	174	
259.90099	112	
261.83293	210	1+
261.87010	108	
262.02699	92	
262.63578	98	
262.92597	96	
263.05620	194	
264.01899	198	1+
264.15603	102	
264.91127	96	
266.50242	96	
267.00678	114	
267.84174	188	
268.84577	186	
269.79704	130	
269.83731	148	
269.94930	106	
270.79877	98	
270.84013	228	
270.85720	126	
270.98145	732	1+
271.85030	354	1+
271.92123	148	
271.95237	106	
272.97908	106	
273.21050	140	1+
273.79430	160	1+
274.07532	108	
274.86046	232	1+
275.10014	212	
275.97228	108	
276.01601	206	1+
276.85263	238	
276.90545	106	
277.07475	102	
277.51275	92	
277.83157	462	1+
277.86041	128	
278.83354	346	1+
278.96027	142	1+
280.50307	134	
281.03179	92	
281.04996	126	
281.43254	178	
283.02279	180	1+
283.43295	92	
283.78802	174	
283.99137	100	
285.42916	94	
285.85366	126	
285.91716	244	1+
286.85120	906	1+
287.24318	110	
287.55569	106	
288.81883	92	
290.26590	92	
290.86642	98	
290.88837	98	
291.03851	156	1+
291.85816	200	
292.60606	92	
292.81098	146	
292.86222	122	
293.07373	90	
293.87391	110	
293.99628	122	
294.27780	134	
294.85244	94	
295.14267	92	
295.81173	92	
295.97008	170	
296.97972	130	
296.99640	138	
297.97730	176	
298.82332	120	
299.06111	206	
300.06443	92	
300.14639	106	
302.86678	90	
303.01705	192	1+
303.06813	94	
303.73139	98	
304.09811	230	1+
306.88058	292	1+
307.79488	170	
310.87832	144	
311.85578	102	
312.89016	152	
313.87336	174	1+
313.95941	106	
315.96283	178	1+
316.55387	92	
318.09592	94	
319.08189	100	
319.81941	92	
320.29459	270	1+
321.14509	90	
323.01928	90	
323.23315	124	
324.32363	122	
324.89305	346	1+
326.80716	186	1+
327.18019	138	
328.04640	138	1+
328.44768	90	
328.99470	168	
329.37189	94	
330.90028	94	
331.78341	98	
333.08888	156	
335.56712	90	
336.31942	102	
336.91158	100	
337.87215	228	1+
338.24791	110	
342.11101	204	1+
END IONS

###FS:    #m/z: 359.96234 #charge 1+
###MS: 25
###MSMS: 28
BEGIN IONS
TITLE=Cmpd 21, +MS2(359.9623), 28.0-35.0eV, 0.6min #28
RTINSECONDS=34.415
SCANS=25,28
PEPMASS=359.96234	189412
CHARGE=1+
209.94260	692	1+
217.91918	174	
220.95701	136	
221.88996	122	
222.95274	1330	1+
223.89289	104	
224.94727	2038	1+
224.97849	136	
226.89674	318	1+
226.94773	3534	1+
226.97392	324	
227.92925	232	
228.94267	3660	1+
230.90659	100	
230.96731	104	
233.83637	236	1+
233.85170	104	
233.96574	138	
235.82338	188	1+
238.21255	150	
240.14289	94	
240.58812	104	
240.84091	114	
240.94149	498	1+
240.96112	642	1+
241.78711	322	1+
242.03868	106	
242.94032	186	
242.95908	1052	1+
244.22908	90	1+
244.89898	140	
244.95740	1482	
245.04478	96	
245.94102	348	
246.85741	176	
246.95289	2322	1+
248.03699	188	
248.80451	218	
249.04308	190	
250.94833	288	
250.96842	286	1+
251.15746	106	
251.22700	168	1+
251.84467	336	1+
252.96289	318	1+
253.87935	182	
255.96060	100	
256.90523	118	
258.01238	274	1+
258.84136	118	
258.97102	224	
259.79593	200	
260.90501	94	
260.97053	738	1+
261.84812	120	
262.45307	110	
262.87728	144	
263.09758	96	
263.83080	108	
263.97256	192	
265.03129	140	
265.81930	100	
265.97553	246	
266.81404	428	1+
267.97295	446	
268.11125	114	
268.79681	316	1+
268.85259	96	
268.90481	106	
268.96655	610	1+
269.00223	98	
269.11754	326	1+
269.89110	94	
270.11850	186	1+
271.84961	190	1+
272.85375	162	1+
275.85686	246	1+
276.79934	166	
276.85934	156	1+
276.88239	128	
277.16414	102	
277.80152	456	1+
277.91826	126	
278.24552	114	
279.10386	142	
279.36923	94	
280.40866	98	
280.79257	648	1+
280.86834	108	
281.02793	124	
281.11838	154	
281.82867	134	1+
281.85090	112	
282.87309	294	1+
283.79776	306	1+
283.98723	184	
284.82227	286	1+
287.03124	100	
287.90582	228	1+
288.06804	96	
288.56187	96	
289.09628	98	
289.53307	114	
290.90537	106	
290.94927	94	
290.99655	124	
291.87173	102	
293.01379	96	
293.12491	112	
293.23252	94	
293.86246	670	1+
294.10819	94	
295.01904	124	
295.04418	96	
296.80916	310	1+
296.85042	130	
297.88255	118	
298.80291	742	1+
298.86370	364	1+
299.87057	220	1+
299.98699	112	
300.80853	144	
301.87788	230	1+
302.04686	134	
302.22208	174	
302.78317	128	
302.85583	100	
302.86411	100	
302.91231	130	
303.01902	190	1+
303.80855	198	
304.27412	114	
304.77409	158	
305.10205	104	
305.25772	110	
305.28450	312	1+
305.83548	204	1+
306.79279	126	
306.88782	210	
307.13540	134	
308.29141	204	
309.28950	166	
309.79865	232	1+
310.14411	118	
310.31052	94	
310.82319	98	
310.87223	158	
311.86450	108	
312.04102	100	
312.81525	94	
312.86140	94	
312.88752	134	
312.95305	98	
316.16170	138	
318.93535	304	1+
319.00341	100	
319.82166	150	
320.01559	96	
320.95891	218	
321.82232	128	
321.86619	138	
322.30912	120	
322.89771	110	
322.92789	118	
323.01598	402	1+
323.16492	122	
323.23673	180	1+
323.98095	94	
324.77733	164	
324.89128	130	
326.89722	114	
327.30529	158	
329.87788	296	1+
330.16763	248	1+
333.06605	96	
334.50183	108	
336.94760	422	1+
337.33675	446	1+
338.00068	102	
338.34192	328	1+
338.87044	290	1+
338.94000	136	
339.02743	120	
339.09212	124	
339.82816	112	
343.28348	94	
343.72345	94	
343.90498	114	
344.11675	114	
350.04004	216	1+
350.77789	174	1+
352.88913	186	1+
356.70451	132	
356.77641	108	
357.86594	108	
357.90243	232	1+
358.05201	100	
358.19813	116	
358.36989	146	
358.70802	180	1+
359.18802	138	
359.27610	128	
359.76459	190	1+
360.80437	158	
360.86687	112	
361.28325	166	
362.29588	230	1+
363.71456	154	
363.83270	136	
364.15123	94	
364.19521	200	1+
364.34924	134	
365.19446	232	1+
365.38465	122	
END IONS

###FS:    #m/z: 363.95714 #charge 1+
###MS: 29
###MSMS: 30
BEGIN IONS
TITLE=Cmpd 22, +MS2(363.9571), 28.0-35.0eV, 0.6min #30
RTINSECONDS=38.091
SCANS=29-30
PEPMASS=363.95714	603000
CHARGE=1+
182.86642	142	
187.86816	158	
187.92458	114	
189.86361	1274	1+
191.85789	1422	
191.95406	150	
194.89226	170	
196.88734	264	1+
200.88354	116	
205.95117	142	
206.88605	146	
207.87329	672	
207.94774	160	
208.88267	316	
209.86802	374	
209.94298	2636	1+
210.88411	1338	1+
211.94545	134	
212.87892	6432	1+
214.89465	308	
215.86840	108	
220.42480	132	
221.89268	184	
221.96482	108	
222.89177	136	
222.95251	3682	1+
222.97119	268	
224.94816	5590	1+
225.86415	184	1+
225.88087	162	
226.89028	420	1+
226.94730	10594	1+
226.97355	190	
227.04225	118	
227.93078	188	
228.05475	148	1+
228.54817	96	1+
228.89433	1890	1+
228.94258	13586	1+
230.80004	132	
230.83445	108	1+
230.88990	9074	
231.88978	398	
232.12987	138	
232.88577	1402	1+
232.91025	124	
234.88395	238	
235.19382	184	1+
235.87950	446	1+
236.07302	162	1+
236.88894	252	1+
237.05580	160	1+
240.80084	114	
240.82496	174	
240.94125	626	
240.96274	2898	1+
241.94295	300	
242.90141	196	
242.94245	1534	1+
242.95935	2322	1+
244.87420	172	1+
244.89370	144	
244.95708	5444	1+
245.08313	142	1+
245.84967	142	
245.94230	460	
245.99255	234	1+
246.85337	120	
246.90658	286	1+
246.95345	6002	1+
247.80754	126	
247.97581	114	
248.16073	108	
248.80389	178	
248.89948	2608	1+
249.05819	138	
250.92522	132	
250.94561	194	
250.96975	348	1+
252.01337	116	
252.22862	106	
252.89387	142	
253.09187	222	1+
253.83492	164	
253.90441	808	1+
254.83713	106	
255.06181	128	
256.04192	204	1+
257.08046	110	
258.55617	116	
258.84628	254	1+
258.97382	460	
260.96964	1870	1+
261.83029	134	
262.95856	186	1+
263.97702	116	
264.81602	534	1+
265.96920	316	1+
266.00044	126	
266.89808	132	
267.81341	106	
267.97185	648	1+
268.13710	110	
269.80912	152	
269.83539	214	1+
269.96978	914	1+
270.80120	126	
271.78938	168	1+
271.91808	560	1+
272.07202	158	
272.84435	116	
273.12982	128	
273.73260	112	
273.78799	178	1+
273.84645	370	1+
275.05605	112	
275.98730	166	
276.85226	348	1+
276.99139	140	
277.87797	156	
278.79825	176	
279.10248	272	
279.79682	106	
279.82069	148	
279.84586	112	
279.95633	144	
280.08947	114	
280.10607	114	
280.79302	816	1+
280.85482	282	1+
280.93151	128	
281.79650	536	1+
281.89058	136	
282.09295	226	1+
283.06794	162	
283.09850	156	1+
283.78644	576	1+
283.85256	444	1+
283.92597	110	
283.98359	442	1+
284.01501	160	1+
284.12335	166	1+
284.87295	216	1+
285.84639	1198	1+
285.97508	124	
286.80164	306	1+
286.82126	132	
287.95575	174	1+
288.06366	158	
288.36429	106	
290.78795	462	
291.97452	142	
292.26060	114	
292.43800	172	
292.80938	112	
292.87122	136	
293.85018	144	1+
295.86032	136	
296.81170	264	
296.83956	126	
297.80897	112	
297.97007	106	
298.80190	1254	1+
299.93855	140	
301.80330	294	
301.86015	1084	1+
302.24619	238	
302.79907	210	
303.03527	170	1+
303.80639	692	1+
303.85622	1362	1+
305.15453	178	
305.87586	144	
306.27603	252	1+
306.88786	142	
306.93099	182	
307.27920	182	1+
307.31039	224	
308.03961	226	1+
308.87905	160	
308.92073	192	1+
309.86998	546	1+
310.23119	128	
310.30953	204	
311.12549	128	
312.19417	176	
312.82069	110	
312.87317	302	1+
314.79497	116	
314.82694	106	
316.18696	172	1+
316.81251	592	1+
318.93487	240	
319.81915	356	1+
319.87254	122	
321.81645	828	1+
321.86495	548	1+
322.92860	344	
323.88889	118	
325.89474	120	
326.87211	228	
327.79399	150	
327.83032	138	
329.12594	106	
329.86469	124	
331.76659	134	
331.82581	174	
331.87147	162	
334.28063	162	
336.12974	120	
336.94614	370	
337.07855	118	
337.82936	242	1+
338.40488	110	
338.87623	192	1+
338.94665	108	
338.96096	144	
339.82825	698	1+
340.94062	312	
342.20794	164	1+
342.38993	108	
344.18411	176	
347.14704	154	1+
349.06163	198	1+
349.32496	168	
350.35241	178	1+
351.33024	130	
351.87354	202	1+
355.19182	174	
361.05608	234	1+
361.34723	198	1+
362.02910	142	
362.30597	132	1+
363.19812	124	
364.81234	130	
365.31693	130	
366.96073	122	
367.07339	140	
367.33388	156	
368.42381	126	
END IONS

###FS:    #m/z: 336.94644 #charge 1+
###MS: 29
###MSMS: 31
BEGIN IONS
TITLE=Cmpd 23, +MS2(336.9464), 28.0-35.0eV, 0.7min #31
RTINSECONDS=38.8635
SCANS=29,31
PEPMASS=336.94644	213404
CHARGE=1+
182.86740	90	
189.86185	386	1+
192.94382	100	
196.88463	120	
205.95171	150	
208.88714	116	
208.98032	96	
210.88177	236	
211.55255	114	
211.94449	5380	
212.87983	1696	1+
212.94423	132	
213.94020	2188	1+
215.88593	1178	1+
215.93979	326	
217.88050	262	
217.93554	104	
223.96292	524	1+
223.97693	104	
226.89663	106	
227.89489	582	1+
229.95523	3960	1+
230.52326	94	
230.88831	2690	1+
231.95039	2170	1+
232.82496	374	1+
233.82758	232	1+
233.89798	756	
233.94869	236	
234.36497	94	
234.54524	96	
235.13923	118	
235.82284	138	
235.86932	176	
235.89110	512	1+
235.93181	246	1+
237.06073	108	
241.07980	90	
241.96344	98	
242.87162	102	
245.04668	92	
245.86767	90	
246.89161	106	
246.97565	158	
247.07188	120	
247.54212	106	
247.96465	1544	1+
248.04715	132	
248.90069	628	1+
249.04134	160	
249.96166	630	1+
250.83740	100	
250.89829	188	
250.94978	148	
251.00079	132	
251.17703	142	
251.82629	138	
251.93254	128	
251.99027	154	
252.03948	90	
252.82967	120	
252.97046	2896	1+
253.08440	248	1+
253.12636	82	1+
253.57728	102	
253.90726	642	1+
254.07747	96	
254.96631	1006	1+
255.07431	720	1+
256.87089	92	
256.96347	114	
257.80598	146	
257.85348	100	
257.90140	104	
258.84068	92	
258.90215	98	
259.73850	94	
260.83922	90	
261.83353	132	
262.06193	138	
262.83252	102	
263.05368	240	
263.97828	134	
265.35695	104	
265.92546	94	
267.84708	132	
268.10444	166	
268.84225	512	
268.95958	128	
269.11281	94	
269.79530	130	
269.81965	138	
269.84741	262	
270.79779	202	1+
270.85294	142	
270.91144	386	1+
270.98164	364	1+
271.15556	106	
272.43646	94	
272.84273	116	
274.47532	122	
275.07875	90	
275.80969	122	
276.18682	102	
276.85514	254	
276.97305	92	
277.06626	212	1+
277.80692	124	
277.83846	378	1+
278.86223	106	
279.27966	124	
279.80167	132	
279.96168	126	
280.83501	126	
281.85167	186	1+
283.04573	138	1+
283.79342	200	
283.93729	114	
284.80409	90	
284.87105	172	
285.84828	158	
286.84809	198	
286.86594	126	
287.06546	98	
287.13082	96	
287.27426	104	
287.81559	200	
287.85370	150	
289.02240	92	
289.79024	94	
289.87575	190	1+
290.35458	100	
290.52607	102	
290.85166	94	
291.80118	138	
292.76172	100	
292.85838	102	
292.90216	102	
293.11085	214	
293.49977	98	
293.84783	342	1+
293.98355	130	
294.81359	142	
295.07279	96	
295.22228	104	
295.89087	152	
296.80942	312	1+
297.56089	92	
297.84181	120	
297.99123	138	
299.05646	182	
301.62025	96	
303.32671	128	
303.73972	120	
305.03810	92	
306.29711	98	
307.28196	172	
307.86828	120	
309.05271	94	
309.87234	714	1+
310.84977	190	
310.87626	522	1+
311.01169	100	
312.86760	154	
313.87925	206	
314.82350	134	
316.82768	98	
318.28180	92	
322.31021	146	
323.23412	96	
324.05077	124	
324.07100	96	
324.45424	98	
324.89069	272	
325.86610	96	
326.70104	92	
326.89042	140	
327.88096	118	
327.89116	264	1+
328.19100	134	1+
328.99535	94	
329.31409	94	
329.87394	326	1+
335.81465	100	
335.87980	90	
340.43202	102	
341.39566	126	
341.89747	192	1+
END IONS

###FS:    #m/z: 359.96240 #charge 1+
###MS: 29
###MSMS: 32
BEGIN IONS
TITLE=Cmpd 24, +MS2(359.9624), 28.0-35.0eV, 0.7min #32
RTINSECONDS=39.6355
SCANS=29,32
PEPMASS=359.96240	172616
CHARGE=1+
71.35981	96	
136.06319	96	
182.12886	102	
184.00283	96	
205.94897	124	
208.07344	98	
208.87889	104	
209.94296	508	
214.90182	120	
216.41036	160	
219.05120	100	
219.41114	98	
221.89235	118	
222.95174	1466	1+
224.94840	1660	1+
224.97433	196	
226.88612	190	
226.94670	4502	1+
226.97125	292	
227.91447	94	
227.93146	326	
227.98620	92	
228.58663	94	
228.87927	110	
228.89390	140	
228.94264	4896	1+
229.14879	104	
229.90933	126	
230.88991	188	
232.85243	218	1+
232.95683	318	1+
234.88401	94	
236.54844	94	
236.61657	112	
237.09534	150	
238.96933	150	
240.94154	434	
240.96205	1288	1+
240.97987	120	
241.94144	248	
242.95812	1206	1+
243.08177	176	
243.85030	106	
244.95750	2254	1+
245.89094	144	
245.94394	342	
246.90696	100	
246.95287	2490	
246.97408	342	1+
247.15703	168	1+
247.81733	112	
249.05558	256	1+
250.42526	112	
250.89173	98	
250.94656	348	1+
250.97000	172	
251.03308	106	
251.96814	128	
252.22719	234	1+
252.95427	166	
253.83292	230	1+
255.91694	120	
256.85883	98	
257.80468	94	
258.84512	216	1+
258.97362	208	
259.79950	324	1+
259.91153	244	1+
259.96995	94	
260.96796	712	1+
261.06260	106	
263.05720	122	
263.23778	102	
263.82725	310	1+
265.11563	106	
265.97496	132	
266.16552	92	
266.24790	144	
266.81344	522	1+
266.83618	112	
267.79146	258	1+
267.92647	220	1+
267.97410	550	
268.84680	274	1+
268.86600	110	
268.95661	146	
269.97049	282	
271.84426	194	
271.87338	116	
273.84360	414	1+
275.78761	100	
275.86225	308	1+
276.11326	100	
276.81247	126	
276.96435	192	1+
277.03958	118	
277.53298	94	
277.80076	426	1+
277.93028	96	
278.80210	308	1+
278.84552	108	
278.89344	108	
279.03450	98	
280.14102	98	
280.79308	512	1+
281.09517	108	
281.11816	98	
281.92500	94	
282.79204	284	1+
283.83967	112	
283.98211	304	
284.87833	116	
285.90702	94	
285.92759	92	
286.82313	94	
288.06232	176	1+
289.03865	170	1+
289.82889	120	
290.78793	112	
290.90298	94	
291.00581	104	
291.86512	158	
291.95210	168	1+
292.43807	172	
292.80667	280	1+
292.87159	220	1+
294.27689	96	
294.85725	178	
295.84345	110	
295.86802	130	
295.93186	216	
296.80633	516	1+
298.78223	92	
298.80344	870	1+
300.80769	160	
300.85318	98	
301.78511	134	
301.80053	298	1+
301.88355	140	
302.24855	268	1+
303.76925	100	
305.87386	276	1+
306.27547	96	
307.13336	106	
307.28511	122	
308.29471	158	
309.07927	142	
309.80972	330	1+
309.89530	122	
310.82541	112	
311.84277	198	1+
311.86457	122	
311.91090	166	1+
313.54818	108	
314.24539	132	
314.86305	110	
315.87385	122	
316.81655	278	1+
316.89782	136	
317.87460	140	
318.93076	156	
319.78590	104	
321.82014	102	
323.01624	366	1+
323.82450	184	1+
325.29388	110	
325.90392	176	1+
326.97207	100	
327.81034	216	1+
327.82831	138	
328.96422	100	
329.86619	130	1+
330.89794	104	
332.81126	96	
332.95645	96	
333.29044	232	1+
334.95082	130	
335.88555	142	
336.08673	172	1+
336.94483	556	1+
339.82545	170	
340.94251	114	
342.84024	102	
342.90887	150	
344.18884	110	
345.71297	104	
346.22661	112	
347.76749	112	
348.05005	96	
349.11306	112	
349.62598	106	
349.86086	102	
352.88976	110	
354.15162	272	1+
356.83670	114	
358.19961	302	1+
358.82354	96	
359.86044	118	
360.73965	100	
361.21658	98	
361.28112	100	
361.36630	104	
361.84347	162	
363.14190	178	
363.39002	124	
END IONS

###FS:    #m/z: 322.93050 #charge 1+
###MS: 33
###MSMS: 34
BEGIN IONS
TITLE=Cmpd 25, +MS2(322.9305), 28.0-35.0eV, 0.7min #34
RTINSECONDS=43.319
SCANS=33-34
PEPMASS=322.93050	2085310
CHARGE=1+
151.87366	86	
185.89830	110	
192.89173	214	
193.96171	130	
196.88386	284	1+
197.96835	92	
201.04177	86	
201.08693	84	
204.89209	96	
205.94689	448	1+
206.06934	92	
206.10842	84	
206.97417	114	
207.87667	86	
207.98428	98	
208.44920	88	
209.94474	146	
210.83459	84	
211.89641	122	
212.87941	200	1+
213.83945	88	
215.88837	520	1+
220.86477	176	1+
220.88946	240	1+
221.08030	94	
221.94485	146	
222.42069	86	
222.94930	126	
222.96968	94	
223.96125	256	
224.79831	130	
224.96538	158	
225.95793	84	
227.86508	144	
227.93123	344	1+
227.95543	218	
229.42640	100	
230.50265	100	
230.86278	176	
230.89319	376	1+
231.92178	82	
231.94427	96	
234.03949	84	
234.64139	82	
236.93009	86	
237.88223	338	1+
238.01720	150	1+
238.88623	262	1+
238.94027	134	
239.78811	156	
240.58824	96	
240.94065	3768	
241.19446	100	
241.93963	13562	1+
242.87156	96	
242.94182	9398	1+
243.03353	232	1+
243.06456	84	
243.82462	130	
243.89390	92	
244.68343	110	
244.81993	136	
244.93910	2042	1+
245.00275	176	1+
245.04052	204	1+
245.97307	410	1+
246.97509	324	1+
247.10703	92	
248.85757	116	
248.90001	330	
250.91671	170	1+
253.09239	84	
253.24491	96	
253.78657	84	
253.83426	98	
254.71642	100	
254.91007	120	
255.92093	104	
256.91087	92	
257.80132	140	
258.09163	140	1+
258.85058	120	
259.78942	114	
259.84517	86	
260.51279	94	
260.82888	122	
261.42926	94	
261.82944	706	1+
261.93005	120	
261.95675	98	
262.01725	100	
262.83023	432	1+
262.85434	92	
262.97776	82	
263.08944	92	
264.22998	112	
264.84326	88	
265.05896	166	
265.43314	96	
265.82986	186	1+
265.85723	188	
266.24828	110	
266.99928	196	
268.95565	214	
269.38457	84	
269.80265	110	
269.94951	86	
270.34472	88	
270.41162	84	
271.84155	144	
271.87524	86	
272.17485	90	
272.80167	100	
272.82367	110	
272.84535	124	
273.79888	410	1+
274.04919	128	
275.00075	118	
275.03241	110	
276.79966	196	1+
276.86696	124	
278.04363	92	
278.86358	226	
279.09162	652	1+
279.79982	224	1+
280.26567	116	
280.44961	88	
281.05039	90	
281.09683	116	
281.98993	100	
282.80223	172	1+
282.86149	120	
282.88437	340	1+
283.06844	444	1+
283.13789	98	
283.78999	82	
283.85707	212	
283.93278	88	
284.09491	84	
284.29374	476	1+
285.79415	264	1+
285.90396	216	1+
286.93040	160	1+
289.78893	216	
289.85959	214	1+
289.87831	228	
291.80347	518	1+
294.86470	88	
295.86823	230	1+
296.85196	92	
297.06545	86	
298.80864	168	
299.78031	316	1+
299.80751	116	
301.87838	124	
301.90826	86	
302.24669	126	
302.88621	114	
304.05205	92	
304.36909	100	
304.57482	90	
304.88626	118	
305.04199	232	1+
305.15340	88	
305.80528	150	
305.99486	94	
306.33012	88	
306.88249	154	
307.17144	140	
307.79497	118	
307.83433	94	
307.87557	238	1+
307.89295	116	
308.29279	268	
308.89270	100	
309.80711	88	
310.30964	290	
310.82968	204	1+
311.88601	276	1+
312.79669	138	
313.81812	110	
313.86598	108	
314.04618	94	
314.80245	232	1+
316.87489	144	
317.94690	94	
318.88830	112	
322.81919	186	1+
323.23522	202	
323.88527	116	
324.15558	118	
324.22819	92	
324.86048	92	
325.33173	92	
327.90080	112	
END IONS

###FS:    #m/z: 340.94113 #charge 1+
###MS: 33
###MSMS: 35
BEGIN IONS
TITLE=Cmpd 26, +MS2(340.9411), 28.0-35.0eV, 0.8min #35
RTINSECONDS=44.099
SCANS=33,35
PEPMASS=340.94113	910472
CHARGE=1+
189.86415	226	
192.92898	102	
196.88278	112	
205.95002	248	
206.41336	104	
206.92637	146	
206.99593	96	
207.97498	100	
208.93961	122	
208.95882	120	
212.88053	178	
213.88247	206	
213.93947	1118	1+
214.87666	130	
214.89538	106	
215.88652	1326	1+
215.93626	322	
217.85838	168	
217.88364	474	1+
219.87992	138	
220.87865	242	1+
221.08564	108	
223.03833	100	
224.97360	176	
225.43573	100	
225.96509	136	
226.94533	202	
227.11074	104	
227.96112	140	
228.94977	136	
230.88726	740	1+
231.94940	1536	1+
233.89707	990	1+
233.94866	438	
235.86746	134	
235.88848	130	
235.90576	120	
236.89224	194	
237.89101	308	
239.83913	132	
240.48549	96	
240.97587	100	
243.83227	166	
243.95322	232	1+
246.19554	102	
246.97418	308	1+
247.98688	350	1+
248.90298	334	1+
248.99029	280	1+
249.96475	808	1+
250.10267	106	
250.89877	116	
251.78822	110	
251.93748	220	
251.95778	112	
252.81541	94	
253.91257	138	
254.96644	1142	1+
255.02808	104	
255.07235	286	1+
256.91148	266	
256.96503	184	
257.44769	96	
257.79664	152	
257.90604	270	1+
257.95340	100	
258.84537	190	
260.83685	102	
260.99868	104	
261.83883	192	
262.84332	116	
262.96225	124	
264.78924	102	
266.41941	162	
267.13912	136	
268.83775	136	
268.91081	132	
269.79787	154	
271.04375	104	
271.80229	108	
271.84303	290	1+
271.87351	138	
272.93536	164	
272.97785	124	
274.41838	142	
274.86359	438	1+
275.08781	138	
275.80638	266	
275.88559	342	1+
276.82563	114	
276.85405	692	1+
277.50219	100	
277.96415	96	
279.90998	112	
279.96544	192	
280.84534	184	
280.92260	108	
280.95068	244	1+
281.29735	102	
281.99674	96	
282.27556	130	
283.13318	124	
283.78872	144	
284.13231	116	
284.25646	94	
284.44281	98	
284.87698	114	
285.03424	104	
286.02153	104	
286.14746	102	
288.06613	98	
289.94349	126	
290.86569	148	
291.38296	98	
291.80439	214	
292.80539	156	
293.06827	100	
293.84897	266	1+
293.90668	118	
294.81492	120	
294.88968	98	
294.97395	104	
296.97284	114	
297.97075	132	
299.01185	132	
299.05797	252	
299.78491	176	
301.87193	144	
302.17409	176	
302.41651	100	
302.88683	122	
302.94522	124	
303.87198	138	
305.01689	98	
306.88618	114	
307.07871	100	
307.28577	302	
307.30594	316	1+
307.79958	200	
307.87839	110	
308.28900	170	
308.94475	160	
309.92091	102	
310.30812	138	
310.82536	176	
311.88425	288	1+
312.80703	148	
313.02873	116	
313.80478	106	
314.81830	140	
319.10102	104	
319.40893	100	
321.88436	134	
322.10635	138	
322.88824	98	
323.23684	124	
324.88907	184	
325.88765	120	
325.91197	98	
326.30606	104	
328.18889	224	
329.02801	112	
329.87246	166	
329.95264	132	
330.81276	272	1+
330.83422	132	
332.81947	148	
336.56854	96	
336.94473	132	
337.88669	118	
337.92194	128	
338.87413	190	
341.92417	118	
342.91274	156	
342.98555	110	
END IONS

###FS:    #m/z: 336.94641 #charge 1+
###MS: 33
###MSMS: 36
BEGIN IONS
TITLE=Cmpd 27, +MS2(336.9464), 28.0-35.0eV, 0.8min #36
RTINSECONDS=44.8715
SCANS=33,36
PEPMASS=336.94641	186064
CHARGE=1+
95.17286	106	
184.99386	84	
189.86242	340	
205.94885	388	
205.97218	122	
206.97518	168	1+
208.01319	86	
210.88673	228	
211.88735	142	
211.94449	5374	
212.87871	1972	1+
213.93968	2198	1+
214.89369	124	
215.88793	802	1+
217.88194	400	1+
222.39132	90	
222.95182	134	
223.96097	134	
224.97035	258	1+
225.05259	94	
225.70864	88	
226.89243	128	
227.89374	746	1+
228.89541	510	1+
229.95468	3838	
230.01847	86	
230.88765	2538	1+
231.95063	2214	1+
233.89778	942	1+
233.94764	344	
234.84345	108	
235.82119	96	
235.86887	98	
235.89189	250	
235.94865	244	
237.06213	120	
237.90646	86	
239.79047	140	
239.89782	128	
241.94602	262	1+
242.00741	88	
243.70480	86	
243.88879	120	
244.79120	86	
245.79869	108	
245.89526	224	1+
246.89871	158	1+
246.97284	206	
247.96452	696	
248.90043	724	1+
248.96094	1008	1+
249.40784	92	
249.75142	92	
249.82605	94	
249.96083	660	1+
250.90231	116	
250.94235	98	
250.98639	294	1+
251.00638	100	
251.89255	88	
251.94897	132	
252.47342	124	
252.55941	98	
252.97097	2848	
253.04931	102	
253.08366	96	
253.90623	386	1+
253.95594	96	
254.96804	1152	1+
255.07512	536	1+
256.45420	90	
256.63662	86	
256.71332	88	
256.84816	96	
256.91060	162	
257.01641	98	
257.15980	124	
257.84414	486	1+
257.91413	114	
257.95854	106	
258.90437	204	1+
259.95987	94	
260.82393	116	
260.93094	294	1+
261.93335	194	1+
263.83589	124	
264.06847	104	
264.79978	138	
264.85649	198	1+
265.01666	170	
266.99823	234	1+
267.32693	86	
267.61807	84	
268.84071	496	
268.95456	136	
269.12788	132	
269.83918	250	
269.91967	206	1+
269.95124	86	
271.84640	126	
271.97511	502	1+
272.13042	98	
272.85345	96	
272.97746	424	1+
274.85981	140	
275.06534	200	
276.85599	482	1+
276.89513	138	
277.01435	190	1+
277.05253	90	
277.10474	132	
277.42048	94	
278.73555	108	
278.83568	484	1+
279.83806	312	1+
280.04887	158	
282.27920	96	
282.43962	88	
282.55495	88	
282.73478	114	
283.86870	132	
285.84863	728	1+
285.96257	84	
286.81284	98	
286.86726	196	
288.51237	116	
288.85116	420	1+
289.85281	300	1+
290.79053	98	
291.80194	94	
293.10852	204	
294.10577	112	
294.12480	84	
294.85244	280	1+
294.97215	244	1+
295.02421	196	1+
295.89406	172	
295.97472	176	1+
295.99569	130	
296.19187	86	
296.33107	94	
296.80969	250	1+
296.88221	254	1+
297.21994	98	
297.42538	104	
298.46820	92	
301.35818	100	
302.80428	88	
302.93143	218	1+
303.70559	100	
303.77392	88	
305.29806	154	
305.80937	108	
306.79120	192	
306.87868	320	1+
309.86701	96	
309.91592	90	
310.31117	88	
310.88228	582	1+
311.08508	84	
311.12634	106	
311.82661	116	
312.79507	116	
314.80144	90	
316.13841	178	1+
317.43048	90	
317.82012	88	
317.89308	106	
318.88017	136	
318.94183	94	
319.43559	86	
320.92943	92	
321.69536	108	
321.81108	134	
322.29321	198	1+
324.87125	156	
324.89137	196	
325.90222	98	
327.04045	104	
327.21381	104	
327.90048	158	
328.88227	186	
328.89993	96	
328.95556	90	
330.32638	90	
331.17957	90	
331.76411	88	
331.87962	84	
333.33266	96	
335.34107	106	
335.78695	86	
336.84359	94	
338.15838	84	
339.33844	96	
341.32062	94	
341.77119	86	
341.78481	86	
341.90614	86	
END IONS

###FS:    #m/z: 322.93036 #charge 1+
###MS: 37
###MSMS: 38
BEGIN IONS
TITLE=Cmpd 28, +MS2(322.9304), 28.0-35.0eV, 0.8min #38
RTINSECONDS=48.576
SCANS=37-38
PEPMASS=322.93036	2172422
CHARGE=1+
185.99058	84	
187.86576	106	
189.86246	110	
191.11095	92	
192.88717	334	1+
196.88208	114	
197.01929	86	
199.14337	88	
201.04349	120	
201.09224	86	
202.05532	134	
202.88811	88	
205.94984	364	1+
207.97161	140	
208.88453	118	
209.48383	92	
209.62787	92	
209.87147	84	
209.94287	156	
212.87861	178	
213.02837	84	
213.88387	312	1+
218.88655	106	
221.94479	132	
222.42410	106	
222.95391	998	1+
223.95811	634	1+
226.89298	218	1+
227.93200	286	
228.92269	104	
228.93764	130	
230.84308	98	
230.88572	360	1+
231.53852	92	
231.82811	156	
235.82694	198	
236.82816	260	1+
236.86213	84	
238.02214	140	
238.21425	156	
238.84959	96	
238.94066	228	1+
239.08032	164	
239.15231	104	
239.79198	150	
239.90164	276	1+
240.89819	172	1+
240.94099	4620	
241.94133	3296	
242.01206	102	
242.35696	90	
242.88727	88	
242.94157	11552	1+
243.04792	88	
243.82655	180	
244.44730	86	
244.85999	86	
244.93974	3230	1+
244.97436	86	
245.79606	88	
246.49401	98	
246.93990	94	
246.97804	748	1+
247.38781	94	
247.84794	230	1+
249.03647	188	
250.65668	86	
250.89267	124	
250.96669	158	
251.78708	188	
251.83819	82	
251.92584	110	
252.07565	124	
252.23155	124	
253.84502	94	
254.78681	222	1+
256.03336	84	
256.94155	90	
257.40843	84	
257.79524	342	1+
258.82967	278	
259.84994	130	
260.36186	106	
260.83324	128	
260.93886	116	
261.47478	86	
261.82766	356	1+
262.05634	238	1+
262.82936	252	1+
262.99486	90	
263.98063	112	
265.05899	138	
265.66316	84	
265.82450	94	
265.85244	156	
265.88360	122	
266.79954	120	
267.79524	300	1+
268.69373	108	
268.95682	192	
269.44727	96	
270.07706	204	1+
270.36286	96	
270.80854	100	
270.86501	94	
271.06023	84	
272.82448	120	
272.85628	128	
272.93750	94	
273.79376	250	
273.84935	200	1+
275.80743	212	1+
278.81164	92	
278.91345	104	
279.09013	650	
280.09493	384	
281.25650	86	
281.39420	84	
281.82862	96	
281.85452	96	
282.20868	172	
282.53854	104	
283.03776	132	
283.06965	246	
283.79002	302	1+
283.86299	102	
284.05758	82	
284.29231	512	1+
284.81142	92	
284.82792	84	
284.87070	110	
284.91951	198	1+
287.07187	124	
287.81098	308	1+
288.85433	90	
289.78750	296	1+
289.80669	92	
289.87971	162	
290.81036	280	
290.84759	112	
291.80759	144	
292.44449	96	
292.87759	82	
294.29011	86	
294.87004	136	
295.10044	84	
295.79337	148	
296.81354	92	
297.03041	140	
297.79788	428	1+
299.03177	140	
299.78133	160	
299.88655	106	
300.78620	140	
300.86931	264	1+
301.28428	122	
302.07908	84	
303.06440	132	
304.26198	110	
304.88422	126	
305.87922	98	
305.93692	82	
306.80425	128	
306.87977	230	
306.96877	88	
307.40128	88	
307.88895	336	1+
307.93120	164	
308.29097	120	
308.80305	114	
309.88883	316	1+
310.30858	222	1+
312.80295	118	
312.82166	260	1+
312.86925	154	
313.31185	88	
314.81242	112	
316.81590	92	
316.86282	134	
317.38642	96	
318.80942	172	
319.81238	90	
321.76727	124	
322.30866	282	1+
322.81925	172	1+
323.23575	130	
323.88570	114	
324.89162	332	1+
326.88077	238	1+
END IONS

###FS:    #m/z: 340.94108 #charge 1+
###MS: 37
###MSMS: 39
BEGIN IONS
TITLE=Cmpd 29, +MS2(340.9411), 28.0-35.0eV, 0.8min #39
RTINSECONDS=49.3485
SCANS=37,39
PEPMASS=340.94108	887904
CHARGE=1+
136.24093	106	
183.86754	130	
186.99153	92	
188.40627	108	
189.86613	114	
192.92880	118	
196.88738	148	
205.94812	130	
211.94192	114	
212.06718	88	
212.87875	584	1+
212.94023	98	
213.93867	1796	1+
215.86044	88	
215.88671	1376	1+
215.93681	224	
217.88047	584	1+
217.94404	114	
221.01443	92	
221.10018	92	
223.88885	114	
223.90252	90	
223.95672	114	
223.97563	238	1+
224.11914	94	
225.02840	92	
226.39566	114	
226.92799	88	
226.94629	392	1+
227.11123	94	
227.42792	98	
228.93518	108	
229.95310	140	
230.04060	96	
230.88938	366	
230.90892	142	
231.89068	300	
231.94970	1704	1+
232.89246	210	
233.89863	1328	1+
233.94896	410	1+
234.05567	104	
235.50515	122	
235.89201	518	
235.94408	92	
237.06698	116	
237.23656	96	
237.43517	92	
237.83050	218	1+
238.89867	378	1+
239.78878	112	
239.84092	226	1+
239.90230	340	1+
240.82359	196	1+
240.95814	90	
241.94249	420	1+
241.98273	104	
243.46849	92	
243.53791	100	
245.05792	88	
246.02751	112	
246.44807	112	
246.97634	530	1+
247.40297	92	
248.89992	194	1+
249.96149	658	1+
250.04455	92	
252.25116	106	
253.59688	92	
254.09171	100	
254.59300	94	
254.80948	164	
254.83592	88	
254.96653	500	1+
255.09678	94	
255.13275	90	
255.79637	94	
255.95865	94	
256.86995	126	
256.90994	312	1+
256.96190	118	
257.79694	128	
257.88859	232	1+
258.84581	282	1+
259.95785	256	1+
261.84207	166	
263.05266	114	
263.95270	100	
263.98052	100	
264.07160	140	
266.04071	176	1+
268.83772	126	
268.96312	190	1+
268.98799	90	
269.01190	92	
269.80279	138	
269.83931	302	1+
271.79387	118	
272.25213	114	
272.93306	104	
273.79291	164	
274.28188	90	
274.85908	166	
275.81217	226	
276.53146	94	
276.85479	168	
277.85515	110	
277.96331	126	
278.84562	180	
279.85365	352	1+
280.11859	94	
281.02624	134	1+
281.05389	162	
281.86377	232	1+
282.05356	112	
283.78780	366	1+
284.33275	92	
284.99820	94	
285.92749	94	
286.05110	120	
287.86510	88	
289.12376	96	
289.79854	436	1+
292.87260	114	
293.85347	120	
294.29223	118	
294.85817	316	1+
295.96979	92	
296.81055	132	
296.97506	100	
297.95493	94	
297.97620	198	
298.82855	166	
298.87353	110	
299.05643	90	
299.39358	92	
299.46555	130	
299.51512	94	
299.78244	126	
300.88519	90	
301.40079	106	
302.17558	292	
302.93272	114	
302.95557	122	
303.88951	106	
304.80860	116	
306.28081	128	
306.80024	214	1+
306.88467	220	1+
306.94523	90	
308.29509	284	1+
308.88527	132	
309.06677	128	
309.88471	100	
310.02613	210	1+
310.87692	178	
310.96184	94	
311.86111	150	
311.88405	162	
312.95479	104	
314.88076	194	1+
314.94998	100	
315.45379	110	
317.96222	92	
319.28833	108	
319.88767	88	
319.94252	90	
321.43151	98	
321.51283	90	
321.81866	106	
322.14595	92	
323.37052	104	
323.82082	104	
324.86916	132	
326.17340	108	
326.84149	92	
327.62713	94	
327.88120	170	1+
328.18930	110	
328.81762	168	
333.81756	140	
337.83206	108	
338.86742	114	
340.90568	114	
342.90180	128	
343.11802	114	
343.21070	126	
343.91176	92	
END IONS

###FS:    #m/z: 507.84619 #charge 1+
###MS: 37
###MSMS: 40
BEGIN IONS
TITLE=Cmpd 30, +MS2(507.8462), 28.2-35.2eV, 0.9min #40
RTINSECONDS=50.1205
SCANS=37,40
PEPMASS=507.84619	149864
CHARGE=1+
196.01568	382	
209.94656	144	
224.97480	246	
227.95384	142	
229.86303	214	1+
230.84447	188	
241.04496	216	1+
241.86128	162	
246.03013	124	1+
248.86086	226	1+
249.16530	144	
249.88625	288	1+
250.96947	436	1+
252.08369	418	1+
252.10879	164	
253.93615	140	
258.87405	156	
260.88331	170	
261.15048	182	
263.99046	140	
267.78291	314	1+
269.93115	142	
269.99455	186	1+
270.87402	148	
271.85258	688	1+
272.85492	528	1+
274.91684	228	1+
276.35582	156	
276.89430	156	
277.02584	162	
277.85032	142	
278.39669	166	
278.82938	210	1+
278.89601	286	1+
280.93961	204	1+
281.96540	328	1+
282.11907	202	
282.96879	292	1+
285.93831	244	1+
286.04302	146	1+
286.79304	152	
286.87872	196	1+
287.85200	286	
287.99610	146	
288.35576	152	
288.86568	242	
289.88081	656	
290.86673	548	
291.87803	448	
293.87313	2550	1+
294.92634	162	1+
296.86752	212	1+
298.79957	212	
298.85543	380	1+
298.87360	204	
299.89489	222	1+
299.92194	198	1+
300.84542	568	1+
300.85770	256	
301.62238	174	
302.38946	214	1+
302.85835	474	1+
303.98021	164	
304.88499	142	
305.85803	240	
306.88300	2440	1+
307.78681	192	
307.79920	164	1+
307.88671	2200	1+
307.99909	188	
308.13971	672	1+
308.86893	1124	1+
309.86864	640	1+
311.16424	146	
311.88267	5406	1+
312.17558	244	
312.35247	176	
312.83236	182	
313.82160	232	
314.86502	1114	1+
315.82319	320	1+
316.86274	720	1+
316.88968	330	1+
318.85865	328	1+
318.88520	180	
320.77115	146	
320.88333	148	
321.36188	208	1+
323.18776	210	1+
323.81137	246	1+
324.86537	172	
325.85606	160	
325.90325	252	
326.05905	264	
326.88277	508	
326.89529	316	
327.78530	210	1+
327.89762	312	
327.96926	150	
328.86698	210	
328.88577	184	
329.85153	144	1+
329.87951	146	
329.89560	142	
330.16239	182	
330.87648	240	
330.97723	140	
331.84255	250	1+
331.89201	322	
332.87560	574	
332.89731	246	
333.38825	256	1+
333.88437	306	
334.87958	508	1+
334.90152	164	
335.84339	494	1+
335.88536	310	1+
336.82372	188	1+
336.94773	148	
337.87743	572	1+
337.93840	156	
339.72449	330	1+
339.88253	176	
339.91349	348	1+
342.89876	346	1+
343.86743	242	1+
344.82699	146	
345.87593	150	
346.89051	522	1+
347.86421	224	1+
347.92990	174	1+
349.89426	140	
350.33415	142	
350.88643	866	1+
350.90990	138	
351.96765	182	1+
352.48260	142	
352.77655	232	1+
352.91443	224	
353.85128	588	1+
353.89697	292	
355.89285	430	1+
358.11787	146	
358.37435	148	
358.78112	366	1+
359.91036	184	1+
360.69445	236	1+
360.76480	288	1+
360.79614	194	1+
361.98308	208	1+
362.14898	184	1+
362.86860	142	
364.85056	212	
366.83997	408	
366.89984	200	
367.08553	312	1+
367.70690	1242	1+
367.76932	168	
367.84536	204	
367.89337	642	1+
368.84628	140	
368.90008	540	1+
369.83362	718	1+
371.19568	148	
372.04594	164	
372.40549	162	
373.71983	256	1+
373.88787	150	
374.02043	154	1+
374.81565	306	1+
374.87004	138	
375.73114	240	1+
375.85055	140	
375.88959	340	1+
376.06158	156	
377.10775	160	
378.28903	192	
379.72323	142	
380.71891	730	1+
380.85951	208	
382.57659	154	
382.80091	194	1+
382.85968	370	1+
383.71557	282	1+
384.84873	1656	1+
386.34336	230	1+
387.71722	156	
387.85200	290	
387.97370	132	1+
389.20566	332	1+
389.71667	442	1+
389.80615	170	
390.84156	1104	
390.89445	314	1+
391.80612	196	
391.84302	570	
392.78102	168	
392.82741	878	1+
392.86314	648	1+
393.08436	218	1+
393.19887	174	
393.79720	276	
394.78526	196	
394.83924	150	
395.78570	222	
395.81750	152	
395.86089	136	
396.73508	460	1+
397.03063	142	
398.72080	472	1+
398.86743	176	
399.38892	196	
399.72438	318	1+
399.80601	138	
402.86306	1836	1+
403.80657	140	
406.85934	204	
407.74264	244	
407.86766	1856	
408.85670	2404	1+
409.06675	194	
409.72778	164	
409.82317	204	
410.73544	474	
410.83585	1420	1+
411.81536	264	
411.86115	240	
412.72718	272	1+
412.84255	420	
413.07328	142	
413.83371	236	1+
413.87214	148	
415.40896	154	1+
415.84697	190	
415.87562	520	1+
416.73153	250	1+
421.88623	952	1+
423.14265	156	
423.87196	328	
424.87236	236	
425.87641	208	
425.90041	160	
426.04606	166	1+
426.86243	1858	1+
427.73636	820	1+
427.77534	234	1+
428.39347	246	1+
428.84898	1498	1+
428.87830	540	1+
429.82428	248	
430.10304	132	1+
430.73807	860	1+
430.86173	1530	1+
431.86579	1174	1+
431.97794	172	1+
432.38290	206	1+
433.24006	250	1+
433.89034	456	1+
434.89545	310	1+
437.27808	190	1+
439.21395	190	1+
439.89489	1042	1+
442.74420	270	1+
442.87877	170	
443.74589	210	1+
443.83191	224	1+
444.87292	3356	1+
445.21048	166	1+
446.75084	322	1+
446.77770	148	
446.87058	456	
447.88270	266	
448.87630	934	1+
449.87845	792	1+
449.93081	152	
450.17644	250	1+
451.18136	274	1+
451.74632	150	
451.86769	144	
452.15846	82	1+
452.76560	190	1+
453.76923	136	1+
456.22698	222	1+
457.90387	730	1+
459.90968	184	
459.96320	186	1+
460.92328	250	1+
462.88404	1450	1+
467.88907	1420	1+
468.78246	144	
469.16768	180	
470.81989	148	
471.72965	170	1+
485.13160	216	1+
485.90105	1248	1+
486.79594	174	
504.45598	150	
507.42352	202	1+
508.92321	170	
509.25576	282	1+
509.85944	230	1+
END IONS

###FS:    #m/z: 322.93033 #charge 1+
###MS: 41
###MSMS: 42
BEGIN IONS
TITLE=Cmpd 31, +MS2(322.9303), 28.0-35.0eV, 0.9min #42
RTINSECONDS=53.812
SCANS=41-42
PEPMASS=322.93033	1964186
CHARGE=1+
180.07479	86	
193.89009	148	
196.86066	96	
199.89444	90	
201.04243	116	
203.88407	134	
205.94742	340	1+
207.89085	80	
207.97243	240	
212.87572	146	
213.88222	84	
214.89439	114	
216.05136	86	
217.88025	252	1+
217.89965	132	
220.46710	80	
220.86656	154	
220.96908	172	
221.06752	78	
222.95217	92	
223.86596	88	
223.96080	720	
224.09572	84	
226.89649	96	
227.93155	98	
229.78373	106	
230.83196	112	
230.89540	104	
232.82487	132	
233.89870	88	
235.43924	88	
235.88734	90	
236.06112	214	1+
236.44295	78	
237.02298	90	
237.18170	80	
238.78855	472	1+
238.94041	142	
239.02524	82	
239.07813	174	
239.10121	78	
239.45625	116	
239.78886	344	1+
239.90384	220	1+
240.94102	4328	
241.03915	92	
241.93932	15176	1+
242.89423	104	
242.94141	11120	1+
243.82115	202	1+
244.16326	80	
244.94015	1772	1+
246.00162	78	
246.43837	108	
246.55063	86	
246.90457	80	
246.97623	316	1+
247.81448	80	
248.07550	80	
248.53996	92	
248.80909	90	
248.85442	138	
248.89805	96	
248.95247	80	
249.90660	78	
249.93353	304	1+
250.82777	86	
250.91317	188	
251.79117	78	
252.07765	86	
255.15364	102	
255.57113	94	
255.64797	82	
255.78794	86	
256.02434	122	
256.13660	82	
256.89865	240	1+
257.79735	176	
258.79988	128	
258.83706	178	1+
259.15435	86	
260.12027	78	
260.34088	234	
260.84960	152	
262.82735	222	
262.84288	146	
263.79723	100	
263.82882	88	
264.51956	88	
264.84732	104	
265.02529	128	
265.06307	92	
265.24792	132	
266.26189	86	
268.91209	152	
268.95593	420	
269.79765	180	1+
270.85143	196	
270.90645	98	
271.84479	78	
272.05352	80	
272.84854	140	
273.79140	340	1+
275.13587	220	1+
276.81119	116	
276.84792	90	
276.86249	162	
277.55346	90	
277.84502	142	1+
279.09183	1026	1+
279.40964	144	
279.82043	86	
280.14531	234	1+
280.57703	104	
280.81419	256	1+
281.29255	120	
281.92570	82	
283.07177	118	
283.08671	82	
283.78801	100	
283.85601	276	1+
283.91309	94	
284.29312	478	1+
285.40645	80	
286.80424	108	
287.93877	84	
288.14710	82	
289.85759	104	
289.88578	92	
290.86887	88	
291.79157	82	
292.86901	256	1+
294.85342	110	
296.83083	272	1+
296.85312	84	
297.83383	194	1+
297.88276	100	
298.53599	80	
299.05649	90	
299.79560	162	
299.87812	216	1+
301.80833	114	
302.24455	124	
302.88522	188	
303.82080	214	1+
304.09694	78	
305.89494	108	
306.88492	88	
307.80025	136	
307.88784	252	
308.28902	148	
308.80316	128	
308.88259	284	1+
309.29868	334	1+
309.81628	90	
310.18930	78	
311.78864	100	
312.80265	162	
312.96132	86	
314.39249	80	
314.42052	78	
314.81678	92	
315.53850	98	
315.83560	94	
316.14179	162	
316.87764	218	1+
317.77053	92	
318.75193	142	
318.95028	80	
320.30234	134	
320.37997	82	
320.74439	88	
321.39364	88	
321.82207	108	
321.92037	86	
322.20647	102	
323.07630	86	
324.89283	468	
326.62316	88	
326.96101	116	
327.07186	84	
END IONS

###FS:    #m/z: 340.94094 #charge 1+
###MS: 41
###MSMS: 43
BEGIN IONS
TITLE=Cmpd 32, +MS2(340.9409), 28.0-35.0eV, 0.9min #43
RTINSECONDS=54.584
SCANS=41,43
PEPMASS=340.94094	735116
CHARGE=1+
183.86771	124	
189.86347	224	
192.92642	156	
196.88413	134	
197.88073	122	
205.94742	130	
207.93706	88	
210.94203	84	
211.89371	94	
212.87780	308	1+
213.88097	196	1+
213.89704	122	
213.93947	1448	1+
215.88893	798	1+
215.93933	390	
217.88309	290	
217.93530	144	
218.88028	200	1+
218.91452	88	
223.96119	202	
226.94632	110	
228.94449	126	
230.89041	446	
231.89209	350	
231.95026	1156	1+
232.83140	88	
232.89025	226	
232.92925	92	
233.89866	744	1+
233.94735	394	
235.40358	102	
235.90141	172	
235.94784	106	
236.15704	110	
237.54861	102	
239.78550	100	
240.97508	90	
241.84753	174	
241.90186	130	
242.94300	106	
243.83158	156	
244.45484	116	
246.07410	90	
246.97727	432	
248.89668	374	1+
249.83682	98	
249.96057	252	
250.95788	412	1+
250.99091	122	
251.79228	166	
251.89920	346	1+
253.09064	92	
254.94426	124	
254.96631	650	1+
255.07332	164	
255.80417	96	
256.08303	128	
256.85410	124	
256.96242	204	
257.79912	124	
257.91012	152	
258.84690	360	1+
258.88379	122	
258.90200	130	
264.09836	88	
265.85439	96	
266.85252	84	
266.96745	102	
267.84079	334	1+
268.95783	96	
269.38460	82	
269.79866	230	
270.83757	84	
272.59868	92	
272.85032	124	
272.97980	128	
273.00203	144	
273.78957	108	
273.81733	150	
274.79941	352	1+
275.80431	250	1+
275.92738	98	
276.85835	240	
276.87806	258	1+
277.12295	128	
277.84183	86	
277.92170	110	
277.96602	150	
278.79559	94	
278.84836	288	1+
278.91329	92	
280.91262	126	
280.93287	90	
281.79587	138	
282.80390	102	
282.89572	100	
282.97381	118	
283.03261	112	
283.86962	102	
285.41923	98	
287.47229	110	
290.42674	236	1+
291.80654	368	1+
292.34395	94	
292.85755	96	
292.89120	190	1+
293.84884	96	
294.27830	90	
294.45544	104	
295.84422	126	
296.29157	98	
296.81131	104	
296.87328	138	
296.97332	106	
297.06340	112	
297.97721	108	
299.78891	88	
299.87701	124	
300.28037	110	
301.87338	94	
302.17715	86	
303.77879	98	
303.87223	92	
304.92417	88	
306.82458	94	
306.87830	92	
307.79718	210	
307.89275	120	
308.30450	180	
308.54558	90	
308.79671	138	
308.86614	150	
309.12841	94	
309.32464	110	
309.81084	248	1+
310.87556	140	
311.20519	126	
312.80933	200	1+
312.86851	140	
317.99528	84	
321.81614	92	
322.13719	98	
322.83278	84	
324.30795	110	
324.89826	114	
324.98015	96	
326.19761	88	
327.65169	86	
328.17184	88	
328.88727	192	
329.00200	84	
329.86805	130	
329.88839	96	
330.81435	172	
330.87775	162	
331.71148	106	
332.08524	88	
332.84856	86	
334.06858	86	
334.80935	108	
335.62103	100	
336.94537	84	
337.73359	148	
337.83505	122	
338.87125	156	
339.03688	122	
339.07096	112	
339.28660	88	
342.90885	188	
344.26258	98	
344.30575	86	
345.89792	84	
END IONS

###FS:    #m/z: 363.95699 #charge 1+
###MS: 41
###MSMS: 44
BEGIN IONS
TITLE=Cmpd 33, +MS2(363.9570), 28.0-35.0eV, 1.0min #44
RTINSECONDS=55.3565
SCANS=41,44
PEPMASS=363.95699	343838
CHARGE=1+
87.78126	114	
187.86974	110	
189.86240	474	1+
189.96049	96	
191.85976	702	
193.85715	92	
199.29591	102	
203.87916	92	
205.39167	104	
205.94907	110	
207.87476	474	1+
208.95558	170	
209.94434	824	
210.88626	216	
212.87979	3192	1+
215.41492	164	
222.95280	1312	1+
223.00325	96	
223.88652	180	1+
224.94866	1132	1+
225.88411	212	1+
225.97398	118	
226.94670	4764	1+
227.87854	100	
227.93066	278	
228.44165	104	
228.51378	96	
228.89358	444	1+
228.94222	5374	1+
229.16384	92	1+
230.79194	100	
230.88942	5412	1+
232.88612	390	1+
234.93276	100	
235.07611	184	1+
235.84064	130	
236.01379	118	1+
237.05641	96	
237.92660	122	
239.11248	90	
240.79780	98	
240.83616	124	
240.94010	1030	
240.96348	710	1+
241.83552	138	
241.94045	3528	1+
242.94249	2476	1+
244.90048	116	
244.93883	468	
244.95826	3228	1+
245.84850	212	1+
245.94116	302	
246.13565	260	1+
246.90792	164	1+
246.95270	2442	1+
246.98042	170	
247.80109	336	1+
247.97696	106	
248.80384	290	1+
248.89950	1344	1+
250.94945	194	
250.96969	180	
251.90809	162	
252.07354	98	
253.84134	120	
253.90649	524	1+
255.03192	98	
255.10821	104	
257.13268	94	
257.79891	116	
257.91241	106	
257.98024	96	
258.84544	150	
258.97385	212	
260.83694	210	1+
260.96916	1038	1+
261.09529	96	
261.79002	268	1+
262.92204	166	
262.96620	108	
264.02202	212	1+
264.82435	132	
266.81388	502	1+
266.97279	102	
267.93358	120	
267.97223	546	
268.00577	110	
268.78590	126	
268.84198	98	
268.95797	104	
269.79921	174	
269.81818	106	
269.96716	614	
270.84007	188	1+
270.94821	110	
271.92347	298	1+
273.79168	134	
274.39368	106	
277.85321	452	1+
277.91056	102	
278.80023	220	
280.79146	892	1+
280.93087	94	
280.97026	98	
281.00723	92	
281.24844	90	
282.04953	92	
282.08696	96	
282.37215	100	
282.82539	140	
282.88339	276	1+
283.78961	522	1+
283.82064	112	
283.85020	458	1+
283.91371	112	
283.98215	140	
284.09022	98	
284.98781	158	
285.79216	250	1+
285.84654	742	
286.07731	92	
287.03003	134	
288.79359	110	
289.57485	98	
289.83614	142	
289.97837	100	
290.78974	278	1+
290.88279	184	
292.29542	92	
293.93117	92	
294.81044	122	
294.85866	184	
296.81771	166	
296.96815	92	
297.80968	132	
298.36620	94	
298.80435	1626	1+
298.99828	176	
300.85841	574	1+
300.87244	148	
300.91689	90	
301.40716	114	
301.57723	128	
301.80633	388	1+
301.86304	498	1+
301.90650	90	
303.14074	168	
303.80473	376	1+
303.85618	1348	1+
304.87529	120	
304.92210	300	1+
304.95200	106	
305.83219	208	1+
306.74494	96	
307.28606	120	
307.78662	90	
307.89316	176	
308.14805	116	
308.86602	120	
309.14661	152	
309.81115	102	
310.87626	108	
311.91447	102	
314.45701	248	1+
314.81900	138	
314.87250	378	1+
315.43174	100	
315.45787	212	1+
316.81259	274	1+
316.83349	120	
318.81255	132	
318.93722	102	
319.87713	98	
320.81163	126	
320.92005	264	1+
321.81872	450	
321.86890	176	
322.42952	112	
324.08388	136	
324.87347	110	
325.07076	90	
325.90227	102	
326.86954	436	1+
328.82850	96	
330.80904	174	1+
333.88233	144	
334.62305	90	
335.75260	154	
336.29635	100	
336.94644	492	
337.34480	114	
337.81401	114	
337.84098	416	1+
338.87389	174	
339.83102	434	1+
340.93890	174	
341.83718	116	
345.91837	100	
348.38661	96	
348.93542	108	
351.33803	102	
352.88617	270	1+
354.76240	164	
354.86674	90	
354.96384	90	
357.89048	162	
360.35756	246	1+
360.78671	140	
361.73283	122	
367.33283	116	
END IONS

###FS:    #m/z: 363.95710 #charge 1+
###MS: 45
###MSMS: 46
BEGIN IONS
TITLE=Cmpd 34, +MS2(363.9571), 28.0-35.0eV, 1.0min #46
RTINSECONDS=59.0295
SCANS=45-46
PEPMASS=363.95710	345360
CHARGE=1+
182.86550	196	1+
189.86264	1314	1+
191.85862	966	
193.85297	136	
194.88785	96	
196.13101	94	
196.88488	308	1+
200.94843	222	
205.94717	126	
206.88742	166	
207.87391	272	
208.88303	284	
208.94301	172	
209.86882	282	
209.94356	1848	1+
210.88335	592	1+
210.93786	108	
212.87905	7174	1+
222.88926	272	1+
222.92024	102	
222.95126	2984	1+
223.48753	98	
224.04500	122	
224.88436	128	
224.94861	4680	1+
226.89185	396	
226.91093	124	
226.94775	9654	1+
227.46315	100	
227.89379	220	
227.93200	356	
228.89515	1350	1+
228.94288	10534	1+
229.13282	102	
230.79672	114	
230.88965	8844	1+
232.88227	1116	1+
233.91744	108	
235.84759	138	
236.01983	100	
238.15333	118	
238.88491	114	
238.93997	214	
239.92578	98	
240.94035	902	
240.96264	1928	1+
241.89387	192	1+
241.94124	700	
242.82008	314	1+
242.94181	2210	1+
242.95935	2060	1+
243.15129	90	
244.95730	5112	1+
245.24242	88	1+
245.94077	244	
245.97897	100	
246.78835	98	
246.80969	126	
246.90474	512	
246.95292	4916	1+
247.01278	104	
247.90491	326	
248.80077	742	1+
248.89996	3208	1+
248.94572	104	
249.95446	186	
250.89508	484	
250.97122	154	
251.07396	216	1+
252.88874	154	
253.00432	90	
253.90407	272	1+
254.96147	100	
256.93609	122	
257.96860	532	1+
258.83293	170	
258.85125	250	1+
258.93758	112	
258.97228	462	1+
258.99300	90	
259.81569	102	
259.83593	102	
260.19454	126	
260.96805	1018	1+
261.78477	176	1+
261.83881	120	
263.82833	116	
264.47696	92	
264.82210	150	
264.87418	142	
264.97468	352	1+
265.08790	148	
265.40099	88	
265.81862	132	
265.97696	302	1+
266.81384	858	1+
266.91316	214	1+
267.13361	104	
267.97420	650	1+
268.13985	128	
268.81318	220	1+
268.96237	146	
269.13267	94	
269.42280	94	
269.83819	126	
269.96892	810	1+
270.82887	228	1+
270.85037	98	
271.91718	618	1+
273.84620	116	
274.93516	88	
275.90866	110	
276.85690	392	1+
277.08741	126	
278.12848	128	
278.80249	140	
278.84297	132	
279.10016	124	
279.80148	162	
279.86418	96	
280.10820	96	
280.56277	88	
280.79180	1124	1+
280.98827	92	
283.78825	514	1+
283.84834	250	
283.88514	248	
283.98329	196	
284.78951	292	1+
284.82028	472	1+
284.85206	236	
284.88939	140	
284.98584	128	
285.84675	1032	1+
286.79895	120	
287.86553	170	1+
287.89415	102	
290.78539	208	1+
290.86319	160	
290.92681	212	1+
293.86835	214	
293.93178	112	
294.45115	104	
294.86394	398	1+
296.80717	328	
297.80974	240	
298.80328	2060	1+
299.86730	152	
299.87943	226	1+
301.80400	316	
301.86035	822	1+
301.92752	90	
302.80877	208	
303.80636	270	
303.85608	1086	1+
304.11245	110	
304.80721	158	
304.92411	182	
307.28833	330	1+
308.29353	244	1+
308.81018	90	
309.81568	140	
310.87820	214	1+
311.25114	112	
312.13122	120	
312.23408	92	
313.88442	100	
314.76482	100	
315.08856	282	1+
315.13981	92	
315.18057	118	
316.81242	320	1+
316.95592	88	
317.87212	270	1+
318.81145	158	
318.93505	174	
319.03397	88	
319.82339	162	
320.29855	188	1+
320.81896	144	
321.08369	98	
321.40709	112	
321.81881	538	1+
321.86809	492	1+
322.93017	184	
324.00322	94	
324.36294	126	
324.88590	176	1+
325.82131	196	1+
326.04970	148	
326.87384	344	1+
328.88965	132	
329.37003	110	
329.44340	92	
330.81881	192	1+
331.90607	92	
331.93763	94	
334.86409	228	1+
336.94508	514	1+
337.83384	118	
338.87976	92	
339.82952	412	1+
341.22767	90	
342.86708	126	
343.00675	132	
344.74918	152	
344.77537	92	
346.56749	114	
346.82202	120	
347.31097	128	
348.32336	292	1+
349.32613	224	1+
349.72389	188	1+
350.77079	206	1+
350.85708	144	
352.30571	96	
352.85000	90	
352.90861	126	
355.85392	176	1+
356.05264	100	
360.72774	182	1+
360.86261	112	
361.75396	184	1+
361.77210	162	
365.55151	116	
367.11194	110	
368.32478	132	
END IONS

###FS:    #m/z: 507.84624 #charge 1+
###MS: 45
###MSMS: 47
BEGIN IONS
TITLE=Cmpd 35, +MS2(507.8462), 28.2-35.2eV, 1.0min #47
RTINSECONDS=59.8015
SCANS=45,47
PEPMASS=507.84624	142660
CHARGE=1+
213.88367	216	1+
224.97672	156	
230.89184	148	
237.13253	158	
238.06864	278	1+
247.10969	150	
250.91727	158	
250.97093	242	
251.91706	236	
252.97208	146	
253.09294	226	1+
255.84767	128	1+
257.11426	236	1+
259.86985	160	
264.92817	132	
266.16872	278	
266.86601	234	1+
267.11099	134	
268.11242	210	1+
268.77543	142	
270.85986	288	1+
272.85158	580	1+
274.38783	228	1+
275.06748	142	
275.84725	162	
276.05741	166	
278.83527	162	
279.13411	190	
279.94078	166	1+
280.09934	212	1+
283.78915	262	1+
286.87076	274	1+
286.92780	262	1+
287.84803	288	
287.89732	154	
288.78425	246	1+
289.88056	810	
290.07750	140	
290.86626	970	1+
292.81193	172	
292.88522	222	
293.84023	136	
293.87490	1632	1+
294.03198	160	
295.87774	524	1+
296.85408	218	
296.98825	158	1+
297.81827	160	1+
298.50905	136	
298.84905	136	
298.88219	322	1+
299.85874	140	
300.84684	208	
301.84948	242	
302.84808	182	
304.44434	134	
304.88031	164	
305.86185	554	
307.88904	824	
307.90979	144	
308.14148	436	1+
308.87134	934	1+
308.88689	1400	1+
309.35623	170	
309.88829	992	1+
309.91480	228	1+
309.98635	164	
310.15635	762	1+
310.37701	184	
310.84503	178	1+
310.87723	158	
311.88464	3376	1+
311.97611	184	
312.12911	168	1+
312.17260	196	1+
313.77884	146	1+
313.88462	704	
314.86461	818	1+
315.88384	210	
316.81558	158	1+
316.86585	582	
317.88083	196	
318.36441	168	
318.85891	244	
319.86153	144	
321.93847	228	1+
323.13179	192	1+
323.86646	140	
324.86054	556	1+
325.34030	128	1+
325.87999	330	
325.90089	714	1+
325.91901	314	
326.88394	1668	1+
328.80180	158	
328.87420	860	1+
330.05929	220	
330.16577	422	1+
330.89994	240	
331.89225	150	
332.81390	164	1+
332.83772	142	
332.87579	1094	1+
332.90338	266	
334.39853	164	
334.89963	234	
335.84005	158	
336.78262	220	1+
336.93844	170	
337.40519	148	
337.87449	350	
338.87854	322	1+
339.01113	264	1+
340.06840	258	1+
340.82094	150	
340.90072	168	1+
341.87062	244	
343.87518	204	
348.73884	210	
348.89880	136	
349.99052	238	1+
350.80595	136	
350.88682	354	1+
351.76853	166	1+
351.85300	174	
353.01712	132	1+
353.85303	460	
353.90338	334	1+
354.05265	138	
354.84091	136	
355.78129	164	1+
355.89096	510	1+
356.83693	180	
357.06258	162	
357.92096	152	
359.87626	334	1+
360.88349	196	1+
362.10017	180	1+
362.84360	314	
363.82559	166	
364.01014	358	1+
364.84352	188	
365.10306	140	
366.84224	928	1+
367.70734	938	1+
367.87865	168	
368.03773	184	1+
368.78715	190	
368.89727	336	1+
369.83816	554	1+
370.78342	220	
371.38979	132	
371.90927	368	
372.71417	328	1+
372.87432	328	1+
373.71765	196	1+
373.83317	302	
373.90530	142	
374.81535	302	1+
376.78326	254	1+
377.88304	140	
380.71832	502	1+
380.73683	220	
380.85184	198	
381.89968	250	1+
382.19670	144	
382.86209	210	
383.12710	144	
383.71624	224	
384.85146	2622	1+
386.39336	226	1+
386.80148	238	1+
387.85221	300	
387.87539	144	
388.39961	306	1+
388.71664	388	1+
388.79376	304	1+
388.84807	156	
389.19816	150	
389.88337	140	
390.84099	616	
391.08766	170	
391.18809	140	1+
391.72469	198	1+
391.75154	270	1+
391.84140	900	
392.07110	158	1+
392.82746	746	1+
392.86110	458	1+
392.90603	174	
393.80429	222	
393.84505	136	
394.79462	172	
394.83185	208	
395.74093	142	
398.15563	162	1+
398.73069	634	1+
398.87480	164	
399.22018	222	1+
399.85185	188	
400.72949	476	1+
400.85962	138	
402.86619	1466	1+
403.81010	246	1+
404.76437	172	1+
405.86541	638	1+
405.90701	242	1+
407.72799	286	
407.86922	1602	
408.06436	168	1+
408.85994	1584	1+
409.72057	184	
410.83376	1458	1+
410.87264	344	
411.81033	338	
411.87707	194	
412.73136	522	1+
412.80711	174	
413.07017	234	1+
413.87694	544	1+
415.85713	180	
416.87794	456	1+
417.88137	342	1+
418.74311	138	
418.81441	134	
419.72308	162	1+
420.86001	136	
421.88502	638	1+
422.85692	158	
423.37411	184	
423.77571	176	
423.86519	438	
424.87390	296	
425.74804	148	
425.87000	232	
426.16913	144	
426.86380	1708	1+
427.73720	1320	1+
428.37715	142	
428.69664	124	1+
428.74303	826	1+
428.85125	842	
428.88260	684	1+
429.84447	400	
430.74154	484	1+
430.76914	164	
430.84635	390	
430.86549	1506	1+
430.86838	254	
431.86598	1200	1+
433.85361	346	1+
435.86288	246	1+
436.76349	186	1+
439.70727	192	
439.79094	232	1+
439.89343	1086	1+
441.23367	176	1+
444.87324	2846	1+
446.70798	178	1+
446.74608	298	1+
446.87699	226	
449.87840	906	1+
450.76389	168	
451.87146	158	
452.27565	204	1+
457.90164	504	1+
458.78243	186	1+
460.22616	142	
462.69428	150	1+
462.88419	1642	1+
467.88808	1930	1+
468.78054	182	
469.25037	164	
469.77526	262	1+
470.72514	210	1+
473.86936	150	
473.90138	140	
475.23764	136	
476.24478	172	
484.22308	192	1+
485.89886	580	1+
493.11823	168	
493.79514	150	1+
502.81386	134	1+
504.27893	126	1+
507.90659	150	1+
510.45850	96	1+
END IONS

###FS:    #m/z: 336.94638 #charge 1+
###MS: 45
###MSMS: 48
BEGIN IONS
TITLE=Cmpd 36, +MS2(336.9464), 28.0-35.0eV, 1.0min #48
RTINSECONDS=60.5735
SCANS=45,48
PEPMASS=336.94638	131992
CHARGE=1+
62.19736	108	
173.25470	108	
183.87189	124	
189.09791	80	
189.86320	172	
196.88343	146	
198.89207	160	
203.93180	164	
207.87069	160	
208.88444	138	
208.97892	140	
209.40390	96	
210.88282	400	
210.89699	84	
211.94491	5052	1+
212.87828	2462	1+
213.94061	2238	1+
213.98555	82	
214.89601	136	
215.88769	800	1+
215.93693	284	
216.09544	96	
217.83613	118	
217.85552	92	
217.88213	214	
223.92488	92	
223.96179	152	
223.97558	82	
224.96859	134	
226.94841	84	
226.97057	128	
227.86662	88	
227.88281	98	
228.89573	434	1+
229.45083	102	
229.95552	5364	1+
230.51581	106	
230.88815	2528	1+
230.90892	86	
231.95137	1768	1+
231.98158	106	
232.01476	104	
232.82888	120	
233.89832	376	1+
233.94757	190	
234.03589	100	
234.82749	140	
234.95524	92	
235.86653	262	
235.89239	272	1+
237.84790	88	
239.85352	82	
239.89897	92	
240.83078	152	
240.93803	218	1+
240.99898	114	
242.89737	156	1+
243.83913	98	
245.10987	98	
246.97308	138	
247.96678	1374	1+
248.46850	96	1+
248.89961	1270	1+
248.93896	92	
249.83956	88	
249.96475	608	1+
250.83546	140	
250.94734	126	
250.98886	106	
251.08556	140	
251.14856	92	
251.78517	82	
251.84862	110	
252.25523	102	
252.74306	108	
252.97155	3024	1+
253.08873	136	
253.90539	662	1+
253.93678	138	
254.83777	84	
254.90791	434	1+
254.96543	590	1+
255.07479	516	1+
255.10833	92	
256.96418	256	
257.34907	102	
257.84949	130	
258.83698	152	
259.89654	88	
259.95804	112	
259.97773	104	
261.48083	88	
261.81932	102	
264.41982	92	
264.73707	102	
265.03116	84	
265.10886	80	
265.45300	90	
267.79663	104	
268.83902	400	
269.84007	262	
270.03824	84	
270.84720	338	1+
270.97244	138	
270.98826	220	
271.80366	312	1+
271.91466	126	
271.97416	490	1+
272.09207	92	
272.97744	410	1+
273.94048	90	
274.79953	92	
274.84568	118	
276.85241	234	1+
277.66196	94	
277.83334	654	1+
277.85365	156	1+
277.90740	84	
278.11421	80	
278.83547	544	1+
279.20920	96	
280.15567	98	
282.28069	86	
283.78644	132	
285.85945	224	
286.85034	1344	1+
288.50994	80	
288.86877	190	
289.16515	84	
289.43258	102	
289.80458	102	
290.85621	294	1+
291.17346	90	
291.87790	100	
292.80223	138	
292.83134	86	
293.10448	464	1+
293.72680	82	
293.81298	82	
293.86012	146	
293.98920	80	
294.00396	122	
294.07412	80	
294.81616	200	1+
294.84632	100	
295.20592	88	
295.97212	98	
298.08637	82	
298.86172	128	
299.06390	130	
299.85270	222	1+
301.78237	84	
301.80579	90	
301.88129	224	1+
302.83502	90	
306.88159	112	
308.86054	86	
308.87716	112	
309.11448	132	
309.86854	140	
309.91448	80	
309.95597	144	
310.87762	332	
311.84566	98	
311.87768	194	
311.90622	94	
312.50775	92	
314.24657	106	
315.44927	102	
316.35972	106	
320.88979	122	
322.30142	82	
323.16177	80	
323.83425	96	
323.88271	130	
324.52523	88	
324.89649	146	
327.30761	84	
327.72243	100	
327.88443	246	1+
329.39783	114	
329.75771	90	
331.84132	98	
338.96113	116	
339.88538	196	1+
341.09842	84	
342.31271	80	
END IONS

###FS:    #m/z: 363.95741 #charge 1+
###MS: 49
###MSMS: 50
BEGIN IONS
TITLE=Cmpd 37, +MS2(363.9574), 28.0-35.0eV, 1.1min #50
RTINSECONDS=64.2445
SCANS=49-50
PEPMASS=363.95741	347418
CHARGE=1+
57.79157	130	
174.80499	90	
182.86702	164	
189.86320	1092	
191.85881	964	1+
193.08712	92	
196.88450	440	
200.87850	228	
200.90070	98	
200.94681	140	
205.88053	180	
205.94823	132	
206.94613	384	1+
207.87361	242	
207.94551	250	1+
208.87134	220	
208.88698	108	
209.86794	124	
209.94417	1716	1+
210.88226	1000	1+
211.91692	126	
212.85145	90	
212.87906	5026	
213.88233	122	
214.89615	274	
215.88861	422	1+
218.91103	98	
222.89661	142	
222.95214	3278	1+
223.88575	250	1+
224.94895	3344	1+
225.89099	666	1+
225.92844	90	
226.52131	94	
226.89395	568	1+
226.94765	10518	1+
226.97339	438	
227.06720	106	
227.13750	110	1+
227.47963	98	1+
227.87948	234	
228.89340	970	1+
228.94299	10668	1+
229.78953	286	1+
230.88976	7140	1+
232.12777	96	
232.88766	772	1+
233.96420	158	
234.87966	310	1+
235.84839	122	
237.50329	100	
237.84769	104	
238.79931	92	
239.00467	94	
239.78854	94	
240.07623	124	
240.83252	102	
240.94066	978	
240.96251	1392	1+
241.10894	118	
241.84254	124	
241.94026	3630	1+
242.10010	138	1+
242.90138	154	
242.94262	2468	1+
242.95816	1918	1+
243.81967	446	1+
243.89398	132	
244.84066	116	
244.95765	4098	1+
245.46774	108	
245.94114	226	
246.81024	102	
246.86029	106	
246.90291	536	1+
246.95329	4426	1+
246.97526	172	
247.05828	258	1+
247.38135	92	
248.61059	116	
248.80388	468	1+
248.84185	100	
248.90006	2438	1+
249.05261	96	
249.39637	140	
250.89544	448	1+
250.94869	254	
251.80073	104	
251.95184	118	
252.95238	154	
253.83317	174	
253.90469	502	1+
253.92231	154	
256.80392	248	1+
256.98830	214	1+
257.84144	186	1+
257.90295	92	
258.97448	316	1+
260.82866	454	1+
260.96948	1492	1+
261.08174	92	
262.79668	100	
263.98042	134	
264.97116	460	1+
264.97742	118	
265.80998	958	1+
265.83325	100	
265.94863	170	
265.97846	292	1+
266.81248	848	1+
266.91023	152	
267.13852	164	
267.89539	92	
267.97498	538	1+
268.84363	150	
268.91269	330	1+
269.79782	344	1+
269.81236	116	
269.83152	298	1+
269.91825	220	1+
269.96785	818	1+
270.83012	198	1+
271.40395	102	
271.91692	434	1+
273.79300	186	
274.43449	98	
274.84485	114	
276.81580	122	
276.85707	448	
276.90214	140	
277.84924	506	1+
278.79584	334	1+
280.79196	1460	1+
281.03823	122	
281.81705	114	
281.85635	244	
282.86390	128	
283.70019	94	
283.78925	526	1+
283.84988	452	1+
283.90231	98	
283.98309	118	
284.82312	240	
285.43037	126	
285.80008	254	1+
285.84663	1028	1+
287.40715	172	1+
287.84497	92	
287.90537	100	
288.13516	92	
288.43086	92	
289.81423	100	
290.78821	274	
290.85588	112	
292.86040	94	
293.12108	166	
293.46559	92	
293.87795	96	
293.91589	254	1+
294.92046	210	1+
294.95714	92	
296.81112	392	
297.80550	238	
297.82164	126	
298.80422	1734	1+
298.87768	112	
299.55096	118	
300.80381	226	
301.41142	92	
301.79939	168	
301.86102	772	
302.79982	110	
302.86750	372	
303.80476	582	1+
303.85550	1678	1+
304.88116	90	
306.81383	100	
306.88470	120	
308.28798	146	
308.44429	96	
308.82029	166	1+
308.87756	142	
310.31146	136	
310.86794	636	1+
311.12800	120	
314.81982	222	1+
315.85240	224	1+
316.81169	1034	1+
318.93189	150	
319.05380	100	
319.07987	90	
319.92286	158	
320.13875	238	1+
320.93397	96	
321.81734	812	1+
321.86587	312	
322.92861	462	1+
322.99743	120	
325.34397	92	
326.87492	584	1+
327.83069	112	
327.90628	108	
329.81636	154	1+
329.87236	130	
330.88227	122	
333.87936	146	1+
336.94551	860	1+
337.88136	104	
338.79727	100	
338.82304	116	
339.63501	106	
339.82819	900	1+
345.00797	100	
349.31776	116	
352.73717	90	
352.89031	142	
353.89674	132	
354.77609	110	
355.79713	98	
357.06983	94	
357.71235	182	1+
358.17058	104	
359.76362	110	
359.98038	198	1+
361.86772	136	
361.91688	104	
362.84871	106	
366.57814	94	
367.32994	244	
368.83401	118	
END IONS

###FS:    #m/z: 507.84650 #charge 1+
###MS: 49
###MSMS: 51
BEGIN IONS
TITLE=Cmpd 38, +MS2(507.8465), 28.2-35.2eV, 1.1min #51
RTINSECONDS=65.017
SCANS=49,51
PEPMASS=507.84650	135966
CHARGE=1+
49.74909	124	
87.82485	122	
196.01757	228	
223.97293	230	
224.97708	216	
232.89859	196	
241.85928	126	
250.96886	226	1+
252.07764	142	
252.09641	188	1+
253.08433	160	
267.11193	196	
270.86159	170	
272.85221	562	1+
272.94157	226	1+
273.85293	360	1+
275.85483	240	1+
278.82716	192	1+
279.01294	300	1+
280.79451	130	
280.89159	296	1+
283.10235	130	
284.13385	138	
286.80440	126	
287.85124	424	1+
288.87346	160	
289.87908	744	
290.86364	706	
291.86833	386	
291.89733	476	1+
292.86003	228	
292.89824	348	1+
292.97377	128	
293.87381	1846	1+
294.81626	374	1+
295.39850	232	1+
295.86908	198	
296.85627	316	
297.80592	372	1+
298.80917	320	1+
298.85279	318	
298.87654	506	1+
298.91151	150	
300.85727	252	
301.80938	148	
301.83852	170	
303.80602	128	
303.86593	352	
304.00978	294	1+
304.88403	192	
305.81935	166	1+
305.86611	900	1+
305.91900	194	
306.96825	220	1+
307.86495	142	
307.88955	916	
308.13839	184	
308.87805	1446	1+
309.10885	244	1+
310.15810	410	
310.81472	214	1+
310.96110	298	1+
311.16101	184	
311.85348	128	
311.88466	3812	1+
311.91889	226	
312.91629	130	
314.81119	380	1+
314.86432	1760	1+
315.81264	372	1+
315.83573	142	
316.35039	236	1+
316.89145	238	
318.85953	340	1+
318.92929	290	1+
319.40884	80	1+
319.88788	234	1+
319.95417	144	
322.86318	156	
322.88844	162	
323.27157	164	
324.86284	270	
325.86423	194	
325.90105	538	
326.85509	142	
326.88112	1268	1+
327.89915	246	
327.95425	210	1+
328.37002	186	
328.87231	230	
328.89923	140	
329.89130	210	
329.94237	150	1+
330.80961	132	
330.89282	140	
332.84744	198	
332.87285	624	1+
332.99680	124	
334.82472	122	
334.84162	122	
334.90396	228	
335.84227	150	
336.87013	204	
337.87804	812	1+
337.97271	130	
338.90738	176	
339.90012	176	
340.86427	156	
342.01016	180	1+
342.83094	272	1+
343.95318	130	
345.02023	240	1+
346.37299	164	
346.85149	350	1+
346.89067	576	1+
347.16429	202	1+
349.72809	256	1+
349.75733	246	1+
349.84277	132	
349.88970	128	
350.01502	130	
350.89058	366	
351.04731	168	
351.78557	160	1+
351.88063	160	
352.84580	684	1+
352.88210	228	
352.91425	122	
353.84921	572	1+
353.90247	126	
354.90915	222	1+
355.72643	258	1+
355.88628	284	1+
356.18614	184	
357.85083	172	
358.10264	134	
358.77221	342	1+
359.77519	258	1+
360.85427	144	
360.89397	190	
361.86088	418	1+
362.85952	316	1+
363.13832	176	
366.18396	278	1+
366.73858	262	
366.84087	894	1+
367.70884	1292	1+
367.88112	184	
368.90027	182	
369.83578	1100	1+
369.91634	238	1+
370.77836	330	1+
370.87615	148	
371.71386	128	
371.80447	254	1+
372.03981	236	1+
373.35392	152	
373.71846	424	1+
374.15583	162	1+
374.81503	474	1+
376.89140	608	1+
378.76023	148	1+
378.78914	156	1+
379.88743	260	1+
380.71395	158	
380.73880	126	
380.85982	204	
381.72677	134	
381.84863	454	1+
382.72477	180	
382.85733	300	1+
382.99749	122	
383.12943	220	1+
383.71291	240	1+
383.90843	174	1+
384.85070	2200	1+
385.88207	160	
386.74213	198	1+
386.88979	130	
387.84696	432	1+
388.79670	434	
389.71514	208	1+
389.85745	182	
390.78131	136	
390.84111	1038	
391.84147	520	
391.91459	154	
392.82659	840	
392.85975	576	1+
392.88786	156	
393.40482	194	1+
393.80071	464	
394.79184	488	1+
397.39747	168	
398.72806	1390	1+
398.86726	244	1+
402.22940	124	
402.87133	1124	1+
403.87814	1242	1+
404.86089	272	
405.72814	122	
405.78472	212	1+
405.85872	392	
406.81678	128	
406.86044	376	
406.93410	204	1+
407.72500	214	
407.86820	1330	
408.10011	262	1+
408.85409	1892	1+
409.14155	148	1+
409.72094	320	
410.83700	1410	1+
410.87310	300	
411.80804	532	1+
411.85864	194	
412.72966	270	
412.81104	366	1+
412.84257	550	1+
413.07867	248	
413.75451	138	
414.88590	142	
415.87216	194	
416.73943	130	
416.87241	266	1+
417.82201	146	
419.33187	208	1+
421.88345	610	
422.82682	286	1+
422.87222	262	
423.77639	146	
423.87051	558	1+
424.82394	258	1+
425.20275	112	1+
425.75465	224	
426.86311	2282	1+
427.08292	154	1+
427.73580	770	1+
428.73999	474	1+
428.84823	1180	1+
428.88763	386	
429.83138	234	
429.88103	184	
430.74182	766	1+
430.85405	320	
431.18412	254	1+
431.87260	684	
432.24405	166	1+
432.86915	424	
433.85841	262	
434.85451	286	1+
434.99875	184	1+
439.89449	570	1+
440.73965	268	1+
442.83080	164	
444.87259	2772	1+
445.74715	612	1+
446.87334	606	1+
448.87891	138	
449.87817	1168	1+
451.88227	224	1+
452.11266	136	
453.89113	184	1+
457.90429	452	1+
460.82030	152	
462.88458	1528	1+
463.94218	138	
464.79817	142	
465.09761	212	1+
466.92916	138	
467.79566	192	
467.88919	2054	1+
469.91891	122	
484.91379	122	
485.89960	1056	1+
487.27720	156	
499.72817	144	
509.27846	298	1+
510.14097	186	1+
510.28379	208	1+
END IONS

###FS:    #m/z: 336.94638 #charge 1+
###MS: 49
###MSMS: 52
BEGIN IONS
TITLE=Cmpd 39, +MS2(336.9464), 28.0-35.0eV, 1.1min #52
RTINSECONDS=65.789
SCANS=49,52
PEPMASS=336.94638	125568
CHARGE=1+
182.86824	204	
194.67029	88	
198.95274	172	
199.03229	126	
199.87680	90	
205.94736	180	
206.94855	84	
207.01360	94	
210.88544	356	1+
211.91900	94	
211.94453	5394	
212.87832	1520	1+
212.94360	136	
213.93917	2790	1+
214.89156	126	
215.88713	910	1+
217.88244	242	
217.93756	172	
218.88692	118	
219.47294	92	
221.69962	86	
222.97359	94	
223.97532	146	
223.99678	84	
224.96931	126	
225.88706	204	1+
227.89148	558	1+
227.93711	92	
228.08913	90	
228.89417	482	1+
229.95539	4624	
230.88944	1646	1+
230.95883	138	
231.94995	1178	1+
232.87567	136	
233.01993	104	
233.82961	134	
233.89684	758	1+
233.94681	212	
234.83207	114	
235.86897	82	
236.92450	100	
237.41806	84	
238.05147	158	
239.90150	122	
240.87212	106	
241.79176	102	
241.84230	126	
242.42775	84	
243.09561	94	
244.04314	172	
244.32711	150	
246.36686	86	
246.57722	88	
247.96471	1098	
248.90033	778	1+
248.98850	126	
249.03654	130	
249.95866	646	1+
249.99017	84	
250.83634	142	
251.02785	86	
251.07267	198	
251.90226	88	
251.92515	104	
252.10080	140	
252.97094	3312	1+
253.01225	158	
253.27230	102	
253.83808	106	
253.90742	272	1+
254.42439	86	
254.96734	1078	1+
255.07898	120	
256.07711	120	
256.44934	104	
256.85316	140	
256.96270	118	
257.76823	92	1+
258.84655	230	
258.92232	84	
259.89408	114	
259.98532	82	
260.60966	112	
261.42727	84	
261.83345	126	
262.24986	100	
262.85565	90	
263.05350	118	
264.97325	96	
265.08414	142	
265.19917	118	
265.79705	84	
265.88524	86	
267.83644	102	
267.84102	106	
268.84145	362	1+
269.85927	142	
269.99741	88	
270.10732	142	
270.84048	94	
270.98314	236	
271.79849	94	
271.84778	246	1+
271.91654	150	
273.43868	84	
273.79465	142	
274.14349	96	
275.85987	176	
276.85299	826	1+
276.89169	134	1+
278.83450	452	1+
278.87056	100	
279.83718	284	1+
280.09836	144	
281.02570	98	
281.80950	100	
281.86171	168	
282.06216	98	
282.17761	96	
282.80529	202	
282.87086	86	
282.89612	84	
284.86106	148	
286.40954	96	
286.84992	476	1+
286.92919	92	
288.10056	98	
289.82930	100	
290.33176	130	
290.85428	126	
291.05959	158	
292.26384	84	
292.81527	168	1+
292.87148	158	
293.10291	114	
294.10843	116	
294.82238	122	
294.85064	184	
294.88315	100	
295.98157	214	1+
298.58471	82	
299.01362	100	
301.91023	100	
303.94449	88	
304.86140	98	
305.18347	82	
308.83398	88	
309.86660	204	
309.88766	146	
310.85903	196	
310.88033	406	1+
312.86842	102	
314.77360	82	
314.81921	128	
314.95022	82	
319.82435	180	
319.93377	112	
321.44443	88	
322.86572	106	
323.88842	378	1+
324.89363	314	1+
325.23993	88	
325.46356	88	
326.89860	122	
327.83141	100	
328.88474	126	
329.86195	112	
332.33601	84	
335.87075	82	
336.76323	196	1+
336.89659	182	
336.98330	82	
338.39378	134	
338.82517	98	
338.85676	88	
340.77857	84	
341.18491	88	
342.22198	84	
END IONS

###FS:    #m/z: 322.93046 #charge 1+
###MS: 53
###MSMS: 54
BEGIN IONS
TITLE=Cmpd 40, +MS2(322.9305), 28.0-35.0eV, 1.2min #54
RTINSECONDS=69.461
SCANS=53-54
PEPMASS=322.93046	2453166
CHARGE=1+
69.90056	80	
192.88861	106	
201.04624	122	
204.91321	78	
205.95220	180	
205.97187	260	1+
207.92635	80	
207.97459	88	
209.07490	80	
212.43749	100	
212.88331	318	1+
215.96858	84	
218.88590	72	
220.91414	74	
221.94727	158	
222.88788	92	
222.95397	578	1+
223.63807	80	
223.95837	396	1+
224.91268	72	
225.41371	72	
225.95050	78	
226.10009	76	
226.11663	80	
227.95382	72	
228.93302	96	
229.95861	80	
231.95539	76	
232.00231	82	
233.85722	236	
233.89443	124	
233.91771	88	
234.41548	118	
236.79980	76	
237.05112	72	
237.80886	110	
237.88526	94	
238.58309	94	
238.89098	146	
238.93831	290	1+
239.07625	366	1+
239.18671	74	
239.78893	216	1+
239.89630	122	
240.94026	6190	
240.97127	124	
241.46902	128	
241.78970	76	
241.83175	82	
241.93950	16510	1+
241.98261	80	
242.05698	102	
242.11459	80	
242.81789	440	1+
242.94163	11324	1+
243.89050	96	
244.93964	2968	
245.82308	128	
246.85055	120	
246.97698	340	
247.00500	78	
247.85873	82	
247.97788	240	
248.58438	100	
248.84842	364	1+
249.07369	108	1+
249.81333	74	
250.22505	80	
250.94542	176	
251.92546	82	
252.48719	96	
253.60434	94	
254.91167	86	
255.80424	104	
256.05068	90	
257.02620	78	
257.50677	82	
257.79678	222	
257.90508	80	
258.83730	262	
258.97507	82	
260.08671	74	
261.47684	82	
261.83060	326	
262.83126	150	
263.80705	84	
263.94069	96	
265.05901	84	
266.01552	90	
266.39207	90	
266.85647	84	
266.88551	96	
267.95767	78	
268.52102	74	
268.95768	78	
268.98870	80	
269.80295	154	
270.87783	84	
272.84384	118	
272.85840	82	
273.79443	172	
274.04195	78	
274.15373	94	
275.81029	166	
276.84368	144	
277.01392	76	
277.41632	92	
278.76205	142	
278.81705	90	
279.09291	830	1+
279.79594	72	
280.10829	78	
280.93073	72	
281.81241	166	
281.96730	92	
282.86979	110	
282.94121	78	
283.02510	94	
284.29403	588	
284.87253	120	
284.89659	74	
285.06011	74	
285.79878	84	
286.87102	80	
286.92059	78	
287.85966	98	
288.14081	102	
288.81453	82	
289.88358	124	
290.78905	88	
290.85568	120	
290.87567	176	1+
291.11873	76	
291.78331	76	
292.80225	112	
293.78866	98	
294.05318	74	
294.73378	74	
294.85613	174	1+
296.81048	154	
296.82622	76	
298.82798	132	
299.77976	78	
299.86785	88	
300.14010	80	
300.78865	132	
300.92506	100	
301.87168	146	
302.79732	90	
302.85665	78	
304.42914	84	
305.80372	124	
306.88594	298	1+
307.80013	78	
308.86718	76	
309.81737	114	
310.13548	80	
310.88780	218	1+
311.34751	84	
311.86583	248	1+
314.93297	74	
317.39338	80	
317.85826	166	1+
317.94559	122	
319.88726	218	1+
321.88673	366	1+
324.00978	74	
324.89405	262	
324.94114	74	
325.89643	158	
326.89422	76	
END IONS

###FS:    #m/z: 340.94121 #charge 1+
###MS: 53
###MSMS: 55
BEGIN IONS
TITLE=Cmpd 41, +MS2(340.9412), 28.0-35.0eV, 1.2min #55
RTINSECONDS=70.2335
SCANS=53,55
PEPMASS=340.94121	865578
CHARGE=1+
99.08774	112	
177.03290	94	
192.88862	124	
192.92895	130	
198.87703	132	
202.93888	78	
205.95061	208	
212.87971	132	
213.87935	122	
213.91106	104	
213.93841	1838	1+
213.97369	102	
214.87843	102	
214.89531	118	
215.41497	84	
215.88527	1042	1+
217.88762	294	1+
217.93587	158	
218.90954	82	
219.88963	80	
220.89207	174	1+
222.95860	284	1+
223.52785	94	
226.89840	80	
226.95203	106	
227.54090	92	
228.94732	144	
229.01552	100	
230.88624	550	1+
231.82633	100	
231.84140	108	
231.88809	328	1+
231.95064	936	1+
233.86862	104	
233.89707	700	1+
233.91556	82	
233.93024	126	
233.94709	106	
234.95274	108	
235.89324	228	
235.94660	164	
236.82088	88	
236.89345	134	
237.45016	84	
237.89059	90	
238.02388	102	
238.78891	212	1+
239.88514	154	
239.91667	96	
240.59411	88	
240.83437	156	
240.94374	92	
241.84318	166	
242.88302	80	
242.90562	106	
243.83094	348	1+
245.44258	92	
246.97682	154	
248.60213	98	
249.16195	88	
249.90084	140	
249.96251	260	
250.04263	88	
250.95137	170	1+
251.98990	80	
252.09197	168	1+
252.19264	84	
252.88529	84	
254.96715	762	1+
256.82362	86	
256.84602	134	
256.93785	92	
256.95819	94	
257.41028	92	
257.62504	92	
257.79886	274	1+
257.85194	162	
258.84885	154	
258.96371	108	
259.84868	122	
259.87886	90	
259.95758	128	
260.80112	112	
260.83585	858	1+
262.81293	102	
262.97935	98	
263.80311	92	
263.91375	106	
264.85847	162	1+
265.35509	92	
265.41495	78	
265.82425	80	
266.39601	86	
267.84789	96	
268.11861	96	
268.84054	328	1+
268.95564	96	
269.84223	186	1+
271.80041	90	
271.83127	110	
272.84585	136	
272.93101	126	
272.97778	314	
274.86220	120	
274.90485	126	
274.92876	90	
275.82735	84	
275.85582	550	1+
275.91736	82	
277.09108	96	
277.92594	156	
278.13697	94	
278.84465	594	1+
280.90823	100	
281.79180	80	
282.75325	88	
282.86202	92	
285.82584	84	
285.86924	82	
286.01653	86	
287.35783	86	
287.91501	78	
288.76860	78	
289.90924	94	
289.93189	82	
290.38831	84	
290.81112	174	
290.85624	186	
290.90722	80	
291.82946	90	
292.44002	134	
293.28064	84	
293.87437	118	
294.92403	172	1+
295.19961	82	
296.88757	82	
297.97506	124	
298.86461	204	1+
299.06459	78	
299.83184	108	
300.05911	96	
302.17350	138	
303.48930	84	
303.87454	250	1+
304.98837	80	
305.90271	86	
306.79228	84	
306.88831	134	
307.79415	90	
307.86872	224	1+
308.03047	90	
308.29172	172	
309.38755	84	
310.26715	84	
310.89158	164	
312.80941	106	
314.16826	94	
321.05045	94	
322.30924	142	
322.98053	82	
325.77617	84	
325.89985	112	
327.97849	78	
328.18981	110	
330.81612	258	1+
331.02777	88	
333.81763	94	
334.89054	154	
335.30625	110	
335.40979	96	
339.91327	98	
340.79902	84	
340.91031	78	
341.09259	184	1+
343.06050	88	
343.90992	148	
346.05780	88	
END IONS

###FS:    #m/z: 507.84651 #charge 1+
###MS: 53
###MSMS: 56
BEGIN IONS
TITLE=Cmpd 42, +MS2(507.8465), 28.2-35.2eV, 1.2min #56
RTINSECONDS=71.0055
SCANS=53,56
PEPMASS=507.84651	143182
CHARGE=1+
196.01522	350	
213.88220	138	
222.97526	444	1+
224.97768	390	
232.89724	334	1+
238.07483	142	
249.90231	268	1+
259.87976	244	1+
266.16744	252	
268.77289	274	1+
269.92800	126	
270.81107	158	
270.86026	138	
272.85432	230	
275.84927	178	
278.58459	224	1+
278.86087	178	1+
282.78695	204	1+
282.89683	146	
283.92226	126	
284.87216	142	
285.85879	212	
287.85269	666	1+
288.89329	128	
289.88088	816	1+
289.90133	256	
290.86131	908	1+
291.88050	304	
291.93572	130	
292.88348	138	
293.87190	1644	1+
294.92756	152	
295.08413	134	
297.43587	128	
297.79754	354	1+
297.88039	326	1+
298.84872	128	
299.82038	298	1+
300.85602	194	
301.85781	132	
301.95770	230	1+
302.84750	124	
303.80266	128	
303.86917	414	
304.87583	236	
305.86380	876	
306.06889	158	
307.88833	470	
308.14337	366	1+
308.87406	762	
309.87072	356	
309.88935	424	
310.15489	556	1+
310.88255	256	
311.67181	128	
311.88262	3220	1+
312.17477	144	
314.86657	928	1+
314.89382	206	
316.86237	494	1+
318.82333	122	
318.85745	348	1+
319.81231	212	1+
319.93494	130	
321.40605	162	
321.88443	126	
322.04800	124	
322.85884	258	
322.88003	442	1+
324.85715	378	1+
325.90118	512	
326.88592	1388	1+
328.87269	310	
330.06106	282	1+
330.83707	158	
330.88013	348	1+
331.81737	172	
331.83762	278	1+
332.76285	244	1+
332.82191	184	
332.87262	380	1+
332.90392	142	
335.80444	236	1+
335.84803	182	
335.88729	248	
336.90172	162	
337.88183	492	1+
338.06706	186	1+
339.84863	126	
339.87949	270	
340.90408	278	
341.15802	130	
345.89416	156	
347.88845	600	1+
348.88903	420	1+
349.03368	144	
349.77513	126	
350.83408	172	
350.88538	292	
351.77835	142	
352.76960	128	
353.85465	380	1+
353.89701	196	
354.01520	232	1+
354.04442	180	1+
354.77320	132	
355.85635	140	
355.89257	278	
356.87832	334	1+
356.89300	168	
357.84221	128	
357.88417	306	1+
358.78508	206	1+
361.86799	164	
362.84458	132	
364.09125	134	
366.73464	196	1+
366.83821	888	1+
366.90388	136	
367.70955	1360	1+
367.76652	144	
367.81925	172	
368.89976	354	1+
369.77841	272	1+
369.83601	464	1+
369.87425	216	1+
371.72075	124	
371.83335	192	
371.90287	158	
372.72993	254	1+
372.78051	148	
373.72160	254	1+
373.90135	486	
374.81484	168	
380.04401	138	
380.71999	472	
380.85673	196	
381.71815	638	1+
381.84033	430	1+
383.77192	234	1+
384.38402	196	1+
384.85207	1238	1+
385.74966	242	1+
386.83858	362	1+
387.84437	248	1+
388.12774	134	
389.84977	142	
390.05443	164	
390.84390	974	
391.84136	496	
391.91146	486	1+
392.08814	156	
392.77771	128	
392.82521	380	
392.86304	218	
393.79821	168	
393.83091	176	
393.85056	254	
394.80120	150	
394.83457	512	1+
395.77012	298	1+
397.86967	294	1+
398.73088	774	1+
399.84728	222	1+
399.86928	338	1+
400.72649	388	1+
402.86571	182	
402.88471	150	
403.72820	156	
403.87453	552	
404.72746	124	
404.87628	478	
405.86655	376	
405.90038	136	
406.85861	478	
407.72279	292	1+
407.74458	228	
407.86552	1040	
408.85396	1872	1+
409.07805	142	
409.73177	218	
409.83103	142	
409.87000	544	
410.24037	106	1+
410.73058	134	
410.83823	1716	1+
411.79267	126	
411.88339	144	
412.79884	152	
413.07515	168	
413.11881	154	
413.86041	360	
414.87296	412	1+
416.34052	136	
417.81589	130	
417.86050	414	1+
418.81344	180	
419.76561	126	
419.83980	192	1+
421.87601	1102	1+
424.82958	178	
425.74764	166	
425.88006	172	
426.19013	128	1+
426.74311	142	
426.86246	1498	1+
426.93756	142	
427.73618	350	
427.94062	144	
428.16061	138	1+
428.74604	250	
428.80274	208	1+
428.85270	650	
428.88664	520	
428.91713	236	
429.73747	804	1+
429.84889	364	
430.85123	204	
431.86848	682	1+
432.12208	152	
433.85177	362	1+
433.88107	588	1+
434.88612	444	1+
435.81153	130	
439.89210	686	1+
440.70808	234	1+
442.87740	132	
443.75941	208	
444.72198	126	
444.87247	2334	1+
446.75145	146	
447.88483	148	
449.69497	236	1+
449.87966	612	1+
450.75646	128	
453.87327	148	
454.78555	168	1+
456.17021	198	1+
457.90221	732	1+
460.21340	238	1+
461.14673	128	1+
462.88373	740	1+
465.78515	204	
465.89198	184	
467.88981	1144	1+
468.64888	174	1+
468.77456	228	1+
469.89232	324	1+
474.23571	166	1+
481.72840	176	1+
485.89835	1028	1+
487.27799	168	
505.68018	158	1+
END IONS

###FS:    #m/z: 322.93045 #charge 1+
###MS: 57
###MSMS: 58
BEGIN IONS
TITLE=Cmpd 43, +MS2(322.9305), 28.0-35.0eV, 1.3min #58
RTINSECONDS=74.6795
SCANS=57-58
PEPMASS=322.93045	2671562
CHARGE=1+
106.63587	86	
115.88338	78	
160.69480	96	
191.93353	72	
197.01925	74	
197.03123	98	
201.68108	90	
206.94934	214	
206.97385	100	
207.97480	274	1+
208.83413	78	
208.85868	84	
208.89436	234	1+
209.94256	82	
216.13109	76	
220.01519	86	
220.13348	80	
220.15029	80	
220.89946	82	
221.94292	138	
222.81080	78	
222.95134	150	
223.96575	238	1+
225.17250	84	
225.38437	92	
225.86593	72	
225.99283	72	
226.90385	100	
227.88369	80	
228.86516	82	
230.91485	80	
231.42286	78	
231.82282	92	
231.90414	142	
232.90819	72	
233.95708	94	
234.41555	118	
238.55643	76	
238.79371	82	
238.88666	184	1+
238.93824	356	
239.07855	108	
239.79242	120	
239.83830	76	
240.14294	82	
240.94042	4384	
240.98080	84	
241.94282	3974	
242.14558	92	
242.82312	122	
242.88979	138	
242.91306	82	
242.94185	13234	1+
243.81951	314	1+
243.87559	120	
244.94008	2262	1+
245.03107	76	
245.84875	80	
245.96258	134	
246.97789	238	
248.85270	72	
248.98937	72	
249.84030	78	
249.96721	136	
250.83328	74	
250.90370	74	
250.94915	114	
251.78810	158	
252.85209	120	
253.46553	84	
253.80033	106	
253.83549	78	
254.42088	72	
255.01239	86	
255.80539	88	
258.83043	72	
259.80245	104	
260.83232	214	
260.89130	102	
261.10947	90	
261.47682	114	
261.83174	330	1+
262.79673	76	
262.97214	78	
263.02389	80	
263.98126	244	1+
264.26789	78	
264.85234	258	1+
265.05940	290	
265.79698	120	
267.55559	84	
267.84125	108	
268.35170	80	
269.04602	84	
269.37653	86	
269.89482	72	
270.80396	80	
271.80247	72	
271.85506	192	1+
271.91444	258	1+
273.48535	74	
274.93082	82	
276.82182	82	
276.84849	234	1+
276.85757	76	
276.98738	80	
279.01427	76	
279.09134	1016	1+
280.83574	88	
281.38813	96	
281.83749	72	
281.99009	72	
283.06905	84	
283.79072	144	
284.29267	346	
284.87416	174	
284.90295	72	
285.38766	76	
285.89213	74	
286.86683	82	
287.81808	82	
288.87694	266	1+
289.79192	112	
289.80262	124	
290.79053	106	
290.85693	86	
291.65603	112	
291.85899	82	
294.85795	138	
294.90635	82	
295.13228	76	
295.75046	86	
297.43586	90	
297.92745	80	
298.86212	198	1+
298.88047	136	
299.78590	116	
299.82462	72	
302.85856	98	
302.90788	92	
303.87072	102	
304.08003	80	
304.92817	100	
305.77065	120	
305.92838	82	
306.78181	72	
306.80110	74	
307.03340	72	
307.79960	130	
307.88637	302	1+
308.29563	74	
309.43935	96	
309.87180	226	1+
310.89491	78	
311.12417	84	
313.85940	132	1+
318.92844	84	
319.14809	74	
319.20698	72	
320.68348	72	
321.88288	220	1+
322.01926	80	
322.99391	72	
323.73126	76	
323.81313	82	
324.88887	84	
325.32183	100	
325.82366	136	
326.90610	118	
326.99480	80	
END IONS

###FS:    #m/z: 340.94118 #charge 1+
###MS: 57
###MSMS: 59
BEGIN IONS
TITLE=Cmpd 44, +MS2(340.9412), 28.0-35.0eV, 1.3min #59
RTINSECONDS=75.4515
SCANS=57,59
PEPMASS=340.94118	967008
CHARGE=1+
85.01689	86	
178.46027	82	
186.03729	138	
189.86553	76	
192.92517	142	
194.88949	88	
198.88055	134	
205.95074	82	
207.07555	80	
207.87611	230	1+
208.95938	120	
209.90161	76	
210.93406	120	
213.87810	142	
213.93944	1518	1+
214.89501	118	
215.89015	294	
216.88643	140	
217.54322	84	
219.87856	222	
221.95801	218	1+
226.59158	92	
226.94589	132	
227.93902	84	
228.84386	140	
229.83787	108	
229.95503	120	
230.84220	78	
230.88578	818	1+
231.88720	464	1+
231.95086	1198	1+
233.90093	490	1+
233.94815	436	1+
235.89362	302	1+
239.10224	106	
239.78482	240	1+
239.82450	158	
240.83894	520	1+
240.91625	96	
241.84461	324	1+
241.89937	126	
242.88659	76	
243.83155	468	1+
245.95667	102	
246.94922	86	
246.97406	112	
248.84232	84	
248.90307	218	
249.90141	110	
249.95930	482	1+
249.99564	78	
250.89914	82	
251.96166	100	
253.36986	100	
254.96742	414	1+
255.07456	394	1+
255.90891	146	
256.40457	88	
256.89452	146	
256.91403	162	
256.96380	328	
257.89723	78	
258.01374	88	
258.84576	286	
258.89511	178	
259.05289	84	
259.39202	96	
259.82756	78	
259.84913	248	
259.90243	84	
259.95723	202	
260.83460	258	
261.83614	174	
261.88347	206	1+
262.84065	114	
263.05388	78	
263.78245	92	
265.99543	80	
267.80878	92	
267.86496	112	
268.84177	154	
269.06841	106	
269.19306	78	
270.45785	88	
270.82760	74	
271.83071	98	
271.84609	106	
271.92533	290	1+
272.83784	78	
272.90880	144	
272.97621	116	
273.41442	92	
273.55661	76	
273.79957	76	
273.81534	98	
275.80703	102	
275.86073	110	
275.91908	158	
276.85640	806	1+
277.58216	150	
277.96198	244	1+
278.84536	1084	1+
279.00570	76	
279.90826	126	
279.93167	94	
280.81558	126	
280.85006	364	1+
282.04957	82	
283.89626	92	
284.92357	82	
285.71996	110	
286.55064	82	
286.66521	92	
286.79921	128	
286.86038	76	
288.18106	76	
289.18014	78	
289.85915	94	
292.86000	124	
292.89055	188	1+
293.85307	88	
293.93920	78	
294.20683	86	
294.43015	76	
294.86631	88	
295.86687	134	
296.85629	238	
296.97836	148	1+
297.84706	194	
298.41733	94	
298.80138	84	
298.85589	140	
299.61050	92	
300.00168	80	
301.89492	96	
302.87074	124	
302.95272	88	
303.90862	80	
304.91970	84	
305.08920	92	
306.88261	84	
307.79924	168	
308.37863	152	
308.89005	116	
310.15023	84	
310.87886	148	
311.88407	116	
312.41237	82	
313.77269	188	1+
313.81493	340	1+
313.87756	230	
314.09847	92	
315.38183	86	
319.95343	92	
321.42095	284	
322.88632	98	
323.77773	82	
324.16895	76	
324.89524	110	
324.92109	146	
325.87606	78	
326.18020	90	
326.88442	152	
327.40505	96	
327.87819	78	
330.81637	160	
332.09842	82	
336.13622	94	
336.86225	96	
336.95414	82	
338.22672	74	
339.94715	108	
340.89490	82	
342.73089	76	
343.90703	86	
344.97883	82	
END IONS

###FS:    #m/z: 336.94631 #charge 1+
###MS: 57
###MSMS: 60
BEGIN IONS
TITLE=Cmpd 45, +MS2(336.9463), 28.0-35.0eV, 1.3min #60
RTINSECONDS=76.2235
SCANS=57,60
PEPMASS=336.94631	107000
CHARGE=1+
180.41791	74	
205.94800	124	
206.89554	88	
209.40932	106	
209.99083	92	
210.88260	260	1+
211.94447	2964	
212.29071	74	
212.87923	1252	1+
213.94027	2418	1+
214.42503	90	
214.88456	120	
215.88667	418	1+
215.93956	200	1+
217.88351	238	1+
217.93300	112	
218.62803	84	
218.83849	74	
220.87750	88	
221.88995	76	
221.99201	120	
223.95736	232	
226.11661	74	
226.98730	78	
228.89226	186	
228.96536	72	
229.95505	2992	1+
230.88825	1720	1+
231.95096	1060	1+
233.83597	98	
233.94955	368	
234.82762	72	
239.77196	72	
240.83702	584	1+
241.43876	80	
243.01137	78	
246.98780	84	
247.90157	80	
247.96752	974	1+
248.14320	88	
248.89814	670	1+
249.83853	76	
249.86395	74	
249.88314	84	
249.91240	202	1+
249.96079	454	1+
250.12616	76	
250.82627	130	
250.89972	94	
251.83636	112	
251.95477	124	
252.06238	160	1+
252.83647	78	
252.89895	370	1+
252.97128	1740	1+
253.08792	94	
253.56731	110	
253.83344	206	1+
254.96744	854	
255.84602	312	1+
255.86128	112	
256.02710	76	
256.26087	72	
256.39243	94	
256.91333	116	
256.96605	120	
257.81348	78	
257.91476	74	
258.84432	354	1+
258.95328	86	
259.35835	88	
259.40577	94	
259.60157	84	
260.49105	102	
260.83445	166	
260.94490	94	
261.83607	74	
261.98724	116	
262.87339	110	
262.92644	94	
263.97678	74	
263.99565	158	1+
264.05843	90	
265.85493	100	
265.96558	90	
266.35397	86	
267.83949	660	1+
267.90295	138	
268.38589	76	
268.95969	132	
269.23350	116	
269.80101	168	1+
270.98152	84	
271.00485	74	
271.14916	76	
271.32480	110	
271.84404	232	1+
271.91612	254	
271.95652	76	
272.91109	136	
272.97801	164	
273.90836	78	
274.86429	126	
274.88029	170	
274.89868	106	
274.93091	74	
275.85531	1018	1+
276.85742	784	1+
277.83577	162	
277.87788	80	
277.93232	104	
277.96177	232	1+
278.83454	362	1+
278.88276	74	
278.98361	88	
279.01205	106	
280.87140	298	1+
281.84771	72	
281.87492	254	1+
281.98563	98	
282.85680	112	
283.79499	86	
283.93277	104	
284.00388	106	
285.78941	100	
285.85165	700	1+
286.11236	98	
286.35745	74	
286.85494	596	1+
287.06964	80	
289.01930	150	
289.85293	96	
290.38822	106	
290.94059	76	
291.40183	80	
291.85875	160	1+
294.81523	178	
294.86865	96	
295.12786	76	
295.88755	204	1+
295.97339	110	
296.80939	114	
296.87312	94	
296.97522	92	
298.34099	80	
298.87163	74	
300.87831	114	
303.94504	82	
306.43997	92	
306.92596	82	
307.81164	96	
307.88682	190	1+
308.94907	72	
309.05058	76	
309.81547	80	
309.87817	74	
310.86673	196	1+
311.11557	84	
313.82217	74	
313.87983	98	
316.02964	76	
316.95608	76	
318.82325	86	
319.88539	72	
320.85060	88	
320.92940	82	
320.96053	74	
323.88175	78	
324.81486	80	
324.90105	86	
324.93346	224	1+
326.89000	102	
329.20259	82	
331.88158	72	
332.92937	182	
333.83557	80	
334.07973	90	
335.96084	94	
336.90454	92	
337.35999	72	
338.10102	76	
338.73943	94	
339.17336	88	
339.29548	78	
339.74831	82	
340.41393	92	
340.90968	80	
END IONS

###FS:    #m/z: 322.93037 #charge 1+
###MS: 61
###MSMS: 62
BEGIN IONS
TITLE=Cmpd 46, +MS2(322.9304), 28.0-35.0eV, 1.3min #62
RTINSECONDS=79.9
SCANS=61-62
PEPMASS=322.93037	2207154
CHARGE=1+
53.76255	100	
104.55393	84	
169.52192	154	
173.34515	90	
176.89257	72	
187.82540	74	
190.90744	76	
192.88914	92	
197.88541	88	
197.96295	80	
205.41077	92	
205.94956	110	
205.97077	200	1+
207.97479	112	
209.94260	90	
212.89343	212	
215.96959	146	
216.07515	80	
220.87337	140	
221.10201	76	
221.87348	78	
221.95185	116	
222.67333	84	
222.94840	76	
222.97586	72	
223.95890	350	1+
227.84819	88	
227.92910	266	1+
228.88904	84	
228.90805	88	
229.06754	74	
230.88689	154	
230.90372	120	
230.95662	78	
231.47873	80	
232.57474	72	
234.83508	76	
236.51264	76	
236.83567	88	
236.90853	108	
237.89317	76	
238.16232	72	
238.93823	222	
239.07736	128	
239.78743	206	1+
239.83676	120	
239.89731	220	1+
240.83405	72	
240.94120	4742	
241.13358	82	
241.88491	278	1+
241.94244	3754	
242.82274	138	
242.90241	88	
242.94202	11172	1+
242.98450	96	
243.13800	104	
243.50136	116	
243.52459	90	
243.81670	232	1+
244.10234	164	1+
244.94044	2184	
245.87363	82	
246.22621	106	
246.85858	78	
246.95107	78	
246.97655	238	
248.84230	84	
248.91958	80	
249.83697	72	
249.90862	118	
250.90722	74	
250.94638	84	
250.97238	280	
252.08827	72	
252.33297	94	
254.02301	104	
254.06063	124	
256.81372	74	
256.94774	80	
258.83950	148	
259.92525	78	
260.82603	656	1+
261.82837	526	1+
262.90444	80	
263.06767	88	
263.87693	74	
264.79493	334	1+
264.86603	122	
265.20900	92	
266.04769	172	
266.99863	78	
267.43922	72	
268.13653	86	
268.79904	92	
268.95785	152	
269.81012	80	
270.07052	78	
272.44050	82	
272.80338	94	
272.91898	126	
273.74534	110	
273.81043	152	
275.80725	90	
275.85398	80	
276.81547	72	
276.85355	190	
279.09253	582	
279.92143	112	
281.80034	80	
282.09412	98	
282.80906	72	
283.07232	96	
283.09326	86	
284.09072	82	
284.29430	270	
284.80164	106	
284.85174	128	
285.77821	72	
287.79613	144	
288.81235	72	
288.94393	86	
289.78967	198	1+
289.87787	376	1+
290.85804	148	
291.99953	78	
293.87643	76	
294.17102	74	
294.89375	72	
295.85167	130	
297.75777	78	
297.85324	74	
299.04338	82	
299.41968	124	
299.78577	420	1+
302.24596	104	
302.85558	164	
302.92265	72	
303.80794	102	
304.89041	110	
305.18577	82	
305.73517	76	
305.87296	212	
306.85491	88	
306.88361	294	1+
307.79631	76	
308.79861	74	
308.81751	78	
311.91306	82	
312.80098	82	
312.82015	124	
312.86739	182	1+
312.97014	74	
315.90953	72	
318.49225	102	
319.13700	72	
321.85179	72	
322.43159	80	
322.90117	72	
323.23904	72	
323.89041	102	
324.18666	78	
324.20893	72	
324.88518	318	1+
325.81152	72	
326.09963	96	
327.91632	74	
328.20063	82	
END IONS

###FS:    #m/z: 340.94099 #charge 1+
###MS: 61
###MSMS: 63
BEGIN IONS
TITLE=Cmpd 47, +MS2(340.9410), 28.0-35.0eV, 1.4min #63
RTINSECONDS=80.6725
SCANS=61,63
PEPMASS=340.94099	774264
CHARGE=1+
190.01592	72	
190.94568	188	
205.95350	120	
208.87662	72	
209.94082	72	
210.94371	94	
211.03114	76	
212.87769	122	
213.87958	284	
213.93894	1026	1+
215.88544	542	1+
220.95777	74	
223.83867	114	
225.83411	72	
226.86369	72	
226.89100	324	1+
228.94771	152	
230.88628	466	1+
231.94862	1028	1+
231.97029	86	
232.89179	512	1+
233.13875	74	
233.83874	78	
233.89769	322	1+
235.89344	194	
236.09948	80	
236.88852	72	
238.88035	310	1+
239.01198	78	
240.83540	618	1+
241.83991	430	1+
241.90347	116	
242.94292	184	
243.83134	136	
244.44712	94	
244.49713	106	
244.84380	118	
244.88693	80	
245.83145	74	
245.93926	160	
246.83345	74	
246.85330	134	
246.87228	96	
246.93585	90	
247.03999	74	
248.54021	94	
248.89827	86	
249.96047	506	
250.99448	118	
251.21099	90	
251.86914	96	
251.96466	92	
253.79434	74	
253.90591	276	1+
254.83412	72	
254.96663	416	
255.07342	172	
255.33030	94	
256.00623	72	
256.90052	82	
257.27025	72	
257.83087	166	
257.84216	544	1+
257.94842	74	
258.84445	450	1+
259.89365	154	
259.98246	90	
260.83666	644	1+
262.35517	78	
262.86256	74	
262.90535	120	
262.94043	80	
262.96804	126	
263.85874	80	
263.89065	76	
265.01957	78	
265.86486	88	
266.85758	228	1+
266.99371	90	
267.78766	248	1+
267.95565	82	
268.99357	78	
270.58324	72	
270.83591	80	
271.10249	80	
271.82533	100	
272.84772	72	
272.93430	210	
272.95751	72	
273.86721	80	
273.90089	92	
274.02772	92	
275.41963	158	
275.85480	800	1+
275.89272	92	
275.94784	98	
276.04601	108	
276.85711	670	1+
278.80572	74	
278.84703	1564	1+
278.92275	174	1+
279.10171	118	1+
279.83297	84	
279.96126	88	
280.06695	72	
280.87551	88	
281.00983	72	
281.04808	90	
282.78773	178	1+
282.87638	110	
282.92691	80	
283.02644	86	
283.04203	72	
283.13351	106	
283.87128	82	
284.43047	86	
284.86680	178	1+
286.42590	96	
287.09125	82	
287.78685	80	
289.50966	76	
289.82352	80	
290.36708	84	
290.97110	108	
291.81680	88	
292.86032	76	
293.84874	264	1+
295.01180	90	
295.97899	100	
296.82854	84	
296.99722	204	1+
297.74547	72	
297.80883	72	
297.97652	144	
298.31733	108	
298.41968	82	
298.79729	82	
298.83112	86	
299.07605	106	
299.78553	72	
300.80814	80	
301.85830	122	
301.88260	76	
301.91367	74	
302.01909	86	
303.14474	82	
304.63068	82	
305.13237	78	
306.01865	78	
307.79770	72	
307.89122	96	
307.93815	90	
308.87948	118	
310.80809	78	
313.06341	80	
314.19442	86	
315.76345	72	
316.89037	86	
320.75127	72	
321.01059	76	
321.88478	80	
323.02028	84	
324.15581	72	
324.89836	260	1+
328.18976	112	
328.79931	74	
330.80905	96	
330.88024	80	
331.72507	88	
331.81237	126	
335.08804	76	
337.87658	108	
339.19829	78	
342.71571	180	1+
343.36525	86	
343.97071	76	
344.75743	172	1+
345.12206	86	
END IONS

###FS:    #m/z: 363.95706 #charge 1+
###MS: 61
###MSMS: 64
BEGIN IONS
TITLE=Cmpd 48, +MS2(363.9571), 28.0-35.0eV, 1.4min #64
RTINSECONDS=81.4445
SCANS=61,64
PEPMASS=363.95706	328456
CHARGE=1+
182.87173	126	
187.86813	268	
189.86473	340	
190.92956	82	
191.85809	390	1+
196.89077	114	
203.41129	84	
207.87346	232	1+
207.95474	92	
209.94268	1058	1+
210.53567	94	
210.88462	378	1+
212.87868	1666	1+
214.89450	186	
219.86408	150	
222.95016	684	1+
222.97677	138	
223.97399	104	
224.89039	110	
224.94888	758	1+
225.01918	88	
225.97143	196	
226.88838	136	
226.94730	4408	1+
226.97074	92	
227.17780	84	
227.93282	214	
228.81679	92	
228.84402	114	1+
228.89476	396	
228.94203	5062	1+
229.50071	92	
229.89367	180	
229.91027	86	
230.89046	1890	1+
231.07440	96	
232.88471	344	1+
234.93110	142	
236.38416	90	
240.94129	1062	
240.96313	160	
241.94013	2470	1+
241.96048	168	
242.43348	102	
242.83613	132	
242.94132	1494	1+
242.95986	734	1+
242.98250	82	
243.09744	82	
244.82322	126	
244.93937	300	
244.95801	1562	
245.83907	140	
245.94408	228	
246.84686	116	
246.90643	160	
246.95335	2706	1+
246.97294	474	1+
247.80769	152	
247.99311	236	1+
248.80209	434	
248.83252	278	1+
248.85661	102	
248.90114	746	1+
248.95054	114	
249.80630	256	
250.14943	90	
250.89675	130	
250.94709	160	
250.97304	160	
251.92757	92	
252.37039	82	
252.79795	100	
253.09076	84	
253.90449	230	
258.08071	84	
258.84805	206	
258.97245	90	
259.83119	460	1+
259.91158	116	
260.01459	116	
260.34440	92	
260.83369	388	1+
260.96805	346	1+
262.83254	254	1+
263.97924	128	
264.82566	156	
265.78364	224	1+
266.81404	768	1+
267.08166	92	
267.78862	200	1+
267.97254	340	
268.81358	112	
268.83839	90	
268.95442	104	
268.97394	228	
269.06619	84	
269.81039	164	1+
269.97075	466	
271.91397	152	
273.86330	82	
274.45904	82	
274.91261	110	
275.81211	148	
276.81051	260	
277.85388	146	
278.80906	182	
278.84479	182	
279.09914	124	
279.78988	1270	1+
279.85678	120	
280.00156	84	
280.79086	1050	1+
280.86877	306	1+
280.90825	230	1+
281.84363	124	
282.78306	112	
283.06853	124	
283.79093	456	1+
283.85331	106	
284.79565	296	1+
284.85211	142	
285.42714	100	
285.82489	202	1+
285.84541	278	
288.83958	116	
288.93996	110	
289.00666	82	
289.09089	138	
290.07689	138	
291.87146	106	
292.43190	92	
293.89929	98	
295.86664	92	
296.80868	466	
297.80871	298	
298.80117	1858	1+
300.85678	500	1+
300.87123	116	
301.79798	146	
301.83850	98	
302.79944	140	
303.04519	98	
303.85580	604	1+
306.05331	88	
306.11298	96	
306.43546	90	
306.87915	180	1+
310.87476	128	
314.47110	86	
314.82208	170	
314.96764	108	
316.07760	104	
316.78958	188	1+
316.81646	236	
317.98635	100	
318.82077	144	
318.93765	116	
318.95936	88	
319.17439	82	
319.82326	140	
320.96262	86	
321.81963	208	
321.86961	122	
322.81666	520	1+
322.87020	82	
322.93047	268	1+
323.88172	146	
324.90060	186	
325.09044	124	
325.89889	152	
326.87330	276	1+
331.87412	118	
332.03369	90	
335.79893	86	
335.88191	104	
335.90450	86	
336.39512	84	
336.94353	192	
337.95011	126	
339.15744	94	
340.94133	220	
342.90144	100	
343.74993	98	
344.14187	88	
345.87963	84	
346.24071	102	
347.76476	168	
348.38487	88	
358.80284	82	
362.00783	86	
363.57040	88	
363.91117	268	1+
366.33332	194	1+
367.25325	104	
END IONS

###FS:    #m/z: 363.95703 #charge 1+
###MS: 65
###MSMS: 66
BEGIN IONS
TITLE=Cmpd 49, +MS2(363.9570), 28.0-35.0eV, 1.4min #66
RTINSECONDS=85.113
SCANS=65-66
PEPMASS=363.95703	295020
CHARGE=1+
189.86398	738	1+
191.85888	642	1+
193.85656	108	
194.88742	206	
206.41178	108	
207.11083	106	
207.87722	574	1+
207.94987	254	
208.94412	124	
209.87168	98	
209.94331	1416	1+
210.88333	710	
210.90619	86	
211.94285	120	
212.11340	90	
212.87881	3880	1+
216.40872	260	
218.91264	104	
222.89091	88	
222.95150	1684	1+
224.94779	3242	1+
225.88408	108	
226.89022	116	
226.94752	9076	1+
227.92779	310	
228.32127	96	1+
228.84571	92	
228.89568	864	1+
228.94228	8354	1+
228.96944	86	
230.88954	4986	1+
232.88396	596	1+
233.04207	92	
233.42388	144	1+
233.96111	110	
234.88184	182	
236.00857	100	
240.94152	1062	
240.96230	1648	1+
241.82803	98	
241.84129	92	
241.88858	208	1+
241.93933	3244	1+
242.33041	92	
242.86115	124	
242.94184	2680	1+
243.96274	164	
244.82147	120	
244.95698	3188	1+
244.98706	110	
245.80765	274	1+
245.94211	436	
246.83513	96	
246.91658	128	
246.95314	4694	1+
247.97838	108	
248.03433	84	
248.80504	412	1+
248.89979	1996	1+
250.06127	90	
250.83924	86	
250.89738	284	1+
250.94175	130	
250.97147	156	
251.06869	98	
252.89414	132	
253.90616	102	
254.21137	84	
254.83785	124	
254.85693	148	
255.95244	106	
256.81164	96	
258.85034	234	
258.97313	194	
259.84455	92	
260.83278	286	
260.96823	992	1+
261.64545	94	
261.83271	182	
261.97783	168	
262.82333	122	
262.84214	140	
263.97812	200	
264.81734	160	
264.91304	86	
264.96835	336	1+
264.99104	84	
265.81407	1260	1+
266.81542	1034	1+
267.10199	130	
267.89611	120	
267.91922	88	
267.97325	742	1+
268.14448	146	
268.80836	218	
268.84771	132	
268.90900	118	
268.96201	1002	1+
269.80183	178	
269.84561	110	
269.87848	92	
269.96698	746	1+
270.79911	110	
270.86840	84	
271.85750	172	
271.91890	286	1+
274.86640	108	
275.43609	86	
276.81935	106	
276.85527	274	
277.86109	174	
278.02196	88	
278.80210	300	
278.84417	328	1+
278.87668	112	
278.91549	84	
279.09599	96	
279.79060	1646	1+
280.78975	1694	1+
281.86291	270	1+
283.85146	236	
284.82590	122	
284.84292	702	1+
284.93321	88	
285.84519	590	1+
286.81894	216	1+
287.99915	90	
289.80429	336	1+
290.85180	112	
292.43598	94	
296.80847	184	
297.80841	240	
298.80027	3054	1+
298.91633	88	
299.86471	212	1+
300.42755	86	
301.85931	212	
301.91392	84	
301.96737	118	
302.80424	168	
302.85498	134	
303.40782	92	
303.80697	106	
303.85594	814	1+
304.81682	186	
304.83348	100	
307.88193	174	
309.32464	108	
309.98609	84	
310.42816	194	
310.83353	92	
311.87823	214	1+
313.13078	90	
315.82610	88	
316.81636	212	
317.81393	394	1+
318.14369	90	
318.93129	134	
318.96357	98	
319.87911	102	
320.80814	128	
320.84916	92	
320.96037	184	
321.82101	426	1+
321.86625	136	
322.92695	118	
323.30371	104	
323.81863	126	
324.87724	202	1+
325.14190	84	
325.81610	98	
326.87370	192	
326.89628	104	
327.21395	92	
327.88076	246	1+
329.88256	86	
331.73601	98	
332.03199	88	
333.40231	92	
333.90668	102	
334.14663	102	
335.38726	98	
336.94387	180	
339.82794	122	
340.93779	208	
343.06610	88	
344.15078	94	
345.70388	120	
346.77323	90	
350.82105	88	
350.91044	88	
351.76449	92	
352.88486	124	
354.93135	102	
359.86625	98	
360.83631	192	1+
361.78901	190	1+
364.20280	114	
367.02991	88	
368.84126	86	
END IONS

###FS:    #m/z: 336.94626 #charge 1+
###MS: 65
###MSMS: 67
BEGIN IONS
TITLE=Cmpd 50, +MS2(336.9463), 28.0-35.0eV, 1.5min #67
RTINSECONDS=85.885
SCANS=65,67
PEPMASS=336.94626	85948
CHARGE=1+
194.10194	74	
196.96597	72	
208.91177	80	
211.10592	76	
211.94342	1624	1+
212.87937	1162	1+
212.91559	80	
213.89750	78	
213.94040	676	1+
214.88105	130	
215.88739	186	
215.93542	230	
217.83867	78	
217.88503	206	1+
217.99801	74	
223.86428	94	
223.95785	114	
224.97663	76	
225.89135	104	
225.95061	74	
226.89462	124	
228.42873	100	
228.84373	130	
228.89708	336	1+
229.95554	1800	1+
229.99117	186	1+
230.52118	80	
230.88851	1624	1+
231.80020	72	
231.94983	908	1+
233.90120	90	
233.93460	86	
233.95099	160	
234.82738	126	
235.82376	100	
235.89727	172	
235.94669	74	
236.01618	82	
236.07653	86	
238.03718	74	
239.10139	72	
239.85740	74	
240.83449	122	
243.83315	84	
245.01047	88	
245.92183	104	
246.52686	82	
246.92996	94	
246.97493	76	
246.98850	92	
247.96497	534	
248.04863	102	
248.89941	866	1+
249.96435	286	1+
250.83129	136	
250.84447	80	
250.95554	178	
251.07461	92	
251.83195	88	
251.92665	88	
252.22771	72	
252.36039	74	
252.46566	78	
252.97105	1080	1+
253.09239	74	
253.90642	244	
254.08772	72	
254.56541	108	
254.94459	92	
254.96685	494	1+
255.07719	126	
256.07471	74	
256.86710	72	
256.96538	136	
257.85434	138	
257.87334	80	
258.84859	710	1+
259.85367	494	1+
260.05708	100	
260.89345	98	
262.04903	110	
264.86545	86	
264.93097	102	
266.34388	78	
266.86455	184	
267.84936	162	
268.23927	80	
268.84053	430	1+
269.81810	80	
270.86606	72	
270.98125	72	
271.84989	106	
271.92783	78	
272.84818	120	
272.96220	94	
272.97595	108	
273.84077	72	
273.95459	90	
274.85995	228	1+
275.02268	96	
275.09399	92	
275.41303	78	
276.85456	340	
276.86972	160	
277.03608	80	
277.83060	368	1+
277.86146	352	1+
277.92738	92	
278.39903	72	
278.79884	80	
280.79107	82	
281.88273	72	
282.00821	72	
282.38994	88	
282.87398	84	
284.87634	82	
285.85246	132	
286.85116	174	
287.85862	326	
288.53691	74	
289.91171	112	
290.01168	84	
290.81180	194	1+
290.85348	104	
291.92576	74	
292.10897	384	1+
292.85535	166	
293.22184	84	
293.29126	98	
293.85607	116	
294.86851	78	
297.87052	74	
299.01383	84	
302.00859	98	
302.33301	106	
306.93865	76	
307.82364	76	
308.00490	72	
308.86929	232	1+
311.39698	102	
311.87183	212	1+
312.42525	82	
312.85710	82	
313.36128	72	
315.84628	78	
316.93433	78	
317.93622	80	
318.95918	96	
320.96034	76	
321.88046	72	
323.88303	138	
324.15350	78	
324.32593	76	
324.75299	76	
325.01849	74	
325.58781	88	
328.99104	74	
329.86917	156	
331.81462	94	
331.97783	72	
333.25442	74	
333.72303	80	
333.88887	74	
334.36030	114	
334.77337	128	
334.93973	86	
338.00314	86	
338.38472	78	
338.73484	76	
340.13322	72	
340.28492	84	
340.34150	120	
340.38871	80	
END IONS

###FS:    #m/z: 359.96202 #charge 1+
###MS: 65
###MSMS: 68
BEGIN IONS
TITLE=Cmpd 51, +MS2(359.9620), 28.0-35.0eV, 1.5min #68
RTINSECONDS=86.657
SCANS=65,68
PEPMASS=359.96202	62964
CHARGE=1+
191.97429	84	
196.95190	84	
207.95387	124	
208.88356	74	
209.94388	368	
210.92430	92	
217.90398	86	
220.96154	82	
221.89303	74	
222.89863	82	
222.95136	1004	1+
223.55553	86	
223.88975	420	1+
224.89039	262	1+
224.94719	704	
226.80212	98	
226.94734	2236	1+
226.97361	98	
227.82901	150	1+
227.88792	288	1+
227.93133	332	
228.94203	2882	1+
231.96297	78	
232.83706	74	
233.95955	80	
234.06605	92	
234.83377	84	
234.86828	180	
235.82663	134	
237.84018	212	1+
238.94180	86	
238.96831	82	
240.01333	96	
240.94119	574	
240.96294	258	
241.84117	100	
241.90500	218	1+
241.94196	280	
241.95995	122	
242.95750	460	1+
244.64495	76	
244.95725	1800	1+
245.44462	118	
245.82189	80	
245.94456	168	
246.80707	146	1+
246.85694	78	
246.95306	1336	1+
248.80466	392	1+
248.89819	96	
249.91038	82	
250.37262	78	
250.80220	80	
250.95269	78	
251.79699	80	
251.96841	78	
252.84459	86	
252.89513	78	
252.95373	214	
256.00163	82	
256.95148	92	
257.35913	90	
258.85835	242	1+
259.79885	132	
260.82790	142	
260.96808	96	
262.83444	74	
262.95259	82	
263.60152	86	
263.98244	80	
264.37978	86	
264.42967	88	
264.81973	304	1+
266.08780	78	
266.42414	98	
266.60844	80	
266.81079	826	1+
267.97391	334	
268.83805	126	
268.99401	80	
269.96844	236	
270.87994	84	
271.11058	74	
271.46250	96	
273.95462	86	
274.51368	108	
275.39150	106	
275.97105	186	
276.01719	96	
276.80952	174	
276.85668	248	
277.81337	90	
278.40717	76	
278.80155	166	
278.84731	84	
279.00912	88	
279.79834	304	
280.07549	76	
280.11142	130	
280.16187	84	
280.79323	860	1+
280.84866	84	
280.86528	84	
281.15943	76	
282.79956	128	
282.98673	80	
284.82480	220	
286.84150	104	
286.86274	84	
290.78822	190	1+
290.85575	264	1+
292.04537	80	
292.09187	74	
292.87105	144	
292.94007	78	
293.40705	92	
293.85163	234	1+
293.88892	82	
293.93113	90	
295.81404	78	
295.93157	78	
296.80802	256	1+
296.84560	78	
298.27087	170	
298.80330	1500	1+
298.93071	76	
299.82170	98	
299.92316	74	
300.08049	74	
300.80310	90	
302.89275	98	
303.81867	100	
303.94926	114	
305.78885	78	
305.85764	90	
306.75584	92	
306.87376	206	1+
311.07427	80	
312.89617	76	
313.93747	82	
314.31393	92	
314.82139	78	
315.81109	110	
316.81637	442	1+
318.00395	108	
318.93651	106	
321.11434	94	
321.82017	236	
322.10722	86	
322.81803	114	
323.04475	86	
323.89621	144	
324.46096	76	
327.04267	86	
327.22497	84	
327.90271	96	
331.72723	82	
333.14353	208	1+
334.88049	80	
335.28606	84	
335.57141	90	
336.94791	564	
338.75968	232	1+
339.87041	90	
340.04594	118	
340.14660	82	
340.40034	104	
340.87828	84	
340.94080	90	
341.27307	84	
344.90083	76	
347.36110	102	
348.86640	100	
350.39569	80	
353.72005	78	
356.77399	118	
358.77243	78	
END IONS

###FS:    #m/z: 363.95731 #charge 1+
###MS: 69
###MSMS: 70
BEGIN IONS
TITLE=Cmpd 52, +MS2(363.9573), 28.0-35.0eV, 1.5min #70
RTINSECONDS=90.3265
SCANS=69-70
PEPMASS=363.95731	244486
CHARGE=1+
65.54944	96	
178.94953	86	
180.93123	110	
184.93208	80	
189.86382	258	
191.85606	486	1+
196.88224	116	
197.95994	90	
202.92988	76	
207.87467	490	1+
207.94784	370	1+
207.97267	78	
209.94434	1308	1+
210.83319	80	
210.88565	532	
212.87935	2768	1+
214.84782	78	
221.87330	78	
222.95111	1614	1+
223.08947	78	
224.82639	154	1+
224.89596	126	
224.94775	2154	1+
225.88395	150	
226.94703	8144	1+
226.98428	160	
227.08053	164	1+
227.81717	132	1+
228.89549	250	
228.94223	7792	1+
229.89917	188	
230.83785	86	
230.88964	3470	1+
232.88666	360	
233.38829	102	
233.48992	80	
233.85303	100	
234.88092	268	1+
235.84859	76	
237.05377	142	
237.98985	82	
240.83064	114	
240.94298	542	
240.96296	558	1+
241.94217	468	
242.45292	86	
242.88840	248	1+
242.94322	1496	1+
243.01706	90	
243.82772	144	
243.96042	170	
244.95726	3590	1+
245.87550	76	
245.94268	340	
246.03382	90	
246.80849	104	
246.95250	2986	1+
248.41343	124	
248.80464	612	1+
248.90118	962	1+
250.79451	232	1+
250.86051	76	
250.90018	294	1+
250.97044	134	
251.86695	86	
251.94994	320	1+
251.97448	110	
253.56721	80	
253.90400	466	1+
255.00450	94	
256.41825	94	
257.84024	84	
258.83512	266	1+
258.84887	122	
258.92186	188	1+
258.97467	314	
260.83764	86	
260.84376	126	
260.96796	746	1+
261.37536	76	
261.83549	222	
262.07350	100	
262.36296	82	
262.83027	116	
263.83094	88	
263.95645	78	
264.96273	96	
264.97575	154	
265.37701	82	
265.97172	152	
266.81308	410	
266.98041	102	
267.81717	236	
267.97337	170	
268.78243	82	
268.97880	82	
269.79416	88	
269.84109	100	
269.97098	482	1+
270.84053	106	
271.86791	90	
271.91675	368	
275.01641	84	
275.81504	130	
276.85380	216	
276.92393	84	
277.85891	114	
278.10208	264	1+
278.80027	370	1+
278.84277	254	
278.91573	78	
279.84443	310	1+
280.79155	882	1+
281.98791	134	
282.08383	100	1+
282.82753	192	1+
283.17552	118	
283.79196	426	1+
283.98285	200	
284.82250	492	1+
285.42727	78	
285.79537	268	1+
285.84589	360	1+
287.82157	90	
288.07832	92	
289.07506	90	
289.78367	82	
289.87136	144	
290.83433	78	
291.13965	76	
291.44360	116	
292.85640	90	
292.89822	90	
293.84999	104	
294.86643	176	
296.80645	136	
297.13335	108	1+
297.80964	290	
298.45320	92	
298.80518	1296	
298.83455	84	
299.40682	86	
299.80019	1634	1+
299.86649	98	
299.87952	94	
300.86279	458	1+
301.01482	80	
301.86430	388	1+
302.79648	164	
303.85391	600	1+
303.94525	82	
306.43577	76	
306.84819	132	
307.59095	78	
307.89178	172	
307.98951	82	
308.04753	84	
308.44010	96	
311.86223	112	
316.81457	168	
316.83770	92	
317.81130	240	
317.87268	92	
318.52532	100	
318.81376	148	
319.83057	82	
319.87672	82	
320.61603	186	
320.81732	506	1+
321.82051	440	1+
321.86501	104	
322.15822	88	
322.96536	86	
323.89565	200	1+
325.14814	130	
325.87811	98	
326.87615	142	
327.34709	80	
333.83502	80	
335.83512	76	
336.95262	180	
337.94611	136	
338.73728	86	
339.82860	146	
339.87687	90	
339.89913	78	
344.58365	96	
351.94899	84	
354.71600	90	
355.92449	94	
356.33023	78	
357.75911	82	
358.94258	78	
360.10657	86	
360.76887	84	
365.47632	76	
368.21629	96	
END IONS

###FS:    #m/z: 336.94636 #charge 1+
###MS: 69
###MSMS: 71
BEGIN IONS
TITLE=Cmpd 53, +MS2(336.9464), 28.0-35.0eV, 1.5min #71
RTINSECONDS=91.0985
SCANS=69,71
PEPMASS=336.94636	78402
CHARGE=1+
59.95466	104	
189.86213	80	
196.08609	72	
196.88748	96	
199.07389	88	
199.86825	112	
200.87822	76	
205.00278	78	
205.95135	184	
206.98040	136	
209.88654	90	
209.94349	144	
210.88221	120	
210.92434	86	
211.94421	878	1+
212.87870	880	1+
213.94023	362	1+
214.86215	88	
215.88815	120	
216.88523	82	
219.20908	120	
223.02717	72	
223.89525	90	
223.95880	138	
225.97471	104	
226.98088	72	
227.06111	114	
227.95044	76	
229.95472	622	
230.88982	1938	1+
231.95072	518	1+
233.89024	84	
233.95124	84	
235.84414	76	
235.89346	100	
236.90397	72	
237.07003	76	
237.12342	72	
239.90902	76	
240.84136	84	
241.84148	120	
241.85509	130	
242.06648	76	
242.84305	156	
242.85780	76	
243.84562	88	
246.21663	74	
246.54630	74	
246.85622	140	
246.90811	144	
247.43003	82	
247.96870	202	
248.51675	102	
248.79941	78	
248.89799	446	1+
249.96511	82	
250.84006	166	
250.94766	132	
250.96086	78	
250.99300	84	
251.07368	88	
251.88655	76	
251.94190	98	
252.84413	126	
252.97201	580	
253.09874	88	
253.83739	100	
253.90742	78	
254.90239	134	
254.96609	270	
255.07664	194	1+
255.86786	116	
256.03274	86	
256.40855	90	
256.85302	92	
256.88075	72	
256.89629	76	
257.83193	124	
257.97797	76	
258.14742	72	
258.84853	678	1+
260.17572	70	
260.86753	72	
262.80905	100	
262.87270	74	
263.03367	84	
263.14312	84	
263.83496	70	
263.97658	76	
265.90952	72	
266.82321	70	
267.82282	72	
267.83913	104	
268.84136	772	1+
268.95748	88	
269.09038	86	
269.58234	76	
270.97948	106	
271.10235	96	
272.44260	78	
272.92110	122	
272.95146	80	
272.97829	120	
274.06438	90	
274.98793	80	
275.39927	130	
275.43793	76	
275.81115	76	
275.96000	88	
276.85972	726	1+
277.83710	148	
278.84420	146	
278.86300	186	
279.10156	78	
279.83405	256	
280.87122	88	
280.92270	94	
282.86008	104	
283.88828	78	
284.79086	108	
285.85067	132	
285.86917	88	
286.85072	544	1+
289.88106	106	
293.11235	174	
293.51691	108	
293.85288	124	
294.01005	112	
294.10986	74	
294.24268	78	
294.85775	80	
294.90751	138	
295.87946	84	
296.84919	124	
297.49509	80	
297.87322	94	
297.91021	118	
298.42994	96	
298.86732	98	
299.06221	76	
299.89112	78	
301.87614	116	
302.09169	100	
304.86208	228	1+
305.16642	94	
305.91141	72	
307.88564	352	1+
308.92985	84	
309.89055	282	1+
311.86345	120	
312.87573	112	
314.81902	80	
319.01399	80	
321.40902	114	
326.77419	76	
326.89742	126	
328.73504	92	
330.96979	100	
332.87807	82	
333.38653	98	
336.07303	74	
337.39849	92	
337.78745	74	
341.90855	84	
END IONS

###FS:    #m/z: 359.96234 #charge 1+
###MS: 69
###MSMS: 72
BEGIN IONS
TITLE=Cmpd 54, +MS2(359.9623), 28.0-35.0eV, 1.6min #72
RTINSECONDS=91.87
SCANS=69,72
PEPMASS=359.96234	52590
CHARGE=1+
170.92058	74	
198.87643	72	
209.94505	126	
217.94189	82	
220.95057	104	
221.13143	72	
222.82363	84	
222.95337	692	1+
223.88846	72	
224.94654	598	1+
225.61642	100	
225.89432	76	
226.89430	94	
226.94668	2130	1+
227.88150	82	
227.93258	108	
228.94167	1936	1+
232.85390	78	
232.89901	84	
232.95124	74	
233.84820	92	
233.91766	94	
233.96285	232	
234.82741	88	
235.82868	126	
236.84330	88	
238.02941	92	
239.06894	76	
239.80337	140	
239.84807	90	
240.42265	92	
240.82253	108	
240.94086	478	1+
240.96190	728	1+
241.78992	130	
241.85472	136	
242.96100	114	
243.82740	78	
243.89933	128	
243.95584	86	
244.88626	94	
244.95850	768	1+
246.04111	98	
246.95336	1288	1+
247.98074	72	
248.80315	498	1+
249.40623	74	
250.45234	86	
250.79692	72	
250.95013	158	
250.97320	312	1+
252.01436	74	
252.09512	78	
252.95251	320	
254.96342	76	
254.98105	74	
257.85374	74	
258.84441	122	
260.84211	104	
260.97040	168	
261.84475	72	
262.94681	176	
262.96085	124	
263.01991	78	
263.81492	256	1+
263.98451	80	
266.02293	76	
266.81578	502	1+
266.83528	84	
267.11195	110	
267.79270	92	
267.97307	250	
268.80451	78	
269.10711	88	
269.94641	112	
269.97286	210	
270.88867	148	
270.97104	84	
271.44847	86	
272.08783	72	
272.90268	72	
272.93726	76	
273.78807	186	1+
274.29999	94	
274.55655	102	
276.85561	286	1+
277.57410	100	
277.80752	202	
278.56490	80	
278.79671	162	
278.84555	346	1+
278.92230	86	
279.10446	80	
279.79686	110	
280.79358	274	
280.84176	134	
280.87392	72	
281.79458	184	
281.82735	172	1+
282.11969	72	
282.78712	114	
282.81400	116	
282.94769	74	
283.82120	518	1+
284.82354	450	1+
284.87030	120	
286.82108	322	
288.87711	72	
289.40540	84	
290.78174	78	
291.53368	78	
291.86737	72	
291.89464	88	
292.44650	82	
294.35203	82	
294.86629	72	
296.80975	314	
297.80762	258	
298.80386	1198	1+
299.05811	78	
300.78646	142	
300.80501	162	
300.87453	120	
301.87303	104	
301.99389	78	
302.78548	124	
303.82098	72	
303.95372	74	
304.92624	82	
304.96266	74	
305.00141	78	
307.07222	72	
308.00230	74	
308.37750	72	
308.79576	72	
310.47270	90	
312.34257	76	
314.38588	80	
315.81884	172	
316.81383	306	
320.44349	106	
321.01764	74	
321.82115	114	
321.92008	74	
323.02251	222	
323.39341	80	
324.00529	82	
326.88950	80	
329.10707	78	
329.18249	96	
330.87575	82	
331.57546	86	
334.88138	92	
334.95109	158	
336.86843	84	
336.94673	484	1+
339.84321	82	
340.02879	102	
342.76032	74	
342.91951	84	
343.43132	90	
344.07800	82	
345.90488	90	
349.02464	116	
349.77256	128	
350.57931	80	
352.71841	74	
355.89185	88	
359.20756	76	
364.04102	80	
END IONS

###FS:    #m/z: 322.93020 #charge 1+
###MS: 73
###MSMS: 74
BEGIN IONS
TITLE=Cmpd 55, +MS2(322.9302), 28.0-35.0eV, 1.6min #74
RTINSECONDS=95.552
SCANS=73-74
PEPMASS=322.93020	1140432
CHARGE=1+
81.86297	80	
178.32599	70	
188.99002	68	
190.93621	70	
192.88684	150	
193.96511	88	
196.07767	68	
197.01751	82	
201.04524	68	
205.96899	66	
207.97303	96	
211.83030	100	
211.89194	86	
213.90575	80	
215.09440	100	
215.87848	142	
218.93638	66	
220.86807	232	1+
220.89408	82	
222.93895	94	
222.95605	490	1+
223.95944	406	1+
224.93816	92	
227.95753	78	
228.01598	82	
228.91177	72	
229.85242	86	
229.89357	76	
230.59591	106	
230.83851	84	
230.86456	82	
231.83369	72	
234.83870	90	
236.38994	78	
236.91494	106	
237.01611	90	
237.85920	80	
238.15274	80	
238.93821	108	
239.02978	136	
239.08205	68	
239.09757	100	
239.90009	88	
240.81610	188	1+
240.94023	2864	
241.94185	2212	
242.94115	6836	1+
243.79696	66	
244.47769	68	
244.81956	82	
244.85254	70	
244.90311	74	
244.93962	2006	1+
245.82324	110	
246.03746	194	1+
248.84764	218	1+
249.11563	90	
249.79021	68	
250.96951	76	
251.01049	66	
251.03941	84	
251.89041	66	
252.46766	92	
252.94192	84	
253.08299	70	
253.92519	90	
254.07427	72	
255.79483	78	
255.96246	68	
256.04122	68	
256.40069	80	
257.80078	84	
258.85242	72	
260.82917	120	
260.85354	66	
261.06996	70	
261.82977	70	
262.83471	266	
262.85916	94	
263.04159	70	
263.12182	90	
263.83359	158	
263.97881	68	
265.01495	74	
265.93903	68	
266.01779	68	
267.87086	174	1+
268.79636	88	
268.85712	76	
268.95562	76	
270.79718	80	
271.17931	72	
271.44246	66	
271.84321	72	
271.92189	88	
272.05181	66	
273.78956	86	
274.43434	66	
275.80270	74	
277.86887	80	
278.10837	100	
279.08954	568	1+
279.81240	74	
279.85342	172	1+
280.11052	70	
280.40441	76	
280.91427	78	
281.10278	76	
281.96742	70	
282.00202	66	
282.82123	64	
282.83990	78	
283.06925	66	
283.78896	76	
283.96989	102	
284.12782	82	
284.29175	280	
284.82423	66	
285.85880	100	
286.86885	98	
289.11104	80	
289.78434	148	1+
289.86323	88	
290.15159	70	
290.86942	198	1+
290.94272	78	
291.90931	82	
293.85730	98	
293.93507	72	
293.99871	68	
294.86906	80	
296.45217	72	
298.13122	64	
298.27289	66	
298.80324	80	
298.82700	68	
299.08362	86	
300.80866	80	
300.91906	68	
301.61828	78	
302.82643	140	
302.85670	90	
302.89061	102	
304.16791	64	
304.81910	78	
305.82337	92	
306.27429	72	
306.88415	140	
307.79516	246	1+
307.91407	74	
308.87582	84	
310.52694	76	
311.88740	68	
312.13016	76	
312.83121	66	
314.14419	68	
314.81926	84	
319.81502	70	
320.45024	100	
321.89170	70	
322.82661	78	
322.88795	64	
325.89416	116	
327.90491	92	
END IONS

###FS:    #m/z: 340.94084 #charge 1+
###MS: 73
###MSMS: 75
BEGIN IONS
TITLE=Cmpd 56, +MS2(340.9408), 28.0-35.0eV, 1.6min #75
RTINSECONDS=96.325
SCANS=73,75
PEPMASS=340.94084	422248
CHARGE=1+
178.92664	88	
203.93169	82	
205.96373	80	
212.87695	138	
213.87695	72	
213.93853	402	1+
214.88041	290	1+
214.89441	140	
215.90173	72	
215.93982	86	
217.97019	160	
219.01460	78	
220.87272	94	
222.39312	76	
222.87609	178	1+
223.01244	78	
223.96116	266	1+
224.83333	68	
226.94761	70	
228.84334	256	
230.88669	478	1+
231.94867	470	
232.90365	88	
233.00186	78	
233.55333	68	
233.89918	344	1+
233.94706	142	
235.89229	210	
236.85452	76	
236.90506	122	
237.99924	72	
240.83831	406	1+
240.96113	98	
241.84197	284	1+
241.89284	84	
242.94290	112	
243.83302	538	1+
244.09240	74	
244.93703	152	
247.03992	80	
247.87832	78	
249.96081	70	
250.38238	78	
250.93473	86	
251.85340	78	
252.96745	90	
253.06494	100	
254.90579	92	
254.94959	70	
254.96558	128	
255.86605	108	
255.95572	104	
255.97201	78	
256.26308	74	
256.96132	84	
257.84232	78	
258.84570	176	
259.02413	112	
259.80355	102	
259.85189	338	
259.90626	74	
259.99933	78	
260.83462	1082	1+
261.97342	90	
262.82655	84	
262.87238	82	
262.92413	94	
264.07428	96	
264.91295	70	
265.01295	90	
265.10688	78	
265.85721	74	
266.84948	130	
267.83822	350	1+
267.88737	68	
268.14257	68	
268.86912	78	
268.95375	68	
269.00243	76	
269.95132	80	
270.83983	122	
270.95071	72	
272.44053	68	
272.84199	84	
272.98797	70	
274.80084	76	
274.86222	94	
275.05518	78	
276.85694	1034	1+
277.92712	68	
278.30684	80	
278.84396	1396	1+
279.13081	82	
281.80631	74	
281.84809	68	
281.88465	72	
281.94659	68	
282.14289	68	
282.85766	90	
282.87693	146	
283.87166	74	
284.29363	84	
284.36804	78	
284.65827	84	
285.55390	94	
285.97318	116	
287.50992	106	
288.83984	88	
289.78788	86	
289.84212	80	
290.87796	72	
291.81046	138	
291.83771	80	
291.86005	130	
291.88905	74	
291.93019	120	
293.85815	158	
293.90569	74	
294.85350	112	
294.86899	158	
295.85815	116	
297.01713	72	
297.84093	72	
297.87469	68	
297.89351	74	
297.96778	76	
298.02817	146	
298.09918	72	
298.86786	228	1+
299.01365	84	
300.04936	190	
300.91933	200	1+
300.97871	72	
301.52218	72	
305.80195	118	
305.87464	92	
305.96704	74	
306.80343	242	1+
306.82674	80	
307.05058	102	
307.88455	292	1+
310.83825	72	
311.85876	78	
311.88280	92	
312.56835	100	
312.80616	100	
314.86856	72	
314.94780	106	
317.88069	78	
320.04117	68	
321.95760	76	
322.57065	86	
322.87905	82	
323.57656	72	
325.76283	70	
326.17280	74	
326.89837	108	
327.83583	76	
328.88794	106	
330.86041	74	
332.62015	86	
332.89137	96	
334.87707	78	
341.35936	72	
341.80665	78	
342.30115	70	
346.03966	72	
END IONS

###FS:    #m/z: 336.94605 #charge 1+
###MS: 73
###MSMS: 76
BEGIN IONS
TITLE=Cmpd 57, +MS2(336.9461), 28.0-35.0eV, 1.7min #76
RTINSECONDS=97.0975
SCANS=73,76
PEPMASS=336.94605	68020
CHARGE=1+
65.27342	110	
84.57575	78	
163.65805	86	
185.93018	86	
191.00101	76	
198.87472	92	
208.88204	76	
210.88298	110	
211.03998	70	
211.94580	774	
212.87935	616	
213.93835	186	
214.88257	78	
214.93943	74	
215.86054	74	
215.88585	124	
220.87924	74	
222.94282	78	
223.95871	114	
223.97784	128	
225.84326	72	
227.95787	134	
228.84550	104	
228.89569	266	
228.98600	68	
229.10482	70	
229.40038	72	
229.95443	826	1+
230.89020	1346	1+
231.94863	414	1+
232.88928	318	1+
233.96248	78	
235.83401	130	
237.13253	76	
237.92357	84	
238.84113	74	
239.84230	86	
239.90704	78	
241.04180	84	
241.84261	488	1+
241.98699	122	
242.08006	74	
244.93091	72	
245.03510	100	
246.97263	212	
246.98789	82	
247.00705	84	
247.05761	96	
247.96420	72	
248.37164	82	
248.90007	606	1+
249.91434	68	
249.96465	94	
250.82904	76	
250.95158	222	
250.99099	126	
251.83984	196	
251.92879	70	
251.98348	104	
252.84539	136	
252.95702	172	
252.97351	612	
253.90562	346	1+
253.94147	72	
254.84381	76	
254.96503	244	1+
255.10488	68	
256.71932	74	
256.85363	72	
257.84881	78	
257.86939	70	
258.84597	692	1+
258.87999	72	
260.53235	100	
260.83359	80	
260.93501	80	
261.83245	86	
262.83435	296	1+
263.91472	68	
264.45780	74	
265.08908	68	
266.83782	376	1+
266.99288	120	
267.91150	86	
268.80847	70	
269.10048	86	
269.12060	80	
269.79664	78	
269.84693	146	
269.87068	88	
270.83575	106	
270.85379	98	
270.93267	76	
271.91792	116	
273.97888	78	
274.87138	142	
275.84201	84	
275.85713	124	
275.90714	84	
276.83701	72	
276.85642	650	1+
277.42075	92	
277.83570	468	1+
278.98727	82	
279.83022	222	
280.83908	148	
280.86394	124	
280.88196	80	
281.86000	194	
282.86043	132	
282.89396	82	
283.09617	68	
284.85648	76	
285.10395	100	
285.84958	164	
286.85201	502	1+
287.87207	76	
289.87284	228	1+
290.85347	196	1+
292.11463	68	
292.80805	68	
293.10716	260	
293.40056	80	
293.85111	72	
294.84751	72	
294.87166	68	
295.42334	78	
296.17929	82	
297.87684	68	
297.89496	194	
299.71046	76	
299.92517	80	
300.00406	74	
300.87284	76	
302.81305	86	
302.90991	92	
303.85514	70	
304.91107	98	
305.86218	120	
306.80788	98	
308.82265	74	
309.86545	424	1+
310.92306	72	
311.41675	98	
312.87185	290	
313.26151	80	
313.81155	80	
313.95045	82	
316.80280	70	
316.83097	74	
317.91166	68	
322.06108	98	
323.94346	88	
324.89197	150	1+
326.84970	72	
328.88216	126	
329.07998	78	
329.84018	74	
330.87356	68	
331.04118	76	
331.38945	106	
332.21495	88	
334.43859	110	
337.03093	68	
337.24668	92	
341.26174	74	
341.92910	70	
342.34672	78	
END IONS

###FS:    #m/z: 322.93049 #charge 1+
###MS: 77
###MSMS: 78
BEGIN IONS
TITLE=Cmpd 58, +MS2(322.9305), 28.0-35.0eV, 1.7min #78
RTINSECONDS=100.788
SCANS=77-78
PEPMASS=322.93049	1016408
CHARGE=1+
75.09483	68	
87.26534	58	
187.92963	66	
193.88799	68	
196.47190	58	
197.02275	70	
199.84032	66	
200.83486	78	
201.04263	98	
205.94909	130	
207.97203	150	
209.96941	74	
210.82947	62	
212.88504	114	
212.95504	96	
212.99973	64	
215.03841	74	
216.89025	64	
218.88907	58	
220.87827	72	
220.97235	78	
221.07256	82	
221.94466	74	
221.96471	74	
222.95194	72	
223.96161	108	
224.92790	114	
224.96106	66	
226.83001	104	
227.83731	162	1+
227.93449	142	
229.91025	58	
230.88545	64	
230.92055	68	
231.12569	94	
232.90650	78	
233.85956	60	
233.87827	102	
235.88741	98	
236.82937	92	
237.06432	62	
238.84864	78	
239.08587	84	
239.78935	132	
240.82039	112	
240.87425	66	
240.90597	68	
240.94092	1944	
241.81859	70	
241.90136	170	1+
241.93957	6806	1+
242.81520	60	
242.94203	4992	1+
243.07857	94	
243.54205	92	
243.79675	78	
244.82231	146	
244.85338	116	
244.94043	1442	1+
245.84671	96	1+
245.87946	84	
246.97921	176	
248.84216	106	
248.85585	72	
249.07147	258	1+
250.95385	74	
251.78710	80	
252.79550	80	
253.80782	70	
254.09353	64	
254.83189	80	
254.87153	78	
254.91425	60	
255.17131	66	
256.01329	62	
256.89557	78	
256.90879	80	
257.90921	68	
258.01363	66	
258.15150	68	
258.95944	74	
259.85146	68	
260.82759	640	1+
261.03426	64	
261.17290	84	
263.84008	146	
263.97444	80	
264.42772	90	
264.84727	78	
265.06172	106	
266.81908	98	
266.86402	114	
267.86869	226	1+
268.10611	60	
268.95747	60	
269.04206	82	
269.78172	78	
269.95128	64	
270.10850	82	
270.86606	72	
271.81741	88	
272.85013	80	
273.79175	66	
274.06422	76	
275.06325	78	
276.81149	62	
278.02023	78	
278.39716	70	
278.84489	118	
279.06970	62	
279.09124	390	
279.43484	84	
279.79389	86	
279.83939	58	
280.83887	214	1+
283.78248	72	
283.96858	68	
284.07506	96	
284.29395	132	
284.80334	92	
284.86544	88	
284.94641	74	
286.16851	62	
286.81060	78	
287.87561	104	
289.85581	200	1+
291.93039	74	
294.79673	74	
294.82214	98	
294.86296	144	
295.18271	62	
296.80957	72	
296.84120	58	
296.85447	292	1+
297.22413	58	
297.78963	66	
297.83106	150	
298.14785	78	
299.05398	74	
302.86492	66	
305.74406	74	
306.02526	68	
306.11749	94	
306.77770	68	
306.87835	68	
307.79741	68	
307.89319	74	
308.79598	68	
309.81694	70	
309.82206	66	
310.14801	58	
310.87326	190	1+
313.76806	74	
313.90504	70	
316.83386	72	
319.10659	64	
321.11453	68	
322.79959	76	
322.85714	66	
323.88156	68	
324.20666	66	
325.31510	70	
326.82722	72	
326.88639	194	1+
END IONS

###FS:    #m/z: 340.94092 #charge 1+
###MS: 77
###MSMS: 79
BEGIN IONS
TITLE=Cmpd 59, +MS2(340.9409), 28.0-35.0eV, 1.7min #79
RTINSECONDS=101.56
SCANS=77,79
PEPMASS=340.94092	373420
CHARGE=1+
191.89421	74	
192.89109	104	
195.94686	96	
196.88379	146	
196.98656	70	
205.95013	70	
207.00665	68	
208.95718	84	
210.06362	72	
210.09741	70	
212.87971	74	
213.87575	124	
213.93854	158	
214.89286	68	
215.89078	166	
215.93736	134	
216.08595	72	
216.85764	78	
216.89177	72	
217.87860	68	
218.88211	84	
221.89242	156	
222.87305	102	
223.84215	68	
223.87868	100	
225.00441	68	
226.94460	82	
228.90965	90	
228.94573	182	1+
229.84166	112	
230.88747	462	1+
231.41922	94	
231.94920	140	
233.89630	96	
233.90601	68	
233.94613	112	
235.88985	76	
237.90306	68	
239.78543	70	
239.81178	70	
240.83689	396	1+
240.89229	154	
240.92528	70	
241.88411	68	
242.82027	78	
242.85487	80	
243.82935	278	
244.44330	80	
244.87166	100	
244.95438	68	
245.08494	94	
245.83274	124	
246.85350	208	
246.97247	158	
247.04571	74	
247.46471	90	
248.90105	132	
249.11917	72	
250.09531	72	
250.96291	152	
253.92746	74	
254.91825	76	
255.09695	92	
255.40086	120	
255.77970	78	
256.09612	94	
256.85594	198	
256.91710	144	
257.79487	70	
257.85077	116	
257.95819	72	
258.14384	70	
258.38629	84	
258.84556	260	
258.93547	92	
259.84995	358	
259.86775	170	
259.91041	72	
259.95233	70	
260.83489	836	1+
261.89755	86	
262.05678	74	
264.92910	118	
265.90114	86	
266.82095	190	1+
266.84552	108	
266.87931	68	
267.84577	150	
268.54496	68	
268.60313	92	
268.84334	88	
269.84643	72	
269.95523	116	
270.79713	78	
270.83084	160	
271.83129	202	1+
272.01496	86	
272.59646	86	
272.93749	72	
273.44262	94	
274.81071	70	
274.88700	130	
275.06970	78	
275.85586	910	1+
276.23560	72	
276.81368	74	
277.96115	90	
278.84537	1468	1+
278.93189	68	
279.04270	74	
279.16158	84	
280.23569	76	
280.82394	98	
280.87735	84	
280.92044	72	
280.93505	70	
281.89023	100	
281.94840	76	
282.40844	110	
282.84623	84	
282.86297	84	
284.78238	74	
285.86520	72	
286.87101	100	
287.64718	88	
288.87096	76	
290.11203	76	
290.85618	112	
291.82089	72	
292.82051	76	
293.84649	84	
294.72719	68	
294.93601	74	
295.37674	92	
297.87841	78	
298.06952	76	
299.06026	78	
299.79717	110	
300.87453	196	
300.92130	86	
303.87874	172	1+
304.79579	68	
306.76641	68	
307.79258	112	
307.89354	140	
308.79658	118	
309.52343	96	
311.86761	74	
312.85053	84	
313.07091	108	
313.85480	68	
313.87323	114	
316.80942	80	
321.39374	70	
322.89268	182	1+
323.03797	84	
328.87441	204	1+
330.99617	78	
335.81114	150	
336.82109	144	
343.91162	68	
END IONS

###FS:    #m/z: 359.96203 #charge 1+
###MS: 77
###MSMS: 80
BEGIN IONS
TITLE=Cmpd 60, +MS2(359.9620), 28.0-35.0eV, 1.7min #80
RTINSECONDS=102.333
SCANS=77,80
PEPMASS=359.96203	44300
CHARGE=1+
199.94622	80	
206.98708	94	
208.93707	70	
209.94469	262	
210.83158	82	
217.08539	78	
218.89821	106	
222.90776	74	
222.95150	438	1+
223.83110	70	
223.89038	112	
224.04787	74	
224.94914	370	1+
224.96381	128	
226.38836	94	
226.88670	102	
226.94582	1066	
226.96826	68	
227.60744	82	
227.93454	84	
227.96134	72	
228.94203	1670	
232.82434	68	
232.92159	74	
232.93932	140	
233.11837	78	
235.85236	94	
236.04274	72	
236.08796	80	
238.05982	76	
238.09215	86	
239.78320	194	1+
240.05168	70	
240.09547	84	
240.89456	176	1+
240.94174	612	1+
240.96500	362	1+
244.00964	90	
244.81325	82	
244.83694	74	
244.95716	996	
245.81412	78	
246.81035	72	
246.82764	78	
246.95455	540	1+
248.10079	78	
248.80633	114	
248.84199	82	
250.79435	104	
250.95216	108	
251.00195	72	
251.86619	222	1+
252.95686	178	
253.08946	140	
254.87330	72	
256.85098	78	
257.03410	72	
257.47542	100	
259.97599	76	
260.81779	72	
260.83888	144	
260.94786	152	
260.96969	534	1+
261.05970	72	
261.18090	80	
261.50271	92	
262.12221	72	
262.83021	112	
262.95462	102	
264.22809	84	
264.79503	80	
264.81824	120	
265.97868	144	
266.81338	408	1+
267.87730	90	
267.97811	142	
268.84028	126	
269.97096	194	
270.86658	92	
272.55396	80	
273.02650	106	
273.95985	80	
273.98894	78	
275.04497	74	
276.80921	184	
276.86667	110	
277.80946	206	
278.84635	426	1+
278.88699	80	
279.07163	112	
279.10621	160	
279.79277	846	1+
280.79468	628	1+
280.90422	90	
282.03728	82	
282.82809	142	
283.10021	72	
283.98481	118	
284.82074	282	1+
286.02090	74	
286.87691	78	
287.91368	72	
290.83177	76	
291.86258	96	
292.43617	84	
292.90228	92	
293.39425	68	
293.79518	132	
295.03275	78	
296.81346	102	
297.43362	102	
297.80990	120	
298.06935	72	
298.21041	78	
298.80310	1582	1+
298.85860	174	
299.86855	108	
301.79328	68	
301.85930	80	
304.43993	94	
306.43127	80	
308.79582	72	
308.87143	132	
309.06376	92	
309.56782	90	
309.79702	136	
311.06136	76	
312.87681	84	
315.06108	68	
315.81773	94	
316.81435	110	
317.86369	86	
319.82386	140	
321.81758	134	
322.82038	124	1+
324.01454	90	
325.14683	72	
327.38697	84	
329.72648	80	
329.87146	68	
329.99435	68	
334.02814	68	
336.80998	82	
336.94339	204	
341.32070	76	
342.17638	78	
344.78347	68	
346.92188	78	
347.80981	96	
347.92200	72	
348.78027	70	
350.86679	108	
351.78044	72	
351.85184	78	
352.91440	90	
353.20311	68	
353.88920	76	
356.03312	68	
356.77289	80	
356.91002	72	
357.36433	78	
357.86374	70	
360.80566	72	
362.83096	98	
363.95005	78	
364.02253	74	
END IONS

###FS:    #m/z: 322.93042 #charge 1+
###MS: 81
###MSMS: 82
BEGIN IONS
TITLE=Cmpd 61, +MS2(322.9304), 28.0-35.0eV, 1.8min #82
RTINSECONDS=106.009
SCANS=81-82
PEPMASS=322.93042	1017314
CHARGE=1+
115.10973	70	
125.61385	60	
182.86548	62	
192.89106	72	
193.89132	70	
197.96319	84	
201.03865	172	
201.12015	94	
205.94863	228	1+
208.03249	60	
209.93488	88	
209.94496	80	
210.89930	120	
215.92023	72	
220.87202	80	
221.89710	74	
221.94625	122	
223.95941	196	1+
224.04635	72	
224.81939	92	
225.95230	70	
226.82085	76	
227.81578	158	
227.92789	78	
227.95565	80	
230.14487	62	
230.83660	78	
230.90359	88	
231.95940	62	
232.38570	74	
235.00811	70	
236.88770	164	
238.82859	72	
238.94002	322	
239.08400	88	
239.83657	84	
239.91642	96	
240.82274	142	
240.93985	1588	
241.94277	1222	
241.96739	88	
242.08779	94	
242.82873	136	
242.84712	90	
242.85886	68	
242.94088	5074	1+
243.82147	134	
244.81868	298	
244.85619	82	
244.93867	1042	1+
246.85009	252	1+
246.97167	82	
247.88995	62	
247.97703	144	
248.90782	70	
248.93315	100	
249.92695	158	
250.94821	64	
251.06682	60	
254.82614	82	
256.84520	96	
256.89449	68	
257.03822	80	
257.80407	70	
258.83440	240	
259.83168	380	1+
259.90455	80	
260.83135	256	1+
261.85037	66	
261.88983	72	
262.35677	78	
262.81085	86	
262.83107	276	1+
262.91125	80	
262.95240	62	
264.64939	82	
264.86707	108	
265.42490	92	
266.08579	78	
266.85729	82	
267.80287	68	
267.84123	94	
268.79032	66	
268.96254	90	
271.79216	66	
271.95010	74	
272.44045	100	
273.79568	70	
273.95458	62	
274.79389	112	
274.85569	144	
275.80311	68	
275.92322	68	
276.75226	76	
276.80543	62	
277.86025	72	
278.24666	70	
278.85445	248	1+
279.08839	994	1+
280.06504	70	
281.32831	80	
281.79791	66	
282.27689	162	
282.80269	72	
282.85656	78	
283.13394	104	
283.85510	60	
284.29074	324	1+
284.87986	74	
285.78625	58	
285.93553	64	
286.18276	74	
286.41555	84	
287.09954	74	
287.43485	88	
289.19877	110	
289.78501	216	1+
290.84031	76	
290.85893	68	
291.81291	58	
291.87555	76	
292.81787	60	
293.43007	88	
293.87405	66	
294.17739	60	
294.47217	76	
294.84786	136	
294.91503	68	
294.94431	82	
295.85203	86	
296.80997	72	
296.93840	76	
297.01447	78	
298.11596	76	
300.06568	64	
301.15339	82	
303.09392	66	
304.44595	88	
304.73423	118	
304.88535	174	1+
307.79864	192	
308.78950	72	
312.80150	102	
312.85783	58	
313.09388	84	
313.40686	72	
313.86374	86	
313.92472	66	
315.08325	102	
315.87920	60	
316.86848	60	
317.82915	64	
317.93808	118	
319.15050	70	
320.82589	68	
322.17570	60	
322.27497	86	
322.75338	72	
323.85521	68	
324.25113	64	
324.90333	72	
325.88236	76	
327.91152	62	
END IONS

###FS:    #m/z: 340.94111 #charge 1+
###MS: 81
###MSMS: 83
BEGIN IONS
TITLE=Cmpd 62, +MS2(340.9411), 28.0-35.0eV, 1.8min #83
RTINSECONDS=106.781
SCANS=81,83
PEPMASS=340.94111	383800
CHARGE=1+
51.97409	72	
123.93655	92	
181.41527	92	
187.12923	84	
192.92395	168	
192.94013	70	
193.93094	80	
197.88186	78	
208.89254	74	
209.09668	74	
212.87823	66	
213.89252	80	
213.93793	182	
214.89467	66	
215.88999	258	1+
216.43087	100	
216.87886	242	1+
217.95310	86	
222.83811	82	
223.11703	94	
223.96317	70	
225.83782	70	
226.92922	294	1+
227.89626	66	
227.93399	228	1+
227.95216	72	
228.84493	224	1+
230.88807	452	1+
231.88996	290	1+
231.95558	176	
233.79368	72	
233.95127	66	
235.89737	74	
238.89129	92	
239.85804	130	
240.83636	92	
240.84759	78	
241.83773	142	
242.40881	74	
242.77203	78	
243.83670	382	1+
243.87345	72	
244.82439	160	
245.87756	82	
245.96607	66	
246.85172	66	
248.85948	76	
248.89822	74	
249.90078	92	
250.83786	194	1+
250.94836	64	
250.96375	84	
253.97433	64	
254.96506	144	
255.07608	118	
255.83279	70	
255.91132	78	
255.97042	74	
256.85253	74	
256.96350	138	
258.84799	830	1+
259.95643	198	
260.83406	970	1+
260.84747	394	
261.01008	66	
263.10522	66	
263.89259	66	
264.85128	86	
265.84127	78	
265.86341	82	
266.84882	116	
267.13436	66	
267.83885	448	1+
268.00985	78	
268.84146	384	1+
269.92492	90	
270.83170	138	
272.15483	74	
272.43866	104	
273.79830	84	
273.84282	86	
274.85710	188	
274.92694	96	
275.35870	76	
275.86883	84	
276.85567	520	1+
276.87077	130	
277.93373	92	
278.08168	82	
278.84441	994	1+
279.89883	70	
279.92882	94	
279.95848	66	
280.01775	72	
280.79436	80	
280.83987	74	
280.88771	90	
281.05249	118	
281.86617	84	
282.85031	72	
282.87157	80	
282.88495	72	
283.05081	72	
283.18276	82	
284.79302	66	
284.82655	66	
285.16180	66	
288.17644	70	
288.84191	66	
292.05804	96	
292.87520	68	
292.91925	70	
293.85283	74	
294.88102	78	
295.85432	84	
295.97494	90	
296.03573	70	
296.29359	70	
296.86042	258	1+
299.05816	78	
300.87581	136	
300.92119	72	
301.86149	164	
302.17153	132	
302.86427	158	
302.88235	118	
303.83581	66	
304.91993	72	
305.02471	78	
305.04842	84	
305.87251	102	
305.92008	108	
306.11348	70	
307.82130	66	
307.88967	160	
310.85558	82	
311.01043	74	
312.80846	118	
314.81291	78	
318.83210	78	
318.98816	70	
319.13063	76	
322.92562	78	
324.11132	74	
324.78598	82	
325.15600	66	
325.86049	66	
325.88962	68	
325.90677	70	
326.62087	88	
328.88839	80	
329.40521	70	
330.84440	70	
332.70740	68	
334.89719	76	
338.79572	80	
338.87932	68	
338.93869	76	
342.07227	74	
342.90293	70	
343.18600	74	
344.07566	74	
344.24669	80	
344.75743	80	
344.99868	98	
345.26568	78	
END IONS

###FS:    #m/z: 363.95696 #charge 1+
###MS: 81
###MSMS: 84
BEGIN IONS
TITLE=Cmpd 63, +MS2(363.9570), 28.0-35.0eV, 1.8min #84
RTINSECONDS=107.553
SCANS=81,84
PEPMASS=363.95696	159282
CHARGE=1+
189.86386	256	
191.87245	100	
193.85240	72	
196.88656	76	
205.94784	122	
209.94420	306	
210.88374	368	
212.87892	874	
215.84972	74	
221.08560	74	
222.95232	196	
223.43252	74	
223.94719	738	1+
224.89412	76	
224.94826	548	1+
224.96882	170	1+
226.94747	2560	1+
228.84825	96	
228.89301	132	
228.94235	3298	1+
229.06718	76	
230.89030	1456	1+
231.80396	74	
232.88414	412	1+
232.95505	82	
234.85016	92	
235.18122	76	
237.89881	84	
239.89740	100	
240.09343	90	
240.94022	190	
240.96252	246	
241.94412	324	
242.00804	72	
242.82262	70	
242.83528	72	
242.94211	1104	1+
242.96248	352	1+
243.04863	174	
243.81789	244	1+
244.83216	76	
244.89469	74	
244.92869	102	
244.95745	1188	1+
245.18898	104	
245.94503	212	
245.96285	78	
246.83000	72	
246.95285	1612	1+
247.83966	76	
248.80218	552	1+
248.90126	556	1+
249.12678	94	
249.44298	92	
249.93579	86	
250.46080	80	1+
250.49134	76	
250.96578	86	
252.92433	92	
254.90527	108	
256.06244	80	
258.83862	156	
259.07793	250	1+
259.84699	92	
260.82964	592	1+
260.96814	164	
261.79945	202	1+
261.88589	100	
261.97378	74	
263.78704	92	
264.82323	120	
264.89695	78	
265.81762	184	
265.97720	144	
266.81430	542	1+
267.13461	72	
267.79678	92	
267.86315	88	
267.89319	76	
267.97273	318	
268.81350	120	
268.84283	110	
269.81290	130	
269.86756	80	
269.95196	78	
269.96859	216	
271.79021	78	
271.91710	120	
273.91173	76	
274.48729	84	
276.02968	80	
276.85114	168	
277.83169	86	
278.09708	258	1+
278.79729	276	
278.85537	216	
279.79203	1012	1+
279.82271	162	
279.85065	112	
279.88031	198	
280.79355	672	1+
280.94957	74	
282.79230	102	
282.83093	80	
283.80739	94	
283.82986	74	
283.85491	140	
284.78519	194	
284.82049	426	1+
284.85308	124	
285.79312	198	
285.84449	280	
285.86970	78	
286.11246	110	
292.43593	92	
292.55568	96	
293.11669	78	
293.60481	80	
294.01955	72	
294.80134	70	
296.13925	76	
296.80914	276	
297.44652	78	
297.80709	328	
298.42151	86	
298.80514	820	
298.87062	318	1+
299.80075	700	1+
301.86366	188	
303.83576	82	
303.86182	484	1+
305.44136	98	
306.88191	136	
307.13872	78	
307.84485	90	
307.88482	76	
309.86913	74	
310.02043	74	
310.56337	98	
311.86233	136	
311.89996	78	
316.03820	78	
316.82066	158	
318.61288	86	
318.81444	78	
318.93377	100	
318.95264	74	
320.01501	84	
320.98446	72	
321.81948	200	
321.86477	126	
322.95084	142	
324.87681	114	
326.77863	72	
326.87656	306	1+
329.05355	78	
329.53901	76	
329.96823	86	
330.86881	178	
333.75438	76	
336.94637	120	
337.83371	74	
340.44560	86	
340.92382	84	
349.78882	72	
352.04751	72	
354.46420	76	
355.74584	84	
358.79336	84	
361.71358	80	
361.75571	80	
363.20080	76	
363.73669	146	
365.19463	104	
365.27241	72	
365.90649	80	
368.71348	110	
END IONS

###FS:    #m/z: 363.95685 #charge 1+
###MS: 85
###MSMS: 86
BEGIN IONS
TITLE=Cmpd 64, +MS2(363.9568), 28.0-35.0eV, 1.9min #86
RTINSECONDS=111.218
SCANS=85-86
PEPMASS=363.95685	208112
CHARGE=1+
129.55130	102	
177.84750	78	
180.95745	80	
189.86113	170	
189.96863	78	
191.85931	344	1+
196.88262	158	
196.98688	74	
208.88971	138	
209.94480	1072	
210.88501	488	
212.87864	1790	1+
214.44139	90	
214.89372	132	
216.40929	90	
219.92240	78	
221.89335	90	
222.95142	1586	1+
223.84375	74	
223.97607	84	
224.89452	78	
224.94832	1850	1+
226.89200	108	
226.94765	5550	1+
227.89184	470	1+
227.93011	134	
228.89501	398	1+
228.94263	5798	1+
228.97174	186	
230.88894	3110	1+
230.92049	76	
232.88355	164	
232.99601	94	
233.91360	106	
234.06233	98	
234.87556	142	
235.84650	94	
236.83409	118	
237.85866	140	1+
238.48639	78	
239.12019	80	
240.07890	80	
240.94064	662	
240.96156	720	1+
241.06212	92	
241.83102	100	
241.94549	456	
242.94130	1340	1+
242.96061	282	
243.83310	76	
243.96061	154	
244.81906	246	1+
244.95799	2364	1+
245.36193	80	
245.90084	80	
246.36380	78	
246.85967	110	
246.95319	3266	1+
247.88930	128	
248.80263	456	1+
248.90016	568	1+
248.96040	76	
250.79935	242	1+
250.89058	322	1+
250.97197	184	
251.07149	112	
253.99370	80	
254.08996	92	
256.83131	72	
258.83929	372	1+
258.93724	90	
259.84321	288	1+
259.97597	84	
260.83193	106	
260.96965	602	1+
261.83587	124	
262.38688	80	
262.97018	108	
263.83243	100	
264.81787	240	1+
264.86169	130	
264.87578	106	
265.09123	72	
265.97823	150	
266.43048	76	
266.81354	370	
267.97443	178	
268.81703	180	
268.96852	662	1+
269.81242	80	
269.96943	468	1+
270.82430	166	
271.02546	94	
271.85913	104	
271.91672	262	
272.16482	84	
272.85434	76	
273.82023	74	
273.96294	72	
275.42590	102	
275.81060	94	
276.07673	76	
276.42575	76	
276.81172	132	
277.85563	88	
278.79811	410	1+
278.84052	166	
278.85640	86	
279.40799	72	
279.85068	152	
280.61818	84	
280.79157	1048	1+
280.83970	102	
281.85447	128	
282.85261	88	
282.86796	160	1+
282.99006	82	
283.78396	178	1+
283.85518	252	1+
284.82523	196	
285.82149	94	
285.84677	318	1+
287.43502	100	
288.84292	130	
290.80049	206	1+
290.85899	136	
292.32487	100	
292.87100	76	
294.86911	210	1+
295.92246	116	
296.81052	222	
297.80725	362	
298.29437	88	
298.80046	2170	1+
299.87030	180	
300.87842	72	
301.79093	82	
301.86163	336	1+
303.01429	74	
303.85649	578	1+
303.90446	102	
304.97750	96	
305.84123	180	
306.43352	92	
307.83684	86	
308.53903	88	
308.95987	96	
309.88667	72	
310.82978	92	
311.12610	74	
311.85868	96	
313.94424	94	
314.51865	82	
316.39012	100	
316.81363	250	
317.42629	76	
317.81771	120	
318.84543	74	
319.79313	86	
319.87677	96	
320.82146	244	1+
320.91604	106	
320.96050	74	
326.87426	156	
327.07555	116	
329.87228	76	
330.04970	118	
330.91616	84	
334.84981	72	
334.87902	72	
336.94491	256	
337.83705	120	
338.15675	76	
339.82708	72	
340.95362	88	
341.11421	78	
341.78802	82	
342.36723	80	
342.71056	82	
342.94230	74	
343.27681	86	
345.78156	72	
357.24153	90	
357.77776	78	
362.72913	148	
363.04617	78	
364.54019	78	
END IONS

###FS:    #m/z: 336.94573 #charge 1+
###MS: 85
###MSMS: 87
BEGIN IONS
TITLE=Cmpd 65, +MS2(336.9457), 28.0-35.0eV, 1.9min #87
RTINSECONDS=111.99
SCANS=85,87
PEPMASS=336.94573	55314
CHARGE=1+
88.52506	68	
182.86695	88	
202.97362	136	
203.88613	76	
210.88133	110	
211.94502	1120	
211.96415	80	
212.87731	494	1+
213.93959	496	1+
214.89372	116	
215.87541	66	
215.88995	82	
215.94174	108	
216.88664	68	
218.83830	66	
218.97836	70	
224.96793	66	
225.93943	74	
226.82073	72	
226.94477	66	
226.96954	150	
227.83544	82	
228.69813	76	
228.84715	82	
229.38925	106	
229.90459	82	
229.95521	1166	1+
230.39647	116	
230.88856	1040	1+
231.95142	598	
233.05058	104	
233.41096	94	
233.82597	120	
235.89173	76	
236.90354	68	
239.84932	128	
240.84192	112	
241.84187	144	
243.85427	106	
244.82909	64	
245.15613	92	
246.90421	166	
246.94388	68	
247.14431	70	
247.96603	388	1+
248.89983	514	1+
249.65416	96	
249.72283	78	
249.95974	270	1+
250.82890	228	1+
250.85095	74	
250.89374	70	
250.93083	100	
251.85339	72	
251.90900	156	
252.91556	98	
252.97164	700	1+
253.83469	106	
253.90593	112	
254.08879	66	
254.10132	84	
254.15048	66	
254.96673	118	
255.96919	102	
255.99190	70	
256.25946	66	
256.85035	70	
256.96537	92	
257.06360	72	
257.83007	70	
258.84759	598	1+
258.90977	72	
260.94597	116	
261.83371	108	
262.83724	68	
262.95134	120	
264.05539	106	
264.88111	72	
265.85112	76	
266.12957	66	
266.86540	64	
266.90125	78	
266.99557	80	
267.06202	86	
267.83807	186	
267.85530	66	
267.90713	70	
268.84204	706	1+
268.96346	70	
269.82573	78	
270.98299	80	
271.91715	116	
272.87228	64	
272.98399	92	
273.84056	70	
273.88248	192	1+
275.20596	104	
275.85796	140	
276.85743	762	1+
277.83788	70	
278.83658	634	1+
278.97101	68	
279.10208	74	
280.04657	70	
281.05452	78	
281.87837	70	
284.89713	118	
285.00003	78	
285.84803	592	1+
286.85077	406	1+
286.89575	66	
286.91011	78	
288.41387	66	
289.04008	104	
289.16323	90	
289.87767	102	
290.80302	70	
290.85905	72	
293.05169	74	
293.10888	210	
294.16049	70	
294.87186	100	
295.86447	76	
296.10552	78	
296.80081	72	
296.85847	66	
296.89847	78	
297.87646	92	
298.00995	66	
298.22022	80	
298.75667	74	
298.79680	68	
298.96339	66	
299.87060	90	
300.66589	100	
302.17272	72	
305.87068	76	
305.90266	84	
306.80754	66	
307.88391	88	
309.88243	74	
310.87700	110	
311.93910	102	
313.90337	92	
314.23986	104	
315.16354	82	
316.86394	70	
319.79542	74	
321.25061	78	
322.90584	88	
323.24971	64	
323.88644	82	
324.82614	98	
324.92360	104	
331.40747	80	
331.77894	72	
332.41874	82	
334.34239	70	
335.96523	66	
336.95186	66	
337.22470	80	
337.24724	66	
338.04809	72	
338.77359	68	
339.82263	76	
341.11421	66	
END IONS

###FS:    #m/z: 507.84559 #charge 1+
###MS: 85
###MSMS: 88
BEGIN IONS
TITLE=Cmpd 66, +MS2(507.8456), 28.2-35.2eV, 1.9min #88
RTINSECONDS=112.762
SCANS=85,88
PEPMASS=507.84559	45816
CHARGE=1+
196.01570	228	
214.88434	102	
224.97580	310	
232.89458	120	
260.91644	162	
266.09262	124	
266.16886	126	
273.85084	100	
275.85005	108	
279.84619	124	
280.98513	100	
283.90607	236	1+
285.95684	156	
287.85339	632	1+
289.87670	152	
289.96897	146	
290.13264	116	
290.87324	160	
291.86811	116	
293.87188	114	
295.86839	142	
300.84235	100	
300.86817	124	
303.86575	264	1+
305.86379	848	
307.89080	212	
308.14362	390	1+
308.87163	518	1+
309.90787	122	
310.15839	154	
311.15947	138	
311.35200	102	
311.37982	114	
311.88196	424	
312.17672	104	
312.80197	134	
312.88261	230	
313.79823	106	
313.88247	358	1+
314.81386	172	1+
314.86496	466	1+
315.95992	102	
317.86325	150	
317.88905	122	
323.05457	132	
323.83101	106	
323.86552	122	
324.86885	122	
325.81038	148	1+
325.85878	246	
326.81634	156	1+
326.88347	884	1+
327.84159	158	
328.88198	208	1+
329.80755	126	
330.87824	232	
331.89288	100	
332.87494	332	
333.87919	162	
337.88058	506	1+
337.99739	144	1+
340.79117	110	
341.76637	130	
343.90420	132	
346.83245	148	
347.77444	336	1+
348.73238	176	
349.75839	188	
350.80477	138	
350.82607	154	
350.88654	228	
351.88959	140	
353.85178	228	
355.83820	120	
356.88518	124	
357.85390	150	1+
357.89733	226	1+
358.12387	112	
358.78793	162	
363.73315	126	
365.79091	264	1+
366.74110	192	
366.92526	174	1+
367.70642	602	1+
367.76393	126	
368.88835	148	
369.79172	102	
369.84106	174	
371.72755	250	
371.90143	146	
372.78279	130	
373.82312	148	
374.72684	248	1+
374.81145	138	
375.77998	110	
377.73040	108	
378.78954	146	
378.91151	212	
380.07979	106	
380.40077	114	
380.71775	408	
381.71835	204	
381.78771	124	
382.72952	146	
383.76229	152	
383.84922	570	1+
383.94368	114	
384.74954	106	
384.79320	112	
384.85405	486	1+
386.82789	136	
386.85294	106	
387.72217	168	
387.84348	168	
388.78614	142	
389.20047	140	
390.83910	848	1+
391.71166	122	
391.90899	130	
392.01423	108	1+
392.82908	122	
393.80066	138	
393.85989	104	
394.83398	166	
396.86017	158	1+
398.39818	124	
398.73155	450	
398.80250	136	
399.72685	470	1+
399.78292	114	
399.85432	278	1+
399.87031	134	
402.75803	222	1+
402.78247	140	
403.74074	112	
403.80706	278	1+
404.87002	236	
405.73031	132	
405.86039	230	
406.74164	158	
406.75621	106	
407.67845	216	1+
407.74614	568	1+
407.76929	124	
407.86907	448	
408.85466	898	1+
410.72261	200	
410.83966	496	1+
411.78365	192	1+
411.81174	192	1+
412.72846	306	1+
412.84902	284	1+
421.88590	266	
422.87592	118	
423.77109	154	
423.79744	212	
423.86401	130	
424.77158	242	
424.82522	102	
424.87140	166	
425.75265	700	1+
425.77243	308	
426.80592	102	
426.86324	378	
427.38487	124	
427.73382	630	1+
427.75862	318	
427.85781	232	
428.42551	118	
428.74427	484	1+
428.84726	710	1+
429.68960	456	1+
429.72731	122	
429.87794	102	
430.84480	160	
431.86840	118	
432.72526	148	
432.87108	156	
433.51623	108	
433.86054	340	1+
434.76124	192	1+
435.72221	142	
437.73104	100	
438.89381	402	1+
440.68254	128	1+
443.76453	222	1+
444.87622	1384	1+
445.71748	176	
445.74363	186	
446.74230	110	
446.80073	102	
447.70979	322	1+
447.88651	210	1+
448.77465	146	
449.87774	506	1+
450.69943	210	
450.74787	178	1+
450.76268	110	
450.88198	306	1+
451.86271	178	
452.72241	192	1+
455.16614	100	
459.90295	100	
462.88320	580	1+
465.71959	236	1+
467.88697	1028	1+
469.72153	298	1+
470.72463	258	1+
485.89972	626	1+
489.77006	100	
496.66129	106	
508.92222	226	1+
END IONS

###FS:    #m/z: 363.95713 #charge 1+
###MS: 89
###MSMS: 90
BEGIN IONS
TITLE=Cmpd 67, +MS2(363.9571), 28.0-35.0eV, 2.0min #90
RTINSECONDS=116.429
SCANS=89-90
PEPMASS=363.95713	215262
CHARGE=1+
67.52368	76	
151.57578	76	
171.85776	84	
176.54465	80	
182.86484	108	
188.01396	82	
189.86281	446	1+
191.85518	428	1+
196.88630	292	1+
200.94777	74	
207.95042	80	
208.95804	174	
209.87039	154	
209.94377	1310	1+
210.88733	294	
211.94917	78	
212.88051	1576	1+
214.89737	260	
219.94418	86	
222.95089	1586	1+
224.00938	72	
224.89131	126	
224.94834	1380	1+
225.88524	164	
225.96622	92	
226.89655	150	
226.94760	6054	1+
228.82448	74	
228.89300	224	
228.94224	6934	1+
229.07292	78	
229.84143	88	
230.82229	80	
230.88965	2888	1+
230.92555	76	
232.88578	428	1+
233.83523	74	
234.88064	238	
238.00884	118	
239.07259	90	
239.83838	78	
240.82349	322	1+
240.94137	554	
240.96184	1058	1+
241.94166	1446	1+
242.48505	106	
242.84210	88	
242.95841	1318	1+
243.03421	102	
243.82191	114	
243.93429	102	
244.91019	100	
244.95724	2702	1+
246.90620	84	
246.95241	4042	1+
246.97788	138	
247.81003	90	
248.80237	366	1+
248.89883	912	1+
250.86075	84	
250.94438	136	
250.97119	124	
251.79295	170	1+
251.90870	128	
253.90718	252	1+
254.09861	154	
254.12678	98	
257.86032	74	
258.84689	98	
258.97219	256	
259.83840	72	
260.82830	80	
260.84252	140	
260.97078	584	1+
261.83352	218	
262.83278	136	
262.85093	150	
263.06755	84	
263.97832	108	
264.11407	78	
264.82013	120	
265.78765	182	1+
265.97709	152	
266.81561	176	
266.85244	164	
267.81263	182	
267.91535	80	
267.97482	250	
268.97714	126	
269.80903	138	
269.86659	82	
269.97064	268	
271.91611	76	
273.80249	76	
275.04915	102	
275.41975	108	
275.92148	76	
276.85143	128	
277.80909	146	
277.85709	78	
278.80221	504	1+
278.84148	368	1+
278.91988	110	
278.95258	84	
279.09445	90	
280.79314	514	
281.09253	78	
281.79144	666	1+
281.96304	96	
282.88330	88	
282.92334	132	
283.07122	82	
283.40184	84	
283.85321	130	
284.82373	226	
284.89658	88	
285.84730	390	
286.82940	96	
287.12901	94	
288.12643	102	
289.87029	122	
291.11681	190	1+
291.85684	94	
294.43653	76	
294.85337	90	
295.84565	82	
295.93017	92	
296.80798	332	1+
296.85259	114	
297.82563	76	
298.80126	2438	1+
298.91203	90	
299.01176	76	
299.11119	72	
299.86855	80	
301.86303	422	1+
303.85512	336	
303.95151	88	
304.88307	214	1+
305.03137	84	
306.11870	168	
307.92717	92	
310.50722	90	
310.93343	76	
314.81702	98	
315.93599	86	
316.78739	78	
316.81307	656	1+
317.92030	90	
318.93537	94	
320.73605	78	
320.92498	98	
321.81744	116	
322.38955	82	
323.81729	122	
323.82678	130	
324.75944	74	
324.81372	140	
324.89443	76	
326.37714	82	
327.07903	126	
327.32719	124	
329.76668	76	
330.54291	74	
330.90683	94	
333.75574	196	1+
336.94318	252	1+
337.09825	76	
339.02903	76	
339.06948	76	
339.77527	76	
340.39129	94	
341.94393	150	
346.72332	72	
347.77085	72	
349.94979	72	
352.89146	80	
353.24213	72	
353.83790	80	
356.84458	82	
360.99946	86	
362.77953	80	
364.72018	210	1+
367.04875	82	
368.09150	72	
END IONS

###FS:    #m/z: 336.94621 #charge 1+
###MS: 89
###MSMS: 91
BEGIN IONS
TITLE=Cmpd 68, +MS2(336.9462), 28.0-35.0eV, 2.0min #91
RTINSECONDS=117.201
SCANS=89,91
PEPMASS=336.94621	55460
CHARGE=1+
103.33581	68	
182.87146	120	
185.97391	84	
189.92317	58	
197.96144	58	
201.90279	84	
205.94809	80	
206.97155	70	
210.88635	270	
211.94367	1222	1+
212.87820	676	1+
212.93687	70	
213.93950	730	1+
214.07087	74	
214.39628	94	
215.88843	218	
215.93489	124	
217.88370	70	
220.87373	60	
220.96154	72	
222.84382	76	
224.89612	92	
224.97973	126	
226.02633	66	
226.86691	64	
226.89328	76	
227.08502	62	
227.11282	70	
227.89257	92	
228.89505	178	
229.06420	70	
229.78764	66	
229.95532	1618	1+
230.03692	80	
230.88874	1324	1+
231.83201	70	
231.95145	778	
233.82790	228	1+
233.96283	70	
234.46086	64	
235.89185	84	
236.87536	64	
236.90722	58	
237.06425	102	
237.90272	82	
238.85604	138	
239.04807	84	
239.85606	152	
240.13146	66	
240.14833	78	
240.84543	82	
241.83907	412	1+
244.89345	60	
246.94734	92	
247.96651	396	
248.90049	386	
249.09958	60	
249.82783	396	1+
249.96082	88	
250.77311	78	
250.82917	272	1+
250.95346	142	
251.07383	114	
251.76358	60	
251.90624	66	
252.97128	394	
253.09046	82	
253.86444	60	
253.90777	100	
254.96570	332	
255.83273	60	
255.90534	72	
256.81358	76	
257.85521	98	
257.93490	66	
257.96715	140	
258.13785	82	
258.84892	548	1+
259.10144	60	
261.83827	142	
262.83492	184	1+
262.85247	78	
262.87271	66	
264.86677	164	
264.99941	80	
265.01521	86	
266.01351	80	
267.84234	164	
267.88118	76	
268.84132	664	1+
270.00973	76	
270.97907	84	
271.95860	58	
272.82560	66	
272.97688	148	
273.25781	68	
273.97066	86	
274.85627	58	
274.87625	82	
275.85388	582	1+
275.92529	72	
275.94043	100	
275.95653	58	
277.09462	84	
277.86241	440	1+
278.12881	58	
278.83531	404	1+
278.89911	68	
279.10392	78	
279.90698	82	
280.89030	62	
281.08531	72	
282.57575	106	
282.96594	98	
283.49282	60	
285.84782	1004	1+
286.84891	758	1+
287.94320	64	
290.85260	66	
291.29894	122	
291.85245	130	
292.85882	122	
292.93199	88	
293.03055	76	
293.11091	150	
293.51869	70	
293.86184	68	
293.89967	72	
294.11178	102	
294.86632	190	
294.90430	72	
295.04024	74	
295.07105	86	
296.92347	64	
299.87012	80	
300.88728	66	
300.97874	68	
301.80609	66	
304.85967	68	
309.85863	58	
310.03587	72	
311.88747	96	
312.11503	70	
313.85704	62	
316.04041	58	
316.43346	76	
317.86584	64	
320.99138	68	
321.81207	66	
323.23894	72	
323.89032	76	
326.15513	78	
327.00099	72	
328.09125	60	
329.43649	88	
329.86961	64	
330.87176	94	
331.84121	62	
335.11750	76	
338.36449	78	
338.79356	66	
339.15394	80	
339.87517	66	
340.06284	66	
340.82864	58	
341.62225	84	
341.83151	94	
END IONS

###FS:    #m/z: 507.84560 #charge 1+
###MS: 89
###MSMS: 92
BEGIN IONS
TITLE=Cmpd 69, +MS2(507.8456), 28.2-35.2eV, 2.0min #92
RTINSECONDS=117.973
SCANS=89,92
PEPMASS=507.84560	49688
CHARGE=1+
209.94184	128	
224.97591	162	
231.91554	104	
232.89503	156	
234.89517	114	
244.08271	94	
248.36794	116	
250.89969	122	
252.06780	116	
253.79887	104	
258.87263	172	
269.80154	180	1+
271.95307	124	
272.32289	106	
273.85403	100	
280.81802	264	1+
284.87309	128	
287.69933	100	
287.85439	428	
288.87046	106	
289.88127	292	
290.86054	276	1+
291.39978	106	
292.01637	114	
293.87436	468	1+
294.80642	164	
296.85610	134	
298.87331	282	1+
299.12614	100	
300.36096	96	
300.85772	178	
301.11940	94	
301.36458	94	
302.98027	94	
303.39908	116	
303.84698	122	
303.86807	432	1+
303.89145	150	
305.86436	550	1+
306.88472	484	1+
307.89002	646	1+
308.14416	360	1+
308.85492	140	
308.86822	392	1+
309.87134	222	1+
310.15871	230	
311.34967	226	1+
311.88393	726	1+
312.86924	366	
314.86610	388	1+
314.93946	196	
315.96349	100	
316.85984	120	
318.85946	212	
320.88230	140	
321.86012	328	1+
322.40294	96	
324.01097	132	
325.85010	104	
325.90069	174	
326.88493	1022	1+
327.08090	94	
328.87034	154	
329.87579	214	
330.82623	224	1+
331.39109	98	
331.87430	408	1+
332.87825	296	1+
333.85468	98	
336.83101	122	
336.94709	194	
339.84787	108	
343.92040	144	
347.77709	342	
347.85783	120	
348.72661	182	
348.76545	130	
348.83963	260	1+
349.75405	240	1+
350.81984	110	
350.88749	148	
351.89470	138	
352.78491	234	1+
353.85051	176	
353.91007	198	
355.89716	390	1+
358.89972	160	
359.10399	100	
360.89814	116	
363.77308	114	
365.71830	98	
365.78780	186	
366.83586	284	1+
367.34847	192	1+
367.70623	162	
367.73858	198	1+
367.76813	154	
367.91039	154	
368.76430	114	
368.89651	208	1+
368.95660	94	
369.83666	388	
372.73040	146	
372.78341	164	1+
373.72395	100	
373.82465	266	1+
374.90183	102	
375.81525	120	
376.39284	104	
376.81602	206	1+
378.76763	186	1+
380.71996	578	1+
380.87637	96	
381.84469	134	
382.71914	196	1+
383.91667	98	
384.85191	570	1+
385.77639	136	
385.85487	334	1+
387.84955	222	
388.12220	94	
388.79865	114	
388.84676	158	
389.73370	108	
390.83952	768	1+
392.07297	112	
392.82843	490	1+
393.72931	244	1+
393.75018	102	
394.80010	204	
396.74414	106	
397.74051	106	
398.72353	764	1+
398.77708	100	
398.86892	134	
399.85355	102	
402.85894	108	
403.81088	144	
405.73714	100	
405.76657	394	1+
405.86951	188	
406.09783	110	
406.75791	152	
406.85841	142	
407.69128	106	
407.74811	412	1+
407.81048	110	
407.86357	286	
407.88563	130	
408.79468	132	
408.85358	1160	1+
409.73555	324	
409.81489	128	
409.89580	172	1+
410.08416	98	
410.73275	162	
410.85039	182	
411.72728	358	1+
411.80918	110	
411.83411	244	
412.73032	250	1+
412.84976	120	
413.07320	196	
414.36594	96	
414.75552	176	
415.16353	94	
415.79795	130	
416.72017	246	1+
416.87465	106	
418.85351	134	
419.84788	102	
420.73435	300	1+
421.88040	198	
422.86374	160	
423.74557	96	
423.77318	612	1+
423.87161	506	1+
424.82556	112	
425.75274	754	1+
425.81160	294	1+
426.70993	108	
426.86074	936	1+
427.11101	110	
427.73319	412	
428.09362	148	
428.73704	584	1+
428.78478	110	
428.84363	322	1+
430.84263	128	
431.86907	378	1+
433.84190	100	
435.86705	104	
436.75722	156	
439.89578	218	
440.75336	100	
442.87520	124	
444.40849	98	
444.87189	964	1+
445.74683	692	1+
446.79585	120	
446.88110	408	1+
447.71262	452	1+
448.75631	132	
449.78475	146	
449.87504	358	1+
450.70078	186	
450.74064	130	
458.90494	112	
462.87973	446	1+
465.71546	100	
465.88976	166	
467.88877	700	1+
470.72950	180	
483.91466	200	1+
485.89763	486	1+
486.90058	282	1+
END IONS

###FS:    #m/z: 322.93013 #charge 1+
###MS: 93
###MSMS: 94
BEGIN IONS
TITLE=Cmpd 70, +MS2(322.9301), 28.0-35.0eV, 2.0min #94
RTINSECONDS=121.647
SCANS=93-94
PEPMASS=322.93013	1365868
CHARGE=1+
64.79506	60	
189.21296	54	
193.93067	60	
196.01933	54	
198.84175	72	
201.04290	146	
203.87739	72	
204.00546	60	
204.01751	76	
205.99927	60	
207.89473	58	
207.97068	60	
208.87643	56	
208.94042	54	
209.35751	66	
211.42011	74	
214.89830	74	
215.04048	90	
216.96782	64	
217.86047	72	
219.87139	82	
222.88068	78	
223.03636	72	
223.82167	56	
223.96112	380	
226.82057	90	
227.17792	80	
228.14699	102	
229.48397	72	
230.82610	242	1+
234.90288	60	
235.09676	96	
236.00487	92	
236.43522	94	
236.84704	60	
237.06833	60	
237.12497	70	
237.85148	70	
238.82603	68	
238.88855	66	
238.93704	182	
238.95528	66	
239.07158	158	
239.15041	68	
239.87081	78	
240.82189	118	
240.89320	80	
240.94050	1996	
241.93918	6880	1+
242.81845	194	
242.94148	4902	1+
243.82211	238	
244.81981	148	
244.85473	150	
244.93887	1162	1+
244.98138	58	
245.13326	74	
246.97706	308	1+
247.85048	92	
248.85435	82	
248.88880	68	
250.90166	62	
250.94675	198	
251.82411	56	
251.89163	80	
252.82877	76	
252.88929	86	
253.10404	86	
253.92515	58	
254.89662	68	
256.12947	88	
256.89070	62	
256.91009	76	
259.01629	76	
260.03026	110	
260.83144	98	
261.83374	182	
262.06073	76	
262.79690	70	
262.82831	108	
262.97173	132	
263.34846	72	
263.83138	60	
263.85898	56	
264.85521	64	
265.01505	80	
265.89952	84	
266.17361	68	
266.85037	142	
266.99963	88	
268.31249	66	
268.84097	58	
268.94389	64	
270.12063	78	
270.84777	56	
271.95227	64	
272.00563	130	
272.07377	74	
272.82338	72	
272.85197	86	
272.93926	92	
273.79409	56	
274.79728	132	
274.84968	70	
275.80840	142	
276.07423	108	
276.82143	64	
276.90335	74	
277.99322	56	
278.81913	56	
278.84515	180	
279.09289	802	1+
280.83432	74	
280.84855	170	1+
280.92694	82	
280.94942	60	
281.86197	66	
282.80913	66	
283.06724	142	
283.08388	62	
283.97082	66	
284.22536	62	
284.29234	230	1+
284.34320	90	
284.88021	66	
286.17690	78	
288.08262	76	
289.78979	54	
289.82747	84	
289.87755	130	
290.04155	100	
290.85899	66	
293.81505	62	
294.81554	78	
294.85402	82	
294.90851	68	
297.33655	90	
298.80575	68	
299.78537	70	
300.74477	82	
300.87212	80	
301.41114	84	
304.44821	82	
304.92861	66	
306.88309	278	1+
310.89139	196	1+
312.18210	88	
312.74865	84	
312.80517	80	
313.87632	66	
314.81494	72	
315.77641	68	
316.79416	60	
317.43903	90	
320.18414	80	
321.02601	62	
321.91776	76	
322.90109	64	
323.88703	232	1+
324.08757	56	
325.85841	64	
END IONS

###FS:    #m/z: 340.94082 #charge 1+
###MS: 93
###MSMS: 95
BEGIN IONS
TITLE=Cmpd 71, +MS2(340.9408), 28.0-35.0eV, 2.1min #95
RTINSECONDS=122.418
SCANS=93,95
PEPMASS=340.94082	502454
CHARGE=1+
59.90249	64	
192.92604	228	
192.96072	78	
196.88837	152	
199.86468	76	
200.83823	96	
200.88316	78	
204.67954	68	
212.87825	230	1+
213.93953	304	
214.86564	68	
215.88974	282	1+
217.88577	80	
219.54002	82	
219.89706	68	
220.33591	98	
221.87134	78	
221.88986	76	
221.95185	74	
221.97239	66	
222.90222	76	
223.96130	164	1+
225.86379	78	
226.85254	88	
226.86647	74	
226.94480	134	
228.84647	84	
229.42830	70	
229.86943	70	
229.91418	74	
231.89362	66	
231.94901	480	
232.88944	76	
233.89484	86	
233.93916	74	
233.96070	74	
235.89714	82	
236.90165	142	
238.81942	116	
238.83928	76	
238.88580	126	
239.90496	68	
240.43231	68	
240.83905	666	1+
241.81845	72	
241.84262	428	1+
241.88305	66	
242.82910	300	1+
242.93958	124	
243.83245	216	1+
245.12536	72	
245.82563	64	
246.85374	146	
246.97523	144	
247.82425	70	
248.89636	76	
249.87960	70	
249.91464	78	
250.83534	78	
250.94025	68	
252.41512	70	
254.86262	82	
254.90665	74	
254.96637	368	1+
255.07812	80	
255.48927	96	
256.84777	278	1+
256.86512	74	
256.96917	82	
258.81080	92	
258.84532	418	
258.94516	88	
259.85515	274	
259.92645	72	
259.95110	108	
260.80008	82	
260.83483	576	1+
262.09248	74	
262.86044	82	
262.88037	74	
262.92420	74	
263.41030	102	
264.80499	90	
264.86663	172	
265.01487	78	
265.68094	72	
265.98441	128	
266.17364	78	
267.41713	80	
267.91337	66	
268.84225	178	
269.83630	286	1+
270.91237	74	
271.78654	76	
272.83202	128	
272.93735	90	
273.10568	84	
273.97717	70	
274.80142	68	
275.83801	76	
275.86486	84	
276.85363	470	
276.88104	68	
277.86448	280	
278.84560	634	1+
278.91905	114	
280.01774	82	
280.85232	144	
281.43752	96	
281.89499	66	
282.80635	104	
282.84199	80	
282.85514	76	
282.87535	152	
282.93502	114	
283.04850	68	
283.78843	72	
283.85061	84	
289.79007	70	
290.96605	72	
292.89805	70	
294.43209	82	
294.86548	116	
294.92108	74	
296.85912	178	
297.84673	86	
297.89164	104	
297.93666	94	
298.31123	118	
298.73367	74	
299.56168	102	
299.86820	134	
300.81486	70	
300.87312	68	
300.93271	82	
301.80372	84	
301.86022	120	
301.92305	74	
303.39944	82	
305.81680	70	
309.86937	72	
310.34719	78	
311.88703	92	
313.95699	68	
314.80412	66	
315.96084	146	1+
318.80808	70	
318.88896	78	
319.99775	102	
321.37185	74	
321.42892	92	
321.83591	76	
324.29504	72	
325.76031	68	
325.91123	70	
327.37186	78	
333.01914	84	
334.29078	84	
335.35140	68	
339.11498	66	
339.86133	70	
342.93576	88	
344.21917	68	
END IONS

###FS:    #m/z: 507.84534 #charge 1+
###MS: 93
###MSMS: 96
BEGIN IONS
TITLE=Cmpd 72, +MS2(507.8453), 28.2-35.2eV, 2.1min #96
RTINSECONDS=123.191
SCANS=93,96
PEPMASS=507.84534	53346
CHARGE=1+
156.30154	112	
224.97559	270	
236.89017	184	
237.86315	110	
258.87664	142	
263.80362	168	1+
263.95455	104	
267.09251	118	
272.91699	104	
273.85012	192	1+
275.79985	108	
278.83352	102	
279.13743	150	
282.39422	98	
287.14775	108	
287.85414	384	1+
289.12852	264	1+
289.88233	188	
290.04139	120	
290.86844	124	
293.87369	576	1+
294.37122	104	
295.02874	100	
298.82594	164	
299.86342	114	
300.04213	150	
300.80488	138	
301.34274	160	
301.84526	154	
302.84872	186	1+
303.86543	120	
304.88548	124	
305.86789	566	1+
306.90013	100	
307.89188	498	1+
308.14008	222	1+
308.87417	598	1+
309.86702	106	
310.15298	102	
310.88197	114	
311.88336	572	1+
313.39684	152	
313.87003	108	
314.87176	316	
315.19198	98	
315.81206	222	1+
315.86243	242	
318.86192	266	
319.89838	146	
321.79654	106	
322.90197	136	1+
323.87335	118	
325.80843	204	1+
325.86099	156	
326.83894	146	
326.88132	860	1+
327.89968	166	1+
329.81121	128	
330.88168	176	
331.09224	106	
331.79732	164	
332.39852	104	
332.81785	254	1+
332.87354	308	1+
333.94270	104	
335.88204	142	
338.88359	140	
342.87759	172	
344.85530	104	
347.77646	308	1+
348.17461	100	
348.91541	142	
349.75798	470	1+
349.77847	116	
350.84151	114	
350.89557	126	
350.94312	118	
351.88062	136	
352.87327	98	
353.78530	130	
353.82396	116	
357.84363	126	
359.80117	100	
359.88073	104	
359.90730	144	
360.75326	130	
361.98450	98	
362.76391	142	
362.83003	130	
365.71206	112	
365.76984	120	
367.70949	356	1+
367.76706	190	
368.77377	118	
368.88505	148	
368.90089	168	
369.77149	152	
369.79860	180	1+
369.83436	406	1+
369.91500	116	
370.02717	126	
370.84486	266	1+
371.71667	262	1+
373.82075	212	1+
373.89969	124	
374.33961	108	
374.37479	130	
376.81654	108	
376.88853	258	1+
377.73830	124	
377.98560	100	
378.38462	100	
379.80687	262	1+
380.71861	108	
381.71997	378	1+
383.78392	148	
383.80553	98	
384.84831	620	1+
385.77672	250	1+
385.84906	372	1+
387.39452	146	
387.84992	164	
389.19984	182	
389.72075	100	
390.84153	294	
391.84134	314	
392.34636	168	1+
392.82308	950	1+
394.76400	172	1+
396.74667	228	1+
397.72364	102	
398.72811	262	
399.72880	214	
399.85031	146	
400.74027	150	
401.72519	98	
402.86597	424	1+
403.81595	320	1+
403.87563	306	1+
403.91449	102	
405.76371	154	
405.85375	168	
405.88033	98	
406.35629	130	
406.75723	114	
406.86462	202	
407.74597	156	
407.87279	264	
408.39972	150	
408.74330	172	
408.79447	136	1+
408.85551	674	1+
409.08519	318	1+
409.72560	170	
410.74104	124	
410.83779	788	1+
410.86507	290	1+
411.80850	114	
413.75406	112	
415.83785	308	1+
415.87680	102	
417.86920	100	
418.74966	124	
420.74260	358	1+
421.88169	108	
422.74151	1020	1+
422.82604	150	
423.77474	568	1+
423.83306	98	
423.87661	130	
424.79957	180	
424.87106	192	
425.86637	144	
426.86172	622	1+
427.73714	994	1+
428.84913	602	1+
429.72688	138	
430.71331	98	
430.74155	260	1+
430.85486	196	
431.86475	268	
432.69594	102	
432.86930	232	
433.85344	312	1+
436.00476	98	
436.72301	154	
439.89290	220	
441.22640	110	
441.76864	132	
443.68973	306	1+
443.74187	146	
444.76468	112	
444.87298	562	
444.94463	120	1+
445.09283	126	
445.74270	348	1+
445.87327	298	
446.88607	188	
447.71035	370	1+
448.77741	144	
449.88094	118	
450.75070	100	
450.88250	128	
451.75532	178	
460.23059	166	
462.88202	418	1+
466.74807	142	1+
467.88937	728	1+
470.73103	240	1+
483.90837	114	
485.89725	608	1+
506.25555	98	
END IONS

###FS:    #m/z: 322.93042 #charge 1+
###MS: 97
###MSMS: 98
BEGIN IONS
TITLE=Cmpd 73, +MS2(322.9304), 28.0-35.0eV, 2.1min #98
RTINSECONDS=126.871
SCANS=97-98
PEPMASS=322.93042	1255386
CHARGE=1+
47.06146	68	
184.20288	74	
188.98258	154	
195.97797	74	
196.07592	70	
200.40848	78	
201.05552	58	
201.88550	70	
202.04745	146	
202.92102	68	
205.88657	76	
206.95212	66	
209.92336	70	
213.12150	86	
214.92513	100	
215.90768	76	
219.81332	62	
221.94677	116	
222.88036	84	
222.95540	84	
223.96383	126	
224.81857	72	
225.01383	58	
228.89099	68	
228.91312	72	
229.06202	80	
229.90451	74	
229.97154	76	
231.09051	64	
231.96493	82	
232.98688	60	
235.83002	238	1+
236.99257	64	
237.92724	76	
238.94200	104	
239.01457	72	
239.07827	76	
240.82637	76	
240.94091	1896	
241.93982	5530	1+
242.80285	66	
242.94230	3976	1+
243.82557	86	
243.99797	62	
244.51443	64	
244.82068	166	
244.85117	128	
244.93971	1008	1+
244.96385	56	
245.82080	90	
245.87755	116	
246.84930	70	
246.86947	114	
247.97663	108	
248.42765	104	
248.84430	182	
248.89052	80	
250.00933	70	
253.92927	82	
254.84953	76	
255.03401	80	
255.78344	64	
256.89564	120	
257.89849	114	
258.83515	236	
258.85433	74	
258.89830	72	
259.88957	104	
260.33994	70	
260.83869	214	
261.83031	542	1+
261.85405	76	
261.98774	68	
264.83110	70	
264.97895	86	
265.06177	62	
265.82723	86	
265.86116	118	
266.03930	86	
266.06161	58	
266.85134	98	
267.08196	62	
267.84687	60	
268.78418	62	
268.88724	72	
268.91704	66	
268.96748	68	
269.89279	80	
270.80937	58	
271.85729	58	
272.83383	76	
273.88545	92	
273.90385	94	
274.04821	74	
274.90648	70	
275.82143	76	
276.02750	72	
276.85210	62	
276.91971	66	
279.09242	714	1+
280.59128	66	
281.86767	66	
282.19798	68	
282.27789	58	
283.07234	144	
283.40182	100	
283.96464	64	
284.03701	82	
284.07419	70	
284.29338	416	
284.84675	62	
284.86809	72	
284.97937	88	
285.03947	64	
285.86510	68	
285.88178	60	
286.40934	76	
286.91860	94	
287.86153	58	
288.73100	70	
289.78583	68	
289.82127	68	
289.88497	72	
289.95092	86	
290.88728	164	
291.80494	98	
292.80338	110	
295.10027	68	
296.09296	62	
297.54200	84	
297.85131	68	
298.82432	56	
299.91887	56	
300.81895	58	
301.82279	64	
302.16475	74	
302.86096	60	
304.73223	96	
304.80002	62	
304.87903	66	
308.79582	120	
309.81759	58	
310.03181	74	
311.86115	62	
311.90655	68	
312.92248	84	
314.04655	86	
316.89900	98	
319.79094	86	
319.80912	112	
320.72723	94	
323.89651	220	1+
324.20887	62	
324.30810	76	
325.93382	58	
326.96272	68	
327.90288	58	
END IONS

###FS:    #m/z: 340.94102 #charge 1+
###MS: 97
###MSMS: 99
BEGIN IONS
TITLE=Cmpd 74, +MS2(340.9410), 28.0-35.0eV, 2.2min #99
RTINSECONDS=127.643
SCANS=97,99
PEPMASS=340.94102	480240
CHARGE=1+
190.86663	72	
198.83488	66	
198.86431	72	
209.06292	74	
209.84656	94	
212.87568	480	1+
213.93845	360	
214.88109	86	
214.89428	70	
215.88527	134	
215.93689	150	
218.90735	82	
219.89494	94	
220.89962	72	
221.86959	70	
222.97552	72	
223.95878	132	
224.94371	92	
227.89284	66	
227.96860	74	
228.84302	84	
228.93756	84	
230.89561	202	
230.96943	66	
231.88997	80	
231.94958	366	1+
233.89686	264	
235.89727	134	1+
235.94837	80	
236.15410	94	
237.83582	200	1+
237.85920	98	
238.05825	76	
239.01400	78	
239.86695	78	
240.80540	84	
240.86261	68	
241.84709	326	
242.84620	204	
242.94045	70	
243.83168	214	
244.82360	74	
245.82182	66	
245.83513	72	
246.97689	102	
249.09589	74	
249.96107	108	
249.98608	90	
251.96254	132	
252.08737	86	
253.08450	82	
253.34836	106	
253.92553	66	
254.03510	72	
254.12521	72	
254.90844	74	
254.97010	84	
255.07389	190	
256.96619	146	
257.13211	100	
257.46555	72	
257.83320	134	
257.85793	162	
258.84468	888	1+
258.96510	98	
259.91338	122	
259.95694	150	
260.40380	86	
260.83412	396	
262.83926	160	
264.86786	114	
264.95903	80	
266.85303	72	
266.90111	66	
267.09214	68	
268.84304	514	1+
269.39876	78	
270.03782	92	
270.83074	132	
271.82287	66	
272.33895	66	
272.79746	66	
272.84426	64	
272.87634	114	
273.89391	72	
274.86002	102	
274.89874	94	
274.92905	82	
274.96962	72	
275.84522	78	
275.87859	72	
276.85755	840	1+
277.77256	86	
277.92388	70	
277.97184	144	
278.84339	1068	1+
278.99750	76	
280.89017	66	
281.79799	80	
281.85219	108	
281.89215	94	
282.04992	66	
282.85654	136	
282.87279	84	
282.97518	140	
283.86103	68	
284.04941	70	
284.37636	96	
284.78033	68	
285.88813	68	
288.01400	80	
288.80178	68	
288.84021	128	
290.78785	78	
292.86710	182	1+
295.85994	224	1+
295.95753	70	
296.91158	102	
297.83417	80	
297.89127	72	
297.92966	86	
298.31122	78	
298.42164	92	
298.80118	86	
298.85233	82	
299.07931	70	
299.87393	66	
299.93814	72	
300.88335	144	
301.81939	150	
301.86473	114	
302.94174	78	
303.87348	70	
307.02248	68	
307.08707	72	
307.99825	82	
308.87771	108	
309.50412	74	
310.82410	112	
311.86538	66	
312.79665	66	
316.92076	86	
317.92930	66	
318.00597	74	
321.01125	72	
321.21123	84	
322.15349	66	
325.08703	72	
325.82690	68	
326.16897	66	
327.57593	70	
328.95322	86	
329.87559	72	
330.81095	78	
332.38751	72	
338.83854	94	
340.04927	72	
340.80349	70	
340.88986	72	
344.77096	64	
END IONS

###FS:    #m/z: 336.94607 #charge 1+
###MS: 97
###MSMS: 100
BEGIN IONS
TITLE=Cmpd 75, +MS2(336.9461), 28.0-35.0eV, 2.2min #100
RTINSECONDS=128.415
SCANS=97,100
PEPMASS=336.94607	51370
CHARGE=1+
180.87012	70	
189.86355	76	
195.00615	78	
200.46247	96	
205.94915	66	
206.95028	66	
209.93834	66	
211.94427	1356	1+
212.87862	632	1+
212.92072	90	
213.94063	560	1+
214.86026	82	
214.88025	90	
215.89067	80	
217.90021	70	
223.65463	68	
223.95958	86	
224.13973	68	
224.98056	68	
225.86026	82	
227.95570	68	
228.84132	96	
228.89093	68	
229.89934	134	
229.95570	1014	1+
230.88839	1190	1+
231.83937	70	
231.95004	260	
232.88765	108	
233.82106	118	
234.83297	68	
234.88386	80	
234.91563	74	
235.15112	114	
235.88823	80	
235.94666	66	
236.43928	114	
237.85330	78	
238.85631	132	
238.88669	94	
238.93402	102	
239.84150	148	
239.85966	94	
240.55804	108	
240.83851	68	
241.83342	86	
241.85137	148	
242.79910	76	
242.84377	188	
246.90864	82	
247.96655	366	1+
247.98861	72	
248.90023	154	
248.98740	70	
249.13457	78	
249.42936	94	
249.89906	116	
250.83330	270	1+
250.95316	120	
250.98657	72	
252.40706	84	
252.47159	72	
252.95293	120	
252.97189	604	1+
253.80399	72	
253.90202	74	
254.87125	72	
254.96834	160	
255.07357	96	
256.07837	72	
256.85361	72	
256.88610	132	
256.96338	72	
257.85613	76	
257.91284	248	1+
258.84674	554	1+
258.89078	136	
258.91705	170	1+
259.95302	80	
260.84547	74	
260.86005	182	1+
260.94503	112	
261.84747	88	
264.82915	96	
265.39502	78	
265.85730	72	
266.98705	66	
267.83771	92	
267.85195	94	
268.84268	736	1+
268.95739	72	
269.84671	478	1+
270.86575	86	
270.96370	104	
270.98019	108	
271.98270	162	
272.85141	100	
272.91937	72	
273.08341	80	
274.87224	92	
275.36063	98	
275.87012	202	
276.85699	556	1+
277.70906	98	
277.84750	70	
278.83552	566	1+
279.87043	102	
281.05232	90	
281.09357	80	
282.63593	66	
282.87824	100	
283.02783	84	
284.08023	76	
284.86692	228	1+
285.85282	82	
286.84681	420	1+
287.84844	300	1+
290.74612	74	
291.10011	70	
291.80679	74	
291.85808	142	
292.43831	82	
292.87583	120	
293.10636	166	
294.87147	138	
294.98018	74	
295.85982	70	
296.29130	92	
296.84964	76	
297.00822	68	
298.31340	108	
298.85946	68	
299.99315	88	
301.37929	90	
301.87752	178	
303.94720	82	
304.40363	74	
304.85971	78	
305.86101	118	
306.42692	72	
308.86486	338	1+
309.91254	78	
310.84589	114	
310.93568	74	
311.88504	80	
313.20469	66	
315.02857	80	
316.77645	72	
317.83109	86	
318.88460	94	
319.87034	70	
321.03707	86	
324.78828	92	
326.53420	82	
326.81844	66	
326.89862	80	
328.82605	68	
328.88922	66	
329.38756	82	
329.82252	68	
329.95813	68	
330.81445	100	
332.78162	76	
334.29084	94	
335.72692	88	
337.44572	106	
337.99874	84	
340.82855	70	
341.77434	66	
341.86554	76	
END IONS

###FS:    #m/z: 322.93051 #charge 1+
###MS: 101
###MSMS: 102
BEGIN IONS
TITLE=Cmpd 76, +MS2(322.9305), 28.0-35.0eV, 2.2min #102
RTINSECONDS=132.106
SCANS=101-102
PEPMASS=322.93051	1147454
CHARGE=1+
54.02296	106	
159.57928	84	
191.95747	78	
195.92449	100	
200.00052	76	
200.84518	90	
201.04529	274	1+
205.95150	72	
205.97130	90	
207.93541	94	
207.97141	92	
209.88921	60	
210.93514	64	
211.97412	106	
212.89613	62	
213.93068	72	
214.01159	116	
215.05120	92	
219.05311	58	
220.87808	120	
222.95419	156	
223.95505	138	
224.82431	60	
225.86374	88	
225.96150	72	
226.86498	74	
227.90789	78	
227.93267	148	
229.84269	122	
230.80295	72	
230.84641	210	
230.89982	76	
230.90957	70	
230.95064	70	
232.89885	78	
232.97221	78	
233.85758	64	
235.83372	74	
235.92182	80	
237.05860	68	
238.01847	74	
238.88468	86	
238.93999	88	
239.89143	72	
240.07424	70	
240.78445	58	
240.82071	172	
240.94158	1308	
241.14855	70	
241.88124	66	
241.93926	4644	1+
242.81825	392	1+
242.94110	3086	1+
242.99024	66	
244.85436	82	
244.89082	182	1+
244.93938	1198	
244.95570	212	
245.14848	60	
245.25394	62	
245.82575	76	
245.87171	62	
246.94565	90	
246.97532	116	
247.80313	68	
247.85512	78	
248.85024	92	
249.85992	62	
250.17859	66	
251.07065	66	
251.11354	68	
251.92962	60	
253.82936	78	
254.07981	70	
254.85203	68	
255.92101	78	
256.01340	100	
256.80180	82	
256.83537	64	
256.89494	170	
257.02017	68	
257.07575	78	
257.22747	64	
258.00361	68	
258.13583	108	
258.15745	78	
258.83958	130	
260.83267	150	
260.84744	80	
261.40115	84	
261.82975	158	
262.35526	92	
263.85619	208	1+
265.06502	66	
266.89745	86	
267.84321	72	
267.93751	74	
268.14254	82	
268.84310	66	
269.79611	68	
270.18114	68	
273.78782	72	
274.82466	76	
275.42012	70	
275.81120	82	
276.84191	72	
276.99497	68	
278.07768	56	
278.84590	58	
278.88304	62	
279.09173	704	1+
280.10829	70	
280.86842	64	
281.10378	72	
281.12641	82	
281.85799	60	
282.27321	76	
282.86154	112	
283.17057	58	
283.27702	70	
284.06167	100	
284.29561	356	1+
284.85329	80	
286.85410	114	
287.88699	106	
289.88600	56	
290.88433	70	
292.07062	72	
292.93822	80	
292.95289	80	
293.89125	66	
293.92254	62	
294.15829	68	
295.03712	60	
295.81595	76	
296.87498	58	
297.84252	56	
298.79303	62	
298.93527	60	
299.77723	88	
302.86259	66	
302.94173	74	
305.80600	74	
307.79583	76	
308.89304	148	
309.00306	56	
309.86284	66	
310.89313	158	
310.92731	58	
311.86078	56	
311.87845	76	
312.81808	92	
313.82034	72	
314.82129	142	
318.82976	62	
319.89198	58	
322.23747	74	
324.17574	68	
END IONS

###FS:    #m/z: 340.94117 #charge 1+
###MS: 101
###MSMS: 103
BEGIN IONS
TITLE=Cmpd 77, +MS2(340.9412), 28.0-35.0eV, 2.2min #103
RTINSECONDS=132.878
SCANS=101,103
PEPMASS=340.94117	441382
CHARGE=1+
84.85609	70	
132.06948	72	
183.86969	78	
190.02806	98	
190.94804	74	
196.88493	192	
201.89060	70	
207.98476	78	
208.88384	146	
208.95808	70	
208.99350	68	
209.94251	78	
212.88131	160	
213.88020	132	
213.93895	468	1+
214.88399	88	
215.88671	178	
215.90198	72	
215.96875	98	
216.08069	74	
216.82868	76	
217.88136	198	1+
218.90209	102	
221.88414	70	
224.83980	100	
224.89959	72	
224.96794	70	
224.98645	80	
225.88219	78	
227.84066	70	
228.90043	78	
228.94889	128	
229.83386	70	
230.88515	368	1+
231.95167	118	
232.85767	74	
232.95360	80	
233.89647	258	
233.94770	304	1+
236.88491	72	
237.46547	72	
237.88169	94	
237.91409	66	
237.99741	96	
238.86158	66	
239.84509	146	
240.83041	106	
241.84228	672	1+
241.87929	72	
241.94326	222	1+
242.08177	98	
242.85591	74	
243.83157	432	1+
245.41962	74	
246.85482	90	
246.97773	104	
247.44750	72	
248.89435	70	
250.95000	68	
251.91384	90	
251.96411	74	
253.04772	90	
253.80402	70	
254.86933	96	
254.96766	244	
256.09534	68	
256.94965	72	
256.96702	208	1+
258.84707	942	1+
259.11750	76	
259.89390	80	
259.95891	382	
260.34638	102	
260.83152	146	
260.84624	126	
261.35384	78	
261.83829	194	
261.85557	158	
263.92678	84	
263.97118	82	
264.05628	68	
266.01327	98	
266.42047	84	
266.85134	86	
267.00312	92	
267.13482	72	
267.84579	186	
268.83703	382	1+
268.85859	120	
268.91919	74	
268.96183	84	
271.81275	74	
271.83682	120	
271.91379	68	
272.08592	84	
272.84794	140	
274.85646	80	
274.88205	78	
276.85898	542	
277.86385	410	
277.94012	88	
278.84951	1140	1+
279.88227	72	
279.92652	106	
279.94764	68	
280.49510	72	
280.84008	72	
281.84645	124	
281.95701	72	
282.85967	72	
282.90873	76	
284.86325	86	
284.89635	68	
285.00721	72	
288.83891	108	
293.06711	122	
293.96656	74	
294.86677	124	
295.86682	146	
296.85508	162	
297.87598	90	
297.89553	66	
298.79891	104	
298.96708	98	
300.03489	94	
301.87371	84	
302.94503	124	
304.38622	102	
304.78696	84	
306.80976	74	
306.88066	98	
307.07856	68	
308.91004	72	
309.08082	92	
309.17360	92	
309.42827	80	
309.81729	72	
309.89101	78	
312.20364	80	
313.60476	88	
313.78954	74	
313.88080	96	
314.14842	70	
314.82147	68	
318.88463	82	
320.85473	74	
320.95395	68	
324.99000	84	
326.13502	78	
326.94758	86	
328.88721	150	
331.10828	66	
331.40324	66	
334.24138	94	
336.28961	84	
337.31523	82	
339.92688	82	
340.26415	70	
340.77652	86	
341.27749	88	
344.92815	112	
END IONS

###FS:    #m/z: 363.95714 #charge 1+
###MS: 101
###MSMS: 104
BEGIN IONS
TITLE=Cmpd 78, +MS2(363.9571), 28.0-35.0eV, 2.3min #104
RTINSECONDS=133.651
SCANS=101,104
PEPMASS=363.95714	178766
CHARGE=1+
47.24771	82	
90.18345	92	
170.85945	74	
185.41323	80	
189.86375	172	
191.85926	216	
193.89844	86	
196.88639	118	
200.88437	104	
202.92143	72	
208.94038	78	
208.96884	90	
209.02391	76	
209.94136	596	1+
210.88616	206	
212.87987	654	
213.86703	72	
215.88377	104	
217.50543	70	
222.81606	78	
222.95224	314	1+
223.88784	76	
224.04785	74	
224.88898	124	
224.94990	558	1+
226.94786	2812	1+
226.97503	166	
228.84219	98	
228.89772	310	1+
228.94206	1676	1+
230.88924	900	1+
232.79752	166	1+
232.88158	106	
235.94891	78	
237.05886	92	
237.15508	70	
237.91088	80	
239.41837	84	
240.82100	114	
240.83841	318	1+
240.94126	260	
240.96226	374	
241.94328	326	
242.90079	78	
242.94246	606	1+
242.95765	272	
243.82238	148	
244.81711	132	
244.95690	1144	
245.81834	88	
245.94420	186	
246.90756	166	
246.95193	1100	1+
247.50561	80	
247.80856	74	
248.80453	454	1+
248.90096	482	1+
251.89768	200	1+
254.07817	114	
257.12083	86	
258.84302	266	1+
258.96933	132	
260.82958	376	1+
260.97238	72	
261.97436	198	
263.98259	82	
264.90302	98	
264.92905	72	
265.08870	70	
265.79258	270	1+
265.82515	98	
266.81646	378	
267.97225	234	
267.98659	136	
268.80884	78	
268.91545	120	
268.95546	74	
269.82611	242	1+
269.96787	238	1+
271.85574	76	
271.86930	76	
271.91756	142	
272.57631	80	
274.41206	114	
276.86119	134	
277.86044	118	
277.92377	80	
277.96897	78	
278.09156	82	
278.79888	312	
278.85566	98	
279.10629	86	
279.80161	180	
279.83851	94	
279.95009	72	
280.10610	116	
280.79017	584	1+
280.85581	126	
281.02774	86	
281.85645	82	
281.89707	84	
281.98989	72	
282.84906	140	
283.78977	414	
283.85308	110	
284.82303	108	
285.72426	90	
285.82163	118	
285.84476	162	
285.86545	80	
285.97731	88	
286.04999	78	
286.79798	72	
290.86446	118	
290.90745	92	
291.79603	82	
291.86120	70	
292.04325	90	
292.11054	88	
294.86417	74	
295.92570	84	
296.93479	108	
297.80874	104	
297.85327	78	
298.42575	80	
298.80238	1434	1+
301.80033	184	
301.86355	410	1+
301.91241	78	
302.79313	118	
303.79095	78	
303.85685	472	1+
304.80442	114	
304.91755	80	
306.88221	140	
307.89772	134	
309.83346	140	
310.03156	74	
310.87575	140	
311.75040	80	
313.43521	86	
314.82110	116	
316.82021	220	
317.82150	130	
317.88121	82	
318.83201	84	
319.82464	338	
320.29420	72	
320.81535	100	
320.96444	74	
321.92652	78	
321.98180	72	
322.80624	78	
322.82193	70	
324.88566	88	
325.84474	82	
326.13889	86	
326.82376	90	
326.86520	78	
332.01592	80	
336.94637	122	
338.94184	140	
340.94114	106	
345.95967	78	
356.20918	92	
356.75184	76	
356.90076	76	
357.38747	90	
358.75615	76	
360.18605	72	
362.73264	74	
364.93660	80	
367.63695	78	
END IONS

###FS:    #m/z: 363.95685 #charge 1+
###MS: 105
###MSMS: 106
BEGIN IONS
TITLE=Cmpd 79, +MS2(363.9569), 28.0-35.0eV, 2.3min #106
RTINSECONDS=137.333
SCANS=105-106
PEPMASS=363.95685	167202
CHARGE=1+
47.65892	72	
180.95417	84	
189.86218	306	
190.93276	84	
191.85847	470	
194.89126	90	
200.94513	116	
201.87398	132	
203.88074	84	
207.86893	164	
207.94986	108	
208.98848	88	
209.94274	850	1+
210.88478	156	
211.93294	78	
212.87978	768	1+
212.90105	82	
220.21021	76	
222.95177	1422	1+
222.97157	110	
223.02151	78	
224.89214	72	
224.94758	1600	1+
224.96956	74	
226.89717	118	
226.94642	4718	1+
226.97495	194	
227.93275	264	
228.89563	418	1+
228.94291	4240	1+
228.99070	80	
230.83555	150	
230.89025	2162	1+
230.92793	86	
231.79835	176	1+
231.98888	82	1+
232.88563	388	
233.03939	76	
234.88293	136	
235.90130	88	
238.06742	80	
240.90708	86	
240.94093	106	
240.96260	1104	1+
241.83474	114	
241.93936	1106	1+
242.82394	428	1+
242.94194	920	1+
243.96313	148	
244.84366	198	1+
244.90872	104	1+
244.95655	2570	1+
245.93798	76	
246.80649	86	
246.95266	2172	1+
247.80216	544	1+
248.80324	400	1+
248.90011	682	1+
249.04095	128	
250.80494	118	
250.89513	100	
250.94779	74	
252.83645	82	
252.94794	74	
253.07869	82	
253.91036	96	
256.89572	120	
256.94961	76	
258.84128	108	
258.97396	148	
259.84934	82	
260.38196	88	
260.83474	676	1+
260.96839	820	1+
260.99669	76	
261.83751	402	1+
262.77869	80	
262.79840	82	
263.03982	92	
263.82165	92	
263.86975	100	
264.81497	310	1+
266.81699	338	
267.81395	190	
267.97267	486	1+
268.80463	286	1+
268.84257	74	
268.95541	84	
269.84217	116	
269.92530	78	
269.96847	680	1+
270.10651	84	
271.91552	92	
274.79864	74	
274.86594	82	
275.81514	94	
276.81291	316	1+
276.85554	78	
276.99928	98	
277.85545	110	
278.80186	134	
278.84821	318	1+
278.99738	72	
279.83721	78	
280.79330	552	1+
280.93168	100	
281.85275	132	
282.38773	96	
282.78643	360	1+
282.99501	84	
283.84737	112	
283.90986	144	
283.98462	180	
284.82282	192	
284.97948	94	
285.79458	82	
285.82130	346	1+
285.84428	128	
286.84820	78	
288.42142	116	
289.83172	78	
289.87353	92	
291.82126	78	
292.86261	80	
293.85312	74	
294.12239	84	
294.86865	118	
294.92352	94	
295.92586	84	
296.81025	110	
297.42958	98	
297.80896	188	
297.97637	86	
298.80248	2336	1+
299.06688	78	
299.87174	76	
300.46539	90	
300.85610	500	1+
301.79824	418	1+
301.87657	76	
302.80086	284	1+
302.85679	502	1+
302.90795	74	
304.03404	92	
304.33670	80	
304.96060	78	
305.44109	90	
305.87635	126	
308.61022	96	
308.83614	116	
309.87493	140	
310.87185	140	
311.13304	146	
311.86980	100	
314.82482	116	
315.81604	140	
316.81335	546	1+
316.90333	98	
318.95507	74	
320.07477	88	
321.04847	74	
321.81684	220	
321.85765	76	
323.81688	178	
323.89523	78	
324.81923	74	
324.87689	74	
326.87384	382	
329.56576	74	
330.12117	84	
336.89776	72	
336.94976	266	
337.94603	146	
339.14841	74	
341.76767	78	
343.75446	102	
350.89422	72	
352.76725	76	
354.34634	116	
354.39459	72	
354.71388	78	
354.92200	104	
357.13964	82	
360.34881	82	
361.08579	90	
361.16297	72	
363.58911	114	
365.39422	86	
365.92753	80	
END IONS

###FS:    #m/z: 507.84585 #charge 1+
###MS: 105
###MSMS: 107
BEGIN IONS
TITLE=Cmpd 80, +MS2(507.8458), 28.2-35.2eV, 2.3min #107
RTINSECONDS=138.105
SCANS=105,107
PEPMASS=507.84585	48356
CHARGE=1+
99.01797	98	
196.01738	100	
222.97304	168	
223.97229	106	
224.94880	100	
224.97731	228	
246.88373	100	
250.96913	116	
252.96851	128	
253.37759	94	
261.38742	94	
262.38475	96	
266.79191	104	
272.85889	134	
273.85174	96	
280.82532	118	
282.09210	108	
284.01032	98	
284.81142	100	
287.85185	202	
287.91106	116	
288.87359	408	1+
290.86426	158	
290.96604	98	
291.06859	100	
293.87385	448	1+
293.93503	138	
296.85345	138	
298.80684	122	
303.86846	110	
305.86450	320	1+
306.88660	158	1+
307.08808	104	
308.14498	178	
308.87185	312	1+
309.84630	176	
310.15787	142	
311.88754	358	
312.87077	228	
313.18092	118	
313.80920	104	
313.88190	138	
314.86612	428	1+
314.89171	136	
317.89448	172	
322.35186	100	
322.86058	244	1+
323.81277	96	
324.73290	100	
326.88362	542	1+
327.09020	126	
327.90310	238	
328.87632	138	
329.87574	366	1+
330.79671	144	
330.88228	222	1+
331.83697	94	
332.87765	106	
333.80309	200	1+
333.87540	212	
336.77478	98	
337.88518	238	1+
337.93817	108	
343.39977	108	
345.83587	98	
345.94263	130	
346.75568	94	
347.77212	108	
348.72678	270	1+
348.76222	128	
348.82794	102	
349.76881	178	
350.75137	104	
350.83975	138	
351.76978	174	
351.80597	94	
351.88330	110	
352.77592	108	
355.88679	116	
357.84733	378	
359.82026	206	1+
359.85991	178	1+
363.37620	94	
365.78605	362	1+
365.82124	94	
366.18448	156	
366.74398	106	
367.70869	270	1+
367.76808	196	
367.84296	138	1+
367.89370	354	1+
369.83742	174	
370.72962	98	
370.84089	136	
370.86954	102	
371.19007	106	
371.80655	326	1+
373.89873	128	
374.71844	168	
376.78490	124	
377.06949	96	
378.88666	214	
379.74205	136	
380.72002	192	
381.41666	94	
381.71459	536	1+
381.84355	124	
383.78115	112	
384.78330	240	1+
384.85474	106	
385.85904	146	
386.84383	320	1+
387.73945	182	
388.72461	242	1+
389.20385	102	
389.74680	214	1+
390.06162	182	1+
390.72854	298	1+
390.84058	238	
391.83672	238	
392.82589	682	1+
393.74004	256	1+
393.80496	130	
394.78862	140	
394.82520	110	
397.87353	134	
398.12351	100	
398.72760	862	1+
399.84758	122	
400.72599	308	1+
401.74726	110	
402.85641	122	
403.75394	106	
403.87181	128	
404.75934	418	1+
405.90681	134	1+
406.87561	216	
407.74177	96	
407.86949	328	
408.15013	94	
408.76724	198	
408.85143	748	1+
409.72172	498	1+
409.74760	102	
410.85130	308	
411.81305	106	
411.83899	116	
412.83853	196	
413.36919	100	
413.75381	126	
420.72540	196	1+
421.88246	206	
422.86639	110	
423.77168	672	1+
423.87080	138	
423.89995	110	
424.83675	130	
425.75922	484	
426.09737	110	
426.74004	138	
426.86272	1246	1+
427.73142	676	1+
427.76868	188	
428.84650	524	1+
429.70986	108	
430.38211	104	
430.74122	244	
431.74369	144	
431.77595	114	
431.86671	620	1+
434.79450	214	1+
435.70916	130	
439.89684	178	
440.89380	106	
443.74600	286	1+
443.77493	116	
444.77394	122	
444.87124	962	1+
445.69278	166	1+
445.74900	352	1+
447.71431	132	
448.76062	136	
448.77412	136	
449.84287	104	
449.87910	416	1+
450.70907	126	
450.75068	96	
450.77209	112	
462.75833	126	
462.88124	340	1+
465.74401	114	
467.88989	814	1+
467.91517	112	
468.69836	122	
470.72820	120	
482.72945	102	
485.79979	100	
485.90171	620	1+
506.24795	114	
509.30105	94	
END IONS

###FS:    #m/z: 336.94606 #charge 1+
###MS: 105
###MSMS: 108
BEGIN IONS
TITLE=Cmpd 81, +MS2(336.9461), 28.0-35.0eV, 2.4min #108
RTINSECONDS=138.877
SCANS=105,108
PEPMASS=336.94606	44716
CHARGE=1+
103.97340	98	
188.11140	84	
193.89333	76	
197.88718	82	
203.93167	80	
207.87356	64	
209.93932	72	
211.94507	830	
212.87838	582	1+
213.84294	72	
213.94091	452	
215.88389	90	
215.93731	158	
216.94237	82	
220.87580	62	
220.89230	70	
221.94644	78	
222.83738	92	
223.82915	114	
224.00364	86	
224.83698	78	
224.97902	68	
225.96717	70	
226.81146	70	
227.85740	76	
227.95191	72	
228.84577	76	
228.89097	72	
229.49541	66	
229.95447	684	1+
230.88887	926	1+
230.92793	68	
231.94791	616	1+
233.82957	84	
234.82822	92	
234.89512	70	
234.91772	108	
234.93823	66	
235.89352	246	1+
236.85282	68	
237.86475	100	
238.04461	76	
238.85271	78	
239.85184	118	
240.00961	86	
240.84487	92	
241.84083	784	1+
241.91380	98	
245.11384	84	
246.85863	92	
246.90694	66	
247.85734	62	
247.96637	334	
248.89994	426	1+
249.83459	92	
249.95817	116	
250.83561	64	
250.90602	300	1+
251.83736	178	
252.97030	740	1+
253.08216	122	
254.09030	76	
254.96738	304	1+
255.09708	64	
255.77970	62	
255.90566	116	
256.90689	70	
257.09532	90	
257.83207	90	
257.85883	126	
258.43949	112	
258.84858	646	1+
258.90591	70	
259.81933	70	
259.85410	390	1+
260.93506	82	
262.80106	68	
263.85905	66	
264.86111	66	
265.01508	80	
266.08353	70	
266.85241	80	
266.97989	72	
267.39332	94	
267.84696	74	
267.86551	64	
268.81288	64	
268.84225	622	1+
269.40283	66	
269.89271	72	
269.92729	66	
269.95758	66	
270.94706	68	
270.98120	160	
271.10041	108	
272.85009	68	
273.92824	74	
273.97455	170	
274.87488	160	
275.83987	72	
275.88664	90	
275.92146	88	
276.85622	588	1+
277.07301	62	
277.89067	86	
277.92382	72	
278.83311	176	
278.87624	60	
278.96401	118	
279.84281	276	1+
279.86149	70	
281.92385	76	
284.37249	96	
285.85273	144	
286.85141	502	1+
288.95238	88	
290.85726	60	
290.88008	72	
291.87808	74	
292.43622	78	
292.85678	218	1+
293.10927	372	1+
293.86119	238	1+
294.00049	68	
294.93390	80	
295.13219	60	
296.81785	64	
296.89402	72	
296.97345	116	
297.03163	90	
297.10152	92	
297.11830	68	
297.98263	84	
298.01863	62	
298.30895	70	
298.85454	90	
299.58077	94	
299.87156	94	
300.04005	72	
300.88387	160	
302.82832	62	
304.10368	66	
304.79316	72	
304.85789	82	
305.44342	94	
305.86836	74	
308.87165	92	
309.86732	392	1+
310.87063	252	1+
312.92449	74	
314.14415	62	
315.10053	62	
315.85067	80	
317.27066	80	
318.05655	80	
319.89184	66	
320.97349	72	
321.43330	64	
326.50113	72	
329.96932	72	
330.38815	66	
333.85527	86	
335.26800	80	
336.92177	70	
337.96020	86	
338.40945	82	
339.14407	82	
339.89329	78	
340.81723	98	
340.86952	60	
341.02121	80	
END IONS

###FS:    #m/z: 363.95704 #charge 1+
###MS: 109
###MSMS: 110
BEGIN IONS
TITLE=Cmpd 82, +MS2(363.9570), 28.0-35.0eV, 2.4min #110
RTINSECONDS=142.549
SCANS=109-110
PEPMASS=363.95704	159116
CHARGE=1+
108.83191	84	
123.62890	90	
141.52240	86	
189.86227	492	1+
191.85745	208	
192.86359	90	
196.88151	74	
197.88356	90	
203.01748	84	
205.94619	326	1+
205.97278	86	
207.87330	136	
209.94335	1008	1+
210.88282	254	
212.87974	984	1+
213.93445	74	
218.85003	98	
218.91294	80	
218.94014	88	
222.91143	80	
222.95228	1310	1+
223.09326	84	
224.48368	86	
224.94822	1916	1+
225.84344	74	
225.88583	74	
226.85601	76	
226.89363	76	
226.94750	5774	1+
226.97429	76	
227.87109	82	
228.89377	494	1+
228.94267	6156	1+
228.96773	142	
229.08170	78	
230.89013	2776	1+
232.07905	80	
233.44654	86	
233.86695	82	
234.87804	134	
235.88412	78	
237.82649	192	1+
237.85153	78	
240.82056	432	1+
240.94100	498	
240.96061	830	
241.57192	102	
241.94058	882	1+
242.88868	106	
242.94273	556	1+
242.96131	432	
243.81972	158	
243.96394	266	
244.82001	154	
244.84556	194	1+
244.95700	2454	1+
245.90206	102	
245.94009	138	
246.80749	160	
246.90939	90	
246.95333	2892	1+
246.99175	82	
247.01570	90	
247.83449	120	
247.90160	76	
248.80154	400	1+
248.90014	670	1+
248.91950	90	
248.95546	86	
250.96943	106	
251.03782	86	
252.79275	136	
253.90702	112	
256.91816	100	
258.83349	98	
258.97221	302	
259.80738	74	
259.84514	74	
260.40544	130	
260.83376	128	
260.96838	692	1+
261.83481	382	1+
261.96870	354	1+
263.79141	174	1+
264.01620	78	
264.81709	80	
265.08835	134	
265.82158	88	
265.97489	182	
266.09990	76	
266.81400	558	1+
267.87523	112	
267.97210	324	1+
268.16955	100	
268.95753	80	
269.78791	98	
269.81230	114	
269.84455	116	
269.96878	332	1+
270.35897	96	
270.82866	208	1+
271.56360	88	
271.92116	114	
272.42420	74	
273.90783	80	
276.09278	82	
276.81454	114	
276.86096	84	
277.00133	78	
277.85633	118	
278.80067	196	
278.84531	322	
279.10285	132	
279.79589	74	
279.81637	76	
280.79361	1238	1+
280.84666	100	
281.92935	110	
282.79257	266	
282.82984	128	
282.94345	92	
283.79379	140	
283.85249	190	
283.98194	166	
284.23380	74	
284.79085	84	
284.82554	194	
284.85104	142	
285.84045	148	
285.94024	94	
289.93398	92	
290.79259	214	1+
290.87959	122	
291.33046	80	
291.92590	76	
295.41904	82	
296.33788	88	
296.80892	96	
297.42106	96	
297.81084	268	
298.80099	1932	1+
299.86368	72	
299.92511	106	
300.82355	78	
301.85870	306	
302.79628	290	1+
302.85813	206	
303.85502	542	
303.94830	136	
305.95837	80	
306.13036	76	
307.86324	216	1+
307.88316	90	
311.04845	84	
313.87757	108	
313.89825	78	
316.37051	90	
316.43795	74	
316.81535	538	1+
316.92299	74	
317.85995	200	1+
318.12896	92	
318.25483	82	
318.81669	246	1+
318.93518	78	
319.17631	82	
319.88969	146	
321.82307	304	1+
321.88935	102	
321.92468	98	
322.92934	172	
323.80873	310	1+
324.01878	100	
326.87336	250	
334.80266	78	
336.94581	152	
337.76140	74	
340.40695	84	
340.94200	76	
342.85825	84	
343.23129	80	
346.30903	80	
347.72192	92	
358.05878	92	
363.98978	78	
366.41346	74	
367.06263	82	
END IONS

###FS:    #m/z: 507.84597 #charge 1+
###MS: 109
###MSMS: 111
BEGIN IONS
TITLE=Cmpd 83, +MS2(507.8460), 28.2-35.2eV, 2.4min #111
RTINSECONDS=143.321
SCANS=109,111
PEPMASS=507.84597	46416
CHARGE=1+
196.01690	168	
224.97640	340	
232.89746	110	
236.92622	102	
250.90468	100	
252.08518	190	1+
256.88515	128	
260.88144	98	
264.52174	102	
266.16931	144	
270.83364	102	
273.80420	166	1+
273.85317	114	
278.83005	108	
280.89001	104	
284.87040	188	1+
284.96079	106	
286.78012	132	
287.85675	174	
289.87947	116	
289.92744	142	
292.87947	138	
293.87307	196	
295.86903	260	1+
298.80221	126	
298.88201	100	
299.85166	152	
301.84344	124	
302.86091	334	1+
303.86467	246	1+
305.86656	256	
307.89235	190	
308.14203	250	
308.84148	102	
308.87725	346	
309.14173	176	
309.88638	182	
310.15768	192	
310.36445	104	
310.83568	118	
310.98175	114	
311.16059	134	
311.88203	766	1+
314.86464	586	1+
315.76742	104	
316.40950	98	
316.86838	128	
319.86273	222	1+
322.88645	174	
323.35712	100	
324.85649	154	
325.85562	126	
325.90342	158	
326.88451	318	
326.90632	150	
327.89301	222	
328.86772	140	
328.89521	142	
330.16218	106	
330.17763	106	
330.82649	116	
330.88265	118	
331.71517	104	
331.89017	200	
333.39097	108	
333.87615	132	
334.88274	138	
337.86924	314	1+
341.15985	100	
343.07182	138	
345.78603	100	
346.85503	116	
347.76425	108	
347.78518	146	
348.77148	110	
348.88382	188	1+
348.92030	116	
349.16683	128	
349.75793	112	
350.72651	130	
350.76099	102	
351.88301	140	
352.79185	118	
352.86862	96	
353.85052	134	
362.85305	110	
362.87666	224	1+
363.79105	100	
365.78745	198	
366.74326	296	1+
366.83954	232	
367.71148	306	1+
367.76609	126	
367.83479	102	
368.13146	98	
368.89598	166	
369.02370	112	
369.14646	190	1+
369.77445	220	1+
370.19352	98	
370.79936	106	
371.18662	130	
371.72569	182	
371.80257	174	1+
372.32264	106	
372.89082	104	
374.81831	138	
376.77947	116	
380.71729	576	1+
381.49104	100	
382.70959	228	1+
383.79469	150	
383.82460	136	
384.71904	112	
384.75713	194	
384.78146	104	
384.85631	140	
387.84183	116	
390.84058	926	1+
390.86485	192	1+
390.89095	202	1+
391.81116	114	
392.07190	116	
392.72973	190	1+
392.82905	312	
393.82962	246	
394.81673	202	
398.73036	748	1+
398.79104	216	1+
399.73331	498	1+
402.84503	172	1+
402.86481	132	
403.71582	178	1+
403.79062	102	
404.80083	220	1+
405.74128	110	
405.76263	202	
405.85607	132	
406.77128	126	
407.74352	306	1+
407.86950	196	
408.76788	112	
408.85484	418	1+
409.72061	316	
410.74092	144	
410.83449	544	1+
411.08642	148	
411.72464	370	1+
411.76225	138	
412.72772	268	1+
412.83928	106	
413.07601	162	
413.76000	186	1+
416.84130	128	
417.70408	100	
421.78297	176	
421.88199	128	
422.74521	116	
422.79401	96	
422.86427	436	1+
423.08598	222	1+
423.77422	258	
423.86864	324	1+
423.92976	144	
424.77024	136	
425.75425	928	1+
426.86423	636	1+
427.73236	982	1+
428.84645	856	1+
429.41205	100	
429.70828	122	
430.85154	174	
431.85295	146	
431.87888	110	
433.85326	196	
435.89221	98	
442.78806	188	1+
443.69340	218	1+
443.76268	144	
444.87140	1202	1+
445.74477	280	1+
447.44899	96	1+
447.71438	196	
447.73410	118	
447.78733	204	
448.77165	228	1+
449.87637	456	1+
450.71044	118	
450.74855	250	
451.76121	146	
453.72142	106	
457.90710	104	
462.88410	430	
467.79885	144	1+
467.89231	438	1+
469.70190	132	
475.17347	102	
485.90113	426	
486.73642	104	
490.90396	102	
508.80511	100	
END IONS

###FS:    #m/z: 336.94609 #charge 1+
###MS: 109
###MSMS: 112
BEGIN IONS
TITLE=Cmpd 84, +MS2(336.9461), 28.0-35.0eV, 2.4min #112
RTINSECONDS=144.094
SCANS=109,112
PEPMASS=336.94609	46324
CHARGE=1+
118.02923	78	
180.88172	82	
185.86479	74	
187.89936	74	
205.97251	74	
207.97261	76	
210.88658	94	
211.88495	68	
211.94438	1188	
212.87817	680	1+
213.13304	76	
213.94150	438	
219.89875	78	
223.14643	76	
223.41964	76	
223.96371	76	
226.88546	72	
226.97317	154	
227.62017	80	
228.79092	90	
228.84824	76	
228.89668	180	
229.91069	76	
229.95430	740	
230.88822	868	1+
231.95117	456	
232.88783	76	
232.97934	66	
233.82630	250	
233.89708	128	
234.09984	74	
234.37220	96	
234.48116	66	
234.91007	70	
235.85033	66	
236.84725	114	
236.86248	88	
238.04462	66	
238.84278	70	
239.90510	92	
240.90271	72	
241.84309	478	1+
241.97318	88	
242.08958	80	
242.14518	82	
243.84457	92	
243.86033	116	
244.82993	74	
244.84284	72	
244.95799	66	
246.15292	76	
246.39381	74	
246.91068	86	
246.97469	168	
247.96319	576	1+
248.89940	580	1+
249.94725	264	1+
251.07056	68	
251.82940	72	
252.07560	96	
252.95532	178	
252.97099	344	1+
253.83541	100	
253.90431	82	
253.93524	70	
254.86985	110	
254.90639	94	
254.96531	126	
255.96906	124	
256.88253	68	
257.26398	100	
257.45343	66	
257.83208	68	
257.94225	72	
258.83370	88	
258.84718	224	
258.91190	68	
258.96119	100	
259.42543	80	
259.85259	304	
259.95003	84	
261.83843	66	
264.86695	80	
265.08197	170	
265.24895	88	
267.84061	166	
268.84165	390	
268.88341	68	
269.08148	78	
269.84418	192	
270.84571	148	
270.86577	122	1+
270.95315	86	
271.91910	108	
272.92116	78	
274.79668	82	
275.84194	140	
275.85841	498	1+
276.86037	366	1+
278.03233	74	
278.83877	154	
278.86386	126	
279.09422	78	
279.85566	128	
279.90297	78	
280.87342	94	
281.04625	74	
283.97935	70	
284.80079	80	
285.85012	84	
286.45288	68	
286.84806	176	
287.84488	142	
287.86979	68	
288.82491	80	
288.87541	70	
289.83609	66	
291.81905	80	
291.87585	72	
292.85637	76	
292.89595	88	
293.10444	180	
293.97980	66	
294.89157	98	
294.94846	72	
295.37282	72	
295.39146	76	
296.83046	72	
298.11605	74	
298.86189	102	
299.05937	140	
299.85919	76	
300.66777	78	
300.78533	68	
300.89911	68	
302.58264	84	
304.86094	78	
305.86048	122	
307.89443	70	
309.87571	74	
311.86989	66	
311.90643	76	
318.40910	78	
324.25770	68	
325.05863	80	
325.90015	74	
327.82924	70	
328.07204	70	
329.07784	74	
329.89371	72	
329.92918	80	
330.87778	84	
333.84177	92	
334.79620	74	
334.82522	74	
337.39155	92	
338.82547	70	
340.97613	66	
341.07780	76	
341.89944	78	
END IONS

###FS:    #m/z: 322.93032 #charge 1+
###MS: 113
###MSMS: 114
BEGIN IONS
TITLE=Cmpd 85, +MS2(322.9303), 28.0-35.0eV, 2.5min #114
RTINSECONDS=147.763
SCANS=113-114
PEPMASS=322.93032	996232
CHARGE=1+
64.15818	72	
195.96587	76	
196.85735	66	
197.02084	56	
201.04542	62	
205.94644	188	
205.96583	64	
206.61807	68	
206.99797	58	
207.11607	90	
208.90486	70	
210.01377	116	
211.00095	68	
212.89386	64	
214.12843	82	
215.92539	74	
220.95418	50	
221.94634	76	
221.96670	70	
222.95309	232	1+
223.81830	56	
224.00011	54	
224.81307	66	
227.78824	94	
227.81477	76	
227.83706	82	
227.92813	108	
228.83906	62	
228.92657	92	
229.09212	66	
230.53260	84	
232.09181	82	
237.05658	56	
238.02015	52	
238.94204	60	
239.06958	70	
239.78349	88	
239.83871	50	
240.03613	70	
240.82246	124	
240.83582	74	
240.94110	888	
241.82014	74	
241.94217	932	
242.14729	62	
242.29432	68	
242.81875	110	
242.89912	74	
242.94141	2918	1+
243.10143	76	
243.82799	98	
244.82475	52	
244.85411	78	
244.93947	756	1+
246.85467	122	
246.97775	158	
248.06781	86	
248.84599	58	
249.81147	74	
249.84843	72	
250.53227	86	
250.94801	76	
251.42686	72	
251.92745	72	
252.04245	76	
252.46580	68	
254.19919	74	
254.90246	60	
255.02612	48	
255.06939	90	
255.92287	72	
256.84260	104	
256.86071	70	
256.89473	78	
257.80468	66	
258.43760	72	
258.79106	68	
258.83152	62	
258.85862	58	
259.52470	94	
259.83082	72	
259.83993	76	
260.83244	60	
260.91907	82	
261.12129	58	
261.47355	64	
261.83092	712	1+
262.83269	440	1+
262.93407	72	
263.05363	68	
266.82095	50	
266.87115	90	
268.14482	62	
268.83700	68	
269.86653	102	
269.91855	150	
270.80764	56	
272.82791	76	
272.86049	90	
272.94312	66	
274.90646	82	
275.80940	62	
277.17911	64	
277.90773	72	
278.81509	96	
279.09113	1076	1+
279.25571	64	
280.80763	98	
281.09448	128	
283.04424	60	
283.06709	86	
283.85778	68	
284.29696	90	
284.34332	94	
284.80504	68	
284.86627	116	
285.29681	68	
286.79268	58	
286.80607	62	
286.84798	56	
289.78773	108	
290.88195	62	
291.80020	60	
291.85652	70	
291.88014	70	
292.02256	54	
292.09995	50	
292.87706	64	
293.85117	84	
294.72730	60	
298.87972	68	
301.79510	68	
302.92028	50	
303.79931	58	
303.88698	66	
304.36936	72	
304.87247	66	
304.88994	60	
305.87063	62	
307.80841	54	
307.86879	78	
307.89590	96	
308.24367	72	
315.82251	74	
319.05589	78	
320.07024	72	
321.03718	58	
321.29478	78	
321.98384	80	
322.25394	50	
324.76159	70	
324.90072	94	
325.90032	102	
326.90299	60	
327.07608	76	
327.88046	58	
END IONS

###FS:    #m/z: 340.94092 #charge 1+
###MS: 113
###MSMS: 115
BEGIN IONS
TITLE=Cmpd 86, +MS2(340.9409), 28.0-35.0eV, 2.5min #115
RTINSECONDS=148.536
SCANS=113,115
PEPMASS=340.94092	372380
CHARGE=1+
183.11131	70	
183.88668	64	
196.88285	66	
200.86418	74	
206.51257	70	
209.88946	60	
210.93691	72	
212.87903	304	1+
213.94097	96	
215.88744	118	
215.94697	58	
217.44729	82	
217.91015	166	
217.95087	92	
218.89823	66	
220.10629	70	
220.88114	82	
221.15507	114	
222.86955	78	
222.88255	68	
222.97925	70	
223.95956	92	
224.01095	68	
225.84514	68	
226.94286	64	
227.41458	78	
228.84776	108	
228.89113	66	
228.93607	72	
228.95311	80	
229.91036	68	
230.88886	496	1+
231.94870	470	
232.82970	60	
233.87056	72	
233.94416	90	
235.85779	70	
235.93534	66	
236.07856	72	
237.07000	80	
237.87058	92	
237.88757	74	
238.90189	82	
238.92599	68	
239.90693	98	
240.14647	94	
240.79913	68	
240.90269	68	
240.95538	74	
241.84212	424	1+
242.46044	88	
242.88487	76	
243.83239	222	1+
244.86235	60	
244.90827	64	
248.41229	98	
248.80121	60	
248.85167	66	
249.89876	130	
250.99074	70	
253.79254	62	
253.95835	68	
254.86161	76	
254.96829	166	
255.91129	82	
256.14891	108	
256.26102	140	
256.86076	64	
256.89145	66	
257.85108	136	
257.92844	70	
257.95833	76	
258.85053	972	1+
259.79784	72	
259.95415	68	
260.83591	514	1+
260.89128	92	
260.96079	88	
261.89877	62	
264.07044	82	
264.82721	60	
264.86562	162	
266.86628	80	
267.82312	62	
267.87346	70	
268.13277	72	
268.83987	298	1+
268.99174	78	
270.84384	110	
271.55339	82	
271.84157	184	
273.86706	66	
274.85847	144	
274.88090	64	
274.91482	90	
275.17531	74	
275.80932	84	
275.88060	66	
276.85740	368	
276.96488	66	
277.12200	68	
277.86441	322	
277.97103	92	
278.02028	80	
278.84551	1158	1+
278.98931	68	
279.87311	176	
280.85280	96	
281.05423	64	
281.88869	74	
282.87025	70	
283.03203	64	
283.85154	112	
284.92103	86	
285.93978	82	
286.85648	58	
286.98526	62	
288.88770	68	
289.86112	64	
289.88675	82	
292.44222	80	
292.86585	108	
294.87230	148	
296.81359	60	
296.85950	96	
297.97193	64	
298.07762	64	
298.25827	66	
298.30904	62	
300.85653	64	
300.88959	132	
301.04923	68	
301.85931	78	
302.16966	96	
302.86297	62	
303.40784	94	
303.94496	96	
304.88336	94	
305.92212	82	
306.97992	76	
307.79989	106	
308.05844	58	
308.79834	66	
309.82578	74	
310.88246	76	
311.09921	68	
314.88247	94	
317.87244	60	
318.39159	98	
320.99312	64	
325.21782	64	
327.80289	92	
327.89191	100	
329.87156	90	
336.78262	78	
337.89215	64	
342.89219	62	
344.88037	68	
END IONS

###FS:    #m/z: 336.94562 #charge 1+
###MS: 113
###MSMS: 116
BEGIN IONS
TITLE=Cmpd 87, +MS2(336.9456), 28.0-35.0eV, 2.5min #116
RTINSECONDS=149.308
SCANS=113,116
PEPMASS=336.94562	47520
CHARGE=1+
185.92357	142	
192.06807	68	
195.96054	60	
198.95450	94	
207.00856	70	
209.88948	62	
209.99954	74	
211.94693	464	
212.87735	758	1+
213.93979	468	1+
215.88549	146	
218.15782	84	
219.89688	86	
221.97022	64	
223.95402	80	
224.97993	90	
225.09114	80	
226.37888	92	
226.84278	88	
226.87268	58	
226.90200	78	
228.05423	58	
228.84452	82	
228.89298	80	
228.91509	72	
229.95416	872	1+
230.88934	1044	1+
231.94835	544	1+
232.84633	58	
233.82780	158	
234.82779	72	
234.95176	92	
235.93500	74	
236.85260	72	
237.17966	62	
238.02390	64	
238.06361	140	
238.84291	68	
238.86948	70	
239.07278	58	
239.46091	98	
239.85487	68	
240.83676	436	1+
241.83997	286	1+
243.83727	60	
244.84657	70	
246.87384	76	
247.89971	78	
247.96540	322	
248.87705	108	
248.89953	210	
249.90154	354	1+
249.95708	62	
250.85076	82	
250.94723	138	
250.97722	82	
251.83190	136	
251.87318	64	
252.95415	214	
252.97403	266	1+
253.08450	72	
253.83746	72	
253.90468	192	
254.66341	60	
254.86162	74	
254.90842	76	
254.97558	116	
255.00644	58	
255.04597	74	
256.84916	154	
256.86872	62	
256.93591	58	
257.83170	110	
257.85668	62	
257.90523	88	
257.95652	68	
258.84339	334	
258.90789	96	
259.84961	198	
260.04906	66	
260.83002	66	
260.85355	118	
260.89535	74	
260.92893	74	
260.94667	68	
262.95018	60	
263.05169	88	
264.86441	62	
265.09164	132	
265.92740	70	
266.80905	74	
266.84531	84	
267.07596	74	
267.50370	100	
267.84078	214	
268.83959	772	1+
268.95937	58	
270.10440	72	
270.84598	68	
271.84282	88	
271.90791	116	
272.84604	64	
272.91331	156	
274.04401	74	
274.87035	58	
274.88409	66	
275.85833	170	
276.85339	64	
276.86709	118	
276.89753	68	
276.95248	74	
277.84100	120	
277.86309	424	1+
278.83451	192	
278.98897	60	
279.83820	158	
279.86192	74	
282.93100	70	
283.86318	80	
285.15762	80	
285.80684	64	
285.85870	62	
286.85032	250	
287.83717	114	
287.85427	212	
289.01923	68	
289.08607	64	
292.86878	76	
293.10954	168	
293.84886	66	
293.87821	78	
294.02360	90	
294.11396	60	
294.86026	70	
295.86737	122	
296.02967	68	
296.84141	86	
296.92380	102	
297.90236	74	
298.10258	94	
298.23042	68	
298.30472	66	
298.92015	94	
299.23269	76	
299.88374	64	
301.17931	74	
303.85966	216	1+
305.98863	84	
309.97940	72	
319.24011	66	
319.76885	62	
320.05005	64	
324.89235	126	
325.90842	84	
327.88498	78	
335.67052	66	
337.18671	58	
338.94944	72	
341.00517	70	
341.37274	80	
341.77888	64	
341.89721	90	
END IONS

###FS:    #m/z: 322.93034 #charge 1+
###MS: 117
###MSMS: 118
BEGIN IONS
TITLE=Cmpd 88, +MS2(322.9303), 28.0-35.0eV, 2.6min #118
RTINSECONDS=152.997
SCANS=117-118
PEPMASS=322.93034	925564
CHARGE=1+
167.50571	86	
188.98656	60	
191.92526	72	
192.88930	54	
193.49489	70	
194.04169	50	
195.91804	76	
201.04315	274	
205.95004	48	
206.97523	42	
207.97399	82	
208.14587	78	
209.89105	52	
209.92308	78	
210.18825	60	
210.88500	54	
211.83114	68	
215.90365	64	
217.89840	54	
218.84006	64	
218.89828	66	
218.92007	46	
221.94915	364	1+
222.92087	84	
222.95325	324	1+
228.91218	136	
230.82920	58	
231.89934	78	
232.89336	150	
234.07158	78	
237.92595	46	
237.95177	56	
238.93660	170	
239.17355	50	
240.94066	1192	
241.19450	66	
241.94128	1154	
242.82265	160	
242.88542	86	
242.93971	3938	1+
243.82779	190	
244.81526	74	
244.85422	68	
245.87158	52	
246.03556	62	
246.14896	66	
246.83155	84	
246.85668	58	
246.97797	206	
247.05572	44	
247.25841	44	
247.84763	50	
247.92328	56	
248.38772	94	
248.82258	54	
248.85324	126	
248.88480	60	
248.97577	72	
249.63855	50	
250.94845	54	
251.15240	70	
251.94711	52	
252.03671	74	
252.87431	56	
252.91861	82	
254.91234	72	
255.83861	100	
255.90768	64	
256.14919	66	
256.89679	72	
257.01452	56	
257.88933	78	
258.83294	478	1+
259.11137	76	
259.91422	56	
260.34420	100	
261.83784	110	
262.09070	82	
262.83068	296	
263.80932	58	
263.82928	146	
263.84304	76	
263.89061	58	
265.09090	48	
266.05757	54	
266.17762	72	
267.79858	62	
267.93181	68	
267.99578	54	
268.84872	78	
268.97548	58	
270.80751	72	
272.85033	54	
273.88545	62	
274.05015	62	
274.99994	58	
276.83996	80	
277.09580	62	
277.82758	92	
278.02640	92	
278.09016	70	
278.83143	52	
278.87039	58	
278.90321	90	
279.09026	1020	1+
279.84727	54	
280.06736	70	
281.91231	154	
283.78908	48	
283.85431	82	
283.97090	130	
284.16925	70	
284.29295	362	
284.79311	66	
284.84475	70	
284.86538	84	
284.94429	76	
285.84022	46	
285.85680	58	
287.89914	54	
289.17178	108	
289.86095	58	
292.95576	222	
293.84057	56	
294.08272	64	
294.94021	66	
295.86021	48	
296.04418	92	
297.79200	50	
297.82993	60	
298.81405	54	
299.42351	90	
299.78292	44	
300.92353	50	
301.85919	76	
302.92667	66	
307.09136	62	
307.27025	48	
307.79781	218	
309.81091	52	
309.86693	70	
311.88410	84	
313.75921	48	
313.86811	50	
314.01385	80	
314.86929	78	
315.93008	44	
319.94246	64	
321.74373	52	
322.24853	50	
324.89000	82	
325.28433	44	
326.31367	60	
327.07162	50	
327.90059	64	
END IONS

###FS:    #m/z: 340.94096 #charge 1+
###MS: 117
###MSMS: 119
BEGIN IONS
TITLE=Cmpd 89, +MS2(340.9410), 28.0-35.0eV, 2.6min #119
RTINSECONDS=153.769
SCANS=117,119
PEPMASS=340.94096	353368
CHARGE=1+
191.95583	66	
197.92308	82	
200.94944	68	
205.94619	72	
207.87682	86	
208.85006	76	
210.93451	74	
212.87603	68	
213.07134	92	
215.88927	156	
217.94547	80	
218.86212	78	
222.15894	82	
223.97614	86	
224.82823	82	
224.84205	142	
224.97862	104	
226.83909	74	
226.94541	118	
227.83637	340	1+
228.90346	82	
228.93732	80	
230.05353	130	
230.88592	144	
231.89010	122	
231.90356	68	
231.95023	354	
233.05446	90	
233.97402	82	
234.93099	96	
235.89685	68	
236.07675	76	
238.82974	66	
238.85280	72	
239.83964	88	
241.24387	68	
241.84088	206	
242.84403	98	
243.83220	238	
243.86580	68	
244.16498	78	
244.95820	66	
245.94488	78	
247.91303	66	
248.86316	72	
248.90819	82	
249.60614	78	
250.84918	76	
251.88475	78	
252.40718	86	
253.34652	70	
254.20329	74	
254.83189	76	
254.85981	72	
254.90504	78	
254.96577	114	
255.07926	134	
255.87979	92	
256.26292	74	
256.83317	70	
256.86712	74	
256.91996	84	
256.96709	72	
257.13657	66	
257.83001	66	
257.84807	74	
258.84483	420	
258.90334	204	1+
259.00046	66	
259.84813	208	
260.83473	488	1+
261.95143	68	
262.80893	70	
263.89483	68	
265.87314	92	
267.13410	98	
267.82963	68	
268.80850	82	
268.84222	142	
268.96352	70	
269.84204	124	
270.83255	132	
271.82454	74	
271.84093	70	
273.84473	82	
274.97366	68	
275.43005	70	
275.86395	152	
276.85707	764	
277.05035	72	
277.86211	368	
278.84494	644	1+
278.96708	72	
279.95867	70	
280.14117	68	
280.80743	74	
280.97406	72	
281.00691	78	
281.88845	74	
282.79656	72	
283.86158	70	
283.90447	70	
284.90257	74	
285.17861	84	
285.84239	68	
287.85740	74	
287.88056	84	
292.42987	76	
292.86472	180	1+
293.85285	68	
293.99840	96	
295.87801	128	
295.97578	182	
296.84988	196	1+
297.01279	72	
297.89748	108	
297.91679	84	
297.97825	68	
298.13937	72	
298.27511	66	
299.08991	66	
299.11125	80	
299.89550	66	
300.88019	114	
301.01097	72	
301.17683	74	
301.85716	186	
301.92341	74	
302.86828	94	
304.34972	92	
307.90119	78	
308.05189	80	
309.92103	68	
311.79799	66	
311.86735	66	
312.89012	70	
313.87447	72	
315.45147	80	
316.93389	74	
317.76732	82	
318.06059	72	
321.94464	70	
322.89757	76	
323.88526	94	
324.90111	76	
325.89785	78	
326.37241	82	
327.76486	82	
331.81673	78	
332.81511	92	
333.18933	112	
334.88364	76	
334.95335	90	
338.06116	68	
340.83082	70	
341.42996	72	
END IONS

###FS:    #m/z: 507.84547 #charge 1+
###MS: 117
###MSMS: 120
BEGIN IONS
TITLE=Cmpd 90, +MS2(507.8455), 28.2-35.2eV, 2.6min #120
RTINSECONDS=154.541
SCANS=117,120
PEPMASS=507.84547	36012
CHARGE=1+
189.87139	134	
218.88554	140	
222.97665	312	1+
224.97570	368	
237.05235	138	
238.06258	140	
243.61600	90	
262.14236	94	
264.92321	138	
265.90124	94	
266.16651	104	
270.92438	96	
271.87588	90	
283.17377	140	
285.40846	90	
287.85046	196	
289.87853	350	1+
290.86439	124	
293.92570	166	
294.87838	118	
296.81263	112	
298.03145	90	
299.86366	96	
300.81177	102	
303.82291	142	
303.87381	146	
304.80863	98	
304.87246	88	
305.86074	154	
305.89644	178	
306.88612	548	1+
308.14145	222	
308.87350	302	1+
310.15790	172	
310.82287	112	
310.84139	120	
311.87997	354	1+
312.35044	142	
313.91879	94	
314.86704	186	
316.86615	92	
317.85660	132	
317.98068	96	
319.38913	92	
322.81548	106	
323.86926	120	
326.85627	116	
326.88450	948	1+
328.40757	92	
328.86355	128	
330.98054	88	
331.86767	98	
332.87790	304	
333.08174	92	
336.89311	164	
337.88084	174	
338.85572	94	
338.88288	156	
339.77751	198	1+
340.12866	98	
342.77781	106	
343.76813	136	
344.07308	118	
344.77752	90	
347.77313	554	1+
348.84325	94	
348.91600	102	
349.75836	446	1+
349.83342	108	
350.88579	106	
351.89149	130	
353.88901	92	
355.89759	206	
357.75147	242	1+
358.73749	134	
361.31105	116	
362.87150	138	
365.77466	178	
366.73818	172	
366.78137	202	
366.80323	90	
367.70826	482	1+
368.73846	146	
368.89764	106	
369.79179	98	
369.83914	90	
370.77235	106	
372.81123	248	1+
373.74423	188	1+
374.71994	164	1+
374.78184	94	
378.41061	92	
379.84064	100	
380.72226	612	1+
380.85348	92	
382.33107	100	
382.39116	96	
382.50845	116	
382.71487	346	1+
383.78151	156	
384.85632	120	
385.78215	132	
385.84873	128	
387.72079	126	
387.74333	218	1+
387.84178	134	
388.74679	200	1+
388.77780	154	1+
388.84228	176	
389.71969	252	
389.84434	90	
390.45054	104	
390.84733	242	
391.38760	102	
391.72605	248	1+
391.84093	124	
391.90949	124	
392.82632	338	
392.85302	204	
393.82952	180	
394.83520	112	
396.74805	136	1+
398.73088	714	1+
398.86870	104	
399.71237	138	
399.85090	162	
401.90014	116	
402.86856	572	1+
403.75872	110	
403.87301	496	1+
404.40062	106	
405.76229	404	1+
405.78608	122	
405.85637	196	
407.73695	590	1+
407.86775	446	
408.85318	902	1+
409.79205	94	
409.83169	522	1+
410.07903	102	
410.72748	116	
410.83595	450	1+
411.73999	384	1+
412.74192	258	1+
412.84167	182	
415.74769	324	1+
417.64672	90	
418.74528	116	
418.88207	90	
421.74737	352	1+
421.78347	140	
422.86567	266	1+
423.77256	298	
423.82741	120	
424.77268	170	
425.75659	850	1+
425.79381	90	
425.87671	108	
426.08011	92	
426.86248	960	1+
426.94189	124	1+
427.73149	612	1+
427.75315	184	
428.75744	196	
428.84783	546	1+
429.70602	172	
429.74086	104	
430.73997	110	
430.86064	504	1+
431.86784	322	1+
440.69400	90	
441.68469	94	
443.76723	138	
444.87084	1542	1+
445.74800	96	
446.67704	216	1+
446.73955	168	1+
446.78237	146	
447.79429	100	
447.88425	284	
447.98536	106	
448.71868	212	
448.77225	104	
449.87745	496	1+
450.74180	224	1+
462.88846	180	
463.88735	370	
464.35413	112	
465.72737	168	
465.88294	90	
467.14825	90	
467.89149	456	
468.89134	244	
474.12739	92	
485.89656	420	1+
487.72845	94	
496.79241	88	
END IONS

###FS:    #m/z: 322.93049 #charge 1+
###MS: 121
###MSMS: 122
BEGIN IONS
TITLE=Cmpd 91, +MS2(322.9305), 28.0-35.0eV, 2.7min #122
RTINSECONDS=158.236
SCANS=121-122
PEPMASS=322.93049	874946
CHARGE=1+
192.07813	82	
192.88977	124	
201.04416	68	
202.91949	92	
203.86677	50	
205.95137	92	
206.95180	66	
206.97485	40	
211.88996	100	
211.91859	82	
213.88936	78	
216.85408	64	
216.90663	60	
217.00218	68	
220.87564	64	
221.00172	76	
222.89322	68	
222.94864	186	1+
224.04773	64	
225.83239	80	
227.88885	44	
229.84525	60	
231.88057	104	
233.83512	90	
233.90253	48	
235.03664	68	
235.07609	54	
235.39052	72	
235.81420	70	
236.38793	142	
236.90562	78	
238.00670	52	
238.90553	62	
238.94407	74	
239.03109	56	
239.08226	68	
239.53437	86	
239.83068	80	
240.82276	66	
240.93953	1384	
241.12953	80	
241.94266	914	
242.81898	94	
242.86357	56	
242.90608	72	
242.94176	3102	1+
243.81793	298	1+
243.87759	48	
244.85112	58	
244.94013	824	1+
245.87558	80	
246.09150	66	
246.97577	100	
247.38957	96	
248.01194	58	
248.11804	68	
248.84195	56	
248.85930	76	
248.98125	64	
250.05002	46	
250.11621	40	
250.85093	88	
250.95006	56	
252.87372	82	
254.86449	122	
255.02600	66	
255.09489	74	
256.83415	56	
256.93165	86	
257.87151	64	
258.02359	66	
258.83393	300	1+
258.87631	58	
259.37992	88	
259.51095	108	
260.06693	78	
260.83134	150	
261.83946	142	
261.85718	76	
262.82687	352	1+
262.89414	64	
263.86497	52	
267.07598	84	
267.25065	64	
267.88535	68	
268.79470	50	
268.83369	64	
270.08226	76	
270.80520	48	
271.08425	72	
271.84077	126	
271.87923	74	
272.84507	126	
273.79081	40	
273.82039	60	
274.02372	62	
274.05520	100	
274.80486	72	
276.85015	42	
277.84811	78	
277.90127	70	
277.98539	44	
278.08156	64	
278.16381	66	
278.84591	48	
278.98503	82	
279.01480	84	
279.09114	670	1+
279.30965	40	
279.91128	62	
280.11478	70	
280.84186	104	
280.95331	40	
281.19020	74	
282.05170	48	
282.27266	50	
282.85259	52	
282.87199	60	
282.90658	82	
282.93300	100	
282.97620	66	
284.29334	146	
284.86442	130	
285.21967	66	
285.85300	60	
286.54239	50	
287.03332	78	
287.29950	84	
287.41585	92	
287.88682	66	
288.95699	42	
289.84047	50	
290.78778	60	
291.96822	66	
292.86275	88	
295.86249	56	
298.40686	94	
300.82112	38	
304.09281	88	
304.87678	138	1+
305.72461	46	
305.82517	100	
306.07461	78	
311.88260	88	
312.56388	40	
313.75954	40	
314.76997	52	
314.93262	82	
315.18095	84	
315.89004	76	
317.92283	70	
322.18698	86	
322.76858	52	
322.88799	82	
323.79151	70	
324.89230	46	
324.91471	80	
327.26712	72	
END IONS

###FS:    #m/z: 340.94126 #charge 1+
###MS: 121
###MSMS: 123
BEGIN IONS
TITLE=Cmpd 92, +MS2(340.9413), 28.0-35.0eV, 2.7min #123
RTINSECONDS=159.008
SCANS=121,123
PEPMASS=340.94126	350234
CHARGE=1+
60.05833	62	
90.41798	68	
188.95114	72	
196.88656	70	
200.16686	80	
210.93874	72	
211.94033	62	
213.87853	64	
213.93326	242	1+
214.95045	72	
215.97403	70	
217.88471	74	
220.86642	68	
221.52027	82	
221.89699	62	
221.94447	68	
222.87868	72	
222.89322	66	
222.96897	240	1+
223.88062	72	
225.83536	168	1+
226.86311	74	
226.90015	72	
226.94837	78	
228.94249	228	
229.00801	66	
230.85914	68	
231.89148	120	
231.94945	480	
232.89511	96	
233.89667	214	
233.94969	94	
236.07691	80	
236.88697	70	
236.97544	62	
237.05881	82	
239.83103	76	
239.88220	66	
240.83802	134	
240.88741	66	
241.84401	534	1+
243.14917	66	
243.83321	228	
243.99618	94	
244.82583	80	
245.83576	60	
245.84901	68	
245.87863	102	
246.97234	94	
247.99822	76	
248.90212	82	
249.50507	76	
250.49952	70	
250.84011	102	
250.88417	78	
250.97715	98	
251.92941	90	
252.97918	74	
253.90389	66	
254.90179	162	1+
254.94010	64	
255.07613	160	
255.97209	92	
256.45369	106	
256.75656	96	
256.86866	126	
257.83470	100	
257.87139	92	
258.08470	66	
258.82670	64	
258.84576	142	
259.13312	92	
259.85315	254	
259.88956	106	
259.95628	60	
260.11556	64	
260.83463	142	
260.86824	138	
260.88521	92	
260.90902	92	
260.97352	70	
261.79243	98	
261.84206	234	
261.89599	86	
261.91386	68	
261.93764	68	
262.84010	142	
263.84519	106	
264.00461	68	
264.86846	200	1+
266.84322	104	
266.85869	140	
268.84008	292	1+
269.86024	200	1+
270.82146	68	
271.40574	76	
271.83294	76	
272.92914	102	
274.86068	128	
274.87803	66	
274.89792	172	
275.81117	72	
275.86129	128	
276.85897	922	1+
277.86606	556	1+
277.89516	70	
278.03480	72	
278.84514	1106	1+
278.92375	74	
279.87040	132	
279.88473	86	
279.90582	112	
280.02420	62	
280.39603	92	
281.85794	66	
281.90313	84	
282.87102	68	
284.91307	80	
285.10594	78	
286.85621	68	
288.79189	66	
288.84150	68	
288.86658	60	
289.06522	66	
292.85626	128	
293.08929	72	
293.43641	64	
293.83192	76	
294.86810	70	
294.94864	68	
296.85636	98	
297.42377	102	
297.85744	60	
297.87143	68	
298.87035	140	
298.88230	144	
298.95618	64	
299.86792	92	
301.04925	100	
301.85734	62	
302.86520	60	
302.94412	58	
303.44875	78	
305.04204	80	
305.81230	80	
306.01644	68	
306.92605	100	
307.87954	58	
308.86431	260	1+
311.03773	82	
314.75608	70	
314.88925	68	
318.81229	92	
321.87551	234	1+
322.81070	64	
324.16020	136	
328.18767	142	
330.81737	72	
334.84542	62	
334.91956	88	
337.86337	66	
339.88839	78	
344.90310	68	
END IONS

###FS:    #m/z: 363.95695 #charge 1+
###MS: 121
###MSMS: 124
BEGIN IONS
TITLE=Cmpd 93, +MS2(363.9570), 28.0-35.0eV, 2.7min #124
RTINSECONDS=159.781
SCANS=121,124
PEPMASS=363.95695	143472
CHARGE=1+
140.73903	100	
185.93015	90	
187.86416	100	
189.86217	344	
191.85904	232	
198.12547	92	
200.83631	74	
201.03501	84	
207.87385	118	
207.94607	128	
209.94267	356	1+
212.88082	598	1+
215.48548	112	
222.95418	114	
222.96962	96	
223.83214	76	
224.89405	88	
224.94643	480	1+
225.96324	70	
226.94799	2134	1+
227.43862	100	
227.93075	230	
228.89363	74	
228.94253	2374	1+
230.83277	142	
230.84660	134	
230.88958	1308	1+
232.88322	418	
235.55978	80	
237.01725	88	
239.07185	114	
239.88010	80	
240.83231	162	1+
240.94069	308	
240.96181	86	
241.94211	196	
242.09508	72	
242.94166	460	
242.95831	182	
243.81909	216	1+
243.84183	132	
244.88043	80	
244.95674	1168	1+
245.94112	70	
246.95391	1190	1+
246.97641	80	
247.80511	152	
248.80560	182	
248.89964	324	1+
249.80746	142	
250.94628	72	
250.97008	82	
251.04374	74	
251.07068	102	
251.84170	74	
251.97469	82	
253.90505	180	1+
254.60287	74	
257.90309	70	
258.84433	186	
258.97429	78	
259.09550	70	
259.84898	116	
260.42150	88	
260.82614	70	
260.96919	360	
261.83043	470	1+
262.91421	80	
263.44407	90	
263.94474	76	
263.99857	90	
264.79931	68	
264.82216	132	
264.97607	146	1+
265.23314	70	
265.81164	608	1+
266.81282	434	1+
266.85247	160	
267.50975	76	
268.81260	90	
269.37030	76	
269.56580	70	
269.96774	200	
270.80741	124	
270.83635	100	
270.97099	164	
271.87737	152	
273.06700	78	
273.92190	80	
274.81492	102	
275.89686	70	
276.83626	70	
276.85933	118	
278.00175	176	1+
278.79873	134	
278.84042	130	
279.80699	88	
279.95618	82	
280.08102	72	
280.79332	334	
280.87074	70	
281.78896	448	1+
281.86211	72	
282.82763	146	
283.82709	94	
283.85670	202	
284.82119	196	
284.86160	88	
285.84210	126	
285.97109	74	
286.83446	76	
286.89722	74	
287.09363	78	
287.89235	118	
289.87152	196	
291.89668	72	
292.00135	78	
294.86408	70	
295.86740	86	
295.88779	76	
296.81116	180	
297.10975	76	
297.81034	108	
297.86157	74	
297.92122	78	
298.80468	1224	1+
298.92230	70	
299.50190	76	
299.87224	88	
300.80224	364	1+
300.84667	72	
301.85994	338	1+
302.15367	74	
302.80842	86	
303.81013	96	
303.85860	282	
303.98557	74	
304.44194	110	
305.11919	78	
305.35072	96	
306.79235	78	
308.03885	80	
308.42548	82	
308.86056	90	
309.86696	68	
310.98790	70	
311.12640	104	
316.81337	132	
318.81507	388	1+
321.87155	78	
322.93649	100	
323.56356	102	
323.94366	80	
325.03065	106	
325.33498	74	
325.91792	76	
326.17507	94	
326.87430	300	1+
328.82842	124	
328.88659	72	
334.77065	108	
335.03446	74	
336.94170	70	
339.82048	80	
340.94395	96	
341.97203	110	
343.90648	130	
347.56939	96	
347.94713	78	
352.88487	78	
354.87116	78	
362.84510	72	
367.12845	76	
END IONS

###FS:    #m/z: 363.95713 #charge 1+
###MS: 125
###MSMS: 126
BEGIN IONS
TITLE=Cmpd 94, +MS2(363.9571), 28.0-35.0eV, 2.7min #126
RTINSECONDS=163.441
SCANS=125-126
PEPMASS=363.95713	189416
CHARGE=1+
76.02988	80	
183.93300	80	
184.95046	72	
189.85909	118	
191.86109	144	
193.85370	74	
196.88245	140	
199.84577	80	
204.96407	76	
205.87627	106	
205.94614	134	
207.87503	74	
208.94043	74	
209.88396	72	
209.94328	750	1+
210.88721	508	1+
212.87789	1576	1+
217.85333	72	
218.86203	78	
221.99224	90	
222.89145	96	
222.95220	1308	1+
224.94897	1248	1+
225.03959	80	
225.88453	78	
226.86871	86	
226.89351	106	
226.90899	74	
226.94734	5050	1+
227.10919	76	
227.19846	84	1+
228.04301	80	
228.89358	252	
228.94233	5724	1+
229.04586	110	
230.84757	72	
230.88834	2776	1+
231.90663	86	
233.89631	140	
234.44758	82	
234.88007	150	
235.87851	76	
239.91470	96	
240.81966	144	
240.84052	146	
240.93884	336	
240.96165	724	1+
241.93944	1642	1+
242.21178	82	
242.82940	76	
242.94126	1120	1+
242.95859	634	1+
243.48896	84	1+
243.82037	108	
244.82176	156	
244.95814	1928	1+
245.83327	80	
245.93940	252	
246.80836	86	
246.90467	272	
246.95350	2412	1+
247.11136	80	
247.80669	122	
248.50113	92	
248.80184	326	1+
248.84757	126	
248.89971	866	1+
250.80063	330	1+
250.83930	74	
250.89872	152	
250.98116	80	
252.08176	74	
252.86400	90	
253.09046	76	
253.92559	112	
255.11272	80	
256.86302	74	
257.84185	78	
258.84048	200	
258.97946	74	
259.84371	220	
260.83503	168	
260.96651	444	1+
261.83048	186	
262.83151	130	
264.81627	124	
264.84917	80	
264.89319	90	
265.08442	184	
265.12090	72	
265.97591	78	
266.81405	478	1+
266.85309	74	
267.97356	378	
268.81246	306	1+
268.85878	72	
269.38667	78	
269.96931	182	
270.91454	172	1+
271.79649	94	
271.83054	76	
271.88129	80	
272.84584	94	
276.85635	106	
278.10105	114	
278.80267	92	
278.84566	178	
278.86091	126	
278.91989	152	
279.79312	1694	1+
280.00587	78	
280.47004	98	
280.79417	1214	1+
280.82829	80	
281.81516	108	
281.85864	148	
282.79888	236	
282.86845	80	
283.78969	106	
283.98594	256	
284.12809	74	
284.82510	138	
284.85289	108	
284.87578	90	
284.99398	114	
285.82266	72	
285.84838	354	1+
285.93371	78	
286.82240	146	
286.90122	128	
286.92271	104	
287.11203	82	
288.82089	134	
288.91247	74	
289.86661	128	
290.78364	106	
291.13545	110	
291.86159	140	1+
293.12497	132	
294.15411	72	
294.81593	88	
294.92832	86	
295.92376	92	
296.80947	162	
298.00387	100	
298.80440	1056	1+
300.80126	644	1+
300.87593	212	
301.85979	414	1+
301.93829	82	
302.79182	224	1+
303.85638	336	1+
303.87227	276	1+
306.12631	80	
306.83942	72	
307.09364	82	
307.13436	140	
307.87246	98	
307.89323	156	
311.80407	94	
315.76133	84	
316.35675	82	
316.81719	342	1+
317.94922	78	
318.88247	82	
318.93026	128	
319.81112	74	
320.94158	90	
322.93100	114	
325.81173	88	
326.16859	72	
326.81400	78	
326.87547	300	1+
327.40466	102	
327.67381	86	
328.90851	78	
330.78611	72	
330.85788	96	
336.94801	102	
342.87643	90	
344.26718	84	
346.41215	86	
349.72456	94	
350.84594	94	
353.75694	74	
END IONS

###FS:    #m/z: 336.94597 #charge 1+
###MS: 125
###MSMS: 127
BEGIN IONS
TITLE=Cmpd 95, +MS2(336.9460), 28.0-35.0eV, 2.8min #127
RTINSECONDS=164.214
SCANS=125,127
PEPMASS=336.94597	43782
CHARGE=1+
104.56272	68	
183.86805	70	
187.92470	70	
191.87924	70	
193.88818	76	
196.88131	70	
206.04326	82	
207.85395	68	
210.88683	68	
211.04022	68	
211.94462	884	1+
212.87695	262	1+
212.91366	78	
213.94350	144	
214.88916	102	
215.88199	264	1+
215.93727	220	
215.96866	68	
219.84776	150	
222.89676	74	
223.83483	102	
223.96466	128	
225.69599	84	
225.98795	66	
226.88551	72	
227.19811	92	
227.89636	82	
227.92785	88	
228.84408	112	
228.89409	158	
229.83942	74	
229.95496	1464	1+
230.11351	64	
230.88813	962	1+
231.83849	82	
231.94976	420	
233.52704	82	
233.54771	88	
233.82224	228	1+
233.94771	200	
234.90077	68	
235.89168	78	
236.82736	104	
236.85455	84	
237.06215	66	
237.89138	80	
238.90181	78	
239.85138	78	
239.97153	64	
240.04218	76	
240.86336	100	
240.92643	134	
241.84305	384	1+
241.95180	80	
243.85002	74	
246.82986	64	
246.85662	68	
247.96789	310	
248.89822	546	1+
249.42134	74	
249.83346	116	
249.85016	66	
249.96178	306	
250.90736	70	
250.95015	114	
250.98620	122	
251.83405	104	
252.04844	94	
252.83768	68	
252.97090	496	1+
253.08748	68	
253.90460	132	
254.85647	68	
254.87132	126	
254.96552	264	
255.07517	152	
256.96144	66	
257.84693	112	
257.85960	118	
257.91881	82	
258.84643	450	1+
260.11454	66	
261.83359	72	
261.85587	66	
262.93017	72	
263.01166	96	
264.86102	70	
265.04101	86	
266.84657	196	
266.92572	70	
267.83933	118	
267.99784	76	
268.82452	142	
268.84020	704	1+
268.86906	80	
268.95738	68	
269.86572	88	
270.80146	86	
270.98199	300	
271.84658	102	
272.87954	130	
272.91775	68	
272.96843	212	1+
273.79190	82	
274.45717	84	
275.86008	86	
276.85982	926	1+
277.86364	598	1+
277.94213	72	
278.83319	448	1+
279.10014	76	
279.92336	70	
282.85044	96	
285.85505	256	
286.85048	1228	1+
287.41790	86	
289.84430	66	
289.87163	90	
291.85108	98	
292.13386	116	
292.85189	82	
293.03674	70	
293.10559	86	
293.85725	66	
293.99435	82	
294.11173	70	
294.17734	70	
294.86516	110	
295.88159	78	
295.90069	68	
296.15429	72	
296.84354	78	
297.89340	80	
298.88103	144	
299.80393	68	
300.03599	74	
300.84653	92	
301.37119	74	
305.22020	68	
306.80382	96	
309.87065	164	
309.89637	92	
310.87040	68	
310.88475	198	1+
312.56640	92	
313.19869	70	
313.84426	80	
313.87020	96	
313.95049	74	
315.13521	100	
316.86400	68	
316.89483	70	
319.88781	90	
321.00876	66	
321.81874	70	
324.04280	66	
324.12913	80	
327.85385	72	
327.89909	86	
328.89951	94	
329.02648	66	
331.88424	78	
336.26966	70	
339.77074	90	
340.30283	76	
340.65852	82	
340.79672	72	
END IONS

###FS:    #m/z: 507.84601 #charge 1+
###MS: 125
###MSMS: 128
BEGIN IONS
TITLE=Cmpd 96, +MS2(507.8460), 28.2-35.2eV, 2.8min #128
RTINSECONDS=164.986
SCANS=125,128
PEPMASS=507.84601	39554
CHARGE=1+
196.01670	256	1+
214.88856	112	
218.57342	108	
224.97571	146	
232.89728	218	
236.88817	232	
238.05607	126	
248.91203	100	
250.96758	138	
251.06653	116	
253.37970	98	
264.11019	98	
265.08596	156	
266.03965	94	
266.96350	94	
270.81534	124	
272.39176	96	
279.80440	102	
279.90190	162	
280.02403	112	
280.87997	134	
286.97504	94	
287.85270	242	
287.96595	148	
295.37036	92	
296.30389	116	
297.87678	92	
298.11317	108	
301.84409	94	
302.38550	186	1+
303.86773	324	
305.86088	316	
305.87885	176	
306.12725	134	
307.58021	92	
307.89146	264	
307.97446	102	
308.14137	164	
308.87924	186	
309.88730	122	
310.15361	190	
311.15954	186	
311.88673	334	
312.85135	132	
312.87372	136	
313.88474	102	
314.79895	96	
314.86715	482	1+
316.88644	106	
319.86659	132	
320.81028	280	1+
321.87078	116	
323.86959	116	
324.85953	228	
324.89905	222	1+
325.77623	94	
326.85350	102	
326.88429	328	
327.86963	390	1+
328.38095	108	
330.82593	112	
332.87392	212	
333.87318	156	
334.59608	104	
336.83908	92	
336.94394	134	
337.80765	150	
338.88266	186	
339.42223	110	
340.86435	132	
342.87423	96	
343.85713	106	
345.90716	94	
347.77784	462	
349.76514	122	
350.75941	182	
350.82557	116	
350.88768	222	
351.07400	92	
351.76984	282	1+
351.89835	100	
352.20202	94	
352.89330	224	1+
355.89013	166	1+
356.85587	154	
357.36893	94	
357.85684	92	
361.75886	110	
361.91454	94	
362.28595	92	
362.36429	142	
365.71007	122	
366.28447	106	
366.74028	120	
366.79332	108	
367.70589	398	1+
367.78396	128	
367.84696	270	1+
368.38141	108	
368.82834	186	1+
369.71618	296	1+
370.71870	242	1+
370.80185	194	1+
370.83253	298	1+
371.92173	114	
373.81100	198	1+
375.86344	92	
376.74069	194	1+
377.84617	102	
379.81392	98	
380.71654	650	1+
381.15168	98	
381.21314	96	
381.82875	212	1+
383.78839	290	1+
384.72413	120	
384.84772	440	1+
384.87059	92	
385.77748	122	
386.73809	220	1+
386.81815	118	
387.77456	304	1+
388.12740	104	
388.83904	94	
389.20220	126	
390.05317	140	
390.78317	158	
390.84019	746	1+
391.82377	320	1+
392.82448	326	1+
393.80262	120	
393.87693	98	
394.72410	140	
395.80204	110	
398.72717	228	
399.73128	908	1+
399.85524	294	
401.72791	132	
402.86139	128	
403.84449	182	
403.87197	564	1+
404.74785	318	1+
405.77957	152	
406.85469	832	1+
407.74000	108	
408.85357	740	1+
409.72884	354	1+
410.13193	122	
410.83655	586	1+
411.34923	98	
412.73354	128	
412.83640	312	1+
413.07540	166	
413.48415	96	
413.75372	218	1+
416.73905	150	
418.74404	96	
418.79350	140	
420.62560	100	
421.74829	108	
422.86872	394	1+
423.76406	156	
423.79930	116	
423.87138	334	1+
424.66950	174	1+
424.70323	240	1+
424.77515	254	
425.75462	372	
425.85859	668	1+
426.75897	316	
426.86058	580	1+
427.73754	736	1+
428.85015	606	1+
430.74041	266	
431.87153	202	1+
432.70854	174	1+
433.86353	164	
443.75415	100	
444.76384	148	
444.87229	1000	1+
445.74541	174	
446.71809	130	
446.75172	132	
446.79052	282	1+
448.75143	114	
448.76769	144	
449.87708	440	1+
450.74317	96	
450.77077	190	
451.76377	132	
457.90840	208	1+
462.88223	372	
463.89946	134	
464.78609	142	
465.72567	286	1+
467.88823	328	
485.90061	304	1+
487.26158	114	
489.79413	100	
499.73166	174	
504.79864	124	
507.16137	92	
END IONS

###FS:    #m/z: 363.95727 #charge 1+
###MS: 129
###MSMS: 130
BEGIN IONS
TITLE=Cmpd 97, +MS2(363.9573), 28.0-35.0eV, 2.8min #130
RTINSECONDS=168.65
SCANS=129-130
PEPMASS=363.95727	165108
CHARGE=1+
73.10864	78	
178.93323	106	
187.86729	136	
187.93481	82	
189.86214	278	1+
191.85868	192	
193.85729	122	
194.90660	96	
197.88716	84	
198.03561	80	
199.85251	78	
199.92015	92	
205.87763	70	
205.94987	72	
207.87394	160	
207.91767	72	
208.06791	78	
208.88596	118	
209.94479	534	
210.88322	112	
211.88294	74	
212.87863	1150	1+
214.89979	78	
215.84770	74	
222.95132	634	1+
223.43254	72	
223.82915	74	
224.94856	974	1+
226.94756	3560	1+
226.97119	194	
227.87945	120	
227.92801	182	
228.79810	80	
228.83641	92	
228.89504	360	
228.94249	3760	1+
230.83668	178	
230.88885	2132	
232.88576	102	
235.06666	94	
235.88419	78	
236.88292	72	
237.83245	82	
238.82312	132	
240.83207	92	
240.93885	248	
240.96228	812	1+
240.98833	86	
241.93880	1136	1+
242.90299	106	
242.94098	726	1+
242.95987	418	
243.06875	82	
243.81907	128	
244.84118	186	1+
244.93565	100	
244.95721	1686	1+
246.95337	1876	1+
248.80396	264	
248.84498	142	
248.86013	76	
248.89981	812	1+
249.80276	120	
250.89411	136	
250.94904	186	
253.90489	132	
253.99772	98	
255.04174	98	
257.40634	84	
258.84449	202	
259.02255	106	
259.90813	194	
259.97384	94	
260.83064	288	
260.97002	736	1+
260.99056	114	
261.01806	96	
261.82640	440	1+
262.45066	78	
263.88269	76	
265.82220	130	
265.84954	94	
265.97501	144	
266.81565	384	
266.85245	82	
267.05581	78	
267.90881	130	
267.94534	88	
267.97437	390	
268.14472	84	
268.81301	78	
268.84105	274	1+
268.90725	72	
268.95242	126	
269.80986	76	
269.96744	318	1+
273.86109	70	
273.87962	70	
274.42246	70	
276.85124	138	
278.79450	140	
278.84257	154	
279.10636	192	
279.60506	120	
279.79896	188	
279.86405	72	
280.09601	82	
280.79586	724	
281.79128	682	1+
281.88702	74	
281.90310	84	
282.88963	80	
283.85106	116	
283.98697	96	
284.15471	80	
284.80265	248	1+
284.82363	156	
285.84592	128	
285.88565	80	
286.81074	282	1+
290.16030	70	
290.86960	88	
291.86092	74	
294.57125	74	
296.81022	334	
296.87735	78	
297.09513	78	
297.77054	76	
297.80227	1340	1+
297.87420	120	
298.41713	76	
298.80339	950	1+
300.42102	70	
300.80098	650	1+
300.87643	76	
301.85934	340	
303.40355	72	
303.80595	96	
303.85621	236	
303.91323	72	
305.21588	88	
306.84182	72	
307.13680	118	
311.86971	92	
316.81606	344	
317.53982	86	
318.04323	74	
318.80788	114	
319.87210	80	
320.80917	150	1+
320.82857	138	
320.93409	76	
321.81715	146	1+
321.86920	102	
324.05641	76	
324.39240	78	
324.87878	78	
324.89847	208	
325.14696	80	
326.21960	70	
326.87228	250	1+
334.73070	72	
334.90400	134	
340.01757	74	
340.93814	132	
342.31719	78	
344.30350	72	
346.82341	74	
350.37692	76	
350.76567	90	
353.78481	74	
356.36021	96	
356.41313	94	
359.85821	140	
363.95408	72	
365.78613	80	
END IONS

###FS:    #m/z: 336.94602 #charge 1+
###MS: 129
###MSMS: 131
BEGIN IONS
TITLE=Cmpd 98, +MS2(336.9460), 28.0-35.0eV, 2.9min #131
RTINSECONDS=169.422
SCANS=129,131
PEPMASS=336.94602	41248
CHARGE=1+
197.85946	64	
197.88209	76	
200.94815	74	
205.95142	106	
208.98301	68	
209.88563	64	
209.91069	80	
210.88814	98	
211.94545	556	
212.87733	380	1+
213.93901	764	1+
214.05842	72	
214.84042	72	
214.88359	68	
215.88772	64	
217.88236	76	
224.95486	58	
224.97213	106	
226.02417	76	
226.85971	58	
226.89465	118	
226.92243	56	
228.02267	86	
228.84554	154	
229.95419	530	1+
230.88943	870	1+
231.81711	70	
231.95250	428	
232.83349	86	
233.87605	70	
233.89883	124	
233.94675	72	
234.83620	110	
234.99869	86	
235.90330	76	
236.06899	94	
236.82461	62	
236.90008	100	
237.84973	80	
239.84596	74	
239.92406	80	
240.79775	60	
240.84164	472	1+
241.84300	318	1+
241.94452	58	
242.86215	70	
244.10363	74	
244.85047	66	
244.95842	58	
245.87191	74	
247.96616	154	
248.89891	414	1+
248.98713	64	
249.96193	244	
249.99969	64	
250.82544	60	
250.84338	68	
250.95243	196	1+
251.84155	114	
252.03873	68	
252.84811	88	
252.97048	400	
253.83928	74	
253.90816	166	
254.97151	128	
255.05385	58	
255.07381	138	
255.08873	54	
256.07234	74	
256.84536	64	
257.80254	92	
257.93656	66	
258.84626	492	1+
259.06401	92	
259.93614	62	
260.82808	60	
261.85149	134	
262.23782	84	
262.77892	72	
262.82465	54	
262.85660	86	
263.83872	162	
265.85850	66	
267.83930	234	
267.95561	54	
268.84182	280	
268.97167	86	
269.85245	148	
270.84135	158	
270.98307	58	
271.84538	64	
271.91647	172	
271.98463	64	
272.84303	274	1+
272.89653	82	
272.92306	84	
273.09986	64	
274.86181	66	
275.83964	72	
275.86520	120	
275.88275	74	
275.94785	66	
276.02557	132	
276.85678	870	1+
277.83767	94	
277.98581	68	
278.83614	184	
279.79391	72	
279.83318	142	
279.86315	108	
280.43709	82	
280.82838	60	
280.86897	80	
285.84657	1038	1+
286.01046	82	
286.84878	694	1+
288.42455	92	
288.46004	88	
288.85225	232	1+
289.76886	70	
291.02230	54	
293.10355	162	
293.86339	66	
294.00064	70	
294.12232	74	
294.85815	66	
295.86679	112	
295.97457	74	
296.75696	62	
297.96754	102	
298.38125	66	
298.88173	72	
299.88337	88	
300.19949	66	
300.86910	68	
300.90418	78	
301.89098	70	
306.88059	62	
306.96904	98	
307.88935	128	
308.87004	100	
312.34472	56	
312.83133	84	
312.86584	80	
314.87818	76	
315.82651	70	
316.87929	54	
318.81573	68	
319.96011	60	
321.00001	84	
321.89796	72	
324.89709	70	
326.88450	64	
327.91400	98	
328.81044	76	
329.36064	88	
329.87115	56	
330.81695	58	
331.58201	120	
331.75444	58	
334.95299	72	
336.20851	72	
336.92913	88	
337.39397	74	
END IONS

###FS:    #m/z: 507.84618 #charge 1+
###MS: 129
###MSMS: 132
BEGIN IONS
TITLE=Cmpd 99, +MS2(507.8462), 28.2-35.2eV, 2.9min #132
RTINSECONDS=170.194
SCANS=129,132
PEPMASS=507.84618	39964
CHARGE=1+
196.01407	100	
223.97610	128	
224.97594	140	
236.88685	134	
238.07420	94	
239.79371	108	
250.97182	186	1+
251.88069	92	
252.14414	94	
253.84104	112	
266.10348	94	
268.12030	100	
270.86437	92	
272.93324	94	
273.35551	96	
275.89089	92	
279.95032	90	
281.82606	130	
283.96838	146	
284.90152	250	1+
285.95653	120	
287.85233	124	
289.89314	116	
290.13234	166	
290.40902	112	
291.86378	104	
293.87322	556	1+
294.88750	92	
296.08198	116	
297.00182	94	
297.90653	128	
298.80325	90	
300.81625	94	
303.86416	194	
305.86140	542	1+
307.88869	266	
308.13931	210	
308.87277	230	
309.14332	204	
309.87129	120	
309.88441	250	1+
310.15713	114	
310.84072	90	
311.80047	92	
311.88610	444	
312.87833	166	
313.93082	102	
314.01130	106	
314.86272	156	
315.84798	258	1+
315.86962	90	
316.81384	90	
317.89361	116	
323.87295	136	
324.86354	200	
324.89802	124	
325.89418	230	
326.75670	92	
326.88279	418	1+
328.63241	94	
328.75268	92	
329.88255	134	
331.88332	110	
332.85757	126	
333.88756	136	
333.98484	94	
337.81769	104	
337.88030	108	
338.40480	114	
338.78473	94	
339.40752	92	
339.78311	198	1+
343.92780	96	
345.88828	104	
346.34136	92	
346.40189	112	
347.77382	480	1+
348.46261	108	
349.76382	492	1+
349.80003	280	1+
350.77046	340	1+
350.89697	116	
353.80470	134	
353.85460	180	
355.88763	124	
357.84563	110	
358.89737	114	
359.76653	252	1+
365.78449	154	
366.74396	116	
367.70824	484	1+
367.74238	112	
367.76920	272	1+
367.87810	128	
368.82154	94	
368.88894	98	
369.78003	92	
369.83468	628	1+
370.83506	408	1+
371.81722	112	
372.78038	250	1+
374.81107	114	
375.73684	238	1+
375.81196	136	
375.90751	176	
380.71940	146	
380.73015	172	
381.10187	92	
381.71889	548	1+
381.84878	140	
381.96374	90	
383.10995	98	
383.78747	110	
383.89336	94	
384.85329	348	1+
385.73723	306	1+
386.82447	108	
387.84588	108	
388.77397	100	
388.80242	166	
389.19435	96	
389.71599	114	
389.80050	106	
390.84026	752	1+
391.89818	272	1+
392.82766	374	1+
392.90094	236	1+
394.10372	114	
395.34531	90	
396.73306	110	
398.72745	608	1+
398.86371	106	
399.78003	92	
400.72698	268	
401.88977	216	1+
403.80477	256	1+
403.86966	190	
404.80833	164	1+
404.87246	114	
405.76875	394	1+
407.72639	150	
408.73654	310	1+
408.75475	124	
408.84852	256	
408.86410	590	1+
410.08761	150	
410.72375	114	
410.76876	152	
410.83843	698	1+
411.74385	382	1+
412.22137	92	
412.74799	336	1+
413.87840	142	
414.78271	110	
415.72014	240	1+
415.77716	122	
415.87845	128	
416.89338	116	
423.77650	274	
423.86984	184	
424.77984	202	
424.82827	136	
425.23935	100	
425.75199	332	
425.77479	150	
426.77050	110	
426.82496	118	
426.86542	412	1+
427.73577	774	1+
428.73754	528	1+
428.84910	592	1+
429.87158	148	
430.74057	228	1+
430.85862	128	
431.86406	140	
432.86652	114	
433.84846	114	
439.89211	234	1+
443.76828	136	
444.76144	102	
444.87199	1168	1+
445.72459	206	1+
445.74207	182	1+
445.89355	96	
446.34318	176	
447.70978	338	1+
447.77239	480	1+
449.04400	98	1+
449.87774	204	
450.75918	182	
450.88644	116	
451.75931	110	
451.86496	150	
452.74470	106	
457.90422	150	
458.31559	92	
462.88444	216	
463.89344	250	1+
467.88623	390	1+
469.89094	106	
485.90078	96	
491.80945	170	1+
END IONS

###FS:    #m/z: 322.93042 #charge 1+
###MS: 133
###MSMS: 134
BEGIN IONS
TITLE=Cmpd 100, +MS2(322.9304), 28.0-35.0eV, 2.9min #134
RTINSECONDS=173.862
SCANS=133-134
PEPMASS=322.93042	969744
CHARGE=1+
71.11202	114	
182.96349	46	
185.92367	64	
195.91930	90	
196.10673	92	
198.83496	64	
201.04001	60	
202.04941	66	
203.95459	72	
205.94482	80	
207.31143	64	
213.88496	42	
214.89437	70	
216.89009	56	
216.90642	62	
217.89651	64	
220.65680	36	
221.87496	66	
221.94268	54	
221.96848	46	
222.07253	74	
222.95741	90	
223.95798	80	
225.17592	84	
225.93421	66	
231.61320	96	
232.83941	44	
233.57383	36	
233.91197	82	
233.93435	54	
234.09799	58	
236.83006	38	
236.86434	88	
236.88886	50	
237.05307	60	
237.14767	62	
238.06192	100	
238.09221	92	
238.93944	104	
238.97408	50	
239.03660	84	
239.08236	142	
239.89734	66	
240.82505	398	1+
240.94031	1066	
241.31109	42	
241.94219	948	
242.02297	50	
242.35711	76	
242.89649	64	
242.94136	3096	1+
242.99552	46	
243.82027	214	
243.88678	88	
244.82245	104	
244.83915	66	
244.85794	102	
244.93939	888	1+
246.43823	72	
246.85022	92	
246.98055	66	
248.41987	66	
248.83029	56	
248.84929	200	1+
248.88452	50	
248.90029	78	
249.08622	78	
250.94025	72	
251.04939	74	
251.47739	44	
251.92949	62	
253.97604	62	
254.84596	84	
254.87518	66	
254.90248	36	
256.13362	54	
256.81560	66	
256.89766	112	
257.56200	64	
257.82045	70	
258.83673	118	
258.85845	64	
258.89413	62	
259.04392	66	
260.82853	64	
260.84966	62	
260.99061	78	
261.82725	672	1+
262.82889	428	1+
264.79913	70	
264.86890	72	
264.88748	66	
265.04102	72	
265.25483	56	
266.85125	48	
266.87540	62	
267.20453	82	
267.70050	62	
267.86756	58	
269.84812	68	
269.98332	46	
270.80518	90	
272.88072	72	
276.85215	88	
278.06098	92	
279.09191	870	1+
279.85131	86	
279.91327	70	
280.99867	36	
281.99818	68	
282.28258	82	
282.80061	48	
282.88500	74	
283.84415	112	
283.93786	84	
283.98306	58	
284.29072	250	1+
284.87765	56	
284.92582	48	
284.98585	84	
285.06036	60	
285.44621	40	
285.51148	40	
286.01757	128	
286.90610	68	
287.79114	68	
289.39521	76	
292.74887	70	
292.91908	86	
294.85151	58	
295.95531	50	
298.82266	100	
298.87784	46	
299.80848	50	
299.86571	80	
299.88935	74	
300.94242	66	
301.63741	42	
301.87447	50	
302.04501	82	
304.79780	56	
306.05009	48	
307.16469	54	
307.89150	254	
308.87774	116	
310.93372	56	
311.10269	52	
311.89189	50	
316.78336	82	
316.87976	58	
317.15273	82	
317.76740	68	
320.78861	92	
322.81763	60	
323.98104	86	
325.87614	48	
327.96505	50	
328.40106	72	
END IONS

###FS:    #m/z: 340.94110 #charge 1+
###MS: 133
###MSMS: 135
BEGIN IONS
TITLE=Cmpd 101, +MS2(340.9411), 28.0-35.0eV, 2.9min #135
RTINSECONDS=174.634
SCANS=133,135
PEPMASS=340.94110	378030
CHARGE=1+
75.83837	82	
140.56276	112	
190.94506	72	
199.01322	86	
205.95173	72	
207.94944	76	
208.01152	76	
208.96031	94	
211.54358	80	
211.94372	130	
212.88467	68	
213.87706	174	
213.93892	620	1+
214.87673	64	
215.86027	66	
215.88852	198	
216.93876	64	
218.87739	112	
219.99897	88	
220.10076	92	
220.87408	66	
223.56102	80	
223.95951	76	
224.82776	80	
226.95136	86	
227.92994	80	
228.83846	208	1+
228.93608	88	
228.94880	72	
230.88905	136	
231.95091	308	
233.89411	252	1+
235.87113	86	
237.79262	74	
238.85056	74	
239.84156	130	
240.12591	64	
240.84683	64	
241.84165	400	1+
241.91021	62	
242.89455	108	
243.83797	144	
243.94445	82	
244.83221	130	
245.82373	70	
246.85346	126	
246.87799	92	
248.88874	60	
248.90594	68	
249.09572	86	
249.90042	108	
249.92990	68	
249.96116	280	1+
249.99010	82	
250.89394	78	
250.94627	62	
252.83650	78	
252.85601	88	
252.93260	70	
254.83202	76	
254.91066	74	
254.96890	78	
255.97609	102	
256.26294	70	
256.86283	74	
257.84202	70	
258.84605	812	1+
258.88196	86	
258.90969	78	
258.97591	92	
259.81366	96	
259.85064	456	1+
259.90045	64	
260.96855	70	
261.83281	250	1+
261.97727	68	
262.87452	84	
262.90613	84	
263.96990	76	
264.88706	74	
265.85721	66	
265.87523	78	
268.84174	168	
269.81630	86	
269.85381	68	
270.84558	128	
271.80235	64	
271.83083	86	
271.84485	70	
272.90456	102	
272.93428	180	
273.42432	94	
273.91799	72	
274.90444	72	
275.41163	86	
275.80923	134	
275.86161	62	
275.86889	66	
276.85790	460	
277.86049	428	
278.84261	884	1+
278.93632	62	
279.91547	76	
280.32327	106	1+
280.93500	88	
281.00091	82	
281.86934	112	
282.85976	366	1+
282.91640	100	
282.97620	70	
284.93210	66	
285.09531	80	
285.84032	70	
285.94226	70	
285.95954	64	
286.85432	66	
288.83926	64	
289.78175	80	
289.82345	70	
289.85876	62	
290.00334	78	
290.86338	62	
290.88387	86	
291.37662	78	
291.91946	62	
294.86445	78	
295.13428	72	
295.88139	198	
295.96809	72	
296.85062	248	
297.90512	88	
298.31753	84	
299.80813	68	
299.88071	66	
299.95674	72	
299.96730	64	
300.87505	232	1+
301.85845	68	
302.85828	76	
302.94625	90	
303.45274	106	
307.72870	78	
307.79890	92	
309.88894	70	
309.91494	70	
311.99547	70	
318.51428	74	
319.81947	60	
319.88546	72	
321.87156	88	
324.39039	78	
324.80833	72	
328.87066	78	
329.90034	78	
330.87359	72	
333.83292	68	
340.50204	76	
342.82640	82	
343.31760	68	
344.73412	62	
345.32765	76	
345.71280	60	
END IONS

###FS:    #m/z: 336.94583 #charge 1+
###MS: 133
###MSMS: 136
BEGIN IONS
TITLE=Cmpd 102, +MS2(336.9458), 28.0-35.0eV, 3.0min #136
RTINSECONDS=175.406
SCANS=133,136
PEPMASS=336.94583	38452
CHARGE=1+
87.32633	100	
182.86528	66	
185.93013	72	
187.02510	84	
187.89108	66	
196.88166	78	
208.86418	66	
209.88412	108	
210.88130	68	
211.94419	810	1+
212.87898	428	1+
212.89966	152	
213.93871	636	1+
215.88367	146	
216.89352	86	
217.94352	74	
219.83161	76	
223.97435	82	
224.96905	98	
224.97901	106	
226.97008	192	
228.12254	82	
228.89287	194	
229.40056	82	
229.95613	1120	1+
230.88932	1560	1+
231.83575	74	
231.94914	574	1+
233.84607	68	
233.95512	90	
234.82323	114	
234.84421	86	
234.87455	78	
235.11909	86	
236.85457	106	
236.89262	78	
237.00980	66	
237.51270	72	
238.03135	82	
238.85824	74	
239.05933	72	
239.84481	82	
239.88223	94	
240.46445	68	
240.83808	372	1+
244.84106	70	
245.84660	78	
245.87293	146	
246.85304	74	
246.90130	112	
247.96495	374	
248.83654	74	
248.85575	70	
248.90299	216	
249.90118	148	
249.96214	280	
249.98809	78	
250.83145	314	1+
250.96653	130	
251.03831	76	
251.07283	70	
251.09597	90	
251.49696	106	
252.84197	106	
252.97006	554	
252.98874	94	
253.80405	74	
253.90535	246	
254.52032	92	
254.90573	118	
254.96901	346	1+
255.06912	70	
255.87725	72	
255.96001	64	
256.84849	94	
256.87061	68	
257.85354	68	
257.94241	66	
258.06302	98	
258.84898	508	1+
259.83697	70	
259.85547	298	1+
259.89686	66	
260.10265	84	
260.94414	114	
261.16519	92	
261.82998	160	
263.98238	74	
264.10445	66	
264.57539	76	
264.85719	76	
265.00321	72	
265.37487	100	
265.52073	72	
266.00739	72	
266.85018	116	
267.06384	80	
267.84134	76	
268.38992	82	
268.84241	768	1+
268.96772	100	
269.04833	96	
270.79509	88	
271.87006	124	
271.98489	66	
272.79900	76	
273.14219	86	
273.87151	70	
275.85552	72	
275.92329	72	
276.85949	674	1+
277.86366	382	1+
277.96293	82	
278.78012	70	
278.83739	440	
279.10022	110	
279.83147	188	1+
279.90094	150	
279.97465	86	
281.61692	98	
282.70451	82	
283.79499	70	
285.85204	220	
286.01655	86	
286.85126	270	
287.85107	472	1+
288.08483	82	
288.85366	294	1+
289.80851	68	
291.10245	232	1+
293.11743	92	
294.10887	144	
294.86718	126	
294.89088	142	
295.36871	68	
295.40245	72	
295.99119	86	
296.85943	140	
297.86362	68	
298.31329	68	
298.87785	86	
298.94131	82	
299.02436	126	
299.87158	66	
299.91460	72	
301.31358	88	
302.36490	74	
303.88315	70	
306.00591	78	
307.13654	74	
308.98113	80	
309.87700	68	
312.95351	66	
317.12641	88	
320.96140	86	
322.15164	90	
322.84193	68	
323.02051	138	
323.05804	86	
324.84809	66	
324.88648	184	1+
330.24422	66	
331.24004	80	
333.55917	88	
335.08127	78	
335.79655	66	
339.02894	66	
341.82903	82	
342.18770	74	
END IONS

###FS:    #m/z: 322.93025 #charge 1+
###MS: 137
###MSMS: 138
BEGIN IONS
TITLE=Cmpd 103, +MS2(322.9303), 28.0-35.0eV, 3.0min #138
RTINSECONDS=179.07
SCANS=137-138
PEPMASS=322.93025	1535326
CHARGE=1+
92.08713	56	
95.78605	72	
161.88945	86	
181.88551	68	
186.81036	80	
188.98987	86	
192.89600	78	
194.86379	74	
196.01080	72	
198.02727	70	
201.04821	72	
201.86426	72	
204.05645	82	
205.94837	88	
205.97434	72	
207.86814	70	
207.97336	92	
209.88917	66	
210.83510	94	
211.94550	78	
212.88332	92	
214.90200	62	
216.94228	80	
218.88935	76	
219.05835	70	
220.49806	74	
221.94997	70	
221.97232	62	
222.95418	296	1+
226.81334	68	
227.85003	60	
227.95382	70	
228.05434	60	
229.83599	66	
230.85516	78	
234.64292	82	
234.91410	76	
235.00050	68	
235.04200	68	
235.88228	72	
236.00316	82	
236.91682	84	
237.94626	72	
238.93648	102	
239.00813	66	
239.12379	78	
240.82439	152	
240.89324	64	
240.94069	2308	
241.09149	72	
241.94149	1462	
242.81868	466	1+
242.94129	5658	1+
244.94046	958	1+
245.86210	72	
247.39671	110	
248.85963	68	
248.89828	74	
249.14626	106	
249.85511	62	
251.88689	76	
252.93611	84	
254.05479	60	
254.50472	78	
254.84091	56	
254.86745	58	
254.94965	58	
255.86419	88	
257.38454	90	
258.83392	356	1+
258.85418	100	
258.89607	76	
260.83127	198	
261.83073	140	
262.83143	118	
263.77706	86	
263.83565	198	
263.93487	96	
264.19822	64	
264.85711	80	
264.87504	68	
265.06898	76	
265.25100	86	
266.08575	68	
266.98769	82	
267.01762	132	1+
267.98961	72	
268.86711	56	
268.89508	60	
268.96554	82	
269.81036	58	
269.91674	102	
271.94024	58	
272.84930	56	
272.88064	70	
274.84691	72	
275.77850	60	
276.84916	142	
276.91792	58	
277.84006	78	
278.47536	60	
278.92388	76	
279.09091	1084	1+
279.88836	80	
279.97045	76	
280.83655	66	
280.86319	72	
281.85773	90	
281.93413	56	
282.65822	64	
283.07141	70	
283.86231	58	
284.29141	404	1+
284.84875	134	
284.89005	58	
286.16237	78	
287.85543	74	
289.79149	140	
289.85671	66	
292.83923	80	
293.85308	58	
294.84961	82	
295.00144	94	
295.87287	60	
296.80362	102	
297.04034	68	
299.78486	78	
299.82092	70	
299.92718	72	
300.98466	102	
301.83136	64	
306.20566	70	
307.80040	108	
307.89033	78	
308.28893	84	
308.86914	62	
309.15410	64	
309.98411	70	
311.02687	60	
311.86119	64	
313.77049	62	
314.81499	86	
314.83215	84	
314.90869	76	
315.82359	166	
316.75250	72	
317.90149	72	
320.81496	70	
321.18239	78	
321.81456	70	
322.17793	82	
323.88178	62	
324.06528	78	
324.89220	134	
324.99646	66	
326.79426	58	
327.88273	80	
328.15186	60	
END IONS

###FS:    #m/z: 340.94095 #charge 1+
###MS: 137
###MSMS: 139
BEGIN IONS
TITLE=Cmpd 104, +MS2(340.9410), 28.0-35.0eV, 3.0min #139
RTINSECONDS=179.843
SCANS=137,139
PEPMASS=340.94095	548096
CHARGE=1+
120.62866	86	
187.86570	76	
192.92744	86	
198.88329	96	
204.42317	96	
205.94787	138	
206.41328	78	
206.97694	68	
207.83244	68	
210.90458	82	
210.93536	126	
212.87756	388	1+
213.08581	84	
213.93925	326	
214.01544	84	
216.94420	76	
217.88090	66	
219.88985	62	
220.96139	88	
221.06207	100	
221.94372	108	
226.84487	76	
226.94790	182	
227.45012	102	
228.84658	64	
228.88948	78	
228.93938	68	
229.94761	78	
230.02008	62	
230.88695	104	
231.88899	224	
231.95496	118	
232.95309	78	
233.87617	104	
233.89880	126	
234.46062	88	
235.86713	68	
235.89384	86	
236.83228	64	
238.09023	86	
238.88587	184	1+
240.83701	194	
241.84408	336	
242.83600	598	1+
242.90976	80	
242.94750	72	
244.89689	78	
246.85475	110	
247.33353	92	
248.85376	86	
248.90110	230	
249.89899	112	
250.86638	92	
252.78569	78	
252.84449	82	
253.90665	140	
253.92941	70	
254.84948	74	
254.96624	104	
255.07512	80	
255.77973	70	
256.04286	70	
256.84802	126	
256.86571	144	
256.95755	64	
257.83144	88	
257.85302	76	
258.84893	702	1+
258.91055	148	
258.93949	64	
258.97894	62	
259.82535	80	
259.89494	72	
259.91634	82	
259.95208	68	
260.83410	326	1+
260.91332	64	
261.85462	278	
263.85870	74	
266.86042	108	
268.84201	272	
268.86304	64	
269.84956	152	
270.83358	72	
270.97746	72	
272.77495	106	
272.93261	202	1+
273.84709	72	
275.80703	68	
275.88470	136	
275.97641	76	
276.85957	488	1+
277.93010	108	
277.96934	66	
278.84661	764	1+
278.95230	92	
279.03603	94	
279.92451	70	
280.91177	72	
281.05151	122	
281.88047	82	
282.46839	78	
282.87778	188	
283.87554	74	
284.12208	74	
284.81591	66	
286.78562	84	
287.85776	76	
287.87431	102	
287.89103	72	
288.92125	68	
289.88803	62	
290.85274	70	
291.80858	88	
294.86666	282	1+
296.85604	66	
297.00838	72	
297.42741	76	
298.81411	70	
298.83096	62	
300.94845	64	
301.09584	84	
301.85479	92	
301.86796	82	
302.95525	68	
306.14755	76	
306.88571	74	
307.79986	68	
307.89004	114	
308.87338	72	
310.79285	64	
311.82415	84	
312.85947	92	
313.89178	66	
314.45332	86	
316.91424	62	
317.42849	88	
317.87508	64	
318.88036	80	
322.78676	70	
322.81104	66	
323.79530	72	
324.89068	96	
326.87843	72	
327.42263	64	
327.97205	72	
329.82429	68	
330.81335	158	
332.78788	72	
332.82626	62	
332.95411	72	
335.87292	90	
336.86411	76	
336.89558	86	
340.35716	78	
342.31289	140	
342.78989	64	
345.07396	78	
346.04641	62	
END IONS

###FS:    #m/z: 507.84546 #charge 1+
###MS: 137
###MSMS: 140
BEGIN IONS
TITLE=Cmpd 105, +MS2(507.8455), 28.2-35.2eV, 3.0min #140
RTINSECONDS=180.615
SCANS=137,140
PEPMASS=507.84546	44294
CHARGE=1+
196.01832	162	
221.14049	104	
224.97757	170	
232.89756	362	1+
235.10563	106	
262.38291	102	
266.16543	134	
268.79340	104	
272.85829	122	
274.80691	100	
278.84388	102	
279.14358	142	
286.79824	166	
287.85058	550	1+
289.88081	140	
290.86244	726	1+
291.88009	194	
297.38952	118	
298.86158	138	
299.84320	138	
302.91653	98	
303.48070	100	
303.87141	286	
305.86112	400	1+
307.84925	98	
308.14416	508	1+
308.80446	146	
308.83266	96	
308.87063	252	
309.88468	174	
310.87885	896	1+
310.89418	120	
311.88341	764	1+
312.17291	232	
313.88275	178	
314.86657	120	
315.98788	108	
317.87804	160	
318.87166	100	
319.37851	130	
323.41100	100	
323.87529	106	
324.98681	104	
325.82834	142	
325.90571	134	
326.88027	380	
327.78791	112	
327.87931	670	1+
329.83917	100	
329.85824	118	
331.89223	116	
333.86522	234	1+
334.90199	144	
335.88564	122	
336.14329	98	
337.87977	116	
337.94618	156	1+
338.77879	136	
340.36133	114	
343.78444	176	1+
343.84662	98	
347.77622	166	
348.72901	128	
348.79822	96	
348.89148	238	1+
349.76972	122	
350.79405	112	
351.72370	102	
353.29974	112	
353.48908	104	
353.80920	122	
353.85397	138	
354.78956	210	1+
354.83845	184	1+
356.40319	164	
356.82164	284	1+
357.84987	108	
357.90408	200	1+
361.36596	100	
362.36324	116	
363.08594	108	
365.78903	148	
366.76378	396	1+
366.78417	136	
366.85175	118	
367.70419	692	1+
367.73890	110	
367.79627	94	
368.83299	338	1+
368.89652	114	
369.08382	102	
369.77061	106	
369.92382	98	
370.80067	182	
371.80483	176	
372.72408	220	1+
373.89902	148	
374.81459	184	1+
375.77894	306	1+
376.01146	116	
376.41137	102	
376.73471	216	1+
376.89167	152	
378.01685	94	
379.76098	208	1+
380.71738	736	1+
381.84079	194	
382.85688	144	
383.87193	166	
384.77559	240	1+
386.85216	266	1+
388.84245	130	
390.73543	206	
390.79544	122	
390.82372	124	
390.85088	196	
392.05055	114	1+
392.74044	164	1+
392.79969	202	1+
392.82755	306	1+
392.87818	114	
393.77936	118	
393.90118	116	
397.87777	208	1+
398.72959	292	
399.72830	338	
400.72735	190	
400.86280	104	
401.73313	394	1+
401.88857	124	
401.94487	102	
403.76235	110	
403.84537	94	
404.87317	102	
405.85315	152	
405.88097	142	
405.91165	126	
406.85360	148	
407.74172	300	
407.87046	538	1+
408.74628	214	
408.75910	216	
408.85107	576	
409.71724	104	
409.74383	158	
409.80603	102	
409.87028	162	
410.74591	122	
410.83765	352	1+
411.73096	124	
412.73201	304	1+
414.06962	102	
414.76059	150	
415.75644	108	
417.82029	108	
418.70913	102	
420.73098	174	1+
420.75761	138	
423.77395	606	1+
423.86938	116	
424.07790	94	
424.82920	116	
425.74922	476	
425.77777	220	
426.70223	94	
426.74164	632	1+
426.77300	144	
426.86416	510	1+
428.68196	202	1+
428.85447	204	
429.73822	106	
429.76358	248	1+
429.84935	198	
430.85238	102	
430.86782	330	1+
431.86978	270	1+
433.69176	108	
433.85380	134	
434.88321	122	
439.89407	130	
440.20276	162	1+
441.71689	114	1+
442.68586	158	1+
443.79876	208	1+
444.87318	488	
445.74159	208	
445.87512	236	
446.74928	406	1+
446.79544	244	1+
446.87620	152	
447.70564	100	
449.88757	186	
450.69792	292	1+
450.75043	296	1+
450.88243	100	
451.86824	104	
452.14659	120	1+
457.91423	98	
460.36810	94	
462.88711	248	
463.88421	176	
465.76044	208	1+
467.72176	160	1+
467.88944	628	1+
485.89545	384	1+
486.89848	272	1+
493.77000	96	
509.28736	236	1+
511.64804	100	
END IONS

###FS:    #m/z: 322.93020 #charge 1+
###MS: 141
###MSMS: 142
BEGIN IONS
TITLE=Cmpd 106, +MS2(322.9302), 28.0-35.0eV, 3.1min #142
RTINSECONDS=184.311
SCANS=141-142
PEPMASS=322.93020	1491690
CHARGE=1+
190.99389	76	
194.03019	70	
194.89023	68	
197.00902	68	
197.07615	90	
198.08429	76	
199.14659	66	
201.04447	228	
205.94672	142	
205.97412	200	1+
208.93876	72	
211.97746	74	
212.87621	62	
213.87682	70	
214.45017	76	
215.84616	70	
215.89471	70	
218.08704	64	
219.88948	72	
220.89210	96	
221.06042	62	
221.94649	70	
221.96865	78	
222.87122	68	
222.89685	60	
222.95720	118	
223.82010	72	
223.95938	84	
224.94402	82	
224.99170	86	
227.94045	88	
228.45120	66	
228.90611	76	
229.92522	110	
230.83054	74	
230.88893	90	
231.12418	58	
233.87608	70	
234.10535	80	
234.13741	56	
234.88192	92	
235.88240	82	
235.91432	80	
236.07093	58	
236.82543	58	
238.89290	78	
238.90621	104	
239.08064	84	
239.13902	70	
239.87653	58	
240.82189	198	
240.94183	1452	
241.12603	58	
241.32026	60	
241.82254	88	
241.86039	56	
241.94148	1490	
242.81812	120	
242.94119	4470	1+
242.98905	70	
243.45174	94	
243.82161	206	
243.95797	70	
244.82056	204	
244.85044	286	1+
244.94052	1374	1+
245.03464	86	
246.81251	80	
246.92030	70	
246.97845	140	
247.06490	66	
247.38570	86	
247.84869	126	
247.95556	64	
249.85802	74	
250.83730	80	
251.85137	80	
252.83075	66	
252.92471	74	
255.80131	66	
256.44180	88	
258.83422	476	
258.89401	82	
259.82360	70	
260.82971	236	
260.88736	94	
261.82866	800	1+
262.83099	520	1+
264.87513	66	
265.04496	56	
265.08717	56	
265.81132	68	
266.85154	68	
266.86595	112	
268.84984	138	
269.12074	82	
269.80402	72	
269.87138	182	1+
270.82980	72	
271.85918	74	
272.05372	72	
272.79730	60	
272.84984	218	1+
273.79179	196	
273.97733	72	
274.36731	72	
275.93371	62	
277.07693	58	
277.83509	84	
278.84740	92	
279.09051	844	1+
279.24414	84	
281.91548	66	
283.07027	62	
283.78782	124	
283.90225	100	
284.03078	80	
284.29179	304	1+
284.85300	78	
284.87692	64	
285.93180	76	
288.41401	76	
289.79616	70	
289.81071	92	
289.88271	120	
291.53558	66	
291.80039	100	
292.80595	76	
293.79621	64	
294.85794	78	
296.15464	82	
296.80957	64	
296.87145	64	
298.82868	66	
299.90601	92	
301.85752	56	
302.85229	70	
303.82505	66	
305.87386	132	
306.01641	72	
306.99444	74	
307.80407	98	
307.87770	64	
309.79996	66	
310.82563	64	
310.87972	56	
311.88920	86	
312.87003	70	
314.88235	68	
315.80296	64	
315.97546	64	
317.80035	80	
318.31958	60	
318.89137	102	
319.11961	72	
320.99340	62	
321.79676	62	
322.87713	190	1+
322.98744	62	
326.80724	74	
326.84507	90	
END IONS

###FS:    #m/z: 340.94093 #charge 1+
###MS: 141
###MSMS: 143
BEGIN IONS
TITLE=Cmpd 107, +MS2(340.9409), 28.0-35.0eV, 3.1min #143
RTINSECONDS=185.084
SCANS=141,143
PEPMASS=340.94093	561006
CHARGE=1+
180.87978	78	
193.09725	74	
194.93252	62	
196.88132	76	
201.88206	62	
203.88613	68	
205.94825	66	
214.87316	70	
215.85776	110	
215.88381	324	1+
215.94192	68	
216.41137	70	
217.94018	94	
219.90587	78	
223.07309	120	
223.95886	136	
223.97202	110	
224.83899	68	
226.85802	68	
226.88728	78	
226.97252	88	
228.10773	84	
228.94115	140	
229.39294	64	
229.84136	94	
229.94580	88	
230.84903	92	
230.88615	166	1+
230.89990	88	
231.95150	668	1+
231.97596	76	
232.42880	88	
233.57598	80	
233.89864	362	
233.95131	138	
234.92192	96	
235.81047	74	
236.93206	72	
236.97364	66	
237.85756	74	
238.08445	84	
239.81575	82	
240.00781	72	
240.06319	62	
240.83886	566	1+
241.06303	70	
241.88155	70	
242.41253	70	
243.82629	394	1+
243.85030	76	
244.91891	70	
244.95821	76	
245.01566	76	
245.43702	62	
246.99365	72	
249.56308	78	
249.85630	62	
249.90821	78	
250.49895	80	
250.94612	138	
250.98919	62	
251.44059	80	
251.82984	64	
253.86859	68	
254.90832	124	
254.96451	266	1+
255.77986	64	
256.12733	68	
256.84712	94	
256.95975	66	
257.85490	196	
258.84443	160	
258.87822	72	
258.90755	72	
259.02062	72	
259.83252	76	
259.84998	150	
260.83780	670	1+
260.86882	74	
261.88807	94	
261.91765	64	
262.92465	168	
263.15109	86	
263.41613	90	
264.07230	66	
264.86928	62	
265.01479	100	
265.08098	66	
266.84179	74	
268.23689	72	
268.83834	156	
268.86343	76	
269.84263	72	
271.99068	68	
272.15873	68	
272.80037	66	
272.83152	64	
272.91919	66	
274.86376	168	
274.88146	70	
274.97598	62	
275.84213	74	
275.86248	112	
276.80924	62	
276.85646	864	1+
278.84532	724	1+
279.16825	100	
280.87838	92	
280.95357	72	
281.88877	70	
282.86116	66	
282.96669	62	
284.96696	88	
285.43140	84	
286.91234	106	
288.83341	200	1+
289.97598	76	
291.80456	62	
291.86102	70	
294.03792	88	
294.86827	222	1+
295.90236	68	
296.29763	66	
297.90439	76	
297.97519	112	
299.78887	70	
299.85310	84	
299.88370	102	
299.90599	112	
300.85015	204	
301.86837	74	
302.87932	116	
305.82118	64	
308.78727	82	
310.86688	66	
312.96829	68	
314.89131	64	
316.83772	102	
317.06953	68	
317.77652	68	
320.23488	92	
320.75149	74	
322.10063	64	
322.82884	132	
324.88350	70	
325.90196	66	
328.10074	90	
329.86491	84	
330.80783	100	
331.81882	80	
333.86847	66	
334.29527	100	
334.81165	70	
339.77722	72	
339.83636	72	
340.90560	114	
342.15418	68	
342.90161	62	
344.41067	92	
345.40722	76	
345.72469	66	
END IONS

###FS:    #m/z: 363.95685 #charge 1+
###MS: 141
###MSMS: 144
BEGIN IONS
TITLE=Cmpd 108, +MS2(363.9569), 28.0-35.0eV, 3.1min #144
RTINSECONDS=185.856
SCANS=141,144
PEPMASS=363.95685	236784
CHARGE=1+
48.20476	70	
189.86457	136	
191.86043	126	
191.93678	68	
198.88003	82	
198.89712	112	
203.94775	72	
205.87691	126	
208.95633	78	
209.94532	172	
209.97294	76	
210.94731	78	
212.87767	944	1+
215.88582	72	
216.86280	80	
222.02139	92	
222.95358	158	
224.94865	626	1+
226.85011	70	
226.94733	2168	1+
226.96904	118	
227.14607	74	
227.92739	120	
227.97604	74	
228.85003	74	
228.89029	320	1+
228.94293	3058	1+
230.88975	1690	1+
231.00571	78	
232.07320	76	
232.82239	68	
233.15385	70	
234.88589	94	
235.88224	88	
237.90662	70	
238.83011	104	
240.82085	70	
240.83968	72	
240.93905	278	
240.96502	224	
241.94057	1084	1+
242.82301	76	
242.94153	712	1+
243.81704	486	1+
244.81748	280	1+
244.95686	1978	1+
245.83722	82	
245.93988	200	
246.82197	130	
246.95388	956	1+
246.97836	80	
246.99758	84	
247.80272	422	1+
247.84790	144	1+
247.93833	78	
248.80572	360	1+
248.90206	680	1+
250.80081	100	
250.94653	100	
250.96754	188	1+
251.88278	80	
252.80130	92	
252.89471	72	
253.08601	120	
254.84599	90	
255.06531	72	
256.83733	72	
257.08154	90	
257.90892	78	
258.84464	84	
258.90390	72	
259.83122	98	
259.93822	94	
260.49295	92	
260.83585	84	
260.96864	314	
262.06102	70	
262.08283	70	
262.77495	96	
262.82786	136	
262.84641	88	
263.85280	74	
263.97982	112	
264.12406	68	
264.35602	84	
264.42366	92	
264.82098	80	
264.98088	72	
265.08297	84	
266.81412	278	1+
266.86750	90	
267.84511	74	
267.97115	72	
268.25540	116	
268.80917	366	1+
269.96967	542	1+
270.96491	76	
271.81661	72	
271.91992	98	
272.95760	70	
273.79526	196	1+
273.92000	76	
276.80951	140	
277.08723	72	
277.85238	92	
278.79853	356	1+
279.91303	70	
280.79412	274	
280.93200	76	
281.78628	862	1+
282.78851	696	1+
282.81909	328	1+
283.84822	128	
284.88610	88	
285.84533	112	
287.01678	72	
288.00091	86	
288.87722	88	
288.93474	78	
290.80048	72	
290.98039	80	
293.11719	110	
294.84731	80	
296.81016	114	
297.81053	170	
297.97626	74	
298.80370	782	1+
298.88592	72	
299.87095	138	
300.80119	452	1+
301.86148	144	
301.88409	116	
302.31606	72	
302.86300	80	
303.83399	68	
303.85489	298	1+
303.94334	142	
306.04860	92	
306.24628	80	
307.79739	70	
307.85005	166	
308.54786	92	
309.88025	70	
311.86966	70	
314.81962	82	
314.88466	74	
315.01560	84	
315.81939	168	
316.81396	624	1+
317.02140	70	
318.60195	80	
318.81237	244	1+
318.92680	70	
319.76248	72	
319.81326	156	1+
321.05263	80	
321.82294	130	
321.87610	356	1+
322.79917	106	
322.92472	180	
323.91077	76	
323.95889	72	
326.87515	118	
329.83364	70	
330.93380	84	
336.94354	284	
338.77247	126	
338.80295	74	
339.07165	70	
339.82530	104	
340.82849	70	
342.89930	68	
343.90270	82	
350.79329	124	
350.85599	122	
355.86209	78	
359.20520	86	
359.61735	106	
360.81515	82	
363.84418	76	
365.83227	122	
366.90259	92	
END IONS

###FS:    #m/z: 363.95684 #charge 1+
###MS: 145
###MSMS: 146
BEGIN IONS
TITLE=Cmpd 109, +MS2(363.9568), 28.0-35.0eV, 3.2min #146
RTINSECONDS=189.523
SCANS=145-146
PEPMASS=363.95684	170202
CHARGE=1+
134.32979	76	
189.85928	128	
191.85956	128	
196.88365	186	
197.04695	104	
200.84665	110	
203.08236	80	
207.87128	148	
208.94038	80	
209.86704	94	
209.94498	702	
210.88634	166	
212.87886	1386	
217.88235	72	
220.85779	80	
222.10566	98	
222.95145	1194	1+
223.07286	78	
224.05035	72	
224.95063	1500	1+
226.94770	4430	1+
226.97395	146	
227.16499	72	
228.89628	568	
228.94237	4370	1+
230.88889	1148	1+
232.88815	118	
233.84059	94	
234.02092	72	
234.93545	108	
240.83736	166	
240.94333	394	
240.96195	740	1+
241.90195	76	
241.94227	220	
242.81948	106	
242.93924	880	1+
242.95816	286	
243.82353	126	
243.90035	72	
243.95695	148	
244.07292	74	
244.82323	330	
244.95692	1520	
245.89407	76	
245.90323	74	
245.94312	158	
246.80639	124	
246.85917	72	
246.90980	134	
246.95290	1776	1+
248.79963	564	1+
248.90033	282	
249.80173	324	1+
250.02292	72	
250.06778	94	
250.83733	82	
250.89671	128	
251.04035	118	
252.38951	88	
253.90566	250	
254.95349	74	
257.81036	78	
258.84880	136	
259.83193	430	1+
259.84934	300	
259.96126	670	1+
260.82453	300	1+
260.96502	598	1+
260.98635	92	
263.83291	100	
263.98070	94	
264.96116	92	
265.08291	116	
265.13402	88	
265.48106	88	
265.81895	166	
266.78632	118	
266.81221	654	1+
266.85201	120	
267.16809	78	
267.84077	130	
267.97227	232	
268.96351	92	
269.04408	80	
269.43486	96	
269.97317	172	
270.80259	104	
270.96967	100	
271.85163	80	
272.88055	72	
273.91012	96	
274.85866	116	
275.01666	100	
275.05302	84	
276.80845	230	1+
276.85392	204	
277.85849	176	
278.08975	78	
278.79858	160	
278.84408	186	
279.80470	194	
280.05063	72	
280.79074	1364	1+
280.83019	210	
281.89003	78	
283.76618	76	
283.83189	104	
283.85222	124	
284.78877	72	
284.82428	448	1+
284.84562	424	1+
285.16164	80	
285.84664	284	1+
287.93068	78	
288.11161	86	
290.79314	128	
290.82227	92	
292.16114	82	
292.39392	80	
292.78900	76	
292.90671	82	
295.38753	98	
296.81093	152	
297.81002	138	
298.80454	1414	1+
298.86454	108	
299.91444	90	
300.41450	102	
300.80258	176	
301.79923	426	
301.86289	98	
301.93000	74	
302.81698	74	
303.80714	234	
303.85980	430	1+
305.00360	82	
307.87322	80	
307.88926	138	
309.92972	72	
311.99143	90	
312.86606	72	
313.79210	82	
315.81767	80	
316.81433	312	1+
316.89685	78	
320.82572	130	
321.82611	122	
321.86858	126	
322.92690	124	
323.87054	158	
324.87190	78	
324.94547	84	
325.09593	88	
325.83167	80	
326.86871	172	
327.07339	74	
336.38633	94	
336.58467	92	
336.94613	146	
337.83306	112	
339.82828	232	
341.82911	84	
342.80572	72	
345.77601	126	
346.85076	84	
349.81194	78	
351.76433	78	
354.95668	116	
355.21581	84	
360.86871	72	
362.84493	160	
369.42839	94	
END IONS

###FS:    #m/z: 336.94588 #charge 1+
###MS: 145
###MSMS: 147
BEGIN IONS
TITLE=Cmpd 110, +MS2(336.9459), 28.0-35.0eV, 3.2min #147
RTINSECONDS=190.295
SCANS=145,147
PEPMASS=336.94588	42228
CHARGE=1+
111.31780	72	
131.24653	92	
185.89497	76	
189.86723	64	
192.89243	64	
196.88467	72	
198.95449	64	
202.98591	70	
205.94854	268	
206.00097	72	
206.98184	72	
207.95112	70	
209.94119	62	
211.94392	972	1+
212.46954	64	
212.87769	614	1+
212.89939	80	
213.63615	56	
213.93829	218	
214.88560	152	
214.94295	128	
215.93460	150	
217.94006	114	
218.88203	58	
219.84024	60	
221.94103	72	
222.94646	74	
222.98483	62	
224.83552	92	
224.97151	78	
225.88588	158	
228.01317	66	
228.79249	58	
228.84597	118	
228.89182	214	1+
229.95458	952	1+
230.88967	1118	1+
231.41529	78	
231.94950	376	1+
233.94947	130	
234.98536	98	
235.16618	70	
235.82286	62	
235.89745	56	
236.85505	270	1+
238.20586	64	
239.12791	70	
239.84928	116	
240.83769	428	1+
240.95211	82	
241.84093	358	1+
243.84239	60	
244.85621	72	
246.90484	56	
247.96159	74	
248.89879	330	1+
248.96884	56	
249.01454	82	
249.15228	90	
249.95795	148	
250.95205	236	
251.83021	66	
251.88674	86	
251.90988	72	
251.92573	70	
252.07178	58	
252.96914	378	
253.01848	74	
253.92533	62	
254.08876	58	
254.85782	64	
254.91037	60	
254.96343	408	
256.09213	74	
256.25897	64	
256.86597	80	
256.89147	126	
257.22520	80	
257.84685	718	1+
258.84971	552	1+
259.83313	72	
259.95219	64	
260.82974	70	
260.94894	62	
261.80708	98	
261.84425	68	
262.83509	124	
262.95597	74	
264.36005	84	
265.08703	72	
265.99635	230	1+
267.84041	146	
267.86912	76	
268.84098	510	1+
268.85688	72	
269.08822	70	
270.83619	90	
270.85391	126	
270.92043	76	
270.98299	78	
271.07635	82	
271.99299	64	
272.84219	78	
272.87849	68	
273.09557	78	
273.38769	76	
273.84711	100	
273.87749	74	
274.86101	88	
274.88039	66	
275.86815	124	
275.99283	116	
276.85670	440	1+
278.83468	290	
278.86421	68	
279.80041	68	
279.83510	186	
280.86500	58	
280.99908	66	
282.04942	70	
282.81971	82	
282.85557	158	
282.87712	64	
283.81333	84	
284.38909	90	
285.84911	750	1+
286.04989	74	
286.85124	528	1+
288.40986	84	
291.85862	62	
292.91073	90	
293.10664	248	
293.52056	62	
294.86634	98	
295.20373	92	
295.87289	76	
295.91544	80	
296.02078	72	
296.23841	82	
296.85385	66	
298.06520	96	
298.39179	82	
299.87517	166	
299.89107	66	
304.86444	58	
305.85517	80	
305.87020	58	
306.88728	78	
307.89252	90	
308.89884	72	
308.95334	58	
309.86540	288	1+
311.08288	62	
311.87961	158	
313.83515	62	
313.86388	64	
317.76311	84	
320.30057	64	
324.90204	114	
326.10188	76	
327.86766	102	
330.94497	78	
332.15923	64	
332.99891	58	
336.93626	68	
340.74012	58	
340.83306	72	
341.81782	86	
END IONS

###FS:    #m/z: 507.84603 #charge 1+
###MS: 145
###MSMS: 148
BEGIN IONS
TITLE=Cmpd 111, +MS2(507.8460), 28.2-35.2eV, 3.2min #148
RTINSECONDS=191.067
SCANS=145,148
PEPMASS=507.84603	38926
CHARGE=1+
222.97538	212	1+
224.97970	156	
252.11672	96	
269.92958	240	1+
272.10792	112	
274.84743	116	
274.88819	100	
280.98877	120	
281.84264	124	
287.85353	178	
289.88454	98	
293.87772	262	
294.87326	118	
296.85458	150	
297.80819	202	1+
299.97854	104	
300.86011	148	
301.84612	186	
302.78448	114	
302.81589	100	
302.86032	136	
305.86376	304	1+
307.89479	246	
308.14564	396	1+
308.85938	166	
308.88415	178	
308.98238	132	
309.87100	102	
309.89075	150	
310.15818	224	1+
311.37544	100	
311.88615	254	
311.91316	244	1+
314.86631	360	1+
315.03279	98	
317.76286	232	1+
318.89015	266	1+
319.99082	94	
324.86297	230	1+
325.89911	120	
326.88461	394	
327.28536	102	
327.82777	106	
327.89126	288	
329.80826	146	
329.87319	190	
331.30932	94	
331.82322	104	
332.87239	448	1+
334.54667	114	
335.77692	176	
335.83922	112	
340.86643	112	
342.77188	94	
346.78777	102	
346.81841	142	
347.77646	496	1+
348.84152	168	1+
349.76651	204	
350.33354	96	
350.76396	106	
350.88297	120	
351.01417	116	
352.11689	96	
352.38002	160	
353.85134	142	
355.88626	130	
357.84434	134	
358.40736	122	
359.77717	130	
360.31831	94	
360.43974	106	
360.76256	132	
363.79741	96	
365.76677	142	
365.78803	174	
366.70738	340	1+
367.76578	116	
368.73839	136	
368.81343	142	
368.89570	278	
369.84158	200	1+
370.80070	148	
371.19329	102	
371.79728	110	
372.04596	94	
373.81371	176	1+
375.78563	128	
377.72666	152	
377.78274	112	
380.71851	512	1+
380.76230	112	
381.78850	160	
383.71305	120	
383.77831	112	
383.79576	104	
384.76758	118	
384.85267	246	
385.84998	190	
387.76802	270	1+
387.85509	256	
389.20469	136	
389.80066	126	
390.20078	100	
390.83857	414	1+
390.93681	94	
392.08443	150	
392.72544	124	
392.82986	364	1+
393.79773	124	
395.78495	118	
396.78963	114	
396.89208	226	1+
398.72830	1066	1+
398.78240	148	
399.85433	114	
401.09386	100	
401.37392	94	
402.71846	308	1+
402.79598	108	
402.85824	102	
403.83548	122	
403.87460	106	
405.76887	112	
405.78960	254	1+
405.87197	150	
406.77077	184	
407.74064	216	
407.76248	114	
407.86751	526	1+
408.76949	160	
408.79696	190	1+
408.85103	574	1+
409.72037	224	1+
410.75925	164	
410.83747	710	1+
411.72727	148	1+
412.84093	114	
413.87701	150	
414.69124	116	
414.86127	120	
415.83439	102	
416.74016	104	
421.74059	188	
421.77446	124	
421.80787	94	
421.88789	136	
422.73963	144	
422.86974	324	1+
423.77877	236	
423.83229	286	1+
424.80860	184	1+
425.69442	110	1+
425.75540	832	1+
425.86143	414	1+
426.86313	266	1+
427.73632	450	1+
427.75159	146	
428.77243	122	
428.84672	550	1+
428.87887	124	
428.91532	114	
429.14635	136	
430.74278	184	
431.87041	282	
432.87679	120	
433.78729	96	
433.85923	208	
438.19988	112	
441.69136	100	
441.78356	340	1+
442.69231	104	
443.73294	122	
444.17207	194	1+
444.87317	736	1+
445.74177	462	1+
446.88570	158	
447.71280	182	
448.76808	312	1+
449.87747	324	
450.75479	152	
450.87629	198	
457.90916	108	
458.72155	100	
458.90635	148	
462.88160	146	
463.88420	98	
465.72417	116	
467.88753	344	1+
469.88479	118	
470.72411	108	
477.82974	96	
485.89575	202	
486.89898	126	
495.31001	98	
509.28672	118	
END IONS

###FS:    #m/z: 363.95673 #charge 1+
###MS: 149
###MSMS: 150
BEGIN IONS
TITLE=Cmpd 112, +MS2(363.9567), 28.0-35.0eV, 3.3min #150
RTINSECONDS=194.721
SCANS=149-150
PEPMASS=363.95673	153626
CHARGE=1+
93.73954	70	
136.26677	68	
189.86170	356	
189.93498	68	
191.85808	318	
196.88422	170	
200.88269	68	
200.94777	92	
207.87405	126	
207.94940	68	
208.88354	68	
209.94285	604	1+
210.88130	126	
211.41664	82	
212.87925	748	1+
214.89709	122	
222.95331	538	1+
224.90129	68	
224.94812	1512	1+
225.97259	68	
226.89353	188	
226.94744	3900	1+
227.92783	84	
228.08488	92	
228.83404	76	
228.84668	72	
228.89743	312	1+
228.94145	4028	1+
229.01359	74	
230.89041	1270	1+
230.91897	70	
231.09450	126	
232.14203	88	
232.82582	74	
232.88578	192	
234.88207	82	
234.90097	80	
240.83129	114	
240.93958	168	
240.96418	654	1+
241.94122	1278	1+
242.82196	136	
242.90050	76	
242.94397	806	1+
242.96176	406	1+
243.82098	74	
243.89838	122	
244.95664	1566	1+
246.80197	88	
246.90484	80	
246.95227	1874	1+
247.80429	194	
248.80133	164	
248.90334	614	1+
249.81311	154	
250.96716	92	
251.07063	136	
251.80172	100	
251.86506	72	
252.96153	76	
253.10408	70	
253.45426	70	
258.84745	210	
258.97416	78	
259.85101	92	
260.83052	194	
260.84612	82	
260.96843	382	1+
261.83386	88	
261.93370	88	
262.84510	138	
262.93811	84	
262.97005	80	
263.83518	68	
264.01242	78	
264.85994	70	
265.98023	104	
266.08346	92	
266.81436	764	1+
266.85185	162	
266.97998	76	
267.97087	224	
268.81070	68	
268.82853	72	
268.84476	136	
268.95819	68	
269.41498	106	
269.81797	68	
269.87841	86	
269.96917	268	1+
271.86623	136	
271.91481	286	1+
272.01914	72	
272.86227	90	
275.82421	188	1+
276.34989	74	
276.80677	116	
277.84099	194	1+
277.85692	166	
278.09384	68	
278.79613	540	1+
280.79456	602	1+
281.90402	68	
282.79275	234	
283.84876	140	
283.90491	186	1+
283.98647	104	
284.82455	360	1+
285.85939	72	
285.94593	170	
286.79102	110	
286.82204	130	
287.80233	74	
289.79183	86	
289.86552	140	
290.09730	80	
290.79849	76	
291.10013	74	
293.11810	238	1+
293.87820	72	
294.86360	110	
295.43110	78	
295.85311	72	
296.12642	68	
296.80809	240	
297.80812	394	
297.97617	70	
298.80214	1624	1+
299.86796	114	
300.87019	78	
301.56699	116	
301.79930	366	1+
301.86309	246	
302.88189	68	
303.85508	454	1+
304.83632	68	
306.62886	76	
306.82487	68	
307.42503	74	
307.75443	74	
307.88113	130	
308.81104	76	
309.00992	74	
309.10447	108	
309.86931	82	
309.92098	108	
310.10049	76	
310.82310	74	
311.40997	104	
313.16762	78	
314.82155	272	1+
316.81606	254	1+
317.73015	96	
318.93319	90	
319.84590	72	
321.01745	74	
321.82939	132	
322.81241	232	1+
323.89047	68	
326.02896	80	
326.87107	98	
327.88277	128	
331.86691	72	
333.75672	66	
335.92048	108	
336.87502	78	
338.76413	76	
340.79921	74	
341.83116	88	
343.88817	96	
344.89645	70	
345.06486	72	
351.90489	80	
355.36384	68	
356.99552	78	
357.06955	72	
360.69163	80	
360.86902	84	
360.89417	100	
361.23496	92	
364.17464	68	
365.35916	80	
END IONS

###FS:    #m/z: 336.94583 #charge 1+
###MS: 149
###MSMS: 151
BEGIN IONS
TITLE=Cmpd 113, +MS2(336.9458), 28.0-35.0eV, 3.3min #151
RTINSECONDS=195.494
SCANS=149,151
PEPMASS=336.94583	42590
CHARGE=1+
99.75007	64	
129.12121	74	
173.16102	66	
196.88676	80	
205.94798	74	
211.94541	672	1+
211.96621	78	
212.88034	314	
213.87628	406	1+
213.93993	428	
217.92770	70	
221.14792	82	
222.95383	136	
223.97506	102	
226.84292	70	
228.89467	250	
228.97491	74	
229.72404	104	
229.95442	1290	1+
230.88919	914	1+
231.39845	82	
231.94978	542	1+
232.82954	66	
233.09963	78	
233.82745	82	
233.86516	74	
234.92913	76	
237.98754	86	
238.85541	140	
238.97003	84	
239.95066	92	
241.84429	166	
243.83705	84	
244.37601	78	
244.89864	64	
246.85098	68	
246.97657	144	
247.95753	68	
248.89924	170	
249.90862	78	
249.95838	194	
250.83018	132	
250.84695	72	
250.94922	108	
251.07382	70	
252.83562	336	1+
252.97083	784	1+
253.90108	94	
254.52839	92	
254.80130	80	
254.96328	348	1+
255.07364	202	
256.84719	86	
257.26262	78	
257.86068	178	
257.88745	72	
257.93119	132	
258.84613	288	
259.82132	82	
259.84884	134	
259.87289	68	
260.23916	64	
260.83256	84	
260.85661	130	
261.96156	66	
262.83463	76	
263.27280	78	
263.82486	94	
264.84514	86	
264.86529	68	
266.01333	64	
266.48476	92	
266.98989	84	
267.84446	204	
268.01162	94	
268.84449	256	
269.84612	136	
269.95929	66	
270.08644	70	
270.43577	88	
270.83552	74	
271.85094	80	
271.91811	70	
272.86198	86	
273.41426	68	
273.83952	68	
274.81490	80	
274.87393	64	
275.11657	72	
275.87288	136	
275.97240	86	
276.85855	386	1+
277.83473	130	
278.43175	68	
278.83972	114	
279.13072	64	
279.55755	70	
279.82386	78	
279.83750	78	
279.95626	66	
281.84166	70	
282.86925	76	
285.84986	102	
286.85389	240	
287.85333	132	
288.86087	76	
289.00440	70	
289.86584	74	
291.85546	144	
292.20302	74	
292.36893	90	
292.85522	114	
293.10802	262	1+
293.36735	90	
293.55434	80	
293.85503	84	
295.87394	92	
296.85181	82	
296.89390	74	
297.89550	82	
298.27729	72	
299.87419	98	
300.89572	74	
302.98671	78	
303.95149	76	
304.02927	102	
307.06136	90	
307.42523	66	
308.54169	86	
308.90142	88	
309.87385	66	
310.09606	66	
310.42512	82	
310.87817	164	
311.87197	94	
313.90481	72	
316.01433	94	
318.86945	80	
319.40238	70	
319.95121	66	
320.78656	70	
321.82121	64	
323.58996	68	
324.89934	96	
325.90231	78	
328.91518	92	
329.87572	82	
334.88115	72	
334.95100	70	
335.05232	74	
336.29848	70	
336.97917	64	
337.75465	68	
338.24238	76	
338.82747	74	
339.73684	68	
339.75707	68	
340.38420	78	
340.86952	66	
341.78346	68	
END IONS

###FS:    #m/z: 507.84589 #charge 1+
###MS: 149
###MSMS: 152
BEGIN IONS
TITLE=Cmpd 114, +MS2(507.8459), 28.2-35.2eV, 3.3min #152
RTINSECONDS=196.266
SCANS=149,152
PEPMASS=507.84589	39746
CHARGE=1+
136.42726	92	
222.97504	144	1+
224.73045	96	
224.97715	108	
231.10889	94	
232.93634	94	
238.06175	108	
247.37985	106	
248.89619	104	
252.07999	188	1+
265.80533	130	
267.89537	138	
270.80644	106	
279.13046	294	
279.40408	98	
283.97603	118	
287.85549	200	
290.86514	136	
291.86581	178	
291.90086	102	
293.86485	126	
294.84410	134	
296.81119	134	
298.80861	118	
300.86355	114	
302.80097	232	1+
303.83862	126	
303.86565	162	
305.86260	394	1+
307.88965	194	
308.13921	146	
308.32137	112	
309.13945	140	
309.86516	102	
310.15680	192	
310.84781	102	
311.15794	128	
311.88593	354	
312.88358	424	1+
314.86804	136	
315.96192	96	
318.41369	96	
320.85499	94	
323.86976	94	
324.09814	106	
325.89512	128	
325.98219	100	
326.88209	398	
327.89542	214	
328.88300	144	
329.82231	104	
329.87574	122	
330.82291	228	
331.77267	166	1+
332.79938	230	1+
332.87609	424	1+
333.85243	92	
334.92857	98	
335.82463	120	
340.20297	98	
340.77983	134	
340.86258	130	
341.81679	354	1+
343.87505	98	
345.90268	92	
347.77564	386	
348.08106	104	
348.78196	182	
348.84137	102	
348.91226	230	1+
349.75347	146	
349.88649	116	
350.77967	144	
350.88750	158	
352.14453	106	
352.76286	122	
353.85208	146	
353.89576	132	
359.78712	92	
364.80133	204	1+
365.80295	140	1+
367.70963	416	
367.76481	518	1+
368.83625	140	
369.70880	134	
372.78402	104	
372.81202	134	
373.77821	108	
375.72958	216	1+
375.76296	196	1+
375.81659	114	
375.86157	108	
379.84636	100	
380.71606	380	1+
383.73431	146	
383.77646	102	
383.80217	104	
383.84679	180	1+
384.74532	130	
385.77059	150	1+
387.82657	128	
387.84590	300	
389.71457	132	
390.72943	106	
390.83810	384	1+
391.72181	146	
391.81099	96	
392.82402	438	1+
394.38888	98	
394.82495	118	
395.77728	92	
398.73305	352	
398.86911	106	
399.71949	178	
399.84943	196	
400.18912	108	
400.73022	210	1+
405.75793	120	
405.87857	168	1+
406.74856	102	
407.73911	218	1+
407.78133	118	
407.87113	302	
408.68879	160	
408.85833	170	
409.72162	218	
409.76339	162	
409.79399	96	
409.86036	168	
410.74068	112	
410.84059	506	
411.72256	92	
412.73511	148	
412.84140	130	
412.89061	96	
413.72532	122	
413.75914	92	
414.68223	118	
421.72944	250	1+
422.86728	100	
423.77349	558	1+
423.86937	350	
423.93806	164	1+
425.75478	458	
426.65632	116	
426.75282	298	
426.86172	232	
427.73672	314	
427.75569	174	
428.74603	220	
428.77738	186	
428.79665	96	
428.84737	564	1+
429.70030	192	
429.73645	116	
430.22445	98	
430.75502	114	
431.86820	192	
432.87459	98	
433.85162	100	
435.71242	98	
439.77282	126	
441.78599	256	1+
444.87319	372	1+
445.74314	128	
446.68263	112	
446.75511	166	
446.86334	112	
447.71181	312	1+
448.77115	140	
448.87293	342	1+
449.77293	164	
449.87594	292	1+
462.88374	200	1+
465.72524	102	
467.88910	394	1+
470.73040	264	1+
475.75699	112	
483.58309	94	
486.90222	268	
488.26554	92	
488.75169	94	
497.74271	96	
509.28557	102	
510.28107	104	
END IONS

###FS:    #m/z: 322.93026 #charge 1+
###MS: 153
###MSMS: 154
BEGIN IONS
TITLE=Cmpd 115, +MS2(322.9303), 28.0-35.0eV, 3.3min #154
RTINSECONDS=199.932
SCANS=153-154
PEPMASS=322.93026	887670
CHARGE=1+
185.97369	72	
190.01471	62	
190.09909	88	
192.89055	54	
196.89366	78	
202.04751	78	
203.02617	70	
205.95213	88	
206.95026	62	
207.97948	58	
209.99269	68	
211.87029	82	
212.82971	64	
213.83016	62	
215.88204	80	
216.90448	76	
220.87407	80	
221.87698	86	
222.94675	82	
223.95800	60	
224.87205	74	
227.83483	134	
227.93343	70	
227.95226	72	
228.84498	80	
228.95784	62	
229.00069	104	
230.82754	60	
230.84781	70	
230.90778	56	
230.93860	120	
231.86015	94	
234.99513	72	
235.82944	72	
235.84669	70	
235.86749	72	
236.43145	58	
238.83538	68	
238.88640	130	
238.93971	92	
239.07962	94	
239.83482	68	
239.88420	76	
239.90534	64	
240.08034	62	
240.82370	92	
240.84741	92	
240.94150	1178	
241.83547	70	
241.94255	1128	
242.82027	160	
242.94323	3116	1+
243.82205	70	
243.84334	196	1+
244.93910	764	
245.01770	52	
245.82341	110	
246.06450	68	
246.11849	80	
246.97266	68	
248.06410	78	
248.88257	64	
249.97258	74	
250.03282	78	
251.89044	56	
252.00352	60	
255.14781	62	
255.84045	94	
256.90542	68	
258.83636	284	
259.02427	70	
259.85724	60	
260.04503	86	
260.23148	58	
260.43729	84	
260.82408	518	1+
261.82676	422	1+
261.87997	94	
262.21428	80	
262.89638	80	
262.92256	92	
263.07159	64	
264.83113	74	
265.79926	56	
266.01331	68	
266.85314	194	
266.87118	78	
268.79639	60	
268.95342	78	
270.82352	54	
271.03575	86	
271.37743	92	
271.79446	56	
271.85268	72	
271.89165	88	
272.33130	80	
273.81241	58	
274.83920	68	
277.08753	90	
277.81726	70	
278.84953	68	
279.09314	860	1+
279.79793	70	
279.84931	66	
279.91327	56	
280.83112	60	
281.05437	68	
282.03101	62	
282.08256	62	
282.24787	58	
283.06931	126	
283.20754	70	
283.78697	66	
283.85568	70	
284.12800	54	
284.29311	322	
284.84896	70	
284.86087	326	1+
284.88794	66	
285.84289	70	
286.96644	66	
287.88888	58	
289.86941	260	
289.88730	80	
290.88650	58	
293.87003	60	
294.14376	64	
294.82619	72	
295.92162	72	
298.79698	86	
298.99441	118	
301.81685	66	
302.97376	90	
303.95578	92	
303.98967	56	
304.93700	58	
306.42048	64	
307.88481	86	
308.03674	68	
309.81097	64	
311.82656	62	
311.85877	60	
312.80340	84	
313.57422	86	
314.95631	60	
315.91852	80	
320.93193	74	
322.79966	62	
322.86597	54	
322.89471	68	
323.24105	58	
324.17349	78	
324.29061	54	
324.87590	74	
327.89588	128	
328.17320	72	
END IONS

###FS:    #m/z: 340.94083 #charge 1+
###MS: 153
###MSMS: 155
BEGIN IONS
TITLE=Cmpd 116, +MS2(340.9408), 28.0-35.0eV, 3.4min #155
RTINSECONDS=200.704
SCANS=153,155
PEPMASS=340.94083	349666
CHARGE=1+
168.42697	58	
189.86202	118	
192.94540	66	
193.92583	74	
197.87171	72	
201.88690	60	
203.94921	84	
212.88153	64	
213.88631	150	
213.94059	290	1+
214.89444	66	
215.88995	290	1+
215.90746	64	
215.93806	82	
220.87744	72	
221.94644	58	
222.90445	70	
222.98688	72	
223.93195	82	
223.97808	82	
224.84290	114	
225.36040	74	
226.07262	76	
226.84099	72	
227.94838	82	
228.84139	314	1+
228.86512	72	
228.95427	72	
231.89397	72	
231.95232	138	
232.94955	72	
233.82918	82	
234.89707	62	
235.62414	70	
236.15978	84	
236.90167	76	
238.83930	68	
238.95349	70	
239.85208	144	
239.88207	58	
239.93928	74	
240.83324	90	
240.85004	78	
240.94643	60	
241.84314	306	1+
243.83074	354	
246.40568	132	
246.83146	72	
246.85645	164	1+
246.95126	58	
249.86401	72	
249.95773	166	1+
249.97843	84	
252.95779	72	
253.97606	76	
254.90963	102	
254.96808	126	
255.06937	72	
256.25907	58	
256.85109	212	
257.85387	110	
257.90106	76	
257.97593	84	
258.84732	278	
259.84989	358	
259.95771	90	
260.04925	74	
260.83749	684	1+
260.86746	100	
260.95673	74	
261.44112	72	
261.84614	394	1+
261.91981	72	
262.92610	72	
263.03178	78	
263.88471	68	
263.90488	64	
263.99081	78	
264.12828	76	
264.82511	68	
266.85081	62	
267.82935	118	
268.84169	448	
268.86257	64	
268.88902	90	
268.92126	66	
269.82910	70	
269.84503	232	
270.92276	72	
272.92928	66	
272.98180	66	
274.44252	96	
274.87236	116	
274.90168	122	
275.87284	198	
275.88854	70	
276.85310	818	1+
277.87783	110	
278.84487	662	1+
280.43087	78	
280.94765	64	
281.79171	64	
282.02901	68	
282.07843	92	
282.79645	74	
282.84548	88	
282.86479	78	
282.93303	72	
282.97451	68	
283.86707	64	
284.85719	72	
284.87759	94	
288.84575	58	
289.83822	64	
293.85000	80	
294.87434	68	
294.97162	68	
295.09844	96	
295.86480	68	
295.99549	72	
296.85402	64	
296.88791	64	
297.81115	74	
297.89594	76	
298.22438	82	
299.06001	62	
299.87006	140	
300.06005	66	
300.85491	214	1+
300.88495	70	
301.29206	108	
302.90770	66	
303.03790	86	
304.93255	70	
306.88104	64	
307.03781	80	
307.88803	70	
311.90243	64	
314.61236	64	
315.12673	70	
315.94431	62	
316.82258	58	
319.12597	62	
319.72492	66	
320.93166	76	
322.23994	62	
322.80740	126	
323.89746	62	
323.93903	76	
326.07536	82	
326.55429	98	
327.17150	82	
327.89566	206	1+
328.78162	74	
333.83303	72	
336.88418	92	
337.05324	88	
341.24602	66	
343.20367	72	
343.26058	78	
344.31502	74	
345.16073	94	
END IONS

###FS:    #m/z: 336.94583 #charge 1+
###MS: 153
###MSMS: 156
BEGIN IONS
TITLE=Cmpd 117, +MS2(336.9458), 28.0-35.0eV, 3.4min #156
RTINSECONDS=201.484
SCANS=153,156
PEPMASS=336.94583	40298
CHARGE=1+
185.86860	68	
198.95427	86	
199.87676	70	
206.97125	60	
209.88388	64	
209.94466	66	
211.94327	900	1+
212.88005	460	1+
213.94171	192	
214.87302	58	
215.88743	82	
215.94029	86	
216.88867	58	
217.87841	88	
217.94025	74	
218.84353	64	
220.87640	72	
222.01061	84	
222.44794	80	
223.96709	90	
225.82674	64	
226.94856	60	
227.78692	76	
227.83342	56	
227.88346	60	
228.84388	126	
228.89825	80	
229.95411	1106	1+
229.97721	56	
230.84945	54	
230.88955	754	1+
231.94997	304	
232.82919	76	
233.83353	132	
233.88838	72	
233.94752	66	
234.84046	66	
235.95013	78	
236.11629	88	
238.06567	66	
238.85445	58	
238.88662	70	
238.99490	90	
239.83820	68	
240.83279	108	
241.84144	314	
241.90813	92	
243.84254	76	
246.85659	66	
246.89547	78	
246.91441	78	
246.97972	130	
247.90365	80	
247.96561	248	
248.89536	156	
249.05719	70	
249.07455	54	
249.88336	76	
249.96099	120	
250.08317	74	
250.51276	92	
250.81586	52	
250.83295	66	
251.82997	66	
251.91289	126	
252.84842	76	
252.95109	88	
252.96903	374	
253.83342	72	
253.91032	80	
253.97560	166	
254.02328	82	
254.85959	72	
254.87348	70	
254.96359	364	1+
255.03031	58	
255.07173	118	
255.37907	102	
256.26120	64	
256.79393	70	
257.41045	94	
257.85374	58	
258.84468	130	
259.06439	120	
259.09758	64	
259.83291	106	
259.85286	106	
260.83364	64	
262.83223	80	
262.85775	52	
262.95600	72	
263.85996	58	
264.83510	70	
266.41800	60	
266.86407	122	
267.83812	196	
268.83913	888	1+
270.15499	62	
270.98460	162	
271.84270	54	
271.92158	136	
271.99310	160	
273.02865	64	
273.88120	66	
274.85557	164	
274.88066	114	
275.86913	138	
276.85608	482	1+
276.89095	70	
277.89147	62	
277.92212	92	
278.83367	460	1+
279.86146	192	1+
279.88417	66	
280.93513	54	
281.89328	54	
282.91211	66	
283.80536	56	
283.84457	70	
284.86773	92	
285.02706	70	
285.85459	102	
286.85166	482	1+
286.90827	88	
288.40587	62	
288.84593	68	
290.86128	66	
291.94048	64	
292.87304	76	
293.10698	226	1+
293.86598	54	
294.88935	68	
296.87621	80	
297.07625	72	
297.28776	62	
297.89397	62	
298.88330	76	
299.87959	60	
303.90028	68	
304.36477	78	
306.01843	68	
307.05052	78	
309.87210	88	
310.88021	220	1+
312.88316	76	
317.87458	72	
319.02711	60	
319.14934	70	
319.89218	58	
320.11386	84	
320.73383	78	
323.61657	66	
323.89924	68	
325.89818	54	
327.96043	56	
328.81296	66	
329.96929	54	
332.81499	58	
333.73417	94	
334.77204	66	
339.00825	96	
342.00360	68	
END IONS

###FS:    #m/z: 322.93034 #charge 1+
###MS: 157
###MSMS: 158
BEGIN IONS
TITLE=Cmpd 118, +MS2(322.9303), 28.0-35.0eV, 3.4min #158
RTINSECONDS=205.162
SCANS=157-158
PEPMASS=322.93034	835038
CHARGE=1+
78.79134	68	
117.59483	36	
192.89117	64	
194.89115	48	
197.95098	58	
198.88873	72	
201.04432	330	1+
206.95368	70	
214.98647	58	
216.00829	56	
217.96207	92	
219.05635	40	
220.88185	240	
221.94273	80	
222.95093	114	
224.24486	40	
224.82027	56	
224.95867	66	
226.81359	54	
226.84647	76	
227.14830	86	
227.93346	78	
228.02804	82	
228.84889	94	
229.84871	60	
229.91042	68	
230.83284	182	
230.84830	46	
236.83770	68	
237.06049	84	
238.01240	88	
238.87514	64	
238.93983	76	
239.07638	108	
239.89554	72	
240.82358	202	
240.94091	1556	
241.41746	68	
241.94155	1154	
242.80844	42	
242.82382	56	
242.94090	3306	1+
243.29479	38	
243.82412	134	
244.28959	40	
244.79075	72	
244.89861	62	
244.93978	940	
245.17914	66	
245.82119	132	
246.90291	76	
246.97856	166	
247.97886	70	
248.85461	158	
248.90413	66	
248.97001	74	
249.03956	84	
249.80785	88	
249.87951	72	
250.85267	82	
251.04539	82	
252.03466	82	
252.79591	54	
252.85795	74	
252.93016	64	
253.81789	50	
253.90567	68	
254.81645	56	
256.85063	66	
256.95542	80	
257.89927	56	
258.83088	92	
259.97545	38	
260.83099	100	
261.83136	270	
262.83051	278	
263.19332	70	
263.83052	158	
264.85751	48	
265.05779	48	
265.93320	80	
266.84847	86	
266.86770	68	
267.15427	64	
267.84285	58	
267.86498	56	
268.86107	40	
269.02389	86	
271.89756	86	
272.02491	52	
272.75905	74	
272.77263	60	
272.85586	62	
273.05685	72	
274.12318	76	
274.85387	48	
275.95414	74	
276.81756	46	
276.83586	56	
278.84190	74	
278.94405	72	
279.09151	912	1+
279.30937	44	
279.92536	80	
282.50147	36	
283.05074	80	
283.79086	48	
283.84805	88	
283.96244	42	
284.20883	62	
284.29218	260	1+
284.86360	398	1+
286.89585	72	
287.88453	64	
287.91419	106	
288.80339	66	
289.21324	56	
289.82333	72	
289.86729	84	
290.84050	50	
291.79994	56	
292.80819	54	
292.83315	46	
295.82014	64	
296.09268	44	
296.91098	76	
297.92517	52	
299.78936	56	
300.87224	92	
301.23000	68	
301.84642	76	
301.86983	82	
302.82655	84	
304.16965	72	
304.93900	64	
305.02538	40	
305.93314	40	
306.88520	80	
307.80675	58	
307.89490	50	
308.96823	68	
314.03750	50	
314.82156	78	
320.95408	54	
321.90285	68	
322.22435	84	
322.27262	78	
322.95011	102	
322.96948	60	
323.00061	58	
325.17373	64	
325.89561	50	
326.74511	58	
327.06932	52	
327.82526	66	
327.89532	288	1+
END IONS

###FS:    #m/z: 340.94098 #charge 1+
###MS: 157
###MSMS: 159
BEGIN IONS
TITLE=Cmpd 119, +MS2(340.9410), 28.0-35.0eV, 3.5min #159
RTINSECONDS=205.935
SCANS=157,159
PEPMASS=340.94098	341716
CHARGE=1+
192.89067	70	
194.88972	92	
197.89411	88	
200.90274	66	
210.88018	80	
212.88150	138	
212.94224	64	
213.09495	70	
213.88215	140	
213.93870	320	1+
214.87932	62	
214.89482	120	
215.88516	176	
215.93799	72	
216.89589	84	
216.95499	66	
219.07992	70	
221.94098	74	
222.89523	76	
222.97965	66	
226.15556	76	
228.84473	76	
230.07429	70	
230.84411	66	
231.89358	288	1+
231.94935	224	1+
235.04373	112	
235.89167	88	
236.88811	126	
236.90409	120	
236.99072	92	
238.86587	76	
239.12385	66	
239.17346	64	
239.84517	142	
239.86881	84	
239.88617	68	
239.90109	78	
240.79779	84	
240.83884	138	
241.81846	78	
241.84143	320	
242.83621	62	
242.86969	88	
242.89645	130	
243.84304	194	
243.93893	76	
246.09547	66	
246.95120	74	
246.97266	66	
248.63266	66	
248.91372	68	
249.84826	72	
250.89783	70	
250.99133	62	
251.05307	64	
251.83025	64	
254.83885	138	
254.91613	76	
255.09273	66	
255.13828	76	
255.21042	66	
255.87228	84	
256.26010	92	
256.84699	80	
256.86512	76	
257.84109	92	
257.85665	72	
257.92462	92	
258.84546	376	
258.87610	74	
258.96498	98	
259.84828	248	
259.95908	98	
260.83793	164	
260.86344	132	
261.09951	62	
261.83990	122	
262.58582	72	
262.91009	72	
263.44002	86	
263.87644	92	
264.84730	70	
266.82703	78	
266.86127	138	
267.85302	78	
268.83984	420	
269.93503	88	
270.59539	98	
270.82960	108	
272.96178	68	
273.79688	92	
274.85700	202	
275.84005	62	
276.74184	68	
276.85671	348	
277.36321	88	
277.86568	258	
277.88474	154	
278.84755	702	1+
280.80543	72	
280.86434	120	
282.85842	72	
282.91665	68	
283.87978	68	
284.86121	92	
284.90892	60	
285.85698	62	
288.83776	80	
290.80494	64	
290.85518	60	
294.82197	92	
295.89306	62	
296.04151	68	
296.32534	66	
296.86024	88	
297.30076	70	
298.31450	80	
298.85683	74	
299.02207	82	
299.78297	66	
299.87239	106	
300.86574	66	
301.81236	86	
301.85711	132	
301.88048	92	
302.86059	88	
303.20030	82	
303.87744	106	
303.93859	86	
305.29747	106	
307.89043	88	
308.39469	74	
308.86932	60	
311.88106	62	
312.87487	62	
314.45341	68	
319.36488	66	
322.81550	106	
322.92544	68	
324.90145	68	
325.76518	66	
325.90053	78	
326.11990	80	
329.28954	92	
329.84925	76	
330.81378	116	
333.37739	68	
334.94880	94	
335.85745	66	
338.09783	72	
340.17610	66	
342.39921	68	
344.24662	66	
END IONS

###FS:    #m/z: 507.84564 #charge 1+
###MS: 157
###MSMS: 160
BEGIN IONS
TITLE=Cmpd 120, +MS2(507.8456), 28.2-35.2eV, 3.5min #160
RTINSECONDS=206.707
SCANS=157,160
PEPMASS=507.84564	33334
CHARGE=1+
196.01660	106	
200.29541	102	
214.88481	192	
216.90091	90	
223.97395	146	
224.97618	192	
250.82196	90	
251.06910	90	
254.13011	98	
260.87942	104	
268.77158	96	
275.85128	260	1+
280.92913	190	1+
281.33235	106	
281.83329	154	
282.96300	130	
287.85409	102	
287.87203	88	
289.03899	164	
289.87868	264	1+
290.39431	94	
291.86342	126	
293.97300	92	
294.87180	148	
296.11597	88	
298.84383	88	
299.86322	232	1+
303.81125	114	
303.86724	360	1+
307.82123	152	1+
307.89352	148	
308.14450	106	
308.87277	308	1+
309.15061	490	1+
309.81972	90	
310.12227	90	
311.88466	566	1+
312.18847	100	
312.34918	92	
312.86750	152	
313.87820	168	
314.86181	300	
315.86239	164	
316.11891	114	
316.84948	124	
318.93282	92	
319.85981	152	1+
320.85906	188	1+
321.38477	90	
325.89927	164	
326.88495	726	1+
326.92354	106	
328.37439	102	
328.82971	274	1+
330.88867	148	
331.78782	96	
331.81672	102	
333.80597	102	
337.88563	88	
338.05727	92	
339.84467	148	
339.88310	92	
341.82914	94	
342.76581	108	
343.75607	136	
346.76742	120	
347.77697	160	
348.72946	130	
348.76987	102	
348.81575	158	1+
348.93076	92	
349.75617	172	
349.78975	90	
349.90673	98	
350.77582	134	
350.88761	134	
351.02551	104	
352.79887	242	1+
353.89018	108	
355.87834	110	
356.71650	122	
357.83285	118	
358.77732	88	
360.76954	176	
362.36331	88	
364.90174	108	
365.78302	300	
366.74474	250	
366.83233	156	1+
366.98107	108	
367.70749	460	1+
367.77871	136	
368.70918	268	1+
368.85546	166	
368.90328	222	1+
369.54397	88	
371.78020	196	1+
371.80279	110	
373.74100	88	
374.81442	140	
375.63791	88	
375.73794	276	1+
380.71478	192	
381.38371	98	
381.71959	266	
381.78166	150	
382.06214	92	
382.70800	94	
382.72614	166	
383.78003	180	1+
384.75516	116	
384.85228	214	1+
385.74841	210	
386.70111	104	
387.74545	90	
387.76972	130	
388.79763	166	
389.73927	124	
390.77847	236	1+
390.84162	300	
391.74124	102	
391.84057	126	
392.08811	102	
392.82582	404	1+
395.73909	208	1+
395.86539	88	
396.88674	98	
398.73094	936	1+
398.89086	88	
399.08710	104	
399.69525	112	
400.36859	92	
401.88083	92	
402.73299	104	
402.88839	96	
403.77866	110	
403.87842	140	
404.85480	162	1+
405.76236	342	1+
406.78815	140	
407.73506	166	
407.76363	236	1+
407.86572	526	1+
408.85019	206	
408.90265	154	1+
409.71770	328	1+
409.85172	94	
410.74814	146	
410.83953	200	
411.84297	292	1+
412.02954	104	
413.08088	112	
416.74267	204	1+
420.88248	118	
422.33964	110	
423.77862	186	
423.79313	200	1+
423.87031	198	
423.91600	90	
424.77723	90	
424.82805	138	
425.75819	492	
425.82032	288	1+
426.75272	296	
426.86423	568	1+
427.73635	976	1+
427.77784	106	
428.84969	280	
429.09095	114	
429.74568	448	1+
429.84716	230	1+
431.87450	200	
433.86174	120	
434.75878	188	1+
435.70303	96	
437.73538	242	1+
437.79088	110	
439.29165	98	
439.89643	150	1+
441.86547	88	
443.76557	88	
444.76662	116	
444.87460	988	1+
445.72061	160	
445.75715	104	
446.72330	94	
446.75981	274	
447.69841	106	
448.77039	194	
449.77447	110	
449.87697	100	
450.74961	156	
462.88198	272	1+
466.71964	122	
467.88986	540	1+
469.71009	234	1+
469.88504	100	
481.23146	90	
485.90428	200	1+
488.80954	168	1+
509.28516	186	1+
END IONS

###FS:    #m/z: 322.93031 #charge 1+
###MS: 161
###MSMS: 162
BEGIN IONS
TITLE=Cmpd 121, +MS2(322.9303), 28.0-35.0eV, 3.5min #162
RTINSECONDS=210.383
SCANS=161-162
PEPMASS=322.93031	789348
CHARGE=1+
65.94983	42	
147.11449	42	
154.59907	38	
190.93445	74	
195.48146	92	
197.89401	34	
198.83165	68	
199.85950	48	
201.04600	270	
206.94996	68	
209.94071	78	
210.09930	70	
210.28281	36	
210.90063	90	
212.99987	88	
215.97769	70	
216.84298	74	
217.87882	62	
222.90239	88	
222.95375	74	
223.40853	34	
223.95620	254	1+
224.03318	34	
225.01917	62	
227.84750	176	1+
227.93329	86	
228.00801	68	
228.83177	44	
228.90793	42	
230.87587	112	
233.89453	246	1+
234.03592	124	
235.82037	76	
235.88358	56	
236.03697	64	
236.92098	68	
236.95879	56	
237.05685	70	
237.79483	78	
238.02584	44	
238.06760	46	
238.10168	56	
238.88233	190	1+
238.89813	42	
238.94196	64	
239.81751	68	
239.92977	38	
240.81905	400	1+
240.94003	1432	1+
242.94178	2044	1+
242.97457	80	
243.18787	36	
243.82034	66	
244.13809	106	
244.82206	168	
244.94046	886	1+
245.05223	64	
246.39387	52	
246.55800	74	
246.84919	92	
246.97570	328	1+
247.77920	64	
247.82847	80	
247.84930	200	1+
250.95004	74	
251.07058	86	
251.90591	64	
252.34071	56	
252.83062	58	
253.92918	62	
254.12511	44	
254.25048	34	
254.44162	74	
254.86535	44	
254.95777	62	
255.84086	66	
256.90095	56	
257.89719	56	
258.08265	76	
258.77567	38	
258.83330	62	
259.09570	54	
259.34458	56	
259.83340	102	
260.01255	34	
260.33645	78	
260.83155	254	
260.86147	72	
261.83176	334	
262.07864	58	
262.83098	478	
262.87251	52	
263.96284	54	
266.84952	44	
266.87923	72	
267.08582	68	
268.96304	56	
270.94268	100	
271.81229	62	
271.86912	64	
272.13467	54	
273.07951	76	
273.12379	78	
273.79912	240	1+
274.84383	72	
278.83799	80	
278.86413	44	
279.09241	866	1+
279.85383	54	
279.90910	42	
280.85287	58	
281.99587	54	
282.87101	92	
283.06330	44	
283.09311	46	
283.75964	38	
283.97687	40	
284.29441	410	1+
284.86124	146	
284.87868	130	
284.91271	72	
284.92766	72	
285.80151	50	
286.29905	54	
287.89325	66	
288.19923	74	
289.81918	80	
289.88005	248	1+
290.14956	82	
292.10649	62	
293.07032	84	
295.85816	68	
299.87189	74	
299.89954	78	
299.92498	78	
301.87857	48	
302.85227	66	
303.17058	72	
303.93007	66	
304.54065	80	
304.88336	52	
307.99165	50	
308.80029	66	
308.88678	82	
310.81784	98	
310.87076	78	
310.89904	54	
312.79452	52	
312.88754	52	
314.91500	72	
317.84637	58	
318.31263	56	
318.88256	74	
319.00982	46	
319.12138	88	
319.26202	68	
319.59359	40	
320.18877	82	
322.89673	52	
324.88949	60	
325.87137	52	
325.90028	72	
326.86450	140	
328.29427	34	
END IONS

###FS:    #m/z: 340.94103 #charge 1+
###MS: 161
###MSMS: 163
BEGIN IONS
TITLE=Cmpd 122, +MS2(340.9410), 28.0-35.0eV, 3.5min #163
RTINSECONDS=211.156
SCANS=161,163
PEPMASS=340.94103	317152
CHARGE=1+
70.50020	100	
210.00832	76	
211.83816	68	
213.88056	114	
213.94010	388	
215.88539	216	
216.88089	66	
217.85843	70	
220.81917	62	
220.87200	200	1+
225.95034	68	
227.94463	68	
228.84489	112	
228.90968	78	
228.95776	76	
230.82735	68	
230.89095	86	
231.88977	348	
231.95286	312	
233.89685	124	
233.94400	66	
234.90468	84	
235.89740	92	
236.84882	70	
237.88784	76	
238.83001	60	
239.83667	160	
239.88135	112	
240.23383	64	
240.83587	122	
241.14860	70	
241.84240	430	
241.86566	58	
241.95029	74	
242.83620	66	
242.85629	136	
242.89626	68	
242.93869	108	
243.83072	682	1+
243.96158	72	
244.92909	70	
246.86244	68	
246.97438	82	
247.84739	68	
247.96110	70	
248.90786	100	
249.96372	282	1+
254.08296	62	
254.96526	206	
256.07641	72	
256.81554	68	
256.85353	140	
257.01662	68	
257.84810	66	
257.89698	62	
258.40018	72	
258.84680	186	
258.90771	72	
259.85187	274	
259.95600	72	
260.84571	178	
261.08203	70	
261.84046	332	1+
261.93162	76	
262.87086	68	
262.92136	126	
262.97803	94	
263.84384	138	
263.89265	88	
264.82528	74	
264.86550	152	
265.02061	74	
265.86977	82	
266.85511	174	
267.84320	60	
268.83878	654	1+
269.82000	62	
269.86199	68	
270.83741	122	
271.80851	80	
271.84748	74	
271.88122	70	
272.93737	122	
272.95549	88	
273.51582	62	
273.98297	80	
274.85584	200	1+
274.89383	112	
275.88652	64	
276.85478	414	
276.99110	68	
277.86349	188	
277.96879	86	
278.84449	544	1+
278.85810	250	
278.87958	122	
279.88034	66	
279.90583	64	
279.93579	60	
280.85942	336	1+
280.87537	76	
281.89290	72	
281.95714	58	
282.00228	78	
282.97828	82	
284.82200	66	
284.87797	60	
287.88266	100	
288.02852	90	
288.83805	100	
288.95850	60	
289.87833	70	
290.85477	68	
291.03530	60	
291.96375	80	
292.87509	72	
293.92882	66	
294.86187	244	1+
294.93404	58	
295.88764	60	
296.84962	74	
297.12889	78	
298.85626	130	
299.87313	62	
299.89153	64	
300.79789	68	
300.82093	58	
300.87939	94	
300.92782	62	
302.39479	90	
302.86820	138	
302.88837	66	
303.80595	66	
303.86789	64	
303.95410	146	
304.26632	66	
306.51328	70	
306.87626	64	
307.80304	148	
311.86087	62	
315.83973	64	
317.88124	72	
320.92071	94	
321.86076	62	
325.12946	68	
325.18242	74	
325.94011	84	
326.78777	64	
326.96100	68	
327.12490	64	
327.22066	64	
327.74065	58	
328.39902	106	
330.87590	62	
334.19180	58	
335.96326	74	
339.40874	92	
342.28746	64	
346.06457	60	
END IONS

###FS:    #m/z: 363.95665 #charge 1+
###MS: 161
###MSMS: 164
BEGIN IONS
TITLE=Cmpd 123, +MS2(363.9566), 28.0-35.0eV, 3.6min #164
RTINSECONDS=211.928
SCANS=161,164
PEPMASS=363.95665	131364
CHARGE=1+
65.51574	70	
180.99076	72	
198.87315	74	
205.92516	102	
206.88824	66	
207.08642	78	
207.87512	64	
209.87387	98	
209.94277	278	
210.88299	154	
212.87714	178	
212.90456	68	
213.87861	66	
222.87298	94	
222.95199	148	
223.96236	90	
224.94947	304	1+
225.83792	90	
226.81912	64	
226.87610	66	
226.88771	70	
226.94681	2286	1+
226.96978	100	
227.03177	68	
227.89094	280	1+
228.00582	64	
228.06515	74	
228.83728	70	
228.89682	194	1+
228.94229	2060	1+
230.89051	964	1+
231.86020	68	
232.88185	252	
233.84234	72	
233.85584	230	1+
235.84656	70	
238.06012	70	
238.85237	64	
240.82452	78	
240.94268	258	
240.96131	368	1+
241.52271	82	
241.94140	114	
242.81639	66	
242.84654	70	
242.94263	538	
243.82270	104	
243.83986	84	
243.96235	182	
244.82693	140	
244.95721	762	
245.87042	82	
245.94168	114	
246.81442	78	
246.95286	1068	1+
247.83418	82	
247.85520	100	
248.80335	572	1+
248.90024	248	1+
249.82514	94	
250.84311	80	
250.88979	80	
250.94765	66	
250.97155	68	
251.02990	80	
251.79186	106	
251.97233	70	
252.95457	132	
253.09366	90	
253.90450	140	
256.38084	74	
258.83204	94	
258.97390	140	
260.83988	210	
260.97106	132	
261.03048	64	
261.83414	200	
261.85205	72	
262.81801	118	
263.83953	118	
264.82510	164	
264.84313	66	
265.81007	970	1+
266.36006	92	
266.81112	752	1+
266.85547	110	
266.88524	72	
267.78088	68	
267.97796	76	
268.55694	74	
268.83888	298	1+
268.96123	310	1+
271.86740	78	
271.99301	66	
273.85500	64	
275.11017	86	
276.85020	102	
277.02770	66	
277.08939	66	
277.80978	78	
277.86201	138	
278.80126	300	
278.84894	158	1+
279.79194	156	
280.79111	1020	1+
281.42942	82	
281.65789	82	
281.86049	100	
282.84047	162	
283.06521	76	
283.78803	104	
283.82184	470	1+
283.84769	112	
284.82586	404	1+
284.85075	94	
285.01482	84	
285.56453	90	
285.94182	96	
286.98107	74	
287.70560	104	
289.84833	72	
293.01182	72	
293.11572	82	
296.88792	74	
297.80188	1090	1+
298.07400	96	
298.80408	924	1+
299.13464	78	
299.41724	86	
299.86144	68	
300.79775	668	1+
301.59059	90	
301.86241	218	
302.85661	398	1+
303.12990	64	
303.85658	258	1+
303.87873	66	
304.83628	96	
304.93270	72	
305.00979	82	
305.82533	74	
307.12783	68	
307.81085	94	
307.88812	72	
310.84054	68	
313.79831	68	
315.81429	98	
316.81496	132	
317.81494	114	
318.80803	84	
319.82406	120	
319.97123	76	
320.14179	72	
320.58659	68	
320.82168	90	
321.82261	252	
322.16233	64	
322.79963	68	
322.94783	104	
326.80731	64	
328.91557	72	
328.93559	64	
331.84106	88	
335.02516	70	
336.94572	118	
344.69097	80	
349.54309	66	
350.77737	70	
350.89892	68	
357.05588	66	
362.84481	86	
364.29170	64	
367.87230	66	
369.33162	66	
END IONS

###FS:    #m/z: 363.95691 #charge 1+
###MS: 165
###MSMS: 166
BEGIN IONS
TITLE=Cmpd 124, +MS2(363.9569), 28.0-35.0eV, 3.6min #166
RTINSECONDS=215.623
SCANS=165-166
PEPMASS=363.95691	122530
CHARGE=1+
189.86232	106	
189.87826	92	
191.85864	436	
193.85622	116	
194.88794	78	
194.95979	72	
197.88925	214	
199.94810	98	
205.40231	74	
207.87683	74	
209.94407	872	
210.88383	122	
212.87850	1298	1+
214.00088	74	
222.95179	1564	1+
224.83156	98	
224.89347	84	
224.94812	1940	1+
225.04878	82	
226.88574	74	
226.94755	4158	1+
228.89490	382	1+
228.94264	4682	1+
230.88887	1478	1+
231.90132	78	
232.88415	378	
232.90887	102	
233.95976	80	
234.88072	158	
235.04568	74	
236.88282	76	
238.93283	90	
238.94769	88	
239.84218	72	
240.82561	196	
240.88362	86	
240.94044	194	
240.95991	1080	1+
241.94371	434	
242.09905	94	
242.94330	1176	1+
243.17423	78	
243.82589	122	
244.95716	1980	1+
246.00499	74	
246.89127	72	
246.90332	90	
246.91830	106	
246.95277	2374	1+
247.20396	94	
247.82012	80	
247.97010	126	
248.80498	934	1+
248.84840	84	
248.90093	582	1+
249.05327	86	
249.87147	84	
250.46805	84	
250.97317	122	
251.07274	86	
251.84068	76	
252.00569	72	
252.07175	78	
252.88836	166	1+
253.84445	100	
253.90762	72	
255.92507	74	
257.08606	96	
257.96017	76	
258.83390	348	
258.88168	74	
258.97790	158	
259.96993	624	1+
260.82454	320	1+
260.96853	482	1+
261.06381	92	
261.92795	90	
263.97512	164	
265.79143	76	
265.80523	90	
266.81507	582	1+
267.10411	78	
267.97333	350	
268.80641	100	
268.84452	116	
269.96806	554	1+
270.13085	98	
270.82738	72	
271.84011	128	
271.85917	260	1+
271.92294	82	
273.86099	106	
275.06966	82	
276.03960	80	
276.35381	72	
276.80939	234	1+
276.84023	116	
276.85885	154	
278.80158	92	
278.85299	322	1+
279.10334	146	
279.79462	766	1+
279.97669	76	
280.54215	98	
280.79728	542	1+
282.46004	72	
282.79149	140	
283.79903	102	
283.84876	412	1+
284.40761	94	
284.56700	82	
284.82318	334	1+
285.03139	80	
287.43683	94	
289.86969	114	
290.80251	80	
291.85895	74	
292.00133	92	
292.95274	100	
293.11399	258	1+
294.11856	210	1+
295.85825	88	
295.92760	150	
296.02710	78	
296.80873	196	
296.87944	90	
297.80947	142	
298.80384	1370	1+
299.35373	80	
300.80332	358	1+
300.87431	76	
301.02581	76	
301.85861	468	1+
302.90909	86	
303.85693	644	
303.87877	134	
303.94486	164	1+
304.55739	80	
306.10670	108	
307.14093	72	
307.88740	90	
308.83472	108	
311.09801	102	
313.05248	88	
314.81905	74	
314.85845	72	
316.08410	78	
316.81464	484	1+
317.44121	84	
317.86382	88	
318.74013	80	
318.93440	92	
319.93998	94	
321.81794	148	
321.86566	254	1+
322.16033	80	
322.81632	190	
322.92986	76	
323.24568	80	
323.58367	82	
323.83210	140	
324.80915	148	
324.82830	128	
325.35285	80	
326.39907	94	
326.87443	260	1+
327.79655	76	
328.81954	72	
329.17605	72	
332.88227	98	
334.88367	80	
336.94714	186	
339.20318	74	
340.93857	284	1+
341.83317	114	
342.84475	96	
343.91381	74	
344.14858	74	
344.88238	74	
346.00307	86	
347.91968	74	
353.83094	78	
357.40162	78	
358.15408	92	
363.95549	118	
364.84980	146	
END IONS

###FS:    #m/z: 336.94614 #charge 1+
###MS: 165
###MSMS: 167
BEGIN IONS
TITLE=Cmpd 125, +MS2(336.9461), 28.0-35.0eV, 3.6min #167
RTINSECONDS=216.396
SCANS=165,167
PEPMASS=336.94614	37062
CHARGE=1+
180.87489	82	
188.82295	104	
198.95954	66	
206.94126	72	
211.94436	648	1+
212.88140	206	
213.87857	204	1+
213.93911	180	1+
214.88267	168	1+
214.89797	70	
217.83306	86	
217.88412	134	
218.83859	94	
222.95194	72	
222.97481	70	
223.98598	84	
224.01126	84	
224.83956	110	
224.96868	64	
226.84095	84	
226.94491	82	
228.93835	94	
229.89712	64	
229.92142	68	
229.95677	606	1+
230.88972	1202	1+
231.94910	512	1+
233.89684	90	
235.78254	66	
236.85157	128	
236.90549	72	
237.06268	64	
237.92736	82	
238.88850	82	
240.83960	578	1+
240.96547	66	
241.84438	424	1+
241.86208	88	
242.08206	72	
242.12023	78	
244.00204	78	
244.95805	68	
245.13669	76	
246.94007	60	
246.97697	152	
247.05173	78	
247.96232	214	
248.89971	308	1+
248.99122	66	
249.01817	82	
249.14811	86	
249.96398	126	
249.99401	76	
250.82961	334	1+
250.84460	82	
250.94938	138	1+
250.96946	72	
251.16213	74	
251.83448	240	1+
252.19076	76	
252.97021	374	
253.90920	342	1+
254.00952	72	
254.42657	96	
254.86569	70	
254.96627	282	1+
255.07059	82	
255.94699	90	
255.98211	80	
256.08818	84	
257.84765	70	
258.84589	404	
258.97322	60	
259.85337	360	
260.81187	74	
260.95307	72	
262.82708	120	
263.55994	96	
263.83485	78	
264.04053	64	
264.82952	204	1+
264.86511	62	
266.87934	74	
267.03600	62	
267.06180	66	
268.38986	74	
268.84516	216	
268.95146	66	
269.03385	70	
269.83692	200	
269.92106	88	
270.98108	160	
272.85406	74	
272.91340	84	
272.94143	94	
273.04083	84	
273.84408	130	
273.88146	60	
274.06234	66	
274.88114	90	
275.84638	80	
275.88662	88	
276.85878	904	1+
277.83062	324	1+
277.86319	556	1+
277.89501	78	
277.98312	64	
278.40089	88	
278.83309	250	1+
279.85759	72	
281.44601	74	
281.60045	72	
281.92792	78	
282.86052	80	
283.79890	64	
285.84767	870	1+
285.94384	66	
286.85044	754	1+
289.85728	78	
290.87793	84	
292.11320	64	
292.80465	160	
293.03690	66	
293.10625	164	
293.85034	92	
293.87238	64	
294.05543	62	
294.10959	96	
294.86629	78	
294.88538	76	
296.19830	62	
296.29148	72	
296.39286	92	
297.89163	72	
298.89474	112	
299.38747	82	
301.81559	82	
301.87192	68	
302.91382	90	
306.97547	78	
307.35608	80	
307.89255	98	
308.86333	62	
309.43268	96	
309.86558	94	
310.43172	90	
310.82735	90	
312.87439	76	
313.08101	68	
316.62155	72	
317.39746	70	
317.89249	72	
321.08356	90	
321.12070	66	
321.94869	72	
324.89465	86	
327.28515	88	
328.88634	68	
329.87524	70	
332.01107	72	
332.86427	60	
333.00766	74	
334.16066	78	
334.29065	80	
335.78751	68	
337.77487	68	
337.81167	60	
339.84995	62	
340.10113	74	
340.82169	66	
340.92858	76	
341.16618	70	
END IONS

###FS:    #m/z: 507.84609 #charge 1+
###MS: 165
###MSMS: 168
BEGIN IONS
TITLE=Cmpd 126, +MS2(507.8461), 28.2-35.2eV, 3.7min #168
RTINSECONDS=217.168
SCANS=165,168
PEPMASS=507.84609	29546
CHARGE=1+
196.01950	150	
214.88856	196	
222.97723	136	
223.97408	110	
224.97515	364	
236.08208	200	1+
255.89561	146	
257.86602	194	1+
267.03989	124	
271.64277	100	
276.89911	94	
277.39420	112	
280.85249	322	1+
286.78198	94	
287.85661	136	
290.88440	104	
291.80877	96	
291.91950	104	
293.87449	302	1+
296.84394	98	
298.80003	190	1+
298.85675	172	1+
301.11890	110	
301.33709	136	
301.84567	138	
301.86209	104	
302.89714	118	
303.86695	396	
304.37990	130	
305.83892	192	1+
305.86474	198	
307.86628	102	
307.89213	332	1+
308.14187	430	1+
308.87615	240	
309.86817	118	
310.15570	420	1+
311.88120	270	
312.17475	98	
312.81740	128	
312.88518	148	
313.87718	154	
316.85782	162	
320.86976	244	1+
324.86387	214	
324.90141	114	
325.90133	124	
326.88494	300	
327.84255	100	
327.89188	280	
328.37635	144	
329.38734	94	
331.94192	190	1+
332.88591	156	
333.60837	106	
333.86745	94	
339.83176	134	
340.90347	260	1+
343.39954	100	
343.77226	148	
346.84820	194	1+
347.77635	188	
348.78734	174	
348.81462	164	
348.83527	256	1+
348.89030	100	
349.36183	94	
349.78581	108	
349.90240	120	
350.76070	262	1+
350.88947	106	
351.84309	118	
351.88714	200	
352.88333	130	
355.88786	144	
356.82147	106	
358.77115	218	1+
359.75549	108	
365.78636	298	
366.78878	128	
366.83810	136	
366.85563	98	
367.70502	128	
367.76208	200	
367.78301	296	1+
369.84186	224	
370.77576	136	
370.83559	114	
371.84280	136	1+
373.78067	98	
377.73129	102	
380.71683	304	
380.87103	126	
381.72614	150	
382.38399	98	
382.71955	104	
382.73916	94	
383.77342	144	
384.75090	202	
384.78566	104	
384.84929	134	
385.60818	126	
385.85256	122	
387.71884	106	
387.85365	166	
388.75587	202	1+
389.19751	238	1+
390.78164	174	1+
390.84062	198	
390.97474	110	
391.74457	236	1+
391.84509	184	
392.74877	194	1+
392.82998	158	
393.20202	108	
393.84021	134	
394.37421	122	
396.81407	168	
398.73554	244	
399.73392	158	
399.85237	150	
401.72960	146	
401.78893	108	
402.81047	172	1+
403.64297	98	
403.73186	98	
403.77001	154	
403.87516	174	
405.76317	460	1+
405.86422	114	
406.78527	100	
407.74973	254	
407.86446	292	
408.08848	100	
408.85267	700	1+
409.38690	120	
409.72698	174	
409.76101	116	
410.72522	102	
410.75121	300	
410.83883	476	1+
411.09098	96	
411.73992	154	
412.84727	160	
414.29065	106	
417.83863	152	
418.78848	128	
420.72878	148	
421.88773	254	
422.82373	192	
422.87370	156	
423.72791	104	
423.77781	612	1+
425.75736	264	
426.75169	202	
426.77383	220	
427.29205	96	
427.73207	834	1+
427.76098	150	
428.84646	674	1+
429.80597	126	
430.74015	394	
431.76426	282	1+
431.86612	284	1+
434.96330	96	
442.69417	94	
443.76666	274	1+
443.92258	100	
444.73328	104	
444.87524	734	1+
445.15703	106	
445.74494	442	1+
446.79415	104	
447.71329	172	
447.77782	112	
447.88094	138	
448.15168	94	
449.69561	242	1+
449.75875	164	
450.74596	166	
451.74315	130	
454.06661	108	
461.19729	132	
462.88434	158	
467.89255	490	1+
485.89935	132	
495.51004	98	
509.85404	108	
END IONS

###FS:    #m/z: 363.95710 #charge 1+
###MS: 169
###MSMS: 170
BEGIN IONS
TITLE=Cmpd 127, +MS2(363.9571), 28.0-35.0eV, 3.7min #170
RTINSECONDS=220.843
SCANS=169-170
PEPMASS=363.95710	193196
CHARGE=1+
130.08018	80	
146.43317	130	
149.58221	74	
182.86540	78	
184.95021	76	
189.86402	190	
190.86146	104	
191.85827	392	
191.94114	72	
192.66229	72	
193.13300	106	
196.88865	114	
200.87126	76	
200.89028	76	
207.87214	322	
207.94591	76	
209.86958	84	
209.94387	820	
210.88934	114	
212.87976	948	
218.85276	82	
222.95240	1334	1+
224.38790	76	
224.82223	76	
224.89416	80	
224.94877	1704	1+
225.88812	120	
225.94645	114	
225.97195	138	
226.46195	78	
226.94736	5648	1+
227.88247	120	
227.99087	72	
228.89370	292	
228.94243	5606	1+
229.09662	180	1+
229.49156	94	
230.17292	76	
230.80847	72	
230.85002	74	
230.89023	1790	1+
232.32831	88	
232.88569	178	1+
233.95714	80	
234.10560	84	
234.88067	198	
234.93089	78	
235.85218	102	
240.08008	90	
240.14365	172	
240.93899	484	
240.96205	1022	1+
241.01449	90	
241.20570	98	
241.89420	74	
241.94231	316	
241.97756	94	
242.12769	74	
242.81731	104	
242.94140	1180	1+
242.96105	630	1+
243.83422	146	
244.81702	128	
244.95730	2120	1+
245.83915	112	
245.93744	74	
246.80537	94	
246.85280	100	
246.90441	112	
246.95306	2306	1+
247.71882	84	
247.80283	80	
247.89570	92	
247.93048	72	
248.80509	388	1+
248.84868	80	
248.90020	420	1+
250.81185	128	
250.89684	128	
253.91113	224	
254.90548	180	
258.84854	366	1+
258.97323	122	
259.15267	80	
259.90843	72	
259.97399	130	
260.83672	152	
260.96980	490	1+
261.83082	160	
261.84952	214	1+
261.86671	152	
261.88605	98	
262.82370	232	1+
263.98054	90	
265.08708	74	
265.58931	98	
265.81935	84	
266.81328	544	
266.85790	148	
267.97214	632	1+
268.84228	214	1+
269.96886	564	1+
270.56070	88	
270.80716	78	
271.06995	86	
271.87537	104	
271.91760	164	
271.96036	72	
272.84587	80	
274.81680	80	
276.02141	94	
277.80862	130	
277.85313	310	
278.09357	104	
278.80189	142	
278.84509	162	
279.79795	124	
279.85766	158	
280.79331	1158	1+
281.85619	98	
282.75351	80	
282.88938	76	
283.37738	86	
283.78468	394	1+
283.98882	204	
284.82236	242	
285.84360	212	
286.01870	72	
286.79980	74	
287.82421	74	
290.86851	98	
291.80211	84	
292.93829	92	
293.80658	78	
294.01320	74	
294.86962	124	
295.87091	86	
296.42672	106	
296.80793	174	
297.80102	2010	1+
298.80301	1734	1+
299.92037	110	
301.79756	262	
301.86183	266	
302.80374	164	
302.82440	78	
302.85902	108	
303.81501	96	
303.85869	382	1+
306.35617	72	
307.82963	130	
308.12323	86	
313.93773	72	
315.81709	184	
316.81537	246	
317.81553	144	
318.05430	78	
318.81453	96	
318.93854	128	
319.82380	148	
320.81752	94	
320.93205	78	
321.86576	226	1+
322.93839	144	
324.84571	80	
325.88589	74	
326.39484	110	
328.07403	72	
335.70667	74	
336.94408	320	1+
338.87742	86	
340.06289	74	
340.93838	212	
341.78546	104	
342.91043	78	
344.83231	72	
348.08003	78	
367.06271	76	
END IONS

###FS:    #m/z: 336.94592 #charge 1+
###MS: 169
###MSMS: 171
BEGIN IONS
TITLE=Cmpd 128, +MS2(336.9459), 28.0-35.0eV, 3.7min #171
RTINSECONDS=221.615
SCANS=169,171
PEPMASS=336.94592	39618
CHARGE=1+
76.81906	66	
98.81027	82	
182.87027	118	
196.88308	56	
197.86982	80	
200.93192	62	
201.04326	64	
201.83976	62	
205.99933	64	
206.97434	168	1+
208.88719	74	
210.88661	84	
211.94497	1058	1+
212.88162	492	
213.00684	84	
213.87036	114	
213.93787	612	1+
215.88231	128	
223.83285	100	
223.95793	68	
224.90132	68	
226.88924	72	
227.89964	60	
227.91237	80	
228.09415	72	
228.14200	102	1+
228.84929	92	
228.89484	214	
229.84344	82	
229.88685	542	1+
229.95558	894	1+
230.85404	74	
230.88859	456	1+
231.94995	486	1+
232.89339	96	
233.82554	76	
233.89810	108	
233.94871	296	
234.05706	88	
234.84046	92	
235.90308	70	
235.94842	56	
237.82113	58	
238.84316	72	
239.86334	72	
239.89925	60	
240.83972	564	1+
240.95615	74	
241.84446	396	1+
241.88174	70	
241.96362	72	
243.78933	68	
244.97932	60	
245.84870	60	
245.89281	66	
245.95466	64	
246.38999	76	
247.88816	92	
247.96567	192	
248.90286	236	1+
250.83045	370	1+
251.07542	70	
251.11554	76	
252.96962	412	1+
253.90595	92	
254.90670	140	
254.96662	274	
255.05145	76	
256.08244	56	
256.25922	96	
256.83536	82	
256.87698	62	
256.89771	66	
256.91680	122	
256.96407	194	1+
257.84009	72	
257.85348	72	
258.84702	532	1+
258.88597	58	
259.82343	74	
259.89642	74	
259.95014	76	
260.07272	58	
260.83456	276	
260.93083	74	
262.83251	60	
263.82932	190	
265.87125	90	
266.01925	66	
267.83939	724	1+
267.91728	80	
268.84101	526	1+
269.95742	86	
270.86290	84	
270.97917	86	
271.84501	68	
271.92091	66	
271.98682	82	
272.86928	82	
273.91579	76	
274.85781	64	
274.89440	82	
275.52605	84	
275.80090	76	
275.99300	78	
276.85719	654	1+
278.83422	170	
278.93397	60	
278.95683	114	
279.00168	66	
279.83708	98	
279.84474	82	
280.10873	78	
280.86286	72	
281.64359	62	
281.80236	68	
281.85001	56	
282.04374	70	
282.85720	226	1+
282.88328	62	
283.10201	64	
284.33713	94	
284.81776	66	
284.97508	68	
285.85050	60	
286.85717	198	1+
287.84681	344	1+
288.88203	158	1+
289.45596	80	
289.88216	180	1+
290.40474	78	
290.77663	64	
290.85709	80	
291.01642	68	
291.04345	74	
291.80409	74	
291.86297	120	
291.91980	68	
292.10220	186	1+
292.86648	62	
293.85086	66	
295.89617	64	
296.84790	70	
296.90256	86	
297.60731	60	
298.30896	76	
298.88394	88	
299.14314	68	
299.87710	68	
300.87981	148	
301.87664	62	
304.68386	82	
306.88592	144	
306.96253	70	
309.87385	70	
310.86076	58	
314.22481	78	
315.90294	60	
316.90566	68	
318.07142	56	
318.19454	68	
318.84982	62	
320.01945	86	
320.75335	60	
320.96227	60	
321.25711	72	
324.89460	70
[truncated: 1,910,663 more chars]
