# Supplementary material for: High-Throughput Venomics
Source: J Proteome Res. 2023 Apr 3;22(6):1734–46. doi: 10.1021/acs.jproteome.2c00780 (PMC10243144; doi:10.1021/acs.jproteome.2c00780)
Supplement: Supplementary file 9 — pr2c00780_si_009.zip [file pr2c00780_si_009.zip › Manual files/Calloselasma rhodostoma MGF/210702_Calloselasma_halfplate000064_5.1.201.mgf]

###	D:\Data\Julien\210702_Cr_half_TFA\210702_Calloselasma_halfplate000064.d\ProteinAnalysisResults.mgf
###	D:\Data\Julien\210702_Cr_half_TFA\210702_Calloselasma_halfplate000064.d\analysis.baf
###	210702_Calloselasma_halfplate000064.d
###	Instrument: maXis HD
###	Manufacturer: Bruker
###    PeakWidth 0.30, MiniumIntensity 10, S/N 1Apply threshold 0, Threshold 10
###    Retain Residuals no, Create neutrally no,
###    FullScan Parameters: AdductIon (+)+H (-)-H, LowMass 0, HighMass 8000, MaxCharge charge decon 4, MinPeaks 3
###    Perf. isotope decon yes, Max Charge Istopic decon 6, MW agreement 0.00, Abund. cutoff 2.00, Envelope cutoff 75.00
###    MaxRes   Parameters: AdductIon (+)+H (-)-H, LowMass 0, HighMass 8000 
###    Perf. isotope decon yes, Max Charge Istopic decon 6, Abund. cutoff 2.00
###    MSn      Parameters: AdductIon (+)+H (-)-H, LowMass 0, HighMass 8000 
###    Perf. isotope decon yes, Max Charge Istopic decon 4, Abund. cutoff 0.05
###    Global Charge Limit: no 3, Prefer FullScan Result: yes, Export what: 2 (0=non deconv/1=deconv only/2=mixed), NoMSMSSignals: 150, Intensity threshold: 10, NoMSSignals (deconv): 2, NoMSSignals (non-deconv): 2, NormalizeData: no, SingleCharged: yes
###
COM=210702_Calloselasma_halfplate000064.d
USERNAME=Demo User

###FS:    #m/z: 428.88497 #charge 1+
###MS: 1
###MSMS: 2
BEGIN IONS
TITLE=Cmpd 1, +MS2(428.8850), 28.0-35.0eV, 0.0min #2
RTINSECONDS=1.3185
SCANS=1-2
PEPMASS=428.88497	2576
CHARGE=1+
208.94520	10032	1+
211.94413	21442	
212.87868	3504	
213.93912	8150	
222.95137	42152	1+
224.94837	13286	
226.94642	93812	1+
227.19847	5278	
228.94224	176854	1+
230.88936	5050	
234.96976	9212	
234.99741	8738	
238.14737	5962	
239.14612	18246	1+
240.23052	3464	
243.22949	7248	
244.95693	61378	
245.18402	4158	
245.94151	9450	
246.95190	55238	1+
246.97373	5358	
247.23930	3680	
248.03229	6080	1+
248.95255	4472	
249.90944	8900	1+
249.97138	81756	1+
250.94551	61928	1+
250.99738	4644	
251.19746	6498	
252.97090	947232	1+
253.21340	5360	
253.90446	12964	1+
254.94125	117426	1+
254.96622	332132	1+
255.22943	5082	
256.26109	13158	1+
256.91297	7566	
256.96359	46210	1+
258.88488	3338	
258.96368	13898	1+
260.97419	3234	
261.97349	17048	1+
263.05529	5574	
263.97751	142182	1+
267.64349	3786	
267.97294	39848	
268.96000	25842	1+
270.98072	16628	
272.88134	5412	
272.95165	23482	1+
272.97604	7578	
274.27110	15562	1+
279.09124	5634	
279.22933	4790	
281.24529	13110	1+
282.17405	5622	
282.27678	17754	
283.17299	16288	1+
283.26117	15960	1+
283.94624	6924	
284.29240	8326	
285.94133	151056	1+
285.98291	20782	1+
287.25054	20604	1+
288.06333	4670	
288.25093	13122	1+
290.26645	27776	1+
290.89147	4536	
291.09921	9338	1+
291.19590	6720	
291.97271	14118	1+
292.05891	10544	1+
293.20825	7722	1+
293.97518	34802	1+
293.99664	51638	1+
295.12756	4934	
295.22413	11754	1+
295.96889	5314	
295.99229	20164	1+
296.29249	4980	
297.07963	5854	
297.24002	13198	1+
297.99042	3612	
298.08181	3194	
298.27204	5044	
299.25512	3962	
300.28737	7338	
301.16958	13436	1+
302.17206	11520	1+
302.30284	20722	1+
302.94500	10118	
303.99469	10868	1+
304.18623	5674	
305.26690	9656	1+
305.95197	5854	
306.90389	4010	
307.08175	4356	
307.13515	9238	1+
307.24563	51570	1+
308.14042	6890	1+
308.21493	3206	
308.87089	9900	1+
309.18652	3734	
309.25671	5484	
309.27474	4106	
310.15699	3424	
310.30829	18080	1+
311.21938	5358	
311.27389	5468	
311.86907	19850	1+
311.93424	8520	
312.90034	5154	
312.94680	8560	
313.17434	3438	
313.21740	3400	
313.23693	6352	1+
313.25052	3452	
313.27185	4718	
313.29100	10838	1+
313.86500	6192	
313.92865	199000	1+
314.26756	3970	
316.28212	19386	1+
316.31822	9214	1+
318.29827	33444	1+
318.93429	123766	1+
320.93365	163002	1+
321.18689	10088	1+
322.92930	3112092	1+
323.16505	3902	
323.23741	14020	1+
324.28767	4566	
324.32370	4388	
325.13093	7778	1+
325.25343	41558	1+
325.29506	10358	1+
325.31086	3178	
325.89966	3258	
326.17326	4506	
326.20032	4732	
326.87138	69214	1+
327.19854	15694	1+
327.26879	54692	1+
328.31783	9306	1+
329.00367	4662	
329.22762	25420	1+
329.28404	11562	1+
330.16959	11312	1+
330.33464	43720	1+
330.91110	7102	1+
331.10296	5606	1+
331.22697	4368	
331.30190	23284	1+
331.87629	3368	
332.90428	3176	
334.95114	24656	1+
335.00188	69704	1+
335.18965	3692	
336.08404	5316	
336.13853	6116	1+
336.17258	10874	1+
336.94416	614458	1+
337.21617	4744	
338.34120	50478	1+
339.23287	8774	1+
339.26992	3850	
339.28289	3514	
339.88086	12026	1+
340.93990	1363876	1+
341.24790	40434	1+
341.28612	8168	1+
342.33553	3218	
343.02486	3976	
343.26394	47168	1+
343.29327	5786	
344.02320	10066	1+
344.18148	4594	
344.31151	6718	1+
344.34975	19818	1+
345.20524	13900	1+
345.27793	6390	
346.32886	17432	1+
347.02487	5870	
347.19970	4802	
348.21436	3670	
348.91788	3458	
349.23910	9278	1+
349.29293	180914	1+
351.27216	39108	1+
352.89260	64584	1+
354.09006	12984	1+
354.16634	3452	
354.31592	57804	1+
355.06598	14932	1+
355.22707	4124	
355.91806	12178	1+
356.34989	8744	1+
357.24292	8080	
357.89037	3932	
357.91375	5178	
357.96677	15442	
358.19724	8276	1+
358.24686	5870	
358.36592	69732	1+
358.95652	432116	1+
359.25693	5338	
359.96112	362030	1+
360.17929	3210	
360.35840	9324	1+
361.96065	58168	1+
363.30847	18696	1+
363.95595	816326	1+
364.21857	3348	
365.24875	3210	
365.28569	3278	
365.31620	3378	
366.32632	27908	1+
367.29971	4214	
367.33334	18676	1+
368.16358	3396	
368.30460	11934	1+
368.38658	9186	
368.42310	10118	1+
369.16240	8446	1+
369.27668	3360	
369.34829	12212	1+
369.38551	4788	
370.90266	10224	1+
371.09664	50136	1+
371.22629	7942	
371.27473	51962	1+
371.31730	4154	
371.90466	7630	1+
372.18253	7674	1+
372.22258	5520	
372.32626	43818	1+
373.25356	15008	1+
374.36057	17080	1+
375.25457	16408	1+
376.25763	13860	1+
377.28528	7372	1+
379.30174	4786	
381.31233	3388	
381.96532	41382	1+
383.29408	3402	
383.32876	25222	1+
384.21211	6352	
384.38110	4006	
385.21608	4536	
385.29267	6620	1+
385.34350	9058	1+
386.39729	210094	1+
387.24936	18800	1+
389.23115	10660	1+
393.31937	311318	1+
393.91832	7656	1+
395.21115	9074	1+
395.29875	12280	1+
396.41805	22330	1+
397.18748	13696	1+
397.30892	3810	
398.19153	10474	1+
399.26932	6898	1+
400.20901	14762	1+
400.37680	4790	
400.41294	103368	1+
401.28386	3832	
401.33990	3622	
402.35375	3512	
403.21351	6034	
403.26511	3174	
405.13446	3258	
405.87044	4714	
407.29813	18556	1+
407.33414	16504	1+
407.86684	30034	1+
410.34581	92602	1+
411.31753	13654	1+
412.17328	18044	1+
412.20574	4166	
412.41259	16166	1+
414.32004	3624	
414.42891	197548	1+
415.16094	3366	
415.18396	3306	
415.24514	8788	1+
415.30148	175062	1+
417.19967	3312	
417.28111	4264	
417.33276	3694	
418.22188	4086	
419.13712	4104	
419.23739	3736	
419.30961	3226	
419.33551	3348	
421.13153	8240	1+
421.31536	6060	1+
422.13408	6020	1+
423.32772	3276	
424.36706	10802	1+
425.23894	6862	
425.87659	22042	1+
426.18661	20910	1+
426.24077	3436	
427.30521	3624	
428.40716	4432	
428.44407	18584	1+
429.08583	3646	
429.17790	15230	1+
429.31549	5552	
430.18141	13056	1+
430.31687	4128	
431.08533	20602	1+
431.27490	50584	1+
END IONS

###FS:    #m/z: 412.84585 #charge 1+
###MS: 1
###MSMS: 3
BEGIN IONS
TITLE=Cmpd 2, +MS2(412.8458), 28.0-35.0eV, 0.1min #3
RTINSECONDS=2.091
SCANS=1,3
PEPMASS=412.84585	1360
CHARGE=1+
189.86301	148	
191.85705	316	1+
196.88091	212	
199.93662	178	
209.15886	146	
212.87790	940	1+
213.02369	128	
214.02853	134	
220.02150	134	
220.05279	134	
220.96113	218	
222.89707	150	
222.95155	2012	1+
223.06335	134	
224.94719	2948	1+
227.19719	134	
228.86714	176	
230.88836	1982	1+
231.95147	174	
232.88360	480	1+
232.95970	288	1+
234.04917	128	
235.95238	140	
236.85802	148	
237.05628	142	
237.22925	136	
238.05906	154	
239.00811	178	
240.96275	1176	1+
241.04534	152	
241.90143	256	1+
242.06134	200	1+
242.93947	134	
242.95788	1152	1+
244.99537	284	1+
245.08029	190	
246.11014	148	1+
248.03382	998	1+
248.85011	220	
248.89934	680	1+
249.01154	140	
249.11896	136	
250.89088	758	
251.09974	138	
251.90797	166	
252.05407	326	1+
252.89290	180	
253.08420	336	1+
253.90425	414	
253.95379	228	1+
254.86625	164	
255.02649	128	
257.02712	154	
257.04677	128	
258.02218	458	1+
258.04455	216	1+
258.10782	166	
258.97408	308	1+
259.91052	150	
260.12404	128	
260.91175	256	1+
260.96831	1064	
261.10999	266	1+
261.98451	148	
262.87233	136	
263.05703	228	
264.17428	252	1+
264.95791	146	
266.08971	128	
267.01970	224	1+
267.10722	132	
268.13847	216	
268.86198	366	1+
268.87390	188	1+
268.90448	134	1+
268.97526	264	1+
268.99469	138	
269.10673	416	1+
269.96970	178	1+
271.06349	314	1+
271.09003	518	1+
272.12135	220	1+
273.01510	144	
275.98012	190	1+
276.08462	238	1+
276.15207	138	
278.03978	240	1+
278.85209	278	1+
279.26394	290	1+
279.89156	1416	1+
280.11219	454	1+
280.81185	138	
280.98658	270	1+
281.01733	278	1+
281.11700	260	1+
281.13163	190	
281.22676	192	1+
283.98411	222	
284.05482	348	1+
284.14059	130	
284.87282	814	1+
284.95891	140	
285.03361	214	1+
285.84591	418	1+
285.87347	506	1+
286.19315	224	1+
287.87002	164	
288.06297	730	1+
288.10538	494	1+
289.10791	416	1+
289.13413	204	1+
289.87581	996	1+
292.04102	158	
292.05852	228	
292.09194	224	1+
293.06400	434	
293.87541	326	1+
293.92679	264	
294.01071	206	1+
294.27701	194	1+
294.85736	386	1+
295.91655	940	1+
296.10167	130	
296.15261	220	1+
296.85472	142	
297.08292	212	1+
297.25245	160	
297.27684	158	
297.90406	2100	1+
297.99622	210	1+
299.78584	384	1+
301.03348	136	
301.84612	218	
302.00926	208	1+
303.00774	240	1+
303.04240	334	1+
303.10120	268	1+
303.85535	1088	1+
303.98543	236	1+
304.04533	284	1+
305.79148	432	1+
306.27944	262	
307.04711	280	1+
307.13409	164	
307.30805	128	
307.88805	1148	1+
307.99782	274	1+
308.17658	370	1+
308.89074	768	1+
309.02097	128	
309.14582	232	
311.29444	838	1+
311.87979	236	
311.93661	258	1+
311.98212	270	1+
312.80431	620	1+
313.28960	190	
313.92936	2244	
314.08571	172	
314.28949	316	1+
314.79835	134	
315.07024	188	
315.13155	206	1+
315.16432	162	
315.26430	152	
316.00726	318	1+
316.93957	666	1+
317.08030	960	1+
318.20452	252	1+
318.93372	8310	1+
320.14146	434	1+
321.14832	264	1+
321.86643	198	
322.30988	176	1+
322.34801	212	1+
322.88997	128	
323.01630	1574	1+
323.07803	188	
323.22094	210	
325.04892	206	1+
325.09035	184	1+
325.89692	290	
326.06799	132	
326.87106	822	1+
326.89480	422	1+
327.10621	202	
327.89527	266	1+
328.11936	452	1+
328.18854	222	
328.92077	150	
329.87673	486	1+
330.87452	314	1+
331.05771	390	1+
331.10283	228	
331.27467	160	
331.29822	464	1+
332.08931	736	1+
334.30728	128	
334.87991	1184	1+
334.95122	978	
334.99748	154	
335.17903	152	
335.90352	538	1+
336.24924	122	1+
336.32436	152	
336.94493	15176	1+
337.09067	210	
337.20495	136	
337.28530	426	1+
338.94377	1050	1+
339.11874	238	1+
339.34092	210	1+
341.03119	162	
342.20309	250	
343.64400	128	
344.89416	156	
344.98243	382	1+
346.93960	266	
346.95796	136	
347.12689	418	1+
347.81770	284	1+
348.05082	280	1+
349.20888	176	
349.35935	140	
349.88796	188	
349.91712	174	
350.34032	348	1+
351.90354	158	
352.17923	180	
352.39181	1248	1+
354.16583	164	
354.20391	178	
355.10238	390	1+
355.26717	164	1+
355.30730	288	1+
356.24777	216	1+
359.96047	1664	1+
360.89977	152	1+
364.39523	234	
364.77619	276	1+
366.40738	7950	1+
366.46594	200	1+
367.89664	170	
368.38483	1318	1+
369.00242	182	
369.12173	152	
370.13262	162	
370.29078	178	
371.17161	130	
371.23046	176	
371.25266	148	
371.27275	134	
372.32808	224	
373.11179	472	1+
373.17669	224	1+
373.31514	200	
374.27766	142	
375.11200	754	1+
376.11758	528	1+
376.39469	296	
377.31995	136	
378.40746	4232	1+
379.08708	134	
379.37449	332	1+
380.33127	176	1+
381.31316	286	1+
382.20597	136	
383.04612	246	1+
383.16564	146	
384.05140	190	1+
385.18750	190	
387.21999	304	1+
389.08980	196	1+
389.35636	366	1+
390.31156	354	1+
390.90840	218	
391.19005	298	1+
392.22987	230	1+
392.31340	846	1+
392.38632	306	
393.31601	706	1+
393.38767	184	
393.89940	334	1+
394.25284	456	1+
394.40218	1368	1+
394.95269	238	1+
395.23731	208	1+
395.25517	362	1+
396.28440	132	
396.41820	18014	1+
397.21974	184	
397.85953	422	1+
398.24045	282	
398.34169	460	
399.09595	170	1+
399.27420	176	1+
400.03964	138	
400.21025	532	1+
401.23071	260	1+
403.09920	130	
403.81136	316	1+
406.14190	172	
407.16487	128	
407.22966	260	1+
407.34057	186	1+
409.43081	260	1+
410.26556	160	
411.01988	134	
411.08523	436	1+
411.30519	178	
411.39134	416	1+
412.15822	206	1+
412.23200	134	
412.35782	690	1+
413.23899	164	
413.24553	206	
414.27122	178	
414.45500	516	1+
415.30156	115918	1+
415.79975	202	1+
416.23364	172	
417.27935	1262	
418.41249	316	1+
END IONS

###FS:    #m/z: 392.86713 #charge 1+
###MS: 1
###MSMS: 4
BEGIN IONS
TITLE=Cmpd 3, +MS2(392.8671), 28.0-35.0eV, 0.1min #4
RTINSECONDS=2.8625
SCANS=1,4
PEPMASS=392.86713	1174
CHARGE=1+
66.87353	112	
191.85693	108	
191.95473	136	
194.86783	116	
199.89645	226	1+
199.93650	850	
201.88884	260	1+
201.93141	674	1+
205.92525	136	
207.03321	144	
207.10123	154	
212.88940	1124	1+
214.88374	4268	1+
215.88653	3044	1+
217.85363	116	
217.88241	4652	1+
217.94471	432	1+
218.86066	190	
219.08091	164	1+
219.87804	1578	1+
219.94601	448	1+
221.87521	108	
222.95213	2960	1+
223.12711	116	
224.04232	346	1+
224.94768	4182	1+
229.93429	106	
230.13928	112	
230.22158	116	
230.85486	174	1+
230.90180	232	
231.00354	136	
231.90162	382	
233.87269	104	
233.89881	1878	1+
234.07216	324	1+
234.97899	150	
235.07620	188	1+
235.89285	2552	1+
235.95528	148	
236.95293	548	1+
237.12774	112	
237.88997	762	
238.05831	180	
239.07233	294	1+
239.11579	194	1+
239.14105	104	
239.78760	1170	1+
239.88365	148	
240.03062	290	1+
240.04887	174	
240.11991	156	1+
240.16585	112	
240.23156	120	
240.96377	1764	1+
241.03577	216	1+
242.14773	130	
242.95909	1754	1+
243.06504	130	
244.01765	130	
244.03694	362	
244.96975	134	
245.04484	202	
245.13424	118	
245.92140	552	1+
246.97844	120	
247.94044	466	1+
248.03422	696	1+
249.90517	422	1+
250.02168	248	
250.06385	128	
250.90700	350	1+
251.03075	258	1+
251.91836	194	1+
252.06066	172	
252.22818	230	
253.79398	140	
253.90417	910	1+
253.95548	122	
255.00609	142	
256.87629	170	
257.04608	116	
257.16003	148	1+
257.79723	862	1+
257.88933	138	
258.97398	686	1+
259.00268	106	
259.79742	128	
260.07643	264	1+
260.90432	124	
260.96843	1830	
261.92773	106	
262.06207	124	
262.13490	208	1+
263.05243	142	
263.08867	354	1+
263.18221	134	
265.97902	340	1+
266.02365	222	1+
266.88883	108	
267.13604	326	1+
267.92805	414	1+
268.23617	152	1+
268.93312	342	1+
269.11677	294	1+
269.97609	324	1+
271.07044	354	1+
271.14954	150	
272.85003	108	
275.81113	494	1+
276.08091	114	
277.81053	162	
278.98673	300	1+
279.01666	152	1+
279.88619	110	
281.91496	132	
282.01688	212	1+
282.04840	190	
282.14340	318	1+
283.04848	116	
283.10577	156	
284.02280	206	1+
284.78999	686	1+
284.98367	116	
285.92447	138	
286.13792	214	1+
286.39479	106	
286.85868	142	
287.11507	244	1+
287.79270	526	1+
288.06423	1260	1+
288.20401	296	1+
288.85374	1144	1+
289.78830	1414	1+
289.86799	128	
290.13658	220	1+
290.93358	156	
291.02712	184	
291.11488	120	
291.13944	174	1+
292.05864	432	1+
292.19351	130	
293.88116	544	1+
294.12282	376	1+
294.14353	218	
294.27605	180	
295.88002	718	1+
295.91821	4466	1+
296.84677	126	
297.09384	138	
297.25055	148	
298.87015	520	1+
299.05540	358	1+
299.10304	242	1+
299.78562	1350	1+
300.08534	130	
300.92701	166	1+
301.08440	456	1+
301.78228	146	
302.08758	384	1+
303.01612	170	
303.22949	112	
304.19636	444	1+
304.36916	104	
305.04460	204	
305.08056	140	
305.16675	122	
305.80521	366	1+
306.91416	270	1+
310.13430	256	1+
310.30905	298	
310.80805	462	1+
311.26447	286	1+
311.75642	114	
311.86917	7432	1+
312.80280	1538	1+
313.86395	3060	1+
313.92906	11124	1+
314.05175	220	1+
314.11618	128	
314.88978	540	1+
314.99372	150	
316.13565	140	
316.86700	192	
316.97801	256	1+
317.03199	164	
317.14534	116	
317.26677	244	1+
317.87050	376	1+
317.97971	174	1+
318.93389	4724	1+
319.04780	198	1+
320.19497	168	
320.93278	244	
321.81767	170	
321.83861	112	
323.07700	106	
323.44651	108	
325.51105	138	1+
325.81612	160	
326.88036	1704	1+
327.10691	152	
328.07884	276	1+
328.13967	318	1+
329.03658	118	
329.88036	7424	1+
330.81354	1658	1+
331.20385	184	
331.87586	2686	1+
332.08729	546	1+
332.90382	758	1+
333.08943	332	1+
333.17713	104	
334.94916	572	1+
335.13204	148	
335.19050	134	
335.29490	290	1+
336.01313	210	1+
336.90627	240	1+
336.94478	13314	1+
336.99303	310	1+
337.11712	194	1+
337.21973	138	
337.86019	190	
337.87715	106	
338.17362	194	1+
338.34062	368	
339.08899	140	
339.85579	134	
339.95404	162	
339.97629	136	
340.85466	118	
341.86972	356	1+
343.98238	156	
345.90374	140	
346.12605	402	1+
346.53533	136	
346.96402	220	1+
347.07456	180	1+
347.13454	544	1+
347.89200	1750	1+
349.04933	172	1+
349.22915	292	1+
349.40556	104	
349.82873	156	
349.88520	826	1+
350.05536	278	1+
351.12146	152	
351.14101	164	
351.25462	264	1+
352.25974	224	1+
354.00675	198	1+
354.06502	178	1+
354.37148	456	1+
355.24364	166	1+
355.87693	144	
358.18899	196	1+
358.22331	288	1+
359.96163	708	1+
361.28872	124	
363.10718	184	
365.20552	328	1+
366.98749	158	
367.21214	328	1+
368.06593	158	1+
370.21882	146	
370.30757	118	
371.11573	136	
371.19967	180	
371.23621	124	
372.21891	208	
372.28041	270	1+
374.18648	128	
374.33591	104	
375.20900	142	
375.25844	994	1+
376.11622	1064	1+
376.25715	704	1+
376.35666	270	
378.22448	258	1+
378.27141	262	1+
379.37568	434	1+
380.20012	132	
380.96700	244	1+
381.96673	172	1+
383.16775	312	1+
384.05262	104	
384.17302	200	1+
384.22467	256	1+
385.91506	214	1+
386.85340	120	
389.08441	166	
389.37435	120	
389.39762	164	
390.19902	386	1+
390.22751	116	
391.30030	348	1+
392.25853	264	1+
393.13772	186	
393.20488	264	
395.23781	118	
396.33137	722	1+
396.41943	382	1+
397.19516	202	1+
397.22316	160	
397.33530	606	1+
397.37655	350	1+
398.30612	170	
END IONS

###FS:    #m/z: 322.92943 #charge 1+
###MS: 5
###MSMS: 6
BEGIN IONS
TITLE=Cmpd 4, +MS2(322.9294), 28.0-35.0eV, 0.1min #6
RTINSECONDS=6.541
SCANS=5-6
PEPMASS=322.92943	1232832
CHARGE=1+
48.99652	98	
191.95534	646	
192.88435	202	1+
192.90260	98	
196.01719	116	
200.88603	118	
201.04685	128	
204.00456	132	
205.95113	298	
209.92327	102	
210.89836	182	
212.89392	104	
215.88806	692	1+
216.04850	100	
217.87887	116	
219.02793	314	1+
219.17456	488	1+
221.94701	120	
222.95254	686	1+
223.91187	96	
224.19676	100	
224.97535	330	1+
227.92854	196	
229.06272	102	
229.08907	114	
230.91112	102	
231.02693	110	
232.47747	100	
232.89130	266	1+
233.04293	196	
233.06795	588	1+
235.05987	250	1+
236.00917	182	1+
239.07869	536	
240.06582	132	
240.94051	312	
240.95921	420	1+
240.97901	98	
241.08561	118	
241.93938	1030	1+
242.94109	660	1+
243.05712	98	
243.10194	126	
243.88061	470	1+
244.03787	440	1+
244.93925	174	
244.99193	106	
245.11221	180	1+
245.24091	98	
245.87724	96	
245.90245	200	1+
246.97593	594	1+
248.03414	724	1+
249.05901	134	
250.01414	180	1+
250.21415	118	
250.94841	182	1+
250.97266	118	
251.05941	130	
251.10379	96	
251.16361	104	
252.10904	170	
253.15995	108	
254.12341	122	
255.13970	100	
256.03921	400	1+
256.05366	138	
257.07167	152	1+
258.00156	112	
258.97569	128	
259.11030	106	
259.14876	122	
260.17656	274	1+
260.19804	334	1+
261.01929	146	
261.89385	106	
262.05094	122	
262.17183	116	
262.91827	130	
263.05560	116	
263.10492	178	
263.21815	132	
263.97829	146	
264.26599	126	
264.97911	130	
265.01431	428	1+
265.05380	154	
265.09204	134	
265.25915	144	
266.14438	106	
266.17560	106	
266.24452	120	
266.86657	158	
266.96518	226	
267.00622	102	
267.05152	98	
267.08470	420	1+
267.24868	98	
268.00030	956	1+
268.08781	356	1+
268.90571	130	
268.95570	190	
268.97716	214	
269.00325	674	1+
269.11554	142	
269.97708	140	
270.13428	166	1+
270.94492	100	
271.28009	118	
271.75579	102	
271.85629	126	
274.07850	174	
275.10649	210	1+
276.07130	438	1+
276.94020	146	1+
277.14767	136	
278.02505	214	1+
279.09096	1058	1+
279.19574	178	
279.22798	180	
279.26630	102	
280.14215	1012	1+
280.18234	102	
280.23184	134	
281.04479	662	1+
281.11621	98	
281.25610	126	
282.96293	248	1+
283.02509	100	
283.07469	116	
283.26348	128	
283.98137	108	
284.03961	138	
284.05392	134	
284.07272	212	
284.29254	2440	1+
285.06103	146	
285.17886	202	1+
285.91114	220	1+
286.27541	116	
288.03300	216	1+
288.06474	306	1+
288.07931	128	
289.15830	170	
289.87972	184	
291.06138	102	
292.06265	222	1+
292.11106	228	1+
292.14429	104	
293.19008	108	
293.29872	98	
293.87403	156	
294.15597	140	
294.99474	136	
295.12597	170	
295.16191	118	
295.92648	176	1+
299.05884	690	1+
299.13793	118	
300.11445	170	
301.00724	114	
302.24645	100	
302.99288	96	
303.11311	130	
303.24873	100	
304.21318	158	
304.26782	202	
305.26937	520	1+
306.05948	102	
306.13767	212	1+
306.27534	380	1+
306.87489	120	
307.08508	312	1+
307.24392	114	
307.88814	280	
308.29184	1268	1+
309.02886	270	
309.05195	108	
310.04287	134	
310.26843	134	
310.30882	906	1+
310.88154	334	1+
311.02906	102	
312.12964	256	1+
313.02795	598	1+
314.05900	288	1+
314.09197	128	
314.16320	162	1+
315.06249	224	1+
315.39718	98	
316.11090	222	1+
318.04541	114	
318.29721	142	
319.13252	112	
319.22488	160	
320.08684	98	
320.15618	96	
320.18184	116	
322.19922	172	
323.17053	106	
323.23753	6302	1+
323.27600	192	
324.07512	138	
324.11347	170	
324.13312	560	1+
324.20435	1778	1+
324.30840	98	
324.89142	140	
325.88973	190	1+
326.18616	118	
326.27935	106	
326.31791	108	
326.37674	118	
326.38837	246	1+
326.69878	104	
327.07357	158	1+
327.10066	176	1+
327.24852	292	
327.26805	382	1+
END IONS

###FS:    #m/z: 340.94002 #charge 1+
###MS: 5
###MSMS: 7
BEGIN IONS
TITLE=Cmpd 5, +MS2(340.9400), 28.0-35.0eV, 0.1min #7
RTINSECONDS=7.313
SCANS=5,7
PEPMASS=340.94002	637322
CHARGE=1+
77.32341	104	
205.01739	214	
205.94855	180	1+
206.97420	106	
208.95531	214	
213.93839	2956	1+
214.88304	836	1+
215.17787	128	
215.88634	694	1+
215.93578	294	
217.01642	182	
217.88464	324	1+
219.03725	166	
219.94777	104	
222.97288	426	1+
223.96022	212	
226.86344	122	
226.95303	106	
227.94205	114	
228.10423	154	
228.13521	106	
230.22148	102	
230.95605	106	
231.94946	2386	1+
233.06268	298	1+
233.89698	324	
233.94670	932	
235.90040	154	
235.94647	134	
237.08336	104	
238.04719	156	
239.94463	202	1+
240.22744	300	
241.90155	116	
242.53177	110	
244.03550	236	
244.95673	138	
245.04168	124	
246.06428	346	
246.41517	104	
246.97643	206	
248.03592	384	1+
249.04158	230	1+
249.06702	182	1+
249.14042	112	
249.96017	796	1+
250.06721	206	1+
250.09826	268	1+
251.95454	302	1+
253.19391	168	
254.08558	120	
254.28140	102	
254.91117	112	
254.96618	1500	1+
255.07253	564	1+
256.57533	102	
256.96530	244	
257.02157	124	
258.22464	108	
258.88058	192	1+
258.96336	132	
259.05981	124	
260.07399	244	1+
261.18004	186	
261.69114	116	
262.14532	218	1+
262.96230	118	
263.00131	174	
263.03729	116	
263.05644	290	1+
265.01655	422	1+
265.11107	194	1+
265.19397	180	
265.96535	152	
266.25276	168	
266.91887	134	
266.99908	154	
267.42108	108	
269.00129	222	
269.06924	200	1+
269.18704	142	
271.78918	154	1+
271.97810	300	1+
272.93334	326	1+
274.08012	304	1+
276.06170	120	
278.60170	108	
278.99636	124	
279.94964	166	
280.06332	226	
280.98131	160	
281.05073	234	
281.10027	116	
281.22528	114	
281.69696	120	
282.00669	112	
282.05496	116	
282.11567	200	1+
282.27672	824	1+
282.29538	198	
283.02708	180	
285.29991	112	
286.91962	130	
287.22022	104	
288.05794	118	
289.07342	428	1+
289.50763	116	
289.85910	126	
290.79185	160	
290.87123	230	1+
291.01194	106	
291.06930	138	
292.06085	386	1+
292.81891	130	
292.95445	114	
293.06515	322	1+
294.17586	310	1+
294.28304	162	
295.13213	134	
295.15714	104	
295.28287	144	
295.97246	160	
295.99263	238	
296.12190	130	
296.21662	160	
296.33087	316	1+
296.97430	110	
296.99574	132	
297.07868	562	1+
297.14638	120	
297.96961	402	1+
298.08416	352	1+
298.31325	212	
298.54246	106	
299.06223	238	
299.75736	102	
301.05340	110	
301.10644	174	
301.71628	136	
302.03922	112	
302.11206	112	
302.17461	286	
302.93686	112	
303.04637	144	
303.87731	108	
305.27627	452	1+
308.29337	700	1+
308.32509	310	1+
309.02489	102	
309.17280	138	
309.25386	292	1+
309.85617	132	
310.09000	136	
310.67367	116	
310.87848	160	
311.02534	264	
312.02641	508	1+
313.02820	320	1+
317.01709	104	
318.59656	162	
319.08510	116	
319.23984	122	
319.39688	88	1+
320.06737	114	
321.12899	116	
321.22130	414	
322.13533	384	1+
322.18579	104	
322.21059	142	
322.22231	210	
322.94258	102	
323.23853	1142	1+
323.30079	212	
324.11467	162	
324.28829	216	
324.32629	232	
325.02770	106	
325.26153	268	1+
326.08845	114	
326.24279	140	
326.30968	128	
327.01353	240	1+
327.08708	184	
327.92484	106	
328.18772	216	
328.29902	120	
329.82494	238	1+
329.87616	130	
330.19619	122	
331.14270	158	
332.08913	258	1+
333.32251	138	
336.08618	178	1+
336.38851	106	
337.25058	124	
339.23451	104	
339.88472	178	1+
340.18913	102	
340.39102	584	1+
341.24723	272	1+
341.82330	104	
342.20608	108	
342.31447	188	
343.17212	156	
343.28647	276	1+
343.30416	148	
343.90240	114	
344.10971	216	1+
344.77154	206	
END IONS

###FS:    #m/z: 363.95604 #charge 1+
###MS: 5
###MSMS: 8
BEGIN IONS
TITLE=Cmpd 6, +MS2(363.9560), 28.0-35.0eV, 0.2min #8
RTINSECONDS=8.085
SCANS=5,8
PEPMASS=363.95604	344674
CHARGE=1+
189.86071	238	
191.85829	158	
192.88984	128	
195.88150	186	1+
202.98581	110	
209.94270	632	
210.88598	336	1+
212.87907	1038	1+
221.93543	110	
222.95256	1064	1+
224.89291	112	
224.94806	1810	1+
224.97007	186	
226.89721	156	
226.94772	3000	1+
226.96911	174	
227.93195	150	
228.89872	244	
228.94151	3038	1+
229.95792	210	
229.97948	152	1+
230.88921	1440	1+
232.88583	186	
235.97485	108	
236.11624	104	
236.12935	108	
237.06909	114	
238.05853	106	
238.11315	116	
239.05023	178	1+
239.90654	110	
240.94123	142	
240.96229	584	1+
241.08619	176	
241.94150	156	
242.95776	572	1+
243.04907	118	
243.88459	256	1+
244.03861	160	
244.19017	106	
244.95817	1784	1+
245.02711	118	
245.04139	114	
245.11990	112	
245.93843	526	
246.95204	1880	1+
247.06122	190	1+
247.91405	106	
247.97782	272	
248.89912	520	1+
249.99608	104	
250.06762	280	1+
250.94989	184	
251.00634	126	
251.04656	338	
251.96509	190	1+
252.23381	126	
254.09340	116	
254.91699	184	1+
256.05876	108	
256.86586	166	1+
256.94008	198	1+
258.23723	130	
258.97172	136	
260.11161	134	
260.64137	104	
260.96862	598	1+
261.07799	160	
262.99744	116	
263.05633	130	
263.17467	312	1+
263.98190	128	
265.08884	148	
267.06102	146	
267.09600	198	1+
267.13572	104	
267.97399	188	
268.00279	358	1+
268.12099	224	1+
268.29651	320	1+
268.95278	124	
268.97248	168	
269.03046	140	
269.12244	144	1+
269.96755	564	1+
271.91466	188	
272.25207	106	
272.93254	246	
273.07505	174	1+
273.09816	114	
273.93891	264	1+
276.84090	132	
277.06587	140	
277.08994	224	1+
277.92335	116	
278.04924	106	
280.11944	320	1+
280.26245	134	
280.78790	180	1+
280.80851	124	
280.86550	174	1+
282.10024	144	
282.12584	248	1+
282.94413	156	
283.06786	106	
283.09481	104	
283.79144	188	1+
283.87501	334	1+
284.08028	140	
285.22515	122	
285.84883	130	
286.12807	164	1+
287.86689	290	1+
288.06176	626	1+
289.06090	442	1+
291.24972	114	
292.06030	112	
293.11999	230	1+
294.08251	138	
294.27572	256	1+
294.65556	106	
295.01728	120	
296.10320	284	1+
296.80516	136	
296.98728	202	1+
297.91371	206	1+
298.08168	308	
298.94744	314	1+
299.94898	246	1+
301.14873	154	
301.86260	458	1+
302.22211	186	
302.24238	116	
303.21514	214	1+
303.78247	116	
303.81069	128	
303.85607	346	
303.94570	122	
305.25911	108	
305.86832	196	1+
306.12464	114	
306.23262	188	1+
307.03001	142	
307.06951	104	
307.13096	192	1+
307.28530	196	
307.78621	154	
307.80058	154	
308.29433	394	
308.31518	218	
308.42708	154	
308.46784	108	
308.81292	128	
308.87565	192	
310.30786	270	1+
310.79822	122	
310.88150	360	1+
311.02397	162	1+
311.86245	116	
311.88347	222	1+
311.97591	114	
313.03025	318	1+
314.92813	128	
315.49297	110	
315.93528	120	
316.09834	188	1+
316.77875	106	
317.13838	126	
319.81868	112	
319.86865	110	
320.08407	112	
320.95617	148	
321.02277	122	
321.09734	146	
321.86775	202	
322.12500	106	
322.92904	142	
323.01554	482	1+
323.11011	254	1+
323.23668	226	
324.14119	222	1+
324.32074	140	
324.89403	296	1+
325.98548	124	
326.18519	148	
326.29691	112	
326.86708	282	1+
328.32014	344	1+
328.81068	120	
329.17225	134	
330.15876	134	
331.20779	120	
332.08786	306	1+
333.04299	116	
333.94977	106	
335.80292	426	1+
335.85306	178	1+
336.80528	316	1+
336.94712	260	
337.03949	108	
337.09336	194	
340.93555	156	
341.36218	174	
341.95589	140	1+
343.00819	138	
343.19164	204	1+
343.91383	170	1+
344.27635	112	
344.97260	126	
346.16932	186	1+
347.17202	150	1+
348.32403	148	
349.10955	238	1+
349.31814	520	
350.18654	124	
350.25193	142	
350.33572	414	1+
353.27337	120	
355.05950	122	
357.05423	204	
357.14975	194	1+
358.12261	112	
359.17847	128	
360.10756	234	1+
360.35981	350	1+
361.00132	162	1+
362.01979	112	1+
362.15715	252	1+
362.23064	138	
362.26468	234	1+
363.10798	168	1+
363.21582	184	1+
365.16838	302	1+
365.31451	138	
365.35387	126	
365.38641	242	1+
366.29306	160	
367.20783	332	1+
367.33280	232	1+
368.21148	198	1+
368.37838	118	
368.42318	1312	1+
369.34522	114	
END IONS

###FS:    #m/z: 322.92966 #charge 1+
###MS: 9
###MSMS: 10
BEGIN IONS
TITLE=Cmpd 7, +MS2(322.9297), 28.0-35.0eV, 0.2min #10
RTINSECONDS=11.7625
SCANS=9-10
PEPMASS=322.92966	1218662
CHARGE=1+
165.06860	106	
191.95292	236	
192.88674	290	1+
196.08441	100	
197.00562	86	
197.96318	110	
201.04427	192	
205.94591	342	1+
215.88844	400	
217.87396	108	
219.17147	138	
221.95014	90	
222.11135	92	
222.95176	260	
223.21032	92	
223.96082	210	
223.98081	160	
224.94696	96	
224.95872	120	
224.97301	128	
226.88813	94	
227.93135	202	
228.62914	90	
230.84404	86	
233.06859	126	
235.87704	108	
236.88895	90	
237.06445	84	
238.88381	130	
239.08011	294	
239.41839	90	
239.90150	116	
240.82875	140	
240.94054	454	
240.96262	440	1+
241.04091	90	
241.91677	116	
241.93975	1914	1+
241.99730	116	
242.07316	110	
242.12451	90	
242.44706	96	
242.89827	92	
242.94164	1192	1+
243.25648	94	
243.87993	300	
243.96179	90	
244.04119	296	1+
244.87991	446	1+
244.93881	218	
245.04622	216	1+
245.94278	268	
245.97975	86	
246.09146	92	
246.11503	110	
246.97525	200	
247.02943	370	1+
247.04952	98	
248.65810	86	
248.89628	100	
250.94341	126	
250.96539	102	
250.98266	194	
251.04340	156	
252.99075	86	
253.11599	212	1+
253.95867	94	
253.98411	138	
254.16008	112	
255.08686	86	
257.97337	272	1+
258.14171	130	
258.93227	112	
259.99762	108	
260.05960	100	
260.17409	120	
260.66727	98	
261.89344	118	
262.24980	88	
263.06382	138	
264.09662	148	
265.01411	282	1+
265.02924	108	
265.05730	346	
265.10110	86	
266.04543	292	1+
266.24264	118	
266.97776	116	
266.99647	1090	1+
267.08315	170	1+
268.05954	212	
269.06335	94	
269.79775	112	
270.26916	174	1+
270.98123	98	
271.02773	90	
272.94279	104	
274.09302	104	
276.10081	90	
276.11991	118	
276.84017	90	
276.88682	92	
277.06942	182	
278.13987	114	
279.09268	646	
279.21585	86	
280.06711	114	
280.09486	316	
280.11843	90	
280.14151	652	1+
280.25842	126	
280.94918	196	1+
281.00725	88	
281.04802	326	
283.03003	188	
283.07431	246	
283.25970	130	
284.07301	144	
284.29440	1054	1+
284.94851	138	
285.42762	96	
285.98774	208	1+
286.17104	218	1+
286.79388	86	
286.90640	116	
289.22802	86	
289.88258	114	
290.06469	188	1+
290.96122	90	
292.05504	164	
292.86023	138	
293.00952	138	
293.05905	130	
293.29759	106	
293.88386	106	
294.86274	272	1+
297.10277	154	
297.17127	106	
297.86912	118	
299.06377	264	
299.09244	218	1+
299.79107	114	
301.12637	102	
302.13391	192	1+
304.26611	136	
304.93925	118	
305.88331	90	
306.04216	160	1+
306.27547	278	
306.88701	312	1+
307.27923	126	
307.30999	254	1+
308.12958	114	
308.29136	510	1+
309.08340	88	
310.30785	670	
311.01928	126	
311.51839	88	
311.86419	122	
311.93621	238	1+
312.02806	728	1+
314.89985	84	
315.15150	136	
317.06752	88	
319.05049	192	1+
320.07877	254	1+
320.18123	136	
320.21919	126	
320.27759	244	1+
321.18462	98	
322.19446	138	
322.81954	94	
323.05990	230	1+
323.18859	126	
323.23773	2634	1+
324.13545	308	1+
324.20445	1284	1+
324.26883	108	
324.33091	162	1+
324.89312	226	
325.90101	114	
326.04004	158	
326.17608	116	
326.37034	208	
326.96456	114	
327.04724	102	
327.18123	126	
327.20898	166	
327.25181	106	
END IONS

###FS:    #m/z: 340.94037 #charge 1+
###MS: 9
###MSMS: 11
BEGIN IONS
TITLE=Cmpd 8, +MS2(340.9404), 28.0-35.0eV, 0.2min #11
RTINSECONDS=12.543
SCANS=9,11
PEPMASS=340.94037	656452
CHARGE=1+
77.28889	100	
189.86269	136	
202.02661	96	
210.98999	92	
212.87852	138	
213.87826	158	
213.93878	2084	1+
215.88710	336	
215.93600	492	
216.08040	110	
216.87937	816	1+
217.43824	94	
217.85939	150	
217.88101	612	1+
217.93857	94	
219.96778	94	
220.13192	112	
221.95020	112	
222.97445	208	
224.89407	94	
224.97502	270	
226.02423	116	
226.89615	96	
226.94440	356	1+
228.14307	96	
228.91258	134	
229.03209	122	
229.63840	102	
230.86808	152	1+
230.89148	108	
231.53318	106	
231.94999	2098	1+
233.89560	670	1+
233.94647	476	
234.09544	142	
234.13131	136	
235.13234	108	
235.94522	172	
236.06113	196	1+
236.08518	190	1+
237.01992	108	
237.89260	234	1+
239.07464	98	
240.22992	368	
242.87458	120	
243.01352	188	
243.84672	98	
243.87097	190	1+
244.03777	382	1+
244.96367	112	
246.39580	94	
246.97331	258	1+
248.03314	98	
248.99011	172	
249.03997	224	
249.21424	198	1+
249.95879	416	
250.99098	170	1+
252.24114	98	
253.08457	128	
254.94082	108	
254.96403	814	1+
255.07288	752	1+
256.91394	178	
258.92290	126	
260.07939	94	
260.91592	120	
261.04811	96	
262.96788	208	
263.05265	146	
264.07030	144	
264.52732	94	
265.01469	292	
265.03517	98	
266.97455	120	
267.00217	340	1+
267.46328	94	
268.83863	122	
268.91543	134	
269.00221	158	
269.12032	122	
269.18309	116	
270.88093	104	
271.99420	108	
272.93561	372	1+
272.97458	342	1+
273.07598	156	
274.81087	118	
274.97442	94	
275.07968	104	
277.17130	208	1+
277.95994	176	
278.96183	348	1+
279.84961	168	
280.06278	112	
281.04638	140	
281.27334	488	1+
281.93773	410	1+
282.04957	142	
282.12936	94	
282.27751	412	1+
282.86761	336	1+
283.02894	378	1+
284.29323	142	
284.36196	96	
285.01627	170	
285.43141	104	
285.45013	94	
286.07191	154	
286.80026	108	
289.06725	220	1+
290.94115	168	1+
292.84811	224	1+
293.05807	160	1+
293.17056	122	
293.90752	96	
294.81194	120	
295.28830	106	
295.97762	200	
296.97278	182	
297.33432	164	
297.76004	108	
297.93788	94	
297.97519	522	
298.08445	264	
298.25840	100	
299.06125	328	1+
299.08082	148	
300.08649	108	
300.51902	94	
301.80891	102	
302.31588	98	
302.94492	116	
306.27505	182	
306.79059	136	
306.88014	128	
307.24188	312	
307.30025	136	
307.78878	128	
308.29207	354	
308.80435	100	
309.14896	144	
310.12242	122	
310.19377	92	
310.87423	170	
312.03670	130	
313.02822	590	
314.97625	114	
315.00224	212	1+
315.06440	116	
318.10453	98	
318.93393	98	
319.04390	142	
320.23959	126	
320.73219	112	
321.22027	122	
322.30707	192	
323.23870	872	1+
323.30349	134	
324.27746	98	
324.78097	246	1+
324.89278	276	1+
326.29941	124	
326.96855	100	
327.25833	96	
328.18672	146	
328.88831	250	1+
328.96405	98	
329.19164	168	
329.30024	254	1+
329.86877	114	
330.87751	144	
332.09202	160	1+
334.97591	154	
336.14755	116	
337.05384	122	
337.09169	112	
337.22153	148	
337.32041	126	
337.35541	112	
338.12044	118	
338.19056	106	
338.26157	156	
338.28623	128	
339.35900	142	
340.39495	170	
341.39336	184	
342.28189	260	1+
342.31092	380	1+
342.33163	144	
343.20256	170	
END IONS

###FS:    #m/z: 363.95631 #charge 1+
###MS: 9
###MSMS: 12
BEGIN IONS
TITLE=Cmpd 9, +MS2(363.9563), 28.0-35.0eV, 0.3min #12
RTINSECONDS=13.3155
SCANS=9,12
PEPMASS=363.95631	370306
CHARGE=1+
189.86424	164	
191.85789	192	
207.87144	140	
208.95835	166	
209.94422	336	
210.88168	204	
210.93573	188	
212.83654	116	
212.87834	1312	1+
216.89792	136	
222.95089	1228	1+
223.88729	168	
224.86890	234	1+
224.88704	106	
224.94684	1350	1+
226.94717	2766	1+
226.97122	96	
228.89476	484	1+
228.94124	2968	1+
230.88825	1570	1+
231.16888	104	
232.88661	134	
233.89481	306	1+
234.06167	198	1+
236.39315	160	
236.99603	248	1+
237.06138	120	
239.89810	114	
240.08953	156	
240.93911	206	
240.96068	616	1+
241.05110	126	
241.84712	104	
241.94006	872	1+
242.96028	542	
244.03848	230	
244.93856	184	
244.95666	1618	1+
245.92068	112	
245.94103	596	
246.90578	206	
246.95227	2158	1+
248.03485	134	
248.05839	212	1+
248.89907	838	1+
249.04100	176	
250.83906	104	
250.89311	114	
250.94279	254	1+
250.96002	160	
251.02453	106	
252.23757	96	
255.10112	108	
258.97810	124	
259.86505	98	
260.13414	96	
260.83690	118	
260.96546	344	
263.93485	206	
264.98970	150	1+
266.24649	210	
267.97426	344	1+
268.29832	178	
268.83847	140	
268.96245	352	1+
269.00949	134	
270.88200	96	
271.21372	102	
271.79825	142	
271.91451	130	
272.93490	266	
273.92530	102	
276.85254	110	
276.98605	96	
277.07563	106	
277.12565	94	
278.24439	142	
280.03949	226	1+
280.79616	134	
280.93716	204	1+
280.96571	240	1+
280.99908	100	
281.02028	126	
281.06334	234	1+
282.25390	96	
282.74725	106	
282.79366	104	
283.03417	98	
283.81273	154	
283.85136	140	
283.97424	124	
284.98063	220	1+
285.03072	122	
285.84656	130	
285.93946	172	
288.06263	224	
289.07685	112	
290.75335	146	
290.98668	100	
292.25875	122	
293.03998	152	
294.93096	136	
295.87341	166	
295.93415	98	
296.55796	98	
296.94488	148	
297.07421	320	1+
298.07495	228	1+
298.80584	388	1+
299.87390	120	
300.23165	138	
300.92587	208	
301.85995	554	1+
302.22202	104	
302.94667	140	
303.04738	108	
303.20261	96	
303.25612	226	1+
303.80514	174	
303.85413	342	1+
304.90817	136	
305.29377	200	
305.76379	178	
306.13906	150	
306.79883	146	
307.28133	220	
307.79942	170	
308.29122	708	1+
309.32740	102	
310.31090	222	
310.87653	132	
311.85945	186	
311.88723	112	
314.12918	102	
315.93807	96	
316.81794	126	
316.87817	190	1+
319.00382	110	
319.02659	108	
319.96661	98	
320.92999	102	
321.16295	100	
321.29549	198	1+
321.80833	116	
321.82522	172	
323.01704	216	1+
323.10023	98	
324.24815	154	
324.32013	184	
325.02956	96	
325.45373	166	
325.96246	108	
327.07345	100	
328.18701	96	
328.22824	150	1+
329.89426	126	
332.08588	208	
334.09278	206	1+
335.94109	266	1+
336.89421	122	
338.40523	104	
339.05835	100	
339.83195	156	
340.82750	98	
342.08081	100	
342.19657	210	1+
342.27524	104	
343.08098	130	
343.13093	98	
343.27433	126	
344.17844	156	
344.27650	162	
344.90090	110	
345.28549	120	
346.32052	212	1+
346.80523	102	
347.04638	170	1+
348.31637	98	
349.21692	200	1+
349.31931	378	
351.33887	144	
352.17432	120	
354.21191	114	
355.05150	170	
355.40308	102	
356.09364	166	
357.05560	106	
357.76167	170	1+
359.96409	138	
361.08878	150	
362.23153	166	1+
362.84740	98	
363.31011	196	1+
364.33652	212	1+
365.38405	176	
367.32748	414	1+
367.82255	108	
368.42209	422	1+
368.78591	116	
END IONS

###FS:    #m/z: 322.92972 #charge 1+
###MS: 13
###MSMS: 14
BEGIN IONS
TITLE=Cmpd 10, +MS2(322.9297), 28.0-35.0eV, 0.3min #14
RTINSECONDS=17.002
SCANS=13-14
PEPMASS=322.92972	989708
CHARGE=1+
85.71111	88	
184.12111	84	
191.95521	164	
197.01688	146	
200.00897	92	
201.04271	416	1+
205.94888	218	
207.96965	130	
209.94400	106	
213.09148	122	
213.15921	82	
214.83877	80	
214.87103	82	
215.88890	192	
215.91646	80	
217.88038	126	
218.13061	124	
218.86572	86	
219.16934	132	
220.86473	114	
221.10211	80	
222.93555	80	
222.97467	144	
223.95635	284	
224.97564	110	
226.80115	108	
227.93156	96	
227.95197	88	
228.86577	124	
229.89941	90	
230.84697	284	1+
231.00249	84	
231.43391	82	
233.02641	80	
233.07005	152	
233.89696	94	
236.01254	216	1+
237.10627	92	
238.21597	116	
238.93748	360	
239.07996	168	
239.98117	82	
240.09001	104	
240.94139	856	
240.96562	230	
241.89104	84	
241.93945	2522	1+
242.90220	92	
242.91742	86	
242.94163	1664	1+
243.87918	192	
243.89778	82	
244.24571	88	
244.87918	86	
244.93884	828	1+
244.97548	92	
246.97332	206	
248.98817	184	
249.03874	140	
249.98019	158	
251.01043	90	
251.10945	82	
251.88674	84	
252.01145	92	
252.17051	84	
252.86581	92	
255.80230	116	
255.94778	92	
256.84143	82	
256.94043	114	
257.01487	146	
257.19375	86	
257.90333	134	
258.06312	118	
258.85523	122	
259.20054	80	
260.17341	140	
261.47682	82	
261.89216	150	
262.10591	234	1+
262.16912	120	
262.90441	84	
263.98582	98	
264.19634	92	
264.23274	160	
264.99582	114	
265.01270	100	
265.05744	114	
266.06863	154	
266.11176	246	1+
268.00470	138	
268.95832	104	
269.00480	308	
269.96534	92	
272.44851	94	
275.13348	92	
275.94366	90	
276.05827	134	
276.46620	88	
276.85254	84	
278.02221	94	
279.09126	974	1+
279.27466	82	
280.14221	304	1+
280.42471	84	
280.91855	82	
281.08195	84	
281.09894	150	
281.24725	120	
281.26582	84	
282.28104	154	
282.80485	82	
282.88737	84	
282.93100	86	
283.06838	224	
284.07620	138	
284.12411	82	
284.29252	708	1+
285.23254	86	
285.43146	90	
285.91142	82	
287.07289	80	
289.88001	138	
290.13297	86	
290.85763	96	
291.03758	84	
292.05767	216	
292.94034	82	
294.85990	86	
294.94706	98	
295.27752	86	
296.12649	170	1+
300.04118	104	
301.08203	120	
302.17433	106	
304.26432	178	
304.60025	98	
305.12574	118	
306.07672	86	
306.27944	114	
306.88294	356	1+
307.13038	80	
307.31537	232	1+
308.29235	520	1+
309.05721	92	
309.25714	138	
310.10083	86	
310.30807	638	1+
311.00067	84	
311.02248	776	1+
311.75899	98	
312.20368	112	
312.42287	88	
314.87496	114	
316.89947	90	
321.08779	130	
321.19431	124	
323.23758	1308	1+
323.30648	138	
323.88624	90	
324.13714	108	
324.20653	168	
324.89414	138	
325.20606	190	
326.12225	88	
326.20981	112	
327.17616	178	
328.29659	80	
END IONS

###FS:    #m/z: 340.94043 #charge 1+
###MS: 13
###MSMS: 15
BEGIN IONS
TITLE=Cmpd 11, +MS2(340.9404), 28.0-35.0eV, 0.3min #15
RTINSECONDS=17.774
SCANS=13,15
PEPMASS=340.94043	569016
CHARGE=1+
189.06595	94	
189.86120	106	
189.95849	88	
192.88913	88	
200.01226	106	
203.04002	102	
205.94859	202	
206.49632	88	
208.95971	140	
213.93897	1226	1+
215.88782	672	
215.93779	394	
217.88412	252	1+
217.93349	154	
219.88259	116	
224.07525	94	
225.65527	82	
226.89469	190	
226.92973	82	
226.94443	86	
227.78519	86	
230.88976	148	
230.94664	90	
231.88910	90	
231.95033	1490	1+
233.89867	366	1+
233.94504	272	
235.82790	98	
235.87298	102	
237.06047	114	
237.78922	84	
237.89154	128	
238.02552	102	
238.04675	88	
238.10344	86	
238.95575	90	
239.14687	108	
239.88231	86	
239.90191	200	
240.14261	86	
240.22982	84	
240.95256	102	
242.94404	138	
244.04292	92	
244.53559	88	
247.35673	104	
247.93975	106	
248.03425	112	
248.95605	786	1+
248.98483	96	
249.50315	90	
250.04743	136	
250.21920	84	
251.84659	140	
251.95810	184	
252.23046	102	
252.95182	118	
253.95857	82	
254.09345	88	
254.96398	812	1+
255.07454	172	
256.07638	162	
256.91726	260	
256.96609	340	1+
257.04588	84	
257.94085	88	
258.98472	82	
259.01235	84	
259.95791	160	1+
260.93300	84	
261.84431	90	
261.89579	86	
262.84848	140	
264.07262	132	
264.90884	98	
265.01681	218	
265.09105	84	
265.89467	140	
266.06740	82	
267.02194	206	1+
268.21315	108	
268.96180	236	
269.00177	144	
270.80315	88	
271.86704	84	
272.44056	86	
272.85008	86	
272.93110	274	
272.98080	176	
273.06090	94	
276.46833	98	
277.85640	140	
277.96820	158	
278.24272	198	
278.52201	92	
278.84326	184	
279.21116	86	
279.96441	234	
280.25987	138	
280.85063	170	1+
280.90225	108	
281.04641	226	
282.03465	102	
282.05406	104	
282.07965	138	
282.12252	92	
282.28010	178	
283.99703	282	1+
285.03669	142	
285.92465	226	1+
286.15187	96	
288.06300	138	
291.95658	162	1+
293.01598	90	
293.09782	150	
293.85261	204	1+
294.27748	128	
295.99964	116	
297.97256	118	
299.06027	222	
299.09638	108	
300.82114	82	
301.01708	82	
302.17430	132	
302.92104	84	
303.85761	82	
303.94516	94	
304.09049	138	
304.20838	82	
304.69279	88	
305.28245	104	
305.87978	338	1+
306.28726	86	
307.79902	158	
308.29236	416	1+
308.32898	150	
308.84648	166	1+
309.32101	110	
309.85063	140	1+
310.15028	102	
311.31294	100	
311.88609	118	
313.03085	400	1+
314.07695	90	
314.20286	94	
316.55166	106	
318.51217	80	
319.10828	86	
319.86138	94	
321.40034	84	
321.87584	90	
323.06710	118	
323.24257	178	
325.13597	122	
325.90026	98	
328.18848	128	
328.26974	112	
329.81714	98	
337.18177	100	
338.03244	82	
338.15669	88	
340.08193	162	1+
340.39233	120	
340.99560	146	
341.25524	134	
342.27087	98	
343.07896	102	
343.20709	102	
343.23701	108	
345.14896	102	
END IONS

###FS:    #m/z: 363.95646 #charge 1+
###MS: 13
###MSMS: 16
BEGIN IONS
TITLE=Cmpd 12, +MS2(363.9565), 28.0-35.0eV, 0.3min #16
RTINSECONDS=18.546
SCANS=13,16
PEPMASS=363.95646	336236
CHARGE=1+
98.96533	92	
183.93288	146	
189.86279	244	
191.85816	146	
192.86063	110	
207.87103	256	1+
209.94362	632	1+
210.88269	128	
212.87967	1086	1+
214.13772	92	
214.88922	130	
220.89836	160	
222.95098	462	
222.98587	142	
223.07397	154	
223.97399	206	
224.04226	90	
224.94739	898	1+
224.96669	292	1+
226.88585	176	
226.94634	2720	1+
226.97049	142	
226.99201	156	
227.93025	142	
228.89863	102	
228.94132	2536	1+
230.88792	1394	1+
232.88423	342	1+
238.21053	124	
240.83860	142	
240.94030	274	
240.96054	276	
241.94143	232	
241.95572	734	1+
242.94018	764	1+
242.95594	450	1+
244.03584	206	1+
244.21922	122	
244.95695	1180	
245.09645	94	
245.94759	2348	1+
246.90407	168	
246.95237	2058	1+
248.89971	402	
249.04532	110	
249.79360	146	1+
250.08335	118	
250.90548	92	
250.94420	232	
251.05257	104	
251.94843	104	
252.23088	228	
252.89476	110	
256.92320	140	
258.43984	104	
258.96609	340	1+
259.85049	130	
263.97931	308	1+
266.81352	102	
266.88251	110	
267.24935	112	
267.96840	396	1+
268.06305	100	
268.30668	98	
268.95587	130	
268.96958	266	1+
269.00229	128	
269.13476	104	
269.30103	108	
270.16246	92	
272.86473	136	
272.90068	112	
273.81458	98	
276.86019	128	
277.09051	164	
279.79554	96	
280.07089	122	
280.79209	150	
281.42641	94	
281.79691	98	
281.98806	138	
282.91386	108	
282.94549	136	
282.96101	108	
283.04015	108	
283.26609	112	
283.79058	200	
283.84862	134	
284.07237	90	
284.09712	180	1+
284.89104	254	1+
285.79256	124	
285.84510	246	
285.98252	146	
288.06600	422	1+
290.03364	94	
290.85947	120	
292.43800	172	
292.86150	110	
293.85045	204	
293.87030	126	
294.77802	100	
295.31041	146	
295.93198	168	1+
296.02449	102	
296.80706	94	
298.80353	128	
299.15144	106	
299.86313	136	
300.80304	168	
301.26443	92	
301.80348	126	
301.86016	464	1+
302.22434	118	
302.24656	126	
303.85629	610	1+
303.87943	298	1+
305.44329	108	
307.28730	406	1+
308.95361	92	
309.29239	202	
310.30919	136	
310.87733	98	
311.02277	528	1+
311.86419	142	
313.94525	132	
315.29226	126	
317.60761	100	
318.94472	116	
320.78615	108	
321.81654	270	1+
322.31049	112	
322.92477	130	
323.01739	100	
323.23387	124	
323.27438	128	
323.90114	138	
324.01694	166	
324.21344	92	
324.32971	100	
324.89096	126	
325.88672	98	
325.93842	102	
326.04219	92	
327.87260	140	
327.96280	90	
328.88575	304	
328.96963	206	1+
329.00890	100	
329.18189	92	
329.87223	154	
330.81070	96	
332.08574	112	
338.79588	166	
340.62212	100	
343.17223	174	1+
343.27464	148	
344.25547	94	
344.97351	128	
345.19946	144	
345.21983	112	
346.31216	162	
347.82108	94	
348.26109	102	
348.99699	132	
349.31863	240	
350.31715	140	
350.41826	90	
351.31780	102	
351.33118	272	1+
356.09003	162	
356.22188	110	
356.90747	128	
356.97676	116	
357.05277	264	1+
359.18664	156	
362.13967	108	
362.19504	112	
362.34453	124	
363.10327	94	
365.28378	104	
365.37722	232	1+
367.33105	174	
368.42124	344	
369.35277	126	
END IONS

###FS:    #m/z: 336.94583 #charge 1+
###MS: 17
###MSMS: 18
BEGIN IONS
TITLE=Cmpd 13, +MS2(336.9458), 28.0-35.0eV, 0.4min #18
RTINSECONDS=22.2255
SCANS=17-18
PEPMASS=336.94583	138412
CHARGE=1+
192.89433	102	
196.11722	90	
196.16969	162	
196.88390	110	
200.05037	96	
202.89853	84	
206.97347	234	1+
209.88179	210	1+
209.94524	148	
210.03161	92	
210.88409	142	1+
211.94342	4832	
211.97013	84	
212.87803	508	
212.94769	188	
213.88083	252	
213.94030	2732	1+
215.88415	826	1+
215.93752	198	
217.09612	120	
217.85528	98	
217.88214	390	1+
218.87330	104	
221.94029	120	
222.97380	320	1+
223.93586	96	
223.96119	390	1+
224.88297	314	1+
225.03665	90	
225.94805	164	1+
226.14451	84	
226.97143	150	
227.01077	84	
227.04635	150	
228.89656	114	
229.95433	4120	1+
230.88705	658	1+
230.99320	86	
231.95068	1850	1+
233.82528	212	1+
233.89659	1108	1+
233.94514	272	
235.03065	108	
235.89436	148	
235.94815	130	
236.00672	146	
236.07665	168	
237.90791	122	
238.98728	96	
239.90404	214	
240.04779	164	1+
241.90422	84	
241.94244	90	
244.88958	112	
245.94229	86	
246.05661	94	
246.97456	198	
247.96460	938	1+
248.03022	158	
248.90256	194	
248.98607	254	1+
249.03867	178	
249.82726	96	
249.96244	644	
250.94775	174	
250.98606	146	
251.97172	126	
252.62562	124	
252.97052	2634	1+
254.08916	110	
254.47161	88	
254.93846	122	
254.96504	1700	1+
255.07521	494	1+
255.92079	154	1+
257.11005	178	
257.80264	84	
257.87148	116	
258.45543	94	
258.91066	146	
259.43979	96	
262.97511	92	
263.05407	156	
264.89557	124	
265.01605	230	1+
265.96934	112	
266.99731	216	1+
267.21265	90	
267.81498	270	1+
268.84688	136	
269.79717	116	
270.98110	314	
271.84597	106	
272.97676	138	
274.03362	84	
274.89416	200	1+
275.05709	128	
275.24058	88	
275.45232	96	
276.85332	134	
277.04431	98	
277.91991	98	
277.95856	330	1+
277.98081	92	
278.22215	110	
278.85532	106	
278.93807	84	
279.83945	90	
280.26222	112	
280.86693	94	
280.96745	204	1+
281.00322	90	
281.04814	214	
281.09243	86	
281.79613	172	
282.05061	224	
282.98089	200	1+
283.07006	174	
284.95455	84	
285.09736	98	
285.85177	138	
286.96240	96	
286.97911	94	
287.85110	318	1+
288.06169	94	
290.05120	108	
291.06867	90	
291.81194	224	1+
292.06428	346	1+
292.14419	144	
293.11178	310	1+
293.99376	154	
294.27985	92	
295.20167	88	
295.99756	230	1+
296.17732	88	
297.93491	96	
297.97677	190	
298.78509	230	1+
299.05753	348	1+
299.31514	134	
300.90656	86	
301.56928	106	
302.75830	92	
304.87754	108	
306.03043	86	
306.04435	148	
306.78997	148	
307.88872	130	
308.29861	236	1+
309.18879	90	
316.22187	84	
316.55839	90	
318.07698	96	
319.08717	142	
319.30839	132	
320.33108	138	
320.58214	108	
322.03022	116	
322.08103	86	
323.01689	100	
323.14007	92	
323.23863	104	
323.30196	122	
324.29046	134	
324.59609	88	
324.89017	196	1+
327.87419	144	
328.00340	102	
328.81970	180	
330.04950	94	
331.88140	84	
332.07060	100	
334.22543	92	
334.78479	98	
335.01630	84	
335.29592	202	1+
335.66172	90	
336.02368	90	
336.94980	86	
337.04194	100	
337.09249	130	
337.17949	106	
338.24902	92	
338.33054	94	
339.09145	104	
340.39196	142	
341.25316	100	
341.32044	122	
END IONS

###FS:    #m/z: 359.96154 #charge 1+
###MS: 17
###MSMS: 19
BEGIN IONS
TITLE=Cmpd 14, +MS2(359.9615), 28.0-35.0eV, 0.4min #19
RTINSECONDS=22.998
SCANS=17,19
PEPMASS=359.96154	110928
CHARGE=1+
208.94254	142	
209.94306	494	1+
221.14033	94	
221.92803	118	
222.89159	152	
222.95258	884	1+
223.88494	164	
224.94742	928	1+
226.89096	168	
226.94781	1546	1+
226.97245	300	
227.93096	178	
228.94192	1724	
230.88767	110	
233.04735	114	
234.88968	98	
235.93935	128	
238.21287	214	1+
239.90382	128	
240.13250	130	
240.91419	104	
240.94172	448	1+
240.96311	372	1+
241.85069	92	
242.93996	120	
242.95832	420	1+
243.83343	136	
243.93796	112	
244.95663	844	
245.94707	1560	1+
246.95147	1288	1+
246.98670	90	
247.07907	128	
248.80426	160	
249.04049	144	
249.80578	114	
249.90943	144	
250.94942	126	
250.96270	94	
251.03609	132	
251.94863	90	
252.03648	150	
252.12966	214	1+
253.91869	154	
254.90384	214	1+
256.06171	146	
258.97097	92	
260.96648	994	1+
261.07132	220	1+
262.89032	92	
263.00176	92	
264.85524	98	
265.10066	112	
265.23475	92	
265.46112	88	
265.82631	94	
265.97276	140	
266.24255	244	1+
266.86338	188	1+
267.13815	136	
267.85699	114	1+
267.97462	186	
268.30376	144	
268.95686	606	1+
269.80181	164	
269.84677	190	1+
271.09824	94	
274.85840	116	
275.10499	90	
276.94030	94	
277.93198	110	
278.42373	132	
278.79899	132	
279.86270	298	1+
280.53995	94	
280.79272	198	1+
280.93926	126	
281.06079	196	1+
281.17180	106	
281.91276	134	
283.83783	104	
285.02176	102	
288.07206	222	1+
288.86785	126	
289.11712	90	
290.85967	114	
292.81648	160	1+
293.06546	106	
293.23224	98	
293.99196	94	
294.28083	124	
294.85102	104	
295.02073	158	
295.13615	90	
295.42112	94	
296.80754	132	
297.07583	130	
297.97814	132	
298.14269	148	
298.30898	116	
298.80349	512	1+
299.07074	104	
299.42578	100	
299.86996	124	
299.98566	124	
300.14216	150	
302.11245	166	1+
302.22422	182	
302.28196	92	
302.78793	100	
303.80901	100	
305.69647	100	
306.43136	100	
306.88713	110	
307.07781	90	
307.78637	88	
307.79786	94	
308.30084	380	1+
309.58076	92	
309.80449	150	
310.34472	184	
310.42294	106	
310.87599	220	
311.02340	118	
311.86399	264	1+
311.89802	96	
312.37727	96	
313.15915	88	
313.27060	126	
315.13638	188	1+
315.28789	132	
315.75552	130	
316.27446	90	
316.43781	102	
316.81393	176	
317.03233	114	
317.19852	104	
317.87252	110	
317.93458	96	
318.06650	226	1+
319.42633	106	
319.89520	90	
319.91916	160	1+
320.90090	94	
321.22182	120	
322.88537	110	
323.01685	818	1+
323.23986	344	
324.15900	118	
324.88999	92	
325.26768	124	
325.28573	130	
328.80882	108	
328.88823	200	
329.87419	134	
329.89190	166	
332.40318	90	
336.94574	556	1+
338.34048	126	
339.82393	94	
340.09129	94	
340.35370	226	
341.25304	144	
341.36315	136	
342.28415	120	
342.90483	180	1+
344.27724	126	
346.80526	92	
347.11108	102	
348.30002	102	
348.34598	92	
349.10785	142	
353.10381	94	
356.88062	138	
357.26283	120	
357.70858	122	
358.30680	128	
359.18903	138	
360.22471	118	
362.23326	136	
363.11156	102	
364.04191	120	
364.34577	168	
365.38518	92	
END IONS

###FS:    #m/z: 507.84577 #charge 1+
###MS: 17
###MSMS: 20
BEGIN IONS
TITLE=Cmpd 15, +MS2(507.8458), 28.2-35.2eV, 0.4min #20
RTINSECONDS=23.7705
SCANS=17,20
PEPMASS=507.84577	78102
CHARGE=1+
191.96176	150	
196.01476	202	1+
214.88368	204	1+
223.97863	168	
230.84763	264	1+
234.87763	232	1+
235.09861	178	
240.08195	298	1+
241.88947	210	1+
246.08270	228	1+
249.09995	314	1+
251.06953	242	
252.07620	190	
252.89990	158	1+
253.95522	166	1+
254.06864	142	
254.09299	140	
257.90239	332	1+
258.86064	144	
261.05618	148	
261.09908	152	
262.10087	166	
262.92469	162	
265.92964	204	
266.16729	218	
266.86271	178	
266.91093	178	1+
268.10802	240	
269.11334	152	
270.80519	150	
271.06235	370	1+
271.87200	460	1+
272.06452	290	1+
272.85721	266	
273.85161	156	
275.10484	284	1+
277.85750	168	
278.82892	236	1+
279.07904	188	1+
279.13053	410	1+
281.85851	240	1+
281.90073	160	
282.03595	220	1+
282.99300	260	1+
284.93716	454	1+
285.88168	178	
287.00195	152	
287.81044	142	
287.88722	284	
288.87616	2104	1+
289.88012	1878	1+
290.86506	1088	1+
291.05578	462	1+
291.10359	312	1+
292.11225	182	1+
293.26652	224	1+
293.87299	1910	1+
293.89399	174	
293.96337	138	
296.85767	558	
296.88069	206	
297.00894	158	
297.87723	460	1+
297.98209	158	
298.06401	216	1+
298.85148	258	1+
298.87793	328	1+
298.98909	178	1+
299.06961	150	1+
300.84649	490	1+
301.84997	344	1+
301.87958	370	1+
301.94770	460	1+
302.05909	182	
302.95014	360	1+
303.14874	230	1+
305.85112	260	1+
306.79149	152	
306.89692	138	
307.28624	466	1+
307.88855	1094	1+
307.92890	206	
307.98523	188	1+
308.14082	268	
308.17655	224	
309.14331	170	
309.87094	388	
309.88801	474	
309.93895	242	1+
309.99057	212	1+
310.15534	410	
310.88475	278	
311.02676	338	1+
311.16530	554	1+
311.88295	5084	1+
312.06602	254	1+
312.09622	158	
312.77489	274	1+
312.91357	252	
312.94185	168	
313.95053	144	
314.86497	1536	1+
316.86491	356	
316.88796	766	1+
316.93886	186	
317.82511	258	
317.85630	760	1+
317.96134	238	1+
318.00172	160	1+
318.82368	390	1+
318.86095	626	1+
318.93553	182	
319.93448	314	1+
321.07541	240	1+
322.86518	178	
324.04304	464	1+
324.86105	736	1+
324.90385	144	
325.22687	140	
325.90270	668	
326.05394	418	1+
326.89047	1186	1+
326.99579	148	
327.01868	148	
328.09226	150	
328.37358	194	1+
328.87283	156	
328.97477	142	
329.18300	182	1+
330.05236	162	1+
330.87926	306	1+
330.90646	254	1+
331.11151	272	1+
331.81521	240	1+
332.87337	1096	1+
332.90089	374	
332.93653	150	
333.06925	262	1+
333.90014	306	
334.16998	226	1+
334.88154	714	1+
334.90202	514	
334.96073	168	1+
335.83753	140	
335.88800	512	1+
335.94283	396	1+
336.04273	216	1+
336.08030	222	1+
337.88231	150	
337.94995	306	1+
338.87804	194	
338.95088	198	1+
339.87858	174	
340.01725	252	1+
340.86564	244	1+
343.18733	326	1+
344.84513	186	1+
346.06162	250	1+
346.87900	206	
348.72638	210	1+
348.89908	192	
348.96976	226	1+
349.05925	160	
349.89403	154	
350.00067	264	1+
350.85945	172	
350.89023	734	1+
350.97847	226	1+
351.18902	162	
351.75536	200	1+
353.90487	300	1+
355.89095	652	1+
355.97218	248	1+
356.18409	256	1+
356.89614	378	1+
357.31171	284	1+
358.87483	252	1+
361.86411	170	
362.33525	160	
362.78672	170	1+
364.84372	148	
364.92510	236	1+
365.78823	218	1+
366.78943	152	1+
366.84256	320	
367.70873	502	1+
367.84145	252	
367.91221	168	
368.79351	140	
368.89763	322	1+
369.83623	620	1+
370.19562	228	1+
371.72151	176	
373.11708	166	1+
373.83287	150	
373.98064	250	1+
374.19329	204	1+
374.28364	154	1+
374.85078	342	1+
374.89333	174	
375.07580	290	1+
376.81935	146	
378.73199	184	1+
378.89335	178	
379.83860	152	
380.71420	148	1+
380.82308	196	1+
380.85717	320	
381.08095	276	1+
381.10323	162	
381.86043	156	
382.34441	388	1+
382.85454	210	
383.11433	172	1+
383.39088	266	1+
383.77426	276	1+
383.88300	266	
384.04089	250	1+
384.84832	2808	1+
384.96719	198	1+
385.11012	158	1+
385.89022	138	
385.91506	140	1+
386.17398	140	
388.33845	170	1+
388.40144	138	
388.79342	294	1+
388.84720	222	
389.19727	236	
389.71316	198	
389.73050	216	1+
390.18645	336	1+
390.80898	166	
390.84013	850	
391.13671	394	1+
391.38749	196	1+
391.84137	544	
391.92025	150	
391.96079	198	1+
392.82370	590	1+
392.86780	444	1+
392.90463	198	
393.08701	338	1+
393.36270	232	1+
393.73156	166	1+
393.80292	496	1+
394.19043	156	
394.78296	470	1+
394.83473	370	1+
395.72155	146	
395.78646	288	1+
396.10868	276	1+
396.89430	182	1+
398.02148	158	
399.80471	210	
399.85195	180	1+
399.98631	192	
400.10646	308	1+
401.11218	180	1+
401.88216	198	
402.07398	186	1+
402.86486	1156	1+
403.22952	160	
403.86927	744	1+
404.03073	194	
405.09648	150	
405.13541	178	1+
405.87112	406	
406.21769	178	
407.09512	264	1+
407.33028	266	1+
407.72234	268	1+
407.86773	2258	
408.85545	2018	1+
410.08017	332	1+
410.15473	162	
410.83847	1124	1+
410.87216	514	1+
411.18849	258	1+
411.80823	338	1+
412.84807	864	1+
412.87294	156	
413.07631	578	
413.17717	142	
413.81283	342	1+
414.81663	236	1+
414.88205	152	
415.08324	208	1+
415.87470	554	1+
416.13652	262	1+
416.87648	412	1+
417.13982	224	1+
418.85092	214	
421.88286	874	1+
423.86991	1438	1+
424.14144	418	1+
424.20384	212	1+
426.13647	204	1+
426.86157	1816	1+
427.07305	152	
427.37009	142	
427.73680	530	1+
427.75805	406	1+
428.09317	148	
428.74157	348	1+
428.76237	274	1+
428.84589	1334	1+
428.88270	1340	1+
428.93531	174	
429.06961	252	1+
429.11820	184	1+
430.20820	254	1+
430.74042	546	1+
430.85526	374	
431.10912	216	1+
431.87076	1096	1+
433.30610	148	
433.81159	214	1+
433.86168	194	
434.05840	136	1+
435.02838	142	
437.06047	214	1+
439.89328	752	1+
441.22449	188	
441.87945	176	
442.15821	270	
442.88221	170	
443.14958	484	1+
444.15121	350	1+
444.38132	276	1+
444.87302	3636	1+
445.90039	158	
447.89402	368	1+
448.81477	158	
448.84998	148	
449.87733	1254	1+
451.90204	332	1+
452.11437	170	1+
452.26231	216	1+
452.84065	232	1+
457.90301	1346	1+
460.16775	304	
460.88897	166	
461.16843	148	
461.79015	168	1+
462.15509	344	1+
462.88321	1342	1+
463.12825	202	1+
464.69829	188	1+
464.83389	236	1+
465.23716	212	1+
466.17205	198	1+
466.78413	148	1+
467.44338	96	1+
467.88992	1644	1+
467.91724	258	
468.02342	152	
469.23437	202	1+
469.88590	464	1+
470.38656	168	1+
474.28900	148	
476.24343	238	1+
476.77724	188	1+
480.20184	204	1+
480.82450	154	
480.87287	144	
481.27184	160	
485.89741	1336	1+
486.92830	140	
487.28299	414	1+
487.80859	156	
490.46000	286	1+
491.31662	142	1+
496.23289	146	
503.11193	404	1+
503.35257	1232	1+
504.11402	356	1+
504.16116	252	1+
504.30865	214	1+
504.35591	798	1+
504.42159	152	
505.16179	184	1+
505.27484	186	1+
505.31322	210	1+
505.40150	428	1+
505.47037	300	1+
506.25014	256	1+
506.47096	182	1+
508.14959	158	1+
508.19626	202	1+
508.46172	312	1+
508.92247	210	1+
509.80520	136	1+
509.86678	266	1+
510.27669	192	
512.78073	126	1+
END IONS

###FS:    #m/z: 336.94585 #charge 1+
###MS: 21
###MSMS: 22
BEGIN IONS
TITLE=Cmpd 16, +MS2(336.9458), 28.0-35.0eV, 0.5min #22
RTINSECONDS=27.4575
SCANS=21-22
PEPMASS=336.94585	178130
CHARGE=1+
65.47900	92	
182.87033	122	
185.89023	92	
189.86108	112	
192.88928	148	
196.88317	92	
200.95131	118	
202.88966	92	
203.93180	104	
205.01275	242	
205.95050	326	1+
206.97902	148	
207.98207	112	
208.88447	252	
209.02508	146	
209.88438	246	
210.88528	220	
211.89093	162	
211.94373	3296	1+
212.87976	586	
213.89355	186	
213.93909	1994	1+
215.88548	740	1+
215.93610	174	
217.85678	102	
217.91670	88	
218.96362	94	
222.95385	110	
222.97240	110	
223.95737	284	
224.97587	118	
225.95590	118	
226.89234	128	
226.92983	90	
228.05021	118	
228.89310	94	
229.89849	88	
229.95488	3704	1+
230.88900	1926	1+
231.94910	1358	1+
232.89228	974	1+
233.94453	162	
234.94361	94	
235.07306	100	
235.89110	204	
236.82615	138	
237.06291	192	1+
237.94099	266	1+
238.04478	92	
241.04742	100	
242.52339	110	
246.90466	216	
246.97462	226	
247.96627	728	1+
248.02785	164	
248.89872	738	1+
248.98621	152	
249.08966	100	
249.96166	416	
250.24409	196	1+
250.50910	94	
250.96920	208	
250.98389	118	
251.03518	174	
251.22060	90	
251.83492	126	
251.90604	108	
251.96780	152	
252.07178	104	
252.89118	104	
252.97130	1970	1+
253.21592	136	1+
253.90956	106	
254.90335	406	1+
254.96540	662	1+
255.07266	682	1+
255.13716	114	
257.40837	90	
258.53137	108	
258.62541	106	
258.84524	124	
259.01229	164	
259.88783	92	
260.01179	98	
260.54622	92	
262.16815	94	
262.86931	124	
263.05494	124	
265.01768	370	1+
265.08831	120	
265.26410	126	
266.24574	232	
266.84747	98	
266.99531	356	1+
267.80911	90	
267.88943	90	
267.97988	116	
268.04061	124	
268.10994	184	1+
268.84983	214	
268.95601	174	
269.11295	202	1+
269.79867	192	
269.84826	102	
270.97808	278	1+
271.05398	90	
273.00024	90	
273.06106	216	1+
273.79923	278	1+
273.85034	120	
274.02159	94	
274.85378	132	
275.86470	238	1+
278.83313	464	1+
278.96280	498	1+
279.04079	92	
279.24595	88	
279.86170	90	
280.92881	108	
281.00385	156	
281.05041	116	
281.10868	88	
283.86888	174	1+
285.14500	94	
285.84650	200	
286.85132	148	
287.85007	126	
288.02013	92	
290.88428	90	
291.80276	168	
292.40660	92	
292.85191	90	
293.06309	102	
293.10748	102	
293.29144	142	
293.86656	192	1+
293.99726	90	
294.85098	114	
294.92325	88	
295.02045	96	
295.22710	100	
295.80574	92	
295.96717	128	
297.87521	140	
299.00797	214	1+
299.05903	108	
299.21544	144	
299.41709	94	
301.93277	196	1+
302.59362	96	
303.04852	102	
303.20244	118	
304.10105	112	
304.45150	170	
305.88118	248	1+
306.78157	90	
307.29319	146	
307.78954	136	
309.30642	98	
309.51048	88	
309.86329	90	
310.87574	252	
311.02958	136	
311.85720	118	
315.00583	92	
315.17975	236	1+
316.26272	146	
317.08452	136	1+
318.66777	112	
320.07989	130	
321.17848	104	
321.22211	116	
323.01830	104	
323.08900	100	
324.29020	110	
324.88804	236	1+
326.97506	114	
329.88708	240	1+
331.27609	112	
332.08634	146	
337.04027	140	
338.06457	126	
338.11378	92	
339.11042	90	
340.19780	92	
340.39751	126	
342.13664	94	
END IONS

###FS:    #m/z: 359.96165 #charge 1+
###MS: 21
###MSMS: 23
BEGIN IONS
TITLE=Cmpd 17, +MS2(359.9617), 28.0-35.0eV, 0.5min #23
RTINSECONDS=28.2295
SCANS=21,23
PEPMASS=359.96165	151190
CHARGE=1+
91.96610	90	
184.85913	252	1+
205.41098	92	
209.93957	804	1+
217.98720	102	
222.88879	132	
222.95152	1132	1+
223.96659	382	1+
224.81853	94	
224.94832	1772	1+
224.96963	302	1+
226.89132	192	1+
226.94695	2248	1+
227.93198	216	
228.88673	118	
228.94119	2308	1+
231.06654	94	
231.94063	96	
231.97854	90	
232.14076	90	
233.83508	144	
234.04706	116	
234.93656	88	
236.00790	146	
237.00571	94	
237.87105	92	
238.00045	108	
238.87318	94	
238.93774	116	
239.04422	96	
239.89426	152	
240.93791	418	
240.96235	1312	1+
241.06822	92	
241.80005	198	1+
241.93898	200	
242.38680	156	
242.95826	156	
244.04153	128	
244.95611	1184	
245.05600	90	
245.94351	350	
246.95337	1358	1+
248.94463	96	
249.03482	210	1+
249.55347	92	
249.88339	94	
250.43882	92	
250.94349	248	1+
252.95526	122	
254.90724	268	1+
255.08903	144	
256.88062	90	
258.44749	162	
258.79955	126	
258.84546	152	
258.97164	534	1+
259.84880	132	
260.54032	98	
260.96932	576	1+
261.92746	92	
263.84611	112	
263.97752	116	
266.81234	128	
267.02569	98	
267.97438	278	
268.95729	458	
269.11310	346	1+
269.96920	458	
272.52348	90	
272.80443	118	
273.06925	90	
275.06912	408	1+
275.81125	262	1+
275.96802	124	
276.07374	306	1+
276.85636	336	
277.19961	92	
277.80343	164	
278.24534	112	
279.79163	458	1+
279.93710	106	
280.05622	146	
280.79243	324	1+
281.85782	122	
281.87658	92	
282.87162	200	1+
283.08162	90	
283.84008	156	
284.79233	290	1+
284.98448	140	
285.79327	222	1+
285.88178	116	
286.36366	102	
288.06573	118	
289.91667	92	
290.78939	90	
290.87205	134	
290.90712	90	
290.97865	204	1+
291.27717	108	
292.34003	92	
293.80914	132	
294.07845	92	
294.14792	92	
294.85784	148	
294.92968	102	
295.02214	312	
295.92966	102	
296.32846	154	
296.76734	90	
296.81140	128	
297.05486	102	
298.18403	128	
298.80096	518	1+
299.86745	186	
301.87305	94	
302.88332	120	
303.80244	168	
304.26827	88	
306.85779	132	
307.08534	204	1+
307.28380	338	1+
308.32013	92	
309.20034	110	
310.34589	94	
310.51381	90	
310.88325	106	
311.89322	142	
312.03060	108	
312.56398	108	
314.09573	160	
314.81329	232	1+
315.15771	130	
316.77881	134	
316.79620	120	
316.87561	216	1+
318.59745	120	
319.01203	90	
319.07980	100	
320.13602	120	1+
320.93379	92	
321.22417	96	
321.42365	110	
322.34480	146	
322.43573	102	
323.01407	700	1+
323.16778	160	
324.89544	114	
327.30621	134	
327.80412	226	1+
327.89318	116	
328.12536	90	
329.87307	248	1+
332.08310	122	
333.60642	100	
334.90979	168	
336.29704	132	
336.74461	96	
336.94591	458	1+
339.84600	126	
340.18821	134	
340.35570	338	1+
340.94652	156	
341.02474	186	
341.39104	104	
342.04154	96	
342.18964	122	
342.71785	182	1+
342.83527	116	
343.33808	90	
347.11505	160	
348.11107	96	
348.82512	140	
349.17835	90	
349.84193	92	
349.89777	190	1+
350.01328	100	
353.11999	90	
356.18492	158	
356.29611	134	
356.77567	214	1+
357.84740	98	
358.38201	106	
359.70223	144	
360.11078	98	
360.35477	144	
361.32637	98	
362.13744	142	
362.15960	100	
363.09011	182	1+
364.03433	94	
END IONS

###FS:    #m/z: 507.84555 #charge 1+
###MS: 21
###MSMS: 24
BEGIN IONS
TITLE=Cmpd 18, +MS2(507.8455), 28.2-35.2eV, 0.5min #24
RTINSECONDS=29.0015
SCANS=21,24
PEPMASS=507.84555	88184
CHARGE=1+
191.95463	248	1+
214.88741	172	
222.97387	198	
224.97541	162	
230.84429	378	1+
232.89780	154	
234.87865	238	1+
236.90679	306	1+
244.08849	310	1+
248.85526	174	
248.98413	150	
252.07737	180	
252.89534	146	
254.41384	174	
255.09962	206	
256.05441	166	
260.10351	300	1+
262.08721	298	1+
264.03506	244	1+
264.88831	228	1+
265.09044	258	1+
265.86419	284	1+
266.16796	168	
266.86587	262	1+
266.96183	146	
267.13508	148	
267.89428	158	
270.91961	172	1+
271.87442	692	1+
272.85278	360	1+
274.97051	258	1+
275.84848	156	
276.05985	126	1+
276.79671	252	1+
277.04734	184	
278.83153	356	1+
279.03466	288	1+
279.10039	404	1+
279.13143	248	
279.87497	144	
280.13658	156	
280.86415	170	
282.12403	418	1+
284.88693	204	1+
286.08443	204	1+
286.87053	152	
287.89074	138	
289.80718	104	1+
289.87951	1280	1+
290.86498	306	
290.92800	200	1+
291.86703	424	
292.88236	212	
293.14933	140	
293.87396	1764	1+
294.97420	338	1+
296.13792	224	
296.85500	376	
296.87940	344	1+
296.99616	272	1+
297.01893	184	
297.14149	150	
297.81404	218	1+
298.85146	146	
298.87617	382	
298.89453	152	
299.03652	130	1+
299.97077	220	
300.84927	394	1+
302.17369	162	
302.86565	240	1+
304.87642	196	
306.80873	166	1+
307.89186	746	
308.29647	338	1+
308.87449	326	
308.88766	1090	1+
308.93439	142	
309.15171	580	1+
309.86843	274	
311.88330	3662	1+
311.92449	96	1+
311.98683	230	1+
312.16969	332	1+
314.81518	164	
314.86596	1524	1+
314.89155	560	1+
315.06885	250	1+
316.86129	570	1+
316.88797	310	1+
317.97863	150	
318.80590	144	1+
318.87395	400	1+
318.93113	144	
319.11882	148	
320.92701	158	
321.23907	140	
323.87208	168	
324.17300	190	
324.86142	158	
324.89841	190	
325.89999	1030	1+
326.15077	192	
326.81224	142	
326.99681	152	
327.89647	662	1+
328.87015	242	
328.97579	172	1+
329.87710	194	
330.16467	180	
330.88007	314	
330.89910	164	
331.16698	190	
331.88947	312	
331.90859	176	
332.14707	156	1+
332.87434	918	1+
333.05151	312	1+
334.05473	240	1+
334.08441	152	
334.12160	170	1+
334.16165	222	1+
334.88978	596	1+
335.84071	212	
335.89020	392	1+
336.01470	276	1+
336.94736	652	1+
337.88112	696	1+
338.99992	260	1+
339.71319	170	
339.88167	184	
340.82757	208	1+
340.94527	152	
340.95532	174	
341.86824	378	1+
343.81100	346	1+
343.91108	316	1+
345.98146	142	
346.17654	152	1+
346.88164	156	
348.96678	170	1+
349.05284	206	
349.91635	186	
350.88394	714	1+
352.00823	228	1+
352.05154	246	1+
352.17272	142	
352.77073	208	
352.91084	308	
353.89895	354	1+
353.94313	156	
354.05866	282	1+
355.89268	346	1+
356.53597	142	
356.71766	146	
358.04116	210	1+
358.19815	216	
358.87126	158	
359.04739	136	1+
362.83454	280	1+
364.08771	284	1+
366.05965	226	1+
366.13578	200	1+
366.79032	160	1+
366.83991	746	1+
367.70721	624	1+
368.00290	206	1+
368.81968	142	
368.89237	234	
368.97701	210	1+
369.72002	146	
369.83732	818	1+
370.72113	422	1+
370.78512	174	
371.72434	360	1+
371.90268	248	1+
372.83445	232	1+
373.71974	164	
374.81502	180	
375.07104	172	
375.20499	156	
375.74293	142	
376.88011	348	1+
377.81986	148	
378.03687	232	1+
379.99571	228	1+
380.71675	304	1+
380.73188	138	
380.78364	240	1+
380.85459	634	1+
381.07262	184	1+
381.30990	88	1+
383.77347	142	
384.11851	234	1+
384.21471	260	1+
384.84891	2028	1+
385.91751	190	1+
386.18562	358	1+
386.87435	142	
387.19591	282	1+
387.79376	426	1+
387.84775	442	1+
387.85468	160	
387.89467	468	1+
388.79629	358	1+
388.85062	270	1+
389.12917	268	1+
390.18633	234	1+
390.72535	242	1+
390.84088	1764	1+
390.89276	364	1+
391.86871	158	
392.04954	154	
392.07230	196	
392.20565	140	
392.82677	620	1+
392.86131	290	
393.08129	194	
393.80110	238	
394.00908	190	1+
394.40427	188	
394.78235	462	1+
394.86210	412	1+
396.15411	148	
396.20241	184	1+
396.76573	174	
396.92743	164	
398.72549	518	1+
400.10507	202	1+
400.23293	354	1+
400.87154	296	1+
401.13195	196	
401.23786	302	1+
402.86230	258	
403.73329	150	
403.86884	1578	1+
404.14387	196	1+
405.90139	172	
406.10647	250	1+
406.85759	242	
406.87442	332	
407.03723	236	1+
407.86641	1630	
408.85099	2594	1+
409.81493	186	
409.86851	678	1+
409.92786	188	1+
410.23577	198	1+
410.73066	174	
410.83535	1224	1+
411.80694	608	1+
412.21313	236	1+
412.73493	338	1+
412.84573	864	1+
413.07611	902	1+
413.81120	364	1+
413.86872	364	1+
416.39135	206	1+
416.87487	614	
418.84761	272	
419.13716	140	
420.37880	256	1+
420.72730	148	
421.12953	424	1+
421.87511	194	
423.86844	302	
424.24451	210	1+
424.81744	146	
424.86496	296	
425.86270	240	
425.89044	478	1+
426.10069	174	
426.82933	150	
426.86193	1898	1+
427.73197	166	
428.09251	318	1+
428.74709	214	
428.84630	1442	1+
428.88446	340	
429.04079	224	1+
429.73612	164	
429.89240	188	
430.04499	156	1+
430.74403	504	1+
430.86015	280	
431.86485	1466	1+
433.99516	210	1+
434.88802	300	1+
435.85948	232	
438.15615	196	1+
439.89074	998	1+
442.15150	734	1+
442.74361	136	1+
442.95768	152	
443.81682	154	
444.25619	168	1+
444.37987	290	1+
444.87362	3140	1+
445.09442	290	1+
446.87499	352	
446.90627	162	
446.92426	212	
447.06056	178	1+
447.78034	210	1+
447.88965	244	
449.81708	252	1+
449.87757	1434	1+
450.39514	248	1+
454.83883	152	
457.90482	642	1+
462.15823	346	1+
462.78143	114	1+
462.88565	1234	1+
465.27271	154	
465.82166	210	1+
467.23005	144	
467.74580	178	1+
467.88796	1844	1+
468.10149	238	1+
469.77754	238	1+
470.87646	186	
473.76467	210	1+
477.71388	220	1+
481.84421	158	1+
483.90137	190	
485.89910	1274	1+
487.89952	224	
489.75629	212	1+
490.84390	192	1+
490.89727	150	
491.23326	326	1+
491.42960	200	
492.38883	162	1+
492.41235	214	1+
493.09037	196	1+
493.27494	144	
499.33313	144	
500.44014	130	1+
501.44440	176	1+
503.35442	802	1+
503.78593	184	1+
504.35842	490	1+
504.45234	228	1+
505.43318	182	
505.45451	156	1+
506.28478	272	1+
507.12392	226	1+
507.28702	196	1+
507.31668	274	1+
507.42468	170	1+
508.12787	178	1+
509.74780	168	1+
511.90374	112	1+
512.33841	200	1+
512.48460	152	
END IONS

###FS:    #m/z: 322.92996 #charge 1+
###MS: 25
###MSMS: 26
BEGIN IONS
TITLE=Cmpd 19, +MS2(322.9300), 28.0-35.0eV, 0.6min #26
RTINSECONDS=32.681
SCANS=25-26
PEPMASS=322.92996	1087824
CHARGE=1+
192.06354	76	
194.05566	78	
196.88293	174	
201.04463	120	
202.04606	112	
205.94700	206	
206.94775	112	
207.97275	180	
209.05577	78	
209.94519	152	
210.90160	76	
213.86787	74	
215.88726	270	
218.97820	76	
220.01537	78	
220.61485	78	
220.86784	136	
221.94368	84	
221.96473	80	
222.95566	440	1+
223.91374	80	
223.96070	306	1+
224.89294	90	
225.95542	186	1+
227.38696	96	
229.86293	84	
229.98253	132	1+
231.90490	80	
232.02457	84	
232.13192	148	
234.46156	190	
234.92910	80	
235.88220	90	
236.90748	74	
237.09254	78	
237.13996	86	
238.88012	102	
239.07871	142	
239.10704	126	
239.78896	78	
239.90304	86	
240.88427	82	
240.93983	2468	
241.89092	150	
241.93857	8366	1+
242.94084	5980	1+
243.07622	82	
243.09658	80	
243.55327	100	
243.88190	174	
244.82256	118	
244.84073	82	
244.88066	78	
244.93968	1792	1+
244.98750	220	
246.05495	94	
246.48063	96	
246.97633	270	1+
247.00534	92	
247.43835	128	
248.84981	154	1+
249.17921	94	
249.43122	76	
250.94650	118	
250.97076	134	
251.20305	76	
251.22640	94	
252.24533	84	
252.91932	162	
253.01129	152	1+
253.22541	112	
254.16974	84	
255.80423	92	
256.04299	78	
256.91780	84	
257.07721	92	
258.83867	78	
258.89986	94	
259.08435	100	
259.21020	82	
259.34897	82	
260.03910	78	
260.44323	80	
260.85163	100	
261.83193	140	
262.06374	136	
262.83200	80	
263.17310	100	
263.83398	78	
264.80015	88	
265.05697	160	
265.86270	142	
266.00419	96	
266.95597	232	1+
266.99334	278	1+
267.04392	90	
268.90941	96	
269.88471	88	
270.80510	198	1+
271.52321	80	
271.84675	124	
272.03107	76	
272.91905	76	
273.79493	250	1+
276.84187	98	
276.99545	218	1+
279.09029	986	1+
280.03436	172	1+
280.80006	132	
280.96175	88	
281.11416	130	
281.14657	124	
281.85175	92	
282.31164	84	
283.06614	212	
283.92519	84	
284.26664	80	
284.29426	326	1+
284.85848	102	
287.54012	94	
288.53902	88	
288.87377	120	
289.80899	98	
289.88074	200	
290.78607	76	
290.85119	280	1+
290.89007	102	
291.73703	76	
294.16451	92	
294.19219	82	
295.38105	90	
295.54177	92	
298.69318	86	
298.79918	86	
301.94049	76	
302.25010	76	
303.86752	108	
305.86811	118	
306.26371	80	
306.80126	94	
306.88294	134	
307.79945	162	
307.87917	92	
308.29033	240	1+
308.79383	82	
308.81824	190	1+
309.06710	98	
309.30494	94	
310.30824	278	
310.40981	80	
310.87561	216	1+
311.53782	88	
311.77425	76	
311.79391	94	
312.28180	82	
312.63126	92	
313.02812	104	
317.75731	100	
320.96691	80	
321.90022	80	
322.08757	88	
322.31900	76	
323.12174	76	
323.23969	666	1+
323.88192	116	
324.13595	168	
324.15553	106	
324.17434	118	
324.20429	82	
324.89939	196	1+
325.23914	106	
326.15528	98	
327.08714	96	
328.23629	76	
END IONS

###FS:    #m/z: 340.94054 #charge 1+
###MS: 25
###MSMS: 27
BEGIN IONS
TITLE=Cmpd 20, +MS2(340.9405), 28.0-35.0eV, 0.6min #27
RTINSECONDS=33.4535
SCANS=25,27
PEPMASS=340.94054	501028
CHARGE=1+
189.86156	90	
190.58206	92	
192.92492	140	
195.04557	96	
207.00693	90	
208.95906	122	
211.11328	86	
212.87813	330	1+
213.90939	94	
213.93895	664	
214.89507	160	
215.88680	500	1+
215.93835	342	
217.85897	138	
218.57874	100	
218.87100	218	1+
221.09426	114	
224.13318	122	
226.04641	98	
226.87145	132	
227.85945	92	
228.89301	100	
230.10977	92	
230.88975	112	
231.89231	250	
231.94842	1188	1+
232.89953	174	
233.89719	596	1+
233.94642	150	
234.14226	130	
235.87262	176	
235.89116	184	
235.95141	112	
236.89325	110	
237.22024	104	
238.40860	86	
239.55715	86	
239.88112	212	1+
240.23028	178	
240.26595	144	
240.83448	174	
240.90529	110	
240.93757	142	
240.96086	222	1+
243.83211	96	
244.88250	226	
244.94854	124	
245.89694	94	
245.99711	84	
246.95119	156	
247.95978	92	
248.03350	92	
248.95837	84	
249.89678	104	
249.94850	214	1+
249.96402	258	1+
250.47379	126	
250.89996	380	1+
252.46970	94	
253.88027	130	
253.94469	162	
253.97343	94	
254.02122	104	
254.96499	452	1+
255.07527	364	
255.14261	112	
255.79953	204	1+
256.07838	214	
256.16669	108	
256.89735	104	
257.90677	86	
258.84517	218	1+
258.91698	108	
259.89878	138	
261.83422	128	
261.99452	88	
262.89839	136	
262.94415	88	
263.13819	190	1+
264.07484	90	
264.58955	86	
265.99930	100	
266.86646	134	
266.99492	230	1+
267.56986	86	
267.84463	100	
270.88422	86	
271.12884	84	
271.92919	432	1+
272.01558	86	
272.84991	126	
272.93329	364	1+
272.98418	92	
273.11366	94	
273.79227	136	
275.41606	86	
275.94167	96	
276.85499	168	
277.96523	140	
278.85120	190	
279.85546	278	
279.96314	160	
280.15369	100	
280.92687	154	
281.04725	134	
281.28526	120	
283.78559	146	
285.08535	142	1+
287.84795	216	1+
289.56760	104	
291.77709	86	
292.81298	110	
292.94218	134	
293.24809	84	
294.27624	84	
294.85438	94	
295.88738	108	
296.86974	136	
297.08432	88	
297.97261	120	
298.46810	86	
299.02228	88	
299.79025	90	
301.78260	84	
301.86899	116	
302.14090	126	
302.17160	188	
302.90332	92	
303.94607	146	
305.40040	86	
305.78460	94	
305.80193	156	
306.79273	294	1+
306.88170	192	
307.89154	204	
308.30414	252	1+
308.95120	92	
309.01095	94	
310.88206	208	1+
310.94800	88	
311.02599	164	
311.14786	84	
314.27487	92	
320.12919	94	
321.21649	132	
321.32890	92	
321.45086	116	
322.11916	110	
322.30703	132	
322.93640	88	
323.01110	94	
323.23838	266	1+
323.29849	136	
325.22463	90	
328.15064	130	
328.19003	178	
328.31652	88	
328.43470	90	
328.88669	138	
328.95811	86	
330.87131	106	
332.08725	108	
332.96741	86	
333.82989	142	
336.32333	86	
336.82585	104	
336.98136	84	
339.21397	92	
341.24991	268	
341.89545	98	
342.90132	112	
344.21609	172	
345.11510	112	
END IONS

###FS:    #m/z: 363.95655 #charge 1+
###MS: 25
###MSMS: 28
BEGIN IONS
TITLE=Cmpd 21, +MS2(363.9565), 28.0-35.0eV, 0.6min #28
RTINSECONDS=34.2255
SCANS=25,28
PEPMASS=363.95655	297418
CHARGE=1+
138.32181	132	
183.07322	112	
189.86195	312	1+
191.85794	548	1+
193.89824	154	
196.88280	126	
197.10371	88	
206.03266	98	
209.94507	324	1+
210.88589	626	1+
212.87876	2280	1+
221.04004	108	
221.94654	736	1+
223.94573	1286	1+
224.94800	1090	1+
225.88185	88	
226.88524	132	
226.90310	90	
226.94769	3018	1+
227.38887	98	
227.93275	190	
228.89281	324	1+
228.94250	2492	1+
230.88912	2684	1+
231.00457	88	
232.88544	344	1+
234.87901	204	
237.93195	126	
240.88255	136	
240.93848	450	
240.96387	856	1+
241.01509	102	
241.82057	190	1+
241.84227	170	
241.94187	300	
242.88600	122	
242.94165	1144	1+
243.95808	132	
244.52987	92	
244.84294	142	1+
244.95755	1444	1+
244.98704	102	
245.53694	90	
245.94767	1980	1+
246.80813	156	
246.90302	210	
246.95214	1688	1+
247.79952	352	1+
247.98131	96	
248.89864	670	1+
249.04352	280	1+
250.50097	116	
250.89498	96	
250.95204	128	
252.89027	132	
253.19339	130	
253.23027	138	
253.90401	196	
253.92321	88	
256.84757	94	
257.94335	140	
258.84272	348	1+
258.97481	222	
259.07960	92	
259.12319	94	
260.97249	540	
261.83819	106	
261.88396	92	
261.93843	162	
262.92623	88	
264.12033	96	
264.83099	88	
265.08729	100	
266.81713	216	1+
266.90203	98	
267.01804	188	1+
267.13875	248	
267.46757	96	
267.78344	106	
267.95819	706	1+
267.97618	258	
268.80742	116	
271.01746	88	
271.91978	166	
275.16319	88	
277.85377	328	1+
278.82836	136	
279.06613	298	1+
279.78852	766	1+
279.96956	166	
280.23160	94	
280.27171	98	
280.69452	88	
280.79067	670	1+
281.85809	110	
282.79787	126	
282.88480	100	
283.00314	88	
283.10627	98	
283.79083	388	1+
283.85298	384	
284.84854	212	
285.79143	172	1+
285.84478	632	1+
286.82272	108	
286.86860	108	
286.89012	96	
288.89111	304	1+
290.01995	206	1+
290.14336	144	
290.86389	92	
291.88801	90	
292.12960	88	
292.43917	140	
292.93750	212	
293.06992	136	
295.86412	140	1+
296.70781	92	
296.80878	300	
297.00820	136	
297.05500	90	
297.51764	92	
297.79969	1020	1+
298.41719	94	
298.80177	866	1+
298.86715	116	
299.03980	144	1+
299.40235	120	
300.06556	94	
300.16746	92	
300.23220	166	1+
300.80226	560	1+
301.40740	112	
301.80380	390	1+
301.85775	822	1+
302.25820	94	
302.91271	240	1+
303.40144	90	
303.72775	134	
303.80587	92	
303.85426	468	1+
303.94472	338	1+
306.41614	94	
306.43525	94	
306.80689	150	
307.08484	98	
307.28089	136	
307.42178	94	
307.44513	104	
307.78378	150	
308.29160	358	
308.65360	92	
308.79576	94	
309.05974	88	
309.86760	100	
310.14593	104	
310.87424	188	
311.42952	140	
311.85930	342	1+
316.81361	310	1+
318.93345	356	1+
319.06906	88	
319.82443	456	1+
319.86919	158	
319.90084	148	
321.05679	102	
321.21962	92	
321.81891	202	
321.86716	238	
322.82050	134	
322.92645	136	
323.13406	128	
324.00987	138	
324.15216	90	
324.25622	146	
325.15033	90	
325.76278	90	
325.88730	140	
326.87153	346	1+
327.29592	92	
328.18954	128	
329.87190	98	
329.88634	116	
331.29352	88	
334.14235	90	
335.88100	116	
336.31654	94	
336.94204	330	1+
337.67372	100	
337.78878	152	
337.81335	168	
339.82877	116	
340.18926	88	
340.93965	152	
341.01881	88	
347.97121	146	
349.12772	96	
349.18060	216	1+
349.31813	156	
349.89917	106	
351.78383	172	1+
352.90370	110	
355.20730	96	
358.77733	206	1+
361.04251	142	
364.13472	166	
END IONS

###FS:    #m/z: 322.93006 #charge 1+
###MS: 29
###MSMS: 30
BEGIN IONS
TITLE=Cmpd 22, +MS2(322.9301), 28.0-35.0eV, 0.6min #30
RTINSECONDS=37.893
SCANS=29-30
PEPMASS=322.93006	864160
CHARGE=1+
180.86826	96	
190.04305	74	
190.89723	88	
191.95412	78	
193.94107	76	
195.98493	120	
196.98498	88	
197.97024	76	
202.82143	90	
205.94890	146	
211.99906	74	
213.88540	80	
216.02663	76	
217.86970	76	
219.88584	78	
221.87335	74	
221.89336	78	
221.96264	78	
222.89727	84	
222.95191	192	
223.03449	84	
223.96159	422	1+
225.87684	82	
225.89702	84	
227.10567	84	
227.93161	244	
228.92972	144	
230.01083	114	
231.09212	84	
231.95361	82	
233.89989	134	
234.02276	86	
236.00316	84	
237.05310	148	
237.08981	208	1+
237.87422	324	1+
238.05874	76	
238.12252	76	
238.94072	132	
238.97006	78	
239.07793	206	1+
239.91144	150	
239.97172	82	
240.82071	134	
240.94035	2790	
241.04845	92	
241.93914	9630	1+
242.83714	82	
242.94111	6700	1+
242.98654	74	
244.09227	90	
244.94002	1736	1+
245.10289	74	
245.44831	90	
246.06451	76	
246.21292	76	
246.97426	256	
247.86878	98	
248.14371	76	
249.45250	92	
250.09677	82	
251.92943	86	
252.23946	94	
252.47344	88	
252.80148	102	
256.90404	82	
257.44968	88	
257.79843	136	
258.82760	128	
259.00661	78	
261.02306	216	1+
261.08321	86	
261.82884	450	1+
262.05472	184	1+
262.97280	78	
265.84917	80	
265.86702	256	1+
265.87941	102	
266.22242	120	
267.14409	82	
267.79896	100	
267.84367	120	
267.95189	302	1+
268.13831	78	
268.91284	78	
268.95677	256	1+
269.00373	120	
269.11972	112	
269.79990	122	
270.01797	82	
270.21961	100	
270.36695	88	
270.51024	98	
272.39775	96	
273.79616	108	
274.06737	202	1+
274.78937	160	
274.86181	100	
275.78991	114	
275.88871	104	
276.81045	284	1+
278.00791	84	
278.24951	82	
279.09188	588	1+
279.28058	130	
279.84971	234	1+
280.26345	92	
280.35311	84	
280.79325	118	
282.08460	146	
282.27175	84	
283.85093	82	
284.29341	442	
284.87295	110	
285.85262	80	
288.07452	78	
288.60369	94	
289.79385	160	
289.88559	154	
292.06250	230	1+
292.99256	78	
293.96867	94	
294.17722	78	
295.86166	90	
296.38455	88	
296.74376	78	
297.02100	86	
297.83800	118	
298.17367	76	
300.87632	78	
301.85928	98	
302.24327	82	
302.84980	86	
303.41451	94	
303.75868	82	
304.25934	210	
304.87123	192	1+
306.27270	182	
307.27436	74	
307.28990	558	1+
308.29268	440	1+
308.72704	74	
308.87155	74	
308.90394	80	
309.91109	76	
309.94707	80	
311.04639	84	
311.32980	80	
312.80381	150	
313.02756	82	
313.12705	82	
313.35474	100	
313.87637	128	
313.95747	90	
314.84308	186	1+
319.05668	188	1+
320.18080	140	
320.82372	92	
321.92218	92	
323.23567	454	1+
323.31223	78	
323.90165	108	
324.20472	88	
324.80148	88	
324.85825	116	
324.89394	310	
324.96925	110	
325.13819	78	
325.82248	96	
325.90293	202	
326.87804	124	
326.93422	80	
327.87766	112	
328.18751	116	
END IONS

###FS:    #m/z: 340.94068 #charge 1+
###MS: 29
###MSMS: 31
BEGIN IONS
TITLE=Cmpd 23, +MS2(340.9407), 28.0-35.0eV, 0.7min #31
RTINSECONDS=38.6645
SCANS=29,31
PEPMASS=340.94068	350926
CHARGE=1+
160.97997	84	
183.58842	94	
186.95969	80	
189.86291	190	
203.93361	140	
206.94851	92	
207.87585	124	
207.95643	90	
208.04697	82	
211.48266	86	
212.87885	150	
213.93794	644	1+
214.87657	166	
215.88661	830	1+
215.93531	200	
217.88347	112	
219.04191	98	
222.20616	88	
222.95281	118	
222.97522	84	
224.96757	128	
225.10065	82	
226.94410	86	
228.96399	82	
230.88832	596	1+
231.89104	382	1+
231.95035	804	1+
232.51495	100	
233.00383	106	
233.89846	322	
233.91495	144	
233.94747	310	
235.57110	82	
235.87081	136	
235.98406	92	
236.98126	98	
237.05845	172	
237.12885	132	
237.92731	84	
237.99864	172	1+
238.33464	98	
238.95192	200	1+
240.22608	82	
241.88660	144	
244.94247	84	
245.22531	158	
246.97311	84	
249.90104	152	1+
249.95962	108	
250.21140	84	
254.96552	756	1+
254.98712	90	
255.07268	288	
256.84534	112	
256.91436	116	
257.80444	84	
258.84230	524	1+
258.85661	92	
258.90852	110	
258.96002	126	
259.03411	86	
259.95823	202	
261.47386	178	
261.51438	100	
261.84033	130	
262.84493	86	
263.10541	84	
265.01794	92	
265.15909	96	
265.85725	88	
265.99131	112	
266.02522	96	
266.05131	86	
267.13625	144	
267.90454	102	
268.23295	84	
268.80742	136	
269.11217	118	
269.79468	204	1+
269.95113	94	
270.82673	88	
270.90840	98	
271.91586	82	
272.67948	104	
273.79369	144	
275.01449	98	
275.80926	152	
275.85524	478	1+
276.82357	94	
276.85721	402	1+
277.96280	294	1+
278.01793	92	
278.81852	208	1+
279.10360	106	
280.09412	86	
280.26089	252	
281.00169	168	1+
282.27783	150	
282.85993	92	
282.93082	84	
283.05487	82	
283.86509	102	
284.02456	98	
284.03914	104	
284.88014	106	
286.38865	94	
288.58116	90	
292.03079	82	
293.80038	88	
294.96468	340	1+
295.10046	82	
296.17518	94	
296.80521	86	
296.86294	96	
297.14711	142	
297.83467	106	
297.97362	194	
299.05579	260	1+
299.07927	90	
299.77019	88	
299.78707	146	
299.87590	136	
301.26010	94	
301.88816	118	
303.25228	140	
303.94482	98	
304.95186	82	
305.03031	130	
305.92424	84	
306.27666	116	
306.80310	86	
307.28319	90	
307.47699	90	
307.78736	106	
307.80510	134	
307.87425	100	
308.29633	140	
310.52237	90	
310.87384	106	
311.88442	300	
312.02494	88	
313.03141	132	
314.87812	86	
321.90263	90	
323.30229	96	
324.12670	112	
324.45202	84	
324.89532	208	1+
325.01855	82	
325.15593	80	
325.90088	142	1+
327.39402	84	
327.82719	88	
328.18819	140	
328.74371	82	
329.16501	82	
329.89006	140	
330.81555	350	1+
331.02982	110	
332.07389	80	
333.78108	94	
333.88352	112	
336.94255	90	
337.09601	88	
338.03461	92	
340.31155	202	1+
340.40051	86	
340.53417	102	
341.83366	108	
342.75583	82	
342.80157	88	
344.14729	104	
END IONS

###FS:    #m/z: 363.95650 #charge 1+
###MS: 29
###MSMS: 32
BEGIN IONS
TITLE=Cmpd 24, +MS2(363.9565), 28.0-35.0eV, 0.7min #32
RTINSECONDS=39.4365
SCANS=29,32
PEPMASS=363.95650	156436
CHARGE=1+
88.31700	110	
182.86572	170	1+
189.86262	388	
191.85709	258	
199.92188	104	
200.87280	210	1+
205.94303	96	
207.87161	402	1+
208.89113	122	
208.93783	110	
209.86806	128	
209.94275	754	1+
210.88595	168	
211.88898	142	
212.87819	2132	1+
212.98537	100	
214.89627	260	
222.95120	824	1+
224.94852	1000	1+
226.89326	182	
226.94685	2112	1+
226.96618	154	
227.89284	94	
227.92858	458	
228.89412	590	1+
228.94148	3332	1+
230.88909	2732	1+
232.43354	100	
232.88751	158	
234.39856	96	
234.81993	92	
234.87875	456	1+
240.89275	92	
240.93944	542	
240.96164	926	1+
241.93943	2124	1+
242.94182	1506	1+
243.82007	134	
243.93437	190	
244.03463	98	
244.90907	114	
244.93781	356	
244.95661	1662	1+
245.94101	582	
246.84987	124	
246.90882	238	
246.95248	1552	1+
247.79957	530	1+
248.09498	92	
248.66395	94	
248.80192	444	1+
248.84968	98	
248.90081	1000	1+
248.95545	144	
250.89678	194	
250.94667	188	
250.97353	222	
252.83564	206	1+
252.94388	92	
253.79702	132	
253.90710	130	
254.11990	124	
256.71534	108	
256.85662	146	
257.06567	92	
258.84712	218	
258.97378	296	1+
260.19474	92	
260.96990	476	
261.83546	146	
262.55209	128	
262.97852	90	
263.97467	374	1+
265.01094	108	
265.08689	130	
265.11853	172	1+
265.81569	114	
265.95328	106	
266.81573	258	
267.25261	100	
267.77969	356	1+
267.97551	128	
268.12760	136	
268.96253	692	1+
269.00274	120	1+
269.80953	150	
269.84630	124	
269.96768	514	1+
270.80816	116	
270.83985	232	1+
271.91965	224	
271.95878	182	1+
272.98209	100	
275.91849	136	
276.85412	336	1+
276.91352	114	
278.79658	210	
278.82975	104	
278.91425	100	
279.10287	186	
279.79679	150	
280.79053	420	1+
280.95720	136	1+
281.02734	216	1+
281.87017	140	
283.06907	148	
283.79450	232	
283.82879	94	
283.85016	448	1+
283.98429	168	
284.78350	130	
284.79823	92	
284.86187	96	
285.82072	138	
285.84651	254	
287.19534	90	
287.38692	90	
287.91195	96	
288.79076	136	
288.82127	120	1+
288.86524	96	
288.94967	118	
290.85809	92	
291.01194	126	
291.23177	104	
293.85434	138	
294.86605	276	
295.73995	92	
296.80420	176	
296.85139	118	
297.79961	1940	1+
298.80205	1694	1+
299.86843	190	
300.82318	130	
300.86262	126	
301.79977	268	
301.86238	380	
302.80663	208	
302.85519	938	1+
303.81278	120	
303.81946	196	
303.85548	622	1+
303.90206	210	1+
303.95780	138	
304.87855	198	1+
305.80076	190	1+
307.00264	116	
307.43852	106	
308.28994	156	
309.15438	96	
309.29751	150	
310.87591	290	
311.86838	234	1+
311.88359	230	
312.84464	114	
316.81430	132	
317.29938	98	
317.81325	98	
319.29040	114	
319.81988	136	
319.85707	98	
319.87386	112	
320.08431	136	
320.93806	98	
321.28577	136	
321.68008	94	
321.81361	832	1+
321.86246	280	1+
322.88323	114	
322.92635	138	
323.30349	108	
324.23982	136	
324.32117	156	
324.89782	140	
326.82304	94	
326.87081	592	1+
326.88785	128	
326.94290	96	
329.97854	98	
331.58621	122	
335.79440	98	
336.94569	520	1+
337.09023	108	
338.76193	100	
339.82274	98	
342.20883	110	
343.27113	102	
347.02166	130	
348.31115	126	
348.82442	240	1+
351.75176	114	
353.38196	92	
354.19811	228	1+
356.84233	218	1+
358.45389	92	
361.25713	112	
361.83506	170	1+
366.27479	94	
366.75242	90	
366.93304	108	
367.32887	200	
369.34153	110	
END IONS

###FS:    #m/z: 322.93007 #charge 1+
###MS: 33
###MSMS: 34
BEGIN IONS
TITLE=Cmpd 25, +MS2(322.9301), 28.0-35.0eV, 0.7min #34
RTINSECONDS=43.1135
SCANS=33-34
PEPMASS=322.93007	848450
CHARGE=1+
125.10248	82	
192.88835	220	
197.88804	78	
200.96512	90	
201.04332	88	
205.95105	276	1+
206.01522	86	
207.94456	88	
208.89056	84	
209.94383	174	
210.44995	84	
210.90429	132	
211.89186	210	1+
213.08933	84	
214.86216	98	
219.05637	78	
220.93042	82	
221.11128	84	
222.95007	140	
223.96151	244	
224.42488	98	
224.89600	82	
224.95986	156	
224.97430	114	
225.86191	120	
226.89373	126	
227.63873	100	
227.93174	82	
228.88944	106	
228.91225	112	
229.84062	122	
231.90341	202	1+
232.83887	84	
232.97185	84	
235.13789	104	
236.01540	116	
238.93775	320	
239.07537	230	
239.89981	220	1+
239.95050	148	
240.94056	4540	
241.93936	12978	1+
242.82344	130	
242.94185	9240	1+
243.82016	114	
244.81665	192	
244.93977	2044	1+
244.97963	134	
245.00795	82	
246.85292	82	
246.97709	374	1+
247.70435	82	
248.03464	102	
248.91157	116	
249.96927	258	1+
250.09848	242	1+
251.06264	100	
251.07474	150	
251.86696	94	
252.37787	94	
252.79160	100	
253.97023	122	
254.07005	124	
255.01450	82	
255.89777	110	
256.11177	80	
257.79847	102	
257.82439	304	1+
258.01341	92	
261.33587	96	
261.83003	232	1+
263.44810	120	
263.85070	94	
264.82913	90	
264.97682	80	
265.05481	144	
265.85664	118	
266.13034	152	
266.85605	88	
266.96219	134	
268.59122	98	
268.95466	120	
269.00389	142	
269.79304	114	
270.79304	82	
270.90434	84	
271.84429	110	
272.84322	86	
273.79099	98	
274.79434	120	
274.84751	128	
274.91666	84	
275.56264	86	
275.81217	148	
276.92986	84	
277.03955	80	
278.09503	138	
278.85429	80	
279.09052	900	1+
281.17178	112	
281.86217	92	
282.88751	134	
283.07153	186	
283.27177	84	
283.78647	182	
284.11572	110	
284.29487	396	1+
285.85688	82	
286.19120	78	
286.68560	100	
286.80253	118	
286.91677	84	
287.05168	88	
288.93340	90	
289.79062	98	
289.80938	110	
289.88016	170	
290.85947	254	1+
290.87429	102	
292.26368	80	
292.41290	104	
292.82235	92	
294.70644	84	
296.82696	188	1+
297.87642	80	
299.78071	82	
299.91379	242	1+
300.96598	80	
301.87200	162	
303.00388	86	
303.05067	84	
304.26249	156	
304.87064	88	
304.88876	134	
306.10449	78	
306.88294	214	1+
307.28805	592	1+
307.30866	116	
307.79648	116	
308.14244	96	
308.26521	80	
308.29296	498	1+
309.03983	86	
309.81159	98	
310.30849	254	
310.88402	80	
310.91868	84	
311.04193	166	
313.11993	90	
313.83734	80	
316.50577	110	
317.81394	108	
318.11566	90	
318.13091	84	
318.84955	78	
320.29413	92	
320.33598	90	
321.29751	162	1+
322.15600	80	
322.27239	194	1+
323.23781	476	1+
323.88476	136	
324.15578	78	
324.20997	148	
324.89518	186	
325.06064	78	
325.20501	132	
325.90368	178	
326.08849	80	
326.17822	84	
326.32363	142	
327.27146	90	
328.19061	122	
END IONS

###FS:    #m/z: 340.94057 #charge 1+
###MS: 33
###MSMS: 35
BEGIN IONS
TITLE=Cmpd 26, +MS2(340.9406), 28.0-35.0eV, 0.8min #35
RTINSECONDS=43.8865
SCANS=33,35
PEPMASS=340.94057	330288
CHARGE=1+
134.40955	88	
189.86169	168	
192.92471	120	
196.88156	108	
205.94787	340	1+
207.86918	82	
210.93728	186	
212.88134	314	1+
213.93867	1114	1+
215.88626	768	1+
215.94004	392	
217.88082	790	1+
217.93850	88	
217.96206	92	
220.99994	82	
222.95698	156	1+
225.93565	94	
230.88624	872	1+
231.88770	614	1+
231.94863	1128	1+
233.89633	422	
233.94531	394	1+
235.79661	146	
235.94850	134	
236.89616	142	
237.16060	94	
237.55624	94	
238.34815	98	
238.88935	126	
239.38430	88	
240.22975	258	
240.72178	86	
240.94115	94	
241.12624	90	
242.93950	106	
244.88036	122	
244.95848	152	
245.44341	162	
246.97563	244	
248.85454	86	
249.41000	102	
249.95727	368	1+
250.41158	84	
250.84512	86	
250.87027	106	
251.01473	112	
252.05021	90	
253.95381	164	
254.06838	86	
254.25204	86	
254.59113	100	
254.85547	90	
254.96340	456	1+
255.07129	176	
255.09925	178	
255.91359	286	1+
256.07720	114	
256.93623	82	
257.80050	106	
258.84329	398	1+
258.96144	114	
259.09775	98	
259.92593	100	
260.83340	118	
261.11337	96	
261.15830	84	
261.84093	132	
262.79494	92	
263.84482	300	1+
264.86294	90	
264.96153	116	
265.01036	122	
265.02697	88	
268.88135	130	
269.00379	116	
269.06036	96	
269.12227	132	
269.19729	90	
270.45201	92	
270.79427	148	
271.79525	108	
271.84894	86	
272.84777	100	
272.93661	250	1+
273.79358	236	
275.52998	84	
275.78693	84	
275.87050	86	
276.85709	346	
277.09737	82	
277.84585	132	
277.92849	90	
278.85206	248	
279.80528	138	
279.85396	144	
280.26103	202	1+
282.28754	84	
283.04366	142	
283.78885	84	
284.04314	86	
285.42709	96	
288.84733	92	
288.86886	92	
289.57669	84	
289.88347	158	
290.03086	90	
290.85522	152	
291.13756	140	
292.26596	94	
292.86123	122	
293.03368	124	
293.15899	92	
294.10698	168	
294.84549	82	
295.07309	84	
296.06320	82	
296.97274	100	
297.09044	94	
297.97657	196	
298.70172	98	
299.05831	116	
299.86711	132	
304.44400	104	
304.88111	84	
306.43567	92	
306.87970	248	1+
307.28739	104	
308.29387	548	1+
309.94715	100	
310.53541	84	
310.87561	100	
313.82671	100	
314.12693	92	
315.35334	98	
316.87309	96	
317.15056	88	
318.81029	88	
319.80874	128	
321.01735	90	
321.14967	118	
321.29689	92	
322.26854	108	
322.32336	102	
323.30045	116	
323.88823	82	
324.28827	106	
324.89232	276	
325.99125	86	
326.23238	90	
327.28925	94	
327.79771	92	
328.82392	118	
328.88686	124	
329.94485	82	
330.11012	96	
330.81636	114	
332.40522	86	
333.32093	94	
333.61326	92	
337.09143	108	
337.26311	84	
339.20982	88	
339.30897	86	
341.24753	86	
342.89841	150	
343.31281	92	
345.18802	92	
345.79963	98	
346.32957	86	
END IONS

###FS:    #m/z: 363.95645 #charge 1+
###MS: 33
###MSMS: 36
BEGIN IONS
TITLE=Cmpd 27, +MS2(363.9564), 28.0-35.0eV, 0.8min #36
RTINSECONDS=44.6585
SCANS=33,36
PEPMASS=363.95645	132550
CHARGE=1+
182.86411	156	
185.87514	92	
189.86433	436	
191.85546	230	
191.86798	158	
192.92998	100	
196.88529	182	
197.96318	96	
200.87089	222	1+
205.94453	126	
206.95386	108	
207.87324	324	1+
209.94323	622	1+
210.12378	100	
210.88373	336	
211.88752	190	
212.87764	2492	1+
213.89482	114	
214.89511	316	
215.88062	102	
222.88403	198	1+
222.94987	1064	1+
224.95080	662	1+
226.88753	128	
226.94714	3476	1+
226.96988	292	
227.08696	98	
227.87609	98	
227.92999	284	
228.12380	254	1+
228.89396	780	
228.94133	3762	1+
229.18019	94	1+
230.88890	2802	1+
232.88400	374	1+
234.87674	234	
235.99931	94	
240.83370	112	
240.93961	1234	
240.96237	864	1+
241.45562	92	
241.85152	236	1+
241.94273	730	
242.07799	184	1+
242.94202	2244	1+
243.05055	100	
243.80254	100	
243.82301	272	1+
244.95711	2130	1+
245.06927	98	
245.94133	574	
246.43822	118	
246.54028	100	
246.78932	92	
246.90375	270	1+
246.95246	2296	1+
247.24083	98	
247.97996	126	
247.99707	194	1+
248.80383	552	1+
248.89871	1276	1+
250.03641	118	
250.79348	118	
250.89954	370	1+
250.94599	568	1+
251.13683	90	
251.79167	136	
251.80486	112	
251.88482	92	
252.88771	110	
253.84213	172	
253.90583	276	
257.92859	102	
258.44165	178	
258.84307	312	1+
258.97200	146	
260.83383	176	
260.96818	558	1+
261.83892	448	1+
262.83037	92	
263.87626	124	
264.79699	122	
264.81430	106	
265.09109	166	
265.81399	1006	1+
265.85011	96	
267.43713	94	
267.83635	290	1+
267.97320	452	1+
268.14336	122	
268.81179	222	
268.96566	478	1+
269.79665	94	
269.97023	340	1+
270.80754	140	
270.83314	252	1+
271.09839	92	
271.79550	196	1+
271.84618	304	1+
271.91742	278	
273.43262	94	
273.85404	198	1+
276.85143	110	
277.83901	92	
277.92035	134	
278.85111	344	1+
280.23374	98	
280.79419	1144	1+
280.86107	94	
281.89068	114	
282.79346	180	
283.78916	496	1+
283.82998	98	
283.85088	332	1+
284.28059	110	
284.52991	94	
284.69531	92	
284.82458	138	
285.08912	90	
285.84891	484	1+
285.93662	114	
286.47150	94	
286.94701	232	1+
287.36194	92	
288.90625	132	
289.84397	102	
289.87767	94	
290.78520	104	
290.85511	256	1+
292.37946	98	
292.79990	160	1+
293.85026	94	
293.98560	92	
294.39528	102	
294.87154	354	1+
295.87568	290	1+
296.75498	116	1+
296.80765	588	1+
297.41684	106	
298.80192	1692	1+
299.82524	300	1+
299.86582	134	
300.02302	100	
300.87113	108	
301.26145	116	
301.80047	478	
301.86052	928	1+
302.80419	782	1+
303.80770	516	1+
303.85640	754	1+
304.43760	94	
304.53164	94	
304.78045	208	1+
304.88548	110	
306.42915	108	
306.79213	194	
306.87736	130	
307.28743	250	1+
307.79885	268	1+
307.86523	100	
308.86937	104	
310.30633	222	
310.87777	314	1+
311.85635	94	
313.61119	92	
313.82208	94	
314.01788	108	
314.81953	90	
315.81938	170	
316.81038	90	
317.28598	100	
317.43277	94	
317.81166	128	
318.80925	328	1+
318.93521	152	
321.09652	90	
321.64029	90	
321.81634	242	
321.86458	168	
321.88469	94	
322.15935	212	1+
322.81778	126	
323.00271	104	
326.86934	226	
326.93824	96	
327.30717	100	
327.65396	108	
327.87564	176	
328.88535	118	
329.87546	110	
330.82263	114	
331.16266	102	
336.80766	114	
336.94356	344	1+
338.87052	152	
339.82581	350	1+
340.94194	104	
343.27653	136	
348.20225	96	
348.27483	100	
348.32662	140	
348.96945	94	
349.31850	172	
349.84014	126	
350.32508	144	
352.88581	134	
355.17652	92	
355.21594	90	
358.90551	112	
359.86226	196	1+
360.86506	140	1+
361.28335	98	
361.32218	320	1+
362.79057	98	
362.92437	108	
363.13669	106	
364.90605	92	
367.42301	154	1+
END IONS

###FS:    #m/z: 336.94597 #charge 1+
###MS: 37
###MSMS: 38
BEGIN IONS
TITLE=Cmpd 28, +MS2(336.9460), 28.0-35.0eV, 0.8min #38
RTINSECONDS=48.365
SCANS=37-38
PEPMASS=336.94597	110212
CHARGE=1+
181.56936	86	
182.86790	136	
189.86112	382	1+
190.97005	98	
194.11553	94	
196.88224	142	
198.95298	122	
199.87052	88	
205.94779	192	
205.96693	112	
206.94963	226	
206.97560	158	
207.90325	90	
208.88209	142	
209.88223	626	1+
210.88325	420	1+
211.41857	98	
211.94443	2936	1+
212.48216	98	
212.87957	1456	1+
213.41564	84	
213.93967	1218	1+
213.99000	108	
214.56714	92	
214.87788	198	
215.41327	84	
215.88641	722	1+
215.93459	208	
216.37493	86	
216.40747	114	
217.87912	330	1+
217.93981	164	1+
218.84253	94	
222.88985	92	
222.95369	568	1+
223.89377	90	
223.93401	140	
223.95788	396	1+
224.97613	108	
225.42474	88	
226.05564	90	
226.89056	1088	1+
226.97170	120	
228.62357	98	
229.95532	3172	1+
230.88790	2156	1+
231.92355	94	
231.95086	1108	1+
233.03023	84	
233.86970	110	
233.89789	408	
233.94974	134	
234.09807	92	
234.90058	230	
235.88902	158	1+
236.80168	88	
236.82550	92	
237.88751	88	
237.99731	98	
238.04503	136	
238.93220	92	
239.95680	188	1+
240.84828	118	
241.06172	144	
242.84301	84	
244.43559	86	
246.96393	634	1+
246.99162	84	
248.89832	620	1+
249.03791	114	
249.82841	386	1+
249.96069	132	
250.21219	168	
250.83103	330	1+
250.90631	114	
250.96622	96	
251.06709	464	1+
251.91001	132	
251.97991	106	
252.41310	96	
252.84388	164	
252.97136	1400	1+
253.56933	86	
253.90712	332	
254.37650	146	
254.44797	96	
254.94215	128	
254.96492	992	1+
255.07284	398	
255.18902	84	
257.91365	112	
258.84699	508	1+
259.03017	84	
259.55411	84	
259.91934	148	
260.93692	98	
261.04002	192	1+
261.83480	222	
262.11064	84	
262.84513	116	
264.01608	176	1+
264.65728	98	
264.84626	94	
265.79909	104	
267.06180	112	
267.83443	120	
268.84312	682	1+
269.15700	88	
269.41288	90	
269.43294	92	
269.79939	122	
270.78989	282	1+
270.80636	128	
270.91327	272	1+
270.98151	226	
271.79280	224	1+
271.84155	148	
272.44142	150	
272.85762	130	
272.90461	86	
272.97294	176	
273.16471	90	
273.79694	220	1+
274.97298	96	
275.15737	144	
275.84397	100	
276.85237	422	1+
278.25661	230	1+
278.83727	512	1+
278.85497	190	
278.95861	104	
279.27364	226	1+
280.91238	90	
282.85987	158	1+
283.02519	102	
283.83185	164	
285.85155	182	
286.79094	118	
286.84892	1240	1+
287.00206	92	
287.80418	220	1+
288.52867	98	
288.87438	352	1+
289.84476	144	
291.80245	100	
291.85792	122	
291.93305	130	1+
292.10378	390	1+
292.44007	90	
292.85646	102	
293.21340	86	
294.08949	150	
294.28551	246	1+
294.86301	208	
295.09417	98	
295.80518	250	1+
295.97017	94	
296.87079	116	
297.79629	166	1+
297.97480	144	
298.11619	100	
299.26659	126	
301.12346	84	
302.16216	122	
304.86305	242	1+
304.93813	146	
306.88323	198	
307.17207	154	
307.88643	144	
308.10371	94	
309.87671	454	1+
311.85910	112	
312.86304	98	
314.45138	92	
314.82148	132	
317.06110	90	
318.77189	166	
319.09734	86	
320.72822	114	
320.82084	228	1+
321.43557	100	
321.87138	90	
321.93988	86	
324.89811	234	1+
327.88070	300	1+
327.90316	130	
328.29450	116	
328.31207	86	
328.37657	84	
329.76530	84	
329.84221	90	
329.87211	178	
330.88092	138	
331.89587	216	1+
336.15896	84	
337.11889	84	
338.30560	94	
338.96530	112	
340.82647	130	
340.86941	114	
342.14485	94	
END IONS

###FS:    #m/z: 359.96183 #charge 1+
###MS: 37
###MSMS: 39
BEGIN IONS
TITLE=Cmpd 29, +MS2(359.9618), 28.0-35.0eV, 0.8min #39
RTINSECONDS=49.137
SCANS=37,39
PEPMASS=359.96183	85288
CHARGE=1+
60.97539	90	
205.94966	142	
209.94350	286	
215.86243	86	
218.91402	84	
222.95231	928	1+
223.37378	84	
223.89293	204	1+
224.94758	862	
225.94422	2544	1+
225.97314	166	
226.88520	122	
226.94639	2106	1+
227.55167	84	
227.93105	258	
228.94239	2266	1+
230.98023	88	
232.07509	82	
233.85593	106	
234.99297	82	
235.03809	84	
236.54379	106	
236.86139	84	
236.89989	106	
239.89576	238	1+
239.93914	90	
240.78831	290	1+
240.83311	128	
240.93989	856	1+
240.96237	1188	1+
242.12534	98	
242.96006	618	1+
243.01346	84	
244.95833	1152	1+
245.94334	100	
246.95304	1310	1+
248.04271	98	
248.15990	156	
248.38119	84	
248.80187	254	
249.80288	118	
250.02516	86	
250.89965	84	
250.95004	130	
251.02933	152	
251.07867	96	
251.96843	120	
252.11370	130	
252.95657	118	
254.78897	82	
255.06320	108	
256.14215	98	
258.83257	100	
258.84552	254	1+
258.86029	108	
258.92258	82	
258.96921	130	
260.90707	84	
260.96736	414	1+
261.92584	94	
262.34712	86	
263.08869	112	
264.05003	82	
264.81539	136	
264.97793	158	
265.06091	102	
265.81176	692	1+
266.81304	552	1+
267.12614	92	
267.97441	352	
268.07423	82	
268.58699	96	
268.95424	140	
269.11448	132	
269.96614	290	
270.80130	114	
272.84483	110	
273.96864	152	
274.81308	140	
276.81256	170	
276.85069	336	1+
277.10370	84	
277.80339	124	
277.90957	94	
278.79718	140	
278.91470	82	
279.10523	138	
279.79729	136	
279.81324	126	
280.79421	948	1+
280.86909	116	
281.19228	94	
281.92592	98	
282.05999	82	
282.27641	116	
282.79187	180	
282.82920	178	
284.79491	82	
284.82572	342	1+
285.26349	94	
285.84845	86	
285.86432	130	
288.44104	102	
289.59958	130	
290.99968	126	
291.87779	102	
292.25285	84	
292.43192	92	
292.44652	84	
292.97180	90	
293.11968	124	
294.02764	116	
294.50378	88	
294.87845	84	
295.80235	226	1+
295.92501	236	1+
296.86761	144	
298.07599	100	
298.80351	1168	1+
298.88808	92	
298.92458	94	
299.10476	108	
299.86530	374	1+
300.41435	102	
301.80838	126	
302.76151	184	
304.92631	116	
307.27121	104	
307.78896	318	1+
308.29182	128	
309.16283	86	
310.30604	108	
310.80188	90	
310.87796	358	1+
310.89479	96	
310.96601	92	
311.36239	90	
311.86381	138	
312.87122	188	1+
312.94413	92	
315.81936	102	
316.81318	368	1+
316.94086	160	
317.84833	104	
318.93151	174	
319.40454	108	
319.86687	160	
319.92475	122	
319.94464	208	1+
320.16867	82	
320.29530	116	
320.92787	116	
321.82154	254	1+
322.92964	110	
323.06083	98	
324.01868	82	
327.80941	84	
327.89595	100	
328.19013	144	
328.81058	154	
328.88867	96	
329.71964	88	
329.86936	136	
330.08555	88	
330.16583	100	
333.43141	84	
334.85246	278	1+
336.32738	198	1+
336.94550	224	
337.11945	92	
337.94948	116	
338.75981	86	
339.26183	170	1+
339.34189	116	
343.09009	88	
343.44727	88	
352.88462	86	
355.25975	82	
359.19832	86	
360.21811	92	
361.68326	96	
363.88565	138	
END IONS

###FS:    #m/z: 507.84530 #charge 1+
###MS: 37
###MSMS: 40
BEGIN IONS
TITLE=Cmpd 30, +MS2(507.8453), 28.2-35.2eV, 0.9min #40
RTINSECONDS=49.9095
SCANS=37,40
PEPMASS=507.84530	63304
CHARGE=1+
196.01579	308	
209.94271	144	
222.97217	194	
223.97486	258	
224.97530	166	
232.13267	134	
239.02014	140	
263.90838	172	1+
265.14494	138	
266.09456	168	
266.78934	310	1+
267.86974	248	1+
270.85819	364	1+
272.87957	126	
273.85263	142	
279.13061	146	
281.11162	210	1+
282.80437	208	1+
284.93788	204	1+
286.85130	342	1+
288.84411	156	
288.89366	148	
289.87942	748	1+
290.86219	922	1+
291.86331	570	1+
293.87443	536	
293.96252	206	
294.82576	122	
294.87377	316	
295.87378	192	
296.84738	182	
296.87741	546	1+
298.80063	186	
298.84926	206	
298.98832	120	
299.80947	138	
299.93102	210	1+
300.85161	236	
301.85197	152	
302.77551	222	1+
302.89165	142	
304.85684	292	1+
304.88179	176	
305.86004	246	1+
307.88879	458	
308.14050	622	1+
308.82759	386	1+
308.88046	874	1+
308.89137	316	
309.05046	170	1+
309.86924	310	
309.88710	484	1+
310.15439	226	
311.16213	142	
311.88404	2224	1+
311.96597	250	1+
313.82683	254	1+
313.88440	576	1+
314.86305	1090	1+
318.82297	190	1+
318.85921	146	
321.80881	206	1+
321.86449	368	1+
324.00425	130	
324.86135	460	1+
324.90357	220	
325.89612	1076	1+
326.89014	698	1+
327.16630	142	
329.17183	166	
329.89537	132	
330.15965	282	1+
330.89780	120	
331.89246	616	1+
332.87500	752	1+
334.82580	172	
335.80779	322	1+
335.84055	236	
336.94356	146	
337.87923	384	1+
337.94608	178	
338.84545	124	
339.82834	132	
340.01683	128	
340.79756	198	1+
341.15557	204	1+
341.81532	318	1+
341.87188	132	
342.81859	260	1+
342.84479	124	
343.87369	220	1+
348.17351	136	
348.73102	298	1+
349.84143	264	1+
349.91339	338	1+
350.37014	140	
350.81563	220	
350.84654	206	1+
350.88477	542	1+
353.84848	330	
353.90627	126	
355.02479	122	
355.36308	164	1+
355.88642	222	
356.74138	124	
356.89455	204	
358.87116	262	1+
361.86559	226	1+
364.83261	150	
364.86594	128	
366.83861	624	1+
366.99301	178	1+
367.70703	1368	1+
367.81692	150	
367.84130	352	1+
368.78704	144	
368.80766	168	
368.89761	380	1+
369.83596	856	1+
371.73009	170	
372.71639	602	1+
372.90949	150	
373.90323	128	
374.81449	140	
374.92251	206	1+
375.85808	126	
376.19529	168	1+
376.81565	138	
376.88573	306	
377.86833	326	1+
380.71418	1052	1+
380.85539	206	
382.05524	190	1+
382.71144	148	
382.82343	140	
383.76756	238	
384.82149	138	
384.84868	1070	1+
384.89298	202	
385.74379	176	1+
385.77311	128	
385.79825	186	1+
386.85209	218	
386.87910	126	
387.84643	916	1+
388.36814	260	1+
388.79084	146	
388.92847	138	
389.19501	226	1+
389.71508	260	1+
390.32014	122	
390.83911	1542	1+
390.92876	120	
391.37807	224	1+
391.73672	198	1+
392.78638	144	
392.83303	664	1+
392.86703	218	
393.08506	218	
393.80231	202	
393.86150	128	
393.99923	206	1+
394.78687	310	
394.83482	272	
394.90066	132	
395.78682	180	
396.78081	234	1+
396.91407	140	
398.72696	936	1+
400.72756	184	1+
400.87583	168	
401.78901	232	
401.85287	120	
402.72815	196	
402.86973	242	
403.86734	554	
404.87482	314	
405.85898	240	
405.87797	248	
406.04244	206	1+
406.85965	290	
406.89182	176	
407.07433	178	1+
407.72725	256	
407.77876	170	1+
407.86745	934	
408.10836	138	
408.85244	1754	1+
409.15075	122	
410.73647	210	
410.83972	1156	1+
411.72792	556	1+
411.81169	186	
411.86806	152	
412.72962	394	1+
412.84402	298	
413.07573	122	
413.85055	132	
415.87807	256	1+
416.73714	124	
417.84062	264	1+
418.74486	154	
418.84516	190	1+
420.87855	874	1+
421.68530	164	
421.74462	176	
422.86869	538	1+
422.97713	128	
423.82176	402	1+
423.86956	372	1+
424.27350	142	
424.82371	292	1+
425.74259	228	1+
425.87357	218	
426.07416	182	1+
426.86262	2642	1+
427.73267	596	1+
428.84727	1668	1+
428.88708	462	1+
429.21847	200	1+
430.73872	288	
430.85383	220	
431.73968	146	
431.86764	748	1+
433.86443	348	
433.89475	254	1+
435.85171	132	
435.87230	224	
438.89525	136	
439.89566	480	1+
440.05249	146	
440.91713	146	
441.22216	128	
441.86122	140	
441.88777	142	
442.87563	146	
444.87229	4166	1+
445.09314	138	
446.90019	136	
447.89609	212	1+
448.75546	172	
448.94307	180	1+
449.87882	856	1+
450.80568	156	
451.85904	288	1+
452.16515	128	
453.37893	126	1+
457.90167	622	1+
459.37871	132	
462.88263	1308	1+
464.23343	122	
464.78389	156	
466.90918	146	
467.88586	1534	1+
468.77310	260	1+
468.79517	132	
469.28609	158	
472.87266	146	
476.76334	140	
485.90030	1384	1+
487.27501	202	1+
490.90401	256	
491.78146	288	1+
494.24149	212	1+
503.80614	362	1+
504.81025	312	1+
505.28687	182	
507.19314	122	
507.79613	140	1+
END IONS

###FS:    #m/z: 336.94569 #charge 1+
###MS: 41
###MSMS: 42
BEGIN IONS
TITLE=Cmpd 31, +MS2(336.9457), 28.0-35.0eV, 0.9min #42
RTINSECONDS=53.6245
SCANS=41-42
PEPMASS=336.94569	102572
CHARGE=1+
182.86498	136	1+
196.88538	136	
197.88244	120	
198.88673	102	
198.95380	130	
203.97019	88	
205.94885	164	
207.97979	104	
208.97950	164	
209.88169	516	1+
209.93851	106	
209.95721	96	
211.91389	98	
211.94378	3474	
212.52321	84	
212.87661	1470	1+
212.94483	104	
213.93837	1570	1+
214.88183	838	1+
214.89384	140	
215.88723	578	1+
217.88434	208	
217.93778	78	
219.83686	160	
220.95610	166	
223.95928	160	
224.04240	80	
225.08387	100	
226.89391	184	
226.90940	86	
227.89286	260	
228.89213	192	
228.93948	140	
229.95493	3166	1+
230.88930	1806	1+
231.94856	1466	1+
232.89168	850	1+
233.00389	102	
233.02807	78	
233.89515	578	1+
234.12588	76	
235.89691	254	
236.89031	136	
237.06627	78	
237.84962	96	
238.13381	88	
238.16974	80	
239.90338	78	
240.05543	86	
240.83133	106	
240.96330	80	
240.99810	94	
241.84530	206	
242.86605	98	
242.89208	90	
243.79663	82	
244.07688	102	
245.89298	84	
245.99115	84	
246.93186	92	
246.97359	116	
247.96625	850	1+
248.87638	98	
248.89714	582	1+
249.82452	78	
249.96478	492	1+
250.82876	324	
250.99168	86	
251.05340	120	
251.82791	378	1+
251.84049	108	
252.87749	94	
252.96921	1456	1+
253.90335	230	1+
254.09116	126	
254.17195	90	
254.80662	118	
254.96570	650	1+
255.07577	392	1+
256.79630	264	1+
256.91734	156	
256.96245	146	
257.38655	96	
257.85229	80	
257.96427	114	
258.89663	134	
258.91423	156	1+
259.93830	82	
260.02913	84	
260.84980	82	
261.84836	78	
263.79494	84	
264.17812	80	
265.85942	160	
266.02429	126	
267.84737	130	
267.96330	108	
268.43051	78	
268.84115	604	1+
268.96980	78	
270.79945	90	
271.06004	80	
271.80443	116	
271.84440	116	
271.91672	78	
272.87020	94	
273.44475	80	
273.93753	178	
274.09681	116	
274.85840	128	
274.87262	130	
275.98945	100	
276.16769	80	
276.85820	208	
277.41643	80	
277.83517	864	1+
277.85824	98	
278.83578	690	1+
279.93771	86	
280.03863	78	
281.04891	180	
282.28252	78	
282.87914	82	
283.79040	198	
283.94798	82	
284.78441	90	
285.85195	202	
286.29103	124	
286.58573	114	
286.84801	1128	1+
291.80611	144	
291.85628	122	
292.44004	82	
293.10782	170	
293.86879	142	
293.99793	92	
294.86862	106	
295.97408	134	
296.81088	98	
297.84069	144	
298.79643	102	
298.86219	188	1+
299.07512	88	
300.87107	216	1+
303.02951	78	
303.76732	90	
303.91295	78	
304.88110	100	
306.28954	80	
306.88155	290	1+
307.28517	102	
308.31086	80	
309.86924	398	1+
309.91915	104	
309.95358	84	
310.00757	86	
311.01599	80	
312.87424	104	
316.15819	156	1+
316.81827	80	
317.82005	82	
319.21127	106	
319.93889	92	
320.88147	180	1+
321.81361	142	
322.30143	190	1+
323.24424	106	
324.89268	144	
325.86703	98	
326.23943	80	
327.89818	88	
331.89097	92	
332.35622	102	
333.21827	124	
334.87440	84	
335.87985	86	
337.21791	78	
337.31698	108	
338.13381	82	
340.76057	82	
340.81287	124	
342.20533	90	
END IONS

###FS:    #m/z: 359.96152 #charge 1+
###MS: 41
###MSMS: 43
BEGIN IONS
TITLE=Cmpd 32, +MS2(359.9615), 28.0-35.0eV, 0.9min #43
RTINSECONDS=54.397
SCANS=41,43
PEPMASS=359.96152	77010
CHARGE=1+
191.10438	104	
205.94892	388	1+
208.88369	148	
209.92108	128	
209.94331	302	
220.09734	90	
220.96596	112	
221.89394	104	
221.98855	94	
222.95172	1362	1+
223.89037	184	
224.20410	86	
224.94727	838	1+
225.11341	100	
226.89533	114	
226.94626	2052	1+
226.97242	234	
227.09811	82	
227.93305	190	
228.94181	2288	
232.95622	154	
233.50821	112	
233.88379	100	
233.96267	120	
234.10721	92	
234.46460	90	
238.49425	90	
239.93252	102	
239.95104	86	
240.94022	744	1+
240.96251	1806	1+
241.19599	86	
242.78727	136	
242.95881	366	1+
243.90039	114	
244.95844	1024	
245.88925	82	
245.94075	274	
246.80654	156	
246.95238	2144	
246.97612	262	1+
248.16823	84	
248.56299	88	
248.80452	266	
249.80076	112	
250.06588	92	
250.95049	338	1+
251.24217	138	
251.50076	88	
251.84386	96	
252.79472	136	
252.87470	158	
252.95764	146	
253.83642	134	
256.06637	88	
256.80392	82	
256.92260	118	
257.39451	90	
257.84449	224	1+
258.07087	84	
258.84415	150	1+
258.88347	84	
258.97409	294	
259.79780	86	
259.97400	152	
260.02734	90	
260.13009	92	
260.96864	550	1+
262.97325	164	
263.84504	86	
264.82211	120	
265.80857	600	1+
265.97352	130	
266.81266	524	1+
267.16242	184	1+
267.97109	284	
268.38602	96	
268.45433	106	
268.93983	98	
268.95888	216	
269.97306	174	
270.12669	86	
270.96369	146	
271.84587	430	1+
273.96341	96	
274.98995	96	
275.07340	98	
275.92102	128	
275.97002	168	
276.80941	140	
276.85238	154	
277.15663	86	
277.79635	354	1+
278.32949	84	
278.77621	84	
279.84837	124	
280.79240	1068	1+
281.28288	90	
282.31782	84	
283.05698	84	
283.98875	164	
284.07630	92	
284.81970	246	1+
284.86251	110	
285.27144	82	
285.78805	220	1+
286.39258	96	
287.82659	200	1+
288.80523	84	
289.88124	160	
290.05753	88	
290.86417	116	
290.89022	190	1+
291.80032	118	
294.12529	210	1+
294.33538	84	
294.81163	138	
294.86448	378	1+
296.80906	172	
298.80348	1174	1+
299.44039	92	
300.86007	90	
301.78542	120	
301.80812	82	
303.12366	146	
303.80834	92	
303.86261	180	1+
303.94361	260	
304.39251	94	
307.20541	84	
307.83979	100	
308.28916	118	
308.86803	106	
309.87189	148	
310.88012	102	
312.20367	92	
313.82202	124	
313.88245	146	
315.95111	112	
317.02358	84	
318.94497	122	
319.09382	146	
319.18944	102	
319.90068	84	
320.20158	88	
320.91187	94	
320.92957	98	
321.82050	402	1+
321.87528	142	1+
322.16268	88	
322.92754	90	
323.01184	440	
323.89497	84	
324.08055	92	
325.94243	170	
326.90076	144	
327.79758	94	
327.88166	288	1+
328.49653	84	
329.32084	82	
329.80485	154	1+
330.86691	86	
331.87505	88	
332.40948	84	
333.20955	84	
334.87371	106	
336.87602	108	
336.94520	384	
337.11557	100	
339.35100	184	1+
339.82848	124	
340.02217	96	
340.94064	128	
341.03716	86	
343.90933	182	
352.23883	90	
353.22971	82	
356.77464	122	
360.77613	84	
361.85825	82	
362.76092	88	
END IONS

###FS:    #m/z: 507.84519 #charge 1+
###MS: 41
###MSMS: 44
BEGIN IONS
TITLE=Cmpd 33, +MS2(507.8452), 28.2-35.2eV, 1.0min #44
RTINSECONDS=55.169
SCANS=41,44
PEPMASS=507.84519	68564
CHARGE=1+
214.88594	148	1+
222.97185	130	
224.97639	322	
230.89068	264	
232.89408	254	
250.96921	136	
253.77713	140	1+
255.89427	140	
256.96442	162	
266.17117	134	
266.86052	208	1+
267.78075	302	1+
268.43539	166	
270.79710	272	1+
271.87412	158	
271.89191	286	1+
272.85314	174	
273.84925	222	
275.85077	200	
275.95336	274	1+
278.83206	326	1+
280.91365	132	
281.37599	146	
283.92662	132	
285.85778	158	
287.78717	198	1+
287.84977	292	1+
287.93466	136	
288.83065	234	1+
288.86987	128	
289.12630	172	1+
289.87978	472	1+
290.81421	216	1+
290.85956	234	
291.86225	144	
291.87815	192	
291.89567	272	1+
291.96622	140	
293.81885	130	
293.87323	1332	1+
296.84846	264	
296.86793	258	
296.87652	170	
297.85558	162	
298.80012	196	
298.87594	196	
299.81801	164	1+
299.90224	138	
300.85379	192	
301.15411	146	
301.85127	150	
302.88611	138	
303.86807	282	
304.87833	132	
305.86219	252	
306.12699	130	
307.89166	638	
308.14281	340	1+
308.80795	256	1+
308.87450	284	
309.87155	254	
309.88935	242	
310.11570	138	
310.15712	234	1+
310.87470	148	
311.88202	2560	1+
311.93856	144	1+
312.17547	156	
314.86550	1062	1+
315.80790	384	1+
316.84202	164	
316.85817	176	
317.88820	204	1+
318.85779	348	1+
324.86014	528	1+
325.90167	486	
326.88845	1078	1+
328.80924	262	1+
328.86586	156	
329.17702	138	
330.16355	142	
331.87338	1118	1+
332.78496	200	1+
332.87518	932	1+
332.90018	180	
333.86290	134	
334.79600	214	1+
334.86287	258	1+
335.84265	132	
336.87931	484	1+
336.94622	168	
338.84675	192	
339.85865	238	1+
341.98345	182	
342.92037	170	
343.20998	164	
344.40703	136	
345.76262	332	1+
345.86874	192	
346.76869	326	1+
346.88519	142	
347.88724	498	1+
348.16675	216	1+
348.89018	426	1+
350.77594	146	
350.88610	722	1+
350.91334	182	
352.88715	192	
352.90942	254	
353.80725	218	1+
353.85432	136	
353.90621	140	
355.88566	270	
356.85710	164	
357.89784	160	
358.40682	226	1+
359.11907	130	
359.77494	132	
360.75946	132	
360.84190	146	
361.74181	154	
362.84772	156	
365.90903	288	1+
366.73967	136	
366.84604	338	
367.71006	506	
367.84582	206	
368.71361	244	
368.81174	208	1+
368.89938	224	
369.37941	324	1+
369.70286	308	
369.72162	174	1+
369.83821	444	
369.89908	178	
370.71636	318	1+
370.83780	206	
371.20376	134	
371.71816	260	1+
372.84183	152	
373.71357	198	
374.81822	226	
374.91450	142	
375.74004	298	1+
375.75492	242	1+
376.74939	258	1+
376.89139	496	1+
380.39435	140	
380.71526	606	1+
380.85481	160	
382.04932	156	
383.68018	142	
383.71144	162	
383.77787	346	1+
384.85108	524	
384.90027	318	1+
385.85094	268	
386.72990	186	1+
386.84694	154	
387.16591	296	1+
387.84856	670	1+
388.79762	196	
389.19032	346	1+
389.71191	162	
389.84857	150	
390.78219	130	
390.84220	1078	1+
390.88721	228	1+
391.70840	116	1+
391.74117	238	1+
391.80449	146	
391.91994	140	
392.82696	730	1+
392.86248	320	
393.79783	168	
394.78962	188	1+
394.82898	150	
396.73564	148	
396.76874	134	
396.84320	138	
397.24668	138	
397.71036	136	
398.72655	1106	1+
398.86720	142	
402.81865	130	
402.86208	928	1+
403.86611	648	1+
403.89616	196	1+
405.12411	198	1+
405.73111	198	
405.86885	372	
405.88813	318	
406.85766	312	
407.72143	432	1+
407.86686	1014	
408.72472	332	1+
408.85340	1048	
409.85269	582	
410.83887	1406	1+
411.73988	130	
411.81068	340	1+
411.87865	152	
412.38346	134	
412.72931	302	1+
412.79090	134	
412.84751	492	1+
413.07578	290	
414.87339	410	1+
415.81856	184	1+
415.87744	280	1+
416.73896	196	
418.75181	154	
419.95932	140	1+
421.83483	252	1+
421.88099	882	1+
423.86788	186	
424.83104	188	
425.71569	138	
426.86083	2160	1+
427.72931	214	
428.08917	302	1+
428.74291	206	
428.84729	1256	1+
428.88350	324	1+
429.72913	156	
430.22544	196	1+
430.73900	620	1+
430.85915	190	
431.86690	1028	1+
432.89511	214	1+
433.86119	332	1+
434.89339	344	1+
439.89509	530	1+
441.22029	140	
442.87526	136	
444.87211	3212	1+
445.83516	138	
446.87845	498	1+
448.76128	140	
449.74192	228	1+
449.87822	956	1+
450.76798	144	
451.86185	174	
457.90307	314	
458.91160	164	
461.17627	166	
461.89918	172	
462.88227	1342	1+
463.22394	204	1+
467.88660	1620	1+
483.90420	148	
485.89983	650	1+
503.35161	146	
504.28287	212	1+
505.28381	158	1+
508.92301	176	1+
END IONS

###FS:    #m/z: 322.92954 #charge 1+
###MS: 45
###MSMS: 46
BEGIN IONS
TITLE=Cmpd 34, +MS2(322.9295), 28.0-35.0eV, 1.0min #46
RTINSECONDS=58.8325
SCANS=45-46
PEPMASS=322.92954	1320966
CHARGE=1+
190.89549	74	
196.88757	132	
197.10208	74	
201.88863	72	
202.11537	74	
205.10644	70	
205.94671	174	
205.95975	92	
206.97482	70	
207.04207	78	
207.92648	84	
207.97178	112	
210.90287	76	
212.89459	164	
214.38541	78	
214.88721	98	
215.85511	106	
220.87189	76	
221.06760	84	
221.88266	78	
221.94470	82	
222.95303	654	1+
223.95677	440	1+
223.99265	70	
224.04428	80	
226.04638	70	
227.79843	72	
227.87430	234	1+
228.07057	84	
231.82715	158	1+
233.89680	82	
234.91782	70	
235.89656	136	
237.79235	76	
238.93983	220	
239.01379	72	
239.79156	94	
240.07917	104	
240.82163	72	
240.90229	78	
240.94040	4568	
241.93860	16226	1+
242.24625	80	
242.81863	426	1+
242.89001	120	
242.91510	78	
242.94065	11816	1+
243.03432	74	
243.09192	70	
243.82169	358	1+
244.93964	2942	1+
245.81980	108	
246.82987	70	
246.97464	232	
248.84355	144	
250.09495	74	
250.94457	132	
251.24591	90	
251.79129	78	
251.83808	78	
252.07391	92	
254.53614	84	
254.70058	100	
255.96730	170	1+
256.21392	96	
256.91095	266	1+
257.80622	72	
258.79590	100	
258.83885	198	
258.87669	148	1+
258.94322	78	
259.85113	76	
259.98367	106	
260.01333	74	
260.83377	192	1+
261.47661	96	
261.50870	78	
261.97326	106	
262.83062	342	1+
263.08161	86	
263.14535	84	
263.98031	108	
263.99317	72	
264.20416	84	
264.86901	74	
266.03746	74	
266.32612	80	
268.85078	86	
268.86518	74	
268.95744	96	
269.11866	70	
269.80303	102	
272.79882	78	
272.84795	78	
273.48125	84	
273.80200	296	1+
274.63199	92	
275.92544	98	
276.02930	70	
276.10481	94	
276.85456	84	
276.99518	80	
278.01502	158	
278.79465	74	
279.09107	1166	1+
279.27232	80	
279.80945	88	
280.04939	108	
281.09251	76	
281.46028	88	
281.96306	92	
282.45187	72	
282.97001	76	
283.06908	244	
283.09611	100	
283.35439	74	
283.78872	88	
283.96433	108	
284.29191	126	
285.29669	268	
285.87780	72	
288.86681	76	
289.88124	322	1+
290.85718	126	
291.27381	74	
291.80292	286	1+
291.85486	84	
293.27477	76	
293.29155	74	
293.85301	160	
293.99199	94	
294.85379	118	
295.13404	90	
296.05678	78	
296.80394	112	
297.78528	72	
297.87218	100	
298.41890	88	
300.79529	170	1+
302.24332	78	
302.85003	84	
303.88256	122	
304.17837	74	
305.77178	78	
306.11559	70	
306.42680	84	
306.84625	70	
307.07121	140	
307.28536	74	
307.79645	222	
308.86900	90	
308.88890	172	
310.30865	136	
310.86492	252	1+
312.80047	70	
313.80820	72	
314.05296	78	
315.81764	70	
319.79535	96	
319.86553	100	
321.90054	80	
322.73834	72	
322.83065	96	
323.24194	110	
323.87971	128	1+
323.93709	74	
324.18239	92	
324.26222	72	
324.81922	72	
325.90648	112	
326.33490	98	
END IONS

###FS:    #m/z: 340.94021 #charge 1+
###MS: 45
###MSMS: 47
BEGIN IONS
TITLE=Cmpd 35, +MS2(340.9402), 28.0-35.0eV, 1.0min #47
RTINSECONDS=59.6045
SCANS=45,47
PEPMASS=340.94021	475802
CHARGE=1+
167.67085	106	
189.92786	82	
192.92801	142	
204.73750	80	
207.97574	104	
208.88381	88	
209.06656	92	
210.90125	126	
210.94021	148	
212.87930	124	
212.93153	88	
213.04286	82	
213.91807	94	
213.93842	1350	1+
215.88643	716	1+
215.93691	286	
217.88487	306	
223.95804	212	
225.96388	116	
226.89070	96	
226.95268	184	
230.88881	540	1+
231.89263	344	1+
231.95049	1076	1+
233.89541	814	1+
233.94321	134	
235.86820	154	
235.89347	504	1+
236.55409	94	
237.79041	138	
238.07877	88	
239.03276	96	
239.23596	84	
239.78133	80	
239.90134	84	
240.22673	82	
240.78483	82	
240.94454	104	
241.46332	86	
242.00158	84	
242.83393	130	
242.93917	160	
244.88296	82	
245.02537	84	
246.06779	80	
246.86187	82	
246.97584	130	
248.89794	158	
248.97121	80	
248.99518	96	
249.90026	136	
249.95969	376	1+
250.89202	82	
250.94533	150	
250.99502	80	
251.79236	88	
251.90542	98	
252.03083	84	
253.98396	82	
254.27872	112	
254.90644	120	
254.96402	346	1+
255.07798	102	
255.95067	80	
256.07433	104	
256.09166	86	
256.84635	262	1+
256.91139	316	1+
257.79567	96	
258.81392	162	
259.51092	96	
259.84730	80	
259.87073	84	
259.95740	262	1+
260.83345	594	1+
261.07973	136	
261.77849	82	
263.17150	108	
265.23291	84	
265.80115	138	
265.91553	110	
266.84629	82	
266.95345	166	1+
267.13263	210	
267.38601	100	
267.78697	110	
268.83868	346	1+
270.83156	100	
271.84359	90	
271.86314	82	
272.44165	166	
272.80364	78	
272.86420	80	
272.90378	88	
273.79083	110	
274.18056	88	
274.89562	146	1+
275.81026	132	
275.93146	86	
276.03986	104	
276.33966	92	
276.85517	558	1+
278.84514	458	1+
279.87820	98	
279.96325	118	
280.52140	92	
280.56683	90	
281.10175	82	
282.85610	120	
283.02899	104	
284.88385	184	1+
285.13696	80	
286.39066	84	
287.64909	98	
287.79119	130	
287.80365	84	
288.92089	112	
289.44100	92	
290.78573	90	
292.44869	92	
292.94193	80	
293.35850	84	
294.86656	326	1+
295.92801	88	
295.97028	316	1+
296.16476	90	
296.86337	248	1+
299.78916	120	
299.87853	88	
300.87152	142	
301.86122	142	
301.96062	106	
302.17560	80	
302.79821	272	1+
302.86175	160	1+
304.03683	84	
304.43977	88	
305.27145	90	
305.69018	86	
306.88316	82	
307.30870	86	
307.44649	92	
307.80401	80	
308.29209	112	
309.78872	180	1+
310.88326	170	
311.82433	84	
311.86352	142	
313.02029	86	
314.41222	92	
315.29430	92	
315.95112	98	
317.77541	96	
317.78596	94	
318.57131	80	
320.95409	96	
321.81490	124	
322.22019	134	
323.30219	94	
323.62117	100	
323.89237	272	1+
324.07844	90	
326.07302	80	
326.17172	162	1+
326.80061	84	
326.84289	88	
327.76257	98	
328.18659	114	
331.17721	86	
331.21775	80	
332.82257	110	
334.29532	84	
334.81844	84	
336.32536	80	
338.27947	156	
338.81103	178	
339.71645	80	
END IONS

###FS:    #m/z: 363.95605 #charge 1+
###MS: 45
###MSMS: 48
BEGIN IONS
TITLE=Cmpd 36, +MS2(363.9560), 28.0-35.0eV, 1.0min #48
RTINSECONDS=60.377
SCANS=45,48
PEPMASS=363.95605	189448
CHARGE=1+
189.85989	258	1+
191.85974	450	
196.88394	108	
204.00888	88	
205.94972	180	
207.87395	382	1+
208.94583	92	
209.94178	594	1+
209.99332	146	
210.88560	420	
212.87821	1850	1+
215.89645	92	
219.02368	86	
220.12800	100	
222.95093	1148	1+
222.97289	114	
223.87517	88	
224.94643	1246	1+
224.97811	118	
225.07990	98	
225.96940	284	
226.89833	132	
226.94620	4772	1+
226.96921	332	
227.93148	148	
228.79505	126	
228.89757	382	
228.94219	3468	1+
229.02653	144	
230.88820	4076	1+
230.94556	168	
233.96299	110	
234.88134	134	
238.51103	110	
238.84028	118	
239.88424	90	
239.97340	92	
240.81987	134	
240.83645	118	
240.94008	904	
240.95972	688	
241.93885	3296	1+
242.94058	2078	1+
243.95852	252	
244.93891	726	
244.95589	2094	
245.36437	108	
245.94769	2360	1+
246.90815	282	1+
246.95237	1900	1+
246.97882	128	
247.43582	100	
248.80141	362	1+
248.89848	824	1+
249.50123	88	
250.89534	174	
250.94973	88	
250.98313	92	
251.79587	106	
251.91201	158	
252.89749	96	
252.94801	144	
252.97443	104	
253.80086	118	
253.90456	302	
254.84024	128	
254.92021	94	
255.10176	134	
258.43957	104	
258.84626	308	
258.92745	94	
258.97393	294	
260.83701	224	
260.96844	646	1+
261.83152	520	1+
262.00541	92	
263.97973	102	
264.41977	108	
264.65129	92	
265.79238	118	
265.81672	196	
265.97917	88	
266.34985	110	
266.41407	98	
266.80965	954	1+
266.85728	90	
266.91190	96	
266.96702	418	1+
267.79186	100	
268.44439	92	
269.80795	224	1+
269.86026	122	
269.96904	412	
270.84377	94	
271.82683	116	
271.91352	170	
272.37753	92	
272.85167	154	
276.80856	256	
276.85524	260	
277.11812	98	
277.80619	140	
277.85530	124	
278.80106	276	
278.85365	172	
278.91704	96	
279.10309	96	
279.13875	110	
279.79692	166	
279.86635	124	
280.79164	1464	1+
281.80789	92	
281.87467	88	
281.88937	88	
281.90526	92	
282.43750	90	
283.06828	134	
283.78985	514	1+
283.85157	188	
283.96862	110	
284.00786	88	
284.43629	88	
284.61484	92	
284.82720	118	
285.79165	324	1+
285.82074	404	1+
285.84418	604	1+
285.91289	104	
286.88024	154	
286.92911	102	
289.82880	134	
290.78851	142	
292.49707	94	
293.11775	92	
293.95355	96	
294.28464	118	
296.80603	270	
297.80107	1704	1+
298.42777	92	
299.86039	114	
300.80084	978	1+
300.81985	106	
300.87512	284	1+
301.86023	310	
302.87849	88	
303.80647	396	1+
303.85548	676	1+
303.91296	122	
305.77189	90	
305.80800	148	
306.15819	98	
307.78471	90	
307.92558	100	
311.87932	162	
314.82136	258	1+
316.81541	262	1+
317.42374	94	
318.43534	106	
319.60425	98	
319.82201	104	
320.82461	134	
321.38925	100	
321.81628	350	1+
321.86493	272	1+
323.02028	122	
323.78234	142	
324.87249	120	
325.89480	212	
326.87170	300	
327.96492	114	
331.14483	86	
334.78012	142	
336.94538	302	
337.94784	148	
338.94721	98	
339.83178	190	
340.94296	134	
341.90399	122	
344.90301	152	
346.35740	96	
357.21601	110	
360.87241	234	
361.89819	100	
362.16964	88	
368.06352	94	
END IONS

###FS:    #m/z: 322.92971 #charge 1+
###MS: 49
###MSMS: 50
BEGIN IONS
TITLE=Cmpd 37, +MS2(322.9297), 28.0-35.0eV, 1.1min #50
RTINSECONDS=64.055
SCANS=49-50
PEPMASS=322.92971	1282240
CHARGE=1+
94.68110	84	
120.64623	80	
179.90686	80	
184.87369	76	
191.87214	84	
192.88630	306	1+
196.08967	82	
196.42853	130	
198.03394	82	
200.83624	84	
201.04172	120	
202.04591	82	
202.37594	78	
205.90743	78	
205.95004	414	1+
205.97292	140	
207.97355	106	
209.88509	154	
210.90293	84	
212.87963	84	
215.88419	82	
219.80376	92	
219.88045	78	
220.12828	84	
220.87289	80	
221.18805	88	
221.89754	102	
221.94512	178	
221.96314	86	
222.95551	126	
223.95831	396	1+
225.05071	80	
227.92933	112	
228.05948	78	
230.88880	106	
231.91102	192	1+
232.16886	84	
234.88004	74	
236.95660	80	
237.79283	108	
238.93568	406	
238.95166	80	
239.05416	76	
239.07774	182	
239.78836	376	1+
240.88663	150	1+
240.94053	4858	
241.93919	17174	1+
242.01892	74	
242.82419	76	
242.94161	12356	1+
243.81522	324	1+
243.87571	76	
243.90059	152	
244.81594	232	1+
244.88295	78	
244.93962	2704	
245.94109	86	
246.06636	78	
246.08352	98	
246.92421	88	
246.94764	76	
246.97611	332	1+
247.39156	114	
249.85868	80	
250.94579	154	
252.92866	84	
253.83526	74	
254.12121	82	
254.83988	86	
254.90950	210	
254.97113	78	
255.90738	94	
256.64454	78	
256.78817	138	
257.79948	280	
257.99763	100	
258.23443	94	
258.67476	110	
258.82862	200	
258.90171	98	
260.82664	118	
260.96896	86	
261.04353	102	
261.83149	196	
262.83567	168	
263.05874	134	
263.83261	120	
263.97740	150	
264.06046	90	
264.42763	84	
264.51937	94	
265.05922	250	
266.85811	98	
267.40302	74	
267.97010	88	
270.96904	90	
271.68490	98	
271.84894	76	
271.92379	234	1+
272.10415	106	
272.34145	92	
272.44301	118	
273.79291	328	1+
274.86006	84	
278.79767	158	
278.84603	122	
278.91549	80	
279.05493	78	
279.09146	494	
279.79375	76	
279.85248	134	
280.09507	302	
280.11859	78	
281.87264	74	
281.96439	168	1+
282.06273	312	1+
282.85178	268	1+
283.06612	268	1+
283.11460	84	
283.78121	296	1+
284.21520	78	
284.29493	198	
284.82812	90	
284.93827	150	
285.86210	114	
285.96684	134	
286.00028	82	
289.04015	82	
289.78683	118	
289.81077	92	
289.85425	186	1+
291.80181	112	
292.86656	158	
293.85228	284	1+
296.15044	84	
296.86651	78	
300.75535	86	
300.78433	76	
300.93620	92	
301.14279	80	
302.88403	78	
304.08414	92	
305.14081	78	
305.72882	76	
306.79477	140	
306.86886	122	
308.29135	220	
308.76140	88	
308.79587	94	
308.95773	74	
310.26733	76	
310.41851	90	
311.95214	96	
312.80597	256	1+
315.05042	78	
319.08001	80	
319.27520	74	
319.62179	78	
319.88849	148	
320.61520	78	
321.83777	158	
322.84821	76	
322.87393	92	
322.90570	76	
323.71862	84	
324.20435	78	
324.23882	78	
325.20919	84	
325.90173	86	
327.90712	78	
END IONS

###FS:    #m/z: 340.94045 #charge 1+
###MS: 49
###MSMS: 51
BEGIN IONS
TITLE=Cmpd 38, +MS2(340.9404), 28.0-35.0eV, 1.1min #51
RTINSECONDS=64.827
SCANS=49,51
PEPMASS=340.94045	470348
CHARGE=1+
185.87831	86	
187.59826	88	
189.85884	142	
190.86142	84	
190.95145	88	
196.85748	82	
198.29493	84	
204.44601	88	
205.96858	138	1+
207.87511	86	
208.96597	96	
212.87577	200	
213.09093	92	
213.87826	184	
213.93781	580	
214.88527	100	
214.93702	536	1+
215.88608	760	1+
217.85538	114	
217.88242	198	
218.89098	96	
221.88219	124	
221.88990	126	
221.94476	86	
223.95867	142	
224.89957	84	
226.94880	204	1+
227.13726	102	
228.97094	112	
230.88715	120	
231.88732	384	1+
231.95058	1122	1+
233.89689	724	1+
236.14820	86	
236.93975	88	
237.79384	244	1+
237.89847	136	
238.58677	90	
238.93811	86	
239.78842	166	
240.83465	194	
240.93868	180	
240.96312	94	
241.12199	88	
241.84085	82	
241.86046	82	
242.93848	110	
242.95792	94	
243.82970	440	1+
244.82946	340	1+
245.43051	136	
246.40145	94	
246.85285	132	
246.97684	170	
248.89862	134	
248.94083	100	
249.95866	308	1+
251.48914	84	
251.83374	124	
251.88710	140	
252.90677	88	
252.95364	86	
254.38970	110	
254.89271	82	
254.96627	788	1+
255.03549	230	1+
255.07266	238	
255.08707	198	
255.85430	96	
255.87616	92	
255.89552	84	
256.84871	136	
256.96231	340	1+
257.86354	104	
258.84497	196	
258.88873	150	1+
259.85324	166	
260.82942	166	
260.85098	138	
260.95659	84	
261.83970	118	
262.96330	112	
263.80056	86	
263.84594	114	
265.84616	206	1+
265.92540	90	
266.80014	82	
267.01635	184	1+
267.87350	90	
268.84056	212	
268.95722	108	
269.35225	84	
269.79752	94	
269.83846	106	
269.94722	88	
270.05311	104	
270.83853	180	
272.34747	98	
272.83886	158	
272.93272	98	
273.38978	86	
273.98087	88	
274.81899	90	
275.78494	116	
275.87037	130	
276.44568	100	
276.80316	86	
276.85636	582	1+
278.81275	92	
278.84747	376	
278.93304	128	
279.38954	102	
279.85542	202	
280.85321	112	
281.09348	108	
281.79297	132	
281.89730	86	
282.27059	142	
282.39826	116	
282.85842	120	
283.85692	114	
285.90588	156	
286.91451	100	
288.84583	88	
288.91702	96	
289.78445	100	
289.88197	194	
290.14899	108	
291.94706	162	
293.85141	96	
293.87554	126	
294.86909	516	1+
297.81507	84	
297.97357	122	
298.86187	154	
299.85340	86	
299.86886	110	
300.87857	232	1+
300.91045	164	
303.40906	150	
303.87442	108	
304.77620	102	
305.26328	86	
306.82240	92	
307.88804	82	
308.80049	170	
309.01605	96	
310.41687	130	
310.82658	112	
310.87618	164	
311.86116	154	
311.90218	86	
312.42486	84	
314.28149	98	
318.93531	84	
321.03490	92	
321.24836	104	
321.82976	80	
322.02614	88	
322.95850	94	
323.88729	118	
326.17172	208	1+
328.50575	84	
328.88548	118	
329.87289	142	
330.06095	86	
334.39859	82	
334.78540	142	
342.63095	100	
342.90565	224	
344.89158	118	
END IONS

###FS:    #m/z: 363.95626 #charge 1+
###MS: 49
###MSMS: 52
BEGIN IONS
TITLE=Cmpd 39, +MS2(363.9563), 28.0-35.0eV, 1.1min #52
RTINSECONDS=65.5995
SCANS=49,52
PEPMASS=363.95626	187576
CHARGE=1+
119.90006	100	
122.14130	90	
187.86851	106	
189.86205	456	1+
191.86184	328	1+
194.88568	90	
196.88416	238	1+
198.50093	102	
199.88371	98	
206.95028	110	
207.01016	102	
207.87656	368	1+
208.52009	104	
209.94312	684	
210.88223	456	1+
212.87891	2226	1+
214.89598	294	
219.84589	102	
222.95051	684	1+
222.97060	118	
224.94924	816	1+
225.51136	94	
225.88438	124	
226.88494	114	
226.94632	3206	1+
227.08813	88	
228.89498	226	
228.94188	4680	1+
229.89736	148	
230.88955	3114	1+
230.91872	98	
230.96169	114	
231.08483	90	1+
232.88294	304	1+
232.90292	158	
233.00578	94	
233.96529	132	
234.88037	132	
234.92729	94	
236.89470	130	
237.89741	94	
238.94058	190	
240.11314	98	
240.55967	98	
240.79017	98	
240.93893	1376	
240.96212	286	
240.98223	94	
241.93873	3752	1+
241.96426	128	
242.08397	92	
242.49496	104	
242.94057	2482	1+
243.81345	428	1+
243.96916	90	
244.94035	826	
244.95539	1652	1+
245.84062	108	
245.89694	90	
245.94061	498	
246.80713	108	
246.83588	106	
246.95206	2056	1+
247.67302	130	
247.80323	502	1+
247.98096	284	1+
248.80439	360	1+
248.89959	786	1+
248.95627	132	
249.94559	114	
250.28584	100	
250.79588	310	1+
250.90100	160	
250.94830	330	1+
250.96571	100	
251.80232	180	1+
252.13994	94	
253.84714	200	1+
253.90265	180	
258.97380	256	
260.83068	112	
260.96542	312	1+
261.84414	162	
262.07256	94	
262.14240	92	
262.21965	104	
263.97762	162	
264.81511	92	
264.96086	118	
264.98301	96	
265.73132	114	
265.78818	232	1+
265.81482	198	
266.79000	150	1+
266.81314	396	
266.93976	124	
267.01756	128	
267.81591	300	
267.96950	160	
268.81254	244	
268.83559	192	1+
268.91716	92	
268.96171	748	1+
269.11122	204	1+
269.80681	152	
269.96900	476	1+
270.79889	404	1+
271.92038	146	
273.91374	94	
274.94716	90	
276.80825	114	
276.86199	116	
277.36528	92	
277.80764	150	
277.83004	120	
278.79930	180	
278.84617	184	
279.10253	142	
279.79883	152	
279.85015	92	
279.89044	102	
280.79279	1164	1+
280.83238	270	1+
282.79191	254	
282.86640	238	1+
283.41179	106	
283.79028	344	1+
284.82294	304	
284.84809	110	
285.79612	118	
285.84540	410	
286.43003	104	
286.83147	130	
286.84717	194	
287.56611	96	
290.78785	222	
294.72518	88	
294.93405	88	
295.91952	104	
296.81084	314	
296.85904	134	
297.80616	248	
298.80146	2240	1+
299.01807	86	
299.86974	128	
299.96758	88	
300.86208	792	1+
301.43065	90	
301.80146	222	
301.80957	170	
301.86336	668	1+
302.80360	224	
303.80520	394	
303.82642	120	
303.85543	940	1+
303.97285	112	
304.43311	86	
305.05285	92	
305.44540	96	
305.76681	90	
305.92926	140	
306.12666	228	1+
309.16062	110	
309.87234	330	1+
310.87768	216	1+
311.86451	170	
314.81602	154	
314.85845	92	
315.93361	100	
316.81642	566	1+
317.15493	96	
317.88566	90	
320.38262	118	
321.13788	186	
321.81982	90	
321.87112	228	1+
322.07214	94	
322.20220	90	
322.81993	280	1+
322.93513	236	1+
323.39016	138	
323.58563	104	
324.85704	94	
324.88545	192	1+
326.87539	88	
326.90069	128	
327.05183	92	
327.89792	104	
328.44470	156	
329.81350	138	
329.86479	92	
330.79990	88	
331.21533	88	
335.79359	258	1+
337.47751	92	
339.83930	144	
340.82368	148	
345.51680	92	
349.31624	114	
354.39268	92	
357.70950	208	1+
360.86692	98	
END IONS

###FS:    #m/z: 322.92964 #charge 1+
###MS: 53
###MSMS: 54
BEGIN IONS
TITLE=Cmpd 40, +MS2(322.9296), 28.0-35.0eV, 1.2min #54
RTINSECONDS=69.2845
SCANS=53-54
PEPMASS=322.92964	1486994
CHARGE=1+
78.57347	78	
192.88933	138	
197.87223	96	
197.95641	80	
201.04151	72	
204.96679	288	1+
205.93022	80	
205.95100	242	
207.97201	190	
209.84753	100	
210.90044	112	
210.94542	72	
212.89230	122	
213.08214	72	
213.88045	88	
219.11817	92	
219.41473	94	
220.03554	76	
221.06555	82	
221.72156	80	
221.88054	82	
221.94288	432	1+
222.97604	78	
223.96041	396	1+
224.82951	82	
225.02507	86	
225.84912	86	
225.90609	84	
226.40290	100	
226.87642	78	
227.10652	130	
227.93290	134	
230.84779	86	
230.90063	76	
233.57253	70	
234.93659	102	
235.82197	138	
235.88984	72	
236.00860	78	
237.06521	86	
237.79118	82	
238.94009	302	
239.49829	102	
239.90898	100	
240.79005	78	
240.81775	116	
240.88160	92	
240.94009	5102	
240.99261	88	
241.07915	154	
241.79248	82	
241.94157	4002	
242.06244	86	
242.82066	92	
242.94104	13164	1+
243.04822	86	
243.82156	84	
243.86774	112	
243.90988	82	
244.82062	122	
244.85452	82	
244.87165	86	
244.93952	3164	
245.94674	84	
246.84722	74	
246.97612	496	1+
248.43746	88	
249.45066	86	
249.85435	84	
249.88703	74	
250.94800	70	
251.36451	76	
251.78729	84	
252.06421	90	
254.80449	92	
254.86607	80	
254.93228	70	
255.34589	88	
256.20781	78	
256.85478	92	
257.08138	72	
257.80059	142	
259.01063	84	
260.82714	448	1+
262.80261	74	
262.85063	86	
262.90257	72	
263.88385	80	
264.78912	136	
265.05885	82	
265.40680	84	
267.14025	80	
268.39999	102	
268.95620	78	
269.85336	134	
269.92095	90	
271.91047	104	
272.85435	96	
273.02444	82	
274.79082	78	
274.90559	150	
276.85072	104	
278.83768	76	
278.87261	108	
279.08951	1426	1+
279.20081	88	
279.23772	70	
280.00002	74	
280.79021	116	
280.85884	102	
281.84942	72	
282.03946	82	
282.11748	106	
282.78781	194	1+
282.88253	112	
283.88800	92	
283.96260	132	
284.29398	318	
284.86047	140	
285.29560	146	
285.86476	188	1+
288.15128	76	
288.23278	100	
289.79166	276	1+
289.87891	74	
290.80597	122	
290.87821	72	
291.09982	78	
291.43543	74	
291.80183	222	1+
291.85496	84	
294.45734	84	
294.81370	92	
296.27629	72	
296.86038	82	
298.11393	74	
298.79955	106	
300.78436	100	
306.86346	84	
307.79993	102	
307.88973	174	
308.28879	262	
309.91688	110	
310.30825	74	
310.80150	74	
310.87534	344	1+
310.90537	78	
311.87845	296	1+
312.22964	74	
312.80011	136	
315.71731	70	
315.85702	70	
317.87017	92	
318.81672	314	1+
321.18240	90	
321.27950	92	
321.92692	96	
323.08904	72	
323.88034	144	
324.15113	74	
325.89947	100	
326.36598	74	
326.88775	132	
326.92161	88	
END IONS

###FS:    #m/z: 340.94032 #charge 1+
###MS: 53
###MSMS: 55
BEGIN IONS
TITLE=Cmpd 41, +MS2(340.9403), 28.0-35.0eV, 1.2min #55
RTINSECONDS=70.0565
SCANS=53,55
PEPMASS=340.94032	542616
CHARGE=1+
80.09042	106	
175.86182	78	
183.61179	80	
191.94535	82	
196.88558	100	
197.99091	86	
198.12899	84	
204.80231	86	
206.95016	78	
208.94258	112	
208.95481	106	
209.94438	156	
210.93791	152	
212.87634	82	
213.87742	200	
213.93964	700	1+
215.88523	432	
216.88853	260	
217.88118	106	
218.86944	108	
218.88178	126	
222.95640	222	1+
223.84006	84	
225.00857	86	
226.89565	138	
226.94755	100	
227.86209	78	
228.14479	78	
228.43610	84	
228.90586	82	
228.93766	82	
229.95347	194	
230.88605	346	1+
231.94989	1010	1+
232.89695	78	
233.88476	126	
233.89477	364	1+
235.98597	84	
239.80230	88	
240.83639	102	
240.93606	180	1+
240.96543	80	
241.04569	80	
241.84986	82	
242.55588	106	
242.84830	88	
243.83631	136	
244.98883	84	
245.90439	92	
246.06666	154	
246.97372	142	
248.16669	84	
248.89625	90	
249.14023	90	
249.96126	310	
250.05795	102	
250.46587	82	
250.95295	154	
251.95313	80	
254.90628	236	1+
254.96498	304	
255.00475	82	
255.07741	154	
256.07687	126	
256.85284	158	
256.95871	178	
257.85183	86	
258.84644	196	
259.48882	80	
259.85475	118	
259.95466	136	
259.99176	82	
260.83170	372	
260.92400	78	
261.83917	192	
261.88670	126	
262.83719	170	
262.91444	102	
264.86172	128	
267.51154	90	
268.19494	98	
268.79534	184	1+
268.84376	314	1+
270.19150	88	
270.83287	138	
273.82385	92	
273.86096	86	
273.96326	86	
274.86586	172	
275.81257	82	
276.85866	376	
277.85608	216	
278.07942	84	
278.81055	222	1+
278.84260	682	
278.86956	138	
279.04788	86	
279.27221	210	1+
279.85461	434	1+
281.04608	110	
281.85441	98	
282.91433	82	
285.79764	126	
285.93994	148	
288.83983	244	1+
289.57671	84	
289.79215	118	
289.81522	92	
289.88004	90	
291.80955	136	
291.85298	102	
292.55385	92	
294.86699	254	
295.32212	92	
295.86554	132	
296.81045	230	1+
296.85414	298	1+
296.87058	98	
296.97371	268	1+
297.00598	92	
297.12281	80	
299.77995	108	
299.84518	222	1+
299.86941	180	
300.93192	88	
301.05327	76	
302.17504	116	
302.95199	124	
303.86557	146	
304.07551	92	
305.88565	86	
306.25077	78	
307.08501	78	
307.38202	114	
307.81042	118	
307.89230	88	
308.28473	112	
308.29981	104	
309.01183	78	
310.86040	262	1+
311.92380	90	
312.13217	100	
312.80405	192	1+
315.45134	100	
318.86973	116	
319.71847	82	
319.77140	78	
320.52485	86	
320.89868	94	
324.88973	206	
325.89605	104	
326.14404	92	
327.88797	104	
328.88924	146	
329.86931	156	
329.88701	96	
330.81591	174	
331.31605	80	
331.38979	86	
331.87858	148	1+
332.30659	84	
332.82849	94	
336.82760	164	
337.14566	80	
341.31760	106	
341.79020	78	
342.90369	202	
343.51329	100	
345.30457	84	
346.41672	98	
END IONS

###FS:    #m/z: 363.95635 #charge 1+
###MS: 53
###MSMS: 56
BEGIN IONS
TITLE=Cmpd 42, +MS2(363.9563), 28.0-35.0eV, 1.2min #56
RTINSECONDS=70.8285
SCANS=53,56
PEPMASS=363.95635	215482
CHARGE=1+
182.94010	92	
183.86971	104	
189.86250	206	
190.85572	410	1+
191.85700	290	1+
196.88525	160	
198.94930	98	
199.87517	84	
200.94579	104	
207.87383	164	
207.94880	94	
208.73277	92	
209.94353	358	
210.88406	154	
212.87828	2168	1+
216.99299	82	
222.95378	596	1+
224.94791	982	1+
224.98256	104	
225.88546	156	
226.88474	252	1+
226.89859	200	
226.94648	3698	1+
227.92923	332	
228.12835	110	1+
228.94206	4528	1+
230.11386	98	
230.88845	2986	1+
232.88440	512	1+
234.84820	106	
237.05187	178	
237.81585	82	
238.94027	184	
240.94010	1090	
240.96260	382	
240.99993	88	
241.94268	646	
242.82637	124	
242.89859	80	
242.94065	2756	1+
243.82413	150	
243.89697	286	
244.83565	188	1+
244.85404	96	
244.95697	2140	1+
245.94121	278	
246.80801	80	
246.90775	106	
246.95247	1836	1+
247.90498	84	
248.80074	602	1+
248.90044	998	
248.92237	84	
248.97468	106	
250.89597	148	
250.94546	186	
250.97234	130	
251.06692	132	
252.89740	334	1+
253.05332	88	
253.83242	278	1+
254.86334	214	1+
254.92793	84	
255.95593	106	
257.96824	82	
258.84585	518	1+
258.90604	86	
258.97385	132	
259.94400	88	
260.44521	82	
260.82723	320	1+
260.96778	130	
261.92986	96	
263.05388	88	
264.81839	298	1+
264.88081	112	
264.96311	110	
264.98002	164	
266.09534	80	
266.13799	84	
266.81144	588	1+
266.96653	128	
267.97367	400	1+
268.85231	84	
268.95738	122	
269.80485	480	1+
269.85830	154	
269.87647	86	
269.96816	652	1+
270.41739	90	
271.84590	146	
271.91647	222	
273.05297	84	
273.81049	98	
274.99009	86	
276.81027	326	1+
276.85659	264	
277.85978	172	
278.79661	264	
278.82088	140	
278.84362	108	
279.79785	360	
280.53997	122	
280.79172	1634	1+
280.85228	196	
281.85316	198	
282.64369	92	
282.90768	114	
283.43501	82	
283.79262	516	1+
283.84966	268	1+
284.78742	238	1+
284.82493	180	
284.98886	94	
285.84550	468	1+
285.88648	94	
287.09508	176	1+
288.81040	124	
289.06808	84	
289.18187	84	
289.85070	242	1+
290.11111	106	
290.88992	86	
291.79783	88	
291.97040	140	
292.43199	108	
293.11703	88	
293.87484	218	1+
294.86069	130	
295.87051	226	1+
296.08214	88	
296.80611	300	
296.95951	90	
297.80852	274	
298.80259	1842	1+
299.44278	88	
299.76357	82	
300.80386	324	
300.86890	114	
301.80142	258	
301.85895	982	1+
302.00843	94	
302.80219	140	
303.80523	114	
303.82929	80	
303.85513	928	1+
303.93703	96	
305.26721	82	
306.12522	144	
306.43149	88	
306.87825	156	
306.93860	92	
307.84201	98	
308.29312	92	
311.83466	246	1+
312.87058	130	
314.26844	90	
314.81684	142	
315.32175	94	
315.45341	84	
316.28930	86	
316.81306	392	1+
317.94046	80	
318.81317	216	1+
318.91983	168	1+
318.93722	92	
320.79753	92	
320.84147	86	
321.81774	314	1+
321.86765	196	1+
323.05441	104	
323.16805	82	
324.87276	390	1+
327.87764	204	1+
328.89993	114	
329.38531	80	
330.86907	82	
332.80058	158	1+
333.93147	84	
334.87702	90	
337.83224	172	
338.54053	100	
339.78446	94	
339.82915	372	1+
340.93430	144	
342.88320	88	
343.87283	80	
344.91683	98	
348.73414	82	
351.15438	92	
354.76912	80	
355.92196	92	
357.86369	86	
360.34648	80	
360.91081	84	
362.11074	102	
366.33804	116	
366.95905	130	
369.35063	84	
END IONS

###FS:    #m/z: 336.94565 #charge 1+
###MS: 57
###MSMS: 58
BEGIN IONS
TITLE=Cmpd 43, +MS2(336.9456), 28.0-35.0eV, 1.3min #58
RTINSECONDS=74.515
SCANS=57-58
PEPMASS=336.94565	87602
CHARGE=1+
193.88820	76	
198.87645	86	
199.88547	80	
205.94642	150	
205.97242	100	
206.97508	282	1+
207.87331	76	
208.89504	72	
210.88732	174	
210.90435	72	
211.94355	2534	
212.85854	90	
212.87801	1200	1+
212.97635	82	
213.41399	88	
213.93925	1386	1+
215.94368	196	
216.85752	72	
218.83661	92	
219.89693	96	
220.88111	76	
221.89049	92	
222.14029	74	
222.97382	146	
223.95837	258	
224.73762	76	
224.92548	90	
224.94550	84	
224.97403	204	
225.85075	84	
226.15912	88	
226.96964	112	
227.04261	98	
227.89103	128	
228.83733	72	
228.89428	160	
229.88255	90	
229.95496	2290	
230.88926	1368	1+
231.47305	78	
231.95029	692	
233.86736	126	
233.94288	120	
234.49813	80	
234.83278	84	
234.92714	90	
236.90211	76	
237.90661	72	
238.84212	134	
239.03271	84	
239.21702	74	
239.84620	142	
239.90301	202	
240.83303	146	
241.84245	94	
243.87377	78	
243.89435	86	
246.62363	86	
246.90625	204	
246.95780	952	1+
246.97566	122	
248.90317	394	
248.98170	88	
249.83657	80	
249.86150	72	
250.83952	82	
250.90730	124	
250.95694	144	
251.04149	74	
251.07176	142	
251.91169	108	
252.83179	142	1+
252.97158	990	1+
253.07379	142	
253.90514	356	1+
254.09378	72	
254.96480	502	1+
255.07260	172	
255.90943	80	
256.07447	72	
257.85034	148	
258.84460	708	1+
260.86145	88	
261.83280	200	
262.83375	124	
262.92644	110	
263.05554	78	
265.19294	78	
266.09069	152	
266.52439	76	
266.84713	74	
266.97785	78	
267.81146	82	
267.82604	116	
267.84105	200	
268.84348	552	1+
270.98278	96	
271.79425	76	
272.04760	88	
272.84392	80	
272.92237	142	
272.94621	132	
273.79790	88	
274.86354	298	
275.84973	98	
276.12338	78	
276.85521	378	
277.16318	78	
277.82797	74	
277.87014	338	1+
277.93025	138	
278.23719	86	
278.83596	296	1+
278.96482	72	
279.87050	220	1+
280.94963	108	
281.04288	198	1+
282.85615	110	
283.78251	98	
285.85195	82	
286.84949	510	1+
288.79954	82	
290.81283	72	
290.85512	178	
292.90213	78	
293.10658	150	
293.97536	74	
294.85399	126	
295.01295	74	
295.99016	130	
296.40336	90	
296.85664	196	
298.01677	104	
299.00717	78	
299.89971	76	
303.16624	84	
304.92621	76	
305.85753	78	
306.87964	124	
307.06575	88	
307.89315	212	
307.93574	90	
309.86991	434	1+
309.93168	76	
312.32098	78	
314.83021	116	
314.93462	72	
315.00445	94	
317.29270	78	
317.52880	78	
318.93330	92	
319.09517	84	
322.17122	78	
324.35933	80	
324.78822	98	
324.89618	190	1+
329.88901	78	
333.96970	82	
334.89029	84	
336.89129	78	
339.27057	88	
339.46513	74	
339.73007	74	
339.82523	84	
339.95418	80	
340.89416	72	
341.17321	74	
341.76307	76	
END IONS

###FS:    #m/z: 507.84515 #charge 1+
###MS: 57
###MSMS: 59
BEGIN IONS
TITLE=Cmpd 44, +MS2(507.8452), 28.2-35.2eV, 1.3min #59
RTINSECONDS=75.2875
SCANS=57,59
PEPMASS=507.84515	63172
CHARGE=1+
82.78985	118	
222.97387	122	
223.97607	118	
224.97713	482	
232.89362	158	
235.89942	170	
236.80132	170	1+
259.87004	124	
266.17020	152	
269.85953	184	1+
272.85470	112	
273.85732	144	
280.78971	196	
282.78871	124	
283.80430	136	
284.85318	228	1+
285.38779	112	
285.93917	170	
287.79492	116	
287.85189	390	1+
289.85051	118	
289.87902	726	1+
291.86095	132	
293.87246	574	1+
294.00174	112	
294.85441	186	
295.85412	486	1+
296.81589	142	
296.85519	368	1+
296.99993	206	1+
298.91640	148	
301.84869	160	
302.85084	112	
302.88515	112	
302.94286	142	
303.47635	116	
303.86718	668	1+
305.85991	784	1+
307.86757	130	
307.89105	436	
308.14003	280	1+
308.87182	342	
309.88331	208	
310.15899	156	
310.81014	154	
310.87104	132	
311.86034	122	
311.88343	1182	1+
312.01759	198	1+
312.81339	154	
314.15300	116	
314.81231	122	1+
314.83863	128	
314.86294	884	1+
316.86588	164	
318.85898	124	
318.90003	178	1+
318.93492	112	
321.89160	262	1+
323.87540	530	1+
324.86163	204	
325.22151	132	
325.86476	142	
325.90139	236	
326.88294	1450	1+
328.35086	142	
328.86819	274	1+
328.89842	122	
329.88546	546	1+
332.81757	168	
332.87543	314	
333.87860	168	
333.91018	216	1+
334.76469	152	
334.82897	112	
334.85750	158	
335.88690	124	
336.94875	236	1+
337.88097	112	
339.85707	194	1+
341.05520	150	
346.83757	246	1+
346.87904	226	
348.72553	188	
348.87143	166	
349.72848	126	
349.75709	312	1+
349.88573	120	
350.18135	120	1+
350.77730	136	
350.83117	112	
350.88571	630	1+
353.90253	136	
354.86554	114	
355.88408	148	
358.87231	134	
360.75513	148	
361.87044	142	
366.73680	118	
366.84008	144	
367.71262	438	
367.77266	342	1+
367.84978	122	
368.70643	558	1+
368.89792	332	1+
369.42486	174	
369.82856	134	
369.84306	142	
370.83399	488	1+
370.88450	146	
371.18531	120	
371.80380	120	
371.83595	282	1+
372.72188	474	1+
373.72362	352	1+
373.82972	252	
374.81435	194	
375.82319	122	
375.89039	224	1+
377.72442	128	
378.74070	128	
378.78026	230	1+
379.90544	136	
380.71663	646	1+
380.85524	132	
381.83965	112	
383.40033	124	
383.78048	256	1+
384.75357	164	
384.84866	450	
385.78524	134	
385.85562	358	1+
386.74274	302	1+
387.84372	438	
388.37752	154	
388.84953	208	
389.71380	180	
390.84421	678	
391.83927	316	
392.79045	132	
392.82673	686	1+
394.82394	168	
395.77864	116	
397.73700	114	
398.73111	670	
398.86021	140	
399.72682	918	1+
399.84929	684	1+
400.86968	136	
402.86188	198	
403.33975	116	
403.83068	122	
403.87283	670	1+
403.93611	118	
404.80735	122	
405.85760	198	
405.87829	218	
405.90773	192	1+
406.85480	162	
407.87085	506	
408.85130	1882	1+
409.72169	374	
409.90242	130	1+
410.08508	228	1+
410.74162	272	1+
410.83495	1262	1+
411.13660	214	1+
411.88205	132	
412.73176	196	1+
412.88249	176	
413.07384	160	
415.47142	116	
415.81825	116	
416.89220	154	
417.82482	114	
417.86316	198	
418.84408	140	
421.07821	154	
421.74375	158	
421.88625	242	
422.87426	202	
422.88650	200	
423.75769	442	1+
423.82400	342	1+
423.86972	296	
424.76327	296	1+
424.86830	246	
425.73773	168	
425.87920	152	
426.09792	112	
426.74902	174	
426.86336	1420	1+
426.93103	136	
426.96492	190	1+
427.73596	696	1+
428.74201	414	1+
428.77367	122	
428.84773	1510	1+
429.09920	126	
429.86779	114	
430.73552	170	
431.86748	1274	1+
433.85155	236	
433.86482	244	
434.86720	176	
439.89159	624	1+
443.69332	198	
444.87318	2150	1+
446.74356	264	1+
446.87280	304	1+
446.89024	276	
447.71163	202	
448.70812	132	
449.71007	126	
449.87787	1034	1+
450.78655	134	
451.87249	138	
454.39606	118	
457.90337	466	1+
462.88151	1136	1+
464.78192	202	1+
465.72274	238	1+
465.90466	250	1+
467.77801	170	1+
467.88851	1312	1+
485.89871	418	1+
487.90524	350	1+
END IONS

###FS:    #m/z: 359.96115 #charge 1+
###MS: 57
###MSMS: 60
BEGIN IONS
TITLE=Cmpd 45, +MS2(359.9612), 28.0-35.0eV, 1.3min #60
RTINSECONDS=76.0595
SCANS=57,60
PEPMASS=359.96115	60418
CHARGE=1+
178.94645	94	
189.91799	90	
199.10708	78	
203.87215	78	
206.88130	80	
209.94690	190	
218.88920	84	
221.88431	84	
221.94454	88	
222.95184	838	1+
223.89040	100	
224.45226	98	
224.94830	752	1+
224.97224	194	
226.38818	90	
226.94610	2122	1+
226.97123	248	
227.03853	82	
227.93330	160	
228.89739	88	
228.94245	1970	1+
229.15301	78	
230.21372	166	
233.95959	262	
234.09801	90	
234.87114	200	
235.96326	136	
237.08896	84	
237.83446	80	
238.94012	80	
238.96832	122	
239.84995	84	
239.89909	144	
240.94019	954	1+
240.96192	494	1+
241.89942	92	
242.54666	80	
242.83727	86	
242.95988	318	
243.96321	138	
244.87177	86	
244.95627	960	
245.93901	286	
246.08736	102	
246.80671	100	
246.95234	1376	
246.97633	84	
247.14815	92	
247.85903	80	
247.94493	106	
248.80654	250	
249.06886	104	
249.79581	104	
250.80167	224	
250.94616	374	
250.97318	144	
251.03444	158	
252.87316	150	
255.01040	86	
255.90125	94	
258.97411	84	
259.88067	88	
260.83485	126	
260.93109	84	
260.96911	270	
261.83521	114	
261.96668	128	
262.83945	82	
263.36429	86	
263.81666	328	1+
264.00819	78	
264.86855	142	1+
265.89260	126	
265.97816	90	
266.81387	586	1+
267.06368	82	
267.97363	290	1+
268.95647	410	1+
269.85637	166	
269.96163	280	1+
270.41918	98	
272.18723	84	
272.84527	84	
273.85901	114	
273.96588	176	
275.80600	446	1+
275.84481	116	
276.85817	122	
277.05275	92	
277.38797	94	
277.93223	88	
278.79889	258	
278.84239	248	
279.79688	222	
280.06325	96	
280.79394	846	1+
280.83568	84	
282.11784	92	
282.79015	100	
283.13726	86	
283.79910	168	1+
283.90381	126	
283.98763	100	
284.67881	102	
284.82474	420	
285.32989	104	
286.82310	148	
287.41809	114	
287.44117	98	
288.38277	94	
289.84020	90	
291.24203	78	
291.86718	134	
292.85214	86	
292.88592	104	
294.43832	92	
294.59677	84	
294.85490	108	
294.93168	78	
296.81005	226	
296.91382	92	
297.14576	104	
297.81176	192	
298.44911	88	
298.80353	1474	1+
299.51276	104	
299.88351	80	
300.59314	78	
301.14702	78	
301.40527	80	
301.80760	124	
301.93154	80	
306.64202	90	
307.83878	82	
307.89523	80	
307.95276	80	
308.87085	250	1+
309.32274	94	
309.79345	80	
310.51834	80	
310.81266	202	
311.08750	122	
311.81099	88	
311.85954	212	1+
314.87175	182	1+
316.81744	202	
317.76763	78	
317.95830	170	
318.80835	262	1+
318.88255	78	
321.22443	78	
321.81988	292	1+
322.93312	132	
323.01821	80	
324.88722	278	1+
331.88194	78	
332.80540	78	
335.14895	96	
335.56503	84	
336.11131	82	
336.89542	82	
336.94441	304	1+
337.86331	84	
338.87395	138	
338.94371	120	
341.90604	78	
342.11070	82	
344.87566	78	
347.91961	96	
356.03325	80	
360.17203	80	
361.09749	78	
364.75347	94	
END IONS

###FS:    #m/z: 336.94553 #charge 1+
###MS: 61
###MSMS: 62
BEGIN IONS
TITLE=Cmpd 46, +MS2(336.9455), 28.0-35.0eV, 1.3min #62
RTINSECONDS=79.7375
SCANS=61-62
PEPMASS=336.94553	76828
CHARGE=1+
188.05934	82	
192.88775	234	1+
196.88486	80	
196.96284	80	
200.89534	86	
200.94632	108	
202.05100	78	
205.87768	88	
205.94636	214	
205.97129	114	
206.89013	84	
206.97585	120	
207.45744	106	
208.03103	84	
208.80742	94	
209.82513	82	
210.88157	202	
210.90143	92	
211.94424	2396	
212.87856	424	
213.93929	644	
215.88471	462	
215.93781	124	
216.88645	242	
217.88319	126	
221.05815	76	
221.89156	98	
223.96156	240	
224.89957	86	
224.96359	154	
224.97478	200	
225.86196	84	
226.89643	82	
226.95400	154	
228.89855	150	
229.95454	2506	1+
230.88736	664	1+
230.91250	194	1+
231.95074	494	
233.10143	78	
233.91634	78	
233.94581	214	
234.02272	94	
235.88965	104	
235.91058	88	
236.89763	122	
236.93770	82	
237.88006	86	
239.89900	180	1+
239.92767	80	
240.85357	108	
240.93606	174	
241.84148	252	1+
241.94822	80	
243.03126	148	
244.51066	98	
245.05079	84	
245.21752	80	
245.87751	90	
246.97433	212	
247.63466	80	
247.96442	504	1+
248.85245	84	
248.89892	240	
249.89854	114	
249.95885	236	
251.83484	110	
251.96080	156	
252.84174	140	
252.87744	90	
252.97201	1032	1+
253.93134	78	
254.96615	728	
255.09115	88	
256.07705	192	
256.85099	138	
256.86942	168	
257.84793	220	
257.89042	114	
258.80496	92	
258.84636	762	1+
258.90268	92	
259.83818	136	
260.83531	78	
263.82717	84	
263.88376	86	
263.90865	78	
264.79681	118	
267.84511	180	
267.89143	84	
268.84052	798	1+
269.79670	116	
269.85338	284	
270.84398	166	
271.84332	138	
272.43267	80	
274.86659	140	
274.93076	92	
275.44636	96	
275.86414	86	
275.99051	98	
276.81549	100	
276.85543	386	
277.01061	114	
277.85811	590	1+
278.83756	188	
279.83624	154	
280.41054	92	
280.90811	94	
281.05122	134	
282.85678	136	
282.87715	90	
283.87066	134	
285.84974	302	
286.85346	246	
286.91570	84	
287.84992	182	
288.85210	90	
288.94607	88	
289.85480	78	
289.87899	116	
290.75443	88	
290.79839	104	
290.88598	80	
291.59030	90	
291.93208	78	
292.15051	88	
292.44017	86	
293.11103	132	
293.85695	100	
293.88532	146	
294.86377	142	
294.96229	200	1+
295.80328	82	
298.01535	100	
298.82656	78	
299.01114	122	
299.78292	82	
299.87080	150	
300.00818	92	
300.86142	182	1+
301.66713	78	
304.85536	90	
306.88263	110	
307.88014	196	1+
308.29759	98	
310.86658	450	1+
312.84418	100	
313.10257	76	
314.95009	78	
316.81384	82	
316.83340	78	
318.03683	88	
319.77810	84	
321.88418	76	
324.89146	94	
325.06728	80	
326.88855	126	
328.85077	88	
328.89061	78	
329.87099	282	
330.81778	76	
332.94502	92	
338.76455	76	
341.86992	82	
END IONS

###FS:    #m/z: 359.96147 #charge 1+
###MS: 61
###MSMS: 63
BEGIN IONS
TITLE=Cmpd 47, +MS2(359.9615), 28.0-35.0eV, 1.4min #63
RTINSECONDS=80.51
SCANS=61,63
PEPMASS=359.96147	52708
CHARGE=1+
190.92456	78	
199.86990	94	
203.41149	82	
203.89333	76	
207.94152	98	
208.88338	206	1+
209.91968	78	
209.94336	586	
221.89663	136	
222.95212	1230	1+
223.87334	76	
223.89319	188	
224.94867	958	1+
226.94757	2836	1+
226.97049	182	
227.92959	100	
228.94218	2850	1+
231.12944	90	
232.88410	78	
233.91190	80	
234.86268	188	
237.54494	84	
237.90661	94	
238.89416	78	
238.93876	90	
239.93914	90	
240.93934	1094	1+
240.96360	320	1+
242.95998	418	
243.95662	198	
244.81792	88	
244.88377	76	
244.95787	1382	1+
245.85823	82	
246.80655	134	
246.95299	1724	1+
246.97585	94	
248.80243	574	
249.79380	76	
250.94862	104	
250.97331	88	
251.15425	78	
251.96651	78	
252.13199	80	
252.38968	112	
252.86771	238	1+
252.95442	174	
254.55597	92	
257.85151	98	
258.83843	110	
258.87012	98	
259.79759	74	
260.48093	88	
260.83151	92	
260.96850	112	
261.51639	102	
261.83196	94	
261.90981	80	
262.80676	82	
263.54771	76	
263.82477	78	
263.95071	88	
264.81519	116	
265.92924	86	
265.98176	106	
266.81588	320	1+
266.83830	100	
266.88926	78	
267.84922	84	
267.91543	80	
267.97285	218	
268.48847	76	
268.81777	132	
268.84673	76	
269.84031	98	
269.96886	492	
270.80142	86	
271.11484	82	
271.97661	78	
272.84807	92	
274.88419	84	
275.79693	88	
275.97061	136	
276.04101	76	
276.30503	94	
276.43145	86	
276.81295	240	1+
276.84152	78	
277.44705	98	
278.79791	106	
278.84543	296	
279.80021	88	
279.89268	214	1+
280.42082	84	
280.79423	1112	1+
280.84098	142	
281.85385	146	
282.08678	76	
282.78139	152	
283.98159	182	1+
284.81843	180	1+
284.95249	94	
285.38940	78	
285.85393	142	
286.82975	168	1+
289.75859	76	
289.93223	94	
290.12643	86	
290.85019	94	
291.40569	76	
291.79695	86	
292.93385	92	
294.82859	94	
294.86628	156	
295.80512	78	
296.80962	342	
296.93644	104	
297.80950	266	
297.93819	76	
298.80155	1702	1+
300.01428	88	
302.11330	82	
302.58517	94	
302.82218	76	
302.85173	138	
303.87683	74	
304.89220	94	
305.83063	82	
306.03132	82	
306.28064	90	
308.79601	80	
308.87777	84	
308.94486	78	
309.79824	190	1+
309.92112	98	
310.87197	110	
311.86122	114	
315.06090	80	
315.82451	78	
316.81717	146	
317.81802	80	
319.83943	124	
320.01302	76	
320.25903	92	
320.36866	96	
320.95689	112	
320.99330	86	
321.81687	78	
321.86728	94	
322.36524	84	
324.62478	100	
324.89410	128	
325.79157	80	
327.79387	88	
328.86864	78	
331.63087	78	
335.42300	118	
336.94228	134	
338.87734	216	1+
340.93752	108	
342.01154	188	1+
342.21039	78	
342.88783	94	
349.03620	80	
352.89510	78	
354.83631	80	
357.76176	78	
359.11949	78	
359.76630	106	
362.02355	82	
364.17494	78	
END IONS

###FS:    #m/z: 507.84485 #charge 1+
###MS: 61
###MSMS: 64
BEGIN IONS
TITLE=Cmpd 48, +MS2(507.8448), 28.2-35.2eV, 1.4min #64
RTINSECONDS=81.282
SCANS=61,64
PEPMASS=507.84485	49456
CHARGE=1+
198.03159	120	
199.88471	170	
211.94433	110	
214.88467	172	
222.97388	176	
224.97563	250	
232.89741	388	
237.07203	112	
250.90655	260	1+
253.12649	136	
266.16580	120	
272.85471	312	1+
274.85315	122	1+
278.83572	154	
279.13107	254	1+
279.83628	116	
280.79052	124	
287.85161	646	1+
289.87864	350	
290.86434	238	
290.88432	214	
293.87426	514	1+
296.85231	270	
297.85283	126	
300.16126	110	
300.79816	116	
300.85506	230	
301.84956	262	
303.86611	756	
304.85768	948	1+
304.88502	290	1+
307.89219	386	
308.14668	672	1+
308.87292	296	
308.89057	304	
309.88608	228	
311.35220	212	1+
311.88139	1078	1+
312.35575	148	1+
312.84739	138	
312.88318	750	1+
313.93062	168	
314.86354	474	1+
315.87014	110	
316.86065	156	
316.89035	114	
318.93246	146	
319.38076	110	
319.85592	156	
321.84521	130	
321.88289	170	
322.85495	210	
323.87471	454	
324.85843	376	1+
325.90028	278	
326.88392	1820	1+
327.80871	126	
328.80040	148	
328.87034	140	
328.89001	136	
329.87613	314	1+
329.89126	162	
330.05754	116	
330.87799	202	1+
331.79839	128	
332.83031	184	
332.87427	532	1+
333.75589	182	
334.95085	132	
335.88764	146	
336.87615	386	1+
336.94582	112	
337.87656	248	1+
337.89832	180	1+
338.84909	226	
338.86806	110	
339.88400	152	
340.86497	154	
342.12979	184	1+
346.88024	162	
347.07774	120	
347.32604	198	1+
347.76989	138	
348.72941	224	
348.83365	196	1+
348.89062	280	1+
348.91731	220	
349.75372	142	
350.88529	464	1+
351.77964	142	
352.33570	116	
353.84793	108	
354.89664	114	
355.72972	112	
355.89723	140	
356.75381	110	
356.89681	110	
358.83175	116	
359.77701	212	1+
360.15987	112	
365.78842	358	1+
365.86459	132	
366.73424	210	
366.83883	138	
367.70497	670	1+
367.81422	162	
368.89545	162	
369.79590	242	1+
369.83872	306	
370.84330	184	
372.83870	144	
373.71619	140	
373.78364	160	1+
374.72364	366	
375.87682	186	1+
377.72707	118	
377.80756	204	
379.38813	210	1+
379.78446	118	
380.71905	566	1+
380.81628	122	
380.85662	146	
381.83881	232	
382.71721	140	
383.79521	124	
384.75613	126	
384.85337	214	
385.81206	112	
385.85468	124	
386.08291	126	
386.82431	122	
387.85475	182	
390.84328	472	
391.83876	344	
392.06817	144	
392.82835	582	1+
393.79976	214	
394.78582	134	
396.73655	114	
396.77973	216	
398.72759	1180	1+
399.70770	162	
399.79059	130	
399.84528	488	1+
401.72990	192	
402.82466	276	1+
402.86618	114	
403.85547	208	
403.87222	306	1+
405.03706	120	
405.73771	128	
405.76551	186	1+
405.78367	220	
405.85977	196	
406.85807	146	
407.74141	118	
407.86535	786	
408.85111	1528	1+
409.72189	354	1+
409.75467	130	
409.81941	118	
409.87665	182	
410.83588	804	1+
411.71710	126	
411.80972	222	
412.79910	188	1+
412.84696	236	
413.75235	306	1+
413.84099	150	
413.94333	138	
415.73959	254	1+
417.73020	244	1+
420.88335	258	1+
422.86232	152	
423.74810	204	
423.86815	358	
423.93668	212	1+
424.77280	116	
424.87042	238	
425.75178	242	
425.87578	152	
426.86169	1240	1+
427.73482	686	1+
428.73856	454	1+
428.84807	852	1+
428.88241	298	
429.69689	310	1+
429.74529	458	1+
430.74512	300	1+
430.79366	126	
430.84855	160	
431.71240	134	1+
431.86681	878	1+
433.86331	238	
434.10431	118	
435.71081	136	
435.86705	160	
439.88868	320	1+
440.24186	144	
442.22009	124	
442.68338	126	
444.87151	2330	1+
445.75033	352	1+
446.67908	136	
447.70756	204	
448.71181	202	
448.76612	188	1+
449.69463	156	1+
449.87822	848	1+
451.70189	198	
451.75171	130	
451.86597	186	
457.90701	362	1+
462.88072	942	1+
465.72086	184	
465.78614	150	1+
467.88738	1102	1+
470.72036	120	
485.89749	624	1+
487.27703	138	
509.28752	244	1+
END IONS

###FS:    #m/z: 322.92986 #charge 1+
###MS: 65
###MSMS: 66
BEGIN IONS
TITLE=Cmpd 49, +MS2(322.9299), 28.0-35.0eV, 1.4min #66
RTINSECONDS=84.9445
SCANS=65-66
PEPMASS=322.92986	1298150
CHARGE=1+
94.46627	70	
176.80096	78	
182.86200	86	
192.89062	68	
196.88310	184	
196.96079	108	
199.88910	76	
201.04440	144	
203.95808	68	
205.94795	260	1+
209.09085	70	
210.88135	70	
212.87426	96	
218.96387	86	
220.04642	104	
220.87566	172	
221.88969	88	
221.94123	66	
222.10191	74	
223.96005	160	
224.82049	68	
225.86587	84	
225.93562	82	
227.92817	284	1+
228.91519	118	
229.91415	74	
230.82460	90	
231.97802	94	
233.00393	76	
233.15965	66	
234.94757	68	
238.94001	270	
239.08206	72	
240.46635	72	
240.82160	88	
240.94024	6084	
241.05239	78	
241.08583	78	
241.94229	3322	
242.84572	192	1+
242.94125	10720	1+
243.05527	72	
243.80082	66	
243.82113	228	
243.88679	78	
244.44537	68	
244.82250	96	
244.93928	2440	
246.94338	82	
246.97836	148	
247.89193	100	
247.98463	76	
248.90408	82	
249.42542	92	
249.96886	152	
250.94702	138	
251.10962	88	
251.82625	74	
251.91402	86	
252.07587	72	
252.16363	66	
252.84458	72	
253.00547	84	
253.42459	72	
254.44414	86	
256.80768	78	
256.83933	66	
256.86103	74	
256.98089	68	
257.08443	70	
258.07456	66	
258.83039	368	1+
259.92433	72	
260.82887	490	1+
261.11552	80	
261.83166	366	1+
261.96354	68	
262.01288	68	
262.16040	76	
262.80461	106	
263.18137	68	
263.88287	66	
264.78909	90	
265.06684	92	
265.12713	70	
265.38079	82	
266.04380	78	
266.81309	86	
268.81669	74	
268.95540	74	
269.94121	72	
270.80273	84	
270.95710	78	
271.66105	80	
271.81241	68	
271.84541	140	
272.34527	78	
273.44080	78	
274.00746	98	
274.40168	96	
275.74994	86	
275.80708	170	
277.02586	82	
277.15911	78	
277.84784	82	
278.87587	72	
279.09143	912	1+
280.83009	72	
281.08159	72	
281.24626	90	
281.96721	70	
282.06799	226	1+
282.80284	72	
282.94531	78	
283.09215	72	
283.63776	74	
283.82184	76	
284.29159	296	
284.85691	68	
284.96814	70	
286.90838	106	
289.82589	72	
290.83197	74	
292.80179	84	
293.86188	70	
294.01309	72	
294.86512	100	
294.95687	88	
295.83723	78	
296.39260	92	
296.81600	66	
297.19009	70	
297.86837	66	
298.99650	76	
300.81495	88	
301.86766	72	
302.87029	70	
302.90553	108	
303.11474	68	
306.07242	90	
306.16685	78	
307.79971	100	
307.88694	260	1+
308.80892	66	
308.94243	80	
310.85147	78	
310.86854	82	
311.86312	74	
311.90616	84	
312.90081	80	
313.87227	68	
314.15953	94	
316.10172	68	
316.81582	72	
317.73463	74	
318.76200	68	
318.82104	72	
318.84083	72	
319.28377	72	
319.96234	68	
324.88951	208	1+
END IONS

###FS:    #m/z: 340.94056 #charge 1+
###MS: 65
###MSMS: 67
BEGIN IONS
TITLE=Cmpd 50, +MS2(340.9406), 28.0-35.0eV, 1.5min #67
RTINSECONDS=85.717
SCANS=65,67
PEPMASS=340.94056	470118
CHARGE=1+
47.10530	76	
79.15358	76	
185.92772	74	
190.94491	72	
192.92706	148	
207.01716	104	
208.95797	80	
209.92687	72	
209.94108	74	
210.09035	84	
210.87951	140	
210.93832	72	
212.87512	320	1+
212.89760	76	
213.94055	140	
214.89905	132	
214.94352	84	
215.88580	224	1+
215.93596	198	
219.94617	90	
221.86610	76	
221.88986	134	
223.93942	78	
223.95859	132	
225.37685	84	
225.95779	90	
226.94476	96	
228.84414	424	1+
228.93854	118	
230.88807	260	
231.89081	116	
231.94863	528	
233.89659	320	
233.95090	202	
235.89834	78	
236.88016	90	
236.89507	130	
236.92079	98	
237.05965	92	
237.80058	140	
237.84585	80	
238.00828	104	
238.85990	156	
240.83588	514	1+
240.88360	190	1+
242.40884	72	
242.94216	274	1+
243.83478	474	1+
243.99040	76	
246.97658	112	
248.89540	92	
249.89889	136	
249.96460	116	
251.96841	88	
253.35049	112	
253.90569	110	
254.39895	106	
254.43609	80	
254.96310	278	1+
255.88781	84	
255.90345	90	
256.00194	90	
256.12552	86	
256.80809	72	
256.86074	82	
256.89841	200	
257.85395	74	
258.79913	82	
258.85093	288	
258.89015	76	
258.90951	78	
258.96115	72	
259.84596	242	
259.94013	72	
259.95642	330	
260.00561	72	
260.83438	254	
260.89348	116	
261.83300	248	
261.89966	92	
262.71916	80	
262.84392	150	
263.84560	146	
266.80303	74	
266.86635	96	
267.04570	102	
267.13412	204	
268.07410	76	
268.83790	186	
268.85889	72	
268.95742	78	
269.83965	148	
270.38095	86	
270.83940	98	
271.83882	90	
272.72438	96	
274.82917	74	
274.87535	222	
275.86228	156	
276.42131	86	
276.52366	80	
276.85281	538	
277.85618	258	
277.92630	72	
278.84406	1730	1+
279.50045	74	
279.91088	84	
279.97134	112	
281.86012	222	
283.81958	78	
284.44709	100	
285.92834	290	1+
286.72514	96	
288.15345	80	
289.80007	110	
291.80219	72	
291.84868	136	
294.85080	182	
295.88487	166	
296.85215	120	
296.97456	92	
297.87397	82	
297.91539	114	
298.43681	128	
299.01368	80	
299.78453	84	
299.87084	212	
299.91676	94	
300.85124	96	
301.96393	78	
302.17482	78	
302.87020	86	
304.40011	108	
306.15405	76	
307.80733	112	
309.75262	80	
310.88213	92	
311.17201	82	
311.88233	246	1+
315.38842	78	
315.93580	114	
317.00414	78	
318.88024	74	
319.13025	90	
319.88761	86	
323.61432	102	
325.29294	82	
325.89083	98	
327.28491	88	
327.38069	74	
330.05168	74	
330.81186	126	
330.83463	140	
330.89117	92	
331.81450	72	
334.84313	74	
336.92236	100	
339.86229	82	
342.92414	82	
343.18408	84	
346.30893	72	
END IONS

###FS:    #m/z: 363.95625 #charge 1+
###MS: 65
###MSMS: 68
BEGIN IONS
TITLE=Cmpd 51, +MS2(363.9562), 28.0-35.0eV, 1.5min #68
RTINSECONDS=86.489
SCANS=65,68
PEPMASS=363.95625	187370
CHARGE=1+
123.71761	86	
189.85985	110	
191.85727	530	1+
207.87154	136	
209.94418	704	1+
211.86848	78	
212.87782	1146	1+
214.89651	144	
216.89369	86	
218.07429	82	
222.95119	172	
223.89515	80	
223.95232	204	
224.94669	578	1+
226.94710	3016	1+
227.93123	260	
228.89267	230	
228.94220	2892	1+
229.15130	84	
229.89539	100	
229.91762	98	
230.88991	1790	1+
232.88377	228	
233.54766	80	
234.88093	116	
235.86938	80	
236.07483	78	
238.94089	106	
240.78550	78	
240.81898	102	
240.83543	322	
240.93975	668	
241.79349	90	
241.90567	80	
241.94024	592	
241.96928	106	
242.81992	86	
242.85987	102	
242.89533	82	
242.92313	100	
242.94097	1780	1+
243.81924	192	
244.93989	412	
244.95662	1698	1+
245.83260	136	
245.94762	2562	1+
246.80686	80	
246.95251	2172	1+
246.98260	126	
247.05443	78	
247.45397	106	
247.80674	82	
248.79939	630	1+
248.90081	898	1+
250.50698	84	
250.82005	78	
250.89357	78	
250.94532	130	
251.07452	136	
251.97807	88	
253.08662	94	
254.09277	150	
255.01066	78	
258.83401	312	1+
258.94332	126	
261.82924	470	1+
262.06665	86	
262.40478	88	
262.85601	132	
263.51419	84	
263.93650	78	
264.81730	188	
264.96771	90	
265.81974	230	
265.88748	86	
266.81247	708	1+
267.97042	416	1+
268.79781	238	1+
268.81451	272	
268.84242	124	
268.95989	366	1+
269.96449	256	1+
270.40540	78	
270.82741	120	
270.88603	82	
271.84916	208	1+
271.91361	86	
272.14046	80	
273.49757	100	
273.90773	90	
274.02774	90	
274.81108	82	
276.85056	510	1+
277.87872	82	
278.79640	238	
278.81800	78	
279.11741	138	
279.79504	236	
279.84903	576	1+
279.87611	80	
280.79449	940	1+
281.34891	90	
281.75206	92	
281.92575	116	
281.97058	82	
282.78819	690	1+
282.82984	130	
283.86693	114	
283.98197	142	
284.82122	608	1+
285.79152	300	
285.84688	334	
285.88897	166	
285.93507	124	
287.45967	96	
290.08068	118	
290.79730	98	
292.12310	78	
293.11879	78	
293.80902	86	
294.02977	92	
294.80927	78	
294.86357	130	
295.84751	146	
296.81026	230	
297.02320	104	
297.81218	104	
297.84273	78	
298.80447	1032	
298.91599	100	
299.79900	1808	1+
299.87107	112	
300.80108	1308	1+
301.86300	516	1+
302.79610	146	
302.83303	78	
303.85136	348	1+
305.82985	80	
305.91225	88	
306.84382	88	
306.89424	92	
307.33486	90	
308.18133	78	
308.99654	96	
311.13997	112	
311.43406	106	
311.75488	78	
311.86392	164	1+
311.90441	80	
315.82564	100	
316.81308	860	1+
318.93304	114	
319.94458	80	
321.81644	114	
321.83422	80	
321.88375	102	
322.72348	88	
323.05141	78	
323.84319	194	1+
325.89200	236	1+
326.87209	260	
329.55719	78	
330.15537	88	
330.29505	84	
334.72966	82	
335.75306	80	
339.07160	84	
340.95080	80	
341.91288	78	
342.20829	84	
342.90230	124	
342.96044	90	
344.18948	90	
344.88724	88	
345.09223	80	
346.41201	92	
347.60780	82	
349.06368	98	
349.76810	114	
355.29450	82	
360.74014	98	
361.28638	92	
367.07416	80	
368.21974	96	
END IONS

###FS:    #m/z: 322.92984 #charge 1+
###MS: 69
###MSMS: 70
BEGIN IONS
TITLE=Cmpd 52, +MS2(322.9298), 28.0-35.0eV, 1.5min #70
RTINSECONDS=90.163
SCANS=69-70
PEPMASS=322.92984	1119912
CHARGE=1+
184.84240	66	
187.91779	66	
188.99676	88	
192.88897	74	
193.02230	100	
193.88982	114	
194.38349	68	
198.88371	62	
202.04587	64	
205.00805	70	
205.95037	86	
207.97497	138	
209.12499	62	
209.88882	200	1+
209.94267	82	
212.04744	76	
212.88674	94	
212.91532	86	
213.95420	78	
218.89676	98	
221.88812	62	
221.94283	78	
222.95410	138	
223.95648	76	
226.82281	136	
227.82038	62	
227.95573	148	
228.84821	70	
230.83275	84	
230.89069	74	
232.83331	100	
233.83485	76	
234.44008	84	
236.84396	78	
237.92724	72	
237.99346	64	
238.02961	64	
238.80496	66	
238.93868	300	
239.07833	100	
239.77571	92	
239.78873	72	
240.82131	144	
240.90097	100	
240.94007	3436	
241.93880	11962	1+
242.05904	66	
242.81936	84	
242.94111	8722	1+
243.03420	64	
243.08797	84	
243.85225	74	
243.87926	62	
244.82394	68	
244.93978	2174	
244.97019	86	
245.87088	152	
246.86106	112	
246.94350	76	
246.97785	176	
247.84746	80	
247.88804	70	
248.84247	132	
248.89826	86	
249.05539	68	
250.79058	74	
251.79034	82	
251.92818	192	
252.82279	66	
253.83538	68	
254.90280	70	
256.84894	66	
258.80313	66	
258.83442	386	1+
258.90023	68	
259.83747	294	1+
259.87392	96	
261.93769	72	
262.83441	130	
262.88187	62	
262.91638	92	
263.82855	138	
263.98135	132	
264.85179	84	
265.00313	82	
265.02288	64	
265.87333	64	
265.89340	84	
265.95555	82	
266.80908	76	
266.84598	74	
266.89393	64	
267.86312	84	
268.20875	82	
271.84968	186	1+
272.91897	64	
274.83537	72	
275.11453	68	
276.05607	94	
276.82739	132	
276.85038	148	
277.05067	78	
277.84876	210	1+
278.99773	72	
279.03854	70	
279.09136	1278	1+
280.83228	68	
281.86386	62	
282.05979	72	
282.77818	70	
282.85508	220	1+
282.88343	82	
283.02686	70	
283.06726	62	
283.78759	340	1+
284.29362	320	1+
284.48834	74	
285.07910	70	
285.86922	64	
285.96701	66	
286.85858	94	
289.78785	72	
289.81294	80	
289.87820	76	
290.17254	74	
290.78748	110	
290.83861	70	
291.35563	90	
291.79367	78	
291.81478	68	
291.86447	176	
293.12286	78	
294.85207	136	
294.97173	84	
297.80877	86	
297.83634	82	
298.38540	78	
299.80822	64	
299.86994	72	
302.34360	96	
303.88327	82	
305.16218	64	
306.23756	66	
306.87862	88	
306.89805	80	
307.79741	128	
307.88736	138	
308.88448	70	
309.81514	92	
312.86796	72	
313.82701	70	
314.86406	166	
315.72850	80	
319.22033	72	
319.31891	76	
321.12104	66	
324.25759	76	
324.89209	182	
325.03632	74	
327.86348	64	
328.15164	62	
END IONS

###FS:    #m/z: 340.94050 #charge 1+
###MS: 69
###MSMS: 71
BEGIN IONS
TITLE=Cmpd 53, +MS2(340.9405), 28.0-35.0eV, 1.5min #71
RTINSECONDS=90.935
SCANS=69,71
PEPMASS=340.94050	422338
CHARGE=1+
183.86819	72	
189.86713	104	
190.96356	70	
192.92320	80	
205.05732	100	
205.97201	164	
206.95370	74	
206.97141	134	
209.89101	78	
211.15075	68	
211.84894	68	
212.04025	92	
212.87457	380	1+
213.93709	148	
215.88338	128	
220.87571	76	
221.79829	74	
222.87126	88	
223.40309	92	
223.97982	72	
224.83319	80	
224.97566	140	
225.00473	92	
225.16123	74	
227.87591	94	
228.84609	144	
230.84218	102	
230.88811	136	
230.90549	76	
231.89205	72	
231.94906	272	
232.88898	562	1+
233.11627	72	
233.50100	98	
236.10338	72	
237.87340	124	
238.85731	142	
239.83859	82	
239.88778	146	
239.90874	74	
240.83945	552	1+
240.86464	72	
241.23208	114	
241.87937	78	
242.41995	78	
242.83419	140	
242.87763	76	
243.83293	370	1+
244.98727	80	
245.96435	68	
247.04777	72	
247.79511	76	
248.88262	84	
249.96004	158	
250.00079	188	1+
251.05317	72	
251.88265	82	
251.93076	106	
252.42298	72	
253.80026	72	
253.90464	76	
254.12293	86	
254.64791	92	
254.96849	94	
255.07173	166	
256.07824	104	
256.78335	122	
257.97220	102	
258.38636	78	
258.84685	552	1+
258.87318	142	
259.83350	124	
259.86590	136	
259.91064	124	1+
260.83448	948	1+
261.41914	94	
261.83797	578	1+
262.85536	138	
262.89170	182	
264.91918	82	
265.81522	72	
266.45827	84	
266.88522	72	
266.99374	78	
268.84224	282	
268.90711	80	
268.99781	84	
269.83929	144	
271.80035	76	
271.83399	126	
273.16472	68	
274.87050	84	
274.88778	92	
275.85715	208	
276.85873	828	1+
276.92807	84	
277.39183	72	
277.96533	68	
278.84561	1352	1+
279.04486	76	
279.91348	88	
280.84637	192	
280.88626	190	1+
280.96801	68	
281.00121	78	
281.79598	90	
281.86191	100	
284.79078	78	
285.86320	78	
290.14561	82	
290.37974	106	
290.85272	88	
290.87810	74	
290.94342	182	
291.80129	72	
293.04740	72	
294.43416	104	
294.80947	72	
294.86423	130	
296.51130	94	
296.85689	186	
298.07799	92	
298.87677	122	
299.06677	78	
300.02546	76	
300.88288	96	
301.16203	78	
301.86437	342	1+
302.17470	90	
302.27096	78	
303.10840	92	
304.39895	148	
304.90901	92	
304.97576	90	
305.89827	68	
306.24200	74	
307.79575	76	
309.13052	92	
312.05420	92	
313.02854	70	
315.82866	68	
316.89677	90	
317.88367	72	
320.21461	68	
321.05256	98	
322.74459	72	
323.88605	74	
324.01858	90	
324.88587	84	
325.90157	132	
326.75884	74	
329.81648	156	
329.86717	72	
330.81417	122	
334.93062	76	
337.46822	82	
338.40940	88	
338.92945	80	
340.88988	80	
341.06464	80	
342.31524	72	
343.20628	74	
344.72055	72	
END IONS

###FS:    #m/z: 363.95631 #charge 1+
###MS: 69
###MSMS: 72
BEGIN IONS
TITLE=Cmpd 54, +MS2(363.9563), 28.0-35.0eV, 1.6min #72
RTINSECONDS=91.7075
SCANS=69,72
PEPMASS=363.95631	163528
CHARGE=1+
150.15950	92	
182.87198	122	
189.86216	170	
191.85688	88	
196.88418	126	
201.88053	86	
206.89164	86	
207.87322	132	
208.93976	590	1+
209.02035	82	
209.94288	460	1+
210.88265	180	
212.87984	1170	1+
222.95462	552	1+
224.94842	702	1+
224.96873	110	
225.88383	186	1+
226.90011	76	
226.94728	2720	1+
227.93086	440	
228.89314	378	
228.94190	2750	1+
229.89796	192	
230.80083	84	
230.83161	182	1+
230.89092	878	
231.15201	92	
231.88620	556	1+
234.02919	94	
234.87887	240	1+
235.06989	100	
236.91888	76	
238.05983	128	
238.84100	76	
238.93655	148	
239.85388	76	
240.07627	78	
240.83900	152	
240.93899	798	
240.96451	340	
241.82687	122	
241.94164	412	
242.83683	186	
242.86339	166	
242.94031	1646	1+
243.82678	106	
243.86414	88	
244.81910	140	
244.83593	124	
244.89647	86	
244.95680	1188	
245.94766	162	
246.39033	92	
246.85320	152	
246.90948	88	
246.95229	1116	1+
247.80318	432	1+
248.80583	284	1+
248.90049	388	1+
249.98045	76	
250.79950	120	
250.89212	106	
252.89140	98	
254.12467	74	
254.80634	74	
254.88680	108	
255.08969	172	
255.89963	80	
258.83036	176	
258.97294	76	
260.83209	654	1+
260.97097	160	
261.89769	86	
261.96472	264	1+
262.80272	116	
262.82712	228	1+
262.85063	100	
263.82942	160	1+
264.79206	116	
264.81913	152	
264.89718	76	
265.80994	1000	1+
265.87125	80	
266.81231	860	1+
267.97155	176	
268.81192	188	
268.84043	114	
269.96852	160	
270.02605	78	
270.12478	86	
270.80161	128	
271.91647	114	
272.98332	78	
273.93650	100	
274.82007	142	
274.85494	80	
275.91138	104	
276.16217	88	
276.41723	80	
276.80861	152	
276.85329	160	1+
277.80270	126	
278.80670	98	
278.84400	268	
279.79837	182	
279.92770	228	1+
280.79583	710	1+
281.82497	78	
281.92604	106	
282.78850	104	
283.07143	78	
283.79202	132	
283.79983	108	
283.85095	152	
284.78219	118	
284.82407	134	
285.80292	74	
285.81708	74	
285.84638	354	
286.81689	122	
286.97902	76	
287.80749	84	
288.06257	100	
289.57259	80	
289.83588	92	
290.79875	126	
291.85782	118	
293.11896	76	
296.30821	92	
296.80986	500	
297.43356	76	
297.78752	74	
297.80946	412	
298.69083	74	
298.80413	1766	1+
299.87167	96	
300.79911	1164	1+
300.86797	122	
301.80159	654	1+
301.86058	550	1+
303.85612	568	
305.14708	88	
305.65147	76	
305.87810	110	
305.95201	82	
306.79265	98	
307.82148	190	1+
307.86215	74	
307.88173	94	
308.95358	80	
311.99127	80	
313.90070	86	
314.82798	76	
315.81150	428	1+
316.01018	84	
316.81215	416	1+
317.89434	80	
318.83508	152	1+
318.95356	108	
319.35863	106	
319.87877	76	
321.82037	100	
321.86933	86	
322.81807	132	
322.92425	118	
324.91906	76	
325.12060	76	
325.83171	76	
325.87788	88	
326.87499	98	
330.81108	76	
332.90481	84	
334.13788	200	1+
337.94680	80	
338.21955	74	
343.26992	74	
344.29876	78	
348.73327	74	
348.78146	80	
350.93585	118	
352.84302	74	
360.41405	76	
360.66578	88	
364.94833	76	
END IONS

###FS:    #m/z: 322.92962 #charge 1+
###MS: 73
###MSMS: 74
BEGIN IONS
TITLE=Cmpd 55, +MS2(322.9296), 28.0-35.0eV, 1.6min #74
RTINSECONDS=95.393
SCANS=73-74
PEPMASS=322.92962	833934
CHARGE=1+
169.59720	132	
176.11110	66	
182.85048	68	
189.05081	54	
189.50190	70	
192.88775	230	1+
197.87176	62	
201.04594	128	
202.04746	56	
205.06098	66	
205.95159	64	
206.97664	64	
207.04367	66	
208.83067	66	
209.99938	70	
213.86093	76	
213.90222	96	
215.18098	86	
219.95883	90	
220.88742	60	
222.95384	78	
223.95854	208	
224.84462	74	
225.86213	56	
227.85938	78	
227.93041	218	
232.85749	64	
232.89538	58	
234.11098	76	
234.99290	78	
235.04371	68	
235.82393	66	
235.84841	76	
235.95017	66	
235.99172	72	
237.14210	70	
237.79464	70	
237.90012	100	
238.82789	60	
238.86195	76	
238.93825	150	
238.95387	86	
239.08418	106	
239.88236	92	
240.82136	68	
240.94044	2424	
241.88317	56	
241.94138	2106	
242.84765	182	1+
242.94203	6426	1+
243.73168	100	
243.81972	60	
244.82916	68	
244.93945	1206	1+
246.42273	76	
246.85296	98	
247.87678	70	
247.92491	74	
248.16124	68	
248.85561	190	1+
249.33986	64	
249.91617	74	
250.92075	72	
251.98989	96	
252.88946	72	
253.06297	82	
254.36187	54	
254.86162	60	
254.93778	66	
256.04494	72	
256.89796	144	
257.84598	80	
258.82626	54	
259.78611	60	
260.44305	98	
260.83095	132	
261.42716	76	
261.83452	252	
261.88582	124	
262.82870	352	1+
265.09289	86	
266.07971	76	
266.41400	102	
266.85233	116	
267.79251	66	
269.79976	158	
270.16330	80	
270.78544	62	
270.83328	148	
270.85478	84	
272.83166	52	
273.81880	70	
275.05301	60	
275.80914	92	
275.87244	94	
275.99105	56	
276.06409	90	
276.78668	68	
276.80884	232	1+
276.84545	150	
277.82342	80	
278.84389	110	
279.09028	1156	1+
279.35862	76	
280.13740	74	
280.83403	62	
280.95348	72	
281.32236	84	
282.06621	92	
282.27289	84	
282.85682	60	
283.07000	244	
283.78441	78	
284.03272	80	
284.29370	324	1+
285.96464	80	
286.03315	62	
286.80446	58	
287.85376	56	
287.89710	56	
289.00240	60	
289.87896	100	
290.81735	72	
290.85274	74	
291.93031	88	
292.80572	74	
293.02892	68	
293.84741	238	1+
293.86580	64	
294.98869	58	
297.86596	68	
298.43628	84	
298.85901	58	
299.06020	120	
299.78913	148	
300.81170	76	
300.96817	76	
301.82940	60	
301.90843	80	
302.33068	72	
304.88676	114	
304.99069	56	
305.92243	56	
305.93918	76	
307.79732	154	
307.89455	64	
308.86733	164	
308.93946	86	
310.80137	66	
312.89389	94	
313.80503	60	
313.85027	78	
317.75895	54	
319.85499	72	
320.82613	84	
323.86174	74	
324.89658	76	
325.81823	72	
325.90004	64	
326.19776	58	
END IONS

###FS:    #m/z: 340.94031 #charge 1+
###MS: 73
###MSMS: 75
BEGIN IONS
TITLE=Cmpd 56, +MS2(340.9403), 28.0-35.0eV, 1.6min #75
RTINSECONDS=96.166
SCANS=73,75
PEPMASS=340.94031	320796
CHARGE=1+
80.22473	70	
192.89204	74	
202.88118	70	
203.85992	74	
205.94644	130	
206.92188	78	
209.08791	70	
212.94600	76	
213.93890	360	
214.89221	70	
215.88590	290	1+
217.88218	92	
222.97376	72	
223.95614	62	
223.97619	86	
224.84063	64	
224.89996	66	
225.84538	82	
226.05391	76	
226.94479	90	
227.11476	78	
227.90042	72	
228.84615	128	
228.94146	70	
229.84294	102	
230.88776	218	1+
231.94726	126	
232.04327	66	
232.94790	62	
233.66413	96	
233.89356	290	1+
235.86541	76	
237.89282	98	
238.84037	122	
238.85613	66	
238.87997	78	
238.91123	66	
239.78882	68	
239.83474	70	
240.83465	130	
240.98635	66	
241.06272	78	
241.82472	78	
241.84269	526	1+
241.90228	68	
243.82940	592	1+
243.87015	62	
244.12471	78	
244.96181	70	
245.06587	76	
246.85473	98	
246.93376	64	
248.03318	100	
248.86393	148	
251.02034	64	
251.87700	108	
251.95679	72	
252.86394	68	
252.95774	226	1+
253.07698	74	
253.83997	188	1+
253.98189	66	
255.05781	86	
256.80811	62	
257.24864	68	
257.27032	100	
258.84333	216	
258.89620	76	
259.85176	182	
259.91850	100	
260.83440	304	
261.14726	68	
261.47461	64	
261.83942	184	
262.87838	78	
263.10746	78	
263.85897	64	
263.88272	94	
263.96447	66	
264.07256	64	
264.86199	122	
265.93124	78	
266.85878	118	
266.87566	62	
267.02986	78	
267.82508	70	
268.84668	158	
268.86317	62	
269.80199	88	
269.84428	114	
270.83431	136	
271.08823	76	
271.80257	172	
273.89815	64	
274.81080	80	
274.86067	136	
274.88962	118	
275.86082	136	
275.91738	64	
276.85504	354	
277.85960	362	
277.96066	66	
277.98531	124	
278.84512	1864	1+
279.25188	78	
279.90275	72	
279.92147	76	
281.87085	114	
282.01676	80	
283.79070	78	
283.86802	88	
284.96617	78	
285.02499	74	
287.35383	72	
288.83734	72	
290.92180	88	
291.92590	74	
292.82454	74	
292.87503	76	
293.85292	78	
293.87612	66	
294.86577	100	
296.29772	78	
298.02707	72	
298.31106	82	
299.85934	100	
300.87615	126	
302.86194	98	
302.90141	62	
304.29601	110	
304.79534	74	
306.88052	76	
307.85574	72	
307.88290	120	
307.92946	64	
308.84587	78	
311.86455	120	
311.90635	64	
312.87222	98	
321.27948	102	
324.89235	72	
325.11397	70	
326.07760	80	
326.17293	64	
326.30609	72	
326.90076	96	
328.05618	74	
330.82873	70	
330.87137	68	
331.92213	90	
333.09727	74	
337.89462	80	
338.76641	68	
339.81121	72	
341.83334	70	
343.19975	78	
344.32436	72	
344.43824	76	
END IONS

###FS:    #m/z: 363.95609 #charge 1+
###MS: 73
###MSMS: 76
BEGIN IONS
TITLE=Cmpd 57, +MS2(363.9561), 28.0-35.0eV, 1.7min #76
RTINSECONDS=96.938
SCANS=73,76
PEPMASS=363.95609	126584
CHARGE=1+
187.93307	88	
189.85975	212	
190.86010	82	
191.85354	78	
193.07667	96	
196.88145	86	
197.50212	90	
209.94404	344	
210.88464	312	
212.87871	894	1+
215.88184	76	
222.95334	314	1+
223.88409	92	
224.94945	418	
225.97258	84	
226.89672	88	
226.94569	1232	1+
228.89180	182	
228.94230	2032	1+
229.84524	86	
229.89514	74	
230.83371	98	
230.88971	1170	1+
231.83392	84	
231.90512	78	
232.02090	80	
232.88340	318	1+
233.85199	82	
233.96468	76	
234.96299	74	
239.84238	80	
239.89546	100	
240.83130	144	
240.94187	484	
241.94384	398	
241.96547	110	
242.85848	74	
242.94039	1450	1+
243.03057	108	
243.83153	112	
244.94440	372	
244.95681	696	1+
244.97732	80	
245.94443	220	
246.81346	110	
246.95207	940	1+
247.80688	76	
248.80293	178	
248.89850	506	1+
250.80652	148	
250.96876	154	
251.07289	90	
253.80606	84	
253.90763	290	1+
254.05647	86	
254.81656	80	
254.85207	152	
254.88292	92	
255.11845	84	
257.00480	78	
257.41028	74	
258.22843	76	
258.50685	102	
258.83900	148	
259.83305	72	
260.83379	296	
260.96540	110	
261.83773	272	1+
262.82963	78	
263.09737	78	
263.97596	212	1+
264.91903	82	
265.88117	88	
266.81142	770	1+
267.86515	128	
267.97754	82	
268.00788	96	
269.96682	178	
270.80594	188	
270.96984	128	
271.47048	82	
271.91485	84	
275.02472	98	
275.79693	82	
276.82764	74	
276.85675	192	
276.88908	78	
277.81367	132	
277.86062	140	
278.42571	80	
278.79909	330	1+
278.85187	186	
278.92840	82	
278.97502	82	
279.85134	104	
280.79119	1046	1+
281.78224	480	1+
282.83425	122	
283.07489	78	
283.77019	74	
283.82728	120	
283.85233	106	
284.03059	88	
284.82382	144	
284.84851	108	
285.79049	96	
285.84093	140	
286.81421	144	
286.84167	84	
287.41174	112	
287.85965	88	
289.00855	78	
289.84014	80	
290.79596	94	
291.86099	78	
293.43846	102	
293.85513	92	
294.11846	84	
294.91943	80	
296.02724	76	
296.80945	188	
296.85856	268	1+
297.80898	270	
297.89574	96	
298.80290	1274	1+
299.88061	128	
300.05493	72	
300.79945	220	
301.80254	234	1+
301.86160	392	1+
303.85551	456	1+
303.89583	74	
307.87693	182	
308.28912	82	
308.87041	136	
309.83048	82	
310.79071	76	
310.86426	74	
311.87344	98	
312.83532	76	
314.81344	84	
316.51662	78	
316.82170	74	
317.41077	80	
317.81444	148	
318.80258	74	
318.93547	84	
320.81388	260	1+
321.87431	86	
322.92863	80	
323.85103	80	
324.80393	84	
324.87168	108	
326.86514	78	
327.06909	84	
327.08305	78	
327.87608	84	
328.40540	92	
328.88395	114	
329.81996	80	
329.84559	88	
330.87775	76	
336.94717	78	
336.97460	76	
337.84258	86	
338.42969	78	
339.43346	78	
339.84561	74	
341.89433	218	1+
342.16508	76	
355.45185	84	
356.77612	122	
360.86883	78	
362.70201	76	
END IONS

###FS:    #m/z: 336.94529 #charge 1+
###MS: 77
###MSMS: 78
BEGIN IONS
TITLE=Cmpd 58, +MS2(336.9453), 28.0-35.0eV, 1.7min #78
RTINSECONDS=100.62
SCANS=77-78
PEPMASS=336.94529	49578
CHARGE=1+
59.22574	80	
183.85979	80	
193.02545	70	
193.97181	58	
196.05889	72	
196.96426	76	
201.04168	66	
203.93698	80	
206.96172	70	
207.94961	68	
208.88541	82	
209.91969	66	
210.40361	88	
210.88659	90	
211.94324	576	
212.87801	570	1+
214.94345	100	
216.88832	84	
218.84188	68	
218.88911	80	
219.97550	78	
220.06796	82	
223.85312	96	
223.88056	62	
223.95599	116	
223.97612	70	
224.97206	96	
226.85832	72	
226.89384	252	1+
226.94453	62	
228.83289	58	
228.89494	174	
229.83032	64	
229.95423	466	
230.88821	670	1+
231.95119	94	
233.81879	232	1+
233.93828	62	
234.47561	72	
234.89712	92	
235.97091	66	
236.90166	62	
238.04660	72	
238.89630	72	
239.94284	60	
241.83389	70	
242.83876	462	1+
242.89096	80	
244.08822	90	
244.37432	88	
244.96176	70	
246.97387	80	
247.00332	58	
247.93052	60	
247.96709	168	
248.89654	344	1+
249.05145	84	
249.91827	84	
249.95917	70	
249.98997	72	
250.83428	310	1+
251.91204	74	
252.96818	326	1+
253.08111	74	
253.90480	162	
254.85696	72	
254.96974	154	
256.83755	58	
256.85092	64	
256.88684	72	
257.85123	120	
257.89503	72	
257.93464	72	
258.84613	666	1+
261.82636	70	
262.87215	72	
264.80058	76	
264.86630	138	
265.43698	70	
266.84530	120	
266.93175	66	
267.46128	108	
267.84033	228	
267.88536	82	
268.10456	66	
268.83765	588	1+
270.93240	66	
270.97924	84	
272.85145	82	
273.04881	78	
273.33724	74	
273.99941	68	
274.09486	72	
274.86256	122	
274.90234	70	
275.87260	76	
276.01721	68	
276.85572	846	1+
276.91373	90	
277.83748	148	
277.89730	70	
278.21666	78	
278.83217	64	
279.84212	128	
279.94012	94	
280.02225	70	
280.14976	68	
280.88368	78	
281.78400	78	
284.85720	76	
285.84632	96	
286.85373	134	
287.84746	272	
288.02613	110	
289.87588	66	
292.50730	88	
292.94228	60	
293.08314	64	
293.10743	112	
293.43449	100	
294.14360	92	
294.86425	114	
294.88310	96	
295.85490	76	
295.97420	64	
296.83713	66	
297.02321	58	
297.82816	66	
297.97508	128	
298.12244	74	
298.30472	78	
298.83131	88	
298.96083	66	
299.87361	106	
299.91686	78	
300.15488	58	
300.86805	88	
301.06855	58	
301.15678	78	
301.87659	66	
302.87348	58	
302.90535	80	
304.86409	70	
305.95927	80	
307.11640	70	
310.86920	228	1+
314.35296	68	
317.95913	76	
318.60860	82	
318.90657	64	
321.89155	70	
322.72157	124	
323.02498	64	
324.89477	80	
325.13589	80	
328.82607	60	
328.95979	102	
333.29215	62	
336.26676	60	
337.22242	76	
337.29452	72	
338.33486	142	
END IONS

###FS:    #m/z: 359.96103 #charge 1+
###MS: 77
###MSMS: 79
BEGIN IONS
TITLE=Cmpd 59, +MS2(359.9610), 28.0-35.0eV, 1.7min #79
RTINSECONDS=101.393
SCANS=77,79
PEPMASS=359.96103	35224
CHARGE=1+
110.81877	74	
136.39127	68	
191.90635	78	
193.89497	94	
201.87130	92	
202.98244	66	
205.94805	258	
208.88362	68	
218.88564	72	
220.86663	84	
220.96154	68	
222.95193	504	1+
224.94640	586	1+
225.06742	78	
225.88807	370	1+
226.89188	252	1+
226.94662	752	1+
226.97886	82	
227.86499	78	
228.94205	786	1+
230.03520	72	
230.92241	106	
231.87703	74	
233.91556	76	
234.86630	94	
237.85142	66	
238.93446	68	
240.79189	76	
240.82672	72	
240.93937	620	1+
240.96201	312	
241.78787	86	
241.80304	92	
242.84668	88	
242.90389	70	
242.96002	96	
243.87340	80	
243.96714	86	
244.95644	764	1+
245.94111	106	
245.98357	78	
246.80642	124	
246.95249	808	1+
247.80307	70	
248.13167	70	
248.80098	274	
248.81704	70	
249.94920	70	
250.95143	338	
251.07584	88	
251.10399	78	
252.11083	68	
252.94920	172	
253.88998	94	
256.89437	76	
257.79843	80	
258.80151	106	
258.83973	118	
258.97400	126	
260.83319	140	
260.96636	116	
261.05777	72	
262.82655	88	
262.95000	128	
263.85714	94	
263.94878	72	
264.81394	236	1+
264.87966	178	1+
265.08491	66	
266.81128	278	
267.81749	166	
267.86931	76	
267.97306	174	
268.80776	142	
268.84281	78	
269.78807	66	
269.96973	118	
270.45194	108	
270.88807	134	
271.84278	72	
271.99083	66	
272.40404	76	
273.45480	74	
274.81696	72	
275.41772	84	
275.44452	98	
275.97163	152	
276.33771	92	
276.80990	356	1+
278.79604	208	
278.84653	130	
278.87871	88	
279.79525	170	
279.85138	80	
280.79309	962	1+
280.84340	154	
282.79378	286	1+
282.82980	74	
283.07958	86	
283.98304	176	
284.54220	74	
284.82509	286	1+
286.80830	66	
286.85472	66	
287.05387	70	
288.06792	86	
288.83723	120	
289.05061	110	
289.78744	88	
290.80904	70	
290.83602	78	
290.87005	68	
293.85375	118	
293.99389	66	
294.24040	74	
296.80874	312	
296.91322	82	
297.80685	136	
298.80471	794	
298.88625	76	
299.80383	502	
299.99740	90	
300.79505	122	
301.86217	256	
303.87003	76	
304.41170	92	
306.11981	72	
307.79138	120	
307.98300	70	
310.41631	104	
311.86107	72	
312.87436	76	
315.81794	68	
316.26303	68	
317.52221	78	
317.76043	94	
318.05866	68	
318.27756	76	
319.09742	90	
319.72712	66	
320.82533	146	
320.94188	84	
321.81963	116	
322.83083	66	
323.20133	78	
329.44113	72	
330.83543	82	
332.81943	72	
333.39322	76	
334.77475	140	
336.77368	68	
336.94530	318	1+
339.30255	92	
340.44806	82	
340.94184	72	
341.09402	66	
344.75394	70	
346.73652	70	
348.27701	104	
348.63279	66	
349.07493	74	
349.75911	82	
357.42485	90	
358.20269	72	
361.78133	72	
362.75645	68	
END IONS

###FS:    #m/z: 313.92872 #charge 1+
###MS: 77
###MSMS: 80
BEGIN IONS
TITLE=Cmpd 60, +MS2(313.9287), 28.0-35.0eV, 1.7min #80
RTINSECONDS=102.165
SCANS=77,80
PEPMASS=313.92872	18966
CHARGE=1+
75.16652	32	
126.97998	32	
185.98881	66	
191.97785	78	
192.91656	64	
197.88894	60	
201.04503	78	
201.98815	94	
206.95031	74	
210.87076	68	
210.88674	88	
213.99022	78	
221.96854	74	
223.96300	66	
224.82420	68	
224.97886	36	
225.03798	40	
225.08822	64	
225.10052	98	
225.86186	56	
225.97435	58	
226.87768	82	
226.94656	68	
226.96867	74	
227.09998	68	
228.00152	42	
230.88213	120	
231.85713	44	
232.09206	76	
232.88583	40	
233.81994	72	
234.94812	78	
234.96813	72	
235.08150	32	
235.85779	68	
236.11061	62	
236.92822	76	
240.94443	60	
241.11473	74	
244.00035	76	
245.35799	94	
246.97646	68	
248.89823	60	
248.94601	444	1+
249.01069	64	
249.80176	88	
249.92769	68	
249.94784	428	1+
250.51924	32	
250.83539	72	
250.90007	154	
250.99675	68	
251.03177	40	
252.80155	56	
252.95756	302	
253.06917	74	
253.12007	46	
253.83521	82	
253.86262	82	
254.25024	68	
255.88617	88	
256.43589	34	
256.49891	70	
257.15846	64	
258.16557	122	
258.94583	34	
259.41170	38	
259.84920	66	
260.91909	40	
260.95495	80	
262.95225	126	
263.89958	236	
265.87137	144	
265.89122	90	
266.01158	34	
268.82881	34	
268.91032	184	1+
269.09263	36	
270.10249	66	
270.27494	68	
270.81916	38	
270.90017	60	
270.97117	54	
271.16105	34	
271.40763	52	
271.70557	32	
271.84098	40	
271.93205	68	
272.80750	66	
273.56452	36	
273.84884	68	
274.18632	72	
275.16732	72	
275.81533	120	
275.94969	62	
275.98275	66	
276.26394	54	
277.02220	70	
277.17650	60	
278.02661	62	
278.24729	34	
278.83176	50	
279.32966	44	
279.93356	64	
280.80110	96	
280.85918	52	
282.85866	70	
283.39792	76	
284.91289	82	
285.12877	74	
286.87715	44	
286.91422	226	
287.41185	40	
287.92142	172	
288.00131	86	
289.61423	36	
289.87977	66	
290.80452	52	
290.82127	76	
290.97450	68	
291.79163	62	
291.92397	40	
292.82045	42	
292.97620	74	
293.84721	70	
293.86233	160	
293.88487	66	
294.05721	36	
295.86869	74	
296.80944	50	
298.13930	44	
299.82081	38	
299.94656	54	
299.97654	78	
300.16958	44	
301.80589	64	
302.86173	222	1+
305.76514	32	
307.03540	52	
307.89228	74	
308.89214	70	
309.39531	36	
311.82006	66	
311.86353	58	
311.88425	108	
312.32746	44	
314.09634	46	
314.28246	334	1+
314.43172	34	
314.76673	36	
315.18989	48	
316.86889	70	
318.08284	84	
318.49263	40	
319.38075	98	
END IONS

###FS:    #m/z: 336.94496 #charge 1+
###MS: 81
###MSMS: 82
BEGIN IONS
TITLE=Cmpd 61, +MS2(336.9450), 28.0-35.0eV, 1.8min #82
RTINSECONDS=105.845
SCANS=81-82
PEPMASS=336.94496	44216
CHARGE=1+
51.20424	72	
183.86629	84	
184.86188	66	
187.14432	88	
194.88968	82	
207.89285	68	
208.10512	68	
209.12884	72	
210.87884	108	
211.94155	280	1+
212.87933	422	1+
213.86267	66	
213.93680	130	
214.87644	68	
214.93760	70	
215.88662	112	
217.88020	74	
217.96558	72	
220.87786	74	
222.87319	72	
223.84566	78	
223.95911	206	
223.97995	72	
224.84077	72	
226.94439	108	
226.97444	70	
227.86668	82	
228.84592	74	
228.89570	160	
229.44140	88	
229.90307	78	
229.95686	622	
230.89020	424	1+
231.95078	104	
232.83129	76	
232.84828	70	
232.89017	182	
233.89632	134	
233.94763	76	
234.93837	82	
236.55631	80	
236.79708	76	
237.85117	84	
238.85878	68	
239.84972	84	
239.97727	76	
240.84444	244	
240.96543	100	
241.84094	210	
241.90985	64	
244.90843	74	
246.90201	160	
246.97597	112	
247.97690	158	
249.05131	84	
249.90330	108	
249.95776	118	
250.84789	106	
250.94825	122	
250.98335	72	
251.04534	96	
251.08822	66	
251.83422	76	
251.91381	66	
251.99789	72	
252.84056	82	
252.96548	170	
254.96554	90	
255.85465	72	
256.07614	80	
256.84854	126	
257.13057	74	
257.81039	68	
257.82816	68	
257.84790	78	
257.98204	66	
258.44356	76	
258.84428	434	
258.92931	72	
259.85436	330	
261.39537	78	
261.83061	132	
262.84652	70	
262.99007	86	
263.36451	78	
264.86248	80	
264.91480	70	
265.86335	78	
267.83517	752	1+
268.03485	88	
268.83756	650	1+
270.14891	76	
270.98707	92	
271.83769	112	
271.92035	66	
272.58051	92	
272.84739	268	
275.42608	76	
275.80922	74	
275.84520	126	
275.89689	66	
276.86092	366	
277.84022	218	
277.86414	334	
277.89147	66	
277.91783	70	
278.83308	186	
278.86524	194	
279.83292	92	
279.85772	80	
279.91504	66	
279.97587	72	
280.84041	66	
282.87344	70	
283.13322	76	
284.03076	74	
286.85260	272	
287.85156	128	
288.83732	74	
288.85513	120	
289.86231	114	
290.85074	64	
290.87786	112	
292.87573	72	
293.10941	116	
293.20291	84	
293.86767	68	
294.85432	80	
294.87103	84	
297.90084	74	
298.09940	70	
298.17124	66	
298.30730	72	
298.86844	246	1+
299.01026	106	
300.06767	66	
300.91098	74	
301.85152	70	
304.01584	82	
306.42467	70	
306.56662	74	
306.94761	66	
308.89517	76	
310.78214	82	
310.87431	88	
311.86866	68	
314.82370	84	
322.92109	74	
325.86732	118	
325.89362	108	
330.81536	72	
334.25280	84	
338.14521	66	
340.96192	98	
341.73345	66	
341.96752	90	
END IONS

###FS:    #m/z: 359.96067 #charge 1+
###MS: 81
###MSMS: 83
BEGIN IONS
TITLE=Cmpd 62, +MS2(359.9607), 28.0-35.0eV, 1.8min #83
RTINSECONDS=106.618
SCANS=81,83
PEPMASS=359.96067	30702
CHARGE=1+
100.60795	74	
193.88647	66	
200.94402	72	
209.88211	72	
209.94120	136	
221.95229	68	
222.95160	348	1+
223.83301	90	
224.89752	88	
224.94735	336	1+
224.97880	64	
225.88771	90	
226.94614	1078	1+
226.97392	176	
227.92825	104	
228.94214	772	1+
229.03362	80	
230.02736	76	
230.89270	76	
232.82386	84	
232.94585	78	
233.95906	86	
234.86149	98	
237.96320	78	
240.84537	64	
240.93692	386	1+
240.96319	486	
242.78534	68	
242.80058	78	
242.95883	360	
243.82389	64	
244.95764	596	
245.85839	68	
246.80965	116	
246.85316	70	
246.95253	480	
247.80606	162	
248.80193	326	
250.11844	74	
251.04957	72	
251.95057	76	
252.09956	68	
252.11281	70	
252.95268	170	
253.83728	66	
254.05273	144	
256.95170	96	
257.01829	66	
257.06200	72	
257.92284	68	
258.84874	74	
258.97394	142	
260.83531	354	1+
260.96491	146	
261.40937	104	
261.96816	92	
262.95202	76	
264.81503	76	
264.96512	92	
265.06078	80	
265.81223	798	1+
265.95535	70	
266.81383	678	1+
267.63022	106	
267.92141	82	
267.97659	106	
268.81040	148	
268.84093	78	
268.90631	146	
269.96693	136	
270.89043	86	
273.03480	64	
273.91111	114	
274.86484	148	
275.14465	88	
275.78673	68	
275.83985	126	
275.90094	98	
275.95383	72	
276.41516	78	
276.81086	218	
276.85519	144	
277.07103	78	
277.80924	154	
277.90144	76	
277.92788	70	
278.80084	118	
278.84095	382	
278.94467	170	1+
279.79376	510	1+
280.71098	66	
280.79406	354	1+
280.84241	74	
280.91647	84	
281.94044	68	
282.79431	70	
282.82971	154	
283.06925	68	
283.86724	74	
284.83041	128	
286.00437	74	
286.42800	100	
290.12853	78	
290.86059	68	
291.78596	246	
292.85011	64	
292.91813	140	
294.12247	82	
294.34985	88	
295.84133	64	
296.80890	398	
297.80124	1758	1+
297.87426	74	
298.57417	68	
298.80267	1654	1+
299.86546	74	
301.85525	148	
302.82216	74	
303.87628	66	
304.02883	84	
305.92223	74	
306.06598	70	
307.84952	86	
308.84989	66	
309.79170	76	
312.79757	152	
313.79408	92	
314.75383	66	
315.77194	92	
316.81125	462	1+
318.93744	76	
321.81920	250	
325.13132	82	
325.89243	104	
326.62998	78	
326.82569	66	
328.82194	114	
330.88666	66	
331.04544	82	
331.82106	92	
333.87765	98	
336.06217	80	
336.81449	80	
336.94260	210	
337.92912	112	
338.79566	70	
340.93750	72	
342.19919	66	
342.90133	66	
344.37624	80	
345.14245	70	
347.84174	70	
348.35502	76	
352.41399	94	
352.79269	68	
353.82836	70	
356.43651	84	
360.03212	78	
361.44286	70	
362.83796	68	
363.80686	96	
364.08094	68	
365.14998	66	
365.31443	72	
END IONS

###FS:    #m/z: 313.92863 #charge 1+
###MS: 81
###MSMS: 84
BEGIN IONS
TITLE=Cmpd 63, +MS2(313.9286), 28.0-35.0eV, 1.8min #84
RTINSECONDS=107.398
SCANS=81,84
PEPMASS=313.92863	17756
CHARGE=1+
57.55281	56	
85.88537	26	
91.09545	160	
179.95953	50	
191.02721	38	
192.82623	30	
193.91697	62	
193.97348	56	
195.91619	66	
196.88444	54	
202.04934	54	
203.80033	52	
206.97145	66	
207.94238	58	
208.86262	50	
209.87322	44	
209.90357	56	
210.85809	66	
210.93837	106	
211.88820	72	
218.87659	68	
219.04581	34	
224.95866	50	
226.88530	56	
227.16464	28	
227.79079	58	
227.87829	50	
230.31445	28	
230.89141	72	
230.93742	184	1+
230.96170	60	
231.86353	70	
233.84819	34	
234.97000	298	
235.93505	92	
237.87480	84	
238.19982	28	
238.67430	36	
240.22862	68	
240.90290	72	
241.89491	90	
243.01515	74	
244.03660	72	
244.13044	78	
244.89301	80	
244.97911	86	
245.88342	62	
246.50848	26	
246.97269	66	
247.88608	64	
248.82843	72	
248.85398	58	
248.90229	146	
248.99339	60	
249.87754	50	
249.94623	94	
250.89981	214	
250.94855	344	
251.12694	26	
251.90112	82	
251.96284	60	
252.95557	314	
253.07016	98	
253.13961	30	
253.91352	66	
254.07388	38	
254.16413	60	
255.88978	64	
256.72887	30	
256.90028	58	
257.53056	108	
258.14770	72	
258.94457	96	
260.94897	124	
262.94956	100	
263.90516	80	
265.44303	82	
265.85716	42	
265.89908	58	
266.80298	78	
266.84923	60	
266.95648	28	
267.79686	82	
268.02206	82	
268.90712	142	
269.97338	78	
270.27414	66	
270.85768	42	
270.98540	76	
271.96387	78	
272.05743	76	
272.80544	80	
272.91861	68	
273.12865	102	1+
273.16873	58	
273.25954	28	
273.32072	28	
273.43849	32	
273.79804	74	
273.84718	48	
274.79669	26	
274.82265	46	
275.02499	62	
275.31824	42	
275.81728	62	
275.92940	106	
275.96027	84	
276.83599	92	
276.85827	82	
277.16106	48	
277.18727	94	
277.95068	86	
278.83552	78	
278.98638	40	
279.85963	52	
282.80298	62	
282.92683	76	
283.86526	70	
286.81471	98	
286.91844	176	
287.86807	92	
288.57254	30	
288.86233	66	
293.95390	30	
294.37733	70	
294.86224	60	
295.35184	84	
299.92110	58	
300.82954	70	
302.87512	76	
306.88068	78	
307.89022	126	
308.98195	64	
309.45235	26	
309.86528	56	
309.93212	82	
310.93360	64	
311.86033	40	
312.32520	76	
313.06360	44	
314.17706	58	
314.27976	68	
314.45759	58	
314.50901	26	
314.81509	74	
315.26395	30	
315.28115	50	
315.36406	56	
316.15845	72	
316.92539	72	
317.26187	68	
318.77532	60	
END IONS

###FS:    #m/z: 322.92975 #charge 1+
###MS: 85
###MSMS: 86
BEGIN IONS
TITLE=Cmpd 64, +MS2(322.9298), 28.0-35.0eV, 1.9min #86
RTINSECONDS=111.068
SCANS=85-86
PEPMASS=322.92975	575124
CHARGE=1+
50.00663	60	
176.99690	72	
190.93146	60	
193.88950	62	
193.96168	64	
196.86079	108	
200.83300	82	
200.99303	90	
201.04519	76	
204.92896	78	
205.94848	118	
206.92371	98	
206.98035	74	
208.04136	56	
208.08232	72	
209.93210	84	
209.94785	66	
210.90430	60	
213.12702	56	
214.88897	72	
215.89303	120	
217.70090	78	
217.89491	72	
219.13819	80	
220.88273	58	
221.95074	70	
222.94842	64	
222.97039	54	
223.96041	116	
224.88312	74	
225.86564	66	
225.95786	62	
226.82447	76	
227.10926	62	
227.81507	68	
227.87784	74	
227.92988	70	
229.22941	60	
232.85189	60	
232.86884	76	
234.03193	58	
237.90289	94	
238.00492	62	
238.84110	108	
238.88296	74	
239.08219	80	
239.79293	60	
240.83129	66	
240.94054	1634	
241.88150	68	
241.94175	1424	
242.81791	392	1+
242.94165	4274	1+
244.81834	186	
244.93945	998	1+
244.98768	74	
246.97481	140	
248.87890	78	
249.16158	68	
249.85014	82	
250.80787	56	
251.07078	74	
251.80845	68	
251.83815	94	
252.87777	66	
252.92453	62	
254.83598	54	
254.85356	80	
254.90637	72	
255.96655	64	
256.43205	68	
257.51270	70	
257.64684	98	
257.87931	70	
258.83498	228	
258.89015	62	
260.83309	120	
260.85275	74	
261.83047	358	1+
261.89913	60	
262.91847	60	
263.10182	72	
263.85886	80	
263.97847	80	
264.07218	66	
265.06229	122	
266.03965	66	
266.89383	56	
267.17617	80	
267.90950	66	
269.41294	64	
269.96121	70	
270.87215	72	
271.84503	78	
272.81771	82	
272.84615	72	
275.99715	60	
276.82162	88	
276.84391	66	
277.36955	68	
278.84686	124	
279.09074	1192	1+
281.90857	76	
282.27921	54	
282.81089	70	
282.83391	70	
284.21153	82	
284.29224	606	1+
284.85726	90	
286.17442	78	
286.93137	90	
286.97709	84	
287.53049	78	
287.87225	58	
288.27221	56	
288.86050	72	
289.87396	130	
290.81926	70	
290.85683	66	
291.80199	54	
293.39867	72	
293.86191	70	
293.91405	62	
294.81158	70	
295.18090	72	
296.96605	74	
297.35346	76	
298.80503	56	
299.06059	70	
299.75946	78	
299.87012	54	
300.88704	66	
301.75250	82	
304.79366	74	
305.87479	62	
307.88731	72	
308.77417	70	
308.81762	66	
308.87315	58	
309.37872	70	
310.86637	60	
310.88464	100	
311.88044	80	
316.36144	78	
319.15037	66	
320.72702	78	
321.82091	68	
322.01486	70	
322.12534	62	
322.80431	72	
323.81755	86	
324.21153	56	
324.77730	68	
324.86617	64	
326.17548	56	
327.08046	54	
END IONS

###FS:    #m/z: 340.94018 #charge 1+
###MS: 85
###MSMS: 87
BEGIN IONS
TITLE=Cmpd 65, +MS2(340.9402), 28.0-35.0eV, 1.9min #87
RTINSECONDS=111.84
SCANS=85,87
PEPMASS=340.94018	228942
CHARGE=1+
194.88902	56	
208.79496	78	
210.88475	64	
210.90097	66	
212.88008	188	
213.08736	70	
213.87682	146	
213.88828	142	
213.93832	60	
215.88461	132	
216.89350	70	
217.85858	88	
217.94010	82	
218.87461	68	
220.87506	70	
220.89188	62	
221.89020	52	
222.97505	60	
223.10782	68	
223.95801	70	
224.97712	60	
226.85958	54	
226.97034	74	
228.84649	86	
228.94304	66	
229.85664	54	
230.04606	94	
230.84024	72	
230.89082	146	
231.88848	92	
231.94919	296	1+
232.91208	60	
233.98322	56	
234.02118	66	
234.90719	106	
235.89027	58	
236.99805	70	
237.90269	78	
238.83713	54	
239.85183	56	
239.86188	66	
239.88233	62	
240.01347	66	
240.83903	132	
241.84290	222	
241.94621	68	
242.83020	386	1+
242.92737	74	
243.83297	330	1+
243.93668	82	
244.86875	166	
245.12930	80	
246.97835	102	
249.80744	56	
249.95507	52	
250.83160	74	
250.88965	68	
250.99472	124	
251.95475	54	
252.11277	78	
252.52221	70	
254.41064	84	
254.91258	62	
254.92796	72	
254.96363	70	
255.85253	66	
255.94476	62	
256.09190	54	
256.26303	72	
256.85121	274	
256.88442	92	
257.06161	76	
257.85290	230	
258.84493	316	
259.83211	66	
259.85229	344	1+
259.95129	66	
260.83266	612	1+
261.86066	72	
261.89580	204	1+
261.93344	72	
264.50132	70	
264.86533	58	
265.05689	66	
265.86118	68	
266.79721	88	
266.86933	56	
267.06589	94	
267.84934	52	
268.84017	306	
270.15112	88	
271.03409	68	
272.79334	64	
274.85824	138	
274.90173	104	
275.09786	54	
275.84991	92	
275.98455	90	
276.80727	78	
276.85637	1040	1+
277.97079	70	
278.84427	954	1+
279.02453	72	
280.13530	58	
280.31594	56	
280.84505	156	
280.94729	62	
281.80654	66	
281.85884	52	
283.05059	66	
283.40809	60	
283.78457	76	
285.41708	90	
285.93566	64	
287.79283	60	
288.17639	58	
288.90421	72	
289.78819	66	
289.81097	68	
289.87524	222	1+
293.10642	80	
294.86546	74	
294.87957	72	
295.85711	348	1+
296.81170	90	
296.86064	276	1+
297.91473	72	
298.22687	120	
298.84801	72	
299.88017	78	
300.05902	80	
300.85103	72	
302.86048	82	
303.87670	98	
305.90925	60	
306.43540	80	
306.87737	132	
306.93456	82	
310.89315	68	
311.89563	86	
313.89359	52	
314.89331	68	
315.77011	86	
317.87699	66	
317.92088	84	
317.96707	64	
318.86503	52	
320.85255	64	
321.86718	74	
322.87876	56	
323.74896	72	
326.17076	84	
326.78297	72	
326.90081	76	
328.18515	72	
329.87784	98	
338.76215	62	
340.80367	80	
341.81315	66	
341.94494	56	
342.71466	64	
END IONS

###FS:    #m/z: 363.95585 #charge 1+
###MS: 85
###MSMS: 88
BEGIN IONS
TITLE=Cmpd 66, +MS2(363.9559), 28.0-35.0eV, 1.9min #88
RTINSECONDS=112.612
SCANS=85,88
PEPMASS=363.95585	89932
CHARGE=1+
92.76242	82	
151.07714	74	
183.86149	70	
190.05160	106	
193.93401	72	
194.89664	74	
196.88304	76	
207.87114	142	
209.94436	222	
210.88649	152	
210.93656	72	
211.86871	78	
212.87746	698	1+
221.89724	70	
221.95944	86	
222.95178	208	
223.94953	96	
224.94908	548	
224.97734	74	
225.88617	90	
225.93314	198	
226.94643	1554	1+
227.92606	152	
228.89403	296	
228.94141	1870	
229.94095	134	1+
230.82544	74	
230.88985	1300	
231.79930	82	
232.88282	70	
233.54977	82	
234.88433	76	
237.58461	94	
240.82603	128	
240.83603	130	
240.93721	242	
240.96120	414	
241.93804	1324	1+
242.81631	98	
242.84499	78	
242.93961	906	1+
243.82623	242	1+
243.95700	84	
244.94128	198	
244.95640	1112	1+
245.94736	1346	1+
246.85480	76	
246.95171	1122	1+
247.01889	74	
248.80166	356	1+
248.85489	128	
248.90054	290	
248.95813	82	
249.42930	80	
250.00736	96	
250.79260	82	
252.79901	188	
256.83938	74	
257.20748	78	
257.40839	74	
258.84584	114	
260.83014	454	1+
260.86824	72	
260.96909	198	1+
261.84091	362	1+
263.82866	126	
264.81703	146	
265.81364	76	
266.81454	510	
266.85473	118	
267.81596	232	
267.97208	144	
268.89520	86	
268.96627	398	1+
269.81757	132	
269.92310	78	
269.97069	338	1+
270.80438	118	
270.86584	82	
270.95889	70	
270.99931	82	
271.82685	82	
272.92308	86	
276.81019	140	
276.85868	110	
278.80504	80	
278.84838	262	1+
278.86852	74	
278.92172	102	
278.96261	80	
279.79690	174	
279.96680	78	
280.79430	434	
281.11832	92	
281.79087	606	1+
281.85398	94	
283.06917	78	
283.84642	80	
283.96872	70	
283.98313	88	
284.06798	78	
284.55255	74	
284.79299	116	
284.82788	102	
284.85704	126	
285.78953	142	
285.84395	174	
286.81250	72	
286.91448	74	
287.79926	82	
289.88509	152	
290.00939	92	
290.78600	82	
292.93594	72	
294.92563	102	
295.42959	82	
295.92932	70	
296.81029	116	
297.80854	306	
297.89136	84	
298.80306	1204	1+
298.94350	86	
300.80145	558	1+
301.85934	166	
303.79694	138	
303.85489	128	
304.14864	76	
304.88803	74	
306.61813	76	
307.09350	78	
307.84226	136	
307.87085	68	
307.89255	76	
308.88117	94	
311.86511	70	
312.90482	72	
316.81271	232	
316.98001	76	
318.87404	84	
319.83099	136	
320.34471	78	
320.95739	72	
321.81931	164	
321.86258	72	
321.98550	78	
322.81767	102	
322.92762	74	
324.40113	78	
324.87880	162	
324.89878	70	
324.94098	72	
325.81367	70	
326.86676	76	
327.88483	92	
328.73703	72	
331.87509	78	
334.84325	80	
334.88130	82	
337.90146	74	
341.93822	70	
342.72397	78	
343.14920	78	
344.14861	72	
345.13557	72	
352.88678	70	
352.96996	72	
354.79692	72	
361.85172	98	
366.75207	72	
END IONS

###FS:    #m/z: 322.92972 #charge 1+
###MS: 89
###MSMS: 90
BEGIN IONS
TITLE=Cmpd 67, +MS2(322.9297), 28.0-35.0eV, 2.0min #90
RTINSECONDS=116.287
SCANS=89-90
PEPMASS=322.92972	591938
CHARGE=1+
48.44973	60	
182.88377	68	
192.89744	56	
199.95508	58	
201.04355	72	
202.07207	56	
207.97294	42	
209.83774	72	
210.82966	82	
213.89663	76	
214.89278	72	
215.17191	42	
218.87101	78	
219.04718	60	
222.10402	74	
223.81881	72	
223.96351	72	
226.89658	70	
227.93362	66	
230.82872	42	
230.99340	100	
231.88092	68	
232.46647	54	
232.86334	78	
233.01878	66	
233.12187	72	
234.82929	68	
235.07202	56	
235.10826	48	
235.87687	58	
237.88183	68	
238.93787	98	
239.37667	96	
240.07997	62	
240.82383	216	
240.90820	42	
240.93946	1892	
241.01123	46	
241.88124	72	
241.94173	1154	
242.81697	322	1+
242.94111	3876	1+
244.49527	84	
244.82084	160	
244.84107	76	
244.88100	72	
244.93896	820	
244.98133	108	
244.99835	70	
245.81784	72	
245.84285	54	
246.08000	70	
246.97547	144	
248.84942	88	
249.84038	68	
249.91032	70	
251.06699	50	
251.92589	134	
252.01904	84	
254.04069	62	
254.17796	46	
255.77954	62	
256.79964	94	
256.83547	90	
256.89659	72	
257.91480	66	
258.35712	82	
258.83308	164	
258.91564	56	
259.40405	84	
259.87841	74	
259.93232	40	
260.83327	320	
261.40933	48	
261.80038	66	
261.83127	168	
262.80365	98	
262.82919	112	
263.36633	66	
263.39642	60	
264.27000	68	
264.97694	78	
265.00115	64	
265.35706	78	
265.88749	68	
266.85311	66	
268.22714	60	
270.95500	40	
271.85912	70	
272.12641	66	
272.43827	94	
272.84782	58	
273.86309	88	
274.06426	48	
274.85802	70	
275.91474	110	
276.79489	56	
277.20594	56	
277.83194	62	
277.94635	90	
278.09596	80	
278.42754	84	
279.08977	586	1+
279.17531	42	
280.14538	100	
280.83374	106	
281.85322	202	1+
283.04440	70	
283.28020	68	
284.28589	128	
284.30048	102	
284.97100	72	
285.29235	98	
285.79262	74	
285.84866	68	
286.29116	56	
286.79375	42	
288.83964	54	
289.88168	70	
290.05260	184	1+
290.80487	66	
292.86895	66	
293.87618	76	
295.04373	82	
295.86897	68	
299.77618	62	
299.80386	64	
302.27965	58	
304.77203	84	
307.88834	210	
308.09308	40	
308.88449	130	
309.06796	78	
309.80903	78	
310.89019	78	
310.99619	56	
311.38408	94	
313.83126	64	
316.09280	76	
316.14526	76	
316.44222	68	
317.41301	62	
317.77626	90	
318.18128	50	
318.87973	172	1+
319.08150	56	
319.89425	66	
320.83492	66	
323.88766	192	1+
325.27763	80	
326.13068	62	
326.37045	74	
326.82720	68	
326.89874	42	
327.28262	104	
328.03379	88	
328.09847	76	
END IONS

###FS:    #m/z: 340.94043 #charge 1+
###MS: 89
###MSMS: 91
BEGIN IONS
TITLE=Cmpd 68, +MS2(340.9404), 28.0-35.0eV, 2.0min #91
RTINSECONDS=117.061
SCANS=89,91
PEPMASS=340.94043	246182
CHARGE=1+
101.74184	68	
191.98302	64	
192.92829	72	
200.99639	70	
205.94384	128	
208.88707	128	
208.95825	80	
211.41496	82	
213.87904	196	
213.89669	70	
213.94041	78	
215.88516	108	
215.92000	84	
215.93608	72	
215.96885	104	
217.89030	62	
222.83654	76	
222.95912	116	
223.96001	96	
223.97564	70	
228.83736	62	
228.89693	108	
230.84107	94	
230.88791	136	
231.89377	144	
231.94589	100	
232.12941	90	
232.83706	72	
233.89307	78	
234.13343	74	
234.92515	64	
235.83730	60	
236.41658	80	
238.83558	78	
238.88452	230	1+
239.79114	58	
239.83822	70	
239.92412	70	
240.83578	724	1+
240.95565	64	
241.06850	70	
242.83256	60	
242.90794	72	
243.83478	368	1+
243.87735	90	
243.94273	64	
244.81773	82	
246.06438	74	
246.97239	64	
247.86302	58	
252.00729	64	
252.85022	70	
254.85186	60	
254.96815	124	
255.02219	72	
255.06929	68	
255.08947	78	
256.84487	878	1+
256.86894	70	
256.89072	72	
256.90809	62	
258.90205	76	
259.00892	64	
259.85353	298	
259.91499	182	1+
260.83564	482	
261.84268	260	
261.90361	62	
262.84780	142	
263.90060	68	
264.15623	72	
264.85905	72	
264.87297	76	
266.07373	62	
266.84524	74	
267.02765	90	
267.85943	74	
267.88107	72	
268.84387	100	
269.96975	66	
270.83035	118	
271.85726	68	
271.95808	64	
272.84988	68	
274.85911	214	
274.89802	60	
275.83807	62	
275.86524	186	
276.85698	664	
277.13026	72	
277.79490	80	
277.86104	342	
277.89747	72	
277.92579	76	
278.04057	96	
278.84417	1280	1+
280.09383	60	
280.86248	214	
281.85608	134	
281.89026	114	
281.94234	66	
282.80887	76	
282.92037	70	
282.95396	66	
283.00515	70	
283.09314	92	
283.95648	60	
285.90039	60	
288.77908	58	
293.88043	70	
294.86328	62	
296.86438	114	
296.87751	174	1+
297.01675	70	
297.19236	82	
297.81857	82	
297.89974	120	
297.97392	68	
298.80373	72	
299.80001	72	
299.87632	78	
299.98670	92	
300.86803	60	
302.86544	90	
304.18897	82	
304.91131	58	
306.79412	170	1+
306.89984	60	
309.25814	80	
309.29480	64	
309.91481	68	
311.87867	64	
313.82016	68	
313.86891	108	
319.06049	74	
321.87151	84	
324.89794	162	
325.89171	70	
326.17079	86	
327.88947	62	
328.18747	86	
333.45362	88	
333.79692	60	
334.60959	102	
334.87436	58	
335.86429	68	
337.25362	66	
337.39604	78	
337.86515	72	
338.79173	58	
340.26664	82	
341.28238	70	
341.34368	64	
341.89246	58	
342.76029	60	
343.05631	70	
344.14611	70	
344.29211	76	
END IONS

###FS:    #m/z: 363.95618 #charge 1+
###MS: 89
###MSMS: 92
BEGIN IONS
TITLE=Cmpd 69, +MS2(363.9562), 28.0-35.0eV, 2.0min #92
RTINSECONDS=117.833
SCANS=89,92
PEPMASS=363.95618	96186
CHARGE=1+
189.86216	74	
191.85856	244	1+
196.88570	152	
197.88202	76	
199.86467	92	
203.88100	82	
207.09866	98	
208.86759	70	
209.94244	348	1+
210.88278	182	
212.87872	744	1+
222.94954	204	
223.88546	214	1+
223.95210	86	
224.94978	278	
225.96867	74	
226.94741	1668	1+
226.97643	74	
227.92862	140	
228.89679	118	
228.92340	80	
228.94206	1780	1+
229.92936	68	
230.89023	934	1+
231.79646	76	
232.07704	74	
236.87174	72	
240.83738	140	
240.94026	466	
240.96392	204	
241.83894	82	
241.94199	410	
242.81912	262	1+
242.94121	714	
243.56881	82	
243.85925	100	
244.86187	88	
244.95610	962	1+
245.82058	132	
245.93845	66	
246.82352	162	1+
246.90547	172	
246.95201	768	1+
246.97512	88	
247.85324	82	
248.80207	276	1+
248.90059	488	1+
249.18501	78	
250.02351	120	
250.89540	70	
250.90392	76	
250.93861	206	1+
251.79854	64	
252.73101	104	
253.84306	68	
253.90538	108	
255.44394	76	
257.12110	70	
258.83485	240	
258.93540	82	
258.97906	74	
259.86107	88	
259.94034	82	
259.97780	82	
260.84386	184	
260.96370	100	
262.82767	152	
262.84504	290	1+
263.55771	74	
263.88288	74	
265.49092	92	
265.82738	84	
266.78746	72	
266.81468	626	1+
266.85232	180	
267.13207	76	
267.97172	186	
268.48241	80	
268.78617	102	
268.95948	134	
269.81333	138	
269.92521	72	
269.96839	158	
270.83830	86	
271.84489	82	
272.95551	74	
273.35321	92	
274.81306	64	
275.08596	72	
276.80762	140	
278.79795	268	1+
278.84432	84	
280.45564	100	
280.79377	484	
280.84141	74	
281.07278	64	
281.78998	552	1+
282.08678	74	
282.15480	108	
282.77791	74	
282.83365	80	
282.86300	76	
282.92893	100	
283.85331	124	
283.87758	70	
284.72431	78	
284.82408	240	
284.85250	76	
285.84386	144	
285.93373	84	
286.06246	80	
286.81891	92	
287.87450	74	
289.08373	100	
290.14114	74	
290.93686	68	
291.79159	74	
292.53248	88	
293.12525	64	
294.42817	76	
295.04146	72	
295.81323	86	
296.80694	260	
296.86920	80	
296.92612	76	
297.11227	76	
297.80697	246	
297.95480	64	
298.80336	992	1+
299.13234	72	
299.86771	64	
300.80416	252	
301.79994	448	1+
301.83605	92	
301.86789	126	
302.86527	64	
303.85595	322	
306.42048	102	
312.80500	66	
312.88123	74	
316.81662	458	1+
317.94251	86	
318.13310	88	
319.81208	126	
319.88872	108	
322.87919	92	
323.51967	104	
324.85726	66	
324.88979	126	
324.92549	70	
325.04941	88	
325.85588	74	
327.88246	68	
328.81989	64	
330.39579	86	
330.89127	66	
331.88385	64	
332.17214	68	
336.28291	84	
336.94187	104	
337.88322	90	
340.10569	72	
340.94432	86	
343.17643	72	
343.44961	76	
350.04639	68	
356.71019	72	
356.77973	76	
358.90275	72	
360.86771	66	
365.14550	74	
END IONS

###FS:    #m/z: 322.92964 #charge 1+
###MS: 93
###MSMS: 94
BEGIN IONS
TITLE=Cmpd 70, +MS2(322.9296), 28.0-35.0eV, 2.0min #94
RTINSECONDS=121.516
SCANS=93-94
PEPMASS=322.92964	567896
CHARGE=1+
143.94462	78	
187.46543	86	
192.88927	116	
194.43735	92	
201.04351	120	
202.04753	80	
205.94652	78	
206.90598	74	
207.98847	76	
210.83673	80	
210.87863	202	1+
210.90094	76	
210.93675	70	
217.86762	68	
219.88944	70	
222.94290	62	
224.82037	86	
224.95969	74	
226.42147	102	
226.80234	70	
226.89124	78	
228.90962	74	
229.39125	86	
229.84697	74	
230.84581	84	
231.84549	48	
237.23625	46	
237.88568	68	
238.82511	304	1+
238.88099	54	
238.94198	68	
238.95561	56	
239.84033	62	
239.86479	44	
240.08087	188	
240.93920	1930	
241.01694	72	
241.81659	482	1+
241.93880	4382	1+
242.81541	458	1+
242.84502	54	
242.94134	3080	1+
243.81557	306	1+
244.55679	104	
244.94016	576	1+
245.83455	58	
245.85442	72	
246.97397	158	
247.05348	76	
247.85322	60	
248.82273	74	
248.84962	54	
250.82570	54	
250.84916	66	
250.94818	124	
252.79753	62	
253.80007	80	
253.84321	64	
254.91052	72	
256.01917	56	
256.89992	170	
258.83562	330	
258.89966	70	
259.15672	66	
259.97209	60	
260.82988	46	
260.86341	82	
260.98558	122	
261.82783	236	1+
262.83139	220	1+
262.90408	50	
263.97264	100	
264.85915	84	
265.01964	98	
265.15477	68	
266.83035	132	
266.86155	68	
267.89561	44	
267.99158	72	
268.05800	70	
269.01200	68	
269.08838	60	
271.14288	82	
271.80641	48	
271.85921	72	
271.87725	64	
272.44442	78	
272.78924	284	1+
272.80344	72	
273.79347	196	1+
273.85081	66	
274.81099	80	
274.90656	72	
276.80760	82	
276.88297	76	
278.09306	58	
278.84155	86	
279.01108	100	
279.09116	1230	1+
279.85560	70	
279.98310	68	
280.40628	82	
280.91874	84	
281.36953	46	
281.95537	56	
282.02892	78	
282.46426	66	
282.80474	48	
282.83190	50	
283.03000	62	
283.06649	86	
283.98102	54	
284.07465	54	
284.29142	284	
284.42195	54	
284.63856	44	
284.86792	160	
285.83844	78	
286.85859	68	
286.91873	70	
289.85279	80	
290.81098	70	
290.86126	72	
291.80439	66	
292.11686	50	
292.90663	52	
293.86792	62	
294.38996	52	
294.81152	68	
296.43296	68	
296.86637	60	
297.56496	74	
298.76517	88	
299.37042	78	
299.87207	130	
299.91220	80	
300.78059	72	
302.27965	70	
302.86903	130	
303.05742	66	
304.80868	72	
304.97149	70	
306.88056	68	
307.35419	62	
307.79609	178	
307.87576	72	
308.41438	76	
308.87353	64	
309.86493	70	
310.84297	60	
311.80042	74	
315.76551	84	
316.80328	50	
318.45085	64	
319.81967	72	
322.13176	92	
323.14866	104	
323.37792	78	
323.74238	88	
324.11811	100	
324.89482	52	
325.91363	46	
326.89181	60	
END IONS

###FS:    #m/z: 340.94026 #charge 1+
###MS: 93
###MSMS: 95
BEGIN IONS
TITLE=Cmpd 71, +MS2(340.9403), 28.0-35.0eV, 2.1min #95
RTINSECONDS=122.287
SCANS=93,95
PEPMASS=340.94026	257542
CHARGE=1+
54.85102	80	
181.63531	90	
190.95327	104	
191.94940	94	
192.92482	134	
194.87416	80	
195.87504	68	
197.08998	66	
209.13217	70	
210.85963	66	
211.94533	72	
212.87892	122	
213.93913	74	
214.87682	68	
216.96619	86	
218.89486	92	
222.82500	74	
223.96933	70	
224.98046	80	
226.85405	90	
226.93912	110	
227.84254	74	
228.84360	286	1+
230.88870	178	
231.88820	104	
232.88756	78	
233.84060	100	
235.86558	80	
237.84971	86	
237.89688	218	1+
238.00292	72	
239.84207	72	
240.22948	76	
240.83519	200	
240.88014	70	
241.84106	704	1+
242.94207	142	
243.82785	334	1+
243.88697	88	
243.90043	94	
244.98315	66	
245.95650	68	
246.84973	140	
246.97922	152	
247.87475	66	
248.84390	84	
248.94653	78	
249.40204	70	
249.84848	74	
249.90287	136	
250.01144	68	
250.42308	72	
250.95577	92	
251.92547	74	
253.87820	98	
253.97769	78	
254.93800	84	
254.96640	110	
255.97183	112	
256.06260	68	
256.26187	130	
256.85219	68	
256.90142	296	1+
257.95254	100	
258.84591	276	
258.88990	72	
259.84968	350	
259.91229	82	
259.95995	106	
260.83719	544	1+
261.43707	98	
261.84075	384	1+
261.86403	88	
262.92004	68	
263.08773	84	
264.86462	114	
265.52689	98	
265.86516	70	
266.84564	140	
267.84191	94	
267.86300	86	
268.84302	202	
269.57001	72	
269.78597	102	
270.34881	76	
270.83244	134	
270.88632	76	
271.41580	74	
271.60422	86	
272.91940	70	
272.93752	66	
273.83889	80	
273.97925	72	
274.83817	90	
274.86875	142	
275.85952	110	
275.91742	78	
276.85541	454	
277.86750	256	
278.84674	1244	1+
279.39790	100	
279.92049	120	
281.84987	216	1+
281.87259	130	
282.84196	72	
282.88428	88	
283.74938	68	
284.12596	76	
284.86743	72	
286.06026	102	
286.34716	92	
287.88040	66	
289.09039	74	
290.55338	78	
290.95327	82	
294.84739	78	
294.86558	186	
295.56284	72	
295.84598	64	
295.87274	82	
296.85853	202	
297.89286	222	
298.27498	98	
298.40881	76	
298.85047	80	
298.87968	64	
298.92661	74	
298.96669	66	
299.87461	114	
300.87361	212	
300.98730	106	
302.15602	72	
302.86557	80	
305.94127	92	
308.00870	74	
308.86735	70	
309.91459	94	
310.88695	160	
312.95254	72	
313.87935	80	
316.89483	80	
317.82663	70	
317.85961	66	
317.89221	70	
322.79066	78	
324.84578	108	
324.97417	82	
325.90445	68	
328.18734	66	
328.93768	94	
330.38016	78	
330.78447	66	
330.91833	86	
332.40507	96	
337.15908	80	
338.26295	76	
339.06037	84	
342.28080	72	
344.86901	66	
END IONS

###FS:    #m/z: 363.95592 #charge 1+
###MS: 93
###MSMS: 96
BEGIN IONS
TITLE=Cmpd 72, +MS2(363.9559), 28.0-35.0eV, 2.1min #96
RTINSECONDS=123.06
SCANS=93,96
PEPMASS=363.95592	87894
CHARGE=1+
125.60415	98	
189.86095	106	
191.86007	174	
195.00261	78	
199.86484	80	
207.87267	108	
208.87451	72	
209.94387	342	1+
210.06735	74	
210.88079	226	
211.90808	98	
212.87952	476	1+
213.13430	72	
214.89490	156	
215.88206	76	
222.95448	226	
223.95754	164	
224.83521	78	
224.94786	178	
225.48367	80	
225.95090	98	
226.84280	90	
226.86759	84	
226.94609	1632	1+
226.97504	86	
227.96864	188	
228.89580	162	
228.94147	1872	1+
229.88788	74	
230.88982	704	1+
232.88184	218	
233.95687	74	
238.93937	128	
240.93817	500	1+
241.43078	98	
242.81725	122	
242.93991	924	1+
243.82548	112	
244.82741	88	
244.95584	580	1+
245.91228	106	
246.80756	136	
246.95207	656	1+
246.97646	80	
247.98090	72	
248.80246	310	
248.90159	322	1+
249.80102	146	
250.57868	98	
250.79967	120	
250.89486	142	
250.94643	72	
251.07271	74	
252.95945	84	
253.90834	76	
254.38358	82	
255.06528	76	
256.84724	106	
257.09732	72	
258.83207	362	1+
258.97132	80	
259.49093	86	
260.16222	90	
260.83044	374	1+
260.97453	164	
261.81038	80	
261.83276	228	1+
261.91989	84	
263.07541	108	
263.84562	78	
264.05040	92	
264.81806	202	
265.81932	212	
266.81154	798	1+
268.84094	100	
268.90099	76	
268.96168	120	
269.80608	74	
269.84048	86	
269.95138	74	
269.97118	106	
271.91776	84	
272.83786	78	
272.86438	100	
274.86602	74	
275.53189	74	
275.92260	90	
276.80719	84	
277.89134	86	
278.79727	144	
278.84785	174	
279.10216	74	
279.79921	128	
279.85088	80	
280.79354	498	1+
280.84246	90	
281.86990	258	1+
282.79218	296	1+
283.84939	128	
283.98291	86	
284.82455	338	
284.85594	76	
285.79024	156	
285.84278	84	
285.86509	72	
285.97322	72	
286.74806	80	
286.94793	92	
287.85346	72	
289.86943	86	
289.88541	202	
290.80460	80	
293.80255	72	
293.85121	272	1+
293.92691	130	
294.12147	96	
296.81175	146	
297.16893	74	
297.80513	220	
298.80405	448	
299.80390	300	
299.94856	90	
300.80007	270	
301.79815	238	
301.86060	334	
302.86144	198	
302.91187	72	
303.80852	124	
303.85732	152	
304.85559	98	
305.79748	88	
307.39715	82	
308.06710	72	
310.78850	96	
312.36418	100	
313.91156	110	
316.06916	78	
316.81329	122	
318.73127	96	
318.81754	78	
319.80605	104	
320.12915	76	
321.81757	250	
322.68065	74	
322.92917	146	
324.02311	84	
324.29282	78	
325.58342	86	
326.25049	78	
326.87517	114	
331.04994	80	
332.76998	90	
336.95928	92	
339.82469	134	
342.79218	80	
344.40634	82	
344.84823	78	
345.45057	80	
345.74611	150	
347.17826	82	
348.08490	88	
352.61005	94	
354.87788	92	
355.37331	82	
355.72087	76	
358.72830	84	
359.96650	88	
364.17466	84	
END IONS

###FS:    #m/z: 336.94546 #charge 1+
###MS: 97
###MSMS: 98
BEGIN IONS
TITLE=Cmpd 73, +MS2(336.9455), 28.0-35.0eV, 2.1min #98
RTINSECONDS=126.731
SCANS=97-98
PEPMASS=336.94546	36584
CHARGE=1+
75.42497	72	
92.08737	106	
101.61925	60	
172.86713	62	
193.88802	70	
196.06206	60	
196.96038	92	
197.87707	64	
199.88391	66	
200.86402	62	
201.91671	80	
205.94879	124	
208.97216	64	
209.91603	82	
210.88316	136	
211.94405	342	
212.87713	482	1+
213.94286	84	
214.87470	82	
215.88500	178	
217.93644	62	
218.84025	138	
219.82765	74	
220.87373	64	
222.83654	68	
223.04182	94	
223.83086	72	
223.96908	152	
223.98708	82	
224.83598	152	
225.86021	72	
226.89455	90	
228.78531	64	
228.84128	198	1+
228.89430	126	
229.95306	438	1+
229.98669	76	
230.88861	522	
231.88942	290	
231.95031	516	1+
232.88404	256	1+
233.82606	66	
233.94203	130	
234.07338	72	
234.81974	72	
234.91574	134	
235.79210	88	
235.90395	118	
236.85295	64	
236.98860	72	
237.57524	68	
238.08477	76	
238.89812	94	
239.84723	140	
239.94306	70	
240.83301	72	
240.93330	68	
241.84180	756	1+
241.90425	58	
241.95951	78	
243.05929	70	
243.83970	58	
243.89535	180	1+
244.12279	88	
244.45474	78	
244.95047	72	
245.83508	56	
246.86429	72	
247.96714	114	
248.90060	258	1+
248.97669	66	
250.02144	66	
250.83186	148	
250.87799	74	
250.95534	210	
251.81653	76	
251.83911	128	
252.83340	116	
252.95380	136	
252.97132	234	
253.82920	64	
253.84694	70	
253.90445	138	
254.37952	76	
254.42658	102	
254.45963	92	
255.07535	60	
255.85418	66	
255.92478	68	
256.26101	104	
256.40082	82	
256.87268	114	
256.91643	154	
257.40822	72	
257.81026	64	
257.86001	72	
258.84652	790	1+
258.90989	58	
259.85088	544	1+
260.82941	294	1+
261.84846	96	
264.86298	64	
266.84323	70	
267.46323	92	
267.83688	76	
268.83960	426	1+
270.27391	60	
270.86003	58	
271.84700	70	
271.91270	154	
272.84548	158	
272.92087	66	
273.72893	66	
273.79293	146	
274.82861	60	
274.86223	178	
275.84252	102	
275.85627	124	
276.85670	788	1+
278.83954	176	
279.83898	128	
279.85954	62	
279.89254	66	
280.82997	72	
280.89212	70	
281.86197	64	
282.85469	72	
282.92463	90	
284.86764	70	
285.85138	178	
286.84973	814	1+
289.41018	76	
290.80042	72	
291.84912	134	
291.87634	214	1+
292.44658	106	
292.86300	96	
293.10538	296	
293.14180	64	
294.86558	240	1+
297.09287	100	
297.98280	80	
298.05460	72	
299.05709	150	
299.15179	60	
299.87049	204	
300.93641	80	
301.82927	76	
303.92182	64	
305.87245	92	
308.86764	62	
311.86535	70	
312.93338	86	
312.95288	60	
313.03304	60	
315.05689	66	
316.87707	60	
323.81552	76	
323.88058	126	
325.89595	80	
326.88983	58	
328.20318	82	
329.87345	72	
331.88053	82	
332.39865	70	
335.01151	68	
END IONS

###FS:    #m/z: 359.96124 #charge 1+
###MS: 97
###MSMS: 99
BEGIN IONS
TITLE=Cmpd 74, +MS2(359.9612), 28.0-35.0eV, 2.2min #99
RTINSECONDS=127.504
SCANS=97,99
PEPMASS=359.96124	29206
CHARGE=1+
106.55468	68	
164.92826	68	
190.87693	94	
203.88606	80	
205.95158	76	
210.89761	78	
216.85008	84	
220.95622	150	
222.95218	510	
222.98311	64	
223.88877	260	1+
224.94555	504	1+
225.83615	80	
226.90087	66	
226.94922	760	1+
227.83508	72	
227.86376	122	
227.92995	66	
228.94163	768	1+
232.90099	70	
233.01505	82	
233.91956	90	
234.86510	110	
234.96095	100	
236.89812	66	
238.06173	72	
238.80875	64	
238.84106	90	
238.91138	66	
238.93787	84	
239.02540	82	
240.83976	86	
240.93789	106	
240.96043	390	1+
241.93671	84	
242.40477	72	
243.96199	66	
244.95703	648	
245.87583	80	
245.94572	140	
246.80981	126	
246.95229	790	
246.97274	64	
248.80326	184	
248.94018	128	1+
249.96111	84	
250.80825	98	
251.04910	78	
252.01313	76	
252.86207	72	
252.95508	80	
253.83311	112	
253.96434	70	
254.52630	80	
255.10045	66	
255.93301	90	
257.08354	72	
257.94096	260	1+
258.53850	82	
258.97227	188	
259.79741	76	
259.97804	78	
260.83138	124	
260.96902	112	
261.84032	154	
261.89593	78	
261.97152	78	
262.16614	90	
262.66139	92	
262.95005	74	
263.81330	84	
263.86289	64	
264.05437	84	
264.82402	134	
265.08903	68	
265.82095	74	
265.89921	82	
266.81203	338	1+
266.88342	66	
266.91356	98	
268.06604	82	
268.80682	68	
268.85068	80	
268.90333	70	
268.98042	126	
269.15898	66	
269.97563	92	
270.04191	66	
270.58918	110	
270.88245	114	
270.96392	102	
271.57965	84	
272.44268	70	
273.96743	154	
274.36925	68	
274.81688	78	
275.07150	68	
275.88465	70	
275.96889	82	
277.13208	72	
277.79585	266	1+
278.81715	64	
278.84359	186	
280.11248	96	
280.79606	832	1+
280.90208	64	
281.86987	84	
281.88277	88	
283.78046	76	
283.98127	72	
284.82909	202	
286.81479	66	
286.88152	98	
289.83194	78	
291.89271	68	
293.08354	72	
293.99818	74	
295.80573	536	1+
296.80802	458	1+
298.13228	66	
298.40675	76	
298.80430	1528	1+
298.91812	68	
299.90387	66	
300.80116	312	1+
302.78585	76	
303.88297	66	
303.91910	70	
303.94709	78	
304.39466	90	
305.12988	72	
307.84280	116	
309.79564	70	
312.35121	100	
313.95049	74	
315.81502	124	
316.81595	258	
316.99749	66	
317.06317	66	
317.81357	264	1+
317.86581	72	
318.95924	72	
320.13576	98	
320.25043	66	
320.92522	68	
321.80118	66	
321.81797	238	1+
321.86718	78	
323.87935	66	
323.93148	66	
325.41532	74	
327.80700	72	
328.90666	72	
329.81641	96	
330.64139	66	
331.70297	82	
331.88161	72	
336.72427	78	
336.94093	72	
338.78684	84	
339.23700	78	
351.76232	88	
355.79445	70	
360.00173	84	
360.81761	78	
361.79088	68	
END IONS

###FS:    #m/z: 412.72997 #charge 1+
###MS: 97
###MSMS: 100
BEGIN IONS
TITLE=Cmpd 75, +MS2(412.7300), 28.0-35.0eV, 2.2min #100
RTINSECONDS=128.277
SCANS=97,100
PEPMASS=412.72997	16854
CHARGE=1+
94.68585	100	
149.10486	90	
168.55604	152	
191.85461	194	1+
212.87816	1412	1+
214.89112	142	
222.95157	540	1+
223.38290	88	
224.94934	548	1+
227.92789	78	
229.94576	102	
229.96804	100	
230.88774	1300	1+
232.88375	566	1+
233.40138	76	
233.95729	78	
234.88085	78	
238.41231	76	
238.93922	222	
240.96310	558	
242.85997	78	
242.96255	118	
243.95410	110	
245.82004	82	
245.92174	78	
246.97447	124	
248.09878	80	
248.87505	96	
248.89858	650	1+
250.89509	454	1+
252.86666	148	
253.08838	80	
253.85704	84	
253.90772	204	
257.88144	84	
258.97126	142	
259.85055	180	1+
260.96999	194	
261.06393	80	
261.88016	320	1+
261.97347	82	
264.09382	84	
265.85758	156	1+
267.78148	304	1+
267.90520	78	
268.80076	150	
271.41613	100	
271.84483	130	
271.90900	276	1+
272.05971	86	
272.22772	80	
272.84995	124	
274.78849	92	
275.85312	154	
277.83654	118	
278.83470	108	
278.92180	78	
279.89192	932	1+
281.85382	90	
283.78996	88	
283.82495	138	
283.87340	104	
285.84670	696	1+
288.97749	78	
290.85417	168	
291.55271	82	
291.83684	156	
291.86467	146	
292.83172	154	
292.87077	80	
292.93604	102	
293.66981	92	
293.87491	184	
294.86316	282	1+
295.84348	86	
295.92119	338	
295.96377	76	
296.80984	76	
296.92806	174	
297.04023	94	
297.90313	1120	1+
300.79522	194	1+
302.89791	100	
303.80123	110	
303.82088	84	
303.85348	948	1+
304.45288	88	
304.79903	78	
305.80274	254	1+
306.86792	120	
306.88730	88	
307.79656	80	
307.87569	92	
308.87044	254	
309.81557	194	
309.87103	140	
310.82134	94	
310.87660	94	
311.00509	82	
311.93053	90	
311.94989	78	
311.98899	76	
312.41230	78	
312.87912	218	1+
313.81014	80	
313.92820	862	1+
313.97231	160	
315.85727	86	
315.92914	96	
316.83211	258	1+
316.94051	84	
317.12406	84	
317.75890	96	
318.19657	94	
318.82602	132	
318.93274	1552	1+
320.80426	90	
320.91993	350	
321.86732	188	
322.18672	82	
322.37652	80	
322.87048	100	
323.81979	80	
324.95435	98	
325.00772	86	
325.81558	80	
325.90212	82	
326.05559	82	
326.82812	130	
326.87029	1024	1+
327.80832	730	1+
328.87201	128	
329.83326	86	
329.86488	112	
330.80866	620	1+
331.84052	104	
331.98433	82	
332.87544	706	
333.87417	1664	1+
334.94644	210	
336.94492	3908	1+
337.79872	204	
337.81544	104	
338.80040	88	
338.82318	84	
338.94324	148	
339.38368	94	
340.93272	102	
343.47022	86	
343.83188	206	1+
345.30207	80	
345.39145	78	
345.81637	330	1+
346.76230	104	
346.94143	100	
347.77056	96	
347.78323	104	
348.82496	126	
349.76655	260	1+
349.84397	100	
350.77010	170	1+
350.82740	218	
351.82572	190	1+
353.09652	82	
353.89679	80	
357.77680	88	
358.87473	278	1+
358.95438	328	1+
359.95644	276	1+
365.81202	80	
367.19436	80	
367.77600	76	
369.94305	86	
374.79083	80	
374.88740	154	1+
379.65606	88	
379.84751	78	
381.39037	76	
383.90037	92	
384.85642	94	
390.89254	88	
396.37880	86	
397.86092	182	
399.20232	92	
399.80013	114	
402.09750	108	
409.98326	86	
415.86171	102	
END IONS

###FS:    #m/z: 336.94505 #charge 1+
###MS: 101
###MSMS: 102
BEGIN IONS
TITLE=Cmpd 76, +MS2(336.9451), 28.0-35.0eV, 2.2min #102
RTINSECONDS=131.944
SCANS=101-102
PEPMASS=336.94505	41282
CHARGE=1+
45.52587	70	
94.14180	96	
137.70233	84	
180.86502	62	
191.95484	116	
193.87424	74	
196.12913	76	
196.91395	60	
201.97434	62	
202.04758	72	
204.10708	76	
206.98376	62	
207.88914	72	
207.97674	64	
210.89906	74	
211.94511	580	1+
212.87927	476	1+
213.89839	82	
213.93777	272	
213.98823	70	
214.88348	292	1+
215.93432	66	
216.45451	76	
218.83294	64	
223.95848	68	
224.05313	66	
224.84056	122	
224.89783	64	
226.11839	90	
226.89364	150	
227.95761	76	
228.84310	68	
229.95616	226	
230.88734	708	1+
231.04571	94	
231.10178	62	
231.94737	186	
233.89614	152	
235.94741	116	
237.06412	76	
239.84326	194	
239.90114	78	
239.98293	84	
240.10113	76	
240.84434	118	
241.05120	96	
241.79526	72	
241.84245	540	1+
243.08810	76	
243.83651	122	
244.17642	102	
244.83905	74	
246.97537	186	
247.96320	82	
248.96925	128	
249.83661	70	
249.90789	70	
250.82687	162	
250.95087	204	
250.96951	66	
250.98891	70	
251.07219	92	
251.82981	108	
252.79700	62	
252.95193	136	
252.97355	128	
253.91124	64	
254.90680	64	
255.86205	76	
255.96442	68	
257.24496	82	
257.85766	94	
258.84610	892	1+
258.86226	88	
259.91907	64	
260.82478	282	1+
261.76851	82	
261.88390	176	
262.13224	62	
263.82874	68	
264.32612	66	
264.86131	64	
265.02299	106	
265.08098	62	
266.84335	70	
266.87162	96	
267.16819	68	
267.83893	82	
268.83987	730	1+
271.05180	60	
271.91334	118	
272.90784	98	
272.95143	70	
273.81034	80	
273.95855	76	
274.10141	60	
274.85786	134	
274.87186	286	1+
275.80702	82	
276.85544	628	
277.83787	134	
277.86344	524	
278.83195	352	1+
278.88896	88	
279.85659	76	
279.96077	72	
280.92064	80	
281.00111	82	
281.04657	66	
281.86192	80	
282.42489	108	
282.86460	220	1+
283.64375	70	
285.85165	284	
286.84974	534	1+
286.91040	72	
292.88149	70	
293.10730	388	1+
293.90349	74	
294.86505	168	
294.89070	72	
295.28625	118	
295.85649	192	1+
295.90050	62	
295.97641	66	
297.23703	84	
297.91703	92	
298.88191	72	
299.28134	78	
299.81002	68	
302.87154	70	
303.84886	74	
305.12555	70	
306.88923	70	
308.44670	108	
309.86817	166	
309.88550	68	
310.85794	96	
313.79824	74	
313.87441	76	
314.88691	86	
315.91184	72	
321.88894	84	
323.93677	82	
324.89222	70	
325.83352	74	
326.13529	78	
326.63007	94	
327.28723	94	
327.92035	78	
328.88646	74	
331.21057	64	
332.80717	70	
334.99852	70	
337.18388	78	
337.94428	70	
338.00127	66	
338.24476	64	
338.38473	74	
339.86355	92	
340.30875	80	
340.88980	68	
342.14264	86	
342.18110	74	
END IONS

###FS:    #m/z: 359.96131 #charge 1+
###MS: 101
###MSMS: 103
BEGIN IONS
TITLE=Cmpd 77, +MS2(359.9613), 28.0-35.0eV, 2.2min #103
RTINSECONDS=132.715
SCANS=101,103
PEPMASS=359.96131	27154
CHARGE=1+
203.08917	66	
207.02267	62	
209.94166	480	1+
214.89270	66	
216.85184	66	
222.95188	338	1+
222.97308	112	
223.97430	60	
224.94648	506	1+
225.97076	112	
226.94746	1694	1+
227.93049	128	
228.79467	80	
228.94325	588	
230.89071	132	
231.82836	208	1+
234.82571	74	
234.86489	66	
235.36387	76	
239.11249	66	
239.42959	72	
240.93890	588	1+
240.96285	466	1+
241.38505	72	
242.81983	72	
242.96524	196	
242.99787	78	
244.83870	64	
244.95720	860	
245.79666	68	
245.94705	68	
246.80957	152	
246.95181	410	
246.98021	86	
247.80885	64	
247.91885	82	
248.80326	426	
250.79249	70	
250.83380	62	
250.95106	238	
250.97901	140	
251.07530	82	
252.02688	74	
252.87856	112	
252.95491	184	
253.83354	68	
254.85933	76	
256.89037	96	
257.08044	132	
257.98204	86	
258.83770	118	
259.43939	78	
259.45335	60	
259.89477	106	
259.97784	70	
260.94873	126	
260.97114	174	
262.94682	132	
265.81520	70	
265.96934	80	
266.81355	714	1+
266.83534	68	
266.86661	114	
267.97539	84	
268.82458	80	
268.84098	122	
268.96533	80	
269.78989	72	
269.96647	102	
270.40340	86	
270.88616	66	
271.09433	70	
271.94221	86	
272.87245	82	
272.96958	164	1+
274.81292	68	
276.80832	90	
276.86032	86	
276.89632	96	
277.81057	414	1+
277.86206	200	
278.79692	168	
278.84694	200	
278.89504	68	
279.79732	194	
280.79224	960	1+
280.86212	268	1+
282.01671	60	
282.09895	74	
282.43342	70	
282.79535	152	
283.96684	72	
284.82343	120	
285.79867	74	
286.78140	64	
286.81682	66	
287.17235	68	
287.83652	66	
288.09697	82	
289.18829	60	
289.81082	62	
289.86553	70	
289.88196	70	
290.88185	94	
293.81101	82	
295.85977	88	
295.90522	92	
296.80725	410	1+
297.11835	100	
297.13546	70	
298.46628	94	
298.80322	1206	1+
298.84886	104	
298.91999	94	
299.92521	60	
299.95404	92	
300.80079	144	
300.86947	60	
302.16432	112	
302.86466	76	
304.83823	82	
305.92002	88	
306.85272	100	
307.00960	66	
307.13002	60	
309.78255	60	
309.79996	96	
310.80140	64	
314.89980	60	
315.83125	62	
316.81589	308	1+
316.92888	202	1+
317.00162	68	
317.88792	76	
318.81122	152	1+
320.14233	72	
320.87474	76	
321.10560	94	
321.13838	78	
321.81896	86	
321.83651	96	
321.86987	76	
321.98442	60	
322.92421	70	
323.01613	158	
323.80867	64	
325.14042	72	
325.88461	86	
326.83424	76	
332.08069	84	
332.90025	116	
336.94445	120	
338.18119	64	
338.94749	90	
340.86029	74	
344.76135	66	
345.31128	70	
346.34567	78	
348.98307	74	
349.56834	66	
349.73362	80	
351.79444	60	
352.95165	78	
355.32675	76	
357.80570	86	
360.87094	74	
362.84951	70	
END IONS

###FS:    #m/z: 313.92887 #charge 1+
###MS: 101
###MSMS: 104
BEGIN IONS
TITLE=Cmpd 78, +MS2(313.9289), 28.0-35.0eV, 2.3min #104
RTINSECONDS=133.488
SCANS=101,104
PEPMASS=313.92887	16816
CHARGE=1+
108.40311	36	
190.92936	78	
192.40863	76	
196.05519	68	
196.11547	66	
201.05394	80	
201.36898	46	
211.79172	60	
214.13557	78	
220.11542	72	
222.05351	64	
222.94117	58	
223.95981	140	
225.36934	40	
226.11848	74	
226.88157	82	
226.94691	258	1+
227.88157	76	
228.86898	46	
228.89837	72	
228.93985	72	
229.85449	64	
229.87870	78	
230.81601	42	
230.89805	76	
230.93366	52	
231.85799	72	
231.88498	82	
231.94202	52	
232.03945	72	
232.07884	60	
232.94050	274	1+
234.96887	250	
235.85210	72	
235.94651	72	
236.89621	90	
237.88164	204	
238.01833	48	
240.12761	46	
241.45014	104	
241.89458	54	
242.21840	28	
242.89847	60	
242.94039	46	
243.79856	72	
246.59840	24	
246.83169	132	
246.90693	68	
246.97516	154	
247.47250	48	
248.49183	64	
248.85000	68	
248.90183	74	
248.95084	204	
249.78067	40	
249.94531	102	
249.96289	86	
250.07536	62	
250.63905	34	
250.89856	140	
250.94989	150	
251.85730	44	
252.02886	64	
252.82664	56	
252.95359	140	
253.86937	32	
255.96452	56	
257.15708	96	
258.14064	116	
258.28905	30	
258.88790	94	
258.93950	234	1+
259.79942	46	
260.14574	24	
262.38285	80	
262.89031	60	
262.94892	160	
263.90030	86	
264.79680	48	
264.90096	70	
266.84114	84	
266.96341	64	
267.95532	66	
268.78837	102	
268.90819	122	
269.78973	58	
269.84433	66	
269.90449	104	
270.27215	72	
271.06608	70	
271.84295	72	
271.96227	68	
272.19937	56	
273.00837	58	
273.17860	72	
273.84473	60	
273.96674	58	
274.03011	72	
274.79054	56	
275.10030	52	
275.92562	70	
277.03415	54	
277.15085	32	
277.92394	68	
281.82470	52	
282.11331	38	
282.85237	70	
282.88110	58	
283.12676	48	
284.03283	62	
284.80972	60	
284.85907	58	
285.79461	38	
285.85476	70	
285.87344	74	
285.98141	78	
286.80629	82	
286.91818	130	
287.81186	70	
287.91546	194	
287.95532	74	
291.92826	72	
292.11703	74	
294.18155	50	
296.12645	70	
297.81902	40	
297.92510	64	
300.88927	58	
300.90637	40	
301.94292	68	
302.74499	50	
303.01478	70	
303.80799	66	
304.88962	66	
306.77723	70	
306.89995	52	
307.71994	62	
307.79761	78	
308.87479	70	
309.89296	66	
310.02328	30	
311.02003	58	
311.88496	72	
311.92589	26	
312.80121	70	
312.90691	64	
313.26567	100	
314.28292	166	
314.81262	80	
314.94125	62	
315.28615	170	
317.77168	46	
318.21190	94	
END IONS

###FS:    #m/z: 322.92966 #charge 1+
###MS: 105
###MSMS: 106
BEGIN IONS
TITLE=Cmpd 79, +MS2(322.9297), 28.0-35.0eV, 2.3min #106
RTINSECONDS=137.17
SCANS=105-106
PEPMASS=322.92966	564994
CHARGE=1+
141.34283	82	
190.92603	70	
199.88910	66	
200.83468	66	
200.86424	80	
201.04539	150	
201.31164	46	
202.85639	50	
206.00631	92	
206.95563	68	
206.97524	60	
207.97764	64	
209.88204	72	
209.94489	118	
210.92237	72	
213.88425	68	
214.04559	86	
214.89995	78	
216.39480	74	
218.84399	76	
221.38357	78	
221.94300	130	
221.96285	68	
222.87305	94	
222.95022	78	
223.95703	116	
226.86127	84	
226.97626	72	
227.84564	56	
227.86658	48	
227.95216	66	
228.93208	72	
230.85345	92	
230.90754	70	
233.93439	90	
234.12047	82	
236.04255	72	
236.85666	78	
236.89987	72	
236.96439	68	
238.88487	68	
239.01373	62	
239.55308	92	
239.79277	90	
239.91440	96	
240.82389	180	
240.94003	1606	
241.94226	932	
242.20203	72	
242.91578	52	
242.94078	3734	1+
243.81536	368	1+
243.83153	64	
244.85056	82	
244.94034	814	1+
245.83727	68	
246.03146	66	
246.85139	124	
247.38728	80	
247.85328	64	
247.86877	66	
248.85049	160	
249.86971	98	
252.43057	78	
252.82290	88	
253.20009	72	
253.83313	58	
255.01460	66	
255.08102	56	
255.78806	102	
255.90747	62	
256.03718	56	
256.36906	60	
256.85730	56	
256.89818	64	
257.79529	140	
258.83646	120	
258.89408	60	
258.94137	110	
259.83440	46	
260.34611	70	
260.83321	124	
261.82770	328	1+
261.90403	86	
262.37074	94	
262.80063	48	
262.83055	284	1+
262.84582	166	
264.04661	74	
264.11214	90	
264.95895	68	
265.05692	66	
265.08481	64	
265.92516	78	
266.84944	58	
266.96358	52	
268.90517	92	
268.95695	142	
269.78202	50	
270.06632	82	
271.84309	66	
271.86917	52	
273.86315	76	
275.88876	66	
276.84627	66	
276.90315	96	
278.25027	58	
278.82734	66	
278.98885	68	
279.00967	76	
279.09158	970	1+
279.13084	62	
279.81260	50	
282.84146	244	1+
282.98688	60	
283.06747	62	
283.76432	56	
283.86051	74	
284.29281	548	1+
284.86515	96	
287.12485	72	
288.86654	78	
289.86722	72	
291.84631	62	
292.82241	74	
293.85280	48	
294.05501	68	
297.84479	70	
298.41919	72	
299.87845	70	
303.35642	78	
304.26145	74	
304.82536	78	
305.16648	58	
307.79552	52	
307.89239	112	
308.94713	78	
310.75610	84	
310.82083	70	
310.84293	68	
312.79858	72	
313.75727	48	
314.91938	102	
319.14796	82	
320.78668	60	
320.84361	82	
321.11217	66	
322.09162	54	
324.22900	68	
324.88368	60	
324.96539	74	
325.82920	88	
325.86032	62	
326.11774	64	
326.33683	70	
326.88201	54	
326.90275	86	
327.89486	144	
END IONS

###FS:    #m/z: 340.94014 #charge 1+
###MS: 105
###MSMS: 107
BEGIN IONS
TITLE=Cmpd 80, +MS2(340.9401), 28.0-35.0eV, 2.3min #107
RTINSECONDS=137.95
SCANS=105,107
PEPMASS=340.94014	248742
CHARGE=1+
105.64934	80	
144.31004	88	
151.64522	102	
185.92694	64	
192.92305	94	
199.86134	92	
200.86718	102	
202.87973	126	
203.87566	70	
207.89630	70	
209.94793	94	
210.93800	92	
213.88021	154	
213.94113	68	
214.88318	66	
215.93617	80	
216.89030	72	
217.88059	66	
217.93678	130	
219.88039	102	
220.86875	88	
220.88856	80	
221.94104	66	
224.84065	146	
225.82345	88	
225.83975	156	
226.38647	64	
226.82652	66	
226.84921	94	
228.94046	258	1+
229.84439	78	
231.91413	84	
233.87629	76	
233.89618	132	
233.94763	78	
234.84442	78	
235.10957	64	
235.97091	64	
237.06274	70	
237.40273	100	
238.84098	68	
238.85852	66	
238.88083	98	
238.98542	78	
239.79100	84	
239.84734	70	
240.83806	930	1+
240.84777	102	
240.86074	114	
241.84374	642	1+
241.94634	126	
242.89675	70	
243.83709	438	1+
243.88962	76	
245.44062	78	
245.83502	74	
245.94684	70	
246.85353	130	
246.98001	76	
248.84800	80	
249.89723	156	
249.96247	74	
251.04184	86	
252.88572	88	
253.90572	88	
255.07225	84	
255.86420	78	
256.25939	68	
256.85895	110	
256.96105	80	
257.15423	94	
258.84626	512	
258.97121	66	
259.84738	266	
259.86986	76	
259.91257	162	
259.95525	102	
260.83481	532	1+
260.85264	146	
261.86590	72	
261.89425	76	
262.85556	90	
263.42612	64	
264.01258	76	
264.02824	84	
264.87134	118	
265.95345	70	
266.85673	166	
268.83884	770	1+
270.96510	82	
272.92907	94	
275.83987	96	
275.86079	292	
275.90310	94	
276.85505	322	
277.39394	92	
277.53711	134	
277.86228	304	
278.84373	1286	1+
278.86985	208	
279.00179	92	
279.91794	74	
280.09384	120	1+
280.87752	128	
282.14667	78	
282.85377	68	
282.87242	76	
283.02413	78	
283.42878	70	
283.86852	122	
284.81567	74	
286.89809	86	
287.87483	66	
290.85502	94	
293.87616	92	
294.86913	292	1+
295.89203	98	
296.85701	132	
296.99538	64	
297.89149	92	
299.00965	66	
299.05588	70	
299.87220	180	
300.26565	78	
300.88509	114	
300.98081	74	
301.26426	68	
301.85692	88	
301.91042	72	
302.85873	72	
302.88187	78	
303.45280	72	
303.87869	64	
304.92832	72	
307.88818	70	
308.79414	68	
308.86808	202	1+
308.88661	80	
308.90148	74	
313.86168	70	
313.89021	68	
317.34742	74	
318.28433	94	
318.90436	70	
319.09303	78	
322.90133	68	
324.87448	68	
325.96088	66	
327.88495	82	
328.19399	72	
328.96424	118	
329.86499	68	
331.90379	76	
333.86225	80	
336.73763	74	
336.86163	68	
340.84676	68	
343.95707	72	
344.37650	82	
344.94389	92	
END IONS

###FS:    #m/z: 363.95613 #charge 1+
###MS: 105
###MSMS: 108
BEGIN IONS
TITLE=Cmpd 81, +MS2(363.9561), 28.0-35.0eV, 2.4min #108
RTINSECONDS=138.722
SCANS=105,108
PEPMASS=363.95613	92698
CHARGE=1+
55.21808	66	
59.59601	66	
174.95439	98	
187.00851	82	
190.04339	70	
191.85862	126	
200.83294	92	
209.94174	348	1+
212.87815	694	
213.64167	72	
216.40549	90	
218.84763	92	
219.00547	84	
221.88985	86	
222.95110	302	
224.94704	394	1+
224.97587	162	
225.81601	80	
225.88589	218	1+
226.94644	1732	1+
226.97242	78	
227.13341	88	
228.43422	76	
228.94156	1758	1+
229.00984	82	
230.82953	142	
230.88827	980	1+
230.94858	96	
231.82102	86	
231.85062	74	
232.88665	164	
233.87251	80	
234.88158	164	
237.05709	70	
237.83367	74	
237.92533	92	
238.89058	72	
238.94375	82	
239.06899	76	
239.99061	76	
240.83330	130	
240.94063	618	1+
240.97075	130	
241.83472	158	
242.83248	90	
242.94126	734	1+
243.83340	158	
243.95778	94	
244.83552	120	
244.93855	90	
244.95766	514	
245.94145	116	
246.95276	836	1+
247.60918	92	
247.80583	72	
247.83571	70	
248.80283	516	1+
248.89950	358	
249.95308	98	
251.10770	72	
251.80284	74	
251.94502	82	
252.03697	82	
254.90542	152	
257.91078	98	
258.83326	104	
258.93346	66	
259.82697	78	
259.84127	68	
260.86348	72	
260.96774	138	
261.83841	114	
261.88399	94	
262.82988	154	
263.97456	84	
264.07031	66	
264.29197	82	
264.79105	70	
264.82696	68	
265.05299	72	
266.80957	348	1+
267.13234	70	
267.86527	74	
267.97312	194	
268.83771	98	
268.91146	68	
268.96443	404	1+
269.22734	80	
271.43830	74	
274.13754	78	
274.81111	88	
276.77246	78	
276.85440	144	
276.92560	74	
277.08734	70	
277.87957	86	
278.79840	216	
278.84585	66	
279.41829	68	
279.81645	94	
280.50291	68	
280.79131	924	1+
280.85592	104	
282.35087	80	
282.80908	82	
283.05084	94	
283.78530	124	
283.83028	68	
284.82572	404	1+
285.84849	220	
285.97505	78	
286.81223	270	1+
286.85702	132	
286.92701	72	
290.38249	82	
293.94983	78	
294.11644	116	
295.80983	68	
296.80787	112	
297.80695	358	
297.86601	84	
298.80208	1146	1+
299.08801	70	
300.80010	496	
301.86000	240	1+
302.14095	78	
302.79221	210	1+
303.04002	72	
303.85336	354	1+
305.13641	78	
305.40234	86	
305.43690	84	
305.81737	104	
307.82575	80	
308.80444	70	
309.76369	70	
309.95747	78	
314.10929	94	
315.52770	98	
316.81688	160	
317.55712	72	
318.99682	66	
319.82675	320	1+
320.81936	80	
320.95400	72	
321.87018	114	
322.92767	68	
324.02095	82	
324.82169	130	
324.89440	82	
326.81189	68	
326.87122	120	
330.02746	142	
331.89940	72	
335.88872	80	
336.94438	112	
337.89904	88	
338.87465	136	
339.80690	72	
342.90829	68	
347.77069	86	
348.71939	72	
352.76895	68	
354.73001	68	
359.95510	68	
362.84962	68	
364.84029	82	
366.09866	78	
366.17613	74	
367.79458	86	
END IONS

###FS:    #m/z: 322.92970 #charge 1+
###MS: 109
###MSMS: 110
BEGIN IONS
TITLE=Cmpd 82, +MS2(322.9297), 28.0-35.0eV, 2.4min #110
RTINSECONDS=142.406
SCANS=109-110
PEPMASS=322.92970	569602
CHARGE=1+
103.75548	42	
118.15057	44	
121.50962	34	
133.79233	84	
180.87165	64	
194.01630	76	
198.03214	88	
201.04378	132	
201.72969	42	
202.72556	40	
204.08077	92	
204.95726	62	
205.96936	56	
206.97258	80	
207.97904	44	
209.95330	74	
211.87587	64	
212.87448	60	
215.98155	74	
220.91954	68	
222.94824	76	
223.96129	114	
224.96413	62	
227.84458	78	
227.93376	96	
234.13170	76	
235.97091	62	
236.37662	82	
236.89596	52	
237.06459	56	
237.94994	50	
238.80894	40	
238.93794	42	
239.07455	72	
240.08951	48	
240.82201	100	
240.94158	1204	
241.08741	36	
241.33955	34	
241.88350	66	
241.94226	1080	
242.82409	82	
242.94076	3166	1+
243.05169	40	
243.63207	36	
243.82431	128	
244.81772	44	
244.83881	76	
244.85266	86	
244.93978	990	1+
245.44269	60	
246.97390	34	
247.04512	62	
248.79774	74	
248.83825	78	
248.85694	38	
248.99724	58	
249.92821	72	
250.94825	72	
251.07446	58	
251.80287	46	
251.92484	102	
251.94129	56	
252.50668	32	
253.70432	66	
253.90185	90	
254.92821	46	
255.06932	32	
255.72887	40	
255.80376	58	
256.76436	60	
256.83733	74	
256.90611	80	
257.90495	50	
258.83208	414	1+
259.62183	38	
260.77751	60	
260.83062	174	
260.91899	78	
261.82740	546	1+
261.96947	98	
262.82911	376	1+
263.97750	68	
265.01708	64	
265.06303	48	
265.16270	46	
266.06138	50	
266.07972	72	
266.86062	128	
266.94358	80	
268.86272	70	
268.96111	80	
268.97463	110	
269.84216	68	
270.04637	62	
270.93044	54	
271.81959	74	
272.79563	40	
275.80904	80	
276.78764	58	
277.03421	82	
277.84417	68	
278.83246	58	
279.09003	1482	1+
279.31763	46	
279.82469	70	
280.14960	40	
280.89176	34	
282.06179	68	
283.07132	48	
283.85499	46	
284.24791	58	
284.29091	318	1+
284.43021	40	
284.96899	72	
285.80922	78	
285.86980	50	
286.79183	58	
288.02010	40	
288.18456	32	
288.40579	44	
288.46431	46	
289.04406	70	
290.40276	36	
292.87086	76	
294.16705	86	
295.22528	62	
295.80725	52	
298.37443	64	
298.80749	68	
299.87626	68	
300.91685	76	
301.20225	62	
301.25590	84	
302.46431	48	
303.83153	72	
303.85940	54	
304.04600	60	
306.88289	72	
307.89047	80	
309.87993	64	
312.87482	74	
315.02615	70	
319.99988	66	
320.08549	106	
321.21138	68	
321.42006	94	
321.81438	50	
322.85496	38	
323.77330	82	
324.68886	44	
324.89712	40	
325.31499	58	
325.81146	80	
326.88967	64	
327.27190	40	
327.98498	66	
END IONS

###FS:    #m/z: 340.94022 #charge 1+
###MS: 109
###MSMS: 111
BEGIN IONS
TITLE=Cmpd 83, +MS2(340.9402), 28.0-35.0eV, 2.4min #111
RTINSECONDS=143.179
SCANS=109,111
PEPMASS=340.94022	261814
CHARGE=1+
192.92455	88	
211.11346	84	
213.94342	138	
218.87481	62	
219.02382	68	
220.79759	80	
221.95196	66	
222.05806	86	
223.84422	70	
223.97442	90	
226.94124	64	
227.85752	84	
228.83900	64	
228.86697	78	
228.89284	66	
229.04523	68	
230.88985	134	
231.89148	164	
231.94799	244	
232.01342	72	
232.88968	100	
233.90071	66	
235.14351	78	
237.84954	100	
238.88865	64	
238.92452	66	
239.84507	66	
239.85327	70	
239.92207	58	
239.96220	78	
240.44359	72	
240.84528	114	
241.84098	362	1+
242.41241	70	
242.81622	58	
243.82966	152	
243.88330	80	
244.83217	80	
244.84910	88	
244.88131	60	
247.99858	66	
249.95727	80	
251.01818	66	
251.87892	58	
252.16927	58	
253.84110	66	
253.90359	84	
254.17395	80	
254.79481	68	
254.83395	72	
254.96729	88	
255.08006	66	
255.90937	90	
256.58139	80	
256.80182	66	
256.85558	66	
256.90033	96	
257.85196	106	
258.84384	124	
258.89789	76	
259.06966	66	
259.85484	206	
259.88089	82	
259.91090	180	1+
259.95894	150	
260.83628	278	1+
261.44087	72	
262.08853	70	
262.85274	82	
264.01423	66	
264.07034	64	
264.08623	60	
265.87953	80	
267.21248	64	
267.86532	88	
267.95386	74	
268.84271	136	
270.83881	130	
271.83263	74	
272.38182	82	
272.86030	64	
272.93708	84	
273.84701	64	
274.86483	112	
274.87302	116	
274.93300	66	
275.85296	70	
276.83368	60	
276.85540	318	
276.88218	138	
277.86126	400	
278.80256	60	
278.84444	1088	1+
279.82498	58	
279.88034	84	
280.86347	62	
280.88249	70	
281.05125	74	
281.84043	128	
281.89245	114	
281.96302	66	
282.05184	62	
282.91226	66	
283.34811	110	
283.85203	72	
284.86108	66	
287.88431	66	
289.78568	76	
290.87425	74	
292.86248	72	
293.86783	72	
294.00491	90	
294.83247	66	
294.86667	304	
295.39187	72	
295.85608	74	
295.89230	68	
296.85476	80	
298.89914	60	
299.06698	74	
299.87267	182	
300.88288	160	
301.12564	106	
301.87321	124	
302.86909	58	
302.93152	70	
303.94386	162	
304.44400	106	
305.92332	88	
307.80646	62	
308.88234	64	
308.94096	66	
309.88900	68	
311.85744	130	
311.88483	72	
312.80280	74	
313.86117	84	
313.89620	66	
317.05659	72	
320.53830	230	
322.76243	70	
323.39343	64	
324.88813	66	
325.90437	94	
326.18168	98	
327.41815	60	
329.87603	62	
330.87348	84	
331.84158	64	
334.93094	80	
335.64564	88	
337.16034	94	
340.04694	78	
340.90118	58	
END IONS

###FS:    #m/z: 363.95615 #charge 1+
###MS: 109
###MSMS: 112
BEGIN IONS
TITLE=Cmpd 84, +MS2(363.9562), 28.0-35.0eV, 2.4min #112
RTINSECONDS=143.951
SCANS=109,112
PEPMASS=363.95615	89308
CHARGE=1+
53.35886	74	
83.94354	76	
100.15635	68	
189.86826	88	
191.85695	226	
203.92838	72	
208.35686	90	
208.83748	66	
209.94190	212	
210.87946	92	
212.87752	482	1+
222.95061	156	
224.94934	446	1+
225.83790	72	
226.11491	70	
226.81693	88	
226.94616	1384	1+
227.92442	70	
228.89495	102	
228.94104	1336	1+
230.84613	70	
230.88849	652	1+
231.81902	72	
232.52809	92	
234.11860	76	
234.88259	112	
235.11727	84	
235.82387	66	
236.99240	78	
240.82267	74	
240.94157	398	
240.96352	146	
241.41002	84	
241.81670	72	
241.94370	206	
241.96157	66	
242.83785	148	
242.93927	756	1+
243.32768	74	
243.83348	70	
243.90602	98	
244.81803	136	
244.94104	176	
244.95781	522	1+
245.04275	100	
245.94416	166	
246.43451	74	
246.81413	76	
246.90301	70	
246.95275	1162	1+
247.01896	74	
248.80362	554	1+
248.89788	412	1+
249.96675	100	
250.79816	134	
250.83342	102	
250.94721	144	
251.04529	84	
251.78826	72	
251.80101	108	
252.00373	84	
252.89299	96	
254.84569	86	
254.86621	90	
258.84198	110	
260.41150	90	
260.82673	526	1+
260.96918	112	
261.80836	66	
261.82847	402	1+
263.53970	66	
264.46966	68	
264.81783	154	
265.08297	68	
265.81133	74	
266.42225	134	
266.81344	526	1+
266.87525	98	
267.86285	74	
268.81872	84	
268.84459	92	
268.96820	294	1+
270.89831	70	
271.10432	72	
271.85898	72	
271.91781	68	
273.58284	86	
276.81877	92	
276.85441	124	
277.85497	126	
278.84639	184	
279.84512	74	
279.89283	72	
280.79101	614	1+
280.86015	148	
281.85161	76	
281.88884	180	
281.97591	72	
282.82416	208	1+
282.85434	70	
282.88532	68	
283.78898	362	1+
285.84053	110	
286.81772	128	
287.34949	98	
288.43903	76	
288.79162	102	
288.83549	70	
290.82978	90	
291.14940	112	
294.84541	80	
294.86716	66	
296.80710	280	1+
297.36599	116	
297.44208	72	
297.78964	72	
298.80344	1210	1+
298.83123	72	
300.79972	200	
301.81145	138	
301.86046	446	1+
301.88248	98	
302.30945	78	
302.80669	96	
302.97615	70	
303.80490	80	
303.85715	192	
304.44384	76	
304.80595	68	
306.94310	72	
307.13899	102	
307.81516	68	
307.83886	74	
307.87735	72	
308.49590	108	
309.87144	78	
311.85256	92	
313.27890	88	
316.81519	346	1+
318.88217	116	
320.82173	96	
323.40465	94	
323.82403	76	
323.93435	80	
324.14690	68	
326.03301	70	
326.18196	72	
327.82950	70	
333.77004	88	
334.87823	118	
335.40538	84	
335.87544	70	
336.11151	74	
336.89295	68	
336.94278	92	
338.17715	96	
339.84996	90	
340.07889	88	
340.93908	124	
342.00388	66	
343.13803	80	
343.98730	106	1+
355.78549	124	
355.92192	78	
357.38780	98	
357.75438	78	
359.20315	76	
360.02232	68	
365.06808	70	
365.83776	120	
367.74746	80	
368.13636	94	
END IONS

###FS:    #m/z: 322.92984 #charge 1+
###MS: 113
###MSMS: 114
BEGIN IONS
TITLE=Cmpd 85, +MS2(322.9298), 28.0-35.0eV, 2.5min #114
RTINSECONDS=147.605
SCANS=113-114
PEPMASS=322.92984	562036
CHARGE=1+
120.53554	84	
162.50554	54	
184.50306	96	
185.91528	96	
192.89062	78	
193.90061	46	
198.83694	70	
201.04289	194	
205.94807	66	
206.95590	126	
209.02902	62	
209.80921	88	
210.88665	68	
212.82766	52	
213.41398	82	
215.04614	56	
219.05643	54	
221.89328	70	
221.96834	74	
222.15693	88	
222.95421	78	
223.95834	174	
224.87391	96	
224.95860	70	
225.18329	40	
225.86194	84	
229.84145	70	
230.67452	38	
230.82868	118	
230.84781	70	
230.90916	138	
232.88763	74	
232.94960	38	
236.58451	80	
236.91118	62	
237.83646	82	
237.94084	66	
238.05810	72	
238.88307	54	
238.94247	68	
239.07651	126	
239.78880	60	
239.84380	54	
240.11784	72	
240.81786	140	
240.89972	60	
240.94122	958	
240.96747	54	
241.26704	42	
241.46122	68	
241.82763	134	
241.93929	4424	1+
242.16411	36	
242.94148	3194	1+
243.82609	82	
244.82450	68	
244.85059	66	
244.93855	736	1+
245.24656	68	
245.45928	38	
245.62189	36	
245.87764	72	
246.81613	58	
246.97821	142	
247.70956	40	
248.40081	44	
248.84586	66	
249.41009	40	
249.85989	96	
251.10255	198	1+
251.49117	76	
254.82026	72	
254.91835	56	
256.90207	102	
256.92224	70	
257.44386	68	
257.80868	102	
257.85005	40	
258.06860	58	
258.83305	116	
258.88787	72	
259.83940	54	
259.88275	84	
259.94799	64	
260.82601	40	
260.83124	558	1+
261.04987	62	
261.83261	466	1+
261.85422	66	
261.88188	60	
262.94629	52	
263.13327	80	
263.97046	70	
265.05486	82	
265.85333	66	
265.89758	80	
266.00730	68	
266.85819	124	
266.87967	60	
267.78274	60	
267.86498	66	
268.95968	90	
274.07043	72	
274.90680	62	
276.97068	84	
277.84205	86	
279.09013	1718	1+
279.45538	40	
280.04047	46	
281.57363	44	
281.79391	70	
281.81874	72	
281.89314	68	
282.45606	106	
282.83374	50	
282.85460	64	
284.29250	572	1+
285.00020	86	
285.84838	88	
285.88587	76	
285.93786	86	
287.79091	40	
288.82735	48	
289.03807	64	
289.86641	204	
292.08606	42	
292.83499	56	
294.27845	64	
294.85101	60	
294.97683	76	
295.11736	44	
295.88559	38	
296.10764	56	
297.80250	58	
298.81360	54	
299.05836	54	
299.85913	52	
300.80239	68	
301.06603	44	
303.72875	88	
304.88982	68	
307.80258	64	
307.89234	72	
309.83252	52	
309.88551	114	
310.87329	72	
311.86114	70	
313.83749	40	
314.81765	60	
314.95031	58	
317.95162	62	
318.58224	46	
321.15154	68	
321.95339	88	
322.00181	44	
325.31744	64	
327.89388	60	
328.37462	96	
END IONS

###FS:    #m/z: 340.94028 #charge 1+
###MS: 113
###MSMS: 115
BEGIN IONS
TITLE=Cmpd 86, +MS2(340.9403), 28.0-35.0eV, 2.5min #115
RTINSECONDS=148.378
SCANS=113,115
PEPMASS=340.94028	252658
CHARGE=1+
166.21133	90	
188.98830	72	
195.61707	112	
208.86972	62	
211.93655	72	
213.87922	104	
213.95597	82	
214.89252	80	
214.93785	64	
215.88525	132	
219.88412	80	
220.87586	76	
221.94253	60	
223.88422	80	
223.95483	120	
223.97416	70	
224.83737	68	
224.97331	134	
225.88406	96	
225.98730	80	
226.83561	68	
226.85401	78	
226.94761	102	
226.96891	58	
227.85194	96	
227.95377	72	
229.85809	72	
231.89205	120	
231.95015	180	
232.88957	86	
235.05671	94	
235.84638	64	
236.90198	106	
237.90304	64	
238.05224	100	
238.86943	86	
238.88650	64	
238.90189	104	
239.46012	66	
239.81774	76	
239.83746	128	
240.83008	162	
240.85710	68	
240.95267	150	1+
241.17160	84	
241.84727	410	1+
241.90066	66	
242.82951	88	
243.82807	294	1+
244.91570	110	
245.82350	68	
246.02970	102	
246.83958	66	
246.94548	80	
246.97667	62	
249.90606	70	
250.50289	78	
251.14859	160	
251.84944	88	
252.84061	66	
253.90467	190	1+
255.07720	86	
255.85427	144	
256.26217	124	
256.85512	92	
256.89532	74	
257.25855	78	
257.83572	72	
257.86345	66	
258.84630	784	1+
258.93132	66	
259.91454	92	
260.80792	68	
260.84403	200	
260.91130	192	
261.84268	208	
261.88767	78	
262.84124	140	
262.97792	64	
263.83884	88	
264.05245	62	
265.82311	60	
265.92943	74	
266.84314	60	
268.84307	214	1+
270.83769	68	
272.91906	94	
274.82530	74	
274.86590	244	1+
274.89312	136	
275.94389	72	
276.85448	316	
277.85997	318	
278.84379	898	1+
278.86269	244	
280.06497	70	
280.85744	200	
281.78576	74	
281.83723	76	
281.85988	80	
281.87443	78	
282.80922	68	
282.87417	72	
282.91036	96	
283.35230	78	
283.86912	68	
284.12378	76	
284.78642	102	
285.98776	92	
286.84109	76	
286.86660	88	
287.85179	96	
287.91161	58	
288.83957	74	
290.05575	66	
291.99216	64	
292.43614	88	
292.85848	74	
293.14833	78	
294.86404	178	1+
296.85288	110	
296.90880	78	
297.29605	86	
297.34291	100	
297.87506	120	
298.84179	64	
298.87245	86	
299.78524	124	
299.87254	270	
300.88216	122	
300.94658	64	
301.86810	126	
302.87326	60	
303.17335	60	
304.95223	84	
305.48391	80	
307.88584	70	
310.80358	68	
311.88472	94	
313.89174	86	
315.84849	78	
320.72931	80	
321.28380	80	
321.80547	78	
322.38724	88	
322.73809	92	
323.88381	74	
324.01894	80	
325.90237	74	
326.17095	92	
326.90721	80	
328.19315	140	
328.88880	84	
329.10224	64	
329.12233	70	
333.80789	64	
343.90488	88	
345.40950	78	
346.19281	84	
END IONS

###FS:    #m/z: 363.95603 #charge 1+
###MS: 113
###MSMS: 116
BEGIN IONS
TITLE=Cmpd 87, +MS2(363.9560), 28.0-35.0eV, 2.5min #116
RTINSECONDS=149.149
SCANS=113,116
PEPMASS=363.95603	90296
CHARGE=1+
191.85921	164	
199.97057	80	
209.94306	588	1+
212.87772	612	1+
215.89652	86	
222.95261	272	
223.95097	124	
224.94913	536	1+
225.39872	122	
225.97108	70	
226.06491	72	
226.89052	68	
226.92433	80	
226.94539	1550	1+
226.97325	118	
227.93304	194	
228.89336	360	
228.94249	1452	1+
230.88861	822	
232.88827	210	
232.90455	76	
235.10784	86	
235.87688	66	
236.90188	88	
238.89433	88	
240.09320	84	
240.82388	220	1+
240.83249	68	
240.93927	704	1+
240.96142	326	
241.06979	128	
241.88611	92	
242.07355	104	
242.90024	78	
242.94461	502	
243.82616	290	
243.93549	154	
243.96351	88	
244.81881	124	
244.85818	72	
244.93752	194	
244.95690	770	1+
245.84357	216	1+
245.94343	160	
246.87661	92	
246.95248	1014	1+
248.64648	70	
248.90019	428	
249.80524	72	
250.80146	208	
250.88997	74	
251.04936	72	
251.07098	72	
253.80200	70	
253.90212	244	
254.01912	82	
254.83279	134	
255.03831	84	
256.03108	70	
257.02238	70	
257.91867	84	
258.83677	152	
258.97480	72	
259.79774	100	
260.82870	444	1+
260.96987	128	
263.83499	70	
263.87897	88	
264.81860	236	1+
264.96119	76	
265.02546	72	
265.09891	78	
265.87104	78	
266.81366	140	
266.84956	112	
266.87742	72	
267.00808	68	
267.10593	80	
267.78477	84	
267.81241	118	
268.81066	246	
268.84282	72	
268.95850	84	
269.91650	142	1+
269.96847	146	
271.85630	154	
272.96992	106	
273.85291	76	
275.91350	78	
276.85806	220	
277.85581	168	
277.94626	108	
278.79791	126	
278.84604	330	1+
279.80288	136	
280.79241	556	
280.83566	104	
281.12842	86	
281.79109	736	1+
281.86132	138	
283.82617	78	
283.85415	262	
283.98381	142	
284.82537	362	
284.84762	156	
285.27372	78	
285.81444	110	
285.84313	112	
285.93581	82	
286.86442	84	
287.81537	128	
289.82780	88	
289.86457	68	
292.14207	72	
292.44005	100	
293.11674	72	
293.90771	78	
294.86857	88	
294.92573	74	
296.80810	188	
297.80810	226	
298.80332	912	1+
298.87139	66	
298.89694	80	
299.81756	126	
299.87120	130	
300.79921	588	1+
301.79910	332	1+
301.86299	98	
302.87232	102	
303.79720	74	
303.85443	224	1+
304.83622	72	
307.84719	82	
307.93768	84	
308.89305	74	
314.82052	198	1+
314.90649	98	
316.43786	80	
316.81468	262	1+
318.11102	66	
318.81193	128	
318.85156	106	
321.81474	80	
321.93978	68	
322.81345	126	
323.80221	72	
323.93698	132	
324.08734	108	
324.95896	76	
326.87212	118	
327.07597	82	
327.87231	106	
328.09619	82	
328.72178	66	
331.12356	90	
334.61631	94	
335.71560	82	
335.80335	80	
335.88183	68	
336.93861	66	
337.94915	72	
343.20161	76	
344.18279	72	
345.03077	78	
356.76119	74	
356.87013	76	
360.77791	72	
362.08527	82	
363.87955	68	
368.10766	84	
END IONS

###FS:    #m/z: 336.94544 #charge 1+
###MS: 117
###MSMS: 118
BEGIN IONS
TITLE=Cmpd 88, +MS2(336.9454), 28.0-35.0eV, 2.6min #118
RTINSECONDS=152.805
SCANS=117-118
PEPMASS=336.94544	37996
CHARGE=1+
159.35278	74	
182.86383	78	
183.86986	72	
185.05715	76	
193.02220	78	
196.88672	92	
198.01840	88	
198.88364	64	
205.89179	84	
207.85035	62	
208.01321	60	
210.88585	162	
211.09559	70	
211.94344	650	
212.87838	524	1+
213.93999	240	
217.83684	66	
219.83529	78	
219.89871	68	
220.97236	66	
222.89706	100	
223.54271	114	
223.83336	66	
223.97436	70	
224.83718	68	
225.96487	68	
226.82464	66	
226.85566	76	
226.94466	60	
227.83336	70	
227.88245	102	
227.90595	86	
228.89640	138	
229.88783	74	
229.95446	388	
230.88936	908	1+
231.83027	68	
231.95858	120	
233.94394	66	
234.95354	104	
235.95586	70	
236.82454	74	
236.85625	184	1+
236.88300	74	
237.02266	74	
238.84086	70	
239.86373	64	
239.90059	70	
240.99419	82	
241.81258	64	
241.84399	284	1+
241.90801	74	
243.83617	106	
244.84369	242	1+
246.90672	62	
246.97634	60	
247.90370	74	
248.89807	278	
248.98540	76	
250.82661	430	1+
250.95257	76	
250.99084	78	
251.00656	74	
251.04921	62	
251.07043	64	
251.49294	66	
251.83878	184	1+
251.91183	76	
251.95841	196	1+
252.97414	124	
253.04937	84	
253.07886	72	
254.06415	68	
254.80076	76	
254.83676	128	
254.92210	66	
254.94177	64	
255.07235	120	
255.84451	72	
255.97398	68	
256.85516	118	
256.88644	82	
256.90026	132	
257.85980	100	
258.10728	60	
258.84801	612	1+
259.02040	66	
260.83320	138	
260.85977	90	
261.85071	106	
262.84049	86	
264.86279	62	
266.84929	66	
266.97579	76	
267.83723	732	1+
267.85922	126	
268.83991	624	1+
270.06080	78	
270.44368	76	
270.85971	70	
270.97513	92	
271.84287	68	
272.39793	84	
272.82987	68	
274.86998	142	
275.16931	82	
275.86732	92	
275.87396	122	
275.94775	68	
276.85567	498	1+
276.87094	210	
277.84191	70	
277.98532	70	
278.39093	100	
278.83772	64	
279.86989	70	
279.90064	70	
279.93820	64	
280.14534	68	
280.87501	202	1+
281.05646	74	
282.86051	70	
283.03624	60	
283.42875	72	
283.87371	64	
283.89700	106	
284.07196	66	
285.43582	92	
285.84875	686	1+
286.06029	64	
287.81139	72	
288.82928	76	
289.87819	108	
290.86115	66	
290.88202	64	
293.10664	146	
293.22429	60	
294.10583	72	
294.87257	296	
295.83502	72	
295.87998	140	
295.95994	66	
296.84105	84	
297.89203	124	
298.89882	82	
299.76354	74	
299.87214	96	
303.88270	64	
304.36702	80	
304.85981	66	
305.86392	74	
307.87962	80	
308.86441	258	1+
312.94833	78	
313.80722	62	
317.87515	60	
317.93125	64	
322.13370	90	
324.89678	68	
326.97866	80	
328.86855	78	
328.88628	128	
334.96229	92	
338.91125	80	
341.26859	192	
END IONS

###FS:    #m/z: 359.96116 #charge 1+
###MS: 117
###MSMS: 119
BEGIN IONS
TITLE=Cmpd 89, +MS2(359.9612), 28.0-35.0eV, 2.6min #119
RTINSECONDS=153.577
SCANS=117,119
PEPMASS=359.96116	26928
CHARGE=1+
178.94459	96	
190.92931	70	
199.06885	72	
199.93771	64	
200.87472	66	
203.87920	64	
208.86064	72	
208.88182	98	
209.94445	74	
212.88954	104	
215.88383	90	
216.85320	82	
220.95721	96	
222.86768	74	
222.94982	408	1+
222.97148	82	
223.88807	164	
223.97968	82	
224.94977	284	
225.93419	66	
225.94975	160	
226.94819	434	
227.02219	70	
227.90048	88	1+
227.95278	210	
228.94180	1362	1+
230.86638	94	
231.94976	82	
232.83699	76	
232.89509	94	
232.93670	70	
234.86314	100	
235.79201	68	
239.42592	68	
240.94118	160	
240.96127	166	
241.94135	202	
241.96346	70	
242.52145	88	
242.82757	80	
242.90200	66	
242.95524	186	
243.37307	68	
244.80626	80	
244.95739	450	
245.94072	162	
246.80673	124	
246.95317	866	1+
248.80293	430	1+
248.91360	66	
250.78930	70	
250.89558	88	
250.95400	96	
252.84449	76	
252.88138	178	
252.99881	72	
254.37547	70	
255.10708	80	
258.84853	140	
259.80087	78	
260.85370	80	
260.96890	352	1+
262.39704	116	
262.94924	208	
263.25470	88	
265.08285	86	
265.97738	72	
266.65856	72	
266.81157	654	1+
266.84735	86	
266.87746	92	
266.89930	84	
267.97425	140	
268.80649	76	
268.91710	64	
269.90485	68	
269.95071	70	
270.88242	64	
274.82333	66	
275.91743	76	
275.93561	78	
275.97226	90	
276.80888	134	
276.85550	106	
277.85668	142	
278.79610	268	
278.84131	464	1+
280.79434	640	1+
280.83197	128	
281.87011	218	1+
281.89853	68	
282.78615	72	
282.89599	76	
282.94152	74	
284.09952	100	
284.82204	72	
287.90937	64	
288.42226	72	
288.84311	90	
288.85821	76	
288.87958	76	
289.83584	68	
291.80468	66	
291.86116	82	
293.95618	76	
294.01535	74	
294.09075	70	
294.85385	122	
295.01831	80	
296.81037	606	1+
296.92815	76	
297.82727	154	
298.80350	858	1+
299.00095	94	
299.10264	72	
299.87694	62	
300.79769	80	
300.82104	82	
301.78387	80	
302.88409	64	
303.44428	72	
304.81086	70	
305.24823	66	
305.93278	90	
307.88371	82	
308.59542	94	
309.58397	72	
309.80257	132	
310.81444	72	
315.81378	66	
316.81350	444	1+
316.93852	78	
318.96795	92	
319.86871	96	
320.81973	68	
320.92063	64	
321.88273	68	
322.88594	62	
322.91945	64	
323.01562	160	
325.03405	78	
328.82857	72	
330.99849	78	
332.26405	72	
334.95103	74	
335.39175	118	
335.87960	92	
336.94878	68	
339.09649	62	
342.78990	76	
344.84377	78	
346.39131	70	
347.17369	84	
347.84633	78	
349.77055	68	
350.39601	64	
351.12205	80	
353.05348	66	
356.78881	64	
358.43090	66	
358.91454	78	
359.86880	84	
360.18399	170	1+
360.34670	76	
END IONS

###FS:    #m/z: 507.84476 #charge 1+
###MS: 117
###MSMS: 120
BEGIN IONS
TITLE=Cmpd 90, +MS2(507.8448), 28.2-35.2eV, 2.6min #120
RTINSECONDS=154.349
SCANS=117,120
PEPMASS=507.84476	15214
CHARGE=1+
196.01799	110	
223.97449	208	
224.97536	298	
232.89893	132	
258.88014	100	
265.98338	96	
268.63544	104	
271.90608	130	
272.93736	128	
275.80655	108	
275.84751	100	
276.80532	186	1+
280.38400	134	
280.40011	104	
287.79489	98	
287.85263	202	
289.58707	88	
289.87913	116	
290.05740	92	
296.39506	88	
297.85692	186	1+
298.80057	202	
300.84601	376	1+
303.86955	142	
304.86858	186	
305.86763	170	
307.88915	146	
308.85524	112	
308.87205	148	
309.97524	92	
310.15714	156	
310.86971	128	
310.96325	118	
311.88457	104	
312.86782	166	
312.88630	120	
314.86807	222	
315.85533	90	
315.87015	92	
319.82622	102	
323.86403	108	
326.88448	746	1+
326.90383	200	
330.88555	110	
332.87648	334	1+
333.41574	88	
333.76628	146	
333.95063	104	
336.62737	102	
337.88167	368	1+
338.85428	214	1+
338.99462	122	
339.90415	114	
343.77700	130	
346.94698	98	
348.73805	176	
348.77914	94	
349.76739	184	1+
349.86938	148	1+
355.89337	320	1+
359.81023	186	1+
360.76557	122	
365.78404	202	
365.87565	92	
366.79338	98	
366.84044	168	
367.70598	160	
367.77210	140	
368.70765	112	
368.90443	118	
369.81540	146	
369.89552	168	1+
370.77683	94	
370.83619	134	
371.79699	116	
373.77729	124	
373.89683	138	
374.77714	146	
374.81781	148	
375.86137	102	
376.91689	112	
379.77733	90	
380.71905	418	1+
381.16884	102	
382.71900	394	1+
383.11874	102	
384.71629	122	
384.78422	124	
385.74666	150	1+
385.77961	196	
387.84350	248	1+
387.88298	102	
389.80474	128	
390.83915	392	1+
391.75552	104	
392.82684	312	1+
394.78447	110	
396.75150	154	
398.72869	394	
398.77076	90	
399.73396	178	
399.85398	196	
400.85398	100	
402.74932	108	
403.81089	170	1+
403.87421	180	
405.73007	140	
405.86886	106	
405.90432	104	
406.39833	94	
406.76349	96	
406.85626	104	
407.72426	112	
407.74934	486	1+
407.85916	90	
408.84835	352	
409.73062	96	
409.85850	192	
410.75180	90	
410.83446	438	
411.77659	102	
411.83423	424	1+
412.73351	166	
413.75433	102	
414.80816	90	
415.84187	114	
416.73820	230	1+
417.70418	90	
421.78097	124	
422.26398	94	
422.74347	108	
422.84228	98	
422.88443	124	
423.77575	554	
423.82280	112	
423.86553	94	
424.77916	252	
424.86590	144	
425.75302	210	
425.87753	94	
426.67119	96	
426.75781	210	
426.82157	104	
426.86552	420	1+
427.73506	704	1+
428.74028	406	1+
428.84657	306	
429.69798	142	
429.80325	120	
429.85097	220	
430.68698	262	1+
430.74884	238	1+
430.77047	92	
430.78843	102	
430.84909	128	
431.86582	272	
432.86490	342	1+
433.68398	118	
433.86744	224	1+
437.72749	110	
438.81035	146	
439.89417	92	
441.76111	112	
443.76536	186	
444.76552	106	
444.87318	1116	1+
445.75085	122	
446.76243	506	1+
446.85050	94	
447.71211	426	1+
447.76657	396	1+
447.81907	90	
448.89818	96	
449.88368	162	
450.74909	278	1+
457.90391	126	
462.88451	234	
465.72097	112	
466.78743	110	
467.88900	684	1+
476.05178	90	
485.90153	210	
486.63390	98	
494.66545	108	
512.56779	90	
END IONS

###FS:    #m/z: 336.94489 #charge 1+
###MS: 121
###MSMS: 122
BEGIN IONS
TITLE=Cmpd 91, +MS2(336.9449), 28.0-35.0eV, 2.6min #122
RTINSECONDS=158.025
SCANS=121-122
PEPMASS=336.94489	36702
CHARGE=1+
141.20723	58	
189.88437	66	
194.90493	78	
198.88334	80	
200.83095	62	
200.94610	84	
201.87138	72	
205.96730	80	
207.02267	72	
207.10770	68	
209.88922	66	
211.94410	554	1+
212.87877	496	1+
213.93704	92	
214.04195	64	
215.93985	78	
217.94553	68	
222.01589	82	
222.85475	64	
222.94355	124	
223.95622	70	
224.96256	60	
226.85207	84	
226.89857	150	
227.85970	62	
227.95202	72	
228.84116	70	
228.99510	96	
229.95502	510	
230.88828	1072	1+
231.95184	274	
232.90650	76	
234.82287	70	
234.88179	68	
234.90462	72	
235.87293	82	
235.89256	156	
235.90887	100	
236.84823	182	1+
236.89618	68	
237.06605	68	
237.90670	60	
237.92143	78	
237.93891	76	
240.83666	414	1+
241.84133	284	1+
243.83695	62	
244.83412	114	
244.86395	70	
246.86051	66	
246.97876	248	
247.03223	80	
248.90109	226	
248.97611	64	
249.98020	66	
250.83531	244	1+
250.90341	342	1+
250.95295	106	
250.98363	160	
251.07220	68	
251.96841	74	
252.03847	74	
252.96887	446	
254.08975	80	
254.92609	70	
254.96337	76	
255.95258	102	
255.97820	72	
256.84835	206	
257.15438	58	
257.83208	76	
257.95838	76	
257.97209	70	
258.14064	82	
258.44745	58	
258.80859	68	
258.84745	806	1+
259.03410	78	
259.84914	608	1+
259.95087	94	
260.94857	60	
261.82931	106	
261.97942	80	
262.53051	108	
262.83481	122	
262.88421	64	
263.40429	92	
264.83310	78	
264.86291	84	
266.86732	62	
267.42932	72	
267.82701	140	
267.97353	62	
268.00365	62	
268.35192	78	
268.83842	820	1+
268.89911	62	
269.83890	536	1+
271.84425	110	
271.91395	76	
274.86203	138	
274.94611	182	1+
275.40779	88	
275.81181	64	
275.83788	64	
275.86587	126	
276.85744	664	1+
277.92370	60	
278.83430	262	
279.03227	80	
279.86672	90	
280.89632	66	
281.04640	82	
281.87459	60	
282.85864	170	1+
284.08894	64	
285.42729	100	
285.52055	76	
285.85263	168	
286.81628	68	
286.84853	552	1+
288.37467	96	
291.01407	70	
292.43618	84	
292.83732	80	
293.06229	84	
293.87525	80	
294.11210	66	
294.84942	78	
294.86613	266	1+
294.96527	70	
295.11309	66	
295.84890	70	
295.91103	72	
296.13699	66	
296.87331	84	
296.99361	78	
297.89345	78	
298.85243	64	
298.87342	82	
299.87315	298	1+
300.75957	72	
300.78084	72	
300.81264	62	
300.97264	94	
303.39508	76	
303.85092	70	
304.39697	92	
306.76241	62	
306.87914	64	
308.83037	70	
309.86705	254	1+
310.80184	66	
310.84511	64	
312.88113	80	
313.89860	60	
315.92266	72	
317.04333	60	
317.76770	72	
321.22439	72	
323.01625	74	
323.19289	68	
326.95899	66	
330.81209	130	
332.02562	78	
332.88370	104	
334.65442	68	
334.89257	82	
337.81101	68	
END IONS

###FS:    #m/z: 359.96084 #charge 1+
###MS: 121
###MSMS: 123
BEGIN IONS
TITLE=Cmpd 92, +MS2(359.9608), 28.0-35.0eV, 2.7min #123
RTINSECONDS=158.798
SCANS=121,123
PEPMASS=359.96084	25076
CHARGE=1+
69.02534	68	
168.71251	80	
183.92989	68	
198.12736	72	
200.84512	98	
201.08364	66	
208.89606	74	
209.94485	92	
215.87657	86	
215.92181	68	
222.95052	432	
223.03662	68	
223.47104	90	
223.97057	96	
224.94815	486	1+
224.97502	74	
225.88413	84	
225.89735	70	
226.84300	72	
226.94553	458	
226.97017	112	
227.93273	152	
227.95519	228	
228.94186	1012	1+
230.84414	78	
230.90547	82	
232.87174	98	
233.89507	74	
236.83973	96	
236.86640	126	
237.20263	72	
238.84113	74	
238.96637	74	
239.90525	68	
240.83351	156	
240.93974	542	1+
240.96165	236	
241.89875	76	
241.95658	128	
242.00561	76	
242.96050	108	
244.95679	434	
246.92629	78	
246.95196	504	1+
247.01815	76	
248.80452	92	
248.85958	76	
249.06862	76	
251.84386	98	
252.87565	108	
252.95581	218	
253.56326	82	
253.83648	120	
256.88857	84	
256.98284	76	
257.05197	84	
258.83190	118	
258.96977	394	1+
259.88879	80	
260.06485	78	
260.83583	72	
261.05991	100	
261.97365	88	
262.80879	66	
263.84906	74	
263.86813	118	
264.81942	88	
265.82172	124	
266.81179	414	
266.95941	70	
267.09549	72	
267.42311	86	
267.98060	152	
268.82483	68	
268.91381	74	
268.95516	98	
269.11267	72	
269.38881	88	
270.88429	70	
271.99673	78	
272.93929	74	
274.00149	136	
275.86391	76	
275.96898	90	
276.89100	100	
277.90761	72	
278.80280	70	
279.85002	86	
280.10202	80	
280.79354	786	1+
281.97726	86	
282.40029	66	
282.79863	78	
282.92484	102	
284.82575	100	
284.95015	68	
285.82369	142	
286.94374	78	
288.87291	78	
290.80077	118	
291.86315	162	
292.43393	76	
293.39008	90	
296.81218	280	
297.03351	66	
297.80873	202	
298.80454	748	1+
299.87187	78	
300.82211	80	
300.86361	82	
301.05852	72	
302.02982	68	
304.43747	78	
304.88788	76	
305.00548	66	
308.86259	86	
309.37848	72	
309.88846	72	
309.90798	76	
310.10710	66	
313.81139	72	
313.84408	74	
314.81991	98	
315.14823	80	
315.28153	72	
316.81259	68	
318.81661	132	
319.57349	76	
319.91939	192	1+
320.31159	86	
320.81512	176	1+
321.85833	72	
323.08928	72	
323.90840	72	
324.01013	78	
328.88408	82	
329.49243	82	
330.75277	80	
330.87585	72	
331.75189	80	
332.93154	76	
333.91342	104	
336.94490	82	
339.72779	66	
342.14657	74	
342.63557	100	
343.69533	76	
344.81406	74	
346.77754	70	
348.84583	76	
352.09370	72	
356.07933	78	
357.54312	94	
360.26742	98	
360.42368	100	
360.77118	70	
360.86871	84	
361.78364	76	
362.28150	84	
END IONS

###FS:    #m/z: 313.92877 #charge 1+
###MS: 121
###MSMS: 124
BEGIN IONS
TITLE=Cmpd 93, +MS2(313.9288), 28.0-35.0eV, 2.7min #124
RTINSECONDS=159.57
SCANS=121,124
PEPMASS=313.92877	14532
CHARGE=1+
87.55125	32	
104.09983	22	
189.06115	82	
189.88994	22	
191.98485	54	
193.91782	110	
196.38033	22	
198.30040	30	
200.99486	80	
201.04166	70	
206.85161	32	
206.94874	30	
209.06436	32	
209.07695	54	
209.94257	68	
211.87569	58	
212.10807	82	
212.87981	56	
215.08369	76	
218.86932	50	
219.05997	94	
222.08941	44	
223.96361	78	
224.79684	66	
225.04143	80	
225.86747	86	
226.87074	28	
226.90222	66	
227.88171	62	
227.97056	30	
228.90044	74	
229.87686	64	
230.93623	46	
231.01965	54	
231.06979	38	
231.85028	114	
232.07513	62	
232.93701	66	
233.82245	60	
233.94383	94	
236.00865	78	
236.73931	42	
236.79821	60	
237.01922	64	
238.03886	30	
238.99881	78	
239.15230	92	
241.15445	66	
241.89271	74	
242.93867	54	
243.09160	60	
244.13857	72	
245.89149	80	
246.01615	74	
246.10195	22	
246.90313	70	
246.95133	74	
246.97819	44	
247.02493	26	
247.20605	40	
247.38770	86	
247.97485	54	
247.99032	54	
248.89656	34	
248.94634	40	
249.11051	38	
249.94988	154	
250.89608	202	
250.95179	206	
251.25233	28	
252.89496	46	
252.95098	130	
252.96960	36	
253.87793	60	
253.91939	76	
253.97593	60	
254.80306	64	
255.77955	78	
257.00076	22	
257.35098	22	
258.94786	216	
259.15134	70	
260.94554	90	
260.97871	26	
262.14627	76	
262.89451	70	
262.94861	98	
262.97432	66	
263.90671	58	
264.57929	72	
264.91504	78	
266.56882	38	
266.79687	60	
267.84496	78	
268.41580	54	
268.89919	50	
268.91599	96	
269.64666	22	
269.84453	62	
269.99746	64	
270.23966	62	
270.79546	48	
272.81968	58	
273.96892	70	
275.96854	144	
276.54986	24	
279.08168	50	
279.83305	86	
280.09786	54	
280.81154	120	
281.79206	58	
282.90621	92	
282.94642	158	
283.85085	52	
283.86515	70	
286.55692	102	
287.12049	74	
287.52671	32	
288.92402	128	
289.76090	68	
289.93187	84	
290.86733	106	
291.82558	22	
291.92605	70	
291.97863	70	
293.85958	66	
293.98192	44	
294.53135	84	
296.83362	22	
297.81294	56	
298.27073	76	
299.94425	80	
300.80621	62	
301.93173	20	
302.94924	28	
303.93845	80	
304.78932	60	
307.04179	68	
307.84076	58	
308.38374	80	
309.88888	74	
311.17878	66	
312.80496	58	
313.84607	130	
314.27943	174	
314.30367	56	
315.88577	74	
316.26148	46	
317.23161	36	
318.16782	78	
END IONS

###FS:    #m/z: 322.92969 #charge 1+
###MS: 125
###MSMS: 126
BEGIN IONS
TITLE=Cmpd 94, +MS2(322.9297), 28.0-35.0eV, 2.7min #126
RTINSECONDS=163.256
SCANS=125-126
PEPMASS=322.92969	528320
CHARGE=1+
109.34373	64	
183.92130	80	
189.92132	44	
193.01532	62	
194.88519	140	
195.87134	74	
198.84864	74	
199.10493	70	
201.04694	146	
205.94606	54	
207.97773	74	
212.84922	90	
212.89236	90	
213.87517	68	
215.89667	64	
215.92361	88	
216.04820	80	
217.39856	78	
221.89526	92	
221.94373	92	
222.87659	60	
223.93930	60	
223.95791	110	
224.96225	92	
225.85988	54	
227.93002	78	
228.89107	64	
230.83833	56	
231.89772	70	
232.94958	48	
233.01912	58	
234.95712	68	
236.01237	84	
236.94529	60	
237.24034	62	
238.93608	128	
239.97552	64	
240.82783	82	
240.88161	96	
240.94024	1182	
241.56667	86	
241.78797	76	
241.94225	1212	
242.12767	76	
242.82420	106	
242.94104	3606	1+
243.81938	112	
244.82440	176	
244.94029	786	1+
244.98099	74	
245.15198	48	
245.81994	88	
245.85063	40	
246.85867	68	
246.91064	96	
246.97430	72	
247.94803	84	
247.97712	64	
248.87900	70	
250.03083	64	
251.06684	86	
252.46971	102	
256.74113	40	
256.85742	72	
256.89920	172	
257.90112	74	
258.83065	146	
258.85447	54	
259.79182	72	
259.81541	92	
259.84494	68	
259.86726	48	
259.91143	56	
260.33628	100	
260.79834	84	
260.82877	92	
260.85544	70	
261.82945	188	
261.94344	54	
262.83211	166	
263.97879	78	
264.04661	42	
264.06247	72	
264.82720	46	
264.86896	56	
265.05890	72	
266.84509	42	
266.86760	48	
266.96154	78	
267.01569	82	
268.13661	166	
268.84254	54	
268.95874	182	
269.79844	88	
269.82625	62	
270.80700	52	
270.86589	68	
270.89233	60	
271.78829	76	
273.79014	78	
275.79686	60	
275.81350	54	
275.91520	82	
276.86049	88	
277.38044	60	
277.86057	72	
278.83373	62	
279.09146	744	1+
279.79617	66	
280.25656	52	
280.45979	64	
281.39637	62	
281.97547	46	
282.96416	56	
283.06371	128	
283.27566	64	
284.07026	72	
284.29064	378	
284.87014	234	1+
285.02470	44	
288.00807	52	
289.38875	62	
290.89059	70	
291.79829	94	
292.80179	84	
293.86356	66	
294.11818	80	
297.57157	40	
297.79829	78	
298.30913	54	
298.84559	42	
301.28335	62	
302.81238	56	
302.92907	90	
303.81211	52	
304.10564	64	
306.88552	46	
308.82173	58	
308.86694	104	
309.07858	70	
309.09823	84	
309.80659	56	
309.94079	86	
315.90114	64	
322.93002	68	
322.98319	58	
324.45435	80	
324.86126	60	
325.32004	66	
325.87577	72	
326.11541	56	
326.89818	60	
327.02711	78	
328.37462	70	
END IONS

###FS:    #m/z: 340.94047 #charge 1+
###MS: 125
###MSMS: 127
BEGIN IONS
TITLE=Cmpd 95, +MS2(340.9405), 28.0-35.0eV, 2.8min #127
RTINSECONDS=164.028
SCANS=125,127
PEPMASS=340.94047	244304
CHARGE=1+
192.93024	66	
194.92246	66	
197.85460	60	
205.95143	74	
208.11952	76	
208.90314	80	
208.95814	70	
212.87606	80	
213.87865	76	
213.93976	78	
214.94333	82	
215.88305	180	
218.88229	64	
222.89708	84	
224.83724	100	
224.88697	68	
226.85308	84	
226.89311	68	
228.84683	66	
230.88892	64	
231.88794	124	
234.89722	66	
235.89362	68	
236.88702	66	
237.89883	84	
238.00680	74	
238.08444	68	
238.83457	66	
238.89045	74	
239.86434	132	
239.88399	68	
239.90441	116	
240.10476	72	
240.83754	828	1+
240.96172	68	
241.84032	688	1+
241.88130	70	
241.89876	90	
243.83011	390	1+
243.86967	70	
244.91406	66	
246.94920	64	
246.97298	76	
247.86087	80	
249.90072	62	
249.96872	98	
252.87707	90	
254.83388	62	
254.92965	70	
254.96200	108	
255.02826	80	
255.07350	70	
256.85277	202	
256.90396	104	
256.96146	88	
257.24130	72	
257.84746	88	
257.93283	86	
258.84678	602	1+
258.90700	90	
258.97481	72	
259.84810	528	1+
259.96918	142	
260.83519	164	
261.50441	72	
261.83827	312	
261.97333	88	
262.92229	76	
263.87275	78	
264.85731	74	
265.80907	66	
265.86517	88	
266.99777	70	
267.82712	64	
267.89727	100	
268.84157	78	
268.87303	70	
269.82663	114	
269.84240	74	
269.89672	68	
272.35926	102	
272.85729	120	
272.93350	62	
274.85445	194	
274.95540	74	
275.84305	66	
275.86484	174	
276.56830	76	
276.80515	76	
276.85302	302	
276.87058	126	
276.91604	78	
276.98434	80	
277.86317	286	
277.92784	74	
278.12041	98	
278.84331	1222	1+
278.87884	98	
279.92541	72	
280.92945	94	
281.79601	76	
281.83653	72	
281.86494	212	1+
281.89729	100	
282.05960	66	
282.80834	134	
282.83609	80	
282.87774	188	1+
283.30278	86	
283.81596	70	
283.85570	64	
284.83651	88	
285.46883	72	
285.85977	88	
286.98318	64	
288.83964	68	
289.89437	60	
290.85632	164	1+
291.92845	70	
292.17369	80	
293.09579	94	
294.86960	216	
295.20572	68	
295.89207	82	
297.89353	134	
298.27528	94	
299.87148	210	
300.87098	112	
301.05760	72	
301.26408	68	
301.81202	64	
301.86520	150	
302.17923	106	
302.86037	88	
302.87576	70	
302.94376	60	
304.93908	68	
307.07018	68	
309.04629	82	
309.87892	64	
311.86759	62	
312.11906	84	
316.16041	66	
317.94463	84	
322.75562	64	
322.98054	70	
323.79755	64	
324.01652	66	
327.40253	66	
330.81987	64	
332.61778	88	
334.77183	76	
335.90236	86	
335.96305	82	
339.72352	72	
340.06940	72	
343.96398	78	
345.04917	80	
345.21534	62	
END IONS

###FS:    #m/z: 363.95592 #charge 1+
###MS: 125
###MSMS: 128
BEGIN IONS
TITLE=Cmpd 96, +MS2(363.9559), 28.0-35.0eV, 2.8min #128
RTINSECONDS=164.801
SCANS=125,128
PEPMASS=363.95592	91718
CHARGE=1+
139.55300	94	
189.86540	128	
191.85868	70	
199.03424	82	
200.88502	74	
202.94057	72	
203.93163	78	
207.87503	160	
209.94283	234	
212.87850	564	1+
214.04765	86	
216.40920	72	
222.95434	380	1+
224.81883	68	
224.83687	68	
224.94817	408	1+
224.96949	98	
226.94648	1426	1+
226.97400	112	
227.93392	112	
228.65326	110	
228.94073	1798	1+
230.83277	70	
230.86651	74	
230.88890	830	1+
231.80221	92	
234.92560	80	
236.86216	66	
238.06355	74	
238.89619	118	
238.92463	102	
238.93961	66	
239.07466	70	
240.82209	134	
240.83575	138	
240.87396	70	
240.94209	458	
241.93813	772	1+
242.83443	150	
243.57971	94	
243.82054	278	
243.88879	70	
243.97312	72	
244.84584	120	
244.94067	446	1+
244.95825	570	1+
245.89288	90	
246.80901	174	1+
246.90177	120	
246.95252	788	1+
247.85376	102	
248.80386	344	1+
248.89665	250	1+
249.83667	66	
250.89002	88	
250.94736	72	
251.04151	154	
251.06481	70	
251.97053	86	
252.80450	142	
252.95752	76	
254.91615	82	
255.06919	88	
255.37345	66	
258.83649	104	
258.89574	68	
259.84113	72	
259.91267	66	
260.83047	422	1+
260.86578	70	
260.96833	154	1+
261.06171	74	
262.85642	70	
263.83089	70	
264.79520	70	
264.81697	220	
265.42329	78	
265.81246	650	1+
267.11203	78	
267.93540	84	
268.80067	110	
268.82104	86	
268.84315	86	
269.80796	70	
269.87669	72	
269.96895	242	
270.83775	102	
270.93085	80	
271.85831	94	
272.83780	68	
272.86614	70	
274.84537	68	
275.02855	68	
275.10397	68	
276.42124	80	
276.85511	194	
277.84009	328	1+
277.92369	66	
279.10331	154	
279.79555	190	
279.81816	92	
280.79236	1068	1+
280.83566	228	
280.85345	188	1+
280.89828	90	
281.11416	78	
282.78483	530	1+
282.83772	74	
282.90472	70	
283.84977	150	
284.82451	442	1+
285.14340	72	
285.84937	112	
289.86694	288	1+
289.92568	70	
289.96556	72	
290.79204	130	
290.88843	72	
292.59131	92	
292.81020	84	
295.80148	514	1+
295.92781	72	
296.80576	448	1+
298.80432	998	
299.80089	1192	1+
299.87347	104	
300.85952	74	
300.87410	72	
301.85787	180	
302.02766	68	
302.90122	84	
303.12147	74	
303.85690	392	
303.94070	94	
304.87174	68	
305.83305	204	1+
306.89362	78	
307.06542	68	
307.87933	76	
308.85723	118	
309.97777	76	
310.81897	190	
314.82113	96	
316.81845	374	1+
316.87693	70	
320.25885	86	
320.61934	86	
320.81725	86	
320.92967	86	
321.60742	84	
321.77050	96	
321.86297	178	
323.81968	106	
323.89507	92	
324.01777	94	
329.87485	114	
330.60578	72	
334.95332	102	
336.94505	128	
338.75999	72	
341.36858	74	
341.77667	74	
344.18259	66	
344.41966	92	
345.90725	90	
354.08246	78	
355.65575	86	
355.93818	84	
356.88879	74	
358.34454	70	
362.82840	72	
362.85224	74	
364.70006	70	
365.76600	116	
365.94843	86	
366.01658	86	
366.27951	88	
END IONS

###FS:    #m/z: 322.92986 #charge 1+
###MS: 129
###MSMS: 130
BEGIN IONS
TITLE=Cmpd 97, +MS2(322.9299), 28.0-35.0eV, 2.8min #130
RTINSECONDS=168.476
SCANS=129-130
PEPMASS=322.92986	556752
CHARGE=1+
193.02365	62	
195.00641	68	
195.91950	84	
196.02432	68	
197.12783	76	
198.03226	82	
201.04702	48	
201.69185	58	
202.99668	60	
203.93862	48	
204.99218	70	
205.95057	58	
207.08279	76	
212.83132	80	
213.17175	36	
218.84729	58	
221.14961	40	
221.94212	102	
222.94894	132	
224.82793	88	
227.13690	78	
227.82259	42	
227.90370	76	
227.93440	142	
228.86343	92	
230.84896	146	
232.42316	64	
233.04697	48	
235.88225	54	
236.00868	72	
236.99283	100	
237.05897	52	
237.88772	66	
238.88289	56	
238.93618	72	
239.07706	152	
240.82465	104	
240.88956	80	
240.94066	1238	
241.05143	34	
241.57570	34	
241.82578	44	
241.93899	5056	1+
242.44228	36	
242.82338	138	
242.94144	3648	1+
242.97845	66	
243.82205	74	
243.87756	36	
244.03678	38	
244.37067	38	
244.82173	72	
244.93958	578	1+
245.41990	56	
245.70630	40	
245.89317	76	
246.81985	66	
246.97732	72	
248.38687	98	
248.84966	58	
248.87289	36	
248.90197	42	
249.06499	72	
249.12297	34	
249.85471	94	
250.94405	68	
251.87881	80	
252.79394	60	
252.91485	74	
253.83944	54	
254.87212	140	
254.91051	82	
255.99564	84	
256.79622	44	
256.89772	60	
257.79868	56	
258.83536	130	
258.89586	78	
259.81978	56	
259.83876	78	
260.06311	76	
260.11233	78	
260.52270	106	
260.83729	48	
260.84175	72	
261.82752	454	1+
263.58943	68	
263.80108	52	
263.83571	74	
264.87490	112	
265.08884	76	
266.85517	118	
266.89557	80	
267.85932	58	
268.29932	74	
268.80662	52	
271.14700	86	
274.85361	38	
276.06611	44	
276.85510	132	
277.40826	74	
277.86278	48	
278.83977	68	
279.09044	1170	1+
280.13748	70	
280.83443	58	
280.85510	68	
281.09940	126	
282.27654	88	
282.83569	38	
283.78860	72	
283.97077	44	
284.29363	212	
284.66269	34	
284.85091	48	
284.87564	92	
284.90078	40	
285.29333	138	
285.47081	34	
285.79044	58	
287.88482	56	
289.89223	56	
290.86107	56	
291.07930	88	
293.85278	58	
294.08891	44	
294.79891	60	
296.86913	48	
297.79623	64	
297.82984	50	
301.80586	74	
301.82489	50	
304.82551	66	
307.88861	98	
308.86038	48	
309.87155	86	
309.91436	50	
310.91993	44	
311.87181	86	
311.89343	62	
312.86338	52	
313.82245	72	
313.85462	52	
316.80715	84	
317.82876	38	
320.09173	78	
320.13791	74	
320.75171	56	
322.81509	52	
323.32708	88	
325.75415	72	
325.89354	66	
326.13462	102	
326.33512	40	
327.88922	62	
END IONS

###FS:    #m/z: 340.94042 #charge 1+
###MS: 129
###MSMS: 131
BEGIN IONS
TITLE=Cmpd 98, +MS2(340.9404), 28.0-35.0eV, 2.8min #131
RTINSECONDS=169.248
SCANS=129,131
PEPMASS=340.94042	255494
CHARGE=1+
74.28722	62	
197.05732	86	
212.09746	76	
212.85931	70	
213.87957	120	
213.93796	224	
215.88373	174	
215.93430	66	
217.87964	70	
221.88073	98	
222.88972	68	
226.84814	134	
226.94466	92	
227.93531	72	
227.96233	96	
228.84157	188	1+
228.94361	64	
229.98837	68	
230.88983	186	
231.88844	126	
231.94980	210	
232.88780	66	
233.40701	98	
238.61154	74	
238.84675	76	
238.88486	86	
240.13150	64	
240.23235	84	
240.83791	170	
240.85502	72	
240.95777	100	
241.84451	240	
241.93273	80	
242.39154	88	
243.83373	148	
244.83034	142	
244.84666	72	
244.95586	64	
246.97624	84	
247.96527	66	
248.84429	72	
248.86145	70	
248.90214	84	
248.99539	72	
250.05972	68	
251.95862	62	
252.58119	74	
253.00304	60	
254.14258	82	
254.92759	154	
254.97396	64	
255.96460	68	
256.32979	80	
256.50472	84	
256.84928	60	
256.86888	66	
256.90063	94	
256.96280	110	
257.84577	72	
257.93742	152	
258.84695	362	
259.84986	222	
259.89453	72	
259.91318	188	
259.95744	130	
260.83467	486	1+
260.86379	104	
261.38549	72	
261.87807	106	
262.85171	82	
262.92589	96	
263.88570	80	
263.96278	84	
265.02101	70	
265.90732	78	
266.84313	84	
267.84898	116	
268.14251	70	
268.84006	232	
268.95949	68	
268.99860	70	
269.84377	124	
270.82364	90	
271.83293	96	
271.87965	60	
271.91194	84	
272.84204	66	
274.84364	146	
274.86105	200	
274.91046	84	
275.86331	112	
276.85727	232	
276.89522	64	
276.91235	62	
277.86184	290	
277.94023	78	
278.84353	1196	1+
279.00153	70	
279.10014	66	
279.88227	66	
279.90898	76	
280.78529	68	
280.80537	66	
280.83838	70	
281.12430	94	
281.83551	74	
282.05353	64	
282.16318	72	
282.36330	80	
283.89194	80	
286.33263	72	
288.83755	76	
289.21544	62	
290.88227	88	
290.89644	74	
293.89296	102	
294.86565	164	
295.13627	74	
295.87211	78	
296.85470	122	
297.88391	122	
297.91040	66	
297.97064	108	
299.87576	162	
300.81470	76	
300.87444	92	
301.00842	72	
301.15972	70	
301.87035	76	
302.94292	68	
303.94300	68	
304.37135	96	
305.92203	72	
306.88506	188	1+
307.03109	68	
307.80434	64	
308.15950	70	
312.80053	84	
315.80466	70	
316.38787	84	
316.92100	104	
318.75003	68	
320.21721	88	
324.75522	60	
324.78173	64	
324.80814	78	
327.37184	66	
327.97598	64	
330.76866	80	
331.81661	74	
337.84993	82	
338.15924	72	
343.91633	84	
344.93980	72	
END IONS

###FS:    #m/z: 363.95596 #charge 1+
###MS: 129
###MSMS: 132
BEGIN IONS
TITLE=Cmpd 99, +MS2(363.9560), 28.0-35.0eV, 2.9min #132
RTINSECONDS=170.02
SCANS=129,132
PEPMASS=363.95596	95230
CHARGE=1+
122.42901	80	
189.86490	150	
191.85688	70	
191.89095	72	
193.23041	96	
197.04172	88	
200.87304	90	
205.94821	78	
207.87608	236	1+
207.95072	78	
209.02547	74	
209.92119	96	
209.94227	378	1+
210.89747	78	
212.87948	534	1+
214.89205	112	
221.86040	74	
222.94963	156	
223.83482	70	
224.89116	126	
224.94794	296	1+
226.89391	98	
226.94650	1946	1+
227.91459	68	
228.94171	1420	1+
230.88873	934	1+
232.01430	144	
232.85578	104	
234.88785	68	
235.95209	72	
236.52773	74	
236.84530	68	
237.01694	70	
238.82798	98	
238.85430	70	
238.89819	68	
239.36895	82	
240.82315	102	
240.83937	274	1+
240.87219	78	
240.94344	376	
240.96251	258	
241.94126	246	
242.81933	82	
242.94311	846	1+
243.82863	98	
244.93826	174	
244.95669	1014	
245.94363	132	
246.80428	76	
246.95183	1058	1+
246.98612	74	
248.80746	160	
248.89919	290	1+
249.80078	132	
250.79935	80	
250.89373	108	
250.94923	112	
251.78871	142	
251.89841	70	
252.40906	80	
252.84712	78	
253.09432	70	
253.90292	150	
254.10563	68	
258.83313	120	
258.89599	82	
258.91867	180	1+
259.82743	68	
259.86444	110	
260.83199	260	1+
260.97416	94	
264.96103	88	
265.82241	176	
266.81604	348	
267.81284	172	
267.97304	134	
268.10013	86	
268.81784	126	
268.84360	132	
268.95412	132	
269.81185	68	
269.96967	76	
270.80873	94	
270.83775	70	
271.83680	84	
273.05493	88	
273.15243	106	
273.79001	70	
274.86617	82	
276.80699	224	1+
276.83748	86	
276.85408	120	
277.87069	76	
277.89099	90	
278.84332	276	
278.87074	68	
279.79760	162	
280.79094	670	1+
280.81155	134	
280.92687	84	
281.12040	72	
282.36943	70	
283.09217	76	
283.78714	72	
283.84860	86	
284.01625	78	
284.42394	106	
284.82480	202	
284.86338	80	
285.28415	80	
285.82434	152	
285.84559	192	
286.08127	86	
286.41548	72	
286.81855	74	
287.81112	72	
288.13243	70	
289.95919	68	
291.80216	70	
291.85688	76	
292.86666	72	
295.80838	76	
296.80902	264	
297.80085	1376	1+
297.88994	102	
299.51701	98	
299.80253	756	1+
299.90630	72	
300.88448	90	
301.91678	98	
303.13643	98	
303.17908	70	
303.80801	110	
303.85424	202	
305.03977	70	
305.88325	70	
306.89051	130	1+
307.84076	68	
307.87546	78	
308.88009	90	
310.38391	74	
313.00477	68	
315.82070	228	
316.82019	134	
317.82122	116	
318.81242	234	1+
319.79776	72	
320.80268	72	
321.37849	90	
321.82379	184	1+
323.81907	120	
327.42928	106	
327.74520	80	
329.16915	72	
329.39867	124	
329.65970	130	1+
330.45120	96	
331.87917	84	
333.83298	94	
335.83462	76	
336.34812	104	
336.94857	174	
340.94002	106	
347.83263	90	
351.93714	76	
362.12255	70	
364.75372	78	
365.89426	88	
366.77331	74	
367.89857	80	
END IONS

###FS:    #m/z: 322.92979 #charge 1+
###MS: 133
###MSMS: 134
BEGIN IONS
TITLE=Cmpd 100, +MS2(322.9298), 28.0-35.0eV, 2.9min #134
RTINSECONDS=173.676
SCANS=133-134
PEPMASS=322.92979	632532
CHARGE=1+
155.53339	100	
182.94029	64	
192.89244	46	
200.94451	46	
201.05423	72	
202.04740	68	
205.94925	218	
205.96723	66	
207.97774	54	
210.87772	48	
218.88017	68	
219.05659	68	
219.87699	66	
220.87620	64	
222.95101	110	
223.95591	84	
225.81751	80	
226.12746	60	
227.84653	36	
227.86110	68	
227.92998	66	
229.89730	94	
230.84635	156	
231.95737	76	
233.87061	40	
234.88227	48	
236.35787	44	
237.05625	52	
237.11202	52	
238.83371	68	
238.88787	138	
238.91501	52	
238.93756	58	
239.78712	58	
239.91267	94	
240.83809	82	
240.88013	36	
240.90440	60	
240.94028	1510	
241.79750	70	
241.94215	1144	
242.91082	122	
242.94095	4338	1+
242.98650	70	
244.82546	60	
244.84997	98	
244.93998	880	
245.85263	54	
246.14704	34	
246.56200	34	
246.86261	118	
246.97427	110	
248.42374	100	
249.85046	50	
250.94655	54	
251.15624	36	
251.77949	46	
252.87758	86	
253.40117	68	
255.83862	72	
256.83923	48	
256.90031	84	
257.26272	58	
257.45599	36	
257.79653	60	
257.94050	106	
258.84796	68	
259.83329	42	
260.11451	82	
260.83187	114	
261.82934	452	1+
261.94977	82	
265.03491	72	
265.05910	46	
265.15018	136	
265.22691	34	
266.85296	146	
267.79261	58	
268.84469	38	
268.95585	74	
269.84228	58	
271.01546	80	
272.24191	74	
273.79601	70	
273.84864	72	
274.09926	34	
274.82110	62	
274.91681	66	
275.88437	44	
276.84074	74	
277.81117	94	
277.83636	58	
278.11218	68	
278.56750	44	
278.80881	74	
278.88875	88	
279.09287	600	1+
279.25614	56	
279.92314	64	
279.98489	58	
280.44372	72	
280.81971	64	
280.92078	64	
281.09778	78	
281.96081	68	
281.99224	68	
282.85455	74	
282.90818	92	
282.99482	92	
283.10109	74	
283.28205	62	
283.36256	48	
284.02467	62	
284.07640	64	
284.29018	416	1+
284.86392	144	
284.87938	166	
286.86044	90	
289.81103	60	
290.79231	64	
292.09372	42	
292.80592	68	
294.86433	70	
295.89404	68	
296.35036	42	
297.20110	72	
297.85999	74	
298.95873	56	
300.75537	58	
300.97065	64	
301.87830	68	
303.86130	66	
306.93697	96	
307.74819	68	
307.89908	102	
308.25877	46	
311.86096	46	
313.82032	54	
313.83964	64	
314.41642	80	
316.93156	66	
318.18150	68	
318.94612	72	
319.19871	72	
320.01718	36	
321.04857	66	
321.80539	64	
323.18185	74	
323.23668	70	
323.88812	40	
324.27084	72	
325.90894	62	
326.33495	82	
327.22518	62	
END IONS

###FS:    #m/z: 340.94035 #charge 1+
###MS: 133
###MSMS: 135
BEGIN IONS
TITLE=Cmpd 101, +MS2(340.9403), 28.0-35.0eV, 2.9min #135
RTINSECONDS=174.449
SCANS=133,135
PEPMASS=340.94035	295250
CHARGE=1+
50.59695	90	
175.91880	78	
184.86696	60	
186.86721	60	
196.88358	148	
198.90236	68	
203.86154	74	
205.06106	56	
206.89171	74	
214.89292	68	
214.94154	64	
215.88389	64	
216.90986	72	
218.89110	74	
220.87228	60	
221.97028	70	
223.96136	90	
223.97991	82	
224.83991	100	
224.96598	92	
225.83968	80	
226.12782	70	
226.83722	66	
227.09842	74	
227.15353	60	
227.82831	118	
228.84254	150	
230.41715	100	
230.88898	176	
231.88866	136	
231.95434	94	
235.94813	64	
237.89157	58	
238.88244	76	
238.98550	66	
239.10880	76	
239.84940	70	
239.86498	80	
240.83398	120	
240.86061	62	
240.87971	76	
241.84006	522	1+
242.96180	58	
243.83432	138	
243.98480	80	
244.82557	76	
244.87245	160	1+
244.88620	60	
246.84504	68	
247.90952	58	
249.95902	74	
250.96152	74	
252.82672	58	
252.86375	70	
253.97592	72	
254.42065	102	
254.45013	88	
254.96545	68	
255.07330	94	
255.13788	78	
255.40495	64	
256.84965	116	
256.86836	186	
256.90871	66	
257.79860	58	
257.84386	138	
258.84438	540	
259.85325	390	
260.83518	610	1+
261.90193	74	
261.91761	58	
262.85153	122	
262.87663	60	
262.92728	160	
262.95235	72	
263.84583	66	
264.86508	76	
265.08710	82	
265.86701	66	
267.95771	66	
268.15061	94	
268.54710	68	
268.84156	246	
269.82030	70	
269.85230	304	1+
270.93653	70	
272.84609	72	
272.91562	78	
272.93926	74	
274.85560	78	
274.88281	64	
275.55015	56	
275.86948	194	
276.81354	76	
276.85912	1166	1+
277.81800	62	
278.84458	1214	1+
279.55969	78	
279.93357	72	
280.88745	112	
281.01330	66	
281.85785	74	
282.79474	80	
282.88609	72	
286.11831	60	
286.84773	66	
287.12484	68	
288.83950	60	
290.80466	82	
290.85483	58	
292.86257	72	
293.96243	58	
294.86301	82	
295.99335	66	
296.85693	182	
298.09269	86	
298.14355	72	
298.85462	56	
299.01231	58	
299.78495	78	
299.87111	222	1+
300.06366	66	
300.23772	64	
300.97238	74	
301.05966	60	
301.85915	110	
302.85639	86	
304.94781	90	
305.00578	76	
305.18801	76	
305.39612	78	
307.80232	70	
308.39912	78	
308.88635	94	
309.89276	72	
310.87716	70	
311.89969	66	
312.81382	70	
314.95236	86	
316.96266	68	
322.29052	92	
325.62305	84	
325.83365	58	
328.18108	74	
328.88847	64	
328.92409	114	
330.84242	78	
331.03886	92	
334.60497	76	
336.90469	58	
336.95384	92	
339.81379	56	
340.82169	64	
343.19934	64	
344.78239	68	
345.74518	62	
345.78600	76	
END IONS

###FS:    #m/z: 363.95612 #charge 1+
###MS: 133
###MSMS: 136
BEGIN IONS
TITLE=Cmpd 102, +MS2(363.9561), 28.0-35.0eV, 3.0min #136
RTINSECONDS=175.221
SCANS=133,136
PEPMASS=363.95612	105890
CHARGE=1+
126.38290	72	
128.58473	76	
142.30206	68	
161.88934	66	
182.86441	128	
189.86200	152	
191.85963	70	
194.89033	82	
200.94768	84	
209.94206	322	
210.89368	70	
212.87848	534	1+
222.95302	382	1+
224.94679	358	1+
224.98096	68	
226.86119	94	
226.94671	1842	1+
226.97085	90	
227.81124	82	
228.84294	68	
228.88909	138	
228.94129	1372	1+
229.98601	128	
230.88790	536	1+
232.01714	84	
232.88447	206	
233.10706	92	
233.90658	84	
235.07788	98	
236.85632	82	
236.90951	72	
240.03238	70	
240.83381	142	
240.93909	178	
240.96417	322	
241.84268	94	
241.94208	238	
242.94084	888	1+
243.82565	72	
244.82913	192	
244.95612	1178	1+
245.94806	920	1+
246.90527	122	
246.95283	766	1+
246.97451	80	
247.80885	92	
248.80412	546	1+
248.86151	84	
248.90128	208	
250.11572	108	
250.94634	72	
250.96991	170	
251.04471	202	
251.17768	72	
252.11265	86	
255.89772	90	
256.93592	68	
258.83229	260	
258.84857	70	
260.11061	78	
260.83982	132	
260.96792	130	
261.86908	146	
262.02300	94	
263.86291	98	
264.86523	70	
264.97086	138	1+
265.81425	92	
265.88722	82	
266.81385	804	1+
267.97054	342	1+
268.17700	68	
268.81847	124	
269.16099	72	
269.92300	90	
269.96828	148	
272.82384	82	
275.80051	320	1+
276.84808	160	
277.86120	94	
277.91788	76	
278.54026	68	
278.80012	126	
278.89111	72	
278.90935	92	
279.79511	112	
280.02419	68	
280.79202	1280	1+
280.83989	106	
282.63553	84	
282.82977	138	
282.86248	76	
283.43089	92	
283.78430	184	
283.85277	132	
283.89817	80	
284.79360	72	
284.82646	146	
285.17841	86	
285.84500	286	
286.81276	100	
289.86973	136	
290.82673	158	1+
291.08954	106	
291.78321	80	
292.86057	70	
293.01157	96	
293.11797	110	
293.79614	68	
294.84951	72	
295.01196	78	
296.35883	80	
296.80956	548	1+
297.90400	82	
298.80048	906	1+
300.10825	80	
300.35470	78	
301.81009	174	
301.86087	286	
302.39927	160	
302.79257	68	
302.85819	212	
302.93338	102	
303.85719	318	
304.87894	88	
304.93739	72	
305.87893	156	1+
308.84364	76	
309.43311	98	
310.42049	78	
311.88517	102	
314.18330	90	
314.81825	66	
314.84298	68	
315.81597	128	
315.87677	68	
316.80997	254	1+
317.88369	66	
319.31675	78	
319.80448	74	
319.87901	78	
320.61738	76	
320.81651	66	
321.09261	76	
321.81623	112	
321.96239	68	
322.82117	178	
323.82895	92	
323.86627	92	
324.78616	70	
324.81721	70	
324.89216	68	
326.87197	84	
327.06985	66	
328.87937	78	
331.93944	76	
332.81381	80	
336.92041	66	
336.94524	134	
337.94211	96	
340.95112	82	
341.37523	74	
342.90171	70	
344.02545	66	
345.94157	102	
346.62096	76	
352.43956	74	
354.27469	72	
354.87578	84	
359.84583	80	
367.21072	82	
END IONS

###FS:    #m/z: 336.94539 #charge 1+
###MS: 137
###MSMS: 138
BEGIN IONS
TITLE=Cmpd 103, +MS2(336.9454), 28.0-35.0eV, 3.0min #138
RTINSECONDS=178.887
SCANS=137-138
PEPMASS=336.94539	34706
CHARGE=1+
82.34153	68	
155.86577	98	
185.86480	82	
194.92547	72	
197.86679	68	
198.89401	64	
198.95779	76	
199.55222	88	
206.89354	72	
206.96600	96	
209.88025	154	1+
210.25263	76	
211.89735	60	
211.94514	440	1+
212.04743	62	
212.87842	388	
213.87367	110	
213.93905	322	
215.88497	124	
215.93441	66	
216.89344	74	
218.90952	66	
219.85506	76	
221.94298	62	
221.96678	78	
223.96696	68	
224.83895	74	
224.97195	144	
224.98611	66	
228.84089	72	
229.95471	352	
230.00172	106	
230.84870	138	
230.88926	748	1+
231.17049	90	
231.95075	72	
232.83033	114	
232.90333	88	
233.82372	70	
233.91580	84	
233.94696	82	
234.85961	90	
235.37705	60	
236.84893	64	
238.06558	68	
238.84134	66	
239.84818	176	
240.84278	144	
241.84229	502	1+
242.14492	80	
242.87931	60	
246.14702	98	
246.94737	78	
246.97861	68	
248.89819	242	1+
249.03175	74	
249.82095	62	
250.79512	64	
250.83252	102	
250.90061	96	
251.07276	104	
251.82810	142	
251.90827	84	
251.92569	92	
252.11662	74	
252.85786	80	
252.95457	114	
252.97216	172	
253.33664	76	
253.86149	80	
253.90246	354	1+
253.96029	72	
254.86515	120	
254.94593	70	
254.96326	298	1+
256.44975	68	
256.84986	150	
257.84388	86	
258.80112	66	
258.83121	74	
258.84787	712	1+
259.01423	64	
260.83370	92	
260.94242	114	
261.83031	92	
263.97869	64	
264.80713	80	
264.86519	110	
266.84513	136	
268.84086	544	1+
270.81565	74	
270.84429	256	1+
270.87400	70	
271.81798	60	
271.86356	78	
271.91654	136	
273.40007	70	
273.87309	72	
275.02686	68	
275.38118	62	
275.85785	136	
275.87553	204	
276.85556	494	
277.37970	80	
277.85151	94	
277.86710	270	
278.83490	254	
278.86331	124	
278.99780	68	
279.36319	66	
279.40799	80	
279.85986	68	
281.85411	160	
282.87126	132	
282.93904	86	
283.81138	72	
285.85453	468	1+
286.85853	352	1+
287.40752	72	
287.88656	72	
288.79418	62	
289.86159	128	
291.85713	64	
292.04759	64	
293.10680	80	
294.86127	120	
295.86447	78	
296.03139	96	
296.29150	64	
296.67424	70	
297.89422	112	
298.85424	92	
299.78287	70	
299.87093	98	
300.03811	82	
300.16343	66	
300.88205	132	
302.02555	94	
302.91195	88	
303.86021	132	
304.84938	72	
304.86828	60	
308.93604	78	
309.85835	66	
310.87082	148	
310.89454	70	
316.55604	90	
317.50906	84	
319.54080	76	
322.81525	70	
328.07620	64	
329.76205	68	
330.80627	72	
333.40227	104	
337.24901	66	
338.23551	68	
338.38690	60	
338.87038	64	
339.86559	68	
340.73606	68	
340.91490	80	
341.09849	64	
END IONS

###FS:    #m/z: 359.96130 #charge 1+
###MS: 137
###MSMS: 139
BEGIN IONS
TITLE=Cmpd 104, +MS2(359.9613), 28.0-35.0eV, 3.0min #139
RTINSECONDS=179.66
SCANS=137,139
PEPMASS=359.96130	24680
CHARGE=1+
46.02520	68	
162.73267	82	
180.95741	66	
185.86191	68	
192.10733	80	
194.13786	66	
195.89046	72	
196.88820	78	
205.95148	76	
206.97618	120	
212.87266	70	
214.89983	76	
218.89282	84	
220.95394	70	
222.95112	112	
223.86789	74	
223.95264	126	
224.94780	254	
225.89883	90	
225.94014	106	
226.94631	1338	1+
227.93902	90	
228.94250	1064	1+
230.89262	70	
231.90128	80	
234.86534	160	
236.06903	78	
240.83778	66	
240.93807	312	
240.96371	220	
241.89461	148	
241.96260	196	
242.90206	66	
242.95956	146	
243.82943	72	
243.96202	70	
244.95814	594	1+
245.94643	100	
246.02972	68	
246.58876	72	
246.81158	130	
246.86839	110	
246.95317	584	
248.80387	250	
249.81041	106	
250.49116	80	
250.80033	76	
250.83963	70	
250.95070	82	
251.03177	86	
251.97010	136	
252.00535	68	
252.90558	112	
252.95554	132	
253.87825	72	
255.54217	98	
258.83426	332	1+
259.80321	212	1+
260.93706	76	
260.97403	116	
261.83245	70	
262.94439	72	
263.08339	70	
264.82479	74	
265.81119	80	
265.87380	68	
265.98136	70	
266.53855	104	
266.81364	430	
267.97530	152	
268.00176	80	
268.81523	86	
268.84468	154	
268.90388	96	
268.96001	174	1+
269.02625	66	
270.84169	90	
271.18135	80	
271.84713	70	
273.88713	90	
274.12517	82	
275.79093	72	
275.89281	70	
275.97513	152	
276.00720	68	
276.80687	90	
277.08348	72	
277.34071	76	
277.80230	370	1+
278.84502	106	
278.96069	98	
279.85973	84	
279.88079	84	
280.66545	120	
280.79290	1054	1+
281.86346	122	
282.79198	92	
283.83424	124	
285.82171	116	
285.94036	90	
286.15162	68	
286.85766	186	
287.41800	100	
287.43713	86	
287.84105	74	
288.86499	68	
289.39955	80	
291.78967	74	
292.44044	72	
292.91060	82	
293.97989	74	
294.86631	66	
296.80687	116	
296.85447	94	
297.11252	68	
297.80786	306	
297.83223	84	
298.35567	106	
298.80192	1058	1+
298.86473	70	
299.12391	78	
299.86985	68	
302.82858	90	
303.10422	76	
304.79134	66	
305.92385	74	
307.88391	72	
311.86548	86	
313.92246	74	
314.17038	72	
314.81260	68	
316.82170	126	
317.82221	80	
317.88353	106	
318.80382	78	
319.16539	68	
319.81317	92	
320.82376	72	
321.81656	154	
322.73166	68	
323.01771	120	
325.79160	78	
332.07604	76	
336.95411	70	
336.98564	88	
339.02205	68	
339.05152	74	
340.15099	86	
340.81068	78	
344.93945	86	
346.82540	90	
348.07577	96	
348.91229	72	
354.41805	70	
354.84325	76	
357.77308	96	
362.71412	86	
364.35180	82	
365.06577	68	
END IONS

###FS:    #m/z: 507.84457 #charge 1+
###MS: 137
###MSMS: 140
BEGIN IONS
TITLE=Cmpd 105, +MS2(507.8446), 28.2-35.2eV, 3.0min #140
RTINSECONDS=180.432
SCANS=137,140
PEPMASS=507.84457	15902
CHARGE=1+
196.01503	192	
224.97569	328	
251.91403	98	
260.88077	174	
265.92620	118	
267.93458	110	
277.00359	98	
277.80445	144	
278.84811	236	1+
279.39961	92	
279.79240	218	1+
286.76576	122	
287.85505	146	
287.89794	222	1+
289.87498	100	
290.97530	146	
293.86989	252	1+
296.35622	112	
300.79304	300	1+
300.83830	120	
300.85127	92	
301.79598	252	1+
302.35437	108	
303.86333	102	
304.78984	112	
304.87839	114	
305.86529	206	
305.99733	102	
306.86355	136	
308.14257	290	
308.80886	106	
308.86933	312	1+
308.89498	134	
309.88655	98	
309.96429	92	
310.15938	184	
310.84183	188	
311.88245	396	1+
312.88344	254	1+
314.86380	282	1+
315.86769	158	1+
319.85836	110	
320.79021	92	
320.85849	92	
321.81829	110	
321.91131	152	1+
322.86170	138	
323.33185	100	
324.85865	114	
326.88267	644	1+
327.84077	94	
328.86988	118	
329.41424	118	
330.77738	132	
332.87661	178	
333.81470	112	
335.81524	216	1+
335.88540	136	
336.09800	92	
338.87553	108	
339.00693	162	1+
342.85370	94	
343.99581	100	
346.88557	96	
347.77921	172	
349.04291	120	
349.75227	176	
349.78721	106	
350.27354	92	
350.85552	168	1+
350.88961	166	
351.80799	136	
352.73701	94	
353.84870	122	
356.89593	114	
357.76857	92	
357.78092	230	1+
358.18082	140	
361.79085	116	
362.80576	154	
365.72167	232	1+
365.78760	106	
366.78661	132	
367.15922	94	
367.70788	100	
367.76964	142	
367.81564	110	
368.49937	108	
368.90149	98	
369.72323	108	
369.83443	92	
371.80865	140	
373.71616	170	
373.78425	116	
374.72715	232	1+
375.80141	144	1+
378.05210	174	1+
378.81281	106	
380.71926	664	1+
381.18318	96	
381.78367	108	
381.84273	254	1+
382.71023	134	
383.72214	120	
383.79362	120	
384.74685	102	
384.84675	134	
385.77584	118	
386.85241	114	
388.79435	108	
389.20363	102	
390.74182	142	
390.83704	538	1+
391.74361	124	
392.82610	500	1+
392.88004	126	
393.78116	146	
394.73952	114	
394.80354	92	
394.83003	100	
394.84740	140	
395.83132	106	
398.72675	896	1+
399.75813	92	
399.85070	190	
399.99023	118	
400.79042	168	1+
402.83820	208	1+
403.87966	114	
404.35972	112	
405.76396	124	
405.86106	100	
406.79039	96	
407.85167	112	
408.12061	94	
408.74409	244	
408.84913	736	1+
408.87220	170	
409.74514	158	
410.83653	670	1+
411.78025	94	
411.81320	108	
411.88232	124	
412.73425	260	1+
413.84086	106	
416.74229	116	
419.88721	132	
421.88919	170	1+
421.96396	150	
423.77287	156	
423.80126	96	
423.87225	114	
424.77414	158	
424.83160	112	
424.86435	132	
425.76610	340	
426.75820	188	
426.86347	654	1+
427.01306	116	
427.73341	184	
428.72176	112	
428.75707	268	1+
428.84696	726	1+
429.70103	164	
430.69940	94	
430.74046	224	
430.85755	664	1+
431.84481	94	
432.68502	168	
433.85431	218	
434.36057	92	
434.85321	104	
435.71311	248	
436.70179	98	
439.39872	100	
439.89785	94	
440.77398	412	1+
441.78092	298	1+
443.75400	116	
444.77025	222	1+
444.87245	668	1+
445.71848	134	
445.74274	102	
446.74913	126	
446.87023	334	1+
447.73360	246	1+
448.76473	106	
450.87997	142	1+
462.88882	160	
466.22519	90	
466.71101	158	1+
467.88730	494	1+
469.88346	144	
475.31533	96	
485.89759	246	1+
509.28797	98	
END IONS

###FS:    #m/z: 336.94519 #charge 1+
###MS: 141
###MSMS: 142
BEGIN IONS
TITLE=Cmpd 106, +MS2(336.9452), 28.0-35.0eV, 3.1min #142
RTINSECONDS=184.111
SCANS=141-142
PEPMASS=336.94519	38330
CHARGE=1+
191.02281	72	
194.91853	66	
196.88146	74	
197.97001	76	
202.94752	76	
210.88259	164	
211.94461	732	1+
212.87987	410	1+
213.93689	188	
215.89294	68	
217.88241	84	
222.86588	70	
223.97340	112	
224.11406	62	
224.95376	70	
225.84710	72	
225.87464	68	
226.89146	124	
226.97436	70	
227.20552	96	
228.89626	76	
229.89156	80	
229.95470	418	
230.88713	1056	1+
231.94836	176	
232.94842	76	
233.02241	72	
233.82571	60	
233.86871	68	
233.97758	74	
235.09271	64	
235.94238	118	
236.01641	84	
238.83912	68	
238.88670	166	
239.86735	68	
240.83908	656	1+
241.84118	540	1+
241.94054	66	
242.00949	94	
243.17225	74	
243.82962	72	
244.95821	66	
246.85889	64	
246.98026	134	
247.97102	78	
248.89783	202	1+
248.95646	72	
249.42943	90	
249.83077	76	
249.87935	66	
249.96414	80	
250.83629	102	
250.95499	112	
250.96673	156	
251.96784	74	
252.83576	140	
252.92640	66	
252.97019	276	
253.85692	72	
253.90984	78	
253.94000	86	
254.87214	138	
254.91355	78	
254.96921	114	
255.07117	74	
255.97020	88	
256.84745	114	
256.87169	142	
256.96324	72	
257.85113	236	
258.85072	510	1+
258.87205	62	
258.95727	64	
259.10729	84	
259.80531	72	
259.85355	348	1+
259.95750	86	
260.86802	90	
261.85534	108	
262.83082	66	
263.82901	88	
264.86603	176	
264.91704	98	
265.02900	70	
265.82340	90	
266.97935	76	
267.87361	78	
268.04409	62	
268.83904	324	
269.02402	80	
269.84363	178	
270.05599	66	
270.83511	208	
272.79540	80	
272.84616	162	
272.86597	72	
274.85997	214	
274.97777	72	
275.85880	310	
276.07826	68	
276.85643	918	1+
276.94218	76	
277.83067	568	1+
277.89050	64	
277.95968	138	
278.83295	456	1+
280.05894	74	
280.14153	64	
280.87434	66	
280.93837	72	
281.02750	76	
281.04614	74	
281.84122	78	
282.87758	68	
283.43076	80	
285.16358	66	
285.18056	84	
285.84920	186	
285.88819	164	1+
286.85001	966	1+
288.06698	166	
290.87616	82	
292.83749	82	
293.10002	68	
293.85143	104	
293.87396	66	
293.91766	72	
294.11401	72	
294.32877	78	
294.86681	152	
295.07947	70	
297.88068	132	
297.98285	144	
298.30718	112	
298.84352	62	
298.86058	100	
299.87457	274	1+
301.92181	92	
302.84547	66	
304.38625	62	
305.92013	62	
308.86561	220	1+
310.81236	60	
311.86511	62	
312.87243	68	
317.88417	62	
319.02975	100	
322.18225	68	
323.90589	78	
324.83244	72	
324.85400	64	
325.40598	72	
325.75637	78	
331.90631	84	
332.93821	88	
334.82074	66	
334.88168	86	
335.89084	70	
336.87517	80	
337.23604	78	
339.17338	72	
339.88395	90	
339.91545	100	
340.86034	60	
END IONS

###FS:    #m/z: 359.96121 #charge 1+
###MS: 141
###MSMS: 143
BEGIN IONS
TITLE=Cmpd 107, +MS2(359.9612), 28.0-35.0eV, 3.1min #143
RTINSECONDS=184.884
SCANS=141,143
PEPMASS=359.96121	26022
CHARGE=1+
184.85677	72	
186.87396	68	
207.95992	74	
209.94220	340	1+
222.95228	592	1+
223.88447	72	
224.88493	88	
224.95576	116	
225.96522	66	
226.43081	112	
226.94428	664	
227.95450	336	
228.94227	1186	1+
229.05079	72	
230.82926	82	
231.08110	88	
233.95907	132	
234.50409	72	
234.85558	66	
236.88103	80	
238.84521	80	
239.09359	86	
239.86113	84	
240.07620	72	
240.82428	72	
240.93847	210	
240.96272	364	1+
241.78419	64	
241.93942	160	
242.10872	78	
242.95638	320	1+
243.94043	68	
244.95592	632	1+
244.99905	82	
245.93976	180	
246.81403	66	
246.95190	558	
247.07486	68	
247.80901	96	
248.16313	102	
248.79776	228	1+
249.08254	68	
249.95130	78	
250.96528	68	
251.05034	118	
252.95254	150	
258.85177	148	
259.03044	68	
259.97586	68	
260.85164	80	
260.96854	142	
262.82642	66	
262.94906	90	
264.81894	94	
264.92091	94	
264.96290	80	
265.08522	92	
265.82407	118	
265.86343	108	
265.90717	78	
265.97529	66	
266.81240	278	
266.97645	118	
267.78061	82	
267.81431	156	
267.97172	104	
267.99356	66	
268.90525	126	
270.10426	66	
270.90432	76	
272.85010	100	
273.96471	70	
274.79872	84	
274.84544	88	
276.85325	96	
276.87884	74	
276.98510	66	
277.70687	104	
278.79956	298	1+
278.84799	86	
278.92401	72	
279.10504	112	
279.41792	66	
279.82078	80	
280.10727	144	
280.79373	910	1+
280.83949	128	
280.86917	80	
281.89735	96	
282.78864	68	
283.02393	70	
283.39580	78	
284.11565	72	
284.82492	270	
285.88795	76	
286.85852	116	
287.88463	68	
288.80836	68	
288.89372	90	
290.89424	72	
290.93861	72	
291.79102	162	
292.07491	82	
294.00066	66	
296.81048	76	
297.80774	188	
297.93309	124	
298.80305	1488	1+
299.95723	96	
300.79001	90	
301.78034	144	
304.87910	78	
305.82098	76	
306.82272	66	
307.54144	84	
307.94230	66	
308.85000	78	
309.87774	80	
309.92105	80	
310.90743	68	
312.43399	110	
313.73102	78	
313.94192	74	
314.28369	86	
314.82156	116	
314.94347	74	
315.28154	74	
316.78085	74	
316.81493	350	1+
316.84012	70	
317.08953	70	
317.89431	68	
318.46176	74	
318.81719	128	
319.82167	126	
320.82798	70	
320.91192	76	
321.82028	284	
322.06554	72	
322.92588	126	
323.88407	72	
324.03409	68	
324.86143	78	
325.84699	72	
325.98007	96	
327.80923	68	
330.85095	74	
331.51263	84	
336.94558	82	
338.76196	66	
339.09216	92	
342.01059	90	
342.62649	74	
345.81598	94	
346.63921	86	
349.00854	66	
351.35210	68	
351.58055	68	
353.92085	94	
362.94291	94	
363.99467	80	
END IONS

###FS:    #m/z: 507.84423 #charge 1+
###MS: 141
###MSMS: 144
BEGIN IONS
TITLE=Cmpd 108, +MS2(507.8442), 28.2-35.2eV, 3.1min #144
RTINSECONDS=185.656
SCANS=141,144
PEPMASS=507.84423	20396
CHARGE=1+
207.79351	102	
221.87333	98	
222.97255	306	1+
224.97642	186	
248.12020	96	
250.98692	94	
258.05309	88	
262.96191	86	
266.16555	132	
269.81400	94	
269.86562	130	
270.04111	88	
275.11628	108	
276.00111	98	
277.10446	124	
278.82815	102	
279.13109	86	
279.37725	90	
281.01966	86	
282.66032	86	
287.85337	310	
291.87056	90	
291.97191	88	
292.33713	92	
296.92350	92	
298.80106	368	1+
300.36363	86	
300.44850	116	
300.84777	86	
303.86666	200	
304.87496	86	
305.46061	90	
305.86479	220	
307.88443	172	
308.14164	644	1+
308.87183	278	
308.91025	88	
309.87317	250	
309.89367	116	
309.99264	92	
310.19021	96	
311.15845	114	
311.88710	156	
311.98056	96	
314.86268	520	1+
316.81001	130	
317.86608	120	
317.88150	94	
318.80523	90	
321.81889	86	
321.86055	294	1+
322.32775	102	
324.65334	120	
326.83406	86	
326.88290	1004	1+
326.91302	96	
328.37933	88	
328.83859	160	
328.87383	88	
332.87579	208	
333.81820	206	1+
336.78394	106	
336.88768	96	
337.13205	92	
337.30119	92	
342.77617	212	1+
346.11263	86	
347.78295	444	1+
348.17141	92	
348.73176	200	
348.89418	136	
349.72572	132	
349.89322	86	
350.73098	120	
350.76850	102	
351.77818	138	
354.66302	112	
354.77315	100	
356.89226	92	
357.76351	184	1+
357.84912	92	
365.78205	302	1+
366.73766	158	1+
366.88146	116	
367.76305	312	1+
367.98586	100	
368.82325	318	1+
368.90481	150	
369.41180	100	
369.88633	110	
370.78528	118	
371.79787	436	1+
372.79711	240	1+
373.37315	102	
373.81396	92	
374.71854	126	
377.81042	136	
379.25920	88	
380.15889	92	
380.71757	522	1+
380.78150	154	1+
381.71832	330	1+
381.83940	258	1+
383.77418	244	1+
384.85600	88	
385.85103	238	
386.78113	126	
386.83310	132	
387.83929	184	
388.84791	154	
388.90608	196	1+
389.19516	282	1+
389.70894	176	
390.84349	398	1+
390.88992	92	
391.42163	84	
391.80207	152	
392.82706	398	1+
393.01672	96	
396.73705	130	
396.76741	88	
398.72625	170	
398.77496	132	
399.36383	180	
399.73335	276	1+
399.84589	156	1+
400.72276	264	1+
405.75202	138	
405.78271	94	
405.85769	420	1+
406.74174	378	1+
408.85119	612	1+
408.97989	94	
409.72668	378	1+
410.84036	342	1+
411.09540	84	
411.78770	110	
411.83201	128	
412.69310	142	
413.75505	106	
417.68172	96	
417.73737	152	
417.85743	132	
420.88172	304	1+
421.82567	112	
422.77582	94	
422.86443	132	
423.75698	108	
423.77699	524	1+
423.86324	206	
424.83077	98	
424.87309	134	
425.73115	140	
425.75494	252	
425.86176	544	1+
426.75417	158	
426.92406	108	
427.73634	452	1+
427.76910	268	1+
428.12328	88	
428.84771	762	1+
428.88730	86	
429.83663	132	1+
430.39516	88	
430.70305	92	
430.73387	130	
431.86960	366	1+
433.72158	106	
433.85554	102	
437.11332	88	
439.75985	88	
440.53400	90	
442.69892	112	
443.76089	150	
444.87242	1226	1+
444.90351	136	
445.74473	126	
445.77943	118	
445.87317	690	1+
446.13162	120	
447.70958	120	
448.71218	140	
448.77098	184	
449.74963	92	
449.77607	108	
449.87555	128	
450.76384	182	1+
457.76597	86	
462.88199	524	1+
465.72497	118	
465.76247	178	1+
465.80996	108	
467.89214	366	1+
472.87994	100	
485.89909	206	1+
486.27888	86	
498.22501	98	
510.92656	102	
END IONS

###FS:    #m/z: 322.92980 #charge 1+
###MS: 145
###MSMS: 146
BEGIN IONS
TITLE=Cmpd 109, +MS2(322.9298), 28.0-35.0eV, 3.2min #146
RTINSECONDS=189.337
SCANS=145-146
PEPMASS=322.92980	708930
CHARGE=1+
56.41728	72	
100.97042	62	
124.72071	52	
183.04803	86	
186.44977	88	
191.07889	60	
194.91521	70	
195.88675	54	
195.91779	68	
199.88053	54	
201.04394	124	
205.94970	76	
206.95040	70	
207.89136	60	
207.98135	52	
209.92173	56	
210.89032	48	
213.41579	84	
215.88396	58	
217.19009	66	
218.86383	66	
218.88360	72	
220.81919	78	
220.87029	68	
221.94288	146	
222.87301	86	
222.95036	72	
223.81494	68	
223.93392	46	
224.81320	62	
224.99561	58	
225.84340	54	
225.96173	66	
227.02976	66	
227.82453	50	
228.05960	92	
228.84278	70	
230.83289	68	
230.84819	190	
230.86653	80	
230.88517	86	
230.98252	48	
231.10760	68	
232.93453	78	
233.38073	86	
236.92636	72	
237.05298	140	
238.21326	52	
238.24765	92	
238.81842	68	
238.93628	136	
239.03490	52	
239.07256	62	
240.82105	246	
240.84162	84	
240.94034	2248	
241.93771	5952	1+
242.82064	140	
242.93931	4318	1+
243.82354	72	
244.83356	72	
245.82961	50	
245.89942	88	
246.85279	124	
246.97312	240	1+
247.82806	60	
248.84582	78	
250.46049	74	
251.07061	82	
251.18930	50	
252.42298	76	
252.66667	100	
252.92237	64	
253.90148	52	
254.16597	96	
254.91235	92	
256.40249	82	
257.07374	78	
257.79483	74	
258.83087	186	
258.84921	68	
259.44362	76	
259.83715	82	
260.83583	80	
261.03212	64	
261.82984	106	
262.80291	66	
262.83385	216	
264.14412	78	
264.87724	70	
265.06899	88	
265.08307	68	
266.81370	66	
266.86515	64	
268.86111	72	
269.02191	56	
269.95504	48	
270.79953	48	
270.84130	64	
271.82693	54	
273.79099	52	
273.85514	50	
274.51190	88	
275.09831	70	
276.91140	62	
277.01999	50	
278.86015	82	
279.08926	702	1+
279.14114	66	
279.99129	68	
280.13508	64	
280.39394	82	
280.83278	74	
280.84642	80	
280.91231	92	
280.97639	58	
282.31581	54	
283.07110	60	
283.86520	64	
284.29162	266	1+
284.44897	76	
284.84247	68	
284.87496	152	
285.85263	78	
288.79586	58	
289.78755	70	
290.53241	92	
291.80588	46	
292.82256	78	
294.04868	60	
296.83916	60	
297.79823	56	
298.79925	72	
299.78517	114	
300.83816	56	
304.16552	66	
305.40248	68	
307.79892	74	
307.88882	56	
307.90971	56	
308.42494	78	
310.82112	50	
310.87973	86	
311.74616	78	
318.31090	54	
320.06545	80	
323.09112	90	
324.21125	70	
324.89697	50	
325.90240	48	
326.79975	72	
326.88974	66	
328.00957	52	
328.03199	62	
328.39192	72	
END IONS

###FS:    #m/z: 340.94040 #charge 1+
###MS: 145
###MSMS: 147
BEGIN IONS
TITLE=Cmpd 110, +MS2(340.9404), 28.0-35.0eV, 3.2min #147
RTINSECONDS=190.11
SCANS=145,147
PEPMASS=340.94040	306240
CHARGE=1+
171.34104	76	
176.68183	66	
188.89211	98	
191.53731	98	
196.88318	80	
198.95266	66	
204.83230	68	
205.95359	124	
209.13016	66	
210.93679	342	1+
213.87698	80	
213.93684	320	1+
214.89806	78	
215.88798	182	
216.45990	66	
218.88212	72	
218.89834	86	
219.89493	64	
223.95983	62	
224.83699	76	
224.96035	92	
226.83749	70	
226.86705	84	
226.92416	70	
226.94663	82	
228.84300	70	
228.88553	74	
228.94309	74	
230.89042	276	
231.95343	80	
232.88981	88	
233.40694	78	
233.89318	66	
233.91767	72	
234.93832	76	
235.03624	72	
235.86922	70	
237.89494	74	
238.05811	72	
238.88226	90	
239.84711	140	
239.91094	72	
240.51235	74	
240.88728	70	
240.90556	66	
241.04164	70	
241.84299	374	1+
241.90245	76	
241.96545	70	
242.83336	106	
242.92131	70	
243.83378	152	
243.88136	70	
243.93865	84	
244.42824	64	
244.82944	80	
245.51581	84	
245.81980	88	
245.93912	90	
246.84128	64	
248.04268	78	
249.85429	62	
252.10085	84	
252.79159	76	
252.88119	64	
252.92637	72	
253.83336	76	
254.85558	66	
254.96168	68	
255.80313	74	
255.87587	102	
255.93299	68	
255.96320	134	
256.26448	102	
256.85124	64	
256.89022	76	
258.84467	664	1+
258.87059	154	
258.90956	66	
258.96494	78	
259.85991	172	
260.13247	72	
260.83296	270	
261.43112	72	
261.83759	122	
261.88777	100	
261.94054	124	
262.85669	66	
263.80895	80	
263.84684	66	
266.85540	68	
266.92764	88	
267.11205	100	
267.82690	88	
268.84975	120	
269.84368	102	
270.09681	72	
271.83225	106	
273.84694	64	
273.89568	94	
274.86917	74	
276.85730	1046	1+
276.99528	84	
277.79484	72	
277.96923	80	
278.84603	886	1+
279.41398	86	
279.99959	120	
280.84413	100	
280.86073	144	
281.85948	122	
281.89121	62	
281.91986	68	
282.84404	62	
282.88680	122	
283.16241	92	
285.42307	92	
287.41188	90	
288.83543	112	
289.81088	78	
290.16239	68	
292.82069	72	
292.86450	72	
292.88534	72	
294.86184	108	
294.92554	70	
295.43151	88	
295.55616	80	
295.86915	116	
296.14759	74	
296.85298	66	
298.30652	96	
298.93486	84	
299.87878	92	
300.81479	76	
301.05561	64	
301.85673	106	
302.87749	68	
302.92740	64	
302.94288	138	
309.28796	72	
311.86112	64	
313.88763	84	
315.17486	68	
321.88314	178	1+
324.04101	84	
324.39905	64	
327.89413	94	
328.19172	112	
329.86698	62	
332.81741	64	
333.82634	64	
334.76709	68	
335.12415	84	
336.73270	64	
339.07844	76	
345.79066	76	
END IONS

###FS:    #m/z: 363.95613 #charge 1+
###MS: 145
###MSMS: 148
BEGIN IONS
TITLE=Cmpd 111, +MS2(363.9561), 28.0-35.0eV, 3.2min #148
RTINSECONDS=190.882
SCANS=145,148
PEPMASS=363.95613	119530
CHARGE=1+
189.86219	114	
196.88656	70	
201.04173	86	
209.94072	276	
210.88471	156	
212.87801	734	1+
214.86767	92	
222.95314	334	
223.88442	74	
223.97730	122	
224.95181	192	
225.95719	72	
226.94813	1094	1+
227.93231	112	
228.89595	302	1+
228.94164	1866	1+
230.88928	1206	1+
232.88280	160	
232.90619	70	
234.88110	166	
235.07098	108	
237.92362	68	
239.08990	74	
239.10888	94	
240.06310	72	
240.35979	72	
240.45303	68	
240.82176	228	
240.84086	78	
240.93958	430	1+
240.96558	130	
242.81618	146	
242.84124	74	
242.85816	70	
242.94156	824	1+
242.95816	110	
242.96976	86	
243.81943	108	
243.83412	158	
243.86005	68	
244.95506	930	1+
245.23883	76	
245.89296	76	
246.08543	84	
246.95316	852	1+
248.80311	450	1+
248.89884	322	
250.80021	80	
250.94701	172	1+
251.90827	68	
252.69016	104	
253.83526	84	
253.90408	222	
254.07780	70	
254.83788	86	
255.06538	100	
257.90718	92	
258.84361	96	
258.86286	220	1+
258.97029	80	
259.07579	78	
259.84582	126	
260.56036	90	
260.83308	96	
260.85499	76	
260.96635	86	
261.13246	72	
262.82804	340	1+
262.85060	176	
263.84868	68	
263.88676	74	
264.82121	122	
265.02503	68	
265.08040	136	
265.82117	68	
266.81227	216	
266.86135	66	
267.93135	92	
267.95975	84	
267.97765	150	
268.08819	90	
268.81017	138	
268.84068	196	
268.95505	92	
269.12277	80	
269.80391	98	
269.86025	98	
269.96873	310	
270.83393	72	
272.18718	74	
272.23974	72	
273.79019	68	
273.93428	80	
275.79683	68	
276.04368	72	
276.80719	118	
277.86396	142	
278.79766	338	1+
279.10049	76	
280.79284	444	1+
280.81162	90	
281.11447	70	
281.85844	114	
281.89683	94	
282.78916	244	
282.82564	528	1+
282.92879	84	
283.39375	84	
283.84880	124	
284.04514	82	
284.18806	74	
284.79685	72	
285.86729	102	
285.93411	74	
286.91452	94	
287.09357	68	
287.82624	80	
288.84586	70	
289.09417	118	
289.88213	82	
291.11032	72	
292.83517	72	
294.08056	72	
294.85155	74	
294.86747	158	
296.41609	92	
296.80813	202	
297.11223	78	
297.79801	70	
298.11628	78	
298.14681	84	
298.42351	72	
298.80155	1824	1+
299.02859	72	
299.87201	78	
300.85962	94	
301.12122	72	
301.79667	364	1+
301.83321	72	
301.84609	80	
301.86378	144	
302.85677	534	1+
303.00125	84	
303.04685	68	
303.85591	336	1+
306.85491	76	
307.39494	90	
308.92091	68	
316.81353	226	
317.91659	70	
318.81075	104	
320.81401	90	
320.92071	82	
321.86146	106	
322.81802	158	
324.80375	124	
324.87640	72	
324.88981	94	
326.86827	242	
329.87119	70	
344.41066	78	
348.86386	70	
350.79329	74	
352.26468	72	
352.61726	78	
352.85820	184	
356.77515	80	
360.88294	70	
362.70438	90	
364.22628	80	
END IONS

###FS:    #m/z: 322.92963 #charge 1+
###MS: 149
###MSMS: 150
BEGIN IONS
TITLE=Cmpd 112, +MS2(322.9296), 28.0-35.0eV, 3.3min #150
RTINSECONDS=194.546
SCANS=149-150
PEPMASS=322.92963	665136
CHARGE=1+
79.59447	82	
102.50001	70	
185.92700	54	
192.06439	58	
192.89606	74	
193.90843	78	
193.96004	84	
195.90731	72	
196.88315	158	
197.13464	66	
198.84194	64	
199.86118	62	
200.83460	70	
201.04257	196	
209.99265	52	
210.93696	52	
213.03579	80	
213.86438	90	
219.06195	92	
220.87932	54	
221.06570	72	
222.95726	72	
223.79066	70	
223.85498	56	
223.96238	64	
224.00931	72	
224.61102	52	
224.84618	50	
225.92261	62	
227.93342	64	
228.82038	88	
230.83989	74	
231.12576	66	
233.03594	96	
233.41441	68	
233.82352	90	
236.80166	84	
236.83574	66	
237.09835	82	
238.82582	58	
238.87697	60	
238.89249	54	
238.93946	210	
239.01038	72	
239.78180	62	
239.89742	52	
240.94022	1912	
241.89491	92	
241.94216	1244	
242.76074	56	
242.82470	108	
242.94155	4052	1+
243.08421	106	
243.82141	110	
244.18039	58	
244.81824	118	
244.83351	82	
244.93901	672	1+
245.55044	56	
245.83324	96	
245.85461	60	
246.83552	62	
246.85816	116	
246.97757	188	
248.08155	72	
248.83878	106	
248.85608	114	
249.07520	52	
249.27015	48	
249.90461	82	
249.98426	66	
250.39228	100	
250.51475	70	
250.92471	62	
251.90615	70	
252.87358	80	
254.82609	78	
254.86927	60	
256.39299	86	
256.89697	72	
257.99600	54	
258.01370	48	
258.83351	86	
258.92163	70	
259.61374	92	
259.87107	82	
260.82909	114	
261.83253	312	
262.82778	156	
263.91954	60	
264.79147	68	
264.81903	70	
264.87282	80	
265.25088	64	
266.85147	76	
267.90713	48	
268.08264	72	
270.82952	84	
270.85996	60	
270.95063	84	
271.79240	72	
271.87529	54	
272.88437	100	
273.13613	64	
276.11123	58	
276.77086	76	
276.85050	56	
277.02200	58	
277.08097	66	
278.86491	92	
279.01348	72	
279.08977	1116	1+
279.90930	52	
279.99932	72	
280.82734	104	
282.21258	52	
282.92258	122	
283.02813	56	
283.85834	72	
284.29338	204	
284.88797	66	
285.29170	150	
286.84223	64	
288.78549	60	
288.84135	48	
288.87098	66	
291.80559	104	
294.85994	54	
295.79906	72	
297.81333	62	
300.41011	78	
301.85731	78	
302.85406	58	
303.79932	60	
305.19448	78	
305.82949	50	
307.81935	78	
307.88301	106	
311.93049	82	
314.74296	74	
314.81624	110	
316.15620	68	
318.06522	84	
320.73158	50	
321.22439	72	
322.18029	50	
324.74635	78	
324.89974	102	
325.89805	58	
326.82552	68	
327.16600	56	
327.77836	72	
328.40316	106	
END IONS

###FS:    #m/z: 340.94008 #charge 1+
###MS: 149
###MSMS: 151
BEGIN IONS
TITLE=Cmpd 113, +MS2(340.9401), 28.0-35.0eV, 3.3min #151
RTINSECONDS=195.319
SCANS=149,151
PEPMASS=340.94008	302378
CHARGE=1+
70.58485	70	
174.86168	62	
182.93511	84	
191.95162	122	
192.09685	72	
192.92470	210	
196.88298	68	
200.83278	66	
201.88190	62	
205.94814	70	
206.93084	72	
210.37547	72	
212.87751	280	1+
213.93620	74	
218.87271	66	
221.89401	84	
221.94991	258	1+
223.83265	116	
224.84766	192	1+
224.89009	88	
228.84416	76	
228.94665	144	
228.96359	68	
229.84326	68	
230.89128	120	
231.94694	104	
232.89055	106	
232.95099	194	
233.01312	88	
233.90492	122	
235.82950	62	
236.14260	64	
237.42363	68	
237.87415	90	
238.83921	66	
238.90376	64	
239.10678	80	
239.84740	180	
239.92041	68	
240.83695	78	
241.84399	572	
242.61145	84	
242.84482	394	
242.91584	72	
243.82931	230	
244.83629	104	
245.87486	74	
246.84541	72	
246.97457	64	
248.89814	72	
249.86413	72	
249.96413	126	
250.33381	84	
250.97334	94	
251.83864	118	
252.89749	74	
252.97747	68	
253.90178	64	
254.90451	100	
255.85420	78	
255.96627	86	
256.80770	66	
256.84471	108	
256.89821	92	
256.91520	104	
257.84201	828	1+
258.84442	720	1+
259.87291	82	
260.83827	242	
261.84316	196	
261.88211	64	
262.92054	70	
263.42417	86	
263.89860	76	
264.86683	70	
264.90311	70	
264.92887	78	
267.83265	300	1+
269.15300	66	
269.79984	76	
271.82885	70	
272.80947	66	
272.82565	82	
272.91371	62	
272.93505	76	
272.99625	96	
274.35082	64	
274.85857	136	
275.86373	216	
275.90307	70	
276.85639	466	
277.83166	78	
277.86201	380	
278.57340	66	
278.84586	940	1+
280.14367	70	
280.91262	62	
280.93732	136	
281.84551	68	
281.91342	64	
282.87087	162	
284.08497	68	
284.93773	72	
286.78375	64	
286.83377	68	
286.85406	64	
286.90827	64	
288.99643	96	
289.03189	82	
289.78798	80	
289.84565	126	
289.93013	74	
290.85943	152	
291.80647	112	
291.93678	72	
292.57688	72	
292.90232	60	
293.45561	80	
293.85971	66	
294.00896	64	
294.03201	76	
294.86498	136	
294.95292	106	
297.89596	72	
297.94457	70	
299.86944	192	
300.87703	98	
300.98304	118	
301.38373	110	
301.78211	118	
301.85793	226	1+
302.92473	66	
308.87997	68	
308.91886	86	
311.95664	66	
312.93308	88	
313.12876	78	
313.51108	110	
314.88449	98	
315.01118	88	
316.76777	66	
321.84746	60	
322.81530	62	
323.77993	78	
324.25094	72	
327.95381	64	
328.61496	70	
329.86899	68	
331.03874	88	
331.30701	92	
334.14702	68	
336.28941	102	
337.80660	72	
338.18579	66	
342.79247	100	
344.78432	66	
344.90586	68	
345.91171	82	
END IONS

###FS:    #m/z: 363.95598 #charge 1+
###MS: 149
###MSMS: 152
BEGIN IONS
TITLE=Cmpd 114, +MS2(363.9560), 28.0-35.0eV, 3.3min #152
RTINSECONDS=196.09
SCANS=149,152
PEPMASS=363.95598	106972
CHARGE=1+
182.99831	72	
189.86216	126	
191.85533	130	
196.88750	156	
208.88176	72	
209.94228	432	1+
210.88491	198	
212.87820	584	
219.49649	100	
221.71052	80	
222.95357	166	
224.94813	464	1+
225.87855	76	
226.94752	1766	1+
226.97021	92	
227.93252	140	
228.89558	130	
228.94203	2140	1+
230.83280	74	
230.85141	110	
230.88837	934	
231.90315	84	
232.84149	122	
232.88516	236	
233.85573	80	
234.09958	82	
234.89174	72	
235.88045	88	
236.84457	122	
237.79834	90	
237.86508	82	
237.99567	82	
239.07453	80	
240.07624	84	
240.49685	88	
240.93886	766	
240.96149	316	
241.06618	72	
241.93900	1516	1+
242.94092	1096	1+
243.81989	324	1+
244.83935	76	
244.93807	226	
244.95720	1084	
244.99827	80	
245.38310	78	
245.93901	138	
246.95067	1022	1+
247.85548	70	
247.96986	204	1+
248.80448	352	
248.89774	126	
250.12806	72	
250.89380	166	
254.85348	74	
256.89433	88	
257.14844	72	
257.82431	96	
258.04813	92	
258.44369	72	
258.83163	88	
258.97679	72	
259.09965	74	
259.89260	84	
260.34601	90	
260.83273	212	
260.96852	144	
261.83531	188	
262.82641	142	
263.04952	80	
263.85060	214	1+
263.96971	80	
266.06745	76	
266.34629	88	
266.80942	474	1+
267.16017	88	
267.97210	362	
268.01980	76	
268.78224	84	
268.85125	144	1+
269.96846	74	
270.03805	92	
271.87319	80	
271.91434	78	
272.81147	76	
272.88246	78	
273.86931	72	
274.81112	78	
276.81078	186	
276.85907	168	
277.81337	84	
277.85720	134	
278.79676	182	
278.84589	94	
278.91547	80	
279.79703	144	
280.31780	102	
280.79577	608	1+
281.83718	78	
282.08062	78	
282.79104	104	
282.83019	88	
283.77687	80	
283.81338	82	
283.85340	316	1+
283.87551	70	
284.78835	98	
284.82557	196	
285.01451	80	
285.78999	76	
285.81684	276	1+
285.84893	208	
287.88864	84	
289.88588	122	
289.94055	76	
291.82686	118	
291.94269	72	
292.83506	88	
293.97513	74	
295.42542	88	
296.42894	84	
296.80870	292	
297.80991	200	
298.03340	72	
298.80588	674	
298.86295	78	
298.94373	78	
299.80691	318	
300.80217	196	
300.86892	106	
301.81103	102	
301.85772	156	
302.86757	140	
303.85673	282	1+
305.99061	76	
307.88220	90	
308.84095	100	
312.88754	84	
313.81659	368	1+
314.81433	534	1+
316.55822	74	
318.88483	90	
318.93105	78	
319.81067	80	
319.82834	108	
320.80214	72	
321.81986	120	
323.01835	72	
326.62543	84	
326.82963	82	
327.04932	78	
334.96446	104	
336.94274	70	
337.75794	180	
337.95783	76	
340.88299	78	
342.87412	76	
346.04191	74	
349.73607	86	
351.76912	92	
354.89645	76	
357.20419	84	
359.85496	74	
360.02761	72	
360.85020	84	
363.71784	74	
363.95980	116	
367.99916	84	
END IONS

###FS:    #m/z: 322.92966 #charge 1+
###MS: 153
###MSMS: 154
BEGIN IONS
TITLE=Cmpd 115, +MS2(322.9297), 28.0-35.0eV, 3.3min #154
RTINSECONDS=199.748
SCANS=153-154
PEPMASS=322.92966	671634
CHARGE=1+
143.28666	64	
155.59932	92	
183.92840	70	
190.88907	40	
193.53923	82	
201.04223	116	
202.30093	54	
204.87656	52	
205.91630	52	
207.97602	68	
209.91955	68	
209.94628	72	
210.83130	50	
211.90256	70	
212.01147	78	
215.84423	64	
219.81869	68	
219.96078	66	
220.87224	76	
221.89339	62	
221.96659	90	
223.61062	68	
223.95954	62	
225.45236	108	
226.85154	94	
226.87147	102	
227.95180	44	
228.84136	284	1+
228.93015	66	
230.09099	70	
232.89877	60	
233.89339	40	
234.92921	74	
235.99744	46	
238.04104	66	
239.07123	68	
239.95054	60	
240.49136	46	
240.81977	50	
240.94045	2048	
241.93882	6760	1+
242.82853	48	
242.94103	4904	1+
243.09153	48	
243.11472	54	
243.20504	58	
243.51691	48	
243.82152	184	
243.97071	76	
244.02152	68	
244.81778	72	
245.82773	40	
246.66143	40	
246.85233	120	
246.97824	84	
247.18694	46	
247.97370	106	
248.01173	72	
248.10045	48	
248.84205	80	
248.85942	64	
249.21803	66	
251.10591	78	
251.78913	104	
252.83460	84	
255.09282	86	
255.14205	54	
255.50106	114	
255.83003	50	
256.89812	72	
258.06109	72	
258.83371	104	
258.85632	82	
259.90863	62	
260.21347	38	
260.79263	52	
260.83806	126	
260.91918	80	
261.03609	86	
261.83375	376	
261.85616	50	
262.03327	70	
262.82947	254	
263.08727	72	
263.85301	66	
264.86757	46	
267.07009	40	
267.88331	48	
267.93749	58	
269.85657	84	
270.05812	64	
270.28231	84	
271.04189	88	
271.89578	84	
272.11608	70	
272.86200	72	
275.80750	50	
275.86622	54	
276.80122	48	
277.92383	86	
278.84324	116	
278.97289	74	
279.09095	592	1+
279.83744	40	
279.91331	56	
279.95050	62	
280.82804	56	
280.86119	64	
283.16447	50	
284.21569	82	
284.29252	396	1+
284.86498	48	
285.78217	66	
285.88431	54	
287.91993	70	
289.78773	64	
289.88307	198	
290.81493	104	
291.90899	80	
293.16506	54	
293.84453	74	
294.80298	78	
294.91283	66	
295.76511	80	
296.76929	78	
297.81288	166	
297.86605	102	
299.78101	114	
299.80604	78	
300.77849	62	
301.89253	80	
304.06936	76	
304.73325	98	
304.82111	60	
304.88776	76	
306.07012	68	
306.79156	62	
306.90665	92	
306.93438	52	
307.79759	48	
308.88863	54	
313.77446	48	
314.79533	96	
317.40621	100	
318.14412	58	
320.78423	78	
321.24209	50	
322.73995	50	
323.23704	56	
323.84621	70	
324.19996	78	
325.33513	60	
325.78040	76	
325.90134	116	
327.86035	48	
END IONS

###FS:    #m/z: 340.94038 #charge 1+
###MS: 153
###MSMS: 155
BEGIN IONS
TITLE=Cmpd 116, +MS2(340.9404), 28.0-35.0eV, 3.4min #155
RTINSECONDS=200.521
SCANS=153,155
PEPMASS=340.94038	294702
CHARGE=1+
158.02579	56	
190.96330	74	
192.92138	54	
192.93855	78	
198.88849	76	
200.87643	64	
201.83104	76	
211.94012	78	
212.87869	136	
212.93709	82	
212.99796	72	
213.87513	124	
213.93736	274	1+
215.10146	88	
215.93272	88	
215.97062	64	
216.88270	90	
217.88194	54	
217.90387	76	
218.87450	66	
218.89458	92	
220.88625	248	1+
221.84398	54	
224.84243	94	
226.95017	90	
229.85423	78	
229.95636	100	
230.89055	68	
231.88762	88	
231.95093	160	
232.88458	80	
233.95214	66	
235.88632	70	
236.87167	64	
237.06731	62	
237.14968	88	
237.88973	60	
237.96720	58	
238.04482	70	
238.08258	76	
238.83351	58	
238.84773	240	1+
239.79838	86	
239.81959	68	
239.88207	60	
239.89907	84	
239.92669	68	
240.13886	64	
240.83806	610	1+
241.84390	362	1+
241.90616	66	
243.83320	184	
244.83622	132	
245.83135	84	
248.84986	68	
249.89667	68	
249.96106	64	
250.88602	58	
250.90530	68	
254.83389	70	
254.86766	68	
255.07340	72	
255.14385	66	
256.46346	68	
256.84701	60	
257.00670	66	
257.85799	70	
257.92389	100	
258.84533	616	1+
258.85859	142	
259.86873	72	
259.95827	160	
260.45311	72	
260.83531	618	1+
260.87510	102	
261.85575	140	
261.88785	72	
262.87034	80	
262.92999	64	
264.07345	68	
264.96309	80	
266.85028	130	
266.88299	140	
267.01792	70	
268.82531	64	
268.84400	122	
268.86355	86	
268.91721	80	
270.79746	68	
270.82957	82	
270.86609	84	
270.90217	66	
272.98627	54	
273.57069	94	
273.89556	86	
274.87338	72	
275.03713	70	
275.84186	60	
275.86227	102	
275.87932	124	
276.14357	64	
276.85748	444	
276.91141	66	
277.40029	124	
277.86485	268	
278.84262	1382	1+
278.86578	160	
278.92599	70	
279.07575	62	
280.14558	70	
280.17192	56	
280.80550	66	
280.85970	246	
281.80621	78	
282.98463	58	
283.89421	92	
284.02675	66	
285.88001	134	
288.87714	72	
289.16310	72	
289.88410	66	
291.80022	70	
293.88019	72	
294.86962	158	
294.90016	54	
295.02058	70	
295.87107	54	
296.85675	156	1+
296.87521	100	
297.87667	204	
298.01384	198	
299.84971	132	
300.22554	74	
300.87428	72	
300.94448	62	
301.06186	64	
301.86020	100	
302.86483	72	
302.92710	66	
304.84260	86	
305.33625	60	
306.89014	200	1+
308.84335	64	
311.04854	66	
311.86343	66	
315.89009	70	
320.98240	54	
323.48438	72	
324.73106	52	
325.19360	58	
325.80266	78	
326.17941	96	
330.80675	54	
332.43206	134	
334.87698	70	
338.92914	82	
340.78110	54	
341.77670	72	
342.90125	74	
344.91201	94	
END IONS

###FS:    #m/z: 363.95597 #charge 1+
###MS: 153
###MSMS: 156
BEGIN IONS
TITLE=Cmpd 117, +MS2(363.9560), 28.0-35.0eV, 3.4min #156
RTINSECONDS=201.293
SCANS=153,156
PEPMASS=363.95597	110412
CHARGE=1+
183.92971	74	
187.86576	92	
191.85279	232	1+
196.88326	72	
207.86986	76	
207.94597	80	
207.97243	92	
209.94255	170	
212.88041	528	
213.87913	298	
213.92375	74	
214.89322	224	
217.94388	104	
222.95242	482	1+
224.82070	88	
224.88876	70	
224.94794	178	
225.88560	94	
225.95602	116	
226.88377	80	
226.94612	1822	1+
227.92980	70	
228.84655	122	
228.89501	274	
228.94210	1226	1+
229.18145	84	
230.85131	140	
230.88886	702	1+
231.42826	112	
232.88126	88	
233.40701	118	
234.98748	78	
236.93229	78	
239.02128	94	
240.93815	466	
241.00937	70	
241.83729	128	
241.93975	1382	1+
242.81806	74	
242.87954	78	
242.94129	846	1+
242.95985	148	
243.02234	68	
243.82412	180	1+
243.91349	68	
244.81732	82	
244.93763	152	
244.95682	694	
245.94114	240	
246.08194	72	
246.48862	86	
246.85498	68	
246.95364	1144	1+
248.49931	92	
248.80527	352	1+
248.84771	82	
248.86139	80	
248.90083	462	1+
249.04152	76	
249.07089	72	
250.79471	142	
250.94417	112	
250.96753	92	
251.85036	106	
253.43051	84	
257.92477	100	
258.08264	84	
258.84400	182	
258.89600	72	
258.97646	148	
259.84752	72	
260.83093	128	
260.96394	152	
261.83180	134	
262.82028	150	
262.83912	70	
263.14924	96	
263.83047	150	
264.81862	156	
264.87695	68	
265.06890	76	
265.08289	72	
265.81425	118	
266.81736	498	1+
266.91135	74	
267.09813	98	
267.97198	536	1+
268.95252	70	
269.80811	90	
269.96849	144	
271.91562	74	
273.38371	80	
273.79189	74	
273.81837	82	
276.81015	146	
276.85540	176	
277.48402	78	
277.92186	78	
278.79662	180	
278.86157	70	
278.97368	74	
279.79461	72	
280.79041	256	
280.83639	88	
281.78919	336	1+
281.84581	68	
281.98167	76	
282.03720	82	
282.33638	74	
282.79326	220	1+
283.83060	134	
283.85486	68	
283.97075	72	
284.29388	70	
284.82254	444	1+
284.84887	380	1+
287.82110	136	
291.82536	70	
293.11050	78	
293.83202	72	
295.06039	88	
296.01041	72	
296.11161	76	
296.80972	272	
296.86035	82	
297.80283	1068	1+
297.92116	72	
298.80299	790	1+
298.88828	80	
300.79948	372	1+
300.99591	70	
301.76141	80	
301.86154	286	
302.84834	518	1+
305.00354	68	
305.11732	74	
305.72034	70	
306.84412	80	
308.06500	76	
309.66589	94	
311.12634	82	
311.85864	94	
314.95648	76	
316.81084	552	1+
317.81292	362	1+
317.88331	70	
318.87154	78	
319.03377	88	
319.87278	86	
321.82187	296	1+
322.03035	68	
323.55057	74	
324.78173	94	
324.84374	96	
325.06502	74	
325.87998	70	
325.95438	136	
326.63666	92	
326.86440	76	
327.13605	92	
327.88708	92	
328.84163	82	
328.85966	88	
328.88356	72	
333.06391	70	
333.62198	74	
335.87978	72	
341.71554	70	
344.04370	90	
347.84645	88	
351.80847	72	
353.06432	82	
360.28594	84	
366.28689	96	
END IONS

###FS:    #m/z: 336.94548 #charge 1+
###MS: 157
###MSMS: 158
BEGIN IONS
TITLE=Cmpd 118, +MS2(336.9455), 28.0-35.0eV, 3.4min #158
RTINSECONDS=204.946
SCANS=157-158
PEPMASS=336.94548	33116
CHARGE=1+
181.02372	66	
182.86373	84	
187.89593	74	
193.96499	76	
197.14345	66	
200.87484	68	
205.10291	78	
207.96921	62	
208.88537	92	
210.87078	78	
210.88653	138	
211.94166	514	
212.87792	392	
213.01211	70	
213.93667	140	
214.87282	84	
214.93596	60	
216.88829	86	
220.90134	72	
222.01411	78	
222.88048	96	
223.95875	104	
223.97247	154	
224.83671	112	
224.96785	82	
225.79339	58	
225.84039	212	1+
226.89635	74	
227.95472	142	
228.84287	64	
228.87513	60	
228.89522	156	
228.93724	60	
229.95279	274	1+
230.05177	76	
230.88822	1204	1+
231.90351	94	
231.95228	258	1+
232.82365	204	1+
235.89897	94	
236.82825	62	
236.86591	96	
236.90918	66	
237.98033	60	
238.85256	58	
240.82874	84	
240.84484	68	
240.92126	80	
241.84032	576	1+
241.89865	62	
246.90617	114	
246.98018	164	
247.03619	72	
248.85380	64	
248.89755	266	
249.82700	62	
250.85482	70	
250.89419	66	
250.94473	66	
250.96726	62	
251.78902	82	
251.83477	128	
251.92567	90	
252.84244	136	
252.97189	378	1+
253.03770	78	
253.91000	68	
254.90855	86	
254.97026	114	
256.84901	60	
256.86668	66	
256.88095	74	
256.91628	152	
257.40820	90	
257.84477	650	1+
257.87528	68	
257.90885	62	
259.82244	200	1+
259.85339	626	1+
261.14524	66	
262.41864	84	
263.85295	64	
263.88090	66	
264.86913	82	
265.94938	102	
266.86139	92	
267.80485	60	
267.83416	122	
268.36189	62	
268.84221	432	1+
269.13290	60	
269.91869	66	
270.84868	62	
271.84463	166	
271.91790	74	
272.84387	78	
273.80025	72	
274.86091	178	
275.06791	64	
275.85770	136	
276.85866	642	1+
276.89419	120	
276.97882	70	
276.99507	68	
277.86146	372	1+
278.83231	230	
279.83278	130	
279.85464	120	
279.96456	96	
280.09801	66	
280.36106	64	
280.80560	64	
281.18011	74	
281.85895	64	
282.86461	244	1+
283.03401	68	
285.80330	62	
285.84987	456	1+
286.85275	390	1+
287.09150	60	
287.89699	74	
288.84783	72	
290.85080	72	
293.01596	60	
293.10362	58	
293.87984	100	
294.14345	68	
294.19421	60	
294.86961	186	
295.03287	66	
296.01214	74	
296.95129	68	
298.90929	96	
299.06119	130	
299.86366	60	
299.87809	64	
301.37719	86	
301.85922	72	
301.87806	72	
301.91884	70	
303.85664	260	1+
303.88076	76	
306.08725	76	
308.06896	86	
309.86974	94	
309.96210	88	
310.86598	122	
310.89452	78	
311.41859	70	
311.82239	94	
313.92870	82	
317.86571	66	
317.89218	86	
317.92969	102	
324.89227	78	
327.83817	72	
328.96658	72	
330.81316	72	
332.39418	58	
333.88442	66	
335.88203	64	
336.13196	78	
336.33448	70	
340.18974	72	
340.74232	74	
340.76788	62	
340.88989	90	
END IONS

###FS:    #m/z: 359.96097 #charge 1+
###MS: 157
###MSMS: 159
BEGIN IONS
TITLE=Cmpd 119, +MS2(359.9610), 28.0-35.0eV, 3.5min #159
RTINSECONDS=205.718
SCANS=157,159
PEPMASS=359.96097	23784
CHARGE=1+
78.48748	108	
105.47880	104	
182.86609	182	
183.93469	66	
193.06471	72	
197.01072	82	
198.88174	68	
202.87383	68	
205.95174	92	
209.94280	96	
210.94731	70	
211.10782	66	
214.89259	80	
216.88467	72	
217.85272	90	
220.88851	60	
222.95338	266	
223.88078	80	
223.89904	78	
224.85927	68	
224.94955	400	
225.94675	220	
225.97445	66	
226.94657	1374	1+
226.96740	98	
227.82477	82	
227.84185	124	
227.93603	72	
228.91617	108	
228.94229	1422	1+
229.83037	60	
229.96250	86	
230.01648	64	
232.84854	80	
233.95878	80	
234.86518	102	
234.95939	170	
238.90373	66	
239.06506	74	
240.78442	96	
240.82183	106	
240.93987	88	
240.96239	452	1+
241.82962	78	
241.89972	82	
241.94277	136	
242.90405	138	
242.95832	128	
243.86389	74	
243.88517	80	
243.95908	92	
244.95825	458	
245.94257	84	
246.80842	208	
246.95341	688	1+
246.99759	78	
247.79952	412	1+
248.79995	288	1+
249.14465	60	
249.94346	72	
250.79306	68	
250.94831	134	
251.03386	72	
251.07062	64	
252.87741	94	
252.96081	98	
253.84133	72	
253.98012	68	
255.06365	66	
257.84903	204	1+
258.01348	82	
258.83066	72	
258.97581	244	1+
261.97721	86	
262.95529	110	
262.97796	62	
263.88492	68	
263.97783	114	
264.00633	78	
264.82468	72	
264.90904	70	
265.81752	64	
265.97340	84	
266.81234	858	1+
267.97569	180	
268.78946	192	1+
268.84907	68	
268.95932	80	
269.85643	84	
270.92846	72	
273.96244	104	
273.98515	92	
274.86094	98	
275.79332	70	
275.96532	122	
276.07474	70	
276.80728	88	
277.08352	70	
277.85831	62	
278.80035	206	
278.84402	198	
279.10330	124	
279.83752	112	
279.86427	120	
280.06511	80	
280.79544	438	1+
280.89618	92	
281.88437	106	
282.79502	152	
283.83447	62	
284.09713	76	
284.81921	262	1+
285.86120	70	
287.36187	72	
290.81290	78	
290.83638	128	
291.33270	70	
291.86093	84	
292.43833	76	
293.36920	104	
294.86641	70	
295.02459	74	
296.80900	212	
297.07815	76	
297.80710	134	
298.80431	956	1+
299.86058	60	
299.87592	60	
300.79988	182	
300.86476	122	
300.88711	64	
303.86927	66	
304.44627	78	
306.91959	104	
307.03539	66	
309.80142	94	
313.84408	72	
314.81830	142	
315.98361	70	
316.45331	70	
316.81819	264	1+
318.13966	80	
318.40056	64	
318.93458	126	
319.88527	72	
321.82065	68	
323.80635	74	
325.93146	84	
330.11918	62	
333.76335	82	
334.88016	94	
335.78773	68	
336.95183	88	
339.82275	86	
340.16005	82	
340.93161	72	
340.95773	102	
342.24665	68	
344.41531	100	
345.85692	68	
346.18627	66	
352.88259	66	
363.34305	78	
364.91308	74	
END IONS

###FS:    #m/z: 507.84465 #charge 1+
###MS: 157
###MSMS: 160
BEGIN IONS
TITLE=Cmpd 120, +MS2(507.8447), 28.2-35.2eV, 3.5min #160
RTINSECONDS=206.49
SCANS=157,160
PEPMASS=507.84465	16754
CHARGE=1+
196.01474	250	
214.88447	130	
222.97180	422	1+
224.04233	90	
224.97539	238	
232.89495	168	
235.50156	90	
237.00402	90	
244.93893	88	
252.42467	88	
253.89407	88	
265.11294	92	
266.81121	98	
275.00228	88	
276.10463	130	
278.39085	100	
284.80947	86	
290.86759	90	
291.14016	122	
292.92116	86	
294.87559	110	
295.97290	134	
297.91311	138	
300.08668	130	
301.03429	98	
303.86353	192	
305.86233	568	
307.88935	144	
308.13940	436	1+
308.16772	100	
308.86925	284	1+
310.15965	360	1+
311.88705	190	1+
311.98263	92	
313.86598	180	
314.86391	124	
318.82069	86	
318.91545	86	
320.81517	178	1+
321.86496	90	
323.87339	172	
324.85916	94	
325.87802	96	
326.34822	92	
326.88163	402	1+
326.90210	120	
330.88445	116	
332.87554	298	1+
333.76031	290	1+
334.81004	100	
335.86451	90	
337.15039	88	
337.87812	122	
347.74819	122	
348.73105	284	1+
349.77859	100	
350.77037	224	1+
350.88775	164	
351.88670	170	
353.84794	216	1+
354.33007	94	
354.49433	110	
354.80214	234	1+
355.36181	92	
358.78888	94	
364.04946	160	1+
365.00471	100	
365.77935	184	
366.78684	116	
366.82741	106	
367.71079	438	1+
367.79162	102	
369.84123	214	
371.72126	188	
371.91962	104	
372.74246	108	
372.80703	166	
373.89884	122	
374.83166	154	
377.73015	136	
377.76926	86	
378.38914	106	
379.04403	90	
379.42436	102	
380.71716	340	1+
380.73797	116	
380.79205	94	
380.85640	104	
381.36385	90	
381.83737	214	
382.82343	92	
384.70790	98	
384.75833	130	
384.80064	100	
384.85320	98	
389.20171	106	
390.84176	292	
391.83691	140	
392.82658	226	
393.79034	104	
396.39327	102	
397.77296	114	
398.07914	100	
398.72715	542	1+
399.85041	112	
400.30211	88	
400.50859	88	
402.47695	120	
402.72874	124	
403.78514	134	
403.99104	86	
404.83063	96	
405.73223	130	
405.75389	398	1+
405.85417	196	
407.75447	120	
407.87128	122	
408.74289	208	
408.85009	306	
408.89020	120	
409.71823	250	1+
409.75040	88	
409.85567	184	
410.08413	126	
410.81177	90	
410.84063	128	
411.80497	126	
412.84028	86	
416.74385	292	1+
418.87230	124	
420.39384	102	
420.74963	116	
421.88606	118	
422.79036	104	
422.86014	256	1+
423.77383	890	1+
423.82317	138	
424.82864	96	
425.75599	348	
426.76427	244	
426.80723	120	
426.86133	130	
427.73701	494	1+
427.78097	142	1+
427.86265	90	
428.84650	464	
429.69844	170	
429.72467	90	
430.73782	244	1+
430.84125	84	
431.86481	254	
433.85256	120	
436.71094	146	
439.89447	88	
441.08319	96	
442.76510	338	1+
444.04117	88	
444.87174	310	
445.71997	130	
445.74221	104	
445.87361	180	
446.78042	178	
446.88720	128	
447.71342	240	
448.73993	140	
449.87361	140	
450.69853	132	
462.72932	98	
462.88389	412	1+
465.72483	112	
467.35258	86	
467.89303	400	1+
468.67004	86	
469.87766	124	
471.79613	86	
480.91901	92	
485.90128	284	1+
490.84936	94	
506.18585	108	
END IONS

###FS:    #m/z: 336.94545 #charge 1+
###MS: 161
###MSMS: 162
BEGIN IONS
TITLE=Cmpd 121, +MS2(336.9454), 28.0-35.0eV, 3.5min #162
RTINSECONDS=210.14
SCANS=161-162
PEPMASS=336.94545	32904
CHARGE=1+
106.57755	108	
189.99909	88	
199.96546	74	
201.96900	72	
203.93005	82	
205.96932	58	
208.85716	78	
208.88383	106	
209.84157	70	
209.88192	74	
210.88511	60	
211.94375	496	
212.50521	84	
212.88059	572	1+
212.96921	76	
213.94065	424	
214.83349	66	
215.93624	82	
221.90989	62	
221.93952	58	
222.95267	150	1+
222.97006	284	1+
223.65861	62	
223.82905	60	
223.93592	66	
224.84933	66	
226.94914	72	
227.02075	58	
228.85552	74	
228.89053	196	
229.06398	112	
229.95572	214	
230.88976	814	1+
230.95714	114	
231.95425	352	
232.83157	64	
233.82375	74	
233.90291	118	
238.85267	74	
238.87972	58	
239.03868	58	
239.84719	124	
240.79221	72	
240.84039	116	
241.84248	238	
242.84459	268	
243.86197	80	
244.96180	62	
245.86438	66	
246.90301	88	
247.05559	66	
247.96259	140	
248.01157	60	
248.90263	170	
249.09754	68	
249.96466	186	
251.07327	134	
251.83466	322	1+
251.88876	86	
251.96064	68	
252.97030	558	1+
253.09245	68	
253.89550	64	
253.90831	70	
254.86342	68	
254.90456	80	
254.96493	310	
255.83290	62	
255.99776	74	
256.26683	76	
256.85043	288	1+
256.95345	78	
256.97109	162	
257.40434	76	
258.84734	1008	1+
259.95812	62	
261.83303	70	
261.84660	62	
262.82919	118	
262.94809	64	
263.86036	124	
263.93654	64	
264.87268	74	
266.10143	62	
266.84699	72	
266.86006	72	
267.84220	394	1+
268.37981	76	
268.83779	382	1+
268.86494	76	
268.97392	60	
269.91323	60	
271.01128	62	
271.09619	66	
271.91387	62	
272.08373	72	
272.85193	62	
274.09329	60	
274.86050	136	
274.89202	84	
275.86285	118	
275.87931	92	
275.95205	74	
276.85863	416	1+
276.89094	64	
277.09388	62	
277.82779	94	
277.97955	62	
278.83172	84	
279.10219	72	
279.86197	106	
280.86916	70	
281.85575	62	
285.85072	158	
286.78344	78	
286.84880	192	
287.84879	246	
287.87225	186	1+
288.83123	74	
289.07558	64	
290.88253	156	
291.88237	150	1+
291.99754	64	
292.11724	70	
293.10511	60	
293.85187	128	
294.16061	62	
294.17971	78	
294.86241	76	
294.94456	88	
295.83744	66	
295.86061	134	
295.88611	74	
296.85594	76	
297.87029	70	
297.88931	76	
298.00081	64	
298.89047	66	
299.87427	230	
300.86931	110	
302.86706	76	
304.86380	58	
305.80174	68	
305.86621	80	
306.88390	162	
307.79986	68	
309.80146	102	
309.87499	64	
311.83290	64	
311.92818	80	
312.80278	80	
312.87454	68	
312.92661	72	
313.87891	62	
314.03526	98	
323.88815	64	
324.04511	106	
325.90442	80	
327.74264	74	
329.66609	90	
331.00960	72	
338.06152	62	
339.91780	76	
END IONS

###FS:    #m/z: 359.96119 #charge 1+
###MS: 161
###MSMS: 163
BEGIN IONS
TITLE=Cmpd 122, +MS2(359.9612), 28.0-35.0eV, 3.5min #163
RTINSECONDS=210.913
SCANS=161,163
PEPMASS=359.96119	23798
CHARGE=1+
46.52880	68	
182.86618	150	
197.93583	82	
200.99995	74	
202.47549	70	
205.94969	68	
207.94354	220	
208.88601	74	
209.94691	118	
210.38771	76	
215.96684	70	
216.85401	84	
218.00360	76	
221.89075	144	
222.89870	78	
222.95235	196	
223.95797	140	
224.94665	632	1+
225.84538	86	
226.94663	566	
226.97790	88	
227.04070	74	
227.92456	68	
227.95378	358	
228.94184	1260	1+
229.79868	74	
230.07209	66	
232.07150	108	
232.82575	82	
234.86673	76	
236.89638	74	
237.05546	210	1+
238.42183	80	
239.90729	122	
240.82074	72	
240.93891	478	1+
240.96174	86	
241.04391	70	
241.78956	68	
241.90163	116	
242.94008	128	
242.95713	276	1+
243.92700	70	
243.97320	74	
244.85242	72	
244.95770	508	1+
246.81172	126	
246.95282	1174	1+
248.80601	116	
249.04326	78	
249.80232	150	
250.84130	76	
250.89177	68	
250.94863	100	
250.97151	86	
251.89822	76	
254.85760	68	
258.00167	82	
258.84641	180	
258.97275	246	
259.85498	132	
260.79401	84	
260.83383	78	
260.97021	154	
261.84132	142	
264.80902	80	
264.87497	66	
264.91930	70	
265.81725	76	
265.87136	78	
266.81161	580	1+
266.92356	90	
267.10400	66	
267.82770	70	
267.86500	76	
267.97461	182	
268.80552	66	
268.84246	150	
269.96934	260	
271.11258	72	
271.84703	182	1+
274.81289	122	
274.99403	70	
275.41991	82	
275.97114	136	
276.80941	262	
277.10126	112	
278.79812	132	
278.84655	68	
279.52517	90	
279.79705	116	
279.85620	78	
279.96232	158	
280.79273	748	1+
280.83439	124	
280.97366	78	
281.87428	74	
282.78236	76	
282.91865	80	
282.96252	106	
284.82186	88	
287.86371	72	
291.14011	70	
291.86725	80	
292.80207	72	
293.12510	78	
293.94365	70	
295.86475	66	
296.81118	94	
296.92785	74	
297.11662	86	
297.80997	134	
298.08219	70	
298.80464	948	1+
299.87001	122	
300.80560	134	
300.86378	72	
300.90824	92	
301.85698	142	
301.90816	66	
302.85009	90	
303.83689	146	
303.86578	74	
304.87689	66	
305.00561	70	
308.43561	92	
308.84339	122	
309.78919	136	
309.90816	72	
310.91412	72	
316.25902	82	
316.81341	258	
317.04542	78	
318.14629	72	
318.84811	96	
319.13705	78	
319.82941	92	
321.06597	82	
321.81894	84	
321.83731	118	
321.86732	84	
322.38961	88	
322.82180	66	
322.92961	92	
323.01318	120	
323.14859	74	
329.32084	74	
333.00997	70	
333.83300	72	
334.87457	86	
335.88433	88	
336.95039	138	
337.09192	70	
340.25302	82	
346.06681	84	
350.88753	66	
356.17471	84	
357.10687	76	
358.24237	78	
359.78752	86	
362.19953	76	
END IONS

###FS:    #m/z: 507.84444 #charge 1+
###MS: 161
###MSMS: 164
BEGIN IONS
TITLE=Cmpd 123, +MS2(507.8444), 28.2-35.2eV, 3.6min #164
RTINSECONDS=211.685
SCANS=161,164
PEPMASS=507.84444	18372
CHARGE=1+
113.12254	98	
214.88388	118	
222.97202	432	1+
223.97527	364	1+
230.72095	88	
232.90145	110	
233.05626	100	
242.99230	98	
257.80216	94	
259.39989	104	
263.85874	88	
266.16947	138	
271.89133	86	
272.86434	96	
272.90079	90	
277.81544	92	
280.80048	130	
282.81429	116	
287.85316	120	
290.86316	152	
293.86035	104	
293.87621	92	
298.38344	96	
303.33081	96	
303.87908	98	
305.86128	544	1+
307.88992	152	
308.14179	162	
308.87331	138	
309.14494	102	
310.15403	184	
310.34057	92	
310.37965	96	
310.81901	92	
311.88584	178	
311.90465	110	
312.83332	84	
312.87902	146	
314.86233	196	
315.76878	166	1+
315.78763	98	
315.86380	92	
319.02309	96	
319.38706	90	
321.12081	86	
321.81427	92	
321.86708	152	
322.86554	112	
323.87119	156	
325.90102	130	
326.88266	872	1+
328.80257	198	1+
328.87725	102	
331.80759	196	1+
331.82658	154	
333.08834	102	
334.83904	182	1+
337.78380	120	
338.88919	106	
340.76300	88	
343.76247	104	
345.75493	130	
346.23834	104	
346.85951	132	
347.32002	92	
347.77370	166	
349.75580	318	1+
349.78099	138	
350.88477	120	
351.76485	144	
351.81065	110	
352.19458	152	
353.84856	106	
355.78244	92	
356.85275	194	1+
357.83225	124	
363.78803	106	
365.78520	346	1+
366.74022	134	
367.74022	122	
368.05869	92	
368.76659	98	
368.80320	104	
369.72659	94	
369.83668	220	
370.41061	106	
371.18865	86	
371.80426	238	
372.81076	114	
373.80464	218	
374.24456	102	
378.40623	88	
378.90301	122	
380.72381	254	
380.79645	248	1+
381.01371	88	
381.71376	258	
381.84028	116	
381.88698	96	
382.71751	160	
384.75592	102	
384.85071	112	
385.77610	232	1+
387.84592	158	
388.76132	100	
389.84892	104	
390.73197	128	
390.83959	148	
392.72373	194	1+
392.75164	172	
392.82796	412	
394.79162	124	
398.18126	104	
398.72827	1150	1+
404.75635	286	1+
404.88720	148	
405.73492	130	
405.85426	232	1+
406.91570	94	
407.75469	178	
408.74380	126	
408.77831	136	
408.84966	616	1+
409.72886	98	
409.87663	146	
410.83971	338	
411.74356	236	1+
411.85623	120	
412.72824	142	
412.84476	148	
414.75817	124	
415.77740	94	
415.79855	118	
416.73872	118	
417.70180	106	
418.83581	120	
419.75401	138	
420.83427	86	
421.77193	136	
421.87927	114	
422.86692	130	1+
423.77233	590	1+
424.82638	106	
425.14303	102	
425.74946	666	1+
425.85745	660	1+
426.36438	88	
426.76700	186	
426.86068	580	1+
427.74183	516	1+
428.77425	210	
428.84803	530	1+
429.70252	180	
429.73347	126	
429.76187	134	
429.82021	120	
430.83969	126	
431.72455	176	1+
431.86080	238	1+
433.84999	308	1+
436.71899	138	
442.77689	100	
443.76580	314	1+
444.76981	268	1+
444.87240	432	1+
445.74621	150	
446.76224	110	
447.70878	92	
447.74849	186	
448.75583	118	
449.87758	206	
450.70216	142	
450.74982	118	
457.80291	92	
462.35680	90	
462.88197	98	
464.77703	90	
465.71868	166	
467.88606	412	1+
472.17755	88	
485.89505	242	
486.78810	88	
489.68417	140	
END IONS

###FS:    #m/z: 322.92979 #charge 1+
###MS: 165
###MSMS: 166
BEGIN IONS
TITLE=Cmpd 124, +MS2(322.9298), 28.0-35.0eV, 3.6min #166
RTINSECONDS=215.344
SCANS=165-166
PEPMASS=322.92979	774442
CHARGE=1+
122.45762	70	
129.54287	72	
189.90449	64	
196.01739	62	
200.88519	64	
200.95472	72	
201.04018	134	
203.88278	58	
205.94796	74	
207.97277	216	
213.11988	78	
214.20943	66	
218.89463	74	
219.05629	70	
220.88855	58	
221.87716	68	
221.89520	66	
223.51875	48	
223.96159	80	
225.79757	50	
228.89711	64	
228.90937	70	
229.01390	68	
231.09627	62	
231.83007	90	
234.83961	126	
235.79374	64	
235.94665	70	
236.83205	72	
237.10397	80	
237.90478	64	
238.94035	266	
239.00241	76	
239.07460	78	
239.90669	54	
240.82026	204	
240.83349	104	
240.94009	2264	
241.00363	82	
241.94116	1522	
242.88048	78	
242.91270	90	
242.94212	5734	1+
243.82202	114	
244.79273	76	
244.82566	74	
244.85567	90	
244.87754	52	
244.93970	1840	1+
244.99190	70	
245.44098	56	
245.88716	76	
246.39212	70	
246.85466	108	
248.09874	68	
248.82990	82	
248.85513	108	
248.89757	52	
249.39630	98	
249.83266	50	
249.87937	58	
251.86340	98	
253.11393	84	
255.85613	72	
256.84134	64	
256.89838	60	
256.93970	72	
258.83360	126	
258.84811	52	
259.83106	58	
260.05922	84	
260.83140	128	
260.99832	86	
261.82935	346	1+
262.12468	58	
262.92032	86	
262.97055	120	
263.99241	74	
264.80513	74	
264.95118	50	
265.24286	74	
266.12485	72	
266.86976	48	
267.04202	74	
268.96377	56	
270.01988	70	
270.48009	80	
270.80732	48	
270.85463	68	
271.87166	50	
272.84814	68	
272.91301	70	
273.88540	82	
275.80062	54	
275.86845	58	
277.02185	72	
277.81139	72	
277.87888	64	
278.08757	84	
279.04877	66	
279.09251	1260	1+
279.17835	64	
281.85529	80	
281.96720	80	
282.07844	64	
282.21887	62	
282.80311	56	
282.81921	54	
282.88138	48	
282.93341	64	
283.78568	110	
284.29386	202	
285.29709	84	
285.85093	68	
289.78395	62	
289.87973	76	
291.80429	68	
291.86067	56	
293.00940	90	
293.42589	100	
293.93292	80	
294.85205	50	
295.88139	58	
296.08429	72	
296.81772	78	
296.95533	78	
298.97533	96	
299.78933	72	
301.13644	74	
302.06808	68	
303.34834	92	
304.81748	56	
306.16678	82	
307.03344	66	
307.05964	74	
307.21176	66	
307.81998	62	
307.89480	84	
308.01330	78	
308.12744	88	
308.89977	58	
309.85851	54	
309.91669	96	
310.81694	74	
310.88141	64	
311.85902	68	
313.16146	60	
318.19448	74	
320.90958	86	
322.21139	64	
322.82177	66	
325.34165	70	
325.89383	56	
326.79005	98	
END IONS

###FS:    #m/z: 340.94052 #charge 1+
###MS: 165
###MSMS: 167
BEGIN IONS
TITLE=Cmpd 125, +MS2(340.9405), 28.0-35.0eV, 3.6min #167
RTINSECONDS=216.124
SCANS=165,167
PEPMASS=340.94052	334684
CHARGE=1+
186.04591	76	
191.95387	72	
192.92551	122	
198.90064	84	
207.95132	72	
211.95966	68	
213.87942	124	
213.94381	198	
214.89466	72	
217.88027	90	
218.89015	158	
219.41663	86	
219.88580	78	
220.87406	96	
220.90312	84	
221.87510	70	
221.99236	104	
223.89706	108	
227.95600	84	
228.84607	158	
228.93599	68	
229.02847	74	
229.83593	66	
230.84951	64	
230.88456	316	1+
231.95358	162	
232.82765	72	
235.85986	88	
235.89534	70	
236.48817	80	
236.84332	74	
236.87933	72	
236.91902	78	
237.90264	74	
238.86198	74	
238.90070	84	
239.90522	70	
240.84247	134	
241.84395	68	
241.89661	64	
242.84310	324	
242.94151	122	
243.83337	124	
244.81382	66	
244.83716	88	
244.95250	80	
246.06237	64	
246.97438	98	
247.90348	70	
248.89900	120	
250.48929	80	
250.96739	66	
253.93516	74	
253.96260	368	1+
254.83577	66	
254.86723	80	
254.96632	318	1+
256.26296	86	
256.83152	72	
256.89635	72	
257.79851	74	
258.84539	622	1+
258.86230	116	
259.02040	80	
259.89936	70	
259.95606	76	
260.83469	510	1+
260.92712	66	
260.95460	80	
261.10153	74	
261.90994	68	
263.43226	68	
264.84291	74	
264.86923	76	
265.86628	172	1+
265.88327	166	
266.08971	66	
267.82507	64	
267.85296	76	
268.83892	234	
268.88615	66	
269.85631	88	
270.83402	110	
271.87525	130	
272.87616	66	
273.86502	64	
274.86414	250	
275.86023	126	
275.88271	142	
275.93969	66	
276.11504	78	
276.85649	630	
277.86327	434	
278.84519	562	
279.85407	660	1+
279.92835	62	
280.84230	168	
281.84898	82	
281.89102	80	
281.94249	96	
282.86467	118	
282.92053	64	
284.80772	66	
285.41475	82	
286.91036	106	
287.79306	86	
287.88659	84	
288.83534	72	
289.78560	76	
291.80206	66	
291.94065	78	
294.43458	66	
294.86216	132	
295.87103	124	
295.93631	66	
296.86024	328	1+
296.97678	102	
297.04037	64	
297.45058	70	
298.99290	70	
299.13482	76	
299.98504	68	
300.84664	102	
300.88933	92	
301.86152	186	
302.16000	78	
302.19000	64	
302.94808	64	
303.95774	70	
305.82969	70	
307.79780	72	
308.84326	70	
309.13036	66	
310.92093	64	
311.03264	104	
311.39290	92	
311.80294	70	
312.79849	68	
312.94638	104	
313.04402	66	
314.85867	72	
316.52520	70	
317.88467	132	
317.92096	72	
318.06964	74	
320.93817	72	
321.11641	92	
321.81211	76	
322.86392	82	
326.62102	86	
327.10491	66	
329.85136	84	
331.91963	104	
333.75894	62	
340.79438	82	
341.29324	92	
341.80614	66	
343.78624	72	
END IONS

###FS:    #m/z: 363.95626 #charge 1+
###MS: 165
###MSMS: 168
BEGIN IONS
TITLE=Cmpd 126, +MS2(363.9563), 28.0-35.0eV, 3.7min #168
RTINSECONDS=216.896
SCANS=165,168
PEPMASS=363.95626	127910
CHARGE=1+
87.01103	74	
141.88350	76	
189.86436	78	
191.86425	82	
198.03252	82	
200.82967	72	
204.08431	84	
205.94830	68	
209.73305	74	
209.94577	160	
212.87846	386	1+
213.10531	98	
215.96885	72	
218.91105	86	
220.42334	74	
221.96461	74	
222.94810	90	
223.95236	76	
224.95076	448	1+
224.97685	84	
226.94714	1436	1+
226.96467	90	
227.93146	82	
228.89681	72	
228.94212	2012	1+
230.88883	770	1+
230.95242	84	
234.02312	70	
234.88024	68	
237.83257	72	
238.91724	72	
238.93696	76	
239.07558	68	
240.82079	224	
240.93816	420	
240.96299	204	
241.13896	94	
241.86033	80	
241.93864	1214	1+
242.94007	820	1+
243.80921	68	
243.82166	140	
244.82036	164	
244.84668	76	
244.95563	736	
245.94498	136	
246.85469	100	
246.95187	970	1+
247.80582	138	
248.55190	72	
248.79984	208	
248.86725	86	
248.90289	246	
248.96024	68	
251.80465	70	
251.87137	68	
254.07526	84	
255.94857	92	
257.61122	80	
257.84268	172	1+
257.92079	112	
258.97784	116	
260.83218	598	1+
260.96657	68	
261.88986	100	
262.87843	78	
263.98237	94	
264.83062	114	
264.86920	86	
265.78926	72	
266.62250	94	
266.81378	172	
266.84852	126	
267.80689	116	
267.82217	68	
267.97401	70	
268.17271	86	
268.81052	68	
268.84271	90	
268.97779	74	
269.43896	72	
269.96804	228	
271.48673	74	
271.85885	94	
274.81510	74	
275.90735	72	
276.85895	136	
278.79857	260	
278.84821	76	
279.79498	186	
279.86765	74	
280.79495	518	
281.79481	238	
281.86290	234	
282.78561	598	1+
282.83313	142	
283.63763	98	
283.78946	424	1+
283.85167	102	
283.96665	70	
284.82864	128	
284.85624	192	
286.82247	72	
286.93955	90	
287.36422	74	
287.37834	94	
288.83667	102	
289.19039	80	
289.86295	80	
289.88261	108	
290.79833	82	
290.83991	124	
291.80426	68	
292.82693	84	
294.89206	68	
296.81183	194	
296.84956	72	
297.81089	226	
298.80232	1332	1+
298.95637	72	
300.79958	444	
300.87440	72	
301.85949	262	
303.03383	70	
303.79950	70	
303.85552	248	
304.44422	84	
304.89390	72	
305.26251	114	
306.10885	72	
307.84636	84	
316.81608	356	1+
317.00620	90	
318.92190	70	
319.82622	110	
319.88340	114	
319.93572	68	
320.35976	94	
321.22632	74	
321.82050	70	
321.86504	82	
323.81842	112	
325.36630	76	
326.14634	96	
326.87698	140	
329.86917	130	
330.94255	88	
332.57319	80	
336.93956	72	
337.39851	74	
337.95359	84	
338.83888	70	
341.88593	86	
344.93051	78	
346.70906	72	
349.20591	72	
349.83982	72	
351.79680	70	
353.43830	78	
354.14262	76	
356.77378	138	
357.02795	86	
357.77087	68	
359.23087	116	
END IONS

###FS:    #m/z: 322.92985 #charge 1+
###MS: 169
###MSMS: 170
BEGIN IONS
TITLE=Cmpd 127, +MS2(322.9299), 28.0-35.0eV, 3.7min #170
RTINSECONDS=220.568
SCANS=169-170
PEPMASS=322.92985	622336
CHARGE=1+
68.34866	68	
113.91017	80	
132.48472	80	
134.89557	46	
180.89134	78	
191.95059	76	
195.87494	56	
197.91311	82	
201.04461	248	1+
206.08539	76	
206.97467	62	
208.02005	92	
209.87159	88	
213.87466	50	
213.98830	48	
216.82675	80	
216.84660	42	
217.96538	44	
222.94295	64	
223.88875	116	
223.95843	298	1+
224.83138	70	
226.84109	58	
226.94853	60	
228.82373	72	
228.85224	46	
229.90084	72	
230.09107	72	
230.84828	182	
230.89074	78	
230.94485	62	
231.96849	48	
233.91416	58	
236.01439	72	
236.14491	54	
237.03767	46	
237.05486	56	
237.30472	36	
238.79177	86	
238.89604	76	
238.93958	158	
239.07920	64	
239.79031	120	
240.82248	100	
240.93992	1836	
241.46127	78	
241.94118	1274	
242.01527	68	
242.81827	188	
242.91182	152	
242.94072	4702	1+
243.25096	38	
243.82239	254	
243.86984	86	
243.95762	50	
244.13808	58	
244.81738	192	
244.94032	1164	
246.12791	42	
247.57402	64	
248.84274	102	
248.88255	40	
250.12623	64	
250.21194	54	
250.89583	54	
250.94250	76	
251.92730	56	
254.89751	66	
254.91039	76	
255.79970	52	
255.98025	80	
256.89428	84	
257.05771	90	
258.08243	78	
258.82657	368	1+
258.89589	94	
259.84606	44	
260.83015	380	1+
261.83550	254	1+
262.81626	70	
263.01384	72	
263.72732	58	
263.83877	102	
263.98245	88	
264.17200	46	
264.96923	68	
265.05890	74	
266.84743	60	
267.01258	118	
267.34530	38	
268.84709	60	
268.95348	56	
271.12703	44	
272.84271	50	
273.81252	150	
275.80861	102	
276.84423	82	
276.99952	72	
278.07368	56	
278.23950	44	
279.03687	60	
279.09269	986	1+
279.77152	76	
279.83297	42	
281.13259	54	
281.85353	62	
282.27976	222	
282.54516	42	
282.84831	64	
282.93731	82	
283.07581	66	
283.19354	46	
283.79032	128	
284.16936	52	
284.21080	82	
284.28955	232	
284.78649	68	
284.82793	64	
284.86544	60	
285.43767	50	
286.78803	60	
287.15999	64	
287.88248	54	
288.83114	54	
288.86488	66	
290.81930	72	
290.85715	70	
291.02033	72	
291.86082	58	
294.11639	82	
294.86218	126	
295.82640	72	
296.44545	36	
296.86673	90	
296.91307	72	
305.39619	62	
305.72687	48	
306.87652	60	
307.80191	54	
307.86227	44	
307.88912	88	
309.80032	44	
309.88425	84	
310.88158	98	
312.80710	58	
313.85947	50	
314.85873	90	
315.81988	42	
316.90975	72	
321.01090	36	
322.28356	92	
323.19262	74	
324.23743	56	
324.25524	70	
324.85904	58	
325.82486	72	
327.74924	46	
END IONS

###FS:    #m/z: 340.94039 #charge 1+
###MS: 169
###MSMS: 171
BEGIN IONS
TITLE=Cmpd 128, +MS2(340.9404), 28.0-35.0eV, 3.7min #171
RTINSECONDS=221.349
SCANS=169,171
PEPMASS=340.94039	293980
CHARGE=1+
161.31658	90	
183.92664	78	
200.87811	72	
206.87053	84	
206.95854	86	
208.94216	60	
216.88908	82	
217.88934	66	
220.87591	98	
222.87506	64	
222.95192	68	
225.83277	66	
226.87815	84	
226.89648	62	
226.97405	76	
227.42764	78	
227.84330	70	
228.84647	76	
228.95226	60	
228.96539	84	
231.94974	214	1+
232.89829	166	1+
233.95897	70	
235.82660	178	1+
237.92748	94	
238.85432	58	
238.89798	76	
239.84882	82	
240.09924	62	
240.83212	112	
240.84857	66	
240.95757	102	
241.46342	88	
241.84324	594	1+
242.89069	68	
242.94073	64	
243.80250	80	
243.82893	182	
243.90389	64	
243.98348	58	
244.82732	78	
244.89490	60	
246.84800	148	1+
248.12584	60	
248.90398	72	
249.84649	76	
249.90449	70	
249.93210	62	
250.96955	58	
251.89835	84	
252.84800	58	
254.96024	80	
255.07114	76	
256.85178	84	
256.86709	142	
256.89239	84	
256.91209	122	
257.00679	92	
257.87329	60	
258.84695	374	
259.85215	272	
259.88900	92	
259.96992	104	
260.83657	394	1+
261.87824	60	
261.90442	68	
261.92047	76	
261.98566	74	
263.88278	76	
264.86300	196	
266.86328	82	
266.96154	66	
267.84677	134	
268.83977	264	
268.85912	74	
269.84049	126	
270.82771	68	
271.84115	72	
273.16668	64	
274.79448	68	
274.85576	148	
274.87345	164	
274.89569	146	
275.81946	66	
275.86037	122	
275.97650	72	
276.85605	844	1+
277.42470	78	
277.96141	72	
278.02836	60	
278.84357	564	
278.90156	68	
278.92165	78	
279.84757	364	
279.87386	140	
279.91940	90	
280.88347	78	
281.85018	66	
281.86642	110	
282.87808	152	
282.92481	58	
282.97002	58	
283.78870	58	
284.05543	76	
286.14349	58	
286.43228	90	
288.84175	82	
289.78404	66	
289.88836	80	
289.90871	106	
290.98685	62	
292.09604	60	
292.82262	72	
296.85383	200	
297.88065	60	
298.27067	72	
298.31038	152	
298.88428	60	
299.08415	66	
299.87391	186	
300.80847	90	
300.96824	74	
301.87441	118	
302.05350	114	
302.91406	58	
302.94811	66	
303.38445	80	
303.87590	130	
304.84906	68	
307.80573	94	
311.87227	64	
311.90009	60	
312.85952	64	
317.02823	70	
317.89686	66	
318.62162	86	
318.83220	70	
321.73948	104	
321.82772	60	
322.60784	70	
323.12878	70	
324.88800	60	
324.92798	66	
326.37479	86	
328.18393	112	
330.82358	58	
331.72510	66	
331.74063	68	
331.82503	114	
334.16937	96	
335.85966	104	
339.77313	66	
339.82056	70	
340.30292	60	
341.79520	58	
341.83551	66	
343.79322	66	
END IONS

###FS:    #m/z: 363.95607 #charge 1+
###MS: 169
###MSMS: 172
BEGIN IONS
TITLE=Cmpd 129, +MS2(363.9561), 28.0-35.0eV, 3.7min #172
RTINSECONDS=222.12
SCANS=169,172
PEPMASS=363.95607	105222
CHARGE=1+
178.93972	94	
185.88191	72	
187.86502	134	
189.86013	108	
191.85620	74	
196.88142	76	
200.95313	68	
205.87219	68	
205.97608	74	
207.87518	146	
207.94747	102	
209.94337	312	1+
210.88214	126	
212.87735	430	1+
214.00479	80	
215.88064	76	
218.84766	68	
218.90751	86	
220.05368	86	
220.08079	68	
221.86405	80	
221.96861	70	
222.95066	118	
222.97381	68	
224.83247	110	
224.95193	212	
224.96706	98	
225.97070	70	
226.90019	88	
226.94692	1734	1+
226.97120	124	
227.01343	68	
227.82442	74	
227.92799	140	
228.94214	1872	1+
230.83143	146	
230.88885	742	1+
232.85754	80	
234.88106	102	
237.01551	76	
237.93681	78	
240.82244	224	
240.83786	86	
240.93878	516	
240.96037	180	
241.83706	138	
241.93829	1440	1+
242.82857	422	1+
242.93918	934	1+
242.95955	278	
243.83174	364	1+
244.81987	306	1+
244.95771	926	1+
245.46947	70	
245.93998	140	
246.95341	848	
247.83601	82	
248.53398	76	
248.80296	570	1+
248.84165	106	
248.89867	212	
250.80300	216	
250.89746	114	
252.97713	74	
253.90593	108	
254.58730	74	
254.87794	176	
255.39690	82	
256.90052	70	
258.03285	70	
258.83239	400	1+
258.84928	326	1+
259.09348	76	
259.90462	72	
260.10868	68	
260.83679	136	
260.87382	72	
261.83339	162	
261.84838	94	
263.11142	74	
263.81634	252	1+
263.85273	78	
263.97867	138	
264.78724	162	1+
264.81786	214	1+
265.98339	76	
266.81216	718	1+
266.85298	80	
267.06184	80	
268.95955	156	
270.82353	84	
270.91127	102	
271.88342	72	
272.83814	128	
272.93111	70	
273.84081	68	
273.88146	84	
274.79263	70	
275.92966	112	
276.85857	188	1+
277.13945	88	
277.52514	106	
277.89321	68	
278.14126	78	
278.79909	328	
278.84254	102	
279.09825	82	
279.85058	126	
280.09376	70	
280.79412	424	1+
281.53853	72	
281.88261	152	
282.03712	78	
282.79273	352	1+
282.87920	90	
283.42058	76	
284.79983	162	
284.82604	140	
284.89633	70	
285.84363	328	
286.15172	74	
286.82443	156	
286.87441	78	
287.92630	72	
288.76451	76	
288.92930	80	
289.87242	118	
289.91110	84	
294.86550	98	
295.81905	106	
296.80742	204	
297.81081	338	
297.94865	68	
298.80379	1064	1+
298.87284	80	
300.80370	344	
300.84037	90	
301.79810	148	
301.86348	484	1+
303.85126	142	
303.88711	80	
304.40540	80	
304.54054	86	
306.43334	86	
307.88052	116	
308.05857	84	
308.85177	70	
312.87634	70	
316.81096	368	1+
319.84171	70	
320.99993	88	
321.82967	72	
321.87185	80	
322.81326	70	
322.92674	78	
324.87577	98	
325.96012	86	
329.81783	72	
332.06077	108	
337.87880	76	
339.83049	90	
340.93531	70	
341.83128	70	
342.62181	126	
342.85839	74	
343.10602	80	
349.13921	70	
349.76125	178	1+
352.80382	80	
355.69031	72	
355.91729	96	
356.41601	74	
361.03424	82	
363.71522	90	
365.95997	80	
END IONS

###FS:    #m/z: 322.92967 #charge 1+
###MS: 173
###MSMS: 174
BEGIN IONS
TITLE=Cmpd 130, +MS2(322.9297), 28.0-35.0eV, 3.8min #174
RTINSECONDS=225.802
SCANS=173-174
PEPMASS=322.92967	617058
CHARGE=1+
118.94868	72	
185.92303	52	
188.92256	66	
200.35961	102	
201.04910	58	
206.97121	84	
208.94392	94	
210.88153	72	
213.47480	84	
218.00717	52	
218.88394	72	
220.87748	62	
220.99084	88	
221.88414	86	
222.92275	40	
222.95277	56	
223.96140	84	
226.85799	48	
227.80572	58	
228.83373	56	
230.07423	96	
230.84780	114	
233.79763	56	
233.86915	54	
234.99319	62	
235.88058	72	
237.92733	94	
238.82625	54	
238.87949	68	
238.93888	118	
238.98350	44	
239.07256	72	
239.87845	50	
240.82095	86	
240.94055	2222	
241.05693	40	
241.07972	42	
241.32008	50	
241.86781	76	
241.93895	5462	1+
241.96373	52	
242.82905	182	
242.94116	3920	1+
243.12316	44	
243.82356	74	
243.88105	88	
244.81994	148	
244.93874	1090	
244.96601	58	
245.41776	40	
245.79923	72	
245.85644	62	
246.85279	52	
246.86665	54	
246.97441	72	
247.16381	44	
247.85185	92	
247.96934	80	
248.85178	80	
249.79420	60	
250.67967	66	
250.83538	88	
252.87208	68	
253.97997	76	
254.12694	64	
254.94187	62	
255.03391	74	
255.05752	74	
255.80347	80	
256.07649	64	
256.86195	44	
256.90847	58	
258.83033	180	1+
258.94919	78	
259.04205	64	
260.93103	100	
261.16491	68	
261.79629	66	
261.83160	150	
261.90596	62	
262.81035	70	
262.83094	288	
263.79108	84	
264.39167	76	
264.80522	68	
266.01561	78	
266.87141	94	
266.96148	64	
267.05965	50	
268.84508	76	
270.82731	82	
271.79449	72	
275.12641	76	
275.26903	90	
275.80942	120	
276.84586	108	
278.00573	56	
278.84390	56	
279.09092	1074	1+
280.80786	48	
280.83903	216	1+
280.86310	56	
281.24172	56	
282.06598	68	
282.16953	84	
282.27749	66	
282.51837	44	
282.86247	54	
282.87707	70	
283.07031	180	
283.20364	52	
283.79070	72	
284.20877	58	
284.29099	348	
284.87886	96	
285.02917	76	
285.07686	66	
288.00125	114	
289.04013	56	
289.18610	58	
289.87345	70	
292.82695	52	
293.80444	196	1+
293.90360	86	
294.85705	142	
295.74821	68	
297.91914	82	
299.81043	56	
300.87406	44	
301.88090	70	
304.88577	66	
305.81901	58	
307.25702	86	
307.88126	108	
308.86883	58	
308.88687	56	
309.18859	86	
309.42404	88	
310.90005	52	
310.91432	68	
311.81570	62	
311.88916	48	
314.19661	92	
316.75729	46	
316.86645	58	
317.76953	62	
318.84996	70	
320.38412	62	
321.13209	66	
323.23012	72	
323.96592	66	
324.23744	80	
324.80170	80	
325.32192	54	
325.90263	70	
327.75853	46	
END IONS

###FS:    #m/z: 340.94020 #charge 1+
###MS: 173
###MSMS: 175
BEGIN IONS
TITLE=Cmpd 131, +MS2(340.9402), 28.0-35.0eV, 3.8min #175
RTINSECONDS=226.574
SCANS=173,175
PEPMASS=340.94020	296344
CHARGE=1+
111.89927	90	
115.09809	68	
162.05999	64	
183.84966	100	
184.06794	80	
192.92929	80	
196.87467	72	
198.88672	66	
198.95256	64	
204.92364	68	
206.92210	72	
208.90312	72	
210.93655	80	
212.87072	62	
213.11459	80	
213.88036	66	
213.94222	150	
216.41092	92	
220.87413	68	
222.95017	66	
223.83275	92	
224.08267	74	
224.83168	126	
225.84364	66	
226.82982	92	
227.94823	92	
228.84525	94	
228.93936	84	
230.89096	100	
231.88623	82	
231.94948	76	
232.88768	120	
233.11820	68	
233.94570	64	
236.07845	70	
236.88283	64	
238.85529	72	
238.91887	78	
240.83352	162	
241.84197	272	
241.88319	76	
242.04953	74	
242.84864	148	
242.87202	64	
243.82878	262	
243.94626	70	
246.84921	96	
247.21941	72	
247.98077	72	
248.89451	86	
249.18104	80	
249.95915	64	
250.08344	76	
252.84573	76	
252.91862	76	
254.92222	88	
254.96776	68	
255.06911	66	
256.85233	98	
256.86614	124	
256.90013	80	
256.97358	64	
257.83788	72	
257.85564	118	
258.84656	284	
258.87048	70	
258.92149	94	
259.85530	322	
260.84154	140	
260.91900	86	
261.83881	274	1+
262.87437	76	
264.86295	112	
264.89697	70	
266.39419	92	
266.87521	64	
266.89560	62	
267.40911	84	
267.84726	76	
268.84357	520	
270.21980	78	
270.83115	64	
270.90452	70	
271.11884	76	
271.84325	64	
274.81485	82	
274.87414	134	
275.94615	88	
276.85687	482	
277.86538	528	
277.93344	110	
278.63882	82	
278.84497	872	1+
278.89499	80	
279.09404	142	
279.92944	72	
281.83115	66	
281.89829	72	
281.92965	84	
282.00017	76	
282.06642	72	
284.85906	76	
284.87552	62	
285.59132	94	
285.85898	70	
286.13530	66	
288.84138	66	
288.87704	82	
292.85600	88	
293.11041	66	
293.82167	66	
294.80107	76	
294.83472	90	
294.85771	102	
295.86673	80	
296.01693	76	
296.85452	162	
297.89395	166	
298.30911	70	
298.88828	74	
299.78392	104	
299.88203	62	
300.42101	80	
300.84671	66	
300.87548	128	
301.86258	180	
301.98747	82	
302.07057	88	
302.86551	132	
302.94434	80	
303.86962	72	
303.94703	72	
304.89209	94	
308.37512	62	
312.83476	226	
314.89139	80	
315.46917	118	
319.08248	70	
321.94869	66	
322.89429	68	
324.88744	84	
328.12679	74	
328.18502	68	
328.81706	120	
328.95318	74	
339.96298	86	
340.42763	100	
340.90773	66	
341.30255	62	
342.19662	98	
344.40861	70	
345.33429	66	
END IONS

###FS:    #m/z: 363.95622 #charge 1+
###MS: 173
###MSMS: 176
BEGIN IONS
TITLE=Cmpd 132, +MS2(363.9562), 28.0-35.0eV, 3.8min #176
RTINSECONDS=227.346
SCANS=173,176
PEPMASS=363.95622	105918
CHARGE=1+
94.90599	68	
130.73497	68	
190.94807	76	
191.85450	142	
196.88500	122	
197.88874	70	
198.88000	104	
207.97940	70	
209.87537	68	
209.94349	126	
210.88498	106	
212.87887	494	
214.90539	68	
218.84405	78	
218.92559	98	
220.84824	70	
222.95085	422	1+
224.09916	72	
224.98460	72	
225.16450	68	
225.95432	66	
226.94716	2094	1+
226.97427	102	
228.89469	236	1+
228.94184	2146	1+
230.82749	74	
230.89059	888	
232.88039	66	
232.89503	76	
233.84080	68	
234.07534	68	
235.85957	72	
238.48851	86	
239.92775	82	
240.81884	148	
240.84360	80	
240.93993	804	
241.83828	154	
241.89573	134	
241.93831	1808	1+
242.83444	228	1+
242.93960	1216	1+
243.06699	84	
243.81609	72	
244.81929	158	
244.86008	82	
244.93771	294	
244.95841	1378	1+
246.80487	66	
246.85700	66	
246.95213	1378	1+
246.97568	124	
247.38929	98	
248.80371	324	1+
248.85563	82	
248.89688	366	1+
250.04848	66	
250.12612	70	
250.89744	140	
251.80081	68	
251.90805	70	
253.84125	66	
253.90380	68	
257.10319	86	
258.83784	84	
258.92343	68	
260.83233	202	
260.85961	76	
260.96891	116	
261.06315	262	1+
261.82691	312	1+
261.97116	66	
264.91285	72	
265.05423	72	
265.82012	66	
265.97358	212	1+
266.81412	202	
266.84123	78	
267.78458	92	
267.81379	212	
268.00985	84	
268.80471	122	
268.92107	74	
268.96607	64	
269.81422	140	
269.84806	84	
269.96886	530	1+
271.84308	72	
271.91373	66	
271.95677	84	
274.52804	74	
274.73140	86	
274.94964	68	
275.03479	68	
276.01337	74	
276.85683	78	
278.09375	70	
278.79569	84	
278.84669	122	
279.09890	66	
279.80252	72	
280.79245	716	1+
280.83982	118	
281.89097	126	
282.82132	74	
283.79544	78	
283.84935	240	1+
284.78865	76	
284.82202	70	
284.90252	74	
285.82079	274	1+
285.84405	138	
285.86720	96	
286.88539	78	
287.06871	90	
287.12475	66	
288.10552	72	
289.87148	66	
289.89877	88	
292.91899	72	
292.93834	122	
294.13303	76	
294.83246	88	
294.87086	108	
296.80623	202	
297.80356	214	
298.80263	938	1+
299.87746	154	
300.11890	72	
300.79829	204	
301.79769	130	
301.82074	80	
301.86409	186	
302.79733	182	
303.85632	676	1+
304.81895	68	
305.82536	84	
308.88423	86	
309.39047	96	
310.90233	126	
312.82433	66	
314.81548	92	
315.45568	92	
315.54530	66	
315.82023	82	
316.81941	246	
317.76726	72	
317.81436	124	
318.81218	96	
318.88048	138	
320.01267	74	
320.93733	132	
321.81822	154	1+
321.87151	80	
322.94396	72	
324.94317	72	
326.87012	230	
327.90038	82	
328.81313	88	
329.88244	74	
333.79248	90	
336.12383	114	
337.94059	100	
342.90363	148	
343.90489	72	
344.70497	70	
351.84506	76	
353.04827	70	
355.42204	86	
360.40477	74	
366.25603	70	
END IONS

###FS:    #m/z: 336.94536 #charge 1+
###MS: 177
###MSMS: 178
BEGIN IONS
TITLE=Cmpd 133, +MS2(336.9454), 28.0-35.0eV, 3.9min #178
RTINSECONDS=231.012
SCANS=177-178
PEPMASS=336.94536	30774
CHARGE=1+
57.21510	66	
195.81291	84	
205.95034	94	
206.97986	62	
208.88735	88	
208.98291	68	
210.88311	152	
211.94290	532	1+
212.87749	384	
213.93854	320	1+
214.16815	80	
214.88225	56	
215.93980	104	
217.84219	66	
217.88598	110	
218.05253	58	
221.95001	84	
222.95629	372	1+
224.83525	66	
224.87389	72	
226.86319	84	
226.89263	276	1+
227.96508	98	
228.88999	150	
229.95499	712	1+
230.04241	110	
230.88885	766	1+
231.79833	54	
231.94842	356	1+
232.12558	72	
232.82944	72	
233.02632	66	
233.90185	80	
234.90290	88	
235.04568	74	
237.15128	72	
239.10678	74	
239.84828	70	
240.83598	184	
240.90478	58	
240.92565	60	
241.84416	782	1+
241.89079	100	
241.91754	96	
243.17978	84	
243.83890	62	
243.89071	88	
243.90593	66	
243.96928	64	
244.08672	64	
245.84122	74	
246.85244	72	
246.97595	68	
247.49189	60	
247.96338	136	
248.90042	206	
248.91945	100	
249.90086	78	
250.00941	62	
250.82952	144	
250.85009	120	
250.94139	62	
250.95596	62	
251.83331	82	
252.84446	64	
252.97062	570	
253.82940	78	
253.84794	68	
253.90668	350	1+
254.87527	66	
254.96400	380	1+
255.07357	82	
255.80516	78	
255.90119	70	
256.91846	56	
257.85562	64	
258.84532	222	
258.97894	66	
259.85312	130	
260.82208	60	
260.85351	118	
260.94649	58	
261.35954	90	
261.84642	112	
264.86613	128	
264.98916	66	
265.82916	78	
266.86356	64	
266.97467	70	
266.98585	56	
267.84225	130	
268.84169	490	1+
268.93161	78	
270.19775	72	
271.84621	54	
271.91555	60	
271.99889	80	
272.89666	66	
272.97998	90	
273.04234	78	
274.86775	120	
274.88060	192	
274.90032	74	
275.87070	246	
276.24166	68	
276.86123	100	
277.84063	198	
277.86181	618	1+
277.89365	84	
278.83807	204	
279.83733	136	
279.88901	76	
280.83440	72	
280.85240	66	
281.05639	62	
281.22338	94	
281.83962	62	
282.87202	70	
282.92063	70	
283.06920	76	
283.87362	86	
285.84712	462	1+
286.14363	58	
286.84948	392	1+
286.88567	96	
287.08081	74	
288.84951	148	
290.85528	66	
291.85927	68	
291.94701	74	
293.10654	210	
294.06549	82	
294.10996	132	
294.87283	104	
295.86745	112	
296.06736	78	
297.88082	92	
297.91077	64	
299.87108	104	
299.90856	66	
300.96223	64	
301.77148	62	
302.76227	74	
303.88927	76	
305.86952	98	
306.00184	56	
306.15404	58	
306.88468	66	
307.43813	86	
307.88799	84	
308.86308	140	
309.87028	140	
310.89668	58	
311.86105	80	
311.89791	70	
318.90007	78	
319.11720	80	
320.95785	62	
324.88784	72	
325.11827	96	
332.39856	72	
332.89332	58	
336.38176	96	
338.80490	60	
END IONS

###FS:    #m/z: 507.84463 #charge 1+
###MS: 177
###MSMS: 179
BEGIN IONS
TITLE=Cmpd 134, +MS2(507.8446), 28.2-35.2eV, 3.9min #179
RTINSECONDS=231.785
SCANS=177,179
PEPMASS=507.84463	24654
CHARGE=1+
196.01614	126	
197.02447	118	
224.97809	126	
250.97352	88	
252.08820	206	1+
259.10158	84	
265.99536	92	
266.09755	84	
267.57763	124	
267.91327	86	
270.80811	214	
272.85405	124	
273.92209	144	
274.89859	96	
275.38734	94	
275.86048	90	
279.13241	98	
279.94403	108	
282.32392	90	
285.99624	86	
287.85187	132	
287.93477	90	
288.79915	136	
294.15949	220	1+
294.86179	124	
295.37274	100	
295.96597	88	
296.85483	130	
297.45059	102	
299.90398	92	
300.93144	84	
302.88413	144	
302.96088	100	
303.82090	94	
303.85520	112	
305.86604	404	1+
306.12192	92	
308.14021	322	1+
308.80455	164	
308.87483	244	1+
309.94064	92	
310.15790	350	1+
310.34484	86	
311.88681	270	1+
312.40448	104	
313.80278	90	
313.88803	158	
314.86596	190	
315.85955	110	
318.93513	144	
319.82393	92	
322.86589	108	
323.81314	90	
323.87709	118	
324.89829	380	1+
325.85604	84	
326.81624	188	1+
326.88450	746	1+
330.06219	132	
330.88902	114	
331.79399	206	
331.86994	302	1+
332.80043	102	
332.87353	296	1+
333.40199	92	
333.76609	114	
336.38413	104	
337.80196	144	
337.87967	224	
338.85546	284	1+
338.92486	86	
339.83940	116	
341.77674	94	
343.04264	110	
343.78308	136	
344.71594	84	
346.78007	82	
347.77607	404	1+
347.84870	150	
347.88330	234	1+
349.75657	170	
350.80169	128	
350.88180	98	
350.95901	126	
351.75875	128	
355.42872	106	
362.78001	86	
364.72481	248	1+
365.79341	86	
367.11085	132	
367.76559	252	
368.58652	94	
368.70835	198	
368.73778	170	
369.84221	110	
370.02413	108	
370.33857	90	
370.80553	176	1+
373.71582	114	
373.81227	176	
375.85810	110	
377.32737	104	
377.86614	84	
380.71745	144	
380.73136	136	
381.71850	140	
381.77071	230	1+
382.77188	272	1+
384.84878	120	
387.73455	84	
387.74828	108	
387.85232	184	
388.19021	84	
390.74909	186	1+
390.83933	334	1+
392.77452	172	
392.82379	348	1+
393.76729	92	
395.79696	88	
396.51081	110	
398.72819	504	1+
399.73097	340	1+
399.85290	92	
400.77404	90	
402.86661	370	1+
404.75860	414	1+
405.15153	94	
405.76010	294	1+
405.81766	100	
407.71648	108	
407.86491	126	
408.74515	108	
408.85892	220	
409.71794	192	
409.77592	94	
409.85289	124	
409.87585	128	
410.72952	136	
410.83858	402	1+
411.74282	122	
411.78324	106	
412.85923	118	
413.75507	136	
414.76579	88	
414.79087	84	
415.69291	176	1+
415.84127	146	
416.21733	90	
417.86085	122	
419.83769	194	1+
422.78497	122	
423.76078	214	
423.86014	276	1+
424.77876	128	
424.82690	128	
424.88683	94	
425.34803	102	
425.75156	988	1+
426.85960	552	1+
427.73633	512	1+
428.19933	88	
428.84691	600	1+
428.89101	132	
429.14755	82	
429.74656	188	
431.87095	126	
433.79904	84	
435.07177	88	
435.76169	96	
441.78166	136	
442.68090	92	
443.69177	86	
444.76890	114	
444.87071	650	1+
445.74296	130	
446.78431	96	
446.87462	120	
447.70880	144	
448.75465	326	1+
449.68976	290	1+
449.87429	252	1+
450.69181	246	1+
451.77693	108	
462.88320	102	
468.89208	254	
474.80062	90	
480.16509	86	
485.52094	96	
485.89749	122	
488.35241	92	
509.28087	148	1+
END IONS

###FS:    #m/z: 359.96124 #charge 1+
###MS: 177
###MSMS: 180
BEGIN IONS
TITLE=Cmpd 135, +MS2(359.9612), 28.0-35.0eV, 3.9min #180
RTINSECONDS=232.558
SCANS=177,180
PEPMASS=359.96124	23624
CHARGE=1+
63.35317	70	
185.86649	72	
206.95542	70	
208.95476	84	
209.94232	96	
211.02028	68	
212.88855	62	
216.86302	90	
218.88381	70	
222.88944	98	
222.95148	412	
224.89244	70	
224.94700	474	1+
224.96731	358	1+
226.94796	1308	1+
227.88150	72	
228.79299	68	
228.94371	1468	1+
230.01677	74	
233.80106	92	
234.86486	116	
235.84834	72	
237.90459	70	
239.06899	92	
239.96790	72	
240.79613	74	
240.83716	62	
240.90466	82	
240.93862	474	1+
240.96205	274	
240.99399	74	
241.88324	78	
241.89947	104	
242.82752	72	
242.96239	174	
243.89664	74	
244.83686	74	
244.95772	390	
245.44848	104	
246.81017	132	
246.95406	340	
246.97438	74	
247.80101	320	1+
247.97824	82	
250.90119	64	
251.89848	68	
252.11854	80	
252.87182	170	
252.91867	80	
252.94008	62	
253.83342	70	
255.09478	78	
255.89000	170	1+
258.83739	208	1+
259.53460	82	
260.36582	86	
260.49091	86	
260.83363	78	
260.96948	282	
262.84266	74	
264.81918	150	
264.98490	80	
265.92140	148	
266.81371	554	1+
267.85708	102	
267.87312	80	
267.97072	114	
268.81269	68	
269.05019	98	
269.90123	64	
270.88578	74	
273.87956	72	
273.96667	90	
274.85576	74	
275.80747	72	
275.84517	178	1+
275.85553	228	1+
275.97446	70	
276.81139	140	
278.79371	164	
278.84465	110	
279.79382	68	
279.83724	92	
279.85560	64	
280.79179	652	1+
280.84036	72	
280.87316	72	
281.81030	66	
281.97959	88	
282.78711	110	
282.82374	198	1+
283.82371	246	1+
284.80544	70	
285.93977	72	
286.87278	88	
286.96865	66	
288.93151	90	
289.82558	88	
291.09814	64	
291.78536	74	
292.79318	70	
293.90386	66	
294.02031	72	
294.83224	96	
294.87053	68	
295.93638	72	
296.79029	66	
296.80680	316	1+
296.93622	70	
298.04645	66	
298.14160	90	
298.48916	80	
298.80299	998	1+
298.90547	64	
299.12459	120	
299.82720	66	
299.86793	66	
300.80535	124	
300.85392	216	1+
303.78886	70	
304.77013	72	
306.83352	72	
306.87841	66	
307.81707	62	
307.85988	64	
307.89484	70	
309.80848	66	
309.87129	66	
309.90840	110	
312.13000	62	
312.81379	94	
314.81930	76	
315.82706	62	
315.89011	62	
316.81359	266	1+
317.93614	70	
319.82212	92	
320.14240	88	
320.95342	66	
320.98469	76	
321.81792	162	
321.92005	68	
322.81860	68	
322.88600	114	
323.24551	72	
323.89383	104	
324.02046	118	
324.09376	72	
328.36354	76	
328.78371	80	
328.82828	64	
329.38542	82	
329.88682	84	
335.43425	94	
336.94192	138	
337.37786	64	
337.94658	72	
339.80716	66	
340.89651	76	
340.94200	138	
346.89231	88	
347.18498	76	
351.00728	84	
355.78078	84	
359.96545	70	
360.89701	78	
362.74188	90	
365.20385	64	
END IONS

###FS:    #m/z: 336.94545 #charge 1+
###MS: 181
###MSMS: 182
BEGIN IONS
TITLE=Cmpd 136, +MS2(336.9455), 28.0-35.0eV, 4.0min #182
RTINSECONDS=236.211
SCANS=181-182
PEPMASS=336.94545	32636
CHARGE=1+
150.59778	64	
182.87202	70	
191.88533	186	1+
196.02274	74	
196.89020	72	
200.94440	72	
204.95011	76	
206.97323	100	
208.88359	94	
210.88448	112	
211.87927	80	
211.94512	712	
211.98671	70	
212.87517	522	1+
212.99071	58	
213.94053	358	
214.89538	122	
215.88538	112	
215.94175	82	
216.85739	64	
217.88074	60	
219.87876	72	
221.94290	82	
222.97384	68	
223.83348	138	
224.97405	136	
225.84150	62	
226.85783	72	
226.94743	140	
226.97453	68	
228.89659	68	
229.89921	66	
229.95559	806	
230.88787	938	1+
230.93012	82	
231.56288	82	
231.85073	72	
231.90636	108	
231.95400	146	
232.82954	124	
233.83947	92	
233.87627	78	
233.93851	68	
236.07670	82	
236.90091	70	
237.37665	92	
239.64826	144	
239.85916	98	
239.92592	66	
240.84843	114	
240.86763	104	
241.84625	374	1+
242.84020	86	
243.83866	124	
245.84702	72	
245.90248	70	
246.89936	84	
247.14931	74	
247.92702	68	
247.96544	88	
248.89863	120	
249.83835	314	1+
249.90016	144	
250.96247	108	
251.43065	104	
251.92565	66	
252.11476	92	
252.97009	404	
253.83759	124	
254.90641	74	
254.96754	200	
255.06552	68	
255.10064	72	
256.26140	64	
256.86870	134	
256.90650	64	
257.08141	76	
257.84783	62	
257.91503	66	
257.93265	68	
258.84307	408	
259.85280	458	1+
260.43531	90	
260.83498	84	
260.94781	114	
262.94919	70	
264.97898	92	
266.84926	82	
266.86634	126	
266.99955	78	
267.83814	670	1+
268.83781	394	1+
268.86105	120	
270.94081	88	
270.98508	72	
271.09841	62	
271.86952	74	
272.83631	78	
272.97047	72	
273.37973	88	
273.98116	86	
274.86015	370	1+
274.88426	74	
274.90478	60	
275.96488	66	
276.85677	724	1+
277.12147	62	
277.86155	456	1+
278.83496	158	
279.05289	88	
279.83160	192	
279.85172	104	
281.86213	70	
282.05594	88	
282.84208	74	
283.06313	64	
285.81983	82	
285.85302	260	
286.84981	500	1+
287.87424	72	
289.94253	72	
292.10340	72	
292.88902	96	
294.10801	76	
294.80517	66	
294.86683	90	
295.87922	112	
296.18344	82	
296.95756	80	
297.83443	62	
297.87350	72	
297.89310	64	
297.94001	70	
298.27929	66	
298.88186	74	
299.82361	60	
299.87946	68	
300.05922	72	
300.41900	82	
300.44014	94	
300.78090	66	
302.87961	80	
304.87563	76	
309.86493	76	
317.42609	84	
317.90313	72	
319.08202	58	
319.89595	62	
319.94254	66	
321.87817	80	
322.52194	58	
325.90054	70	
328.95318	120	
331.38520	86	
331.48342	78	
333.88899	62	
334.38523	70	
336.87106	62	
337.22038	82	
338.22662	66	
338.28295	84	
340.35923	76	
END IONS

###FS:    #m/z: 359.96123 #charge 1+
###MS: 181
###MSMS: 183
BEGIN IONS
TITLE=Cmpd 137, +MS2(359.9612), 28.0-35.0eV, 4.0min #183
RTINSECONDS=236.983
SCANS=181,183
PEPMASS=359.96123	22886
CHARGE=1+
193.93409	70	
198.87556	190	1+
198.95619	68	
199.35478	96	
201.98989	70	
206.93809	76	
209.94384	238	
211.03473	100	
211.94738	72	
212.04728	82	
213.09132	100	
214.87488	72	
216.85402	86	
221.85130	70	
222.95085	276	1+
224.94695	416	
225.96037	76	
226.11670	92	
226.94601	1882	1+
226.97251	116	
227.92944	98	
228.94261	2016	1+
229.46905	90	
231.04189	84	
231.90502	66	
233.41179	98	
234.86425	118	
234.95165	72	
235.03821	84	
236.84527	92	
238.85803	72	
239.08970	90	
240.07374	68	
240.83560	82	
240.85719	72	
240.93928	968	1+
241.78471	106	
241.89786	138	
241.95912	162	
243.94623	80	
244.95787	1014	
245.93753	70	
246.95217	924	1+
248.80475	266	
249.80296	124	
249.84092	66	
250.80213	80	
250.89563	84	
250.94387	142	
251.02796	70	
252.46585	106	
252.81913	70	
252.87653	128	
252.95342	252	
253.83326	74	
253.93306	72	
254.09741	88	
254.50861	70	
254.87509	70	
254.89033	94	
258.84091	98	
258.97322	76	
259.79548	66	
259.84330	80	
260.83268	266	1+
260.90915	106	
260.96757	174	1+
261.02425	98	
261.85997	68	
261.89583	78	
264.13430	82	
264.80109	70	
264.81714	88	
265.80854	80	
266.41799	68	
266.81121	226	
267.97365	98	
268.90923	86	
269.96674	130	
270.83168	72	
270.88585	66	
271.82471	72	
273.96578	112	
274.80077	70	
275.00026	72	
275.08998	100	
275.80256	310	1+
275.92533	108	
275.97512	68	
277.08915	68	
277.10778	82	
277.14439	82	
278.79737	312	1+
278.84569	100	
278.85827	154	1+
279.09821	72	
280.79167	1040	1+
280.84033	72	
281.85151	138	
281.89691	72	
282.87827	166	
283.09606	74	
284.82149	288	1+
284.87365	76	
289.90050	90	
290.43613	74	
291.81268	68	
292.43833	68	
293.81183	86	
293.85449	110	
293.98081	74	
295.87486	66	
295.93218	70	
296.81393	126	
296.85503	128	
297.81062	70	
298.80303	1016	1+
299.86361	84	
301.05154	66	
301.86795	86	
301.89110	68	
304.79357	68	
304.84276	84	
307.16249	72	
307.92262	132	
308.32782	72	
308.80487	84	
308.84757	68	
308.86688	90	
309.79689	148	
309.92481	182	
311.89138	78	
312.83985	72	
313.88291	72	
315.82866	68	
316.35490	76	
316.81807	444	
316.99642	96	
318.81173	100	
318.83218	86	
319.13267	78	
319.86557	74	
320.48325	82	
320.86365	68	
321.06353	66	
321.79672	90	
321.82101	116	
321.92878	78	
322.82181	76	
323.01581	66	
323.15733	78	
323.91698	100	
324.21323	70	
324.78840	74	
328.88033	120	
334.05742	84	
340.83326	70	
340.87855	66	
349.29980	94	
350.77936	76	
358.97976	72	
359.79415	82	
359.86409	90	
361.97056	108	
END IONS

###FS:    #m/z: 507.84433 #charge 1+
###MS: 181
###MSMS: 184
BEGIN IONS
TITLE=Cmpd 138, +MS2(507.8443), 28.2-35.2eV, 4.0min #184
RTINSECONDS=237.755
SCANS=181,184
PEPMASS=507.84433	22878
CHARGE=1+
63.86737	84	
222.97571	186	
223.97684	120	
224.97707	172	
230.03704	86	
237.93298	84	
239.90109	90	
253.38174	86	
257.08724	122	
258.87053	108	
265.95528	84	
268.03591	110	
268.10654	90	
270.81126	196	
271.39366	94	
272.76703	98	
273.78779	204	1+
279.57842	86	
284.77826	144	
287.85297	178	
290.86536	130	
293.87693	260	
294.83470	142	
294.88545	144	
294.93177	84	
296.86040	254	
297.86500	158	
298.11609	118	
300.82633	88	
300.84296	152	
300.87865	90	
301.84200	90	
302.81585	120	
303.86322	90	
304.04337	90	
305.86283	502	
307.88982	148	
308.14133	382	
308.80468	92	
308.87477	440	1+
309.87967	260	1+
310.15488	154	
311.88060	566	1+
314.85510	108	
314.86791	108	
315.83105	122	
317.90996	102	
318.91129	86	
318.93381	118	
319.85906	118	
320.86375	200	1+
323.87585	216	
324.88146	98	
325.81907	194	1+
326.88617	890	1+
327.87573	130	
328.86480	344	1+
330.78972	98	
331.79024	192	1+
332.82180	138	
332.87357	162	1+
333.95165	98	
335.00010	106	
338.83883	104	
339.09812	84	
340.78641	116	
341.78083	198	1+
343.83905	158	
344.78436	92	
346.88914	88	
347.77866	596	1+
347.84623	186	1+
348.72640	90	
349.75513	198	
350.76086	116	
350.89356	108	
356.08886	90	
356.79377	92	
358.78986	200	1+
360.75545	168	1+
361.90765	86	
362.38660	94	
365.83183	194	1+
367.71031	182	
367.76582	372	1+
368.70740	118	
369.70060	124	
369.83256	336	
369.88992	128	
370.78840	140	
371.85965	166	1+
373.06250	114	
374.81430	178	
374.98268	130	
379.80701	190	1+
379.88087	102	
381.72095	274	1+
381.74995	216	1+
383.76809	112	
383.84802	230	1+
384.72365	116	
384.82510	114	
384.85192	146	1+
385.77715	192	
386.34392	100	
386.83840	278	1+
388.79980	166	
389.19459	126	
389.83879	252	1+
392.82535	464	1+
393.75057	102	
394.77914	110	
394.82739	128	
395.78472	92	
397.72325	422	1+
398.44204	98	
398.69215	174	1+
398.72721	360	1+
400.73374	116	
400.85540	160	
402.82715	88	
403.35946	106	
403.73388	120	
403.87439	132	
405.76072	354	1+
405.86277	146	
407.74420	154	
407.86427	152	
407.90220	106	
408.74115	122	
408.85114	760	1+
409.72048	176	
409.73963	208	
410.83686	522	1+
411.78934	102	
412.15896	102	
412.73013	116	
412.74985	258	1+
412.98693	96	
413.07313	102	
415.82815	146	
418.74296	90	
421.73771	120	
421.77219	110	
421.87373	84	
423.77477	228	
423.86787	264	
424.79247	182	
425.65690	98	
425.75465	266	
426.75020	172	
426.86098	492	1+
427.73870	98	
427.82840	90	
428.73490	170	
428.84691	422	
429.74641	108	
429.84780	196	
430.08932	86	
430.76628	218	1+
430.83760	312	1+
431.70433	132	
431.86508	234	
432.86795	124	
434.88751	116	
435.71408	128	
436.58952	100	
441.23279	106	
441.77730	220	1+
444.87475	738	1+
447.71472	238	
447.77141	114	
448.71472	158	
448.74444	90	
448.77391	104	
448.89139	110	
449.88248	108	
450.87556	98	
462.87885	308	
463.88114	178	
465.72653	128	
467.88959	356	1+
468.87626	92	
469.88545	104	
470.89761	88	
474.27480	96	
487.89944	92	
497.40019	94	
508.92968	84	
END IONS

###FS:    #m/z: 322.92993 #charge 1+
###MS: 185
###MSMS: 186
BEGIN IONS
TITLE=Cmpd 139, +MS2(322.9299), 28.0-35.0eV, 4.0min #186
RTINSECONDS=241.409
SCANS=185-186
PEPMASS=322.92993	782892
CHARGE=1+
68.20247	44	
97.85693	32	
184.25504	44	
195.96776	76	
197.91004	42	
198.83485	52	
201.04664	92	
204.43388	32	
205.95003	62	
205.97266	40	
208.90148	82	
209.88759	60	
213.88771	86	
218.85641	48	
218.88557	68	
221.06923	52	
221.89331	68	
221.94642	78	
224.86108	70	
224.96772	106	
225.97433	76	
226.90394	62	
226.91871	32	
227.82062	58	
228.85247	68	
228.94689	74	
229.85062	96	
230.83953	98	
233.83098	58	
234.93082	58	
235.44888	100	
238.02732	66	
238.89249	68	
238.94211	172	
239.07786	66	
239.83667	84	
239.90483	68	
240.00777	34	
240.07659	68	
240.81920	114	
240.87964	78	
240.93992	2978	
241.84496	44	
241.91472	28	
241.94100	1710	
242.81464	74	
242.82773	74	
242.94198	6358	1+
243.07448	32	
243.26656	60	
243.82194	132	
244.07506	70	
244.12660	96	
244.81916	96	
244.85253	64	
244.93888	1804	1+
244.98718	60	
245.08123	30	
246.85459	58	
246.95977	32	
246.99547	92	
247.15097	52	
247.36531	28	
247.56412	30	
248.80349	94	
248.85171	140	
249.08980	82	
249.54570	50	
250.85411	30	
250.97737	58	
251.07831	38	
251.23430	78	
252.89130	58	
253.19224	62	
256.89389	142	
258.82983	366	1+
258.87629	68	
259.03862	40	
260.80586	42	
261.83507	176	
261.92963	86	
262.82871	64	
263.82422	74	
264.85722	62	
264.92284	40	
265.05679	58	
265.13263	74	
266.83726	64	
266.85928	68	
267.84319	28	
270.80345	74	
272.93156	76	
273.83866	76	
273.88555	64	
274.06217	114	
275.80529	62	
275.98893	92	
276.08051	94	
277.08695	40	
278.84784	58	
278.86245	40	
279.08863	1280	1+
279.23590	30	
280.10832	86	
280.78910	54	
280.84275	70	
281.19260	66	
281.85355	70	
281.96290	42	
282.27644	36	
283.06335	58	
283.96480	72	
284.29205	336	1+
284.58761	30	
284.79057	68	
284.87055	64	
285.65356	48	
286.81050	70	
286.93113	74	
287.16853	72	
287.91812	56	
289.78387	70	
291.80660	32	
295.35800	30	
296.85960	88	
296.93204	32	
297.79204	70	
297.82972	70	
298.80160	68	
298.92640	84	
302.30883	28	
304.87506	72	
306.88279	70	
307.80341	64	
307.82085	50	
307.89031	100	
308.16860	86	
308.89530	74	
309.89310	48	
311.85957	40	
312.80344	58	
314.81977	38	
314.87133	56	
315.89665	90	
317.75676	54	
318.77397	30	
319.13033	70	
320.21722	44	
320.88099	94	
321.25962	66	
321.71773	46	
322.87922	54	
325.89807	72	
327.97871	56	
328.26100	70	
END IONS

###FS:    #m/z: 340.94056 #charge 1+
###MS: 185
###MSMS: 187
BEGIN IONS
TITLE=Cmpd 140, +MS2(340.9406), 28.0-35.0eV, 4.1min #187
RTINSECONDS=242.181
SCANS=185,187
PEPMASS=340.94056	340544
CHARGE=1+
188.88723	96	
189.86202	66	
192.91981	94	
196.97608	78	
201.87809	80	
201.96551	84	
202.86175	62	
205.93039	88	
205.97435	76	
207.88198	78	
211.88464	78	
213.87920	110	
213.94057	80	
214.89823	60	
215.88938	76	
217.88020	64	
220.07357	64	
221.94458	64	
221.96657	70	
223.83147	60	
223.84364	64	
223.97078	78	
224.97803	100	
226.88180	92	
226.95007	70	
226.96495	84	
227.85213	72	
228.84077	62	
228.93752	72	
229.16607	112	
230.07599	76	
230.43184	66	
230.89022	168	1+
231.93666	62	
232.89383	66	
233.12196	100	
233.89628	130	
235.97478	80	
236.89613	82	
237.01560	72	
237.88744	70	
238.88690	70	
239.90701	68	
239.95466	64	
240.85142	130	
240.96014	72	
241.84147	534	1+
243.84001	64	
243.89270	90	
244.90554	76	
244.95634	68	
245.87754	80	
246.85855	64	
248.84817	70	
249.88325	62	
250.95994	82	
251.88254	70	
252.04664	88
[truncated: 1,840,368 more chars]
