# Supplementary material for: High-Throughput Venomics
Source: J Proteome Res. 2023 Apr 3;22(6):1734–46. doi: 10.1021/acs.jproteome.2c00780 (PMC10243144; doi:10.1021/acs.jproteome.2c00780)
Supplement: Supplementary file 9 — pr2c00780_si_009.zip [file pr2c00780_si_009.zip › Manual files/Calloselasma rhodostoma MGF/210702_Calloselasma_halfplate000065_5.1.201.mgf]

###	D:\Data\Julien\210702_Cr_half_TFA\210702_Calloselasma_halfplate000065.d\ProteinAnalysisResults.mgf
###	D:\Data\Julien\210702_Cr_half_TFA\210702_Calloselasma_halfplate000065.d\analysis.baf
###	210702_Calloselasma_halfplate000065.d
###	Instrument: maXis HD
###	Manufacturer: Bruker
###    PeakWidth 0.30, MiniumIntensity 10, S/N 1Apply threshold 0, Threshold 10
###    Retain Residuals no, Create neutrally no,
###    FullScan Parameters: AdductIon (+)+H (-)-H, LowMass 0, HighMass 8000, MaxCharge charge decon 4, MinPeaks 3
###    Perf. isotope decon yes, Max Charge Istopic decon 6, MW agreement 0.00, Abund. cutoff 2.00, Envelope cutoff 75.00
###    MaxRes   Parameters: AdductIon (+)+H (-)-H, LowMass 0, HighMass 8000 
###    Perf. isotope decon yes, Max Charge Istopic decon 6, Abund. cutoff 2.00
###    MSn      Parameters: AdductIon (+)+H (-)-H, LowMass 0, HighMass 8000 
###    Perf. isotope decon yes, Max Charge Istopic decon 4, Abund. cutoff 0.05
###    Global Charge Limit: no 3, Prefer FullScan Result: yes, Export what: 2 (0=non deconv/1=deconv only/2=mixed), NoMSMSSignals: 150, Intensity threshold: 10, NoMSSignals (deconv): 2, NoMSSignals (non-deconv): 2, NormalizeData: no, SingleCharged: yes
###
COM=210702_Calloselasma_halfplate000065.d
USERNAME=Demo User

###FS:    #m/z: 322.92940 #charge 1+
###MS: 2
###MSMS: 3
BEGIN IONS
TITLE=Cmpd 1, +MS2(322.9294), 28.0-35.0eV, 0.0min #3
RTINSECONDS=1.8525
SCANS=2-3
PEPMASS=322.92940	659602
CHARGE=1+
208.94664	5310	
211.94383	13382	
213.93931	13044	
222.95133	23540	1+
224.94965	3826	
225.19347	3032	
226.94628	54150	1+
227.19777	5628	
228.94194	92472	1+
231.95116	9378	
234.97022	7988	
234.99737	10862	
235.20286	3892	
237.21884	2428	
238.14793	5434	
239.01916	3252	
239.07889	4756	
239.14623	16612	1+
239.19864	2398	
239.23503	2820	
239.98007	3176	
240.22939	5328	
240.96197	18488	1+
241.46246	2424	
242.96096	2456	
243.16910	2446	
243.22907	5950	
244.95679	34120	
245.18407	4898	
245.22475	3310	
245.94142	10426	
246.23979	2970	
246.95167	30842	1+
246.97411	4632	
247.13330	2394	
247.23971	4410	
248.95208	3538	
249.18263	2486	
249.25564	2822	
249.91088	6106	
249.97177	52100	1+
250.94637	57718	1+
250.99706	6212	
251.19766	8494	1+
252.94734	6130	
252.97075	565964	1+
253.18908	2812	
253.21351	6906	
253.90461	7510	1+
254.94108	58002	1+
254.96606	218014	1+
255.07482	2906	
255.22874	5336	
256.26056	10394	
256.91275	7578	1+
256.96357	29938	1+
258.90902	2868	
258.96417	7470	
260.16024	4370	
261.97402	15982	1+
263.05567	2476	
263.23315	2476	
263.97737	101948	1+
265.24961	3110	
267.26598	3108	
267.97284	22852	
268.26188	2660	
268.95793	25412	1+
269.20803	2940	
270.98103	10332	
272.88134	3800	
272.95169	11042	
272.97644	4436	
273.18426	2810	
274.09046	3620	
274.27162	16936	1+
277.21354	2758	
279.09063	5544	
279.22898	5912	
280.26143	2512	
281.04835	2810	
281.24517	16854	1+
282.17052	17588	1+
282.27710	24066	
283.17299	14474	1+
283.26104	19868	1+
283.94602	4466	
284.29176	9704	1+
284.32948	2716	
285.20270	3380	
285.22087	4080	
285.94114	90500	1+
285.98349	9002	
287.20159	7166	1+
287.24994	22668	1+
287.66026	2694	
288.25051	15474	1+
288.28686	2614	
289.17897	2512	
289.23558	3114	
289.65812	2484	
290.26622	33950	1+
290.89207	3226	
291.09916	10546	1+
291.19363	9328	1+
291.21358	6808	
291.68182	3298	
291.97319	15846	1+
292.05902	5660	
293.20825	8508	1+
293.24423	2598	
293.89548	2952	
293.97490	34978	1+
293.99666	33318	1+
294.24147	2998	
294.93580	8556	1+
295.12739	6110	
295.22431	12256	1+
295.25964	2914	
295.96880	3020	
295.99230	13210	
296.25624	2442	
296.29186	5302	
297.07938	6116	
297.23933	13696	1+
297.90363	5428	
298.08221	3704	
298.27181	5124	
299.06022	2470	
299.07738	2458	
299.19927	7644	1+
299.23780	3594	
299.25454	3218	
300.28661	10654	1+
301.21411	2492	
302.17496	19266	1+
302.26551	2712	
302.30261	25696	1+
302.94487	6850	
303.95143	25396	1+
303.99390	5828	
304.28219	6502	
305.24543	2438	
305.26604	7374	
305.95225	4954	
307.13097	2644	
307.18825	3260	
307.24584	48214	1+
308.14220	4116	
308.21448	2466	
308.29291	2622	
308.87096	6872	1+
309.18939	3892	
309.20251	4206	
309.22201	3298	
309.23995	2916	
309.25810	7160	
309.27578	4820	
310.11009	2820	
310.15880	11742	1+
310.30786	20302	1+
311.05359	7698	1+
311.21914	6414	
311.25594	3314	
311.27428	5660	
311.66979	2546	
311.86848	12792	1+
311.93420	7248	
311.98584	31250	1+
312.32333	9634	1+
312.90021	3782	
312.94674	7112	
313.21713	5344	
313.23452	4454	
313.26737	13198	1+
313.28950	8286	1+
313.86479	3910	
313.92839	157834	1+
314.89212	3236	
316.28205	21986	1+
316.31819	10276	1+
316.93928	4228	
317.20946	3598	
318.16078	2774	
318.29795	39736	1+
318.93397	92616	1+
319.22370	2560	
320.93321	82592	1+
321.19571	11810	1+
322.19742	9500	1+
322.87805	5644	
322.92925	1488206	1+
323.01587	3496	
323.12610	2592	
323.16223	3024	
323.18492	3414	
323.23781	19850	1+
323.29244	3434	
324.13599	2654	
324.28736	4686	
324.32370	5770	
324.87628	4814	
325.20008	2862	
325.25364	51060	1+
325.28915	3566	
325.31833	3000	
325.90154	3002	
326.17203	4410	
326.20051	2812	
326.30339	5856	
326.33893	2426	
326.87172	33256	1+
326.96771	8302	
327.00591	6476	
327.17542	3088	
327.19873	15070	1+
327.26878	61914	1+
328.31829	10632	1+
END IONS

###FS:    #m/z: 340.94005 #charge 1+
###MS: 2
###MSMS: 4
BEGIN IONS
TITLE=Cmpd 2, +MS2(340.9400), 28.0-35.0eV, 0.1min #4
RTINSECONDS=2.6245
SCANS=2,4
PEPMASS=340.94005	314868
CHARGE=1+
208.95773	138	
213.93969	2264	1+
215.88835	616	1+
215.93721	608	
221.03005	230	1+
221.96956	442	1+
222.95294	132	
225.13667	176	1+
226.95013	116	
228.93608	118	
231.09906	118	
231.94876	1832	1+
233.04722	120	
233.06297	148	
233.89860	376	
233.94649	506	1+
234.10238	232	1+
235.21110	180	
236.04732	166	
237.06368	136	
237.95390	122	
238.04805	210	
238.21540	132	
239.89508	224	1+
240.06661	116	
240.23127	696	1+
240.88074	254	1+
241.04657	116	
241.06956	128	
241.95672	118	
244.03577	370	1+
244.89280	124	
245.09500	206	
246.97807	286	1+
247.94146	270	1+
248.96606	158	
248.98180	178	
249.03980	404	1+
249.96025	698	1+
249.98679	234	
251.10489	132	
251.90460	164	
252.22791	164	
253.19420	400	1+
253.95667	118	
254.28167	238	1+
254.96570	1666	1+
255.03107	140	
255.07513	1078	1+
255.10742	148	
255.13397	156	
256.05370	336	1+
256.91007	310	1+
256.96367	322	
257.14186	208	1+
257.92850	122	
258.88908	192	1+
258.96224	358	1+
260.04939	138	
260.72685	118	
261.20103	166	
261.91843	116	
262.98730	206	1+
263.02202	148	
263.10851	134	
263.21276	120	
264.06291	170	
264.24596	128	
264.42477	118	
264.90040	162	
265.01850	506	1+
265.62914	138	
266.25446	138	
266.86505	130	
266.99681	406	1+
267.13421	290	
269.19047	382	
271.12575	142	
272.93568	222	
273.08192	144	
274.14041	122	
275.02070	210	1+
276.68084	116	
277.99779	220	1+
278.28264	124	
279.06828	120	
279.09388	128	
279.19553	146	
279.96428	166	
280.93198	138	
281.04799	866	1+
281.16400	130	
282.27693	1202	1+
282.99662	120	
283.02831	378	1+
283.05438	124	
284.29188	374	
284.95235	118	
285.02318	162	
285.22244	150	
287.08785	210	
287.13451	292	1+
287.20162	176	
288.06909	566	1+
289.23619	128	
290.11417	172	1+
291.03840	336	1+
292.26276	184	1+
294.31302	258	1+
294.95589	130	
295.12593	128	
295.23857	154	
296.10139	152	
296.29255	150	
296.32800	326	
297.22782	118	
297.59477	132	
297.97580	142	
298.08359	430	1+
298.30395	128	
299.05923	926	1+
299.19967	154	
299.22141	204	
300.22980	120	
301.09534	118	
302.16994	128	
302.24464	122	
302.94262	404	1+
305.26896	230	
306.04526	124	
307.28765	878	1+
307.80052	162	
307.88592	228	1+
308.29205	518	1+
308.33225	124	
308.91617	132	1+
309.04119	124	
309.25689	118	
309.32218	150	
310.30901	378	1+
311.02694	270	
311.17177	130	
312.02864	164	
313.03159	258	
313.22856	122	
317.08734	144	
317.93605	156	
318.59403	332	
318.98207	170	1+
319.04267	128	
319.20750	156	
320.07308	202	1+
320.21051	116	
320.25438	154	
320.29573	138	
321.16506	138	
321.22123	680	1+
321.32229	222	
322.03880	138	
322.13479	526	1+
322.24308	144	
323.02702	140	1+
323.07833	118	
323.16776	130	
323.23741	2064	1+
323.29886	162	
324.28788	314	1+
324.31600	168	
324.88750	138	1+
325.07509	114	
325.23348	132	
325.25459	334	1+
325.32532	132	
326.13630	204	
326.17542	138	
326.28650	140	
326.30413	268	
326.33901	172	
327.18248	688	1+
328.18742	394	1+
328.22683	120	
328.81503	134	
329.16507	140	
332.08590	130	
332.97164	132	
336.08883	146	
336.28577	166	
336.32046	200	1+
337.06562	144	
337.17535	124	
337.22078	194	
337.25560	324	1+
337.30488	132	
337.37299	116	
338.15302	132	
338.87156	128	
338.95897	222	1+
339.09494	290	1+
339.13195	178	1+
339.15563	136	
339.23220	138	
339.28864	242	1+
340.18047	160	
340.35511	130	
340.39155	746	1+
340.92149	126	
341.26055	334	
342.25320	372	
342.28089	914	1+
342.31228	498	1+
342.37174	130	
343.08696	162	
343.20542	202	
344.14098	182	
344.23589	298	1+
345.08491	152	
345.11200	148	
346.32060	276	1+
346.34787	134	
END IONS

###FS:    #m/z: 531.40691 #charge 1+
###MS: 2
###MSMS: 5
BEGIN IONS
TITLE=Cmpd 3, +MS2(531.4069), 28.8-35.9eV, 0.1min #5
RTINSECONDS=3.397
SCANS=2,5
PEPMASS=531.40691	218210
CHARGE=1+
217.94655	220	
232.04746	242	1+
235.96331	464	
239.88101	440	1+
240.95646	160	1+
241.11831	210	1+
241.87863	302	1+
242.99937	204	1+
244.04130	250	1+
245.89399	188	
245.96168	224	1+
248.85416	290	
249.04335	196	
250.06599	230	1+
251.00539	214	1+
253.12290	202	1+
253.21824	356	1+
254.08981	238	1+
254.89154	238	
256.01787	190	
256.13828	170	1+
257.06315	344	1+
258.06749	266	1+
259.99510	200	
263.07534	336	1+
263.26213	200	1+
264.03178	194	1+
265.07050	108	1+
266.99548	762	1+
267.10754	270	1+
267.93970	300	1+
268.03023	338	1+
270.07691	384	1+
270.09492	254	1+
270.27703	268	
271.02607	272	1+
273.01057	198	1+
273.18690	612	1+
275.96082	254	1+
276.09790	302	1+
277.03661	224	
277.10193	204	1+
281.13255	234	
283.26056	1304	1+
284.91857	302	1+
285.00548	320	
285.90125	192	1+
286.96472	262	1+
287.12584	248	1+
287.16265	234	1+
287.88753	198	
288.87462	914	1+
289.11029	208	
289.64969	248	1+
291.05355	494	1+
291.19952	270	1+
291.87994	234	
292.05769	324	1+
292.09461	272	1+
293.01213	308	1+
293.88783	204	
294.12829	228	1+
295.07902	212	1+
295.91635	1548	1+
296.85370	350	1+
296.88283	604	1+
297.94847	284	1+
298.11177	218	
298.13527	270	1+
298.85488	772	1+
298.87717	836	1+
298.90504	362	1+
298.92357	462	1+
299.10536	224	1+
299.13933	214	1+
299.92805	356	1+
299.99125	266	1+
300.79724	192	1+
300.85157	412	1+
300.87176	428	1+
301.03009	184	
301.09747	212	1+
301.46991	248	1+
302.12420	266	1+
303.15548	346	1+
303.95153	254	
304.09113	182	
304.93945	212	
305.03910	208	1+
305.09957	362	1+
305.81994	208	1+
305.84420	206	1+
307.13385	330	1+
307.89020	880	1+
308.29508	382	1+
309.88905	302	
310.11984	192	
310.17397	208	
310.88234	750	1+
311.88548	552	1+
312.12290	182	
313.12694	400	1+
313.88756	1406	1+
313.92925	3522	1+
314.06509	182	1+
314.13418	238	1+
314.86534	706	1+
314.89254	1186	1+
315.10912	314	1+
316.09763	262	1+
316.17854	374	1+
316.24458	182	1+
316.48871	150	1+
316.86203	588	1+
316.88865	1092	1+
317.13831	316	1+
317.17730	300	1+
317.79529	134	1+
318.10082	306	1+
318.12237	280	1+
318.14381	202	1+
318.85889	894	1+
318.88696	312	1+
318.93308	818	1+
319.21670	214	1+
319.29218	230	1+
320.83344	192	1+
320.93501	182	1+
321.18241	218	1+
321.98239	182	1+
323.12890	166	1+
323.31785	166	1+
324.03184	326	1+
324.06168	284	1+
324.85404	240	
325.00481	410	1+
325.06739	172	1+
325.15971	348	1+
325.90078	580	1+
326.19386	182	
327.16167	374	1+
327.89202	248	
328.05170	308	1+
328.12587	364	1+
328.16588	242	1+
328.80849	310	1+
328.88642	626	1+
330.20108	184	1+
330.86873	380	
331.15278	394	1+
331.86688	802	1+
332.09156	422	1+
332.90023	420	
333.16150	380	1+
333.90271	260	
334.30457	264	1+
334.89859	1058	1+
335.02063	392	1+
335.86255	188	
335.88312	472	
336.04555	422	1+
336.16923	896	1+
336.30307	284	1+
336.87316	736	1+
336.89605	488	
336.94560	2074	1+
337.00813	214	
337.83108	190	1+
337.87690	492	1+
337.98394	278	1+
338.09546	162	1+
338.85322	284	1+
339.11809	240	1+
339.18474	282	
339.20479	272	1+
339.87465	980	1+
341.04984	356	1+
341.12860	248	1+
341.18164	328	1+
341.89208	280	1+
341.98172	178	1+
342.08360	298	1+
343.09995	190	1+
343.16860	206	
344.97479	278	1+
345.20567	3024	1+
345.41083	278	1+
345.87606	240	1+
348.16101	332	1+
348.87743	304	
348.89923	190	
349.06135	184	1+
349.88584	212	
350.14935	218	
350.88217	890	1+
350.91611	310	1+
351.13391	272	1+
352.87874	234	
352.90867	572	1+
352.95812	282	1+
353.22075	224	1+
354.06161	942	1+
354.17723	570	1+
355.06800	630	1+
355.12507	210	
355.21078	344	1+
355.89329	420	
355.96897	184	
356.88881	752	1+
357.89053	488	1+
358.14651	278	
358.94893	180	1+
359.13860	724	1+
359.88175	198	
359.91231	256	1+
360.14391	508	1+
361.12762	208	
362.13493	202	
362.37031	174	1+
363.21965	192	
363.87421	228	1+
363.96982	318	1+
363.99888	398	1+
364.16249	178	1+
365.83726	332	1+
365.89373	270	1+
366.20189	288	1+
366.86754	190	
366.89608	230	1+
367.19221	234	1+
368.83423	324	1+
368.89600	642	1+
369.06344	292	1+
369.08322	188	
369.10192	482	1+
370.17693	282	
371.19589	202	
372.14299	238	
372.20909	430	1+
373.04307	310	1+
373.12043	294	
373.90894	218	
375.02805	222	1+
375.13516	390	1+
375.21072	302	1+
375.90389	194	
376.16877	218	
376.88453	188	
377.06925	242	
377.10774	190	
377.15681	534	1+
377.74057	136	1+
378.06921	188	
378.11750	668	1+
378.16199	478	1+
379.02099	256	1+
379.05099	156	1+
379.11838	556	1+
380.21663	216	1+
380.85673	488	1+
381.10318	198	1+
381.96019	186	
382.19058	186	1+
382.97759	188	
383.15420	388	1+
383.84627	384	1+
384.15621	248	1+
384.84724	226	1+
385.11317	252	
386.15133	372	1+
387.18668	342	1+
387.84718	494	1+
388.24414	200	1+
388.84763	294	1+
388.92847	252	1+
389.11504	240	1+
389.28713	292	1+
390.06800	214	
390.30454	204	1+
390.83874	812	
390.86759	416	1+
391.07132	194	
391.22570	190	
391.40724	240	1+
391.84304	818	
392.00025	198	1+
392.08003	580	1+
392.13831	326	1+
392.16581	260	1+
392.27216	194	1+
392.41171	158	1+
392.86437	2918	1+
393.05837	226	1+
393.08308	416	1+
393.91576	296	1+
394.23930	258	1+
394.78070	422	1+
394.83594	1298	1+
394.86142	1018	
395.06879	200	
396.18858	286	
396.30229	258	1+
397.05939	428	1+
397.14545	236	
397.27233	276	1+
397.34278	206	1+
398.05974	280	1+
398.19685	208	
398.22699	210	
398.86387	306	1+
399.03704	328	1+
399.22782	306	1+
400.12318	250	1+
400.15803	464	1+
402.22428	206	
403.30742	210	1+
403.37796	178	1+
403.86735	1292	1+
404.13848	216	
404.99609	244	
405.20369	260	1+
405.80516	170	1+
405.90869	246	1+
406.40698	196	1+
407.86953	646	
407.91058	176	1+
408.06632	216	1+
408.16737	266	1+
408.85135	2036	1+
409.91471	276	
409.97671	240	1+
410.09548	724	1+
410.87519	3248	1+
410.90477	632	1+
411.15714	564	1+
411.23409	416	1+
411.30202	228	1+
411.81088	204	1+
412.04302	186	
412.20563	194	
412.78888	258	1+
412.84711	1990	1+
412.87251	1226	1+
413.09199	690	1+
413.33684	208	1+
414.15825	346	1+
414.37783	222	1+
415.13230	240	
415.18072	682	1+
415.29195	420	1+
415.38205	144	1+
416.18159	408	1+
416.88026	316	1+
417.21243	190	
418.04429	352	1+
418.17309	456	1+
419.17567	362	1+
420.24458	240	1+
421.10280	204	
421.21668	280	1+
421.88171	1104	1+
425.12131	442	1+
425.88552	222	
426.18600	188	
426.86398	836	
427.09339	724	1+
427.13869	666	1+
427.19734	390	1+
427.21936	372	1+
427.86005	986	1+
427.98284	202	
428.00752	212	1+
428.09671	524	1+
428.14101	574	1+
428.22240	246	1+
428.83653	206	
428.88612	5628	1+
429.25656	440	1+
429.74888	226	1+
429.95795	180	1+
430.13066	268	1+
430.32420	322	1+
430.86172	3018	1+
430.88156	1948	
431.07773	200	
431.09921	358	1+
431.17145	182	
432.16667	408	1+
432.21387	452	1+
432.24042	208	
433.00844	206	1+
433.09327	330	1+
433.81760	298	1+
433.87318	408	
434.82339	202	1+
434.89194	250	
435.78739	280	1+
435.86129	778	1+
435.88468	408	1+
436.07089	240	1+
437.09694	216	
437.22724	322	1+
438.10612	222	
438.11786	238	1+
438.83531	190	1+
439.17529	196	
439.89193	1140	1+
441.08053	190	1+
441.31975	200	1+
441.36621	248	1+
442.15059	322	1+
443.20755	440	1+
443.32817	180	1+
444.13489	202	
444.18199	226	1+
444.21307	358	1+
444.24508	234	
444.29212	198	1+
444.87223	1704	1+
445.29664	218	1+
446.14826	300	
446.40850	326	1+
446.44044	132	1+
446.89509	548	1+
447.00126	168	1+
447.32809	192	1+
448.14751	384	1+
448.89396	380	
449.20013	196	
449.30112	246	1+
449.79720	218	1+
449.88003	1130	1+
450.03370	294	1+
450.08005	360	1+
450.10590	228	
450.14639	698	1+
451.17768	634	1+
451.35479	192	1+
451.39615	262	
451.88081	322	
451.90197	496	
452.89785	634	1+
453.30081	228	
453.37119	210	1+
453.86960	630	1+
454.21781	242	
454.24452	196	
454.30386	302	1+
454.70088	136	1+
454.91904	192	1+
455.13579	424	1+
455.21063	198	
455.34052	194	1+
456.23190	162	1+
457.44083	338	1+
457.58424	176	1+
457.90451	674	1+
460.00252	234	1+
460.29625	138	1+
460.36499	184	1+
460.44517	358	1+
460.86364	182	
460.88929	258	
461.84041	182	1+
462.00901	204	1+
462.88042	1090	1+
463.14207	188	
464.38866	532	1+
465.06581	194	1+
465.89247	156	1+
466.19138	514	1+
467.88747	1902	1+
468.05671	244	1+
468.25726	476	1+
469.83784	204	1+
470.25043	642	1+
470.27859	204	1+
470.29395	190	
471.25020	460	1+
471.31478	188	
471.36199	192	
471.87940	286	1+
472.08847	458	1+
472.43494	272	1+
473.18045	238	1+
473.21536	418	1+
473.33560	828	1+
473.86686	198	
474.34069	624	1+
476.03447	314	1+
477.14918	286	1+
477.29106	330	1+
477.82283	286	1+
478.22495	318	1+
478.29735	198	1+
479.38102	310	1+
480.06243	132	1+
480.38606	196	1+
480.95542	222	1+
481.01427	122	1+
483.26045	312	1+
483.40902	174	1+
485.77684	110	1+
485.89942	1348	1+
486.14537	292	1+
486.26879	190	
486.84733	266	1+
487.14915	192	1+
487.27476	732	1+
488.11867	184	
488.31464	182	1+
488.88329	212	1+
489.27762	1108	1+
490.14651	136	1+
490.25640	260	1+
490.91982	182	1+
490.96778	150	1+
491.27505	406	1+
491.42909	192	
493.10269	280	1+
493.39077	194	1+
493.44488	472	1+
493.93551	192	1+
494.13853	270	1+
494.20204	222	1+
495.36896	310	1+
498.17346	170	1+
498.40438	280	1+
499.39164	266	1+
499.40931	202	1+
500.06276	246	1+
500.36080	228	1+
501.20405	144	1+
501.26341	200	1+
501.47122	314	1+
501.95092	154	1+
503.12937	556	1+
503.76517	216	1+
504.85280	308	1+
505.85550	232	1+
506.29521	220	1+
506.96080	238	1+
507.96284	210	1+
508.19480	396	1+
508.91646	292	1+
509.13466	252	1+
509.20066	284	1+
509.30452	542	1+
509.37803	290	
510.05705	914	1+
510.30606	408	1+
510.35563	472	1+
510.39573	218	
510.43085	430	1+
510.46991	722	1+
510.95667	274	1+
511.05948	656	1+
511.26686	210	
511.36171	386	1+
511.40032	194	
512.19752	354	1+
512.44746	198	
513.13143	1372	1+
513.28897	272	1+
513.33144	500	1+
513.35368	250	
513.37916	262	
514.25212	250	1+
514.40597	514	1+
514.45970	738	1+
515.15001	330	1+
516.03938	116	1+
516.42887	514	1+
517.44062	352	1+
517.97740	240	
518.17713	150	1+
518.49626	266	1+
519.63483	158	1+
521.27612	98	1+
522.43661	160	1+
524.84925	198	1+
525.06935	208	1+
525.85037	170	1+
526.07511	152	1+
526.77629	280	1+
526.80749	132	1+
527.32603	312	1+
527.34913	338	1+
527.39410	188	
527.42982	794	1+
528.05005	272	1+
528.07637	186	1+
528.28332	870	1+
528.39704	272	
528.41421	342	
528.47093	628	1+
528.51795	916	1+
528.54930	1480	1+
528.73685	114	1+
528.80316	214	1+
529.28509	750	1+
529.33525	532	1+
529.37245	392	
529.40506	440	
529.43203	430	
529.49313	226	
530.03191	254	1+
530.16496	470	1+
530.43127	290	
530.46158	520	
530.48773	1088	1+
530.51418	448	
531.01275	262	1+
531.09042	194	1+
531.25405	214	
531.31606	460	1+
531.34888	2264	1+
531.39153	1084	1+
531.42482	272	
531.45773	372	
531.82921	218	1+
531.90070	176	1+
532.02840	350	1+
532.39737	664	1+
532.45429	606	
532.49831	706	1+
532.90981	236	1+
533.20650	394	1+
533.25936	374	1+
533.30950	364	
533.34705	900	
533.46601	1768	1+
533.88671	100	1+
534.08703	94	1+
534.33127	876	1+
534.43321	666	1+
535.29297	544	1+
535.36430	222	
535.49331	286	
535.60513	114	1+
536.70459	108	1+
END IONS

###FS:    #m/z: 363.95646 #charge 1+
###MS: 6
###MSMS: 7
BEGIN IONS
TITLE=Cmpd 4, +MS2(363.9565), 28.0-35.0eV, 0.1min #7
RTINSECONDS=7.0895
SCANS=6-7
PEPMASS=363.95646	173842
CHARGE=1+
184.93880	178	
191.04757	126	
191.85949	172	
191.95426	140	
195.11881	208	
201.12389	142	
205.94707	170	
207.02786	206	1+
207.87490	248	
207.97210	132	
208.88596	126	
208.93856	192	
208.95943	122	
209.86849	206	
209.94445	668	
210.88186	436	1+
212.87866	840	1+
215.01174	212	1+
221.89096	152	
222.95144	6108	1+
224.94785	6496	1+
225.07090	132	
225.88300	140	
226.87640	120	
226.89329	382	1+
226.94728	5494	1+
226.97559	124	
227.01606	120	
227.88010	148	
228.53436	126	1+
228.90405	276	1+
228.94175	5814	1+
230.88865	1248	
232.88923	158	
232.92124	164	1+
233.06463	134	
236.08482	412	1+
236.15494	132	
237.02442	130	1+
238.98734	278	1+
239.07278	162	
239.90527	166	
240.83911	204	1+
240.93714	126	
240.96215	3696	1+
242.95807	2666	1+
244.03486	498	1+
244.95633	1516	1+
245.93679	322	
245.98485	272	1+
246.09829	120	
246.95191	2440	1+
246.98958	230	1+
247.04249	132	
248.06233	146	
248.90005	454	1+
248.95568	226	1+
249.03644	216	1+
249.07982	466	1+
250.89928	154	
250.94821	364	1+
251.06598	190	1+
252.95371	298	1+
253.01093	92	1+
254.95780	154	
255.08956	186	
256.08803	294	1+
258.97264	384	1+
259.06439	116	
259.44413	158	
260.04517	128	
260.15967	126	
260.91594	160	1+
260.96837	2312	1+
262.10447	166	1+
262.16438	294	1+
263.97504	362	
264.04553	120	
264.22905	142	
264.98247	204	
265.01696	118	
265.12230	188	
265.97245	612	1+
266.04412	406	1+
266.86389	138	
266.99668	120	
267.13318	442	1+
267.17871	214	1+
267.97465	392	1+
268.24348	152	1+
268.29705	598	1+
269.08198	164	
269.10725	212	
269.96945	532	1+
270.04679	230	1+
271.14920	120	
271.91627	244	
272.93377	206	
273.05417	440	1+
273.94002	154	
275.99134	130	
276.03186	190	1+
276.15472	190	1+
276.85620	260	
277.07315	260	1+
277.10252	160	
277.91780	128	
278.09493	288	1+
279.17549	120	
280.04831	200	1+
280.26218	134	
280.84957	130	
280.92094	152	
280.94600	194	1+
281.22856	136	
281.99398	316	1+
283.05801	174	
283.84467	284	1+
283.98261	142	
284.02269	308	1+
285.12228	220	1+
285.95316	124	
286.07077	120	
286.14189	184	1+
287.06146	574	1+
287.17678	130	
288.06416	480	1+
288.15185	208	1+
289.88090	122	
290.89958	298	1+
293.08282	224	1+
294.00941	148	
295.06444	162	1+
295.07860	140	
295.27311	134	
295.92696	130	
297.10882	240	1+
298.08032	386	1+
298.19333	216	1+
301.25600	152	
302.22290	570	1+
302.85888	182	
303.01682	272	1+
303.85420	276	
303.94845	120	
304.22149	210	1+
305.09995	144	
305.28889	144	
306.78939	168	
307.05391	118	
307.08068	136	
307.28882	818	1+
308.24332	202	1+
308.29231	554	1+
308.94695	158	1+
309.15308	118	
309.33236	128	
309.87712	256	1+
310.21726	134	
310.30789	324	1+
310.34653	234	1+
311.85754	238	1+
312.02644	120	
312.22640	138	
313.03230	250	1+
318.10095	172	1+
318.93728	624	1+
320.24510	186	1+
321.09898	120	
321.14446	220	1+
321.29091	130	
322.12006	212	1+
323.23287	150	
324.01758	166	
324.25199	136	
324.29130	160	
324.32650	266	
324.89261	164	
324.91473	118	
324.98086	170	
325.08931	142	
325.13151	182	
325.89757	218	
326.88284	204	
326.96270	370	1+
327.08168	152	
327.17895	268	1+
327.29218	118	
328.80701	130	
330.98781	128	
332.06223	132	
332.08761	170	
333.09198	202	
333.21499	116	1+
334.28330	140	
335.79671	170	
336.94304	736	1+
337.31634	158	
337.87762	118	
338.32293	128	
338.33827	126	
338.36200	118	
338.38006	170	
339.06625	274	1+
340.27287	216	
340.86571	206	1+
341.31190	258	1+
341.89816	210	1+
342.25860	210	
342.27750	368	1+
343.89797	220	1+
344.19207	152	
344.25264	116	
344.97252	132	
345.95297	156	
346.27216	130	
347.22354	162	
347.25014	140	
347.30443	126	
348.25000	236	1+
348.27109	194	1+
348.32096	122	
348.95722	166	1+
350.18104	370	1+
350.32619	214	
351.27337	130	
351.33588	338	
352.88510	154	
356.05780	144	
357.05283	260	
359.18506	118	
360.21446	314	1+
360.35687	232	
360.92740	188	
361.11583	318	1+
361.36285	168	
361.78613	166	
362.22208	280	1+
362.32919	328	1+
363.16487	130	
363.19918	120	
364.12313	270	
364.34645	286	1+
364.99624	134	
365.23638	128	
365.28255	292	
365.31760	122	
365.38200	232	1+
366.02711	176	1+
366.24415	146	
366.26653	162	
366.28709	134	
366.92732	142	
367.13767	220	1+
367.32945	842	1+
368.21251	208	1+
368.28871	166	
368.42354	1500	1+
369.34369	136	
END IONS

###FS:    #m/z: 336.94593 #charge 1+
###MS: 6
###MSMS: 8
BEGIN IONS
TITLE=Cmpd 5, +MS2(336.9459), 28.0-35.0eV, 0.2min #8
RTINSECONDS=7.8615
SCANS=6,8
PEPMASS=336.94593	163644
CHARGE=1+
81.80522	184	
105.87512	100	
196.16721	90	
205.01388	120	
205.50609	90	
211.94469	4710	1+
213.05183	90	
213.89511	92	
213.93910	2184	1+
215.88459	492	1+
215.93682	546	
216.96809	112	
217.88184	242	
217.93469	194	
221.89210	360	1+
223.95577	110	
223.97087	192	1+
226.64499	90	
227.02238	124	
227.11149	90	
227.90930	136	
229.22751	106	
229.88421	332	1+
229.95536	3670	1+
231.17265	96	
231.94977	1734	1+
233.07344	124	
233.89690	320	1+
235.95520	202	
236.08296	312	1+
236.97947	106	
238.06168	260	1+
239.17861	94	
239.90218	128	
240.10341	102	
240.79601	108	
244.93524	92	
245.94727	102	
246.59039	92	
246.97809	220	
247.04741	138	
247.13265	92	
247.15499	160	
247.96713	844	1+
249.03968	412	
249.96057	596	
249.98374	564	1+
250.66021	106	
250.92210	134	
250.97042	316	
251.03843	256	1+
251.08050	208	
251.09831	88	
251.19730	92	
251.95609	150	
252.06701	164	
252.97016	2690	1+
253.01113	162	
253.03264	120	
253.08436	98	
254.08935	262	
254.12035	182	1+
254.49162	126	1+
254.71439	146	1+
254.96617	1228	1+
255.04182	134	
255.07420	646	1+
255.10848	124	
256.91103	362	1+
256.96308	260	
260.05706	102	
260.58788	102	
260.93230	142	1+
262.17512	92	
263.06843	126	
263.08932	142	
264.03427	96	
264.05541	118	
264.50346	102	
265.01746	284	
266.01113	136	
266.99985	214	1+
268.58916	102	
269.00860	92	
269.03634	110	
269.12467	184	1+
269.41919	94	
270.98167	174	
271.14488	88	
272.97651	124	
273.10412	100	
273.48957	106	
274.04973	98	
274.09088	92	
274.25771	92	
276.19481	186	1+
276.22360	144	
277.06661	294	
277.95978	376	1+
278.25482	386	1+
278.99726	116	
281.04846	778	1+
282.91729	132	
283.02774	176	
283.86326	112	
284.88271	98	
286.14665	122	
286.89405	134	
287.07581	130	
287.18826	88	
288.06439	220	
288.22635	130	
289.18746	108	
289.56801	184	
290.11210	94	
292.29508	100	
293.06412	106	
293.10738	170	
293.99886	122	
294.06994	158	1+
295.02857	92	
295.97283	296	1+
296.12074	116	
297.06099	142	
298.08332	470	1+
298.26508	134	
298.30715	120	
298.58181	140	
299.05928	538	1+
299.09989	102	
299.19399	196	1+
300.08766	96	
300.95034	160	
303.03663	144	
304.39888	102	
305.14948	92	
305.28063	186	1+
306.79694	136	
307.13444	100	
307.31099	156	
309.00208	120	
309.17320	142	
309.32599	144	
310.33633	142	1+
311.12286	128	
312.12175	112	
313.89199	100	
315.13718	106	
315.94120	92	
316.25405	90	
318.24477	90	
319.08013	150	
319.30692	126	
319.49583	94	
320.11400	98	
320.29416	102	
320.32522	172	
320.92944	112	
321.05036	92	
321.07989	120	
321.22209	482	1+
322.13668	164	
322.27351	120	
323.05036	114	
323.23623	532	1+
323.30135	120	
324.06070	102	
324.10556	264	1+
324.28726	94	
326.27661	164	1+
327.89578	92	
328.05795	122	
328.31881	96	
328.80845	94	
331.87051	92	
333.15115	352	1+
333.20209	416	1+
334.20366	286	1+
334.26699	266	1+
334.83628	108	
336.01045	90	
336.12199	302	1+
336.17224	96	
336.24114	94	
336.31653	104	
337.18608	138	
337.24912	150	
337.30644	94	
338.06447	138	
338.23491	110	
339.16065	116	
339.25352	148	
340.08910	208	1+
340.19290	90	
340.39061	302	1+
341.27032	196	1+
342.08345	168	1+
342.31138	192	
END IONS

###FS:    #m/z: 531.40745 #charge 1+
###MS: 6
###MSMS: 9
BEGIN IONS
TITLE=Cmpd 6, +MS2(531.4075), 28.8-35.9eV, 0.2min #9
RTINSECONDS=8.6335
SCANS=6,9
PEPMASS=531.40745	160266
CHARGE=1+
228.01303	260	1+
234.02972	228	1+
235.96492	546	1+
236.88026	286	1+
238.94139	308	1+
239.87859	516	1+
241.87764	310	1+
243.12775	218	1+
244.13010	246	1+
245.03698	208	
247.06134	230	
252.07770	176	
254.92181	174	
255.23203	182	
258.03496	174	
259.97471	454	1+
259.99681	222	
260.04976	198	1+
266.06236	194	1+
266.85680	236	1+
266.99407	476	1+
267.22611	238	1+
269.98458	260	1+
272.96913	320	1+
274.07239	264	1+
277.06334	214	1+
277.83165	252	1+
278.00562	194	1+
278.87794	232	
279.98105	172	
281.07003	370	1+
281.12591	330	1+
282.07236	312	1+
282.11038	190	1+
282.14734	188	1+
282.27611	364	
283.26044	316	1+
284.00767	206	1+
286.16751	192	1+
288.04414	264	1+
288.07913	186	
288.98120	296	1+
289.16213	190	1+
289.82352	96	1+
289.87868	518	
289.94928	212	1+
290.86270	184	
290.87789	474	1+
291.03324	302	1+
292.86799	510	1+
293.87676	406	1+
294.05107	180	1+
295.91928	1550	1+
296.85803	202	
296.88114	282	
297.08857	302	1+
297.88390	190	
297.97238	208	1+
298.85298	644	1+
298.87771	1320	1+
300.84821	972	1+
300.87230	484	1+
301.08762	512	1+
302.00339	280	1+
302.79656	274	1+
303.17400	204	
303.95072	600	1+
304.95144	460	1+
304.99247	480	1+
305.11652	358	1+
305.15072	186	
306.03893	326	1+
307.89136	462	
308.06382	246	1+
308.14134	356	1+
308.18297	320	1+
308.29202	450	1+
308.89268	370	
310.01277	188	1+
311.88317	1618	1+
312.03512	190	1+
312.17440	216	1+
312.20771	200	
313.92787	4064	1+
314.27305	206	1+
314.86490	882	1+
314.89301	752	1+
316.08568	178	
316.86417	1288	1+
316.88769	1218	1+
317.12853	224	1+
317.16297	232	1+
318.85726	794	1+
318.88473	358	
318.93358	808	1+
319.09869	224	
319.13526	246	
319.89230	176	
321.96177	188	
322.88430	224	
323.01031	530	1+
323.03771	178	
324.85730	430	1+
325.90636	236	
326.89859	372	
327.06761	234	1+
327.15924	178	
327.89623	300	
328.16544	256	1+
328.18866	382	1+
328.30894	176	
328.85059	210	1+
328.88605	586	1+
329.11855	252	1+
330.86659	212	
331.04477	280	1+
331.87217	248	
331.99021	250	1+
332.87837	370	
332.90128	798	1+
332.93186	352	1+
333.86501	184	
333.95951	140	1+
334.15539	178	
334.29878	158	1+
334.81602	200	1+
334.87481	286	
334.89992	1452	1+
335.86469	230	
336.07602	190	
336.17506	588	1+
336.89956	288	1+
336.94433	2278	1+
337.87829	354	
338.11848	246	1+
338.86276	172	
339.88425	848	1+
340.03126	286	1+
340.21890	250	1+
340.86321	172	
340.91588	172	
341.22291	172	1+
343.82477	220	1+
345.20654	2030	1+
346.22749	196	1+
348.87762	498	
349.01656	176	
349.10580	350	1+
349.12858	256	1+
349.88121	238	
350.10994	246	1+
350.31549	202	1+
350.94697	238	
351.88019	472	1+
352.10174	244	1+
352.86771	218	1+
352.90742	642	1+
353.83680	182	
354.02574	248	1+
354.05419	278	
354.88610	514	1+
355.06609	216	
355.21447	174	
355.25011	152	1+
355.89125	430	1+
356.14279	286	
356.18609	488	1+
356.85546	194	1+
357.05214	216	1+
357.19214	284	1+
357.88519	496	1+
358.08433	280	1+
359.05273	346	1+
359.08098	274	1+
360.95528	168	1+
360.98424	194	1+
361.14661	196	
362.00088	260	1+
362.09570	194	1+
362.13566	298	1+
362.84811	180	
363.13931	192	1+
364.94582	286	1+
364.96077	244	
365.14641	204	
366.20197	234	1+
366.90969	270	1+
367.01642	106	1+
367.20432	164	1+
367.82923	278	1+
368.18564	394	1+
368.89539	216	
369.89468	228	
371.06825	286	1+
371.26268	172	
371.83989	312	1+
371.97392	218	
372.24556	260	1+
373.05068	192	
373.83031	258	
374.18613	438	1+
374.78707	172	
374.89297	178	
375.13403	282	1+
375.15424	172	
375.19005	322	1+
375.38506	238	
375.88484	414	1+
376.83861	318	1+
376.92780	244	1+
376.96214	190	
377.11682	522	1+
378.07555	254	
379.20874	228	1+
379.29425	166	1+
379.85209	842	1+
380.85708	678	1+
380.91423	256	1+
381.11867	300	1+
382.10105	186	
384.25801	204	1+
384.85778	480	1+
384.90533	258	1+
385.85725	312	1+
385.97173	284	1+
387.85831	388	1+
387.89339	338	1+
388.00987	188	
388.29002	224	1+
389.12925	426	1+
390.84177	726	
391.79589	582	1+
391.84176	450	
392.08233	204	
392.16904	358	1+
392.26966	256	1+
392.86591	1940	1+
392.90054	216	
393.13358	276	1+
393.27540	204	1+
394.78578	282	
394.83531	1062	1+
394.85855	788	1+
395.02550	200	
395.08262	270	1+
395.19595	338	1+
395.78088	480	1+
396.81043	240	1+
397.24417	290	1+
398.16955	412	1+
398.76644	106	1+
398.86075	242	
399.22192	194	
399.85238	242	1+
399.86699	216	
399.98533	376	1+
400.02211	266	1+
400.85937	156	1+
401.05024	300	1+
401.88445	262	1+
403.10766	170	1+
403.39079	246	1+
403.86868	2016	1+
404.12473	254	1+
404.94247	298	1+
404.98523	278	1+
405.88903	314	1+
407.11235	490	1+
407.22600	184	1+
407.86568	684	
408.85137	890	
409.85254	502	
409.87846	220	
409.91493	216	
410.09608	462	1+
410.17619	300	1+
410.87449	2406	1+
411.09884	282	1+
411.81260	184	
412.79952	190	1+
412.84680	2094	1+
412.86694	968	
413.25542	174	
414.17259	180	
414.81752	184	
415.12121	326	1+
415.19169	198	
415.28630	220	
415.66228	102	1+
415.81159	194	1+
415.84308	326	1+
415.87382	568	1+
416.18045	342	
416.29868	352	1+
416.92456	288	1+
417.22194	210	
417.33257	174	1+
419.17538	800	1+
421.88290	696	1+
423.15023	322	1+
423.18425	170	
425.08050	162	1+
425.29017	176	1+
425.32374	270	1+
425.87500	358	
426.86439	692	
427.86522	452	
427.89026	196	
428.13803	610	
428.88546	4522	1+
428.92297	376	1+
429.04787	244	1+
429.23941	306	1+
430.13744	392	1+
430.21786	184	
430.85666	1108	
430.87519	3040	1+
431.08949	210	1+
433.25296	466	1+
433.86219	286	
433.97234	230	1+
434.05839	300	1+
434.08438	226	1+
434.16277	230	1+
434.88678	324	
435.13440	188	
435.86110	774	1+
438.11052	292	1+
438.18404	268	1+
438.28187	172	1+
438.73944	138	1+
439.19684	242	1+
439.22313	266	1+
439.83497	220	1+
439.89301	1022	1+
440.35951	154	1+
440.97899	154	1+
441.31497	202	1+
442.84072	176	
443.90732	504	1+
444.07323	212	1+
444.87187	1118	
444.90846	364	1+
445.15192	448	1+
445.87706	656	
446.04315	278	1+
446.89479	742	1+
447.43578	152	1+
447.82371	210	1+
448.09737	170	
448.20134	180	
448.25014	278	1+
449.14595	182	
449.18354	194	
449.87958	682	
450.09613	192	1+
450.87786	414	
451.39489	198	
451.90202	856	1+
452.31124	334	1+
452.42171	128	1+
452.80088	376	1+
452.84054	174	
452.86313	512	1+
453.15861	180	
453.38288	140	1+
453.89855	306	1+
454.24322	208	1+
454.78889	212	1+
455.11093	276	1+
455.19195	220	1+
455.22370	294	1+
456.28529	226	1+
456.38899	186	1+
456.82276	234	1+
456.89841	170	
457.79377	224	1+
457.89933	724	1+
458.76486	276	1+
459.16867	358	1+
459.21280	198	
461.35183	216	1+
461.69137	122	1+
462.88018	1134	1+
463.88022	860	1+
464.38761	310	1+
466.21062	196	1+
467.15122	372	1+
467.26664	196	
467.88788	1630	1+
468.07868	228	1+
468.14097	366	1+
469.81545	244	1+
469.92123	232	
470.29104	368	1+
470.88115	370	1+
471.24236	208	
471.36063	226	1+
471.37921	460	1+
471.90284	236	1+
473.33929	302	1+
473.95642	198	
474.09936	386	1+
474.20258	274	1+
476.19829	362	1+
476.41833	212	1+
477.82436	200	1+
480.30273	348	1+
481.35192	146	1+
481.39714	228	1+
484.33035	240	1+
485.89835	628	
486.24452	192	
486.27280	220	
486.38851	270	1+
486.89813	634	1+
487.26727	222	
488.12874	220	
488.22283	246	1+
488.27160	170	
489.25791	234	
489.27612	448	
489.41663	346	1+
490.27617	208	
490.86598	276	1+
491.24337	458	1+
491.27384	180	
491.38708	190	1+
492.30262	210	
492.34542	246	1+
492.91845	250	1+
495.11266	228	
495.19438	256	1+
495.37179	298	1+
496.12201	176	
498.25779	204	
498.47227	168	1+
500.07566	254	1+
500.09299	228	1+
501.08134	206	1+
502.03086	178	1+
502.37886	134	1+
502.87810	202	1+
503.13486	368	1+
504.20056	188	1+
504.44580	144	1+
506.32073	180	1+
507.22537	170	1+
508.48632	208	1+
509.43487	346	1+
509.91734	208	1+
510.06144	354	
510.31788	246	1+
510.35699	198	1+
511.06042	704	1+
511.26402	372	1+
511.31932	186	1+
511.48101	172	1+
512.05666	502	1+
512.24022	236	1+
512.38726	216	1+
512.51637	128	1+
513.13146	1024	1+
513.20539	176	
513.30766	328	1+
513.33045	172	
513.34959	432	1+
513.45232	216	1+
513.97999	212	1+
514.28427	236	1+
514.49788	356	1+
514.98226	182	1+
515.09082	140	1+
515.28476	184	1+
515.37500	378	1+
515.42481	278	1+
515.47055	388	1+
516.38009	296	1+
516.44961	170	1+
517.20910	192	1+
517.24514	244	1+
517.40110	300	1+
518.28894	280	1+
521.46852	226	1+
522.19002	106	1+
522.88340	196	1+
522.92953	240	1+
526.14986	246	1+
526.19150	240	1+
527.05844	356	1+
527.15622	146	1+
527.30642	256	1+
527.35803	354	1+
527.44014	396	1+
527.54060	716	1+
528.06563	216	1+
528.23359	208	1+
528.26558	460	1+
528.39759	676	1+
528.47746	422	1+
528.50395	340	
528.54800	550	1+
529.33526	290	
529.39943	512	1+
529.45818	194	
529.51222	256	
529.92341	196	1+
530.14311	382	1+
530.19503	358	1+
530.32553	218	
530.49504	1234	1+
530.51839	202	
530.61445	132	1+
530.80127	150	1+
531.13135	188	1+
531.24630	192	
531.34901	1026	1+
531.39108	358	1+
532.16776	212	1+
532.25395	394	1+
532.29656	440	1+
532.45098	256	
532.77778	160	1+
532.92299	248	1+
533.12059	232	1+
533.18469	180	1+
533.36489	1018	1+
533.40372	710	1+
533.45882	778	1+
534.40571	542	1+
534.47317	680	1+
534.87238	124	1+
534.97035	150	1+
535.21213	262	1+
535.43255	216	1+
535.51281	290	1+
535.96841	140	1+
536.33677	448	1+
END IONS

###FS:    #m/z: 363.95627 #charge 1+
###MS: 10
###MSMS: 11
BEGIN IONS
TITLE=Cmpd 7, +MS2(363.9563), 28.0-35.0eV, 0.2min #11
RTINSECONDS=12.342
SCANS=10-11
PEPMASS=363.95627	192516
CHARGE=1+
182.86644	124	
189.86065	280	
191.85899	160	
192.88836	140	
200.88818	198	
206.97532	134	
207.87904	132	
209.86742	122	
209.94285	746	1+
212.04563	108	
212.87838	1238	1+
222.95168	2574	1+
223.88637	148	
223.97361	384	1+
224.94790	3638	1+
226.89747	168	
226.94705	3506	1+
226.97483	136	
227.87582	130	
227.93145	298	
228.89134	162	
228.94101	3876	1+
229.89249	122	
230.88876	1990	1+
231.98511	180	1+
232.01339	134	
232.88537	236	1+
233.03083	104	
236.50909	96	
238.05729	144	
238.12237	204	1+
238.21144	116	
239.90227	106	
240.10752	142	
240.93293	320	1+
240.96269	2182	1+
242.11658	224	1+
242.95908	1314	1+
244.03773	168	
244.88520	100	
244.93588	104	
244.95649	2094	1+
245.54074	110	
245.94233	262	
246.95380	1520	1+
247.05073	128	
247.08875	226	1+
248.02577	108	
248.85661	150	
248.89937	574	1+
248.98781	104	
249.06346	126	
249.16316	110	
250.90077	176	
250.94579	374	1+
250.99979	124	
251.90522	358	1+
252.23150	98	
252.88627	134	1+
256.97212	206	1+
258.04008	122	
258.84489	98	
258.85950	106	
258.97364	316	1+
259.83117	256	1+
260.96897	1516	1+
262.97056	554	1+
263.97590	318	1+
264.94949	214	1+
265.11715	114	
265.97477	248	
266.24594	274	1+
266.99164	98	
267.09670	156	
267.13393	192	
267.17774	134	
267.97354	272	
268.29603	206	1+
268.95411	178	
269.00099	218	
269.84991	106	
269.87828	106	
269.96943	172	
272.10152	114	
272.54903	126	
272.93781	172	
273.08473	112	
275.02081	108	
276.85779	186	1+
277.08327	106	
277.91973	192	1+
278.06315	210	1+
278.76403	100	
278.84651	190	
280.93725	242	1+
281.11763	98	
281.19671	172	
281.25975	128	
282.03306	142	
282.28588	138	
282.98462	398	1+
283.24805	106	
283.26371	102	
283.94477	152	
283.98422	272	1+
284.08043	140	
284.85173	110	
285.84492	506	
285.94223	102	
285.98100	164	1+
286.91631	108	
287.15951	136	
287.89166	150	
288.02658	98	
288.06232	192	
288.90524	226	1+
289.57891	152	
290.84786	100	
291.87915	258	1+
293.02720	168	1+
295.16075	138	
296.21959	100	
296.80695	116	
297.26820	118	
298.11292	100	
298.21996	124	
298.42149	116	
298.80349	186	1+
299.06821	226	1+
300.85811	456	1+
300.87717	98	
300.94034	214	1+
301.00637	106	
301.22157	106	
301.79718	258	1+
301.86072	396	1+
301.99848	114	
302.11059	170	
302.22302	202	
303.10115	174	
303.24184	118	
303.85439	600	1+
304.04590	158	
304.26370	146	
304.77643	104	
305.11090	100	
305.27077	176	
306.01529	222	1+
306.03275	108	
306.26878	114	
307.28523	284	
307.31110	234	
307.79948	98	
307.88646	150	
308.29242	970	1+
308.86913	220	1+
309.09567	110	
310.06004	182	1+
310.30872	974	1+
312.12582	174	1+
317.07082	156	1+
318.96500	116	
320.11614	204	1+
321.09491	108	
321.28919	106	
321.81783	112	
322.34358	202	1+
322.88610	106	
323.19709	114	
323.23913	344	1+
324.01632	160	
324.32342	190	
324.88898	150	
325.03113	114	
325.32999	120	
326.29917	98	
326.87264	208	1+
327.18146	262	1+
327.90545	174	1+
329.09291	104	
329.81106	152	
330.87461	120	
331.10926	98	
332.08599	104	
336.12032	126	
336.79683	122	
336.94381	310	1+
337.09066	104	
340.82629	144	
341.05669	102	
342.28612	294	
342.36356	98	
343.01071	122	
343.05386	100	
343.27601	220	
344.99039	110	
346.08094	138	
346.19669	176	1+
347.09364	104	
347.81030	118	
348.27267	140	
349.31773	496	1+
350.25629	122	
351.15907	154	
351.20520	102	
351.33264	308	1+
357.04934	150	
360.32687	136	
360.36061	370	1+
361.07219	130	
361.20226	272	1+
361.28210	128	
362.14264	136	
362.23287	130	
362.26812	118	
363.34202	250	1+
364.17379	154	1+
365.04509	266	1+
365.21027	320	1+
365.25270	98	
365.28162	660	1+
366.31287	120	
367.32984	418	1+
368.42258	1088	1+
END IONS

###FS:    #m/z: 336.94568 #charge 1+
###MS: 10
###MSMS: 12
BEGIN IONS
TITLE=Cmpd 8, +MS2(336.9457), 28.0-35.0eV, 0.2min #12
RTINSECONDS=13.114
SCANS=10,12
PEPMASS=336.94568	144716
CHARGE=1+
186.52341	86	
191.92504	84	
192.88902	94	
196.58196	114	
199.87016	86	
200.87628	94	
205.94557	176	
206.96936	202	1+
208.88489	214	1+
210.87635	84	
211.94369	3776	1+
212.09738	84	
212.87746	338	1+
213.93896	1646	1+
215.88700	166	
215.93981	178	1+
218.07016	96	
222.79788	90	
223.95944	344	1+
223.97687	234	
224.57196	122	
224.97591	234	
227.00927	98	
229.85442	136	
229.95478	2900	
230.56222	96	
230.87703	94	
230.89008	212	
231.02936	96	
231.89384	88	
231.95021	1238	1+
232.04761	228	1+
232.98230	106	
233.94902	196	
235.62975	108	
236.97984	98	
237.07431	116	
238.05510	92	
238.21478	132	
239.90611	226	
240.12947	86	
240.23036	94	
243.08941	104	
244.04828	90	
244.96951	92	
245.03117	88	
245.98152	86	
246.10697	86	
247.06637	182	1+
247.11691	186	1+
247.96721	1092	1+
248.90694	162	1+
248.95479	90	
248.99130	102	
249.96224	572	1+
250.94740	94	
250.98347	120	
251.04529	122	
251.15564	90	
251.94881	102	
252.06965	196	
252.97132	2034	1+
253.04371	94	
253.12069	162	1+
253.19435	152	
253.90521	116	
254.09363	180	
254.91784	94	
254.96809	652	1+
255.07410	770	
256.96072	296	1+
259.95820	92	
260.84561	98	
262.07836	94	
263.08115	88	
263.10343	86	
263.84669	214	1+
263.99250	142	
264.07421	86	
265.01787	106	
265.02772	92	
266.08209	128	
266.35016	100	
267.83735	186	1+
267.99759	98	
268.91107	110	
270.17748	98	
270.46613	92	
270.98207	280	1+
271.17599	88	
272.97632	92	
274.05713	494	1+
274.87158	104	
274.97809	90	
275.08308	84	
275.19340	88	
276.09899	92	
276.84152	110	
276.89946	84	
277.15915	186	1+
277.83824	86	
277.96155	122	
278.96220	102	
279.01676	170	1+
279.95915	94	
281.04901	190	
282.07160	296	1+
283.02799	116	
283.04864	126	
283.11248	180	1+
285.01901	120	
286.05618	176	1+
287.09292	90	
287.38480	98	
293.08120	90	
293.10218	104	
293.19135	88	
293.99670	100	
294.10781	84	
294.92450	188	
295.20595	234	1+
296.97374	180	
297.15856	98	
297.94008	100	
297.97645	148	
298.05275	88	
299.06029	198	
300.05855	130	
300.39780	84	
305.78581	176	
306.04349	84	
306.15638	106	
307.05409	140	
308.43144	106	
308.92129	92	
309.11966	94	
309.31182	194	1+
310.87490	100	
311.02679	120	
312.86703	136	
313.33550	98	
314.33146	92	
314.46427	102	
315.16371	140	
316.30396	92	
318.06809	130	
319.09393	124	
320.07647	92	
320.32505	86	
321.22522	286	1+
322.13252	198	
322.18933	84	
323.23903	508	
323.27582	86	
323.62541	108	
324.89191	144	
325.78944	96	
326.28188	106	
328.18902	88	
328.32093	84	
329.06696	104	
329.32298	140	
330.88006	86	
331.31573	86	
333.32498	196	
334.19439	122	
335.08617	104	
335.13047	92	
335.27655	152	1+
335.33552	158	
336.32507	92	
336.78756	90	
337.03833	124	
337.09510	112	
337.23392	184	1+
339.15276	120	
339.34744	88	
339.75509	104	
339.90146	244	1+
340.19102	210	1+
340.26462	340	1+
340.39071	154	
341.24767	128	
342.31279	96	
342.33068	86	
END IONS

###FS:    #m/z: 393.31981 #charge 1+
###MS: 10
###MSMS: 13
BEGIN IONS
TITLE=Cmpd 9, +MS2(393.3198), 28.0-35.0eV, 0.3min #13
RTINSECONDS=13.886
SCANS=10,13
PEPMASS=393.31981	111196
CHARGE=1+
182.01147	110	
197.19833	128	
199.93526	440	1+
201.93135	426	1+
212.88952	296	
213.88777	274	
214.88864	408	
215.88528	1390	1+
217.86407	128	
217.88211	4004	1+
217.94849	244	
219.87710	1118	1+
219.89853	140	
219.94226	214	
220.96041	224	1+
221.87607	222	
222.95112	2040	1+
224.94693	2248	1+
225.13228	120	
230.89816	318	1+
232.01611	108	
232.89530	232	
233.89744	1682	1+
235.89239	1696	1+
235.95620	144	
237.79219	138	
237.88889	616	1+
237.95215	240	
238.21523	224	
239.78657	1684	1+
239.97062	120	
240.96179	1170	1+
241.90076	132	
242.95801	618	1+
243.88850	132	
245.92321	204	
246.16844	114	
250.90495	114	
251.06990	114	
251.90203	134	
252.85921	136	
253.78673	140	
253.90214	510	1+
253.96787	180	
255.78313	288	1+
255.90266	768	1+
257.79641	1320	1+
258.97435	176	
260.97078	520	1+
261.06220	230	1+
261.23843	112	
262.87172	120	
263.12639	192	1+
263.97464	132	
264.07958	158	
265.80231	116	
265.90728	110	
265.94603	132	
265.97558	246	
266.01975	182	1+
267.13800	168	
267.78660	736	1+
267.84310	292	1+
270.11161	162	
270.80486	120	
270.86818	168	1+
271.09655	128	
271.13157	132	
271.77681	234	1+
271.79265	154	
271.92321	202	
271.94394	206	1+
272.91756	272	1+
273.79323	980	1+
273.85376	146	
273.88422	110	
274.81493	162	
274.85996	318	1+
274.90301	236	1+
274.95147	172	1+
275.80822	1286	1+
277.80572	196	
278.83017	248	1+
279.10356	144	
279.13900	112	
280.81147	122	
280.98871	140	
281.04963	260	1+
281.79061	204	
281.84504	110	
282.79202	136	
283.04878	130	
283.79076	504	
284.10152	122	
284.79202	488	1+
284.98507	124	
285.85548	288	1+
287.22863	300	1+
287.79493	436	1+
288.82835	126	
288.85458	666	1+
288.89793	154	
289.07471	170	
289.78832	3074	1+
289.90890	194	1+
289.93034	178	
290.09663	210	
290.20942	118	
290.85047	232	
291.09097	124	
291.80129	860	1+
292.07803	234	1+
292.43357	184	1+
293.27297	358	1+
293.87374	134	
293.97494	114	
294.28184	312	1+
294.81474	136	
294.85464	130	
295.85039	228	1+
295.91803	1520	1+
296.88079	244	
297.78592	396	
297.88034	194	
297.97422	122	
298.78813	208	
298.85082	610	1+
299.03041	116	
299.06021	494	1+
299.08395	150	1+
299.78241	2926	1+
299.82464	182	
300.84858	698	1+
300.91150	134	
302.08959	170	
303.80069	244	
303.86439	230	1+
303.94289	132	
305.30572	110	
305.80341	692	1+
305.91445	140	
306.27958	122	
306.86715	564	1+
307.23261	130	
307.79915	3314	1+
308.01251	130	
308.28846	370	
308.76608	110	
308.87029	1170	1+
309.33965	116	
310.15988	246	1+
310.30672	186	
310.80775	394	
311.81023	238	
311.86977	4170	1+
311.93735	334	1+
311.98917	220	
312.80394	2962	1+
313.86565	1730	1+
313.92849	4852	1+
314.17278	190	1+
314.79872	138	
314.88998	208	
315.86859	122	
316.82691	232	1+
318.93400	2062	1+
320.89758	162	1+
321.81073	132	
322.01620	288	1+
322.87828	150	
323.89923	120	
324.87443	140	
325.80831	220	
326.82342	124	
326.88218	1126	1+
327.13410	150	1+
327.81662	626	1+
327.89884	196	
328.43030	112	
328.86435	150	
329.87907	4162	1+
330.20069	130	
330.81340	4452	1+
330.90564	220	
330.99387	142	
331.13970	232	1+
331.16379	122	
331.87557	1956	1+
331.94035	156	
332.08943	208	
332.11234	254	1+
332.19261	222	1+
332.90256	220	
334.17436	122	
334.80502	110	
334.95297	312	
336.94542	5408	1+
337.17508	238	1+
337.82887	108	
338.34273	282	1+
338.87184	284	1+
339.82629	146	
340.85958	114	
342.20357	138	
343.90311	118	
347.88986	1768	1+
348.82740	236	
349.14733	144	
349.88384	502	1+
350.30720	194	1+
351.01250	138	
351.31756	214	1+
351.58722	118	
351.89037	494	1+
352.89437	428	1+
353.83219	486	1+
354.20677	116	
354.89211	322	
356.29840	114	
359.96125	606	1+
361.26051	126	
363.16731	176	1+
364.35428	136	
370.32812	162	
373.21541	144	
375.26814	224	
376.26080	110	
377.35153	340	
378.36409	268	
379.16663	124	
380.09536	114	
382.19747	114	
387.22442	176	
389.24839	148	
390.06678	160	1+
390.18734	146	
390.25166	134	
390.27238	160	
390.34786	254	1+
391.22482	154	
391.26056	198	
391.40511	152	
392.24001	118	
393.31474	254	1+
393.37741	116	
394.23318	158	1+
395.20506	138	
395.35981	972	1+
398.22955	348	1+
END IONS

###FS:    #m/z: 322.92978 #charge 1+
###MS: 14
###MSMS: 15
BEGIN IONS
TITLE=Cmpd 10, +MS2(322.9298), 28.0-35.0eV, 0.3min #15
RTINSECONDS=17.604
SCANS=14-15
PEPMASS=322.92978	464882
CHARGE=1+
81.32499	82	
127.34147	78	
151.40507	98	
190.92438	94	
191.95427	182	
192.97446	96	
195.05067	80	
198.93018	98	
199.92533	76	
201.04189	78	
205.94684	364	1+
206.96209	194	1+
210.89868	130	
212.88291	78	
212.89358	102	
213.16289	86	
215.88490	158	
215.96960	130	
217.87744	200	
219.17176	124	
220.86824	144	
220.97448	80	
221.86774	80	
221.88951	86	
221.94634	88	
222.85656	92	
222.95285	296	1+
223.45275	92	
223.95526	184	1+
223.97208	102	
224.19663	128	
226.81686	114	
227.86306	86	
228.17281	78	
228.90999	188	
229.83573	80	
230.86289	188	
233.03981	84	
233.06749	76	
234.10357	90	
237.01707	82	
237.05878	118	
237.17231	82	
238.96067	86	
239.08065	274	1+
239.90752	120	
239.92816	98	
240.06354	198	1+
240.21827	82	
240.82046	98	
240.94095	804	
241.08408	198	
241.94001	3540	1+
242.94239	2476	1+
243.28119	90	
244.93838	776	1+
245.04669	80	
246.18585	82	
246.97323	344	
248.03221	126	
248.44691	82	
248.64259	92	
248.94753	80	
248.97416	88	
249.64477	90	
250.46421	76	
250.94741	410	1+
251.06723	90	
251.11763	116	
254.91395	174	1+
255.04768	96	
257.57375	106	
259.09766	80	
259.13691	78	
260.83895	218	1+
260.97882	86	
261.15310	78	
261.43302	86	
262.89845	96	
263.10157	140	
263.23895	102	
264.07359	104	
264.09827	88	
264.15150	124	
264.23012	78	
264.95904	78	
265.01754	78	
265.05727	160	
266.01731	92	
266.04163	88	
266.85722	102	
267.00169	164	
268.05609	182	
268.95990	238	
269.00313	270	
271.09294	84	
271.75186	80	
273.16040	78	
273.21042	236	1+
273.39382	88	
277.01172	78	
277.90965	90	
278.09815	78	
279.09351	1216	1+
279.23727	180	1+
280.14094	296	1+
280.26240	116	
281.04772	304	1+
281.19137	158	
282.08491	106	
282.11578	82	
282.17750	78	
282.26568	322	1+
283.03058	118	
283.06423	148	
284.29274	1482	1+
284.98820	110	
285.07216	142	
286.21193	80	
287.06141	208	1+
289.01078	190	
289.12775	86	
289.41577	78	
291.00149	114	
291.27607	86	
292.85114	182	1+
293.06846	138	
294.75718	90	
297.68574	90	
300.07176	78	
300.83614	86	
301.17060	92	
301.87998	94	
302.24329	96	
302.88470	96	
302.94628	98	
303.01666	78	
303.13843	182	
303.20696	84	
304.14835	80	
305.03012	114	
305.16089	130	
305.94760	90	
306.27400	140	
307.20533	78	
307.28076	86	
307.36707	88	
307.88047	134	
308.29273	528	1+
309.92099	88	
310.30888	538	
311.02913	116	
311.08522	80	
313.02639	166	
316.78331	78	
319.04707	80	
319.27516	86	
320.17905	112	
322.18658	90	
323.04685	76	
323.23691	2258	1+
323.30240	108	
323.34056	118	
323.55902	98	
324.13663	258	1+
324.20616	274	
324.22703	324	1+
324.73501	82	
324.89379	136	
325.11154	96	
325.20735	158	
326.10414	84	
326.19495	126	
326.28311	296	
327.25419	488	1+
327.83388	78	
END IONS

###FS:    #m/z: 340.94033 #charge 1+
###MS: 14
###MSMS: 16
BEGIN IONS
TITLE=Cmpd 11, +MS2(340.9403), 28.0-35.0eV, 0.3min #16
RTINSECONDS=18.3765
SCANS=14,16
PEPMASS=340.94033	277618
CHARGE=1+
169.36077	86	
179.91019	96	
184.86351	84	
189.55777	92	
192.89255	100	
194.97017	86	
196.88104	82	
198.86600	80	
213.93933	618	1+
214.88235	320	1+
215.88611	278	1+
215.93851	160	
217.88416	300	1+
221.89374	98	
222.19363	84	
223.95976	82	
224.97758	152	
226.89334	124	
226.95207	118	
229.11802	84	
230.88629	144	
231.57613	88	
231.95075	1072	1+
232.00028	88	
233.89667	150	
233.94744	216	
234.90266	92	
235.94597	128	
235.97664	84	
236.99847	84	
237.06346	138	
238.87712	90	
240.22788	252	
240.98800	218	1+
241.03779	96	
241.14669	94	
241.90874	86	
242.03407	88	
242.05069	144	
246.18483	126	
246.97568	92	
247.56726	84	
247.94306	88	
247.97838	268	1+
248.03684	100	
249.95942	426	
250.94842	156	
251.95509	122	
252.90908	92	
253.09657	90	
254.96560	556	1+
255.07492	244	
255.11627	90	
255.21114	114	
256.05686	82	
256.07858	146	
256.41432	88	
259.14306	86	
260.43518	80	
261.15318	88	
262.52815	90	
262.79473	96	
262.96501	130	
263.17212	152	
264.03804	194	1+
264.07254	94	
265.01525	204	
265.74728	88	
265.96038	186	1+
266.99868	224	1+
267.07579	86	
268.10646	84	
268.23121	94	
268.54073	88	
268.92941	92	
269.00203	124	
269.04422	98	
271.83873	94	
272.10826	84	
272.44050	84	
272.93474	236	
274.39576	82	
274.71512	82	
276.85641	126	
277.96107	116	
278.04161	104	
278.24575	104	
278.91359	98	
279.09832	82	
279.96266	128	
281.04824	366	1+
281.96729	92	
282.27735	320	1+
282.83598	84	
282.88539	156	
283.03005	202	
286.45313	86	
288.05978	110	
289.06968	88	
292.23616	86	
292.93598	84	
294.86422	100	
294.87071	114	
295.01917	128	
295.60892	84	
295.96932	608	1+
296.32734	138	
297.15215	80	
297.26873	94	
298.05274	590	1+
298.08377	128	
298.17070	94	
298.31179	124	
298.85873	84	
300.05606	352	1+
302.17710	126	
304.01767	82	
305.28878	80	
306.24834	238	1+
306.96872	86	
307.30677	112	
307.78685	136	
308.29222	200	
308.33550	182	
308.88115	278	1+
309.17320	240	1+
309.29576	138	
309.32306	134	
310.96614	86	
311.03208	134	
312.02575	114	
312.37728	86	
313.02984	248	
318.27773	86	
318.59544	104	
319.02328	104	
319.30371	90	
319.43082	96	
320.10723	98	
321.05921	92	
322.03095	90	
322.30914	168	
323.23596	96	
324.00068	112	
324.28470	96	
325.90916	92	
326.17137	262	
326.23682	140	
326.38608	94	
326.45058	90	
327.17645	118	
330.88460	86	
331.22186	88	
332.29964	230	1+
332.92014	80	
332.94715	92	
334.29089	160	
336.98364	82	
337.21054	88	
337.25533	126	
337.33998	94	
337.35869	136	
338.24263	84	
338.27174	82	
340.02640	102	
340.12713	116	
340.25756	86	
341.47706	92	
342.24165	222	1+
342.28094	174	
343.20258	140	
346.17482	286	1+
END IONS

###FS:    #m/z: 363.95614 #charge 1+
###MS: 14
###MSMS: 17
BEGIN IONS
TITLE=Cmpd 12, +MS2(363.9561), 28.0-35.0eV, 0.4min #17
RTINSECONDS=19.1485
SCANS=14,17
PEPMASS=363.95614	171992
CHARGE=1+
45.30818	116	
95.81962	94	
191.85714	176	
201.67417	98	
208.93965	372	1+
210.17800	96	
210.88438	262	
212.87833	972	1+
216.41280	90	
220.98363	100	
222.12758	106	
222.95317	578	1+
224.89289	134	
224.94957	660	1+
225.87847	168	1+
225.96918	148	
226.94668	926	
226.97176	250	
227.93337	300	
228.89325	284	1+
228.94257	1326	1+
230.88896	1552	1+
231.11809	88	
232.88485	296	1+
234.06411	112	
235.17569	102	
235.82370	118	
235.89747	94	
237.05321	122	
238.00496	116	
239.92009	136	
240.94178	424	
240.96247	516	1+
241.13780	102	
241.94047	796	1+
242.88472	128	
242.95950	318	
244.89557	108	
244.95859	666	
245.93839	220	
246.95244	916	1+
246.98713	108	
248.12975	134	
248.90009	784	
250.71692	90	
250.94368	362	1+
250.98234	146	
253.12429	120	
254.08964	98	
255.21243	110	
258.52265	90	
258.84070	134	
258.97787	138	
259.43741	96	
259.84395	122	
260.97093	140	
261.84519	166	
261.89611	136	
262.87033	142	
264.05941	112	
264.90912	126	
264.98259	170	1+
266.21761	92	
267.25526	118	
267.92126	126	
268.29565	152	
268.95565	166	
269.15904	96	
269.71903	104	
269.80997	110	
269.96985	318	
271.91600	222	
272.93285	188	
276.92591	102	
278.25456	154	
279.80086	192	
280.07145	124	
280.79276	160	
281.01138	204	
281.89777	136	
282.78467	368	1+
283.07036	102	
283.26123	106	
283.78669	314	1+
283.98743	108	
284.82794	156	
285.09731	140	
285.84750	324	1+
287.79311	90	
288.06531	134	
288.87279	112	
289.14381	102	
289.15573	98	
289.28635	94	
289.92358	92	
289.96328	98	1+
290.01758	126	
290.87768	104	
293.84805	150	
295.01897	162	1+
296.32100	88	
296.93231	92	
297.46771	92	
298.58095	136	
298.80027	562	1+
299.87417	100	
301.79670	106	
301.86201	290	1+
302.22153	172	
302.24763	92	
302.61941	90	
302.80439	330	1+
302.92406	104	
303.41660	90	
303.85470	256	1+
304.72042	112	
304.91568	94	
306.12877	162	1+
306.27783	386	1+
306.79446	102	
306.90855	96	
308.29536	330	
308.80937	204	
310.30729	104	
311.21064	100	
311.97658	96	
312.12161	98	
316.81624	110	
316.95458	100	
318.28423	100	
321.28934	92	
321.81679	214	
322.81992	94	
322.93715	98	
324.23992	130	
324.31723	136	
324.81749	268	1+
324.89263	102	
325.77852	106	
325.88546	92	
326.86921	134	
327.40755	106	
327.79551	96	
328.18520	94	
328.26318	100	
329.19345	92	
330.86634	116	
331.86826	92	
333.26792	104	
336.31846	100	
336.94543	220	
337.09367	138	
338.81747	194	1+
342.79674	90	
343.16061	112	
344.27917	112	
345.29327	94	
348.27158	100	
349.32316	258	
350.31291	132	
356.05444	250	1+
356.10977	104	
360.36122	130	
361.28036	144	
362.11584	90	
362.19497	134	
362.22558	110	
365.23700	126	
365.30630	140	
366.31590	174	
367.00693	100	
367.13305	96	
367.29333	96	
367.32777	142	
368.30422	108	
368.42265	626	
369.33642	124	
369.49208	92	
END IONS

###FS:    #m/z: 322.92977 #charge 1+
###MS: 18
###MSMS: 19
BEGIN IONS
TITLE=Cmpd 13, +MS2(322.9298), 28.0-35.0eV, 0.4min #19
RTINSECONDS=22.8555
SCANS=18-19
PEPMASS=322.92977	467566
CHARGE=1+
135.80548	92	
191.10593	80	
192.88850	110	
201.03963	150	
201.09916	98	
202.04419	96	
205.94758	80	
206.92200	88	
212.48401	102	
213.13412	80	
213.88623	108	
213.90035	94	
214.12501	74	
215.88763	138	
220.10449	80	
220.86436	98	
222.08565	84	
222.89686	74	
222.95304	134	
223.11317	92	
223.96190	416	
224.97552	180	
226.89119	74	
227.93010	166	
230.90169	76	
233.89655	88	
234.05293	74	
237.01931	80	
237.05692	76	
237.10229	84	
237.89388	224	1+
238.02582	76	
238.05188	92	
238.10530	84	
239.07649	240	
240.87906	136	
240.94070	1466	
240.96133	82	
241.88141	78	
241.94145	1854	
242.94121	3362	1+
243.88898	108	
244.15771	92	
244.82679	80	
244.93913	502	1+
245.85651	96	
246.06829	78	
246.94339	84	
246.97389	250	
248.07766	106	
248.15865	122	
248.98519	76	
249.07842	74	
250.03292	80	
250.10852	82	
250.83930	88	
250.94747	84	
251.04357	78	
252.42660	126	
253.07096	152	
253.08951	80	
253.13924	96	
253.49874	92	
254.86938	98	
255.14570	78	
256.04098	82	
256.97289	148	
257.02256	86	
257.03827	92	
261.03611	74	
261.82790	324	1+
262.04975	310	1+
263.11092	118	
267.10271	258	1+
267.99863	136	
268.99861	112	
269.02372	180	1+
269.48946	92	
269.81192	78	
270.67395	96	
270.80529	126	
272.19959	82	
272.43758	106	
273.85101	78	
274.12939	82	
275.12676	86	
275.80509	78	
277.00131	76	
277.26025	124	1+
279.09125	1372	1+
279.16913	90	
279.65254	78	
279.79087	82	
279.84954	76	
280.14196	410	
280.91879	74	
281.06083	76	
281.74856	94	
281.79796	74	
281.81893	96	
282.02712	84	
282.13239	86	
282.28188	128	
283.06879	538	1+
283.98513	84	
284.03043	160	
284.29270	936	1+
284.87290	72	
285.02289	86	
285.87763	78	
286.02713	84	
286.92078	84	
288.12577	118	
288.14128	78	
289.87419	202	1+
291.80013	82	
293.17155	72	
295.45908	74	
295.93229	98	
297.26034	74	
297.75348	96	
298.10563	76	
298.20949	76	
300.97886	80	
301.20050	78	
301.23743	156	1+
306.79023	74	
306.89053	210	1+
307.28856	598	1+
307.30355	142	
307.78467	98	
308.02401	94	
308.29467	442	1+
308.79396	74	
309.18031	92	
309.19731	82	
309.26426	148	
310.27150	94	
310.30687	358	
310.87871	150	
311.02848	146	
311.15055	76	
312.02910	102	
312.82016	84	
313.02468	262	
313.85028	100	
314.17035	72	
315.87260	86	
316.16596	94	
317.30140	86	
318.16615	74	
318.82369	76	
319.09749	82	
319.12178	82	
319.19834	84	
321.01743	74	
322.30598	148	
322.81984	78	
323.17453	78	
323.23870	1076	1+
323.30713	136	
323.88409	74	
324.20395	226	1+
324.27413	84	
324.31048	102	
325.13750	138	
325.66049	78	
327.03180	136	
END IONS

###FS:    #m/z: 340.94034 #charge 1+
###MS: 18
###MSMS: 20
BEGIN IONS
TITLE=Cmpd 14, +MS2(340.9403), 28.0-35.0eV, 0.4min #20
RTINSECONDS=23.6275
SCANS=18,20
PEPMASS=340.94034	262044
CHARGE=1+
191.85716	80	
196.88068	124	
213.88232	114	
213.93901	1104	1+
215.88705	212	1+
215.93617	96	
222.94082	86	
223.96262	110	
224.96993	110	
226.94675	118	
231.17427	102	
231.88937	228	1+
231.94995	1448	1+
233.90100	290	
233.94689	510	
234.09629	82	
234.70312	80	
235.10855	122	
235.88765	120	
236.12575	84	
239.10457	100	
240.23106	230	
240.95381	80	
241.61794	106	
242.03817	244	1+
243.83320	112	
244.80071	90	
247.43001	94	
247.94492	140	
248.04483	82	
248.85372	82	
248.90508	82	
249.96019	304	
249.98903	122	
251.42698	92	
251.90921	122	
251.95213	108	
251.97041	94	
253.90260	216	1+
254.96733	340	1+
255.07358	426	1+
255.08967	150	
256.95948	112	
257.57983	88	
258.91071	122	
258.94572	100	
260.57414	84	
261.98851	254	1+
262.07671	152	
264.07342	152	
265.01510	234	1+
265.12303	84	
267.10193	86	
267.13869	166	
267.96139	188	1+
268.78864	94	
269.82472	80	
270.86456	102	
271.05612	92	
272.80141	82	
272.93487	130	
272.97551	188	
274.22312	90	
276.14393	88	
276.59488	88	
277.96527	114	
279.96425	252	
280.08894	114	
280.26255	148	
280.86300	88	
280.90612	84	
280.92863	132	
280.94981	122	
281.04798	330	1+
281.85190	100	
282.27713	138	
283.04287	90	
283.25716	92	
283.99561	86	
284.29364	88	
285.00893	92	
285.42349	80	
287.95155	86	
288.06264	162	
289.23017	80	
289.78558	90	
290.86539	80	
292.01831	90	
293.06202	92	
293.93536	94	
295.11970	80	
295.29243	92	
295.51403	90	
295.97380	160	
295.99149	84	
296.84863	118	
296.97849	488	1+
297.21792	92	
298.80248	96	
298.96647	272	1+
299.00933	84	
299.06086	84	
300.05629	288	1+
300.91502	98	
302.23933	90	
303.15938	80	
304.02625	92	
304.91131	106	
304.98860	80	
305.05079	80	
305.15138	90	
305.22575	158	
305.28614	90	
305.89157	102	
306.01023	102	
306.14103	142	
306.30011	80	
306.77970	84	
307.27664	108	
307.88616	158	
308.29348	256	
309.32475	142	
310.07044	86	
310.32758	80	
310.87389	116	
311.03096	120	
312.03103	136	
312.86722	88	
313.03210	244	
314.06172	88	
315.30973	82	
315.82236	84	
319.07967	226	1+
320.29185	144	
320.78903	80	
320.88565	88	
321.30121	92	
321.32137	138	
321.97075	228	1+
322.83548	86	
323.03806	110	
324.16031	80	
325.95345	100	
326.17494	92	
326.20623	82	
328.05439	90	
328.18500	124	
328.23083	86	
328.88786	176	
329.30944	80	
329.80956	88	
333.05950	86	
333.33032	104	
333.78694	150	
334.33807	86	
334.92396	86	
337.33474	150	
337.93086	84	
338.33744	88	
340.83069	86	
340.89426	104	
341.25019	170	
341.39813	118	
342.37627	82	
343.25043	110	
343.29108	132	
346.27714	90	
END IONS

###FS:    #m/z: 336.94558 #charge 1+
###MS: 18
###MSMS: 21
BEGIN IONS
TITLE=Cmpd 15, +MS2(336.9456), 28.0-35.0eV, 0.4min #21
RTINSECONDS=24.3995
SCANS=18,21
PEPMASS=336.94558	106118
CHARGE=1+
77.17672	78	
116.15959	80	
185.87653	84	
188.88693	100	
197.86987	94	
200.01772	84	
201.52962	86	
202.61696	82	
204.01061	86	
205.95095	156	
205.97265	86	
208.97850	100	
211.94358	2810	1+
212.88057	456	
213.06589	78	
213.93931	1212	1+
215.88704	470	
222.97086	110	
223.97686	322	
224.04064	90	
224.98077	144	
225.96918	112	
226.98219	82	
227.89662	150	
229.69829	102	
229.89231	80	
229.95455	2676	1+
230.07415	78	
230.88636	786	1+
231.94961	950	1+
232.05282	82	
233.94801	288	
235.89856	182	
239.90226	194	
241.02998	158	
241.05129	88	
243.06317	98	
246.52508	82	
247.93651	86	
247.96614	676	1+
248.89973	254	
248.98878	180	
249.21600	78	
249.83287	246	1+
249.90550	130	
249.96118	336	
250.21163	96	
250.53001	114	
250.95896	156	
251.96021	150	
251.96775	1980	1+
252.19849	88	
252.58284	88	
252.94286	98	
252.96993	1656	1+
254.01348	88	
254.08860	84	
254.96469	880	1+
255.02630	102	
255.07479	380	
255.10008	84	
256.07620	170	
256.96408	206	1+
257.84463	202	1+
259.73836	96	
260.88531	88	
263.05372	162	
263.79733	82	
264.56766	84	
265.02112	124	
267.05570	100	
267.80690	136	
268.83845	328	1+
269.67303	112	
270.97865	162	
271.13900	100	
272.81815	88	
272.88270	90	
272.96601	184	1+
272.98454	128	
274.86116	152	1+
275.84183	80	
277.07535	106	
277.11986	98	
277.96230	248	1+
278.84240	114	
278.96678	170	1+
279.17610	84	
280.29737	84	
280.86737	80	
281.00919	158	
281.05097	200	
281.95884	96	
282.05381	88	
283.60680	124	
286.56117	88	
286.85021	146	
286.90292	104	
288.91059	80	
289.45791	84	
289.51166	90	
291.01842	92	
291.90299	88	
291.99961	138	
292.05618	136	
292.08332	102	
292.26027	118	
293.06715	124	
293.29380	156	
294.07226	80	
294.11266	170	
294.26358	80	
294.84813	96	
294.88116	92	
295.60053	86	
295.84805	258	1+
295.97161	170	
296.23112	140	
296.93472	82	
296.97283	78	
297.03467	116	
297.08201	166	1+
298.10970	114	
298.30618	126	
299.06092	232	
301.02152	84	
301.05662	120	
303.45698	80	
303.73400	152	1+
303.93029	116	
305.26740	88	
305.29963	92	
307.14649	110	
307.30682	268	
307.88537	262	
308.86696	80	
309.31875	102	
310.47464	82	
311.76567	94	
312.03536	80	
313.84165	82	
313.87447	92	
314.62107	98	
316.81146	118	
317.29700	126	
318.16636	96	
318.18105	98	
318.59549	84	
319.20102	106	
319.60208	104	
322.07802	124	
322.14871	82	
322.81067	82	
323.01772	146	
323.13265	166	1+
323.23448	136	
323.29829	150	
324.27726	108	
324.32391	98	
325.03405	94	
326.88097	84	
328.89089	110	
328.90527	90	
330.15750	186	1+
331.08358	192	1+
332.93619	100	
335.12349	106	
335.29243	98	
336.25365	84	
336.30519	78	
336.95865	80	
337.00988	86	
340.42310	82	
END IONS

###FS:    #m/z: 322.92984 #charge 1+
###MS: 22
###MSMS: 23
BEGIN IONS
TITLE=Cmpd 16, +MS2(322.9298), 28.0-35.0eV, 0.5min #23
RTINSECONDS=28.0705
SCANS=22-23
PEPMASS=322.92984	545420
CHARGE=1+
189.93325	88	
194.11580	84	
196.97097	80	
197.86992	106	
199.85744	120	
201.04230	154	
205.94924	288	1+
210.90827	76	
211.83461	76	
212.89980	88	
213.89321	140	
215.88603	96	
216.02834	84	
217.02555	78	
217.11053	78	
217.87310	76	
221.86776	86	
221.95266	130	
222.95838	752	1+
223.96320	570	1+
224.14704	80	
225.95630	80	
227.93174	148	
228.88009	108	
230.86803	90	
231.20598	94	
233.89907	270	1+
236.64322	82	
237.06234	78	
237.91024	80	
238.67791	92	
238.79746	90	
238.88088	80	
238.93861	234	
239.07447	276	1+
239.90564	134	
240.88114	218	1+
240.94066	2328	
241.04087	112	
241.20195	86	
241.86042	90	
241.93896	7512	1+
242.83902	74	
242.90524	74	
242.94082	5054	1+
243.60335	78	
243.81710	80	
243.88143	128	
244.51250	74	
244.93857	1776	1+
245.88291	86	
246.84718	84	
246.89537	100	
246.97471	484	1+
248.19958	84	
248.95404	100	
249.85254	76	
250.94535	120	
251.01093	98	
251.25068	148	
251.91372	88	
252.23139	110	
253.63578	106	
253.88727	226	1+
254.06996	82	
255.06536	80	
256.11182	98	
256.22402	92	
256.78617	80	
257.87151	76	
257.96230	76	
258.04311	94	
258.44380	74	
258.91564	74	
259.09933	78	
259.83723	76	
259.93604	90	
260.43722	86	
260.97268	116	
261.01026	76	
262.09882	76	
262.42848	100	
262.92234	78	
262.97008	146	
263.08754	110	
264.08212	106	
265.05773	180	
265.25899	120	
265.79720	82	
267.00151	100	
267.86712	88	
268.95969	238	
269.00222	174	
270.97036	86	
271.27657	92	
271.86012	108	
272.99405	198	1+
274.21061	94	
274.95009	78	
275.07066	112	
275.81338	196	1+
275.85805	90	
276.85042	98	
277.84676	90	
277.92600	94	
278.01396	78	
278.05499	80	
278.85687	128	
279.09141	1372	1+
279.77343	76	
279.98073	80	
280.14087	154	
281.08531	122	
281.11271	144	1+
282.14434	120	
283.06975	338	1+
283.79087	108	
283.81160	94	
284.29130	400	
285.22599	114	
285.29417	346	
286.02218	130	
286.75450	98	
287.88698	104	
288.15893	124	
289.88309	262	1+
292.04984	86	
293.85548	106	
294.27629	158	
294.85988	78	
296.23843	92	
296.91507	74	
299.13730	76	
299.24294	78	
300.96380	78	
302.88387	98	
303.25384	88	
303.83571	84	
304.06072	186	1+
304.87706	210	1+
305.14940	122	
306.27552	134	
307.01603	88	
307.13666	80	
307.28411	128	
307.30974	142	
307.89187	138	1+
308.09621	100	
308.29495	828	1+
309.18479	84	
309.21898	90	
311.85682	130	
311.89138	100	
313.02692	278	
313.16811	78	
313.20269	90	
314.43821	90	
314.86505	112	
315.41219	80	
315.82667	76	
316.82278	76	
319.29502	246	1+
320.88871	286	1+
321.99806	78	
323.15979	94	
323.23753	500	1+
324.20342	130	
324.69098	86	
325.18230	76	
325.21570	74	
325.80924	88	
325.89912	106	
327.88512	88	
327.96506	80	
END IONS

###FS:    #m/z: 340.94033 #charge 1+
###MS: 22
###MSMS: 24
BEGIN IONS
TITLE=Cmpd 17, +MS2(340.9403), 28.0-35.0eV, 0.5min #24
RTINSECONDS=28.8425
SCANS=22,24
PEPMASS=340.94033	274838
CHARGE=1+
93.18762	98	
101.11221	170	
194.88946	80	
196.88135	82	
199.98265	102	
205.02383	88	
205.97067	190	1+
208.96074	112	
212.87987	140	
213.88049	212	
213.89694	120	
213.93958	810	1+
214.13036	94	
215.88824	336	
215.93825	272	
217.85594	106	
217.88767	86	
218.88044	260	1+
221.19715	84	
222.97587	114	
223.96469	82	
224.97821	106	
227.44637	88	
228.93769	144	
230.04238	92	
230.88414	540	1+
231.94960	556	1+
232.89245	730	1+
233.94888	104	
234.05293	86	
235.88937	224	
236.89443	130	
238.08019	106	
238.22487	82	
238.67612	92	
239.90259	194	
239.94592	100	
240.23098	320	
240.54457	100	
240.83979	92	
240.93822	118	
240.95148	128	
241.87945	118	
241.94112	166	
242.94188	132	
243.82667	166	
243.98594	84	
244.04276	138	
244.88195	118	
244.91590	84	
244.96584	94	
246.06231	88	
246.08938	112	
246.98600	106	
247.62911	88	
247.87141	186	1+
247.93383	96	
248.04869	82	
249.85260	102	
249.96225	176	
250.09503	80	
250.43283	92	
250.95149	158	
250.96449	162	
251.80485	84	
251.95299	108	
252.26498	88	
253.09593	86	
253.19399	98	
254.40509	86	
254.57334	82	
254.78883	86	
254.96752	586	
255.07409	464	
255.09405	152	
255.13595	118	
255.98208	80	
256.01170	98	
256.03904	84	
256.91060	286	
257.88755	108	
259.89164	114	
260.96260	92	
261.84980	192	
262.95807	166	1+
263.24371	152	
264.07822	110	
267.00091	270	1+
267.13590	284	1+
267.83816	238	1+
269.04342	92	
269.64068	96	
270.92401	82	
271.07639	82	
271.84889	112	
272.43867	92	
272.89699	96	
272.91287	84	
272.93371	166	
272.97977	88	
273.03224	86	
273.57895	104	
275.11014	82	
276.84901	432	1+
278.93818	90	
278.96610	114	
279.24962	110	
279.28334	116	
279.96095	276	
280.07104	230	1+
281.04718	200	1+
282.04679	218	1+
282.27725	272	1+
282.93314	88	
285.11001	88	
285.46662	92	
286.16423	96	
287.16449	106	
287.22065	82	
289.06796	110	
291.06854	84	
292.19080	94	
295.88589	80	
296.29965	92	
296.97299	136	
297.70511	92	
297.97609	136	
298.41099	124	
298.80583	120	
298.92502	82	
299.05833	114	
300.17203	88	
301.25979	80	
302.24987	232	
303.03271	108	
304.39902	104	
305.79076	82	
306.88482	82	
307.27884	84	
307.29195	334	1+
307.79767	100	
308.80739	110	
310.87414	100	
311.02481	82	
312.95276	92	
313.02968	84	
314.13756	80	
315.01747	88	
317.84417	80	
319.08475	108	
322.02910	116	
322.13505	144	1+
322.30473	92	
322.43476	84	
323.15378	92	
323.23646	300	1+
324.89050	346	1+
325.80284	80	
326.17491	300	1+
327.80171	128	
328.09618	106	
328.20739	84	
328.81399	214	1+
329.19131	106	
333.23410	96	
334.28623	96	
336.80408	84	
336.94048	82	
340.39758	96	
341.76338	88	
342.90931	132	
345.21051	84	
END IONS

###FS:    #m/z: 336.94572 #charge 1+
###MS: 22
###MSMS: 25
BEGIN IONS
TITLE=Cmpd 18, +MS2(336.9457), 28.0-35.0eV, 0.5min #25
RTINSECONDS=29.6145
SCANS=22,25
PEPMASS=336.94572	102562
CHARGE=1+
99.60297	88	
183.86479	78	
191.89434	82	
196.95714	80	
199.02363	82	
201.01062	78	
203.10864	92	
205.95935	82	
207.97262	114	
208.98216	304	
210.88305	84	
211.40959	116	
211.87650	532	1+
211.94425	1734	1+
212.87871	452	1+
213.93888	708	1+
215.88676	496	1+
217.83526	84	
217.88504	168	
222.97444	82	
223.97350	192	
224.02419	80	
224.98171	104	
226.90153	84	
226.94656	104	
227.98532	92	
228.89414	134	
229.88598	84	
229.95500	2138	1+
230.88932	578	1+
231.95171	984	1+
233.89939	254	
233.95232	152	
234.75778	118	
234.96100	82	
235.86747	78	
235.89385	82	
235.93605	82	
237.06065	82	
238.05433	80	
241.04576	84	
241.12203	78	
243.01204	132	
244.03768	102	
244.12378	158	
244.91281	104	
245.41194	116	
246.97360	138	
246.99487	108	
247.96586	488	1+
248.89990	474	1+
248.98736	122	
249.03698	220	
249.96099	390	1+
249.98880	210	1+
250.82756	108	
250.94814	82	
252.06396	94	
252.97043	1642	1+
253.73543	90	
253.90733	174	
254.08997	304	1+
254.96682	326	
255.07359	632	1+
256.04889	82	
256.13525	78	
256.95496	88	
259.80939	98	
260.35204	84	
262.13852	78	
264.20784	358	1+
265.01978	90	
265.08288	88	
265.73910	84	
266.85940	126	
266.99966	90	
268.84129	116	
268.95547	90	
269.10852	90	
270.18129	78	
271.77193	90	
271.91418	110	
271.98634	166	
272.84025	236	1+
272.97562	98	
273.91788	94	
278.89266	90	
278.96390	136	
278.99889	88	
279.15352	172	
279.82666	106	
280.03845	108	
280.86519	94	
281.00344	102	
281.04885	190	
281.84548	78	
283.03551	92	
283.36890	106	
283.89003	88	
284.60217	98	
285.77570	82	
286.84864	122	
287.85328	92	
288.86056	80	
289.00658	78	
289.88059	110	
290.90317	84	
291.86727	172	
291.95313	78	
292.07068	94	
292.22624	78	
293.06393	116	
293.10871	150	
293.29319	128	
294.10965	178	
294.18087	154	
294.24255	84	
294.27498	106	
294.85833	94	
295.18717	84	
295.44873	96	
296.97223	154	
297.97521	82	
299.05883	204	1+
299.87022	134	
300.91288	90	
301.03652	78	
302.24661	140	
302.69818	86	
303.76756	88	
303.95574	100	
304.78689	84	
307.03214	128	
307.28688	120	
307.30093	90	
307.94656	86	
308.86926	120	
308.92099	82	
309.88466	82	
309.95996	78	
310.07896	100	
310.25219	90	
310.86442	98	
311.09196	80	
312.14725	196	1+
313.32116	92	
314.78011	80	
314.81046	90	
317.86369	106	
321.37171	80	
321.79687	100	
323.24006	192	
324.88896	142	
327.12068	92	
327.28924	102	
327.41372	78	
328.12078	78	
328.94201	84	
333.32021	114	
333.34382	92	
334.16943	84	
335.30948	96	
335.34674	98	
336.34575	92	
337.35621	134	
338.31550	128	
339.70329	96	
341.06001	88	
341.29330	82	
END IONS

###FS:    #m/z: 363.95632 #charge 1+
###MS: 26
###MSMS: 27
BEGIN IONS
TITLE=Cmpd 19, +MS2(363.9563), 28.0-35.0eV, 0.6min #27
RTINSECONDS=33.283
SCANS=26-27
PEPMASS=363.95632	124534
CHARGE=1+
189.86184	290	
191.85944	334	1+
192.92488	88	
196.88504	148	
201.09732	90	
207.86963	156	
208.88903	136	
208.95641	124	
209.94344	694	1+
210.88151	426	1+
212.87887	1926	1+
214.62644	116	
216.12748	90	
216.83578	106	
222.95184	2796	1+
224.89253	162	
224.94773	2782	1+
224.97096	306	
226.89470	148	
226.94721	3238	1+
226.97265	130	
227.10391	208	1+
227.89475	150	
227.93009	336	
228.10702	174	1+
228.89667	122	
228.94247	2736	1+
230.88955	2436	1+
230.94661	138	
231.56476	104	
232.88408	210	
233.89026	130	
234.87896	96	
235.56940	110	
236.03121	106	
238.21705	136	
240.83494	102	
240.94159	580	
240.96248	1752	1+
241.83759	94	
241.90309	184	1+
241.94299	466	
242.94023	1506	1+
242.95795	1124	1+
243.11516	96	
244.83451	116	
244.90315	110	
244.95670	1940	1+
245.94816	2692	1+
246.09746	88	
246.17640	90	
246.95271	2252	1+
246.97728	304	1+
247.03678	152	1+
248.80284	108	
248.89805	1042	1+
250.95072	220	1+
250.96742	90	
252.79253	202	1+
252.81371	96	
253.91518	96	
255.10071	92	
258.04326	120	
258.84393	196	
258.92684	96	
258.95108	100	
258.96907	414	
259.85686	104	
260.83681	118	
260.93492	94	
260.96720	1060	1+
261.36571	102	
261.41105	90	
262.84614	328	1+
263.66337	100	
263.97913	132	
264.87512	90	
265.04134	92	
265.81371	346	1+
266.81250	214	1+
267.13609	192	1+
267.35088	98	
267.97237	162	
268.82471	90	
268.84016	108	
268.95946	358	1+
269.81045	238	
269.86005	116	
271.91542	160	
276.42550	92	
276.85119	440	1+
278.02827	94	
279.07154	96	
279.13572	100	
279.27294	110	
280.79424	508	1+
281.26045	118	
281.86214	120	
282.86178	142	
282.88728	224	1+
282.92504	264	1+
283.78923	370	
283.85127	282	
283.97937	210	
284.79904	188	
284.82404	150	
284.84596	198	
284.98521	122	
285.79208	110	
285.84548	306	
286.75439	100	
286.79182	96	
286.81430	138	
287.10195	94	
288.82018	110	
290.88787	168	
292.43551	128	
293.87224	176	1+
295.16373	98	
295.92886	138	
296.80918	194	
296.87359	226	1+
297.80978	212	
297.90590	158	
298.05665	134	
298.76548	88	
298.80225	886	1+
299.86951	102	
301.80209	188	
301.86139	1014	1+
302.80454	682	1+
302.81870	180	
302.91191	92	
303.85392	366	1+
304.39048	90	
305.78236	92	
305.81521	98	
305.89605	172	
306.07804	152	
306.43127	152	
306.79551	190	1+
307.01445	98	
307.08060	118	
307.28516	140	
308.29473	686	1+
308.44893	94	
311.13485	128	
314.17482	94	
316.80824	336	1+
318.27992	90	
318.93549	206	
320.82333	160	
321.32355	106	
321.87008	124	
322.92316	92	
323.01880	380	1+
324.77969	106	
324.87610	114	
324.89059	118	
326.27706	104	
326.87255	216	
328.80565	150	
329.87630	108	
330.87480	108	
332.07625	140	
334.90405	110	
336.80238	166	
336.87998	106	
336.94557	854	1+
338.31438	136	
340.94229	112	
342.20814	110	
345.08341	92	
349.31928	168	
350.35530	126	
351.26204	102	
352.88781	202	1+
355.73220	152	
356.20263	90	
356.38305	90	
357.37850	96	
358.41702	100	
358.74219	100	
359.35726	164	1+
360.17677	238	1+
361.27463	110	
361.82338	92	
362.09668	90	
362.30262	130	
364.36977	158	
364.76308	108	
365.11222	176	1+
365.31614	138	
366.00153	126	
366.28545	144	
367.04598	100	
367.33040	284	
368.42209	328	
END IONS

###FS:    #m/z: 336.94571 #charge 1+
###MS: 26
###MSMS: 28
BEGIN IONS
TITLE=Cmpd 20, +MS2(336.9457), 28.0-35.0eV, 0.6min #28
RTINSECONDS=34.055
SCANS=26,28
PEPMASS=336.94571	89600
CHARGE=1+
164.66351	86	
189.86019	92	
189.92316	100	
203.93714	90	
206.97911	148	
208.91366	98	
208.98278	118	
211.94463	2460	
211.98316	92	
212.87746	940	1+
213.93878	922	1+
215.88630	398	1+
215.93307	112	
217.82529	98	
217.88212	364	1+
218.91841	86	
224.97753	100	
225.18318	84	
226.19612	90	
228.89236	220	1+
229.85253	80	
229.95522	1762	1+
230.88923	1246	1+
231.86023	128	1+
231.95083	1076	1+
233.89879	180	
233.95012	176	
234.07595	278	1+
235.11937	82	
235.89256	266	
237.89332	78	
237.95393	84	
239.38823	92	
239.90027	278	1+
243.42488	92	
246.97142	160	
247.96317	552	1+
247.98633	110	
248.07409	86	
248.85942	96	
248.89994	218	
249.03981	114	
249.96227	312	1+
250.90751	88	
250.98478	218	
251.95292	78	
252.20236	82	
252.97032	1526	1+
253.09044	78	
253.23390	84	
253.85696	80	
254.09775	100	
254.90058	78	
254.96459	152	
255.07437	344	
256.07406	232	
257.85027	182	1+
258.33627	78	
259.44559	96	
261.72088	98	
262.09653	102	
262.36503	88	
265.01708	80	
266.06184	92	
266.41195	84	
267.00355	116	
267.59390	92	
268.01189	106	
268.10426	80	
268.84733	138	
269.83618	80	
270.89703	108	
270.98019	148	1+
272.84793	120	
272.97840	200	
273.73916	104	
273.86953	90	
273.95425	82	
274.85911	96	
276.06233	144	
276.85644	182	
277.83604	80	
277.95485	144	
278.35799	92	
279.26443	88	
279.83075	104	
279.86031	102	
280.09599	80	
280.13723	78	
280.59575	80	
281.04782	150	
281.24797	78	
282.04720	88	
282.28198	128	
282.88517	100	
283.02707	80	
283.48691	100	
285.12655	108	
285.85349	152	1+
286.26201	80	
286.41562	126	
287.41387	84	
287.98886	84	
288.94112	106	
289.18408	164	
290.03468	92	
292.14008	86	
293.06231	256	1+
293.10836	110	
293.44479	78	
293.98609	92	
294.27842	172	1+
295.97325	120	
296.97625	188	1+
297.22423	84	
298.42265	80	
298.92655	86	
299.01570	118	
299.06168	120	
299.79350	80	
299.90985	104	
300.05922	80	
300.54013	106	
301.06410	78	
302.87289	78	
303.88930	84	
305.25670	98	
306.30037	110	
307.08298	166	
307.29604	94	
308.29114	84	
308.81317	78	
308.87544	126	
309.32151	82	
309.80014	92	
309.93848	84	
313.96386	92	
314.39890	90	
314.88682	90	
315.06753	92	
315.85062	90	
316.38811	84	
317.76085	108	
318.59545	146	
319.09760	94	
319.40480	98	
323.23063	130	
323.90173	136	
324.89185	108	
325.24664	94	
328.32149	120	
329.30940	78	
329.86594	148	
330.97856	80	
331.70927	90	
331.88468	102	
332.17261	94	
336.04411	142	
336.10710	104	
337.04777	138	
337.25242	164	
338.90902	82	
338.93229	124	
339.29096	80	
339.34090	80	
339.80247	82	
340.06282	94	
340.15123	80	
340.31177	100	
340.87830	84	
END IONS

###FS:    #m/z: 359.96154 #charge 1+
###MS: 26
###MSMS: 29
BEGIN IONS
TITLE=Cmpd 21, +MS2(359.9615), 28.0-35.0eV, 0.6min #29
RTINSECONDS=34.8275
SCANS=26,29
PEPMASS=359.96154	72678
CHARGE=1+
177.05576	90	
183.93417	116	
185.97549	100	
191.10264	106	
192.10043	94	
198.11529	88	
204.62517	90	
208.88291	100	
209.94333	158	
220.86680	84	
221.68316	90	
222.95173	422	
223.42693	90	
223.88662	274	1+
223.94687	910	1+
224.04239	90	
224.94800	672	1+
225.88374	196	1+
226.94621	1094	1+
226.97013	196	
227.92899	158	
228.90458	84	
228.94204	944	1+
229.07523	84	
231.15325	108	
232.68358	134	
232.82232	84	
232.84997	88	
233.91383	174	1+
234.17942	104	
234.94587	90	
235.90919	106	
236.90553	82	
240.79981	90	
240.83560	94	
240.93970	336	
240.96146	818	1+
241.07549	184	1+
241.94188	336	
242.90290	106	
242.95903	292	
243.17434	108	
243.89297	128	
243.96290	168	
244.95656	444	1+
245.09099	108	
245.93881	416	
246.39964	102	
246.90159	100	
246.95117	526	
248.80316	228	1+
250.41158	84	
250.71852	98	
250.94946	248	
250.97567	92	
251.03692	254	1+
251.14664	88	
252.11237	102	
252.95104	112	
253.23130	96	
253.83993	100	
256.23960	100	
258.40015	90	
258.91161	94	
258.97170	322	1+
260.97230	178	
261.86419	102	
261.96964	106	
262.96006	104	
264.81759	180	
265.22880	90	
265.82300	94	
266.81473	542	1+
266.97708	254	1+
268.38995	92	
268.81208	118	
268.84113	100	
268.95621	186	
269.76173	126	
269.84874	86	
269.96888	314	1+
270.74468	96	
271.06956	84	
271.92193	96	
273.00835	104	
273.07568	148	
274.09887	104	
275.85191	388	1+
275.91925	82	
275.96534	148	
276.80329	210	1+
277.91801	126	
278.24668	204	1+
278.86034	94	
279.78871	672	1+
279.92740	88	
280.79090	532	1+
281.81672	210	1+
281.85933	164	
281.88251	88	
282.04553	84	
282.86579	166	
283.47853	92	
283.87646	112	
284.11376	84	
284.82291	114	
285.11143	88	
285.83327	94	
287.43256	102	
289.07567	86	
289.87568	84	
290.85265	198	
290.92269	84	
292.43725	340	
292.93808	144	
294.28017	124	
294.86837	188	1+
295.89010	88	
296.81176	120	
296.84531	202	1+
298.47458	120	
298.58680	104	
298.80348	970	1+
298.84329	250	1+
300.79812	144	
301.06150	222	1+
303.26045	98	
303.44839	90	
303.94930	166	
304.85017	90	
306.79464	174	
307.31331	82	
307.79262	244	1+
308.29588	122	
308.33026	92	
308.40771	84	
309.32268	88	
309.87963	176	1+
310.06827	88	
310.34930	94	
311.13932	92	
311.85933	106	
312.87712	92	
313.91332	94	
314.27691	88	
314.79364	82	
315.81642	146	1+
316.83562	82	
317.02134	110	
318.00837	84	
318.11566	140	
318.93069	160	
319.09035	98	
319.87801	154	
320.05679	104	
320.93372	112	
321.29936	104	
322.08334	82	
322.30422	204	
322.92101	82	
323.01624	698	1+
323.16733	158	
326.45489	86	
327.79833	86	
327.87500	136	
329.67523	100	
329.90940	82	
332.77277	88	
332.94286	100	
333.17601	88	
333.29442	86	
335.22074	94	
336.94593	316	1+
338.34126	314	1+
339.23087	212	
340.29595	84	
340.35588	352	1+
344.19907	86	
347.28580	106	
350.88504	214	1+
360.26970	92	
360.87098	88	
361.22005	92	
362.80032	84	
363.10929	84	
END IONS

###FS:    #m/z: 363.95589 #charge 1+
###MS: 30
###MSMS: 31
BEGIN IONS
TITLE=Cmpd 22, +MS2(363.9559), 28.0-35.0eV, 0.7min #31
RTINSECONDS=38.495
SCANS=30-31
PEPMASS=363.95589	83004
CHARGE=1+
57.40941	104	
182.86523	90	
183.86232	118	
186.86223	94	
189.86309	400	
191.85952	434	
194.89252	116	
196.88244	132	
207.87347	158	
207.97430	122	
209.88534	124	
209.94348	254	
210.88426	416	1+
210.93598	166	
212.87897	1872	1+
212.89978	130	
214.89193	314	1+
216.61892	90	
221.98687	92	
222.95185	1900	1+
223.19326	204	1+
224.94753	3796	1+
225.96941	206	
226.55093	88	
226.88499	318	
226.94754	3108	1+
226.97302	310	
227.86106	88	
227.89224	632	1+
227.93190	256	
228.89663	476	1+
228.94217	3142	1+
230.88863	2076	1+
231.86564	106	
231.91635	94	
232.14051	90	
232.88679	260	
234.88032	100	
237.01333	108	
238.94031	192	
240.93944	1214	1+
240.96231	1892	1+
242.89526	216	1+
242.94116	1586	1+
242.95794	956	
243.83236	312	1+
244.04500	106	
244.10761	90	
244.91355	96	
244.95653	1002	
245.61908	82	1+
245.85450	94	
245.94267	246	
246.80758	90	
246.86482	102	
246.90486	130	
246.95270	1446	1+
246.98273	216	
247.80647	150	
248.80329	138	
248.89923	1020	1+
250.89448	314	
251.96941	90	
253.83967	102	
253.90226	348	1+
255.09876	114	
255.66974	106	
258.83913	362	1+
258.97329	490	
259.44555	94	
260.97136	704	1+
261.05787	100	
261.83709	202	
262.85730	162	
262.96675	142	
263.98056	176	
264.97507	152	
265.08386	134	
265.78249	168	1+
265.81347	350	1+
265.96929	100	
267.97048	246	
268.84006	146	
268.96059	574	1+
269.84292	96	
269.96478	398	1+
270.79975	208	1+
270.83805	92	
271.84536	214	1+
272.16276	90	
272.30274	94	
275.08452	190	1+
275.14898	102	
276.85402	324	1+
276.98440	88	
277.91161	110	
278.79388	114	
278.84167	172	1+
278.91782	106	
279.07428	174	1+
279.64820	102	
279.79756	272	
280.79049	978	1+
281.08765	210	1+
281.97250	110	
282.00330	120	
283.06886	260	1+
283.78936	214	
283.84927	364	1+
283.98715	258	
284.79341	186	
284.82441	300	
284.87162	112	
285.85061	258	
286.85048	110	
289.44721	92	
292.25139	90	
292.94035	116	
294.92308	98	
295.80960	94	
296.80968	158	
297.80609	150	
297.99959	90	
298.80332	1188	1+
299.86835	174	
300.80616	192	
301.79853	296	
301.86260	1052	1+
302.80157	222	
303.79717	146	
303.85627	552	1+
303.88056	182	1+
305.82694	120	
305.91518	214	1+
306.11081	92	
306.13145	120	
306.87233	156	
307.87872	208	1+
308.29304	286	
309.12818	98	
310.87483	130	
311.02779	104	
312.85479	96	
315.81399	244	1+
315.94026	90	
318.17270	100	
318.81181	98	
318.93313	110	
319.10011	90	
320.81302	398	1+
320.95884	136	
321.81593	272	1+
322.34561	98	
322.92858	176	
323.89243	348	1+
324.02090	92	
324.32222	132	
324.81520	160	
325.14045	92	
325.77833	92	
325.81399	94	
326.25563	190	1+
326.87424	224	
327.87957	154	
327.89249	180	
328.11172	96	
328.15838	122	
329.83134	158	
330.06323	100	
330.31105	116	
333.09518	132	
333.32372	96	
333.34186	102	
335.17800	100	
335.79667	90	
335.89556	112	
336.94904	378	1+
338.37364	146	
338.86183	94	
338.87712	92	
339.05395	244	
339.82880	90	
342.25001	100	
345.12887	140	
346.27278	90	
347.40501	100	
348.31342	424	1+
348.48135	114	
348.75627	88	
349.31587	358	1+
351.34250	176	
355.20997	130	
356.38323	92	
357.78739	174	1+
360.26920	148	1+
360.86749	106	
363.37550	158	1+
364.14169	148	
364.94144	96	
368.18080	92	
368.33188	128	
368.42629	130	
369.21048	96	
END IONS

###FS:    #m/z: 359.96145 #charge 1+
###MS: 30
###MSMS: 32
BEGIN IONS
TITLE=Cmpd 23, +MS2(359.9615), 28.0-35.0eV, 0.7min #32
RTINSECONDS=39.267
SCANS=30,32
PEPMASS=359.96145	57174
CHARGE=1+
85.41921	96	
145.61248	98	
152.50842	86	
191.10369	102	
191.86218	90	
196.88311	90	
197.86314	86	
208.88887	140	
220.87748	86	
220.95615	202	
222.95258	910	1+
223.88529	122	
224.89055	124	
224.94622	1244	1+
224.97676	108	
225.96718	250	1+
226.94647	1118	1+
227.93051	336	
228.94247	1540	
234.86612	174	
237.99798	108	
238.21465	176	
239.90247	128	
240.82476	98	
240.93959	950	1+
240.96180	590	1+
241.83845	132	
242.96057	432	
244.42232	88	
244.96169	296	1+
245.94535	1568	1+
246.80943	114	
246.97539	204	
247.02115	98	
248.52913	86	
248.80333	298	1+
250.08528	92	
250.94686	186	
251.03276	182	
251.96814	100	
252.51606	116	
252.83477	96	
252.87066	154	
252.92433	86	
252.95106	94	
253.08735	88	
253.54400	102	
255.12263	140	
258.40742	120	
258.97429	186	
259.16864	90	
260.84439	132	
260.86356	88	
260.96865	692	1+
261.58387	94	
263.42413	96	
263.79704	88	
264.81940	134	
265.80304	110	
265.82116	96	
266.81385	292	
267.78378	120	
267.97183	164	
268.95500	438	1+
269.79146	122	
269.84456	92	
271.09747	134	
275.96917	104	
276.80624	196	
276.85591	264	
278.80070	90	
279.88844	98	
280.07170	94	
280.26603	128	
280.79161	608	1+
281.85613	132	
281.89509	100	
282.51170	112	
283.79229	90	
283.81758	92	
284.81934	126	
285.17979	118	
285.79581	124	
287.64914	98	
288.02205	104	
288.08459	100	
288.08946	94	
288.30776	100	
289.10686	92	
289.87670	184	
290.62026	94	
293.06202	138	
293.85180	112	
293.88982	102	
294.40691	126	
294.81683	108	
295.92664	146	
296.81157	302	1+
296.91855	166	
297.43158	86	
298.01642	86	
298.08392	190	
298.80317	772	1+
298.93066	122	1+
299.87447	132	
301.77972	170	
301.86143	96	
302.24408	148	
302.43363	104	
303.25159	112	
303.95138	114	
304.25545	88	
304.28349	106	
304.39172	86	
305.78661	90	
306.27993	164	
307.26996	132	1+
307.89052	162	
308.37742	104	
308.87025	206	1+
309.30683	126	
309.80465	182	
310.30810	102	
310.34741	110	
310.96847	92	
312.16022	92	
313.87232	206	
314.82095	96	
316.81453	426	1+
316.90790	100	
317.03039	94	
319.93453	196	
320.88327	88	
321.31348	156	1+
321.82221	214	
322.37724	104	
323.01495	286	1+
323.05894	92	
323.23932	298	1+
323.27603	90	
324.15530	162	1+
325.36190	88	
326.82118	218	1+
327.44947	114	
327.82689	156	1+
328.18853	208	
329.32693	120	
329.80876	98	
329.87324	218	1+
330.16758	168	
330.31541	86	
331.38827	196	
331.86951	126	
332.04032	96	
334.93545	94	
336.81228	92	
336.94594	432	1+
337.27490	86	
338.87129	194	
339.03376	172	1+
340.35359	366	1+
342.88322	88	
343.27536	162	
346.79164	94	
348.32304	122	
348.36649	94	
348.75366	86	
348.89872	88	
352.88512	226	
356.28361	90	
356.92108	98	
357.81296	86	
358.19808	180	
359.20977	94	
360.10417	90	
360.17753	116	
361.09073	90	
361.23292	90	
END IONS

###FS:    #m/z: 313.92901 #charge 1+
###MS: 30
###MSMS: 33
BEGIN IONS
TITLE=Cmpd 24, +MS2(313.9290), 28.0-35.0eV, 0.7min #33
RTINSECONDS=40.039
SCANS=30,33
PEPMASS=313.92901	28492
CHARGE=1+
66.68980	88	
185.03710	84	
192.89214	170	
193.97058	82	
195.88193	84	
197.03987	80	
197.05739	78	
197.97194	78	
205.92335	86	
205.94808	72	
209.19452	90	
209.89283	78	
211.06853	80	
212.87806	182	
213.87524	82	
216.87560	72	
217.03487	78	
220.95437	72	
221.94113	86	
223.07836	74	
223.39780	90	
223.96364	184	
226.01310	94	
226.08155	78	
226.97459	72	
227.09385	206	1+
227.88830	198	1+
228.01904	84	
228.31016	100	
228.81682	78	
228.91333	138	
229.88282	122	
230.08084	98	
230.13391	86	
230.88773	562	1+
230.93478	100	
231.07357	82	
231.95749	72	
232.93453	100	
234.96863	524	1+
234.99877	82	
235.01385	80	
236.79774	148	
239.93359	84	
242.11435	78	
242.40871	118	
242.90036	80	
243.89198	88	
243.91574	74	
245.79283	86	
246.97685	192	
248.42216	80	
248.48956	80	
248.90208	288	1+
248.94538	252	1+
249.05694	74	
250.89623	146	
250.98463	178	1+
252.07271	84	
252.22695	92	
252.92848	78	
252.95342	74	
253.12360	76	
255.20846	94	
255.90923	82	
256.45883	90	
257.41818	80	
257.91097	80	
258.55443	86	
260.84576	82	
261.89214	76	
262.04739	158	
262.94919	108	
263.05583	112	
263.90129	110	
263.94663	74	
263.96452	94	
265.40292	92	
265.48721	78	
265.65506	100	
265.99137	80	
266.24563	138	
266.85200	76	
266.99597	74	
267.24502	90	
268.88093	78	
268.90729	182	
268.96689	74	
268.98371	78	
269.19253	76	
269.44708	78	
269.79643	82	
270.27313	72	
270.40726	106	
270.81010	126	
271.07037	108	
271.50691	88	
271.81661	88	
272.15395	72	
272.58385	78	
275.06510	80	
276.84836	134	
277.12413	76	
277.26435	148	
278.81329	78	
279.22720	86	
280.29516	72	
282.28257	86	
282.86186	144	
283.08369	72	
283.89014	102	
285.12889	86	
285.15746	78	
286.87672	84	
286.91829	138	
287.12057	84	
287.24948	92	
288.09188	84	
289.80665	108	
290.88669	72	
291.27612	74	
293.29563	78	
294.01519	84	
294.04680	136	
294.89612	78	
295.45495	74	
296.99580	86	
297.19897	76	
297.24752	84	
297.28999	78	
297.61393	80	
298.03545	86	
300.22558	94	
300.87068	100	
301.23445	126	1+
301.73541	76	
302.85230	86	
303.21345	80	
303.83784	88	
303.87024	76	
303.90006	78	
304.26628	92	
305.87874	100	
306.87848	74	
307.88644	162	
308.28973	220	1+
308.88761	132	
309.43040	90	
310.21087	128	
310.25230	202	
310.90549	78	
311.33217	84	
312.28416	94	
314.11404	90	
314.28179	584	
315.15494	80	
315.25133	152	1+
315.91175	72	
317.82211	128	
318.27577	88	
END IONS

###FS:    #m/z: 322.92987 #charge 1+
###MS: 34
###MSMS: 35
BEGIN IONS
TITLE=Cmpd 25, +MS2(322.9299), 28.0-35.0eV, 0.7min #35
RTINSECONDS=43.7085
SCANS=34-35
PEPMASS=322.92987	411064
CHARGE=1+
193.86945	72	
193.98035	72	
196.00375	82	
196.06911	72	
197.95825	78	
198.14491	86	
199.07216	82	
200.02605	86	
201.04515	122	
205.94818	266	1+
205.97038	84	
206.09099	88	
206.92705	86	
207.97443	206	
208.88015	136	
211.90072	76	
213.04466	78	
215.09245	82	
216.96768	76	
216.99339	82	
219.02626	80	
222.95378	580	1+
223.02147	76	
223.10423	78	
223.89162	84	
224.98070	74	
225.88422	82	
227.92773	292	1+
227.94433	116	
228.90787	72	
229.09364	76	
231.90142	98	
232.98878	78	
233.07334	92	
235.97206	82	
236.82845	82	
236.93604	76	
237.07190	90	
238.22653	92	
238.45799	86	
238.86385	74	
238.94242	146	
239.08011	326	1+
240.06797	82	
240.82440	80	
240.89823	86	
240.94012	2898	
241.03425	200	1+
241.93906	11584	1+
241.96399	128	
242.03709	228	1+
242.94149	8142	1+
243.22155	106	1+
243.82187	292	1+
244.44733	84	
244.73150	84	
244.93937	2022	1+
245.15984	98	
246.38287	84	
246.97560	296	
247.91101	86	
248.03105	80	
248.95819	88	
249.08704	246	1+
250.97914	82	
252.00761	98	
252.18282	84	
253.24289	78	
253.64554	104	
256.79630	90	
257.79840	92	
257.81830	84	
258.83331	210	
260.82818	72	
261.47507	98	
262.83180	190	
262.86054	78	
263.07963	80	
263.10245	98	
263.84612	78	
264.03427	96	
264.07624	78	
264.53940	98	
265.06143	76	
266.05741	82	
266.85120	134	
266.86924	138	
266.88929	84	
267.04392	92	
268.05915	132	
268.20702	78	
268.79448	102	
269.79798	154	
269.94911	88	
269.96528	72	
270.02388	76	
270.20346	76	
270.80345	82	
272.15472	76	
272.44040	84	
272.93074	204	1+
276.85882	106	
277.18551	78	
279.09361	908	1+
280.06098	86	
280.38826	76	
280.79103	78	
281.03583	82	
281.05080	136	
281.96513	104	
282.88532	76	
283.06833	180	
283.84521	126	
283.97290	72	
284.06818	86	
284.29405	420	
284.79571	84	
284.87538	108	
285.86945	84	
287.79317	102	
288.10735	76	
289.88239	74	
290.78502	104	
290.85800	114	
291.06851	90	
293.25382	78	
293.82788	80	
294.27627	72	
296.00197	76	
296.74612	98	
296.86452	78	
297.06589	78	
297.23691	74	
297.78772	76	
298.77612	84	
299.06141	122	
299.42562	80	
302.79430	82	
304.26523	76	
306.03811	94	
306.27337	278	
306.29116	80	
306.88257	532	1+
307.31012	120	
307.40171	78	
307.79377	196	1+
308.29333	160	
308.86496	72	
309.29683	96	
310.30489	314	1+
310.41875	98	
310.76680	78	
311.02455	72	
311.36914	80	
311.87077	240	1+
311.88474	192	1+
312.27976	72	
312.80936	94	
315.08746	72	
315.85056	76	
317.13082	82	
317.76720	76	
318.30335	96	
321.06308	230	1+
321.32562	116	
323.02770	74	
323.23930	658	1+
324.20269	88	
324.89365	312	1+
325.21102	126	
326.14653	74	
328.06770	74	
END IONS

###FS:    #m/z: 340.94013 #charge 1+
###MS: 34
###MSMS: 36
BEGIN IONS
TITLE=Cmpd 26, +MS2(340.9401), 28.0-35.0eV, 0.8min #36
RTINSECONDS=44.481
SCANS=34,36
PEPMASS=340.94013	170670
CHARGE=1+
144.84637	90	
196.89362	84	
199.92894	78	
203.92832	78	
211.96880	90	
213.87933	166	
213.93819	468	
214.87316	78	
214.89322	154	
215.86427	92	
215.88703	176	
216.89035	82	
217.01100	84	
217.88237	118	
223.95824	158	
224.97748	238	
226.07412	84	
227.13888	164	
228.51594	82	
228.93378	84	
228.94823	112	
229.53663	120	
230.68538	86	
230.88913	230	
231.94978	352	
231.96851	102	
233.89650	562	1+
233.94610	214	
234.96504	94	
235.89166	136	
235.95938	96	
236.08235	84	
238.90269	96	
239.09950	120	
239.86160	82	
239.88642	90	
241.94239	158	
242.83181	210	1+
242.89662	88	
242.94193	98	
243.13484	96	
243.89247	102	
246.97578	110	
247.19616	84	
248.98468	106	
249.16019	78	
249.90192	152	
249.95806	122	
252.22747	136	
253.79994	86	
254.96656	92	
255.07735	136	
255.55587	86	
256.91009	100	
257.40454	84	
258.80517	96	
259.00742	102	
259.84826	102	
259.90685	80	
260.83621	80	
261.00246	102	
261.08958	84	
261.85039	92	
263.01985	78	
263.06183	80	
263.17125	80	
263.51980	90	
264.82500	104	
264.95504	88	
265.10099	100	
265.20698	90	
267.13538	314	
267.42108	84	
267.73453	104	
267.80413	102	
269.22369	84	
269.79200	76	
269.81824	78	
271.16510	104	
272.24405	88	
274.86364	98	
275.24466	78	
275.43211	86	
276.85688	628	1+
277.24294	98	
278.84496	310	1+
278.92336	78	
278.96158	122	
279.00105	130	
279.96663	132	
280.25102	76	
282.27584	336	1+
283.04290	100	
283.10039	90	
283.86583	164	
284.80333	76	
284.89866	86	
285.20335	82	
285.81324	82	
286.87465	96	
287.37662	88	
288.93978	76	
291.27683	166	
291.85165	378	1+
292.43387	114	
293.15892	86	
295.98902	80	
296.93241	92	
297.23897	92	
298.08015	84	
300.14840	80	
300.91074	82	
301.98079	82	
302.16885	136	
302.81159	80	
303.91949	80	
305.15004	106	
306.88575	104	
307.28075	140	
307.54365	94	
307.78026	86	
307.80392	144	
308.27386	76	
308.88493	118	
311.04414	78	
311.26289	82	
311.85748	78	
313.90064	100	
314.25106	90	
316.30033	88	
321.21549	78	
322.30980	108	
323.24546	124	
323.89482	82	
325.59886	90	
326.17767	240	
326.71635	88	
326.89213	116	
327.32720	108	
327.79594	80	
328.19862	86	
329.33616	128	
329.81548	80	
329.87378	108	
333.28755	86	
333.92602	144	
334.29829	150	
336.71075	88	
336.82345	78	
336.98985	78	
336.99968	82	
337.30361	78	
339.14174	108	
340.22013	82	
340.25527	86	
341.07372	78	
END IONS

###FS:    #m/z: 363.95599 #charge 1+
###MS: 34
###MSMS: 37
BEGIN IONS
TITLE=Cmpd 27, +MS2(363.9560), 28.0-35.0eV, 0.8min #37
RTINSECONDS=45.2535
SCANS=34,37
PEPMASS=363.95599	64100
CHARGE=1+
62.23722	86	
78.58319	86	
170.49887	82	
189.86373	118	
191.85869	394	1+
196.88253	132	
201.53136	100	
203.95619	90	
208.93946	380	1+
209.86894	256	
210.88622	136	
211.42195	82	
212.87839	1318	1+
213.11814	82	
214.89104	82	
222.95290	704	1+
224.88332	280	1+
224.94823	1092	1+
224.96999	262	
225.07816	88	
226.94703	1346	1+
226.97212	244	
227.93643	1770	1+
228.79458	106	
228.89724	306	
228.94182	1254	1+
229.13396	92	
229.15781	94	
230.88804	1436	1+
232.88554	120	
232.95379	96	
233.97120	84	
234.88215	128	
236.85286	126	
237.82679	186	1+
237.90856	124	
238.04282	86	
239.81566	92	
240.83035	212	1+
240.94045	874	
240.96152	668	1+
241.11614	104	
241.83312	140	1+
241.93963	2206	1+
242.94213	1534	1+
243.83328	132	
244.45468	94	
244.84068	112	
244.87646	122	
244.95539	792	
245.94284	246	
246.00658	90	
246.90616	192	
246.95271	1002	1+
247.36206	138	
247.38756	84	
248.16073	88	
248.57304	88	
248.79861	128	
248.89721	322	1+
249.00670	110	
249.79989	162	
250.19017	92	
251.07104	124	
252.07592	82	
253.90579	146	
255.91528	124	
256.92613	102	
258.80841	92	
258.84691	194	
258.96748	148	
258.99871	84	
259.42386	104	
259.70062	90	
259.83624	368	1+
260.96766	460	
261.82439	84	
263.06590	92	
263.84952	194	1+
264.23192	158	
265.81645	134	
266.81464	306	
266.86804	178	1+
267.24643	94	
267.80968	554	1+
268.01189	84	
268.80780	596	1+
268.95519	248	
269.96834	270	
271.95644	162	
272.85087	232	1+
272.89094	92	
273.41227	106	
274.81227	84	
276.85524	378	
277.57390	94	
277.59033	82	
277.85553	294	
277.92102	132	
278.80169	164	
278.84795	132	
279.80104	120	
279.86400	116	
279.90077	94	
280.66161	94	
280.79432	452	
281.78789	730	1+
281.81106	86	
281.86447	114	
283.06651	110	
283.83115	94	
283.85141	290	1+
283.98503	140	
284.09615	110	
284.78964	136	
284.82557	110	
285.79580	162	
285.85006	218	
286.82243	222	
288.12289	188	1+
288.80826	88	
288.83982	94	
289.01078	96	
289.88169	100	
290.07659	152	
290.93477	96	
290.95818	180	
291.04114	92	
292.43907	152	
294.85161	112	
296.11815	100	
296.81284	94	
296.84830	84	
296.87624	86	
296.96568	242	1+
297.75587	92	
297.80482	250	
297.95102	90	
297.96655	204	1+
298.80234	1444	1+
300.98945	96	
301.79912	418	1+
301.86144	802	1+
301.98766	88	
303.85586	432	
303.94703	90	
305.02905	98	
306.06152	90	
306.27336	126	
306.29571	84	
306.44144	172	
307.78714	166	
307.88851	86	
308.29267	196	
308.79398	220	
309.29639	92	
311.79173	94	
313.83560	84	
313.94834	90	
316.81603	178	
317.81111	362	1+
317.93461	114	
321.81535	282	1+
322.01219	204	1+
323.30747	86	
324.01511	190	1+
324.32960	86	
326.87036	236	1+
326.88854	90	
328.30082	106	
329.87500	90	
336.72908	82	
336.94555	124	
337.33051	98	
338.83880	116	
339.30697	102	
339.83249	112	
340.93731	150	
343.20703	132	
347.30426	122	
349.31468	120	
351.83836	102	
352.88466	88	
355.05721	102	
360.33024	100	
365.34508	84	
366.23739	84	
369.20567	178	1+
END IONS

###FS:    #m/z: 322.93000 #charge 1+
###MS: 38
###MSMS: 39
BEGIN IONS
TITLE=Cmpd 28, +MS2(322.9300), 28.0-35.0eV, 0.8min #39
RTINSECONDS=48.946
SCANS=38-39
PEPMASS=322.93000	385868
CHARGE=1+
93.15083	88	
175.62581	74	
186.93121	80	
189.54567	108	
193.89161	82	
196.01519	78	
196.05341	78	
196.99188	78	
197.07606	72	
201.04241	188	
201.12183	70	
201.85922	72	
202.04761	72	
205.94831	204	
209.91956	76	
209.94443	78	
215.88624	136	
216.96972	76	
218.88736	72	
219.12387	76	
219.17286	70	
220.49816	72	
221.94469	130	
222.88244	86	
223.95979	464	
224.90337	72	
225.06747	76	
225.09689	78	
225.92128	230	1+
225.95964	80	
226.10550	74	
227.63511	84	
227.92964	94	
228.90036	80	
232.96714	186	1+
233.03560	82	
234.18653	86	
235.11532	80	
235.92372	90	
237.06431	78	
237.79121	70	
238.05040	98	
238.94171	126	
239.07542	116	
240.08097	132	
240.90850	128	
240.93971	3220	
241.35448	78	
241.94098	2658	
242.82746	72	
242.85453	70	
242.94147	10392	1+
243.13209	90	
243.82020	366	1+
243.87723	78	
244.14781	86	
244.82430	230	1+
244.93902	2106	1+
245.23325	88	
245.96957	272	1+
246.44018	102	
246.85572	154	
246.97387	232	1+
247.90916	86	
248.85164	140	
248.93315	76	
248.95492	116	
249.15202	86	
249.81173	74	
250.81577	72	
250.95105	118	
251.48129	86	
251.92572	116	
251.95266	78	
253.91746	76	
254.91038	234	1+
256.85507	88	
259.91654	72	
260.54627	86	
260.82400	96	
262.82927	104	
263.04965	92	
263.35633	76	
263.80161	110	
263.97582	124	
264.74908	146	
265.05944	146	
265.08476	304	1+
265.57726	74	
266.05134	102	
266.88600	114	
267.13413	148	
268.05625	72	
268.45454	86	
268.81449	72	
268.95463	74	
270.80793	104	
270.92046	78	
272.85224	94	
273.93812	76	
275.03543	74	
277.09748	74	
278.21060	74	
278.64308	88	
279.04489	86	
279.09132	1106	1+
281.29938	78	
282.08460	72	
282.11153	80	
282.98249	80	
283.06791	320	
283.96564	110	
284.29320	268	
284.84463	72	
285.09990	70	
285.29052	124	
285.87975	92	
286.92531	120	
290.88135	86	
291.86531	72	
292.16319	90	
292.98876	82	
293.72875	78	
293.85308	146	
294.98521	124	
296.25771	88	
297.35148	86	
297.87293	218	1+
298.42578	100	
298.96267	76	
299.77867	146	
301.88074	72	
302.24615	94	
304.10146	72	
304.12924	100	
304.15585	94	
304.88425	92	
306.08304	78	
306.27852	86	
306.88211	464	1+
307.30909	88	
307.78509	76	
308.29405	190	
309.22230	110	
309.37876	84	
310.30714	154	
311.02877	92	
312.13661	84	
313.11564	72	
314.87254	130	
316.40970	76	
319.05374	74	
320.25874	74	
322.16257	72	
322.89521	280	1+
323.23895	388	1+
323.75557	78	
323.89193	222	1+
324.00088	70	
324.13597	78	
324.48975	78	
325.08923	80	
325.19405	72	
326.12843	78	
327.90050	84	
328.15637	70	
END IONS

###FS:    #m/z: 340.94035 #charge 1+
###MS: 38
###MSMS: 40
BEGIN IONS
TITLE=Cmpd 29, +MS2(340.9403), 28.0-35.0eV, 0.9min #40
RTINSECONDS=49.718
SCANS=38,40
PEPMASS=340.94035	145190
CHARGE=1+
183.97829	78	
190.12108	86	
191.85884	88	
192.88929	198	
192.92328	82	
206.94840	78	
208.88901	74	
209.93736	74	
210.93342	76	
212.87467	230	1+
213.94029	310	1+
214.89449	96	
215.88758	586	1+
215.93634	304	
217.88426	82	
218.88738	74	
220.11745	82	
223.98536	82	
224.13985	76	
224.98139	104	
227.42569	78	
227.90369	76	
228.89153	128	
228.91148	214	1+
230.88987	154	
231.89244	226	
231.95034	422	1+
232.88486	90	
233.89928	318	1+
233.94709	110	
235.89237	208	
236.02019	84	
237.09270	86	
237.88565	76	
238.83755	86	
240.22762	180	
241.84235	208	1+
241.94460	80	
242.40682	76	
242.94016	76	
243.83750	200	
243.91768	76	
244.50270	78	
244.83946	98	
245.82945	80	
245.94125	78	
246.97657	98	
248.90032	278	1+
248.94477	76	
249.69307	92	
250.96152	80	
252.23545	88	
253.12356	88	
253.90281	76	
254.70680	106	
254.96833	124	
255.07419	346	
255.89555	82	
256.07889	188	
256.25915	86	
256.91714	96	
256.94790	90	
257.98217	84	
258.84454	740	1+
258.97678	84	
259.95985	94	
260.92911	168	
261.84015	148	
262.65767	92	
262.82878	82	
262.96039	128	
263.79817	116	
265.61503	74	
267.87910	78	
267.92128	94	
268.84172	174	
269.41463	118	
269.46740	76	
271.62038	78	
273.86297	110	
274.85836	76	
274.92652	76	
275.97843	82	
276.15424	78	
276.79918	80	
276.85435	460	1+
278.10415	86	
278.84600	138	
279.84665	156	
280.02323	122	
280.25830	76	
280.82601	82	
280.85190	148	
281.12037	78	
281.90989	88	
282.97007	76	
283.02615	84	
283.95144	128	
284.13417	88	
284.42007	84	
284.90870	182	1+
285.43986	90	
285.48760	94	
286.86197	86	
289.85374	312	1+
289.87318	100	
290.59516	92	
291.80878	98	
291.89457	84	
292.07486	78	
292.83934	88	
292.93596	102	
294.85583	88	
294.86690	90	
296.05698	94	
296.86916	114	
298.07783	86	
298.76972	78	
298.82886	98	
299.80386	78	
300.85949	74	
301.47136	102	
302.06810	84	
302.17250	158	
302.94388	80	
303.94148	88	
304.40358	74	
305.88319	218	1+
306.27550	118	
306.94099	106	
308.29579	336	
308.80670	78	
308.88345	148	
308.92527	108	
309.20373	80	
309.87237	164	1+
310.40994	94	
311.96498	90	
312.95084	102	
314.16903	242	1+
314.77587	78	
315.03486	90	
315.06800	78	
315.43827	76	
320.93843	80	
321.27932	98	
322.81513	84	
323.30950	88	
324.46107	86	
324.89655	140	
326.17065	242	1+
326.88639	102	
326.89873	110	
328.18572	86	
328.31642	76	
329.42341	100	
331.27127	80	
333.43152	78	
334.29334	148	
336.15658	82	
336.83491	76	
338.87271	80	
341.03950	76	
342.31953	106	
343.27466	92	
345.79644	124	
END IONS

###FS:    #m/z: 336.94563 #charge 1+
###MS: 38
###MSMS: 41
BEGIN IONS
TITLE=Cmpd 30, +MS2(336.9456), 28.0-35.0eV, 0.9min #41
RTINSECONDS=50.49
SCANS=38,41
PEPMASS=336.94563	73770
CHARGE=1+
62.06183	82	
190.86163	76	
196.88557	116	
202.86871	96	
205.94731	110	
206.99794	84	
207.97737	118	
210.07079	92	
210.88177	132	
211.94355	1378	1+
212.87749	874	1+
212.89033	178	1+
213.94045	528	1+
214.87293	82	
215.88843	284	
215.93592	336	
215.96158	106	
216.91176	84	
217.82951	74	
222.39310	76	
222.97755	76	
223.95980	134	
224.97691	128	
226.89475	76	
227.89092	568	1+
229.95499	1574	1+
230.88819	1322	1+
230.91502	108	
231.95073	704	
233.13328	76	
233.89899	374	1+
235.86600	130	
235.89174	130	
236.08140	178	
236.43905	74	
237.06248	84	
237.89341	72	
239.84705	156	
240.83119	74	
240.89075	110	
240.92562	82	
242.12218	86	
242.95024	106	
243.66069	92	
244.97746	90	
246.90426	124	
246.97651	118	
247.54996	76	
247.96240	326	
248.90317	592	1+
248.95050	80	
249.06309	132	
249.96099	118	
250.46814	84	
250.83383	106	
250.94799	144	
251.00141	154	1+
251.94673	78	
251.98616	80	
252.02290	118	
252.83974	112	
252.94116	74	
252.97182	550	1+
253.90458	386	1+
254.89002	100	
254.96641	358	
255.07376	544	1+
256.14109	78	
256.41250	100	
256.85898	78	
256.91603	94	
256.96266	82	
258.84743	268	1+
260.82611	78	
262.53790	80	
264.05166	78	
264.86500	82	
265.08307	82	
265.26091	84	
267.41746	92	
267.83700	82	
268.84099	284	
268.95142	84	
269.79879	114	
269.84144	146	
269.92291	136	1+
270.85070	112	
271.91653	116	
271.95433	92	
272.80936	74	
272.84792	176	
272.87452	90	
272.97707	92	
274.03061	80	
274.85576	88	
276.49298	80	
276.85826	226	
277.05046	74	
277.09329	80	
277.19949	86	
279.08786	72	
279.27454	84	
280.28294	72	
280.80791	100	
282.27629	104	
282.79831	72	
282.87925	80	
283.02677	176	1+
284.87953	76	
285.84868	154	
285.90539	78	
285.92525	72	
286.43665	96	
286.79879	124	
286.84928	310	1+
286.87705	78	
289.07346	92	
289.57500	74	
289.64371	90	
291.85058	82	
291.90909	72	
292.28102	88	
292.43799	94	
292.80146	74	
292.97173	78	
293.10611	218	
293.85517	154	
293.89721	98	
294.10775	142	
294.84564	92	
296.04848	78	
299.41734	78	
301.21104	80	
301.98714	84	
302.51464	82	
303.25192	94	
304.80735	72	
305.29291	94	
306.28079	118	
306.79157	174	
307.88891	174	
308.30430	176	1+
308.86813	278	1+
309.81309	78	
312.52281	80	
316.06469	100	
316.86413	76	
317.42842	78	
318.45503	98	
318.59571	92	
319.13467	90	
321.25074	74	
321.43778	84	
323.26131	78	
324.55389	94	
325.05403	86	
327.31612	94	
329.32292	80	
329.79079	92	
329.88926	92	
332.43229	104	
332.72107	74	
333.28574	72	
334.04607	76	
334.62087	88	
338.86065	222	1+
339.26550	80	
340.18824	132	
341.26361	88	
342.31513	76	
END IONS

###FS:    #m/z: 322.92979 #charge 1+
###MS: 42
###MSMS: 43
BEGIN IONS
TITLE=Cmpd 31, +MS2(322.9298), 28.0-35.0eV, 0.9min #43
RTINSECONDS=54.1675
SCANS=42-43
PEPMASS=322.92979	437610
CHARGE=1+
106.86677	82	
191.13312	114	
192.88750	296	1+
205.95041	138	
206.11194	72	
206.86003	68	
207.97493	112	
209.92082	100	
212.86358	82	
212.89583	86	
213.90127	118	
215.87332	70	
216.54490	84	
217.10367	78	
217.87298	72	
217.92373	76	
217.97260	80	
221.95403	140	
223.94682	76	
223.96173	292	
224.06792	82	
224.71950	78	
224.96044	148	
225.86515	206	1+
227.71311	68	
227.93163	288	1+
229.02288	72	
230.85920	72	
231.07744	74	
236.43325	72	
238.05653	70	
238.08057	122	
238.93992	230	
239.08625	82	
240.79800	74	
240.82177	110	
240.94029	4276	
241.00113	84	
241.94186	2920	
242.81589	176	1+
242.94130	9294	1+
243.21829	100	
244.85418	74	
244.93910	1936	
245.24258	92	
245.89035	138	
246.98105	162	
249.97656	80	
250.92054	252	1+
250.94468	70	
251.12905	74	
251.94117	84	
252.23056	112	
253.08279	78	
253.34832	92	
254.14641	68	
254.64397	92	
254.81239	84	
254.90642	82	
254.95378	106	
255.88872	282	1+
255.95645	102	
256.04289	72	
256.90624	68	
257.01835	76	
257.80467	70	
258.79330	88	
258.89470	88	
259.17072	74	
259.34653	74	
259.92251	74	
260.21726	72	
261.83270	74	
262.82867	304	1+
263.10345	72	
263.17454	68	
263.23500	80	
264.79503	76	
264.85305	74	
265.06032	174	
266.86326	78	
266.96178	94	
267.05211	72	
268.00005	74	
268.06847	76	
268.95499	206	
271.80656	80	
273.48523	70	
274.84297	90	
275.91731	74	
276.85428	140	
277.04458	96	
277.18945	94	
278.24744	80	
279.09143	1026	1+
280.14172	70	
280.26446	76	
281.08003	88	
282.06848	296	1+
282.08048	72	
282.27864	76	
283.03440	88	
283.05276	106	
283.84648	80	
283.87217	108	
284.04111	72	
284.29445	504	
284.94610	74	
287.60121	106	
288.96502	92	
289.09274	96	
289.87562	72	
290.81929	70	
291.90503	94	
292.80715	88	
292.96137	92	
293.08537	68	
294.39434	70	
294.85640	70	
294.87077	120	
295.88376	94	
296.26374	92	
298.80544	94	
300.03999	76	
300.15498	68	
300.81096	70	
300.87021	88	
302.83941	70	
304.87596	92	
304.93056	84	
305.80188	80	
306.88611	198	
307.25718	82	
307.31310	104	
307.89443	248	
308.01323	70	
308.73541	84	
308.80690	86	
309.30118	90	
310.31125	176	
310.41413	70	
311.12437	68	
311.87108	148	1+
312.12992	98	
313.03357	76	
313.36119	74	
313.86246	214	1+
313.91329	82	
314.92177	100	
319.08876	98	
319.21809	90	
320.29633	76	
320.80415	72	
320.94933	68	
321.89603	90	
322.44257	92	
323.24414	114	
324.16697	68	
325.18272	88	
325.20460	74	
326.96089	84	
327.82276	76	
END IONS

###FS:    #m/z: 340.94007 #charge 1+
###MS: 42
###MSMS: 44
BEGIN IONS
TITLE=Cmpd 32, +MS2(340.9401), 28.0-35.0eV, 0.9min #44
RTINSECONDS=54.94
SCANS=42,44
PEPMASS=340.94007	175890
CHARGE=1+
189.86032	88	
198.88165	128	
203.92939	156	
212.88240	98	
213.88645	178	
213.93810	810	1+
215.88740	398	1+
215.93611	234	
217.88312	130	
222.96295	122	
223.95296	92	
224.83924	78	
224.87015	76	
224.96347	76	
224.97539	114	
226.95025	120	
227.98352	98	
230.89057	130	
231.88842	456	1+
231.95028	506	
232.06579	90	
233.89870	182	
233.94383	78	
235.03441	76	
237.80422	92	
237.88992	254	1+
238.08246	92	
238.21143	74	
239.90317	178	1+
240.50080	100	
240.83606	76	
240.96179	76	
241.84382	100	
241.95006	84	
242.94395	234	1+
243.82362	136	
243.85430	80	
244.87559	86	
245.84880	78	
246.97762	152	
247.48028	82	
248.90455	98	
248.99197	140	
249.90370	154	
249.96294	138	
250.23673	84	
250.88590	86	
250.90156	94	
250.94350	108	
250.96748	82	
251.41922	86	
251.85179	86	
254.96475	100	
255.07139	276	
256.07657	212	
256.88296	78	
256.91345	80	
256.96265	90	
257.82222	80	
257.85980	96	
258.74175	78	
258.84718	236	
258.89191	78	
258.92577	90	
259.85796	98	
260.00357	82	
260.59789	94	
261.43322	112	
261.83538	270	1+
263.38454	92	
265.02316	78	
265.99088	272	1+
267.44850	76	
267.96110	222	1+
268.84178	116	
269.34837	102	
269.79948	104	
270.79923	78	
270.83620	120	
271.09829	74	
271.17925	76	
271.84115	92	
272.11032	94	
273.89436	94	
274.95752	78	
276.86004	240	
277.42867	100	
277.85400	194	
278.84179	178	
279.02674	98	
279.85446	156	
279.96532	140	
280.78913	104	
280.84967	76	
280.93663	140	
281.02585	78	
281.05095	98	
281.86197	74	
282.27145	92	
283.66478	86	
283.86422	120	
284.47568	90	
286.87277	76	
287.08284	76	
287.80963	174	
289.85284	94	
291.43719	74	
291.86106	150	
291.88842	98	
291.93766	120	
291.97823	80	
293.40938	80	
295.15967	74	
296.95569	92	
297.80224	86	
297.97661	98	
298.82469	72	
298.87101	302	1+
298.91088	108	
300.26324	74	
301.86323	94	
301.94238	84	
302.16895	122	
302.98877	90	
303.95197	130	
304.25979	76	
304.81308	88	
304.94126	112	
305.27787	114	
305.88347	84	
306.79660	80	
308.29785	90	
308.88033	90	
312.90701	86	
314.88914	92	
316.31766	78	
320.01092	76	
322.14928	86	
322.92990	86	
323.01372	78	
323.23689	78	
323.30465	130	
324.08623	90	
324.88828	140	
325.91109	104	
326.13954	86	
326.78957	86	
327.30838	158	
330.81093	76	
330.87559	102	
331.81235	78	
334.78860	146	
336.86399	76	
339.38540	206	1+
341.89243	92	
342.20849	94	
342.83781	74	
344.83003	94	
344.85329	108	
345.23389	84	
345.89104	74	
END IONS

###FS:    #m/z: 336.94538 #charge 1+
###MS: 42
###MSMS: 45
BEGIN IONS
TITLE=Cmpd 33, +MS2(336.9454), 28.0-35.0eV, 1.0min #45
RTINSECONDS=55.712
SCANS=42,45
PEPMASS=336.94538	72392
CHARGE=1+
82.82111	72	
196.88481	80	
200.87986	88	
201.86602	74	
203.93534	80	
207.15166	76	
207.98121	138	
209.16400	84	
209.88119	132	
209.94814	84	
211.94438	1742	1+
212.87816	688	1+
213.08772	70	
213.93866	1200	1+
214.85693	72	
214.90738	90	
218.96740	78	
222.47386	80	
222.87296	92	
222.94856	110	
223.96184	154	
224.97538	72	
227.89267	118	
229.95507	1406	1+
230.05377	100	
230.11726	70	
230.21564	76	
230.88897	760	1+
231.95150	606	1+
233.82271	296	1+
233.90119	128	
234.94336	124	
235.89020	162	
235.94093	76	
236.08039	68	
236.80000	68	
236.91687	102	
237.22899	82	
239.84257	80	
240.05932	78	
241.04106	74	
242.84387	154	1+
245.21752	96	
245.88592	82	
247.96555	192	
248.89840	266	1+
249.83321	114	
249.96157	178	
250.95277	80	
251.83670	92	
252.06976	156	
252.91619	70	
252.97096	1134	
253.90508	146	
254.96625	112	
255.07443	240	1+
255.19903	74	
255.75415	88	
255.96940	130	
256.85406	76	
256.91198	158	
257.66467	90	
258.84346	216	1+
258.87234	72	
258.95914	70	
260.94923	70	
261.43117	72	
262.83620	84	
263.42047	92	
264.22464	112	
265.85532	96	
267.72465	70	
268.40838	80	
268.84199	74	
269.84130	72	
269.85381	80	
270.84769	128	
270.86199	74	
270.97919	144	
271.79436	92	
271.92285	128	
271.95024	90	
272.91473	76	
272.97994	82	
273.27419	82	
273.64354	76	
273.83682	82	
274.10903	82	
274.35533	74	
276.48055	106	
276.85608	572	1+
277.02816	74	
277.08820	136	
277.83788	74	
277.91788	90	
278.84487	80	
278.96102	68	
279.08797	76	
279.10427	80	
280.87137	166	
281.05026	78	
281.45594	116	
282.95581	88	
283.89222	84	
284.42616	86	
285.75120	90	
285.84824	110	
285.90487	74	
285.98337	72	
286.85192	272	
287.34943	100	
288.89598	72	
291.42264	98	
292.18824	72	
293.10690	320	1+
293.23670	72	
293.85380	134	
294.84144	246	1+
294.86022	122	
295.29031	128	
296.93423	94	
296.96802	74	
298.03140	100	
298.50844	92	
299.21552	92	
300.07402	80	
302.92253	72	
304.26179	96	
304.81679	84	
307.27888	86	
308.89320	112	
310.89366	88	
311.43395	74	
313.05507	78	
313.45156	170	
315.84404	80	
316.87955	72	
318.86734	72	
321.73500	90	
321.78397	72	
321.90680	92	
322.10766	72	
322.14693	100	
323.20145	72	
323.23510	124	
323.88589	96	
324.89450	70	
325.89328	120	
326.41470	96	
328.88416	100	
329.33615	84	
329.74888	78	
329.81549	90	
329.86698	78	
330.31985	80	
332.36710	90	
333.13768	74	
333.88231	98	
334.27481	72	
334.90175	86	
338.17218	112	
339.13536	70	
340.15115	70	
341.18683	74	
END IONS

###FS:    #m/z: 336.94569 #charge 1+
###MS: 46
###MSMS: 47
BEGIN IONS
TITLE=Cmpd 34, +MS2(336.9457), 28.0-35.0eV, 1.0min #47
RTINSECONDS=59.388
SCANS=46-47
PEPMASS=336.94569	70154
CHARGE=1+
110.52028	76	
180.86270	116	
189.86373	76	
189.92280	92	
194.99411	88	
196.90218	74	
198.89058	82	
203.90533	88	
205.94815	192	
206.88994	74	
206.97757	78	
208.82689	84	
209.88574	82	
210.92063	106	
211.94412	2182	
212.87823	742	
213.88198	358	
213.93976	742	1+
215.61898	98	
215.88832	266	
215.93924	90	
216.16918	84	
216.88709	212	
217.83948	140	
217.88412	112	
221.03849	80	
223.97562	106	
224.97386	110	
224.99162	88	
225.11523	86	
225.87479	82	
225.90433	74	
227.89772	176	
228.89332	196	
229.95539	1498	1+
230.88803	1124	1+
231.43783	90	
231.95032	970	1+
232.88145	88	
233.83891	76	
233.89522	428	1+
233.95283	120	
234.49633	84	
237.06649	146	
237.44264	86	
237.84524	198	1+
239.94678	76	
240.78465	80	
240.81891	74	
240.83621	288	1+
241.13728	92	
241.16945	78	
243.87932	84	
245.87576	132	
246.39769	96	
246.97303	168	
247.50727	78	
247.96471	314	
248.90081	120	
248.98213	94	
249.82954	196	1+
249.96053	104	
250.95414	146	
250.98754	180	1+
252.05228	84	
252.22510	86	
252.96931	724	1+
253.12198	84	
253.90685	178	
254.03865	70	
254.09188	142	
254.56547	106	
254.91232	80	
254.93984	72	
254.96578	570	
255.07253	488	1+
255.41865	82	
255.78188	72	
256.84693	98	
257.87346	84	
258.84411	156	
259.17844	72	
259.85902	88	
261.13154	84	
262.86871	86	
263.87907	78	
264.79322	80	
266.86126	86	
267.90932	74	
268.84038	276	
268.96907	80	
269.79979	74	
269.83997	180	
271.81458	78	
272.97632	202	
273.79585	76	
273.84085	80	
274.86193	184	
275.85944	90	
276.85766	450	1+
276.88927	96	
277.17536	94	
277.86114	326	1+
278.83144	262	1+
279.42238	90	
282.85653	82	
284.03284	130	
284.25446	94	
285.81906	124	
286.85875	202	1+
287.81171	74	
288.78949	74	
288.94481	76	
290.06579	72	
290.85460	72	
292.09179	78	
292.81285	86	
292.88260	120	
292.95063	74	
293.10920	160	
293.29140	78	
293.85722	78	
294.86252	94	
294.89397	128	
294.96322	72	
296.86787	72	
298.27317	106	
299.06052	76	
299.77208	88	
299.87298	184	
303.15277	126	
304.28763	86	
305.14717	84	
306.88603	142	
307.00747	78	
308.29689	72	
309.12625	78	
310.30171	140	
310.86454	92	
310.96400	90	
311.86294	72	
311.89718	72	
312.20578	106	
314.80832	78	
315.84841	108	
318.27105	72	
318.60202	124	
318.81824	138	
320.23805	120	
322.87037	94	
323.73796	76	
324.54920	72	
324.89250	128	
325.89632	132	
326.96509	86	
328.76622	78	
328.95550	74	
331.26443	84	
332.43892	102	
333.59721	100	
333.71853	74	
336.82416	76	
337.35329	120	
339.02641	82	
342.20827	82	
END IONS

###FS:    #m/z: 363.95619 #charge 1+
###MS: 46
###MSMS: 48
BEGIN IONS
TITLE=Cmpd 35, +MS2(363.9562), 28.0-35.0eV, 1.0min #48
RTINSECONDS=60.16
SCANS=46,48
PEPMASS=363.95619	70098
CHARGE=1+
182.52522	100	
182.86640	130	
183.99122	96	
189.86168	194	
191.85736	376	1+
198.89204	96	
201.94293	86	
205.95075	160	
207.94005	82	
209.87771	508	1+
209.94314	336	1+
210.88276	368	1+
212.87731	1284	1+
214.89295	144	
217.89855	84	
221.38719	84	
222.95285	686	1+
224.88995	120	
224.94814	1138	1+
224.97115	156	
225.88087	80	
225.97460	134	
226.87180	252	1+
226.89341	80	
226.94680	1796	1+
226.97235	124	
227.92882	418	
228.84104	80	
228.89444	560	1+
228.94210	1850	1+
229.41528	86	
230.88854	1906	1+
231.79835	164	
231.85837	82	
232.88496	458	1+
235.84866	86	
236.15404	108	
237.05203	122	
237.08145	92	
237.91251	94	
237.93537	108	
239.93310	128	
240.82111	84	
240.88539	86	
240.93995	672	
240.96198	592	1+
241.92270	82	
241.93940	4092	1+
242.94112	2650	1+
244.13645	80	
244.80251	94	
244.93978	430	
244.95692	1012	1+
245.94347	324	
246.80793	206	1+
246.85060	92	
246.95413	726	
248.80377	604	1+
248.90220	344	
248.95833	86	
249.94866	242	1+
250.80118	128	
250.87229	78	
250.89955	86	
251.90977	124	
252.89021	114	
258.84435	266	1+
258.90764	80	
260.96839	236	
261.14929	98	
261.83513	510	1+
262.35509	104	
262.52803	82	
262.84637	370	1+
262.93627	84	
263.88075	82	
264.81874	134	
264.88314	80	
265.16114	86	
265.78449	178	1+
265.81818	92	
265.83981	272	1+
266.81451	494	
266.92359	98	
267.11045	226	1+
267.81327	244	
267.97333	138	
268.13378	102	
268.79414	94	
268.81203	196	
268.95778	94	
269.81193	254	
269.96317	112	
271.92141	104	
274.86145	118	
275.05121	78	
275.08498	78	
275.86225	86	
276.85282	426	1+
276.88696	88	
277.80912	88	
278.79559	452	
278.84827	160	
278.91748	122	
279.79604	390	
279.84929	144	
279.91962	226	1+
280.10841	118	
280.26937	100	
280.79151	1344	1+
280.92069	146	1+
281.88177	238	1+
281.89418	126	
281.94844	98	
281.99000	78	
282.23761	80	
282.39610	98	
282.83799	102	
282.86053	92	
283.79088	448	1+
283.85008	208	
284.82380	592	1+
284.94619	80	
285.84277	142	
285.86201	132	
285.90457	100	
288.64350	90	
290.79004	136	
292.14418	104	
292.93590	118	
293.15552	106	
293.27254	82	
294.82001	90	
294.88776	84	
296.80911	360	
297.81062	196	
298.80267	2198	1+
298.83229	114	
299.87012	154	
299.89807	88	
300.03367	86	
300.36551	80	
301.74390	80	
301.80170	694	1+
301.86040	564	1+
302.00291	80	
302.11340	106	
303.85389	376	1+
303.93929	104	
304.44629	84	
305.83586	86	
305.87788	302	1+
305.89878	178	
305.95668	80	
307.79497	84	
307.86426	214	1+
308.28908	262	
309.79560	108	
310.30835	108	
314.81946	252	1+
316.80860	662	1+
317.44796	96	
318.26035	82	
318.93929	102	
319.88415	118	
320.14259	82	
320.81664	416	1+
321.52379	80	
321.82051	242	1+
321.86809	118	
324.37755	156	
324.89073	122	
326.17607	134	
326.87703	110	
327.08947	100	
327.56926	94	
327.86696	88	
329.87351	194	
330.87366	90	
330.96041	82	
334.78909	88	
334.87563	106	
336.94526	188	
338.45253	100	
339.82956	134	
342.37652	82	
347.79367	78	
350.15177	100	
351.86815	88	
354.81559	108	
355.79932	84	
366.85797	78	
368.83207	84	
END IONS

###FS:    #m/z: 359.96137 #charge 1+
###MS: 46
###MSMS: 49
BEGIN IONS
TITLE=Cmpd 36, +MS2(359.9614), 28.0-35.0eV, 1.1min #49
RTINSECONDS=60.932
SCANS=46,49
PEPMASS=359.96137	50062
CHARGE=1+
121.53405	82	
186.99484	76	
192.88902	76	
197.13155	90	
200.89196	80	
200.98612	84	
209.94560	312	
210.85836	78	
215.04209	80	
220.95426	96	
221.89378	106	
222.95203	518	
223.88830	206	
223.95431	248	
223.96747	306	1+
224.94782	754	1+
225.88791	74	
226.94632	1066	1+
226.97116	138	
227.86721	148	
227.93055	198	
228.94323	656	
229.03419	82	
230.89066	78	
231.02495	84	
234.09618	92	
234.72771	92	
234.86692	86	
235.02347	102	
235.11908	92	
236.83759	82	
236.90373	82	
236.93017	94	
240.94143	674	
240.96093	486	1+
241.89868	138	
241.94221	498	
242.53094	120	
242.95780	322	1+
243.38846	78	
244.95718	496	
245.94129	340	
246.80698	380	1+
246.95301	398	
246.97586	184	
247.04402	82	
249.80182	146	
250.39953	110	
250.79682	76	
251.84385	80	
254.11904	76	
254.53246	76	
255.06946	80	
256.89448	76	
258.84528	286	1+
260.88157	78	
260.96944	302	1+
262.44467	118	
263.07352	78	
264.81832	140	
265.51305	86	
265.83316	80	
266.19381	76	
266.81286	798	1+
266.86414	146	
267.96988	136	
268.95814	218	
269.79797	126	
269.84364	132	
270.40541	104	
273.25786	88	
274.09107	86	
275.96763	174	1+
276.81287	294	
276.85122	152	
276.98927	112	
277.84075	170	1+
278.03663	86	
278.79472	182	
278.81151	100	
279.79647	136	
279.99727	78	
280.08368	90	
280.50078	96	
280.79150	1516	1+
280.83516	164	1+
281.12784	134	
281.59397	92	
281.86210	130	
281.89360	142	
282.79185	180	
282.89996	74	
283.84860	84	
284.19631	78	
284.82277	548	1+
284.98549	74	
286.11428	80	
286.85019	92	
287.01684	90	
290.37556	78	
291.10165	116	
291.78418	110	
292.93416	82	
293.85719	118	
294.04911	98	
294.94031	98	
295.88351	76	
295.95342	90	
296.80924	334	
296.94915	76	
297.81137	464	
298.43644	90	
298.80392	2162	1+
298.87368	76	
301.80185	78	
301.86606	116	
303.39725	78	
304.44409	92	
304.78078	80	
306.43769	78	
306.78177	76	
307.29698	100	
307.75274	84	
307.88594	78	
308.79805	370	1+
309.78662	94	
309.80277	282	1+
309.99882	100	
310.11574	80	
310.87339	98	
310.95968	76	
311.82126	114	
311.86125	138	
312.92041	76	
312.94862	94	
313.81588	92	
314.27727	74	
314.82378	128	
315.79825	86	
316.81438	456	1+
321.18254	80	
321.82180	160	
322.74024	78	
323.01533	258	
324.01872	136	
324.89690	98	
326.93836	80	
328.18630	240	1+
329.00657	116	
329.87128	140	
331.43678	102	
331.86589	118	
332.03585	78	
333.40660	90	
334.45237	94	
336.93958	84	
339.82963	82	
342.29890	76	
343.26904	84	
349.77288	78	
351.82434	80	
352.08706	86	
353.81612	126	
353.89113	78	
355.41968	116	
359.02360	88	
359.37030	76	
361.77683	80	
362.84712	78	
END IONS

###FS:    #m/z: 363.95593 #charge 1+
###MS: 50
###MSMS: 51
BEGIN IONS
TITLE=Cmpd 37, +MS2(363.9559), 28.0-35.0eV, 1.1min #51
RTINSECONDS=64.599
SCANS=50-51
PEPMASS=363.95593	60874
CHARGE=1+
50.15171	82	
189.86073	430	1+
189.87712	80	
191.85972	408	
192.88853	108	
193.44707	98	
196.88059	118	
201.93428	98	
205.95164	94	
207.87244	120	
209.94333	294	
210.88058	264	1+
212.87761	1212	1+
212.92421	84	
214.90368	86	
222.95094	1830	1+
223.83101	84	
224.94716	2032	1+
224.96945	194	
225.88741	214	
225.97005	484	1+
226.89748	122	
226.94754	1742	1+
226.97276	354	1+
227.93098	172	
228.89353	462	1+
228.94229	1834	1+
230.88884	1854	1+
234.88573	142	
234.98738	88	
235.41698	100	
238.93666	90	
240.93907	650	
240.96197	1124	1+
241.93951	3448	1+
242.83385	102	
242.94189	2338	1+
243.63572	82	
243.83016	260	1+
243.89416	96	
243.95621	222	
244.93865	366	
244.95752	730	
245.93989	700	
246.39798	90	
246.80390	80	
246.84330	82	
246.95249	1060	
246.97342	296	1+
247.92050	84	
248.80176	560	1+
248.89751	954	1+
249.01283	110	
250.79662	210	
250.94325	164	
250.95612	102	
250.97679	204	
251.04138	116	
251.80123	108	
252.78579	82	
253.91001	176	1+
254.04482	92	
255.48325	94	
257.80465	90	
258.52085	94	
258.83314	268	1+
258.84498	312	1+
258.94714	82	
258.97215	150	
259.90844	80	
260.51260	80	
260.82937	490	1+
260.96904	640	1+
261.86326	194	1+
263.84579	140	
263.92459	84	
264.82201	140	
265.43049	104	
265.81683	128	
265.97456	188	
266.81401	908	1+
267.13188	108	
267.79266	106	
268.05212	80	
268.83742	108	
268.96188	110	
269.79962	112	
269.81333	136	
269.96973	264	
270.81154	118	
272.85023	120	
272.91484	92	
273.43853	80	
275.81844	110	
276.10897	120	
276.80869	120	
276.85761	96	
277.80508	114	
277.91367	94	
277.94835	86	
278.24943	114	
278.80153	284	
278.85549	182	
279.78945	2250	1+
279.85005	114	
280.42893	80	
280.79155	1984	1+
281.83929	124	
281.85911	130	
281.89284	80	
281.98624	158	1+
282.91225	94	
283.78877	162	
283.85099	194	
283.98467	208	1+
284.00373	84	
284.29366	84	
284.78314	104	
284.82694	248	
284.84819	92	
285.78692	160	
285.84419	288	
286.79400	80	
287.82677	86	
288.81688	84	
289.43043	88	
292.94432	92	
293.51629	86	
294.86456	186	1+
295.42532	88	
295.84428	138	
295.92568	106	
296.80986	364	
297.80799	372	
297.93338	104	
298.80247	3332	1+
298.86739	106	
299.82383	130	
299.86731	178	
300.87080	104	
300.93401	88	
300.98122	96	
301.79997	780	1+
301.85994	558	1+
303.80514	212	
303.85600	658	1+
303.88972	214	1+
304.10345	80	
304.78260	86	
305.30597	82	
306.27664	92	
307.78867	158	
307.84526	134	
307.88614	90	
309.05495	106	
314.81188	156	
316.81348	126	
317.81468	246	
318.93073	112	
319.80806	174	1+
319.82613	112	
321.86476	162	1+
322.81318	196	
322.83148	92	
323.81841	128	
326.87397	112	
328.81708	92	
329.87670	130	
329.91605	90	
331.17733	80	
332.34939	90	
334.38714	124	
335.31522	80	
336.94803	364	1+
342.92341	92	
344.14199	80	
350.83240	94	
351.72530	102	
353.72716	120	
355.37349	100	
356.82841	82	
357.77558	84	
358.91186	90	
363.70954	144	
364.89201	82	
365.20401	104	
365.31134	110	
366.71696	82	
END IONS

###FS:    #m/z: 359.96162 #charge 1+
###MS: 50
###MSMS: 52
BEGIN IONS
TITLE=Cmpd 38, +MS2(359.9616), 28.0-35.0eV, 1.1min #52
RTINSECONDS=65.371
SCANS=50,52
PEPMASS=359.96162	48014
CHARGE=1+
191.10376	94	
193.08341	72	
194.86548	78	
201.87328	150	
206.03804	70	
207.29633	70	
209.94440	74	
216.85746	72	
220.95939	104	
222.95276	886	1+
223.89567	106	
224.94602	848	1+
224.97760	172	
226.71554	80	
226.88915	80	
226.94652	804	1+
226.97127	180	
227.92827	218	
228.93962	582	1+
228.95984	106	
229.39110	86	
232.39911	96	
233.95935	318	
234.86870	130	
240.89691	94	
240.94069	988	1+
240.96122	550	1+
241.11051	84	
241.78701	88	
241.85051	76	
241.87555	72	
242.86643	110	
242.95849	306	1+
244.81521	92	
244.90215	96	
244.96008	170	
245.02360	78	
245.80701	90	
245.94032	354	
246.80827	130	
246.95054	336	
246.97663	72	
247.39522	92	
248.80449	466	1+
248.90419	74	
249.85031	72	
250.02702	72	
250.05458	86	
250.87048	92	
250.94746	228	
251.83588	72	
251.84934	82	
251.92408	76	
252.12337	98	
254.12304	70	
255.10470	88	
257.74743	90	
258.84570	324	1+
258.97424	220	
260.01153	72	
260.96994	334	1+
262.97624	98	
265.81870	220	
265.96953	74	
265.99337	76	
266.81276	832	1+
267.13216	72	
267.86524	74	
268.84189	202	1+
268.95551	278	
270.88622	100	
271.50907	90	
271.91562	82	
271.95021	78	
272.94340	72	
272.96448	200	1+
273.87935	72	
274.85194	82	
275.55228	114	
276.80955	202	
276.85582	88	
277.04254	84	
277.91543	80	
278.79916	170	
278.84602	98	
279.79214	226	
279.84946	76	
280.79293	1448	1+
280.86140	168	
281.88753	78	
281.97080	96	
282.78601	270	1+
282.88955	82	
283.28018	82	
283.82598	76	
283.98332	72	
284.42199	80	
284.82163	340	1+
284.87707	144	
285.00006	80	
290.79910	74	
290.84050	74	
291.09154	108	
293.07896	92	
293.85300	74	
294.88942	72	
295.86893	160	
295.90491	78	
296.80589	606	1+
296.86002	70	
297.88718	78	
297.93798	70	
298.80322	1658	1+
298.90157	78	
299.87031	76	
300.11234	78	
301.83384	80	
302.17300	82	
302.88007	98	
303.40780	72	
304.01551	88	
304.07564	78	
304.87277	88	
306.28281	76	
306.43402	186	
307.32184	80	
308.29649	102	
308.84158	108	
308.93418	88	
309.59084	92	
310.80076	102	
311.12987	92	
311.80240	70	
312.09762	96	
314.79981	94	
314.86053	92	
315.39050	76	
315.81229	558	1+
316.25695	76	
316.35483	72	
316.81199	446	1+
317.40862	82	
318.12204	78	
318.27988	74	
318.92853	90	
319.11060	98	
319.43306	98	
319.82977	166	
320.91629	78	
321.82304	190	
322.81296	174	1+
323.01763	78	
324.01759	150	
329.87793	230	
330.20358	72	
330.32217	70	
331.35149	84	
332.21951	76	
334.89039	82	
337.72982	98	
338.34643	74	
338.73087	88	
345.10149	80	
352.81304	76	
358.19842	70	
359.01434	84	
359.26572	88	
359.96432	122	
360.87328	80	
361.75578	78	
362.87294	74	
END IONS

###FS:    #m/z: 313.92930 #charge 1+
###MS: 50
###MSMS: 53
BEGIN IONS
TITLE=Cmpd 39, +MS2(313.9293), 28.0-35.0eV, 1.1min #53
RTINSECONDS=66.1425
SCANS=50,53
PEPMASS=313.92930	23176
CHARGE=1+
131.26061	88	
189.86193	76	
190.50561	104	
190.84130	68	
193.97292	66	
194.83135	90	
194.98032	72	
195.04727	92	
197.10013	66	
198.89017	62	
205.94817	96	
210.97400	86	
215.07636	64	
222.80532	82	
223.44337	64	
223.95979	140	
225.05193	66	
225.85822	72	
225.97623	66	
227.03724	92	
228.88732	68	
229.00454	86	
230.88980	92	
230.97471	122	
231.07339	62	
232.83162	74	
232.88961	72	
234.05889	72	
234.90283	80	
234.97130	490	
235.00071	90	
236.90562	64	
237.22711	72	
238.16989	102	
238.24954	62	
238.79743	132	
238.89801	80	
239.78893	70	
239.96205	80	
240.79425	80	
240.96386	80	
241.50918	78	
241.81659	62	
241.89289	78	
243.87551	66	
244.16701	72	
245.96032	68	
246.93766	124	
246.97838	140	
247.94402	94	
248.91390	64	
248.93793	72	
248.95991	74	
249.94568	202	1+
250.08316	68	
250.89951	64	
252.06765	82	
253.08281	76	
255.88761	90	
255.95263	66	
256.15734	70	
256.62920	70	
258.14066	182	
258.43979	100	
258.95757	82	
260.94502	118	
262.01710	100	
262.94806	70	
262.97027	66	
263.01784	70	
263.90895	156	
264.84895	64	
266.14343	64	
266.84530	86	
267.20216	116	
267.85518	94	
268.84284	78	
268.90880	116	
268.96063	138	
269.12063	106	
269.97080	66	
270.27294	68	
271.80052	78	
271.97892	62	
275.97129	144	
277.02798	76	
277.04429	86	
277.83579	64	
277.90961	66	
278.19626	78	
279.00587	72	
279.24399	72	
279.85373	66	
280.85290	62	
282.22082	70	
282.88146	72	
283.79480	68	
283.85899	70	
283.90050	64	
284.06393	74	
284.79891	84	
284.87578	66	
286.87314	64	
286.92209	192	
287.00839	66	
287.45389	72	
288.90853	80	
289.96553	68	
291.97875	70	
292.93794	92	
293.85322	68	
293.97937	74	
294.27849	80	
294.81542	64	
294.87279	70	
295.05425	68	
295.82007	66	
295.86674	62	
296.47116	74	
296.92793	94	
296.94479	64	
297.21616	62	
297.88955	60	
298.24976	64	
298.27310	80	
298.83332	86	
299.29409	76	
299.85018	124	
299.87193	62	
300.71456	118	
302.24354	62	
304.92189	72	
305.05933	64	
305.74602	76	
305.87282	124	
306.39224	76	
306.44640	78	
307.88626	68	
309.91683	104	
310.86212	68	
311.93691	72	
312.33078	70	
313.94182	70	
314.28170	490	
314.30520	70	
315.06536	62	
316.04079	88	
316.10831	88	
316.28060	72	
316.84874	82	
316.89920	70	
END IONS

###FS:    #m/z: 322.92990 #charge 1+
###MS: 54
###MSMS: 55
BEGIN IONS
TITLE=Cmpd 40, +MS2(322.9299), 28.0-35.0eV, 1.2min #55
RTINSECONDS=69.8215
SCANS=54-55
PEPMASS=322.92990	412544
CHARGE=1+
112.15038	162	
137.07183	68	
138.79106	98	
190.92779	106	
195.10757	74	
197.88013	78	
197.90952	78	
198.96296	78	
201.04097	136	
205.95009	374	1+
206.99452	76	
207.00843	92	
207.80599	74	
207.92484	100	
209.91603	68	
211.01506	82	
212.87432	102	
213.02491	86	
215.91097	78	
216.85199	72	
222.95385	70	
223.96230	130	
225.53374	90	
226.79502	98	
227.81472	72	
227.88330	98	
227.92964	114	
227.96900	68	
228.09861	70	
228.13043	80	
228.86896	72	
229.60298	102	
230.90616	134	
233.12298	70	
233.89526	104	
233.94198	100	
233.95877	76	
238.46769	72	
238.93832	108	
239.07885	176	
239.83664	90	
240.08753	70	
240.81805	128	
240.90163	70	
240.94026	3538	
241.57589	76	
241.94203	3170	
242.94132	9686	1+
242.97860	84	
242.99436	68	
243.04717	96	
243.82170	264	1+
243.88284	82	
243.91393	72	
244.94065	2440	
245.86793	74	
246.85680	86	
246.97592	150	
247.97768	126	
248.03328	78	
248.21353	90	
248.85620	78	
250.95211	100	
251.04367	96	
252.85525	82	
257.79489	100	
257.93122	204	1+
257.99191	80	
258.83154	310	1+
258.85424	78	
260.44335	78	
260.96296	66	
261.16731	66	
261.82706	446	1+
263.43639	76	
264.91518	72	
265.05815	144	
265.24903	68	
266.19168	86	
266.24382	74	
266.88539	66	
268.95375	82	
270.08840	92	
270.79413	212	1+
270.86354	114	
271.40377	68	
271.85105	74	
272.76074	78	
272.84186	74	
273.15245	72	
273.78610	78	
274.84258	124	
275.42200	78	
276.83822	244	1+
276.91600	90	
277.15063	92	
277.80934	246	1+
279.09179	1090	1+
279.14551	68	
279.93692	158	
280.26247	102	
280.86278	92	
281.38801	102	
281.84936	208	1+
281.89525	70	
283.07079	194	
283.96146	68	
284.07393	80	
284.29161	436	1+
284.83705	80	
284.88470	104	
288.81450	72	
289.37045	70	
290.86786	84	
295.89395	84	
296.86638	92	
297.80866	92	
298.43665	90	
299.07736	88	
299.23878	66	
299.80566	68	
301.90859	100	
303.40800	82	
303.73520	92	
304.82377	68	
305.87690	82	
306.79234	88	
306.88519	230	1+
307.30868	100	
307.94429	98	
308.13602	66	
308.29346	82	
308.79578	98	
309.14782	130	
310.30131	126	
311.88581	76	
311.90229	100	
312.12536	68	
313.08123	68	
315.00009	74	
316.22844	110	
316.88819	80	
320.43059	94	
320.85034	72	
320.93823	84	
321.03276	68	
321.35861	86	
321.89808	78	
322.24400	78	
322.36121	78	
322.96101	80	
323.88829	76	
323.91099	116	
324.09682	140	
324.26006	78	
324.89130	132	
325.06964	92	
325.12037	116	
325.87609	98	
325.89537	350	1+
326.85419	82	
327.17608	78	
328.19412	84	
328.30778	126	
END IONS

###FS:    #m/z: 340.94046 #charge 1+
###MS: 54
###MSMS: 56
BEGIN IONS
TITLE=Cmpd 41, +MS2(340.9405), 28.0-35.0eV, 1.2min #56
RTINSECONDS=70.594
SCANS=54,56
PEPMASS=340.94046	162774
CHARGE=1+
124.27976	92	
189.86199	76	
193.96499	88	
197.86659	74	
205.95144	136	
208.88560	78	
212.88048	164	
213.88799	94	
213.93742	492	
215.88731	468	1+
217.86079	74	
217.88217	76	
218.88564	74	
220.87463	92	
222.95501	154	
223.82555	80	
223.96108	140	
225.55203	110	
225.86355	226	1+
227.01329	84	
228.84047	84	
228.94319	74	
229.01935	72	
230.83112	86	
230.89235	106	
231.89300	86	
231.95027	376	1+
233.89435	156	
235.10967	80	
235.86995	174	
235.94855	76	
236.08235	90	
237.05304	76	
237.17010	78	
238.48654	86	
239.78965	84	
239.89751	140	
239.92405	142	
240.18853	84	
240.22722	138	
240.83387	122	
240.91595	84	
241.84507	94	
242.84141	92	
242.94125	150	
243.83017	192	
244.21100	100	
244.83907	76	
245.18897	74	
245.87319	88	
246.85370	132	
246.97632	126	
247.86503	74	
247.97510	74	
248.89739	126	
249.44301	96	
249.96303	92	
250.15125	76	
250.94599	112	
252.11282	74	
252.88160	74	
253.91773	72	
254.90943	134	
254.97638	122	
255.07523	122	
255.13992	146	
255.83874	86	
256.90209	80	
257.14827	78	
257.40258	118	
257.94461	74	
258.84463	844	1+
260.83171	298	
261.83943	282	
263.60174	88	
263.85261	142	
264.04458	86	
264.07832	74	
264.11221	76	
264.83669	74	
265.42517	74	
265.86363	76	
266.25367	74	
266.84675	104	
267.03584	104	
268.84108	508	1+
270.83869	126	
272.18545	98	
272.84935	118	
273.79396	104	
273.84858	156	
274.97539	96	
275.81496	202	1+
275.85881	294	
275.91952	90	
276.80335	88	
276.85694	440	
277.86129	318	
277.92109	90	
278.84504	1258	1+
278.92995	86	
279.04065	78	
279.75081	78	
279.76827	156	
279.91301	78	
279.96262	124	
283.78755	106	
284.42610	74	
287.43463	86	
288.84641	170	
288.89397	82	
290.85377	120	
291.43960	72	
291.85563	92	
292.43204	92	
292.90433	72	
294.37734	84	
294.86437	140	
295.84772	74	
296.87057	82	
297.87855	126	
297.97816	188	
299.78140	116	
299.87603	258	1+
301.15965	76	
302.17090	128	
302.75589	80	
302.86124	158	
302.88897	72	
302.94607	88	
303.05714	78	
303.94934	196	
305.02908	106	
307.80335	82	
308.29753	84	
310.87537	100	
312.04299	94	
313.00481	84	
313.88629	80	
316.17583	100	
318.38743	76	
319.87898	78	
322.87025	94	
323.07802	86	
323.74036	84	
324.02084	78	
324.89726	248	1+
325.23514	76	
327.17179	76	
327.28945	86	
327.88276	76	
328.18648	116	
330.81445	172	
333.43355	84	
334.76659	84	
339.86308	230	1+
342.90370	240	1+
342.92160	78	
344.18720	82	
344.83012	80	
345.33655	72	
END IONS

###FS:    #m/z: 363.95618 #charge 1+
###MS: 54
###MSMS: 57
BEGIN IONS
TITLE=Cmpd 42, +MS2(363.9562), 28.0-35.0eV, 1.2min #57
RTINSECONDS=71.366
SCANS=54,57
PEPMASS=363.95618	60338
CHARGE=1+
69.42895	92	
123.69041	78	
182.87202	82	
189.86173	276	1+
192.88871	194	1+
207.87131	112	
209.87339	86	
209.94378	290	1+
212.87691	646	1+
212.89972	78	
213.08382	90	
216.87937	90	
218.87796	82	
218.89582	78	
220.89021	254	1+
222.95115	558	1+
224.94696	450	1+
225.89533	108	
225.97364	88	
226.89640	110	
226.94648	1402	1+
226.97092	128	
227.93089	114	
228.53655	88	
228.89409	106	
228.94105	1418	1+
229.89373	98	
230.88942	1600	1+
231.83205	84	
232.88451	216	
232.90463	92	
234.82365	84	
235.84657	82	
238.90773	96	
240.94077	1024	
241.94069	528	
241.96318	154	
242.81621	82	
242.86210	116	
242.93959	1638	1+
243.46537	104	
243.83293	138	
244.82024	150	
244.94058	394	
244.95659	690	
245.44435	96	
245.89872	84	
245.94085	282	
246.85209	100	
246.90583	226	
246.93365	98	
246.95226	878	1+
247.97557	104	
248.02914	104	
248.15896	100	
248.80728	288	
248.89965	672	
249.80356	226	
250.09109	82	
250.79031	164	
250.80667	116	
250.94422	322	1+
251.08041	78	
252.72925	84	
255.93098	80	
258.84387	238	
258.90392	94	
259.84712	118	
260.83363	108	
260.96728	164	
261.82926	224	
261.97756	96	
262.84876	140	
263.97972	132	
264.81693	854	1+
266.81265	1392	1+
266.84899	142	
267.85102	84	
267.97267	182	
268.84192	150	1+
268.95596	250	1+
269.11648	86	
269.78183	80	
269.97505	104	
270.67622	106	
270.83830	144	
271.80215	82	
272.80166	182	1+
273.86939	112	
273.91199	88	
274.42830	88	
276.85630	352	1+
278.79905	232	
278.84386	322	1+
279.80022	166	
280.79230	1618	1+
281.89093	98	
281.96842	122	
282.78980	718	1+
282.89587	82	
283.06907	144	
283.79093	476	1+
283.82540	92	
283.84699	260	
283.98526	86	
284.82372	368	
284.84909	284	
285.02972	140	
285.78596	80	
285.84008	254	1+
285.95447	80	
286.39368	84	
286.81696	150	
287.82516	158	
288.82532	130	
290.78493	132	
290.80466	106	
291.41417	82	
291.79776	80	
291.82944	90	
292.85422	122	
293.43450	96	
293.91187	84	
296.80825	322	
297.80076	2934	1+
297.88513	92	
298.41531	92	
298.80180	2304	1+
299.07208	90	
299.86750	244	
301.00859	78	
301.80045	304	
301.86316	250	
302.01048	84	
302.80580	156	
302.86029	120	
302.90988	78	
303.81420	104	
303.85494	568	1+
304.22994	80	
305.92221	82	
306.88134	146	
307.89691	78	
311.24144	100	
313.85718	120	
315.82230	192	
316.81273	288	
316.86190	88	
317.81300	192	
318.80242	84	
318.93751	110	
319.93386	80	
320.81247	268	
321.82035	144	
322.82107	116	
322.87724	180	1+
324.01966	170	
324.81537	102	
324.91017	86	
325.04736	78	
325.41971	84	
326.86913	78	
328.18709	106	
329.38986	108	
336.94173	294	1+
339.02440	84	
339.82937	84	
340.41146	106	
340.95518	108	
343.14256	78	
345.86478	84	
350.88743	78	
357.78929	90	
361.02308	78	
361.77661	78	
365.21100	82	
366.83943	84	
368.80100	96	
369.18533	94	
END IONS

###FS:    #m/z: 322.92973 #charge 1+
###MS: 58
###MSMS: 59
BEGIN IONS
TITLE=Cmpd 43, +MS2(322.9297), 28.0-35.0eV, 1.3min #59
RTINSECONDS=75.0585
SCANS=58-59
PEPMASS=322.92973	448510
CHARGE=1+
188.93440	126	
189.93015	96	
192.88670	78	
198.89368	60	
199.97761	78	
201.04224	126	
204.38641	82	
205.94972	180	
206.95193	74	
206.97118	60	
207.97352	124	
209.88310	66	
209.94814	68	
210.08150	70	
210.84585	68	
212.89402	78	
212.95502	68	
215.89449	96	
215.99417	66	
218.67130	76	
219.02538	88	
221.07282	72	
221.94442	148	
222.39501	70	
222.94635	62	
223.79635	78	
223.96017	406	
225.86182	78	
227.10213	64	
227.88162	78	
227.93122	108	
229.06033	62	
229.94592	66	
230.85739	62	
234.88382	84	
237.02284	76	
237.13428	68	
237.17793	80	
237.78732	66	
238.90161	64	
238.93889	234	
239.08088	60	
239.15413	62	
239.78547	74	
240.08221	70	
240.82383	150	
240.90093	74	
240.93967	4132	
241.21716	64	
241.94151	2686	
242.11041	60	
242.81865	236	1+
242.94148	9112	1+
243.89659	74	
244.04827	66	
244.16651	104	
244.93950	2208	1+
246.06438	66	
246.90888	74	
246.94149	68	
246.97452	74	
247.97885	68	
248.83787	80	
250.84110	86	
251.43458	62	
251.82830	74	
251.92593	70	
253.91756	88	
254.90270	98	
255.10053	62	
256.83476	90	
257.07546	60	
258.83895	70	
258.90193	64	
258.91888	124	
259.17431	60	
260.92706	78	
261.83813	66	
262.47636	70	
262.83124	246	1+
262.95433	94	
263.64499	58	
263.93496	64	
264.07612	92	
265.06011	64	
265.09279	68	
267.80496	72	
267.89558	66	
268.85530	118	
268.96047	88	
270.83156	78	
271.79443	68	
272.86426	62	
272.93743	72	
273.43063	100	
273.79574	186	
273.84669	58	
274.87600	80	
275.80521	60	
276.90157	72	
278.11640	60	
278.85003	62	
279.09018	904	1+
279.11399	78	
279.22974	64	
279.44477	76	
279.84327	64	
279.91579	170	1+
281.00700	72	
281.09753	116	
281.89189	192	1+
282.85472	136	
283.02368	70	
284.29213	444	1+
284.81637	72	
284.86575	58	
285.89420	72	
286.87948	92	
287.01444	78	
287.19535	82	
288.86885	78	
288.90221	74	
289.39112	66	
289.78842	60	
289.80236	82	
293.81918	62	
293.84907	68	
296.81568	74	
298.88422	86	
299.77958	122	
300.91058	78	
301.80476	152	1+
303.94675	152	
304.75930	102	
305.02314	64	
306.88500	64	
307.27459	70	
308.89103	166	
309.80444	70	
309.99279	68	
310.30195	80	
310.80179	72	
310.88187	66	
311.02028	72	
311.86382	70	
312.86781	72	
314.06817	104	
315.07201	68	
315.79188	58	
317.35828	68	
319.15952	116	
320.80641	72	
321.36313	76	
322.29240	72	
323.23905	70	
323.88973	136	
326.16835	76	
326.37237	72	
326.88754	68	
END IONS

###FS:    #m/z: 340.94019 #charge 1+
###MS: 58
###MSMS: 60
BEGIN IONS
TITLE=Cmpd 44, +MS2(340.9402), 28.0-35.0eV, 1.3min #60
RTINSECONDS=75.831
SCANS=58,60
PEPMASS=340.94019	178052
CHARGE=1+
110.36034	90	
189.86353	116	
194.75063	78	
198.89543	76	
204.04220	78	
209.88044	86	
209.96046	82	
210.90104	228	
210.93858	134	
212.87964	158	
212.89742	70	
213.88765	72	
213.93960	176	
214.94326	86	
215.88903	224	
220.87391	74	
221.93932	74	
222.97577	94	
223.97041	86	
224.83725	104	
225.88044	84	
228.94875	98	
229.95517	72	
230.84437	80	
230.88734	126	
231.93110	72	
231.94812	110	
232.88593	128	
233.05828	80	
233.89512	238	1+
233.94595	106	
234.05836	82	
237.04907	72	
237.87239	82	
238.84290	76	
239.94229	98	
240.84044	90	
240.87615	126	
240.94447	70	
240.95997	82	
241.84323	422	1+
241.95197	114	
242.94293	200	
243.04968	86	
243.83362	144	
243.89284	80	
243.94244	92	
244.84256	272	1+
246.97770	112	
249.89703	76	
250.89935	72	
251.92948	70	
252.00386	100	
252.97960	84	
254.05651	90	
254.90041	80	
254.99059	120	
255.09663	74	
256.41241	116	
256.84961	114	
256.86698	76	
256.91418	80	
257.14443	108	
257.23893	76	
257.83497	130	
257.90694	92	
258.44353	94	
258.84456	370	
258.94736	82	
259.84816	252	
259.91480	92	
259.95625	72	
260.83404	928	1+
260.84369	484	1+
261.97544	78	
262.41967	84	
262.88731	80	
262.92277	100	
263.83513	72	
264.67727	106	
265.01295	76	
266.84518	78	
266.86111	70	
266.99858	134	
267.51379	100	
267.89521	84	
268.84418	82	
269.84557	192	
270.79931	74	
270.83419	146	
271.79836	74	
272.84811	202	1+
272.87243	72	
272.88854	74	
272.93737	74	
274.82317	80	
274.86197	206	
275.86825	160	
276.85641	484	
277.06477	70	
277.86740	244	
277.90338	86	
277.92768	104	
277.96886	76	
278.84606	1188	1+
279.09492	90	
279.91455	144	
280.84386	310	1+
280.86706	108	
281.04988	90	
281.39008	70	
281.82685	82	
282.86625	92	
283.87014	128	
284.89046	72	
286.14773	92	
286.41154	86	
288.88123	76	
288.95457	72	
289.87762	84	
290.85505	78	
291.81693	80	
292.88562	90	
294.44923	98	
294.87346	98	
296.85565	322	1+
298.86418	344	1+
299.02191	116	
300.91064	116	
301.86419	164	
302.86165	120	
302.88012	74	
302.93770	72	
304.02833	86	
304.40770	80	
305.87659	260	1+
306.84595	78	
308.87368	78	
309.30526	72	
309.88873	88	
311.82865	88	
312.88831	110	
312.95730	72	
313.05041	80	
319.13477	72	
321.06592	80	
322.02385	92	
323.08222	72	
324.89218	86	
326.45473	74	
328.19497	124	
328.88982	126	
330.81241	128	
333.18487	74	
337.95132	72	
338.17681	82	
339.44725	96	
340.22796	74	
340.89953	74	
341.96049	92	
345.09250	104	
END IONS

###FS:    #m/z: 336.94524 #charge 1+
###MS: 58
###MSMS: 61
BEGIN IONS
TITLE=Cmpd 45, +MS2(336.9452), 28.0-35.0eV, 1.3min #61
RTINSECONDS=76.6025
SCANS=58,61
PEPMASS=336.94524	60362
CHARGE=1+
92.16263	72	
157.59829	74	
166.70569	66	
182.86866	66	
192.95382	94	
193.08556	70	
207.85190	68	
208.97588	76	
211.94396	346	
212.88033	678	1+
213.94002	410	
215.02591	84	
215.88886	132	
221.27020	72	
221.94291	72	
223.96835	118	
224.97140	88	
225.84850	216	1+
226.04105	80	
228.25632	70	
228.84469	162	
229.95745	724	
230.82731	98	
230.88846	690	1+
231.94963	288	
233.52327	90	
233.94948	80	
233.99482	72	
234.13005	76	
236.07508	70	
236.82228	82	
237.10783	66	
237.90484	68	
238.11697	64	
238.85510	104	
239.39549	98	
240.83147	114	
240.84536	106	
241.45183	88	
241.84082	340	1+
241.98820	74	
242.86031	72	
243.82929	76	
243.86997	68	
243.92124	76	
244.88498	96	
244.98509	80	
245.01384	86	
245.05424	70	
245.96611	82	
246.97476	108	
247.96669	350	1+
248.90170	200	
248.99006	92	
249.89902	98	
249.96403	124	
249.99018	76	
250.83489	140	
250.95493	86	
251.02982	72	
251.08452	72	
251.41955	98	
251.55353	84	
251.83339	106	
252.83649	68	
252.97019	500	
253.90297	128	
254.01539	68	
254.91632	90	
254.96825	220	
255.07546	242	1+
255.10061	72	
256.25910	86	
256.85147	156	
257.80039	72	
257.85564	180	
258.84271	248	
259.86001	236	1+
260.37757	82	
260.83233	76	
262.85283	82	
263.21295	68	
263.86914	80	
265.00312	90	
267.79896	72	
267.83810	130	
268.07198	74	
268.84033	332	
268.85302	172	
269.84350	436	1+
270.00569	84	
270.98283	216	1+
271.91450	226	1+
272.88281	66	
273.98095	94	
274.85608	182	
275.85609	584	1+
275.88045	68	
276.92371	78	
277.82893	110	
277.99754	104	
278.84487	106	
278.86255	156	
279.79541	68	
279.83193	128	
279.85175	64	
280.46535	108	
280.86831	130	
281.02582	82	
281.89889	84	
282.91684	72	
283.80031	198	1+
285.10993	80	
285.43968	98	
285.71792	78	
285.84775	750	1+
286.84888	670	1+
289.83160	84	
291.86302	66	
292.88973	108	
293.10632	244	1+
293.14923	78	
293.85615	90	
293.89921	94	
294.23613	70	
294.27074	66	
294.80714	78	
296.53867	74	
297.89579	88	
298.87567	66	
299.94437	80	
301.31155	64	
302.86287	132	
303.87259	68	
305.15368	88	
306.05713	92	
306.88608	152	1+
309.87061	120	
310.87358	68	
311.93059	74	
312.35600	90	
312.82260	70	
312.86786	68	
313.88146	68	
316.23497	68	
317.82206	84	
317.98412	92	
318.88723	70	
319.20717	86	
319.49232	80	
320.05233	80	
322.91883	82	
325.02759	86	
325.80944	64	
328.19443	86	
329.89506	134	
332.90258	74	
333.43809	84	
333.82839	72	
334.20533	230	1+
336.89352	76	
338.17706	76	
338.19272	98	
339.06275	66	
339.55325	72	
341.99040	74	
342.17877	80	
END IONS

###FS:    #m/z: 322.93011 #charge 1+
###MS: 62
###MSMS: 63
BEGIN IONS
TITLE=Cmpd 46, +MS2(322.9301), 28.0-35.0eV, 1.4min #63
RTINSECONDS=80.268
SCANS=62-63
PEPMASS=322.93011	394756
CHARGE=1+
60.66050	72	
68.49800	66	
192.89926	82	
193.89151	70	
195.94180	70	
199.93760	74	
201.04446	262	
203.88109	72	
204.02463	72	
205.95051	68	
206.96879	106	
210.89918	132	
213.87706	70	
220.02780	72	
220.84286	68	
221.94337	120	
222.95347	66	
222.97168	78	
223.96014	170	
224.19481	78	
224.83521	90	
227.87051	72	
227.94836	88	
228.93051	76	
230.87749	88	
231.12055	78	
232.00248	62	
233.89514	64	
235.11523	70	
235.82602	72	
235.92578	90	
237.03811	92	
237.88761	80	
238.84300	90	
238.89049	90	
238.94820	72	
239.07867	90	
240.83002	80	
240.88013	68	
240.94032	4118	
241.93899	11508	1+
242.82971	128	
242.86776	88	
242.94125	8154	1+
243.81887	110	
243.87771	90	
244.03883	68	
244.93927	1960	1+
245.89102	86	
246.86047	68	
246.97509	210	
248.86141	88	
248.90813	94	
248.96406	72	
248.99727	64	
249.96867	76	
250.39625	62	
250.94243	80	
251.53186	68	
251.88454	88	
253.83939	74	
256.89023	218	1+
257.00078	84	
257.79657	124	
258.83844	204	
259.83718	94	
260.14597	66	
260.34055	80	
260.90342	76	
261.47882	70	
261.82969	76	
261.90961	66	
262.83292	252	
263.13529	76	
264.07054	70	
265.06109	72	
265.15300	76	
266.04969	78	
266.85286	92	
266.97162	82	
267.14624	66	
267.84318	66	
267.85900	64	
268.81089	68	
268.95262	152	
269.79661	100	
270.09273	66	
270.86983	80	
272.80759	68	
272.84358	132	
273.41637	72	
274.11738	74	
274.79266	64	
275.85563	82	
275.93361	94	
278.82727	66	
278.84453	66	
279.09123	1256	1+
279.12991	62	
280.82835	66	
281.01741	76	
281.08728	106	
281.43133	74	
283.00953	82	
283.08575	76	
283.78651	62	
283.86093	72	
283.99553	94	
284.29398	232	
284.86925	72	
285.03112	76	
285.20120	74	
285.29702	128	
285.42092	100	
286.90816	68	
289.10264	84	
290.86527	96	
291.85683	64	
293.15055	62	
294.08076	66	
298.09927	92	
298.82525	92	
298.85427	64	
299.37672	78	
300.13795	74	
300.34452	62	
301.81435	66	
302.81131	68	
302.88445	92	
303.01895	62	
306.17330	78	
306.87778	92	
307.31314	68	
307.79804	70	
307.81709	72	
308.29525	102	
309.88868	74	
309.91574	120	
310.80583	68	
310.88343	82	
310.98772	88	
311.87189	96	
311.90017	72	
312.88789	76	
313.85546	150	1+
314.88895	68	
315.79856	68	
318.01067	70	
318.85854	74	
324.21098	70	
324.32636	76	
324.89014	66	
325.88877	146	
326.28170	74	
326.88094	84	
327.90488	80	
END IONS

###FS:    #m/z: 340.94056 #charge 1+
###MS: 62
###MSMS: 64
BEGIN IONS
TITLE=Cmpd 47, +MS2(340.9406), 28.0-35.0eV, 1.4min #64
RTINSECONDS=81.0405
SCANS=62,64
PEPMASS=340.94056	162632
CHARGE=1+
73.95224	136	
189.86269	134	
190.93273	166	
196.01915	70	
196.88483	78	
199.86420	72	
203.89836	82	
205.94989	102	
207.87321	144	
208.87643	82	
208.94339	146	
212.87776	84	
213.13962	72	
213.88063	144	
213.93993	326	
214.89291	70	
215.88681	188	
216.88295	388	1+
220.87888	106	
222.83646	90	
223.84938	92	
223.96711	174	
224.83979	140	
224.97248	82	
225.86414	72	
227.83612	102	
228.84568	106	
228.93942	82	
230.06090	74	
230.89926	70	
231.88803	190	
231.94796	336	1+
233.89632	76	
235.89781	108	
237.13830	90	
238.83905	70	
238.85150	88	
238.89432	72	
240.22652	70	
240.81502	74	
240.83457	184	
240.90565	120	
241.84271	586	
241.94693	96	
242.84367	410	
242.87344	78	
242.89856	86	
242.94104	164	
243.03891	94	
243.83177	336	
245.83360	86	
247.13094	70	
248.00588	100	
248.87573	82	
248.90231	74	
249.90080	74	
249.96027	336	1+
250.85668	82	
250.98969	104	
251.79104	74	
251.92363	72	
252.10677	102	
253.09231	76	
253.43048	82	
254.96711	70	
256.85121	138	
256.87005	76	
257.12475	80	
257.82737	122	
257.85179	72	
258.84343	1020	1+
258.88022	76	
258.95309	84	
260.83260	798	1+
261.90433	108	
261.98741	82	
262.83434	136	
262.87455	106	
263.89076	92	
264.07332	122	
264.86126	136	
264.91716	80	
265.82312	74	
267.84305	82	
268.83911	196	
269.19909	92	
269.85646	74	
269.93330	78	
270.21964	94	
270.83837	212	
270.93456	84	
271.88130	70	
272.84789	72	
272.92929	84	
274.86059	160	
275.12255	76	
275.85880	214	
275.89287	72	
276.46616	82	
276.85688	1290	1+
277.00009	98	
277.86132	740	1+
278.42559	84	
278.81307	74	
278.84302	1656	1+
278.98520	70	
279.04596	70	
279.12783	82	
280.94178	94	
280.96830	70	
285.98139	82	
287.04504	100	
287.43499	72	
287.88281	72	
288.84126	124	
290.86077	78	
292.43766	256	
292.87476	132	
293.07037	84	
293.86528	352	1+
293.93296	100	
294.85161	76	
294.86745	202	1+
295.81819	86	
296.85255	278	1+
296.87369	246	1+
298.08036	88	
299.06208	102	
299.87456	112	
301.16443	74	
301.85839	168	
302.86445	90	
304.24702	76	
306.97114	70	
307.93765	78	
308.31081	74	
308.87572	72	
309.06143	72	
309.29664	92	
309.91489	80	
310.83627	76	
312.11478	78	
316.66728	94	
319.10634	86	
319.73385	78	
321.73292	92	
321.86963	74	
322.21753	90	
323.07354	90	
323.76455	78	
324.89343	120	
325.29087	80	
326.94731	108	
328.19100	146	
330.90696	96	
331.73403	80	
336.90929	70	
341.37533	72	
343.42904	80	
343.75476	80	
344.28983	78	
346.18335	86	
END IONS

###FS:    #m/z: 336.94564 #charge 1+
###MS: 62
###MSMS: 65
BEGIN IONS
TITLE=Cmpd 48, +MS2(336.9456), 28.0-35.0eV, 1.4min #65
RTINSECONDS=81.8125
SCANS=62,65
PEPMASS=336.94564	55036
CHARGE=1+
110.18639	78	
182.86713	70	
183.87311	76	
191.06875	72	
191.61069	76	
192.06978	76	
196.07926	78	
197.86645	92	
205.95146	80	
206.97868	70	
210.88512	70	
211.09717	90	
211.90076	80	
211.94469	346	1+
212.87839	1030	1+
213.93865	406	
214.01360	76	
214.90145	72	
216.88831	106	
219.83305	66	
221.13871	72	
222.89138	72	
222.95384	72	
222.97570	82	
223.96255	114	
224.98225	72	
225.84006	110	
226.89468	72	
227.90760	116	
228.84817	72	
228.89306	112	
229.95520	486	
230.88879	858	1+
231.95156	348	1+
232.09753	70	
233.89347	72	
233.94760	74	
236.35401	74	
236.94901	68	
237.06275	68	
238.89396	80	
239.84919	188	
240.83776	102	
240.85718	70	
240.89119	78	
241.13713	100	
241.84377	518	1+
242.88502	108	
243.82918	66	
243.87338	66	
244.84815	70	
244.95993	82	
245.86994	66	
246.90805	100	
246.97448	134	
247.15384	66	
247.96377	66	
248.90061	282	
248.97297	82	
249.96145	194	
250.83523	78	
250.90346	72	
250.94596	264	1+
250.96180	90	
250.98566	138	
251.82758	132	
251.83853	144	
252.96923	376	
253.08290	116	
254.86140	132	
255.07086	154	
256.84807	102	
256.89023	74	
257.50893	104	
257.84991	114	
257.93861	108	
258.84625	618	1+
259.83181	204	1+
260.03947	72	
260.93287	70	
261.37947	76	
261.82652	76	
261.85676	124	
261.93553	68	
261.95121	182	
263.05145	94	
263.56362	84	
264.86313	78	
267.84412	78	
268.84152	340	
268.95677	230	
269.80202	80	
269.84032	196	
269.85725	100	
270.92068	74	
272.94745	82	
274.04403	76	
274.81900	72	
274.86484	140	
274.93916	86	
275.84190	112	
275.85848	112	
275.97475	82	
276.85713	636	1+
276.92999	84	
277.48315	72	
278.85396	72	
279.80765	104	
279.83174	250	1+
279.86604	78	
279.88024	68	
280.41453	82	
281.04623	194	
282.76131	70	
282.87491	78	
282.88697	122	
283.62320	86	
283.86931	84	
285.84859	138	
286.84979	134	
287.84574	132	
288.41210	98	
288.85221	118	
289.00447	86	
289.87793	70	
292.42669	72	
292.50346	100	
292.88554	116	
293.10531	270	1+
293.87100	118	
294.86403	74	
295.07127	70	
297.29200	90	
297.84251	76	
298.87415	298	1+
298.91824	72	
299.08486	110	
299.93818	72	
300.19746	70	
300.88726	74	
301.98114	66	
302.20077	78	
302.94816	84	
303.73119	70	
303.84661	66	
303.95141	86	
304.85486	160	
309.87369	80	
309.96881	78	
315.90758	70	
316.08859	82	
317.83121	76	
318.40461	82	
320.15781	74	
324.17215	74	
328.88674	68	
329.91606	70	
334.38493	98	
335.45675	98	
337.41658	86	
340.32107	78	
341.18871	68	
END IONS

###FS:    #m/z: 363.95601 #charge 1+
###MS: 66
###MSMS: 67
BEGIN IONS
TITLE=Cmpd 49, +MS2(363.9560), 28.0-35.0eV, 1.4min #67
RTINSECONDS=85.4735
SCANS=66-67
PEPMASS=363.95601	60828
CHARGE=1+
91.52611	84	
121.33760	76	
181.86882	78	
183.85983	86	
189.86146	134	
190.86153	88	
191.86201	150	
194.50223	108	
195.87303	76	
196.88318	78	
198.89221	104	
199.95485	78	
207.87320	248	1+
208.93908	74	
209.87055	120	
209.94529	160	
210.88145	170	
210.94908	96	
212.87862	1380	
218.91468	90	
221.11486	72	
222.95245	1116	1+
223.83352	94	
224.89978	86	
224.94860	1498	1+
225.88142	128	
226.88303	474	1+
226.94685	2644	1+
226.97019	202	
227.88426	318	1+
227.93054	192	
228.94126	1992	1+
230.88926	1464	1+
231.57808	80	
231.83963	76	
232.88828	114	
234.83861	84	
234.88237	92	
235.10806	80	
239.96414	84	
240.83595	142	
240.93824	688	
240.96249	384	
241.89682	96	
241.94235	728	
241.96194	250	
242.82022	118	
242.84433	256	1+
242.90238	120	
242.94184	2182	1+
243.82165	78	
244.80798	80	
244.93869	384	
244.95708	582	1+
245.94872	1360	1+
246.80850	144	
246.95308	1118	1+
248.80140	708	1+
248.90434	152	
250.45077	92	
250.94861	140	
253.90437	108	
254.85180	80	
255.01048	82	
255.80317	88	
255.90935	82	
258.44579	94	
258.84600	252	1+
258.97584	254	
259.80553	78	
260.83485	204	
260.96936	572	1+
261.84483	86	
262.83262	132	
262.85033	132	
263.88014	198	1+
263.98041	144	
264.02836	82	
264.82061	154	
265.78809	210	
265.82320	112	
265.97779	160	
266.81255	678	1+
266.84859	100	
267.78084	170	
267.82558	122	
267.97183	280	1+
268.80186	166	1+
268.84166	120	
269.87063	80	
269.91116	76	
269.96746	254	
270.82847	128	
270.86409	108	
271.91404	116	
272.02129	104	
272.85673	104	
274.42056	84	
275.90709	90	
276.85567	312	1+
278.80167	230	
278.84465	286	
279.79686	106	
279.84768	236	
280.03037	84	
280.79146	1458	1+
280.83405	122	
280.86734	80	
281.83526	94	
281.85626	170	
281.96672	90	
282.82963	80	
283.09437	84	
283.78625	404	1+
283.84848	200	
283.96784	74	
284.82929	210	
284.84989	102	
285.82218	100	
285.84638	356	1+
286.43863	76	
286.82258	268	1+
289.11325	74	
289.96130	84	
290.79173	86	
291.79813	80	
292.04357	84	
293.35020	82	
293.42175	94	
293.85892	178	1+
294.82420	102	
295.42746	94	
295.80834	526	1+
295.92808	80	
296.81001	448	1+
297.86656	110	
298.59143	76	
298.80418	1920	1+
299.92095	88	
300.79857	342	
300.87322	174	
301.80120	498	1+
301.86271	258	
302.86191	250	
303.85988	164	
304.06052	84	
306.43121	84	
307.03125	84	
311.11990	76	
311.82837	88	
312.85935	92	
314.81989	136	
316.81176	202	
317.81304	132	
317.88541	76	
318.81627	200	
320.82352	234	1+
321.82756	164	1+
321.86070	130	
322.16460	82	
322.90153	76	
323.81025	82	
323.82456	396	1+
323.83015	74	
323.88623	78	
324.82364	276	1+
324.87691	240	1+
326.07960	80	
326.87278	182	
327.44477	100	
333.87763	84	
333.96746	94	
334.27509	76	
339.83206	82	
342.89676	96	
352.88479	122	
356.19546	100	
357.79170	78	
359.86626	120	
361.60632	100	
363.95433	86	
365.26042	76	
365.92497	86	
366.34073	80	
367.11708	74	
END IONS

###FS:    #m/z: 336.94528 #charge 1+
###MS: 66
###MSMS: 68
BEGIN IONS
TITLE=Cmpd 50, +MS2(336.9453), 28.0-35.0eV, 1.5min #68
RTINSECONDS=86.2455
SCANS=66,68
PEPMASS=336.94528	50170
CHARGE=1+
194.11540	66	
196.88500	60	
202.86709	64	
205.94732	76	
209.85208	88	
209.94640	72	
210.88836	62	
211.94224	122	
212.87861	370	1+
214.93994	104	
222.95168	138	
223.83649	64	
223.95039	88	
223.97760	314	1+
226.92112	68	
227.83617	116	
227.95959	74	
228.89310	76	
229.95451	394	
229.98848	66	
230.88975	778	1+
231.94992	270	
233.63411	70	
233.83491	82	
233.89754	100	
234.81988	72	
234.94288	138	
236.88669	66	
238.85436	88	
239.84640	130	
240.12962	64	
240.79003	62	
240.82848	76	
240.85163	152	
241.84299	330	1+
241.98610	74	
242.02876	90	
242.86194	64	
243.87345	94	
243.89637	68	
246.97534	210	
247.05346	62	
247.96544	70	
248.89772	166	
249.83000	204	1+
249.89670	82	
249.99020	96	
250.85289	76	
250.90022	132	
250.95383	100	
251.73842	84	
251.82352	92	
251.96651	72	
252.95288	134	
252.97322	236	
253.08619	196	1+
253.84944	64	
253.90302	132	
254.91631	68	
254.97035	132	
255.07567	180	
255.92099	66	
256.89596	112	
256.95135	68	
257.27074	68	
258.84396	314	
258.96326	72	
259.03013	80	
259.08197	64	
259.82877	66	
259.85386	426	1+
259.89657	66	
261.47471	74	
261.84314	84	
261.85812	64	
261.87992	60	
262.87927	88	
262.98784	66	
265.08388	120	
265.82517	72	
266.84708	62	
267.83660	98	
268.84023	500	1+
268.86482	74	
268.95718	142	
269.92896	92	
269.95940	68	
270.44602	100	
270.85194	86	
271.84602	328	1+
271.91571	62	
275.85341	84	
275.86850	64	
276.10625	100	
276.85799	378	
277.86765	222	
278.08141	60	
278.11233	68	
278.83464	134	
278.86391	116	
279.22443	86	
279.48382	96	
279.83453	282	1+
280.03815	66	
281.00313	66	
281.04854	74	
281.13869	60	
282.04671	72	
283.81778	80	
284.85111	68	
285.85085	142	
285.86921	102	
285.96666	68	
286.18597	74	
286.85258	798	1+
287.01640	92	
288.89171	90	
292.86897	114	
292.90871	72	
293.08524	66	
293.11061	116	
293.36471	104	
293.59418	82	
294.00458	84	
294.86796	130	
295.87389	86	
296.85990	64	
297.87214	74	
297.90230	98	
298.16726	64	
298.88922	156	
299.87155	72	
299.88992	144	
300.88086	90	
301.16411	104	
303.84651	70	
304.39270	68	
304.86623	78	
304.88348	72	
305.80316	80	
305.90684	86	
307.13898	78	
307.86894	62	
310.85582	70	
311.85930	62	
313.87902	98	
319.90733	76	
320.04239	102	
320.23492	68	
322.87273	100	
322.94973	90	
323.16851	90	
323.28092	78	
329.87357	80	
332.24396	66	
332.39849	66	
336.83917	88	
338.80712	66	
338.86631	64	
340.42951	88	
342.37871	80	
END IONS

###FS:    #m/z: 359.96110 #charge 1+
###MS: 66
###MSMS: 69
BEGIN IONS
TITLE=Cmpd 51, +MS2(359.9611), 28.0-35.0eV, 1.5min #69
RTINSECONDS=87.018
SCANS=66,69
PEPMASS=359.96110	34826
CHARGE=1+
50.02394	82	
94.41005	86	
181.86556	72	
189.92133	72	
198.87814	78	
202.88102	76	
205.94788	74	
208.93319	76	
212.82768	72	
214.87297	86	
221.96672	84	
222.95311	248	
223.83312	120	
223.88745	362	1+
223.95559	236	
224.83685	72	
224.94736	760	1+
224.96871	144	
226.84081	140	
226.94620	1330	1+
226.97499	116	
227.93726	1042	1+
228.94178	842	1+
230.89331	76	
231.81162	72	
231.90318	92	
234.86535	118	
235.44693	92	
235.82382	80	
235.84827	100	
236.95489	74	
237.92529	94	
238.94054	104	
238.97203	80	
239.78514	150	
240.13890	72	
240.93852	962	1+
240.96347	480	
241.84364	72	
241.96089	220	
242.95868	200	
243.89656	124	
244.89645	74	
244.95783	526	
245.94669	482	1+
246.51903	80	
246.95297	332	1+
247.80679	72	
248.52447	90	
248.80378	182	
249.80691	84	
250.79976	122	
250.94922	126	
251.05591	80	
251.78811	112	
252.87242	78	
252.95403	174	
253.42060	96	
253.88814	118	
253.91543	80	
254.86134	72	
256.85307	84	
256.93956	74	
256.95927	76	
257.83204	74	
257.89909	74	
257.98152	76	
258.14351	74	
259.89452	72	
259.91070	88	
259.97398	74	
260.85009	120	
260.94957	102	
262.83058	138	
263.86140	124	
265.79709	76	
265.81126	792	1+
266.81352	672	1+
266.87742	72	
267.96999	112	
268.90342	72	
268.96069	114	
270.85434	124	
273.96604	140	
275.96793	84	
276.81161	116	
276.85796	106	
277.91860	142	
278.79676	456	1+
278.84487	236	1+
278.89706	82	
280.79390	1204	1+
280.83756	122	
280.87351	84	
280.91647	76	
281.85160	72	
281.98985	78	
282.08335	120	
282.78564	154	
282.82886	72	
283.79919	78	
284.82577	274	1+
286.88157	84	
288.84605	154	
289.52860	76	
290.80140	122	
291.80160	148	
292.79617	96	
293.39850	92	
293.85007	180	
293.92982	164	
294.01934	80	
294.16064	72	
294.81195	76	
294.87704	84	
295.80304	408	1+
295.86564	144	
295.93758	102	
296.80731	352	1+
296.86673	92	
297.06128	72	
297.93593	82	
298.80287	1584	1+
298.92991	72	
299.87141	76	
300.80145	550	1+
301.15339	78	
304.10770	88	
304.94171	72	
305.87828	96	
312.49888	118	
313.42003	94	
314.82078	94	
315.81286	100	
316.81550	400	
317.15234	110	
317.21399	86	
318.93307	84	
320.13732	80	
320.81786	172	
320.88982	94	
321.82033	152	
321.88496	72	
323.01569	326	
323.81226	114	
324.82172	72	
324.85682	72	
324.89036	232	
325.60765	100	
326.13745	78	
327.87362	78	
328.91745	80	
328.95301	110	
329.87359	106	
330.81788	72	
331.81244	74	
336.40205	88	
336.85294	124	
336.91366	98	
336.94330	90	
341.85435	84	
342.94677	100	
349.06383	76	
351.78753	86	
352.46950	76	
352.88457	94	
355.88721	72	
360.86215	98	
END IONS

###FS:    #m/z: 363.95601 #charge 1+
###MS: 70
###MSMS: 71
BEGIN IONS
TITLE=Cmpd 52, +MS2(363.9560), 28.0-35.0eV, 1.5min #71
RTINSECONDS=90.675
SCANS=70-71
PEPMASS=363.95601	84624
CHARGE=1+
78.18752	84	
181.86713	82	
184.85531	80	
187.86751	80	
189.86448	270	
191.86125	182	
195.87133	74	
195.94529	100	
202.87758	84	
207.11261	100	
207.88919	84	
208.91910	82	
209.94392	422	1+
210.88873	100	
212.87764	1250	1+
214.53284	80	
222.95153	1170	1+
223.39946	92	
224.94895	1216	1+
224.96704	132	
225.96737	200	
226.94548	2346	1+
226.97270	298	
227.86589	112	
227.93003	154	
228.89162	406	1+
228.94119	1928	1+
230.11705	84	
230.88763	1768	1+
234.88202	130	
236.85679	88	
236.88426	122	
238.93984	94	
239.10505	76	
239.80035	80	
240.81899	104	
240.83735	214	
240.93946	1544	
240.96241	872	1+
241.83035	140	
241.93814	2814	1+
242.82088	76	
242.86354	140	
242.94014	2054	1+
243.83203	422	1+
243.96322	76	
243.99626	76	
244.94123	784	1+
244.95657	1082	1+
245.86993	76	
246.80949	188	
246.90439	166	
246.95213	894	1+
246.97482	190	
247.79971	782	1+
248.80166	662	1+
248.89893	564	
250.79702	174	
250.89781	150	
250.94760	126	
250.96804	126	
251.91014	92	
252.89482	88	
252.91432	142	
252.97340	88	
253.08837	106	
253.10240	82	
253.84183	124	
253.90472	270	
253.99573	78	
254.85956	82	
256.08642	80	
258.84859	504	1+
258.97153	258	
259.93829	96	
260.82796	196	
260.87006	106	
260.97004	266	
261.83200	334	
261.96807	116	
262.80868	88	
262.85167	82	
263.97516	164	
264.81875	228	
265.05905	116	
265.78528	222	1+
265.81636	146	
265.85429	116	
265.88155	78	
266.81482	674	1+
267.85228	134	
267.97861	110	
268.13852	102	
268.81259	342	1+
268.84220	174	
268.96037	460	1+
271.79531	152	
271.91698	124	
273.85067	86	
273.93242	110	
276.81080	242	
276.91351	74	
277.80541	158	
277.84327	504	1+
278.79912	262	
278.84608	428	1+
278.88284	78	
279.00791	86	
279.79756	186	
279.84082	130	
279.87410	92	
280.79366	1546	1+
281.11505	124	
281.84221	104	
282.11827	96	
282.78920	802	1+
282.83080	104	
283.85174	348	1+
284.82329	340	
284.84972	290	1+
284.88617	84	
285.00969	84	
286.81138	220	
287.82185	96	
289.87819	148	
291.36009	76	
291.86954	86	
293.85062	256	1+
295.92572	76	
296.18777	94	
296.81166	274	
297.80668	474	
298.50202	78	
298.80378	1502	
298.84366	86	
299.80003	1686	1+
299.82740	134	
299.87134	280	1+
301.82223	88	
301.86003	574	1+
303.85577	410	1+
306.87921	204	1+
306.93662	102	
308.92341	84	
310.86873	94	
311.85775	128	
312.07359	78	
312.12552	90	
313.05962	92	
315.81923	250	
316.10625	78	
316.81447	294	
317.09580	90	
317.81379	178	
317.94270	88	
318.80391	202	
318.90254	98	
318.93372	152	
319.82163	134	
320.82236	128	
320.95846	132	
321.82090	490	1+
321.86863	156	
321.89604	94	
321.98175	82	
324.85022	84	
325.07817	104	
325.87701	84	
326.82761	76	
326.87230	114	
327.81394	90	
329.09569	76	
329.21139	82	
329.87352	196	1+
337.76906	86	
337.94049	80	
340.93987	174	
345.21789	100	
351.73204	104	
352.88702	84	
353.99744	92	
362.39385	100	
362.76061	76	
364.19329	78	
367.33320	82	
368.87634	84	
END IONS

###FS:    #m/z: 359.96136 #charge 1+
###MS: 70
###MSMS: 72
BEGIN IONS
TITLE=Cmpd 53, +MS2(359.9614), 28.0-35.0eV, 1.6min #72
RTINSECONDS=91.4475
SCANS=70,72
PEPMASS=359.96136	37024
CHARGE=1+
170.47937	80	
182.86540	80	
192.89100	74	
194.88790	98	
199.43799	70	
199.94619	94	
205.94973	106	
207.91241	88	
209.93733	78	
221.88513	108	
222.95314	464	
223.89282	160	
224.94861	630	1+
224.97116	342	1+
226.88830	90	
226.90131	78	
226.94773	1064	1+
227.86487	82	
227.88156	76	
227.92895	98	
228.94185	1144	1+
235.86352	80	
238.83530	74	
238.93976	106	
239.90320	92	
240.82038	232	
240.93946	858	1+
240.96079	740	1+
241.78247	70	
241.79529	78	
242.08005	84	
242.18689	84	
242.86099	98	
242.94302	202	
243.86058	90	
243.90443	68	
244.95717	366	1+
245.94254	274	
246.80630	136	
246.90323	78	
246.95328	808	
247.55222	72	
247.90560	72	
247.97360	74	
248.80499	294	
249.80275	280	1+
249.86193	76	
250.95464	128	
251.04778	92	
252.12662	76	
252.95222	98	
252.97312	70	
253.87831	106	
254.86459	124	
254.89469	74	
254.98308	82	
256.87877	74	
257.41826	104	
257.81246	78	
258.84427	158	
258.97325	78	
259.79482	124	
259.84589	138	
260.83209	144	
260.96782	266	
261.79839	86	
261.97004	130	
262.90022	72	
263.98262	108	
264.81251	156	
265.81278	506	1+
265.88117	70	
266.81394	360	1+
267.56973	74	
268.83599	72	
268.90374	72	
269.11698	68	
269.90809	116	
270.82971	100	
271.90775	106	
272.84479	118	
273.85901	86	
275.86821	70	
275.89883	68	
275.96478	80	
276.81544	72	
278.43586	82	
278.80040	190	
278.84364	478	1+
279.07562	92	
279.79724	180	
280.79157	1220	1+
280.83728	122	
280.92665	98	
281.03812	92	
281.85790	74	
281.88268	150	
282.79432	416	
282.85230	70	
283.07129	72	
283.82950	76	
283.87451	100	
284.79399	140	
284.82351	806	1+
286.91261	84	
287.98267	76	
288.10541	84	
290.80600	126	
290.85689	70	
291.91547	84	
292.86346	120	
295.01590	138	
295.92721	88	
296.02703	72	
296.80893	636	1+
296.86077	74	
298.14378	76	
298.47270	70	
298.80217	2244	1+
298.85942	144	
298.93072	90	
298.95425	128	
299.35770	84	
299.87777	152	
303.86488	98	
307.39494	80	
307.43378	86	
309.13064	80	
309.44782	86	
310.42521	80	
313.88759	78	
314.83258	104	
314.91941	78	
315.40370	76	
316.81265	276	
316.85123	86	
317.81533	114	
317.83695	100	
317.88692	164	
318.93278	90	
319.84586	82	
320.12900	72	
321.81939	202	
321.85189	100	
321.87595	70	
322.44053	68	
322.81796	120	
322.89252	132	
323.02386	146	
328.37207	76	
328.48569	74	
330.38894	120	
330.87821	72	
332.40523	94	
333.19620	88	
333.90017	82	
335.87978	198	
336.94661	214	
341.05316	80	
343.84354	70	
344.28093	100	
349.75695	74	
356.29512	78	
359.87343	70	
360.77103	72	
END IONS

###FS:    #m/z: 313.92945 #charge 1+
###MS: 70
###MSMS: 73
BEGIN IONS
TITLE=Cmpd 54, +MS2(313.9294), 28.0-35.0eV, 1.6min #73
RTINSECONDS=92.2195
SCANS=70,73
PEPMASS=313.92945	19582
CHARGE=1+
182.85545	62	
190.94986	64	
193.91542	64	
193.96999	294	
194.08841	62	
196.96599	92	
197.90788	80	
205.94821	74	
207.93203	62	
211.97403	88	
212.06172	74	
213.87692	76	
214.94525	72	
215.91280	82	
219.87849	56	
221.95588	68	
223.96077	70	
223.97606	70	
224.88484	60	
225.85470	56	
226.88369	68	
226.96909	68	
227.87916	158	
227.89490	118	
228.82430	70	
229.84540	80	
229.99030	60	
230.92246	72	
232.10525	60	
232.94821	144	
233.84756	218	1+
233.94210	54	
234.14683	74	
234.91776	74	
234.96963	300	1+
235.79187	66	
237.00378	92	
237.88227	126	
238.07312	72	
238.47125	104	
238.79726	60	
239.14789	92	
240.13322	78	
240.19232	64	
241.19449	78	
241.85289	72	
242.88894	56	
244.00990	62	
244.10585	120	
244.32820	82	
244.95616	96	
245.89316	64	
245.95250	58	
246.02292	78	
246.97541	278	
247.08243	78	
247.85314	110	
248.90593	50	
248.98634	70	
249.12674	76	
249.88257	58	
249.95280	110	
250.85080	68	
250.89538	162	
250.94841	216	1+
252.03275	68	
252.95454	172	
253.05715	74	
254.10546	82	
256.82552	54	
257.14435	72	
257.81032	64	
258.14562	110	
259.81158	70	
259.94616	96	
260.84756	54	
260.94814	72	
261.93357	56	
262.84462	56	
262.94789	116	
263.17905	66	
263.90274	54	
264.79712	60	
264.82976	82	
264.86730	144	
266.90940	64	
267.12392	84	
267.92141	80	
268.81282	56	
268.83660	72	
268.91104	66	
268.95744	210	1+
269.78392	62	
269.90060	50	
270.14924	58	
270.26032	92	
270.27655	78	
270.89024	94	
271.38746	66	
272.87248	72	
274.17427	54	
274.79079	72	
274.84744	74	
275.16923	76	
275.46275	86	
275.80718	64	
275.96030	70	
275.99297	78	
276.04783	68	
277.02172	94	
278.41529	84	
279.13714	140	
279.17820	56	
280.26047	102	
281.89308	92	
281.92412	78	
282.93710	92	
283.41450	82	
283.74741	84	
283.95203	88	
284.80719	64	
286.91985	100	
289.80914	60	
290.79447	62	
291.87169	58	
293.10233	76	
293.87640	68	
294.92960	80	
294.96520	54	
295.87968	58	
297.82991	90	
298.82655	68	
299.12428	82	
299.54260	108	
299.76155	60	
301.78702	66	
301.84221	74	
301.91475	66	
303.30316	66	
303.72871	72	
304.16129	86	
304.87698	80	
305.15352	60	
307.15822	54	
307.88741	302	1+
308.40996	88	
309.92782	76	
310.88180	102	
311.41914	88	
311.82863	60	
312.86119	60	
314.28473	170	
314.82579	66	
315.28779	106	
318.85202	72	
END IONS

###FS:    #m/z: 322.92978 #charge 1+
###MS: 74
###MSMS: 75
BEGIN IONS
TITLE=Cmpd 55, +MS2(322.9298), 28.0-35.0eV, 1.6min #75
RTINSECONDS=95.879
SCANS=74-75
PEPMASS=322.92978	923680
CHARGE=1+
107.07760	78	
192.89643	80	
194.14955	78	
195.11417	72	
201.04341	62	
205.92134	68	
205.94837	66	
205.96876	90	
206.97163	126	
208.88714	92	
209.92296	94	
209.94105	126	
210.90103	136	
212.08849	66	
214.88729	70	
216.85565	68	
220.87774	72	
221.06766	68	
221.87320	80	
221.94073	74	
222.95377	72	
222.97211	64	
223.95872	338	1+
224.97428	122	
225.86741	90	
227.88333	64	
227.93084	172	
228.91319	76	
229.90859	66	
230.83859	76	
230.90559	92	
231.13707	74	
233.04892	64	
233.90059	68	
233.91778	84	
233.93265	80	
234.16381	68	
234.90085	72	
235.04199	64	
236.80921	68	
238.90092	80	
238.94036	480	
238.98715	68	
239.07851	178	
239.78436	132	
239.90690	132	
240.07804	128	1+
240.82194	182	
240.90678	72	
240.93998	6210	
241.17064	80	1+
241.93917	19484	1+
242.81967	102	
242.94141	13612	1+
243.01027	66	
243.81915	88	
244.82014	178	
244.93963	3770	1+
245.82425	154	
246.13564	94	
246.39200	68	
246.85102	76	
246.97262	112	
248.84891	64	
248.93715	98	
249.84240	70	
250.89574	96	
252.82081	98	
253.07986	66	
254.03692	88	
254.83617	76	
255.83473	84	
255.92688	80	
256.15715	90	
257.08324	92	
257.80132	114	
258.81305	68	
258.83679	162	
260.82888	96	
261.82773	296	1+
261.88619	78	
262.83088	194	1+
263.05176	64	
263.80889	76	
265.05194	78	
266.86566	162	
266.92130	78	
267.51351	94	
268.86304	80	
269.81619	96	
271.79835	68	
271.83765	168	1+
272.94585	68	
274.42413	68	
274.85681	116	
275.17544	64	
275.80385	142	
275.92139	82	
276.80737	84	
276.88082	76	
277.83594	72	
278.13655	68	
279.09136	1112	1+
280.83240	132	
280.85507	218	1+
280.90424	64	
281.79603	68	
282.79064	74	
282.96674	284	1+
283.07032	204	
283.94578	78	
284.29500	292	1+
284.81119	74	
284.87353	74	
285.86795	72	
286.82106	76	
286.85630	72	
287.42635	100	
288.20121	68	
288.23078	76	
288.59543	96	
289.88325	166	1+
290.40267	70	
291.85270	82	
295.18502	74	
295.99334	96	
296.18561	64	
297.85741	66	
298.99648	64	
299.79139	70	
301.05801	72	
304.79773	84	
304.87993	64	
304.90206	76	
305.16215	74	
305.80868	114	
306.41845	98	
306.87825	68	
306.88814	466	1+
307.42527	72	
307.79187	248	1+
307.88639	386	1+
308.04362	80	
308.82603	76	
310.88224	70	
311.42339	78	
311.89233	100	
311.99758	76	
312.80194	114	
312.86150	72	
313.83322	82	
315.40390	72	
316.75581	134	
317.82426	82	
318.11550	70	
321.83226	68	
323.03149	74	
323.11309	66	
323.75778	68	
324.23576	62	
324.89193	88	
325.21288	72	
325.81152	66	
326.77446	92	
326.89618	68	
327.14733	114	
327.75171	74	
END IONS

###FS:    #m/z: 340.94023 #charge 1+
###MS: 74
###MSMS: 76
BEGIN IONS
TITLE=Cmpd 56, +MS2(340.9402), 28.0-35.0eV, 1.6min #76
RTINSECONDS=96.6515
SCANS=74,76
PEPMASS=340.94023	342562
CHARGE=1+
192.87954	72	
196.06751	72	
196.89847	74	
203.23105	74	
206.13152	74	
207.00875	84	
208.94224	112	
212.93164	76	
213.87872	74	
214.89281	84	
215.88579	412	1+
220.88315	116	
222.08546	74	
222.82011	142	
222.95291	100	
223.84232	112	
223.92080	82	
224.84529	82	
225.89892	82	
226.85309	146	
226.90411	72	
226.96327	88	
227.79837	74	
228.53838	80	
228.84183	122	
228.86129	72	
229.11224	80	
229.95329	106	
230.88984	144	
231.89037	80	
231.95132	328	
233.86865	76	
233.90459	76	
233.94577	82	
235.06472	72	
235.87133	72	
235.89500	116	
236.04285	118	
236.86418	84	
237.06360	136	
237.89346	98	
238.82027	84	
238.88849	78	
239.80055	72	
239.85017	132	
240.83584	136	
240.84965	132	
240.93915	212	1+
241.84122	550	1+
241.89760	104	
243.03613	78	
243.83194	318	
243.88897	84	
244.48935	78	
244.83327	144	
245.87185	162	
246.97826	110	
248.50315	76	
248.84807	74	
248.86751	76	
249.90104	76	
249.95533	190	1+
250.83744	98	
253.12351	98	
253.92727	70	
254.83391	82	
254.90656	80	
254.96701	558	1+
255.10276	90	
256.07648	78	
256.87664	88	
257.91504	90	
258.84448	1066	1+
259.91416	106	
259.95742	104	
260.83548	1088	1+
260.92005	114	
262.96862	70	
263.72134	92	
263.83897	72	
264.38987	78	
266.01321	98	
266.11744	74	
266.84849	94	
267.13017	74	
267.14617	104	
267.84305	76	
268.07428	86	
268.35164	72	
268.83782	504	1+
269.79920	72	
269.89055	94	
270.82657	134	
272.88046	82	
272.95568	88	
272.99211	80	
274.79083	88	
274.86055	90	
274.88672	84	
275.86578	114	
276.85652	608	
276.88031	140	
276.93602	76	
276.95717	186	1+
277.80548	72	
277.86258	458	
278.81068	88	
278.84547	1978	1+
279.41832	110	
279.79076	90	
280.01253	208	1+
280.36032	90	
281.84329	190	
281.85876	124	
281.96096	78	
282.85765	100	
282.87279	242	1+
282.92081	242	
284.79357	166	
288.41405	152	
289.79330	136	
290.21221	84	
290.94902	76	
293.86031	206	1+
295.97284	212	1+
296.01889	80	
296.81474	138	
296.92788	104	
298.85377	106	
299.01600	78	
299.81048	90	
299.87003	168	
300.91186	84	
301.80389	80	
301.85906	408	1+
302.93993	72	
303.36107	92	
303.49335	82	
303.86251	218	1+
307.89590	74	
309.80953	76	
310.81903	84	
311.46009	104	
312.76385	82	
312.88952	102	
314.90226	102	
317.43304	72	
319.92032	76	
322.01724	72	
324.85720	100	
324.90468	80	
325.82044	106	
325.99130	80	
326.89110	72	
329.88044	130	
329.95396	78	
330.20399	76	
332.72339	76	
336.76272	80	
338.26942	88	
339.87278	80	
340.30286	78	
340.73571	74	
340.84474	72	
341.71099	72	
345.87052	82	
END IONS

###FS:    #m/z: 363.95617 #charge 1+
###MS: 74
###MSMS: 77
BEGIN IONS
TITLE=Cmpd 57, +MS2(363.9562), 28.0-35.0eV, 1.7min #77
RTINSECONDS=97.424
SCANS=74,77
PEPMASS=363.95617	141116
CHARGE=1+
94.37556	92	
191.85831	262	
198.08068	90	
201.88537	126	
203.87227	86	
208.95092	108	
209.91787	192	
209.94503	434	
210.88362	232	
212.87867	866	
219.99515	90	
221.89699	100	
222.83472	80	
222.95101	186	
223.96159	104	
224.95237	252	
224.96893	118	
225.94950	138	
225.97037	522	1+
226.88881	102	
226.94722	2098	1+
227.03159	78	
227.93426	94	
228.89452	308	
228.94133	2632	1+
229.87874	80	
229.92389	82	
230.88840	1462	1+
232.06018	82	
232.88533	312	1+
234.87914	128	
238.82801	90	
240.82121	150	
240.94007	1500	
240.96264	384	
241.82399	84	
241.94200	890	
242.87950	146	
242.94086	3302	1+
243.82930	164	
243.90088	86	
244.81795	144	
244.93831	614	
244.95785	1406	1+
245.94244	310	
246.80847	106	
246.90284	82	
246.95335	1100	1+
246.97887	112	
247.39935	96	
247.80755	116	
248.80381	424	
248.89999	646	
248.99519	80	
249.80655	208	
249.94951	80	
250.80034	132	
250.83660	94	
250.94909	140	
250.96875	152	
252.42892	118	
253.90249	124	
258.08044	82	
258.63515	106	
258.83431	100	
258.83947	140	
258.97263	96	
259.83406	512	1+
260.13847	94	
260.86395	192	1+
260.94296	94	
260.96981	140	
262.09656	80	
262.82802	106	
263.97575	122	
264.81985	228	
264.96310	90	
265.78012	208	1+
265.81645	120	
265.91752	82	
266.08775	84	
266.81274	1272	1+
266.85072	80	
266.93170	94	
267.13064	100	
267.97179	216	
269.62858	104	
269.81339	176	
269.95492	120	
269.97004	174	
270.81714	80	
270.83024	86	
271.80433	96	
272.84843	80	
272.94540	84	
273.91194	88	
274.08073	92	
276.80813	190	
276.85924	298	
277.86673	150	
278.84681	392	1+
279.09817	82	
279.79728	150	
280.79385	594	
281.44563	92	
281.78972	1126	1+
281.85356	106	
281.88887	124	
283.07376	112	
283.84868	282	1+
284.78535	134	
284.81952	484	1+
285.77994	78	
285.84571	228	
285.96677	82	
286.81521	342	1+
286.86046	94	
289.39951	84	
290.56188	84	
290.78663	136	
293.07274	94	
293.98150	78	
295.80779	124	
296.81065	234	
297.80038	2384	1+
298.80205	2064	1+
298.85271	116	
299.87448	80	
300.80148	432	
300.87496	118	
301.79659	720	1+
301.86164	298	
301.90720	264	1+
302.79649	452	1+
302.85385	508	1+
303.39722	84	
303.82223	208	1+
303.88923	92	
305.37262	88	
306.18607	86	
310.78866	82	
311.86304	232	1+
314.01361	88	
314.81815	144	
315.40785	90	
315.82240	92	
316.81586	308	
317.82329	140	
318.81112	206	
318.85677	228	1+
319.81318	88	
321.81880	450	1+
322.92883	84	
323.11529	100	
326.84679	140	
326.87441	224	
327.87788	128	
329.87287	214	
331.88485	112	
333.12664	80	
333.59277	94	
334.39603	96	
336.94618	160	
337.94825	102	
339.39510	116	
339.88163	78	
344.37440	88	
344.84168	80	
351.90058	88	
352.28052	132	
352.88708	104	
354.87116	80	
356.85155	88	
357.71961	90	
365.72053	84	
367.87714	96	
368.83864	82	
END IONS

###FS:    #m/z: 322.92974 #charge 1+
###MS: 78
###MSMS: 79
BEGIN IONS
TITLE=Cmpd 58, +MS2(322.9297), 28.0-35.0eV, 1.7min #79
RTINSECONDS=101.086
SCANS=78-79
PEPMASS=322.92974	879898
CHARGE=1+
187.05706	74	
187.87768	58	
191.90465	64	
192.89075	90	
197.86549	180	1+
198.92496	80	
200.20325	78	
200.88846	64	
204.91493	66	
205.94986	88	
205.97106	64	
206.98893	56	
207.97230	68	
211.88663	88	
215.42951	94	
216.88117	74	
217.15429	74	
220.88303	68	
220.89962	72	
220.97988	82	
221.02746	72	
221.88599	88	
221.94463	72	
222.95176	68	
223.95765	126	
226.81689	154	
227.80946	66	
228.09105	72	
228.86877	70	
228.90883	98	
231.90499	78	
232.57655	58	
233.45988	56	
235.07385	66	
236.85111	64	
236.88737	66	
237.07569	64	
238.07877	216	1+
238.88667	78	
238.93905	392	
239.04863	68	
239.37256	72	
239.82121	240	1+
240.55607	72	
240.78698	72	
240.94046	4994	
241.85677	70	
241.89460	82	
241.94202	4722	
242.17026	156	1+
242.94136	12954	1+
243.05560	70	
243.82175	68	
243.87048	96	
243.88866	68	
244.93955	3250	1+
245.86825	66	
246.98013	66	
247.82834	62	
248.80357	72	
248.84976	66	
248.98567	66	
249.06700	74	
249.84831	70	
250.00007	70	
250.02311	68	
250.80225	82	
250.91893	74	
250.95560	74	
251.06878	90	
251.52247	92	
252.82290	66	
252.97334	56	
253.06897	76	
253.98217	100	
254.89082	74	
254.91935	132	
255.48514	92	
255.97254	90	
256.13720	62	
256.89577	66	
257.16012	100	
257.85768	78	
258.83310	214	
258.89974	68	
258.97709	62	
259.86276	74	
260.82684	300	1+
261.88409	62	
262.95020	68	
263.37901	106	
263.97450	72	
264.86852	112	
265.14489	74	
265.79339	56	
266.81913	76	
266.85018	140	
266.99184	100	
267.99583	66	
268.35987	96	
268.85487	64	
268.95461	136	
270.09848	78	
272.84988	72	
273.23148	64	
273.80652	64	
279.09105	1234	1+
279.23001	98	
280.00970	80	
281.01514	72	
281.96132	62	
282.23735	68	
282.27846	68	
283.06921	324	
283.79166	114	
283.85517	258	1+
284.29042	140	
285.16831	64	
289.78778	60	
290.79214	64	
292.81822	192	1+
292.86614	66	
293.08538	74	
293.84464	84	
293.93345	64	
295.04134	72	
295.88586	72	
298.87565	78	
301.81256	56	
301.86160	72	
302.00422	56	
302.42697	110	
302.86077	72	
303.14489	66	
304.19456	64	
305.15151	80	
305.81233	64	
306.87205	68	
307.39484	88	
307.79679	124	
307.88706	142	
308.01109	92	
308.05627	72	
308.82049	64	
308.87348	82	
310.31039	74	
310.79326	60	
310.87501	68	
314.81105	66	
315.92479	56	
317.93577	66	
318.77495	66	
318.93946	64	
320.00852	68	
321.72633	70	
322.26194	154	
322.41846	58	
323.23676	88	
324.85869	240	1+
324.89021	60	
325.96708	80	
END IONS

###FS:    #m/z: 340.94034 #charge 1+
###MS: 78
###MSMS: 80
BEGIN IONS
TITLE=Cmpd 59, +MS2(340.9403), 28.0-35.0eV, 1.7min #80
RTINSECONDS=101.861
SCANS=78,80
PEPMASS=340.94034	337044
CHARGE=1+
104.59414	88	
192.92143	86	
194.92201	68	
196.88326	70	
204.93411	84	
205.94932	366	1+
207.91739	100	
210.94014	70	
212.87965	132	
212.93400	68	
213.88057	72	
213.94120	312	1+
215.88802	350	1+
219.89890	74	
220.43788	80	
221.94469	156	
222.94844	84	
223.83134	68	
224.83708	76	
224.89963	72	
226.94470	72	
228.84569	142	
228.94740	104	
230.88693	70	
231.89398	76	
231.94601	142	
231.96226	162	
232.82891	220	1+
232.95163	90	
233.88210	106	
233.89896	264	1+
233.95000	142	
234.79737	88	
234.92520	88	
237.88009	136	1+
237.90751	166	
240.83647	306	
241.84172	1020	1+
241.89954	98	
241.93578	124	
242.94135	132	
243.82972	710	1+
245.82454	84	
246.85278	118	
246.93603	96	
246.97461	142	
248.12581	72	
249.96138	146	
250.08313	98	
251.83613	80	
251.90812	78	
251.95789	112	
252.11469	70	
252.88939	96	
252.95402	102	
254.82236	68	
254.96479	312	1+
255.03205	80	
255.05766	84	
255.08140	132	
255.95030	74	
256.86537	142	
257.83801	72	
257.85523	202	
258.05097	70	
258.14356	78	
258.84940	1164	1+
259.79956	78	
259.83272	114	
259.89089	74	
259.98245	102	
260.83622	424	
260.99365	76	
261.05211	78	
261.84070	372	
261.87536	80	
261.90514	138	
262.10855	110	
262.35309	106	
262.79496	70	
262.83256	78	
263.85110	84	
264.86086	114	
267.01573	76	
267.83779	592	1+
267.86539	70	
268.84048	500	1+
269.80081	100	
270.85376	72	
270.94280	98	
271.85109	156	
272.89639	88	
272.91526	86	
272.93355	102	
272.98411	76	
273.09778	78	
273.94243	72	
274.03785	78	
274.44863	108	
274.85791	166	
274.89428	72	
274.97156	78	
275.85987	136	
276.85782	1346	1+
277.88555	88	
278.84379	1664	1+
278.96091	124	
279.08879	74	
279.88138	126	
279.91068	72	
280.85075	344	1+
281.87436	74	
282.85590	100	
282.87493	366	1+
283.03040	122	
286.77736	78	
287.79097	92	
289.83256	72	
289.90729	68	
290.86251	104	
291.85466	68	
292.44221	74	
292.85954	68	
294.39427	74	
294.86755	170	
294.98024	72	
295.48238	78	
295.87281	122	
296.85898	206	
297.81303	88	
297.87472	204	1+
297.89404	172	1+
297.97601	86	
298.26878	72	
298.90978	90	
299.18567	76	
299.87183	156	
300.86125	84	
300.87743	96	
300.94888	70	
301.25810	106	
301.86099	438	1+
301.89996	84	
302.88402	70	
302.92040	92	
303.40163	80	
304.44607	78	
304.92852	106	
305.80401	82	
305.84674	96	
307.59545	94	
311.88486	74	
312.87919	82	
312.95083	72	
314.87599	88	
315.79195	70	
317.87720	84	
322.87683	70	
324.88982	150	
325.09412	74	
328.11859	68	
329.87590	118	
332.86013	74	
335.96110	90	
336.82999	72	
336.93876	80	
337.33082	74	
344.41294	102	
344.86429	78	
END IONS

###FS:    #m/z: 336.94545 #charge 1+
###MS: 78
###MSMS: 81
BEGIN IONS
TITLE=Cmpd 60, +MS2(336.9455), 28.0-35.0eV, 1.7min #81
RTINSECONDS=102.632
SCANS=78,81
PEPMASS=336.94545	47246
CHARGE=1+
51.13992	80	
180.87492	72	
189.92761	82	
192.88592	64	
198.89036	64	
208.84282	66	
208.86777	82	
208.97248	76	
210.88361	256	
211.94367	812	1+
212.87897	120	
213.88276	64	
213.93750	620	1+
214.03496	78	
214.87745	132	
215.89103	118	
216.88524	112	
222.92245	80	
222.94660	76	
223.97435	274	
224.17284	64	
224.96772	74	
226.89487	76	
227.87995	72	
228.89501	100	
229.89346	72	
229.95378	954	
230.88685	696	1+
231.94972	160	
232.82959	144	
233.82497	74	
234.40804	90	
234.89311	74	
235.00737	224	1+
235.91424	76	
235.93504	78	
238.88496	72	
239.81946	86	
239.90311	76	
240.09147	106	
240.83848	384	1+
240.85315	74	
241.91171	86	
243.84174	84	
243.88674	68	
244.41644	76	
244.86957	72	
246.85104	78	
247.02299	220	1+
247.96231	302	
248.89985	366	1+
249.96194	134	
250.83911	76	
250.94534	128	
250.98175	72	
251.82543	72	
251.96720	354	1+
252.95444	186	
252.97002	310	1+
253.90683	320	1+
254.91723	96	
254.96200	350	1+
255.07434	132	
255.86776	66	
255.95984	90	
256.86900	82	
256.88362	144	
257.86552	76	
257.87254	80	
257.92853	64	
258.84518	798	1+
258.86366	92	
259.07563	100	
259.56427	80	
259.90650	68	
260.82093	270	1+
262.85265	176	1+
264.88492	74	
265.13917	72	
265.82710	64	
266.84598	190	
267.84188	86	
267.86277	84	
268.83795	366	1+
269.11056	68	
270.85208	172	
271.91776	82	
271.92836	106	
271.98255	80	
272.84606	72	
273.94046	70	
274.89721	160	
275.85823	112	
275.87487	138	
276.23439	130	
276.59483	102	
276.82357	132	
276.85774	940	1+
277.83188	94	
277.93075	94	
278.83377	284	1+
278.91157	84	
278.95893	70	
282.87721	76	
285.84769	120	
285.96709	92	
286.84968	84	
286.91043	72	
287.85115	138	
287.91382	72	
289.09241	100	
289.85665	72	
289.87767	66	
290.79422	70	
290.86204	114	
290.89023	68	
291.90506	78	
292.83393	92	
292.86879	66	
293.10268	184	1+
293.42158	84	
294.86534	154	
295.00349	78	
295.17239	66	
295.42738	82	
295.86883	86	
295.95967	68	
296.84959	86	
296.94918	108	
296.96393	78	
297.00425	66	
297.89386	140	
298.30512	66	
299.31097	66	
299.80193	70	
299.87459	150	
302.34354	86	
302.86265	68	
302.87766	78	
303.94303	70	
304.89165	72	
306.79032	68	
306.87986	102	
309.81947	64	
309.87150	96	
310.01620	82	
310.42074	72	
310.87702	308	1+
312.86361	76	
313.87016	64	
313.92441	74	
315.15744	68	
315.90301	68	
317.86785	102	
318.88051	78	
324.03012	102	
324.90133	74	
326.89181	78	
328.88397	88	
329.78007	70	
329.86227	76	
331.92435	74	
334.36482	82	
336.90209	64	
338.31690	68	
338.90931	64	
339.75254	72	
339.99681	72	
341.78601	64	
END IONS

###FS:    #m/z: 322.92975 #charge 1+
###MS: 82
###MSMS: 83
BEGIN IONS
TITLE=Cmpd 61, +MS2(322.9297), 28.0-35.0eV, 1.8min #83
RTINSECONDS=106.322
SCANS=82-83
PEPMASS=322.92975	865516
CHARGE=1+
59.23142	80	
81.22408	60	
141.46835	66	
182.86378	74	
192.88400	98	
197.95638	78	
200.84141	62	
201.04537	134	
202.04443	66	
202.88116	64	
205.39337	88	
205.94642	124	
206.07137	66	
206.95550	84	
207.97250	234	
209.93362	86	
210.90093	60	
213.08563	68	
213.88576	66	
214.08880	74	
216.05731	66	
221.90073	72	
222.00505	76	
223.40124	102	
223.94318	66	
223.95899	540	1+
224.89417	66	
227.83885	70	
227.89664	78	
228.44545	92	
228.83893	120	
228.93600	82	
230.84298	116	
230.89108	96	
231.04555	66	
231.93697	64	
232.83715	92	
233.62853	70	
233.81824	70	
234.09400	66	
235.82760	60	
236.01265	64	
236.89992	76	
237.81009	70	
238.79088	134	
238.84098	102	1+
238.88577	66	
238.94004	408	
239.08868	76	
240.82026	188	
240.93994	5672	
240.96821	104	
241.94259	3492	
242.81920	262	1+
242.83703	62	
242.88992	70	
242.94147	13012	1+
242.99040	70	
244.82081	156	
244.83365	62	
244.93889	3374	1+
245.82002	68	
246.85496	70	
246.97623	308	
248.84086	138	
248.97589	96	
249.12709	70	
250.10479	76	
250.83252	142	
250.94528	154	
251.80687	72	
251.92775	68	
252.82862	198	1+
253.79736	114	
254.15016	64	
254.82268	196	1+
254.88491	74	
254.90837	66	
255.14764	64	
256.38101	62	
256.90679	70	
256.92461	92	
258.83633	156	
258.88040	66	
259.83920	138	
260.82890	466	1+
260.84618	80	
260.94882	98	
261.83076	330	1+
262.97194	64	
264.85502	74	
265.07744	64	
266.02990	68	
266.82783	72	
266.84824	158	
266.89745	72	
267.78664	62	
267.93655	94	
268.34565	70	
268.79830	64	
269.09042	60	
269.78209	60	
269.95720	120	
271.85496	60	
272.84757	132	
273.47938	70	
274.90582	134	
274.93305	74	
275.80732	146	
275.84504	148	
275.86845	68	
278.12474	78	
278.85221	86	
278.91566	68	
279.09071	1148	1+
279.15839	64	
279.80869	106	
279.90700	76	
280.79330	92	
280.80977	64	
280.86095	78	
282.40653	78	
282.85451	78	
283.07878	142	
283.96751	100	
284.06932	128	
284.29277	404	1+
284.84985	188	1+
284.88224	80	
284.89879	76	
284.93773	64	
289.80875	98	
289.87281	192	1+
290.80254	78	
295.85802	68	
296.23208	94	
296.79451	322	1+
296.84149	64	
296.86495	126	
297.28572	80	
297.87569	114	
297.97616	76	
298.01510	68	
299.75735	86	
299.92709	76	
304.73753	64	
305.87629	60	
306.13439	68	
306.87658	68	
307.04401	76	
308.10826	66	
308.89550	60	
310.80802	64	
310.89035	74	
315.88109	88	
317.50023	72	
319.20090	82	
321.82523	62	
322.23521	94	
323.24547	76	
325.75606	60	
325.89771	62	
325.95785	76	
326.57688	74	
END IONS

###FS:    #m/z: 340.94040 #charge 1+
###MS: 82
###MSMS: 84
BEGIN IONS
TITLE=Cmpd 62, +MS2(340.9404), 28.0-35.0eV, 1.8min #84
RTINSECONDS=107.095
SCANS=82,84
PEPMASS=340.94040	335226
CHARGE=1+
45.70173	86	
101.50790	72	
182.87530	86	
189.99246	70	
192.92337	138	
193.03254	70	
196.88175	70	
208.49861	80	
212.87625	76	
213.94054	280	
214.84954	102	
214.88194	124	
215.88880	146	
216.87766	68	
217.89114	68	
217.93668	90	
224.97851	98	
226.86536	82	
226.94459	72	
228.84427	130	
229.96048	90	
230.88597	206	1+
231.85065	78	
231.94793	334	1+
233.15225	106	
233.88585	76	
233.94542	74	
236.87974	68	
236.89230	74	
237.12310	70	
237.83272	72	
237.99911	68	
238.83566	76	
238.88295	74	
239.17734	68	
239.81960	80	
239.83476	70	
240.83427	146	
241.63706	84	
241.84061	626	1+
241.90042	72	
242.94797	76	
243.83576	424	1+
243.87937	142	
245.50613	72	
245.81872	194	1+
246.96273	70	
249.40447	78	
249.90056	104	
250.00962	78	
250.46825	76	
253.02393	86	
253.80781	70	
254.84590	70	
254.85963	70	
254.91051	72	
255.08296	78	
255.09870	70	
256.17463	72	
256.89864	72	
256.92199	98	
257.01646	82	
257.85915	138	
258.84717	1398	1+
258.97892	68	
259.83158	108	
259.92648	68	
259.95597	88	
260.06719	84	
260.83564	736	1+
261.47461	66	
262.92247	74	
263.00823	90	
264.07221	70	
265.85845	148	
266.84584	94	
267.83321	328	1+
268.14041	104	
268.95146	216	
269.12103	92	
270.82876	238	
273.39194	74	
273.95057	68	
274.82940	92	
274.85895	84	
274.87172	94	
275.51350	80	
275.84349	222	
275.86649	84	
275.94592	74	
275.97034	74	
276.85571	432	
276.87989	74	
276.94236	100	
277.86384	318	
277.96272	78	
278.84475	1488	1+
278.92403	66	
279.90938	152	
279.96354	140	
280.10212	78	
280.99263	84	
281.42918	100	
281.61065	76	
281.86357	200	1+
281.89080	82	
283.87359	92	
284.81027	84	
285.82564	82	
286.41144	74	
286.78446	86	
289.87518	94	
292.85629	84	
292.87095	94	
293.85308	88	
293.95825	68	
294.87018	114	
295.15964	92	
295.88317	138	
296.97816	88	
297.97533	70	
298.08027	76	
298.43858	68	
298.83360	94	
298.87600	102	
299.87183	114	
299.97007	72	
301.85990	268	
302.17089	106	
302.86531	110	
302.94046	72	
303.86139	66	
304.90282	66	
305.91164	86	
307.16899	70	
307.88821	72	
308.90805	68	
312.87666	116	
313.87040	104	
315.89858	70	
316.80273	70	
321.88946	68	
322.14261	76	
324.83711	72	
324.88571	68	
324.90826	74	
326.17315	90	
329.78657	74	
329.87354	92	
330.82954	82	
334.39864	92	
334.78452	70	
334.90633	100	
337.38933	80	
339.01971	80	
340.18722	80	
341.26455	120	
341.95650	72	
343.11741	70	
343.19949	74	
END IONS

###FS:    #m/z: 336.94544 #charge 1+
###MS: 82
###MSMS: 85
BEGIN IONS
TITLE=Cmpd 63, +MS2(336.9454), 28.0-35.0eV, 1.8min #85
RTINSECONDS=107.867
SCANS=82,85
PEPMASS=336.94544	44396
CHARGE=1+
64.19175	92	
183.86481	68	
188.88354	78	
191.50501	70	
198.87648	72	
202.94236	72	
203.06483	72	
205.94998	90	
206.97501	66	
207.97589	66	
211.87033	76	
211.94281	538	1+
212.85107	88	
212.87698	610	1+
213.94161	220	1+
215.10538	80	
216.87725	76	
217.88089	78	
217.93478	70	
219.83500	78	
223.96026	138	
224.97712	190	
226.83213	86	
226.85791	82	
228.84476	84	
228.89515	70	
229.95392	542	1+
230.88775	828	1+
231.94920	286	
233.14447	78	
233.95335	86	
234.95208	70	
235.07976	82	
235.81834	72	
235.83516	86	
235.86543	72	
235.87863	184	1+
237.06065	74	
238.83550	86	
239.05592	80	
240.78831	70	
240.83265	182	
241.43462	98	
241.48417	82	
241.84261	780	1+
243.52277	84	
244.86790	80	
245.63147	68	
245.88148	78	
246.98218	68	
247.43229	88	
247.97268	236	
248.52839	88	
248.84988	66	
248.90260	138	
248.99093	84	
249.03203	88	
249.07459	76	
249.84144	132	
249.89881	106	
249.96090	142	
250.95300	70	
250.98907	106	
251.83003	78	
251.90830	66	
252.41736	72	
252.87207	68	
252.97285	206	
253.07905	68	
254.02313	78	
254.09151	70	
254.96315	328	1+
255.07716	130	
255.13771	76	
255.90539	70	
256.07429	70	
256.26127	84	
257.85785	154	
258.84522	146	
259.85555	336	
259.97209	72	
260.00758	72	
260.84321	90	
262.39073	80	
263.14517	76	
263.16941	70	
264.86414	118	
265.08306	72	
265.85523	70	
266.99390	132	
267.07400	78	
267.36080	100	
267.84708	170	
268.12835	102	
268.83984	150	
269.83888	120	
272.86647	66	
273.84097	72	
274.49964	70	
274.88229	80	
275.06752	106	
275.86146	148	
276.85752	1070	1+
277.83671	158	
278.12444	74	
278.83420	200	
279.83197	146	
279.99945	82	
280.09010	82	
281.12844	84	
281.83953	70	
282.80884	66	
283.95423	96	
283.97278	66	
284.89829	68	
285.44422	82	
285.82781	118	
285.84752	892	1+
286.42800	94	
286.75235	110	
286.85065	762	1+
289.87602	100	
290.85866	252	1+
291.92586	86	
292.40873	94	
292.43826	94	
293.10584	298	
293.84668	78	
294.86946	232	
295.89188	66	
296.11376	88	
297.87245	78	
298.88220	72	
299.06021	134	
299.87211	294	1+
299.89326	68	
300.12651	96	
300.42973	78	
301.83566	70	
303.87242	90	
305.86846	70	
305.89783	80	
307.08063	90	
307.89128	98	
308.89096	94	
308.92768	80	
310.86246	78	
311.07002	72	
311.87188	72	
316.42956	82	
316.86616	82	
319.78021	80	
320.75127	78	
322.81978	68	
324.88780	80	
324.90434	92	
329.18047	74	
329.61929	84	
329.87063	118	
332.88504	68	
336.77399	68	
338.94491	72	
341.14181	72	
END IONS

###FS:    #m/z: 363.95636 #charge 1+
###MS: 86
###MSMS: 87
BEGIN IONS
TITLE=Cmpd 64, +MS2(363.9564), 28.0-35.0eV, 1.9min #87
RTINSECONDS=111.56
SCANS=86-87
PEPMASS=363.95636	108734
CHARGE=1+
153.53835	76	
180.41606	72	
182.95529	70	
185.13730	72	
186.98158	82	
189.86366	82	
191.85631	260	
196.88284	144	
202.80225	78	
205.87959	76	
207.87598	86	
209.86866	246	
209.94243	566	1+
210.88239	472	1+
212.87917	1152	1+
212.90375	70	
214.09073	118	
215.88561	70	
216.91171	72	
222.95264	1200	1+
224.88390	88	
224.94746	1390	1+
225.89115	78	
225.97469	110	
226.08516	76	
226.81501	72	
226.88894	144	
226.94661	3502	1+
226.97963	156	
227.93028	194	
228.14301	74	
228.89462	370	
228.94158	3440	1+
230.89052	1298	1+
232.83351	76	
232.88564	192	
233.91031	72	
234.88107	118	
235.84606	242	1+
235.92185	74	
238.93862	90	
240.79588	70	
240.82151	284	
240.94235	626	
240.96256	1050	1+
241.94250	716	
242.85915	138	
242.94125	2434	1+
243.82863	112	
243.95592	244	
244.81411	78	
244.84207	70	
244.93839	676	1+
244.95705	1938	1+
245.80019	192	1+
246.95315	1690	
248.80343	660	1+
248.89920	382	1+
249.12303	82	
250.79620	250	1+
250.89233	154	
250.94617	94	
251.95256	128	
252.85213	70	
253.07673	78	
254.95947	92	
255.95051	92	
256.86293	74	
256.90024	72	
256.99087	72	
258.83369	340	1+
258.84834	258	1+
260.23710	78	
260.83242	306	
260.97279	442	
261.83626	132	
261.96785	214	
262.36920	84	
262.96574	266	1+
263.82935	98	
264.81776	142	
264.85093	148	
264.88694	86	
265.81585	166	
265.87612	180	1+
266.81151	898	1+
267.17008	70	
267.84901	168	
267.97381	224	1+
268.84057	130	
268.86073	82	
269.84040	86	
269.97373	70	
270.80726	80	
270.85706	234	1+
272.43862	90	
273.85696	72	
274.35900	72	
274.86489	136	
274.88009	74	
275.14680	82	
276.81176	242	1+
276.85562	458	1+
278.79446	136	
278.84625	108	
279.79766	206	
280.79147	1396	1+
280.84392	126	
280.86102	104	
281.09913	110	
282.83258	130	
282.92288	70	
283.36044	98	
283.79066	436	1+
283.85201	146	
283.88990	72	
283.98095	214	1+
284.28549	78	
284.41795	84	
284.82337	522	1+
284.84240	132	
284.85789	190	
284.88807	118	
285.84343	272	
285.96275	86	
287.41001	90	
287.80093	94	
287.82209	74	
289.86943	84	
290.79615	142	
290.87794	108	
291.42493	94	
291.80208	78	
291.84210	120	
292.82258	76	
293.12099	112	
296.80752	262	
296.91296	84	
297.80799	396	
298.80360	1970	1+
300.80264	962	1+
300.86258	138	
301.86247	412	1+
302.80752	78	
302.92475	78	
303.85740	344	1+
304.82140	78	
304.90927	70	
308.83696	78	
308.86512	136	
309.86267	92	
310.70323	90	
312.35775	74	
314.82362	72	
314.86940	70	
315.82052	200	
316.81396	588	1+
318.93117	140	
319.82298	124	
320.81893	420	1+
321.82159	370	1+
322.84410	84	
323.75541	70	
324.06528	78	
324.87487	78	
324.89352	116	
326.13724	78	
326.87117	244	
327.84277	68	
330.81083	72	
336.93995	74	
340.14677	72	
340.93473	114	
342.87869	78	
344.17143	106	
347.37487	78	
348.75860	70	
350.31295	70	
350.77488	78	
351.16389	80	
352.82934	74	
354.37384	122	
355.41739	82	
357.83332	78	
360.86413	92	
361.75861	76	
364.28241	84	
END IONS

###FS:    #m/z: 336.94530 #charge 1+
###MS: 86
###MSMS: 88
BEGIN IONS
TITLE=Cmpd 65, +MS2(336.9453), 28.0-35.0eV, 1.9min #88
RTINSECONDS=112.332
SCANS=86,88
PEPMASS=336.94530	39572
CHARGE=1+
205.94626	62	
205.97432	68	
206.87983	72	
206.98362	72	
210.88515	62	
211.88298	60	
211.94250	460	
212.87508	382	1+
213.93985	214	
214.89449	70	
215.88749	164	
216.23050	72	
217.84592	66	
219.21092	74	
224.96241	68	
226.97064	76	
227.87965	68	
228.88749	70	
228.94863	78	
229.95336	632	1+
230.88962	480	1+
231.94793	214	
232.84067	130	
232.89142	68	
233.83138	138	
233.89943	150	
233.94395	72	
234.89099	328	1+
235.97299	74	
236.84152	62	
238.88586	106	
239.84554	66	
239.86702	136	
239.95081	78	
240.62647	62	
240.83518	120	
241.84574	484	1+
242.83880	180	
243.11281	64	
245.10610	70	
245.38102	64	
246.85118	68	
246.97823	66	
247.96176	82	
247.97694	66	
248.90116	232	
250.96077	208	
251.06314	64	
252.95303	120	
252.96917	192	
253.08853	70	
253.84055	90	
253.86092	70	
253.96629	72	
254.09743	86	
254.91620	238	1+
254.97001	138	
255.07439	136	
256.07849	76	
256.25709	62	
256.84790	190	
256.90134	130	
258.84801	834	1+
258.87595	72	
258.97380	70	
259.93826	70	
260.87241	100	
261.88772	72	
262.83245	64	
262.84873	72	
262.88639	76	
263.85293	76	
264.79708	92	
264.86412	184	1+
265.38305	70	
265.55918	78	
266.84308	302	1+
267.01384	88	
267.10417	68	
267.41316	106	
268.84486	232	
268.94560	80	
269.83669	164	
270.15313	60	
270.85598	208	
271.28054	106	
272.80180	68	
272.88067	76	
272.90893	84	
273.84276	62	
273.95797	92	
274.17833	84	
274.87943	204	
275.43611	90	
275.87014	240	
276.43352	64	
276.85829	1180	1+
277.07086	66	
277.83821	458	1+
277.96082	62	
278.84242	350	1+
278.99093	64	
279.52725	82	
279.86373	338	
280.87958	70	
280.89402	76	
280.91878	96	
281.04439	122	
281.90139	82	
282.06448	76	
284.87772	70	
286.85180	182	
286.90640	94	
287.85340	196	
288.81466	80	
288.84958	102	
289.85300	64	
291.85976	150	
292.88550	74	
293.04650	86	
293.10781	318	1+
293.86993	70	
294.17472	100	
294.87409	136	
294.92760	76	
295.01179	86	
295.07086	68	
295.86554	64	
295.89575	100	
297.02541	88	
297.87443	120	
297.89159	72	
297.93999	64	
299.06031	68	
299.31091	80	
299.86811	100	
299.88708	70	
300.88115	86	
301.11296	74	
301.86124	64	
301.88470	78	
302.10447	66	
304.85343	72	
305.85582	76	
306.96900	72	
309.86046	78	
309.91261	72	
311.87830	84	
312.86164	66	
313.84816	66	
314.84093	106	
316.80708	60	
317.78056	76	
318.44225	64	
322.85924	76	
327.95412	84	
328.95306	92	
329.77522	102	
329.87593	72	
333.31471	64	
340.23930	94	
340.28916	62	
341.91091	66	
END IONS

###FS:    #m/z: 359.96089 #charge 1+
###MS: 86
###MSMS: 89
BEGIN IONS
TITLE=Cmpd 66, +MS2(359.9609), 28.0-35.0eV, 1.9min #89
RTINSECONDS=113.104
SCANS=86,89
PEPMASS=359.96089	28578
CHARGE=1+
178.74912	70	
182.86378	84	
198.95618	80	
203.87766	68	
204.88489	74	
209.94460	336	
210.38048	100	
214.88757	72	
220.95421	70	
222.95095	252	
223.84379	96	
223.89347	178	
223.95968	192	
223.99273	72	
224.05325	72	
224.94661	142	
224.97233	112	
225.95962	150	
226.94801	924	1+
226.96951	170	
228.94179	1446	
232.82598	186	1+
232.89570	92	
232.94188	70	
233.95518	132	
234.86694	106	
234.88950	84	
235.86575	124	
238.93767	72	
240.02118	74	
240.94003	766	1+
240.96284	402	1+
241.83383	72	
242.05692	76	
242.14672	78	
242.79342	70	
242.95982	248	
243.00175	92	
244.86015	74	
244.95638	736	
245.86976	72	
245.92778	74	
245.94221	114	
246.80839	124	
246.95299	534	1+
247.81311	80	
248.80192	742	1+
248.95822	82	
249.79020	94	
250.01924	84	
250.39814	82	
250.94783	146	
252.95970	124	
254.54009	104	
255.95256	110	
256.86695	90	
258.84703	140	
258.97405	138	
259.97579	70	
260.83192	86	
260.97060	130	
263.00392	72	
263.84745	84	
264.79682	72	
264.82071	222	
264.97097	80	
265.80522	128	
266.81692	322	
267.81714	154	
267.84113	190	1+
267.97366	68	
268.04799	76	
268.81267	132	
268.90473	124	
269.79696	104	
269.96988	78	
270.88381	274	1+
271.81858	86	
273.77999	70	
274.81487	88	
274.85156	74	
275.79684	88	
275.96376	80	
276.80910	120	
276.85693	110	
277.09354	78	
278.79675	248	1+
278.86562	82	
279.10233	122	
280.79261	988	1+
280.83753	68	
280.88437	130	
280.98447	68	
281.37975	76	
281.82305	74	
281.84547	70	
281.87669	236	1+
282.08478	84	
282.79068	162	
282.81181	68	
283.83225	138	
284.79500	78	
284.81560	156	
284.82982	80	
285.41894	76	
285.79070	70	
285.83646	168	
288.84055	114	
289.08160	68	
290.80174	120	
291.91986	90	
291.97837	70	
293.12094	78	
293.85112	74	
295.86682	70	
296.01265	74	
296.80911	398	
297.80099	1506	1+
297.97031	76	
298.37699	82	
298.80249	1272	1+
298.90098	70	
299.85729	74	
300.02773	70	
300.06777	84	
300.44025	72	
300.51677	88	
300.79881	214	
302.41227	68	
302.81133	86	
303.73540	74	
303.81880	76	
303.94728	96	
304.79560	74	
305.91966	72	
307.83446	86	
309.80687	126	
310.86860	68	
311.85912	70	
312.92651	90	
314.28791	76	
315.11348	92	
315.45803	78	
315.79172	76	
316.81503	484	1+
318.81286	68	
318.93185	150	
321.93576	88	
322.87940	76	
323.01671	288	1+
326.94949	98	
327.32978	68	
329.05763	68	
329.87340	102	
338.96789	88	
338.99481	74	
341.84385	70	
342.24706	92	
344.90101	84	
345.89809	80	
352.41184	120	
358.26338	72	
358.32360	82	
360.87202	90	
365.25604	68	
END IONS

###FS:    #m/z: 363.95615 #charge 1+
###MS: 90
###MSMS: 91
BEGIN IONS
TITLE=Cmpd 67, +MS2(363.9562), 28.0-35.0eV, 2.0min #91
RTINSECONDS=116.778
SCANS=90-91
PEPMASS=363.95615	96306
CHARGE=1+
182.86887	78	
185.86830	118	
185.93000	80	
189.86488	116	
191.85808	446	1+
196.88292	158	
209.94328	400	
211.94386	82	
212.87898	1094	1+
213.12518	72	
214.89215	254	
215.88228	82	
222.95187	628	1+
224.89225	112	
224.94674	1394	1+
226.89624	84	
226.94741	1700	1+
226.97496	210	
227.92707	122	
228.84471	96	
228.88818	198	
228.90392	70	
228.94148	2366	1+
230.88889	1142	1+
230.94300	74	
232.06383	96	
232.88441	170	
234.87588	126	
237.90837	88	
238.00324	70	
238.83509	74	
238.89808	76	
240.82944	170	
240.94007	776	
240.96076	878	1+
241.83247	90	
241.93886	2600	1+
242.81483	70	
242.83524	72	
242.94099	1746	1+
243.81775	92	
243.86232	80	
243.89832	104	
244.84088	158	
244.94000	666	1+
244.95642	570	1+
244.98524	82	
246.06050	92	
246.78554	70	
246.81042	74	
246.83938	78	
246.85291	80	
246.95245	1368	1+
247.81690	72	
248.80195	570	1+
248.84199	88	
248.89769	392	1+
250.96723	76	
251.81836	80	
251.84375	78	
253.08806	108	
254.98106	78	
256.93564	74	
257.11776	124	
257.81060	74	
258.83153	352	
258.97104	88	
259.84829	204	
259.97310	78	
260.83569	230	
260.96896	192	
261.82586	114	
262.82776	160	
263.97872	264	
265.02723	102	
265.08491	76	
265.82095	96	
266.78706	72	
266.81195	762	1+
267.97530	180	
268.83741	120	
268.89112	86	
269.81022	120	
269.96917	336	
271.15527	92	
271.81118	74	
271.91513	226	
274.12497	78	
274.84849	84	
275.03671	76	
276.81150	72	
276.86106	148	
278.03028	84	
278.79691	282	
278.84238	110	
279.84469	266	1+
279.85449	110	
280.10778	134	
280.79400	612	
281.78841	1208	1+
281.89480	72	
282.58406	114	
282.78983	816	1+
282.92246	110	
283.82603	70	
284.82471	360	
285.84232	272	1+
285.93578	86	
286.81462	116	
287.13721	74	
287.41182	82	
287.81904	140	
287.91572	98	
288.39941	88	
290.82793	114	
290.89280	86	
291.80216	86	
292.44032	70	
292.82932	78	
292.90863	106	
293.11560	114	
293.13568	84	
293.49513	88	
293.77112	74	
293.91603	90	
295.05822	92	
295.42101	80	
296.80937	354	
296.86870	90	
297.81044	222	
298.42374	92	
298.80195	1764	1+
299.06810	84	
299.86781	168	
300.01010	92	
301.80145	282	1+
301.86314	146	
301.96909	70	
302.86075	134	
303.85402	490	1+
303.94488	72	
304.00310	74	
307.43172	74	
307.84278	70	
307.87723	76	
308.07131	84	
310.25416	96	
314.81835	104	
316.04051	104	
316.81569	604	1+
318.82285	80	
319.09333	74	
319.82528	198	
320.53377	88	
320.81331	356	1+
321.81673	306	1+
321.88069	86	
321.92440	80	
322.43139	82	
322.95664	92	
325.82501	70	
326.39890	88	
329.10688	82	
329.83780	82	
332.86887	72	
336.94637	136	
338.36016	78	
339.92464	80	
346.05094	74	
346.40058	86	
349.86477	94	
351.41471	80	
353.88185	70	
360.88070	100	
360.93411	88	
362.78174	82	
END IONS

###FS:    #m/z: 359.96105 #charge 1+
###MS: 90
###MSMS: 92
BEGIN IONS
TITLE=Cmpd 68, +MS2(359.9611), 28.0-35.0eV, 2.0min #92
RTINSECONDS=117.549
SCANS=90,92
PEPMASS=359.96105	23600
CHARGE=1+
198.87842	72	
200.87364	88	
201.87130	82	
201.94801	88	
203.98470	68	
208.95998	72	
216.86652	98	
218.84884	190	
221.89914	68	
222.82016	70	
222.94753	744	1+
223.88819	84	
225.93611	76	
226.88899	82	
226.94719	910	1+
226.97238	114	
227.92820	96	
228.82081	72	
228.89295	74	
228.94058	994	1+
232.82422	146	
236.79062	86	
236.86540	80	
237.01908	80	
239.61403	86	
240.86468	76	
240.93992	398	
240.96330	412	1+
241.90419	100	
241.94145	250	
242.95890	148	
243.87169	82	
244.85272	150	
244.95761	634	
246.95100	306	
246.96855	162	
247.81271	78	
247.84540	80	
248.80075	204	
248.82845	74	
249.80429	94	
249.93173	84	
250.01908	148	1+
250.94724	98	
250.97345	70	
252.86407	84	
253.08887	80	
254.90437	70	
257.40464	80	
257.90510	86	
258.84684	134	
258.90753	70	
259.84900	90	
259.95219	76	
260.82807	76	
260.94309	74	
260.97001	128	
263.06557	76	
263.86484	84	
264.81922	142	
265.09293	72	
266.12169	76	
266.81457	780	1+
266.91729	82	
267.96964	80	
268.84972	84	
269.78984	86	
269.87085	86	
269.96539	78	
270.86303	134	
273.79821	74	
274.88422	76	
275.81748	78	
275.86457	70	
275.97137	118	
276.81091	90	
276.85641	150	
277.44553	70	
277.85729	138	
277.87610	70	
278.79931	194	
278.84391	410	1+
278.95895	92	
279.01180	78	
279.06541	84	
280.79279	1316	1+
281.98436	220	1+
282.10742	74	
282.77626	70	
282.79047	72	
282.82737	98	
282.91447	106	
283.79730	94	
283.98522	146	
284.22322	92	
284.40186	88	
284.82886	72	
285.82296	120	
287.41163	70	
287.82831	78	
289.00884	98	
290.86554	70	
291.82715	72	
292.98584	94	
293.07052	74	
293.82347	78	
294.11193	74	
294.81574	104	
294.96111	106	
296.80939	134	
296.94054	92	
297.80873	204	
297.82986	70	
297.87663	76	
298.80447	944	1+
299.88674	72	
300.79809	200	
302.00206	84	
302.90745	76	
303.94730	86	
304.38170	108	
304.84691	90	
306.87951	114	
309.57313	80	
309.79803	80	
310.80797	82	
311.83056	94	
312.01981	72	
313.87044	80	
315.98794	70	
316.81488	386	1+
317.78303	80	
317.87483	82	
318.93472	68	
319.28141	70	
319.82187	82	
319.84361	82	
320.42147	114	
321.82005	276	1+
322.87905	84	
322.89938	74	
325.73622	74	
326.17491	70	
326.24915	72	
327.94498	72	
329.87302	210	
332.88686	84	
334.76087	78	
334.87710	70	
335.12856	102	
336.94955	128	
338.97796	78	
339.04666	76	
343.15604	72	
344.98110	68	
345.76093	72	
346.80962	74	
350.87823	82	
355.86911	74	
356.29505	76	
357.11164	86	
358.79117	96	
END IONS

###FS:    #m/z: 313.92945 #charge 1+
###MS: 90
###MSMS: 93
BEGIN IONS
TITLE=Cmpd 69, +MS2(313.9294), 28.0-35.0eV, 2.0min #93
RTINSECONDS=118.322
SCANS=90,93
PEPMASS=313.92945	13928
CHARGE=1+
59.08789	32	
93.57082	32	
137.19558	32	
184.85685	50	
190.92343	20	
192.91128	74	
193.97169	136	
194.20653	46	
197.04001	84	
197.86981	62	
198.12055	62	
199.82224	20	
200.87459	80	
205.97249	40	
206.12601	30	
206.97321	46	
207.97061	66	
212.87796	76	
214.40164	72	
214.88940	112	
215.05286	62	
221.13886	72	
222.94460	60	
223.95837	216	
226.94289	76	
226.97245	54	
228.88401	130	
229.19400	70	
230.89628	64	
232.07508	70	
232.94030	50	
232.97423	60	
233.85367	38	
234.91578	86	
234.92897	64	
234.97170	150	
235.36401	24	
236.98342	72	
237.16454	56	
238.89467	58	
239.14466	72	
240.96157	72	
241.81069	54	
241.83957	90	
241.98434	70	
243.90436	108	
244.83945	44	
244.89313	62	
244.94114	40	
245.83724	54	
246.97684	92	
248.95028	228	
249.95194	156	
250.37264	40	
250.83720	54	
250.89518	70	
250.95252	404	
251.85340	68	
252.56295	24	
252.95349	226	
252.98092	66	
254.02132	66	
255.10093	86	
255.85028	54	
255.96238	80	
256.92973	94	
257.90499	56	
258.94346	80	
259.95689	68	
260.01131	52	
260.94782	120	
262.88639	70	
262.94916	132	
263.15110	84	
263.86714	100	
263.89245	58	
264.01637	52	
264.83915	64	
264.89909	100	
264.93909	38	
265.00527	82	
266.16167	72	
267.13597	52	
267.86116	126	
268.81313	22	
268.90704	74	
268.95464	156	
270.27696	110	
270.78081	72	
270.81517	66	
271.63248	28	
272.22578	24	
272.82155	56	
273.02241	34	
273.03865	30	
273.85513	70	
274.37984	72	
275.96821	50	
276.88098	60	
276.93611	88	
277.82792	50	
278.03428	50	
279.15139	76	
279.85969	42	
280.23788	72	
280.26241	44	
281.06274	76	
282.67078	24	
282.85870	70	
282.87331	88	
283.90457	58	
284.87985	82	
286.12365	28	
286.81052	44	
286.91913	64	
287.85760	68	
287.95769	106	
288.92563	68	
289.15497	60	
289.89451	94	
289.97827	50	
290.66844	68	
292.85085	70	
293.87825	68	
293.99184	60	
294.84965	56	
294.92534	36	
295.17640	24	
295.41695	30	
301.01730	38	
302.89073	32	
302.95706	32	
303.71459	24	
304.99285	60	
305.87483	50	
306.87646	34	
307.96384	24	
308.83498	74	
308.97975	58	
311.84593	58	
312.29279	26	
312.83746	46	
314.28336	66	
315.21189	64	
315.28512	98	
316.28586	58	
317.18969	84	
318.22329	32	
319.26413	32	
319.39137	26	
END IONS

###FS:    #m/z: 322.93012 #charge 1+
###MS: 94
###MSMS: 95
BEGIN IONS
TITLE=Cmpd 70, +MS2(322.9301), 28.0-35.0eV, 2.0min #95
RTINSECONDS=121.986
SCANS=94-95
PEPMASS=322.93012	558448
CHARGE=1+
51.60217	72	
192.88788	148	
193.99930	64	
197.01267	64	
197.91807	64	
201.04406	150	
205.94800	68	
205.97276	58	
206.92557	86	
207.97179	72	
209.09130	68	
211.96156	94	
212.90111	78	
215.88208	80	
218.84743	58	
220.92878	72	
221.94312	68	
223.96124	60	
224.81684	52	
225.16849	74	
225.50971	82	
226.88375	66	
227.03539	64	
227.93174	78	
230.84172	50	
230.89010	58	
232.14049	78	
233.91590	64	
236.90112	74	
237.05656	76	
237.08526	90	
237.16252	56	
237.98625	70	
238.93856	92	
239.08159	80	
239.79888	58	
239.83455	64	
239.88225	58	
240.07246	72	
240.82459	72	
240.94097	3142	
241.94162	2668	
242.82352	64	
242.88682	68	
242.94167	7244	1+
243.81981	68	
243.85812	64	
244.31677	58	
244.41251	70	
244.93863	1396	1+
244.98305	66	
245.22754	64	
246.85269	70	
246.97157	206	
247.02454	68	
247.97602	108	
248.84583	74	
248.99719	58	
249.85511	50	
249.92826	62	
251.19920	78	
251.24789	56	
253.86632	68	
254.12132	78	
255.09300	62	
255.78548	58	
256.84727	72	
256.89998	140	
257.18573	68	
257.95634	100	
258.80733	90	
258.83102	76	
259.80169	84	
260.46315	96	
260.83256	70	
260.90119	104	
261.47473	86	
261.82901	682	1+
262.82878	358	1+
264.07249	70	
264.97693	74	
265.05705	54	
265.25483	62	
266.04334	68	
266.05934	86	
266.85097	96	
267.93357	72	
268.84207	94	
268.95465	136	
269.87256	90	
270.80130	68	
271.81246	74	
272.84188	68	
272.98394	58	
273.79224	70	
273.99513	74	
274.01264	50	
276.13988	82	
276.85022	66	
277.81125	60	
277.82470	68	
278.84192	86	
278.86430	50	
278.97709	58	
279.08967	1250	1+
279.90894	80	
280.86304	66	
281.02577	78	
281.96423	58	
282.28476	74	
282.89993	50	
283.97086	90	
284.29356	398	
284.86145	48	
284.92770	48	
289.78759	82	
289.86320	66	
289.89015	70	
292.81824	92	
294.93176	86	
296.80914	48	
296.82634	110	
297.78363	72	
299.05810	76	
299.71240	52	
299.86385	74	
300.81500	86	
300.98089	68	
301.52425	78	
301.84837	50	
302.85843	60	
303.80801	68	
304.22751	66	
305.03543	66	
307.89139	124	
308.79843	70	
308.86938	62	
309.12852	58	
309.85441	68	
309.91697	64	
311.80701	72	
313.00506	58	
313.81768	66	
314.90885	48	
315.39488	72	
315.52549	68	
316.82888	78	
316.90108	100	
320.42192	60	
321.42447	74	
322.90141	72	
323.10873	64	
323.24102	74	
323.89197	192	1+
324.20209	68	
327.26714	50	
END IONS

###FS:    #m/z: 340.94066 #charge 1+
###MS: 94
###MSMS: 96
BEGIN IONS
TITLE=Cmpd 71, +MS2(340.9407), 28.0-35.0eV, 2.1min #96
RTINSECONDS=122.759
SCANS=94,96
PEPMASS=340.94066	257798
CHARGE=1+
182.86534	70	
190.93288	70	
190.94832	90	
192.92519	72	
196.88238	124	
200.96525	72	
204.41588	76	
205.67143	78	
205.94997	78	
206.95532	80	
208.95980	74	
210.93306	80	
213.93987	328	1+
215.88580	174	
216.86652	68	
216.93165	84	
217.88395	70	
218.88922	68	
221.89167	98	
224.10701	68	
224.83924	124	
224.95333	64	
224.97096	70	
228.39372	80	
228.84618	106	
228.89460	88	
228.93791	74	
229.94006	118	
230.88727	378	1+
231.83005	78	
231.95051	346	1+
233.86714	72	
233.89131	160	1+
236.91732	68	
237.06839	64	
238.06912	72	
238.88066	232	1+
239.84354	102	
240.84009	174	
241.84246	634	1+
241.89098	90	
242.83138	70	
242.90157	116	
242.92124	68	
243.00174	94	
243.11089	72	
243.69324	78	
243.83087	194	
243.86696	220	1+
244.83209	106	
245.82687	70	
246.85269	154	
247.97327	92	
248.42409	84	
248.98266	198	1+
249.85796	72	
249.96471	78	
253.90757	78	
254.97038	80	
255.06933	72	
255.09660	92	
255.90937	80	
256.16713	72	
256.85215	72	
257.08517	72	
257.26053	66	
257.40638	96	
258.84472	550	
259.85423	290	
259.93647	84	
259.95194	70	
259.96436	76	
260.83477	344	
261.84810	118	
261.89994	66	
261.96356	68	
262.84455	70	
264.86531	108	
264.99904	80	
265.01396	114	
266.99581	68	
267.89674	72	
268.78959	72	
268.84344	228	
268.86683	72	
269.83046	220	1+
269.84499	148	
272.13879	92	
272.54599	86	
272.93717	82	
272.98619	82	
274.86477	142	
274.87904	128	
275.85608	108	
275.87109	74	
276.03755	76	
276.85624	424	
277.86511	612	
277.92333	80	
277.97526	80	
278.84547	1686	1+
280.84246	74	
280.87682	196	1+
280.95998	68	
281.87959	164	1+
281.89333	102	
282.92402	120	
283.88579	64	
287.83446	66	
288.85044	78	
288.88237	142	
292.29952	80	
292.86861	66	
292.94263	72	
293.88701	66	
294.86827	166	
296.86641	188	
296.91102	84	
296.97438	66	
297.06333	74	
297.87027	80	
297.97195	98	
298.91580	68	
298.96473	72	
299.86336	66	
300.87811	208	1+
301.85946	136	
302.17705	70	
302.86291	104	
302.87837	100	
302.92715	66	
302.94799	72	
303.72444	66	
303.86377	82	
303.90435	100	
305.08064	88	
306.12387	70	
306.88867	104	
307.81496	88	
308.84978	94	
309.02911	72	
312.90510	68	
313.80277	72	
313.88503	86	
315.32961	112	
315.91411	72	
318.11364	64	
321.05055	68	
321.89125	64	
322.88726	102	
325.13788	72	
326.16655	72	
327.89151	68	
328.81944	76	
329.87347	96	
330.01408	80	
330.76196	78	
331.20641	70	
338.37788	100	
342.06760	72	
343.87567	70	
344.77058	76	
345.21556	86	
END IONS

###FS:    #m/z: 363.95627 #charge 1+
###MS: 94
###MSMS: 97
BEGIN IONS
TITLE=Cmpd 72, +MS2(363.9563), 28.0-35.0eV, 2.1min #97
RTINSECONDS=123.531
SCANS=94,97
PEPMASS=363.95627	101860
CHARGE=1+
56.20628	82	
187.08554	102	
187.93297	80	
189.86303	188	
190.93958	80	
205.94971	74	
207.87284	94	
209.92295	98	
209.94322	390	
210.88235	216	
212.87863	758	1+
216.42941	76	
222.02965	84	
222.95159	124	
223.89547	96	
224.04408	68	
224.89027	74	
224.94917	126	
225.94879	84	
226.94695	1834	1+
226.96794	144	
228.89415	80	
228.94133	1522	1+
230.89016	868	1+
231.01179	70	
231.98288	72	
234.88677	124	
235.95984	72	
236.34840	80	
236.36927	90	
238.56605	84	
240.47396	68	
240.82294	146	
240.83828	88	
240.87211	94	
240.94017	746	
241.83789	92	
241.93811	2662	1+
241.96791	136	
242.02847	78	
242.82778	82	
242.85947	124	
242.90416	76	
242.94019	1950	1+
242.96578	70	
243.82452	126	
244.93750	678	1+
244.95699	1294	1+
245.82024	96	
246.81251	76	
246.90145	128	
246.95111	1472	1+
247.80869	112	
247.93927	126	
248.80249	432	1+
248.89817	516	1+
250.09870	100	
250.89768	298	1+
251.79534	68	
252.03112	68	
252.07366	70	
252.88833	140	
253.09051	74	
253.13533	142	
256.07643	72	
256.86673	70	
258.01349	80	
258.83168	172	
258.84808	166	
258.97099	74	
259.84631	224	
259.89642	98	
259.92435	70	
259.98197	90	
260.83260	170	
260.96987	120	
261.81997	206	1+
261.83049	72	
262.84441	180	1+
263.88491	84	
264.37956	72	
264.82023	134	
264.84308	70	
265.81005	874	1+
265.84319	92	
266.04172	76	
266.78476	116	
267.97498	198	1+
268.01800	88	
268.81029	120	
268.85072	104	
269.08836	86	
271.91513	138	
271.94634	92	
272.86840	76	
273.85395	292	1+
274.81768	154	
278.42367	102	
278.80344	198	
278.84439	378	1+
279.10663	72	
279.79904	104	
280.79191	1122	1+
280.85043	128	
281.04124	82	
282.78805	512	1+
282.89549	76	
283.84414	136	
283.90664	92	
284.38897	94	
284.77429	70	
284.82235	334	1+
284.87890	92	
285.84659	118	
285.92341	76	
286.93331	70	
292.09511	80	
293.12929	74	
293.87975	74	
294.85877	120	
294.95933	84	
295.42345	74	
296.80948	198	
297.41678	98	
297.43811	70	
297.80654	272	
298.80206	1860	1+
299.10501	80	
299.78477	76	
299.87902	78	
301.51382	74	
301.79722	252	1+
301.86110	238	1+
302.81343	74	
303.72889	104	
303.85468	114	
303.94590	72	
304.86197	68	
304.93942	88	
305.91995	78	
306.43852	94	
307.07452	88	
307.15135	72	
308.29124	92	
310.86243	68	
312.78982	72	
312.88526	104	
314.73653	74	
316.81294	214	1+
318.63496	78	
318.85392	90	
321.81679	370	1+
322.86586	72	
324.82399	112	
324.95663	102	
326.01776	92	
326.15775	76	
327.85162	100	
329.86462	76	
329.91382	100	
333.72509	76	
336.94493	102	
337.29449	92	
340.78742	70	
341.72662	72	
345.76778	72	
346.37787	80	
346.40989	68	
350.89692	68	
352.88480	102	
356.77718	74	
360.80343	92	
362.16459	76	
363.78584	84	
365.05150	68	
365.79576	76	
END IONS

###FS:    #m/z: 322.92982 #charge 1+
###MS: 98
###MSMS: 99
BEGIN IONS
TITLE=Cmpd 73, +MS2(322.9298), 28.0-35.0eV, 2.1min #99
RTINSECONDS=127.196
SCANS=98-99
PEPMASS=322.92982	616284
CHARGE=1+
64.29810	74	
71.36904	66	
98.60785	50	
127.88114	66	
194.82293	40	
197.91318	68	
200.83826	66	
201.04227	68	
203.99337	54	
205.95363	78	
205.97260	56	
206.88130	68	
207.92448	62	
207.94400	76	
207.97236	136	
208.90511	44	
209.08770	80	
214.86754	88	
220.87586	72	
221.94467	126	
222.08211	86	
223.88811	76	
223.95979	70	
227.92960	62	
229.92334	48	
230.83833	94	
230.88337	44	
233.89119	42	
234.88195	86	
234.91792	70	
236.62394	94	
237.07411	54	
237.56930	46	
238.85444	60	
238.88690	82	
238.93824	314	
239.08044	128	
239.42605	70	
240.78812	70	
240.81876	114	
240.94003	3464	
241.68269	72	
241.83201	44	
241.93860	9866	1+
242.82740	74	
242.84389	134	1+
242.94061	7046	1+
243.13216	50	
243.82418	222	1+
243.86605	90	
244.93941	1546	1+
244.99266	62	
246.29814	46	
246.49818	52	
246.81337	40	
246.86248	82	
246.97298	224	
248.05036	56	
248.10479	64	
248.60012	42	
248.80899	66	
248.84764	214	
249.02999	74	
249.42159	88	
250.80050	44	
252.82896	60	
254.91832	68	
256.88685	68	
256.90044	68	
257.87155	44	
258.83779	86	
258.88019	92	
259.81539	78	
260.83316	162	
261.00052	80	
261.82837	74	
261.83180	452	1+
263.98483	66	
264.88114	70	
265.80151	72	
266.83343	70	
266.86618	136	
266.95113	46	
267.09195	82	
267.17222	60	
268.13060	82	
268.84482	70	
268.95862	70	
269.86241	64	
270.79164	48	
271.80363	52	
273.78996	52	
274.08479	78	
274.68254	42	
275.96405	48	
276.38092	68	
277.10158	72	
278.06715	70	
279.09072	1202	1+
279.35764	42	
279.95739	62	
280.02743	50	
280.14934	64	
281.80436	52	
281.84133	82	
282.79933	60	
283.03014	56	
283.07152	206	
284.29258	328	
284.39942	66	
284.88111	114	
285.96476	74	
286.86464	52	
286.90453	62	
287.03551	62	
287.85106	70	
289.15309	60	
290.85901	114	
291.85511	60	
292.03431	66	
292.87702	86	
293.15258	112	
293.85101	72	
294.85773	66	
296.02970	66	
297.86888	114	
298.86070	70	
300.79995	80	
301.86122	130	
302.85206	52	
302.88576	58	
303.07865	66	
303.25273	52	
303.82721	66	
306.11136	54	
306.88954	68	
307.01375	54	
308.15089	42	
309.81284	42	
310.86872	48	
312.72907	90	
313.84216	54	
314.81285	72	
318.81279	62	
320.13390	90	
320.19952	76	
320.89264	50	
321.03065	92	
321.24888	82	
321.84748	92	
322.89782	130	
323.23248	70	
324.86320	62	
324.89265	62	
326.16845	72	
327.78479	68	
327.97408	86	
END IONS

###FS:    #m/z: 340.94038 #charge 1+
###MS: 98
###MSMS: 100
BEGIN IONS
TITLE=Cmpd 74, +MS2(340.9404), 28.0-35.0eV, 2.2min #100
RTINSECONDS=127.968
SCANS=98,100
PEPMASS=340.94038	256780
CHARGE=1+
157.27788	72	
182.87201	68	
188.93944	84	
190.93455	82	
198.92660	70	
202.90027	90	
205.94792	70	
208.95992	80	
210.82781	82	
210.93661	126	
212.87592	84	
213.93960	322	1+
214.87489	90	
215.88591	70	
215.93323	122	
217.88045	166	
218.82748	84	
222.90775	72	
222.97946	114	
223.84668	70	
223.95918	104	
225.83849	118	
226.85202	82	
227.94262	68	
228.94017	132	
231.01189	70	
231.70286	104	
231.87685	86	
231.94839	148	
234.00583	92	
235.79202	72	
236.85868	90	
236.89268	72	
238.88760	152	
239.04022	68	
239.83860	100	
239.86603	68	
239.88110	236	1+
240.83873	840	1+
241.81817	154	
241.84308	560	1+
243.83892	132	
243.99413	74	
244.83099	114	
245.44478	100	
245.94488	70	
246.92999	74	
246.97277	78	
247.82944	146	
248.37340	98	
249.95901	168	
250.90172	68	
251.88072	68	
253.03378	86	
253.80578	140	
255.07219	112	
255.78178	78	
256.26881	90	
256.84906	334	1+
256.87012	284	1+
257.22330	66	
257.93469	92	
258.84852	956	1+
259.85262	568	1+
259.90641	118	
259.95199	92	
260.83557	606	1+
261.42897	66	
261.85103	118	
261.90575	88	
261.95665	110	
262.83771	112	
262.89629	84	
263.89901	94	
264.84711	68	
264.87264	144	
265.01708	74	
265.03920	76	
265.22302	86	
266.28183	88	
266.40835	72	
266.84327	92	
267.46131	84	
267.85789	70	
268.84225	348	
270.83148	68	
271.04807	92	
271.84896	72	
272.02108	70	
272.82799	66	
272.93585	214	
273.88353	108	
274.86592	200	
275.81766	144	
275.86406	108	
276.85557	590	
277.82569	86	
277.86336	374	
277.91850	100	
277.93406	72	
278.84395	1322	1+
278.96208	128	
279.91453	160	
280.85607	308	1+
280.88965	92	
280.93254	72	
282.23935	76	
282.80758	94	
282.85666	94	
282.87538	70	
283.87964	76	
283.91490	74	
284.86530	92	
286.89795	68	
288.80005	86	
288.83975	118	
289.78812	68	
290.90324	70	
292.06877	78	
292.43600	134	
292.45489	86	
292.87299	96	
292.93852	70	
293.85265	100	
295.90244	72	
295.97370	126	
296.05894	90	
296.85045	340	1+
296.92997	110	
296.95111	72	
297.89466	242	1+
297.98077	218	
298.80589	70	
299.31087	72	
299.42353	68	
299.87235	186	
300.81714	84	
300.86120	306	1+
300.87788	140	
302.17311	78	
302.85609	74	
303.01257	68	
303.90864	82	
307.79630	88	
307.88374	70	
308.86835	140	
308.89516	86	
310.42962	84	
311.87646	72	
315.45354	98	
319.74042	70	
321.60753	92	
322.18686	76	
326.17766	66	
326.84531	70	
329.36515	92	
329.77804	74	
330.87821	84	
333.44049	70	
334.84984	72	
339.19598	68	
342.90480	86	
343.23099	74	
343.31090	76	
END IONS

###FS:    #m/z: 336.94521 #charge 1+
###MS: 98
###MSMS: 101
BEGIN IONS
TITLE=Cmpd 75, +MS2(336.9452), 28.0-35.0eV, 2.2min #101
RTINSECONDS=128.74
SCANS=98,101
PEPMASS=336.94521	33108
CHARGE=1+
45.40086	70	
182.86863	114	
185.90000	112	
191.99155	72	
193.91202	76	
196.88830	60	
197.88699	68	
200.87306	78	
204.87622	92	
205.92338	72	
205.94643	130	
211.94343	496	1+
212.87883	274	
213.93797	308	
215.06375	70	
215.88414	78	
215.94187	80	
217.88030	80	
220.87763	104	
223.83103	78	
223.93737	66	
223.97446	56	
224.78737	72	
227.84479	72	
227.94847	80	
228.89277	270	1+
229.50104	82	
229.95253	398	
230.88791	644	1+
230.96777	84	
231.94854	216	
233.82378	78	
233.89693	142	
235.39786	64	
235.94441	66	
236.86030	90	
238.85345	130	
238.87154	62	
238.94360	62	
239.86131	82	
240.84913	74	
240.87765	94	
240.89318	92	
241.13356	64	
241.84087	274	
242.84711	208	
244.12855	94	
244.89109	78	
247.01101	80	
247.81844	60	
247.96537	156	
248.90091	214	
249.85645	72	
249.88512	96	
249.96357	136	
250.05997	66	
250.83354	76	
250.95453	124	
251.02974	84	
251.83011	60	
251.84586	86	
252.07972	64	
252.84675	58	
253.09421	76	
253.55753	104	
253.90729	66	
254.08967	74	
254.86529	82	
254.91633	160	
254.96957	100	
255.07724	82	
256.84866	98	
257.03411	58	
257.85658	138	
257.90700	68	
258.84560	792	1+
258.86234	72	
259.85167	502	1+
259.92059	80	
260.91526	66	
260.94691	58	
261.83399	64	
262.84060	70	
262.88627	70	
262.92864	98	
264.86294	132	
265.01325	66	
266.85975	144	
267.84188	934	1+
268.78871	58	
268.84491	804	1+
268.98992	72	
270.10451	60	
270.84659	120	
270.86583	78	
270.98316	72	
273.80229	76	
273.86731	78	
274.85669	226	
274.87709	284	
274.97798	66	
275.78901	64	
275.82751	104	
275.87046	170	
276.85572	380	1+
276.86972	90	
277.00124	64	
277.83925	216	
277.87875	136	
278.14726	80	
278.84104	120	
279.84199	226	
279.96442	86	
280.03438	78	
280.88664	68	
280.93090	76	
280.94792	64	
281.07813	72	
282.04762	70	
282.87520	80	
283.83855	64	
285.84565	94	
286.85128	488	1+
286.91459	62	
286.97482	72	
288.85263	142	
289.09689	100	
290.87579	68	
293.10641	76	
293.82396	64	
293.89125	70	
294.08152	78	
294.10445	168	1+
294.86454	198	
295.80339	70	
295.85169	68	
297.89350	152	
298.30895	88	
299.05187	74	
299.87086	256	
300.91051	78	
301.87841	78	
305.87252	86	
308.87118	62	
309.87154	70	
309.91690	84	
310.87206	108	
313.04387	72	
314.87191	80	
315.85472	70	
315.89024	62	
318.81912	72	
322.23102	60	
322.89726	58	
324.88570	58	
325.79166	74	
327.87820	64	
328.88867	92	
329.15577	68	
329.86287	56	
END IONS

###FS:    #m/z: 322.92978 #charge 1+
###MS: 102
###MSMS: 103
BEGIN IONS
TITLE=Cmpd 76, +MS2(322.9298), 28.0-35.0eV, 2.2min #103
RTINSECONDS=132.416
SCANS=102-103
PEPMASS=322.92978	571582
CHARGE=1+
188.98497	64	
192.10365	74	
192.88572	82	
196.85895	64	
200.94241	62	
201.04353	156	
202.94046	72	
203.18714	108	
205.14364	86	
205.95036	82	
207.04198	84	
207.96867	54	
210.87421	58	
210.91899	74	
218.06328	62	
218.87486	64	
220.87930	74	
221.94665	68	
223.95940	118	
224.06808	60	
224.82594	50	
225.46334	82	
226.81523	66	
226.84091	78	
227.93156	70	
227.94827	68	
228.08100	116	
228.84457	100	
230.83385	112	
230.88890	102	
231.48976	54	
232.82949	82	
232.98545	70	
233.91577	92	
233.95520	60	
235.82035	68	
236.85837	64	
237.92673	86	
238.84289	62	
238.93716	180	
239.08539	84	
239.41811	68	
239.83475	72	
239.89155	146	1+
239.95252	52	
240.94031	3932	
240.96700	318	1+
241.08238	94	
241.40606	100	
241.82212	80	
241.91944	58	
241.94210	2506	
242.24622	76	
242.80260	88	
242.82570	70	
242.84375	94	
242.94082	7428	1+
243.01735	72	
243.09382	66	
243.82052	182	
244.83712	58	
244.85049	66	
244.90229	80	
244.93838	1512	1+
244.98334	64	
245.35986	84	
245.83476	140	
246.83726	82	
246.97319	248	1+
247.85138	66	
248.86319	90	
249.04370	102	
249.86777	84	
250.06183	72	
250.62329	80	
250.96390	84	
252.82301	72	
252.95004	74	
254.50061	54	
255.79949	74	
255.91131	74	
255.95649	80	
256.89455	50	
257.84937	92	
257.98967	64	
258.43985	84	
258.80694	68	
258.83608	138	
260.83043	78	
261.83128	52	
261.92152	94	
261.97561	66	
262.83154	356	1+
265.05893	96	
266.83346	64	
266.86719	78	
266.89142	54	
267.88120	66	
268.45035	66	
269.13901	74	
270.83233	60	
272.80332	52	
272.98773	70	
273.35133	76	
274.43849	86	
274.82309	72	
274.87166	58	
274.91043	72	
276.82557	80	
276.96087	48	
277.98938	80	
279.09131	994	1+
279.84531	72	
279.91313	76	
280.22360	76	
280.83002	72	
281.04898	94	
281.78790	74	
282.87911	66	
283.06755	132	
283.87556	66	
283.97077	68	
284.29469	518	1+
284.78703	62	
284.94001	88	
285.16815	60	
285.90440	72	
286.89613	54	
286.91897	66	
288.82496	74	
289.10036	70	
289.95975	64	
290.88622	62	
291.85234	60	
293.84890	72	
293.87865	68	
295.88558	76	
296.28097	60	
297.39560	90	
300.80611	74	
300.82354	72	
300.84247	72	
301.86348	86	
304.06915	80	
305.75440	50	
306.87850	64	
310.18507	84	
310.88596	72	
312.02941	78	
312.84197	84	
313.39829	88	
313.86573	72	
314.15105	58	
319.72082	52	
320.24658	54	
320.42368	80	
322.20225	80	
324.00125	52	
END IONS

###FS:    #m/z: 340.94034 #charge 1+
###MS: 102
###MSMS: 104
BEGIN IONS
TITLE=Cmpd 77, +MS2(340.9403), 28.0-35.0eV, 2.2min #104
RTINSECONDS=133.189
SCANS=102,104
PEPMASS=340.94034	244730
CHARGE=1+
86.70424	62	
182.87051	72	
191.95406	64	
196.89501	78	
202.88635	70	
207.86266	66	
208.87847	68	
208.94505	66	
210.84774	66	
210.93659	60	
213.93696	186	
214.89982	74	
215.88783	74	
215.90356	70	
215.93703	140	
217.93664	70	
218.87303	70	
219.29456	100	
220.10685	78	
222.95378	76	
223.81284	66	
223.95786	74	
224.83987	100	
225.86410	60	
226.95011	72	
227.87044	82	
228.83743	62	
228.85022	74	
228.89477	66	
230.84413	96	
231.07387	64	
231.88844	92	
231.95366	108	
232.92702	74	
232.95335	66	
233.86496	66	
233.89789	134	
233.93255	84	
235.06262	80	
235.89694	152	
237.06459	120	
237.91350	138	
238.25509	90	
239.82341	68	
239.92221	98	
240.23117	140	
240.70455	60	
240.83356	66	
240.88832	80	
241.84559	366	1+
242.68594	78	
242.82637	798	1+
243.40788	80	
243.82946	666	1+
244.52768	86	
246.85564	66	
247.95381	94	
249.89728	76	
249.95955	72	
251.88266	64	
251.90604	108	
252.84819	86	
253.12763	72	
254.96323	76	
255.05348	74	
255.84669	88	
255.91916	88	
255.98223	78	
256.85067	718	1+
256.87203	72	
256.90032	80	
256.96024	84	
257.88728	74	
258.14372	66	
258.84460	254	
260.83293	814	1+
260.86764	162	
261.91074	260	1+
262.83643	68	
262.84737	86	
263.88106	70	
264.07505	124	
264.39398	60	
264.86128	104	
265.87340	82	
267.80497	78	
268.84066	320	1+
270.82892	152	
271.18530	60	
274.84850	70	
274.88419	80	
275.84479	62	
275.86512	132	
276.41728	78	
276.85486	648	
276.88686	72	
276.91772	62	
277.86551	632	1+
277.92323	168	
277.95460	66	
277.97248	124	
278.84410	2372	1+
278.92576	78	
279.53523	84	
279.87825	70	
279.91225	134	
280.91869	70	
281.04933	146	
281.89440	104	
282.12991	90	
282.84598	66	
283.86183	74	
283.88422	72	
285.82402	72	
285.86494	80	
288.84181	80	
289.78773	74	
290.85766	116	
293.87082	88	
294.84698	70	
294.86488	340	1+
294.88029	100	
296.85559	310	
296.91642	102	
297.87245	138	
297.97661	66	
298.85921	64	
298.87944	64	
299.01787	72	
299.05409	72	
299.31943	70	
299.87766	282	1+
300.05714	76	
300.85002	120	
301.86523	178	
301.90246	64	
302.17197	78	
302.21362	70	
302.86249	122	
302.94505	102	
305.74607	66	
306.89261	116	
307.87968	96	
312.47277	102	
318.06316	66	
318.84285	68	
320.99319	76	
322.96073	68	
324.21567	64	
327.38514	70	
329.38305	78	
330.05187	62	
335.00049	86	
337.19780	72	
338.80068	72	
342.79881	60	
342.91717	64	
343.89790	78	
344.90752	80	
345.37076	94	
345.86840	66	
END IONS

###FS:    #m/z: 336.94523 #charge 1+
###MS: 102
###MSMS: 105
BEGIN IONS
TITLE=Cmpd 78, +MS2(336.9452), 28.0-35.0eV, 2.3min #105
RTINSECONDS=133.961
SCANS=102,105
PEPMASS=336.94523	32384
CHARGE=1+
158.90357	150	
178.88397	82	
184.86015	84	
189.86019	70	
198.02020	76	
205.95145	82	
210.88067	92	
210.90298	68	
211.67207	72	
211.84181	96	
211.94378	380	
212.88470	406	1+
213.93983	144	
215.93367	132	
221.88781	72	
222.88794	68	
223.88247	78	
224.96781	80	
226.09833	78	
227.87399	70	
227.90923	58	
228.84063	90	
228.89099	80	
229.95386	680	1+
230.88957	542	1+
230.91109	66	
231.95093	160	
232.89520	68	
232.93671	62	
233.02959	64	
234.82374	74	
234.89513	98	
235.89809	72	
237.03822	72	
237.82536	78	
238.06712	146	
238.84215	188	
239.05739	86	
239.78333	64	
239.86705	70	
239.98297	90	
240.83592	168	
240.84532	504	1+
240.94043	60	
241.95038	120	
242.88123	92	
243.83480	210	
243.96396	66	
247.95989	428	1+
248.90115	236	1+
249.95613	468	1+
250.87997	92	
250.95640	316	1+
251.06814	94	
251.84162	288	1+
252.04258	74	
252.80340	76	
252.84115	296	1+
252.93309	92	
252.97099	322	1+
253.09422	82	
253.90799	84	
254.96836	270	
255.41237	60	
255.81501	64	
256.80569	70	
256.84987	188	
256.86712	74	
257.86211	100	
257.93864	88	
258.84854	904	1+
259.05387	66	
259.92057	94	
260.10442	84	
260.87583	68	
260.89294	76	
260.94289	74	
261.83550	150	
261.89179	60	
262.85052	76	
264.86505	58	
264.91076	60	
266.84933	88	
266.87736	62	
266.98991	64	
267.83776	130	
268.82066	80	
268.84291	496	1+
268.94562	60	
268.99164	70	
270.27821	90	
270.78148	74	
271.80667	76	
271.91566	156	
272.39211	78	
272.84760	142	
273.87534	64	
274.85880	84	
274.87847	70	
275.84592	116	
275.86404	192	
276.38056	70	
276.85350	290	
277.84102	108	
277.86316	272	
277.89127	68	
278.83447	230	
278.86770	358	
278.97124	76	
278.99785	58	
279.83296	122	
279.88414	62	
280.26477	66	
280.88497	128	
281.02769	72	
281.84389	68	
282.86535	100	
282.88601	70	
283.78247	64	
285.84918	360	1+
287.02918	96	
288.85389	114	
290.83412	74	
291.88189	70	
292.26176	74	
292.80558	68	
292.87106	70	
292.94064	66	
293.85628	58	
294.10697	68	
294.85908	60	
294.96766	78	
295.87292	58	
296.88161	72	
297.89269	154	
297.97654	68	
299.10504	108	
299.87333	274	1+
299.89329	86	
300.98116	64	
301.16608	64	
303.85709	60	
304.00692	64	
306.27854	66	
307.87740	66	
308.86013	60	
309.87815	68	
313.84410	72	
313.88313	72	
314.99595	68	
317.93818	94	
320.84798	80	
324.85700	62	
325.89882	64	
326.76518	74	
327.88268	66	
328.83075	72	
329.86473	60	
330.21026	94	
334.73320	70	
336.28303	88	
337.19742	84	
337.25873	68	
338.08910	74	
339.16762	102	
END IONS

###FS:    #m/z: 363.95601 #charge 1+
###MS: 106
###MSMS: 107
BEGIN IONS
TITLE=Cmpd 79, +MS2(363.9560), 28.0-35.0eV, 2.3min #107
RTINSECONDS=137.647
SCANS=106-107
PEPMASS=363.95601	101218
CHARGE=1+
185.92669	66	
189.85960	204	
190.94805	70	
191.86027	208	
196.87964	98	
201.98816	72	
205.98510	72	
206.95017	82	
207.87430	164	
208.88302	130	
209.86792	78	
209.94252	766	1+
210.88053	244	1+
212.87725	998	1+
213.95804	66	
215.84051	82	
218.89482	106	
222.95181	432	
223.90444	74	
223.95221	266	
223.96999	366	1+
224.88923	76	
224.94852	802	1+
224.97230	298	1+
226.89287	120	
226.94689	3132	1+
227.08825	104	
227.86295	72	
227.88162	76	
228.89462	126	
228.94243	4234	1+
230.88930	1006	1+
232.93819	96	
234.92887	114	
235.85026	70	
238.07512	72	
238.93734	174	
240.83048	82	
240.94052	812	
240.96423	570	1+
241.83926	86	
241.94171	436	
242.21378	74	
242.86001	88	
242.94014	1522	1+
243.17397	76	
243.83008	188	
243.84862	132	
244.82313	72	
244.89862	70	
244.95640	1310	1+
245.85667	86	
245.93998	188	
246.95210	1548	1+
247.90939	80	
248.80363	182	
248.90020	706	1+
248.95387	318	1+
249.79617	72	
250.88801	78	
250.94654	80	
251.79600	158	
253.16649	78	
253.90446	128	
254.85743	70	
254.94606	72	
256.80181	68	
258.83179	182	
258.85150	140	
259.84720	96	
260.97119	268	1+
260.99655	68	
261.82954	186	
263.97177	92	
264.84540	82	
265.78367	362	1+
265.81815	142	
266.81341	474	
266.86839	100	
267.97422	236	1+
268.08436	74	
268.82513	90	
268.84879	74	
268.95332	76	
269.91797	154	
269.96898	220	
270.80733	74	
270.96577	150	
271.92403	84	
274.13756	88	
274.39152	78	
275.86205	66	
276.85520	92	
277.39185	74	
277.85936	160	
278.80083	216	
278.84350	552	1+
279.10223	92	
279.44075	90	
279.79811	112	
279.82064	128	1+
279.90691	68	
280.79284	1262	1+
281.98355	100	
282.78955	606	1+
282.83221	84	
283.81905	534	1+
283.84714	102	
283.96980	74	
284.82173	464	1+
285.07270	90	
285.84900	294	
285.92353	80	
286.90405	70	
286.94781	78	
288.06799	114	
290.80253	72	
293.02847	76	
293.85433	174	1+
293.87339	138	
294.39426	96	
294.48068	70	
294.92740	82	
295.93229	82	
296.10129	76	
296.81603	126	
296.89865	74	
297.01697	74	
297.80768	250	
298.80037	2042	1+
298.87559	94	
299.85690	74	
299.88050	72	
300.03825	70	
300.95106	78	
301.86084	344	
302.79659	80	
302.85392	448	1+
303.79796	84	
303.85391	292	1+
305.43891	68	
305.79531	80	
308.83221	72	
309.81547	76	
311.81718	68	
311.86529	122	
312.45984	74	
312.87438	92	
312.95066	80	
313.87005	70	
314.81962	122	
315.81139	434	1+
316.09067	76	
316.81161	338	1+
318.80489	76	
318.93292	72	
318.94819	78	
319.83170	94	
320.92339	86	
321.81890	216	
322.81677	246	1+
324.01321	72	
324.02829	110	
324.88124	72	
326.21001	74	
326.34373	78	
327.96947	70	
328.04331	70	
329.79349	76	
337.94546	68	
338.94746	72	
339.83698	92	
341.16874	68	
341.32997	72	
347.76887	72	
349.89664	66	
352.30800	76	
352.76221	66	
354.72802	72	
358.99810	80	
361.80749	80	
END IONS

###FS:    #m/z: 336.94518 #charge 1+
###MS: 106
###MSMS: 108
BEGIN IONS
TITLE=Cmpd 80, +MS2(336.9452), 28.0-35.0eV, 2.3min #108
RTINSECONDS=138.42
SCANS=106,108
PEPMASS=336.94518	33102
CHARGE=1+
182.86554	80	
199.99149	80	
202.99305	68	
207.97415	70	
209.89818	62	
211.94303	244	1+
212.10448	102	
212.87758	588	1+
212.89295	84	
213.93935	68	
214.87567	80	
214.89276	76	
215.86220	68	
215.93791	66	
216.88633	124	
217.85209	68	
217.87688	82	
220.87946	62	
222.84181	80	
222.96667	72	
223.97381	68	
227.83733	76	
227.85549	68	
228.84399	170	
228.89810	98	
229.95446	150	
230.88954	824	
230.95736	64	
231.94819	84	
232.88771	106	
232.94697	84	
233.94748	82	
236.85961	106	
237.80978	92	
238.85859	64	
238.89641	82	
239.84557	134	
239.85879	102	
240.85686	80	
240.96192	92	
241.84212	426	
242.84225	240	
242.88497	80	
243.83845	134	
243.90031	70	
244.85625	84	
245.87122	76	
247.96450	198	
249.84254	62	
249.95906	82	
250.82931	254	
252.83863	238	1+
252.96870	370	
253.08866	74	
253.90208	106	
254.08927	98	
254.86150	64	
254.96545	258	
255.07327	158	
256.85140	176	
256.89681	126	
257.80037	68	
257.85564	98	
257.91892	66	
258.84698	1188	1+
258.93033	74	
259.90655	72	
260.83764	76	
261.47684	80	
261.83339	200	
262.99786	108	
263.82903	82	
264.42173	88	
264.86603	138	
265.82922	84	
265.84189	274	1+
266.98794	66	
268.83953	244	
269.84573	186	
269.92117	72	
269.95115	72	
270.58532	84	
270.84784	132	
272.91543	66	
272.97582	68	
273.79196	78	
274.85769	102	
275.42380	100	
275.86003	152	
276.61568	64	
276.85313	364	
276.87607	72	
276.91776	94	
277.86815	384	
278.83585	124	
278.86724	184	
279.81272	62	
279.86407	142	
279.88459	62	
280.84644	64	
281.26649	78	
281.45404	72	
281.84749	66	
285.85774	148	
286.84896	188	
287.85097	246	1+
289.43461	78	
290.87082	70	
290.98244	74	
291.48992	94	
291.85259	66	
291.93233	80	
293.11463	128	
293.89509	70	
293.99777	118	
294.10548	100	
294.12869	92	
295.20831	72	
295.85853	86	
295.87442	70	
296.80978	70	
296.88360	78	
297.11193	62	
297.92313	62	
297.97603	72	
298.30696	98	
298.85841	76	
300.89364	72	
301.17268	66	
301.87859	72	
302.87577	110	
303.80601	64	
303.88938	64	
306.85907	72	
307.87976	66	
308.86929	84	
309.23177	62	
309.88666	72	
310.30382	66	
310.43161	76	
311.92872	72	
312.87048	68	
313.91137	100	
314.61871	68	
315.39921	72	
318.97477	90	
320.10723	66	
320.92935	68	
324.89247	118	
326.62115	102	
326.90083	78	
327.88958	72	
330.85353	74	
335.54253	96	
335.75600	70	
336.13872	62	
END IONS

###FS:    #m/z: 359.96141 #charge 1+
###MS: 106
###MSMS: 109
BEGIN IONS
TITLE=Cmpd 81, +MS2(359.9614), 28.0-35.0eV, 2.4min #109
RTINSECONDS=139.192
SCANS=106,109
PEPMASS=359.96141	23106
CHARGE=1+
95.10216	76	
111.15903	72	
149.21606	78	
183.86000	72	
185.86649	84	
187.43705	74	
207.95074	86	
209.88383	72	
209.94629	70	
215.96852	88	
219.13645	88	
220.95630	68	
221.88782	96	
222.06930	80	
222.90627	90	
222.95188	180	
222.97954	66	
223.88604	76	
223.95964	74	
224.94814	264	
224.97347	66	
225.95495	116	
226.88765	72	
226.94622	1070	1+
226.97077	246	1+
227.83514	68	
228.85977	74	
228.94158	1110	
229.89915	72	
231.80036	92	
232.85982	72	
232.88202	78	
237.94998	72	
240.81861	106	
240.83241	74	
240.94030	446	
240.95877	252	1+
241.78608	74	
241.83967	76	
241.94251	420	
242.87923	82	
242.89844	80	
242.95709	112	
243.88309	114	
244.89645	88	
244.95774	462	
245.10542	78	
245.51651	82	
246.80607	78	
246.95211	494	1+
248.80253	304	1+
248.83640	78	
250.83519	72	
250.94461	142	
250.96786	136	
251.03779	80	
252.85804	78	
252.95193	136	
254.04861	84	
258.85089	86	
259.80552	80	
260.83217	384	1+
260.86963	82	
260.89328	70	
260.96936	100	
261.13327	80	
261.97327	84	
263.98039	70	
263.99424	78	
265.45693	96	
265.82200	126	
266.81390	588	1+
266.88742	80	
267.97265	170	
268.02009	84	
268.84366	82	
268.89121	96	
269.87263	84	
269.91916	70	
269.96385	118	
270.05830	78	
270.86173	78	
270.88213	82	
271.84925	72	
272.85217	72	
273.85698	224	1+
274.80101	72	
275.97668	94	
276.79215	242	1+
276.85075	112	
278.09376	94	
278.84281	248	
279.02760	76	
279.79492	206	
279.83933	150	
280.79689	928	1+
280.83407	82	
281.99174	78	
282.53485	72	
282.78861	74	
283.91910	72	
284.82211	196	
287.17674	74	
287.79914	68	
293.89985	182	
294.12861	68	
296.80374	178	
296.92502	80	
297.80697	110	
298.80357	1314	1+
298.89045	80	
298.94646	82	
299.16003	78	
299.82369	70	
299.88094	182	1+
300.03785	84	
300.78980	82	
300.80818	88	
300.92367	72	
301.78665	78	
301.81454	136	
303.94916	72	
305.12365	72	
305.39926	148	
305.84503	74	
307.13650	132	
308.80034	68	
308.87365	68	
309.80492	82	
310.73058	86	
310.87598	224	1+
311.05275	82	
311.86060	120	
311.90442	98	
314.93067	68	
316.81835	222	
317.81030	112	
317.88770	110	
320.12045	74	
320.81993	70	
321.82079	110	
322.90329	66	
324.00330	66	
325.82937	68	
327.91195	100	
329.40090	68	
329.87162	72	
330.37795	88	
331.84812	68	
332.81167	138	
332.88478	70	
333.79483	80	
334.06825	88	
336.94118	74	
339.02891	102	
339.07390	76	
340.88051	66	
340.96457	118	
341.02816	70	
353.32781	84	
353.85642	92	
356.97703	88	
359.89910	80	
END IONS

###FS:    #m/z: 363.95608 #charge 1+
###MS: 110
###MSMS: 111
BEGIN IONS
TITLE=Cmpd 82, +MS2(363.9561), 28.0-35.0eV, 2.4min #111
RTINSECONDS=142.859
SCANS=110-111
PEPMASS=363.95608	105604
CHARGE=1+
188.94431	72	
189.86604	142	
191.85967	160	
192.86007	80	
192.91488	94	
196.46834	84	
196.88210	188	
199.86308	78	
205.62020	100	
208.95637	82	
209.94360	280	
210.82250	72	
210.88322	76	
210.94491	144	
212.87819	956	1+
213.94891	74	
220.05193	72	
222.95208	680	1+
222.98314	78	
224.94791	1056	1+
226.94654	3052	1+
226.97231	242	
227.88760	430	1+
227.93306	162	
228.89253	308	1+
228.94217	2996	1+
230.82906	86	
230.89136	1136	1+
231.86251	110	1+
232.88082	168	
234.49819	98	
235.14384	112	
236.87555	76	
237.07028	94	
238.93900	72	
240.82467	74	
240.94031	832	
240.96159	528	1+
241.81637	78	
241.93964	2854	1+
242.88477	94	
242.94198	1848	1+
243.81940	180	
243.95732	276	
244.82168	94	
244.83883	94	
244.86581	82	
244.89760	80	
244.95665	1200	1+
245.83786	80	
245.94079	242	
246.80879	138	
246.95338	1748	1+
247.92479	76	
248.80378	230	1+
248.84957	130	
248.86388	102	
248.90007	254	
249.89964	130	
250.57881	78	
251.03373	84	
251.10545	90	
251.91585	92	
253.90182	82	
254.83978	84	
256.87892	74	
258.10446	78	
258.83545	100	
259.84258	132	
260.83107	274	
260.84698	246	
260.96674	520	1+
261.83697	212	
263.13522	72	
263.83109	74	
263.97263	82	
264.81733	114	
264.94932	82	
265.82690	108	
265.97529	86	
266.81620	278	
266.85924	90	
266.87754	74	
267.81230	158	
267.97432	116	
268.41595	106	
268.84094	80	
269.80984	76	
269.96936	174	
271.88135	72	
272.84277	78	
275.00462	80	
275.92129	158	
276.31939	100	
276.85653	180	
277.86813	212	1+
278.08356	82	
278.80075	136	
278.84222	180	
279.80134	78	
280.79237	614	1+
280.84243	88	
280.90015	80	
280.92703	84	
281.85553	80	
281.92602	84	
281.99190	80	
282.79366	252	
282.96408	108	
283.06974	194	
283.79364	112	
283.83195	84	
283.84818	356	1+
283.88870	104	
283.97048	72	
283.98927	74	
284.00801	88	
284.82537	280	1+
285.88793	72	
286.85006	210	
287.83037	78	
287.87211	72	
290.08901	72	
291.10401	70	
291.80446	72	
291.97413	90	
294.92346	78	
296.81072	380	
296.85580	70	
297.81008	276	
298.80593	818	
299.80085	1002	1+
299.87928	110	
301.85978	392	
302.80150	136	
302.86425	204	
303.85255	358	1+
303.99232	76	
304.89631	90	
305.89848	72	
308.00683	76	
308.13805	86	
310.87748	76	
316.81225	268	1+
316.83772	104	
317.88104	86	
318.93308	72	
319.82454	70	
321.82285	134	
321.86768	126	
323.81822	72	
323.89039	74	
324.80433	80	
324.90228	102	
325.90694	82	
327.95591	74	
328.88646	96	
329.98947	102	
331.96884	70	
336.76944	78	
336.94447	76	
340.93812	98	
343.17652	78	
349.31837	72	
352.85935	72	
356.89793	82	
356.98858	78	
359.86180	82	
362.20435	72	
363.74111	84	
365.73234	88	
366.01649	80	
367.33325	86	
END IONS

###FS:    #m/z: 359.96127 #charge 1+
###MS: 110
###MSMS: 112
BEGIN IONS
TITLE=Cmpd 83, +MS2(359.9613), 28.0-35.0eV, 2.4min #112
RTINSECONDS=143.631
SCANS=110,112
PEPMASS=359.96127	20474
CHARGE=1+
45.47196	76	
55.68824	82	
197.86837	80	
198.88175	80	
205.94818	76	
209.94022	146	
213.16269	88	
216.85550	128	
218.88605	74	
220.96324	66	
222.95088	216	
223.89126	176	
223.95444	86	
224.94832	494	1+
226.88527	66	
226.94795	1260	1+
226.97276	66	
227.10190	72	
227.93546	116	
228.94132	780	1+
229.00633	80	
229.11419	78	
230.88699	86	
232.82961	64	
233.05100	72	
233.60602	98	
234.82921	82	
234.86226	142	
234.88556	68	
235.86353	78	
237.05888	64	
240.79579	70	
240.82987	64	
240.87429	76	
240.93818	608	1+
240.95836	120	
241.85840	70	
241.90413	172	
241.96165	80	
242.96414	138	
243.82761	66	
243.95119	116	
244.95565	366	
245.94125	152	
246.80315	400	1+
246.95171	578	
248.08321	106	
250.83576	204	1+
250.94753	116	
251.04726	68	
251.07303	82	
252.95368	78	
256.91503	74	
258.44161	92	
258.84479	124	
258.89590	78	
258.97296	158	
261.78714	180	1+
261.83713	76	
261.97194	188	
262.96936	72	
263.86885	98	
264.81939	196	
265.82801	136	
265.97339	144	
266.81513	550	1+
267.92734	88	
267.97393	270	1+
268.14258	72	
268.80057	82	
269.91097	74	
269.96712	124	
270.79726	66	
270.94778	120	
271.79264	78	
274.87204	66	
275.86250	90	
275.97025	128	
276.81555	66	
277.80542	140	
277.91570	86	
278.79733	224	
278.84293	124	
279.38991	72	
279.79557	90	
279.85776	84	
280.11964	82	
280.79215	1168	1+
280.83013	140	
280.86150	78	
280.96381	66	
281.88157	64	
281.93000	84	
282.82167	82	
283.82496	138	
283.86955	74	
283.98340	70	
284.78853	78	
284.82552	222	
285.11192	64	
285.90257	94	
286.86325	74	
287.91400	80	
288.43058	80	
291.86529	122	
292.81212	78	
293.98568	66	
294.84959	66	
294.92564	74	
295.41085	90	
295.81063	144	
295.92990	70	
296.81012	134	
296.86222	80	
297.42566	92	
297.80130	82	
298.42360	84	
298.80397	1130	1+
298.83343	128	
300.44642	78	
300.80269	138	
300.87648	82	
302.87331	182	1+
302.93109	72	
302.98242	106	
303.84883	84	
303.94670	92	
304.81063	72	
305.78912	78	
305.80754	74	
308.94405	70	
309.79802	116	
310.87080	66	
312.04518	66	
312.90276	74	
313.36150	66	
314.81281	74	
314.90871	102	
315.83309	82	
316.81308	296	1+
317.87275	70	
318.80164	110	
318.84974	80	
318.95211	76	
319.05730	64	
320.14029	100	
322.83288	76	
323.81318	76	
325.14712	90	
327.11157	72	
328.88142	176	1+
335.96300	70	
336.94180	130	
340.83559	66	
342.03069	66	
346.90354	64	
349.83751	72	
350.82577	64	
352.39784	66	
353.90793	88	
355.41709	86	
359.22842	70	
364.31784	66	
364.92270	80	
END IONS

###FS:    #m/z: 507.84497 #charge 1+
###MS: 110
###MSMS: 113
BEGIN IONS
TITLE=Cmpd 84, +MS2(507.8450), 28.2-35.2eV, 2.4min #113
RTINSECONDS=144.405
SCANS=110,113
PEPMASS=507.84497	17898
CHARGE=1+
222.97119	350	1+
223.97286	334	1+
232.89719	124	
238.91707	94	
250.87796	96	
250.97034	130	
266.16677	144	
266.39014	102	
268.92938	112	
270.80728	120	
270.85572	96	
278.82957	348	1+
284.86325	240	1+
287.85284	286	1+
289.03893	96	
290.87920	256	
290.93037	94	
291.87065	176	
293.87529	286	
294.40053	102	
296.83826	102	
297.37906	100	
299.91464	124	
301.84582	182	
301.87086	124	
302.80047	140	1+
303.87200	110	
304.86609	98	
305.86251	652	1+
307.89298	152	
308.14623	366	1+
308.87425	268	
310.15733	272	
311.16433	112	
311.81130	94	
312.89440	154	
313.89057	102	
313.92699	116	
314.32390	156	
314.86527	812	1+
319.07992	94	
321.85397	162	
322.85388	108	
323.87385	266	
324.86469	122	
324.90064	96	
325.87866	564	1+
325.90045	142	
326.88331	476	1+
327.81237	96	
328.84210	92	
328.86457	96	
328.88879	274	
330.08992	94	
330.88285	98	
331.86214	98	
332.87464	412	
332.93006	114	
335.95651	100	
336.33019	100	
336.88051	188	1+
340.08516	100	
344.84246	218	1+
347.77467	198	
348.77858	274	1+
348.84333	128	
349.75876	232	
349.84034	96	
349.86335	118	
350.76461	140	
350.88135	174	
352.27145	98	
353.77103	138	
354.89000	346	1+
356.46023	96	
357.85197	104	
358.19570	100	
359.81096	92	
365.98781	94	
366.73834	118	
367.70664	132	1+
367.74057	122	
367.76728	124	
367.81476	130	
367.86146	100	
367.90241	116	
368.09628	104	
368.84628	136	
368.90110	126	
369.83074	416	1+
370.71460	200	1+
370.80429	204	
371.19131	98	
372.81768	136	
372.88957	146	1+
373.71636	138	
373.78684	112	
374.81461	120	
374.82623	138	
375.74110	110	
378.88623	142	
378.90927	98	
380.71901	370	
381.71439	404	1+
381.78772	96	
381.83764	120	
383.73709	366	1+
383.85628	176	1+
386.84358	120	
387.86346	176	
388.37382	94	
388.83065	148	
389.19242	110	
389.76828	154	
390.70660	96	
390.78864	94	
390.84188	800	1+
390.87612	278	1+
391.75076	222	
392.82810	266	
393.34077	104	
393.74054	194	1+
393.83141	146	
394.78293	112	
394.82377	94	
395.69201	98	
396.85799	112	
398.73005	300	
399.73056	174	
399.85011	200	
400.73064	120	
401.76674	318	1+
403.72808	106	
403.86948	184	
404.85590	822	1+
405.76301	140	
405.85746	648	1+
406.73040	98	
407.74139	362	1+
408.77548	116	
408.85212	696	1+
409.67868	96	
410.73570	154	
410.78077	190	1+
410.83485	990	1+
412.73948	110	
412.81630	138	1+
412.83970	150	
413.84546	146	
414.62084	136	
414.69326	128	
415.84522	128	
416.73616	132	
421.88355	100	
422.74922	210	1+
423.77405	106	
423.87242	264	
424.82738	480	1+
424.86629	122	
425.73540	134	
425.75820	294	
426.15124	94	
426.75392	258	
426.77061	146	
426.86312	728	1+
427.74354	258	
428.75438	228	
428.84555	1154	1+
429.70047	262	
429.74270	204	
429.87135	98	
430.74030	122	
430.77197	92	
431.86616	540	1+
443.76127	160	1+
444.87251	776	
445.75282	154	
445.87625	840	1+
447.70715	282	
448.70397	118	
448.78891	126	
449.87615	524	1+
453.07819	108	
457.90589	164	
462.88521	828	1+
465.89868	128	
467.88784	528	1+
470.72482	106	
485.89579	640	1+
487.18761	102	
488.10010	94	
492.82384	100	
502.57562	96	
508.91770	112	
END IONS

###FS:    #m/z: 322.92976 #charge 1+
###MS: 114
###MSMS: 115
BEGIN IONS
TITLE=Cmpd 85, +MS2(322.9298), 28.0-35.0eV, 2.5min #115
RTINSECONDS=148.067
SCANS=114-115
PEPMASS=322.92976	868000
CHARGE=1+
109.29852	72	
182.87197	82	
187.01180	82	
191.89439	78	
191.94026	104	
192.88744	54	
193.47800	68	
196.16876	82	
199.88219	78	
200.83986	68	
201.04337	54	
203.05602	78	
204.88322	70	
204.96559	56	
205.94816	88	
206.11546	74	
206.97112	100	
212.03657	68	
212.88779	54	
212.98540	70	
215.87319	66	
216.84827	54	
219.06908	74	
220.87508	132	
221.89353	62	
222.83445	64	
223.86797	58	
223.96222	250	
224.82235	70	
224.93474	50	
225.95630	68	
225.98734	54	
226.32744	88	
226.91501	74	
227.92693	144	
228.83926	48	
229.01371	48	
230.83051	86	
230.84576	74	
231.95155	80	
232.11626	50	
232.82958	56	
233.91584	80	
236.93022	54	
237.90093	56	
238.93730	116	
239.07497	120	
240.82506	72	
240.94056	5384	
241.85472	72	
241.94159	3366	
242.82197	60	
242.94147	11710	1+
243.28895	66	
243.81668	62	
244.01753	66	
244.82284	118	
244.93813	1824	1+
244.97945	64	
245.82619	60	
246.85686	58	
246.97279	130	
247.16926	56	
248.85277	100	
248.94080	82	
250.95383	60	
251.07445	72	
251.13875	86	
251.84776	70	
252.07374	80	
256.85687	64	
257.07587	66	
257.39252	92	
257.90317	98	
258.18531	92	
258.83366	294	
260.82816	310	1+
261.84387	88	
262.79474	62	
262.92425	48	
263.23111	172	
263.83350	100	
263.91093	64	
264.79924	64	
264.83904	60	
265.05929	182	
265.11945	56	
265.80309	78	
265.87324	54	
266.13381	50	
266.86201	84	
266.88944	54	
268.95762	58	
269.80004	84	
269.87656	70	
270.07427	50	
270.35683	92	
273.79007	88	
274.05232	58	
274.24947	64	
274.53817	90	
274.82311	76	
274.83966	64	
275.91505	48	
276.26638	92	
277.10781	64	
277.86053	92	
278.12440	60	
278.16986	72	
278.84417	70	
279.09115	682	1+
280.82995	66	
281.95926	72	
282.07662	58	
283.85926	64	
283.91907	70	
283.97051	78	
284.29282	240	
284.84453	48	
284.89240	90	
285.85078	64	
285.91526	92	
285.94875	68	
287.88645	70	
288.86059	68	
288.93137	52	
289.18227	82	
289.80417	182	1+
291.99774	50	
294.86850	70	
294.94886	82	
298.40669	66	
300.92542	78	
301.79947	56	
301.84021	96	
302.84305	194	1+
303.94278	60	
304.89022	48	
305.80411	64	
305.89636	90	
305.93496	74	
308.09526	78	
308.88737	66	
310.83391	58	
313.86781	70	
314.83453	72	
314.86050	66	
315.82878	82	
316.82038	54	
318.18348	72	
318.78806	56	
321.20252	66	
323.26542	56	
323.88681	200	1+
324.20443	80	
324.88956	246	1+
325.02322	58	
328.18080	50	
END IONS

###FS:    #m/z: 340.94051 #charge 1+
###MS: 114
###MSMS: 116
BEGIN IONS
TITLE=Cmpd 86, +MS2(340.9405), 28.0-35.0eV, 2.5min #116
RTINSECONDS=148.839
SCANS=114,116
PEPMASS=340.94051	350058
CHARGE=1+
141.07282	78	
185.36825	66	
190.94637	82	
192.95570	66	
193.93413	82	
194.88597	80	
196.88644	82	
197.86698	118	
198.04782	78	
208.87933	60	
208.95796	146	
212.87348	216	1+
213.93862	378	
216.88317	360	1+
217.88404	254	1+
217.90597	80	
222.89695	74	
223.84399	70	
223.88055	66	
223.97677	70	
224.95880	70	
225.88397	74	
228.84585	148	
229.15674	76	
230.84850	116	
231.03083	68	
231.89029	78	
233.83673	62	
233.89744	114	
233.94386	80	
234.98912	74	
235.95794	90	
237.85157	88	
237.89144	126	
238.86709	164	
239.84873	114	
239.88492	112	
240.83237	146	
240.84703	156	
241.81996	86	
241.84210	554	
241.88734	80	
241.90279	66	
242.84787	290	
242.94343	60	
243.83823	668	1+
244.86997	236	1+
246.97524	168	
248.89620	86	
249.88133	76	
249.96574	72	
250.84523	64	
250.98704	62	
251.02197	72	
252.11668	66	
253.90191	84	
253.95672	70	
254.87156	62	
254.91228	132	
254.96148	68	
255.96798	60	
256.26303	160	
256.93983	84	
256.96140	84	
257.19388	70	
257.85247	64	
258.83969	278	
259.85747	514	
259.89069	70	
259.95943	212	
260.33429	74	
260.83576	506	1+
261.86388	76	
262.65346	64	
262.88824	66	
263.09353	120	
263.89678	76	
264.98728	74	
265.86109	76	
266.85137	124	
267.13444	68	
267.84353	124	
268.00180	112	
268.13872	64	
268.82265	68	
268.83593	638	1+
268.96963	68	
269.79182	82	
269.83724	466	1+
271.79629	72	
272.93670	116	
273.80056	64	
273.88543	70	
273.90966	66	
274.86081	190	
275.86437	102	
275.87433	84	
275.88083	236	1+
275.92534	72	
276.85620	448	
276.97892	68	
277.14042	74	
277.86084	550	
277.96593	136	
278.84551	1556	1+
278.94023	66	
281.85713	168	
281.88876	190	
282.79470	92	
282.87395	112	
282.91561	106	
284.77851	70	
286.89989	64	
288.84033	94	
289.78764	76	
289.88407	60	
291.95954	74	
292.87080	148	
294.30985	74	
294.80966	68	
294.84763	78	
294.86854	126	
295.83302	70	
295.87989	106	
295.89830	60	
295.97222	86	
297.86688	116	
298.30485	64	
298.50650	76	
298.86403	118	
299.88618	112	
300.88100	256	
301.02574	76	
301.86072	62	
301.87841	120	
301.90373	228	1+
302.86477	114	
303.04230	68	
303.30317	78	
305.99074	94	
308.07573	88	
310.15701	82	
311.09596	62	
311.85868	60	
315.98634	60	
316.13886	66	
318.43986	118	
322.28405	94	
323.11820	88	
323.76919	86	
325.37065	76	
325.90263	62	
327.21379	74	
330.82431	82	
331.94404	70	
333.79032	64	
333.90894	96	
334.75118	80	
336.60274	92	
337.97590	70	
342.77153	78	
END IONS

###FS:    #m/z: 363.95634 #charge 1+
###MS: 114
###MSMS: 117
BEGIN IONS
TITLE=Cmpd 87, +MS2(363.9563), 28.0-35.0eV, 2.5min #117
RTINSECONDS=149.611
SCANS=114,117
PEPMASS=363.95634	136784
CHARGE=1+
157.03928	92	
189.86251	140	
191.85886	192	
205.94636	72	
208.94915	78	
209.92330	94	
209.94434	254	
210.94672	112	
212.83126	80	
212.87687	496	1+
214.89360	126	
215.89126	74	
215.98692	86	
222.95380	192	
224.83534	72	
224.88729	82	
224.94732	466	
224.97098	170	
225.96713	100	
226.90104	106	
226.94760	2222	1+
226.96851	188	
228.89215	130	
228.94274	1676	1+
230.88961	876	1+
234.88583	108	
239.08039	90	
240.81804	86	
240.83411	74	
240.93921	718	
240.96525	84	
241.04555	74	
241.53962	90	
241.82581	74	
241.94375	454	
242.83312	268	1+
242.94027	1916	1+
243.95795	142	
244.81974	76	
244.93894	218	
244.95842	1100	1+
245.80922	244	1+
245.94166	200	
246.53466	72	
246.80934	176	1+
246.85488	84	
246.95396	910	1+
248.80287	212	
248.90026	558	
249.43903	92	
249.80459	122	
249.92406	74	
250.94894	120	
251.04540	72	
251.81289	74	
251.93534	88	
255.92729	86	
257.81056	76	
258.83338	94	
258.84641	112	
258.94332	74	
259.84777	154	
260.82945	108	
260.96863	224	
261.83472	304	1+
262.83855	190	1+
262.93431	72	
263.82900	118	
263.85885	76	
264.79988	78	
264.81952	78	
265.81931	100	
266.15963	72	
266.79352	152	
266.81360	1136	1+
267.97056	512	
268.81467	166	
268.95853	110	
269.87068	104	
269.90863	80	
269.97179	138	
270.53258	92	
270.96289	78	
271.86337	126	
272.86051	282	1+
273.90043	164	1+
276.85807	110	
277.05367	76	
277.10376	90	
277.80862	132	
277.85029	72	
278.07330	92	
278.40332	74	
278.79813	202	
278.81352	78	
279.10223	98	
279.78909	1366	1+
279.81396	210	1+
279.85582	78	
280.79139	1164	1+
281.36566	88	
281.86290	106	
282.86468	88	
282.91848	84	
283.79230	274	1+
283.85055	124	
284.82206	220	1+
285.84812	268	1+
285.95028	100	
286.91895	80	
288.88131	92	
289.86307	74	
290.80233	76	
292.95120	72	
293.85340	78	
294.86530	174	
295.84145	76	
295.87953	82	
296.00924	96	
296.02919	72	
296.80952	158	
297.80980	124	
298.43208	84	
298.80253	1284	1+
300.80340	190	
300.91065	76	
301.73353	74	
301.79536	90	
301.81263	82	
301.86429	262	1+
303.79833	146	
303.85898	176	1+
303.94504	98	
305.84896	72	
305.88557	92	
306.44202	90	
308.42938	82	
308.87885	114	
309.04205	74	
309.84378	112	
310.84501	72	
312.36030	76	
312.81570	74	
316.81585	496	1+
318.15089	76	
318.59328	80	
318.93081	88	
320.13717	96	
320.14990	82	
320.37762	88	
321.86602	78	
322.77349	88	
322.82301	124	
323.80822	76	
324.43227	72	
325.83855	86	
326.16957	146	
326.87322	124	
326.89186	76	
327.88090	112	
336.94519	100	
338.94732	86	
340.93841	218	
343.91626	80	
345.86820	88	
346.33442	82	
347.22848	92	
349.76658	86	
355.84106	72	
356.41332	92	
357.78481	76	
359.95508	72	
361.05536	76	
361.85392	80	
362.82397	84	
END IONS

###FS:    #m/z: 322.92968 #charge 1+
###MS: 118
###MSMS: 119
BEGIN IONS
TITLE=Cmpd 88, +MS2(322.9297), 28.0-35.0eV, 2.6min #119
RTINSECONDS=153.266
SCANS=118-119
PEPMASS=322.92968	803880
CHARGE=1+
55.79646	70	
60.03475	144	
177.92936	70	
180.86523	66	
190.06111	58	
197.87348	68	
198.97163	72	
201.04558	104	
205.94617	162	
205.96899	62	
207.97242	128	
208.12653	56	
214.11780	72	
215.92727	52	
216.89218	64	
219.39286	86	
219.94233	80	
221.06755	148	
221.94640	78	
225.89525	72	
225.93221	90	
226.82582	54	
226.89823	54	
227.84084	72	
227.95391	68	
228.85781	118	
228.93182	54	
229.15159	66	
229.84170	54	
230.83295	68	
230.85513	56	
230.88709	98	
233.95145	54	
235.03628	72	
236.88276	66	
237.92544	70	
238.93886	322	
238.99464	64	
239.07029	100	
239.08555	58	
239.23244	62	
239.78152	66	
240.09160	68	
240.82475	64	
240.94010	2478	
241.79562	66	
241.93957	11174	1+
242.08799	54	
242.82564	62	
242.85335	70	
242.94173	7934	1+
243.83335	90	
244.82268	198	
244.88345	58	
244.93855	2170	
246.85288	80	
246.93956	80	
246.97343	180	
247.83586	72	
248.85629	134	
248.95610	70	
249.04008	76	
249.07431	72	
249.92978	60	
250.97352	98	
251.06677	70	
254.80673	66	
254.92236	70	
255.82081	52	
256.03507	82	
257.90102	76	
257.94495	56	
258.79330	66	
258.91977	68	
259.79954	64	
259.84388	54	
261.47891	66	
261.83219	130	
262.82168	152	
262.85046	72	
263.17500	68	
263.19108	74	
263.84333	64	
263.89883	90	
263.98138	130	
265.06958	76	
265.80773	68	
265.82140	68	
266.84516	58	
266.88735	66	
267.86314	68	
267.94941	80	
268.93144	82	
269.79981	64	
269.84212	70	
269.91531	58	
270.83381	68	
271.15496	60	
271.84596	100	
272.85223	52	
276.81326	88	
276.83820	62	
276.85829	62	
276.91947	82	
278.79461	68	
279.09152	992	1+
279.11657	76	
279.85275	162	
280.80753	76	
280.84047	56	
281.10045	58	
281.36533	92	
282.27732	60	
283.08169	78	
283.79384	74	
283.86301	68	
283.96881	76	
284.24168	68	
284.29076	366	1+
284.84542	116	
284.87320	96	
288.82926	82	
289.23400	60	
289.75032	62	
289.78529	64	
293.82365	66	
294.85566	164	
295.43608	64	
296.82856	78	
296.86649	56	
299.40853	84	
300.42542	104	
300.80886	128	1+
301.07894	80	
301.85487	64	
303.16860	78	
304.73335	54	
307.16230	68	
307.81471	62	
308.86519	80	
308.89065	60	
310.01429	62	
310.72356	68	
311.89854	80	
313.87672	66	
313.89166	60	
318.21382	54	
319.81290	64	
319.88312	72	
319.94905	90	
321.04816	76	
322.92559	62	
323.59016	58	
325.89257	136	
328.13627	60	
END IONS

###FS:    #m/z: 340.94036 #charge 1+
###MS: 118
###MSMS: 120
BEGIN IONS
TITLE=Cmpd 89, +MS2(340.9404), 28.0-35.0eV, 2.6min #120
RTINSECONDS=154.038
SCANS=118,120
PEPMASS=340.94036	319690
CHARGE=1+
173.52624	86	
180.86511	96	
192.92311	68	
195.91094	64	
206.99076	70	
208.89967	74	
208.95629	84	
210.89934	66	
212.88045	184	1+
213.93929	262	
215.93081	82	
216.90976	66	
221.89162	84	
222.89861	78	
223.83091	78	
223.88617	80	
223.95953	112	
225.97082	140	
226.89658	66	
228.83942	70	
228.94300	74	
230.84760	84	
230.94290	72	
231.88811	88	
231.94719	160	
232.94766	70	
233.89915	62	
235.01016	64	
236.82472	76	
238.84252	64	
238.89413	78	
239.84917	142	
239.88256	62	
240.83675	110	
241.84344	982	1+
241.90184	88	
242.53701	84	
242.82970	290	1+
242.87138	72	
243.83147	202	1+
243.86952	92	
244.95873	72	
248.98757	66	
249.96091	60	
249.98794	118	
250.04650	68	
250.40190	82	
250.95045	234	1+
250.98927	68	
251.82429	68	
251.87793	134	
252.40543	72	
252.84421	76	
252.90886	80	
253.92546	62	
254.91532	62	
254.94370	80	
254.96451	124	
255.14426	64	
256.85138	84	
256.87488	310	1+
256.89349	70	
257.24269	68	
257.52253	88	
257.85363	274	
258.84644	740	1+
258.86343	254	
259.90269	68	
259.95786	78	
260.83587	682	1+
260.88141	66	
260.90354	64	
262.88046	82	
264.86309	126	
264.90691	68	
264.96302	78	
265.01708	84	
265.83709	76	
266.84713	136	
266.86603	112	
268.81648	64	
268.84117	274	
269.21163	66	
269.83715	126	
270.28015	72	
270.83005	140	
272.85219	90	
272.88050	90	
272.93739	142	
272.97408	76	
273.16666	84	
274.86251	202	
275.84269	114	
275.86147	116	
275.90098	66	
276.86103	292	
277.86317	154	
277.99746	116	1+
278.12659	90	
278.71254	66	
278.84822	1016	1+
279.93262	70	
279.97556	68	
281.87267	144	
282.85445	254	1+
284.42407	76	
285.42519	84	
285.85065	74	
285.88189	82	
286.02916	68	
286.91046	66	
287.87015	74	
287.91384	78	
288.86659	96	
289.88413	82	
290.79216	60	
290.85421	156	
292.83095	68	
292.87261	84	
293.85790	62	
294.86775	166	
294.90448	64	
295.97665	138	
296.10007	126	
297.87634	102	
297.97509	136	
298.31964	86	
298.91832	80	
299.00266	72	
299.40688	80	
299.87051	154	
301.85799	194	
302.07889	68	
302.45038	94	
302.84977	60	
302.86720	88	
304.23818	102	
304.99718	84	
306.90240	62	
307.86444	64	
307.89029	66	
309.30336	74	
309.86258	74	
310.15959	84	
311.71589	68	
314.35763	66	
315.85284	74	
316.83335	68	
319.48576	68	
320.89188	102	
321.25523	66	
322.14703	62	
324.87942	74	
325.95539	60	
326.90755	100	
329.86949	70	
333.75425	88	
335.86660	74	
337.03747	88	
337.55393	92	
344.33121	66	
END IONS

###FS:    #m/z: 336.94521 #charge 1+
###MS: 118
###MSMS: 121
BEGIN IONS
TITLE=Cmpd 90, +MS2(336.9452), 28.0-35.0eV, 2.6min #121
RTINSECONDS=154.81
SCANS=118,121
PEPMASS=336.94521	30164
CHARGE=1+
149.58223	84	
166.37751	60	
176.70624	74	
191.04520	64	
193.88996	92	
201.04262	114	
203.15568	66	
205.87919	86	
210.91900	70	
211.94449	782	
212.87719	428	1+
213.94054	74	
214.89283	66	
214.93767	90	
215.89666	84	
216.89925	70	
218.88736	154	
221.96477	80	
222.06372	82	
222.83832	112	
223.85131	74	
224.84280	60	
225.05430	62	
226.01151	94	
226.16448	68	
227.83509	72	
228.99887	74	
229.95503	640	
230.88986	572	1+
231.94640	310	1+
232.85198	70	
233.82928	234	
233.89804	98	
234.10544	64	
234.90484	72	
235.03281	70	
237.86845	68	
238.85635	76	
239.49423	102	
239.84728	118	
240.78635	90	
240.83749	142	
240.85972	114	
240.98485	78	
241.01693	72	
241.84218	742	1+
241.91002	60	
242.78191	68	
243.85849	94	
245.58114	70	
245.83524	72	
245.84867	80	
245.87781	82	
246.97058	394	1+
247.90174	68	
248.90222	72	
249.79233	62	
250.82550	80	
251.14078	104	
251.84281	102	
251.97788	102	
252.96936	392	1+
253.91251	84	
253.92432	78	
254.15921	68	
254.19736	66	
254.87420	110	
254.96142	70	
255.07324	132	
256.86705	114	
256.88377	84	
257.40834	92	
257.85697	116	
258.84536	322	
258.93967	68	
259.02436	80	
259.09380	70	
259.13495	60	
259.85517	316	
260.35422	70	
260.85224	172	
262.87518	96	
262.91621	60	
263.09226	66	
264.86576	108	
265.08679	74	
266.84712	80	
267.84058	124	
267.96798	82	
268.62507	74	
268.83810	520	1+
268.86718	66	
269.87039	88	
270.06630	68	
272.84247	60	
272.98596	74	
273.91426	60	
274.86386	106	
274.98587	72	
275.85904	210	
276.85644	360	
276.88506	72	
277.83308	66	
277.86304	204	
278.83956	66	
278.87767	100	
278.96193	130	
279.06762	66	
279.85163	288	1+
279.86469	134	
282.87578	76	
285.85310	168	
286.85162	118	
287.85021	376	1+
288.40994	64	
288.91478	66	
291.80057	64	
291.85740	98	
292.92064	88	
293.10644	380	1+
293.14010	70	
293.24291	60	
294.41966	76	
294.86851	130	
294.88729	72	
295.86912	72	
296.88963	80	
296.92156	90	
298.82699	60	
299.41722	68	
299.78884	62	
299.86958	124	
299.90176	70	
299.91668	88	
300.87859	84	
301.87414	80	
305.87456	62	
305.93487	100	
306.87757	94	
307.79763	96	
307.89262	66	
308.87563	66	
309.09847	68	
309.44345	62	
311.86003	122	
313.89830	78	
314.76046	68	
316.13431	80	
316.24373	82	
317.39579	96	
320.89414	88	
322.14265	72	
325.99592	62	
327.28706	102	
328.16832	66	
328.87958	80	
333.72996	76	
334.76009	66	
337.18654	102	
339.80236	70	
END IONS

###FS:    #m/z: 322.92994 #charge 1+
###MS: 122
###MSMS: 123
BEGIN IONS
TITLE=Cmpd 91, +MS2(322.9299), 28.0-35.0eV, 2.7min #123
RTINSECONDS=158.471
SCANS=122-123
PEPMASS=322.92994	809500
CHARGE=1+
83.17594	70	
118.16382	42	
192.88737	48	
193.83016	36	
196.08477	72	
197.95913	36	
198.92832	66	
201.04352	250	
202.88293	74	
205.94836	166	
206.97054	106	
207.97582	56	
209.01147	76	
211.89524	48	
212.82959	72	
213.89328	56	
215.83525	66	
216.10262	56	
217.96566	64	
219.00565	88	
219.61284	46	
219.84218	78	
221.86255	70	
221.94136	144	
222.85454	60	
222.95016	60	
223.96508	106	
224.02968	50	
225.86193	64	
225.95959	72	
226.65235	48	
226.81385	72	
226.84658	72	
228.89117	48	
230.84774	36	
232.82006	64	
235.52790	84	
235.82383	82	
235.87870	76	
237.09644	78	
237.79663	78	
237.89347	52	
237.98235	68	
238.93801	178	
239.06716	70	
239.78703	58	
239.83672	68	
240.05499	52	
240.09899	46	
240.82254	140	
240.90747	48	
240.94031	3634	
241.86024	44	
241.93915	10310	1+
242.01639	48	
242.07756	74	
242.51579	76	
242.82056	340	1+
242.91861	98	
242.94103	6914	1+
242.99963	58	
243.14762	40	
243.35203	48	
244.94023	1964	
245.82193	72	
245.93937	38	
246.86913	106	
247.17527	78	
247.91338	72	
247.99995	62	
248.32375	48	
248.84367	116	
248.85452	54	
248.90035	68	
250.94525	164	
251.06521	50	
251.11380	76	
252.81930	70	
254.67524	46	
256.89042	70	
258.80826	126	
258.83673	144	
258.85444	58	
259.84135	50	
261.83433	90	
261.93779	56	
262.82172	166	
263.17540	64	
263.88868	48	
264.41461	64	
265.06489	68	
265.86500	54	
266.85550	240	1+
267.06184	70	
267.07612	60	
268.95749	64	
269.84661	38	
269.97746	46	
272.44051	76	
272.84420	78	
273.04474	72	
273.78796	56	
275.84820	46	
278.12656	78	
278.84974	92	
278.86640	40	
279.09082	1026	1+
280.93506	70	
281.06746	202	1+
281.23339	50	
281.84556	128	
281.96417	46	
282.27777	114	
282.85075	182	1+
282.89729	70	
283.78070	126	
283.82203	80	
283.88145	42	
283.98123	44	
284.08279	68	
284.29332	394	1+
284.94834	48	
285.96495	64	
286.29930	60	
286.86068	64	
287.85951	66	
288.21586	78	
289.87994	158	
293.13353	44	
293.83629	42	
293.85318	68	
295.82234	58	
297.84902	80	
297.96974	56	
301.12352	76	
305.88161	56	
305.90713	72	
306.95154	76	
307.80190	78	
307.88491	180	
307.90164	126	
310.88862	66	
310.99938	46	
313.79168	50	
314.03270	40	
314.79771	70	
316.84651	50	
317.17447	64	
319.28156	48	
320.19488	50	
320.61966	72	
320.85909	66	
323.84414	90	
323.88135	70	
324.31304	46	
326.88047	60	
326.90756	50	
327.83534	58	
END IONS

###FS:    #m/z: 340.94056 #charge 1+
###MS: 122
###MSMS: 124
BEGIN IONS
TITLE=Cmpd 92, +MS2(340.9406), 28.0-35.0eV, 2.7min #124
RTINSECONDS=159.243
SCANS=122,124
PEPMASS=340.94056	344480
CHARGE=1+
189.86379	78	
207.01732	68	
207.94296	124	
210.93565	128	
213.88213	230	
213.93677	310	
214.87324	66	
215.89129	116	
217.88216	68	
218.87116	66	
220.87056	84	
221.87896	72	
222.86928	82	
223.88879	118	
223.96153	72	
224.90326	72	
224.93655	66	
224.96053	84	
226.94278	78	
228.83773	374	1+
230.19330	74	
230.88126	352	1+
230.90200	62	
231.95003	260	
232.85584	76	
232.90088	118	
236.88181	120	
237.15878	66	
237.79869	68	
238.01633	88	
239.84475	140	
240.83585	230	
241.84258	982	1+
241.89091	82	
243.83171	358	1+
244.84453	128	
244.95724	132	
245.87377	72	
246.85313	78	
249.95869	62	
250.94816	76	
250.97204	64	
252.05029	66	
252.85187	146	
254.82831	62	
254.84999	66	
254.86759	60	
254.96596	116	
256.26130	66	
256.85371	98	
256.91394	64	
257.35749	62	
257.81052	100	
257.89898	64	
258.84762	908	1+
259.06991	90	
259.85393	570	1+
259.95988	70	
260.03273	108	1+
260.83303	204	
260.96670	98	
261.38655	80	
261.84191	234	
262.83886	134	
262.91223	70	
263.85096	66	
264.86402	162	
265.85969	66	
266.85891	146	
267.13900	64	
267.52749	60	
267.83101	82	
268.84169	212	
269.83723	146	
269.85430	60	
270.82702	138	
270.88207	82	
271.08065	62	
272.31259	66	
272.36558	70	
272.92120	90	
272.93518	76	
272.97784	90	
273.03062	90	
273.78972	106	
274.87056	96	
275.05522	66	
275.81108	62	
275.84374	74	
275.86199	122	
275.88862	60	
276.10912	72	
276.85694	714	
276.97892	88	
277.85859	480	
277.92729	74	
277.97935	68	
278.84525	1416	1+
278.87514	150	
278.92390	92	
279.02821	60	
279.84843	882	1+
279.99114	66	
280.07329	86	
280.89596	80	
281.92269	74	
282.04946	94	
282.81124	72	
282.88182	210	
284.87560	60	
286.91700	64	
287.84122	64	
287.85553	78	
288.83536	82	
288.86341	86	
288.91263	68	
289.09829	92	
289.87142	62	
291.86315	60	
292.08554	70	
292.87301	64	
293.84359	72	
294.87193	322	1+
296.84974	408	1+
296.97418	226	1+
297.21995	64	
298.18606	98	
299.01585	62	
299.79451	64	
299.87224	134	
299.94056	188	1+
300.88282	140	
300.98530	68	
301.02559	70	
301.85873	232	1+
302.81407	80	
302.84588	70	
304.80863	62	
306.23265	108	
306.84622	78	
307.79579	60	
309.11331	76	
309.16106	72	
312.87269	88	
314.88455	108	
316.18223	68	
317.11546	82	
317.49841	92	
317.84852	84	
317.89562	122	
319.83477	84	
324.89491	68	
324.99634	78	
325.88905	66	
327.87875	68	
327.94301	62	
328.08051	76	
329.76656	70	
330.82641	66	
334.73098	82	
340.80573	82	
340.89402	72	
341.72673	64	
344.92845	72	
END IONS

###FS:    #m/z: 336.94552 #charge 1+
###MS: 122
###MSMS: 125
BEGIN IONS
TITLE=Cmpd 93, +MS2(336.9455), 28.0-35.0eV, 2.7min #125
RTINSECONDS=160.015
SCANS=122,125
PEPMASS=336.94552	31308
CHARGE=1+
47.77680	114	
194.88784	58	
200.86958	66	
201.04515	80	
205.97432	66	
206.80902	58	
209.27238	86	
210.89468	62	
211.94226	336	
212.87813	334	
213.73902	52	
213.93805	238	
215.89316	60	
216.88783	156	
217.54142	98	
219.92946	102	
220.87578	58	
222.98485	78	
223.86035	84	
223.97432	58	
224.84428	54	
226.85799	66	
228.89422	54	
229.89361	68	
229.95454	800	1+
230.88868	682	1+
230.94539	362	1+
231.90315	74	
231.94839	278	1+
233.83708	58	
233.90123	122	
234.88576	76	
234.91943	76	
236.08992	98	
236.82998	54	
237.06541	90	
237.98204	62	
238.85215	94	
239.05010	70	
239.83822	70	
239.90104	82	
239.92400	74	
240.83354	126	
240.84980	126	
240.94179	90	
241.84023	534	
242.85350	66	
243.83884	82	
243.85809	74	
244.84810	230	1+
246.06443	62	
246.97605	66	
248.90093	308	1+
249.82465	140	1+
249.84089	72	
249.96329	124	
250.95267	56	
251.07067	84	
252.05017	66	
252.83790	294	1+
252.97072	416	
253.91068	356	1+
254.96813	258	
255.07812	68	
255.90172	60	
255.94849	72	
256.85974	124	
256.89695	214	
257.85897	74	
258.84955	138	
258.89865	188	
260.85689	288	
261.83393	78	
262.83245	58	
262.94422	146	
263.82318	52	
263.85401	120	
265.00078	78	
265.08473	54	
267.83921	56	
268.09036	80	
268.83810	122	
268.86276	56	
269.83680	140	
270.80359	60	
270.84529	112	
270.97122	56	
271.84427	80	
271.91020	76	
271.95015	80	
272.80688	92	
272.84596	72	
272.87910	244	1+
272.91508	86	
273.80218	72	
273.95045	100	
274.86513	102	
275.85452	730	1+
276.34772	72	
276.88283	138	
277.90342	58	
278.83378	68	
278.86712	152	
278.90732	54	
279.83294	90	
279.86227	182	
279.92776	80	
280.88234	150	
281.85359	56	
282.86817	194	
284.90073	68	
285.91699	64	
286.84983	360	1+
288.86280	68	
289.85487	60	
289.88194	76	
290.85712	74	
291.43522	78	
291.90304	74	
292.04594	58	
292.87370	88	
293.10740	396	1+
293.84679	70	
294.86601	128	
295.13195	76	
295.88144	58	
296.85582	82	
296.87508	72	
297.08437	60	
297.89171	66	
297.96982	80	
298.31343	70	
298.86266	72	
299.45748	94	
299.87202	76	
300.10597	64	
300.76144	66	
300.86370	68	
300.92135	64	
301.88273	88	
302.24337	78	
303.16177	52	
303.85503	70	
304.44826	96	
306.81198	90	
306.87859	70	
307.81088	72	
308.09919	78	
309.85226	84	
310.09198	72	
310.86611	66	
311.42766	78	
313.89622	58	
319.90321	60	
321.98203	56	
326.08430	52	
327.28720	96	
327.94305	74	
330.08093	106	
331.83909	72	
332.93603	94	
337.88103	92	
339.14213	56	
END IONS

###FS:    #m/z: 363.95619 #charge 1+
###MS: 126
###MSMS: 127
BEGIN IONS
TITLE=Cmpd 94, +MS2(363.9562), 28.0-35.0eV, 2.7min #127
RTINSECONDS=163.688
SCANS=126-127
PEPMASS=363.95619	99210
CHARGE=1+
137.88699	86	
182.86313	106	
187.86563	70	
189.86256	250	
190.90084	88	
191.85884	250	1+
196.88021	70	
200.10101	68	
200.88860	128	
206.94897	88	
207.87594	284	1+
209.94368	670	1+
210.88228	332	1+
210.97435	82	
211.16859	92	
212.84686	124	
212.87786	1038	1+
215.85882	74	
216.85583	70	
218.84808	138	
222.95096	922	1+
222.99959	110	
224.04767	68	
224.44852	90	
224.94845	468	1+
225.88364	306	1+
226.88433	214	1+
226.94590	2702	1+
226.97161	116	
226.99277	84	
227.96851	70	
228.84272	88	
228.89883	178	1+
228.94253	3646	1+
230.10212	84	
230.83278	70	
230.88772	1162	1+
231.80400	74	
232.88260	190	1+
232.95130	128	
232.97385	84	
234.13936	78	
234.40448	70	
235.82191	88	
237.12292	68	
238.94540	76	
240.82195	84	
240.84150	76	
240.94046	718	
240.96120	628	1+
241.94069	440	
242.10542	88	1+
242.82391	72	
242.94243	1508	1+
243.35768	78	
243.83203	160	
244.82358	72	
244.94068	478	
244.95701	1232	1+
245.22352	80	
245.82227	94	
245.85082	74	
246.80991	108	
246.85456	130	
246.90588	92	
246.95219	1642	1+
247.14721	72	
247.81461	82	
248.08193	88	
248.80236	278	
248.90032	280	1+
249.05694	70	
249.80432	258	
250.79084	72	
250.89667	118	
250.94382	154	
251.79706	68	
252.00928	78	
252.03492	68	
252.89194	70	
252.91082	68	
252.92657	88	
253.90171	90	
256.84524	74	
256.90755	72	
258.84363	232	
258.97504	218	
259.84570	140	
260.83349	74	
260.96736	420	1+
261.83474	174	
262.82470	78	
263.84483	74	
263.98049	132	
264.02647	90	
264.81559	106	
264.96696	68	
265.81786	200	
265.90735	92	
265.97612	112	
266.81362	948	1+
266.85037	138	
267.78089	70	
267.97124	306	1+
268.79924	114	
268.84083	208	
268.95555	80	
271.85911	130	
272.83631	74	
274.81915	76	
276.12546	68	
276.85962	136	
277.91781	68	
278.80039	232	
278.84797	202	
279.79739	104	
279.84559	230	1+
280.78975	1534	1+
282.82132	72	
283.12526	72	
283.43312	98	
283.85136	212	
283.98161	70	
284.82219	386	1+
284.85292	122	
285.11430	72	
285.84380	138	
285.91927	78	
286.18318	100	
287.09137	76	
287.42672	74	
289.84029	70	
290.84464	72	
293.03673	72	
293.81266	70	
293.92712	70	
296.80959	334	
297.80788	368	
297.86160	142	
297.89178	74	
298.80274	1278	1+
299.82238	122	
299.87190	168	
300.80190	768	1+
301.86111	410	
302.85334	622	1+
302.89508	82	
302.90942	70	
302.95249	80	
303.81231	110	
305.84479	72	
305.86979	76	
307.87527	70	
310.87129	146	1+
312.79648	72	
314.01804	98	
315.81735	394	1+
315.95329	148	
317.87895	104	
318.84529	92	
319.82093	114	
320.75771	76	
321.82077	94	
321.92010	74	
322.93230	80	
323.36300	82	
323.85220	108	
324.87847	154	
325.01865	76	
325.89358	80	
326.77420	78	
326.87302	336	
333.72960	70	
336.94302	156	
341.79740	72	
350.38393	86	
350.76616	228	1+
364.14898	94	
364.31277	82	
364.76191	132	
365.11477	84	
368.76782	74	
END IONS

###FS:    #m/z: 336.94488 #charge 1+
###MS: 126
###MSMS: 128
BEGIN IONS
TITLE=Cmpd 95, +MS2(336.9449), 28.0-35.0eV, 2.8min #128
RTINSECONDS=164.468
SCANS=126,128
PEPMASS=336.94488	28646
CHARGE=1+
199.11394	66	
206.97117	80	
208.84813	70	
210.82943	56	
211.94255	358	
212.87628	62	
213.87978	82	
213.94267	130	
214.01157	70	
214.86214	68	
214.94112	98	
215.87481	64	
221.86251	90	
223.82922	68	
223.97248	66	
223.98580	56	
224.83697	76	
224.97414	86	
226.06117	74	
228.83582	64	
229.95344	652	
230.89034	470	1+
231.95469	134	
232.88760	66	
233.89344	56	
235.33046	68	
235.79351	56	
237.22899	68	
237.98611	84	
238.04843	74	
238.85558	106	
238.88316	58	
239.85746	58	
240.84762	268	
240.93519	70	
241.84273	784	1+
243.06678	92	
243.84230	116	
243.86967	84	
244.85575	62	
244.93631	58	
245.86808	68	
246.83172	72	
246.98005	74	
247.06110	74	
247.92274	76	
247.97008	94	
248.90027	106	
248.94852	70	
248.99124	56	
249.90083	66	
249.94806	198	1+
250.98846	80	
251.06890	78	
251.83292	64	
251.98247	68	
252.84370	114	
252.92674	66	
252.95142	164	
252.97027	316	
253.08675	68	
253.88823	74	
253.90410	62	
254.83602	88	
254.90401	82	
254.96945	178	
255.07928	78	
256.26676	66	
257.90702	80	
258.84771	722	1+
258.90401	68	
259.85234	430	1+
259.94821	72	
260.07488	68	
260.94521	60	
261.83852	182	
262.11709	60	
262.83274	102	
262.91830	62	
262.95393	56	
263.20132	68	
263.36832	70	
266.02350	116	
266.79095	94	
266.84584	130	
267.82474	66	
267.84558	64	
267.89151	70	
268.84051	96	
268.96152	92	
269.85052	136	
272.90916	58	
273.85101	150	
273.87149	68	
274.04819	108	
274.17220	76	
275.06733	100	
275.41976	72	
275.87246	68	
276.85710	316	
277.83671	378	1+
277.86506	262	
279.83113	86	
279.87821	56	
281.79416	66	
282.87661	74	
283.03014	66	
283.87772	92	
285.85383	110	
286.85169	474	1+
286.97927	80	
287.41189	80	
288.85184	64	
289.85718	66	
291.85308	216	1+
291.97834	76	
293.11179	204	
293.40472	86	
293.81083	68	
294.10362	70	
294.33098	96	
294.38385	80	
294.86607	154	1+
295.96922	68	
296.85386	78	
296.91964	90	
297.89500	202	
298.01206	60	
298.30711	62	
298.80557	68	
298.88835	78	
298.91393	66	
300.89558	68	
300.95503	62	
303.79961	76	
303.82548	68	
306.89395	74	
307.05503	58	
309.86278	68	
310.87077	218	1+
310.89264	70	
312.15412	80	
313.20504	90	
313.89836	76	
314.39014	60	
314.83238	82	
318.90215	70	
319.83036	60	
320.72119	56	
322.78901	66	
330.04536	106	
330.15925	60	
331.39402	86	
333.05025	74	
335.90472	92	
337.07837	56	
338.00781	68	
339.75959	68	
340.30275	76	
342.29227	86	
END IONS

###FS:    #m/z: 359.96108 #charge 1+
###MS: 126
###MSMS: 129
BEGIN IONS
TITLE=Cmpd 96, +MS2(359.9611), 28.0-35.0eV, 2.8min #129
RTINSECONDS=165.24
SCANS=126,129
PEPMASS=359.96108	20964
CHARGE=1+
197.96126	74	
200.86941	74	
206.94831	74	
209.93697	166	
212.85082	68	
213.99359	86	
215.93994	72	
218.02178	108	
222.89425	178	
222.95328	242	
223.88717	138	
224.94627	110	
225.95229	128	
226.88759	68	
226.94688	1150	1+
226.97366	102	
227.93000	124	
228.82426	84	
228.94209	1068	1+
229.05848	66	
231.88808	68	
232.88392	78	
235.88085	72	
237.83843	72	
240.83568	118	
240.90643	78	
240.94026	474	
240.95619	88	
242.78546	66	
242.82001	72	
242.86290	70	
242.94958	66	
242.96181	104	
243.82945	66	
244.85414	72	
244.90233	70	
244.91968	92	
244.95912	500	
245.05252	70	
245.94619	82	
246.80781	80	
246.95193	602	
247.02103	66	
248.79940	138	
249.87747	114	
249.93187	88	
250.80222	154	
250.95780	72	
251.85153	120	
251.90591	72	
252.95574	86	
253.80231	68	
254.02531	68	
255.92922	70	
257.49900	82	
257.84991	82	
258.83408	154	
258.97694	74	
260.83970	76	
261.96640	146	
262.12658	66	
262.95023	126	
263.82893	68	
263.87095	90	
264.44176	88	
264.81823	210	
265.09106	82	
265.81047	850	1+
266.81125	812	1+
267.97392	144	
268.95923	76	
269.96953	70	
270.82157	78	
271.92785	68	
272.13247	70	
273.90725	68	
273.97077	180	
274.79850	66	
276.80733	112	
276.82357	72	
276.85408	104	
277.86238	84	
278.79823	70	
278.84913	294	1+
279.10168	90	
280.79491	514	
280.83171	114	
281.11846	70	
281.80876	68	
282.39837	110	
282.92366	142	
282.97233	80	
283.82263	400	1+
286.92518	82	
287.43665	94	
287.87029	66	
288.87730	92	
289.83177	70	
290.90928	90	
291.79172	68	
293.13756	66	
293.85040	124	
296.81220	104	
296.92992	76	
297.85767	72	
297.88960	90	
298.12030	66	
298.80341	1234	1+
298.87553	74	
298.90961	76	
298.99881	74	
299.46805	92	
299.87082	72	
299.89029	194	1+
301.11628	82	
302.41269	74	
304.83874	66	
305.84031	70	
308.11464	78	
308.41837	72	
308.83905	72	
311.12491	66	
311.40582	114	
311.89058	120	
312.80591	68	
316.81705	126	
317.88706	116	
318.85620	78	
319.87253	74	
320.81992	100	
321.82126	68	
322.80858	90	
323.01502	136	
324.00565	76	
327.00156	68	
327.88287	74	
328.90838	78	
329.86901	146	
330.01873	70	
330.07190	74	
330.82910	70	
330.87344	78	
331.16429	70	
333.77686	90	
333.81717	88	
335.11519	66	
336.93858	70	
337.92859	72	
341.80405	74	
342.90369	70	
347.79401	68	
348.88687	66	
350.40252	66	
352.88694	66	
355.83830	68	
356.33195	70	
364.17722	66	
364.90844	82	
END IONS

###FS:    #m/z: 363.95617 #charge 1+
###MS: 130
###MSMS: 131
BEGIN IONS
TITLE=Cmpd 97, +MS2(363.9562), 28.0-35.0eV, 2.8min #131
RTINSECONDS=168.922
SCANS=130-131
PEPMASS=363.95617	98866
CHARGE=1+
109.12558	104	
182.87201	78	
184.95198	84	
189.86137	138	
189.90455	70	
191.85862	74	
192.92311	94	
193.85396	94	
196.88402	116	
197.07469	78	
198.98719	74	
207.97450	150	
209.94512	322	1+
210.88187	104	
212.87713	692	1+
214.89457	152	
215.89307	76	
216.40830	150	
217.95115	80	
219.88517	126	
220.80830	82	
221.41626	72	
222.95167	736	1+
223.96064	154	
224.94865	600	1+
225.87838	72	
226.89831	72	
226.94657	2530	1+
226.96550	194	
227.93352	74	
228.89550	162	
228.91435	94	
228.94238	2396	1+
228.99147	72	
230.84784	72	
230.88910	1148	1+
232.96654	92	
234.79380	70	
235.05349	72	
236.84710	86	
237.85970	142	
240.81998	184	
240.83528	72	
240.93996	990	
240.95888	188	
241.89863	82	
241.94306	730	
241.97312	92	
242.81993	132	
242.83928	70	
242.90109	74	
242.94154	1652	1+
242.95805	490	1+
244.31658	96	
244.80082	72	
244.81798	82	
244.86001	72	
244.95760	1316	1+
245.83036	88	
245.84666	96	
245.89701	84	
245.94038	120	
246.91206	120	
246.95367	1638	1+
246.98606	82	
247.79953	414	1+
248.79947	422	1+
248.89682	142	
249.89263	250	1+
250.96964	92	
253.91742	72	
254.88888	76	
258.84490	380	
258.97691	100	
259.39809	80	
259.79753	70	
260.83163	372	1+
260.96753	286	1+
261.87608	72	
262.82457	88	
262.85657	84	
263.80106	82	
263.97900	70	
264.81484	82	
265.07890	74	
265.82001	126	
266.80970	708	1+
266.84929	100	
266.94397	78	
267.97228	114	
268.96014	92	
268.98567	98	
269.07831	82	
269.96317	110	
270.86191	92	
271.43419	98	
273.79187	70	
273.92425	94	
274.57063	92	
274.86066	160	
275.82764	78	
275.86615	90	
275.91923	80	
276.85595	312	1+
277.05848	74	
278.79982	324	
278.84387	272	
278.91553	70	
279.79683	148	
279.81244	72	
280.79115	778	1+
280.86047	226	1+
281.88412	190	1+
282.78894	658	1+
282.81323	78	
283.07048	88	
283.83218	88	
283.85194	322	1+
284.40751	72	
284.82570	160	
285.82663	94	
285.84915	174	
286.43642	80	
286.88965	114	
287.41612	70	
287.81388	86	
288.92093	82	
289.79975	230	1+
289.87827	84	
289.99908	82	
290.83812	86	
291.83592	74	
292.87516	98	
294.84130	68	
294.86743	136	
295.72751	102	
296.80989	142	
297.80821	174	
297.82803	86	
298.80168	1476	1+
299.88065	92	
300.80238	602	1+
300.97441	102	
301.86322	322	
302.84203	68	
303.14269	80	
303.37330	90	
305.34469	90	
306.42927	92	
308.84640	74	
310.84466	172	1+
311.89782	70	
314.82284	82	
315.36201	70	
316.80937	246	1+
318.36305	82	
318.39582	94	
318.95522	70	
319.95343	70	
320.82882	114	
321.81727	102	
324.06085	78	
324.87668	108	
325.89540	72	
326.87950	128	
328.83971	76	
329.87806	122	
336.94582	198	
337.95101	134	
339.82529	88	
347.78935	70	
354.73928	70	
358.17277	70	
360.76376	68	
363.13959	72	
363.37586	68	
365.79808	76	
366.73338	72	
END IONS

###FS:    #m/z: 359.96128 #charge 1+
###MS: 130
###MSMS: 132
BEGIN IONS
TITLE=Cmpd 98, +MS2(359.9613), 28.0-35.0eV, 2.9min #132
RTINSECONDS=169.694
SCANS=130,132
PEPMASS=359.96128	19286
CHARGE=1+
184.86344	74	
190.22601	98	
193.89476	98	
207.85536	66	
209.94352	110	
213.92357	92	
214.13553	66	
214.83691	64	
216.85209	62	
217.85870	72	
217.94373	72	
218.88577	80	
219.98096	88	
222.82354	60	
222.95221	72	
223.00693	66	
223.88488	252	1+
224.94717	396	1+
224.96717	114	1+
226.94685	1066	1+
228.44351	80	
228.84110	78	
228.91177	98	
228.94204	1584	1+
230.93739	80	
231.80012	64	
232.84641	68	
232.88199	68	
232.93467	64	
233.89709	98	
234.86871	72	
234.95341	78	
235.84840	64	
238.87904	62	
239.04803	78	
240.52162	68	
240.82571	88	
240.94075	606	1+
240.96249	118	
241.87166	60	
241.90610	64	
241.95984	144	
241.98064	94	
242.86205	80	
242.95948	198	
244.95805	500	
245.80440	72	
245.94346	72	
246.07803	78	
246.91831	96	
246.95481	708	
247.80161	530	1+
247.94408	180	
250.09318	78	
250.86457	78	
250.94597	74	
251.03196	98	
252.11453	68	
252.86356	62	
252.95520	174	
254.90860	86	
256.85493	78	
256.89640	82	
257.18812	64	
258.84410	248	1+
259.99374	70	
260.83262	118	
260.85371	128	
260.97171	116	
261.98728	74	
262.91021	68	
263.05001	64	
263.88101	64	
264.79317	82	
264.81616	160	
265.06912	78	
265.78895	70	
265.81553	64	
265.97494	198	
266.81585	202	
267.04776	94	
267.81421	114	
267.93376	72	
267.97918	76	
268.80340	90	
268.95569	66	
269.80363	122	
269.96840	158	
270.92070	62	
273.90778	60	
274.85352	64	
275.87348	124	
276.82159	92	
276.85728	114	
277.87667	72	
278.79924	304	1+
278.84377	116	
278.93809	78	
279.84791	142	
280.79264	484	1+
280.84228	74	
280.93104	84	
281.05650	88	
282.87306	82	
282.99476	60	
283.82616	110	
283.98535	80	
284.11134	74	
284.82544	308	
289.85469	96	
290.85896	78	
292.06428	72	
293.06828	72	
293.79195	74	
295.01413	66	
295.88540	64	
295.90485	90	
296.80715	226	1+
296.84204	64	
298.78252	98	
298.80183	1340	1+
298.90308	102	
298.98596	86	
299.87462	96	
300.82542	70	
300.87861	78	
300.97440	72	
302.85659	98	
303.80181	66	
306.43533	76	
307.83852	74	
308.92771	74	
310.81465	80	
311.86954	80	
311.91101	86	
312.95492	70	
313.60244	78	
313.84723	162	
313.92664	62	
316.81417	238	
317.93601	80	
318.84114	98	
321.81811	278	1+
322.93004	222	
323.01395	70	
324.84379	78	
330.77335	62	
332.00916	78	
334.71755	76	
334.77558	68	
336.94502	78	
337.87881	80	
338.88641	74	
339.79100	100	
340.37098	78	
340.94403	106	
342.90607	68	
351.93274	86	
356.77729	68	
357.70957	72	
357.91039	100	
359.16577	82	
362.84227	74	
END IONS

###FS:    #m/z: 507.84524 #charge 1+
###MS: 130
###MSMS: 133
BEGIN IONS
TITLE=Cmpd 99, +MS2(507.8452), 28.2-35.2eV, 2.9min #133
RTINSECONDS=170.475
SCANS=130,133
PEPMASS=507.84524	12190
CHARGE=1+
208.88713	98	
222.79245	92	
222.97468	140	
224.97795	154	
246.54037	90	
252.90291	100	
254.09176	98	
260.83988	96	
260.88346	98	
261.87786	90	
263.39244	86	
270.80736	132	
273.85324	90	
273.88548	88	
276.85447	88	
278.83019	86	
279.13478	120	
287.85368	224	
288.81262	128	
288.85512	152	
289.88430	128	
290.86386	144	
291.80216	96	
291.87899	100	
293.87365	112	
293.93939	90	
297.88272	86	
298.80029	132	
298.81629	88	
298.85094	94	
300.89123	92	
303.79288	92	
303.86854	128	
305.86212	322	
306.13355	146	
307.88845	318	1+
308.14385	86	
308.87083	264	1+
310.86884	120	
311.87890	86	
312.86841	232	1+
314.09201	104	
314.86691	298	1+
317.88797	88	
318.87143	88	
319.81289	142	
319.87251	104	
322.85925	116	
324.85756	198	
324.90501	128	
325.83019	122	
325.90476	140	
326.85624	142	
326.88512	1044	1+
328.76144	182	1+
329.60809	92	
330.82204	182	
330.87894	166	
331.84630	130	
332.87831	124	
333.81248	164	1+
337.88575	214	
337.94895	88	
338.87962	138	
339.14435	106	
339.72537	104	
343.91184	102	
344.13029	88	
347.77139	184	
348.36191	120	
348.79459	220	1+
348.86141	170	
348.89064	366	1+
350.80851	238	1+
350.88382	228	
351.88703	266	1+
353.40859	130	
353.84790	130	
357.78595	348	1+
357.85139	106	
359.85972	232	1+
360.76104	170	1+
362.83797	92	
363.81367	94	
365.78828	142	
366.85001	146	
367.70743	104	
367.76494	104	
368.83902	96	
368.89637	272	1+
369.83532	312	1+
370.80931	94	
372.78439	92	
373.86682	92	
374.78900	136	
374.81570	196	
380.71754	800	1+
384.74104	110	
389.19615	114	
389.72263	230	1+
390.35114	98	
390.83916	130	
391.78378	276	1+
391.84209	130	
391.92229	110	
392.82907	114	
392.88610	108	
393.82421	92	
394.00577	90	
396.74089	130	
396.76834	102	
398.72786	956	1+
399.84523	142	
401.72597	138	
402.75695	86	
402.86736	286	1+
403.87158	244	1+
405.08996	100	
405.77159	174	1+
405.86004	246	
406.86646	160	
407.77964	88	
407.85252	92	
408.05855	94	
408.74281	144	
408.85170	820	1+
409.74571	140	
410.74350	120	
410.83656	674	1+
411.09283	108	
411.73877	90	
411.87276	278	1+
412.14915	96	
413.76286	96	
414.68264	154	
414.83795	162	
415.74170	92	
415.84548	92	
417.86103	168	
421.75051	88	
421.77948	104	
421.88015	172	
422.74886	108	
423.77073	336	1+
423.87414	144	
424.73923	122	
424.79374	236	1+
424.83188	112	
424.86557	186	
425.75209	174	
426.76005	108	
426.85710	770	1+
427.73107	370	1+
427.75163	320	1+
428.84541	796	1+
429.70021	186	
429.77397	90	
430.70050	186	
430.74306	98	
430.84901	298	
431.08830	88	
431.86580	260	
432.79819	86	
433.84699	154	
439.89517	104	
441.78542	136	
443.68577	198	1+
443.76776	132	
444.76155	120	
444.87192	858	1+
445.72391	104	
446.75278	124	
446.78811	116	
446.87113	168	
447.71092	180	
447.76218	188	1+
448.70926	134	
449.21019	98	
449.69542	326	1+
449.87490	614	1+
450.69799	276	1+
462.88380	710	1+
463.85008	86	
464.80507	96	
465.90168	118	
467.88533	564	1+
471.71372	98	
485.90079	228	
486.89918	136	
490.91102	114	
END IONS

###FS:    #m/z: 322.92970 #charge 1+
###MS: 134
###MSMS: 135
BEGIN IONS
TITLE=Cmpd 100, +MS2(322.9297), 28.0-35.0eV, 2.9min #135
RTINSECONDS=174.158
SCANS=134-135
PEPMASS=322.92970	606786
CHARGE=1+
96.86469	50	
122.77837	78	
157.50601	100	
160.50519	56	
188.02734	70	
191.07894	100	
195.95764	40	
197.89230	80	
198.93198	58	
201.03843	54	
205.11710	76	
205.94702	106	
205.97430	82	
207.97318	54	
209.93745	42	
210.90127	62	
211.02754	52	
212.82937	38	
212.89138	86	
213.09816	56	
213.15954	70	
214.56722	96	
214.87677	40	
218.88409	62	
219.05088	52	
220.87626	58	
221.09137	66	
221.96138	76	
222.94957	80	
223.92684	68	
223.96036	276	1+
225.93037	72	
226.84914	114	
226.87429	76	
226.96697	46	
227.81693	62	
227.83339	86	
227.90218	66	
227.92845	46	
228.84482	74	
229.83790	46	
232.91774	66	
233.16076	38	
234.97557	58	
236.83396	56	
236.90160	50	
237.95574	78	
238.88499	62	
238.93980	118	
238.96638	84	
239.06876	62	
240.01455	142	1+
240.82310	64	
240.93994	3218	
240.96262	122	
241.79560	62	
241.83494	64	
241.93940	10062	1+
242.60515	38	
242.94166	7198	1+
243.04430	40	
243.82001	90	
243.90414	86	
244.82303	124	
244.93911	1822	
245.66371	40	
245.85062	222	1+
246.30924	44	
246.80204	104	
246.97741	98	
248.83890	72	
250.91701	70	
250.99283	56	
251.86704	72	
252.87358	74	
253.05031	50	
253.80193	76	
254.00948	64	
256.89643	76	
257.61273	36	
258.02736	60	
258.18102	42	
258.83382	204	
259.89087	74	
260.95975	36	
261.13519	88	
261.83159	296	1+
261.87238	62	
263.00389	58	
263.06970	54	
263.86902	72	
265.05964	160	
265.85920	82	
265.91569	40	
266.92559	56	
267.83899	70	
268.34387	78	
269.78774	46	
269.95529	68	
270.83357	78	
270.88428	62	
271.85494	52	
271.87356	60	
272.86929	44	
272.89867	70	
275.79943	64	
276.84597	148	
278.80701	50	
279.01596	44	
279.09093	1108	1+
279.10897	140	
279.85457	72	
280.82337	90	
280.83458	102	
280.86097	76	
280.94944	66	
281.82319	44	
281.84945	74	
282.24595	78	
282.27768	96	
282.85867	70	
284.06586	68	
284.29302	336	
284.88150	70	
285.21996	86	
285.29286	250	
285.84212	54	
286.92938	78	
288.81274	60	
289.82332	40	
289.88729	96	
290.85901	84	
291.43935	76	
294.05729	74	
295.38962	96	
297.99304	68	
299.78906	64	
299.81258	92	
299.87660	40	
302.03210	72	
306.80333	58	
306.87846	54	
307.79987	136	
309.80883	56	
311.09809	40	
311.86782	78	
312.41848	76	
312.80065	86	
313.81341	68	
314.09218	68	
314.87364	78	
319.02277	70	
319.19663	60	
319.85255	82	
320.88372	60	
321.72442	44	
324.88835	50	
END IONS

###FS:    #m/z: 340.94029 #charge 1+
###MS: 134
###MSMS: 136
BEGIN IONS
TITLE=Cmpd 101, +MS2(340.9403), 28.0-35.0eV, 2.9min #136
RTINSECONDS=174.929
SCANS=134,136
PEPMASS=340.94029	266574
CHARGE=1+
190.93099	70	
190.94568	160	
208.89777	72	
212.87794	68	
213.87624	276	1+
213.94180	88	
216.94265	72	
218.89834	132	
218.91281	88	
219.89170	60	
220.81077	54	
223.04010	60	
224.83638	94	
225.86364	68	
226.82253	72	
227.85190	72	
228.84294	248	
228.93535	194	
231.88454	100	
231.94642	84	
233.94718	118	
234.89763	68	
234.96275	80	
236.85446	92	
237.14931	58	
238.06732	58	
239.84423	70	
239.87863	60	
239.90361	78	
240.23209	74	
240.41683	94	
240.83907	952	1+
240.85083	116	
241.84366	780	1+
241.90051	78	
242.91600	64	
243.84086	300	1+
244.82553	134	
244.91975	66	
244.95259	66	
245.84088	106	
245.89886	94	
246.97666	58	
247.99056	86	
249.95726	70	
250.89957	58	
250.99053	60	
251.77560	76	
251.88256	64	
251.96062	66	
252.92460	72	
253.94514	66	
253.96319	56	
254.09743	70	
254.91273	72	
256.86390	276	1+
256.88951	80	
256.90548	94	
257.84386	82	
257.88308	68	
258.84852	774	1+
258.94377	68	
259.97358	82	
260.83454	940	1+
260.91817	144	
261.43331	84	
261.87781	60	
261.90837	118	
262.89429	86	
262.92231	64	
264.82893	64	
265.87111	52	
266.99301	124	
267.88141	64	
268.82258	66	
268.83919	576	1+
268.86476	76	
268.96156	108	
269.85433	66	
270.82947	128	
270.85589	64	
272.89077	94	
274.86297	146	
274.89036	52	
275.86527	100	
276.85751	482	
276.97523	78	
277.86302	468	
278.14436	58	
278.20858	86	
278.24734	76	
278.84506	964	1+
278.89113	72	
278.92800	74	
279.15766	64	
280.09370	68	
280.83987	74	
280.92460	84	
281.04394	70	
281.06889	68	
281.86826	118	
281.89533	60	
281.91783	58	
282.28472	114	
282.87307	78	
283.78674	60	
284.87159	68	
285.44172	108	
285.86528	82	
287.90346	68	
289.94440	56	
292.87112	56	
293.85498	76	
293.87641	82	
294.86126	116	
295.23746	76	
295.85207	110	
296.85598	76	
296.87316	62	
296.89833	64	
297.00841	60	
297.87472	66	
297.97709	140	
298.89153	160	
299.87239	236	1+
300.89065	132	
301.26842	72	
301.86087	214	
302.08745	88	
302.22639	100	
302.85235	72	
302.86692	82	
303.89605	54	
304.29614	60	
305.89108	62	
307.80842	74	
307.89698	98	
309.05059	86	
309.81548	58	
310.38410	84	
313.90036	78	
315.57158	78	
316.89232	66	
317.82412	76	
319.81298	56	
319.83065	66	
320.75766	88	
322.99613	70	
326.80537	98	
327.87582	64	
330.26871	64	
330.81518	56	
334.95793	66	
335.62335	72	
337.99394	84	
339.20970	72	
339.83643	80	
340.95788	80	
342.31037	92	
344.77287	88	
END IONS

###FS:    #m/z: 363.95603 #charge 1+
###MS: 134
###MSMS: 137
BEGIN IONS
TITLE=Cmpd 102, +MS2(363.9560), 28.0-35.0eV, 3.0min #137
RTINSECONDS=175.701
SCANS=134,137
PEPMASS=363.95603	104214
CHARGE=1+
62.33318	74	
82.63470	86	
144.96280	72	
185.86817	76	
187.44182	84	
187.86919	70	
196.84550	68	
201.90790	66	
207.87043	276	1+
209.86635	78	
209.94268	290	
210.88760	104	
210.96188	82	
212.04551	74	
212.87884	398	
214.27211	66	
214.89263	72	
222.94931	174	
223.88084	70	
223.94524	80	
224.94786	328	
224.97488	146	
225.97083	66	
226.88826	72	
226.94618	1674	1+
227.93059	164	
228.02647	94	
228.89295	136	
228.94176	2752	1+
230.88876	840	1+
232.88754	88	
233.12933	76	
233.89485	72	
234.85753	70	
234.87654	126	
235.85046	66	
237.01148	74	
237.05688	80	
238.94086	68	
240.82189	70	
240.94074	516	
240.96370	232	
241.93877	2154	1+
242.82489	174	1+
242.94020	1574	1+
243.10900	66	
243.90405	70	
244.95595	936	1+
245.93792	166	
246.82375	68	
246.90640	66	
246.95251	940	
247.01445	66	
248.80310	472	1+
248.90102	326	
250.79817	130	
250.94534	130	
251.05310	78	
253.11191	82	
253.83932	92	
253.90298	126	
255.83240	240	1+
255.86607	76	
257.14243	106	
257.79664	84	
257.88909	68	
258.82666	106	
258.84747	346	1+
258.97058	106	
259.43977	94	
259.85105	320	1+
259.89462	66	
260.83603	174	
260.87612	162	
260.91496	74	
260.96819	108	
261.05585	96	
261.83038	66	
261.93152	72	
264.89701	80	
265.41878	80	
265.90339	72	
265.97116	70	
266.81242	568	1+
266.86155	72	
267.97256	106	
268.80954	102	
268.89703	106	
268.95620	92	
269.96614	286	
270.05840	88	
270.94267	76	
271.83689	76	
272.95344	68	
274.81491	82	
274.86971	108	
274.90858	78	
275.86051	90	
277.80580	74	
277.85346	116	
278.79740	148	
278.84668	160	
279.78972	1022	1+
279.84904	100	
280.79182	808	1+
282.11770	84	
282.96639	68	
283.07574	106	
283.84687	152	
283.97494	66	
284.82437	426	1+
284.84485	80	
285.84413	198	
286.41751	84	
286.84794	108	
287.14342	68	
289.15070	80	
291.86952	82	
294.90225	88	
294.92557	80	
295.93870	74	
296.20058	72	
296.50278	110	
296.80811	242	
297.80722	294	
298.80139	1590	1+
298.92010	104	
299.80383	916	1+
299.95952	78	
301.80061	320	1+
301.85770	362	
302.85545	486	1+
303.40385	86	
305.06568	70	
306.10668	78	
306.43797	68	
308.78943	134	
308.81753	80	
311.85658	210	1+
312.12977	66	
312.86783	64	
312.95085	78	
315.95305	74	
316.81219	302	1+
318.81231	66	
318.90684	74	
320.79299	170	1+
322.92331	72	
322.96517	68	
323.80895	80	
324.81521	66	
325.14049	82	
325.25135	74	
326.84332	76	
327.25250	70	
329.84495	66	
332.15903	78	
334.95563	72	
338.79609	74	
340.16918	68	
340.29596	88	
340.83747	72	
340.94158	124	
347.77762	84	
348.07750	66	
351.26957	80	
351.86107	76	
355.44031	144	
359.88033	68	
360.28574	78	
362.76344	68	
366.77090	70	
368.23989	68	
END IONS

###FS:    #m/z: 322.92964 #charge 1+
###MS: 138
###MSMS: 139
BEGIN IONS
TITLE=Cmpd 103, +MS2(322.9296), 28.0-35.0eV, 3.0min #139
RTINSECONDS=179.361
SCANS=138-139
PEPMASS=322.92964	581284
CHARGE=1+
97.84841	74	
127.00233	54	
171.12700	66	
187.88259	64	
201.04590	218	
201.94993	90	
205.89204	44	
205.94985	88	
205.97462	46	
207.91953	92	
207.97629	78	
210.90095	60	
215.13751	40	
215.96856	66	
218.86552	56	
218.90014	56	
218.93290	62	
219.05450	82	
221.89696	74	
222.97196	36	
223.95615	70	
225.88565	54	
226.84103	44	
227.83349	40	
227.92623	84	
228.19715	40	
230.84558	52	
231.11647	60	
233.97976	64	
235.46927	70	
237.61295	94	
238.88893	58	
238.90751	86	
238.93797	236	
239.06706	54	
240.82450	72	
240.94078	2642	
241.14875	42	
241.17267	38	
241.94249	2208	
242.12623	52	
242.19671	50	
242.32452	52	
242.82435	128	
242.94104	6426	1+
242.99599	60	
243.02878	34	
243.10332	32	
243.11851	34	
243.15598	66	
243.22419	32	
243.81833	424	1+
243.83693	88	
244.94029	1762	
245.52944	34	
246.05548	34	
246.65044	40	
246.97512	324	1+
247.02656	90	
247.12104	76	
247.43613	36	
248.82650	70	
248.84608	88	
248.88100	92	
249.45003	38	
249.93770	38	
250.91891	48	
252.55437	36	
254.79468	72	
254.91344	150	
256.82773	58	
256.89841	66	
257.03044	42	
257.79639	68	
258.82765	188	1+
258.93149	62	
260.33822	32	
260.82796	230	1+
261.86798	72	
263.38028	74	
264.84135	66	
264.99023	38	
265.06100	68	
266.06749	62	
266.88932	60	
267.79711	48	
267.86707	80	
268.22762	44	
268.95563	78	
269.13495	52	
269.86453	88	
270.79956	66	
271.87570	58	
272.85568	54	
272.91511	90	
274.04386	68	
276.91517	128	
279.09199	1120	1+
279.84752	64	
279.99513	58	
280.35491	44	
282.27444	90	
282.35221	36	
283.06699	50	
283.85073	50	
283.96663	62	
284.29160	336	1+
284.50070	38	
284.81140	80	
284.85540	34	
284.87774	72	
285.86093	64	
286.18887	52	
286.82717	76	
286.84375	50	
286.92943	72	
287.85967	72	
287.87616	70	
288.85639	56	
289.86961	38	
289.89472	48	
290.42770	68	
290.79610	50	
291.79771	50	
292.84142	56	
293.86379	68	
294.84986	66	
294.88099	38	
298.80782	78	
299.78716	82	
299.82542	72	
299.99774	86	
300.79123	84	
300.91058	68	
301.81889	58	
303.85526	52	
304.18460	44	
304.88530	52	
304.90056	58	
307.79540	52	
307.82479	114	
308.43138	88	
308.86880	168	1+
312.82899	52	
316.28924	42	
318.13066	66	
318.31238	50	
319.83260	50	
320.10726	70	
323.07786	70	
324.29542	66	
324.78830	44	
324.80836	70	
324.88581	74	
325.76062	40	
325.90492	54	
326.85197	66	
327.72546	42	
END IONS

###FS:    #m/z: 340.94018 #charge 1+
###MS: 138
###MSMS: 140
BEGIN IONS
TITLE=Cmpd 104, +MS2(340.9402), 28.0-35.0eV, 3.0min #140
RTINSECONDS=180.133
SCANS=138,140
PEPMASS=340.94018	265458
CHARGE=1+
190.92957	66	
190.94668	76	
195.92826	66	
200.88171	94	
203.88079	82	
206.94501	88	
211.86135	70	
213.94164	188	
214.89453	78	
215.88584	94	
217.42918	94	
220.87752	82	
224.97522	66	
225.79023	70	
225.89523	90	
226.94731	118	
227.78355	76	
227.83284	74	
228.84590	214	1+
228.88009	72	
228.95281	90	
230.88875	114	
231.89010	128	
232.89131	72	
233.87460	68	
233.89577	166	
235.89223	74	
236.90974	166	
238.83807	70	
239.83841	66	
239.88393	66	
240.83000	184	
240.84281	580	1+
240.88185	66	
240.93895	70	
241.81644	82	
241.84519	382	1+
241.91275	98	
243.83425	130	
243.89440	66	
248.97369	78	
249.39058	76	
249.80378	68	
250.90646	86	
251.00446	70	
251.04169	66	
251.85525	76	
251.92650	68	
253.12197	84	
253.92518	86	
253.96220	280	1+
254.84582	64	
255.07678	112	
255.83323	94	
255.91902	86	
256.85104	174	
257.85003	132	
257.88558	72	
257.94046	88	
258.84869	712	1+
258.86093	88	
258.96898	74	
259.85269	522	1+
259.96008	150	
260.59379	74	
260.83160	640	1+
261.19714	82	
261.91573	72	
261.94168	72	
262.83569	138	
262.93610	80	
263.19314	80	
264.86471	234	
264.91408	66	
265.02277	66	
267.80287	96	
267.83175	82	
267.84594	84	
267.87738	68	
268.84058	262	1+
269.85646	84	
270.37072	66	
271.83067	72	
271.92630	74	
272.23402	96	
272.92859	84	
273.79185	80	
274.86796	112	
275.86442	76	
275.88468	188	
276.85701	644	
276.94227	94	
277.86179	492	
278.84580	504	
278.90333	80	
279.79175	70	
279.84577	230	
279.88231	88	
279.90987	128	
279.99531	74	
280.84967	186	
280.92535	118	
281.00912	66	
282.11143	84	
286.83331	72	
287.87201	66	
288.83698	92	
289.78583	74	
290.05134	68	
293.13383	74	
293.85124	96	
293.86814	72	
294.81416	70	
294.86574	120	
295.27130	70	
295.89203	66	
296.85057	202	1+
296.87064	212	
297.88557	66	
297.91689	72	
298.92444	82	
299.80195	88	
299.87433	66	
299.89606	70	
300.88062	72	
300.89906	74	
300.93014	78	
301.79716	74	
301.85938	238	1+
303.20477	72	
303.92605	66	
304.26392	66	
305.09765	84	
305.88777	84	
306.85903	74	
307.87511	90	
308.87151	68	
313.10476	72	
314.85853	70	
315.96411	72	
321.09224	82	
321.44207	76	
321.92450	70	
322.14151	68	
323.89950	76	
324.90583	74	
325.70090	64	
326.17447	106	
326.85437	82	
328.18690	94	
328.28770	108	
329.87813	84	
330.81531	68	
332.62035	96	
332.87543	84	
335.38081	74	
335.83484	80	
336.04859	84	
337.39141	70	
342.88594	72	
END IONS

###FS:    #m/z: 336.94511 #charge 1+
###MS: 138
###MSMS: 141
BEGIN IONS
TITLE=Cmpd 105, +MS2(336.9451), 28.0-35.0eV, 3.1min #141
RTINSECONDS=180.905
SCANS=138,141
PEPMASS=336.94511	24866
CHARGE=1+
47.98924	118	
164.00065	98	
182.86463	88	
199.93758	94	
200.87336	148	
208.91716	66	
210.78503	62	
210.89548	58	
211.94472	532	1+
212.87744	424	1+
213.89322	76	
213.94084	360	
220.89585	72	
221.94664	86	
222.86032	64	
223.84024	66	
224.83743	80	
225.97260	100	
226.89114	66	
227.84171	486	1+
228.84472	344	1+
229.89519	94	
229.95338	464	
230.88927	538	1+
231.94981	376	
232.82767	62	
233.82645	124	
233.87637	76	
233.89729	104	
233.95224	96	
234.46629	110	
234.85198	60	
235.88791	70	
238.83361	64	
239.84369	156	
240.83736	84	
241.05126	70	
241.84241	724	1+
242.85847	72	
242.90409	66	
242.91764	68	
244.95059	72	
245.87749	62	
246.64650	102	
246.84710	72	
246.90654	150	
246.97648	74	
247.96270	240	1+
247.98660	84	
248.90043	284	
249.95865	72	
250.09087	72	
250.83255	100	
250.89789	58	
250.95390	74	
250.96928	66	
251.08811	74	
251.55173	76	
252.26107	80	
252.92652	70	
252.96967	152	
253.90579	202	
253.95842	68	
254.91364	124	
255.15755	72	
255.91542	94	
256.45014	56	
256.85494	72	
256.87911	128	
257.24308	72	
257.85359	214	
257.89524	68	
258.84741	752	1+
258.91102	114	
259.85180	442	1+
261.83175	58	
261.85132	64	
262.84301	70	
262.85857	110	
262.87642	64	
262.92828	68	
262.95407	134	
264.86319	62	
265.08872	62	
266.08968	66	
266.41436	72	
266.81102	88	
267.84211	154	
268.83970	558	1+
268.87711	64	
268.95765	108	
270.84979	66	
270.97900	62	
272.82147	70	
272.84078	112	
272.86014	104	
272.97201	58	
273.84046	66	
273.91792	76	
273.97261	62	
274.81908	56	
274.86859	132	
274.89308	140	
275.88472	104	
276.85772	584	
276.90267	72	
276.91412	62	
277.03208	80	
277.86375	290	
278.83765	132	
278.86462	172	
279.90037	68	
279.94484	78	
280.07798	64	
280.84923	78	
281.13068	60	
281.85864	146	
282.27246	72	
282.87192	288	1+
283.05051	80	
283.96029	108	
285.84967	130	
286.79576	68	
286.84867	634	1+
292.41940	92	
292.82887	68	
292.84374	76	
293.10936	108	
293.85107	66	
294.10579	170	
294.85492	102	
295.87296	76	
296.97240	82	
297.00835	72	
297.05287	82	
297.86160	66	
297.90194	78	
298.85697	114	
298.88260	66	
299.13476	94	
299.78248	64	
299.87816	74	
300.87032	88	
302.87154	68	
303.91094	76	
304.79761	60	
304.85319	78	
306.88480	64	
309.86261	64	
310.88818	68	
313.07235	86	
318.82546	66	
318.86938	66	
319.89191	56	
324.28642	72	
327.28281	104	
328.82856	82	
330.28651	92	
333.45397	72	
337.88552	60	
339.33415	78	
340.96665	88	
END IONS

###FS:    #m/z: 322.92980 #charge 1+
###MS: 142
###MSMS: 143
BEGIN IONS
TITLE=Cmpd 106, +MS2(322.9298), 28.0-35.0eV, 3.1min #143
RTINSECONDS=184.557
SCANS=142-143
PEPMASS=322.92980	668982
CHARGE=1+
47.60801	58	
48.84634	72	
116.84472	60	
185.92855	80	
189.92151	72	
192.88910	74	
193.96317	76	
197.04153	76	
200.83820	68	
200.89354	58	
201.04317	458	1+
205.94632	74	
206.95024	96	
206.97477	42	
207.97799	46	
213.88774	66	
217.85695	86	
217.96922	46	
219.05649	66	
220.87813	70	
221.88223	74	
221.90069	70	
221.94120	68	
221.96479	78	
222.10392	92	
223.96125	196	1+
226.81641	52	
226.97425	44	
229.79653	66	
229.86925	90	
230.83267	134	
231.12597	38	
233.06393	84	
237.92223	78	
238.87879	88	
238.88889	84	
238.93983	192	
239.07656	72	
240.14874	66	
240.82983	104	
240.94081	3414	
240.96570	164	
241.00164	38	
241.23466	36	
241.94121	1852	
242.30211	40	
242.43727	36	
242.49972	48	
242.94155	6668	1+
243.23550	42	
243.39641	50	
243.82140	292	1+
243.88108	46	
243.96934	48	
244.02691	70	
244.12572	68	
244.19964	68	
244.32660	40	
244.93871	2516	1+
245.85633	72	
246.88038	84	
246.97064	276	1+
247.83784	60	
248.02924	62	
248.85160	90	
249.10179	74	
250.37476	88	
250.95007	68	
254.80870	52	
254.87339	60	
255.80314	58	
256.85120	52	
256.89463	72	
257.02827	64	
257.07739	102	
257.79680	60	
258.83388	270	
260.82801	46	
261.83367	152	
262.83398	120	
263.85634	64	
265.08086	66	
265.85328	92	
265.93116	54	
266.86132	50	
266.89152	68	
266.91939	80	
267.00983	60	
267.21640	36	
271.45034	78	
271.87122	64	
272.84426	64	
273.77183	40	
273.82447	70	
273.84671	48	
274.00958	70	
274.08883	72	
275.80938	48	
275.98865	74	
278.02417	74	
278.84369	156	
278.97913	56	
279.09070	1032	1+
279.80018	66	
279.90890	74	
280.05069	62	
280.94343	78	
281.02990	40	
281.85159	52	
281.87466	86	
281.96906	66	
281.98986	40	
282.79844	42	
282.89775	66	
282.95976	92	
283.85100	48	
284.06828	60	
284.29128	296	
284.81977	78	
284.88945	42	
284.90729	66	
285.86933	80	
287.34950	98	
292.89422	80	
294.11850	80	
294.80080	68	
295.86824	70	
297.84506	76	
298.85310	68	
299.78476	50	
299.93774	84	
299.95956	60	
300.84669	64	
303.82531	70	
304.80836	74	
304.88971	72	
307.80415	62	
308.06936	70	
308.83882	50	
308.88471	86	
310.41631	72	
310.80439	56	
310.87728	58	
313.86134	82	
314.74953	68	
314.87601	82	
319.88575	60	
320.82824	104	
321.28150	66	
323.01820	92	
323.23681	56	
323.88537	232	1+
324.26640	46	
326.23762	46	
326.31719	80	
326.89638	84	
327.07818	72	
327.90027	36	
END IONS

###FS:    #m/z: 340.94024 #charge 1+
###MS: 142
###MSMS: 144
BEGIN IONS
TITLE=Cmpd 107, +MS2(340.9402), 28.0-35.0eV, 3.1min #144
RTINSECONDS=185.329
SCANS=142,144
PEPMASS=340.94024	300900
CHARGE=1+
166.16697	60	
188.95273	68	
190.93461	64	
191.10443	94	
192.92336	92	
193.02566	82	
193.95317	74	
194.47869	68	
198.86775	60	
199.90121	86	
203.86687	78	
208.95476	86	
209.89261	64	
210.88531	72	
211.84355	72	
211.93643	72	
212.87263	84	
212.92103	80	
213.87755	214	1+
215.93631	78	
217.88029	70	
218.89279	76	
223.95866	132	
225.84061	148	
225.95980	102	
225.97264	64	
226.85457	68	
226.87249	76	
226.88921	94	
227.83363	86	
227.85923	72	
227.90371	62	
228.92072	88	
229.85040	200	1+
230.82546	66	
231.88995	62	
231.90483	100	
231.94971	70	
233.83470	72	
233.89691	64	
233.94954	132	
234.09668	66	
234.88413	66	
234.91013	70	
238.90383	84	
239.88964	80	
240.41537	104	
240.83883	1210	1+
241.84238	1022	1+
243.83348	278	
244.83478	190	
246.85627	102	
248.84619	68	
249.89771	70	
249.95886	88	
249.98832	76	
250.83529	84	
251.87501	86	
252.97527	64	
253.90367	78	
254.92815	70	
254.96537	86	
255.07328	68	
255.88185	60	
256.83368	98	
256.89769	140	
257.85501	136	
257.91113	100	
258.84175	800	1+
258.85688	122	
259.90659	64	
259.94109	84	
259.95535	64	
260.83354	336	
261.47455	84	
261.91397	72	
262.88047	60	
264.16988	64	
264.86730	220	
265.18487	72	
266.84343	100	
266.86259	136	
267.85490	76	
267.91757	72	
268.84214	296	
269.84126	194	
270.07437	98	
270.82233	62	
272.37762	68	
272.92204	168	
272.98004	128	
273.84620	102	
273.91385	74	
273.93632	72	
274.87806	152	
275.87282	74	
275.91315	60	
275.95914	96	1+
276.06407	62	
276.85394	298	
276.92247	190	1+
277.83713	130	
277.85970	296	
278.84349	1260	1+
278.94245	72	
278.99096	92	
279.91147	92	
280.08224	64	
281.04813	78	
283.23451	76	
283.42681	78	
283.85490	66	
283.97891	68	
284.87232	70	
284.89686	74	
287.88877	58	
288.86867	64	
288.90235	66	
289.78593	82	
290.09291	58	
292.43593	78	
292.81012	58	
292.86230	84	
292.95700	70	
293.87010	78	
294.86031	268	
295.87543	80	
296.18138	82	
296.85522	174	
297.88920	80	
298.35133	88	
298.85455	66	
298.87121	342	1+
298.94142	86	
299.87355	296	1+
301.44146	66	
301.86210	106	
302.26249	78	
303.12547	68	
304.44628	76	
305.74661	60	
307.86471	80	
308.03451	86	
308.29552	70	
308.44636	68	
308.86482	74	
310.82308	74	
317.16371	62	
319.07107	64	
319.76262	80	
320.05460	106	
320.25242	90	
321.82298	60	
327.90034	62	
330.82214	72	
331.76291	74	
332.12816	64	
342.41266	108	
343.91406	80	
345.29536	66	
END IONS

###FS:    #m/z: 336.94518 #charge 1+
###MS: 142
###MSMS: 145
BEGIN IONS
TITLE=Cmpd 108, +MS2(336.9452), 28.0-35.0eV, 3.1min #145
RTINSECONDS=186.109
SCANS=142,145
PEPMASS=336.94518	26304
CHARGE=1+
57.97477	54	
124.51468	72	
162.34425	68	
182.87045	52	
188.51768	74	
195.95912	62	
205.94783	68	
206.36986	58	
208.84445	70	
211.94452	354	
212.88065	482	1+
213.94055	314	1+
217.88439	104	
217.93644	88	
218.38446	88	
220.87598	64	
221.87877	56	
221.96652	76	
223.83721	228	1+
223.95970	68	
224.99011	78	
226.83836	122	
228.84482	80	
228.89770	118	
229.95597	514	
230.88910	696	1+
231.03821	68	
231.87512	74	
231.94776	226	
232.82761	80	
232.85599	74	
232.88757	128	
233.89091	110	
234.08482	70	
234.82733	66	
235.82223	58	
236.07864	74	
236.89420	64	
237.22698	60	
239.84292	54	
239.95439	68	
240.83608	122	
240.85517	86	
240.90282	66	
241.05348	138	1+
241.83994	208	
242.84716	184	
244.08657	62	
244.86935	104	
246.85764	120	
246.97547	142	
247.05551	94	
247.96541	204	
248.01397	56	
248.89886	266	
248.98143	76	
249.95631	150	
250.40175	58	
250.83362	114	
250.95221	188	
251.83225	96	
251.97168	128	
252.95281	104	
252.97101	268	
253.91362	66	
253.93503	72	
254.83804	64	
254.91569	134	
255.07343	138	
255.85618	66	
256.86859	386	1+
256.91023	60	
257.09515	102	
257.37080	88	
257.85574	94	
258.84890	1192	1+
259.85342	816	1+
259.91251	78	
260.83218	56	
261.80431	68	
264.79325	56	
264.86866	80	
265.32317	96	
266.84731	70	
266.86745	74	
266.88358	60	
267.84896	58	
268.83963	320	
269.84296	168	
270.02590	128	
270.82854	100	
270.84803	118	
270.98127	126	
271.84311	72	
272.84795	64	
272.89870	102	
273.35980	70	
273.87247	72	
273.99314	78	
274.09074	82	
274.86028	192	
274.88979	72	
274.92703	84	
275.42816	64	
275.85992	116	
275.88136	104	
276.85544	688	1+
277.83543	120	
277.92425	58	
277.94269	66	
277.96066	56	
278.83212	188	
278.85814	62	
279.09830	86	
279.84257	102	
279.88667	66	
280.84036	66	
280.85838	58	
283.13526	72	
283.84656	80	
283.87752	92	
284.92563	56	
286.84744	468	1+
286.89167	56	
288.41217	80	
289.88183	60	
292.62905	84	
292.86947	116	
293.10623	246	
293.88012	72	
294.16462	86	
294.42562	54	
294.90233	52	
295.87500	64	
295.97002	118	
296.43292	84	
297.87255	60	
297.89230	106	
297.98004	70	
298.85119	102	
299.88428	130	
300.89711	64	
303.22648	54	
304.14811	60	
304.83432	66	
304.86193	70	
304.91141	78	
308.86766	358	1+
309.91460	94	
310.36236	64	
313.90284	68	
316.94263	80	
317.82010	64	
319.97116	72	
321.97734	68	
324.90105	54	
328.80639	60	
328.88851	72	
331.88578	54	
334.29729	60	
339.03135	72	
END IONS

###FS:    #m/z: 363.95608 #charge 1+
###MS: 146
###MSMS: 147
BEGIN IONS
TITLE=Cmpd 109, +MS2(363.9561), 28.0-35.0eV, 3.2min #147
RTINSECONDS=189.769
SCANS=146-147
PEPMASS=363.95608	104180
CHARGE=1+
181.86874	72	
182.88209	96	
189.86114	132	
191.86389	106	
196.01749	78	
204.93981	68	
206.94828	98	
207.87323	126	
209.86634	78	
209.92159	74	
209.94211	688	1+
210.88493	178	
212.87699	906	1+
213.24624	96	
214.89117	116	
222.05251	78	
222.95069	158	
224.88520	148	1+
224.94988	452	
226.02068	78	
226.94704	1648	1+
227.88357	162	
227.92979	250	
228.89592	198	
228.94222	2550	1+
230.57346	80	
230.84601	82	
230.88923	1154	1+
232.88612	136	
234.83868	78	
234.85381	72	
235.95607	90	
236.84235	140	
236.85694	80	
237.03922	80	
237.82113	66	
238.88671	74	
239.14868	80	
239.90511	70	
240.83395	92	
240.93939	658	
240.95794	558	1+
241.94157	568	
242.89336	88	
242.94116	1770	1+
243.21800	68	
243.81894	114	
243.83115	92	
244.00576	74	
244.85043	80	
244.88297	122	
244.93651	400	1+
244.95721	974	1+
245.89302	78	
246.81690	74	
246.85159	116	
246.95162	1384	1+
246.97467	74	
247.80662	338	1+
248.90000	372	1+
248.93510	92	
250.03669	72	
250.79814	164	1+
250.96653	70	
252.11262	76	
252.87564	74	
256.89666	104	
257.86349	72	
258.82878	114	
258.84635	128	
258.97078	182	
259.83325	70	
259.98170	80	
260.16187	88	
260.83294	268	1+
260.96747	416	1+
261.94156	100	
262.82267	80	
263.83682	152	
263.97682	72	
264.12813	78	
264.42569	86	
264.82237	178	
265.98142	78	
266.78717	68	
266.81185	572	1+
267.11000	72	
267.96891	168	
268.84669	78	
268.95140	86	
269.14112	70	
269.83897	92	
269.96925	180	
270.83790	132	
271.87516	70	
271.96439	68	
272.07956	68	
272.79741	82	
272.85192	82	
273.85931	78	
276.81315	162	
276.84039	84	
276.85528	408	1+
278.79851	112	
278.84355	166	
279.12465	72	
279.79935	106	
280.79255	698	
280.80860	166	
281.02000	102	
281.79036	772	1+
281.86035	124	
281.90102	80	
282.05172	84	
282.83092	92	
283.82495	116	
283.85322	158	
283.98275	74	
284.77641	80	
284.82249	400	1+
284.85341	94	
285.83807	76	
289.11721	78	
289.87434	108	
291.85045	116	
292.44660	98	
295.92778	84	
296.80391	132	
297.11226	66	
297.80881	416	
297.89770	72	
298.80493	1378	1+
300.03176	74	
300.80006	664	1+
300.87222	92	
303.00621	76	
303.80481	118	
303.85767	340	1+
304.10963	70	
304.90071	80	
306.43102	74	
307.87511	70	
308.92554	68	
309.87035	100	
315.81150	84	
316.81567	168	
317.81634	216	
319.81849	134	
319.94023	78	
320.80390	68	
321.82153	136	
322.93066	110	
323.04254	74	
323.81434	228	1+
323.91010	70	
324.87588	200	
326.80100	70	
326.82422	118	
326.87009	246	1+
330.89575	70	
331.88814	96	
336.94244	282	1+
340.63832	90	
343.82992	84	
343.91413	76	
344.18056	92	
345.81783	98	
347.37517	88	
347.78950	88	
352.78803	94	
353.92782	76	
355.91988	84	
356.92835	76	
357.96102	68	
358.04496	70	
362.73729	76	
END IONS

###FS:    #m/z: 336.94516 #charge 1+
###MS: 146
###MSMS: 148
BEGIN IONS
TITLE=Cmpd 110, +MS2(336.9452), 28.0-35.0eV, 3.2min #148
RTINSECONDS=190.541
SCANS=146,148
PEPMASS=336.94516	26368
CHARGE=1+
67.22143	70	
189.86404	58	
197.86824	68	
200.86438	66	
202.89484	80	
203.94058	66	
205.94986	174	
211.94352	754	1+
212.87951	290	1+
213.90192	82	
213.93953	64	
214.94088	68	
215.93098	108	
218.88936	76	
218.93486	82	
219.89520	74	
221.89168	106	
221.94633	78	
222.86957	64	
223.12405	92	
224.83608	114	
224.89803	60	
225.86337	66	
225.98750	76	
226.96962	70	
228.89434	128	
229.84704	72	
229.95414	460	
230.88797	304	1+
231.94938	346	1+
232.92913	64	
233.09762	68	
233.82581	104	
234.82564	140	
236.86952	90	
236.89451	72	
236.92262	62	
236.96626	68	
237.05882	60	
238.78987	78	
238.94560	70	
239.82317	78	
239.85047	76	
239.87013	68	
240.83659	92	
241.00356	76	
241.54720	70	
241.84164	280	
241.89953	72	
241.97485	78	
242.84150	164	
242.88722	66	
243.83434	64	
244.05770	100	
245.15229	74	
245.84671	166	1+
246.97253	58	
247.96373	258	
248.03004	66	
248.03953	68	
248.90177	110	
248.98732	64	
249.83103	70	
249.89501	76	
250.82865	282	1+
250.95291	102	
251.91234	70	
251.96044	68	
252.22793	74	
252.84314	136	
252.88535	76	
252.93617	86	
252.96977	496	1+
253.91060	326	1+
256.27863	58	
257.54829	104	
257.86319	76	
257.92082	82	
258.84851	130	
259.07028	70	
259.12699	68	
259.59771	108	
259.86780	150	
259.94391	70	
260.83299	118	
260.86576	124	
260.93314	82	
261.85093	226	
262.92699	78	
264.86105	62	
265.42093	80	
265.85327	72	
266.84518	206	
266.86226	214	1+
267.83947	80	
268.81044	72	
268.83925	640	1+
269.08845	80	
271.91380	80	
273.83674	72	
274.86263	74	
274.89643	60	
275.41158	94	
275.84079	102	
275.86182	188	
276.82046	64	
276.85833	520	
276.92573	82	
277.83823	62	
277.86476	556	1+
277.97083	90	
277.98772	56	
278.00141	64	
278.36416	94	
278.83092	332	
279.85578	66	
281.78980	66	
281.86002	68	
282.82977	80	
282.86064	100	
285.80925	84	
285.85472	66	
286.14764	66	
286.84981	422	1+
287.43702	86	
288.84401	76	
291.86142	196	1+
292.44231	86	
293.10658	394	
293.86851	346	1+
293.89103	70	
294.85785	96	
295.91259	86	
296.29124	70	
298.27505	58	
298.41320	80	
298.87097	104	
300.87201	58	
302.13874	64	
302.22857	60	
302.87141	68	
304.93919	58	
305.26318	60	
305.80177	80	
306.54741	100	
308.86122	180	1+
308.87826	88	
309.98578	70	
311.05936	60	
311.87144	58	
312.16065	84	
314.88261	92	
318.76191	60	
320.83520	60	
321.42252	92	
322.02358	72	
322.19352	64	
323.39334	78	
323.80449	72	
326.19509	76	
326.88286	58	
331.89938	72	
333.77930	66	
336.38188	74	
339.38148	82	
END IONS

###FS:    #m/z: 359.96098 #charge 1+
###MS: 146
###MSMS: 149
BEGIN IONS
TITLE=Cmpd 111, +MS2(359.9610), 28.0-35.0eV, 3.2min #149
RTINSECONDS=191.313
SCANS=146,149
PEPMASS=359.96098	17434
CHARGE=1+
182.93366	62	
185.85663	88	
208.89587	72	
209.95327	120	
214.87379	174	
215.41682	82	
216.88029	60	
217.86763	88	
218.89813	68	
219.85130	64	
222.89330	146	
222.95333	410	1+
223.89007	112	
224.97154	122	
225.83071	70	
225.87297	82	
225.96877	96	
226.94707	1038	1+
227.89810	66	
227.93362	140	
228.94205	1276	1+
230.84955	74	
232.88606	76	
233.97015	58	
234.86533	112	
235.86529	82	
235.88245	72	
235.92485	108	
237.98591	90	
238.93453	58	
239.07670	62	
240.78841	90	
240.93895	946	1+
240.96511	200	1+
241.08757	66	
241.82396	68	
241.89873	96	
241.94081	544	1+
242.95950	76	
243.01327	88	
243.83040	68	
244.16106	82	
244.95669	858	1+
244.98509	84	
246.95247	1106	1+
246.97242	62	
248.80189	292	1+
249.94941	120	
250.83724	86	
250.95602	70	
251.90825	70	
252.10685	62	
252.87620	168	
252.95384	154	
254.83228	70	
255.86623	76	
256.03336	70	
256.88835	60	
257.85762	62	
258.12392	76	
258.42388	106	
258.84536	60	
258.90176	68	
259.79670	126	
259.83520	64	
260.83553	342	1+
260.85968	84	
260.94887	64	
262.83158	68	
263.85680	82	
264.82118	162	
264.86515	134	
265.43496	78	
265.82049	64	
266.06145	92	
266.81396	638	1+
267.97305	226	
268.04191	74	
268.84475	128	
268.90277	88	
268.95389	62	
269.12095	68	
269.97871	88	
270.79758	58	
272.94147	70	
275.42783	74	
275.84177	68	
275.97177	70	
276.81555	64	
276.89535	132	
277.80577	90	
278.80150	220	
278.84993	120	
279.79555	90	
279.89661	66	
280.79381	1096	1+
280.89377	86	
281.84795	136	
281.88818	62	
283.82611	64	
284.82285	152	
285.82570	138	
285.88818	96	
286.81683	78	
286.85426	74	
286.87498	84	
291.80172	94	
291.98725	70	
292.92525	68	
294.12909	62	
295.02070	62	
295.93174	154	
296.80582	200	
297.81070	116	
298.44480	120	
298.80239	1198	1+
300.91078	112	
301.85542	156	
301.87434	64	
302.11951	84	
302.50172	88	
305.87707	58	
306.88058	94	
307.02470	102	
308.84373	62	
309.82404	68	
310.41856	72	
310.92079	66	
311.81104	66	
311.91128	64	
312.15814	74	
313.93993	64	
314.82164	72	
314.95941	58	
315.27477	98	
315.81559	62	
316.82047	212	
317.94463	102	
318.14824	72	
318.91585	60	
318.93088	70	
321.28824	82	
321.81460	68	
321.85841	78	
326.88738	88	
328.16295	76	
328.81298	64	
329.07374	74	
334.97127	72	
336.86377	70	
336.94368	118	
338.16805	64	
339.00836	62	
339.82315	58	
349.50881	66	
349.85326	90	
351.00006	72	
353.88719	58	
353.90271	80	
356.84718	64	
358.19600	74	
360.86665	70	
364.40927	60	
END IONS

###FS:    #m/z: 363.95619 #charge 1+
###MS: 150
###MSMS: 151
BEGIN IONS
TITLE=Cmpd 112, +MS2(363.9562), 28.0-35.0eV, 3.3min #151
RTINSECONDS=194.988
SCANS=150-151
PEPMASS=363.95619	108810
CHARGE=1+
83.38424	96	
183.93300	70	
189.86016	268	
197.88377	88	
205.06786	80	
207.87556	146	
209.94397	630	1+
210.88235	178	
212.87844	1182	1+
222.95148	874	
224.89107	108	
224.94779	804	1+
224.96968	152	
226.15009	94	
226.88356	446	1+
226.94627	2472	1+
226.96984	154	
228.64427	122	
228.94167	4324	1+
229.85632	72	
229.96064	116	
230.83890	82	
230.88858	1222	1+
231.87681	72	
232.88447	170	
232.95590	88	
233.40689	72	
234.05918	86	
234.88970	74	
236.04295	90	
238.93873	108	
239.07669	84	
239.91456	78	
240.11068	84	
240.83853	114	
240.93853	520	
240.96352	444	1+
241.82243	84	
241.83518	78	
241.93948	3054	1+
242.81839	194	
242.90253	72	
242.94167	2176	1+
243.38672	86	
243.82940	80	
243.88494	94	
243.90600	74	
244.82086	116	
244.95674	1512	1+
246.80730	110	
246.90863	158	
246.95266	1524	1+
247.85798	92	
248.04305	74	
248.80119	156	
248.83308	86	
248.90156	306	
249.85140	130	
249.93807	70	
250.08321	76	
250.51648	92	
250.84895	88	
250.90142	80	
251.79912	70	
251.90799	70	
252.07394	72	
252.88170	70	
253.14731	92	
253.90365	214	1+
256.85217	126	
258.03323	78	
258.80908	74	
258.84075	114	
258.97249	114	
259.84850	256	
259.96803	74	
260.97034	224	
262.82788	84	
262.84603	146	
263.84705	82	
264.84386	146	
264.85747	118	
265.95564	74	
266.41014	102	
266.81403	680	1+
267.05590	74	
267.78392	114	
267.97161	72	
268.80933	198	
269.12481	82	
269.96992	184	
270.83150	158	
270.96511	70	
271.81259	76	
271.91280	104	
274.86224	72	
275.85815	92	
276.81352	72	
276.85655	270	1+
276.88290	80	
277.07799	130	
278.79713	234	
278.84731	244	
279.16988	98	
280.79202	852	1+
280.89001	82	
281.86821	104	
281.98984	78	
282.78678	448	1+
282.82778	70	
282.88540	84	
283.07131	104	
283.13056	102	
283.86929	72	
283.98731	80	
284.82356	206	
284.98702	78	
285.84729	94	
286.82464	224	1+
286.84779	84	
286.87266	116	
288.86488	204	1+
289.00450	76	
290.80072	134	
292.04050	82	
293.12101	78	
296.80827	416	
297.80493	412	
297.85274	116	
297.91912	76	
298.80210	1588	1+
298.84301	80	
298.89707	76	
300.86259	102	
301.79536	132	
301.86093	238	
302.80181	114	
302.85759	94	
302.90143	78	
303.81513	104	
303.85667	384	1+
307.13661	76	
311.12851	70	
313.02413	80	
314.81959	156	
316.81537	568	1+
317.83336	72	
319.84185	132	
320.13161	82	
320.81579	120	
321.81856	192	
321.92625	70	
322.03232	76	
322.81377	404	1+
322.92990	98	
324.14459	80	
329.86444	72	
331.85078	76	
338.91329	76	
339.76624	72	
339.83156	74	
340.94251	202	
341.97890	70	
343.89793	88	
346.23604	74	
346.91518	88	
349.76367	72	
350.09661	80	
353.80083	74	
358.08222	92	
358.92402	82	
360.00166	74	
366.27527	84	
END IONS

###FS:    #m/z: 359.96083 #charge 1+
###MS: 150
###MSMS: 152
BEGIN IONS
TITLE=Cmpd 113, +MS2(359.9608), 28.0-35.0eV, 3.3min #152
RTINSECONDS=195.76
SCANS=150,152
PEPMASS=359.96083	17672
CHARGE=1+
182.86683	110	
196.88509	70	
196.90212	74	
199.03246	74	
200.87449	62	
202.86875	68	
203.94762	80	
206.94136	80	
209.94265	124	
214.83179	64	
214.91819	72	
221.87542	72	
221.90308	146	1+
222.95160	226	
222.97376	70	
223.83094	70	
223.88915	120	
224.94637	180	
224.96315	318	1+
226.88749	68	
226.94793	630	1+
227.93349	66	
228.01707	76	
228.89082	72	
228.94260	924	
234.86341	72	
235.14372	74	
235.85018	62	
238.01248	70	
238.86198	74	
238.96471	90	
240.09927	90	
240.82218	132	
240.90829	68	
240.93849	326	
240.96441	162	
241.83357	80	
241.87466	136	
241.89657	88	
241.94325	224	1+
242.93313	72	
244.95642	794	
245.06752	90	
245.85278	70	
245.94049	66	
246.40155	108	
246.81363	130	
246.95128	222	
247.95079	162	
248.80303	174	
249.81174	66	
250.89755	68	
250.94856	114	
250.96769	70	
251.83599	84	
252.93834	64	
252.95430	272	
252.97117	78	
254.84771	66	
254.91477	68	
258.13381	66	
258.82964	112	
258.84859	74	
259.20247	66	
259.85295	68	
260.94510	112	
261.90179	66	
262.83073	84	
262.92412	70	
264.96093	72	
265.08502	90	
265.81117	478	1+
266.81346	408	1+
267.97458	138	
269.85849	78	
269.89300	74	
269.96741	66	
269.98263	138	
270.82336	80	
271.35552	66	
271.93829	74	
274.84942	68	
274.96153	128	
275.97527	246	1+
276.80987	256	1+
277.82958	86	
277.85766	84	
278.80042	256	1+
278.84189	206	
278.86465	68	
279.85487	164	
280.79291	282	
280.84511	92	
280.87222	92	
280.97629	90	
281.13479	74	
281.79492	180	
281.85199	92	
281.88356	104	
282.78391	78	
283.83449	80	
284.82723	102	
284.88027	68	
285.82490	88	
286.41565	100	
286.86702	76	
288.17853	74	
288.82304	68	
289.18399	74	
291.93223	64	
292.80570	78	
293.80221	118	
293.84880	70	
296.80906	118	
297.81584	118	
298.80336	1408	1+
298.84174	80	
299.82481	70	
300.86021	74	
301.22583	76	
301.78589	72	
301.86347	92	
302.81997	80	
303.99846	90	
304.93712	90	
305.97772	88	
307.79139	64	
307.84286	70	
309.80246	66	
310.37330	94	
312.83976	74	
312.93496	122	
313.84622	84	
314.81962	72	
315.86180	92	
316.81502	448	1+
320.95588	94	
321.81798	162	
322.85730	86	
322.93898	90	
323.01595	62	
323.81986	80	
324.07648	72	
327.44700	78	
327.77618	70	
329.73304	74	
330.81303	64	
332.12767	72	
333.10390	88	
333.76105	82	
335.86178	72	
336.94147	180	1+
338.83233	92	
344.75910	72	
345.04221	62	
353.88413	86	
356.24403	64	
359.83173	74	
360.71714	70	
361.83781	70	
363.02253	72	
363.39459	74	
END IONS

###FS:    #m/z: 507.84472 #charge 1+
###MS: 150
###MSMS: 153
BEGIN IONS
TITLE=Cmpd 114, +MS2(507.8447), 28.2-35.2eV, 3.3min #153
RTINSECONDS=196.532
SCANS=150,153
PEPMASS=507.84472	14168
CHARGE=1+
46.38988	104	
223.97576	174	
232.89511	96	
236.89843	106	
240.95971	88	
251.91808	104	
264.02057	108	
271.86524	98	
271.90578	100	
274.85793	126	
275.80665	128	
275.85429	102	
277.39611	108	
278.82903	190	
282.10316	90	
287.85246	192	
287.87091	98	
289.84719	102	
289.89258	92	
290.84861	98	
293.84656	88	
293.87231	166	
293.97940	132	
295.98069	88	
296.85695	128	
297.79257	154	1+
297.84894	94	
297.87652	106	
297.98047	90	
300.89078	96	
302.84545	172	
303.86677	302	
305.86552	280	1+
307.89293	126	
308.14209	316	
308.87032	566	1+
309.14256	142	
309.78946	134	
313.89344	164	
314.85715	184	
315.87748	174	
319.87252	106	
320.89297	268	1+
323.87825	94	
324.90411	94	
325.90210	210	
326.88773	432	1+
328.86404	244	1+
329.81557	122	
330.06214	112	
331.87490	306	1+
335.77539	110	
337.87777	258	1+
339.42461	114	
344.85049	90	
345.43472	94	
345.86719	214	1+
346.31137	104	
347.84519	244	1+
348.79854	206	1+
349.91305	94	
350.44374	98	
350.85370	90	
350.88959	106	
352.34961	90	
353.85389	132	
354.79094	92	
355.41717	116	
356.81044	98	
357.85244	192	1+
357.86849	98	
359.29386	94	
359.39840	90	
360.76529	118	
361.80246	166	1+
361.82576	110	
363.78024	148	
364.86416	92	
366.73652	118	
366.77068	96	
367.70508	150	
367.75289	204	1+
368.70535	102	
368.77250	88	
368.80204	120	
368.83316	90	
368.89450	154	
368.94012	102	
369.83332	308	1+
369.89641	190	1+
370.31863	94	
370.80242	372	1+
372.55991	104	
372.78831	128	
373.90233	202	
374.81147	214	
375.76700	110	
378.73769	98	
380.71718	308	1+
381.80085	154	
382.71908	264	1+
384.19865	92	
385.85031	112	
387.84599	158	
391.81290	142	
391.84347	258	
392.68299	104	
392.82773	146	
395.76649	270	1+
397.72811	98	
398.72988	334	
399.73310	414	
399.75512	130	
399.84692	374	1+
400.72598	268	
401.37167	88	
402.72353	94	
403.72663	236	
403.87348	118	
404.87345	100	
405.46591	94	
405.85551	102	
406.07160	96	
406.76859	110	
407.74349	108	
408.85624	644	1+
409.39697	106	
409.72984	102	
410.64016	116	
410.84506	194	
410.88116	106	
411.83542	224	
412.79514	110	
412.82755	146	
413.84744	142	
416.84870	180	1+
417.69865	104	
417.78686	100	
421.88030	274	
422.73097	88	
422.85303	124	
423.77399	278	
423.87187	150	
424.73794	146	
424.77691	250	
424.82260	182	
425.75181	168	
425.77641	142	
426.13365	98	
426.75395	118	
426.76812	128	
426.86058	314	
427.73183	152	
427.76366	166	
427.85831	182	
428.75852	116	
428.84675	842	1+
429.70048	118	
429.74618	306	1+
429.87160	110	
430.80417	122	
431.86615	410	1+
435.72861	218	1+
435.86257	114	
437.94530	94	
439.89559	114	
440.07808	110	
442.67167	126	1+
443.76891	196	1+
444.87344	884	1+
445.71592	132	
447.71575	330	1+
448.76303	112	
448.80052	100	
449.70874	92	
449.77872	190	
449.88518	116	
450.78019	220	1+
450.88392	88	
452.40696	88	
462.88263	524	1+
465.89243	104	
467.88775	468	1+
484.30681	116	
485.90679	322	1+
END IONS

###FS:    #m/z: 322.92979 #charge 1+
###MS: 154
###MSMS: 155
BEGIN IONS
TITLE=Cmpd 115, +MS2(322.9298), 28.0-35.0eV, 3.4min #155
RTINSECONDS=200.215
SCANS=154-155
PEPMASS=322.92979	683084
CHARGE=1+
152.89374	72	
161.30263	50	
189.86876	62	
190.92956	66	
198.84522	66	
200.84596	46	
201.04689	188	
202.04756	78	
205.95145	58	
206.88426	50	
207.97414	60	
210.92071	64	
214.90539	64	
215.41692	96	
220.87228	72	
221.94665	54	
223.84740	72	
223.86958	72	
225.85484	72	
228.08931	58	
229.85080	80	
230.83920	68	
232.85945	88	
235.82564	64	
236.88701	82	
238.05075	66	
238.82240	70	
238.84490	66	
238.93921	364	
239.90696	152	1+
240.07997	52	
240.82550	84	
240.94008	4318	
241.78965	74	
241.93904	14232	1+
242.05300	48	
242.13461	54	
242.79869	44	
242.82645	120	
242.94122	9908	1+
242.98662	72	
243.06430	62	
243.82590	70	
243.87204	46	
243.91468	100	
244.35131	66	
244.85842	62	
244.91007	76	
244.93943	1808	
246.90305	106	
246.97369	180	
247.85314	68	
247.94030	96	
248.84935	112	
248.97777	60	
249.69608	48	
249.93383	64	
251.04557	66	
251.84718	60	
254.06431	82	
255.90427	48	
256.01783	58	
258.79357	82	
258.83173	126	
259.86673	96	
259.88095	96	
260.82935	86	
260.93286	76	
261.82873	304	1+
262.92415	70	
263.33849	132	
263.85710	56	
263.90908	80	
265.12306	84	
265.38133	70	
265.86351	70	
266.01279	94	
266.87766	66	
267.10197	58	
267.83898	58	
267.96754	80	
268.95962	48	
269.84218	90	
269.92300	84	
270.19129	84	
272.10813	72	
272.93537	92	
273.84719	56	
275.80127	62	
277.93724	44	
279.09125	768	1+
279.80217	66	
279.85133	60	
279.99098	66	
280.16191	58	
280.79118	60	
280.83409	96	
281.91346	66	
281.96908	72	
282.08264	62	
282.10320	68	
283.06852	80	
283.39997	76	
283.85494	86	
284.29371	466	1+
284.95027	52	
285.15543	68	
286.78031	188	1+
286.84997	84	
286.90199	56	
286.92733	56	
288.88949	72	
289.80456	78	
289.99487	74	
290.86322	72	
291.86337	48	
293.89288	52	
294.95062	56	
296.85832	92	
296.87477	68	
297.06758	58	
297.75138	56	
299.05624	58	
299.81248	142	
302.40336	84	
302.88610	62	
304.37985	102	
305.82139	58	
305.89438	68	
306.20544	68	
307.81696	62	
307.89046	64	
307.95949	70	
308.79855	80	
310.86008	56	
312.81600	70	
312.87237	78	
314.74945	60	
314.80869	44	
314.82590	76	
315.77257	50	
316.80940	58	
318.31495	62	
319.31700	60	
320.25895	82	
321.09235	62	
321.81920	56	
321.88248	74	
324.81942	48	
325.08068	72	
325.55217	80	
325.80268	124	
325.90008	96	
326.11973	52	
326.87840	68	
327.34493	54	
327.89862	70	
END IONS

###FS:    #m/z: 340.94028 #charge 1+
###MS: 154
###MSMS: 156
BEGIN IONS
TITLE=Cmpd 116, +MS2(340.9403), 28.0-35.0eV, 3.4min #156
RTINSECONDS=200.995
SCANS=154,156
PEPMASS=340.94028	305276
CHARGE=1+
188.94936	92	
189.04246	70	
191.93703	72	
191.95438	140	
192.93338	82	
199.95500	70	
202.16450	82	
203.95301	74	
205.14517	74	
206.96597	76	
206.98013	78	
207.97538	102	
208.94035	80	
211.94723	74	
212.87064	88	
213.88075	74	
213.94066	252	
215.94529	74	
217.88778	94	
217.93854	68	
219.85306	82	
221.95592	70	
222.95368	86	
223.97252	84	
224.84452	78	
224.97633	86	
225.15412	68	
228.84459	196	
228.95269	84	
230.95040	80	
231.45070	96	
231.95275	246	1+
232.97964	78	
233.83682	78	
233.89594	120	
234.89556	182	1+
234.94033	90	
237.91144	138	
238.85141	150	
238.90772	72	
239.53837	90	
239.84918	98	
239.86396	70	
239.90323	72	
240.02309	84	
240.81873	70	
240.83781	138	
240.96363	78	
241.84123	1094	1+
241.90043	72	
243.82947	402	1+
244.86006	78	
244.89068	66	
244.97166	82	
245.23287	98	
245.83331	72	
246.98013	86	
247.90741	74	
249.90067	92	
249.90710	70	
249.96365	108	
250.92081	74	
250.95340	282	1+
251.05723	94	
251.07049	84	
251.84764	74	
251.88087	76	
252.16339	80	
252.40524	150	
252.93215	68	
254.96688	188	
255.32655	78	
256.84903	90	
256.89415	84	
257.79667	94	
257.84883	122	
257.93248	70	
258.84777	1162	1+
260.04511	80	
260.78411	76	
260.83594	804	1+
261.88669	124	
262.05477	68	
262.92594	92	
264.84112	96	
264.98303	68	
266.02158	110	
266.86903	70	
267.84319	80	
267.88880	80	
268.84311	170	
269.84044	146	
270.82600	310	1+
272.91515	72	
272.93520	132	
274.87502	280	
274.90109	150	
275.82356	76	
275.86518	74	
276.05415	80	
276.85628	602	
276.94622	68	
277.86387	400	
278.06203	96	
278.84622	1090	1+
278.92611	66	
279.89794	132	
279.96472	74	
280.93085	74	
281.87349	130	
281.91345	68	
282.83795	84	
283.02884	102	
283.79012	96	
283.87363	72	
284.88424	108	
285.86020	162	
285.92325	72	
288.86240	76	
292.89212	72	
295.93633	92	
296.86215	90	
297.89242	156	
298.51905	74	
298.86622	120	
299.37881	68	
299.87158	122	
300.03152	92	
300.88268	80	
301.86162	156	
301.88491	70	
302.17653	72	
302.81578	72	
302.94405	118	
306.88073	68	
306.94734	86	
307.89556	86	
308.29175	68	
309.93271	106	
310.91629	106	
313.85717	76	
313.87456	94	
314.87406	70	
316.13449	88	
316.41835	84	
318.94841	78	
321.60940	74	
321.88495	90	
322.98302	106	
323.82853	88	
325.89566	90	
326.62313	98	
329.26930	100	
329.86484	70	
334.87493	84	
337.29235	94	
340.80501	72	
341.77934	78	
342.18331	94	
END IONS

###FS:    #m/z: 363.95602 #charge 1+
###MS: 154
###MSMS: 157
BEGIN IONS
TITLE=Cmpd 117, +MS2(363.9560), 28.0-35.0eV, 3.4min #157
RTINSECONDS=201.768
SCANS=154,157
PEPMASS=363.95602	108904
CHARGE=1+
143.19270	90	
183.93796	82	
191.85628	234	1+
196.85573	72	
204.17578	98	
205.91979	82	
205.95164	124	
207.97513	154	
209.94338	666	
210.88222	132	
210.89573	100	
212.40333	70	
212.87726	600	1+
214.89521	204	
215.05279	70	
219.88567	72	
219.94247	72	
220.98719	148	
223.81987	92	
223.97945	88	
224.89771	78	
224.94536	316	1+
225.89154	158	
226.94732	2408	1+
226.97336	118	
227.92672	112	
228.89652	358	
228.94153	1842	1+
230.88796	1290	1+
231.90879	108	
232.80999	72	
232.92708	68	
233.88268	160	
233.95686	106	
234.88182	72	
236.08240	70	
237.16463	76	
237.94056	94	
238.93992	96	
239.90304	74	
240.83672	126	
240.94020	1136	
240.96238	204	
241.93900	3418	1+
242.86006	74	
242.94120	2138	1+
243.83314	82	
243.89680	68	
243.98094	88	
244.09008	74	
244.81726	138	
244.95751	1818	1+
245.93815	248	
246.81107	78	
246.90489	76	
246.92833	76	
246.95200	1854	1+
247.80883	84	
248.80247	246	
248.89938	282	1+
249.80232	112	
250.79660	134	
250.97216	260	1+
254.90753	126	
255.84256	70	
257.19785	70	
258.84664	174	
258.96893	92	
259.02616	82	
260.83598	118	
260.86944	142	
261.82913	114	
262.83845	334	1+
262.85069	84	
262.89630	68	
264.82067	232	
264.96288	164	
265.07300	72	
265.81344	754	1+
266.81336	478	1+
267.77879	70	
267.97474	286	
268.81163	174	
268.84322	96	
268.96046	452	1+
269.96505	292	1+
271.43608	92	
271.81853	72	
271.85798	138	
271.97274	92	
273.78404	80	
276.38070	104	
276.80802	228	
276.85447	178	
277.85794	160	
278.80033	168	
278.84768	124	
278.92381	72	
279.79144	902	1+
280.79219	628	1+
280.93081	80	
281.87175	306	1+
282.39838	84	
282.78978	226	1+
282.89137	68	
283.85002	148	
284.78821	120	
284.82315	372	1+
285.84241	190	
285.93375	72	
286.81109	120	
289.87043	150	
294.82221	84	
294.86493	254	
296.02939	80	
296.81050	150	
296.88715	114	
297.80704	224	
297.85320	78	
298.80316	1204	1+
299.12605	80	
299.89323	86	
301.80134	372	1+
301.82312	120	
301.86274	210	
302.12176	70	
302.38856	94	
302.86407	176	
302.98046	70	
303.85556	362	1+
305.89844	72	
306.12429	86	
306.43986	70	
307.92041	118	
310.30773	86	
310.86671	82	
313.25459	82	
315.18552	80	
315.81611	72	
316.45340	86	
316.81471	332	1+
320.27196	106	
320.82080	122	
321.82848	130	
322.79908	130	
323.81021	74	
324.87334	84	
327.45364	84	
327.80965	74	
328.07651	96	
329.87366	70	
332.86920	74	
332.94063	92	
337.84050	80	
339.82952	80	
340.82627	74	
341.24122	104	
341.91286	94	
342.63326	86	
342.91020	72	
343.00602	72	
343.74342	78	
344.77293	68	
344.86195	92	
345.12640	72	
345.87554	72	
348.99252	72	
349.78214	92	
350.74964	72	
350.79350	68	
353.59072	84	
360.36038	76	
363.80949	70	
364.34094	94	
365.00267	78	
369.34551	68	
END IONS

###FS:    #m/z: 322.92960 #charge 1+
###MS: 158
###MSMS: 159
BEGIN IONS
TITLE=Cmpd 118, +MS2(322.9296), 28.0-35.0eV, 3.4min #159
RTINSECONDS=205.446
SCANS=158-159
PEPMASS=322.92960	998116
CHARGE=1+
56.38689	66	
66.37829	60	
82.24329	94	
101.12447	44	
117.33892	52	
151.80282	48	
189.04553	44	
191.04899	60	
197.91095	66	
197.96335	68	
198.95601	58	
200.88502	78	
201.04536	94	
202.04932	110	
205.94459	104	
205.97179	120	
207.83618	76	
207.96927	168	
208.90583	44	
210.00660	80	
212.88161	64	
213.85569	56	
213.94328	68	
216.85561	76	
218.89307	64	
219.39634	114	
221.94273	72	
223.05446	80	
223.82387	58	
223.95591	66	
224.97360	62	
227.06114	94	
227.83532	76	
227.88912	62	
227.92645	66	
228.88975	72	
229.07338	66	
229.84438	70	
230.83586	80	
233.05907	68	
233.81463	44	
236.16713	86	
236.91138	76	
237.05856	70	
237.92153	72	
237.96077	94	
238.94165	248	
239.07680	72	
239.86696	50	
239.88234	72	
239.90597	120	
239.92603	70	
240.82056	80	
240.94108	5374	
241.02454	70	
241.14550	88	1+
241.20954	52	
241.81437	102	
241.86405	58	
241.94196	3384	
242.90578	66	
242.94053	9436	1+
243.03741	88	
243.25334	82	1+
243.83338	82	
244.82129	106	
244.93933	2334	1+
244.97961	60	
245.19371	54	
246.94534	64	
246.97815	64	
247.39155	72	
247.87053	64	
248.85412	126	
248.93316	50	
249.31871	40	
250.88783	76	
250.94234	78	
251.06884	82	
251.16019	70	
252.83084	202	1+
252.92443	82	
253.90390	88	
254.86933	68	
255.41851	86	
255.87029	40	
256.89645	66	
257.80639	68	
257.96238	70	
258.83227	132	
258.95540	60	
260.38151	40	
260.84190	130	
261.83180	138	
262.82156	74	
262.93419	80	
263.10542	42	
263.39215	48	
265.01508	88	
265.07711	112	
266.98783	60	
267.91752	66	
268.83695	62	
271.85392	102	
272.43826	78	
273.81060	68	
274.06038	76	
274.08085	44	
274.48312	76	
274.85382	70	
275.81149	52	
275.88866	54	
276.99545	68	
278.86200	144	
279.09170	912	1+
279.31754	42	
279.84975	44	
279.99716	88	
280.86294	76	
281.05156	46	
281.83124	70	
281.96489	62	
281.99589	60	
283.06740	208	
283.96994	56	
284.29212	518	1+
284.87085	104	
285.79017	68	
285.86497	50	
286.78574	60	
286.84779	64	
288.79402	58	
289.88168	48	
290.86101	58	
293.04532	58	
295.09850	54	
295.75034	44	
297.05692	106	
298.79704	64	
300.82191	58	
302.96724	50	
303.88711	54	
306.47881	68	
306.89340	64	
307.88879	144	
309.86677	52	
312.77031	52	
313.80695	62	
314.81532	76	
317.06079	44	
318.93537	108	
321.01751	62	
322.73572	88	
322.83100	52	
323.89069	262	1+
325.25120	40	
326.89195	74	
327.80281	80	
END IONS

###FS:    #m/z: 340.94032 #charge 1+
###MS: 158
###MSMS: 160
BEGIN IONS
TITLE=Cmpd 119, +MS2(340.9403), 28.0-35.0eV, 3.5min #160
RTINSECONDS=206.218
SCANS=158,160
PEPMASS=340.94032	401114
CHARGE=1+
165.73524	68	
190.94822	60	
203.88803	90	
207.97771	66	
208.96881	92	
209.88252	64	
211.94042	60	
212.87813	298	1+
212.94941	82	
213.94044	116	
214.85153	58	
215.89143	104	
215.94180	152	
217.88066	66	
218.95476	64	
221.84215	58	
223.96510	88	
224.56455	88	
224.83924	284	1+
224.85732	80	
225.45443	72	
226.88519	60	
228.84818	266	1+
228.93775	66	
228.95976	58	
229.94550	60	
230.88711	306	1+
231.95048	164	
232.11272	58	
232.95306	58	
233.09747	66	
233.89227	102	
236.83224	62	
236.88128	72	
238.08182	70	
238.87909	86	
239.86493	60	
240.84372	200	
240.94851	64	
241.84466	678	1+
242.93448	104	
243.78713	58	
243.83559	214	
243.89085	70	
244.82985	170	1+
244.84241	166	
246.94559	66	
249.90096	76	
249.95833	120	
250.82682	120	
252.92191	186	1+
253.84315	78	
254.90904	112	
254.97029	60	
256.42998	88	
256.84729	70	
256.90885	114	
256.96161	90	
257.07348	70	
257.86581	78	
257.89923	204	1+
258.84259	326	
259.85093	252	
259.92235	84	
259.95965	136	
259.97423	114	
260.19778	78	
260.83453	760	1+
260.85763	172	
260.89919	72	
262.83775	184	
262.87443	78	
262.96200	62	
263.84280	72	
264.79344	58	
264.90591	70	
265.86485	236	1+
265.88744	64	
267.05997	76	
267.08609	72	
267.82535	66	
268.81072	76	
268.84085	104	
268.95371	72	
270.80104	68	
270.83818	74	
271.03959	80	
271.82287	68	
272.35336	82	
272.91906	74	
272.93929	76	
273.81433	76	
274.86073	444	
275.88663	66	
276.14358	66	
276.85639	754	
277.80712	62	
277.86651	720	
277.90540	70	
278.84493	520	
278.88267	62	
279.00908	86	
279.75675	72	
279.85332	372	
279.92535	158	
279.99949	60	
280.83710	98	
280.88217	104	
281.23359	80	
281.89105	70	
281.91146	88	
282.87749	116	
282.93304	74	
283.84881	80	
286.91451	60	
288.05721	72	
288.83752	66	
289.97799	72	
291.43748	92	
292.86316	74	
292.91497	70	
293.00348	72	
293.87189	64	
294.86850	330	1+
295.07737	102	
296.85047	78	
297.05915	62	
297.58006	92	
297.78686	66	
297.83623	72	
297.89166	66	
298.29852	90	
298.31349	78	
299.87285	256	1+
300.93856	76	
300.99203	60	
301.05566	72	
301.09130	72	
302.17490	66	
302.25006	88	
302.95165	58	
303.88145	66	
306.28936	112	
306.45475	74	
309.79771	68	
309.83933	74	
314.82802	78	
314.89755	66	
315.96397	66	
317.86834	58	
319.08635	78	
321.88697	62	
326.17249	106	
327.88157	100	
328.07159	68	
332.87548	66	
335.76301	72	
340.18947	84	
340.39583	82	
341.09399	66	
343.11775	74	
344.35612	68	
END IONS

###FS:    #m/z: 507.84426 #charge 1+
###MS: 158
###MSMS: 161
BEGIN IONS
TITLE=Cmpd 120, +MS2(507.8443), 28.2-35.2eV, 3.5min #161
RTINSECONDS=206.991
SCANS=158,161
PEPMASS=507.84426	27928
CHARGE=1+
222.97334	124	
224.97545	100	
232.89625	96	
234.89283	172	
253.80986	92	
255.91402	108	
257.08132	154	
258.91189	94	
276.85033	212	1+
276.90604	110	
279.89687	96	
283.10691	150	
287.85427	126	
287.91172	90	
288.85381	88	
289.86031	442	1+
290.79013	90	
290.86543	318	1+
293.87120	114	
297.85528	128	
298.80394	120	
298.85242	100	
299.91213	124	
300.62493	90	
301.33883	94	
302.88741	116	
303.33520	96	
303.86950	434	1+
304.85754	132	
305.39193	94	
305.86523	468	
307.89193	224	
308.13932	294	1+
308.87916	362	1+
309.41123	88	
309.86403	104	
312.87189	202	
313.09420	98	
313.87929	96	
313.89898	88	
314.79100	90	
314.86184	864	1+
319.41776	104	
322.97172	84	
324.85887	146	
325.86659	92	
325.90138	110	
326.88200	452	1+
328.87900	182	
328.89760	90	
330.87442	142	
330.89664	112	
332.87177	340	1+
332.93701	104	
333.90882	164	
334.89940	92	
336.91359	90	
336.94462	146	
337.87684	142	
338.90021	98	
341.30462	100	
342.77189	116	
344.79291	132	
345.08760	98	
347.78173	204	
348.85620	126	
349.39226	94	
349.75129	100	
349.76647	108	
350.88579	186	
351.81127	170	1+
351.86134	106	
353.89962	116	
355.78296	164	1+
355.87188	106	
355.88930	110	
357.94514	90	
358.83132	92	
359.77734	184	
364.86626	256	1+
364.93423	96	
365.78876	138	
366.31716	102	
367.70774	352	1+
367.84641	122	
368.89256	162	1+
369.83867	296	1+
370.79496	460	1+
371.28117	92	
371.79720	326	1+
372.84291	102	
373.03668	88	
374.05504	90	
374.81477	164	1+
376.82887	92	
380.71781	504	1+
381.76828	236	1+
382.41009	90	
382.71913	328	1+
383.79934	116	
385.75658	116	
385.79854	96	
385.82748	146	
387.73535	272	1+
389.17986	94	
390.10166	108	
390.83920	792	1+
391.75041	148	
392.82386	432	1+
392.86620	96	
393.91350	118	
393.94489	90	
394.17909	90	
394.82182	188	
398.72906	658	1+
398.86129	118	
399.85496	170	
400.88482	86	
402.87382	162	
403.86573	104	
405.77657	132	
406.85708	108	
407.74003	290	1+
407.85966	152	
408.75928	110	
408.85389	602	1+
409.76437	132	
410.83677	526	1+
410.85455	234	
411.08047	88	
411.75548	126	
416.81787	126	
417.86328	182	1+
417.96527	94	
418.75172	90	
420.76148	102	
421.77951	162	
421.81583	314	1+
421.87749	222	1+
422.74847	112	
423.28180	86	
423.75801	258	
423.77384	442	1+
423.87501	118	
424.86388	238	1+
424.97840	104	
425.75421	300	
426.75651	168	
426.76632	494	1+
426.86736	232	
427.74241	124	
427.85423	142	
428.75124	98	
428.85853	132	
428.89487	98	
429.70421	194	
429.84448	218	
430.68692	214	1+
430.71978	164	
430.75592	102	
430.85977	144	
432.87239	158	
433.85770	212	
434.85760	130	
439.89470	270	1+
440.17641	86	
441.78502	118	
441.83414	120	
443.75921	114	
444.87263	698	1+
445.79551	224	1+
446.10561	94	
446.75897	112	
447.71559	210	
448.76307	170	
448.81498	94	
449.77939	132	
449.88745	226	
450.87874	110	
450.92178	92	
462.88450	336	
465.72150	180	
467.88904	654	1+
468.70870	118	
469.88982	168	1+
470.51929	90	
470.72200	216	1+
485.89572	542	1+
489.25421	100	
492.75291	86	
505.32530	130	
510.15268	90	
END IONS

###FS:    #m/z: 322.92971 #charge 1+
###MS: 162
###MSMS: 163
BEGIN IONS
TITLE=Cmpd 121, +MS2(322.9297), 28.0-35.0eV, 3.5min #163
RTINSECONDS=210.66
SCANS=162-163
PEPMASS=322.92971	680538
CHARGE=1+
58.65164	114	
75.10009	52	
189.06774	64	
190.89050	76	
192.88935	56	
198.83852	80	
199.90473	88	
200.83524	186	
201.04177	70	
206.92533	56	
207.97233	132	
209.91792	76	
212.87618	104	
214.04033	82	
215.88403	132	
218.05994	74	
218.84756	54	
220.87572	76	
222.87141	100	
222.89319	58	
222.94817	66	
223.95781	120	
224.82399	86	
224.97530	78	
227.83534	74	
228.86696	58	
230.42817	76	
230.83764	92	
231.88643	62	
232.88980	54	
233.03367	54	
235.40364	98	
235.42647	64	
236.83394	62	
237.00582	66	
238.94099	146	
239.92587	72	
240.82069	56	
240.93959	3062	
241.20954	50	
241.82033	62	
241.93887	10802	1+
242.06838	80	
242.85781	86	
242.88770	64	
242.94100	7500	1+
243.82007	56	
243.87740	68	
244.87401	70	
244.93921	2156	
244.98223	148	
246.97824	78	
247.85145	54	
248.85189	60	
249.81726	52	
249.86208	86	
250.60972	68	
250.94609	70	
250.97338	64	
251.03590	92	
252.00575	88	
253.00650	76	
254.86729	80	
254.95354	56	
255.80120	76	
255.92291	96	
256.03891	92	
256.09411	66	
256.90426	52	
257.45152	48	
258.40026	90	
258.83433	246	1+
258.84830	68	
258.86327	48	
259.02641	66	
259.83864	162	1+
261.82771	384	1+
261.86987	50	
261.89816	108	
261.93551	64	
262.82938	260	1+
263.34252	72	
263.85512	84	
265.06896	94	
265.24894	72	
265.83758	54	
265.94109	64	
266.85778	76	
266.99354	80	
267.93353	78	
268.84049	62	
268.95851	82	
269.86470	84	
269.92069	66	
270.82955	66	
271.85320	76	
272.43904	94	
273.05108	64	
273.17274	80	
274.12736	72	
275.91133	82	
277.08516	74	
277.83374	76	
278.89103	100	
279.09113	1048	1+
279.21090	60	
279.26895	78	
279.84613	58	
280.99899	64	
281.93195	82	
282.25996	70	
282.80883	92	
283.96075	52	
284.23770	102	
284.29255	262	
284.37644	68	
284.44913	70	
284.84448	98	
284.86533	106	
284.88737	60	
285.84458	86	
285.90492	78	
286.87510	86	
286.93151	60	
288.76068	68	
288.81903	126	
290.86109	72	
291.85678	56	
293.27482	68	
293.89127	62	
295.86653	54	
298.92043	80	
299.97857	48	
300.79966	76	
300.87882	94	
301.19403	52	
303.74577	58	
303.86142	80	
303.94954	72	
307.75887	62	
307.89285	216	
308.85625	80	
310.02079	48	
311.89810	74	
312.80416	54	
315.77220	64	
315.82875	56	
316.04690	60	
317.43916	74	
318.75748	54	
320.32015	112	
320.61496	150	
321.28166	94	
323.23161	54	
323.75598	62	
323.77547	68	
324.12374	52	
END IONS

###FS:    #m/z: 340.94040 #charge 1+
###MS: 162
###MSMS: 164
BEGIN IONS
TITLE=Cmpd 122, +MS2(340.9404), 28.0-35.0eV, 3.6min #164
RTINSECONDS=211.44
SCANS=162,164
PEPMASS=340.94040	292560
CHARGE=1+
114.90041	68	
190.83948	62	
192.92494	164	
198.89900	68	
200.97900	104	
201.91833	82	
206.91504	66	
208.82315	64	
213.94096	106	
214.91787	66	
215.93472	70	
219.90585	92	
220.91384	64	
223.41990	68	
223.89180	68	
224.88252	58	
226.85639	72	
226.94712	98	
227.78887	98	
228.83962	110	
228.92434	66	
230.84021	64	
230.88886	352	1+
231.94968	140	
234.85011	70	
237.90194	72	
237.98604	70	
238.00688	76	
238.85241	68	
238.88491	128	
239.80037	58	
240.84356	58	
241.24043	58	
241.84410	904	1+
242.94048	70	
243.83473	186	
244.83489	164	
244.89849	78	
245.44855	90	
245.82357	102	
246.85482	126	
246.97260	96	
250.10863	92	
250.99399	130	
251.91015	66	
253.52252	68	
254.25630	106	
254.86339	58	
254.90256	98	
254.92028	152	
254.94385	72	
256.86567	66	
257.89140	86	
258.84583	314	
258.91960	74	
258.94286	66	
259.85064	442	
259.88153	98	
260.83831	226	
261.06599	58	
261.83934	188	
261.85680	82	
261.90203	68	
262.83594	132	
262.88444	70	
262.92176	58	
263.07378	84	
263.89303	74	
264.86267	296	1+
265.88138	60	
266.98960	70	
268.83980	272	1+
268.86276	56	
269.43921	98	
269.86445	66	
270.15304	68	
270.82489	128	
273.21314	74	
273.88568	66	
274.09887	64	
274.85880	156	
274.87222	102	
274.89648	72	
275.83834	104	
275.87585	92	
276.85623	580	
276.87750	78	
277.86414	472	
277.92798	68	
277.94861	80	
277.96886	112	
278.84574	1348	1+
279.91720	72	
280.04054	66	
280.90619	80	
280.99055	58	
281.86228	70	
282.89991	70	
282.93713	64	
283.86151	124	
285.00324	90	
287.92841	86	
288.13474	88	
292.88457	136	
294.84538	80	
294.86694	148	
294.88256	64	
295.86627	104	
296.85589	76	
296.87081	76	
297.83706	72	
297.89299	98	
298.30592	120	
298.88561	110	
299.00534	54	
299.87469	238	
300.42289	62	
300.87830	108	
301.85904	278	
301.92353	74	
302.16665	80	
302.85039	142	
302.91178	62	
303.04443	72	
305.79763	94	
305.87069	60	
305.92631	62	
306.11307	54	
307.09843	58	
307.39695	68	
308.12312	74	
308.15766	76	
308.41860	94	
310.40135	98	
312.78587	70	
314.42745	68	
317.86603	82	
317.88360	80	
319.09984	72	
319.88336	122	
319.97978	72	
323.89040	62	
325.37691	90	
325.90028	82	
326.22166	62	
327.87456	86	
330.77745	60	
338.36657	96	
339.41079	60	
340.89916	84	
341.91736	58	
342.90141	70	
343.77740	60	
344.25362	78	
344.27407	68	
END IONS

###FS:    #m/z: 336.94502 #charge 1+
###MS: 162
###MSMS: 165
BEGIN IONS
TITLE=Cmpd 123, +MS2(336.9450), 28.0-35.0eV, 3.6min #165
RTINSECONDS=212.212
SCANS=162,165
PEPMASS=336.94502	22078
CHARGE=1+
113.69025	72	
139.50497	58	
162.87993	72	
187.42827	56	
190.86314	58	
192.89767	78	
195.86454	92	
197.86844	76	
197.95815	88	
199.92559	80	
201.91339	54	
205.94821	72	
208.88031	54	
209.02557	80	
210.87964	76	
210.90113	60	
211.94363	550	
212.87546	688	1+
213.90768	68	
213.93723	394	1+
216.42899	68	
216.94085	58	
218.91476	78	
222.67702	84	
223.07469	60	
223.84385	66	
223.96329	318	1+
224.92361	76	
227.78936	62	
228.89469	98	
229.95449	634	
230.88831	692	1+
231.95387	172	
232.82959	92	
233.83095	66	
233.87823	54	
236.88281	86	
236.91711	92	
237.06442	64	
238.31376	70	
238.84494	56	
238.88490	72	
238.90568	78	
239.85472	88	
240.83916	556	1+
240.85508	82	
241.84242	480	1+
242.24820	100	
242.88133	68	
243.83983	70	
245.87171	82	
246.86054	70	
247.97084	132	
247.99246	68	
248.89919	62	
248.99532	64	
249.82929	78	
250.46801	64	
250.82910	224	
250.95316	96	
250.99446	74	
251.07063	78	
251.83025	100	
252.97071	446	1+
253.90018	56	
254.02104	86	
254.07825	58	
254.90281	70	
254.92228	54	
254.96664	322	
255.87775	64	
255.89341	58	
256.81137	68	
256.87099	74	
257.82907	138	
257.85343	116	
257.86702	162	
258.84602	902	1+
258.93333	84	
258.98522	58	
260.82959	126	
261.86038	88	
261.92555	66	
265.02298	56	
266.84693	56	
267.83688	68	
267.85256	54	
268.84066	500	1+
268.92943	90	
268.95559	64	
269.91484	64	
269.99754	54	
270.83190	68	
270.87990	66	
272.07780	82	
272.83378	72	
272.87646	78	
273.36975	76	
274.86079	146	
274.88642	332	1+
275.79940	54	
276.85833	1464	1+
276.87654	54	
277.83982	72	
278.08966	70	
278.83300	298	1+
279.85169	66	
279.89063	78	
280.88170	70	
281.86829	68	
281.98173	62	
282.86106	60	
282.87923	64	
283.03262	60	
286.85238	168	
287.85085	222	
287.92604	56	
288.14743	58	
290.81093	66	
291.85281	78	
292.43903	160	
292.81445	60	
292.84270	168	1+
293.10916	278	
293.86786	140	
294.28034	72	
294.86006	56	
295.28018	62	
295.81477	60	
295.86558	88	
296.09945	70	
297.84985	86	
297.88958	66	
298.22435	56	
299.01790	58	
299.82308	72	
299.92113	96	
300.88509	62	
302.10229	66	
303.86386	80	
305.88326	74	
308.86695	62	
309.86310	60	
311.79822	78	
311.87718	56	
313.86780	76	
314.16374	56	
314.80396	76	
318.75983	62	
318.95271	66	
321.73926	68	
324.77956	72	
325.89801	82	
328.81856	58	
329.88923	76	
330.85088	58	
334.77595	54	
337.02413	54	
337.82496	70	
338.21294	80	
339.04491	66	
340.88776	72	
342.43304	72	
END IONS

###FS:    #m/z: 363.95656 #charge 1+
###MS: 166
###MSMS: 167
BEGIN IONS
TITLE=Cmpd 124, +MS2(363.9566), 28.0-35.0eV, 3.6min #167
RTINSECONDS=215.904
SCANS=166-167
PEPMASS=363.95656	170706
CHARGE=1+
184.93367	80	
187.86775	104	
189.86174	278	
190.93273	72	
191.85953	118	
192.96917	84	
195.41783	92	
196.88248	260	
197.88413	126	
207.87333	138	
207.94416	74	
209.94306	1504	1+
210.88481	388	
211.03639	82	
212.87844	1598	1+
212.90604	72	
220.95602	72	
222.95095	1338	1+
224.94758	1128	1+
225.97268	176	
226.94739	4918	1+
226.97047	258	
228.89422	324	
228.94204	5458	1+
230.88948	2042	1+
231.37139	72	
231.59847	114	
232.10873	84	
232.88456	196	
233.40897	74	
233.95904	94	
234.10336	82	
234.88382	138	
235.01382	72	
235.88425	78	
238.06664	100	
238.93982	80	
240.46659	108	
240.83506	122	
240.94031	898	
240.96201	848	1+
241.85259	78	
241.94117	960	
242.82758	72	
242.94195	2580	1+
243.01109	104	
243.82446	90	
243.89854	72	
244.81879	142	
244.93950	636	1+
244.95697	2466	1+
246.85869	82	
246.91128	72	
246.95235	2820	1+
246.99191	72	
248.80634	210	
248.85683	110	
248.90015	642	1+
248.97944	94	
249.80673	176	
250.80204	86	
250.96509	80	
252.00090	78	
252.89127	166	
253.85853	134	
253.90552	110	
254.15229	82	
254.96019	76	
258.84930	182	1+
258.86790	246	1+
259.88474	86	
260.83169	804	1+
260.97145	430	1+
261.83310	606	1+
262.11702	72	
263.06957	80	
263.79496	74	
263.88125	90	
264.81917	122	
264.97791	126	
265.79011	122	
265.81870	72	
266.81228	832	1+
266.94973	74	
267.97258	486	1+
268.83750	192	1+
269.91687	82	
269.96950	234	1+
271.96846	96	
272.82136	80	
272.87470	80	
274.79676	72	
276.85689	168	
277.37957	78	
277.86208	156	
278.79606	218	
278.84422	214	
279.79959	84	
279.84629	84	
279.92530	90	
280.79019	994	1+
280.92688	74	
281.86445	110	
281.89081	80	
282.04619	86	
283.49281	82	
283.78665	72	
283.84902	212	
283.98921	78	
284.21707	72	
284.78513	186	
284.82319	192	
284.86434	170	
285.36926	72	
285.78927	78	
285.82510	178	
285.84342	122	
285.92035	94	
285.93994	90	
286.83701	102	
287.14747	84	
287.81788	76	
289.86625	250	1+
290.37368	72	
292.37752	88	
296.10528	80	
296.81038	178	
297.03358	80	
297.80535	304	
298.09076	78	
298.80347	1012	
298.82988	252	
299.80046	1122	1+
299.87069	82	
300.03583	70	
301.82227	72	
301.85852	196	
302.86133	110	
303.85464	264	
305.88778	88	
308.89792	72	
311.88704	70	
313.94001	142	
316.81233	580	1+
319.54875	88	
319.80854	72	
320.13966	104	
320.81343	74	
320.85879	72	
321.81856	194	
321.97543	78	
322.74667	82	
322.83596	92	
322.92423	96	
323.31194	72	
323.81985	140	
325.87704	156	
326.82572	82	
326.87506	124	
328.81071	78	
334.82532	78	
334.87292	82	
335.09938	72	
335.90214	108	
336.94926	210	
338.80491	92	
339.82936	124	
342.75162	70	
343.90483	76	
344.80501	76	
345.28183	70	
346.75976	118	
350.93151	76	
352.78751	72	
358.79098	72	
362.40288	76	
END IONS

###FS:    #m/z: 507.84494 #charge 1+
###MS: 166
###MSMS: 168
BEGIN IONS
TITLE=Cmpd 125, +MS2(507.8449), 28.2-35.2eV, 3.6min #168
RTINSECONDS=216.675
SCANS=166,168
PEPMASS=507.84494	29570
CHARGE=1+
206.01149	94	
223.99094	82	
224.97814	100	
232.89589	502	
245.40040	106	
246.08554	96	
259.90447	100	
260.88536	88	
262.92449	84	
265.00709	94	
270.04208	100	
273.88476	88	
280.89998	96	
283.42897	104	
284.80528	88	
284.87587	104	
287.06642	106	
287.85348	480	1+
289.88200	112	
291.86955	102	
291.89911	220	1+
293.87494	220	
293.89368	90	
294.39217	84	
294.86022	224	
294.87709	86	
296.12647	88	
298.15428	92	
299.91531	142	
301.41120	86	
302.38643	84	
302.44179	98	
303.11059	88	
303.87144	262	1+
304.34322	86	
304.79527	90	
305.86047	472	1+
305.89091	148	
307.19038	88	
307.89016	88	
308.14272	244	1+
308.87344	386	1+
310.02915	96	
310.15868	310	
311.88020	242	
312.86740	182	
314.86347	310	
316.78471	264	1+
317.82008	170	1+
323.85835	84	
323.87643	130	
323.90372	90	
323.97457	90	
324.86126	120	
324.89471	148	
325.83834	88	
325.90557	152	
326.88284	1290	1+
327.82731	88	
328.86934	170	
329.12031	94	
330.88048	84	
331.80476	214	1+
331.83693	108	
332.86373	144	
332.87774	184	
334.36023	98	
336.83939	114	
337.86069	188	1+
339.81170	180	1+
339.87525	114	
340.90341	124	
346.82906	122	
346.85205	200	1+
347.77104	98	
347.79530	144	
348.76596	298	1+
348.80405	102	
349.52954	106	
349.76804	228	1+
350.83784	264	1+
350.88467	254	1+
350.95641	98	
351.80187	120	
351.84220	164	1+
356.41569	88	
357.85117	82	
359.40761	106	
359.77626	188	1+
360.86214	82	
363.91700	102	
364.37926	98	
365.79228	118	
367.76231	94	
368.79857	84	
368.89191	180	
369.80983	84	
369.83495	198	1+
370.40619	98	
370.79863	174	
371.80191	130	
372.71944	194	1+
372.78208	314	1+
379.80804	140	
380.71973	544	1+
382.43208	90	
383.75587	88	
383.77233	304	1+
383.80432	120	
385.85025	108	
387.73715	184	1+
387.84488	294	
389.17544	94	
389.83690	92	
390.85022	212	
390.91650	168	
391.06461	88	
391.77620	100	
391.83568	164	
391.85968	84	
392.72696	182	
392.82286	226	
393.90161	134	
394.81501	86	
395.74679	84	
398.72628	904	1+
398.87598	86	
399.72762	494	1+
399.84907	282	1+
400.65380	88	
400.94128	84	
401.72880	88	
402.87091	282	1+
405.75733	134	
405.78319	132	
405.85730	148	1+
406.74842	102	
407.34702	88	
407.73989	160	
408.76115	154	
408.84641	416	
408.86361	210	
409.73980	174	
409.84586	196	
409.87194	116	
410.83453	472	1+
412.83079	476	1+
414.78202	82	
415.79451	128	
417.86210	122	
418.74040	110	
423.75910	210	
423.76765	152	
423.79177	150	
423.87061	286	1+
424.75202	446	1+
424.78210	132	
424.82938	86	
426.86198	272	1+
427.74378	268	1+
427.77371	170	
428.79210	116	
428.84722	588	1+
428.87383	144	
429.56226	86	
429.74149	132	
429.83325	126	
430.74405	128	
430.86143	614	1+
432.69837	144	1+
434.18874	90	
439.89439	90	
440.74424	144	
440.86929	82	
442.22910	92	
442.77144	200	1+
443.68095	100	
444.87284	1026	1+
445.67632	124	1+
445.72183	94	
446.75629	86	
446.77132	92	
446.88563	182	1+
447.71394	168	
449.78388	100	
449.87637	92	
450.70315	132	
450.88883	112	
458.91254	82	
462.88171	368	
463.88529	182	
467.88693	532	1+
485.89819	416	1+
487.30035	84	
508.80495	94	
END IONS

###FS:    #m/z: 336.94507 #charge 1+
###MS: 166
###MSMS: 169
BEGIN IONS
TITLE=Cmpd 126, +MS2(336.9451), 28.0-35.0eV, 3.7min #169
RTINSECONDS=217.447
SCANS=166,169
PEPMASS=336.94507	27338
CHARGE=1+
70.12740	102	
88.73991	94	
114.01633	54	
191.94895	80	
192.97450	54	
200.86059	54	
204.78321	82	
206.94858	66	
209.94252	82	
211.87741	70	
211.94311	612	
212.87620	402	
212.97456	72	
213.93791	580	1+
215.88255	68	
215.93261	66	
217.87864	82	
218.89661	68	
221.89881	72	
222.98477	62	
223.83470	70	
224.83862	52	
224.97737	82	
226.85501	146	
226.97070	60	
229.95397	624	
230.57906	62	
230.88621	346	
230.90370	96	
231.12251	76	
231.95065	68	
232.03392	70	
233.06397	72	
233.82534	80	
233.89532	60	
233.95328	58	
234.08679	104	
234.85546	66	
235.41319	92	
235.82750	92	
237.83293	342	1+
239.85970	72	
239.89156	60	
240.82987	174	
240.88929	66	
240.94313	66	
241.84240	584	1+
242.50040	68	
243.83888	74	
244.36688	60	
246.90588	112	
246.97827	68	
247.85521	74	
247.96946	166	
248.89943	222	
248.92135	64	
248.95843	58	
249.95766	114	
250.61572	88	
250.83444	306	1+
251.00862	94	
251.07079	72	
251.79305	56	
251.82302	138	
252.97093	430	1+
253.94313	70	
254.90804	56	
254.96587	248	1+
255.08110	82	
256.85195	498	1+
256.86910	66	
256.97126	102	
257.44414	108	
258.07663	72	
258.84713	922	1+
258.90763	70	
258.98701	82	
260.82374	74	
262.87059	58	
262.89856	64	
263.85576	108	
264.83114	76	
264.86908	96	
265.08706	74	
265.93927	52	
266.85669	298	1+
268.84039	362	
269.84153	242	
269.86868	62	
270.12301	84	
270.85972	56	
270.88642	66	
270.97883	128	
271.10032	80	
271.84390	94	
271.91848	64	
272.84562	156	
273.88534	56	
274.86268	136	
274.87763	116	
274.94934	58	
275.86901	130	
276.86057	1122	1+
277.86379	776	1+
278.83719	108	
278.90338	76	
279.82891	52	
279.85572	88	
279.88387	66	
279.90296	90	
280.84288	66	
280.87355	72	
281.11427	78	
281.86215	72	
282.20845	70	
282.84441	56	
283.17447	104	
283.36259	98	
283.80420	88	
285.85590	66	
286.85055	506	1+
289.82351	76	
292.86873	56	
293.10765	90	
293.20912	94	
293.84449	66	
293.86552	72	
294.11125	68	
294.86783	110	
294.88819	66	
294.91056	68	
297.37477	114	
297.89624	68	
298.42356	80	
298.84815	66	
298.89053	72	
299.87720	78	
300.57839	80	
300.87769	106	
300.89020	100	
301.85640	156	
303.13835	62	
303.83361	66	
303.88939	74	
305.86176	86	
308.86694	54	
309.88898	80	
311.35434	66	
311.90439	76	
313.04835	74	
314.76729	58	
314.80616	66	
321.88279	60	
322.89279	54	
322.90991	60	
323.92581	74	
327.28720	84	
328.83292	60	
333.87743	60	
334.16700	58	
337.95354	72	
338.87501	70	
END IONS

###FS:    #m/z: 363.95596 #charge 1+
###MS: 170
###MSMS: 171
BEGIN IONS
TITLE=Cmpd 127, +MS2(363.9560), 28.0-35.0eV, 3.7min #171
RTINSECONDS=221.134
SCANS=170-171
PEPMASS=363.95596	133700
CHARGE=1+
184.86028	72	
189.85972	270	1+
189.93982	78	
191.85900	292	
194.88851	130	
196.88127	72	
201.94987	80	
207.87312	230	
209.86450	88	
209.94418	440	1+
209.96871	96	
210.88153	194	
211.88316	78	
212.86232	74	
212.87822	958	
214.89269	88	
215.84798	88	
218.48969	74	
222.95190	590	1+
224.88890	106	
224.94974	1290	1+
224.99539	80	
226.47456	88	
226.94710	4920	1+
226.96917	384	
227.05225	132	1+
227.93000	112	
228.89234	398	1+
228.94217	4130	
229.94391	158	
230.80141	72	
230.88902	1156	1+
230.94740	110	
231.03274	138	1+
232.88752	158	
233.89749	88	
234.00596	78	
234.88482	82	
236.01266	78	
237.02096	76	
238.84111	84	
240.83603	104	
240.86828	82	
240.93994	1048	
240.96230	564	
241.93906	2378	1+
241.97869	72	
242.94103	1612	1+
243.84110	74	
243.95789	128	
244.82427	254	1+
244.86403	78	
244.95623	2332	1+
245.91802	76	
246.39203	72	
246.80654	142	
246.86194	100	
246.95204	1552	
248.80207	250	
248.90100	578	1+
249.80939	148	
250.80225	90	
250.89444	184	
251.79113	76	
251.97037	92	
252.11264	72	
252.88945	122	
252.95590	76	
253.09852	74	
253.84368	86	
253.90484	134	
254.90066	76	
258.82933	102	
258.84502	186	1+
258.96867	114	
260.83085	194	
260.97106	332	
261.83428	96	
261.84681	102	
262.09294	72	
262.82660	82	
264.08229	74	
264.86317	122	
264.98110	84	
265.97217	136	
266.09378	78	
266.78496	130	
266.81271	608	1+
266.84855	128	
267.58611	76	
267.78669	80	
267.84309	74	
267.97177	132	
268.83767	114	
268.97773	80	
269.02215	86	
269.97009	352	
271.87493	164	
273.85510	78	
274.43434	96	
275.07142	74	
276.81424	144	
276.85609	118	
277.10972	86	
277.81359	82	
277.84569	288	1+
278.10613	74	
278.79828	480	1+
278.95654	98	
279.84825	268	1+
280.79287	600	
280.89460	72	
281.79363	420	
281.83139	80	
282.12390	96	
282.79458	238	
282.83201	124	
283.42692	78	
283.79294	130	
283.84975	224	1+
283.87575	84	
284.40142	96	
284.79308	96	
284.82439	172	
285.82545	74	
285.83940	122	
288.81042	78	
289.87547	78	
290.89684	78	
292.44450	94	
293.79419	78	
294.86409	130	
296.80879	224	
297.33218	80	
297.80895	138	
298.80266	1248	1+
299.86574	90	
300.80080	862	1+
300.83816	106	
300.97007	78	
301.86113	656	1+
302.90992	76	
303.80822	134	
303.85204	228	1+
305.13296	76	
305.83805	78	
307.84728	104	
308.84772	86	
309.04830	88	
311.37123	76	
311.85906	76	
311.92596	74	
314.91314	76	
316.81293	342	
318.83433	74	
319.81991	86	
320.88555	80	
321.86711	88	
321.88340	178	1+
322.82557	238	1+
322.93301	114	
326.87167	110	
329.10666	114	
330.88024	76	
330.90465	84	
336.94778	280	
340.94318	120	
342.81507	76	
342.87868	124	
343.11057	78	
350.89689	74	
352.06856	72	
354.76235	116	
355.09774	82	
360.78708	78	
368.82664	80	
END IONS

###FS:    #m/z: 507.84426 #charge 1+
###MS: 170
###MSMS: 172
BEGIN IONS
TITLE=Cmpd 128, +MS2(507.8443), 28.2-35.2eV, 3.7min #172
RTINSECONDS=221.906
SCANS=170,172
PEPMASS=507.84426	21058
CHARGE=1+
196.01255	112	
217.89481	96	
223.97561	198	
232.89717	194	
233.91007	204	1+
251.85330	88	
252.08923	82	
265.77907	92	
270.40353	102	
270.91063	90	
272.88845	98	
278.89519	98	
282.90822	84	
285.78648	86	
286.87496	96	
287.52421	86	
287.85457	350	
290.12571	84	
291.82095	84	
293.87184	132	
294.39638	90	
294.85912	204	
296.86063	122	
297.36827	88	
298.79262	96	
298.80670	198	1+
300.85806	192	
301.44115	96	
302.84597	102	
303.57259	106	
303.86834	440	
305.86050	340	1+
308.13465	98	
308.87498	210	
309.86958	98	
310.15548	108	
311.16664	90	
311.89012	112	
314.79095	102	
314.81715	124	
314.86612	194	
315.86738	246	1+
316.32667	90	
317.37134	90	
318.85864	196	1+
318.93676	96	
319.09090	90	
320.55768	86	
323.87122	222	
324.89802	118	
325.75398	92	
325.90037	304	
326.88327	1026	1+
327.16309	88	
327.58468	86	
328.87121	146	
329.88910	140	
330.88150	130	
331.80694	306	1+
332.86873	120	
333.87880	120	
334.37594	86	
337.81603	124	
338.13616	82	
338.19275	92	
341.91063	90	
343.78202	82	
346.28628	92	
347.77860	94	
348.77325	300	1+
349.75652	338	1+
349.84578	106	
351.30616	84	
352.91368	114	
353.84745	156	1+
353.94161	86	
355.89090	116	
358.77011	124	
359.78985	88	
362.87753	102	
365.34953	106	
365.78750	136	
366.72065	84	
367.70401	278	1+
368.37896	84	
368.80688	132	
369.83486	110	
373.90346	188	
374.12352	98	
374.80654	174	1+
376.78454	244	1+
377.73719	92	
380.72121	368	1+
380.85449	124	
381.77882	86	
382.71254	118	
384.74830	110	
384.84827	126	
385.23441	88	
387.85270	112	
389.20203	126	
391.74168	204	1+
391.88128	90	
392.82608	246	1+
393.84155	120	
398.72526	320	
399.73261	202	
399.84555	90	
399.86534	86	
400.72967	194	
401.72748	180	
403.75517	106	
403.86578	268	1+
404.72225	198	1+
404.78250	120	
405.74892	132	
406.13601	106	
406.77007	168	1+
406.86603	146	
407.75104	168	
407.86425	160	
408.85189	480	1+
409.74209	180	
409.77836	86	
410.83668	166	
410.85943	148	
411.83971	130	
412.84328	148	1+
414.06092	84	
415.84056	134	
420.03643	86	
420.78420	94	
421.88058	102	
422.38027	88	
422.86515	146	
422.88715	86	
423.76391	380	1+
423.87024	156	1+
425.34049	98	
425.75127	438	1+
426.86169	776	1+
427.73304	136	
427.79790	94	
428.74191	358	1+
428.84582	452	1+
429.70196	236	1+
429.74531	206	1+
430.86905	290	1+
431.74628	106	
432.75459	92	
433.36270	96	
435.71824	112	
437.32362	92	
437.85549	82	
439.75132	84	
439.89160	84	
440.74943	114	
441.88838	84	
444.76425	100	
444.86931	884	1+
445.74896	102	
446.67894	124	
446.75190	82	
446.78940	128	
447.71045	296	1+
448.73143	102	
448.77695	134	
448.89307	92	
449.13241	84	
449.73997	88	
449.87727	496	1+
450.70346	128	
451.76295	102	
451.86642	116	
454.19498	86	
454.24969	102	
459.73230	126	
462.88195	216	
463.87879	94	
465.71641	294	1+
467.70355	168	1+
467.88999	456	1+
470.72737	92	
475.79734	82	
485.89639	308	1+
505.07298	86	
507.28555	90	
END IONS

###FS:    #m/z: 336.94522 #charge 1+
###MS: 170
###MSMS: 173
BEGIN IONS
TITLE=Cmpd 129, +MS2(336.9452), 28.0-35.0eV, 3.8min #173
RTINSECONDS=222.678
SCANS=170,173
PEPMASS=336.94522	20846
CHARGE=1+
188.88352	72	
192.71349	56	
192.86522	72	
198.95451	88	
201.16025	70	
208.97958	64	
211.94286	716	
212.87972	268	1+
213.86609	78	
213.93634	376	1+
214.88022	104	
215.88119	88	
217.93123	60	
218.55693	64	
220.89574	70	
223.83233	328	1+
223.97238	58	
224.94764	84	
225.88571	72	
226.94467	82	
226.97062	66	
227.82522	72	
228.84457	60	
228.89100	70	
228.94107	66	
229.89922	70	
229.95656	400	
230.88792	386	1+
230.94867	70	
231.94880	300	
233.83499	88	
233.89991	112	
235.81456	68	
236.88290	86	
238.04471	72	
238.85634	92	
238.88489	74	
239.84400	94	
239.86336	230	1+
240.05160	74	
240.83139	108	
240.90266	86	
241.84179	492	1+
243.39998	100	
243.83863	116	
243.85297	80	
244.82925	84	
246.84158	76	
246.87041	56	
246.89566	66	
246.91159	80	
247.06158	72	
247.96379	80	
248.58461	72	
248.89916	374	
248.98743	54	
249.24298	70	
249.83086	74	
249.97847	70	
250.85076	56	
250.94107	146	
251.59852	78	
251.91478	144	
251.93524	70	
252.06513	76	
252.83028	162	
252.97216	374	1+
253.83743	60	
253.93104	102	
254.87328	62	
255.07137	66	
256.25894	58	
256.85068	176	
256.88071	80	
257.85168	68	
257.86530	60	
257.93269	88	
257.96029	66	
258.84770	724	1+
259.85192	464	1+
259.86909	122	
259.95415	68	
260.94000	68	
262.86252	60	
266.85391	60	
267.84028	136	
268.84175	760	1+
270.79941	62	
271.86945	74	
271.91576	70	
272.84895	132	
272.88233	74	
272.98189	56	
273.91438	74	
273.97277	86	
274.79254	64	
274.85951	122	
274.90480	58	
275.86580	70	
275.88627	158	
275.98653	70	
276.85747	296	1+
277.13049	62	
277.93405	64	
278.83401	216	
278.86468	114	
279.39373	108	
279.83341	310	
280.40613	72	
280.88342	56	
280.91866	88	
281.04847	74	
281.85882	98	
284.02855	74	
285.85482	72	
286.84907	318	1+
286.99966	62	
287.82638	78	
290.85146	396	1+
291.03700	72	
291.32834	68	
291.85261	356	1+
291.87552	68	
292.43795	84	
292.88493	106	
293.09343	66	
293.11131	190	1+
294.92536	78	
295.13017	78	
295.80113	54	
295.87390	152	
297.87898	158	
298.01864	92	
298.30677	54	
298.90952	86	
299.87630	60	
300.88079	72	
304.02209	76	
305.89194	74	
305.94125	80	
307.89055	66	
308.04360	82	
308.86343	220	1+
310.17435	68	
310.71909	56	
311.90242	60	
312.03889	74	
312.88308	72	
314.89121	70	
315.05462	64	
315.89426	64	
316.93410	64	
317.88451	58	
318.78836	66	
322.16032	58	
323.89037	80	
329.28936	82	
331.81446	54	
332.09174	54	
334.89958	60	
335.26812	96	
336.94494	54	
337.84278	78	
337.91751	68	
342.18560	70	
342.36708	74	
END IONS

###FS:    #m/z: 322.92957 #charge 1+
###MS: 174
###MSMS: 175
BEGIN IONS
TITLE=Cmpd 130, +MS2(322.9296), 28.0-35.0eV, 3.8min #175
RTINSECONDS=226.361
SCANS=174-175
PEPMASS=322.92957	840572
CHARGE=1+
144.03136	72	
181.88870	62	
189.08623	72	
192.89255	80	
193.96521	68	
194.89108	46	
195.91759	66	
197.99930	78	
201.04150	96	
205.95672	70	
207.83848	46	
207.92123	48	
207.97264	82	
212.55378	86	
217.03291	60	
218.84570	62	
221.80209	68	
221.96464	56	
222.07118	62	
222.95415	52	
223.81277	90	
223.96139	64	
223.97399	48	
224.96057	56	
225.10617	80	
226.84576	70	
227.87599	66	
227.96129	72	
228.19898	42	
229.85061	56	
230.83296	78	
230.93919	64	
235.06687	52	
236.83230	66	
237.95407	50	
238.88293	52	
238.93885	178	
239.08041	72	
240.04592	74	
240.82023	108	
240.88546	82	
240.94084	3762	
241.13547	94	
241.93865	14590	1+
242.07750	72	
242.82196	64	
242.85282	74	
242.87729	58	
242.89145	70	
242.91709	58	
242.94106	10562	1+
243.82394	212	
244.81808	148	
244.93919	2050	1+
245.87359	56	
246.09735	56	
246.43072	100	
246.85561	122	
246.97639	60	
247.56322	96	
247.97508	70	
248.84335	130	
248.91760	82	
249.05122	44	
249.23163	72	
250.71314	44	
253.16680	74	
253.92962	64	
254.82247	66	
254.92024	60	
258.83072	224	
259.89649	62	
260.82561	438	1+
261.18681	48	
261.82864	406	1+
261.99999	142	
262.07453	70	
263.98067	164	
264.87328	52	
265.00885	48	
265.05873	52	
265.85532	78	
266.81299	58	
266.84994	88	
266.87937	76	
267.04617	52	
268.93546	44	
268.95741	82	
268.97541	82	
269.18927	64	
271.78394	48	
271.85691	74	
271.95247	66	
271.99867	58	
272.93732	78	
273.79592	66	
276.81774	84	
276.85038	76	
277.86275	52	
277.99976	68	
278.82932	62	
279.02421	52	
279.08786	582	
280.06221	150	
280.91467	66	
281.09685	118	
281.85181	92	
282.79030	82	
282.80702	68	
282.96578	82	
283.07359	72	
283.79271	48	
283.96479	62	
284.29059	552	
284.86108	80	
285.03523	60	
285.11418	68	
285.83200	68	
285.85015	74	
286.40539	62	
286.78753	56	
287.79505	72	
289.89337	122	
290.05364	62	
290.81738	64	
290.84266	54	
292.89214	60	
296.05082	60	
298.10141	66	
298.80368	120	
300.16144	80	
300.43793	66	
300.80629	64	
300.84687	82	
301.81471	70	
301.83560	64	
301.89537	70	
302.79874	58	
306.86407	60	
307.80180	60	
308.76352	56	
309.88633	56	
314.10080	70	
318.61085	102	
318.82998	66	
318.87830	60	
319.85244	94	
321.29931	66	
321.77029	74	
321.91098	46	
323.90203	54	
324.02096	86	
324.21910	58	
327.78264	52	
328.12545	50	
END IONS

###FS:    #m/z: 340.94006 #charge 1+
###MS: 174
###MSMS: 176
BEGIN IONS
TITLE=Cmpd 131, +MS2(340.9401), 28.0-35.0eV, 3.8min #176
RTINSECONDS=227.133
SCANS=174,176
PEPMASS=340.94006	360736
CHARGE=1+
46.19350	64	
54.30223	66	
56.14199	62	
184.85839	62	
190.92776	62	
192.92499	54	
195.95709	54	
199.96550	104	
200.86416	74	
203.92997	86	
207.08090	90	
208.95673	132	
210.93740	102	
211.92393	68	
212.87800	222	1+
213.93981	278	1+
218.84743	80	
218.89278	84	
223.88902	106	
224.83897	62	
225.06528	88	
226.85210	76	
226.87085	66	
226.94673	80	
226.96701	72	
228.84291	122	
229.01019	94	
229.23314	88	
230.89043	62	
230.95600	72	
231.40588	86	
231.85808	90	
231.89144	256	1+
231.95038	214	
232.17069	56	
236.88506	58	
236.90556	86	
237.91169	112	
238.86575	76	
238.93029	100	
239.85048	96	
239.92953	70	
239.95347	64	
240.85069	138	
241.84190	844	1+
241.90775	66	
242.88304	78	
242.94782	102	
243.62412	70	
243.95596	84	
244.98312	80	
245.83950	70	
245.88132	84	
248.89807	92	
248.98743	56	
249.90098	62	
251.88463	80	
251.95896	232	1+
252.92038	72	
254.14066	72	
254.15646	66	
254.24261	78	
254.83522	96	
254.91510	112	
254.93989	54	
254.98713	62	
255.86433	70	
255.91429	130	
256.84776	142	
256.85988	164	
257.86397	64	
258.84767	1036	1+
259.23784	66	
259.91834	92	
260.83455	196	
261.83736	272	
262.36098	82	
262.88635	88	
262.90910	112	
263.88283	84	
264.86620	104	
265.83927	304	1+
265.93924	56	
266.86483	72	
266.89720	70	
267.35886	84	
267.79480	62	
268.84241	526	1+
269.83246	66	
270.82745	56	
270.90849	80	
272.88241	104	
272.91911	80	
274.85528	56	
274.86012	56	
274.88162	76	
274.90490	74	
275.87422	68	
275.91337	68	
276.85596	798	1+
277.87585	170	
278.84688	506	1+
278.86441	200	
279.83887	108	
279.88016	72	
279.91253	278	1+
280.85022	148	
280.87324	240	1+
281.04833	62	
281.89334	62	
283.02783	56	
283.79475	72	
283.81785	58	
284.87786	72	
285.83440	62	
287.88453	58	
289.88839	74	
291.85901	66	
293.89518	58	
294.86145	68	
294.87802	130	
295.86673	74	
295.93635	72	
296.87118	380	1+
296.88486	60	
297.15221	82	
297.87591	322	1+
299.87614	86	
299.89426	84	
300.27194	72	
300.33164	58	
300.88060	68	
301.85733	64	
302.18153	68	
303.90878	68	
304.29819	68	
304.45924	68	
304.90689	70	
305.76979	60	
306.43152	80	
311.21946	94	
312.87655	102	
315.45160	86	
319.06684	76	
320.26735	70	
321.84290	80	
321.86707	60	
321.95981	78	
323.13299	92	
323.17263	64	
324.90343	56	
325.76952	92	
326.86927	54	
328.28982	66	
328.96410	90	
329.87114	68	
331.36713	88	
334.87441	74	
334.95795	70	
337.24975	62	
342.90159	78	
344.30509	60	
345.22452	74	
345.26337	68	
END IONS

###FS:    #m/z: 363.95590 #charge 1+
###MS: 174
###MSMS: 177
BEGIN IONS
TITLE=Cmpd 132, +MS2(363.9559), 28.0-35.0eV, 3.8min #177
RTINSECONDS=227.904
SCANS=174,177
PEPMASS=363.95590	140884
CHARGE=1+
182.86393	74	
185.86642	82	
189.86195	76	
191.85839	218	
193.90525	68	
196.88228	78	
207.86825	126	
207.94952	74	
209.94148	284	
211.00978	92	
212.87725	528	
213.89653	90	
214.89446	110	
214.91955	90	
216.85035	70	
216.89893	68	
221.90611	64	
222.81825	80	
222.95215	234	
224.94920	98	
224.96914	122	
225.88255	74	
225.93894	78	
225.96834	202	1+
226.88190	70	
226.94576	2086	1+
228.41574	80	
228.94215	1654	1+
230.83272	84	
230.89015	794	1+
234.85197	82	
239.76805	74	
240.86831	84	
240.94064	466	
240.95661	150	
241.42161	84	
241.94291	584	
242.94184	1926	1+
243.07273	68	
243.82573	146	1+
243.86802	66	
244.94072	716	1+
244.95449	318	
245.83520	82	
246.80846	76	
246.90825	142	
246.95358	1052	1+
247.10188	68	
247.80313	70	
248.80282	266	1+
248.89785	396	1+
248.95814	68	
249.81939	92	
249.84256	68	
250.94237	74	
250.96412	110	
252.89106	70	
255.11249	72	
258.84553	208	
259.84706	102	
260.83937	86	
260.93311	70	
260.96558	110	
261.83077	296	1+
263.97277	104	
264.81760	226	
265.81571	100	
265.98236	122	
266.81088	254	
267.78371	116	
267.81661	130	
267.97202	352	1+
268.84475	66	
269.00184	74	
269.83609	86	
269.87252	78	
269.96885	244	
270.77670	66	
270.92448	72	
272.91683	68	
272.96508	128	
274.86376	72	
274.88811	78	
274.95538	68	
276.81057	178	
276.85959	86	
277.83797	82	
277.88915	94	
278.74323	72	
278.80040	196	
278.84671	326	1+
279.79317	690	1+
281.79110	634	1+
281.91370	92	
282.12404	66	
282.97021	78	
283.85075	144	
284.78644	128	
284.82178	402	1+
284.85185	134	
284.89855	150	
285.92153	76	
286.84790	68	
287.84308	72	
289.86745	72	
290.14114	70	
290.78376	74	
293.06852	92	
295.92476	132	
296.80615	154	
296.81729	106	
297.41859	92	
297.80949	114	
297.91637	66	
297.92955	122	
298.80312	932	1+
299.08575	78	
299.86911	140	
300.42300	76	
300.79991	520	1+
301.86366	136	
302.80787	222	1+
302.86210	68	
303.85411	242	1+
303.94106	98	
304.37747	84	
305.03561	80	
306.43549	94	
306.85237	66	
308.52844	76	
308.83245	78	
308.87994	82	
310.80197	80	
312.16073	66	
313.82646	68	
314.81213	78	
316.13691	70	
316.81260	134	
317.01928	74	
317.38674	78	
317.87938	76	
318.81105	152	
320.97120	80	
321.07466	80	
322.81869	138	
322.93213	70	
322.96894	82	
323.85780	72	
325.86248	70	
326.82970	68	
326.86622	96	
327.07402	72	
329.94479	70	
336.94285	70	
337.87643	90	
339.16205	76	
342.16577	90	
342.72126	72	
345.86821	76	
346.96776	76	
347.10011	68	
349.77006	86	
350.78365	104	
351.14093	64	
352.88916	80	
356.77287	64	
359.37090	76	
361.27931	92	
361.89598	78	
363.13048	66	
END IONS

###FS:    #m/z: 322.92951 #charge 1+
###MS: 178
###MSMS: 179
BEGIN IONS
TITLE=Cmpd 133, +MS2(322.9295), 28.0-35.0eV, 3.9min #179
RTINSECONDS=231.572
SCANS=178-179
PEPMASS=322.92951	701388
CHARGE=1+
66.60806	34	
110.89764	32	
119.69824	32	
138.10635	40	
173.07373	38	
181.88856	72	
185.13400	84	
196.00025	78	
200.83963	50	
200.88674	88	
201.04577	102	
205.94897	184	
206.97222	276	
212.31230	40	
214.95039	72	
215.87848	56	
215.97038	58	
216.39305	78	
218.42096	100	
218.85283	100	
219.04933	64	
222.87681	68	
222.97254	46	
224.96805	108	
226.96912	58	
228.85035	54	
230.83457	58	
231.91239	60	
233.95507	64	
234.10160	88	
236.83568	42	
237.05320	62	
238.04644	62	
238.89982	52	
238.92103	46	
238.94185	178	
239.07674	46	
239.36493	76	
240.10462	50	
240.90263	48	
240.94026	4560	
241.93870	10966	1+
242.00169	78	
242.32857	64	
242.82187	68	
242.90177	42	
242.94089	7640	1+
243.06490	30	
243.30037	36	
243.42515	38	
243.52872	44	
243.81653	144	
243.96790	48	
244.90609	68	
244.93947	2208	
245.08018	42	
245.11154	38	
245.15223	34	
245.61038	94	
245.83210	64	
245.87555	68	
246.00261	28	
246.34547	38	
246.86024	48	
246.97122	266	
247.10383	70	
247.14037	34	
247.38759	30	
247.63270	40	
247.84390	212	1+
247.95990	52	
248.03108	30	
248.86942	70	
248.91557	60	
249.89872	78	
249.92025	54	
251.82799	78	
251.88463	66	
254.08958	82	
254.39896	80	
255.39891	80	
255.49543	34	
256.32790	92	
256.81760	78	
258.61535	34	
258.83117	246	
258.89378	74	
259.88867	84	
260.83402	174	
261.82880	434	1+
263.04185	30	
263.98036	96	
265.81726	28	
266.00336	62	
268.06033	40	
268.95765	86	
269.18722	66	
269.85858	66	
271.87551	30	
272.85836	70	
274.89636	92	
275.02856	98	
275.12850	80	
276.85218	64	
276.90102	54	
277.06273	54	
277.89727	70	
277.94038	52	
279.09128	1060	1+
279.26656	66	
279.80608	54	
280.11032	70	
280.99058	50	
281.18829	68	
281.96087	58	
282.27243	96	
282.85854	66	
283.92305	78	
283.96940	66	
284.28938	188	
285.29338	86	
285.90847	32	
286.85861	86	
287.79294	60	
287.93036	56	
288.88586	80	
290.78146	86	
291.94278	68	
292.84540	48	
293.13971	100	
297.79000	40	
298.37868	46	
298.82246	50	
299.40204	30	
299.78302	58	
299.87206	54	
303.73116	74	
304.76565	44	
307.81235	58	
310.76685	72	
310.87732	50	
312.80291	32	
313.03526	68	
313.80180	36	
313.87656	72	
314.61897	80	
314.80664	62	
317.42816	74	
317.97304	70	
320.22041	32	
321.84751	74	
324.80937	44	
324.89239	88	
325.90453	70	
326.87828	52	
END IONS

###FS:    #m/z: 340.94016 #charge 1+
###MS: 178
###MSMS: 180
BEGIN IONS
TITLE=Cmpd 134, +MS2(340.9402), 28.0-35.0eV, 3.9min #180
RTINSECONDS=232.344
SCANS=178,180
PEPMASS=340.94016	304014
CHARGE=1+
56.70734	88	
190.89716	118	
191.94921	56	
199.04782	62	
206.95214	62	
207.94563	70	
208.87120	76	
209.11630	72	
210.14556	66	
212.88048	58	
213.93973	60	
214.87674	62	
214.91101	72	
215.88949	202	1+
218.89653	68	
220.87207	254	1+
222.04720	70	
222.94120	72	
222.97777	54	
224.97692	120	
225.96185	54	
228.34523	84	
228.83393	66	
229.85656	68	
229.91215	58	
229.95510	58	
231.89564	116	
231.94632	220	
233.42203	76	
235.83689	72	
236.89448	72	
237.05712	70	
238.84915	362	1+
238.88655	56	
239.86304	78	
240.23406	68	
240.83678	970	1+
240.84630	120	
240.90105	60	
241.84095	802	1+
241.94237	100	
243.83293	304	
243.85857	54	
244.82793	214	
245.83824	174	
247.93060	106	
248.07559	56	
248.99114	76	
249.95545	64	
250.95380	64	
252.84244	66	
254.96043	114	
256.85770	118	
256.86560	58	
256.87104	124	
257.86062	92	
257.94445	58	
258.84652	1350	1+
259.06029	52	
259.08774	86	
259.95668	104	
260.15421	60	
260.83587	94	
261.84185	120	
261.89384	54	
261.91957	156	
262.84647	74	
262.87051	64	
262.88836	58	
263.88037	106	
264.86083	162	
264.90207	68	
266.86734	124	
266.99766	72	
267.20665	52	
267.36681	92	
267.89766	60	
268.13853	72	
268.80664	72	
268.84050	332	1+
269.79569	80	
271.79828	76	
273.86521	56	
274.84131	72	
274.85593	72	
274.87973	114	
274.89987	68	
275.86625	110	
275.98161	134	1+
276.85773	920	1+
277.75389	58	
278.84476	438	
278.97280	78	
279.81850	64	
279.85300	536	1+
279.88327	134	
280.22339	68	
280.84469	236	
280.87952	76	
281.43980	70	
282.87462	56	
283.83140	74	
284.89656	76	
285.94812	60	
286.80011	84	
287.05619	76	
287.93673	64	
288.83763	84	
289.88436	54	
289.90475	68	
290.85720	98	
290.87991	70	
291.85697	54	
292.18618	60	
292.79743	64	
292.87728	66	
294.86293	74	
295.20392	84	
295.87516	222	
295.97451	78	
296.08837	68	
296.89607	64	
297.13762	74	
297.89043	56	
297.97216	60	
298.89297	54	
299.05656	76	
299.87981	96	
300.75933	66	
300.87028	80	
300.88450	62	
301.86212	214	
302.21333	58	
302.84788	58	
302.93932	72	
304.29189	68	
305.76521	66	
306.92592	76	
308.26996	72	
308.29128	82	
308.41196	102	
309.87123	80	
309.89333	56	
311.86126	58	
312.80019	54	
313.73532	58	
315.89224	86	
320.17530	108	
320.95823	70	
322.89493	74	
325.81156	72	
325.86659	72	
327.84250	64	
329.89355	52	
331.81677	58	
333.88236	76	
334.74696	74	
340.89862	74	
341.96280	84	
343.91158	78	
END IONS

###FS:    #m/z: 507.84402 #charge 1+
###MS: 178
###MSMS: 181
BEGIN IONS
TITLE=Cmpd 135, +MS2(507.8440), 28.2-35.2eV, 3.9min #181
RTINSECONDS=233.117
SCANS=178,181
PEPMASS=507.84402	19024
CHARGE=1+
210.03454	104	
222.96944	112	
224.04775	130	
224.98032	130	
240.87397	128	
244.07474	82	
245.70828	96	
252.06985	86	
253.94497	90	
254.88703	86	
256.90835	100	
260.88132	86	
266.16147	90	
268.91111	118	
268.93341	92	
272.88471	84	
279.95278	92	
282.86942	116	
283.11464	86	
285.82365	90	
287.85072	250	
288.93991	90	
289.85488	84	
289.88080	138	
290.86847	142	
297.86392	116	
300.11032	104	
301.33679	102	
303.84293	120	
303.86156	214	
305.85935	206	
306.89130	86	
307.89112	102	
308.13855	236	1+
308.87780	132	
308.89264	182	1+
309.00518	112	
309.87390	242	
310.15612	218	1+
311.88473	176	
312.87672	132	
312.89616	88	
314.83675	86	
315.92043	86	
316.86614	138	
318.12260	140	
322.89041	106	
324.90267	198	
324.98118	98	
325.00301	88	
325.90097	110	
326.88310	970	1+
328.88856	134	
330.16272	100	
330.85102	92	
332.80945	114	
332.87534	104	
332.92753	88	
334.83240	228	1+
335.98329	104	
337.88021	132	
341.29581	108	
346.79269	242	1+
347.82144	90	
349.80838	114	
350.87802	86	
351.88180	84	
353.84804	142	
354.71831	84	
357.85061	102	
361.11827	84	
361.41009	84	
363.82544	84	
366.74937	98	
366.90483	256	1+
367.70914	306	1+
367.76929	112	
369.41658	96	
369.83565	280	
369.90335	164	1+
370.73450	82	
370.81436	242	1+
370.97118	84	
371.79132	114	
374.82043	310	1+
376.61441	90	
378.80007	136	
378.91232	88	
380.72050	332	
380.77608	194	1+
380.86539	90	
381.71731	158	
382.71627	118	
383.77470	110	
384.83225	92	
384.84913	340	1+
386.74405	116	
386.82080	198	1+
387.84429	110	
388.21675	94	
388.84244	170	
390.84187	718	1+
392.82672	244	1+
393.74187	126	
396.74780	104	
397.39128	84	
398.68595	182	1+
398.73078	262	
399.72392	182	
399.84047	98	
400.72917	94	
403.78006	102	
403.86775	244	
404.87013	128	
405.76233	156	
405.85555	248	1+
407.01255	90	
407.13136	100	
407.74336	298	1+
408.76600	82	
408.84961	124	
409.85141	276	
410.72662	112	
410.74495	106	
410.79437	92	
410.83920	560	1+
412.69293	92	
412.73096	126	
414.84079	130	
415.76012	142	
416.74435	142	
417.42331	84	
417.95582	212	1+
420.75215	90	
421.75185	82	
422.72364	120	
423.77355	180	
423.86804	196	
424.76782	92	
424.82017	84	
425.76376	286	
425.83834	116	
426.75867	212	
426.77789	102	
426.86149	372	
427.73828	90	
427.76338	110	
427.86233	214	
428.71774	102	
428.76244	244	1+
428.84690	372	1+
428.87908	148	
429.73942	94	
430.84228	170	
431.87042	122	
433.85335	102	
439.89387	100	
440.62715	102	
441.86451	98	
442.20765	86	
443.80117	166	1+
444.87153	686	1+
446.86492	146	
447.70783	382	1+
448.76698	156	
449.77079	106	
449.87860	104	
450.77593	82	
459.37020	94	
462.88888	92	
463.79439	84	
465.72721	116	
466.71850	94	
467.88947	208	
468.88546	136	
475.77878	86	
485.89872	184	1+
END IONS

###FS:    #m/z: 322.92937 #charge 1+
###MS: 182
###MSMS: 183
BEGIN IONS
TITLE=Cmpd 136, +MS2(322.9294), 28.0-35.0eV, 4.0min #183
RTINSECONDS=236.781
SCANS=182-183
PEPMASS=322.92937	613078
CHARGE=1+
70.31793	60	
139.11090	36	
164.42552	32	
201.04570	334	
203.88233	48	
208.98291	66	
209.07748	32	
209.93189	62	
212.82052	100	
213.88066	62	
215.17917	82	
215.96862	72	
219.88759	60	
220.00992	76	
220.79902	46	
221.04764	46	
222.22462	76	
222.86939	76	
223.03464	78	
223.82192	52	
224.96413	68	
224.98261	48	
225.87895	118	
226.83923	68	
226.93733	60	
227.90372	106	
228.84970	104	
228.92849	60	
230.83049	166	
230.84960	66	
233.22133	32	
234.97605	50	
235.03264	50	
235.37713	104	
237.06434	86	
238.82585	72	
238.93845	154	
239.06900	54	
239.08401	60	
240.81885	58	
240.88775	182	1+
240.90685	78	
240.93968	2748	
240.96312	58	
241.04578	76	
241.13671	68	
241.73431	32	
241.78814	32	
241.94144	2542	
242.03840	40	
242.81602	78	
242.94127	7678	1+
242.97731	36	
243.13222	32	
243.81790	76	
243.84861	46	
243.88296	72	
244.82727	54	
244.88134	68	
244.91026	72	
244.93901	1834	1+
245.48150	34	
245.82024	114	
245.87469	94	
246.66165	40	
246.85289	66	
246.97514	108	
247.32987	36	
247.48989	34	
247.85520	56	
247.99073	66	
248.79806	46	
248.85369	50	
249.93164	68	
250.81185	32	
251.04949	84	
251.06702	62	
255.90559	190	1+
257.89895	56	
258.83139	382	1+
259.84546	60	
259.86687	78	
259.93417	74	
260.83579	62	
261.80232	66	
261.83929	272	1+
262.82484	130	
263.19930	54	
263.79709	80	
263.82905	82	
263.90495	46	
263.93856	56	
264.87928	48	
264.90317	52	
265.02866	30	
265.05908	72	
265.09690	42	
266.08791	46	
266.13573	58	
266.81310	54	
266.84924	56	
267.98568	76	
268.79072	80	
268.95779	52	
269.34845	84	
269.95359	54	
270.86809	42	
271.85931	68	
272.82157	80	
273.84831	72	
273.91813	88	
276.81563	98	
277.10558	52	
277.92408	54	
278.86211	80	
278.93428	32	
279.09107	1048	1+
279.12471	44	
280.85677	52	
280.94157	30	
281.78250	30	
281.79812	44	
282.27436	60	
283.08363	90	
283.85985	78	
284.29302	362	1+
284.32268	82	
284.85281	48	
284.87564	40	
284.89420	70	
285.13077	68	
285.52250	34	
286.07921	36	
286.29756	50	
286.87093	68	
291.80639	66	
294.39637	54	
296.81143	50	
298.43843	94	
300.06337	46	
300.80261	52	
300.98097	48	
302.82640	58	
308.94240	42	
310.07011	88	
310.16949	84	
310.37760	98	
310.80588	68	
314.90246	46	
316.84688	66	
317.89210	72	
319.18487	34	
321.52132	36	
322.12955	70	
323.71831	66	
324.76858	88	
324.89667	194	1+
325.14251	70	
325.78493	46	
END IONS

###FS:    #m/z: 340.93995 #charge 1+
###MS: 182
###MSMS: 184
BEGIN IONS
TITLE=Cmpd 137, +MS2(340.9400), 28.0-35.0eV, 4.0min #184
RTINSECONDS=237.553
SCANS=182,184
PEPMASS=340.93995	283630
CHARGE=1+
58.72328	60	
189.92143	60	
192.92995	96	
201.88359	58	
203.93172	70	
204.14225	78	
209.88760	54	
212.88109	94	
212.88914	102	
213.93717	212	
214.07093	64	
214.87823	72	
216.91531	66	
218.87980	94	
219.88616	70	
220.90497	70	
222.96098	92	
223.95973	114	
223.97769	108	
224.83688	70	
225.79724	52	
226.96853	78	
227.78502	82	
227.90204	54	
228.84118	90	
229.84496	72	
230.84773	56	
231.88829	284	1+
232.03016	78	
232.15011	100	
233.83324	94	
233.94777	116	
234.95156	66	
236.90384	74	
236.96833	76	
238.85681	110	
239.84984	76	
239.86343	62	
239.95179	78	
240.83044	112	
240.87956	56	
240.89641	94	
240.92477	144	
240.93901	60	
241.84306	364	
241.90234	56	
242.84316	164	
242.88537	60	
242.91752	66	
242.93992	126	
243.82816	266	1+
243.89847	84	
243.96503	56	
245.91814	70	
246.97066	58	
248.86049	112	
248.91768	76	
248.98724	72	
250.99788	130	
251.96072	58	
252.12820	62	
252.31547	58	
253.84534	78	
253.90188	86	
254.91663	86	
254.96127	192	1+
256.07430	62	
256.26094	96	
256.86450	206	
256.89030	254	
256.90843	66	
257.87334	84	
257.94248	82	
258.84547	316	
259.85519	186	
259.89701	90	
259.95838	56	
260.83453	254	
261.84189	350	1+
262.83157	136	
262.90983	122	
262.92851	100	
263.12751	68	
264.85156	64	
264.86693	88	
266.86158	100	
267.42128	82	
267.83206	72	
268.84274	296	1+
269.83132	196	1+
270.86797	70	
271.81970	168	1+
271.91683	128	
272.84224	72	
272.92681	78	
274.86111	132	
275.86584	222	
275.88707	54	
276.85734	624	
277.86158	682	
278.65931	94	
278.84468	482	
278.87868	94	
279.85510	590	1+
279.88235	64	
279.96579	124	
280.08980	90	
281.79607	68	
281.89687	58	
282.87735	68	
283.13774	70	
283.88613	72	
284.80761	64	
284.86563	62	
284.93411	56	
286.92675	164	
288.84620	52	
289.99272	54	
292.87195	146	
293.85327	52	
294.86651	80	
295.02280	66	
295.87757	58	
296.85302	114	
296.89381	78	
297.89163	122	
298.89984	162	
299.01457	122	
299.86720	72	
299.89345	78	
300.87394	154	
301.18752	78	
301.85944	114	
301.88672	64	
302.91399	70	
302.94724	72	
302.97176	64	
303.37595	84	
304.86780	132	
306.92611	80	
307.46791	100	
308.89756	62	
311.89768	76	
315.85926	78	
315.90084	70	
317.15482	76	
318.93098	68	
324.88747	88	
325.23350	58	
326.41909	96	
326.91450	90	
328.82400	64	
330.81524	72	
338.37335	80	
342.63070	92	
343.85332	68	
345.74738	56	
346.30263	72	
END IONS

###FS:    #m/z: 336.94489 #charge 1+
###MS: 182
###MSMS: 185
BEGIN IONS
TITLE=Cmpd 138, +MS2(336.9449), 28.0-35.0eV, 4.0min #185
RTINSECONDS=238.325
SCANS=182,185
PEPMASS=336.94489	19146
CHARGE=1+
74.86208	62	
189.85853	64	
195.03907	48	
198.88333	88	
198.89731	60	
200.88234	88	
202.04770	66	
203.04523	72	
207.97463	100	
211.84713	48	
211.91704	40	
211.94439	722	
212.87689	408	1+
213.84302	50	
213.93866	84	
214.86573	46	
214.98994	38	
215.88928	76	
217.08176	62	
220.88152	56	
220.90324	78	
222.84578	54	
222.98125	72	
223.84663	62	
226.04659	80	
226.85032	78	
226.97055	44	
227.83707	88	
228.84367	110	
229.95095	422	1+
230.88794	462	
232.82222	44	
232.95687	60	
233.82595	122	
233.89509	64	
234.82741	58	
235.89587	74	
235.94649	78	
237.86847	70	
238.06593	66	
238.85834	146	
238.87916	58	
239.52876	40	
239.84174	126	
239.85535	150	
240.06461	66	
240.84009	56	
240.96184	80	
241.12751	80	
241.84436	276	1+
241.94054	48	
243.83702	152	
246.90327	58	
247.86264	64	
247.96465	126	
248.02136	44	
248.89902	228	
248.99880	68	
249.17137	40	
249.90086	138	
250.79245	74	
250.95080	64	
250.99349	130	
251.05904	64	
251.83382	78	
251.94532	68	
251.98979	82	
252.84287	236	1+
252.96942	294	
254.00931	62	
254.08660	128	
254.88366	98	
254.91844	122	
254.96397	86	
255.90724	38	
256.85327	152	
256.89476	74	
257.84705	586	1+
258.84966	508	1+
258.90814	68	
259.03654	68	
259.87470	54	
259.95211	48	
260.94258	58	
261.85058	130	
262.83049	62	
264.86696	88	
265.06012	154	
266.84327	130	
266.85929	66	
266.97784	98	
267.84289	110	
268.83974	822	1+
269.22531	58	
269.79570	64	
270.86407	60	
271.05016	44	
271.90968	58	
272.90906	54	
274.80700	70	
274.85815	142	
274.87690	128	
275.87296	128	
276.49704	60	
276.85922	1048	1+
277.19590	46	
277.85863	678	1+
277.93399	66	
278.83463	340	1+
279.10638	52	
280.85975	184	1+
281.90146	62	
282.95791	54	
285.84902	490	1+
286.39272	102	
286.85206	422	1+
287.08720	42	
287.84115	72	
287.87247	62	
288.84580	60	
291.81287	70	
292.01616	68	
292.86778	94	
293.08745	78	
293.10699	226	
293.84652	100	
294.12486	76	
294.85701	66	
295.08561	64	
295.87549	164	
297.88493	72	
298.27319	56	
299.05266	110	
299.78281	72	
299.86794	62	
299.89762	50	
300.87925	106	
302.88617	66	
304.86407	98	
305.87674	78	
307.12592	88	
308.86591	72	
308.99666	66	
309.87506	66	
310.03795	72	
312.84635	62	
316.25702	86	
317.23380	62	
317.42148	86	
317.86604	56	
319.88960	82	
322.00152	72	
322.73571	80	
322.92793	74	
324.80835	74	
327.62496	100	
328.28315	96	
330.82196	88	
333.87555	70	
335.85493	68	
340.10773	54	
340.85120	72	
342.30577	74	
END IONS

###FS:    #m/z: 363.95558 #charge 1+
###MS: 186
###MSMS: 187
BEGIN IONS
TITLE=Cmpd 139, +MS2(363.9556), 28.0-35.0eV, 4.0min #187
RTINSECONDS=242.007
SCANS=186-187
PEPMASS=363.95558	107712
CHARGE=1+
62.50664	76	
188.43508	90	
189.86004	110	
191.85536	118	
193.90161	92	
205.87852	116	
206.88811	70	
207.87311	114	
207.94564	90	
208.94237	72	
209.86274	102	
209.94374	1046	1+
210.88109	104	
212.87840	826	1+
215.96893	72	
217.03624	70	
219.86562	88	
220.96002	76	
222.95386	128	
223.95115	148	
224.89393	70	
224.94570	648	1+
224.97029	122	
225.13552	74	
225.86564	70	
226.89836	72	
226.94636	2776	1+
226.97511	70	
227.02613	72	
228.89420	186	
228.94160	3884	1+
229.01816	80	
230.85049	140	
230.88915	1162	1+
231.80205	78	
232.88724	284	1+
234.87822	148	
235.22860	86	
238.93811	74	
240.84117	120	
240.87779	86	
240.93934	604	
240.96280	590	1+
241.93768	2460	1+
242.34381	84	
242.94006	1762	1+
243.82711	72	
243.87340	80	
243.90150	70	
244.95678	954	1+
245.94134	132	
246.02015	112	
246.95266	1686	1+
246.98410	90	
247.10943	72	
247.80095	348	1+
248.78887	84	
248.80358	296	1+
248.90010	170	
249.90482	70	
250.89558	120	
250.94600	82	
250.96871	134	
252.41127	90	
252.89487	338	1+
252.95575	134	
253.90046	228	1+
254.83779	102	
256.07248	90	
256.89436	86	
258.83207	190	
259.07182	72	
259.84805	106	
260.83496	244	
260.97005	84	
261.87060	116	
262.83969	70	
263.60547	88	
263.82673	74	
263.84545	144	
263.97570	116	
264.81728	144	
265.81970	88	
265.98110	124	
266.81305	484	
267.97369	146	
268.45449	106	
268.81533	72	
268.95724	68	
269.83833	116	
269.96676	220	
271.79639	82	
271.85696	70	
273.85738	72	
274.85903	86	
276.80893	112	
276.82559	104	
276.85442	226	
277.85866	176	
278.11239	72	
278.79971	200	
278.84410	112	
279.79498	216	
279.84748	82	
279.86582	120	
280.79125	672	
280.81236	92	
280.92675	96	
281.79101	1022	1+
281.86610	78	
281.90751	72	
283.06749	86	
283.42253	92	
283.84962	280	1+
284.82220	204	
285.81121	214	1+
285.83917	146	
286.86889	100	
288.11607	92	
288.83630	112	
289.03160	72	
289.83845	122	
289.86706	102	
290.78794	80	
290.83627	70	
293.81335	88	
295.11502	90	
295.15307	76	
296.80684	86	
296.87668	68	
296.93005	78	
297.80114	1392	1+
298.80279	1194	1+
299.87411	148	
300.79942	334	
301.79949	196	
301.86169	598	1+
302.74948	70	
302.80616	126	
303.85686	370	1+
306.44549	150	
306.93630	102	
307.83893	80	
310.83975	70	
311.13392	136	
313.52418	72	
316.81283	238	
320.91382	72	
321.81693	220	
321.87058	140	
321.88912	86	
323.15493	84	
323.24130	76	
323.88425	88	
324.28209	78	
324.87894	80	
326.86940	206	
327.89643	78	
328.82981	146	
336.96561	88	
337.13685	80	
339.82970	78	
340.93729	116	
341.24807	74	
345.77256	72	
349.13503	72	
354.16614	74	
355.00519	82	
360.17907	86	
362.85208	144	
364.71173	78	
365.07720	84	
368.83622	86	
END IONS

###FS:    #m/z: 336.94517 #charge 1+
###MS: 186
###MSMS: 188
BEGIN IONS
TITLE=Cmpd 140, +MS2(336.9452), 28.0-35.0eV, 4.1min #188
RTINSECONDS=242.779
SCANS=186,188
PEPMASS=336.94517	21310
CHARGE=1+
101.32365	76	
186.87758	60	
192.96063	72	
199.86476	74	
200.86606	96	
200.94792	60	
210.88658	70	
211.94498	706	1+
212.87758	340	
213.93870	386	
215.88939	136	
215.93622	54	
217.01655	74	
217.84603	94	
217.88510	88	
218.83312	48	
218.87872	54	
220.84648	82	
222.79799	68	
223.95947	54	
223.97968	76	
224.83713	82	
224.92272	62	
225.84537	50	
226.88943	60	
226.99627	74	
227.83146	64	
228.84183	204	
228.89139	54	
229.04909	46	
229.95362	276	
230.88845	528	
231.88838	302	
231.95130	462	
232.94000	72	
234.25027	46	
234.95370	68	
237.98598	58	
238.84704	72	
239.84215	70	
239.86892	70	
239.90887	80	
240.84113	824	1+
241.84470	702	1+
243.83870	116	
244.85748	82	
246.34755	92	
247.81634	62	
247.96518	236	
248.90033	302	1+
249.96197	92	
250.83718	82	
250.88812	66	
250.90938	66	
250.98529	46	
251.03185	54	
251.82998	68	
252.37432	80	
252.69017	120	
252.88345	64	
252.95103	48	
252.96912	586	1+
253.83738	76	
253.90217	126	
254.91645	66	
255.07707	68	
255.89748	54	
256.86996	106	
256.89267	78	
257.16019	98	
257.83152	48	
257.85977	54	
257.88188	90	
258.07054	70	
258.81880	52	
258.84853	764	1+
259.35635	66	
259.85324	500	1+
259.93059	64	
261.84416	62	
262.34150	46	
262.94604	70	
263.83693	62	
263.87891	54	
263.92061	60	
264.06188	46	
264.79526	82	
264.86529	132	
265.01927	68	
265.08276	52	
266.88027	128	
267.84066	66	
268.83775	492	1+
269.00998	60	
269.39860	76	
269.85344	134	
270.98078	140	
271.80482	66	
271.93831	74	
272.86634	90	
274.08097	64	
274.87761	110	
275.86763	220	
275.94373	56	
276.85682	264	
277.83590	70	
277.85964	568	1+
277.92725	100	
277.95053	58	
278.02417	64	
278.83603	198	
278.98539	54	
279.09600	52	
279.83786	130	
280.00662	46	
280.26029	88	
280.85279	70	
281.16774	62	
282.05173	74	
282.85884	72	
284.02694	48	
284.87836	46	
285.85071	392	1+
285.92097	258	1+
287.98890	72	
288.89794	60	
289.88649	52	
290.85471	54	
291.86520	64	
292.86805	188	
293.10727	222	
293.85668	82	
293.97893	48	
294.24242	68	
294.87548	322	1+
295.10251	50	
295.12987	64	
298.05690	88	
298.85262	50	
298.87770	194	
298.89449	54	
299.87156	120	
300.03170	70	
301.88477	68	
302.86945	50	
303.10857	56	
303.88699	56	
309.86689	72	
309.88661	54	
311.86395	74	
312.87695	58	
313.88303	52	
315.21136	64	
315.55002	62	
322.78461	52	
326.64979	76	
329.86912	74	
329.89363	60	
334.30852	66	
335.88451	50	
337.29683	86	
339.28479	82	
END IONS

###FS:    #m/z: 507.84346 #charge 1+
###MS: 186
###MSMS: 189
BEGIN IONS
TITLE=Cmpd 141, +MS2(507.8435), 28.2-35.2eV, 4.1min #189
RTINSECONDS=243.551
SCANS=186,189
PEPMASS=507.84346	17692
CHARGE=1+
214.88592	132	
222.97110	118	
224.97560	256	
226.96326	94	
232.89978	184	
238.06186	84	
239.06715	94	
245.88360	84	
249.08051	102	
250.91024	154	
252.07869	142	
253.91345	84	
263.15313	84	
265.41901	94	
266.16872	108	
272.41225	112	
272.92722	98	
273.43247	110	
273.86014	126	
276.86974	96	
277.39824	90	
279.90473	104	
280.13092	100	
287.84958	236	
288.86773	142	
289.87603	512	1+
293.90984	94	
294.87203	104	
294.93533	126	
294.98640	104	
296.87111	84	
298.80329	134	
300.82036	92	
300.97229	166	
303.86793	238	
305.86359	394	
306.84605	94	
307.88768	92	
308.14088	174	
308.86801	322	1+
308.88749	254	
309.88202	142	
310.09829	84	
311.89244	220	
312.79212	142	
312.88581	160	
313.87494	238	1+
314.67325	102	
314.86283	140	
315.40123	102	
315.86689	98	
319.93594	92	
323.87835	86	
324.90201	114	
325.45048	84	
325.89864	182	
326.88422	620	1+
327.11842	104	
329.87461	144	
329.93634	92	
332.79946	88	
332.87168	166	
339.81607	90	
342.91253	216	1+
343.30836	104	
345.82742	138	
347.39542	96	
347.74373	86	
347.77605	212	
348.78046	114	
348.79412	118	
349.18311	88	
349.83436	178	1+
350.75767	130	
350.79741	128	
350.88500	472	1+
351.76198	132	
351.80808	100	
352.46941	88	
352.94680	84	
355.81102	118	
357.72519	100	
360.75863	166	
361.33318	84	
361.75811	94	
361.80573	226	1+
361.87478	124	
363.80928	182	1+
365.04000	86	
367.16362	92	
367.76918	178	1+
367.83895	168	1+
368.81152	104	
369.80977	84	
370.79628	270	1+
372.72857	166	1+
374.79981	142	1+
375.77719	128	
377.77675	112	
378.01420	86	
380.71397	404	1+
381.73874	142	
381.85339	94	
384.75141	110	
384.84578	126	
385.39123	84	
387.85009	118	
390.84160	268	1+
391.90873	120	
392.82338	418	
393.05609	90	
398.73025	388	
398.84598	268	1+
399.72718	218	
399.85280	192	1+
400.80832	90	
401.70859	88	
401.73120	136	
401.79244	94	
402.82693	82	
403.75598	102	
403.87177	106	
404.03397	84	
405.75627	202	
405.86225	186	
407.74429	140	
407.86131	102	
408.85052	546	1+
408.87561	140	
409.71538	122	
409.76988	222	1+
410.07925	120	
410.74716	138	
410.84308	134	
412.74065	116	
413.76438	100	
417.84532	134	
418.39978	88	
419.87661	268	1+
420.74397	136	
422.12667	96	
423.78524	180	
423.82363	134	
423.87036	264	
424.77817	188	
425.75640	298	
425.81908	98	
426.19947	96	
426.75702	222	
426.85816	416	1+
427.74924	132	
427.77016	118	
428.74650	88	
428.84421	368	
429.70048	208	
430.73803	104	
430.84544	130	
431.86673	346	1+
440.89275	98	
441.68430	88	
443.77827	268	1+
444.75842	130	
444.86998	608	1+
445.73759	106	
446.29274	88	
446.68059	134	
447.71231	256	1+
448.76898	102	
450.29353	118	
452.76218	90	
453.85095	178	
462.88319	250	1+
463.72798	212	1+
465.28155	88	
467.88411	172	
469.88706	130	
471.35353	92	
485.89664	128	
END IONS

###FS:    #m/z: 363.95568 #charge 1+
###MS: 190
###MSMS: 191
BEGIN IONS
TITLE=Cmpd 142, +MS2(363.9557), 28.0-35.0eV, 4.1min #191
RTINSECONDS=247.235
SCANS=190-191
PEPMASS=363.95568	121574
CHARGE=1+
184.87173	70	
185.92531	70	
187.86243	90	
189.86346	200	
189.96017	76	
191.85957	206	
191.95917	86	
192.85831	106	
196.38559	76	
196.88286	190	
198.87828	96	
200.06781	82	
200.88683	80	
205.92320	76	
205.96921	72	
206.89009	74	
207.95223	154	1+
209.94029	526	1+
210.88028	224	
211.95627	82	
212.87787	1276	1+
213.09131	72	
214.89090	78	
217.91289	74	
222.92251	86	
222.95292	350	
223.91569	82	
223.94621	1154	1+
224.89236	72	
224.94836	962	1+
224.96954	122	
225.88775	114	
226.88628	70	
226.94719	3466	1+
228.84108	122	
228.89280	396	1+
228.94219	4472	
229.94524	166	
230.88692	930	1+
232.88673	198	
234.87666	170	
236.80360	84	
238.82009	92	
239.06888	74	
240.82371	230	
240.90630	86	
240.94114	1070	
240.96060	294	
241.83265	132	
241.90643	74	
241.93913	2728	1+
242.48134	86	
242.94122	1948	1+
242.95868	490	1+
243.81584	72	
244.84284	122	
244.94002	510	
244.95661	1856	1+
245.82274	80	
245.94135	250	
246.85285	72	
246.90675	78	
246.92745	80	
246.95305	2030	1+
247.00364	70	
247.81050	76	
248.79893	120	
248.89908	282	1+
249.85289	186	1+
251.07276	92	
251.80084	84	
252.90705	80	
255.89951	88	
256.21381	70	
256.81563	76	
258.83752	140	
258.97878	80	
260.83284	158	
260.86966	72	
260.97349	86	
261.83196	138	
261.86903	158	
262.55601	68	
262.82549	112	
264.95869	150	
266.81365	372	1+
266.85115	72	
266.92763	82	
267.04584	76	
267.10206	100	
267.97085	276	
268.10046	76	
268.37980	92	
268.81332	136	
269.96640	236	
270.89195	200	1+
271.19947	70	
271.91661	92	
272.88330	114	
273.87130	84	
276.80879	116	
276.85657	82	
277.85536	96	
278.84645	554	1+
279.10209	78	
280.11062	74	
280.79279	452	1+
280.90207	76	
282.78916	176	
283.09810	74	
283.79278	138	
283.84670	340	1+
283.98144	78	
284.82420	214	
287.91788	72	
289.00455	78	
290.78827	72	
290.85472	72	
290.89693	72	
294.83038	70	
294.86845	80	
295.39810	80	
295.92490	126	
296.80829	268	
296.96587	90	
297.80667	136	
298.17997	78	
298.80355	1304	1+
300.80081	164	
300.91277	78	
301.05109	72	
301.79594	426	1+
301.86131	282	
301.94473	94	
302.12172	74	
302.81260	104	
302.85801	144	
303.85679	310	
303.90220	78	
306.43356	90	
307.87732	72	
308.86082	86	
311.84584	74	
313.68525	134	
314.82121	108	
315.81442	70	
316.81293	794	1+
319.95799	80	
320.81535	70	
321.81711	140	
322.88590	88	
323.02050	70	
323.80530	72	
323.90835	68	
324.83710	70	
325.09418	76
[truncated: 1,768,191 more chars]
