# Supplementary material for: High-Throughput Venomics
Source: J Proteome Res. 2023 Apr 3;22(6):1734–46. doi: 10.1021/acs.jproteome.2c00780 (PMC10243144; doi:10.1021/acs.jproteome.2c00780)
Supplement: Supplementary file 9 — pr2c00780_si_009.zip [file pr2c00780_si_009.zip › Manual files/Calloselasma rhodostoma MGF/210702_Calloselasma_halfplate000066_5.1.201.mgf]

###	D:\Data\Julien\210702_Cr_half_TFA\210702_Calloselasma_halfplate000066.d\ProteinAnalysisResults.mgf
###	D:\Data\Julien\210702_Cr_half_TFA\210702_Calloselasma_halfplate000066.d\analysis.baf
###	210702_Calloselasma_halfplate000066.d
###	Instrument: maXis HD
###	Manufacturer: Bruker
###    PeakWidth 0.30, MiniumIntensity 10, S/N 1Apply threshold 0, Threshold 10
###    Retain Residuals no, Create neutrally no,
###    FullScan Parameters: AdductIon (+)+H (-)-H, LowMass 0, HighMass 8000, MaxCharge charge decon 4, MinPeaks 3
###    Perf. isotope decon yes, Max Charge Istopic decon 6, MW agreement 0.00, Abund. cutoff 2.00, Envelope cutoff 75.00
###    MaxRes   Parameters: AdductIon (+)+H (-)-H, LowMass 0, HighMass 8000 
###    Perf. isotope decon yes, Max Charge Istopic decon 6, Abund. cutoff 2.00
###    MSn      Parameters: AdductIon (+)+H (-)-H, LowMass 0, HighMass 8000 
###    Perf. isotope decon yes, Max Charge Istopic decon 4, Abund. cutoff 0.05
###    Global Charge Limit: no 3, Prefer FullScan Result: yes, Export what: 2 (0=non deconv/1=deconv only/2=mixed), NoMSMSSignals: 150, Intensity threshold: 10, NoMSSignals (deconv): 2, NoMSSignals (non-deconv): 2, NormalizeData: no, SingleCharged: yes
###
COM=210702_Calloselasma_halfplate000066.d
USERNAME=Demo User

###FS:    #m/z: 591.40563 #charge 1+
###MS: 1
###MSMS: 2
BEGIN IONS
TITLE=Cmpd 1, +MS2(591.4056), 30.2-37.7eV, 0.0min #2
RTINSECONDS=1.3155
SCANS=1-2
PEPMASS=591.40563	5452
CHARGE=1+
208.94697	3502	
211.94393	9330	
222.94986	16800	1+
228.94181	34750	1+
231.95500	3584	
234.96980	8282	
234.99719	10396	
238.14724	4460	
239.14566	18316	1+
239.23053	8832	1+
243.22757	9018	1+
244.95651	10294	
245.18442	3828	
245.94461	25048	1+
247.23914	4000	
249.91031	3596	
249.97109	36458	1+
250.94561	63100	1+
250.99675	4524	
251.19761	7884	
252.97042	310128	1+
253.21269	6130	
254.94078	22288	1+
254.96562	117442	1+
255.22883	6426	
256.26070	9782	1+
256.96338	16776	1+
258.96530	4342	
260.16131	5108	
261.97418	13732	
262.23482	8104	1+
263.97772	54394	1+
265.97404	6640	
267.97294	7674	
268.95687	27102	1+
270.98075	6186	
272.95115	3944	
274.27127	17182	1+
279.09058	7388	1+
279.22894	10216	1+
281.24478	18412	1+
282.17082	22698	1+
282.27625	21580	
283.17309	16980	1+
283.26053	18068	1+
284.29218	12996	1+
284.32796	3498	
285.20321	3498	
285.94091	35822	1+
285.98250	3812	
287.25061	24228	1+
288.20392	3488	
288.25075	14632	1+
290.26642	35414	1+
291.09871	4340	
291.19320	10006	1+
291.97278	16874	1+
293.20809	7308	
293.97474	32162	1+
293.99610	19000	1+
295.12649	7688	1+
295.22400	15008	1+
295.99193	6354	
296.29262	4760	
297.07804	12292	1+
297.23927	16424	1+
298.27166	5120	
299.25581	3530	
300.28594	12876	1+
301.16989	15916	1+
302.17246	13470	1+
302.30225	24374	1+
302.94573	3738	
304.18679	6258	
305.26611	10196	1+
305.95223	3470	
307.24548	42624	1+
308.87209	3528	
309.19274	6738	1+
309.22051	4054	
309.25721	6390	
309.27579	5204	
310.15942	12202	1+
310.30786	19226	1+
311.16356	8214	1+
311.21873	10382	1+
311.27328	7326	1+
311.29068	3768	
311.86865	5430	
312.94648	6568	
313.21674	5226	1+
313.23772	9642	1+
313.26740	10462	1+
313.28945	8358	1+
313.92816	125970	1+
316.28135	22956	1+
316.31830	10168	1+
318.29784	40670	1+
318.93366	79796	1+
319.28363	4120	
320.93261	32800	1+
320.95765	4826	
321.19389	7108	1+
321.27691	7984	1+
322.92881	477864	1+
323.01536	5830	
323.23718	20320	1+
324.20459	3916	
324.28742	4538	
324.32331	5716	
325.25265	53724	1+
325.28691	4230	
326.17178	3760	
326.30217	6094	
327.26841	63472	1+
328.31808	12928	1+
329.00279	3802	
329.16219	11586	1+
329.22702	24118	1+
329.28204	12248	1+
330.16753	8724	1+
330.33394	53142	1+
331.10503	3546	
331.22620	6038	
331.30286	21870	1+
333.18425	6318	1+
335.00147	70492	1+
335.25578	3764	
336.94410	390556	1+
337.21788	7990	1+
337.26966	5424	1+
338.34043	54160	1+
339.23271	11180	1+
339.27096	7852	1+
339.28534	4296	
340.93902	230876	1+
341.24814	48592	1+
341.28381	9962	1+
342.33372	4482	
343.02474	6744	1+
343.22115	4096	
343.26374	74094	1+
343.29105	5424	
344.18176	4114	
344.31179	8538	1+
344.34914	21836	1+
345.20514	15988	1+
346.32844	21260	1+
347.02484	6620	
347.19923	5232	
348.21574	9162	1+
349.25705	4326	
349.29219	174010	1+
351.27112	33168	1+
352.89550	11404	
353.21288	4352	
353.28081	6654	1+
353.89524	5686	
354.08931	7026	
354.31515	42932	1+
355.06641	17286	1+
355.22735	8182	1+
355.26198	3646	
356.18564	4150	
356.34944	10112	1+
357.24304	16312	1+
358.19798	10962	1+
358.36521	75032	1+
358.94980	15096	
359.25606	6632	
359.95998	269892	1+
360.34508	8476	1+
363.21887	16792	1+
363.30729	26772	1+
363.95490	150948	1+
364.28197	7790	1+
365.17455	5392	1+
365.28322	5800	1+
366.32634	34168	1+
367.29983	5584	
367.33217	25668	1+
368.29817	5176	
368.38286	19422	1+
368.42269	10848	1+
369.27770	4664	
369.31213	12114	1+
369.34858	10768	1+
370.22188	14096	1+
371.09609	62882	1+
371.22466	10510	1+
371.27436	56686	1+
371.36125	5806	
371.90546	5312	1+
372.32551	77070	1+
372.37999	13114	1+
373.25196	14456	1+
374.35949	19722	1+
376.20933	6460	
376.25650	21348	1+
376.28446	11590	1+
377.28742	8548	1+
379.21033	3506	
379.30304	8366	1+
380.33213	8798	1+
381.19920	11864	1+
381.31380	4950	
381.33510	6028	1+
382.20044	9372	1+
383.29462	4340	
383.32846	33680	1+
384.38036	4526	
385.29013	8904	1+
385.34306	12602	1+
386.32110	9678	1+
386.39688	232390	1+
387.24880	19366	1+
387.32515	7418	1+
388.22464	11298	1+
389.22886	8336	1+
389.28387	8460	1+
391.22774	7174	1+
391.28246	3752	
393.31893	304168	1+
395.21718	16860	1+
395.29706	15166	1+
396.41708	14480	1+
397.21421	8678	1+
397.30878	7580	1+
399.27015	7526	1+
399.32289	7724	1+
400.20864	7342	
400.28376	7842	1+
400.37453	10226	1+
400.41240	115028	1+
401.24076	4248	
401.28290	6020	1+
401.34476	11734	1+
403.22723	5014	
405.28424	3688	
405.31843	3540	
407.29766	21912	1+
407.33361	19566	1+
407.86551	3726	
409.30607	3676	
409.34452	3874	
410.34507	91618	1+
411.20245	7732	1+
412.17450	7758	1+
412.32458	6880	
412.41190	17424	1+
414.31757	3724	
414.42828	241942	1+
415.24458	8772	1+
415.30066	124132	1+
417.25564	3548	
417.28436	6244	1+
417.33138	7396	1+
419.31084	5654	1+
421.31380	8284	1+
421.34952	4356	
423.32721	7632	1+
425.31200	3702	
426.18687	23764	1+
426.29319	11474	1+
426.38046	3624	
427.30021	7674	1+
427.38721	4462	
428.40640	5226	
428.44360	20702	1+
429.31619	6824	
430.18278	3492	
430.31711	5068	
431.08459	27674	1+
431.27318	48668	1+
431.31832	3560	
431.38917	4458	
432.30444	4064	
433.21008	8410	1+
433.32988	3588	
434.36216	10746	1+
435.36680	7550	1+
437.19851	5782	1+
437.34485	271020	1+
441.18302	8426	1+
441.31870	4222	
442.45845	7472	1+
443.25391	7466	1+
443.29437	9722	1+
443.33293	3980	
443.38427	3928	
445.11669	13788	1+
445.19146	4292	
445.29103	6786	1+
447.19498	6450	1+
447.31148	27442	1+
449.32035	4168	
451.15290	6140	1+
451.35700	15972	1+
454.23874	10728	1+
454.37170	255330	1+
456.35086	5240	
457.34982	4930	
458.27064	9428	1+
458.35473	3478	
459.27249	7108	1+
459.32682	78162	1+
460.38026	17218	1+
461.25873	6714	1+
461.29541	5630	1+
461.38490	14034	1+
463.31207	5420	1+
464.28574	8784	1+
465.17402	31748	1+
465.33792	9924	1+
465.42247	5556	1+
468.41667	23050	1+
469.34791	4516	
470.16129	5688	1+
471.24249	8008	1+
471.32754	3462	
472.37241	7208	1+
473.33978	6550	1+
475.29908	66442	1+
476.36815	7796	1+
479.39087	4078	
480.31321	7132	1+
481.19161	3646	
481.37066	206746	1+
483.18668	43106	1+
484.41128	12260	1+
486.38278	6320	
486.42810	40304	1+
487.27238	4324	
487.32399	4206	
487.39223	4138	
488.26003	12220	1+
488.30578	7988	1+
489.25988	9592	1+
489.30887	5234	1+
489.35725	3756	
493.45755	12338	1+
494.38884	11056	1+
495.24657	7144	1+
495.38782	8458	1+
495.43832	3494	
497.21697	7858	1+
497.38224	4278	
498.26279	10266	1+
498.39808	423902	1+
500.23294	10118	1+
501.19746	13412	1+
501.23482	7786	1+
501.37005	4282	
502.37793	7268	
503.10716	7422	1+
503.29919	5412	1+
503.35234	45200	1+
504.11059	5518	1+
505.29838	4846	1+
506.20197	7198	1+
507.43691	5698	1+
507.47247	4716	1+
509.27463	11726	1+
509.37053	3834	
509.44609	7534	1+
510.27473	14150	1+
510.55775	9974	1+
511.39555	3856	
512.19554	8942	1+
512.32841	6698	1+
512.40738	16856	1+
512.47622	8936	1+
512.85810	38678	1+
513.48251	6716	1+
515.20382	6222	1+
515.22619	9460	1+
515.26768	6084	1+
515.37390	3460	
517.36470	3634	
517.38916	3938	
518.37378	9130	
519.24588	12696	1+
519.32700	78804	1+
519.47383	6108	1+
520.38838	19140	1+
521.11235	5198	1+
521.45000	3500	
521.48876	7134	1+
522.28338	6606	1+
522.38618	12570	1+
522.59399	7850	1+
523.11079	44124	1+
523.47050	13402	1+
523.50256	6810	1+
524.29506	8190	1+
524.85742	11470	1+
525.16727	8976	1+
525.29744	6294	1+
525.39676	164344	1+
528.28532	7164	1+
528.49621	14036	1+
529.22037	12694	1+
530.22728	9306	1+
530.32996	8216	1+
531.28702	3518	
531.33452	6306	1+
531.40571	751494	1+
533.87930	5156	
534.46385	6982	1+
535.33356	13446	1+
535.87365	35684	1+
536.33884	11124	1+
536.41661	7920	1+
536.47282	13370	1+
537.23594	8614	1+
537.47762	11330	1+
538.33958	11244	1+
538.58922	28812	1+
539.23015	98290	1+
539.43408	11772	1+
541.26327	11264	1+
541.39046	6182	
542.26356	8932	1+
542.42432	457064	1+
542.50825	8834	1+
543.17625	7750	1+
543.29595	6246	1+
545.25877	8536	1+
545.38553	8028	1+
545.48482	5628	1+
546.31487	10034	1+
547.32106	8290	1+
547.37939	33520	1+
548.24918	7114	1+
548.42826	7650	1+
548.47603	7272	1+
549.43133	5024	1+
549.51833	6190	1+
550.62499	10710	1+
551.32985	9116	1+
551.44088	4582	1+
551.49464	10302	1+
552.24766	6042	1+
552.33408	7394	1+
553.30327	8060	1+
553.44209	3828	
554.30381	5400	1+
554.34837	16348	1+
554.46953	8688	1+
554.51030	9742	1+
555.24709	9354	1+
555.40169	3702	
556.34683	13084	1+
556.40351	3702	
556.43909	11374	1+
556.52597	17886	1+
557.24123	97958	1+
558.42199	10352	1+
560.28625	8428	1+
560.32361	7226	1+
561.48525	3616	
563.35410	130746	1+
563.49824	3528	
564.13714	6934	1+
564.50744	9748	1+
565.44842	5812	1+
565.48084	8000	1+
566.18898	23180	1+
566.62140	15574	1+
567.52557	8834	1+
568.36807	4636	
568.47919	10544	1+
569.19522	15102	1+
569.29403	10062	1+
569.36153	4446	
569.42313	132780	1+
570.24991	6504	1+
570.30227	7404	1+
570.53872	9888	1+
571.34758	8246	1+
571.49899	9362	1+
572.30292	7170	1+
574.30113	16322	1+
575.25011	22328	1+
575.32708	3498	
575.39645	8918	1+
575.50534	12396	1+
576.40364	6986	1+
576.54678	6570	1+
577.30484	5860	1+
577.36900	5304	1+
578.45094	8882	1+
579.45562	6452	1+
580.25704	22392	1+
580.31300	6254	1+
580.41576	8010	1+
580.52762	3612	
580.57400	11688	
581.31876	4592	1+
581.36249	7988	1+
581.42152	5832	1+
581.47734	4146	
581.55323	17272	1+
582.29589	5624	1+
583.36204	8050	1+
583.44442	4134	
583.49104	9292	1+
584.39842	4104	
584.55676	14918	1+
585.27625	3720	
586.31315	8370	1+
586.45072	406866	1+
588.30837	12576	1+
589.28405	6222	
590.48638	9080	1+
590.52406	7574	1+
591.31305	12224	1+
591.40490	28794	1+
591.49364	6660	1+
591.52948	5158	1+
592.46313	7016	1+
593.46874	4878	1+
593.51977	8954	1+
594.38089	7106	1+
594.58319	5056	1+
594.65169	9272	1+
595.48981	8452	1+
596.40868	8912	1+
596.50533	12860	1+
596.59406	6810	1+
END IONS

###FS:    #m/z: 512.86084 #charge 1+
###MS: 1
###MSMS: 3
BEGIN IONS
TITLE=Cmpd 2, +MS2(512.8608), 28.3-35.4eV, 0.1min #3
RTINSECONDS=2.0875
SCANS=1,3
PEPMASS=512.86084	3692
CHARGE=1+
205.96140	376	1+
217.95350	252	
227.19891	264	1+
230.84556	186	
234.91902	176	1+
237.11366	308	1+
243.03287	456	1+
244.03590	384	1+
244.13601	160	1+
245.04932	192	
250.94319	258	1+
251.17741	318	1+
252.11602	264	1+
258.16392	222	1+
260.12129	270	1+
261.89305	262	1+
262.10299	330	1+
265.12480	484	1+
269.19236	176	
271.87485	302	
273.07843	350	1+
273.14462	236	1+
273.97357	224	
274.08226	312	1+
275.95404	168	1+
278.02869	244	1+
281.11709	396	1+
282.12111	266	1+
282.18227	228	1+
283.15220	186	
285.12816	488	1+
285.94063	424	1+
286.08541	224	1+
287.16092	356	1+
288.14812	198	
289.12255	176	1+
289.87993	598	1+
290.05217	310	1+
292.05642	328	1+
292.07449	188	1+
292.12912	198	1+
292.96038	236	1+
293.17321	146	1+
294.12783	262	1+
294.83714	312	1+
295.12885	184	1+
295.86324	240	
295.92745	232	1+
296.08445	244	1+
297.01343	260	1+
297.14905	204	
298.85420	368	1+
298.87686	804	1+
299.19258	212	1+
299.90899	172	
299.95285	204	1+
300.08634	194	1+
300.10702	240	1+
300.23441	166	
300.85033	322	1+
300.93357	220	1+
301.91694	224	1+
301.93386	146	1+
302.09017	204	1+
302.24952	254	1+
302.88237	312	
305.94170	216	1+
306.19428	176	1+
307.09014	144	1+
307.28790	846	1+
307.78731	306	
307.88846	924	1+
308.06608	334	1+
309.14720	266	
310.30840	356	
311.09872	430	1+
311.97292	220	1+
312.10287	366	1+
312.88579	224	
313.25053	174	
313.93034	316	1+
314.86408	828	1+
315.08738	212	1+
316.06999	302	1+
316.11366	118	1+
316.18404	328	1+
316.82701	256	1+
316.86279	620	1+
316.88717	390	1+
317.05435	284	1+
318.13208	410	1+
318.85502	806	1+
318.88367	384	1+
318.93226	312	1+
321.05065	280	1+
321.93914	268	1+
322.01127	186	1+
322.09982	252	1+
322.16840	182	
322.27302	200	1+
322.85311	232	
323.07799	216	
323.85366	442	1+
324.16952	294	1+
324.20789	180	1+
324.85630	306	1+
324.87590	166	
325.01533	356	
325.17247	244	1+
325.90020	328	
326.01526	206	
326.13746	606	1+
326.79798	358	1+
327.01334	176	
327.30934	288	1+
327.89772	204	
327.99012	180	
328.19235	212	1+
330.13537	236	1+
331.16753	232	
331.97166	216	1+
332.00983	192	
332.87011	1050	1+
333.21258	258	1+
333.78839	232	1+
333.98270	244	1+
334.06259	384	1+
334.15481	186	
334.90018	436	
335.13159	284	1+
335.19760	528	1+
335.88069	172	
336.89421	486	
336.94432	532	1+
336.98044	150	1+
337.16927	304	1+
337.22283	276	1+
337.87817	242	
337.91529	232	1+
338.13640	390	1+
338.88114	446	1+
339.13998	284	1+
339.88217	428	1+
340.00892	360	1+
340.15494	168	1+
340.24623	254	1+
340.86298	170	
341.01430	238	1+
341.08058	172	
341.19368	314	1+
342.30793	174	1+
343.05294	220	
343.19629	292	1+
344.17510	174	
346.17892	218	
348.04407	246	1+
349.93428	312	1+
350.18043	234	1+
350.33887	348	1+
350.83114	224	1+
350.88818	284	
350.94093	218	1+
351.03144	268	1+
351.12809	438	1+
351.87430	1066	1+
352.90688	476	1+
353.18038	806	1+
353.22866	214	1+
354.93519	228	1+
355.20862	278	
355.34011	212	1+
355.89199	486	1+
356.10883	280	1+
356.21124	186	
356.89411	290	1+
357.00497	228	
357.15631	392	1+
357.18850	260	1+
358.14343	358	1+
358.91192	208	
359.10649	458	1+
359.32957	272	
361.16411	302	1+
361.19159	172	1+
362.02774	184	1+
362.84409	222	1+
362.89539	284	1+
362.94333	114	1+
364.10838	176	
364.18582	178	1+
364.31130	154	1+
365.15563	180	
365.20772	256	1+
367.13701	446	1+
367.18565	258	1+
368.14209	352	1+
368.34938	354	1+
369.07114	198	
369.12649	260	
369.19368	352	1+
369.21230	192	
369.23712	258	
369.32805	166	
369.35307	298	1+
369.88734	282	1+
370.03013	176	
370.10429	248	1+
373.19278	194	
373.21741	358	1+
373.89819	200	
374.81678	156	1+
375.18422	306	1+
375.24395	180	
375.88575	416	1+
376.88774	246	1+
376.98518	150	1+
377.11242	608	1+
377.22965	224	
378.16089	200	1+
379.29971	228	1+
380.19477	386	1+
380.85264	512	1+
381.10604	172	
381.17094	290	1+
381.19676	326	1+
382.89419	382	1+
383.18294	366	1+
383.25328	102	1+
383.32898	244	1+
384.10201	376	1+
384.17844	408	1+
385.10520	246	1+
385.14697	216	1+
385.21497	254	1+
386.38984	176	
386.97706	186	
387.14840	486	1+
387.84215	288	1+
387.89675	588	1+
387.91482	192	
389.01338	166	1+
390.22092	260	1+
390.84158	802	1+
391.19639	170	
391.29642	408	1+
391.79794	186	
392.07293	564	1+
392.19099	292	1+
392.82936	180	
392.86363	1202	1+
392.90058	348	
393.22911	512	1+
393.24359	262	
393.26943	394	1+
393.83287	574	1+
393.89891	340	
394.77961	432	1+
394.83528	420	1+
394.93140	182	
395.06402	610	1+
395.09476	294	
395.11818	258	
395.32609	288	1+
395.56973	84	1+
395.78113	310	1+
395.92044	202	
396.85518	254	
396.88318	280	1+
396.89487	186	
397.20886	614	1+
397.81017	234	
397.85936	210	
398.27788	230	1+
398.36110	220	1+
399.02538	160	1+
399.23965	178	
400.12067	298	1+
400.15034	178	
400.21243	166	
401.10702	190	
401.17585	296	1+
401.42087	178	1+
401.87845	260	
402.14713	192	
402.20996	454	1+
402.99827	148	1+
403.22747	256	
403.30505	324	1+
403.87065	1050	1+
404.12485	184	
404.34623	252	1+
405.15895	524	1+
405.86141	372	1+
405.91140	292	
407.05789	298	1+
407.10232	176	
407.29532	362	1+
407.86621	226	
408.85267	620	
409.12348	306	1+
409.85142	348	
410.07809	172	
410.87336	922	1+
410.91132	278	1+
411.03611	232	1+
411.19070	328	1+
411.23735	204	
412.14673	196	
412.19655	206	1+
412.84495	760	1+
412.86879	858	1+
413.07445	11420	1+
413.57498	192	1+
414.18891	726	1+
415.17157	330	1+
415.19506	460	1+
415.22908	188	
415.29608	212	1+
416.87592	450	1+
417.12160	236	1+
417.15696	378	1+
418.87722	180	
418.95110	262	1+
419.19248	384	1+
419.21864	204	
419.33099	212	
419.89276	206	
420.13996	198	1+
420.23553	226	1+
420.27566	298	1+
420.82636	248	1+
421.88365	394	
422.87012	526	1+
423.36213	300	1+
423.87718	368	1+
424.03841	206	1+
424.23712	308	1+
425.11651	168	
425.23910	192	1+
425.36971	320	1+
426.21448	168	
426.86403	862	1+
426.88684	190	
427.25241	384	1+
428.14757	180	
428.17065	396	1+
428.88550	2460	1+
428.92165	206	
429.24925	774	1+
429.35831	258	1+
429.95678	152	1+
430.15162	214	
430.85187	286	
430.88160	520	
431.08163	656	1+
431.14161	434	1+
431.20814	222	1+
431.86285	1496	1+
433.10174	268	1+
433.20634	206	
433.30831	184	
433.88472	544	1+
434.20588	306	1+
434.23051	412	1+
434.30704	512	1+
434.42874	222	1+
434.88724	472	1+
435.34623	170	
435.81457	170	
435.86263	176	
436.29193	156	1+
436.70921	188	1+
436.88898	446	1+
437.07339	254	1+
438.12807	146	1+
439.39481	210	1+
439.89176	824	1+
440.04551	254	1+
441.24940	292	1+
443.01860	172	
443.36582	158	1+
444.87121	1406	1+
445.15102	346	1+
445.31232	282	1+
446.09953	232	1+
446.89400	272	1+
447.00424	208	1+
447.15635	516	1+
448.16149	376	1+
448.20546	166	
448.36787	214	1+
448.45472	166	1+
449.09484	286	1+
449.36740	402	1+
449.87897	626	1+
450.12870	180	1+
450.19407	408	1+
450.40507	214	
451.15923	258	1+
451.40730	270	1+
451.87754	194	
452.26237	506	1+
453.00505	180	1+
453.09779	202	1+
453.31778	268	1+
453.37535	158	1+
453.83863	212	1+
453.89663	354	1+
454.10045	170	1+
454.16987	380	1+
454.27098	184	
455.00894	212	1+
455.27971	180	
455.31282	514	1+
456.08889	196	
456.10720	246	1+
456.31590	400	1+
456.34568	152	1+
456.79042	210	1+
457.08321	230	1+
457.23327	616	1+
457.90564	390	1+
458.30817	396	1+
459.27086	272	1+
462.88323	1002	1+
463.10574	230	1+
463.47650	172	1+
464.16912	204	1+
464.33119	196	1+
465.14848	290	1+
465.17403	166	1+
467.88694	1322	1+
469.90782	204	
470.16229	190	
470.21395	266	1+
470.38969	206	1+
471.31790	506	1+
472.05932	460	1+
472.11078	242	
472.22304	298	1+
472.27639	198	
474.03352	220	1+
474.22499	262	1+
474.39739	412	1+
474.98430	116	1+
475.33549	206	
475.40600	272	1+
476.15813	176	1+
476.19792	298	1+
477.10515	352	1+
477.30828	464	1+
478.11019	258	1+
478.26606	164	1+
479.17740	146	1+
479.38846	580	1+
480.42681	146	1+
481.30874	178	1+
482.19952	220	1+
482.35208	174	
483.23614	368	1+
484.26032	172	
485.89758	580	1+
485.98336	204	
487.02806	184	1+
487.05426	158	1+
487.39706	206	1+
488.28240	152	1+
490.12541	214	1+
490.42772	594	1+
491.24084	172	1+
491.35999	230	
491.39060	320	1+
492.17058	194	1+
492.28424	322	1+
492.36029	600	1+
492.84321	176	1+
493.07207	706	1+
493.22374	332	1+
493.28445	230	1+
493.31493	478	1+
493.42115	196	
493.44323	774	1+
493.65045	108	1+
494.25957	274	1+
494.32154	340	1+
494.42857	196	
494.49405	308	
494.65324	124	1+
495.28450	204	
495.36725	1228	1+
495.97096	258	1+
496.12175	294	1+
496.18492	276	1+
496.45387	278	
497.33106	336	1+
497.45635	230	
498.46190	186	
499.07238	316	1+
499.43793	290	1+
499.88803	164	1+
500.29254	222	1+
500.44519	200	1+
501.01566	1216	1+
502.99743	242	1+
503.09503	270	1+
503.24939	180	1+
505.87373	178	1+
507.91650	208	1+
508.37375	562	1+
508.45955	1096	1+
508.48861	182	
508.50595	348	1+
508.57627	266	1+
508.76711	198	1+
509.12097	288	1+
509.26858	276	
509.42955	1030	1+
509.46639	838	1+
509.50852	234	1+
509.55147	554	1+
510.31160	1778	1+
510.55791	430	1+
511.08080	166	
511.13248	208	
511.21739	460	1+
511.25565	220	1+
511.36212	482	1+
511.40156	558	
511.47507	584	1+
512.10254	272	1+
512.22187	292	1+
512.27508	286	1+
512.47550	454	1+
512.51034	614	1+
512.60099	156	1+
512.95561	152	1+
513.08669	358	1+
513.10490	210	1+
513.13114	284	1+
513.29485	180	
513.40891	1244	1+
513.43727	910	1+
513.77166	116	1+
514.08989	272	1+
514.27302	180	
514.30238	272	
514.33539	172	
514.44194	542	1+
514.46010	382	
514.49540	1126	1+
514.53043	1132	1+
515.03545	296	1+
515.19162	170	
515.25514	314	1+
515.32313	1084	1+
515.35208	282	
515.38424	940	1+
516.10850	150	1+
516.43770	286	
516.47158	998	1+
516.77004	212	1+
517.07825	184	1+
517.20269	174	1+
517.24788	202	
517.27483	390	1+
517.36939	816	1+
517.43030	396	1+
517.44940	206	
518.03337	190	1+
518.17808	148	1+
518.46036	292	
END IONS

###FS:    #m/z: 413.85729 #charge 1+
###MS: 1
###MSMS: 4
BEGIN IONS
TITLE=Cmpd 3, +MS2(413.8573), 28.0-35.0eV, 0.1min #4
RTINSECONDS=2.8595
SCANS=1,4
PEPMASS=413.85729	2508
CHARGE=1+
199.93500	116	
209.01402	116	
209.11509	250	1+
209.92166	112	
217.94575	136	
220.95951	202	
222.95078	1588	1+
224.94681	2232	1+
225.88633	236	1+
228.86617	200	
229.32405	112	
230.97061	122	
234.01389	232	1+
234.06914	210	1+
237.05758	262	1+
238.96882	194	
239.14331	364	1+
239.90120	298	
240.96078	720	1+
241.02035	112	
241.03656	118	
243.04474	142	
243.96136	246	1+
244.03887	396	
244.80448	112	
245.87102	220	1+
245.92220	126	
245.93895	204	
248.03343	234	1+
248.07933	148	
250.02113	118	
250.13985	140	
250.88656	642	1+
251.02681	118	
251.11199	286	1+
253.03907	364	1+
253.08075	162	
254.04443	270	1+
255.17149	232	1+
257.02109	128	
257.09333	126	
257.85818	134	
258.89788	172	
258.97557	156	
259.16661	218	1+
260.05920	136	
260.80999	144	
260.96804	814	1+
261.07216	332	1+
261.13054	220	
261.88239	218	
262.88187	226	1+
263.00154	116	
263.05432	310	1+
263.97940	172	
265.03521	126	
268.22200	128	
268.89852	172	
271.16274	138	
271.89661	184	1+
271.93501	198	1+
273.05732	130	
273.16921	384	1+
275.14743	230	1+
277.00994	314	1+
278.83130	270	1+
278.98121	144	
279.89303	1396	1+
280.04658	148	
281.89178	172	
282.03703	316	1+
282.10416	144	
282.27312	158	
282.97948	180	1+
283.17110	194	1+
284.14236	124	
285.07674	112	
287.03530	326	1+
287.19861	230	1+
288.00458	154	
288.06249	368	
288.88208	294	1+
289.13770	164	
290.21003	196	1+
291.12956	128	
293.87289	382	1+
293.97877	340	1+
294.85684	614	
295.15435	118	
295.27668	130	
296.13806	132	
296.19440	226	1+
296.23741	246	1+
297.02127	124	
297.15728	142	
297.90242	2620	1+
299.07542	128	
299.23546	142	
299.86271	270	1+
301.11661	196	
301.28400	164	
303.11143	246	1+
304.03759	134	
304.79101	134	
305.38098	132	1+
306.27633	160	
308.06057	134	
308.12279	172	
308.14502	214	1+
310.30651	620	1+
310.32282	120	
312.41990	152	
312.86885	666	1+
313.92858	1852	1+
316.11028	138	
316.24147	290	1+
316.94254	476	1+
317.07849	886	1+
318.93416	4098	1+
323.01546	3084	1+
323.15826	176	
323.86634	128	
324.11270	128	
324.36242	330	1+
325.09388	136	
325.15289	134	
325.18794	432	1+
326.10699	256	1+
326.30065	130	
328.19132	476	1+
328.22752	134	
328.27080	188	1+
328.88335	114	
328.96008	144	
329.06988	152	
329.19507	302	1+
329.23498	124	
329.87441	484	1+
330.32191	150	
331.10619	136	
331.27974	126	
332.87604	626	1+
333.09243	204	
333.96379	162	
334.87922	1678	1+
334.95008	650	1+
335.03759	180	
336.94370	9924	1+
337.12783	364	1+
337.20592	116	
337.25519	244	1+
337.89467	140	
339.00455	208	
341.02538	484	1+
341.81285	314	1+
343.10416	158	
344.15717	118	
344.42645	116	
347.11159	138	
347.89076	138	
348.26555	180	
348.88938	276	
349.29358	166	
350.30246	128	
351.14934	328	1+
351.24915	214	1+
351.29164	118	
351.33933	360	1+
352.39151	910	
354.03271	148	
354.20710	154	
354.37631	326	1+
355.19566	128	
355.23359	298	1+
355.99817	146	
357.10327	136	
357.90993	160	
359.27935	182	
359.96121	968	1+
360.19466	164	
361.14899	134	
361.25464	216	
363.26855	156	
364.39208	372	
365.23332	148	
366.23212	154	
366.40643	7546	1+
368.38522	1124	1+
369.26805	120	
369.28592	168	1+
369.38838	650	1+
370.20007	280	1+
371.16151	246	1+
371.23008	194	1+
371.32132	610	1+
372.09395	138	
373.07977	120	
373.32033	404	1+
373.95513	114	
374.17449	114	
375.19715	296	1+
375.65026	132	
376.11384	412	1+
376.17913	234	1+
376.39219	492	1+
378.37362	144	
378.40632	3234	1+
379.19319	200	1+
379.29744	364	1+
379.38292	126	
381.69942	180	1+
383.23407	112	
387.22707	222	
391.12097	226	1+
393.24052	172	
393.27765	332	
393.38111	130	
394.17589	252	1+
394.28513	392	1+
394.32216	370	1+
394.40272	2730	1+
396.41788	16632	1+
397.13216	254	
397.20917	268	
397.22654	196	
397.24976	230	
398.17115	304	1+
398.21495	120	
398.23521	408	1+
398.33891	662	1+
399.23576	244	1+
400.21088	436	
401.02006	116	
402.05761	512	1+
404.38717	134	
407.29993	116	
410.37607	598	1+
411.21588	178	
411.24884	152	
411.31782	216	
412.13019	128	
412.20157	172	
412.31689	232	
412.35943	380	
412.41017	192	
413.28115	440	1+
413.32225	448	
413.35496	238	
413.41807	586	1+
414.18715	130	
415.14988	116	
415.30095	164554	1+
415.36458	180	
416.42119	988	1+
417.09874	152	
417.14765	240	1+
417.27817	1484	1+
418.21643	204	
419.20226	126	
END IONS

###FS:    #m/z: 322.92916 #charge 1+
###MS: 5
###MSMS: 6
BEGIN IONS
TITLE=Cmpd 4, +MS2(322.9292), 28.0-35.0eV, 0.1min #6
RTINSECONDS=6.5445
SCANS=5-6
PEPMASS=322.92916	191730
CHARGE=1+
175.08270	100	
186.55033	96	
191.95299	104	
192.88789	256	
199.14628	140	
200.11315	124	
205.94673	668	1+
207.96824	134	
208.92263	114	
208.97562	114	
218.55329	96	
218.99450	104	
219.02822	160	
219.17177	172	
221.86735	142	
221.94505	258	
222.07348	226	1+
222.95338	774	1+
223.95754	482	1+
224.97539	324	
226.12317	152	
227.11647	94	
227.93438	140	
228.90596	98	
233.06713	588	1+
233.12514	106	
233.89350	120	
234.89393	170	
235.09226	138	
235.87935	232	
238.07287	888	1+
238.21169	212	
238.87997	118	
238.96926	126	
239.07838	672	1+
240.04774	94	
240.88323	100	
240.93930	566	
240.96283	194	
241.06339	112	
241.85727	136	
241.87931	200	1+
241.93781	260	
242.11602	104	
242.15716	202	1+
242.85947	104	
242.94007	846	1+
244.04004	170	
244.93774	564	1+
244.96855	124	
245.22490	128	
245.94135	384	1+
245.99980	122	
246.04293	186	1+
246.97632	306	1+
247.09465	120	
247.23956	116	
248.03257	112	
248.11496	104	
248.98290	350	1+
249.04256	252	
249.96853	160	
250.10342	146	
250.94754	126	
252.15260	220	1+
253.08900	116	
254.99398	118	
255.06839	134	
255.08316	122	
255.12048	104	
258.06088	232	1+
258.97117	126	
259.06364	196	1+
260.17387	256	
261.02161	108	
261.11166	100	
261.15165	164	
261.89289	122	
262.17209	206	
262.92539	140	
263.05643	100	
263.66334	96	
264.01044	166	
264.05523	420	1+
264.08521	150	
264.16022	208	1+
264.88932	136	1+
264.99815	182	
265.01447	694	1+
265.05783	296	1+
265.11525	212	1+
266.04204	124	
266.13803	174	
266.24591	140	
266.86404	108	
266.99415	434	1+
267.14532	226	1+
267.17091	136	
268.05306	248	1+
268.95934	128	
269.00233	758	
269.11754	142	
269.96130	94	
273.17884	166	
273.53789	104	
274.08768	126	
275.05655	108	
276.09364	200	
277.07355	120	
277.09041	254	
278.09577	144	
279.03042	134	
279.09002	1052	1+
279.23116	444	1+
279.27298	104	
279.59057	94	
280.07707	182	1+
280.14244	1132	1+
280.26053	192	
280.90761	234	1+
281.04679	188	
281.24434	308	
281.98974	104	
282.12291	186	1+
282.14865	134	
282.16975	96	
282.21675	218	1+
283.00554	108	
283.04497	210	
283.07326	236	
283.17502	152	
283.25956	278	
283.27957	116	
284.07156	236	
284.26591	140	
284.29276	2304	1+
285.07975	138	
285.14547	140	
286.04786	106	
286.11754	160	
286.18283	100	
288.06219	118	
289.14833	296	1+
289.23729	124	1+
290.09683	148	
291.01634	124	
291.07811	112	
292.05784	144	
293.06317	130	
295.03989	120	
295.06621	174	
299.06128	1000	1+
300.08985	192	1+
301.87650	238	1+
302.10554	210	1+
303.13637	128	
303.25719	644	1+
304.01685	94	
304.11240	278	1+
304.18711	116	
304.22428	136	
304.26207	560	1+
304.69152	144	
305.04722	288	1+
305.16004	372	1+
305.87064	180	
306.07038	118	
306.14455	104	
306.27861	122	
306.62235	92	1+
306.88360	254	1+
307.08304	126	
307.14304	104	
307.21128	124	
307.28103	408	
307.79964	94	
307.88969	178	1+
308.08944	120	
308.29283	1260	1+
308.80804	160	
310.30715	454	1+
311.02720	128	
312.02796	388	
313.02881	558	
316.94930	98	
318.05634	132	
318.08358	218	1+
320.17573	162	
320.21232	122	
321.11889	128	
321.42667	104	
322.07955	106	
322.27121	206	
322.30797	198	1+
323.01597	136	
323.06298	122	
323.11229	96	
323.23711	6606	1+
323.28334	322	1+
324.13568	716	1+
324.20404	1658	1+
324.33951	112	
324.89164	226	
325.17141	138	
325.31969	536	1+
326.08516	162	1+
326.20212	580	1+
326.24570	814	1+
326.35034	118	
326.37665	414	1+
327.18285	188	1+
327.25036	676	1+
327.26875	260	1+
327.28931	114	
328.31531	132	
END IONS

###FS:    #m/z: 531.40645 #charge 1+
###MS: 5
###MSMS: 7
BEGIN IONS
TITLE=Cmpd 5, +MS2(531.4065), 28.8-35.9eV, 0.1min #7
RTINSECONDS=7.3165
SCANS=5,7
PEPMASS=531.40645	186032
CHARGE=1+
226.99791	132	1+
230.03127	200	1+
233.03316	244	1+
235.96527	162	
238.03214	206	1+
239.07765	266	1+
243.04859	220	1+
244.05325	152	1+
244.13122	164	
245.03298	172	
245.12787	206	
253.89001	238	1+
254.08920	120	1+
255.01838	350	1+
255.20771	202	
257.88818	154	1+
258.22555	200	1+
260.13318	208	1+
260.92863	284	1+
262.08582	212	1+
263.99729	188	1+
264.15521	166	1+
266.99594	250	
267.05487	292	1+
268.05903	252	1+
268.93676	180	
268.97844	182	
269.12031	220	1+
273.18572	1148	1+
277.04854	180	
277.98606	438	1+
278.96027	200	
278.98894	304	1+
279.06535	160	
279.25159	274	1+
281.09191	180	1+
281.14638	224	
282.27389	182	
282.95345	198	
283.26159	724	1+
283.86920	190	1+
285.00517	240	
286.95259	262	1+
287.82445	160	
289.11587	180	1+
289.87892	596	1+
291.00064	326	1+
291.02824	184	
292.03686	366	1+
292.11737	210	1+
294.97236	172	
295.04451	246	1+
295.91600	1728	1+
295.96726	300	1+
296.09576	198	1+
296.88257	214	
297.84918	470	1+
297.88381	182	
297.99910	258	1+
298.85057	280	1+
298.87929	264	
298.89677	290	
299.06239	236	1+
299.90488	174	
300.28234	132	1+
300.84854	258	
300.87084	308	1+
300.96455	160	
301.85029	326	1+
301.87232	174	1+
303.94932	308	1+
304.80415	150	1+
304.99429	214	
305.27056	652	1+
307.10152	178	
307.12497	348	1+
307.88605	762	1+
308.00264	316	1+
308.29490	358	1+
309.14529	182	
310.12270	286	1+
311.30009	180	1+
311.88238	764	1+
311.93741	160	
312.15647	390	1+
313.00282	214	1+
313.92828	5244	1+
314.86294	1024	1+
314.88972	292	
315.08558	254	
315.90339	160	
316.02507	400	1+
316.18569	408	1+
316.86553	572	1+
316.88983	660	1+
318.85894	236	
318.93238	756	1+
318.99083	224	1+
319.10682	236	
319.85657	196	
320.05445	240	1+
320.10742	212	1+
321.22176	188	
322.00276	382	1+
322.19663	282	1+
322.85453	392	1+
323.24224	266	1+
324.85980	464	1+
325.86249	316	1+
325.90084	436	
326.00025	316	1+
327.09937	190	
327.18344	234	1+
327.87590	372	1+
327.89640	308	
328.18892	164	1+
328.24441	192	1+
328.81026	246	1+
329.07995	266	1+
329.88019	488	1+
330.89753	216	
331.30451	186	1+
332.14809	312	1+
332.87684	192	
332.90166	614	1+
332.98021	176	1+
333.03684	312	1+
333.15427	216	1+
333.87425	234	
334.04063	262	1+
334.87550	168	
334.89915	578	1+
335.01524	252	1+
335.16474	450	1+
335.89278	528	1+
336.17046	324	1+
336.89830	390	1+
336.94510	2666	1+
337.82715	194	1+
337.87685	348	1+
338.00953	370	1+
339.04123	188	1+
340.14289	174	1+
340.17679	200	
341.01045	164	
341.87482	208	1+
345.01033	170	
345.12363	262	1+
345.20789	2608	1+
346.00208	234	1+
347.09006	192	
347.20641	316	1+
348.05482	306	1+
348.11317	210	1+
348.15307	346	1+
349.94839	296	1+
350.01854	118	1+
350.16749	316	1+
351.87880	764	1+
351.90464	524	1+
352.83862	300	1+
352.90697	392	1+
353.01988	162	
353.13788	260	1+
353.87637	186	1+
353.96069	530	1+
354.06067	510	1+
355.89144	230	
356.18364	322	
357.20714	160	
357.84984	264	1+
358.85306	188	1+
358.87675	292	
359.18346	196	1+
359.30499	166	1+
360.13304	344	1+
361.02923	288	1+
361.86136	168	
362.16678	212	1+
362.87117	278	1+
363.09556	238	1+
364.07347	212	1+
364.09915	236	1+
364.97564	272	1+
365.14379	248	
366.14523	272	
366.17888	196	1+
366.77444	168	1+
366.83953	260	1+
367.07002	424	1+
367.16355	296	1+
368.89442	268	1+
368.97649	190	
369.16604	250	1+
369.83803	468	1+
371.90092	228	
371.96961	168	
373.04107	168	
373.13452	342	
373.21480	326	1+
374.13692	186	
374.90471	398	1+
375.07248	182	
375.12895	824	1+
375.15726	160	
376.88380	438	1+
377.06995	366	1+
377.18345	276	1+
379.02488	376	1+
379.14986	178	
380.85706	234	
382.15791	638	1+
383.07734	216	1+
383.16122	460	1+
383.32952	172	
384.84911	162	
386.19593	194	1+
386.22611	208	1+
388.25431	168	
389.28120	258	1+
389.32174	206	1+
390.13936	244	1+
390.83903	1246	1+
391.07738	620	1+
392.36100	270	1+
392.83060	292	
392.86245	1112	1+
392.89058	182	
393.01130	206	1+
393.06024	234	
393.19587	314	1+
393.90406	222	
394.17156	212	
394.22562	276	1+
394.78820	234	
394.83660	590	1+
394.86039	608	1+
395.07447	382	1+
395.15132	218	
396.91515	286	1+
396.99644	190	1+
397.20288	402	1+
398.17252	346	
398.24790	176	
398.86361	242	
399.16773	222	1+
399.86147	278	1+
399.98322	198	1+
401.16206	228	
401.21310	394	1+
402.21525	426	1+
403.86944	1724	1+
404.19176	328	1+
404.81689	198	1+
405.05765	340	1+
405.23950	228	
405.26476	196	
406.14220	174	1+
406.19838	316	1+
407.30244	182	
407.86812	178	
408.81512	132	1+
408.85074	760	
409.12840	406	1+
409.27772	244	1+
409.85199	630	
409.91230	564	1+
410.09026	1050	1+
410.12924	266	1+
410.84333	310	
410.87227	1552	1+
412.12415	306	1+
412.84476	1186	1+
412.87051	532	1+
413.08364	220	
413.17546	208	
414.14698	324	1+
414.22071	214	1+
414.79320	170	
415.26961	196	
415.84709	312	
415.98679	196	1+
416.18209	910	1+
416.24452	282	1+
416.29277	170	
416.88012	466	1+
417.24461	180	1+
417.35531	206	1+
417.98997	250	1+
418.03197	136	1+
418.84615	240	1+
419.17633	202	
419.21414	172	
419.29835	252	1+
419.88633	234	1+
420.16314	192	1+
421.22228	202	
421.88371	482	
421.94949	224	1+
422.19854	324	1+
422.88099	226	
423.13309	168	
425.09490	184	1+
425.80129	192	1+
426.06810	186	1+
426.18210	300	1+
426.86185	1506	1+
426.88143	810	
428.10683	170	
428.13762	606	1+
428.18673	268	1+
428.38751	174	1+
428.88162	4030	1+
429.07314	162	
429.80670	290	1+
430.02673	366	1+
430.86123	1866	1+
431.09177	252	1+
431.15348	332	1+
431.80543	300	1+
433.85124	824	1+
433.88652	708	1+
434.13381	280	1+
434.40111	304	1+
436.09586	160	
437.15697	252	1+
437.89395	180	
438.90757	184	
439.24616	168	
439.89157	658	1+
440.23159	284	1+
441.25943	188	1+
442.15445	274	1+
442.18638	176	
443.37897	278	1+
444.20574	170	
444.31891	344	1+
444.38389	212	1+
444.87185	1430	1+
445.21815	164	
446.10982	348	1+
446.15025	236	
446.29149	198	1+
446.87550	262	1+
446.89573	396	1+
447.11263	302	1+
447.18982	182	1+
448.13997	480	1+
448.89069	210	
449.25164	230	1+
449.87570	1648	1+
451.10787	212	
451.34163	182	
451.90441	256	1+
452.26115	676	1+
453.26309	452	1+
453.89513	172	
454.17990	244	1+
456.30488	198	1+
456.44472	164	1+
457.25270	170	
457.90302	324	
458.89999	512	1+
460.21718	188	1+
460.23192	238	1+
461.18510	430	1+
462.88389	898	1+
463.13678	170	1+
463.17090	236	1+
464.38705	314	1+
465.89249	290	1+
466.13085	182	1+
466.32898	158	1+
467.88658	2384	1+
468.20775	186	
468.95208	208	1+
469.19978	292	1+
469.39112	314	1+
470.43412	264	1+
471.31789	164	
472.12735	200	1+
472.19436	168	
472.30796	346	1+
473.30704	244	1+
473.37760	160	
473.43922	222	1+
473.82853	236	1+
474.34454	338	1+
475.24165	258	1+
476.20144	170	1+
477.11066	186	
478.19130	192	1+
478.84224	196	
479.36011	238	1+
480.24997	208	1+
482.30787	178	
485.18266	190	1+
485.21019	240	1+
485.89637	1312	1+
487.14419	334	1+
487.18861	256	1+
487.27144	696	
487.39359	172	
487.95499	248	1+
488.08017	278	1+
488.11760	208	
488.27000	2428	1+
488.45047	192	
489.11906	304	1+
489.16892	210	
489.27200	1780	1+
489.32374	200	
490.35352	380	1+
491.27257	296	1+
491.89867	194	1+
492.09941	268	1+
492.43193	170	
493.17102	286	1+
493.27656	464	1+
495.29261	400	1+
496.25575	184	1+
498.34825	176	
499.35376	732	1+
499.39231	178	
500.24671	154	1+
500.35922	460	1+
502.12989	652	1+
503.13433	574	1+
508.05786	168	1+
508.19530	164	1+
509.47068	406	1+
509.49560	326	1+
509.93028	218	1+
510.05577	672	1+
510.27991	354	1+
510.42726	136	1+
510.50016	192	1+
512.18479	204	1+
512.33193	536	1+
512.40341	782	1+
513.13132	944	1+
513.21758	204	1+
513.24898	414	1+
513.33462	366	1+
513.44275	596	1+
514.25502	254	1+
514.39316	192	
514.44588	444	1+
515.08880	212	1+
515.33058	170	
515.37681	330	1+
515.47855	434	1+
516.23738	238	1+
516.39838	194	1+
516.43726	240	1+
516.47814	370	1+
516.51985	214	1+
517.18337	212	1+
517.28242	218	1+
517.34361	168	
517.40240	146	1+
518.43424	212	1+
519.67532	108	1+
519.91894	256	1+
521.27316	176	
527.28039	752	1+
527.35589	254	
527.38788	404	1+
527.42287	232	
527.46185	200	
528.27283	446	1+
528.31538	414	1+
528.36944	172	
528.42228	234	
528.47221	408	
528.51306	866	1+
528.54973	746	1+
528.92401	132	1+
529.22477	216	1+
529.35337	420	1+
529.37679	302	
529.40442	336	
530.13438	502	1+
530.25116	176	
530.40745	422	
530.48957	470	1+
531.13711	404	1+
531.27426	540	1+
531.30400	512	1+
531.34843	1692	1+
531.39431	358	
531.45612	230	
531.52142	582	1+
532.22899	292	1+
532.39664	946	1+
532.45046	422	
532.49839	346	1+
533.10131	218	1+
533.18211	156	1+
533.22540	170	1+
533.30696	1052	1+
533.33897	1212	1+
533.43696	242	
533.47004	1064	1+
533.92110	212	1+
534.26926	376	1+
534.31426	700	1+
534.43711	530	1+
534.46834	718	1+
534.49007	240	
535.51269	198	1+
END IONS

###FS:    #m/z: 393.31952 #charge 1+
###MS: 5
###MSMS: 8
BEGIN IONS
TITLE=Cmpd 6, +MS2(393.3195), 28.0-35.0eV, 0.2min #8
RTINSECONDS=8.089
SCANS=5,8
PEPMASS=393.31952	162980
CHARGE=1+
198.89574	198	1+
199.93507	628	1+
201.92949	362	
202.93319	224	
212.88971	518	1+
214.88254	1566	1+
215.88500	1052	1+
217.88194	1852	1+
217.94530	118	
219.87855	614	1+
219.93809	198	
220.95805	144	
221.03476	116	
222.95097	1862	1+
224.94800	1716	1+
224.97302	116	
227.19956	198	
229.04064	160	
230.89828	250	
231.89948	136	
232.89671	532	1+
233.06169	188	
233.89884	312	1+
234.07824	146	
235.06754	244	1+
235.89393	670	1+
237.79020	120	
237.89041	464	1+
239.78574	224	1+
239.95167	130	
240.96342	1278	1+
241.13301	210	1+
242.10130	122	
242.95870	668	1+
244.03771	194	
244.96196	118	
248.03519	218	1+
250.90477	276	
253.06493	144	
253.90848	186	1+
253.94475	136	
254.05567	158	
255.08681	132	
256.06854	136	
257.04026	216	
257.54825	130	
257.79636	308	1+
258.03512	154	
258.91047	118	
258.97301	382	1+
259.06608	144	
260.96633	904	1+
261.01265	264	1+
261.06755	136	
261.08957	136	
262.10176	118	
262.65352	160	
262.95423	182	
263.06226	130	
263.98275	164	
265.97261	136	
266.99396	164	
267.78111	148	
267.97702	308	1+
268.00591	128	
269.09744	216	1+
270.97595	130	
271.91892	344	1+
273.16864	346	1+
273.79135	302	
275.05009	170	1+
275.81137	318	1+
275.92213	164	1+
278.83104	280	1+
279.02894	130	
279.08639	236	1+
279.12976	144	
281.04587	218	
281.85413	118	
282.04506	138	
282.27563	190	
283.04300	132	
283.26097	150	
283.80460	160	
283.98384	120	
284.10917	216	1+
285.13447	184	1+
285.80319	132	
285.85877	192	
286.85745	140	
287.07601	136	
287.78942	158	1+
287.90347	174	1+
287.92213	140	
288.20191	116	
288.85245	138	
288.87888	128	
289.06807	162	
289.16803	178	1+
289.78773	510	1+
289.81082	118	
289.84929	504	1+
289.87740	180	
289.93500	262	
290.84970	316	1+
290.92737	116	
291.17485	176	1+
292.01600	126	
292.20172	138	
292.92267	332	1+
293.22838	142	
293.88198	458	1+
294.12786	144	
294.95382	246	1+
294.96998	120	
295.12564	212	1+
295.85308	162	
295.91987	2128	1+
295.94321	122	
296.84195	136	
296.87905	130	
297.91090	204	1+
298.82334	192	
298.84868	562	1+
298.87737	158	
299.06179	262	1+
299.13028	300	1+
299.78443	782	1+
299.91545	202	1+
300.84135	134	
301.08524	130	
301.18782	130	
301.84899	258	
303.13290	284	1+
303.80362	120	
303.86843	144	
305.10127	170	1+
305.79966	216	
306.18172	284	1+
306.27650	204	
306.79037	170	
306.86127	338	1+
306.97161	160	1+
307.15466	270	1+
307.29264	568	1+
307.79776	1218	1+
308.13429	118	
308.29601	400	1+
308.42720	136	
308.81091	122	
308.87191	722	1+
308.93711	134	
309.82429	350	1+
311.08373	326	1+
311.86897	3006	1+
312.80311	314	1+
312.88640	160	
312.95173	318	1+
313.02343	164	
313.86443	776	1+
313.92872	5612	1+
314.61673	118	
314.88888	172	
317.18446	120	
318.93405	2002	1+
322.31197	130	
322.85563	174	
323.01650	202	
324.87382	252	
325.11573	124	
325.81358	422	1+
326.88080	1052	1+
326.96064	294	1+
327.96078	236	1+
328.14200	186	1+
328.18941	136	
329.87852	2238	1+
329.90521	258	
330.08163	352	1+
330.81192	786	1+
330.90561	120	
331.08407	282	1+
331.21766	176	1+
331.87668	986	1+
332.90422	198	
333.81884	120	
333.87406	206	
334.08607	190	1+
334.95162	480	1+
335.32222	244	1+
336.12295	142	1+
336.32652	172	1+
336.94399	4772	1+
337.86756	118	
338.09565	140	
338.21370	120	
338.33264	144	
338.96491	124	
339.02457	148	
339.15179	126	
340.09051	178	1+
344.18799	164	
347.89092	988	1+
348.11934	296	1+
349.88699	142	
350.06030	232	1+
350.17261	156	
351.09228	194	
352.35788	156	
352.89639	384	1+
353.91840	148	
354.36769	122	
354.95905	136	
355.21588	178	
355.28867	240	1+
356.10257	134	
359.96211	608	1+
361.78252	126	
361.83118	218	1+
363.12766	178	1+
363.30024	138	
363.32780	140	
366.41241	126	1+
370.22286	184	1+
371.16784	282	1+
371.89967	158	1+
374.19211	138	
374.21849	120	
375.26868	182	
376.25277	246	
377.08398	136	
377.15799	196	1+
377.25951	174	
377.35334	496	1+
379.30058	162	
380.38955	118	
382.20707	118	
384.21596	130	
384.86245	124	
386.19905	276	1+
388.39180	160	
389.13973	122	
389.24854	496	1+
389.37447	260	1+
390.19953	242	1+
391.04094	124	
391.26458	310	1+
392.14032	120	
392.23691	570	1+
394.31191	192	
394.32860	144	
394.93468	204	1+
395.18797	118	
395.35869	520	1+
396.29334	134	
396.32512	122	
396.41737	368	1+
396.45439	126	
397.03608	120	
397.24521	142	
397.35114	118	
397.37768	130	
397.42236	204	1+
END IONS

###FS:    #m/z: 322.92929 #charge 1+
###MS: 9
###MSMS: 10
BEGIN IONS
TITLE=Cmpd 7, +MS2(322.9293), 28.0-35.0eV, 0.2min #10
RTINSECONDS=11.778
SCANS=9-10
PEPMASS=322.92929	204996
CHARGE=1+
56.99252	112	
195.89356	92	
196.12978	212	1+
200.15110	94	
204.88493	100	
214.04243	90	
215.09813	100	
215.35387	84	
215.88858	132	
215.97403	98	
219.03814	80	
219.05630	122	
219.16891	128	
222.95196	112	
223.97680	204	
224.95580	102	
224.97402	282	
225.93748	92	
227.93610	154	
228.38064	82	
228.87649	200	1+
229.92690	158	
230.90463	118	
231.09039	96	
232.94576	80	
233.02077	88	
233.07251	84	
235.13616	82	
236.42213	98	
237.16265	100	
238.16217	86	
238.21987	152	
238.89628	180	1+
238.95705	86	
239.07804	360	1+
240.88374	84	
240.94066	1222	1+
242.14143	100	
242.94081	1926	1+
243.08400	86	
244.86184	84	
244.93897	514	1+
245.00427	122	
246.12404	86	
246.97781	226	
248.04255	98	
248.06468	108	
248.10456	100	
248.98459	132	
249.16385	84	
250.94844	198	
251.24772	82	
252.06026	88	
252.82307	84	
252.96554	110	
253.67692	86	
254.04472	134	
254.86643	148	
255.13609	88	
258.97880	114	
259.90859	86	
259.99369	86	
260.17534	108	
261.05221	86	
263.07373	80	
263.10651	126	
263.90277	88	
264.16689	118	
265.01734	150	
265.05690	316	1+
265.98426	90	
266.03971	210	
266.24810	130	
266.99731	316	
267.17567	108	
267.99869	634	1+
268.05427	194	
268.26218	138	
269.00167	426	1+
271.27524	108	
272.15667	80	
272.60675	82	
272.98198	110	
273.21307	92	1+
273.48160	92	
273.75154	106	
274.13919	112	
276.74437	88	
277.02404	96	
277.06255	82	
277.09174	180	
277.18533	112	
278.94441	94	
279.00057	222	1+
279.09104	1664	1+
279.23120	284	1+
279.26435	86	
279.91514	104	
280.06705	114	
280.14092	658	1+
280.26154	194	
281.18791	214	1+
281.24504	152	
282.04941	90	
282.16941	82	
282.25519	394	1+
282.27362	114	
282.67898	82	
283.06349	330	
283.26016	262	1+
284.29220	1322	1+
284.78451	80	
286.13101	196	
286.77525	108	
287.69930	108	
288.07723	214	
288.21591	86	
289.01076	82	
291.90081	92	
292.26652	124	
293.06584	270	1+
293.84671	94	
295.14102	88	
297.80879	84	
299.06026	86	
299.15360	84	
301.23918	186	1+
302.20907	92	
303.12103	246	1+
303.13767	132	
304.76534	80	
304.78034	92	
305.22232	210	
306.12813	124	
306.18190	82	
306.27558	126	
306.29931	88	
306.88258	126	
307.06924	166	1+
307.19043	88	
307.22639	84	
307.28388	122	
307.90122	92	
308.27174	80	
308.29313	866	1+
308.88651	98	
309.26509	122	
310.30731	404	
311.02291	106	
312.02703	182	
312.10388	84	
312.87443	90	
313.02740	304	
313.19093	86	
316.13449	80	
319.96894	104	
320.02143	80	
320.04785	90	
320.29230	134	1+
321.05913	104	
321.18522	280	1+
321.22321	106	
321.27912	84	
322.23813	92	
322.30278	134	
323.23706	4044	1+
323.31602	266	1+
323.88498	116	
324.10057	92	
324.13551	268	
324.20537	714	1+
325.13470	200	
325.89943	164	
326.10768	146	
326.14001	118	
326.37064	108	
326.87849	106	
327.24769	350	
327.26852	174	
END IONS

###FS:    #m/z: 340.93984 #charge 1+
###MS: 9
###MSMS: 11
BEGIN IONS
TITLE=Cmpd 8, +MS2(340.9398), 28.0-35.0eV, 0.2min #11
RTINSECONDS=12.55
SCANS=9,11
PEPMASS=340.93984	124244
CHARGE=1+
193.09030	88	
196.08120	94	
205.94553	110	
208.03630	116	
213.89478	180	
213.93839	684	
215.88920	400	1+
217.93564	150	
222.06701	88	
222.81265	86	
222.89756	190	1+
222.95400	86	
224.97884	230	
226.94676	88	
231.02699	132	
231.94928	794	1+
232.01901	92	
233.89610	652	1+
233.94802	116	
234.68247	114	
234.94792	92	
237.23023	124	
238.06449	134	
238.12603	98	
238.94850	98	
239.11366	120	
240.14297	100	
240.23126	268	
240.78833	104	
240.94661	90	
240.96744	86	
241.15795	106	
241.23077	112	
241.94446	92	
242.11950	142	
245.03876	96	
245.41140	100	
247.00157	90	
247.93617	88	
248.96806	88	
249.96194	110	
250.96759	94	
250.99153	168	
251.02786	102	
251.95394	96	
252.08248	252	1+
252.26620	94	
254.96464	578	1+
255.07356	158	
255.13599	88	
256.06711	104	
256.76464	86	
256.91559	350	
256.96262	86	
257.03229	108	
258.04711	88	
260.09656	102	
261.14967	106	
262.51437	94	
262.96990	90	
263.05764	96	
263.11124	182	1+
263.17625	134	
263.96062	92	
264.06550	140	1+
264.26675	148	
265.01867	180	
265.13498	90	
265.19385	104	
265.99365	120	
266.01000	100	
266.24394	118	
266.68271	98	
267.00081	134	
267.08321	114	
267.13299	238	1+
267.99703	118	
269.00243	218	
269.18869	136	
272.09987	100	
272.19320	114	
272.84499	102	
272.93283	490	1+
273.84297	146	1+
277.91639	90	
277.96367	286	1+
279.21518	88	
279.73853	100	
279.96712	230	1+
281.92799	90	
281.98975	92	
282.27827	686	1+
282.31067	106	
283.03147	146	
283.12051	190	1+
283.20853	128	
284.02375	120	
284.97438	102	
285.89408	104	
287.49118	96	
290.24355	86	
290.69793	96	
291.15799	92	
293.84788	120	
295.97228	160	
296.03789	110	
296.13946	88	
296.33484	208	1+
296.97291	714	1+
297.51424	98	
297.97399	482	1+
298.08074	300	1+
299.01597	102	
299.05483	370	1+
299.21535	88	
299.92745	96	
300.09104	104	
300.23725	102	
300.33358	98	
301.14923	100	
302.17286	152	1+
302.24067	96	
303.77158	92	
304.25569	230	1+
305.15039	164	
305.22892	120	
306.31411	94	
307.24733	184	
307.80041	108	
308.29850	348	1+
309.17603	198	
311.02662	226	
312.03010	162	
313.03160	296	
313.99402	118	
315.35131	90	
318.40472	88	
320.12472	94	
320.98244	92	
321.11998	144	
321.22160	94	
321.30395	88	
322.14255	138	
323.23793	534	1+
323.31573	122	
324.89005	234	1+
325.21995	312	1+
325.25678	98	
325.30189	88	
325.89256	214	1+
326.17348	102	
326.22389	276	1+
326.33943	108	
327.13618	120	
328.00973	156	
328.18384	124	
328.87142	194	1+
332.08583	144	
334.80958	92	
336.25775	104	
336.79860	88	
337.32637	88	
338.25268	144	
339.22683	102	
339.29899	160	
339.38623	100	
339.75710	98	
340.19015	96	
340.35261	150	
340.39246	142	
341.27898	88	
341.31037	176	
342.11042	260	1+
342.27913	270	1+
342.31251	110	
343.03314	124	
343.24271	100	
344.23770	132	
344.27207	108	
344.29787	138	
345.18593	136	
END IONS

###FS:    #m/z: 336.94538 #charge 1+
###MS: 9
###MSMS: 12
BEGIN IONS
TITLE=Cmpd 9, +MS2(336.9454), 28.0-35.0eV, 0.3min #12
RTINSECONDS=13.3225
SCANS=9,12
PEPMASS=336.94538	113794
CHARGE=1+
193.02196	108	
196.83994	84	
198.14800	100	
208.97937	272	
209.39694	78	
210.89923	84	
211.94363	2124	
212.06042	116	
213.89245	94	
213.93860	704	1+
215.17352	82	
215.88565	274	
215.93867	180	
217.93913	112	
221.94459	82	
222.14406	82	
223.05440	86	
223.96252	206	
224.97678	82	
224.99902	80	
229.06383	84	
229.95453	1996	1+
230.88782	106	
231.95087	774	1+
233.22301	88	
234.06783	88	
235.07330	152	
235.94112	80	
235.99357	82	
237.05706	80	
238.03141	82	
238.21530	94	
238.95081	178	1+
239.90038	134	
241.02834	78	
241.04651	124	
242.00343	84	
242.18503	82	
243.00561	78	
246.97635	176	
247.02255	80	
247.96430	592	1+
248.98190	160	1+
249.04087	174	
249.15373	200	1+
249.96435	446	1+
251.04118	124	
252.22778	106	
252.92862	92	
252.96906	1266	1+
253.90673	120	
254.09114	88	
254.96439	498	
255.07463	596	1+
255.09685	206	
256.91003	88	
256.98905	168	1+
257.94231	86	
258.05933	192	1+
258.17923	94	
259.01847	80	
260.84582	92	
261.43091	86	
261.88385	80	
262.11658	130	
262.14043	82	
263.05801	138	
263.08530	80	
263.72932	88	
264.90920	148	
265.01590	362	1+
265.17687	88	
265.60693	90	
265.66885	94	
266.96173	84	
267.13189	80	
269.00065	176	
269.59827	80	
269.87975	150	
270.97961	294	1+
271.03697	86	
271.09028	112	
271.72075	80	
272.97696	206	
273.18849	242	1+
273.96235	116	
274.10923	86	
274.21507	80	
275.86638	84	
276.06002	128	
276.68281	86	
279.23352	92	
279.27587	160	
280.14546	124	
280.26646	90	
281.04961	410	1+
282.13411	98	
283.25752	98	
284.06419	182	1+
284.68486	102	
285.20535	78	
286.91647	104	
289.07095	84	
291.25716	88	
291.87976	86	
291.98930	90	
292.05300	104	
292.21809	154	
292.25971	142	
292.29945	82	
292.99067	86	
293.10711	274	
293.43623	92	
293.99178	78	
295.02443	88	
295.21426	106	
295.93157	82	
295.97173	414	1+
295.99807	136	
296.81799	82	
297.42775	88	
297.97204	274	1+
298.10943	142	
298.34763	134	1+
298.58060	88	
298.69474	80	
299.09105	78	
299.95909	82	
300.75733	88	
301.02830	100	
302.05156	80	
302.25842	90	
303.27823	122	
303.29879	88	
303.46608	100	
303.76625	152	
304.15717	80	
307.30640	166	
307.79959	86	
308.53259	98	
311.72014	82	
312.22552	90	
313.02937	94	
313.19920	144	1+
315.15365	104	
316.23050	86	
317.23589	94	
318.59551	84	
319.09036	240	1+
319.10751	82	
320.94860	154	1+
321.22356	98	
322.32570	82	
323.01375	148	
323.23945	332	
324.11176	80	
324.89386	320	1+
325.18006	84	
325.26890	136	
327.02470	88	
327.17520	196	1+
327.80770	234	1+
331.03661	98	
332.26429	80	
333.11237	174	1+
335.21291	222	1+
335.33835	112	
336.10039	138	
336.18777	272	1+
336.24989	190	1+
337.14439	190	1+
337.80658	78	
337.89752	170	
338.17221	86	
339.09443	158	
339.26291	86	
339.83865	84	
340.39031	126	
340.97810	86	
341.08486	116	
341.24909	176	
END IONS

###FS:    #m/z: 322.92931 #charge 1+
###MS: 13
###MSMS: 14
BEGIN IONS
TITLE=Cmpd 10, +MS2(322.9293), 28.0-35.0eV, 0.3min #14
RTINSECONDS=16.999
SCANS=13-14
PEPMASS=322.92931	198468
CHARGE=1+
184.99872	76	
189.04045	78	
190.89553	80	
191.00733	104	
191.95475	152	
192.00152	76	
192.14618	88	
192.96931	74	
195.03913	74	
197.96563	162	
201.03872	90	
201.12166	86	
205.01061	186	
205.97220	96	
209.69535	82	
216.85207	78	
219.17297	118	
219.87866	84	
220.55117	90	
221.06598	94	
221.94086	164	
222.89452	126	
222.95251	196	
223.95775	282	
225.10965	80	
227.83543	90	
227.92782	140	
228.13560	76	
228.85612	78	
230.85719	76	
230.98949	76	
232.09572	90	
233.07299	90	
233.89403	138	
235.11532	78	
235.22092	80	
235.88073	82	
238.07937	86	
238.14538	126	
238.94130	92	
238.95573	86	
239.05919	102	
239.07781	318	
240.88511	98	
240.93864	1104	
241.09308	76	
241.51888	88	
241.94076	642	
242.02447	82	
242.94020	2612	1+
244.03654	88	
244.82553	106	
244.93867	1180	1+
245.09275	76	
245.99118	92	
246.10960	142	
246.16057	84	
246.97237	384	1+
247.93663	84	
248.17531	90	
249.96525	92	
250.95420	88	
251.92968	80	
253.19189	102	
256.96760	130	
257.02632	106	
258.74781	94	
258.83119	88	
258.89416	76	
259.11757	74	
260.01479	96	
260.87367	100	
260.93514	76	
262.10488	74	
262.19399	86	
262.44471	104	
262.97589	78	
263.04389	104	
263.10744	74	
263.13649	96	
264.24800	94	
265.01767	238	1+
265.05533	106	
265.11219	140	
265.96304	176	1+
266.74270	96	
266.99147	110	
267.16131	84	
267.99965	450	1+
271.20775	78	
272.99206	92	
274.09469	92	
274.81500	76	
275.91721	74	
277.10446	78	
278.02835	94	
278.07328	76	
279.08893	1176	1+
279.23255	180	
280.13686	98	
281.01313	80	
281.04396	326	1+
281.29323	76	
282.04655	200	1+
282.21684	96	
283.18461	106	
283.25510	82	
283.89613	76	
284.29185	530	
285.14542	88	
285.29619	300	
286.10188	138	
286.87203	162	
286.89171	86	
288.08045	94	
288.24322	84	
289.05464	86	
289.88251	86	
291.83360	74	
292.04789	92	
293.29743	146	
293.85640	116	
294.22131	74	
295.13218	88	
295.25226	86	
296.95341	76	
297.15220	80	
299.06650	82	
300.92139	88	
302.56144	100	
303.18326	94	
304.90052	128	
305.06239	80	
305.99274	80	
306.07879	208	1+
306.20338	86	
307.16191	74	
307.20679	174	
307.78462	94	
307.90337	80	
308.29569	192	
309.03990	92	
309.25627	82	
309.29658	80	
310.30832	1058	
310.82122	88	
311.02894	182	
312.02884	416	1+
313.03050	236	1+
316.26123	84	
319.23164	166	1+
319.30500	132	
320.27903	198	1+
320.43047	94	
321.12710	336	1+
322.31487	76	
323.08202	80	
323.23847	1586	1+
323.25941	110	
324.20624	280	
324.84290	100	
325.13846	80	
325.21211	148	
326.25252	92	
327.25218	390	1+
327.26915	188	
327.35157	86	
END IONS

###FS:    #m/z: 340.93972 #charge 1+
###MS: 13
###MSMS: 15
BEGIN IONS
TITLE=Cmpd 11, +MS2(340.9397), 28.0-35.0eV, 0.3min #15
RTINSECONDS=17.771
SCANS=13,15
PEPMASS=340.93972	123508
CHARGE=1+
150.95941	84	
183.87294	84	
189.02036	100	
205.94930	94	
213.93881	744	1+
215.88571	162	
217.88123	300	
222.97212	88	
223.04547	96	
224.97683	118	
226.87365	172	
229.02647	98	
230.06667	94	
231.90306	84	
231.94878	330	
232.95198	154	
233.89819	300	
233.94655	124	
235.44136	96	
236.89757	122	
237.88547	86	
238.80148	82	
239.90432	174	
240.23388	190	
240.96209	86	
244.87348	84	
244.95450	122	
246.06385	154	
246.97257	146	
247.97824	360	1+
249.96122	210	
250.46968	80	
250.94345	90	
251.22108	84	
252.42660	90	
252.63958	94	
253.04932	98	
253.98596	100	
254.96624	294	1+
255.04136	146	
255.06787	140	
256.08163	160	
256.25910	80	
256.63692	106	
258.17909	86	
258.84191	106	
258.95739	134	
260.16799	78	
261.99754	88	
262.83476	90	
262.96302	78	
263.21901	80	
264.22449	92	
267.01031	262	1+
267.13610	452	1+
267.84524	90	
268.79235	136	
268.85888	104	
269.00140	250	
269.18907	82	
269.79474	118	
272.07606	80	
272.84830	90	
272.92979	184	
272.96983	94	
273.93756	108	
274.26143	84	
274.97567	88	
277.96275	106	
278.03881	80	
279.23911	88	
279.88849	80	
279.97456	112	
280.25441	160	
280.28933	90	
280.65942	84	
281.04797	280	1+
281.56321	82	
282.27808	176	
283.02909	276	
283.86301	136	
284.04613	148	
284.16305	92	
284.28954	88	
285.14010	104	
286.06443	84	
288.07205	102	
289.88610	154	
290.75846	80	
292.41099	88	
292.43800	114	
294.27198	100	
295.03922	78	
295.97107	86	
296.13662	84	
296.97318	112	
297.05249	116	
297.97458	442	1+
298.92211	94	
299.05947	154	
300.05891	120	
300.91062	90	
301.10815	98	
301.17080	260	1+
301.51355	82	
302.05084	230	1+
302.17500	218	1+
302.92251	82	
303.53393	92	
304.77470	218	1+
304.88561	98	
304.93056	84	
305.27004	494	1+
305.29075	194	
305.40904	98	
306.27515	348	1+
307.30365	164	
307.80942	96	
308.29616	468	1+
309.16731	86	
309.25544	80	
309.59912	80	
310.57634	82	
311.02556	108	
311.34288	102	
311.95440	80	
312.22773	82	
312.90711	82	
313.03243	94	
313.06812	136	
315.88119	122	
316.77451	102	
318.28412	100	
320.87669	88	
321.22428	128	
322.01084	80	
323.23886	698	1+
323.30495	134	
324.11152	142	
324.15355	106	
324.88871	148	
325.28576	128	
326.16860	330	1+
326.30131	90	
327.12468	88	
327.95388	86	
328.13046	90	
328.15572	92	
328.19305	148	
328.29850	98	
329.82673	92	
331.89054	80	
332.29945	94	
333.80576	94	
338.24702	116	
339.23356	96	
340.38203	86	
341.12355	86	
342.27971	104	
342.31208	154	
342.90615	92	
343.12896	84	
344.11470	80	
344.35348	84	
345.31497	128	
346.15132	80	
END IONS

###FS:    #m/z: 336.94535 #charge 1+
###MS: 13
###MSMS: 16
BEGIN IONS
TITLE=Cmpd 12, +MS2(336.9453), 28.0-35.0eV, 0.3min #16
RTINSECONDS=18.544
SCANS=13,16
PEPMASS=336.94535	100896
CHARGE=1+
65.16250	92	
182.87201	82	
205.95222	176	
206.03097	82	
206.93948	88	
208.87299	84	
208.98118	138	
209.18707	82	
210.04417	82	
211.94315	1334	1+
212.08476	82	
212.87866	182	
213.03363	98	
213.93879	860	1+
215.88687	164	
216.88452	120	
217.88567	160	
217.93822	102	
221.89331	190	
223.11296	84	
223.97584	178	
224.95598	82	
229.95479	1348	1+
230.88721	230	1+
231.94793	680	1+
232.87460	92	
233.14718	216	1+
233.89785	156	
233.94681	188	
234.07131	108	
235.11488	142	
235.89307	174	
236.04469	92	
236.15396	124	
238.17171	82	
239.22652	82	
240.90839	160	
241.04836	136	
241.90808	116	
241.98343	142	
242.06286	128	
243.95284	108	
244.07472	86	
246.92044	86	
246.97535	152	
247.20596	90	
247.96765	466	
248.03488	144	
249.95720	104	
250.90931	84	
251.96988	110	
252.06210	82	
252.97073	1270	1+
254.04862	88	
254.09313	578	1+
254.96627	702	1+
255.07443	470	1+
255.09745	380	1+
255.18692	96	
256.01059	142	
256.45954	88	
257.08326	84	
258.18508	82	
258.91068	202	1+
258.99850	86	
260.15831	84	
260.91104	86	
263.07781	100	
263.68125	86	
264.06851	82	
264.15764	90	
264.96507	90	
265.01396	130	
265.08873	92	
265.84720	90	
267.01174	92	
267.99480	142	
268.24775	112	
269.18739	92	
269.92108	84	
269.94908	88	
270.87795	90	
271.02143	82	
271.10057	82	
271.89773	90	
274.89239	84	
275.04083	82	
276.06210	86	
276.97187	202	1+
277.01644	128	
278.04867	90	
279.97059	134	
280.83002	86	
281.05088	334	1+
281.12021	138	
281.19117	94	
282.02531	412	1+
282.24557	86	
282.27731	216	
283.02875	344	1+
284.53784	84	
285.53685	112	
288.06460	128	
289.13404	94	
289.56551	88	
291.87761	86	
292.25577	290	1+
292.90458	88	
293.06455	118	
293.10348	154	
293.21546	88	
293.85014	166	
294.10843	152	
294.28085	152	
295.92402	144	1+
295.97111	464	1+
296.08632	88	
297.97754	220	
298.07939	154	
298.10533	104	
298.76897	86	
299.04489	284	1+
299.05898	250	
299.75933	84	
300.05053	220	1+
303.19618	90	
304.88534	154	1+
305.08523	140	
305.15368	128	
305.61062	116	
306.03350	88	
306.82034	90	
307.13243	84	
307.30557	166	
307.80058	88	
308.28943	98	
308.31612	108	
309.05044	82	
312.41867	92	
314.27405	100	
314.96016	82	
317.13268	86	
318.44625	96	
319.21819	82	
319.29735	92	
320.33376	86	
320.90944	82	
321.22503	148	
321.75466	84	
322.13738	122	
323.23782	102	
325.79150	100	
327.27888	152	
327.80734	90	
328.31442	152	
329.04000	86	
329.22145	106	
329.30759	122	
333.22378	134	
334.19713	128	
334.30552	82	
335.03221	120	
335.22527	110	
336.34168	106	
337.22000	210	1+
337.31522	172	
338.09345	84	
339.42894	84	
340.39081	210	
341.25023	88	
341.31385	84	
341.82581	142	
341.90375	118	
END IONS

###FS:    #m/z: 340.93984 #charge 1+
###MS: 17
###MSMS: 18
BEGIN IONS
TITLE=Cmpd 13, +MS2(340.9398), 28.0-35.0eV, 0.4min #18
RTINSECONDS=22.249
SCANS=17-18
PEPMASS=340.93984	147086
CHARGE=1+
74.76328	98	
189.86376	84	
189.92308	102	
194.09178	100	
196.88144	258	1+
201.01913	88	
203.77745	102	
203.92955	206	
208.88197	84	
208.92264	84	
212.87948	94	
213.88131	124	
213.93955	1328	1+
215.88601	1042	1+
215.93577	110	
217.88143	368	
221.88935	214	1+
222.95469	414	1+
222.97236	92	
223.14795	90	
224.97542	204	
225.88018	88	
226.06883	90	
226.89057	112	
226.94500	114	
230.88650	102	
230.94765	118	
231.20796	106	
231.94999	1530	1+
233.89738	572	1+
233.94938	266	1+
235.07420	104	
235.89039	322	
235.94684	134	
236.05183	88	
237.06051	168	
238.04614	100	
238.87330	100	
239.06698	86	
239.55899	98	
239.90082	108	
239.96198	138	
240.23136	224	
240.94873	320	1+
242.12586	160	
242.71662	114	
242.92071	98	
243.83068	224	
243.87698	162	1+
245.97567	536	1+
246.97572	448	1+
247.93254	90	
248.98897	292	1+
249.59801	90	
249.95858	344	1+
252.22962	124	
252.92387	154	1+
252.95089	118	
254.96536	584	1+
255.07011	460	1+
256.11939	90	
256.91240	172	
256.96385	184	
257.89862	214	1+
258.83860	110	
258.85364	110	
258.88664	122	
259.49874	100	
259.84671	130	
260.90482	84	
261.07175	98	
261.84037	98	
263.10951	118	
264.06223	86	
264.26664	134	
265.02079	142	
266.01922	104	
268.00165	142	
268.14385	132	
268.96985	88	
268.98462	120	
269.00391	128	
270.81332	188	
272.93202	182	
273.94216	118	
274.88012	92	
276.82177	224	1+
276.85486	218	
277.99546	90	
278.96144	448	1+
279.12059	112	
279.49823	90	
279.96322	306	1+
280.89894	136	
281.00418	174	
281.04749	458	1+
281.99551	154	
282.27321	172	
283.03074	150	
283.27793	122	
284.03914	88	
284.18177	98	
284.99813	84	
285.02329	192	1+
285.75722	84	
286.42578	92	
286.80380	206	1+
288.80322	226	1+
289.06600	216	1+
289.88117	120	
290.85840	148	
292.10652	88	
292.41280	88	
293.26396	100	
293.39221	88	
294.14219	128	
294.28128	134	
294.91901	90	
295.97279	306	
296.97512	214	
297.02344	318	1+
297.22189	92	
297.97427	674	
298.02657	342	1+
298.07999	176	
298.57947	186	
298.87731	192	1+
299.05643	434	1+
299.24734	84	
299.42365	118	
299.97251	142	1+
301.16770	222	1+
301.51774	108	
303.06512	156	1+
304.87417	106	
306.42248	106	
306.79051	210	
307.20579	94	
307.24849	96	
307.78742	154	
307.88674	194	
308.32403	126	
309.98282	128	
310.02689	112	
311.02887	258	1+
312.85877	122	
313.07640	86	
314.89114	104	
315.21285	112	
315.99723	154	
318.97342	120	
321.62514	86	
322.30375	88	
323.02004	88	
323.23715	580	1+
323.31144	118	
323.89071	88	
323.99462	92	
324.77506	84	
325.89722	132	
326.16937	164	
326.87053	126	
326.90524	88	
327.32697	92	
328.79977	124	
329.05131	108	
329.29601	88	
329.31258	86	
329.86829	112	
331.79641	94	
332.10296	100	
335.06570	236	1+
336.87058	88	
337.25650	114	
337.39666	94	
338.17060	94	
338.46601	92	
339.22610	88	
340.31169	206	1+
341.15186	106	
341.25194	200	
341.92453	110	
342.25330	200	
342.27651	252	1+
342.37601	88	
343.91299	190	
344.20329	126	
345.18093	138	
END IONS

###FS:    #m/z: 336.94553 #charge 1+
###MS: 17
###MSMS: 19
BEGIN IONS
TITLE=Cmpd 14, +MS2(336.9455), 28.0-35.0eV, 0.4min #19
RTINSECONDS=23.021
SCANS=17,19
PEPMASS=336.94553	108848
CHARGE=1+
50.34141	90	
194.05565	98	
208.97797	164	
210.88192	92	
211.04906	98	
211.94448	1838	1+
212.87981	246	
213.93824	380	
214.16557	144	
215.88723	134	
217.88318	122	
223.10403	96	
223.89346	78	
223.97203	272	
224.00190	80	
226.30513	82	
226.86322	78	
227.90109	180	
227.95030	84	
228.89183	162	
228.90966	80	
229.95363	1636	1+
230.88767	86	
231.95189	622	1+
232.07457	106	
232.88672	134	
233.08227	88	
233.82358	84	
233.89583	416	1+
235.90157	80	
236.01439	80	
236.91491	78	
237.03418	92	
237.06484	152	
238.04834	140	
238.12342	122	
238.21521	184	
238.95169	112	
239.22082	76	
239.90495	94	
239.94698	94	
241.04547	100	
241.05911	88	
241.98128	112	
242.04788	114	
245.10044	82	
246.14553	92	
246.99450	88	
247.07198	148	
247.96192	392	1+
248.90003	116	
249.03899	142	
249.23149	78	
249.96384	412	1+
250.05031	90	
251.02988	78	
251.92653	112	
252.05314	152	
252.22691	118	
252.97098	900	1+
253.03563	86	
253.90412	302	1+
254.09328	122	
254.96588	626	1+
255.07506	734	1+
256.13340	94	
256.25915	86	
257.26273	86	
258.37833	94	
258.84913	82	
260.83582	154	
261.05806	80	
261.84425	90	
262.99964	82	
263.16109	80	
265.18912	88	
266.63080	102	
266.98996	172	1+
267.08391	78	
268.16064	84	
268.26018	138	
268.90507	80	
269.07029	104	
269.57198	106	
269.83422	82	
270.95112	96	
270.98305	112	
272.10813	86	
272.15614	90	
272.91915	84	
274.19202	126	
274.56465	90	
275.25286	94	
277.96678	124	
278.99781	108	
279.09016	232	1+
279.95902	262	1+
280.99458	86	
281.01530	80	
281.05036	98	
283.60040	96	
287.07208	128	
287.98138	140	
288.01785	108	
288.05158	110	
288.20142	88	
288.52866	80	
289.75645	100	
290.90106	90	
292.05551	90	
292.13584	100	
292.98358	110	
293.10901	82	
293.85705	146	
294.93391	76	
295.97267	128	
295.98760	96	
296.06375	90	
298.41085	94	
298.58073	84	
298.71002	84	
300.05846	144	
302.24985	78	
303.95343	78	
304.44623	82	
304.72686	84	
304.88960	142	
305.11491	84	
305.74895	110	
306.30358	82	
306.78372	78	
306.87757	118	
308.29009	260	1+
309.80469	98	
310.11138	100	
311.02219	80	
311.24338	158	
311.29730	90	
311.86663	152	
312.94837	106	
315.44908	88	
315.70219	88	
315.80793	82	
315.97706	78	
316.25878	80	
318.21177	84	
322.14289	90	
322.30365	84	
323.13974	86	
323.24132	172	
324.05635	86	
325.80508	108	
328.18152	78	
328.69702	84	
328.90580	100	
334.10198	98	
334.68387	100	
335.31521	100	
336.16341	84	
337.21706	90	
337.26544	80	
338.10063	94	
338.24912	80	
341.12085	84	
END IONS

###FS:    #m/z: 363.95590 #charge 1+
###MS: 17
###MSMS: 20
BEGIN IONS
TITLE=Cmpd 15, +MS2(363.9559), 28.0-35.0eV, 0.4min #20
RTINSECONDS=23.793
SCANS=17,20
PEPMASS=363.95590	93398
CHARGE=1+
187.86601	122	
189.86011	138	
192.88893	94	
201.86986	234	1+
206.96070	120	
207.87330	162	
210.95254	112	
211.49890	100	
212.87906	752	1+
222.95201	352	
222.97721	150	
224.83517	114	
224.88669	94	
224.94750	500	
224.97209	144	
225.05922	198	1+
225.09129	100	
225.93694	194	
226.86989	102	
226.88737	252	
226.94792	626	1+
226.97086	336	
227.17400	112	
227.93129	140	
228.93988	850	1+
230.89013	920	
232.88674	120	
234.48881	102	
240.06304	126	
240.94047	536	
240.96547	378	1+
241.08161	94	
241.94140	330	
242.94101	968	
243.93298	108	
244.03639	124	
244.21285	98	
244.89758	166	
244.93925	254	
244.95553	846	1+
245.54666	100	
245.94624	118	
246.95328	464	
248.80271	100	
248.89897	422	1+
250.89034	102	
251.02620	120	
251.06089	100	
251.10782	154	1+
251.79797	114	
251.91812	124	
253.02214	106	
253.90549	240	1+
255.95462	116	
257.40820	94	
259.06727	108	
260.97159	216	
261.16028	106	
261.73114	120	
261.96879	150	
263.97612	394	
264.41687	134	
265.96773	100	
266.78226	140	
266.81148	116	
266.91266	102	
267.97546	120	
268.95742	204	
269.78904	162	
269.80816	134	
269.95362	156	
270.82588	110	
270.92142	142	
271.85353	192	1+
272.85696	184	1+
275.81137	106	
276.85798	288	
278.92753	110	
279.85215	132	
280.26136	208	1+
280.79216	178	
281.78767	120	
282.80694	96	
283.06586	302	
283.78466	288	1+
283.85437	354	1+
285.84480	216	
286.83427	98	
289.13621	98	
289.76706	102	
291.25273	96	
291.60293	98	
293.00230	114	
293.87401	120	
295.87709	98	
296.86459	134	
296.92879	96	
297.25712	120	
297.80908	180	
298.80333	136	
298.81788	170	
299.80799	104	
299.86781	316	
300.79765	134	
301.13320	130	
301.80108	214	
301.85853	958	1+
302.22369	330	1+
302.24974	174	
302.80411	180	
302.92241	104	
303.74787	100	
303.76964	118	
303.79537	146	
304.22341	130	
306.27596	142	
306.79023	108	
306.88122	116	
308.29219	312	
308.88076	110	
309.09825	98	
309.29428	140	
309.94256	110	
310.30961	96	
312.26009	120	
313.02540	110	
313.85634	172	
314.13772	98	
316.15114	94	
319.06256	94	
320.95339	152	
321.82114	118	
321.87487	144	1+
322.30469	158	
324.01949	110	
324.23973	126	
324.30366	126	
324.32838	110	
325.78481	100	
325.88251	112	
327.09831	94	
329.87102	132	
334.98334	130	
336.94086	214	1+
337.84801	170	
338.90885	106	
339.30615	104	
339.37011	98	
340.80571	106	
343.29658	220	1+
344.41168	160	
347.27331	104	
347.30474	126	
348.28782	116	
349.24746	120	
349.32254	308	
351.33348	252	
355.92414	100	
356.21939	106	
357.05920	188	
359.71499	98	
359.78015	98	
360.28656	110	
361.35900	176	1+
364.24590	140	
364.36803	214	1+
365.10178	132	
365.30738	158	
366.29180	172	1+
366.34624	118	
366.38620	310	1+
367.33024	152	
367.62968	98	
368.42511	306	
END IONS

###FS:    #m/z: 359.96133 #charge 1+
###MS: 21
###MSMS: 22
BEGIN IONS
TITLE=Cmpd 16, +MS2(359.9613), 28.0-35.0eV, 0.5min #22
RTINSECONDS=27.483
SCANS=21-22
PEPMASS=359.96133	78922
CHARGE=1+
191.10433	150	
204.00408	102	
205.94713	140	
209.94375	176	
209.99612	88	
210.94901	86	
217.89287	100	
218.88727	86	
222.95115	2418	1+
223.97196	112	
224.94764	2754	1+
226.89149	132	
226.94591	1560	1+
227.92959	318	
228.94251	896	1+
230.90107	102	
233.04595	154	1+
234.14131	90	
235.07477	108	
235.98780	90	
238.96809	86	
240.82975	96	
240.94081	370	
240.96371	1470	1+
241.01116	100	
241.68652	106	
241.94187	214	
242.41246	92	
242.95684	1146	1+
243.87941	92	
244.95573	550	
245.94164	162	
246.95320	600	
246.97615	118	
250.94584	108	
251.03458	302	1+
251.78704	92	
253.94359	86	
254.55375	96	
257.22705	92	
258.38632	84	
258.84595	124	
258.97150	268	
259.43967	96	
259.97498	146	
260.96736	1056	1+
261.00950	134	
261.17087	88	
261.54641	102	
263.68745	88	
263.97641	332	1+
265.90147	98	
265.91947	94	
265.97315	218	
266.25576	90	
266.81268	360	
267.02427	84	
268.84051	124	
268.95974	344	1+
269.07522	154	
269.11663	192	
269.79789	92	
270.11632	122	
270.88502	98	
274.96558	84	
275.94774	90	
276.45218	108	
276.83558	146	1+
276.85962	136	
277.91816	158	
278.79538	158	
279.21694	106	
279.43062	100	
279.45939	118	
279.84747	134	
280.06176	92	
280.79075	582	1+
280.88787	96	
281.12203	92	
282.80491	166	
282.92248	98	
285.22201	130	
289.09031	120	
289.40548	86	
289.45371	90	
289.88999	102	
289.90396	88	
291.27631	126	
292.93763	136	
293.00346	106	
293.93923	84	
294.91484	128	
295.02062	232	
295.04037	100	
295.87064	88	
295.92358	258	1+
296.03138	94	
296.28929	92	
296.80759	168	
297.18602	94	
297.38292	102	
297.61387	90	
298.80320	598	1+
298.94343	94	
299.86837	128	
301.85626	132	
302.22437	132	
303.24337	90	
304.22022	140	
305.07672	122	
305.21157	84	
305.26570	214	1+
305.76298	94	
305.87676	88	
306.29900	110	
306.43537	102	
307.05281	86	
307.23808	94	
307.88816	150	
308.12520	84	
308.80699	106	
309.29655	88	
309.79784	146	
310.17618	90	
310.34444	106	
313.77870	92	
314.93221	122	
315.30526	90	
316.81414	224	
316.94219	142	
316.97099	86	
318.12249	288	1+
319.31104	102	
320.29053	200	1+
321.22188	106	
321.82030	118	
322.29685	86	
322.42048	120	
322.76014	98	
323.01583	966	1+
323.23861	186	
323.31191	122	
324.88074	122	
326.81633	94	
328.81515	88	
332.80626	104	
336.81204	86	
336.94530	184	
337.20867	90	
338.20336	88	
339.28535	90	
339.40403	84	
340.35448	318	1+
341.02789	170	
342.61067	90	
342.81500	90	
342.90377	112	
347.15748	90	
348.31612	144	
348.66000	92	
348.96056	96	
349.92447	86	
357.22386	90	
358.19919	286	
358.23111	92	
360.86533	118	
362.34211	138	
363.10210	100	
364.36532	94	
364.85669	90	
END IONS

###FS:    #m/z: 313.92901 #charge 1+
###MS: 21
###MSMS: 23
BEGIN IONS
TITLE=Cmpd 17, +MS2(313.9290), 28.0-35.0eV, 0.5min #23
RTINSECONDS=28.2555
SCANS=21,23
PEPMASS=313.92901	33308
CHARGE=1+
75.41135	78	
78.38962	118	
183.09138	90	
186.08426	80	
192.05434	70	
192.55006	72	
193.97127	272	
206.95530	76	
208.54819	74	
211.98834	102	
214.09051	72	
214.97026	74	
217.94471	94	
221.19515	84	
223.97685	334	
224.08459	72	
224.12072	84	
225.92460	78	
225.94116	84	
227.08326	96	
227.11657	78	
227.88706	72	
228.93771	72	
229.09059	110	
229.98106	102	
230.89241	78	
231.03244	82	
231.14267	82	
231.85995	72	
231.97440	108	
232.96622	78	
234.85747	72	
234.97015	808	1+
235.07378	74	
235.64093	80	
235.79209	78	
238.15468	82	
238.24968	86	
239.15243	82	
239.88601	74	
240.04402	72	
240.96345	104	
241.98856	80	
242.58843	100	
243.11085	72	
245.04455	72	
246.55783	80	
246.98341	92	
247.97701	78	
248.23797	86	
248.50902	96	
248.93295	102	
248.98702	74	
249.95135	140	
250.96693	264	1+
251.06491	88	
251.10748	134	
251.24757	92	
252.06821	302	1+
252.09515	78	
252.12903	74	
253.13343	226	1+
254.24626	88	
254.92625	94	
256.02134	78	
256.04273	84	
256.20636	106	
257.85703	92	
258.48129	96	
258.66100	72	
258.94426	94	
259.44528	100	
259.86503	76	
260.88925	80	
261.85597	88	
263.10335	72	
263.14214	106	
263.16916	74	
264.03645	72	
264.89698	90	
265.01910	86	
265.91918	78	
266.98503	114	
267.00953	78	
267.10208	78	
267.96972	88	
268.29923	166	
268.95535	72	
269.02210	72	
269.11554	112	
270.27962	134	
272.14453	72	
272.44442	156	
273.79997	72	
275.47915	78	
276.22761	90	
276.84215	72	
277.02783	94	
277.12823	72	
277.92172	76	
278.23869	126	
280.26380	218	1+
281.02968	92	
281.25201	76	
282.04755	108	
282.09902	78	
282.29515	88	
282.85858	130	
282.90200	76	
282.92463	74	
283.90655	80	
284.04312	82	
284.44880	70	
287.26633	104	
289.88294	124	
290.24356	78	
292.06000	278	1+
292.08328	78	
292.25574	80	
292.89610	84	
293.80667	72	
294.05144	258	1+
294.10546	90	
294.27899	126	
294.95738	82	
296.16216	84	
297.07180	80	
297.24555	100	
298.26685	74	
301.07442	78	
304.12496	72	
304.88773	88	
305.15155	88	
305.26523	82	
306.89829	70	
307.28723	72	
307.30652	78	
308.04346	72	
308.79344	80	
309.19106	74	
309.94073	98	
310.16781	70	
310.76051	84	
311.02663	80	
311.05520	78	
311.16720	124	
311.86126	144	
312.99411	72	
313.27015	72	
313.78524	110	
314.28328	286	1+
315.22674	90	
316.11503	72	
316.25857	130	
317.08930	74	
317.21170	70	
317.26640	86	
317.91624	72	
END IONS

###FS:    #m/z: 318.93469 #charge 1+
###MS: 21
###MSMS: 24
BEGIN IONS
TITLE=Cmpd 18, +MS2(318.9347), 28.0-35.0eV, 0.5min #24
RTINSECONDS=29.028
SCANS=21,24
PEPMASS=318.93469	17690
CHARGE=1+
54.80665	74	
193.96935	134	
198.95429	82	
201.04263	68	
204.89917	88	
208.95290	80	
212.88171	72	
216.96603	80	
219.05282	162	
219.16914	146	
221.06916	82	
221.94262	98	
223.87869	70	
223.95922	396	
224.93709	198	1+
224.97617	192	
225.86482	126	
227.10758	72	
227.92943	136	
228.91171	76	
229.91761	82	
230.08893	76	
230.89261	90	
231.90469	72	
231.92521	70	
233.10890	68	
234.14859	72	
234.96871	1054	1+
235.79199	78	
235.91626	72	
235.95526	78	
236.04845	92	
236.41628	82	
237.00776	84	
237.06353	176	
237.42557	102	
237.91048	136	
239.07845	130	
239.11459	84	
239.19892	88	
239.78359	76	
239.90240	132	
240.08577	74	
240.79409	94	
240.93941	1854	1+
241.09711	104	
241.46506	86	
242.89261	104	
245.94063	400	1+
246.12605	90	
246.44392	90	
246.97350	402	1+
247.11322	78	
250.46809	84	
250.89549	74	
250.98706	70	
254.37926	72	
255.08531	84	
256.09715	76	
257.18925	70	
257.34746	84	
257.85979	78	
258.06669	82	
258.10032	90	
258.61161	68	
259.08578	70	
259.95825	74	
260.07077	70	
260.10827	78	
260.17582	70	
260.93680	76	
261.10154	90	
262.66132	78	
263.06954	72	
263.10629	116	
265.01570	180	
265.95330	84	
266.89521	78	
267.21645	76	
269.00246	138	
270.03980	96	
271.24025	68	
273.65164	92	
274.21857	72	
275.97429	78	
276.05513	92	
276.88947	70	
278.02653	68	
278.24326	72	
278.64085	78	
279.09053	1180	1+
279.16791	70	
279.80772	72	
280.25831	186	
280.45975	86	
282.28093	88	
282.88865	90	
283.06659	76	
283.10212	76	
285.01242	82	
285.11184	90	
286.10009	78	
286.89193	126	
287.72241	80	
289.09001	84	
291.46688	92	
293.00329	104	
293.06226	98	
293.30790	94	
296.45189	92	
297.41483	86	
298.25025	120	
299.01989	70	
299.25135	74	
300.28474	70	
301.20036	82	
301.88682	80	
302.02356	70	
302.10013	108	
302.94806	72	
304.11296	72	
304.43561	100	
304.87910	98	
305.84239	76	
305.91777	88	
306.28707	74	
306.80323	142	
307.78724	90	
307.89118	70	
308.29330	114	
309.14481	72	
309.72029	72	
309.85151	68	
310.21304	70	
310.87645	112	
311.19115	74	
313.03174	354	1+
313.05141	70	
314.13217	88	
314.16151	92	
315.10894	80	
315.20077	78	
315.27036	72	
315.85272	88	
316.05781	70	
316.18033	86	
316.23510	68	
316.30260	70	
316.84215	78	
316.88790	74	
317.18980	90	
319.29031	78	
320.05559	76	
320.21264	110	
321.08833	92	
322.85073	80	
323.23748	572	
END IONS

###FS:    #m/z: 322.92928 #charge 1+
###MS: 25
###MSMS: 26
BEGIN IONS
TITLE=Cmpd 19, +MS2(322.9293), 28.0-35.0eV, 0.6min #26
RTINSECONDS=32.6995
SCANS=25-26
PEPMASS=322.92928	187630
CHARGE=1+
69.12139	80	
171.17603	86	
194.42549	88	
194.88610	104	
196.85921	76	
199.97748	112	
201.04231	232	1+
205.94819	460	
205.96944	104	
207.97250	118	
208.87299	92	
209.91594	76	
215.08352	100	
221.94378	100	
222.94732	86	
222.97302	154	
223.95865	212	
224.97867	128	
225.20172	76	
227.93275	132	
229.06193	84	
230.86221	114	
230.89047	94	
232.90838	90	
233.16898	78	
235.06837	86	
235.54295	96	
238.21157	78	
238.94244	168	
239.08101	112	
239.90581	120	
240.05956	102	
240.82165	88	
240.90524	138	
240.94076	1848	
241.21508	86	
241.93876	7848	1+
242.45076	100	
242.88506	184	1+
242.94094	5016	1+
243.07071	86	
243.87388	174	1+
244.03472	94	
244.94011	1428	1+
245.10408	90	
246.17810	82	
246.97535	478	1+
247.10570	80	
248.03531	86	
255.03786	80	
255.09562	76	
256.85100	82	
256.90234	88	
257.88742	122	
257.91721	88	
259.83944	78	
260.17756	80	
260.63966	104	
260.85752	86	
260.93093	82	
261.83405	94	
262.06575	100	
263.20101	98	
263.84485	126	
263.89270	82	
264.00231	86	
264.43173	78	
264.79307	136	
264.92490	90	
265.01787	142	
265.05783	224	
266.83142	80	
266.99951	98	
267.26845	88	
267.93937	78	
268.13057	98	
268.95937	80	
269.05137	148	
270.86172	94	
271.08210	82	
271.11862	88	
272.19518	78	
275.67054	82	
276.97493	80	
277.16286	120	
279.09018	1298	1+
280.14617	136	
280.95168	80	
281.05246	196	
281.12060	78	
281.19378	184	
281.29332	158	
282.27046	78	
282.45414	104	
282.81127	78	
282.88140	98	
283.03958	86	
283.06821	166	
283.85165	172	
283.87027	144	
284.25827	84	
284.29267	650	1+
284.82247	86	
285.05797	82	
285.80090	90	
286.03312	94	
287.05215	104	
287.38880	80	
288.19742	112	
288.40767	100	
288.92287	86	
289.15901	86	
289.88285	116	
290.85649	92	
294.16047	96	
294.28165	130	
294.45515	90	
294.86091	94	
295.27151	90	
295.87525	92	
297.12040	76	
298.01014	82	
298.40879	84	
299.16251	76	
300.29518	106	
301.13037	78	
302.24716	80	
302.61925	94	
302.88425	132	
303.19191	78	
306.27358	300	
306.88349	296	1+
307.30472	82	
308.29312	486	1+
308.86402	126	
308.88731	126	
309.05304	80	
309.23182	114	
309.87571	82	
310.09394	90	
310.30975	328	1+
310.79956	84	
312.02654	84	
312.41893	76	
313.03098	82	
313.86998	76	
314.86929	106	
317.12514	114	
319.94025	86	
320.13832	78	
320.22149	98	
322.19384	84	
322.23724	78	
323.03148	94	
323.23758	606	1+
324.20482	246	
324.33461	88	
324.89236	78	
325.19112	90	
326.27453	88	
326.31714	84	
327.07157	94	
327.27164	86	
END IONS

###FS:    #m/z: 359.96125 #charge 1+
###MS: 25
###MSMS: 27
BEGIN IONS
TITLE=Cmpd 20, +MS2(359.9613), 28.0-35.0eV, 0.6min #27
RTINSECONDS=33.4715
SCANS=25,27
PEPMASS=359.96125	59378
CHARGE=1+
50.48095	84	
52.40431	92	
146.76602	84	
189.97371	90	
190.88368	92	
198.06168	82	
199.11044	80	
202.93188	92	
209.94439	130	
212.09219	86	
219.85683	80	
222.95240	430	
223.02689	80	
223.05258	94	
223.89086	94	
223.94655	700	1+
223.97677	122	
224.89429	154	
224.94810	502	1+
224.97038	282	1+
226.15363	82	
226.89284	100	
226.94653	862	1+
226.97005	182	
227.17761	118	
228.94050	524	
229.07697	90	
231.79842	104	
237.15134	84	
237.92549	86	
238.21717	82	
239.22086	92	
239.90571	122	
240.83304	128	
240.94204	488	
240.96020	608	1+
241.78954	92	
241.90989	112	
242.40311	96	
242.95357	172	
243.00554	86	
243.02455	88	
244.03566	160	
244.89636	86	
244.95541	140	
245.94481	144	
246.98007	146	
248.80311	260	
249.03796	132	
250.94897	112	
251.21075	108	
251.74229	82	
252.12439	82	
255.06713	82	
255.41850	94	
256.84925	116	
258.05678	90	
258.84486	144	
258.93938	96	
258.97377	132	
259.41780	86	
259.89647	86	
260.94479	112	
260.96893	526	1+
262.96196	82	
263.87471	242	1+
263.99525	88	
265.81161	386	1+
266.24582	148	
266.81386	318	1+
266.91727	80	
266.99831	92	
268.83606	144	
269.13261	84	
269.80340	192	1+
269.84044	94	
270.89027	82	
271.50474	122	
273.87550	132	
275.92238	148	
276.55405	92	
276.85840	128	
277.80920	150	
278.82133	126	
278.87297	100	
279.79144	464	1+
280.01180	128	
280.44550	84	
280.79396	396	1+
280.82184	84	
280.99347	80	
281.86108	84	
282.27367	130	
282.79164	108	
283.06624	136	
285.00592	80	
285.08923	84	
285.82096	166	
286.44026	82	
286.89565	114	
287.81161	84	
288.52661	116	
288.86457	86	
289.08184	84	
291.69318	172	
291.95552	82	
292.05836	90	
292.89424	108	
293.26279	110	
293.86432	268	1+
294.93215	226	1+
296.02734	94	
296.10319	80	
296.81012	144	
297.90430	80	
298.22028	92	
298.30452	130	
298.80306	814	1+
299.49996	82	
299.86346	186	1+
300.79888	126	
302.21795	80	
302.92020	90	
303.76723	92	
305.28528	156	
307.28751	82	
308.33653	82	
310.34385	160	
313.28745	98	
314.28141	138	
314.90863	84	
315.29029	80	
316.81660	256	1+
317.08478	80	
319.07790	88	
320.29181	134	
321.32855	136	
321.97085	100	
322.92919	134	
323.01614	680	1+
325.67180	88	
327.80952	274	1+
329.87222	184	
331.41653	92	
332.77458	84	
334.87114	134	
335.79127	80	
336.29321	98	
336.41545	84	
336.81007	98	
336.92488	112	
336.94435	184	
339.23549	116	
340.35549	138	
343.90820	158	
344.28299	84	
347.18018	92	
347.30687	92	
350.31272	88	
350.34762	186	1+
352.88808	186	1+
355.29669	96	
358.30960	84	
358.34454	94	
358.36148	108	
359.19586	88	
362.29041	108	
363.30457	164	
364.22370	84	
364.35021	102	
364.87355	84	
END IONS

###FS:    #m/z: 313.92923 #charge 1+
###MS: 25
###MSMS: 28
BEGIN IONS
TITLE=Cmpd 21, +MS2(313.9292), 28.0-35.0eV, 0.6min #28
RTINSECONDS=34.244
SCANS=25,28
PEPMASS=313.92923	27974
CHARGE=1+
188.13839	86	
191.92179	74	
193.89672	72	
199.86465	90	
200.18775	110	
202.11217	74	
206.05544	72	
207.04919	72	
207.92984	96	
212.87788	78	
216.86660	98	
217.94200	72	
221.94274	86	
223.96101	94	
224.96857	222	1+
226.11842	106	
227.10362	84	
227.89078	80	
228.19299	84	
229.03252	80	
229.91232	84	
229.98834	82	
230.95012	72	
232.13307	78	
232.95329	96	
234.94587	76	
234.97044	490	1+
235.82214	80	
236.04502	86	
236.05767	146	
236.07062	82	
236.19322	140	
237.23060	70	
238.45411	88	
238.55262	78	
238.89142	144	
239.15140	144	
241.14662	84	
241.52434	90	
242.16037	88	
242.18899	82	
242.94612	72	
245.02912	74	
246.97227	140	
247.11132	80	
248.14926	78	
248.94856	130	
249.04862	140	
249.89993	72	
249.95501	76	
250.13950	88	
250.80414	72	
250.94465	182	
250.98708	80	
251.04158	76	
251.43479	74	
251.98788	90	
252.06583	78	
252.22781	78	
254.20117	98	
254.90658	72	
255.09689	90	
256.90407	78	
257.15853	210	1+
257.53038	118	
258.90204	74	
259.98179	76	
260.40140	80	
260.81387	88	
260.93512	98	
263.17345	72	
263.83588	88	
265.99674	170	1+
266.03547	72	
266.23968	80	
266.86685	94	
267.02748	76	
267.21635	76	
267.86218	74	
268.66774	86	
268.87098	126	
269.11458	82	
269.19309	76	
269.95518	96	
270.27612	148	
270.85406	76	
271.12264	84	
272.29103	88	
272.79938	90	
273.22332	74	
274.95741	78	
275.17323	72	
277.02398	112	
277.13653	86	
277.18762	76	
278.01515	144	
278.11637	76	
278.97707	76	
279.02815	72	
279.25202	78	
279.27654	76	
280.20480	72	
280.91018	100	
282.04553	88	
282.09698	82	
282.40852	78	
282.85731	110	
284.42015	98	
284.98759	78	
285.01051	76	
285.96071	102	
288.00546	72	
291.12492	88	
294.04765	214	
295.05031	132	
295.09216	92	
296.02082	90	
296.38457	74	
297.18930	82	
297.92543	72	
298.02704	104	
299.40649	92	
300.15489	72	
301.12338	80	
301.21966	88	
301.84451	72	
302.42073	76	
302.68096	88	
303.77743	122	
305.40895	158	
305.79545	92	
306.06191	76	
306.11304	86	
306.88393	74	
307.30937	104	
307.58856	72	
308.30205	180	
309.32959	124	
309.93171	74	
310.14789	78	
310.32769	80	
311.03171	124	
311.04862	80	
311.30818	72	
312.23221	72	
312.86887	96	
313.82403	84	
314.28235	534	1+
316.11571	140	
316.80275	76	
316.97343	106	
317.76516	76	
317.93799	96	
318.59538	72	
319.42205	76	
END IONS

###FS:    #m/z: 322.92929 #charge 1+
###MS: 29
###MSMS: 30
BEGIN IONS
TITLE=Cmpd 22, +MS2(322.9293), 28.0-35.0eV, 0.6min #30
RTINSECONDS=37.914
SCANS=29-30
PEPMASS=322.92929	167816
CHARGE=1+
50.82626	80	
182.02776	84	
190.89037	74	
191.00059	92	
191.10328	124	
192.88843	210	
195.10336	72	
197.87247	200	1+
201.04649	228	
203.15934	74	
205.94774	294	1+
206.51571	76	
207.97529	106	
208.08934	94	
213.28108	80	
213.86800	86	
218.94195	78	
220.86998	140	1+
220.89951	90	
221.94490	220	
222.06544	80	
222.92995	72	
222.95167	488	1+
223.95737	330	1+
224.20005	78	
225.20011	80	
225.86545	100	
227.82605	76	
227.86658	88	
227.93595	146	
228.93752	78	
230.89813	90	
231.08083	80	
231.48070	74	
233.03783	86	
233.95153	82	
235.15501	78	
238.88394	228	1+
238.93915	272	1+
239.00059	112	
239.07918	354	1+
239.17519	74	
239.52085	88	
239.90580	126	
240.22666	80	
240.82850	74	
240.93974	3698	
240.96973	102	
241.94130	2410	
242.51376	72	
242.82944	80	
242.94105	7716	1+
244.93854	2258	1+
244.99464	94	
245.44251	88	
246.97798	158	
247.01115	84	
247.17491	106	
248.03149	214	1+
249.43521	74	
249.80363	78	
249.93069	74	
250.39404	102	
250.95379	80	
251.08708	72	
252.22810	176	1+
252.39353	96	
253.10631	74	
253.14523	94	
253.83323	78	
254.05247	72	
254.10609	86	
256.17662	84	
256.61878	72	
256.96533	72	
257.17984	74	
258.41810	92	
258.90205	106	
258.94517	90	
258.96926	76	
260.06965	102	
261.02612	74	
261.21382	218	1+
261.87990	90	
262.08277	84	
262.84870	112	
263.16012	74	
263.88858	76	
263.98267	126	
265.26481	78	
266.23975	112	
266.99893	120	
267.13115	90	
267.78260	86	
267.86147	92	
267.97166	72	
267.99808	132	
268.99373	76	
269.44524	74	
270.07612	72	
272.84984	72	
274.18207	80	
274.95545	86	
276.26721	222	1+
276.85961	132	
279.09140	830	1+
279.14636	106	
279.24960	210	1+
279.80981	100	
279.87346	92	
281.09976	74	
281.15157	74	
281.94530	96	
282.23132	88	
283.02420	266	1+
283.06687	376	1+
283.26144	90	
283.96560	74	
284.29153	784	1+
284.33497	86	
284.80700	100	
284.92156	78	
285.85920	202	1+
287.80327	76	
287.95542	76	
288.23039	76	
290.16227	84	
290.85331	346	
291.13826	72	
292.41737	110	
294.86535	160	
295.07294	84	
295.24404	76	
297.07591	96	
297.18420	94	
297.25232	88	
298.93911	86	
299.06881	78	
299.90619	74	
301.81653	78	
302.88232	84	
304.22226	148	
306.79878	84	
307.28773	596	1+
307.31101	90	
307.79546	88	
307.88765	124	
308.29151	506	1+
308.86877	98	
308.89665	110	
310.27791	88	
310.30725	320	
311.02617	96	
311.28005	76	
312.03517	112	
313.02781	78	
315.85283	80	
316.10373	78	
316.19763	74	
319.29952	78	
320.30055	78	
321.13866	74	
321.22197	72	
322.31439	72	
323.23783	670	1+
323.73585	88	
323.88470	206	
324.28617	74	
324.89223	90	
325.01863	84	
325.31955	78	
325.80250	72	
327.04747	78	
END IONS

###FS:    #m/z: 340.93984 #charge 1+
###MS: 29
###MSMS: 31
BEGIN IONS
TITLE=Cmpd 23, +MS2(340.9398), 28.0-35.0eV, 0.7min #31
RTINSECONDS=38.6865
SCANS=29,31
PEPMASS=340.93984	73196
CHARGE=1+
187.87289	144	
189.86537	92	
192.88578	80	
196.16343	84	
206.92881	78	
212.88155	104	
213.87927	156	
213.93789	478	
215.88346	254	1+
217.85922	128	
217.88255	314	1+
219.90191	82	
220.43613	80	
220.88116	132	
221.89701	92	
222.97435	128	
223.96330	294	1+
226.83178	78	
228.94298	98	
230.89050	174	
231.94695	336	
232.90275	212	
233.89597	140	
234.21627	80	
235.89406	198	
235.94275	92	
235.96174	98	
236.89615	80	
238.04710	78	
238.06000	90	
240.23297	106	
240.94761	104	
241.90423	90	
241.94472	144	
242.84264	110	
243.83124	212	1+
243.86082	148	
244.03844	100	
245.86791	86	
249.42157	82	
249.95737	162	
251.09790	102	
251.24604	84	
251.90039	94	
254.24812	80	
254.96457	430	1+
255.07238	566	1+
255.13315	120	
256.26109	78	
256.89642	110	
256.96687	144	
256.99068	82	
257.91491	122	
258.79733	82	
258.84385	478	1+
259.02430	92	
259.13968	124	
259.79413	92	
261.10771	84	
261.84047	108	
265.01593	136	
265.25863	114	
267.19261	76	
267.83284	90	
268.13843	86	
268.88934	78	
269.25956	84	
269.80211	78	
270.18512	78	
272.62907	82	
272.85187	86	
272.93748	92	
273.84752	158	
274.86235	198	
275.42037	96	
275.86152	80	
276.22929	78	
276.85466	390	1+
277.84208	116	
278.07834	136	
278.85816	126	
278.96615	122	
279.00182	80	
279.06893	184	1+
279.84960	268	1+
279.96503	112	
280.25834	146	
280.91136	84	
281.05460	146	
281.22137	82	
281.59802	76	
282.27679	308	1+
284.86963	82	
285.12458	80	
286.92494	88	
287.42443	82	
289.43251	94	
289.59135	90	
291.44598	80	
291.89019	78	
292.38856	84	
292.43290	124	
292.86870	80	
293.43630	82	
294.92335	92	
295.27578	84	
295.96787	280	1+
296.09555	92	
296.12652	78	
296.32319	82	
297.86381	84	
298.05051	86	
298.89706	82	
299.06424	98	
299.24073	84	
301.87558	120	
301.92123	116	
302.17411	352	1+
302.86059	78	
303.12172	80	
305.12351	94	
305.80645	256	1+
306.28104	92	
306.43337	76	
306.88287	148	
307.27859	80	
307.57596	76	
307.72868	116	
307.79655	120	
307.89571	92	
308.16402	92	
308.24603	92	
308.28683	146	
309.32365	144	
310.30384	92	
311.88074	84	
312.92374	102	
313.02775	96	
315.85498	84	
316.85533	78	
317.11534	84	
321.42231	100	
322.27149	94	
323.23708	374	1+
323.25420	98	
323.29727	132	
324.29332	114	
324.77968	92	
324.89450	134	
325.07374	88	
325.91263	130	
329.09772	78	
329.84442	88	
329.94470	106	
331.48571	90	
332.37928	92	
340.27343	104	
341.81981	94	
342.18303	84	
342.38996	78	
344.22359	84	
344.24635	134	
345.76097	82	
346.20396	100	
346.30018	104	
END IONS

###FS:    #m/z: 336.94525 #charge 1+
###MS: 29
###MSMS: 32
BEGIN IONS
TITLE=Cmpd 24, +MS2(336.9452), 28.0-35.0eV, 0.7min #32
RTINSECONDS=39.4585
SCANS=29,32
PEPMASS=336.94525	65908
CHARGE=1+
50.13685	104	
91.08480	78	
167.71702	94	
195.98637	78	
196.09223	136	
196.96353	86	
205.94901	226	
206.97863	144	
210.06007	82	
211.94433	1042	1+
212.44828	84	
212.87853	104	
213.87991	92	
213.94149	566	1+
215.88618	268	1+
216.93872	112	
217.88389	142	
220.61837	102	
221.94661	100	
222.84196	84	
222.95033	92	
223.95850	406	1+
223.97498	202	
224.97439	190	
229.01010	82	
229.95392	1028	
230.88765	790	1+
231.11844	88	
231.95053	822	
232.49801	94	
232.82866	110	
235.13987	90	
235.86555	84	
235.94591	82	
236.19933	98	
236.89809	76	
237.00593	92	
237.08864	78	
238.03945	98	
239.07863	104	
241.83922	74	
242.93270	78	
246.85672	74	
246.97586	86	
247.96591	322	
248.12591	78	
248.89861	106	
248.99526	102	
249.95901	96	
250.95028	86	
250.98275	122	
251.06492	192	1+
251.41698	76	
251.94404	148	
251.97837	102	
252.79160	82	
252.96878	214	
253.73550	96	
253.90005	240	1+
253.92700	126	
254.09132	96	
254.11598	84	
254.20397	80	
254.96649	128	
255.05822	82	
255.07578	578	
258.84346	146	
259.84655	98	
266.80931	74	
266.86723	82	
267.00397	90	
267.24833	78	
268.05207	80	
268.98772	80	
269.11657	80	
270.84965	82	
272.85649	106	
272.91506	78	
274.06678	88	
274.19047	76	
274.86633	102	
275.81548	78	
276.72350	102	
276.83686	94	
276.85656	582	
277.83427	208	1+
279.17181	104	
279.80988	112	
279.88014	82	
280.08807	76	
280.39603	92	
281.04757	76	
281.12288	74	
281.22321	80	
281.44567	82	
281.85935	106	
281.94656	100	
282.89151	80	
284.03272	84	
284.57302	106	
284.87414	174	1+
286.85243	82	
287.93065	90	
288.27228	76	
289.03158	98	
289.48479	108	
290.39650	82	
290.45706	82	
290.86020	156	
291.85335	186	1+
293.08339	76	
294.10974	114	
294.43641	80	
294.80077	94	
296.06290	118	
296.88974	86	
296.97591	172	
297.97135	104	
298.30657	122	
300.67832	84	
301.05113	94	
302.24546	84	
303.43336	88	
304.44617	160	
305.05479	76	
305.14510	78	
305.23713	112	
305.28895	78	
306.88110	134	
307.28946	134	1+
307.88926	142	
308.09058	76	
308.86864	280	1+
308.89930	82	
309.89689	118	
309.94287	100	
310.27825	88	
310.42699	82	
310.79691	186	1+
311.86111	78	
313.25686	94	
314.17029	82	
318.22271	74	
318.59527	98	
318.93730	90	
320.29659	96	
320.32051	74	
320.61896	74	
321.43096	98	
323.23848	96	
324.89074	182	1+
325.80928	90	
327.82262	86	
328.16152	98	
328.31438	162	
330.30629	102	
330.87979	132	
331.37618	74	
333.18695	78	
336.30774	74	
337.04636	84	
339.19395	86	
340.42281	102	
341.84701	94	
END IONS

###FS:    #m/z: 322.92936 #charge 1+
###MS: 33
###MSMS: 34
BEGIN IONS
TITLE=Cmpd 25, +MS2(322.9294), 28.0-35.0eV, 0.7min #34
RTINSECONDS=43.141
SCANS=33-34
PEPMASS=322.92936	178184
CHARGE=1+
89.50718	94	
100.15770	92	
106.24818	82	
155.56867	88	
192.88938	256	
197.86121	76	
201.04599	166	
202.01562	110	
205.94854	248	
207.97427	118	
208.09513	102	
208.87637	88	
209.88975	222	1+
209.91945	74	
213.48221	78	
217.86683	152	1+
218.90357	74	
220.86993	80	
220.97433	102	
221.96462	76	
222.89875	134	
222.94647	92	
223.95912	394	1+
225.86607	110	
226.86702	84	
227.14073	74	
227.94269	90	
228.84286	74	
230.09265	72	
231.19665	86	
231.82254	76	
232.06203	80	
234.17708	80	
235.05317	72	
235.08716	80	
236.83767	74	
237.90852	92	
237.97680	74	
238.93853	136	
238.95509	86	
239.06621	76	
239.07990	262	
239.90159	170	
240.82161	200	1+
240.94080	3966	
241.18489	80	
241.94186	3022	
242.94144	10308	1+
242.98939	80	
243.88011	208	1+
244.19947	72	
244.93953	2504	1+
245.15827	78	
246.97742	388	1+
250.94603	222	
251.52223	78	
251.78808	130	
253.16283	80	
253.83507	80	
253.95686	84	
254.24624	72	
254.79096	82	
255.31827	88	
257.52062	92	
258.15934	86	
259.21601	86	
259.92024	78	
260.93614	80	
261.43299	82	
261.88570	86	
263.07749	96	
263.43411	76	
263.97850	82	
264.02674	74	
264.07079	160	1+
265.01598	114	
265.12291	72	
265.16103	78	
266.04156	72	
266.20968	84	
267.81886	78	
267.84209	198	1+
267.96770	70	
268.05800	106	
268.95963	128	
272.80948	72	
273.79388	74	
274.38173	98	
275.80913	158	
276.00080	84	
276.82566	102	
278.25363	104	
278.84170	76	
278.86633	102	
279.09109	1188	1+
280.05900	82	
280.13994	122	
280.82204	104	
281.26654	72	
281.79509	72	
282.79000	210	1+
283.02749	84	
283.06651	120	
283.18488	76	
284.07163	116	
284.11759	106	
284.18805	96	
284.29095	396	
284.42399	94	
284.45111	86	
284.76805	88	
285.42938	82	
286.91268	78	
288.23372	136	
288.82692	76	
289.16507	80	
289.87891	124	
291.01627	72	
292.77225	94	
293.85428	124	
294.85069	116	
295.03386	128	
296.86343	122	
296.91950	74	
298.40913	76	
300.88590	160	1+
302.93316	80	
303.27488	86	
303.86583	114	
305.01809	70	
305.10448	74	
305.81239	80	
305.87392	132	
305.91771	168	
307.08711	82	
307.13882	76	
307.28285	86	
307.74815	80	
307.80189	80	
307.89083	104	
308.15955	76	
308.25854	104	
308.29497	506	1+
308.84843	234	1+
308.88165	72	
310.31051	462	1+
310.50747	98	
310.78636	72	
312.85717	100	
313.87183	122	
314.23340	70	
315.88228	74	
319.21583	80	
320.15767	86	
320.62379	110	
321.00876	100	
321.83409	92	
322.26151	86	
322.89757	72	
323.23701	160	
323.88207	72	
324.20803	72	
324.24089	90	
324.82364	86	
324.89338	126	
325.89666	278	1+
326.89668	196	1+
327.13163	78	
END IONS

###FS:    #m/z: 340.94000 #charge 1+
###MS: 33
###MSMS: 35
BEGIN IONS
TITLE=Cmpd 26, +MS2(340.9400), 28.0-35.0eV, 0.8min #35
RTINSECONDS=43.913
SCANS=33,35
PEPMASS=340.94000	74282
CHARGE=1+
178.97586	80	
190.89209	88	
198.92696	78	
211.00075	76	
213.94181	136	
214.87842	80	
215.88829	376	
215.93536	108	
217.02379	86	
217.88078	296	1+
218.43881	78	
222.54146	112	
222.95462	142	
227.44073	92	
230.88841	116	
231.94925	302	1+
232.91577	78	
234.14669	80	
235.89088	102	
235.90675	98	
237.89028	138	
239.83645	98	
239.90408	94	
240.09147	80	
240.83386	134	
240.88531	80	
241.85070	76	
242.93999	222	1+
243.36747	104	
243.55899	78	
243.82870	108	
244.01732	80	
244.71609	84	
244.83219	166	
244.93905	98	
245.42332	82	
246.87142	124	
247.43971	92	
248.97355	96	
248.98936	182	
249.12113	96	
249.82899	80	
250.94632	82	
252.78765	86	
252.88915	78	
253.90811	124	
254.56935	76	
254.90656	118	
254.96625	144	
255.07110	392	1+
255.92109	76	
256.91249	114	
257.23898	92	
258.44340	92	
258.84559	142	
259.84929	118	
259.91650	86	
259.95671	184	
260.04305	84	
260.06669	86	
261.83439	220	1+
262.94013	78	
263.17319	88	
263.40815	78	
263.88286	76	
264.11011	76	
267.13522	350	
267.83519	76	
268.41615	152	
268.84064	252	1+
268.95599	144	1+
269.44292	80	
271.83860	172	1+
272.24991	82	
272.82248	86	
274.85983	124	
275.06725	82	
275.82978	76	
275.86435	128	
275.93143	76	
276.85338	88	
277.07077	78	
277.85759	356	
277.89916	82	
277.96052	88	
278.84512	226	
279.84597	142	
279.88449	90	
279.97553	188	
280.02596	104	
280.26207	160	
280.91848	78	
281.04944	106	
281.85765	168	
284.03691	96	
285.19707	120	
285.73248	96	
285.86941	92	
286.88965	88	
288.06787	86	
289.25926	100	
291.14833	82	
291.85771	98	
294.27772	108	
294.86456	382	1+
296.11354	162	
296.97649	86	
297.04005	100	
297.87262	84	
298.85450	94	
298.97310	78	
299.87214	118	
301.26424	80	
302.17542	78	
302.24764	90	
304.02628	76	
305.53350	92	
305.78529	210	1+
306.29810	104	
306.88080	122	
307.28827	78	
307.81110	92	
307.82573	78	
308.86484	110	
309.32684	88	
309.85665	78	
309.91897	84	
310.02712	84	
310.86177	92	
311.86104	78	
311.89335	84	
312.95710	80	
316.94492	74	
319.40698	100	
320.27952	130	
321.01510	88	
321.22363	102	
321.95077	104	
323.00931	92	
323.21240	76	
323.23753	120	
324.89061	120	
326.13602	96	
326.98043	92	
327.99169	80	
329.79312	78	
329.87094	248	
332.89030	76	
334.95538	106	
336.32924	200	
337.89451	82	
337.91262	78	
338.17219	76	
339.36801	100	
342.90190	96	
343.07892	84	
343.37694	88	
344.32426	80	
344.48341	84	
344.90225	86	
END IONS

###FS:    #m/z: 336.94526 #charge 1+
###MS: 33
###MSMS: 36
BEGIN IONS
TITLE=Cmpd 27, +MS2(336.9453), 28.0-35.0eV, 0.8min #36
RTINSECONDS=44.6855
SCANS=33,36
PEPMASS=336.94526	71612
CHARGE=1+
190.02453	84	
191.93351	102	
192.89780	124	
193.08197	76	
198.87988	76	
200.87804	78	
201.45961	98	
205.04854	78	
208.98226	182	
209.94254	78	
210.89791	94	
211.94355	752	1+
212.87715	616	1+
213.90414	86	
213.93988	448	
214.93238	78	
215.61879	108	
215.88585	228	
218.84020	90	
219.84617	88	
222.89519	82	
222.97759	74	
223.95789	98	
223.97872	216	
227.95384	134	
228.17654	94	
228.89526	118	
229.95461	856	
230.88825	964	1+
231.13135	78	
231.94795	592	1+
233.87266	80	
234.89866	96	
237.06363	144	
237.80781	80	
237.95187	80	
238.06518	80	
239.99623	92	
241.86144	134	
244.44336	76	
245.44089	90	
247.96306	412	
248.89718	204	
249.11155	88	
250.98543	240	
251.14844	78	
251.91374	78	
251.94313	74	
251.97704	182	
252.97250	788	1+
253.91072	100	
254.08942	106	
254.96727	154	
255.07384	754	1+
255.72258	84	
255.95258	92	
256.92236	140	
258.84534	326	1+
258.87041	78	
258.90953	84	
260.10456	160	
260.82182	86	
260.89100	74	
261.85197	148	
262.22381	86	
263.10995	74	
265.01996	154	
266.24515	86	
267.07594	78	
267.84964	110	
267.93369	86	
268.83845	122	
268.96116	196	1+
271.92165	74	
272.84774	130	
274.86258	132	
274.91663	98	
275.04489	78	
275.85372	644	1+
276.07032	100	
276.85557	432	1+
277.95855	100	
278.24163	80	
278.79484	84	
278.96413	160	
279.89658	84	
280.86074	146	
280.93291	76	
282.86058	78	
282.88222	90	
284.86841	118	
285.42915	88	
286.84869	110	
287.24348	78	
287.84945	146	
288.19937	86	
288.88966	80	
289.42835	74	
289.87699	88	
289.90087	84	
290.25224	102	
292.85612	86	
292.94410	90	
293.10543	334	1+
293.99945	94	
294.12706	74	
294.26758	88	
294.85926	102	
295.96777	88	
296.29337	86	
296.97648	142	
297.02122	76	
297.88492	120	
297.90615	80	
299.05925	114	
299.75314	78	
300.87016	78	
301.05531	84	
301.29192	76	
303.93839	78	
305.87684	82	
306.88181	158	
306.94290	86	
307.30060	80	
307.79789	78	
307.89041	98	
309.86529	130	
309.88121	174	1+
311.85899	90	
313.84195	80	
313.88119	102	
314.77128	78	
315.27281	78	
315.42949	78	
315.85757	100	
315.90733	82	
318.02590	88	
318.59652	140	
318.84514	82	
320.09395	80	
322.82172	86	
322.85516	78	
323.01595	92	
324.29068	74	
324.43451	92	
325.04506	86	
325.89236	192	
327.85611	100	
328.32445	76	
330.87374	250	1+
330.97836	94	
331.21507	74	
333.16221	80	
334.11347	74	
335.11507	76	
336.28722	78	
336.33506	110	
337.31280	78	
338.23581	86	
338.28297	98	
339.15755	82	
340.71739	84	
340.96221	98	
END IONS

###FS:    #m/z: 340.93962 #charge 1+
###MS: 37
###MSMS: 38
BEGIN IONS
TITLE=Cmpd 28, +MS2(340.9396), 28.0-35.0eV, 0.8min #38
RTINSECONDS=48.3795
SCANS=37-38
PEPMASS=340.93962	75300
CHARGE=1+
180.87485	74	
184.98535	80	
187.94162	82	
201.01225	76	
205.94686	138	
209.95719	82	
212.16190	100	
212.87885	126	
212.89588	114	
213.88105	150	
213.94037	698	1+
215.88631	370	
216.89108	224	
217.88302	164	
218.88748	132	
219.88058	74	
220.08241	82	
221.09669	78	
222.95576	76	
224.96853	108	
226.18680	98	
226.85405	88	
227.93772	202	1+
228.54763	88	
229.13267	82	
230.88488	324	1+
230.95977	92	
231.95133	420	1+
233.89583	510	1+
233.94957	94	
235.21158	78	
235.89265	596	1+
236.16335	94	
237.01455	168	
237.06449	78	
239.89620	122	
240.23396	84	
240.83530	116	
240.95583	78	
241.84116	84	
241.88157	76	
241.90606	76	
242.81952	134	
242.84279	78	
242.94174	182	
243.81636	190	1+
243.82752	88	
245.04268	74	
246.89844	82	
246.97703	122	
248.90582	78	
249.03197	94	
249.20830	110	
249.87912	74	
249.96483	104	
250.61757	82	
251.92857	160	
253.88405	76	
253.96653	114	
254.90862	84	
254.94166	96	
254.96476	338	
255.06868	96	
256.08041	100	
256.82949	78	
256.85300	86	
256.90227	92	
256.91803	76	
258.85376	274	1+
259.83245	106	
260.11235	74	
260.90763	92	
261.84358	122	
262.83935	118	
262.90308	120	
263.88676	94	
264.08026	78	
265.01608	178	
265.11500	88	
268.04006	82	
268.83907	236	
268.95680	194	
270.85975	80	
270.88217	76	
271.05792	84	
271.12884	78	
271.84328	206	1+
272.91521	138	
273.15830	78	
274.86261	154	
275.82770	74	
275.86025	90	
276.85562	358	
277.85905	158	
278.85026	248	
278.91853	92	
279.80225	76	
279.85046	320	1+
280.57525	74	
280.93489	92	
281.04878	94	
281.88881	148	
282.24256	154	
282.88746	116	
283.52409	86	
284.79059	98	
286.91081	140	
287.98883	78	
290.17273	126	
292.80770	74	
293.83403	80	
294.86416	122	
295.81397	84	
296.33298	78	
296.97297	146	
297.08099	270	1+
297.89668	116	
297.93375	112	
297.97496	108	
298.86199	262	1+
298.88200	76	
299.06320	194	
300.78551	76	
300.87584	274	1+
301.26856	78	
301.90641	268	1+
302.19010	112	
303.17255	152	
303.74169	96	
304.26185	172	1+
305.22428	80	
306.27619	242	1+
306.86116	76	
307.87198	76	
308.29177	208	
309.14759	88	
309.32437	130	
309.94918	76	
311.85884	84	
313.86152	120	
314.24466	98	
314.85631	176	1+
317.28606	76	
317.43251	78	
319.31263	94	
323.15285	86	
323.24045	136	
323.30421	274	1+
323.83290	78	
324.28818	268	1+
324.89669	78	
325.97588	82	
326.09978	78	
326.16991	166	
326.89736	120	
326.92062	74	
328.18994	174	1+
329.87115	148	
330.82462	120	
332.89100	88	
334.33086	98	
335.25886	80	
336.88233	74	
337.35581	194	1+
337.51330	92	
338.88387	104	
339.23366	134	
340.73187	134	
341.04371	76	
341.83108	86	
342.90672	316	1+
345.05820	78	
END IONS

###FS:    #m/z: 336.94543 #charge 1+
###MS: 37
###MSMS: 39
BEGIN IONS
TITLE=Cmpd 29, +MS2(336.9454), 28.0-35.0eV, 0.8min #39
RTINSECONDS=49.151
SCANS=37,39
PEPMASS=336.94543	66510
CHARGE=1+
145.45409	172	
189.85558	76	
191.51513	82	
192.88735	80	
198.14635	94	
199.94631	88	
206.97561	144	1+
209.02032	102	
211.94508	286	
212.87787	290	1+
213.15508	118	
213.93884	616	1+
215.88483	558	1+
215.93641	120	
221.96424	224	1+
223.53720	86	
224.97377	188	
226.89659	76	
227.95045	76	
228.02248	78	
228.89274	76	
229.89174	74	
229.95285	916	1+
229.97664	100	
230.82730	96	
230.88807	592	1+
231.94712	226	
232.95359	252	
233.89387	440	1+
234.12609	94	
235.87113	84	
236.07849	74	
236.16153	86	
237.01541	92	
237.06178	140	
238.92830	92	
239.59118	96	
240.03042	86	
240.83296	176	
240.94457	82	
240.96380	88	
241.84026	142	
242.91187	84	
243.09176	98	
244.45484	96	
245.19631	82	
245.35429	94	
245.83512	74	
246.10670	76	
246.40161	86	
246.97474	74	
247.96275	364	
248.89836	210	1+
248.94857	76	
249.65024	78	
249.96437	232	
250.96651	124	
250.98409	262	1+
251.06439	78	
252.47159	88	
252.97035	336	
253.04932	84	
253.14105	88	
254.08565	92	
254.96267	252	1+
255.07298	548	1+
255.86806	80	
257.82838	102	
257.84889	116	
259.95612	74	
260.82170	200	1+
262.72897	84	
262.94207	76	
263.56761	82	
264.05534	134	
266.84387	174	
267.00157	96	
267.21465	100	
267.46136	92	
268.84096	198	
268.96596	102	
269.83842	142	
271.84919	100	
272.56399	100	
273.79195	78	
273.85185	74	
273.94032	84	
274.81471	78	
274.87595	74	
274.89831	76	
274.97574	86	
275.21223	78	
276.85930	362	
277.84181	84	
277.88277	74	
278.97999	80	
279.98790	142	
281.05461	84	
281.34905	100	
281.84131	78	
282.86574	152	
285.07868	86	
285.85005	92	
287.85674	264	1+
288.85805	154	1+
289.08189	116	
289.11102	76	
289.54318	78	
293.10720	126	
293.27020	100	
293.85295	78	
294.79703	74	
295.26696	94	
295.29029	82	
295.40008	74	
297.97625	128	
298.04190	104	
298.30499	92	
299.05657	130	
300.06265	74	
300.17845	82	
301.43915	94	
301.91685	86	
302.87735	190	1+
303.73101	76	
304.25993	170	
305.10236	74	
305.26098	98	
305.90682	100	
306.10949	94	
306.27898	80	
306.89555	120	
307.80706	92	
308.87863	134	
309.32110	90	
310.17194	80	
310.91872	74	
311.86502	74	
313.30470	92	
314.30328	86	
315.82872	86	
316.07336	84	
317.15691	74	
317.79357	88	
317.82657	78	
318.42882	78	
319.77542	74	
321.11179	112	
322.04110	94	
324.16002	78	
324.89242	260	1+
325.08273	78	
325.16713	128	
326.88744	76	
327.31596	76	
328.37196	84	
330.33982	86	
331.28219	80	
332.40061	90	
332.88891	108	
333.89860	94	
335.18223	74	
337.28094	132	
337.95128	102	
338.90659	76	
340.40002	104	
341.12785	86	
END IONS

###FS:    #m/z: 359.96108 #charge 1+
###MS: 37
###MSMS: 40
BEGIN IONS
TITLE=Cmpd 30, +MS2(359.9611), 28.0-35.0eV, 0.9min #40
RTINSECONDS=49.9235
SCANS=37,40
PEPMASS=359.96108	49066
CHARGE=1+
183.93127	170	
204.09863	80	
206.94504	86	
207.72267	78	
210.08161	82	
211.84697	82	
214.89620	84	
215.96856	90	
219.85480	80	
222.90038	86	
222.95319	864	1+
223.88231	172	1+
224.94322	956	1+
225.00644	80	
226.97054	192	
227.92962	376	
228.83911	80	
228.94034	572	
230.15171	90	
233.94889	84	
234.86358	212	
238.21169	80	
239.04744	112	
239.06519	154	
239.12420	82	
239.90561	138	
240.83287	134	
240.94003	748	1+
240.96273	662	
241.89835	238	1+
242.93948	120	
242.95746	324	1+
244.95268	178	
245.93878	122	
246.41689	90	
246.95275	184	
246.97650	84	
248.03030	124	
248.80315	642	1+
249.92537	160	
250.94587	90	
252.87356	92	
253.43818	76	
253.85269	90	
254.95161	94	
255.23400	104	
258.84890	282	1+
258.88399	96	
258.91115	86	
258.97601	110	
259.97575	80	
260.06891	88	
260.39572	84	
260.96793	696	1+
261.02603	92	
262.09652	78	
262.65928	82	
263.88060	120	
263.97995	226	
264.01387	104	
264.93308	78	
265.97980	176	
266.81315	438	1+
267.40509	76	
268.50763	84	
268.80872	78	
268.92920	108	
269.96931	108	
271.07520	120	
272.08998	76	
273.13630	80	
273.25379	100	
275.92353	166	
276.85796	106	
277.90681	92	
278.79899	102	
278.81878	92	
278.85201	136	
279.79712	172	
280.26210	192	1+
280.79243	1118	1+
281.09550	140	
281.37794	78	
281.42700	96	
281.89212	140	
281.96290	188	1+
282.03260	78	
282.24161	82	
282.83374	86	
282.90420	86	
283.98665	178	
284.08643	80	
284.82458	382	1+
285.22387	78	
285.47501	112	
286.04994	88	
286.82285	102	
287.10590	80	
288.81997	126	
289.11103	96	
290.83817	76	
291.80436	118	
292.02695	124	
292.43504	96	
293.85118	120	
295.93119	118	
296.80888	766	1+
298.42811	104	
298.80170	1406	1+
299.08569	112	
299.87236	230	
301.58179	88	
301.86352	178	
302.21768	92	
304.02205	94	
305.39157	78	
306.27644	98	
306.93385	178	
307.88888	122	
308.29319	104	
309.81309	78	
312.59237	84	
313.42211	92	
314.24567	102	
316.81147	184	1+
317.09566	80	
318.04099	84	
318.59304	104	
318.79250	82	
319.50998	88	
321.41153	76	
321.81840	322	1+
321.88475	142	
323.01973	234	
323.23378	94	
323.83518	82	
324.92103	100	
325.26210	90	
325.89361	204	1+
326.00881	86	
327.79673	132	
327.91363	86	
328.32746	120	
329.93387	82	
330.68610	78	
330.81999	82	
332.64274	82	
333.39767	92	
336.31767	132	
336.94378	478	1+
338.12930	84	
338.99047	78	
339.17999	78	
339.87351	128	
341.02370	94	
341.19793	78	
341.27596	80	
341.41614	82	
344.10082	104	
344.17806	92	
349.96376	82	
355.04455	80	
358.19413	106	
359.17483	80	
360.39777	76	
362.97811	80	
364.61544	86	
364.82893	110	
365.05863	104	
365.18677	94	
END IONS

###FS:    #m/z: 359.96093 #charge 1+
###MS: 41
###MSMS: 42
BEGIN IONS
TITLE=Cmpd 31, +MS2(359.9609), 28.0-35.0eV, 0.9min #42
RTINSECONDS=53.607
SCANS=41-42
PEPMASS=359.96093	42782
CHARGE=1+
110.91318	84	
191.10386	102	
192.89078	78	
193.08343	116	
194.89690	76	
201.93061	98	
209.94364	290	
210.93116	90	
213.93812	88	
214.85837	80	
222.90214	108	
222.95143	1356	1+
223.89105	240	1+
224.66567	88	
224.94769	1880	1+
225.40269	80	
226.94431	982	
226.96904	104	
227.93077	292	
228.94229	872	
231.89010	100	
233.96081	76	
234.86333	82	
236.00687	78	
239.84423	82	
239.90525	154	
240.82293	136	
240.89412	82	
240.94008	838	1+
240.96157	1262	1+
241.89960	154	
242.95574	1212	1+
243.07062	86	
245.84977	78	
245.93962	268	
246.90628	94	
246.95409	134	
247.80694	92	
247.94775	252	1+
248.80246	782	1+
248.96993	80	
250.04828	102	
250.90536	76	
250.94942	378	1+
250.97920	206	1+
252.08179	78	
252.12825	102	
252.63745	98	
252.87693	96	
253.11584	92	
253.87831	82	
254.85376	92	
255.00643	78	
256.06660	80	
257.00267	100	
258.84136	114	
258.97254	618	1+
259.12339	116	
259.44445	138	
260.44908	84	
260.96790	988	1+
262.97381	100	
263.85215	132	
263.97686	192	
264.81681	326	1+
265.04704	98	
265.07867	108	
265.12813	134	
265.97172	210	
266.24792	96	
266.81203	616	1+
268.81272	104	
268.84074	86	
269.43494	86	
270.00749	86	
271.09355	92	
272.79543	92	
273.92016	88	
274.85902	116	
275.18138	88	
275.85230	372	1+
275.87035	88	
276.06635	102	
276.81444	92	
276.85600	318	1+
277.80741	92	
278.79791	488	1+
280.79256	1584	1+
281.35303	122	
282.01276	82	
282.11970	110	
282.82974	126	
282.94128	172	
283.98888	90	
284.77226	80	
284.82920	98	
285.82261	102	
287.17907	78	
287.99524	92	
289.42607	104	
289.83257	100	
289.87563	80	
292.28481	90	
293.15991	150	
293.98073	86	
295.86046	84	
296.80892	616	1+
296.84945	78	
298.07379	78	
298.80217	2178	1+
299.20030	82	
299.87591	196	
301.80506	102	
304.09076	82	
304.44098	78	
304.94529	78	
305.15514	104	
306.27880	76	
306.85342	264	1+
307.28606	162	
308.28666	92	
308.81304	88	
310.42076	82	
310.87332	134	
311.20900	82	
312.86251	128	
312.94813	90	
315.78736	88	
316.81593	224	
317.49623	80	
319.31099	154	
319.82286	166	
319.85910	82	
320.29179	84	
320.42838	88	
321.82278	230	
323.01564	544	
323.16195	78	
323.89020	242	1+
324.82322	100	
325.72936	102	
326.30151	80	
327.86730	82	
330.81536	82	
330.91789	86	
331.17283	82	
334.30840	106	
334.80301	86	
335.92257	76	
336.94370	618	1+
337.37146	102	
338.32701	80	
339.85653	78	
340.74898	78	
341.13736	184	1+
341.41577	100	
343.29039	78	
344.18735	92	
344.36083	86	
346.80984	86	
347.30150	102	
347.34726	84	
347.37247	86	
349.92219	76	
350.78158	90	
351.78080	82	
352.89165	134	
353.11768	78	
353.88869	84	
358.19876	110	
358.21445	84	
359.85738	120	
363.11158	102	
364.19338	82	
END IONS

###FS:    #m/z: 313.92889 #charge 1+
###MS: 41
###MSMS: 43
BEGIN IONS
TITLE=Cmpd 32, +MS2(313.9289), 28.0-35.0eV, 0.9min #43
RTINSECONDS=54.379
SCANS=41,43
PEPMASS=313.92889	21530
CHARGE=1+
183.58860	94	
185.03880	76	
187.93241	66	
191.07863	96	
192.88756	66	
193.96824	196	
196.96050	64	
197.86977	116	
198.84349	60	
198.95135	144	
205.94794	68	
206.95019	86	
210.19199	64	
212.44457	70	
214.87279	98	
218.82370	78	
222.90241	88	
223.10957	70	
223.96001	196	
225.03954	74	
225.86207	76	
227.85582	114	
227.87176	60	
228.63094	70	
229.09570	68	
230.82539	80	
230.84747	64	
231.07540	72	
231.85639	148	
231.98354	68	
232.06198	94	
232.62148	68	
232.90471	92	
232.93275	68	
233.00401	66	
234.80320	66	
234.97199	288	
234.99687	78	
240.14836	68	
240.99229	82	
241.26306	72	
243.09357	88	
243.11465	82	
244.23810	68	
245.22340	68	
245.43882	68	
245.84429	78	
246.19724	132	
246.97828	106	
248.11261	70	
248.89615	66	
249.43293	94	
250.10647	66	
250.91188	132	
250.94642	110	
250.96747	78	
251.20296	148	
251.77944	68	
252.12638	68	
252.79567	60	
254.05052	60	
254.09183	72	
254.18941	74	
254.24841	102	
254.42041	86	
258.14350	68	
259.80964	92	
262.14820	72	
262.82858	76	
264.23609	90	
265.86122	68	
266.80138	60	
266.86031	142	
267.24658	84	
268.79254	62	
268.88696	104	
268.95270	86	
269.04355	62	
269.12048	72	
269.96323	66	
270.27520	156	
270.45361	96	
270.84762	72	
270.90895	98	
271.26210	104	
271.43609	90	
272.01494	80	
272.43853	94	
272.74471	66	
272.96168	66	
273.16685	74	
273.97928	62	
274.08464	64	
274.83116	72	
275.82771	66	
275.97433	104	
276.86031	82	
277.85842	60	
277.93440	74	
278.23930	80	
280.24647	74	
280.26040	98	
282.85516	60	
282.87017	78	
284.13635	70	
284.82169	68	
285.23228	78	
286.06850	76	
286.77133	74	
286.87324	92	
289.11712	78	
290.10888	128	
290.96979	62	
292.88346	92	
292.97390	74	
293.23860	76	
294.05336	72	
295.80361	64	
296.17948	68	
298.80265	66	
301.02779	68	
302.81569	60	
303.20708	60	
303.43554	70	
303.89189	64	
304.25960	82	
304.87888	68	
304.94114	104	
305.02060	68	
305.88114	88	
305.92175	100	
307.28507	68	
307.89102	208	
308.30863	62	
309.41349	64	
310.95742	74	
311.86752	92	
312.81004	134	
312.87448	70	
314.27629	102	
314.29889	64	
315.05011	80	
315.18530	66	
315.29024	72	
315.80255	72	
316.29176	66	
316.87279	60	
317.94053	76	
317.97522	66	
318.24696	72	
END IONS

###FS:    #m/z: 318.93466 #charge 1+
###MS: 41
###MSMS: 44
BEGIN IONS
TITLE=Cmpd 33, +MS2(318.9347), 28.0-35.0eV, 1.0min #44
RTINSECONDS=55.1515
SCANS=41,44
PEPMASS=318.93466	16258
CHARGE=1+
181.87042	76	
182.96505	74	
185.92346	82	
192.89412	66	
193.96631	120	
194.82611	78	
197.86662	68	
197.96055	144	
201.00692	74	
201.04409	224	1+
205.01335	82	
205.94989	230	
208.93519	74	
212.53203	66	
213.88240	88	
215.48918	104	
217.94748	76	
221.07466	90	
221.13319	116	
222.06189	78	
222.18088	70	
222.97570	98	
223.95615	72	
224.06446	96	
224.95824	66	
226.88917	70	
227.10376	84	
227.92926	244	
228.06140	92	
230.88686	80	
230.97453	66	
231.44129	72	
233.85374	132	
233.93980	102	
234.64869	140	
234.97050	292	
235.03816	72	
235.37330	84	
236.03318	66	
236.19374	64	
236.55630	88	
237.20810	80	
237.92727	70	
238.09785	72	
238.79557	76	
238.94444	108	
239.08023	96	
239.90878	72	
240.88168	64	
240.90633	90	
240.93950	5452	1+
240.96636	128	
244.06707	80	
244.10001	64	
245.93929	70	
246.97851	76	
246.99112	90	
247.19447	82	
247.97447	72	
248.09107	92	
250.94240	68	
251.24376	82	
252.03844	96	
252.23155	108	
252.95452	164	
254.08966	66	
254.95554	72	
256.12549	70	
257.80847	80	
257.89312	70	
258.83076	106	
258.94580	152	
260.08870	92	
260.65329	108	
260.94461	150	
261.87879	184	1+
262.04899	66	
262.94036	72	
262.96206	74	
263.03359	78	
263.06132	96	
263.17103	66	
264.05867	72	
264.79625	104	
264.86514	70	
265.28093	92	
265.42895	88	
266.00153	76	
266.86332	78	
267.86744	66	
268.17278	84	
270.79304	76	
274.08539	188	1+
275.85774	76	
277.81736	76	
278.24127	80	
278.84184	76	
279.09084	998	1+
279.28059	86	
280.17183	72	
280.27262	66	
281.45995	74	
282.05777	74	
282.10109	84	
282.86175	102	
283.07589	72	
284.80524	72	
285.40873	94	
285.79245	64	
289.87656	138	
290.78375	78	
290.84242	72	
290.87590	72	
291.86325	64	
292.81929	132	
293.87838	74	
294.03205	72	
294.27007	64	
296.81378	72	
298.17528	74	
298.79505	78	
298.85201	70	
299.38714	104	
301.24090	68	
301.85959	72	
302.24407	114	
302.75997	92	
303.14056	70	
303.88505	74	
305.89408	78	
306.78595	90	
306.87451	76	
307.31516	88	
307.88569	392	1+
308.30203	96	
308.44414	70	
309.41119	70	
310.32372	72	
310.95321	74	
311.22173	96	
311.93235	88	
313.04587	70	
313.76795	86	
314.83241	70	
315.24856	72	
315.28566	72	
317.30799	88	
317.32299	66	
317.86134	66	
319.81300	84	
320.88778	66	
321.13420	96	
322.20004	74	
323.01822	80	
323.90051	66	
324.16219	70	
END IONS

###FS:    #m/z: 322.92950 #charge 1+
###MS: 45
###MSMS: 46
BEGIN IONS
TITLE=Cmpd 34, +MS2(322.9295), 28.0-35.0eV, 1.0min #46
RTINSECONDS=58.82
SCANS=45-46
PEPMASS=322.92950	212680
CHARGE=1+
90.80260	94	
148.59261	82	
197.86830	138	
197.95554	92	
198.87876	68	
201.04252	140	
205.87761	74	
205.94687	270	1+
206.83520	78	
206.97087	74	
208.94254	72	
209.91809	74	
210.89721	124	
212.89455	76	
213.09118	74	
213.90203	70	
219.08038	72	
221.07288	90	
222.43144	92	
222.95098	152	
223.00685	78	
223.89063	158	
223.95911	630	1+
224.89059	74	
226.61540	68	
227.93201	338	
228.90572	68	
229.98503	68	
232.00948	90	
233.06392	72	
233.83503	68	
233.99491	96	
234.00746	88	
234.10357	138	
235.13072	76	
235.83129	72	
235.99188	78	
236.03540	110	1+
237.06449	78	
238.07905	76	
238.82227	70	
238.93963	242	
239.07978	132	
239.90483	212	
240.06661	72	
240.79606	72	
240.82263	72	
240.90615	108	
240.93981	5150	
241.00766	72	
241.11802	102	
241.47874	106	
241.94219	3518	
242.04919	84	
242.08758	76	
242.94118	12124	1+
243.82166	270	1+
244.90451	68	
244.93946	2826	1+
245.42152	82	
245.59073	86	
245.88348	72	
246.85198	72	
246.94031	94	
246.97488	254	
247.96341	104	
248.00569	72	
249.84825	76	
250.00945	78	
250.94582	162	
251.14669	72	
251.92751	74	
252.11674	110	
253.11592	76	
253.91896	80	
255.94679	84	
257.80045	96	
257.91777	94	
258.07660	68	
258.83603	164	
259.10343	84	
260.48296	108	
260.84349	110	
261.89187	172	
262.06623	72	
262.22229	68	
262.47632	78	
262.82871	68	
264.95846	130	
265.16867	72	
265.93142	82	
266.24798	88	
266.91326	76	
267.87296	76	
267.95159	206	1+
268.00387	86	
268.80242	80	
268.91721	78	
271.41389	80	
271.90551	78	
272.20551	90	
272.44432	92	
272.84445	200	1+
272.94122	88	
275.85226	70	
276.10458	96	
276.72755	112	
278.83572	74	
279.09142	882	1+
279.17004	76	
280.04447	70	
280.07962	72	
281.78780	68	
284.29186	430	1+
285.12019	72	
285.92114	74	
286.90449	74	
288.23062	72	
288.92515	84	
290.86419	208	1+
291.80516	84	
295.85213	130	
297.27098	92	
297.83415	72	
297.89351	76	
298.12014	80	
298.83534	68	
299.79992	142	
301.87184	70	
303.94735	70	
304.19548	70	
304.94131	76	
305.57205	76	
305.76931	68	
306.88906	212	1+
307.28319	84	
307.54987	92	
307.80330	128	
308.29381	404	1+
308.80961	94	
308.86346	140	
309.80875	88	
309.86487	86	
310.30605	238	
310.91414	88	
311.02032	72	
312.22309	86	
312.87036	70	
313.05271	68	
313.70246	72	
314.24439	70	
314.80405	76	
316.83125	68	
319.88582	68	
320.19110	68	
323.23337	232	
323.87527	88	
324.89003	156	
324.98086	76	
325.12913	80	
325.89426	142	
326.84943	74	
327.28721	106	
END IONS

###FS:    #m/z: 359.96099 #charge 1+
###MS: 45
###MSMS: 47
BEGIN IONS
TITLE=Cmpd 35, +MS2(359.9610), 28.0-35.0eV, 1.0min #47
RTINSECONDS=59.5935
SCANS=45,47
PEPMASS=359.96099	41818
CHARGE=1+
74.46957	74	
187.45188	92	
191.10318	160	
200.87304	78	
208.88887	80	
209.94089	234	
214.87831	90	
222.37820	92	
222.95186	176	
223.89184	168	
223.95935	258	
224.94794	584	1+
224.97523	106	
225.04375	74	
225.97074	116	
226.94765	278	1+
226.97055	346	
227.93174	122	
228.94284	384	
229.10082	88	
229.97528	78	
231.80290	78	
232.13305	80	
233.85547	76	
233.93621	100	
234.64855	100	
235.86141	76	
236.84315	90	
240.83038	82	
240.93881	1170	1+
240.96313	790	1+
241.89858	184	
242.96477	102	
243.91949	90	
244.95703	234	
245.94025	160	
246.95275	164	
246.97340	138	
247.08059	94	
247.13092	80	
247.70787	114	
247.89758	82	
248.80463	190	
249.12672	76	
249.39644	94	
249.80775	82	
250.94995	134	
250.96578	104	
251.10727	120	
252.23176	86	
252.46980	98	
254.08957	84	
254.88546	136	
255.13390	72	
255.94210	92	
257.45736	98	
258.44241	72	
258.84358	102	
258.97176	178	
259.41013	84	
260.97027	436	1+
261.89593	78	
263.86210	80	
264.16987	88	
264.82128	102	
265.79341	80	
265.95702	74	
266.81284	886	1+
266.86527	90	
267.86549	86	
268.80840	76	
268.93142	90	
269.89079	88	
272.85051	92	
276.00713	90	
276.80825	236	1+
276.85662	190	
277.91775	150	
278.80148	232	
278.84050	140	
278.97084	82	
279.79887	108	
279.83500	86	
280.06305	94	
280.16797	82	
280.79210	1358	1+
280.85965	110	
280.91788	104	
281.99189	74	
282.27438	80	
282.46838	106	
282.79182	164	
283.81975	836	1+
283.97078	100	
284.82168	722	1+
285.87555	82	
286.75638	80	
286.82758	120	
286.86254	78	
289.83046	118	
290.80612	90	
290.84536	218	1+
291.60509	80	
291.80673	120	
295.96186	102	
295.98499	74	
296.80758	774	1+
296.85599	82	
296.98495	76	
298.13946	80	
298.38738	78	
298.42353	94	
298.80314	1668	1+
299.86706	182	
300.16326	80	
300.80367	266	1+
300.86599	112	
301.14076	90	
301.79315	110	
301.85260	80	
302.08324	76	
302.24365	74	
302.88414	98	
303.13626	88	
303.20947	88	
303.79261	78	
303.84654	100	
303.94222	142	
304.26196	98	
305.11474	92	
305.90043	74	
306.02632	92	
306.09629	78	
306.93665	106	
307.89410	132	
311.86011	78	
312.77240	106	
314.82023	156	
315.81359	906	1+
315.86805	98	
316.81615	766	1+
317.74101	94	
318.40680	86	
318.94181	90	
318.96507	126	
322.36973	86	
322.87466	108	
322.93427	74	
323.01748	150	
323.82402	82	
324.89179	152	
325.01628	80	
325.89348	74	
331.61757	116	
336.08231	86	
336.94489	118	
337.80004	76	
338.90197	74	
341.25878	102	
342.20067	108	
342.90483	118	
346.82585	102	
350.95897	82	
352.88795	114	
357.08109	74	
357.77504	86	
359.26743	210	1+
END IONS

###FS:    #m/z: 313.92864 #charge 1+
###MS: 45
###MSMS: 48
BEGIN IONS
TITLE=Cmpd 36, +MS2(313.9286), 28.0-35.0eV, 1.0min #48
RTINSECONDS=60.3665
SCANS=45,48
PEPMASS=313.92864	20494
CHARGE=1+
186.99470	78	
188.98656	92	
190.83937	68	
192.88580	66	
196.10337	92	
204.98330	62	
205.94981	136	
206.95036	68	
211.89011	70	
211.97232	62	
212.98533	92	
215.97792	66	
216.85366	74	
221.94563	136	
221.96456	70	
222.94993	74	
223.40884	84	
223.97074	76	
225.86439	190	1+
225.93698	76	
227.07581	86	
227.88707	86	
227.92802	78	
229.42634	100	
229.82826	74	
229.91588	86	
230.88791	118	
231.07205	70	
231.09025	72	
231.82647	66	
231.85913	106	
233.85468	124	
233.89132	78	
234.08491	92	
234.18226	76	
234.96878	184	
235.85354	232	
235.95589	112	
235.97297	92	
237.76835	86	
237.84223	74	
237.97446	80	
239.10480	72	
239.14673	80	
240.84175	78	
240.89109	70	
241.04168	74	
243.87148	84	
244.44902	90	
246.97732	78	
249.97076	72	
250.09097	64	
250.83747	70	
250.91524	104	
251.62151	80	
252.22782	78	
252.78970	62	
252.93030	94	
252.96918	78	
253.15871	70	
253.94890	58	
254.91233	88	
255.17129	62	
255.95234	74	
256.17456	66	
256.54246	106	
256.81875	86	
256.90209	60	
256.94924	72	
258.12809	64	
258.14551	74	
258.43771	92	
258.53067	84	
258.94151	176	1+
259.24164	62	
260.96023	70	
262.94938	170	
263.07734	64	
263.24494	82	
263.91866	78	
264.24003	76	
265.08304	66	
266.85872	110	
266.88791	70	
268.75636	106	
268.86284	58	
269.90899	64	
270.10864	70	
270.24360	68	
271.27430	74	
271.93639	66	
273.21322	84	
273.80002	64	
273.91393	76	
273.97076	86	
274.01384	70	
274.08664	88	
275.95586	90	
276.75029	68	
276.85844	68	
277.02599	84	
277.06893	68	
278.25766	76	
278.42582	102	
279.09601	72	
279.97695	64	
280.06299	94	
280.26053	90	
280.93291	72	
281.80032	58	
282.11573	82	
283.09825	68	
286.87624	126	
286.93106	92	
287.05172	78	
287.90769	64	
288.83853	138	
289.78568	80	
289.92802	84	
290.86827	98	
293.44081	66	
293.89700	82	
294.39219	82	
294.84785	62	
295.27763	62	
295.85190	90	
295.87506	82	
296.80327	62	
301.81289	62	
302.88747	124	
303.81246	64	
304.78677	78	
305.28032	64	
305.44088	94	
305.98634	64	
306.00144	76	
310.20669	88	
311.24778	60	
311.80711	66	
311.86124	62	
313.80906	68	
313.87039	118	
314.24506	96	
314.28205	190	
314.85185	64	
314.92161	70	
315.10703	132	
315.24541	118	
315.28583	80	
317.21421	86	
319.10388	68	
319.16338	62	
END IONS

###FS:    #m/z: 322.92931 #charge 1+
###MS: 49
###MSMS: 50
BEGIN IONS
TITLE=Cmpd 37, +MS2(322.9293), 28.0-35.0eV, 1.1min #50
RTINSECONDS=64.031
SCANS=49-50
PEPMASS=322.92931	223476
CHARGE=1+
68.48570	98	
192.88733	116	
193.90010	80	
198.87628	66	
201.04083	162	
201.42311	56	
205.19625	76	
205.94850	338	
205.97424	68	
206.92902	64	
206.94984	252	
207.89452	72	
210.97937	80	
212.89390	198	1+
218.88186	66	
219.99696	102	
220.86112	66	
221.06594	72	
221.89481	238	
222.95385	64	
223.95959	452	1+
225.88573	86	
226.99077	72	
227.93005	72	
228.81848	92	
228.94098	56	
229.03608	76	
233.06366	84	
235.97642	68	
236.80167	60	
237.04912	70	
238.93961	420	1+
238.96242	88	
239.08025	80	
240.88553	58	
240.90741	124	
240.94004	4094	
241.93871	13974	1+
242.82036	116	
242.94093	10040	1+
243.10710	76	
243.87691	206	1+
244.09591	86	
244.41240	64	
244.93931	2388	1+
246.97448	338	1+
248.15674	78	
248.80353	56	
249.15581	72	
250.22103	66	
250.44267	90	
250.47166	98	
250.94904	78	
252.87776	108	
252.96140	56	
253.23097	90	
254.00410	80	
254.12716	70	
254.90756	90	
255.80360	64	
257.21939	62	
257.83232	56	
257.94647	86	
258.79704	96	
258.83243	110	
258.97487	78	
259.11121	76	
260.83208	490	1+
260.93278	100	
262.38667	72	
262.82476	82	
265.01486	66	
265.06171	114	
265.82518	74	
265.87557	70	
265.92723	66	
265.95563	62	
266.04344	92	
266.19966	70	
266.86511	58	
266.99777	58	
267.08795	68	
267.93552	64	
268.79062	64	
268.85474	86	
268.95940	84	
269.79586	234	1+
269.89082	68	
269.97127	68	
271.44427	74	
272.82491	64	
272.84387	164	
273.79619	294	1+
274.06304	76	
274.11311	114	
278.32538	96	
278.84093	172	
279.09081	1176	1+
279.20661	56	
279.84530	90	
280.80971	60	
282.49106	70	
282.80773	248	1+
282.86668	100	
282.89444	60	
283.06773	202	
283.86298	88	
283.96881	116	
284.29268	376	1+
285.85300	68	
285.96276	70	
286.85856	80	
286.92061	58	
287.93689	84	
289.86924	80	
290.17688	86	
290.78580	72	
292.95278	104	
293.81331	96	
294.07656	60	
294.77465	64	
294.84971	66	
296.86234	84	
296.98277	70	
297.82554	98	
299.05647	62	
302.26053	62	
303.95141	76	
304.05453	58	
304.25981	82	
304.41169	66	
304.44386	92	
305.27362	78	
305.87678	62	
308.29703	78	
308.88475	72	
308.91664	120	
310.30539	120	
311.02860	70	
312.24724	60	
312.41842	92	
312.45749	112	
312.80498	72	
312.88325	84	
316.17143	70	
316.39845	72	
317.01474	92	
317.84187	66	
319.15220	74	
321.13849	90	
321.18476	94	
321.43105	106	
322.75336	82	
322.87066	70	
323.00134	110	
323.12653	64	
323.23786	60	
323.88824	124	
324.89264	118	
324.92591	64	
325.24895	74	
325.89541	72	
327.88060	76	
328.18964	78	
END IONS

###FS:    #m/z: 340.93954 #charge 1+
###MS: 49
###MSMS: 51
BEGIN IONS
TITLE=Cmpd 38, +MS2(340.9395), 28.0-35.0eV, 1.1min #51
RTINSECONDS=64.803
SCANS=49,51
PEPMASS=340.93954	96308
CHARGE=1+
61.74600	70	
64.94847	86	
115.88465	74	
184.43617	88	
188.88862	80	
189.86203	72	
197.87510	74	
200.86963	84	
205.93575	72	
205.94977	116	
210.93844	90	
211.90256	84	
211.94217	70	
212.88143	84	
213.88227	80	
213.93985	232	1+
214.89410	70	
215.10500	88	
215.88339	104	
215.93431	70	
216.88983	88	
219.94224	70	
220.87407	72	
221.89114	120	
222.97625	102	
224.98056	94	
228.07820	78	
230.88705	170	
230.95579	136	
231.94656	180	
232.89212	468	1+
233.06756	86	
233.94609	150	
234.85182	72	
235.07948	76	
235.21530	76	
235.94837	88	
236.54839	70	
237.07018	82	
237.89479	108	
240.18837	80	
240.34644	90	
240.83671	436	1+
241.08000	70	
241.19227	70	
241.69978	84	
241.90325	142	
241.94440	78	
243.83259	280	
244.96185	72	
245.83371	92	
245.89498	72	
246.85465	72	
248.89509	184	1+
248.98932	166	1+
249.18142	78	
249.87578	70	
249.96869	100	
251.78926	104	
251.92174	76	
253.42054	82	
254.08780	78	
254.53421	80	
254.96959	178	
254.98843	76	
255.07420	192	
255.89356	90	
255.92918	86	
256.85085	142	
256.86815	110	
257.85287	106	
258.44383	92	
258.84504	1066	1+
258.89445	132	1+
259.91455	70	
259.95842	100	
260.83719	734	1+
260.93373	86	
261.50631	80	
261.84088	474	1+
262.10642	100	
262.85992	130	
265.01118	70	
266.85717	70	
266.99642	122	
267.13219	72	
267.90557	108	
268.84067	86	
269.84066	90	
270.82485	156	
271.83629	72	
272.93312	70	
272.97148	86	
273.01024	74	
273.80023	70	
274.40164	78	
274.43028	82	
274.82950	82	
274.85789	176	
274.87022	174	
274.93743	78	
275.84166	118	
275.85367	864	1+
277.80936	70	
277.96337	118	
278.84366	1034	1+
278.99567	90	
279.53527	74	
279.82290	96	
279.96010	96	
280.41049	100	
280.85135	192	
280.91868	74	
281.89329	74	
282.79426	90	
283.82170	72	
284.43385	76	
285.92340	94	
286.91640	76	
289.20902	76	
289.36783	74	
292.39619	80	
292.85560	156	1+
292.89809	80	
294.86099	112	
295.10062	72	
295.97599	96	
296.87345	98	
296.97371	448	1+
297.00848	80	
298.07787	92	
298.41516	78	
299.05804	206	1+
299.28359	88	
299.87068	324	1+
300.86049	76	
301.85796	222	1+
302.17278	204	1+
302.88012	72	
303.95132	76	
304.44195	80	
305.16001	70	
307.28757	78	
308.29557	112	
308.79998	70	
308.87667	152	
310.98145	76	
312.81357	74	
313.16997	76	
315.80487	78	
316.87069	70	
316.93404	80	
317.89661	88	
320.29606	106	
321.81875	74	
324.89145	160	
326.16832	82	
328.80182	84	
328.94857	76	
339.06297	76	
339.81131	96	
340.03579	72	
340.07402	84	
340.91225	72	
341.37283	86	
343.52192	92	
344.32417	102	
END IONS

###FS:    #m/z: 336.94535 #charge 1+
###MS: 49
###MSMS: 52
BEGIN IONS
TITLE=Cmpd 39, +MS2(336.9453), 28.0-35.0eV, 1.1min #52
RTINSECONDS=65.575
SCANS=49,52
PEPMASS=336.94535	57484
CHARGE=1+
46.73876	70	
185.49196	72	
189.88603	70	
192.88895	88	
193.07177	86	
197.96023	76	
203.87719	80	
203.92975	90	
208.88369	74	
211.87162	140	1+
211.94245	1024	
213.93988	684	1+
214.88256	358	1+
215.88599	304	1+
215.94267	70	
218.15979	72	
218.84218	74	
223.97388	268	1+
226.09462	72	
226.82077	70	
226.85035	74	
226.97422	84	
227.85927	84	
227.89073	82	
227.94080	98	
228.12467	118	
229.95413	646	
229.97371	92	
230.88952	850	
231.02298	86	
231.95141	576	1+
233.58513	102	
233.89341	120	
235.89571	78	
236.91142	76	
237.90248	92	
239.01576	72	
239.93567	72	
240.83719	572	1+
241.84252	360	1+
243.89246	98	
245.22930	96	
247.86673	70	
247.96663	180	
248.20338	74	
248.89813	100	
248.98333	86	
249.90259	72	
249.95916	142	
250.11718	84	
250.88765	94	
250.95272	104	
251.06671	72	
251.82709	140	
251.84364	78	
251.96870	624	1+
252.97178	522	1+
253.13528	84	
253.84693	84	
253.90060	108	
254.09926	102	
254.96942	250	
255.02812	92	
255.07758	172	
256.07225	82	
256.86541	78	
257.02042	102	
257.24662	80	
257.85509	112	
258.84493	544	1+
258.90639	72	
260.83012	70	
260.89745	86	
261.85399	74	
264.42771	92	
265.86319	78	
266.25176	88	
266.41221	72	
266.84440	100	
268.14048	86	
268.45851	96	
268.84242	384	
268.89302	72	
268.96044	72	
269.83708	208	
269.85255	80	
269.95428	152	
269.98958	86	
270.84578	108	
270.98128	94	
271.44036	74	
271.91918	90	
272.80133	84	
272.81944	138	
272.91726	72	
272.97526	184	
273.06920	94	
274.42429	76	
274.83531	92	
274.85894	176	
274.94302	90	
275.87456	122	
275.94404	78	
276.86323	262	
277.08510	76	
278.05092	82	
278.84631	138	
278.86369	146	
279.09402	76	
279.85724	124	
280.25841	82	
280.97007	74	
281.04923	114	
281.85534	96	
282.87617	118	
283.42817	120	
283.93370	92	
285.85073	70	
286.85020	216	
287.80758	74	
287.84750	248	
288.78760	76	
288.86267	150	
290.14574	98	
290.81547	82	
293.10408	102	
293.15865	74	
293.85653	102	
294.05219	74	
294.92536	94	
295.85163	84	
296.99809	98	
298.25942	88	
298.82901	94	
298.87767	72	
298.89231	74	
301.51587	78	
303.94924	72	
304.90704	72	
305.85769	72	
306.88188	96	
310.30613	74	
310.85868	172	1+
311.31477	74	
313.37438	76	
313.82860	84	
314.01355	80	
321.28344	102	
321.80369	74	
322.22413	72	
322.25742	70	
322.88358	78	
323.88414	76	
326.88747	74	
328.83712	80	
328.89754	86	
330.65913	112	
332.40765	74	
336.89780	70	
336.94619	196	
337.35084	78	
341.25708	120	
END IONS

###FS:    #m/z: 322.92950 #charge 1+
###MS: 53
###MSMS: 54
BEGIN IONS
TITLE=Cmpd 40, +MS2(322.9295), 28.0-35.0eV, 1.2min #54
RTINSECONDS=69.2475
SCANS=53-54
PEPMASS=322.92950	347780
CHARGE=1+
55.67738	82	
103.88461	68	
108.30986	84	
177.07052	74	
185.00021	76	
188.93245	78	
189.92459	78	
191.93711	70	
192.09524	66	
192.90263	80	
193.90179	68	
193.92761	74	
194.86393	76	
196.01402	86	
201.04577	130	
202.04732	74	
205.06068	72	
205.94949	404	
207.97279	262	
208.93912	102	
213.83006	88	
215.82080	72	
215.88060	74	
216.51936	72	
216.88993	78	
219.92422	66	
220.86662	90	
221.05813	66	
221.87323	70	
221.89445	136	
221.94450	78	
223.96332	520	1+
224.95676	72	
225.95699	144	
227.81867	74	
227.93714	74	
228.89481	94	
228.91886	92	
231.91040	84	
232.89146	76	
233.04684	74	
234.88396	80	
235.85046	74	
237.95391	106	
238.07573	310	1+
238.93936	394	1+
238.96265	82	
239.05361	68	
239.07923	260	1+
239.78049	76	
239.83830	92	
239.90526	88	
240.78833	94	
240.82659	92	
240.93974	7132	
241.08931	94	
241.91174	76	
241.94139	5032	
242.94089	15472	1+
243.82610	92	
244.42987	68	
244.83585	118	
244.93953	3136	1+
246.88362	76	
246.97770	174	
247.97654	84	
250.65271	80	
250.94949	106	
251.89815	66	
252.11088	90	
254.86346	66	
256.83526	72	
256.89843	72	
257.40640	100	
257.86792	68	
257.96609	74	
258.82962	258	1+
258.90587	80	
260.92718	110	
261.83245	140	
261.88767	76	
262.83832	72	
262.89821	76	
263.17312	72	
263.95080	72	
264.07421	66	
265.42072	68	
265.85788	122	
266.06562	72	
266.43414	106	
266.79568	90	
266.89718	76	
266.96144	80	
267.82294	72	
267.89536	82	
268.95720	184	
271.13876	76	
271.81234	76	
273.78973	76	
273.84503	92	
278.02867	68	
278.12032	72	
278.85687	86	
279.09149	1032	1+
279.80664	72	
279.82065	78	
280.22329	66	
280.84676	84	
280.88589	78	
283.07223	96	
283.91678	72	
284.05584	70	
284.08128	136	
284.09884	68	
284.27081	70	
284.29260	482	1+
284.44899	84	
284.85736	78	
286.11835	80	
286.43662	78	
286.93737	100	
287.80965	88	
288.87598	282	1+
288.91041	84	
294.17945	74	
294.84951	76	
296.87273	78	
296.95101	100	
297.12894	86	
299.09843	76	
300.00197	74	
300.86380	76	
301.01690	68	
301.12584	74	
301.86122	80	
301.87832	94	
303.93407	96	
304.28133	74	
305.15347	90	
305.87028	72	
305.89379	88	
306.79438	74	
306.88550	308	1+
307.30651	72	
307.35864	70	
308.29102	92	
309.14767	70	
309.41356	72	
310.30718	118	
310.80661	212	1+
310.91851	94	
311.87284	94	
312.06262	68	
313.87240	70	
315.08548	70	
316.87959	100	
322.31440	82	
323.24115	114	
324.83028	98	
324.89233	150	
325.88104	78	
327.07618	68	
END IONS

###FS:    #m/z: 340.93996 #charge 1+
###MS: 53
###MSMS: 55
BEGIN IONS
TITLE=Cmpd 41, +MS2(340.9400), 28.0-35.0eV, 1.2min #55
RTINSECONDS=70.02
SCANS=53,55
PEPMASS=340.93996	138900
CHARGE=1+
73.71900	86	
98.06476	76	
124.90191	112	
184.86014	82	
185.97193	72	
205.94994	74	
206.94859	76	
209.94284	70	
213.87697	138	
213.93591	98	
214.02432	74	
214.88680	104	
214.93403	276	1+
215.88640	566	
218.88214	76	
219.88435	146	
221.94452	80	
222.21920	80	
223.96531	80	
224.97892	70	
225.93779	90	
226.88934	86	
230.89054	192	
231.12786	102	
231.89740	74	
231.91052	70	
231.94894	248	1+
232.89362	460	1+
233.89710	314	1+
233.94216	122	
235.10784	78	
235.89157	98	
236.89993	74	
237.06170	114	
238.04694	78	
238.83900	72	
238.87241	82	
239.85194	72	
240.38649	104	
240.83648	358	1+
240.84183	102	
241.26322	74	
241.45822	84	
242.12225	82	
243.83128	728	1+
243.84707	146	
245.16198	86	
245.85646	76	
246.85320	130	
246.97900	124	
247.86110	96	
249.90080	90	
249.96093	86	
251.01621	70	
252.01919	84	
253.03762	80	
253.09859	110	
254.96247	270	1+
255.07252	254	
255.64809	76	
256.03894	68	
256.85012	100	
257.26661	92	
257.84647	138	
258.84253	236	
259.85205	400	
259.90862	88	
260.83412	628	1+
260.89532	82	
261.86404	74	
262.96191	82	
263.88581	104	
264.07230	140	
264.90288	70	
265.01319	70	
266.00130	70	
267.13815	230	1+
267.22244	94	
267.86242	92	
268.83969	354	1+
269.85701	84	
270.83753	82	
271.23414	78	
271.92779	82	
272.84202	74	
274.89045	104	
275.41989	78	
275.86231	78	
275.90703	70	
276.85616	952	1+
276.95071	80	
277.18850	72	
278.84622	956	1+
279.91156	146	
280.84740	346	1+
281.06695	86	
281.89804	74	
282.03704	78	
282.49511	74	
282.82777	72	
282.87908	346	1+
282.93094	76	
283.02566	104	
283.37723	98	
283.51683	104	
283.92707	86	
284.04738	70	
286.17470	80	
286.87702	76	
286.91246	74	
289.78768	90	
289.93396	70	
290.80808	120	
290.89038	76	
291.79195	80	
292.43493	166	
292.86045	92	
292.87759	78	
293.25586	74	
293.84555	178	1+
294.86669	260	
294.92541	84	
295.92374	70	
295.96816	70	
296.85717	124	
297.90188	80	
299.76960	100	
299.87136	292	1+
301.10420	88	
301.75269	74	
301.86597	378	1+
302.17369	92	
303.86346	72	
305.27151	212	
305.29510	80	
307.78568	96	
308.28770	200	
309.38078	102	
310.41225	88	
310.81072	82	
311.88301	82	
313.07691	72	
313.87449	76	
315.85274	82	
316.40304	98	
316.91655	112	
317.88055	82	
321.27955	90	
321.42683	74	
321.82980	70	
322.31144	124	
322.82386	72	
322.85923	86	
323.13500	70	
323.90387	68	
324.89203	90	
326.89754	148	
328.18649	114	
328.99750	68	
335.62550	84	
336.00164	78	
337.16850	82	
337.64190	74	
340.79464	78	
343.05366	104	
343.90476	76	
344.91591	84	
END IONS

###FS:    #m/z: 336.94523 #charge 1+
###MS: 53
###MSMS: 56
BEGIN IONS
TITLE=Cmpd 42, +MS2(336.9452), 28.0-35.0eV, 1.2min #56
RTINSECONDS=70.7925
SCANS=53,56
PEPMASS=336.94523	57952
CHARGE=1+
182.87047	92	
183.86817	76	
198.88147	74	
201.02935	84	
206.97657	76	
209.87866	76	
210.88043	130	
211.94349	920	
212.87863	122	
212.89822	78	
213.93840	376	1+
215.88711	258	
221.89249	78	
222.95300	140	
223.84197	74	
223.97446	140	
224.88849	68	
224.97468	106	
227.89598	118	
228.84473	122	
229.92348	80	
229.95304	1140	1+
230.88890	508	1+
231.90857	74	
231.94814	640	
232.99826	76	
233.89612	294	1+
233.94259	294	1+
237.03981	78	
237.16637	102	
237.89320	84	
239.48467	72	
239.84614	76	
239.86129	68	
240.40152	88	
240.84809	260	
240.92873	126	
241.85574	212	
242.84092	80	
243.19332	82	
243.82748	76	
243.87330	78	
244.89099	74	
245.43324	68	
247.11344	100	
247.85133	86	
247.96606	120	
248.89838	130	
249.82882	84	
249.96305	122	
250.83474	174	1+
250.94984	72	
250.96788	72	
251.79360	74	
251.95469	100	
252.06975	150	
252.96699	494	
254.96649	492	
255.07678	204	1+
255.09232	122	
256.86305	86	
257.45377	106	
257.80054	72	
257.84664	144	
258.84564	572	1+
258.90372	82	
258.92940	76	
259.14370	92	
260.93282	92	
260.94878	74	
262.85660	70	
264.38971	96	
265.09273	84	
266.01338	74	
267.21456	98	
267.86127	90	
268.84310	554	1+
268.95938	94	
269.97979	182	1+
270.80110	94	
270.83669	86	
272.81771	86	
272.84407	96	
274.86337	296	1+
275.41777	72	
275.96211	260	1+
276.40094	102	
276.85974	654	1+
276.91826	128	
276.96616	222	1+
277.83830	130	
277.86348	380	1+
278.95247	72	
279.83713	144	
279.92140	88	
280.74165	76	
280.86211	86	
282.19392	80	
286.09970	70	
286.68599	76	
286.85127	168	
287.84859	132	
287.91380	78	
287.98473	78	
290.81056	70	
290.85782	90	
291.04134	72	
291.85615	172	
292.87601	104	
293.10766	130	
293.29130	68	
294.86493	140	
294.97803	80	
295.17648	72	
295.84537	72	
295.87107	108	
295.96677	124	
295.98282	68	
296.94251	70	
297.87632	70	
297.97205	74	
298.07821	102	
298.45571	78	
299.87022	542	1+
301.80578	78	
301.87840	78	
304.91963	112	
305.88194	76	
306.28495	118	
306.42895	76	
306.87833	72	
307.11327	82	
307.30872	78	
308.28713	70	
308.88802	128	
309.41540	100	
309.86737	118	
311.82221	80	
312.83123	68	
312.96391	72	
317.22978	72	
317.86392	72	
321.71755	98	
321.73268	84	
321.92436	90	
322.08364	80	
322.85027	86	
323.13737	72	
324.12234	72	
324.88743	126	1+
325.07157	88	
325.75379	86	
327.88130	112	
328.87280	74	
329.16045	74	
330.88617	74	
332.93369	70	
333.85746	74	
336.89553	88	
337.26991	84	
338.27882	68	
338.92021	88	
339.19865	72	
339.62604	82	
340.92822	100	
340.96881	82	
341.87010	102	
END IONS

###FS:    #m/z: 340.94011 #charge 1+
###MS: 57
###MSMS: 58
BEGIN IONS
TITLE=Cmpd 43, +MS2(340.9401), 28.0-35.0eV, 1.3min #58
RTINSECONDS=74.4735
SCANS=57-58
PEPMASS=340.94011	122368
CHARGE=1+
68.49903	92	
113.28318	84	
126.89011	76	
149.71148	68	
185.42478	76	
189.86036	72	
196.88120	96	
198.09799	68	
204.11251	90	
205.09060	72	
205.94975	84	
208.97767	74	
211.94012	78	
212.87915	68	
213.86062	70	
213.87972	80	
213.90606	106	
213.94042	214	
214.94314	136	
215.00789	98	
215.88613	516	1+
215.93724	104	
216.88710	294	1+
217.87679	76	
221.05636	84	
221.89370	140	
224.96350	134	
226.86504	68	
226.91893	98	
226.99820	74	
227.08515	102	
228.00401	84	
228.83540	80	
230.88609	316	1+
231.88759	200	1+
231.94679	346	1+
233.89522	344	1+
234.92356	78	
235.86558	72	
236.60712	90	
237.88790	70	
238.79369	84	
238.86208	218	
238.89599	104	
238.94010	70	
239.78902	76	
240.44740	98	
240.83752	814	1+
240.92317	92	
240.93887	86	
241.48457	68	
242.86076	70	
242.89862	142	
242.96730	86	
243.82990	166	
243.93271	72	
244.88881	82	
245.83012	132	
246.85326	166	
246.97466	366	1+
247.07841	72	
247.89489	176	1+
248.89642	208	1+
249.95917	106	
250.82197	72	
250.98906	106	
251.94732	68	
253.08498	182	1+
254.85740	110	
254.96861	180	
255.90523	78	
256.07633	68	
256.85172	152	
257.85645	88	
258.84688	494	
258.89003	90	
258.96654	76	
259.84564	296	
260.83493	1420	1+
260.92966	80	
262.85069	78	
262.90462	72	
264.86987	132	
264.93918	80	
266.86021	184	1+
266.89076	70	
267.13933	130	
267.51768	76	
268.84237	238	
268.86500	82	
269.44896	76	
269.79777	100	
269.84247	116	
270.83489	192	
271.83444	74	
272.84638	166	
273.88332	84	
273.97710	124	
274.86062	122	
274.87477	142	
274.94338	76	
275.85613	772	1+
275.87378	92	
276.85876	666	1+
278.84489	2496	1+
279.23576	100	
279.87844	130	
279.96416	134	
280.05706	72	
280.91101	100	
281.04738	166	
281.83707	102	
282.80658	108	
282.87101	82	
282.88781	72	
283.86531	78	
283.88994	106	
286.09738	68	
286.88934	78	
287.08930	96	
288.83671	158	
288.86238	84	
290.81108	80	
291.86077	84	
292.86093	68	
292.89292	108	
293.02227	72	
293.86711	348	1+
294.41344	88	
294.84216	142	1+
295.91305	68	
297.97639	72	
298.01128	96	
298.03985	76	
298.30437	162	
298.39799	76	
298.93085	78	
299.80801	70	
299.87473	112	
300.05919	84	
302.17001	130	
302.86249	136	
302.88645	118	
302.94388	94	
305.14905	84	
305.88628	94	
306.11941	84	
306.27633	74	
306.87865	114	
307.80661	80	
307.91186	72	
310.83612	86	
311.86116	72	
312.35113	74	
312.85298	100	
313.90496	110	
314.82778	78	
320.88104	72	
324.89348	144	
325.23999	82	
325.93350	94	
328.18947	68	
332.93823	82	
335.76751	74	
335.93373	92	
336.80533	100	
340.35487	68	
344.26022	72	
END IONS

###FS:    #m/z: 336.94533 #charge 1+
###MS: 57
###MSMS: 59
BEGIN IONS
TITLE=Cmpd 44, +MS2(336.9453), 28.0-35.0eV, 1.3min #59
RTINSECONDS=75.2455
SCANS=57,59
PEPMASS=336.94533	50458
CHARGE=1+
192.17537	70	
207.95644	100	
210.88352	64	
211.94368	608	
212.87679	76	
213.87528	68	
213.93712	394	
217.89309	86	
221.05820	76	
221.87320	74	
221.99238	70	
222.95367	72	
223.55750	110	
223.95795	66	
224.83893	74	
224.97269	86	
225.86213	66	
226.14433	78	
226.84298	60	
226.89240	98	
228.84378	126	
228.89694	76	
228.90973	82	
229.95427	750	1+
230.45064	64	
230.88964	382	1+
230.90747	104	
231.07932	78	
231.95180	398	1+
232.88584	72	
235.89204	64	
237.01893	92	
237.06631	72	
238.86410	78	
240.83720	704	1+
240.88529	72	
240.95992	76	
241.98168	88	
242.86006	90	
242.93103	94	
243.82936	62	
244.84087	76	
245.85627	68	
246.54193	86	
246.96722	440	1+
247.93038	78	
248.88067	90	
248.90059	184	1+
249.96159	80	
250.82947	140	
250.98687	74	
251.08039	72	
251.13476	76	
252.95152	72	
252.96849	382	1+
254.96444	106	
255.07369	180	
255.29700	64	
255.96442	60	
256.07570	82	
256.25708	78	
256.85011	128	
256.88863	68	
256.98088	76	
257.82804	136	
257.85614	68	
258.84590	694	1+
260.83173	84	
260.85284	162	
260.94121	60	
261.43293	60	
261.85606	88	
262.95739	64	
263.17348	72	
264.91105	68	
267.84681	82	
267.86531	94	
268.84417	514	1+
270.84966	64	
271.80650	66	
271.84779	366	1+
271.86134	60	
271.90369	78	
274.56057	78	
275.84294	140	
275.86806	190	
275.89269	64	
276.83287	194	1+
276.85763	988	1+
277.96672	66	
277.98319	68	
278.83947	196	1+
279.91370	106	
279.96241	148	
280.26027	78	
280.86723	86	
280.91631	66	
281.04810	60	
281.17946	84	
282.05408	66	
283.88572	72	
284.02259	78	
285.85135	104	
286.85235	170	
287.41200	88	
287.85154	130	
289.08569	88	
289.87360	76	
290.15774	66	
292.80968	90	
292.86039	136	
292.98212	68	
293.09996	72	
294.86884	108	
295.24204	68	
295.83504	82	
295.86780	134	
296.00386	72	
296.97010	64	
297.01663	72	
298.41758	68	
298.89666	74	
298.91206	244	1+
298.97976	60	
299.87129	192	
299.89121	76	
300.88096	84	
301.87869	60	
302.88588	92	
304.44603	92	
304.78688	94	
307.88394	84	
308.16210	70	
308.86490	72	
309.87166	116	
309.96416	70	
310.89226	72	
310.95318	64	
312.91598	96	
314.88007	78	
316.45311	68	
316.85266	70	
318.41788	68	
319.20483	78	
319.76696	90	
322.13812	60	
322.27908	70	
322.86624	68	
323.82214	70	
323.91909	62	
324.89465	102	
324.95414	68	
325.80679	74	
325.84241	80	
325.89814	66	
326.31024	100	
327.88038	72	
332.56414	76	
332.78352	60	
334.03018	82	
335.80760	70	
339.75964	68	
340.26687	66	
342.20139	90	
END IONS

###FS:    #m/z: 363.95588 #charge 1+
###MS: 57
###MSMS: 60
BEGIN IONS
TITLE=Cmpd 45, +MS2(363.9559), 28.0-35.0eV, 1.3min #60
RTINSECONDS=76.0175
SCANS=57,60
PEPMASS=363.95588	47618
CHARGE=1+
46.68811	112	
172.03806	76	
184.86166	84	
189.86018	86	
196.88466	84	
205.88096	84	
208.87475	80	
208.94592	80	
210.87862	78	
212.87757	496	1+
214.86924	82	
214.89629	88	
215.88389	88	
222.95209	458	1+
224.83321	100	
224.88615	78	
224.94789	652	1+
226.83358	76	
226.94480	984	1+
226.97294	258	
227.93616	1110	1+
228.89308	122	
228.94059	932	1+
230.88785	602	
232.88109	230	1+
234.38205	80	
234.83452	96	
237.99333	78	
238.84015	84	
238.94003	120	
240.83235	98	
240.93890	938	
240.96506	122	
241.94166	622	
242.11239	82	
242.81637	78	
242.83706	74	
242.86208	108	
242.94176	1788	1+
242.97176	100	
243.82369	208	
243.83923	128	
244.83904	220	
244.94062	796	1+
244.95301	288	
246.50209	80	
246.90366	116	
246.97822	74	
247.81453	104	
247.90946	102	
247.97511	82	
248.80167	812	1+
248.89991	284	
248.93111	88	
249.09578	76	
250.79370	252	1+
251.91564	92	
253.05148	92	
253.09247	84	
253.89135	78	
254.89078	76	
256.91414	96	
257.83296	198	1+
258.85258	98	
260.83020	260	
260.96459	134	
261.83343	340	
261.97305	76	
263.82894	102	
263.88491	74	
263.91263	94	
264.81687	178	
265.81598	160	
266.81342	1156	1+
266.92561	78	
267.43337	98	
267.79656	144	
267.97143	104	
268.45442	84	
268.84208	154	
268.89337	74	
268.95775	108	
269.84039	202	
269.97349	74	
270.82458	144	
271.92012	146	
275.93376	94	
276.24586	78	
276.80472	80	
276.85868	280	1+
278.09609	74	
278.79936	94	
278.84691	650	1+
278.87948	136	
279.79712	532	
279.83718	234	1+
280.79297	620	
280.90406	94	
281.09146	92	
281.12641	88	
281.79578	460	
281.88920	114	
282.78908	262	
282.82954	90	
282.86121	200	
283.10022	78	
283.79419	214	
283.85451	186	
284.79819	136	
284.82262	198	
284.84646	352	1+
285.82245	194	
285.84793	218	1+
286.81134	390	1+
290.46967	84	
290.79968	220	
290.85682	78	
295.49487	84	
295.92922	142	
296.80801	288	
297.41047	98	
297.80702	260	
297.82474	78	
297.93073	158	
298.43855	104	
298.80342	2148	1+
299.78285	98	
299.86566	118	
299.91874	92	
300.26571	90	
300.44416	98	
300.79915	842	1+
300.92110	86	
301.44535	86	
301.86270	542	1+
303.80669	118	
303.85797	224	
305.90929	84	
306.43347	78	
306.85048	76	
308.86736	134	
308.89104	74	
309.93418	100	
309.97282	80	
312.80003	100	
312.88317	118	
314.81949	112	
316.81495	154	
317.81084	580	1+
317.82967	78	
318.81437	452	1+
319.19607	94	
321.82118	186	
322.87938	74	
324.82159	80	
324.84041	82	
324.87785	102	
325.90219	84	
326.89425	94	
327.87719	140	
327.90482	78	
329.87072	166	
330.88690	90	
333.93142	92	
334.87251	84	
337.94198	118	
344.90533	80	
346.14452	80	
346.30449	92	
348.89601	82	
355.76676	74	
361.09274	76	
361.76056	124	
368.36242	80	
END IONS

###FS:    #m/z: 363.95560 #charge 1+
###MS: 61
###MSMS: 62
BEGIN IONS
TITLE=Cmpd 46, +MS2(363.9556), 28.0-35.0eV, 1.3min #62
RTINSECONDS=79.695
SCANS=61-62
PEPMASS=363.95560	36456
CHARGE=1+
168.55609	74	
189.86315	146	
191.85830	156	
193.08200	76	
200.85412	100	
205.94989	88	
207.87625	80	
207.94575	186	
209.89667	92	
209.94451	238	
210.88494	112	
212.87890	966	
214.89730	132	
219.74045	74	
222.95259	588	
223.94573	1322	1+
224.05326	74	
224.83585	90	
224.88852	80	
224.94682	990	1+
225.88703	398	1+
226.89065	278	1+
226.94719	892	1+
226.97338	164	
227.92919	360	
228.91323	232	1+
228.94213	1444	1+
230.50816	94	
230.81053	84	
230.88834	1136	
234.79752	74	
234.88020	162	
236.08241	86	
236.84513	138	
238.93608	78	
239.96964	102	
240.83651	122	
240.93981	1188	
240.96119	440	
241.81024	224	1+
241.94109	1120	
242.83442	90	
242.94068	3046	1+
243.84054	254	1+
243.95454	894	1+
244.93859	704	
245.94720	1102	1+
246.80746	78	
246.92033	76	
246.95309	732	1+
247.80807	130	
248.80310	894	1+
248.89992	524	1+
248.92546	96	
249.03390	82	
250.79255	250	1+
250.80252	112	
250.94652	104	
251.95302	78	
253.83714	78	
253.90484	190	1+
254.02291	82	
256.84974	146	
257.41020	120	
258.83502	268	
258.97273	84	
259.84636	184	
259.92446	104	
259.94218	94	
260.83288	200	
260.86986	106	
260.96843	630	1+
261.84097	452	1+
262.14432	86	
264.81870	126	
265.79326	88	
265.81640	158	
265.97288	118	
266.78397	98	
266.81182	690	1+
266.84810	298	
266.97563	92	
267.97119	264	
268.81057	408	
268.84002	118	
268.95430	102	
269.79882	84	
269.96831	218	
270.80738	156	
270.82993	136	
271.44000	104	
272.79952	76	
272.84561	78	
275.02892	78	
276.80619	180	
276.85801	124	
277.09440	126	
277.80017	78	
278.80436	130	
278.84791	268	1+
279.03040	80	
279.79697	322	
279.82467	100	
280.79221	1170	1+
281.86452	354	1+
281.97534	94	
282.08801	116	
282.79022	212	
282.81918	82	
283.78510	500	1+
283.83003	148	
283.84933	364	1+
284.82105	766	1+
284.97925	86	
285.82288	430	1+
287.80639	206	1+
287.95538	74	
290.80139	146	
293.92452	78	
294.04871	80	
294.92528	80	
295.44426	88	
295.86585	166	
296.81078	416	
296.86301	108	
297.80866	280	
298.13538	88	
298.80459	1988	1+
298.90578	100	
299.86709	128	
300.59946	92	
300.79924	1586	1+
300.92351	84	
301.86392	208	
302.00693	126	
302.86272	182	
303.41428	106	
303.80736	142	
303.87357	102	
304.00138	110	
304.85005	74	
306.93362	124	
307.43372	86	
307.87718	90	
308.92886	82	
309.91493	90	
310.00974	74	
311.86344	128	
312.85933	84	
312.94861	92	
314.43616	84	
314.81887	520	1+
314.84532	76	
315.81703	506	1+
316.12122	80	
316.80994	156	
316.85086	86	
318.03667	96	
318.80072	94	
318.81936	234	
319.80726	82	
319.93828	78	
321.82274	216	
322.80026	90	
322.92995	78	
323.81511	344	1+
324.89522	224	1+
328.18727	80	
329.86790	166	1+
330.17258	90	
331.41183	78	
332.90469	74	
334.10873	76	
334.88000	130	
336.94379	120	
343.73858	84	
343.90720	76	
344.89470	202	1+
348.32296	92	
349.21514	74	
353.72505	78	
353.89109	78	
359.14422	76	
360.21130	82	
361.17929	76	
367.38282	74	
END IONS

###FS:    #m/z: 359.96116 #charge 1+
###MS: 61
###MSMS: 63
BEGIN IONS
TITLE=Cmpd 47, +MS2(359.9612), 28.0-35.0eV, 1.4min #63
RTINSECONDS=80.467
SCANS=61,63
PEPMASS=359.96116	30084
CHARGE=1+
199.07583	82	
205.94921	210	
207.88568	82	
209.87882	74	
209.97290	80	
212.89757	94	
213.99908	94	
216.94782	72	
220.91796	84	
220.96715	74	
222.84437	76	
222.95145	428	1+
223.88629	252	1+
224.94850	654	1+
224.97101	338	1+
225.19191	74	
225.97317	246	1+
226.89769	88	
226.94531	562	
227.42748	72	
227.92914	136	
228.94459	358	1+
230.80315	96	
234.86204	108	
235.84634	136	
235.86433	112	
236.89077	74	
236.91132	78	
237.05120	80	
237.88197	96	
237.93482	88	
238.06193	82	
240.83846	134	
240.93864	1704	1+
240.96556	380	1+
242.94223	176	
242.95553	340	1+
243.90197	90	
244.83051	82	
244.95771	408	
245.94472	650	1+
246.23028	82	
246.95013	436	1+
247.84393	90	
248.80266	418	
249.06692	100	
249.80338	206	
250.57850	80	
250.79940	138	
250.95190	92	
251.07057	72	
251.86151	76	
251.92745	148	
252.95191	118	
252.96733	88	
253.87340	124	
254.50897	80	
255.91119	80	
256.80859	146	
258.84630	156	1+
260.83387	234	
260.96753	332	
261.79661	76	
261.98512	94	
262.43278	96	
262.82085	82	
262.86139	154	1+
263.97441	128	
264.81812	222	
265.06099	76	
265.25674	74	
265.81212	836	1+
266.12167	74	
266.81405	658	1+
266.98360	94	
267.78464	78	
267.97071	130	
268.80000	290	1+
268.95586	172	
269.96008	88	
270.10068	84	
270.88434	260	1+
272.86629	80	
273.91994	72	
274.42209	74	
274.80922	82	
275.11234	94	
275.81542	76	
276.82975	82	
276.85546	226	
276.89139	120	
277.85275	102	
277.87680	72	
278.79828	326	
278.84399	534	1+
279.79132	1214	1+
279.90040	76	
280.26026	106	
280.79327	1028	1+
281.02605	110	
281.87783	84	
281.90921	82	
282.79087	242	
282.85219	84	
282.86884	82	
283.79845	96	
284.04739	98	
284.82364	510	1+
286.25134	80	
286.39274	78	
286.91662	92	
287.80943	74	
288.64778	92	
288.81375	126	
288.90025	72	
289.86902	96	
290.79763	162	
290.82936	120	
290.87563	76	
292.43807	74	
292.93615	86	
293.05354	74	
293.43006	90	
293.84810	108	
295.92707	116	
296.80728	418	
296.85586	124	
296.98927	78	
297.80877	394	
297.85598	130	
298.08218	92	
298.80446	1650	1+
298.92114	138	1+
299.00081	108	
299.87939	116	
300.80167	384	1+
300.88061	88	
301.86111	102	
301.89543	76	
302.24849	160	
303.04634	82	
304.94967	84	
306.88181	110	
307.83866	74	
308.19200	74	
311.82457	72	
311.92171	72	
314.82165	150	1+
316.81204	484	1+
317.89865	92	
318.81028	82	
319.22243	76	
319.47044	106	
319.82486	182	
320.14661	74	
321.82047	260	1+
323.01742	320	
324.03305	86	
324.89002	218	1+
330.15670	84	
331.75405	76	
331.86832	78	
333.12178	82	
336.94243	240	1+
339.17790	86	
339.75984	72	
341.78348	82	
344.87994	74	
345.97364	80	
346.75482	74	
350.89220	80	
352.02701	74	
352.87977	76	
353.04827	84	
354.80631	72	
354.88029	88	
356.84239	74	
358.19703	170	
362.01734	74	
END IONS

###FS:    #m/z: 313.92891 #charge 1+
###MS: 61
###MSMS: 64
BEGIN IONS
TITLE=Cmpd 48, +MS2(313.9289), 28.0-35.0eV, 1.4min #64
RTINSECONDS=81.248
SCANS=61,64
PEPMASS=313.92891	17126
CHARGE=1+
184.08283	104	
190.83121	72	
193.07656	66	
193.96956	122	
195.08323	66	
196.08778	76	
199.88070	60	
204.44044	84	
205.94612	82	
206.94852	154	
211.05077	80	
213.08950	76	
217.94020	60	
221.94251	74	
223.96091	70	
224.15821	82	
224.96225	54	
225.47989	94	
226.11686	96	
226.14613	72	
226.39184	78	
230.88722	52	
231.07714	74	
231.86404	98	
231.94633	78	
233.04702	52	
233.86705	62	
233.90652	68	
233.94190	70	
233.95686	62	
234.92059	64	
234.94334	116	
234.97057	368	
235.44899	48	
235.79193	62	
235.85012	58	
235.91535	66	
235.98214	88	
236.05441	68	
236.94172	44	
238.92066	72	
238.93994	92	
239.14671	80	
241.12192	66	
242.04002	84	
242.43342	50	
242.88916	66	
244.13245	70	
246.16473	60	
246.95122	96	
246.97446	374	1+
246.99757	76	
247.83997	58	
249.85875	66	
249.94914	116	
250.88800	52	
250.95036	110	
252.06834	92	
252.57496	76	
252.95372	78	
253.08695	66	
253.13147	80	
253.92337	46	
257.15605	46	
258.13991	52	
258.15533	64	
258.83288	52	
258.94536	80	
260.80422	48	
260.91125	52	
261.11545	72	
262.84450	60	
262.86081	46	
262.95612	48	
263.90473	64	
264.47554	60	
264.98722	58	
265.18880	66	
266.10169	66	
266.80523	74	
266.86506	52	
268.96240	144	
269.83025	44	
269.95341	82	
270.27606	48	
270.95289	74	
271.86515	50	
272.08402	62	
272.27634	60	
272.42846	120	
272.84790	48	
273.97111	132	
274.79269	46	
276.09672	66	
276.86421	60	
276.94201	90	
277.02589	102	
277.83209	64	
278.11847	148	
279.79988	52	
279.91935	82	
280.17220	74	
280.86481	68	
282.16280	50	
282.88126	68	
284.87143	74	
284.89058	68	
285.81102	54	
285.84639	52	
286.88762	102	
286.91864	130	
287.86571	74	
288.91491	72	
289.34059	104	
290.95350	68	
291.87349	68	
292.41489	78	
293.80541	80	
293.85306	78	
295.03960	72	
295.83487	66	
297.86800	82	
298.07810	66	
298.85004	68	
301.82731	46	
301.85516	60	
302.77942	72	
302.88614	66	
303.77398	92	
303.88157	178	1+
304.92197	50	
305.15162	58	
306.88057	80	
307.82577	72	
307.88561	112	
307.99787	56	
309.81137	54	
309.86261	90	
310.00735	90	
310.85127	78	
310.91423	82	
312.04501	54	
313.12237	64	
313.24196	72	
313.33519	82	
314.09629	70	
314.28159	172	
314.79300	50	
315.10670	46	
315.27690	66	
315.99927	54	
318.77271	54	
END IONS

###FS:    #m/z: 322.92967 #charge 1+
###MS: 65
###MSMS: 66
BEGIN IONS
TITLE=Cmpd 49, +MS2(322.9297), 28.0-35.0eV, 1.4min #66
RTINSECONDS=84.925
SCANS=65-66
PEPMASS=322.92967	411494
CHARGE=1+
77.31808	78	
110.57717	78	
157.92860	60	
185.92190	66	
188.91072	84	
188.99656	72	
190.00423	72	
191.88912	202	1+
193.00834	68	
195.07297	78	
196.08950	68	
198.88341	84	
198.92695	62	
199.89608	66	
200.94257	68	
201.04921	148	
205.94835	260	
205.97182	154	
206.83714	72	
207.97433	168	
208.05390	60	
210.90279	88	
211.43996	64	
212.98925	72	
214.09059	70	
214.83522	70	
215.88933	80	
217.96897	100	
222.07076	78	
222.95187	66	
222.97396	64	
223.81446	90	
223.95857	212	
224.89414	80	
224.96848	114	
227.83712	84	
227.86504	70	
227.92993	94	
228.91470	88	
229.84168	58	
230.01448	80	
230.85897	60	
233.82757	80	
233.88954	66	
235.90114	64	
235.98034	74	
238.03916	60	
238.80497	70	
238.93909	328	
238.98185	72	
239.07837	92	
239.24582	60	
239.83475	112	
239.90732	80	
240.81763	62	
240.83320	64	
240.93970	7504	
241.94162	6484	
242.81991	380	1+
242.94118	17800	1+
243.81988	234	1+
243.83690	90	
243.88139	64	
244.90648	106	
244.93869	4192	
244.98668	96	
245.84870	290	1+
245.94294	68	
246.29476	76	
246.97495	220	
246.99590	80	
248.43958	74	
248.85238	200	
248.94811	186	1+
251.07051	66	
255.09708	68	
255.80104	58	
255.83882	82	
256.03721	62	
256.82566	84	
256.89438	214	
257.89518	140	
257.92106	66	
258.83171	140	
259.91646	58	
260.16193	108	
260.82878	68	
260.84537	100	
261.83116	92	
262.65550	90	
262.83027	132	
263.00588	102	
264.06448	112	
264.26778	72	
264.96290	78	
265.01890	72	
265.05680	210	1+
265.39696	88	
265.89653	86	
265.93343	66	
266.80694	74	
267.96956	62	
270.12090	76	
271.86132	74	
272.79585	208	1+
273.85310	68	
275.00612	90	
276.81947	70	
277.85003	62	
278.84740	316	1+
279.09060	1270	1+
279.80930	156	
281.04440	66	
281.85776	106	
281.89897	72	
281.96838	134	
283.07321	188	
283.86623	64	
284.20456	68	
284.29105	482	1+
284.90044	68	
285.31759	70	
286.91596	68	
287.76370	98	
289.79270	96	
289.87990	76	
290.85471	190	1+
291.76873	72	
291.80129	124	
291.86636	180	1+
291.94270	92	
292.43799	74	
292.55796	104	
292.81191	80	
292.85582	190	1+
294.81599	70	
296.85604	66	
296.92160	90	
297.82966	126	
298.79749	62	
299.78251	62	
300.23974	90	
300.90642	84	
301.90209	76	
301.94458	60	
302.88168	60	
304.76773	82	
304.81486	68	
305.79970	66	
305.85100	66	
307.80195	84	
307.88830	152	
310.82349	94	
310.89468	86	
310.90999	72	
311.86172	80	
311.96541	60	
312.87933	80	
316.83813	76	
319.06256	86	
323.42014	68	
323.88605	78	
324.89131	128	
325.75625	68	
END IONS

###FS:    #m/z: 363.95563 #charge 1+
###MS: 65
###MSMS: 67
BEGIN IONS
TITLE=Cmpd 50, +MS2(363.9556), 28.0-35.0eV, 1.5min #67
RTINSECONDS=85.6975
SCANS=65,67
PEPMASS=363.95563	63784
CHARGE=1+
45.73744	84	
58.02137	74	
182.88038	78	
188.42154	86	
189.86020	272	1+
190.94136	74	
191.85873	386	
197.88019	90	
199.88893	80	
203.59682	96	
207.97262	72	
209.94213	534	1+
210.88004	202	1+
210.90265	92	
212.87715	608	1+
214.89537	104	
218.89683	78	
222.95031	362	
223.87869	86	
223.95607	188	
224.94775	684	1+
224.98621	74	
226.84120	104	
226.94565	848	1+
226.97277	416	
227.93001	304	
228.89527	118	
228.94113	1094	1+
229.89347	76	
230.39559	78	
230.88916	796	
231.80198	146	
232.88199	82	
234.88008	86	
238.93978	230	
240.04954	88	
240.83652	266	
240.94030	1610	
241.94213	884	
242.81959	76	
242.85725	134	
242.94167	3294	1+
243.62276	102	
243.81671	100	
244.81790	88	
244.84262	82	
244.94386	494	
244.95302	614	
245.94626	1228	1+
246.81344	242	
246.95191	788	1+
247.81733	108	
248.80711	456	1+
248.89961	326	1+
249.79217	78	
250.79406	192	
250.95785	80	
251.80339	92	
251.83919	256	1+
254.87693	78	
255.09461	94	
256.90206	74	
258.84860	176	
258.97263	176	
259.84945	128	
260.80207	74	
260.83362	238	
260.97013	236	
261.84274	204	
262.10981	86	
262.79813	106	
262.83090	392	1+
263.87762	74	
264.79926	122	
265.78902	276	1+
265.82383	116	
265.92349	74	
266.81486	576	
267.81573	290	
268.80851	216	1+
268.95591	282	1+
272.42240	104	
273.01032	74	
273.90989	84	
274.92692	86	
275.37312	78	
276.81188	104	
276.85631	74	
277.80878	124	
277.85725	140	
278.79975	210	
278.84857	132	
279.15352	90	
279.80486	154	
279.84577	74	
280.36554	76	
280.79459	712	
281.79299	808	1+
281.97521	80	
283.83601	72	
283.85150	484	1+
283.96416	96	
284.57547	80	
284.78535	86	
284.82395	108	
284.88075	76	
285.84089	134	
286.80835	126	
286.82390	170	
286.91246	88	
287.81990	100	
288.85797	80	
290.80007	244	
290.85691	82	
291.05827	90	
291.39346	84	
291.80011	168	
292.79539	118	
293.85951	76	
295.87030	98	
295.93012	76	
296.45418	80	
296.80749	540	1+
296.83827	250	1+
298.79999	2578	1+
299.87845	90	
300.87601	124	
301.10634	106	
301.80281	474	1+
301.85757	1264	1+
301.91692	90	
303.94101	84	
305.13880	74	
305.83593	84	
306.43116	172	
306.93437	98	
307.91395	78	
310.87390	118	
311.14812	74	
311.37538	78	
311.90418	74	
312.75714	80	
312.80078	76	
314.82156	108	
314.85933	284	1+
315.93584	84	
316.80837	770	1+
318.93951	78	
318.95952	74	
319.87148	118	
320.82192	434	1+
321.42674	84	
321.87156	92	
322.92460	196	
324.89397	160	
325.89259	110	
326.80071	76	
326.81789	120	
327.87595	84	
334.00796	82	
336.94335	164	
339.82504	78	
340.98732	92	
342.90180	74	
343.41333	108	
345.19714	74	
351.33419	82	
351.57102	112	
352.88917	112	
356.94668	94	
358.77270	80	
358.82558	74	
360.90848	82	
361.28196	74	
363.78804	82	
366.90507	76	
367.87621	80	
END IONS

###FS:    #m/z: 359.96108 #charge 1+
###MS: 65
###MSMS: 68
BEGIN IONS
TITLE=Cmpd 51, +MS2(359.9611), 28.0-35.0eV, 1.5min #68
RTINSECONDS=86.4695
SCANS=65,68
PEPMASS=359.96108	33392
CHARGE=1+
56.16031	106	
194.87894	116	
195.89712	76	
196.87099	84	
198.91276	80	
200.11134	90	
200.87466	74	
202.86798	118	
205.94817	94	
208.88171	100	
209.94253	94	
214.88696	76	
220.88664	78	
221.89725	72	
222.72472	106	
222.95200	204	
222.96846	112	
223.95989	146	
224.95151	194	
225.94955	134	
225.96601	84	
226.88724	108	
226.94646	1006	1+
226.97215	116	
227.14073	80	
227.93090	266	
228.94306	828	1+
233.91770	92	
237.90290	76	
237.94057	100	
238.96643	92	
240.83287	194	
240.93944	1646	1+
240.96380	346	
241.09294	104	
241.41461	90	
241.87140	200	1+
241.89201	78	
242.90032	76	
242.95705	110	
243.83425	118	
243.95979	88	
244.84109	102	
244.95430	254	
245.83848	220	1+
245.94232	188	
245.95927	110	
246.80739	198	1+
246.95020	648	1+
248.80304	390	1+
248.97900	92	
249.05853	110	
249.09005	74	
250.12209	78	
250.94931	252	
251.83599	82	
252.17709	82	
252.87223	116	
252.95169	96	
253.85392	138	
255.90721	74	
256.37522	76	
256.85508	92	
257.55609	76	
257.85561	82	
258.84200	174	
259.85115	158	
260.83725	638	1+
260.96903	478	1+
261.92966	102	
262.39093	88	
262.44049	86	
262.82730	82	
263.97262	118	
264.82089	146	
265.05286	88	
265.81668	108	
266.81205	1216	1+
267.06153	78	
268.83761	154	
268.95704	186	
269.42092	94	
270.83123	114	
271.93106	112	
272.86039	94	
276.85652	288	
276.89703	88	
277.82358	78	
278.79985	294	
278.84487	534	1+
278.88272	158	
279.04278	90	
279.79147	1164	1+
280.79267	1120	1+
280.82825	96	
280.92299	92	
281.39835	80	
281.92160	80	
282.83201	78	
283.80122	88	
283.81522	76	
283.92926	78	
284.78683	76	
284.82207	412	1+
284.90667	76	
286.86044	88	
288.80614	82	
290.80463	218	
290.83134	136	
290.85854	78	
291.13338	86	
291.79161	90	
294.86210	108	
295.39362	98	
295.81097	92	
296.80744	466	
296.85575	134	
297.54825	88	
297.80866	496	
297.89145	78	
298.07145	76	
298.18195	80	
298.80291	1522	1+
299.81692	272	
299.87305	186	
300.80383	674	1+
300.87452	72	
301.82917	100	
302.10909	92	
306.37536	76	
306.92949	84	
309.80049	110	
309.82176	98	
312.91781	86	
313.11569	94	
313.81345	82	
314.76473	88	
314.81833	102	
314.84090	86	
316.81469	536	1+
316.87293	74	
317.43038	90	
318.10008	124	
318.93069	88	
319.15463	78	
321.39594	92	
321.42660	100	
321.83353	118	
322.34755	78	
322.82558	132	
322.87453	76	
323.01283	90	
324.89383	132	
325.82693	82	
327.07602	78	
329.87608	90	
331.13498	80	
331.80990	72	
332.08318	108	
337.46135	98	
340.30267	74	
344.89837	86	
345.99625	80	
352.88972	104	
355.41740	98	
358.70949	80	
359.86207	88	
362.80996	92	
END IONS

###FS:    #m/z: 322.92949 #charge 1+
###MS: 69
###MSMS: 70
BEGIN IONS
TITLE=Cmpd 52, +MS2(322.9295), 28.0-35.0eV, 1.5min #70
RTINSECONDS=90.1345
SCANS=69-70
PEPMASS=322.92949	397738
CHARGE=1+
89.05130	60	
101.24805	68	
123.91308	92	
192.89030	200	
197.86808	60	
198.88856	80	
201.04456	144	
202.04764	56	
205.94931	222	
205.97374	100	
207.97431	82	
210.18297	88	
210.90976	84	
212.90300	68	
213.88402	78	
215.05106	92	
216.13640	68	
218.85281	56	
218.88189	64	
219.90582	74	
220.87940	58	
221.89312	60	
221.94830	72	
221.96654	64	
222.87131	88	
222.95383	84	
223.40861	70	
223.95957	196	
224.92910	88	
224.95759	88	
225.12797	88	
226.55993	92	
227.83537	62	
227.93028	354	1+
230.92977	56	
232.85583	76	
235.85208	68	
236.90189	66	
237.04921	74	
237.08702	60	
238.93964	486	
239.07906	202	
239.89353	76	
240.82232	72	
240.94053	5314	
241.39214	78	
241.93904	18574	1+
242.90943	100	
242.94124	12972	1+
243.00580	74	
243.82382	206	
243.88506	60	
244.81467	148	1+
244.93940	2982	
244.98307	136	
245.94254	90	
246.82616	80	
246.97475	156	
246.99338	68	
247.97307	64	
250.16491	70	
252.16966	70	
253.91948	60	
255.85611	72	
257.86391	78	
258.83111	64	
258.85840	80	
258.89256	62	
258.90909	60	
258.94744	78	
259.83039	222	1+
261.63780	78	
262.82869	170	
263.06794	58	
264.86508	72	
264.92513	68	
265.06087	66	
266.79328	88	
266.92929	96	
267.17000	60	
267.79417	106	
268.06427	66	
268.81662	74	
268.88656	74	
268.96151	80	
269.08044	76	
269.78790	66	
269.94910	88	
272.44440	108	
272.80140	58	
272.83274	64	
272.89675	98	
273.38000	66	
275.94804	80	
277.02572	66	
278.82749	74	
278.84569	76	
279.09109	1182	1+
279.15992	72	
279.38746	90	
280.79322	68	
282.88767	70	
283.07035	170	
283.09836	62	
283.97075	140	
284.06783	84	
284.35995	60	
284.90248	82	
284.96714	66	
285.22813	74	
285.29210	120	
285.96672	130	
288.08067	84	
288.84418	114	
289.78412	64	
290.85922	88	
291.78517	70	
291.87349	90	
292.85829	66	
293.14855	56	
293.80462	78	
293.85311	146	
294.86049	214	1+
298.92908	80	
299.76160	72	
299.85485	72	
299.99792	66	
300.15903	58	
300.85070	64	
302.81613	64	
302.88183	64	
303.72043	84	
303.87872	72	
304.17841	66	
305.80101	116	
305.90295	76	
306.76206	72	
306.89586	74	
308.28909	64	
308.88455	56	
308.91683	86	
310.30194	70	
311.13068	66	
313.11579	76	
313.87930	86	
314.87159	74	
316.84441	64	
317.81983	84	
318.43306	72	
320.88525	58	
321.42470	84	
321.45128	68	
323.21890	60	
324.89244	134	
325.89040	136	
326.92283	66	
327.14937	68	
END IONS

###FS:    #m/z: 340.94000 #charge 1+
###MS: 69
###MSMS: 71
BEGIN IONS
TITLE=Cmpd 53, +MS2(340.9400), 28.0-35.0eV, 1.5min #71
RTINSECONDS=90.9065
SCANS=69,71
PEPMASS=340.94000	167684
CHARGE=1+
180.87158	92	
189.86390	74	
195.96418	80	
199.89777	76	
203.93844	82	
208.93848	84	
213.87887	68	
215.88515	304	1+
215.93476	176	
218.94551	92	
220.87205	124	
221.87731	114	
224.83822	68	
224.96978	66	
224.98415	70	
228.84031	156	
229.53803	84	
230.88873	74	
231.95077	150	
232.03749	74	
232.88208	94	
233.87155	76	
233.94719	74	
234.79888	68	
235.89717	68	
235.94624	68	
237.85710	80	
237.98619	78	
238.83432	78	
239.85430	96	
239.88407	128	
240.83771	790	1+
240.85157	136	
242.46401	100	
242.94354	116	
243.82966	746	1+
244.08674	66	
244.95433	84	
245.84520	70	
245.87470	104	
246.11242	98	
246.85693	140	
247.85521	74	
248.98462	76	
250.90542	70	
251.97056	186	1+
252.93221	70	
253.03791	96	
253.84301	108	
254.93990	76	
256.26122	102	
256.84605	136	
256.88572	102	
256.89832	194	
257.22305	78	
257.41045	72	
257.44354	108	
257.85385	174	
258.84615	584	
259.85175	332	
259.91448	70	
260.83437	674	
261.84305	382	
262.83068	82	
262.89797	74	
263.85606	136	
263.92886	70	
264.86384	92	
265.01476	72	
265.80333	92	
267.79096	124	
267.84887	74	
268.84234	510	1+
269.01994	78	
269.79990	84	
270.83103	76	
270.84948	86	
271.84015	152	
272.83978	100	
272.93618	72	
274.86414	438	1+
274.89645	86	
275.82780	82	
275.94788	78	
275.99428	84	
276.84345	82	
276.86187	276	
277.86412	586	
278.84452	2552	1+
280.85306	208	
281.85244	132	
282.04754	86	
282.84819	74	
282.87427	72	
282.90792	90	
283.87517	106	
284.87989	82	
285.02088	72	
285.19404	88	
285.28849	72	
285.73251	74	
285.85053	104	
286.13732	90	
287.98881	84	
288.90462	68	
289.16530	88	
289.57680	80	
289.78594	112	
290.85478	76	
292.23232	110	
292.43180	74	
292.88558	70	
293.87625	72	
293.95201	92	
294.10578	68	
294.86416	112	
295.09830	74	
295.86450	80	
295.97459	122	
296.43112	84	
296.85477	148	
297.89149	166	
297.97113	176	
298.76406	108	
298.85026	78	
298.88860	66	
299.80089	150	
299.88245	144	
300.87699	108	
301.41129	82	
301.86053	272	1+
301.88718	96	
302.16869	66	
302.18993	72	
302.84789	84	
302.88409	82	
305.81027	72	
307.79973	70	
308.42503	88	
308.86588	114	
308.96000	82	
309.39830	78	
309.79368	82	
310.69112	84	
314.86745	98	
315.43862	84	
315.85651	74	
318.99656	72	
320.80828	78	
325.26002	84	
325.29434	178	1+
327.28911	82	
327.82064	72	
327.93831	96	
328.81955	68	
332.90905	84	
344.26207	78	
344.89600	74	
345.96630	88	
END IONS

###FS:    #m/z: 336.94528 #charge 1+
###MS: 69
###MSMS: 72
BEGIN IONS
TITLE=Cmpd 54, +MS2(336.9453), 28.0-35.0eV, 1.6min #72
RTINSECONDS=91.679
SCANS=69,72
PEPMASS=336.94528	48450
CHARGE=1+
57.23927	82	
89.70831	84	
185.87801	66	
192.99642	80	
197.86479	86	
198.88193	76	
200.87118	68	
200.94982	62	
204.88669	74	
207.97412	68	
208.84271	76	
210.88483	76	
211.94393	602	
212.87933	320	
213.94021	104	
215.89095	124	
216.90806	86	
217.88046	76	
218.88204	94	
223.89434	194	1+
223.95857	70	
223.97586	102	
224.97722	76	
225.15561	78	
225.83232	68	
225.86480	130	
229.95457	392	
230.82173	90	
230.88904	350	1+
231.94958	328	
232.84266	94	
233.83438	92	
233.89736	172	
234.07344	82	
235.84823	70	
236.90923	62	
238.06188	66	
238.85280	78	
239.84840	182	
239.86304	116	
239.88805	62	
239.92704	80	
241.07270	66	
241.79714	68	
241.83994	684	1+
244.08848	74	
244.83518	76	
245.87336	104	
246.85346	186	
246.97656	198	
247.04604	72	
247.96636	144	
248.89888	88	
248.91325	76	
249.70273	84	
249.95738	72	
250.95038	74	
251.00837	68	
252.97010	446	
253.85089	84	
253.90237	378	1+
254.92414	78	
254.96581	106	
255.07441	104	
255.84656	308	1+
255.86922	134	
255.98786	78	
256.88144	80	
257.13058	76	
257.91077	76	
258.07080	82	
258.84526	378	
258.86900	124	
259.85445	232	
260.71067	64	
260.85093	176	
260.93311	112	
261.06795	70	
261.84910	170	
262.83664	62	
262.95806	66	
264.03017	64	
264.86953	66	
267.82876	80	
267.83952	686	1+
268.83976	416	1+
269.49561	94	
272.86829	94	
273.89554	88	
274.84652	92	
274.88819	92	
275.85958	126	
275.95407	90	
276.85855	1218	1+
277.28994	72	
277.38799	96	
277.93412	62	
277.96669	84	
278.83712	202	
278.89924	68	
278.96081	62	
279.02108	104	
279.86058	184	
280.85062	76	
281.07700	80	
281.82933	86	
282.87739	102	
284.80328	72	
284.86124	160	
285.29444	74	
285.85803	70	
286.85307	108	
287.84539	248	
288.87020	66	
289.43055	82	
289.85048	70	
290.17478	76	
290.40260	84	
290.85508	62	
291.47070	86	
292.04763	62	
292.87103	66	
293.10801	354	1+
293.87226	136	
293.96860	66	
294.80953	76	
294.86436	184	
298.30902	74	
298.42345	86	
298.89169	148	
299.06235	126	
299.11981	76	
299.42149	84	
299.86970	282	1+
301.88076	74	
302.01940	66	
304.13753	84	
305.87614	264	1+
305.92838	76	
318.87379	70	
318.93711	64	
320.42393	88	
320.92058	90	
320.95763	74	
321.92674	64	
322.27280	62	
324.02081	74	
326.83173	74	
327.08035	76	
327.62478	98	
328.91949	62	
329.86471	78	
330.82641	86	
334.95531	90	
335.31063	78	
336.62513	78	
336.78063	62	
336.96986	84	
337.12971	66	
337.94254	62	
338.05261	64	
END IONS

###FS:    #m/z: 322.92964 #charge 1+
###MS: 73
###MSMS: 74
BEGIN IONS
TITLE=Cmpd 55, +MS2(322.9296), 28.0-35.0eV, 1.6min #74
RTINSECONDS=95.3525
SCANS=73-74
PEPMASS=322.92964	333758
CHARGE=1+
60.71778	76	
129.71344	72	
182.87363	86	
190.93138	76	
192.89104	74	
195.99532	102	
196.86065	78	
197.86304	66	
201.04311	136	
203.07896	74	
205.94824	308	1+
206.96958	80	
207.97475	194	
208.84490	72	
210.90461	68	
212.89232	70	
214.89618	84	
216.91896	66	
217.89324	84	
220.87694	152	
220.89949	76	
221.94284	76	
222.17695	60	
222.39154	66	
222.92101	60	
222.96090	98	
223.95769	696	1+
227.82397	60	
229.85629	78	
231.87127	76	
231.90515	98	
232.85575	60	
233.87239	78	
235.93892	60	
236.83198	70	
237.97829	80	
238.93865	212	
239.07713	284	1+
239.90671	80	
239.99457	84	
240.82059	102	
240.94048	4998	
240.99791	78	
241.12650	80	
241.83053	66	
241.88007	74	
241.94143	3454	
242.08785	76	
242.94140	10976	1+
243.03031	70	
243.82661	68	
244.84271	80	
244.93949	2610	
244.99263	74	
245.94769	78	
246.82883	92	
246.84878	120	
246.97719	228	1+
247.85343	64	
247.95016	60	
248.00020	64	
248.88477	64	
249.91230	124	
249.96119	58	
250.83635	140	
251.04335	58	
251.18546	94	
251.79104	58	
252.85611	70	
254.36750	94	
254.83197	66	
254.94200	64	
256.84512	66	
256.89427	102	
256.97491	82	
258.80571	84	
258.83480	76	
260.11652	68	
260.82913	144	
260.94499	78	
261.82934	110	
261.91170	64	
262.12045	78	
262.83137	142	
263.82915	72	
264.86740	64	
266.04335	64	
266.06441	198	1+
266.92588	60	
267.99573	72	
268.02000	72	
268.39777	72	
268.59315	96	
268.85098	62	
268.95842	158	
271.07010	78	
273.88968	78	
275.41768	102	
275.89273	74	
276.81959	70	
276.86240	62	
276.87902	70	
276.99342	62	
278.49733	84	
279.08994	792	1+
279.84132	106	
279.91507	98	
279.93781	86	
280.83540	68	
281.13069	74	
281.97775	66	
282.96582	68	
283.06666	188	
283.90272	90	
284.29141	374	1+
284.88204	72	
284.89864	64	
286.29716	80	
286.94374	64	
287.19765	70	
288.41185	84	
288.86679	80	
289.88668	68	
289.94884	98	
290.85897	78	
291.01827	62	
291.80192	70	
295.85180	78	
296.83671	68	
297.81741	70	
298.40658	76	
298.78225	64	
299.78666	64	
301.75231	70	
301.82313	76	
301.85493	62	
302.24761	62	
304.86214	74	
306.92800	64	
307.89178	132	
308.16845	58	
308.87131	60	
311.71828	62	
311.89222	64	
312.80087	76	
313.82429	68	
314.85398	60	
316.76993	74	
317.93403	72	
318.82353	76	
320.43216	62	
323.13299	72	
324.06527	68	
324.89255	122	
325.39974	60	
325.82715	78	
325.89347	148	
326.13762	78	
END IONS

###FS:    #m/z: 340.94006 #charge 1+
###MS: 73
###MSMS: 75
BEGIN IONS
TITLE=Cmpd 56, +MS2(340.9401), 28.0-35.0eV, 1.6min #75
RTINSECONDS=96.1245
SCANS=73,75
PEPMASS=340.94006	147116
CHARGE=1+
191.96913	68	
195.14322	74	
195.88704	82	
200.86550	98	
202.06160	72	
203.87568	64	
205.96214	64	
211.90597	96	
213.94000	134	
216.88117	206	1+
217.88305	162	1+
222.82158	70	
223.96342	70	
225.80829	82	
226.84476	62	
227.83798	320	1+
228.82266	62	
228.84115	278	1+
228.94443	78	
229.11595	70	
230.84023	128	
230.94844	84	
231.88434	74	
231.94218	90	
231.95604	80	
233.89408	144	
233.93883	92	
234.85963	70	
235.95767	72	
237.12513	64	
238.87729	76	
239.84596	124	
239.88347	156	
240.83739	1070	1+
240.94288	90	
241.86621	72	
241.89091	78	
241.90784	66	
242.86904	92	
242.88295	78	
242.91541	82	
242.93935	210	
243.82964	590	1+
243.90515	68	
243.97485	64	
244.86373	64	
244.93977	98	
245.89897	68	
246.06428	68	
246.88161	106	
251.83295	156	
251.96059	70	
253.97227	92	
254.87902	86	
255.97823	88	
256.81187	64	
256.85129	82	
256.87542	84	
256.89799	164	
256.96138	94	
257.41811	76	
257.84706	1064	1+
257.87078	94	
258.81114	66	
258.90599	74	
258.93538	72	
260.83347	1196	1+
260.85203	218	
264.33979	72	
264.86437	288	1+
265.85978	102	
266.79513	72	
266.84911	66	
266.91326	84	
268.03995	74	
268.41613	74	
268.84035	618	1+
268.95964	72	
269.78757	64	
269.98887	76	
270.47789	96	
270.80309	66	
270.83272	174	
272.80552	130	
272.85016	84	
273.89767	70	
274.87914	66	
275.86929	138	
275.91932	88	
276.85450	402	
276.94240	68	
277.82141	76	
277.85992	332	
277.88078	96	
277.89785	120	
277.95671	84	
278.84443	1078	
279.51246	86	
279.85155	682	
279.91722	84	
279.98179	64	
280.91653	80	
281.87666	98	
281.89935	120	
282.04756	90	
282.87720	142	
283.81059	102	
283.85069	72	
283.87547	86	
283.94813	76	
284.82197	80	
287.88048	84	
288.84598	68	
290.85301	66	
293.85816	300	1+
295.06264	74	
296.85266	180	
297.02736	78	
297.86169	70	
297.97525	180	
298.30382	114	
299.01567	66	
299.77188	64	
299.87355	556	1+
301.33452	74	
301.86168	166	
301.94031	66	
302.17623	66	
302.85908	84	
302.87927	68	
302.94183	70	
303.93382	70	
307.79966	68	
307.88926	164	
308.28920	70	
308.87508	72	
311.86530	98	
312.78125	84	
313.89624	68	
317.89033	72	
319.38725	90	
319.95565	78	
320.73620	76	
321.19132	72	
322.42689	74	
324.28829	84	
324.63132	84	
324.90334	88	
325.50338	66	
325.90137	152	
328.18609	122	
329.87282	114	
330.82650	66	
331.83202	72	
332.76327	70	
339.85692	84	
341.35480	66	
342.19606	66	
343.72738	80	
344.17134	66	
345.29085	108	
345.35257	112	
END IONS

###FS:    #m/z: 336.94495 #charge 1+
###MS: 73
###MSMS: 76
BEGIN IONS
TITLE=Cmpd 57, +MS2(336.9449), 28.0-35.0eV, 1.7min #76
RTINSECONDS=96.8965
SCANS=73,76
PEPMASS=336.94495	37440
CHARGE=1+
142.73755	72	
182.86720	102	
190.88017	78	
195.12087	68	
195.91261	76	
196.87763	70	
197.95965	72	
210.82965	74	
211.94483	580	
212.88157	108	
213.93969	70	
215.88661	158	
215.93802	158	
218.90388	70	
223.82902	102	
223.84224	68	
223.95845	178	
223.97350	130	
224.84823	68	
226.97470	150	
228.84024	130	
228.89636	118	
229.84331	88	
229.95387	494	1+
230.89072	214	1+
231.95123	234	
232.87073	88	
233.88921	74	
233.91956	92	
236.83584	82	
236.89308	126	
237.93869	72	
238.07708	72	
238.83676	94	
238.88390	88	
238.89985	66	
239.84738	116	
239.89973	116	
240.83729	556	1+
240.85898	124	
240.88930	66	
240.94309	102	
241.41365	72	
243.84106	254	
243.89460	74	
245.95875	82	
246.98005	86	
247.97531	66	
249.83290	94	
250.83476	66	
250.99295	76	
251.92559	72	
252.83488	84	
252.95367	110	
252.96787	270	
253.90604	92	
254.96202	84	
255.07358	146	
255.08892	80	
255.44602	92	
256.85729	142	
256.89835	72	
256.95338	86	
257.86573	78	
257.93081	116	
258.84840	594	1+
258.97480	78	
259.85294	340	1+
259.98163	72	
260.79446	64	
260.83450	164	
260.87735	78	
261.35755	72	
262.95200	76	
263.10349	90	
266.84603	70	
267.80076	124	
267.84193	114	
267.86521	80	
268.84161	818	1+
269.00368	68	
269.18533	92	
269.79202	88	
270.02988	76	
271.82891	72	
272.91482	64	
273.81039	68	
274.86141	152	1+
274.93292	102	
275.36074	88	
275.83791	88	
275.88448	70	
276.85835	972	1+
277.86162	622	1+
278.83630	164	
279.48604	96	
279.82885	142	
279.88255	82	
280.82819	94	
280.87289	72	
281.05275	124	
281.85759	74	
282.89585	102	
283.81145	66	
283.95217	70	
285.43976	122	
285.84867	170	
286.41696	88	
286.85074	282	
287.85058	182	
288.79980	68	
289.87800	68	
290.85259	68	
292.85261	94	
292.90048	72	
293.05600	94	
293.10715	128	
293.83629	84	
293.85087	80	
294.11555	70	
294.86597	222	
294.97182	102	
297.87296	118	
299.01185	72	
299.06698	66	
299.86844	82	
299.88263	128	
300.80920	74	
300.89743	82	
301.41125	70	
302.80300	64	
304.38188	86	
305.85325	70	
305.90360	84	
306.01669	72	
306.88862	210	1+
307.86383	68	
308.87174	66	
309.77012	64	
309.98809	64	
310.11376	68	
310.82953	86	
310.84688	72	
312.87870	70	
313.37249	72	
314.28780	78	
315.39056	66	
315.87293	76	
316.83996	76	
317.43685	74	
322.85026	68	
323.93233	84	
324.01650	86	
329.28959	100	
330.82673	78	
331.77437	72	
334.81848	78	
336.03958	64	
338.28519	72	
339.89974	90	
END IONS

###FS:    #m/z: 340.93987 #charge 1+
###MS: 77
###MSMS: 78
BEGIN IONS
TITLE=Cmpd 58, +MS2(340.9399), 28.0-35.0eV, 1.7min #78
RTINSECONDS=100.574
SCANS=77-78
PEPMASS=340.93987	136382
CHARGE=1+
192.92994	78	
197.87146	78	
197.88363	98	
205.94948	96	
207.97501	124	
209.02565	74	
209.81296	74	
209.90716	82	
210.84746	70	
212.87727	130	
213.92018	68	
213.94131	534	1+
213.95786	72	
214.42337	76	
214.86386	82	
214.89629	154	
215.88626	98	
215.90107	78	
215.93817	244	
216.97492	74	
217.88066	70	
219.89435	192	1+
221.88057	70	
222.95544	82	
223.88855	72	
223.95702	70	
224.89423	84	
224.97544	168	
226.86450	78	
226.97805	90	
227.89466	72	
228.83954	152	
228.90789	80	
229.84616	104	
230.84601	100	
230.88700	84	
231.94762	174	
232.40991	74	
233.89999	222	
234.98210	78	
235.89208	84	
236.85638	70	
236.89813	88	
237.06821	90	
237.89134	74	
238.84007	192	1+
238.88370	142	
239.96772	102	
240.84196	216	
241.12174	84	
241.83809	230	
242.84315	192	
242.94049	134	
243.82801	380	1+
243.89454	84	
244.84342	410	1+
244.94675	78	
245.03342	78	
246.44787	80	
246.90294	152	
246.94547	104	
246.97648	86	
249.89821	76	
249.96850	72	
250.05222	72	
250.15887	78	
250.95184	84	
250.98919	74	
252.97311	72	
253.93124	78	
254.87320	106	
254.92570	72	
254.97340	96	
255.07510	98	
255.87400	76	
255.98999	96	
256.80785	72	
256.84957	224	
256.89522	116	
256.91637	108	
256.96352	78	
257.83400	92	
257.85885	128	
258.84486	1148	1+
259.44061	100	
259.93610	78	
260.83321	700	
260.85311	174	
260.93285	84	
261.08564	88	
261.18292	74	
261.83931	416	
261.85796	70	
261.89792	76	
261.91575	80	
262.82871	106	
263.85983	212	1+
263.89284	72	
264.07138	104	
264.88934	110	
266.35199	92	
266.84618	118	
267.23457	94	
267.85722	70	
267.91736	80	
268.83838	448	1+
268.91098	86	
269.19138	82	
270.82805	194	
271.83051	72	
272.84287	134	
272.91690	92	
273.85703	114	
274.86208	348	1+
274.87931	82	
274.90454	70	
276.85505	502	
276.91895	218	1+
276.94406	78	
277.48805	80	
277.86223	726	
278.01895	108	
278.84476	1944	1+
279.89062	178	
279.91080	74	
280.00152	72	
280.91010	70	
281.02759	78	
281.85976	106	
281.88747	182	
281.90589	150	
281.92576	88	
282.87560	402	1+
284.85933	78	
285.88187	72	
287.80757	88	
288.82109	72	
291.87173	74	
292.43802	88	
292.86951	80	
294.86746	166	
295.86483	88	
295.96904	98	
296.85168	74	
299.05501	90	
299.40893	74	
299.80607	76	
299.87286	130	
300.86187	344	1+
302.50810	72	
303.90006	74	
304.13648	78	
310.86619	106	
310.94672	74	
320.41078	74	
320.89622	72	
324.87997	70	
328.61468	80	
330.81301	86	
340.91243	82	
342.01522	80	
342.90395	156	
345.26341	72	
END IONS

###FS:    #m/z: 363.95552 #charge 1+
###MS: 77
###MSMS: 79
BEGIN IONS
TITLE=Cmpd 59, +MS2(363.9555), 28.0-35.0eV, 1.7min #79
RTINSECONDS=101.346
SCANS=77,79
PEPMASS=363.95552	50132
CHARGE=1+
70.74485	70	
189.85785	88	
196.88750	92	
201.87294	74	
205.95088	104	
209.94271	80	
211.04930	68	
212.87487	124	
212.89089	168	
213.88182	118	
222.95009	448	1+
223.10957	88	
224.88957	100	
224.94403	78	
224.97139	128	
225.94349	870	1+
225.96682	400	1+
226.94617	748	1+
227.89315	72	
227.93844	892	1+
228.81701	102	
228.89382	348	1+
228.94329	746	1+
230.83118	80	
230.88889	678	1+
231.80126	92	
232.89666	156	
232.91376	72	
233.05246	72	
233.87239	76	
237.91199	78	
239.06900	82	
239.90344	68	
240.83124	166	
240.93978	778	
240.96378	298	
241.84508	70	
241.93855	2414	1+
242.87303	94	
242.94110	1736	1+
243.81903	236	1+
243.90042	68	
244.86024	66	
244.89580	80	
244.93789	820	1+
244.95545	380	
244.97555	92	
245.87366	72	
246.80347	72	
246.95313	430	1+
247.85462	86	
248.80314	524	1+
248.89863	212	
248.91397	86	
250.25253	66	
250.80063	108	
250.91005	72	
250.94455	68	
251.04677	72	
251.85952	80	
251.97034	84	
252.84507	150	1+
253.80403	94	
253.90724	182	
257.16823	86	
258.83088	190	
258.84790	180	
258.97696	118	
259.85066	142	
260.19358	74	
260.83398	334	
261.84442	250	1+
261.90973	88	
261.96427	198	1+
262.82272	100	
263.88242	92	
263.89621	86	
264.05639	90	
264.81788	204	
265.79306	100	
265.82079	130	
265.95118	70	
266.81220	358	
266.89770	74	
267.42308	78	
267.81359	538	1+
267.89119	84	
267.93679	136	
267.95746	78	
268.81194	318	1+
268.95567	156	
269.40059	76	
272.83822	70	
272.87235	82	
275.04530	64	
275.14893	74	
275.88664	86	
276.43570	86	
276.83982	72	
276.85584	190	
277.04025	72	
277.80535	118	
277.88493	72	
278.02850	72	
278.80088	162	
278.84242	524	1+
279.79855	234	
280.12065	70	
280.79126	1326	1+
280.87115	280	1+
281.89695	104	
281.99224	72	
282.84612	72	
283.84826	138	
284.06194	74	
284.79433	124	
284.82210	432	1+
284.85287	82	
285.11828	80	
285.83925	104	
286.89630	84	
287.91287	162	
288.00146	72	
288.83364	66	
289.56827	98	
289.82535	84	
289.86936	66	
290.84236	80	
291.84427	72	
292.93411	92	
296.80826	636	1+
296.91468	110	1+
298.41305	68	
298.80345	1102	
299.80131	1290	1+
299.87221	68	
300.87601	288	1+
300.89579	70	
301.85991	504	1+
302.79984	82	
303.86050	78	
304.88768	76	
304.90265	86	
305.42411	66	
305.81233	74	
306.86152	74	
307.30702	68	
308.29339	70	
312.82021	74	
314.82247	66	
315.81325	478	1+
315.93656	70	
316.35040	116	
316.81446	326	1+
317.92817	68	
318.08700	66	
318.81439	316	1+
318.94384	80	
319.94673	70	
320.81092	124	
320.91427	74	
321.42681	96	
321.82044	324	
322.87480	86	
322.97190	76	
323.81568	130	
324.89448	72	
325.24876	80	
328.81724	88	
329.86988	236	
331.75388	88	
333.40875	108	
335.75127	64	
338.05488	84	
343.05135	86	
344.76171	78	
346.41192	70	
351.33877	68	
351.82888	70	
362.41211	70	
368.90480	68	
END IONS

###FS:    #m/z: 336.94526 #charge 1+
###MS: 77
###MSMS: 80
BEGIN IONS
TITLE=Cmpd 60, +MS2(336.9453), 28.0-35.0eV, 1.7min #80
RTINSECONDS=102.118
SCANS=77,80
PEPMASS=336.94526	36976
CHARGE=1+
183.86633	80	
203.93077	64	
211.94361	304	
212.87803	70	
213.09288	68	
213.87860	66	
213.93913	388	
215.87094	68	
215.93617	70	
216.89205	70	
221.84953	70	
221.96455	70	
222.38395	96	
222.99573	80	
223.82747	56	
223.96877	58	
224.66808	66	
224.97402	194	
225.84018	106	
226.89463	84	
227.84843	72	
228.84424	146	
229.95586	250	1+
230.45239	60	
230.89011	606	1+
231.95238	314	
232.89716	62	
233.82572	76	
233.88778	68	
233.94530	86	
234.05833	74	
234.94592	72	
235.88996	58	
236.82444	76	
236.85993	66	
237.06397	120	
237.89889	64	
238.83336	60	
239.81934	72	
239.84813	110	
240.85001	56	
241.84221	710	1+
241.98835	90	
243.13947	54	
244.83510	78	
246.97634	68	
247.04617	94	
247.55765	70	
248.89987	56	
249.96468	74	
250.83168	76	
250.92472	60	
250.95036	200	
250.98732	72	
251.04138	66	
252.84436	78	
252.96834	248	
253.90273	100	
253.96035	56	
254.02154	72	
254.87694	112	
254.91164	144	
254.97168	110	
255.06921	72	
256.07608	80	
256.81007	58	
256.85668	56	
256.86795	68	
257.82844	82	
257.84264	964	1+
258.15362	92	
258.84361	702	1+
259.80271	54	
259.90065	64	
260.85565	146	
261.83235	72	
262.87075	72	
264.87024	76	
264.91494	54	
265.07908	66	
265.96725	94	
266.86725	72	
267.23463	74	
267.84178	60	
268.83787	550	1+
268.89528	104	
270.83848	64	
270.99130	66	
273.87144	64	
274.85960	92	
274.87385	214	
274.92103	70	
275.85292	110	
275.87849	152	
276.85339	1336	1+
277.90965	98	
277.92575	72	
278.12253	80	
278.83096	124	
278.86876	60	
280.93525	92	
280.99986	110	
281.86511	228	1+
282.05573	64	
282.40452	80	
284.98745	88	
285.82376	68	
285.85080	56	
286.84606	72	
286.86688	72	
287.85041	136	
288.41184	78	
290.00344	80	
290.80678	66	
291.91945	66	
291.99741	66	
292.86888	72	
293.10823	148	1+
294.84559	56	
294.86661	168	
294.92749	76	
295.86599	76	
296.10536	66	
296.81148	66	
296.88577	54	
296.92993	66	
297.02516	88	
297.23900	60	
297.86641	210	1+
298.93077	90	
299.01494	112	
299.57862	90	
299.92016	84	
300.98141	60	
303.90443	90	
305.81467	84	
306.87731	252	1+
307.88145	212	1+
308.97081	96	
309.29021	78	
309.97515	70	
310.87986	120	
312.49462	56	
313.89363	66	
314.41657	66	
315.85515	72	
316.18902	72	
316.86171	60	
321.85179	70	
323.83735	72	
324.89431	60	
324.95859	98	
328.83723	76	
328.85504	76	
329.87202	74	
331.78087	58	
332.96486	66	
334.78261	68	
334.88130	70	
337.72310	52	
339.15732	62	
339.82517	72	
END IONS

###FS:    #m/z: 363.95540 #charge 1+
###MS: 81
###MSMS: 82
BEGIN IONS
TITLE=Cmpd 61, +MS2(363.9554), 28.0-35.0eV, 1.8min #82
RTINSECONDS=105.803
SCANS=81-82
PEPMASS=363.95540	44144
CHARGE=1+
189.86008	184	
191.48302	98	
191.86404	84	
197.91464	78	
200.88439	180	
204.89728	84	
206.92706	78	
207.86961	74	
209.94132	256	
211.88575	162	
212.88062	328	1+
213.09639	76	
217.87868	80	
220.97052	74	
221.91351	98	
222.95117	892	1+
222.97027	80	
224.88886	216	1+
224.94674	1012	1+
224.97694	114	
226.94735	1386	1+
227.90004	72	
227.93074	130	
228.85126	134	
228.89563	268	
228.94136	1614	1+
230.84199	78	
230.88969	930	1+
234.83708	82	
234.96127	72	
235.04189	72	
235.85977	108	
236.82825	74	
236.84424	118	
238.08630	82	
240.82510	142	
240.94070	1026	
240.96270	616	1+
241.94129	2578	1+
242.83719	70	
242.90017	78	
243.97587	76	
244.93990	428	
244.95734	696	1+
245.81788	128	
245.87876	102	1+
245.94718	934	1+
246.84632	70	
246.95291	654	1+
248.80118	700	1+
248.83435	76	
248.85050	80	
248.90182	184	
250.80296	316	
250.85103	74	
250.94801	124	
250.96936	88	
251.10947	96	
252.03279	74	
253.02598	74	
253.90956	78	
257.38103	88	
258.83173	140	
258.84366	174	
259.84697	74	
260.80750	70	
260.83625	166	
260.96664	348	
261.83729	192	
261.87799	82	
262.84272	344	1+
262.97603	98	
263.84328	220	1+
263.97769	228	1+
264.81620	82	
265.54494	78	
265.78800	138	
266.78959	80	
266.81433	898	
267.97171	86	
268.80017	126	
268.81504	86	
269.97044	130	
270.95068	80	
270.98985	108	
271.84101	78	
271.92172	72	
272.43828	86	
272.86522	76	
273.41820	70	
275.89718	72	
276.80800	204	
276.83996	74	
277.81022	106	
277.85826	110	
278.80283	368	1+
278.84483	130	
278.87613	110	
278.92199	74	
279.79347	142	
279.84761	132	
280.79368	712	
280.83295	80	
280.84864	76	
280.90644	72	
281.79200	338	
281.85818	154	
281.98722	80	
282.79226	712	1+
282.81080	232	
282.83176	136	
283.85151	138	
283.88376	120	
284.82654	116	
284.85000	284	1+
285.78020	74	
285.82404	178	
286.82609	96	
288.83335	70	
289.40555	84	
290.05321	72	
290.80055	70	
292.34569	130	
292.79523	84	
293.85184	180	1+
294.08473	78	
294.92960	92	
296.38635	92	
296.80814	470	
297.80905	224	
297.87051	172	
298.80262	1788	1+
298.83093	70	
299.86980	254	
300.80287	860	1+
301.40273	72	
301.78404	70	
301.86120	564	1+
302.80033	256	
303.83816	86	
303.85890	258	
304.17845	80	
305.09989	76	
305.24565	80	
306.08086	82	
306.10891	74	
307.84320	84	
311.86414	114	
312.85727	78	
316.81276	638	1+
316.98890	70	
318.81412	86	
318.93066	78	
318.96153	174	1+
319.99333	92	
321.22430	74	
321.82335	116	
321.84333	88	
322.09803	78	
323.81167	138	
324.88132	96	
326.76322	82	
328.39639	72	
329.87004	114	
330.90688	78	
335.40046	78	
335.57839	88	
336.94641	122	
340.89694	74	
342.90399	80	
344.18026	72	
345.03287	80	
348.16008	86	
348.88928	76	
350.79569	72	
355.70399	76	
END IONS

###FS:    #m/z: 359.96094 #charge 1+
###MS: 81
###MSMS: 83
BEGIN IONS
TITLE=Cmpd 62, +MS2(359.9609), 28.0-35.0eV, 1.8min #83
RTINSECONDS=106.575
SCANS=81,83
PEPMASS=359.96094	23714
CHARGE=1+
50.07788	78	
183.86144	78	
187.85581	88	
192.01852	66	
192.10918	88	
193.87764	72	
198.12044	80	
201.94796	68	
209.94226	144	
215.97054	62	
219.88951	80	
220.95877	142	
222.95385	458	1+
223.88916	114	
224.94957	252	
224.97538	98	
225.94482	1086	1+
225.97032	66	
226.94737	912	1+
226.97016	188	
227.88098	64	
227.93360	72	
228.94096	294	
233.88013	66	
234.86396	150	
234.88771	116	
234.93839	68	
235.86174	70	
236.93190	72	
238.95314	72	
240.83810	110	
240.94002	872	1+
240.96180	566	1+
242.07638	72	
242.11033	70	
242.95769	426	1+
244.95594	170	
245.94014	272	
245.96612	88	
246.01224	80	
246.81280	126	
246.95086	468	
246.97939	100	
247.90150	70	
248.80846	138	
248.97486	116	
249.82889	78	
250.80615	68	
250.83925	84	
250.89373	80	
250.94672	114	
251.08030	72	
251.39382	78	
252.84030	76	
252.87533	150	
252.95310	82	
256.00952	76	
257.07957	76	
258.11023	66	
258.83165	96	
258.84747	268	1+
258.89391	76	
259.98183	72	
260.83572	114	
260.86722	68	
260.96909	70	
261.84171	68	
261.96728	94	
262.82129	126	
263.23296	82	
263.97972	72	
264.81706	66	
265.81547	200	
265.97143	72	
266.81226	568	1+
268.84410	104	
268.85897	180	1+
268.94533	92	
268.96337	78	
269.05228	78	
270.96016	74	
272.84239	64	
274.86295	150	
274.89234	76	
275.97277	82	
276.85622	78	
278.79819	282	
278.84326	200	
279.79266	140	
280.12804	70	
280.79318	604	1+
280.81832	66	
280.83923	136	
281.84548	88	
281.86189	74	
281.96913	78	
282.79105	148	
282.87953	74	
284.45286	74	
284.82188	356	1+
284.99158	66	
286.79181	78	
286.84389	66	
287.88061	64	
288.97100	70	
290.79896	170	
291.78762	80	
292.43586	74	
295.51408	72	
295.81185	76	
296.80789	422	1+
296.86691	92	
297.10336	80	
298.30295	80	
298.80243	1196	1+
298.82527	126	
298.87420	184	1+
298.89231	66	
298.92449	90	
301.12991	64	
301.83350	64	
301.85919	78	
301.89764	66	
303.24521	72	
303.80796	80	
304.87090	64	
306.43549	140	
307.95284	62	
310.48146	94	
310.81431	68	
314.82150	140	
316.81350	260	
317.40623	86	
317.81305	122	
317.88111	92	
320.92105	68	
321.04824	62	
321.82857	460	1+
323.01914	70	
323.16175	86	
324.09382	72	
324.45632	84	
324.88369	84	
325.79364	92	
327.83593	84	
327.86497	80	
328.18762	98	
332.43421	74	
334.40069	88	
336.78068	110	
336.94548	66	
342.26281	86	
343.87313	64	
343.90983	98	
349.76631	66	
351.00251	74	
351.34776	74	
351.72038	64	
352.88691	74	
356.33204	92	
356.36979	80	
357.79625	80	
358.23769	64	
359.33798	66	
361.21648	76	
END IONS

###FS:    #m/z: 313.92919 #charge 1+
###MS: 81
###MSMS: 84
BEGIN IONS
TITLE=Cmpd 63, +MS2(313.9292), 28.0-35.0eV, 1.8min #84
RTINSECONDS=107.347
SCANS=81,84
PEPMASS=313.92919	12320
CHARGE=1+
164.69654	32	
186.38249	34	
189.92313	74	
193.97307	142	
195.07628	70	
196.05857	76	
197.87837	66	
198.04424	58	
205.94822	78	
206.91300	54	
207.89290	28	
209.86608	36	
209.94630	86	
210.92980	54	
211.98464	54	
214.06559	136	
214.91431	60	
219.07438	32	
219.33260	32	
219.58258	28	
223.96503	52	
223.97969	70	
226.97600	72	
227.82403	64	
228.94124	72	
229.64421	38	
229.89545	80	
230.81984	82	
230.85513	50	
231.85806	74	
232.94414	132	
233.85364	78	
234.83293	56	
234.94879	70	
234.97603	52	
235.05120	76	
235.09272	32	
235.23219	34	
235.32650	48	
235.84875	78	
235.90348	54	
235.95597	36	
236.19547	34	
239.13721	74	
240.90269	46	
241.08932	62	
241.94456	44	
242.89055	52	
242.94235	86	
243.29697	30	
243.34459	30	
243.45842	42	
243.49759	66	
243.64731	38	
244.13623	92	
244.87335	62	
245.89291	72	
246.97817	76	
247.14037	74	
247.97290	72	
248.62243	32	
248.94816	368	1+
250.46789	80	
250.89745	56	
252.95469	160	
253.80680	28	
253.83516	48	
255.45182	82	
256.93001	28	
258.14370	78	
258.94738	72	
259.95013	68	
260.16578	78	
260.95080	60	
261.81036	78	
262.36105	86	
262.80688	52	
263.07740	56	
263.83891	56	
263.90065	74	
264.84145	74	
265.65295	38	
265.97552	52	
267.85138	48	
267.88783	76	
268.94730	60	
269.79796	60	
270.27730	122	
271.14055	56	
271.81473	82	
272.06383	54	
272.79683	28	
272.97157	98	
273.86807	26	
274.08703	78	
274.12954	30	
274.85353	90	
275.85191	76	
276.15806	66	
277.02890	160	
278.05864	24	
278.84601	48	
278.86831	50	
278.98353	44	
279.09191	58	
279.55161	38	
280.46990	48	
280.82807	80	
281.88477	46	
282.78416	50	
282.79897	74	
283.19121	58	
284.95685	36	
285.86268	64	
286.42819	98	
286.87712	92	
287.10700	36	
288.15340	74	
288.18878	36	
288.83136	66	
289.87667	50	
292.85635	50	
292.87515	72	
292.94213	100	
293.78548	72	
293.81291	32	
293.85087	118	
293.95175	26	
294.06183	56	
294.82815	40	
296.87510	46	
299.75096	26	
301.59881	94	
301.81707	156	1+
302.72819	62	
302.83908	76	
304.18282	56	
304.88625	80	
304.94758	80	
305.87664	44	
307.80208	42	
307.89044	92	
309.87542	60	
309.92988	86	
310.86649	78	
311.91754	78	
312.88217	38	
313.53337	28	
314.28057	498	1+
314.80198	28	
316.28085	38	
316.88168	82	
318.22521	58	
END IONS

###FS:    #m/z: 322.92963 #charge 1+
###MS: 85
###MSMS: 86
BEGIN IONS
TITLE=Cmpd 64, +MS2(322.9296), 28.0-35.0eV, 1.9min #86
RTINSECONDS=111.015
SCANS=85-86
PEPMASS=322.92963	257716
CHARGE=1+
50.75089	60	
98.43130	80	
110.49316	58	
171.51968	56	
187.91605	110	
190.93819	60	
192.02023	72	
193.15509	74	
195.96564	38	
197.96225	70	
201.04276	134	
205.95051	136	
205.97427	96	
206.95022	90	
206.96971	60	
207.97240	230	
209.89094	58	
212.89582	96	
214.87643	52	
215.97359	36	
217.90013	72	
218.89644	50	
220.44367	84	
221.06713	68	
221.90066	68	
221.94647	86	
222.19205	36	
222.95740	54	
223.96001	120	
224.96570	60	
226.81887	72	
226.84317	70	
229.92894	108	
231.13153	74	
231.93080	42	
232.11224	38	
232.53380	50	
232.83517	52	
233.10139	52	
234.89127	60	
235.43769	80	
235.87660	80	
237.94040	76	
238.05950	62	
238.82798	66	
238.88297	42	
238.93735	152	
239.90140	92	
240.82074	74	
240.88171	60	
240.93985	2732	
241.01115	36	
241.20200	52	
241.89853	56	
241.93861	9500	1+
242.82550	72	
242.89534	42	
242.94083	6818	1+
243.16122	104	
244.66752	42	
244.82641	106	
244.93926	2212	
245.81587	74	
245.87176	70	
246.87600	40	
248.85744	72	
248.97609	78	
250.83157	36	
250.95410	62	
254.92542	124	
255.92309	62	
256.89694	66	
257.02809	74	
257.89707	74	
258.83705	70	
259.14112	50	
259.97405	50	
260.83668	70	
261.82751	368	1+
262.95006	72	
263.89261	72	
264.41750	40	
264.97717	42	
265.10488	54	
266.12569	80	
266.85459	64	
266.86635	98	
266.89197	152	
267.11799	66	
268.84423	66	
268.89106	76	
268.94943	66	
269.80034	38	
270.44562	74	
270.87200	48	
271.85918	62	
272.81364	78	
274.84733	72	
274.86754	68	
275.41777	56	
276.82552	58	
276.86019	72	
277.15264	64	
278.40937	86	
278.84372	72	
278.85829	68	
278.87663	64	
279.08914	846	1+
280.82599	56	
280.85710	68	
281.09990	74	
281.79222	68	
281.84557	72	
282.80285	72	
283.06917	108	
283.15784	38	
283.79685	42	
284.26701	40	
284.29165	346	1+
284.30944	66	
284.84905	64	
284.89476	222	
285.96475	76	
286.29711	54	
286.90207	56	
287.88451	64	
288.10954	54	
289.12387	58	
289.78780	70	
289.88432	66	
290.85687	70	
291.79827	78	
294.86434	68	
295.81412	78	
296.92798	50	
297.80146	72	
298.81399	60	
299.05420	62	
302.91758	68	
304.39252	98	
306.91277	76	
306.95165	70	
307.80609	64	
307.88508	266	1+
311.85904	62	
312.41649	82	
315.83106	76	
316.61948	66	
316.78724	66	
317.94034	116	
321.87388	50	
322.08788	74	
325.34409	72	
326.11743	84	
327.07835	48	
327.89984	132	
END IONS

###FS:    #m/z: 363.95571 #charge 1+
###MS: 85
###MSMS: 87
BEGIN IONS
TITLE=Cmpd 65, +MS2(363.9557), 28.0-35.0eV, 1.9min #87
RTINSECONDS=111.787
SCANS=85,87
PEPMASS=363.95571	45414
CHARGE=1+
61.13001	78	
180.86818	68	
182.87064	68	
185.00704	80	
191.85777	94	
207.01541	102	
207.88197	92	
209.91716	124	
210.88407	98	
211.88454	72	
212.87909	284	
222.95199	66	
224.95097	256	
224.97189	82	
225.94467	1112	1+
226.94785	938	1+
227.82436	72	
228.89324	68	
228.94097	936	
229.80403	88	
230.80285	66	
230.86241	68	
230.89078	388	1+
233.87477	324	1+
233.97203	82	
234.87716	286	1+
237.92352	110	
238.94021	90	
239.16398	66	
239.84589	64	
240.83718	100	
240.93936	776	
240.96414	70	
241.00924	72	
241.82757	116	
241.93992	2244	1+
242.94221	1278	1+
243.82419	130	
244.81805	100	
244.84098	96	
244.95782	482	1+
245.81595	84	
245.94189	124	
246.80277	78	
246.83416	96	
246.95276	358	
248.80419	290	1+
248.84183	70	
248.90089	72	
250.89531	136	
250.94677	156	
251.07441	84	
251.41519	126	
251.79715	66	
252.82874	86	
253.89193	82	
254.87905	72	
256.85338	68	
256.91609	70	
257.89914	86	
258.82980	100	
258.84880	174	
260.83679	108	
260.93299	132	
260.97251	118	
261.06384	78	
261.41323	68	
261.84101	224	1+
261.96938	84	
262.83046	84	
263.17182	66	
263.78849	90	
263.88888	72	
263.97798	72	
264.10614	66	
264.81915	80	
264.96144	72	
265.79758	118	
265.82933	132	
266.78611	194	1+
266.81237	534	1+
266.85153	92	
267.13613	94	
267.83285	80	
268.95443	162	1+
269.79979	70	
269.83990	106	
269.97744	100	
270.84183	80	
271.91166	80	
275.81520	72	
276.86294	180	
277.80754	68	
277.87254	74	
277.91998	64	
278.79947	198	
278.84475	304	
279.79610	102	
279.84676	154	
280.79241	956	1+
280.84995	252	
282.78932	566	1+
282.87898	78	
283.85358	416	1+
284.78235	74	
284.82613	244	
284.88387	76	
285.78792	88	
287.41615	108	
287.88233	70	
290.00316	104	
290.79830	66	
290.84303	112	
292.80452	144	
292.88582	66	
292.90413	130	
294.93181	100	
296.39075	84	
296.80924	184	
296.93499	90	
297.38303	98	
297.42558	76	
297.80971	272	
298.80251	1330	1+
299.00293	72	
299.82646	72	
299.87751	236	1+
300.34662	92	
300.80154	902	1+
300.82319	82	
301.86252	94	
301.89760	64	
302.85962	102	
302.88449	66	
303.85817	138	
303.94437	90	
304.88527	64	
310.82991	94	
311.85928	64	
311.87403	68	
312.86576	70	
312.95055	88	
314.89759	74	
315.45359	86	
315.82084	118	
316.81089	574	1+
317.93843	88	
319.81179	154	
320.02794	68	
320.80864	86	
321.17385	86	
321.81551	302	1+
322.31007	70	
326.86972	70	
326.89632	74	
331.88372	70	
332.92716	84	
334.00777	88	
335.78956	66	
337.43670	118	
339.82725	76	
341.83108	72	
341.84947	70	
342.86097	142	
348.88683	68	
352.87973	68	
353.88867	64	
354.77620	84	
358.95843	72	
364.71593	68	
365.77696	72	
END IONS

###FS:    #m/z: 359.96129 #charge 1+
###MS: 85
###MSMS: 88
BEGIN IONS
TITLE=Cmpd 66, +MS2(359.9613), 28.0-35.0eV, 1.9min #88
RTINSECONDS=112.56
SCANS=85,88
PEPMASS=359.96129	19662
CHARGE=1+
108.28827	70	
171.64202	76	
201.87486	82	
205.94256	78	
205.95711	68	
207.95024	124	
209.94328	116	
213.89492	72	
214.87293	70	
217.86751	84	
218.85817	68	
218.88737	68	
220.95416	118	
221.95937	68	
222.95555	146	
222.97043	80	
223.88856	112	
224.83689	72	
224.94793	282	
225.88755	72	
226.94866	672	1+
226.99107	68	
228.94362	518	1+
234.83573	70	
234.85970	98	
236.84258	78	
240.79401	70	
240.82373	78	
240.93820	590	1+
240.96392	174	
241.89781	114	
241.96544	78	
242.85250	84	
242.89853	104	
243.95591	84	
244.95388	182	
245.94834	522	1+
246.79892	84	
246.95196	444	1+
246.98202	68	
248.80397	292	
248.95253	72	
249.12311	70	
249.55750	94	
249.80188	156	
250.80576	108	
250.89746	68	
250.94738	134	
251.00680	74	
251.04158	78	
252.87760	92	
254.94955	80	
255.06359	76	
255.85497	74	
256.36318	102	
256.99857	80	
257.22313	92	
258.84612	210	
258.96329	82	
259.42777	78	
260.80190	70	
260.83243	194	
260.85162	72	
260.89551	76	
260.96743	252	1+
261.05425	78	
261.89980	82	
261.94366	74	
263.91660	72	
263.97845	80	
264.80119	72	
264.81897	68	
265.08238	82	
265.81094	898	1+
266.81286	754	1+
268.80069	74	
268.89705	94	
269.96339	100	
270.43587	72	
270.88792	88	
273.84871	76	
275.80158	68	
275.92139	88	
278.79908	152	
278.81718	70	
278.84287	500	1+
278.90939	114	
279.88427	74	
280.79119	748	1+
281.89287	66	
281.94243	140	
281.96285	84	
282.92907	68	
283.82736	104	
284.82099	316	1+
290.85685	98	
291.79187	84	
292.87943	68	
293.84940	112	
293.92711	70	
294.34167	72	
294.84643	80	
294.98870	82	
295.02195	130	
296.80942	222	
296.89182	76	
297.80682	176	
297.85749	68	
297.92751	76	
297.97840	76	
298.40636	96	
298.80560	1420	1+
299.45163	84	
299.87096	74	
299.93639	76	
301.09171	84	
301.85778	126	
303.82739	70	
304.97579	86	
307.12184	88	
308.79585	74	
309.43295	68	
311.42291	68	
313.79809	68	
313.90713	76	
315.27895	68	
316.81718	138	
317.88787	76	
317.97955	72	
318.79477	76	
318.82120	74	
321.42688	78	
321.82417	68	
321.86800	76	
321.91543	82	
322.89685	82	
323.01091	72	
324.02133	74	
324.89442	78	
325.37956	70	
325.85366	84	
329.86679	68	
329.89379	72	
332.40537	88	
333.76755	68	
334.06630	72	
336.76693	78	
336.87284	72	
336.89350	82	
336.94732	158	
339.31577	72	
339.40458	70	
340.23029	84	
340.90123	72	
341.02385	70	
341.94910	80	
343.92538	78	
349.40071	102	
354.19174	68	
356.77746	84	
361.78631	72	
363.71571	68	
END IONS

###FS:    #m/z: 322.92932 #charge 1+
###MS: 89
###MSMS: 90
BEGIN IONS
TITLE=Cmpd 67, +MS2(322.9293), 28.0-35.0eV, 2.0min #90
RTINSECONDS=116.221
SCANS=89-90
PEPMASS=322.92932	259392
CHARGE=1+
185.92327	70	
190.93103	52	
191.87756	66	
192.88592	92	
192.89932	104	
195.91590	46	
197.91649	90	
201.04267	190	
203.95124	100	
205.94971	124	
205.97507	48	
206.96783	56	
207.97449	110	
212.00630	86	
212.06680	66	
212.86899	86	
212.89741	86	
220.87937	66	
221.74158	94	
221.94491	64	
222.87210	136	
222.90056	74	
223.81633	66	
223.96041	134	
224.36598	56	
224.89251	58	
224.90680	60	
225.87545	78	
225.95977	50	
226.81721	46	
226.88734	70	
227.81857	60	
228.92846	60	
230.83083	88	
230.84806	76	
233.05294	76	
234.82170	50	
234.93645	86	
236.12570	44	
236.14838	72	
236.96981	72	
237.85350	66	
238.88517	118	
238.93815	42	
239.07793	222	
239.11813	62	
239.78897	82	
240.79414	88	
240.82152	180	
240.94087	3082	
241.84524	48	
241.87377	82	
241.93897	9904	1+
242.79518	62	
242.88692	148	1+
242.91391	50	
242.94139	7068	1+
242.98810	66	
243.82445	136	
244.80834	50	
244.93871	1424	1+
244.99189	74	
245.82381	174	
246.87428	52	
246.97704	166	
247.54575	86	
247.84761	40	
248.75306	40	
248.84583	46	
248.94846	70	
250.47175	74	
250.94602	64	
253.10772	64	
253.85668	72	
254.91899	54	
256.88883	68	
256.90533	44	
257.91452	80	
258.83362	118	
260.15793	76	
260.83503	116	
261.00040	40	
261.02607	80	
261.83597	132	
261.89822	88	
262.08059	40	
262.21384	70	
262.35323	80	
262.83507	86	
263.17312	76	
263.83069	42	
264.07624	64	
265.05906	68	
265.80326	62	
266.20028	66	
266.85100	46	
266.88698	60	
269.84654	66	
270.86785	64	
270.93464	66	
271.10862	90	
271.80657	58	
271.86077	44	
275.80914	64	
275.99309	58	
276.87076	86	
278.11437	78	
278.84174	72	
278.85628	62	
278.94443	64	
279.09026	1318	1+
279.85147	58	
279.93143	68	
280.26440	62	
281.84814	44	
281.91143	70	
282.09913	74	
282.98036	50	
283.04667	66	
283.10422	46	
283.84269	54	
284.20867	70	
284.29535	512	1+
285.25517	76	
287.12262	84	
287.88444	70	
289.90905	72	
290.84651	50	
292.86211	44	
293.84894	64	
293.86789	62	
295.84145	48	
296.82852	60	
298.90733	72	
299.06039	68	
302.87766	72	
307.89043	86	
308.84786	42	
309.88409	66	
311.02028	72	
311.81097	80	
311.85886	56	
312.85722	56	
315.81679	48	
315.84417	66	
318.81200	46	
320.78521	106	
320.82399	56	
320.84578	66	
323.01828	92	
324.45426	102	
324.76861	94	
324.84129	70	
324.89256	66	
325.18664	74	
325.89162	130	
END IONS

###FS:    #m/z: 340.93977 #charge 1+
###MS: 89
###MSMS: 91
BEGIN IONS
TITLE=Cmpd 68, +MS2(340.9398), 28.0-35.0eV, 2.0min #91
RTINSECONDS=116.993
SCANS=89,91
PEPMASS=340.93977	126970
CHARGE=1+
151.25834	68	
164.02606	66	
181.44522	74	
183.87656	68	
190.95169	96	
198.09964	74	
198.96179	70	
203.86321	82	
208.88351	58	
212.10805	80	
213.94353	74	
215.88787	156	
223.82552	58	
223.88580	114	
223.96131	82	
224.84456	76	
225.88434	66	
226.96697	58	
227.00587	76	
228.94482	70	
229.84623	148	
229.91393	88	
229.95305	66	
233.88771	70	
234.88209	74	
234.89989	118	
235.02485	72	
235.06828	78	
235.14558	106	
235.43378	78	
236.81700	56	
237.79119	70	
238.83532	84	
238.88210	106	
239.85043	84	
239.87264	84	
240.84272	224	
241.84158	850	1+
241.90187	104	
241.94834	62	
242.88105	94	
242.93571	124	
243.83205	304	
244.84617	112	
245.86980	74	
245.87818	84	
246.85292	70	
246.94951	74	
246.97617	68	
248.86328	76	
249.96079	66	
250.82975	60	
251.15431	104	
252.93005	86	
253.19811	70	
254.04090	86	
254.16417	90	
254.80452	58	
254.91113	126	
255.17129	64	
255.82896	82	
256.25998	66	
256.80380	70	
256.84947	68	
256.86473	80	
256.89558	198	
257.84487	62	
258.84655	982	1+
259.91066	68	
260.83427	666	1+
261.01413	78	
261.08553	74	
261.85628	84	
261.91744	64	
262.83229	114	
263.84081	78	
263.88721	58	
264.00838	74	
264.86948	86	
265.02897	86	
266.84762	124	
267.84973	156	
268.83894	526	1+
268.86274	72	
268.95550	76	
269.82407	62	
270.82987	116	
270.85766	72	
271.83316	58	
271.92002	70	
272.82364	58	
272.88031	84	
272.91886	72	
273.84193	136	
274.85899	88	
275.44007	88	
275.84548	94	
275.86996	88	
276.85418	700	
277.85976	370	
277.88309	104	
277.92197	64	
277.96267	106	
278.27591	58	
278.84527	1466	1+
279.07365	62	
279.93135	62	
279.95618	74	
280.00150	70	
280.83675	106	
281.79587	76	
281.85149	112	
282.86928	300	1+
284.04542	64	
290.85057	76	
291.85877	78	
292.88783	62	
293.84684	60	
294.86532	152	
294.87958	118	
295.86576	188	
295.97650	90	
296.86352	96	
297.96990	192	
298.31737	78	
299.54026	90	
299.86909	162	
299.89338	66	
300.10631	62	
300.89361	66	
301.85066	80	
301.87319	66	
302.86780	100	
302.94571	162	
303.00816	80	
303.07864	60	
305.02268	76	
306.87636	72	
306.90414	74	
311.85665	68	
314.43576	110	
315.89668	78	
316.75283	62	
316.86430	216	1+
321.43021	166	
321.73711	88	
322.08531	62	
324.28444	56	
324.90356	68	
327.88281	64	
328.15161	74	
328.90412	82	
329.86921	64	
335.88409	74	
338.32810	68	
341.28652	58	
342.91283	78	
END IONS

###FS:    #m/z: 336.94490 #charge 1+
###MS: 89
###MSMS: 92
BEGIN IONS
TITLE=Cmpd 69, +MS2(336.9449), 28.0-35.0eV, 2.0min #92
RTINSECONDS=117.765
SCANS=89,92
PEPMASS=336.94490	27478
CHARGE=1+
190.94310	60	
200.86064	58	
202.02483	66	
204.16492	76	
205.94771	140	
211.94269	456	1+
212.88251	72	
213.94013	174	
214.93762	88	
215.83163	72	
215.94692	72	
218.88753	70	
221.89169	102	
222.84561	84	
222.90060	106	
223.82734	92	
223.97327	136	
224.96641	86	
226.84824	108	
227.20354	108	
227.89360	140	
228.84893	68	
228.89845	66	
229.91604	74	
229.95400	196	
230.88899	392	1+
231.95066	308	1+
232.82965	58	
232.89232	66	
233.95324	90	
234.91719	136	
235.83325	58	
239.14871	72	
239.85390	76	
239.92988	66	
240.83664	140	
241.84089	940	1+
242.86199	80	
245.44474	82	
245.81986	70	
245.87182	64	
245.94688	70	
246.97842	76	
247.96488	132	
248.18596	66	
248.40247	94	
248.89995	286	
248.97853	58	
249.96482	72	
250.49116	84	
250.95087	70	
251.83323	78	
251.84973	60	
251.97676	66	
252.92289	66	
252.95419	178	
252.97077	104	
253.06610	202	1+
254.08767	66	
254.92435	68	
254.96356	180	
255.20674	58	
256.85296	64	
256.96742	66	
257.41412	86	
258.84410	430	
258.86706	68	
259.85138	570	1+
259.95007	72	
260.05356	56	
261.14341	108	
261.55403	98	
261.83206	80	
261.93573	76	
261.96753	78	
262.93806	86	
264.82144	70	
264.86130	78	
264.87519	70	
266.85719	70	
266.99954	68	
267.82568	62	
267.83565	318	1+
268.95552	88	
270.85025	94	
270.98312	70	
271.09850	68	
271.83314	68	
272.87851	62	
273.59102	82	
273.79415	76	
273.93711	114	
274.86141	132	
274.89218	76	
275.86191	102	
275.87783	72	
275.97425	68	
276.85909	1106	1+
276.95121	86	
277.84021	128	
277.92414	100	
277.95029	58	
278.83290	226	
278.86287	190	
278.95464	94	
279.85673	154	
279.87035	104	
281.05038	74	
282.07417	56	
282.92885	74	
283.10432	64	
283.85567	192	1+
284.87346	70	
285.84794	370	1+
285.91289	78	
286.85156	434	1+
286.90028	70	
287.00798	78	
287.87508	96	
289.38270	90	
291.44093	66	
292.05377	94	
292.85854	94	
292.87405	82	
293.10852	60	
294.86851	56	
295.86850	146	
295.89407	162	
295.97247	116	
296.91074	60	
296.96205	58	
297.08462	64	
297.89069	108	
298.01003	70	
298.30474	64	
298.86702	68	
298.89718	58	
298.96700	80	
299.87137	188	
299.93801	64	
300.39970	78	
300.87281	86	
308.88424	80	
309.28366	58	
309.86703	64	
311.85882	66	
311.88906	84	
313.87381	126	
313.94828	64	
315.35768	60	
315.76575	84	
316.98215	70	
323.89521	58	
326.82526	68	
327.87815	88	
329.88435	56	
330.38225	78	
334.73993	68	
338.72590	70	
339.41567	74	
341.82906	100	
END IONS

###FS:    #m/z: 322.92944 #charge 1+
###MS: 93
###MSMS: 94
BEGIN IONS
TITLE=Cmpd 70, +MS2(322.9294), 28.0-35.0eV, 2.0min #94
RTINSECONDS=121.418
SCANS=93-94
PEPMASS=322.92944	250278
CHARGE=1+
173.86302	60	
178.53755	64	
195.10048	40	
197.87313	56	
199.91170	64	
201.04167	66	
204.86919	64	
205.94942	160	
206.94847	68	
207.97579	44	
209.84989	78	
209.91962	62	
212.81145	74	
212.83299	70	
213.43353	80	
218.89459	100	
219.89851	84	
220.87388	162	
221.94171	144	
222.95100	126	
223.81266	66	
223.95938	256	
224.89021	62	
226.81310	60	
226.84087	72	
227.10916	68	
227.92844	174	
229.88602	76	
230.83451	82	
230.84781	90	
232.79724	50	
232.93110	46	
234.93085	88	
235.88038	48	
236.81090	52	
236.85629	66	
237.07981	60	
237.78985	214	1+
237.94630	66	
238.45786	108	
238.93776	86	
239.09153	68	
239.84040	196	1+
240.81938	182	
240.93996	2706	
241.27053	74	
241.82011	66	
241.94081	1828	
242.03779	40	
242.05898	66	
242.16410	86	
242.83013	52	
242.94140	6576	1+
243.05333	34	
243.49378	34	
243.81599	46	
243.90991	40	
244.18521	48	
244.82069	132	
244.85483	84	
244.93973	1470	1+
244.98487	64	
246.86571	38	
246.97361	78	
247.52258	34	
247.92107	44	
249.69541	38	
249.88180	44	
250.14935	64	
252.82470	74	
254.81237	80	
254.90816	46	
255.84637	72	
256.90118	70	
258.83286	74	
259.83135	72	
259.95978	78	
260.79610	62	
260.83034	148	
260.84567	66	
261.83802	132	
262.82867	116	
263.00778	72	
263.21932	38	
263.82676	60	
263.88282	86	
263.97648	78	
266.10546	74	
266.81301	72	
266.98543	52	
267.80497	96	
268.95350	88	
271.80872	40	
271.86095	88	
272.84573	74	
274.96357	42	
275.79720	70	
276.84205	90	
276.95234	54	
278.83956	48	
279.09097	970	1+
280.01990	68	
280.81199	78	
280.82566	80	
281.83120	86	
281.93621	44	
282.27425	68	
283.07125	50	
283.43703	72	
283.87984	70	
283.93960	76	
284.21060	72	
284.29270	178	
284.78639	40	
285.00634	50	
285.08911	72	
285.13483	56	
286.30143	78	
290.16410	86	
291.95558	56	
292.13787	44	
292.20100	78	
293.80025	82	
294.79899	48	
294.85599	34	
295.82880	72	
296.17533	66	
297.61374	44	
298.77787	66	
299.82520	70	
301.08119	44	
302.81365	44	
303.73081	60	
305.16020	68	
306.83144	40	
306.87611	84	
307.20567	64	
307.86694	72	
307.89437	46	
310.88811	60	
311.00503	62	
312.87609	78	
313.82660	62	
315.40103	68	
317.77813	58	
319.40688	64	
320.21491	66	
321.05685	62	
321.09884	60	
322.25282	48	
322.37850	80	
322.98294	50	
324.13372	58	
324.89061	356	1+
325.38168	82	
327.90040	54	
END IONS

###FS:    #m/z: 340.94009 #charge 1+
###MS: 93
###MSMS: 95
BEGIN IONS
TITLE=Cmpd 71, +MS2(340.9401), 28.0-35.0eV, 2.1min #95
RTINSECONDS=122.191
SCANS=93,95
PEPMASS=340.94009	126856
CHARGE=1+
72.44872	66	
192.92998	114	
196.87821	62	
198.92683	64	
206.94819	64	
210.84191	74	
212.06705	70	
213.90023	70	
213.93967	90	
214.93777	66	
215.88028	92	
215.94351	58	
217.70092	58	
217.88163	68	
217.93280	70	
219.92580	72	
220.87718	94	
221.87874	80	
221.89196	70	
223.07319	72	
223.96316	60	
224.86093	56	
224.97869	78	
225.90619	66	
226.80769	76	
226.85593	58	
226.97062	80	
228.84181	238	1+
231.94894	136	
233.89308	82	
234.01504	82	
234.09035	102	
235.88980	76	
235.94816	74	
236.90503	84	
237.11344	68	
237.84412	72	
238.85251	266	1+
239.02995	76	
239.82642	72	
239.90573	70	
239.92960	92	
240.83472	1000	1+
240.96572	68	
240.99795	110	
241.83832	684	1+
241.90344	74	
243.83663	362	1+
245.14087	66	
245.81966	68	
245.86980	74	
246.97250	80	
247.98099	54	
248.89410	66	
249.89674	74	
249.90997	58	
249.96653	68	
251.95920	214	1+
252.84803	54	
255.07509	152	
255.90939	72	
255.96625	68	
256.85492	84	
256.89388	58	
257.41028	80	
257.84834	122	
258.03111	154	1+
258.76263	130	1+
258.84421	340	
259.38439	64	
259.84844	272	
259.91650	60	
260.71690	68	
260.83497	876	1+
261.36566	74	
261.90786	132	
262.84385	272	
262.86458	62	
264.07827	60	
264.86351	92	
264.90603	128	
266.84466	98	
266.86337	90	
266.97946	58	
267.84310	132	
267.97945	62	
268.83714	476	1+
270.83732	190	
271.82521	72	
272.79720	82	
274.88458	222	
275.80084	72	
275.84849	88	
275.86430	134	
276.85557	780	
276.98114	56	
277.83934	68	
277.86288	488	
277.90128	78	
277.91787	82	
277.96564	92	
278.40125	82	
278.76154	72	
278.84403	1290	1+
278.95646	80	
279.25213	76	
279.91543	72	
279.96440	78	
280.84937	218	
280.87348	54	
281.05436	54	
282.03305	88	
283.06243	66	
284.85910	106	
284.92322	72	
285.88813	98	
286.15572	88	
286.79195	62	
287.89079	68	
288.83753	106	
288.94393	88	
290.78794	58	
291.86958	60	
293.84918	130	
293.87184	132	
294.82452	70	
294.86657	504	1+
295.89111	70	
295.97128	120	
296.85293	70	
296.99155	80	
297.86975	138	
297.89300	112	
297.97559	198	1+
298.00993	72	
299.07094	74	
299.86124	60	
299.87606	100	
300.86821	74	
300.88670	208	
301.87272	122	
302.85304	168	
302.86949	74	
302.88633	58	
304.86601	66	
305.90900	82	
306.88826	66	
308.86278	66	
311.80049	90	
311.85885	80	
314.88042	78	
321.73044	54	
323.14860	62	
323.86379	68	
325.97319	58	
326.82321	86	
326.94070	68	
329.39685	56	
329.99641	72	
332.40742	62	
339.89289	80	
340.89194	80	
344.31493	74	
END IONS

###FS:    #m/z: 336.94485 #charge 1+
###MS: 93
###MSMS: 96
BEGIN IONS
TITLE=Cmpd 72, +MS2(336.9448), 28.0-35.0eV, 2.1min #96
RTINSECONDS=122.963
SCANS=93,96
PEPMASS=336.94485	26674
CHARGE=1+
56.25411	64	
130.30149	82	
194.88301	62	
201.93084	50	
207.98648	58	
210.87264	60	
211.94334	398	
212.87654	288	
213.87584	148	
213.93980	106	
214.87673	82	
217.82396	88	
218.84220	78	
222.89317	62	
223.96903	82	
225.53353	96	
225.96147	62	
226.83668	152	
226.97031	60	
227.10205	66	
228.84447	80	
228.85774	64	
228.90855	132	
229.95460	230	
230.88936	250	
231.89136	108	
231.95283	164	
233.83296	160	1+
233.94779	60	
235.03270	68	
235.92953	60	
236.85285	70	
236.90743	60	
237.84760	64	
238.85563	48	
239.78321	72	
240.22287	68	
240.83829	250	
241.84249	818	1+
246.97742	124	
247.96138	70	
248.89907	128	
248.98896	50	
249.09761	72	
249.14230	88	
249.89862	58	
250.96343	68	
252.84265	74	
252.97189	288	
254.06274	50	
254.79703	70	
254.83406	60	
254.87692	64	
254.89755	214	1+
254.96724	144	
255.96625	68	
256.80973	50	
256.84881	62	
256.87272	130	
257.04880	58	
257.86101	112	
257.90301	104	
258.84579	1154	1+
259.95983	100	
260.85140	224	
261.83083	120	
261.88036	54	
262.85667	56	
263.80683	82	
264.86484	360	
266.84567	68	
266.86090	144	
267.03976	96	
267.41541	84	
267.84016	644	1+
268.12262	52	
268.84146	490	1+
269.89259	64	
270.02587	82	
271.86134	66	
274.88138	92	
274.96774	88	
275.83808	56	
275.86217	76	
275.87794	94	
276.85721	1034	1+
276.95870	52	
277.07320	68	
277.84232	140	
277.86300	640	1+
278.84099	64	
278.96083	78	
278.99657	110	
279.85503	186	
279.96233	52	
280.81402	66	
280.84847	120	
281.10603	80	
282.88607	164	
283.02572	84	
283.86660	84	
284.87763	58	
285.09931	64	
285.84430	408	1+
286.84588	370	1+
286.88996	68	
287.86779	58	
288.94002	66	
289.88201	80	
290.03048	66	
291.89043	56	
291.91776	58	
292.43413	76	
292.87890	94	
293.10899	178	
293.82361	88	
293.90969	144	
294.90024	72	
296.22779	64	
296.86451	78	
297.89140	68	
298.31523	72	
299.16447	60	
299.86448	76	
300.87991	54	
301.06817	94	
302.87984	88	
305.88766	54	
306.88943	76	
307.88395	70	
308.87664	130	
309.86499	90	
310.62840	100	
310.87162	98	
311.86259	72	
313.83955	72	
314.81713	68	
314.86262	58	
315.36209	96	
316.83381	54	
318.76922	54	
321.92690	66	
324.88088	72	
325.88461	72	
327.14470	80	
327.26916	72	
329.61729	108	
329.86701	64	
329.88899	62	
330.00747	84	
331.07902	58	
331.91930	52	
333.85945	94	
336.74689	68	
336.94292	68	
338.08648	80	
339.17122	68	
340.12597	84	
340.29160	62	
341.02121	66	
END IONS

###FS:    #m/z: 340.93989 #charge 1+
###MS: 97
###MSMS: 98
BEGIN IONS
TITLE=Cmpd 73, +MS2(340.9399), 28.0-35.0eV, 2.1min #98
RTINSECONDS=126.637
SCANS=97-98
PEPMASS=340.93989	126666
CHARGE=1+
198.90764	66	
201.87807	72	
205.90581	68	
206.88663	108	
206.99811	64	
210.83145	90	
213.87705	146	
213.89495	72	
213.93713	142	
215.93977	102	
219.89332	80	
220.89068	68	
223.88785	80	
223.95879	146	
223.97497	110	
225.83875	136	
226.83775	160	
226.86683	68	
226.89984	98	
226.94276	66	
227.83229	208	
227.89698	142	
228.84294	308	
228.94121	94	
231.89373	120	
231.94998	448	1+
233.81797	94	
233.89680	72	
234.08142	66	
234.84244	74	
234.88964	66	
236.81873	90	
236.83565	90	
237.06140	118	
238.62304	80	
238.83721	78	
238.88101	100	
239.84174	164	
239.93931	74	
239.99644	70	
240.83571	242	
240.88955	116	
240.92386	74	
240.96920	68	
241.06458	72	
241.84171	836	1+
241.94022	120	
242.12428	72	
243.13390	80	
243.83182	186	
244.83094	140	
244.89846	68	
245.82374	88	
246.80262	84	
246.85392	126	
246.86811	84	
246.97302	78	
247.86105	66	
248.40431	82	
248.85360	96	
248.90083	86	
251.84184	82	
252.97783	72	
254.97539	80	
255.84010	144	
256.65434	92	
256.84893	88	
256.87253	66	
256.89960	130	
257.83814	70	
257.86002	180	
257.91899	72	
258.84527	680	
259.85012	338	
260.44901	82	
260.83611	702	1+
260.91075	82	
262.91820	76	
263.88055	104	
264.03603	74	
264.86209	128	
264.96882	66	
266.86315	68	
268.34757	82	
268.83957	322	
268.95367	66	
270.83173	72	
271.84477	66	
271.88949	84	
272.84444	124	
273.88887	70	
273.93420	84	
274.86509	122	
274.87546	108	
275.85813	250	
276.37275	68	
276.85768	1428	1+
278.84443	1902	1+
278.90351	70	
278.94420	80	
278.96324	90	
279.91187	102	
280.84342	286	
281.85789	126	
282.05786	68	
282.41460	78	
282.86486	74	
283.87767	132	
284.85571	70	
284.86742	86	
285.98353	68	
286.90633	78	
288.12034	66	
289.85462	182	1+
290.83634	74	
290.88314	132	
291.88199	94	
292.43628	76	
292.87226	94	
293.84672	64	
293.86414	196	1+
294.43666	72	
294.80525	88	
295.84586	80	
295.89739	102	
296.85545	92	
297.41922	106	
297.88538	132	
297.97338	108	
298.42997	90	
298.84817	86	
299.87042	160	
299.91026	70	
300.87779	114	
301.78036	72	
302.87381	82	
303.86575	66	
304.88918	136	
306.35155	78	
306.88922	94	
307.89474	74	
319.13456	86	
320.67201	68	
320.75574	70	
321.43562	86	
323.88387	74	
324.89511	164	
331.83895	72	
332.62674	90	
333.79396	66	
336.62740	70	
336.96740	68	
340.92155	70	
341.89247	64	
343.15826	72	
345.36140	80	
345.84079	68	
END IONS

###FS:    #m/z: 363.95554 #charge 1+
###MS: 97
###MSMS: 99
BEGIN IONS
TITLE=Cmpd 74, +MS2(363.9555), 28.0-35.0eV, 2.1min #99
RTINSECONDS=127.409
SCANS=97,99
PEPMASS=363.95554	49218
CHARGE=1+
128.27024	72	
191.85688	80	
194.89709	80	
197.87174	72	
205.96922	78	
207.94075	72	
208.90830	78	
209.94306	242	
210.88476	174	
211.88843	68	
212.87691	140	
215.88534	90	
217.89316	72	
222.95821	112	
223.95684	82	
224.94832	290	
224.97244	76	
225.88767	124	
226.89459	86	
226.94559	764	1+
226.96880	80	
227.92978	168	
228.83736	78	
228.89654	136	
228.94186	858	
230.88878	948	1+
235.14435	68	
236.84541	80	
236.90560	74	
236.99092	68	
238.93975	84	
239.04616	72	
239.96584	72	
240.81584	144	
240.94112	546	
241.93947	2342	1+
241.96281	116	
242.82784	72	
242.89835	72	
242.94207	1542	1+
243.41366	82	
244.93845	490	
244.95595	384	
245.81601	172	
245.94833	730	1+
246.95250	502	1+
246.97911	152	
248.80161	648	1+
248.90088	120	
249.89620	180	1+
250.94557	158	
251.10222	72	
252.84824	70	
254.08987	146	
255.41284	94	
257.04028	74	
257.84997	82	
258.83325	96	
260.83890	110	
260.86930	70	
261.82794	142	
262.82675	168	
263.83687	84	
263.90061	72	
264.81871	170	
265.78732	78	
265.81345	72	
265.82740	100	
266.81189	530	1+
266.85302	72	
267.77862	100	
267.97169	132	
268.95551	140	
270.03788	92	
270.89025	100	
271.03562	78	
271.16103	72	
271.91967	74	
275.81733	76	
276.80941	122	
276.82237	88	
276.85708	216	
277.80743	82	
277.85426	86	
278.79638	236	
278.84106	118	
278.87239	68	
278.92799	182	
279.79332	154	
280.79432	736	1+
281.84123	82	
281.89017	112	
282.79568	388	1+
282.85656	80	
283.06943	78	
283.36046	86	
283.43082	106	
283.85046	186	
283.98327	70	
284.79263	106	
284.82386	274	1+
284.85191	110	
285.80417	204	1+
287.40591	72	
287.48673	98	
289.87319	182	
292.86852	84	
295.80336	84	
295.86046	70	
296.81290	180	
296.86638	84	
297.80557	278	
298.80205	1118	1+
298.85261	82	
300.80405	632	1+
300.82337	72	
300.84868	80	
300.87227	74	
301.10216	70	
301.86046	208	
301.96792	80	
302.03645	70	
302.21338	76	
302.86175	124	
303.73079	70	
303.81094	126	
303.85734	182	
304.80803	112	
306.43652	146	
306.90238	94	
307.88797	142	
309.45204	90	
310.81189	130	
311.93682	72	
313.94608	68	
314.15082	74	
314.94123	90	
315.82440	96	
316.81430	284	1+
317.93587	102	
318.82028	76	
319.83064	92	
320.80225	78	
320.82050	134	
320.94710	88	
321.21571	96	
321.45107	96	
321.81913	134	
322.81971	124	
322.88814	74	
323.02925	78	
323.82011	72	
323.84004	70	
324.89097	158	1+
326.80970	92	
327.87825	90	
328.87495	70	
329.71062	88	
330.87125	150	
348.41468	70	
354.73679	74	
355.85262	74	
356.71470	94	
360.36769	96	
362.84951	68	
367.77103	84	
369.22294	70	
END IONS

###FS:    #m/z: 336.94458 #charge 1+
###MS: 97
###MSMS: 100
BEGIN IONS
TITLE=Cmpd 75, +MS2(336.9446), 28.0-35.0eV, 2.2min #100
RTINSECONDS=128.181
SCANS=97,100
PEPMASS=336.94458	25840
CHARGE=1+
196.89339	80	
211.09356	92	
211.94380	214	
212.87708	422	1+
213.93776	188	
213.95247	72	
214.04040	62	
215.93608	66	
216.87766	72	
217.88570	94	
218.84216	72	
221.87485	64	
222.84483	92	
223.97272	196	1+
224.83907	62	
226.90753	80	
226.97068	64	
227.85937	70	
228.84530	136	
228.90227	80	
229.95344	478	
230.88716	174	
231.82797	62	
231.88735	326	1+
231.95012	138	
233.91005	72	
234.00968	86	
234.93073	70	
235.04568	66	
235.97845	72	
236.90212	66	
237.88377	66	
237.91565	60	
237.96900	68	
238.85502	74	
239.84422	104	
239.86490	88	
239.92898	208	1+
240.83877	108	
241.84112	656	1+
243.83510	118	
246.09950	66	
246.90381	98	
246.98199	96	
248.82092	62	
248.90194	58	
249.82733	66	
249.89113	72	
250.95193	76	
251.83788	126	
251.98024	62	
252.96676	158	
254.87559	58	
254.90986	134	
254.96375	90	
255.07686	72	
256.05881	72	
256.07826	82	
256.81530	56	
256.84680	120	
257.86213	168	
257.93285	94	
258.84341	182	
258.86467	76	
259.84876	660	1+
260.85148	440	1+
260.99629	84	
261.90179	66	
262.83270	76	
262.98985	66	
263.83515	108	
264.85451	234	1+
265.87351	60	
267.83970	142	
267.85940	58	
268.84069	110	
268.85781	80	
269.08235	72	
269.84700	68	
269.95106	78	
271.19592	62	
272.85828	70	
272.88867	70	
272.94161	64	
273.43864	78	
273.90194	64	
274.38984	96	
274.86062	190	
275.87014	90	
276.85840	1044	1+
276.87900	68	
277.43108	80	
277.95851	72	
278.83530	188	
278.88918	78	
278.96658	68	
279.83291	78	
279.85630	126	
280.00178	66	
280.25843	68	
280.87522	70	
281.00491	66	
282.82763	66	
282.85513	108	
283.81505	68	
284.47824	92	
284.90694	78	
284.93364	72	
285.85450	54	
286.85448	146	
290.00752	74	
290.87688	138	
292.85983	158	
293.11230	184	
293.87017	102	
294.81583	58	
294.86176	154	
295.10490	64	
296.28753	60	
297.83841	76	
297.91035	76	
298.30681	78	
298.42140	72	
299.45338	92	
299.88838	128	
300.88323	84	
300.91053	100	
301.87620	64	
302.82659	126	
303.94059	54	
306.88692	86	
308.80668	60	
308.91690	66	
309.81300	78	
310.44042	110	
311.85867	72	
312.85953	68	
313.24805	58	
321.08799	80	
322.03042	66	
322.11403	66	
324.29732	72	
324.89661	64	
325.14060	78	
326.67007	86	
327.76039	92	
327.88263	64	
327.94046	84	
329.87080	74	
330.76854	66	
330.86704	74	
332.40530	104	
334.93293	78	
335.77422	78	
337.18870	64	
337.82469	78	
337.94203	64	
338.10237	86	
341.72927	66	
END IONS

###FS:    #m/z: 363.95565 #charge 1+
###MS: 101
###MSMS: 102
BEGIN IONS
TITLE=Cmpd 76, +MS2(363.9557), 28.0-35.0eV, 2.2min #102
RTINSECONDS=131.84
SCANS=101-102
PEPMASS=363.95565	62540
CHARGE=1+
189.86204	186	
193.00320	82	
193.93445	74	
195.07489	70	
200.94413	80	
206.91666	74	
207.87143	94	
209.94444	514	
211.94376	72	
212.87828	688	1+
213.90031	70	
221.89261	114	
222.94919	258	
223.89164	84	
223.95852	174	
224.83419	94	
224.89025	78	
224.94774	462	
224.96699	136	
225.94949	220	
225.96907	72	
226.94640	1648	1+
226.97096	174	
228.24868	84	
228.89290	144	
228.94227	2080	1+
230.84612	76	
230.88986	962	
230.94218	126	
232.88841	72	
233.85151	96	
233.91385	82	
234.87817	86	
236.84774	138	
236.98134	72	
238.84092	84	
238.94152	140	
239.84018	76	
240.80732	104	
240.94044	892	
240.96158	200	
241.16572	72	
241.94181	596	
242.82680	168	
242.94101	2080	1+
242.96385	286	
243.83796	112	
244.88693	72	
244.95539	644	1+
245.83465	106	
245.90653	74	
246.80714	158	
246.95191	1450	1+
246.97772	120	
248.80166	348	1+
248.84406	80	
248.89834	110	
250.89742	82	
250.94449	88	
252.07772	70	
253.90555	84	
257.36689	76	
258.83439	88	
259.97971	94	
260.83180	488	1+
260.96637	272	
262.81696	130	
263.81138	74	
263.83244	98	
263.97520	210	1+
265.78416	284	1+
265.82054	174	
265.93917	74	
266.00939	100	
266.81413	644	1+
266.84935	140	
267.85894	76	
267.97772	110	
268.95862	112	
269.84081	80	
269.96571	160	
270.79424	122	
271.91768	96	
271.97064	82	
273.03679	100	
273.94439	72	
276.80756	160	
277.85754	154	
277.96507	76	
278.42137	84	
278.79843	124	
278.84422	158	
279.39343	72	
279.79970	138	
279.85163	78	
280.79162	1052	1+
281.12221	100	
281.82813	82	
281.85446	110	
281.89892	78	
282.11952	72	
282.85057	80	
283.07041	212	
283.90031	74	
283.98395	128	
284.78568	72	
284.82345	182	
285.14311	84	
285.85096	104	
286.81763	154	
286.92304	72	
287.81367	86	
287.90966	76	
291.04941	78	
292.23432	82	
293.84865	74	
296.02311	72	
296.81261	256	
297.80521	128	
297.88789	122	
298.80464	792	
299.80374	500	
299.86798	118	
300.80302	770	1+
301.86078	368	1+
301.91250	80	
303.85787	178	
303.94297	84	
304.93918	72	
305.81462	72	
306.42689	70	
308.57385	94	
310.39250	72	
316.81478	102	
317.81467	132	
317.82994	70	
318.44854	76	
318.81020	120	
320.90303	70	
321.11216	74	
321.81787	174	
321.86302	72	
322.16031	72	
322.44045	84	
322.79546	70	
322.81978	140	
322.98944	72	
323.87215	294	1+
324.02767	92	
325.20884	74	
326.84760	72	
336.93865	98	
338.21068	106	
338.94718	72	
340.94421	100	
342.83530	70	
344.91208	94	
345.13783	86	
346.65876	88	
346.82561	72	
353.85150	72	
354.03448	78	
357.86602	80	
358.88165	72	
360.21367	74	
END IONS

###FS:    #m/z: 359.96093 #charge 1+
###MS: 101
###MSMS: 103
BEGIN IONS
TITLE=Cmpd 77, +MS2(359.9609), 28.0-35.0eV, 2.2min #103
RTINSECONDS=132.611
SCANS=101,103
PEPMASS=359.96093	18870
CHARGE=1+
71.37941	78	
190.06700	64	
202.87063	88	
205.94970	78	
207.95110	70	
209.93929	68	
215.09639	70	
216.85388	76	
217.85307	66	
222.95295	372	1+
222.97135	120	
223.88030	68	
223.89228	72	
224.94615	422	1+
224.96937	108	
225.87476	70	
226.00819	84	
226.88917	96	
226.90415	72	
226.94725	712	1+
226.97266	94	
227.93005	168	
228.94176	960	
230.12081	68	
230.88883	78	
231.51966	88	
231.83719	92	
232.04694	98	
232.88617	64	
233.40509	84	
233.82586	64	
233.95792	64	
234.93460	72	
235.03248	74	
238.88117	72	
238.93619	204	
239.90312	80	
240.84289	70	
240.94027	222	
240.96408	184	
241.90219	78	
241.94376	162	
242.11440	80	
242.82758	66	
242.95818	206	1+
243.12796	66	
243.90027	90	
244.95382	394	
244.98176	66	
245.81997	72	
245.86837	80	
246.80962	98	
246.95440	70	
247.43370	66	
247.80092	302	1+
247.95596	78	
248.82270	88	
250.94816	158	
251.06692	80	
252.87486	138	
253.22126	68	
254.88107	68	
256.03885	90	
256.83540	72	
256.87488	90	
257.41228	78	
258.83266	134	
258.85072	208	
259.45133	126	
260.83108	126	
260.97555	134	
261.82808	78	
263.83669	68	
263.87705	72	
263.97454	66	
264.36806	68	
265.42685	80	
265.79536	78	
265.81706	70	
266.78893	86	
266.81115	596	1+
266.90365	66	
268.30144	80	
268.51047	74	
268.84332	144	
268.90584	94	
271.89000	70	
272.89864	78	
273.00418	84	
275.80501	74	
275.85628	72	
275.90110	106	
276.80699	134	
276.84431	68	
276.87519	92	
277.86471	118	
278.79247	548	1+
278.81767	74	
278.84514	478	1+
278.91146	96	
278.92996	72	
280.79252	408	1+
280.83016	68	
281.85360	66	
281.98155	76	
282.82816	68	
283.06719	72	
283.98932	72	
284.11958	76	
284.82410	158	
285.82808	68	
286.87286	84	
287.86589	66	
292.02449	72	
293.91384	72	
296.38003	80	
296.80810	536	1+
297.88052	80	
297.95277	76	
298.80274	1298	1+
299.89733	76	
299.91863	94	
300.15489	66	
300.80073	196	
301.40490	92	
301.78774	116	
303.81866	70	
303.94310	70	
304.18043	88	
308.82191	68	
309.04194	86	
309.36597	76	
309.79153	90	
311.85969	108	
312.19972	66	
312.82887	68	
314.81936	90	
316.81226	134	
317.87242	72	
318.81390	110	
318.93632	66	
319.37386	104	
320.10483	70	
320.14413	78	
320.95263	64	
321.81935	168	
321.94232	68	
321.98602	70	
324.02164	70	
324.89232	78	
330.87607	92	
334.46585	90	
334.76661	66	
336.94967	90	
340.93719	78	
346.80092	74	
349.81874	78	
354.82720	66	
358.72113	90	
361.37040	80	
363.31747	94	
END IONS

###FS:    #m/z: 313.92875 #charge 1+
###MS: 101
###MSMS: 104
BEGIN IONS
TITLE=Cmpd 78, +MS2(313.9287), 28.0-35.0eV, 2.3min #104
RTINSECONDS=133.384
SCANS=101,104
PEPMASS=313.92875	8738
CHARGE=1+
52.11054	28	
83.53559	18	
114.02282	18	
116.13967	28	
145.49847	18	
174.70259	16	
175.62080	16	
176.36036	16	
176.52021	16	
180.51840	16	
180.54150	16	
180.86283	42	
182.91175	76	
184.81669	16	
188.53444	16	
189.66529	30	
190.82765	52	
192.27560	16	
192.34371	16	
193.97281	72	
195.08157	16	
199.02190	16	
199.92394	34	
199.95836	84	
202.19416	16	
203.07325	46	
204.22552	16	
205.43201	84	
207.59359	16	
208.88700	60	
209.42343	16	
211.75418	16	
212.17608	16	
212.57513	16	
214.52758	30	
215.24926	16	
215.34475	16	
216.29361	16	
218.88484	72	
219.13482	26	
224.97318	24	
226.12786	24	
226.94668	80	
227.95194	72	
230.16167	82	
231.85601	158	
232.45887	86	
232.94218	50	
234.07535	56	
234.92705	52	
234.97094	298	
235.05034	26	
235.07215	68	
235.19822	38	
235.94847	54	
236.90360	84	
237.05304	88	
238.90361	78	
238.94471	42	
239.08800	66	
239.65588	18	
239.89000	70	
240.96001	62	
243.99397	24	
244.08920	18	
244.12305	72	
244.89112	62	
245.45631	26	
245.89069	40	
246.78287	56	
246.89225	22	
246.97366	230	
248.08713	86	
248.16267	76	
248.84493	42	
248.94988	186	
249.44310	80	
249.94650	124	
250.46594	84	
250.89940	62	
250.95337	166	
251.06880	22	
251.18943	28	
252.48325	44	
252.87192	52	
252.95764	106	
253.58567	20	
253.92714	72	
254.54682	22	
255.84642	52	
256.22384	50	
256.77774	30	
256.82547	68	
256.86293	64	
257.08144	72	
257.83002	64	
258.85062	50	
258.94343	58	
259.94276	158	1+
260.82966	70	
261.47469	36	
263.17255	56	
265.01688	56	
266.68572	22	
266.86544	64	
267.51570	78	
269.19323	28	
269.80605	44	
269.86226	38	
270.10258	72	
270.28418	84	
270.81151	82	
271.28018	78	
271.88949	40	
271.96234	40	
272.82344	72	
273.96538	116	
275.41158	92	
275.75433	42	
275.86143	70	
275.88450	78	
277.02594	156	
277.83608	58	
278.86436	80	
285.85580	82	
286.75453	70	
287.92183	70	
289.94472	90	
290.85476	56	
292.43811	104	
293.02348	62	
293.15666	84	
294.04712	50	
294.85158	98	
300.79123	50	
304.88141	68	
305.89636	78	
307.89223	62	
308.09271	22	
308.80038	44	
311.87616	68	
312.08854	76	
312.77213	26	
314.26637	66	
314.28523	158	
315.28344	68	
316.73959	30	
316.81855	50	
316.87483	66	
317.83548	70	
318.51423	24	
END IONS

###FS:    #m/z: 322.92947 #charge 1+
###MS: 105
###MSMS: 106
BEGIN IONS
TITLE=Cmpd 79, +MS2(322.9295), 28.0-35.0eV, 2.3min #106
RTINSECONDS=137.07
SCANS=105-106
PEPMASS=322.92947	299360
CHARGE=1+
101.47200	56	
144.59362	42	
178.77053	56	
180.49036	48	
192.89914	62	
193.96347	68	
196.92636	92	
197.86808	94	
199.69654	70	
201.04505	298	1+
202.07538	44	
203.43043	78	
203.95283	78	
205.94508	212	
205.96749	66	
206.95346	96	
207.97191	98	
208.82509	72	
210.90119	84	
213.92560	58	
215.89669	58	
219.91131	48	
220.87597	52	
221.94091	120	
223.01629	52	
223.95936	66	
224.97555	66	
228.86130	66	
230.82523	100	
233.16110	94	
234.92356	88	
237.94076	92	
238.17728	84	
238.79963	58	
238.88844	72	
238.94088	198	
239.08017	46	
240.06486	62	
240.83090	116	
240.84900	88	
240.94030	3346	
240.96379	50	
241.07828	50	
241.93867	9760	1+
242.84491	86	
242.94050	7122	1+
243.30164	48	
243.82187	194	1+
243.87192	222	1+
244.93924	2412	
246.07221	42	
246.56382	48	
246.85441	48	
246.97306	248	
247.84462	112	1+
248.87701	80	
248.98152	54	
249.34773	48	
249.80967	58	
250.94650	68	
251.90246	74	
251.92644	156	
252.82902	66	
253.80603	76	
255.94841	80	
256.43603	98	
256.89829	70	
257.16761	62	
257.90101	76	
258.83155	58	
258.88787	72	
260.06469	88	
260.82697	498	1+
261.90577	52	
262.85444	86	
263.52639	62	
264.12408	54	
264.42962	98	
265.00678	94	
265.06188	106	
265.38092	128	
265.84713	42	
265.87521	58	
266.26374	66	
266.85120	88	
268.09043	52	
268.38609	82	
268.80660	66	
268.95324	56	
269.88002	62	
269.90479	82	
270.84561	60	
271.63645	48	
271.85540	70	
273.84798	68	
274.00774	72	
274.81698	94	
276.80108	64	
278.84288	80	
279.09057	1156	1+
279.90672	58	
279.92527	70	
280.85501	82	
281.93816	70	
281.99829	48	
282.27845	82	
282.77631	74	
282.88752	94	
283.07016	126	
283.12723	44	
283.98296	42	
284.29214	302	1+
284.85064	68	
284.87346	66	
285.00003	48	
285.85078	64	
286.03728	48	
286.82316	70	
288.81252	60	
288.93339	84	
289.06946	54	
289.18837	60	
289.78398	64	
292.05588	86	
292.80980	68	
293.80870	62	
295.03944	46	
296.82421	60	
300.79660	58	
300.81089	68	
300.86792	72	
302.40137	80	
302.79888	42	
303.01464	54	
303.87651	82	
304.38406	74	
304.72681	98	
304.82534	62	
306.38402	94	
306.88065	68	
308.20526	80	
309.89088	58	
311.85873	80	
311.97386	60	
312.85061	78	
312.89633	114	
312.91158	62	
313.87645	60	
316.85075	64	
316.90110	72	
317.81571	52	
318.86043	46	
319.72751	70	
319.94473	74	
320.37555	88	
322.00164	66	
324.13814	120	
327.71187	64	
327.89150	56	
END IONS

###FS:    #m/z: 363.95558 #charge 1+
###MS: 105
###MSMS: 107
BEGIN IONS
TITLE=Cmpd 80, +MS2(363.9556), 28.0-35.0eV, 2.3min #107
RTINSECONDS=137.842
SCANS=105,107
PEPMASS=363.95558	54554
CHARGE=1+
179.69783	70	
191.85956	66	
192.92838	86	
193.84882	74	
209.93940	106	
210.88301	66	
212.87730	246	
213.87731	106	
216.41104	84	
216.82690	70	
222.95138	280	1+
224.94504	68	
224.97010	102	
225.92088	78	
225.95437	88	
225.97459	92	
226.88753	254	1+
226.94593	696	1+
227.08476	94	
228.94116	1066	1+
228.99871	90	
229.85093	66	
229.90280	98	
230.82746	102	
230.88831	832	1+
232.88758	70	
239.90877	84	
240.86833	78	
240.94076	468	
241.82586	88	
241.94178	596	
242.83548	78	
242.94117	1652	1+
243.90017	74	
244.49895	96	
244.93779	126	
244.95775	354	
245.94541	360	1+
246.82984	72	
246.90879	94	
246.95110	232	1+
246.97662	88	
247.81629	68	
247.96290	66	
248.80024	462	1+
248.89856	294	1+
248.95440	88	
249.95293	68	
250.89366	82	
250.94243	70	
251.06903	74	
251.79849	130	
252.03469	76	
252.92036	78	
254.83987	70	
254.89904	114	
255.85416	70	
257.85368	72	
258.83382	222	
258.85243	142	
258.96883	70	
259.90648	92	
259.95994	68	
260.82697	72	
260.96692	158	
262.83639	154	
263.84665	138	
264.81577	206	1+
264.93506	68	
265.05518	76	
265.87710	76	
265.97473	78	
266.78913	96	
266.81570	282	1+
266.95942	72	
267.08009	76	
268.81393	122	
268.83781	114	
268.97164	68	
269.97080	168	
270.84580	72	
273.90981	68	
276.05617	66	
276.35599	72	
276.80774	238	1+
276.82765	78	
276.85725	82	
277.08709	74	
277.84219	332	1+
278.42586	68	
278.84457	286	1+
279.79700	110	
280.79205	772	1+
280.83617	96	
281.85798	78	
281.89467	72	
281.92852	92	
282.12159	76	
282.78911	294	
283.07943	66	
283.13516	92	
283.54679	80	
283.78582	128	
283.83016	66	
283.99162	72	
284.82160	378	1+
284.86542	70	
286.89790	72	
289.86762	198	1+
290.39227	80	
292.43339	70	
293.81080	80	
295.00116	74	
295.85073	70	
296.80793	70	
296.99357	72	
297.10550	102	
297.80767	186	
298.80549	576	
299.80421	478	
300.15486	98	
300.79837	488	1+
301.85871	164	
302.86540	98	
303.85871	78	
304.85324	82	
306.43318	82	
307.13043	70	
307.84204	102	
309.87120	70	
311.80242	106	
311.86130	70	
313.30066	68	
313.43098	124	
314.60166	70	
314.92367	76	
315.10463	84	
316.81517	272	
316.83237	118	
317.81149	212	1+
318.93958	74	
319.14349	66	
319.81760	78	
320.83256	78	
321.81812	342	1+
324.80825	78	
326.33951	70	
329.50105	74	
331.79887	66	
332.83773	72	
334.87442	66	
335.88448	68	
336.85495	70	
336.94481	184	
337.94226	100	
337.96726	72	
338.09569	76	
339.83192	76	
341.82667	68	
341.85635	84	
343.92206	90	
347.06614	92	
348.78623	76	
349.86250	78	
350.68287	70	
360.86302	94	
362.42882	78	
362.46851	74	
362.76292	98	
364.30864	72	
369.18290	68	
END IONS

###FS:    #m/z: 359.96091 #charge 1+
###MS: 105
###MSMS: 108
BEGIN IONS
TITLE=Cmpd 81, +MS2(359.9609), 28.0-35.0eV, 2.3min #108
RTINSECONDS=138.614
SCANS=105,108
PEPMASS=359.96091	16966
CHARGE=1+
185.93777	78	
200.88320	124	
206.15932	66	
206.86352	72	
206.88669	80	
207.40791	82	
209.94108	168	
217.85154	60	
222.69338	176	
222.95204	506	1+
223.06006	84	
223.88776	76	
224.94752	484	
225.96977	128	
226.94702	334	
227.95558	158	
228.94103	778	
231.01780	62	
231.79641	86	
232.82577	66	
233.14807	70	
234.86523	92	
235.85900	94	
236.90482	70	
238.85100	62	
238.96450	68	
239.90877	64	
240.08171	68	
240.83403	76	
240.90829	60	
240.94339	302	
241.82807	76	
241.85853	72	
241.90238	204	1+
241.94072	250	1+
242.86563	60	
242.88102	72	
242.95989	130	
243.85834	82	
243.94047	78	
244.95699	496	1+
245.94177	104	
246.95114	324	1+
247.79128	66	
248.80904	184	
248.97383	100	
249.80489	176	
250.97043	62	
252.95505	118	
255.03587	78	
256.10176	64	
256.41217	70	
257.85530	110	
257.90492	66	
258.84102	286	1+
259.97586	74	
260.87139	64	
260.94604	74	
260.96565	162	
262.94403	70	
263.88314	134	
264.81602	150	
264.86099	68	
266.81648	362	
266.87544	62	
266.91534	88	
266.98145	66	
267.80909	126	
267.87343	80	
267.90949	100	
268.84980	78	
268.96039	84	
269.13484	70	
269.96157	82	
270.82752	78	
270.88797	98	
272.84196	60	
272.91113	62	
273.88940	94	
273.96596	110	
274.06231	70	
274.84770	82	
275.96897	222	1+
276.81328	68	
276.85726	136	
277.81326	70	
277.85050	66	
280.08351	66	
280.79232	652	1+
282.83123	276	1+
284.82509	208	
284.94812	98	
285.85055	72	
287.22054	66	
287.42863	72	
287.82426	64	
288.86470	76	
289.78770	66	
289.88181	68	
290.82309	62	
290.86955	84	
291.80085	80	
291.86267	76	
292.88293	86	
293.12102	82	
295.01811	64	
295.91741	106	
296.81162	164	
297.19039	76	
297.80687	64	
298.08625	72	
298.80251	1016	1+
298.83526	90	
299.86886	136	
300.65301	106	
300.86568	80	
300.92343	68	
301.81189	100	
301.85706	78	
302.87278	78	
302.89253	76	
304.90709	90	
305.88755	86	
305.90473	92	
307.42512	72	
309.91440	70	
310.87290	114	
311.00709	98	
311.86554	60	
312.80919	70	
315.06777	64	
315.40334	66	
315.95532	84	
316.81044	216	
316.94291	82	
317.80984	118	
318.44152	92	
318.93521	168	
319.13062	70	
320.45894	76	
321.82427	162	
323.01012	78	
324.89300	110	
325.13734	100	
326.85189	70	
328.83726	80	
329.87713	108	
336.94050	116	
337.89015	68	
337.94880	68	
339.83387	70	
343.82982	84	
345.86646	72	
352.88715	62	
356.76796	60	
356.83312	72	
357.21568	74	
360.04587	98	
362.89881	82	
363.82074	62	
END IONS

###FS:    #m/z: 322.92941 #charge 1+
###MS: 109
###MSMS: 110
BEGIN IONS
TITLE=Cmpd 82, +MS2(322.9294), 28.0-35.0eV, 2.4min #110
RTINSECONDS=142.301
SCANS=109-110
PEPMASS=322.92941	293830
CHARGE=1+
110.87052	70	
114.23167	84	
122.73623	74	
189.04904	48	
189.79424	40	
192.88732	68	
199.96187	72	
201.04134	110	
202.05106	70	
203.95284	90	
205.06075	68	
205.94631	54	
205.97276	88	
206.58284	38	
206.96604	50	
207.14946	36	
210.89731	80	
212.89581	60	
214.89427	72	
215.96692	80	
218.86002	62	
221.88808	60	
221.95206	64	
222.10364	68	
222.88850	44	
223.96504	96	
227.83876	70	
227.93031	152	
228.09116	64	
228.19293	52	
228.83734	70	
229.83776	96	
230.85125	52	
230.90461	38	
231.00654	100	
233.82920	48	
233.85366	72	
235.79557	46	
236.80542	54	
237.19105	62	
238.82768	70	
238.93766	258	
238.97789	40	
239.07669	142	
239.10894	48	
240.06295	66	
240.82776	58	
240.93986	2806	
241.06314	46	
241.17148	54	
241.86425	88	
241.93862	9712	1+
242.81939	176	1+
242.88913	166	1+
242.94077	7016	1+
243.12051	38	
243.87160	68	
244.02467	30	
244.26483	32	
244.82346	68	
244.86962	54	
244.91651	66	
244.93859	1704	1+
245.14169	46	
245.81993	46	
245.83936	70	
246.84894	64	
246.97224	56	
246.98795	72	
247.61384	30	
247.86675	74	
247.97249	70	
248.85323	42	
248.96968	58	
249.87172	74	
250.94610	76	
251.05117	66	
251.06841	42	
252.81344	70	
255.95056	62	
256.84734	100	
256.96527	66	
257.88909	72	
257.97598	112	
258.84457	76	
259.97381	50	
260.23709	62	
260.83776	70	
261.83398	46	
261.90377	92	
262.81677	80	
262.83302	162	
263.01161	56	
264.87692	70	
265.06513	72	
265.81912	68	
266.91944	74	
267.80111	40	
267.86310	50	
267.93362	66	
268.79640	94	
268.95558	70	
271.80255	50	
273.27612	70	
273.71041	30	
273.90599	34	
274.82117	50	
277.82362	66	
277.95855	58	
278.03458	62	
278.53806	34	
279.08960	1014	1+
279.32123	40	
279.79389	88	
279.92137	72	
280.01218	62	
280.93025	90	
282.03701	34	
282.81942	38	
283.01341	60	
283.96440	74	
284.29102	574	1+
284.90894	70	
285.25935	32	
285.81962	60	
285.85036	60	
285.96258	36	
287.92017	72	
288.89634	38	
289.81065	30	
291.37431	40	
294.96756	74	
297.87116	38	
300.96192	78	
301.86464	142	
301.98958	62	
302.24131	62	
302.86050	70	
302.99323	82	
304.88771	50	
306.93640	66	
307.89037	72	
308.87342	76	
308.92311	80	
312.94181	34	
315.82217	56	
316.82903	76	
317.81588	58	
318.20144	64	
319.08874	96	
320.94274	80	
322.40720	72	
322.90113	32	
325.81808	78	
325.89789	50	
326.16855	60	
326.24200	52	
END IONS

###FS:    #m/z: 340.94001 #charge 1+
###MS: 109
###MSMS: 111
BEGIN IONS
TITLE=Cmpd 83, +MS2(340.9400), 28.0-35.0eV, 2.4min #111
RTINSECONDS=143.072
SCANS=109,111
PEPMASS=340.94001	144768
CHARGE=1+
189.92287	78	
190.94971	64	
192.92817	64	
207.91014	68	
208.82501	62	
212.87879	134	
213.93802	158	
215.88511	94	
215.93544	60	
216.90995	82	
217.09437	72	
218.89569	114	
219.90046	64	
220.87031	56	
221.93384	62	
223.88829	94	
226.83912	62	
226.97436	90	
227.84065	74	
228.84190	122	
228.93555	80	
229.84089	180	1+
231.94690	154	
232.46823	74	
232.89919	54	
233.89521	72	
235.86148	72	
235.90120	200	1+
236.88104	56	
238.04096	60	
238.84188	176	
238.86587	82	
239.84284	104	
239.92199	76	
240.23190	122	
240.84683	228	
240.89176	246	1+
240.96391	70	
241.05646	68	
241.84347	496	
241.87561	74	
242.12204	80	
242.83326	174	
242.99022	66	
243.82969	222	
244.84649	66	
244.90170	126	
246.06208	156	
247.08436	60	
247.17878	60	
248.94872	78	
249.84713	218	1+
249.89982	122	
250.99618	108	
252.34474	76	
252.85223	72	
253.04532	62	
253.90397	64	
254.22262	66	
254.43429	70	
254.81261	72	
255.04168	66	
255.87268	62	
256.84632	202	1+
256.86314	110	
256.88476	72	
256.89970	90	
257.25500	62	
257.83189	60	
258.85078	138	
259.85526	254	
260.83266	954	1+
261.88572	56	
262.87495	174	1+
262.92810	72	
263.85719	56	
263.89862	70	
263.93681	60	
264.86307	166	
265.02629	74	
266.85584	76	
267.13212	104	
268.84048	420	1+
269.10865	72	
269.55988	68	
269.86450	84	
270.83065	128	
272.84638	58	
274.86324	182	
274.87639	276	1+
274.90057	150	
275.12840	56	
275.80713	80	
276.85719	1048	1+
277.96240	128	
278.70232	58	
278.84602	1438	1+
278.88697	56	
278.98320	80	
279.05921	84	
279.91842	128	
280.86734	312	1+
281.00485	84	
281.80071	58	
282.48909	90	
282.91836	90	
282.93892	212	1+
283.02600	68	
283.84634	68	
284.85905	54	
285.78836	72	
288.79986	62	
290.85706	98	
290.94283	64	
292.87293	74	
293.85708	82	
293.87800	88	
295.89296	56	
295.93212	78	
295.95773	60	
296.85756	102	
296.88542	58	
297.89221	190	
298.87321	90	
299.87935	96	
300.85115	56	
300.88723	56	
300.94697	82	
301.86295	102	
301.88705	100	
302.17738	84	
302.86287	82	
305.80410	58	
306.87825	64	
310.17653	70	
311.28456	130	
311.85871	66	
314.86728	66	
315.20313	76	
315.87443	84	
316.88821	66	
321.09914	92	
321.61389	76	
321.88721	94	
322.78871	72	
323.01606	60	
326.54107	78	
326.96072	62	
328.19190	68	
328.72136	60	
329.39417	70	
333.85989	54	
336.04617	58	
337.26092	72	
337.77723	80	
337.82459	74	
339.09688	78	
340.29948	132	
342.90938	100	
343.81164	58	
344.82565	66	
344.90076	66	
345.11745	78	
END IONS

###FS:    #m/z: 336.94489 #charge 1+
###MS: 109
###MSMS: 112
BEGIN IONS
TITLE=Cmpd 84, +MS2(336.9449), 28.0-35.0eV, 2.4min #112
RTINSECONDS=143.845
SCANS=109,112
PEPMASS=336.94489	25466
CHARGE=1+
190.02965	68	
192.90097	74	
198.89396	84	
198.95444	80	
199.88205	54	
207.92105	80	
211.94447	572	1+
212.88014	164	
213.93834	280	1+
215.93794	70	
217.85875	52	
217.94020	74	
220.87197	78	
221.85338	76	
223.84556	70	
223.94305	92	
223.97722	102	
224.84246	88	
224.97679	122	
224.99892	58	
226.42877	82	
226.84650	82	
226.86862	78	
226.95198	84	
228.89839	76	
229.95326	524	
230.89428	84	
231.88785	110	
231.95050	84	
232.82838	214	1+
233.00758	70	
233.90106	110	
233.94386	56	
234.82431	94	
235.18118	62	
235.83905	68	
235.91647	54	
236.90016	166	1+
236.99855	60	
237.87217	96	
238.84321	76	
239.83142	70	
239.84769	66	
239.89154	70	
240.84902	60	
240.90449	70	
240.95989	76	
241.15806	68	
241.84106	318	
241.90415	58	
242.84133	186	
243.84063	150	
243.88124	68	
244.83934	122	
247.96298	114	
248.94849	154	1+
248.97584	58	
248.99125	52	
250.82918	58	
250.97922	66	
252.83262	50	
252.92822	74	
252.96617	216	
253.90171	128	
253.92399	74	
254.92259	56	
254.95769	84	
254.97110	64	
255.07580	116	
255.10254	58	
255.78184	94	
256.86066	104	
256.89245	60	
256.94946	72	
257.84459	126	
258.85244	378	1+
259.02032	72	
259.85710	240	1+
259.91036	76	
259.95814	56	
260.83176	72	
262.43325	72	
262.99565	86	
263.54588	80	
264.79315	60	
264.86915	80	
265.86535	66	
267.83590	142	
268.84146	270	
269.83320	136	
270.84428	254	1+
270.97915	144	
272.89860	72	
274.37130	86	
274.87783	60	
275.85882	128	
276.85468	344	
277.84209	64	
277.86565	234	
278.57114	110	
278.83561	62	
278.86359	134	
278.88588	140	
278.93180	82	
279.86401	74	
280.01992	86	
280.25644	88	
280.84871	52	
282.04958	72	
283.04468	60	
283.42665	64	
284.85902	78	
285.84864	66	
286.84863	226	
289.43177	60	
290.98245	58	
291.85047	72	
292.10634	78	
292.87178	118	
292.93805	78	
293.10784	122	
293.84990	130	
294.85771	68	
295.93846	80	
296.86389	126	
296.88849	120	
297.87061	62	
298.30266	66	
299.06102	120	
299.79312	68	
299.87923	132	
300.87762	202	
301.33455	104	
301.44344	74	
302.79624	62	
305.85771	66	
305.87700	58	
307.76514	56	
307.80118	56	
311.86071	74	
313.42465	92	
319.83928	68	
321.07908	86	
322.13793	58	
322.82864	62	
323.01394	70	
325.89804	68	
327.40943	74	
328.28532	84	
330.89102	52	
331.86825	74	
331.89490	68	
332.89316	66	
334.22990	66	
334.73516	72	
335.77150	58	
337.87223	54	
340.04222	66	
END IONS

###FS:    #m/z: 322.92937 #charge 1+
###MS: 113
###MSMS: 114
BEGIN IONS
TITLE=Cmpd 85, +MS2(322.9294), 28.0-35.0eV, 2.5min #114
RTINSECONDS=147.506
SCANS=113-114
PEPMASS=322.92937	295458
CHARGE=1+
160.55805	86	
185.93006	48	
195.95707	76	
196.86928	54	
197.95794	70	
198.84707	64	
202.04251	52	
205.94760	56	
205.96880	58	
206.86375	62	
207.96910	68	
208.88876	66	
208.92075	60	
211.95073	84	
212.89765	90	
219.88443	116	
221.89539	62	
221.94450	66	
221.95952	66	
223.95763	98	
224.88872	90	
224.91229	50	
225.26629	44	
225.57604	48	
227.90191	48	
229.45432	72	
229.84335	76	
233.85349	38	
236.79021	64	
237.01727	68	
238.03331	56	
238.94243	172	
239.03620	40	
239.07793	136	
239.90101	86	
240.65491	82	
240.82435	62	
240.83796	52	
240.94062	3090	
241.11224	38	
241.46576	74	
241.83919	58	
241.86010	60	
241.93861	8956	1+
242.15656	46	
242.86118	102	
242.94109	6480	1+
243.14215	68	
243.82375	68	
243.87174	54	
243.90249	72	
244.07671	88	
244.14585	38	
244.81800	84	
244.87978	104	
244.93973	1468	
244.98104	80	
245.82566	70	
246.01816	70	
246.97564	118	
247.81069	42	
248.84984	44	
250.16487	78	
251.03189	68	
252.80914	72	
254.81249	44	
254.86178	68	
255.81298	76	
256.06655	58	
256.85882	56	
256.89835	78	
258.43779	82	
258.83209	118	
258.94328	86	
259.83141	264	1+
260.47697	80	
260.79801	64	
260.83375	224	1+
261.87204	72	
261.89977	52	
261.91949	50	
262.83009	82	
263.82706	74	
263.84884	70	
264.87501	72	
265.05505	52	
265.08313	62	
265.24882	66	
266.16797	46	
266.81603	44	
266.85288	42	
267.14425	60	
267.86139	66	
267.95545	50	
268.84507	58	
269.96128	56	
270.12062	58	
271.18107	72	
273.84486	76	
274.85971	78	
275.91117	80	
277.90359	70	
279.09210	1102	1+
279.11251	96	
279.82662	66	
279.85472	80	
280.92888	66	
282.87954	54	
282.89383	58	
283.06318	70	
283.85505	84	
283.95020	76	
283.96676	54	
284.07323	212	
284.29039	514	1+
284.80446	68	
284.96096	62	
285.12477	72	
285.22005	60	
287.88487	56	
288.02613	78	
288.13264	80	
288.90243	52	
289.88647	58	
290.86538	62	
291.14624	88	
298.84328	50	
300.77853	72	
300.91703	102	
301.81048	72	
302.13005	58	
303.73114	66	
308.29046	66	
309.90394	72	
311.80917	90	
312.94607	52	
315.88788	80	
318.78825	72	
318.82765	70	
320.16895	52	
321.79001	70	
321.88934	52	
321.94418	102	
323.76659	50	
323.83550	50	
324.13797	80	
324.19803	58	
324.39587	102	
324.89178	92	
325.25752	68	
325.31752	68	
325.79410	66	
326.89067	68	
326.90436	46	
327.72713	82	
327.82736	74	
END IONS

###FS:    #m/z: 340.93980 #charge 1+
###MS: 113
###MSMS: 115
BEGIN IONS
TITLE=Cmpd 86, +MS2(340.9398), 28.0-35.0eV, 2.5min #115
RTINSECONDS=148.279
SCANS=113,115
PEPMASS=340.93980	149510
CHARGE=1+
150.37616	58	
190.94576	68	
191.95269	54	
192.92477	54	
200.89902	74	
209.94807	68	
210.85994	62	
210.92433	72	
212.87766	74	
213.93885	122	
215.88773	88	
217.88784	66	
219.20549	60	
221.88952	70	
223.97292	68	
225.84059	64	
226.89290	64	
228.84512	106	
228.86926	126	
231.89587	72	
231.95487	154	
233.89302	78	
234.90638	90	
234.95906	60	
236.85357	118	
236.90364	64	
237.88176	82	
238.83675	130	
238.88283	64	
239.06116	74	
239.78884	92	
239.84097	58	
239.85312	74	
240.00219	72	
240.83772	706	1+
240.85884	62	
240.90819	70	
241.84223	428	1+
241.91554	206	1+
242.02836	80	
242.82379	82	
243.81391	56	
243.83404	128	
244.84083	178	1+
244.85527	78	
244.96321	70	
244.97801	72	
245.83154	84	
246.85068	70	
246.97073	142	1+
247.86093	64	
248.01572	72	
249.96481	146	
250.99258	108	
252.93273	68	
254.91820	72	
255.07460	140	
255.87192	54	
256.07842	68	
256.25912	80	
256.44585	62	
256.86552	92	
256.88746	58	
257.86938	76	
258.84935	978	1+
258.86467	140	
260.15808	78	
260.83582	214	
261.01401	60	
261.83110	168	
262.82773	72	
262.98921	70	
263.77888	92	
263.84980	104	
263.87312	70	
264.85631	134	
265.86600	100	
266.84938	76	
266.86948	72	
266.88529	122	
267.13438	62	
267.83932	84	
267.99569	70	
268.83819	374	1+
269.85852	64	
270.82787	96	
270.84376	66	
270.88232	64	
271.42586	68	
272.44034	96	
272.93088	56	
274.86155	150	
275.10005	72	
275.86188	194	
275.88441	68	
276.85503	480	
277.80736	68	
277.86318	484	
277.95766	72	
278.84643	1578	1+
278.95360	192	1+
279.21929	62	
279.61115	56	
279.88566	66	
279.91324	82	
279.94005	92	
279.99566	180	1+
280.09983	60	
280.88789	62	
280.99772	154	1+
281.05027	92	
281.85967	78	
282.86626	100	
283.87166	130	
285.41871	68	
285.93374	96	
287.88451	76	
290.85394	132	
293.39642	66	
293.85862	86	
294.87380	70	
296.85479	72	
297.90168	118	
297.96111	56	
297.97791	110	
298.02275	76	
298.87242	60	
298.89907	66	
299.31047	98	
299.87491	136	
300.05689	56	
300.79538	70	
300.87266	136	
300.98733	90	
301.86200	200	1+
301.90714	114	
303.94519	74	
305.28897	78	
306.88079	78	
307.87292	72	
307.90102	60	
308.29118	96	
308.86923	188	
310.89466	78	
319.81507	96	
320.76277	116	1+
321.21577	64	
324.27056	72	
324.89245	74	
325.35540	88	
325.85582	68	
325.89802	108	
326.88527	64	
327.11808	56	
329.86914	82	
330.38217	114	
330.91365	68	
331.85036	62	
331.87040	68	
334.07763	54	
340.29650	66	
342.63293	92	
346.40751	84	
END IONS

###FS:    #m/z: 336.94486 #charge 1+
###MS: 113
###MSMS: 116
BEGIN IONS
TITLE=Cmpd 87, +MS2(336.9449), 28.0-35.0eV, 2.5min #116
RTINSECONDS=149.051
SCANS=113,116
PEPMASS=336.94486	24290
CHARGE=1+
199.84367	92	
200.88304	66	
205.96927	70	
207.97759	78	
211.94557	292	
212.87689	254	1+
213.93859	366	
214.85133	70	
215.89010	108	
215.93980	58	
216.99675	112	
218.83832	80	
218.87843	62	
218.89653	68	
221.89736	62	
223.85646	72	
224.95699	56	
227.19429	68	
228.84216	242	
228.89846	84	
228.99353	72	
229.95569	392	1+
230.88822	298	
231.95297	86	
232.82385	80	
234.82953	66	
235.88934	80	
235.97682	64	
236.82421	58	
236.92423	68	
237.97666	66	
238.86586	94	
239.84605	58	
239.89552	70	
239.92005	68	
240.85250	96	
240.88194	70	
240.92524	72	
241.81987	80	
241.84239	460	1+
242.86197	78	
243.84102	64	
244.40872	92	
244.83712	66	
246.85568	108	
247.07082	56	
247.96334	78	
248.90398	54	
248.96413	92	
248.99121	100	
249.18500	66	
249.96074	118	
250.84319	80	
250.94689	82	
251.90035	66	
251.92563	80	
252.83482	72	
252.95354	130	
252.97026	374	
253.08310	74	
254.09251	178	
254.83321	138	
254.91022	90	
254.92065	70	
254.96811	134	
256.01926	72	
256.78039	60	
256.84831	120	
256.95941	60	
257.11279	66	
257.26264	66	
257.85366	74	
257.87348	156	
257.93621	242	
258.84644	724	1+
259.85155	402	1+
260.83390	76	
260.94072	140	1+
261.83505	74	
261.84926	118	
261.86828	56	
262.14449	68	
263.84622	62	
264.86282	218	
265.82903	82	
266.99596	66	
267.37698	78	
267.83904	250	1+
267.86112	58	
269.85757	60	
269.95935	72	
270.84202	98	
271.91445	58	
272.17099	58	
272.91926	58	
273.79790	68	
274.85865	326	1+
274.88358	126	
275.07336	84	
275.37891	64	
275.95387	62	
276.85682	1152	1+
277.86164	756	1+
277.95044	96	
278.83476	104	
279.85248	184	
279.96621	70	
281.05641	76	
281.81645	74	
281.86077	70	
282.84615	84	
282.86224	56	
284.85088	78	
285.84999	188	
285.87371	72	
286.85314	262	
287.84965	204	
288.01581	70	
290.87812	70	
291.90495	64	
292.86659	234	1+
293.10608	152	
293.18431	66	
293.92271	72	
293.97530	56	
294.10999	146	
294.84306	68	
295.07917	74	
295.10032	92	
297.81916	72	
297.89371	444	
297.97423	108	
298.31122	62	
298.83085	58	
299.79744	86	
299.87035	56	
300.87639	68	
302.45248	72	
306.92589	92	
309.80262	58	
309.87799	72	
315.59295	76	
315.85699	82	
316.11024	74	
316.95569	74	
317.88688	116	
319.12137	62	
320.77983	58	
321.42671	72	
323.02083	58	
324.82796	72	
325.90253	86	
326.89404	64	
327.82064	72	
329.08669	66	
331.87942	66	
332.88457	58	
335.80545	78	
335.91803	80	
335.96311	74	
339.86820	78	
END IONS

###FS:    #m/z: 340.94005 #charge 1+
###MS: 117
###MSMS: 118
BEGIN IONS
TITLE=Cmpd 88, +MS2(340.9401), 28.0-35.0eV, 2.6min #118
RTINSECONDS=152.708
SCANS=117-118
PEPMASS=340.94005	146674
CHARGE=1+
128.84928	72	
181.93913	88	
192.88905	80	
192.92644	116	
194.02336	66	
197.92350	80	
208.95766	86	
209.96759	68	
210.93300	80	
211.09351	72	
212.88122	66	
213.93776	210	
214.87651	308	1+
215.94344	72	
222.99961	78	
223.84370	86	
224.83925	272	1+
224.97530	94	
226.05381	68	
226.88754	68	
226.94303	68	
227.91121	70	
228.84181	162	
230.11317	86	
230.89456	158	
231.88355	72	
231.95020	246	1+
232.88563	86	
233.89880	82	
233.94765	152	
235.15285	64	
235.92562	64	
236.07657	70	
236.79246	64	
236.88891	108	
237.06433	66	
237.08919	86	
237.13816	68	
237.87946	92	
238.06795	74	
238.86786	72	
238.88465	78	
238.89987	256	1+
239.84796	88	
240.05155	108	
240.84038	142	
240.86696	70	
240.92455	62	
240.95029	62	
241.84244	768	1+
241.93093	72	
242.82994	448	1+
242.94426	72	
243.83202	312	1+
244.88132	64	
245.04464	88	
245.84133	66	
245.87541	70	
246.84891	66	
246.97371	122	
247.97024	72	
248.11234	98	
249.03955	66	
250.85101	72	
250.88224	86	
251.83585	66	
253.88801	80	
254.91807	74	
255.07410	130	
255.95441	84	
256.26315	70	
256.85724	80	
256.89662	202	
257.84979	94	
257.91873	76	
258.84645	414	
258.90564	76	
258.93161	220	1+
259.85122	390	
259.89862	96	
260.83269	544	1+
264.84121	62	
264.86136	64	
264.88092	70	
264.90485	104	
266.84390	162	
266.86993	130	
266.89541	78	
267.07987	86	
267.84501	154	
267.86521	84	
268.84077	354	
268.96204	68	
270.41365	96	
270.83406	72	
271.83100	76	
272.87837	66	
272.92920	138	
274.54818	86	
274.79248	84	
274.88019	70	
275.47279	76	
275.87322	138	
275.94597	82	
276.82175	68	
276.85744	436	
277.09537	70	
277.84559	60	
277.86436	478	
277.92171	66	
278.84221	1184	1+
278.88283	130	
278.92446	130	
278.98641	138	
279.84493	758	1+
279.95026	76	
280.93908	76	
280.95332	64	
281.05130	112	
281.85396	120	
282.86924	86	
283.88454	66	
283.90244	68	
286.84370	64	
286.93011	62	
288.83954	70	
289.82957	68	
289.88462	78	
290.08062	64	
290.91563	74	
291.84845	78	
292.87281	68	
292.94242	76	
293.87625	122	
294.86288	480	1+
296.96619	76	
299.00707	64	
299.86704	128	
300.88288	94	
301.86230	176	1+
302.17273	72	
302.81599	78	
302.91624	90	
304.26204	78	
307.89099	64	
308.89274	62	
311.86126	72	
315.10683	72	
317.89896	84	
321.08330	88	
323.45306	84	
323.86193	66	
326.17279	64	
329.86909	68	
330.80620	70	
335.40946	80	
335.81223	64	
335.89538	60	
339.15568	64	
339.84740	62	
342.90387	80	
344.19679	64	
346.26792	74	
END IONS

###FS:    #m/z: 363.95541 #charge 1+
###MS: 117
###MSMS: 119
BEGIN IONS
TITLE=Cmpd 89, +MS2(363.9554), 28.0-35.0eV, 2.6min #119
RTINSECONDS=153.48
SCANS=117,119
PEPMASS=363.95541	52022
CHARGE=1+
185.92330	124	
189.86308	94	
191.85859	72	
192.85840	72	
193.94113	84	
199.82845	66	
200.94429	66	
201.87792	70	
205.94982	74	
206.94121	70	
208.95624	70	
209.92111	74	
209.94296	214	
212.87941	312	
212.90117	112	
216.01926	70	
219.88771	66	
222.89327	78	
222.95221	178	
224.44506	100	
224.81872	76	
224.97210	124	
225.38069	70	
225.93567	82	
225.95512	134	
226.94674	774	1+
226.97076	154	
227.92818	134	
228.94260	1198	1+
230.83099	74	
230.84564	66	
230.89149	452	1+
235.85395	78	
236.08231	78	
237.05321	72	
237.07010	82	
238.84856	66	
239.01574	88	
239.96983	70	
240.81990	238	
240.94010	856	
240.96395	100	
241.91752	78	
241.93881	2690	1+
242.85541	70	
242.94121	1896	1+
243.81966	104	
244.05368	72	
244.82965	70	
244.94063	238	
244.95529	556	1+
245.94330	184	
246.81267	66	
246.95354	556	
248.80606	252	
248.90059	310	
249.80275	124	
249.96285	68	
250.94654	210	
251.04276	154	
251.79904	126	
253.80391	66	
253.84076	128	
254.16203	88	
255.86026	68	
257.90728	78	
258.83128	154	
258.84918	100	
260.40569	98	
260.83050	228	
260.85224	230	1+
260.87062	110	
260.96867	334	
261.83020	112	
262.36098	84	
262.82601	92	
263.51999	94	
263.82737	72	
265.78930	140	
265.82307	78	
265.85708	78	
266.04158	112	
266.81115	476	1+
266.89932	66	
267.90323	92	
268.81076	134	
268.84086	110	
269.82801	66	
269.84402	92	
270.84015	192	1+
271.82858	68	
271.91437	70	
276.00316	68	
276.85610	344	1+
278.79796	70	
278.80334	116	
278.84682	248	1+
279.06103	76	
279.79764	176	
280.79179	660	1+
280.86945	66	
281.08537	76	
282.86378	324	1+
283.06962	254	1+
283.75748	82	
283.78805	92	
283.82375	562	1+
283.84513	124	
284.78661	150	
284.82639	422	1+
285.80456	66	
285.84735	160	
286.84607	66	
286.86471	78	
287.81796	76	
287.88460	78	
287.90955	78	
288.03869	78	
288.95882	66	
289.84103	76	
289.86519	92	
291.50028	118	
292.79716	72	
292.93416	68	
295.33900	74	
296.55554	76	
296.80771	242	
296.83890	80	
297.80891	264	
298.13082	88	
298.80191	1082	1+
299.93801	82	
300.79948	474	1+
300.92532	66	
301.86111	414	1+
302.42492	68	
303.86073	156	
304.88538	66	
304.94542	74	
305.43906	78	
306.82888	66	
308.83010	80	
310.44692	70	
316.81103	410	1+
317.92955	134	
318.44613	94	
318.93314	68	
319.82138	66	
320.13797	74	
320.92080	68	
321.12073	92	
321.82110	76	
322.38726	72	
324.14490	64	
324.81834	136	
324.88932	84	
327.28711	86	
329.82895	70	
332.13895	72	
332.41404	86	
332.89347	90	
337.07593	78	
338.80505	78	
340.93901	72	
346.77985	66	
348.82258	70	
360.36267	72	
360.86207	122	
361.16982	66	
366.38279	68	
END IONS

###FS:    #m/z: 336.94481 #charge 1+
###MS: 117
###MSMS: 120
BEGIN IONS
TITLE=Cmpd 90, +MS2(336.9448), 28.0-35.0eV, 2.6min #120
RTINSECONDS=154.253
SCANS=117,120
PEPMASS=336.94481	22420
CHARGE=1+
182.87550	134	
200.87809	72	
206.75754	60	
209.87704	62	
209.94248	60	
209.98739	66	
210.90090	72	
211.94523	458	1+
212.87794	148	
213.93609	102	
215.88762	132	
216.96608	86	
218.88373	68	
223.83782	74	
223.96473	64	
223.98172	68	
224.83372	68	
225.86732	86	
226.97585	66	
228.84281	66	
228.89177	108	
229.84311	64	
229.88374	62	
229.88861	484	1+
229.91014	78	
229.95481	116	
230.89046	412	1+
231.94892	182	
232.85003	74	
233.84796	64	
235.88810	72	
237.84607	66	
237.95195	70	
238.85465	74	
239.01584	70	
239.03294	66	
239.80605	64	
239.92619	72	
240.84913	134	
240.90027	98	
240.92545	78	
241.84150	790	1+
242.76807	82	
243.83488	204	
246.85117	64	
246.97234	88	
247.96355	190	
248.16295	134	
248.44330	82	
248.88278	78	
248.90308	60	
249.40428	82	
249.90293	94	
250.89095	66	
250.95121	142	
250.97950	72	
251.17778	94	
251.92537	100	
252.11072	62	
252.95539	114	
252.97484	166	
254.64201	106	
254.98119	82	
255.07721	68	
255.84250	88	
255.91116	94	
256.85628	164	
256.89034	78	
257.80439	62	
257.84825	132	
257.86352	78	
257.91906	76	
258.84644	900	1+
259.82950	108	
259.84970	604	1+
259.95220	86	
261.85483	70	
262.86738	72	
263.06793	62	
263.83073	66	
264.91473	58	
265.04305	92	
266.84541	72	
267.07801	70	
267.82698	62	
268.83960	454	1+
268.87111	64	
269.42681	92	
269.88298	58	
269.94301	94	
270.85099	108	
270.86477	58	
272.44056	88	
272.81756	68	
273.85480	72	
273.88382	66	
274.86367	72	
275.83998	66	
275.86639	144	
275.91123	72	
275.94381	66	
275.97444	66	
276.85897	312	
276.88911	78	
277.86041	604	1+
277.91755	92	
277.94023	72	
278.84450	94	
278.87498	58	
278.93592	58	
279.83265	138	
281.05035	114	
281.89094	66	
281.90928	76	
282.87979	156	
284.96269	90	
285.05000	78	
285.85051	118	
285.86754	66	
286.84512	140	
286.87694	62	
286.91651	76	
287.84994	100	
289.91569	60	
290.80260	78	
290.87978	70	
291.10848	66	
292.43597	76	
292.88326	226	1+
293.10239	152	
294.10091	76	
294.87005	94	
295.86892	126	
295.96883	64	
296.84982	60	
297.88931	66	
297.98469	70	
298.85835	150	
299.01501	98	
299.91022	60	
300.06431	68	
300.17835	72	
300.88086	100	
302.16872	66	
302.82438	58	
304.44623	82	
304.86202	184	1+
305.87000	204	1+
313.09213	68	
314.47709	60	
317.85045	60	
320.95367	66	
322.10943	72	
324.05440	66	
327.84040	90	
331.89494	66	
332.94481	60	
333.86646	74	
334.95338	72	
336.83893	80	
338.76422	74	
END IONS

###FS:    #m/z: 363.95581 #charge 1+
###MS: 121
###MSMS: 122
BEGIN IONS
TITLE=Cmpd 91, +MS2(363.9558), 28.0-35.0eV, 2.6min #122
RTINSECONDS=157.909
SCANS=121-122
PEPMASS=363.95581	49740
CHARGE=1+
185.92839	68	
187.00487	68	
189.86397	106	
190.92955	74	
191.14002	70	
191.85807	124	
192.86349	82	
196.97093	70	
199.47095	68	
200.88354	66	
200.90577	64	
203.99672	66	
209.94178	368	1+
210.88464	124	
212.87851	324	
214.89093	70	
215.01678	76	
219.87335	64	
221.41625	84	
222.95063	298	
223.94615	816	1+
224.90146	72	
224.94806	672	1+
224.97502	70	
225.97000	168	1+
226.88237	88	
226.94649	1168	1+
227.93059	180	
228.89128	138	
228.94213	1252	1+
229.84510	66	
229.93241	70	
230.83017	92	
230.84055	72	
230.88776	590	1+
231.09042	98	
233.49907	68	
233.85205	66	
237.56756	76	
237.92516	72	
238.06206	64	
240.83532	174	1+
240.93903	578	
240.96288	430	
241.89114	76	
241.93896	1756	1+
242.88244	66	
242.94151	1146	1+
243.82438	96	
244.09378	80	
244.83450	140	
244.93921	550	1+
245.82163	64	
245.87762	96	
245.95839	84	
246.95200	790	
246.97279	66	
247.92080	68	
248.80604	196	
248.89822	336	1+
248.95060	78	
249.80184	108	
249.98023	66	
252.07569	68	
252.44832	72	
252.95182	74	
254.86917	82	
254.91417	66	
255.34381	72	
255.92086	68	
256.80377	78	
258.85056	74	
258.97093	150	
260.83582	278	1+
260.87134	76	
260.96989	360	1+
262.83189	138	
263.88090	70	
264.81828	140	
265.78719	78	
265.80120	64	
266.81429	362	
266.85669	64	
266.93780	68	
267.81065	348	1+
267.96835	110	
268.84497	64	
269.18103	92	
269.79221	64	
269.96662	110	
271.87541	76	
271.91779	72	
271.96045	90	
274.86403	70	
275.06830	178	
275.80583	200	1+
275.92525	74	
276.85434	112	
277.85893	164	
277.92176	102	
278.79944	150	
278.84585	210	
279.09396	80	
279.80141	138	
279.85418	150	
279.90067	68	
280.79049	780	1+
281.85933	104	
282.84227	84	
282.88228	68	
283.78889	236	1+
283.84954	138	
283.97069	72	
284.82587	120	
284.84990	108	
284.92126	92	
284.99376	80	
285.82595	76	
285.84461	318	1+
285.87355	84	
286.82018	66	
288.83917	94	
289.17579	84	
289.86119	64	
290.81495	66	
290.86316	82	
292.87033	154	1+
294.80132	72	
295.17199	74	
295.92202	66	
296.81048	86	
297.80732	152	
298.49606	76	
298.80326	1162	1+
299.14914	84	
300.80736	180	
301.08737	66	
301.80404	218	
301.86352	150	
303.81428	84	
303.85174	82	
307.05711	70	
307.43585	76	
307.84276	74	
308.83938	70	
311.86342	68	
313.93763	72	
314.81503	224	1+
315.94019	72	
317.81578	202	1+
318.92035	66	
319.88953	78	
320.37555	72	
320.82118	64	
320.95784	84	
321.82175	92	
321.98389	80	
322.79596	66	
322.81904	70	
323.84419	94	
324.02125	64	
324.80826	70	
325.33318	64	
326.90501	76	
335.13562	66	
338.86843	100	
343.91627	74	
344.27372	70	
344.44703	66	
347.90590	64	
358.41906	104	
359.97709	92	
360.86188	72	
END IONS

###FS:    #m/z: 359.96101 #charge 1+
###MS: 121
###MSMS: 123
BEGIN IONS
TITLE=Cmpd 92, +MS2(359.9610), 28.0-35.0eV, 2.7min #123
RTINSECONDS=158.682
SCANS=121,123
PEPMASS=359.96101	16160
CHARGE=1+
180.87674	122	
197.02774	64	
209.87847	68	
209.94874	204	
210.89917	72	
214.87646	90	
216.85742	78	
221.89377	62	
222.95341	368	1+
223.83081	70	
223.88600	66	
224.94531	200	
224.97721	58	
225.89514	72	
225.94516	86	
225.96862	94	
226.94580	554	1+
227.92969	66	
228.84261	90	
228.94489	244	
231.96835	68	
232.90822	58	
233.88183	66	
234.46905	74	
234.86204	146	
236.89647	62	
237.84045	64	
238.98153	68	
240.83588	70	
240.94009	148	
240.96228	188	
241.90068	70	
241.93695	76	
242.90013	74	
242.94233	56	
243.85052	70	
243.95397	60	
244.81391	66	
244.95454	318	
245.93911	82	
246.83186	70	
246.85376	70	
246.95036	200	
246.97528	140	
248.60560	60	
248.80335	264	
248.94880	54	
250.94748	70	
250.96540	64	
252.49875	60	
252.95378	64	
253.05548	94	
253.12746	58	
253.92113	80	
253.94076	74	
255.92727	62	
257.06755	102	
257.13219	198	
258.84553	72	
258.97308	78	
260.11463	90	
260.83735	62	
260.85036	68	
260.94870	56	
263.91067	80	
264.81895	254	
264.97494	68	
265.78941	58	
266.81366	504	
267.88913	66	
267.97187	186	
268.12844	88	
268.83806	90	
268.85284	70	
268.90820	118	
269.96341	56	
269.98132	122	
270.87815	66	
270.89606	56	
271.95606	72	
273.97494	70	
274.10706	72	
274.93499	84	
276.85718	310	1+
276.89945	70	
277.81230	140	
277.91379	70	
278.79969	114	
278.84241	260	
278.88176	124	
278.92164	74	
279.80125	104	
280.79156	806	1+
280.82885	120	
280.88163	70	
280.93531	72	
281.50141	88	
281.87200	58	
282.83911	64	
283.82114	176	1+
283.84637	58	
286.02722	70	
286.81984	146	
287.41000	82	
288.45374	112	
288.68302	70	
288.88748	68	
291.85453	56	
292.43597	60	
293.86924	92	
296.80726	488	1+
296.85192	64	
297.85153	212	1+
298.80293	950	1+
299.87523	72	
299.89126	80	
300.80732	214	
301.86778	54	
303.15116	72	
303.94696	92	
306.96454	64	
309.79393	68	
312.82005	72	
314.79580	54	
315.81837	62	
316.12333	68	
316.81350	236	
317.94089	58	
318.81456	70	
318.93721	64	
320.14332	68	
321.81729	180	
321.85163	56	
323.83959	72	
324.89235	126	
324.90767	72	
325.89926	58	
326.06186	70	
326.17052	66	
329.78629	60	
330.82900	60	
332.86228	56	
334.91962	86	
340.93325	64	
342.18309	68	
342.20594	60	
342.77174	78	
345.40506	56	
346.10819	68	
347.39306	92	
348.86663	62	
349.90383	84	
354.95418	70	
357.06710	58	
360.17409	54	
361.18822	86	
362.84750	54	
364.81722	68	
END IONS

###FS:    #m/z: 313.92869 #charge 1+
###MS: 121
###MSMS: 124
BEGIN IONS
TITLE=Cmpd 93, +MS2(313.9287), 28.0-35.0eV, 2.7min #124
RTINSECONDS=159.452
SCANS=121,124
PEPMASS=313.92869	8128
CHARGE=1+
45.66428	16	
60.77617	16	
61.54443	16	
61.88399	16	
62.43098	16	
64.59464	16	
65.91490	16	
66.56752	16	
68.66468	16	
77.94116	26	
86.28727	26	
95.10211	74	
103.60118	20	
149.86433	20	
167.98501	20	
193.91823	28	
193.97170	118	
202.03201	36	
204.27554	18	
206.95519	68	
209.05218	70	
211.10994	66	
211.88848	48	
212.87776	44	
214.96651	86	
219.19482	60	
221.16035	50	
221.89330	80	
223.00592	24	
223.52061	18	
223.88272	66	
226.94672	66	
227.99656	124	
228.91154	68	
230.00533	60	
230.90534	66	
230.93463	64	
231.94966	94	
232.07907	62	
232.88569	56	
233.05062	78	
233.18755	54	
234.94584	72	
234.97048	128	
235.85025	54	
236.94689	52	
237.95570	102	
238.09966	18	
239.40503	18	
240.61135	70	
240.64574	74	
241.13321	118	
242.99784	48	
244.12685	74	
244.16111	60	
244.89403	136	
246.18236	60	
246.84685	72	
246.97651	72	
247.05949	64	
248.89641	92	
248.94654	62	
249.16744	46	
249.85623	68	
249.94911	110	
250.83939	46	
250.90136	42	
250.94993	240	
251.32580	70	
251.94480	80	
252.95479	158	
254.15416	60	
255.06940	72	
255.88567	58	
257.15611	66	
257.86767	62	
258.14016	34	
258.94940	114	
259.19229	94	
259.62457	26	
259.81063	86	
260.82779	84	
260.85975	72	
260.94912	46	
262.15046	78	
262.83573	68	
262.95219	86	
263.90115	68	
264.84136	58	
264.86935	66	
266.86717	72	
267.11973	34	
268.90708	36	
270.27623	132	
270.38008	20	
271.01735	78	
271.96131	130	
272.49328	30	
272.97582	48	
273.96077	56	
274.15170	24	
274.86993	72	
274.89407	28	
274.90867	54	
275.94825	58	
277.86064	68	
278.80873	40	
280.19427	60	
281.20456	58	
282.80066	66	
283.80745	72	
287.91362	72	
289.12764	74	
290.93442	58	
292.97981	54	
293.17123	84	
294.00029	86	
295.91723	62	
296.84291	64	
297.62227	18	
298.24763	98	
299.19472	78	
301.27907	26	
301.80181	92	
302.83246	72	
302.97410	72	
303.02294	46	
305.16254	66	
306.27638	62	
307.88669	136	
308.80433	78	
308.83447	38	
308.93583	46	
309.30519	20	
309.98176	112	
310.86224	40	
312.26018	60	
312.32494	34	
312.80916	56	
312.85927	72	
312.88610	54	
313.03115	72	
314.27999	256	
315.28625	288	
315.36512	20	
315.84188	20	
315.85955	34	
316.24213	24	
318.84961	24	
319.22560	38	
END IONS

###FS:    #m/z: 322.92944 #charge 1+
###MS: 125
###MSMS: 126
BEGIN IONS
TITLE=Cmpd 94, +MS2(322.9294), 28.0-35.0eV, 2.7min #126
RTINSECONDS=163.105
SCANS=125-126
PEPMASS=322.92944	264266
CHARGE=1+
74.35728	70	
192.86842	52	
192.88555	38	
198.03737	96	
200.88704	72	
201.04622	222	
205.95679	102	
206.94807	28	
209.83934	82	
211.00953	68	
218.42263	60	
221.87171	46	
221.88971	54	
222.95372	92	
223.89411	38	
226.81896	84	
226.83937	60	
226.88731	72	
227.93260	138	
229.83940	70	
230.84408	92	
236.43143	72	
238.82957	114	
238.88063	38	
238.93841	106	
240.47764	40	
240.82211	94	
240.83771	76	
240.94039	2514	
241.08015	74	
241.84261	32	
241.86418	32	
241.94171	2090	
241.96458	42	
242.11454	32	
242.22692	34	
242.82428	108	
242.89877	42	
242.94179	5916	1+
242.97267	68	
243.00577	32	
243.26799	28	
243.29059	34	
243.82305	118	
243.87520	68	
244.03921	28	
244.18391	30	
244.41588	28	
244.77160	28	
244.81727	102	
244.93802	1398	
244.97728	62	
245.08803	36	
245.23527	28	
245.39259	38	
245.82146	54	
246.83748	54	
246.85654	52	
246.97436	90	
247.07095	82	
247.17720	36	
247.29280	32	
247.39734	42	
247.85883	60	
248.12558	34	
249.00082	58	
249.02217	38	
249.42362	78	
251.92376	34	
251.96865	74	
253.13725	42	
254.83207	30	
256.09195	92	
256.84128	60	
256.89811	44	
257.12672	74	
257.15820	78	
259.02279	34	
260.33011	104	
260.56598	74	
260.83787	106	
260.88763	46	
260.90707	84	
261.28915	28	
261.94164	64	
262.36713	42	
262.82964	128	
262.88464	70	
263.84312	70	
263.98237	68	
266.85666	60	
267.94151	68	
267.97166	86	
268.81879	26	
268.97786	54	
270.80531	46	
270.84359	62	
271.06829	54	
272.10211	62	
272.98178	102	
273.80450	52	
273.82765	54	
275.87443	58	
277.16483	84	
277.84824	54	
277.86884	32	
279.09176	638	1+
279.13494	82	
279.17827	52	
279.40625	38	
279.84732	42	
280.83225	68	
281.00095	34	
281.85161	68	
282.40253	60	
283.06528	122	
283.24064	50	
284.22958	72	
284.29304	302	1+
284.85411	60	
284.86860	64	
285.84639	60	
286.13105	68	
286.85420	90	
289.87980	96	
290.78261	154	
290.85068	74	
292.04789	76	
292.17355	96	
292.83091	66	
292.99476	56	
294.85178	56	
295.31965	72	
295.73562	74	
296.88324	66	
299.88271	64	
299.92313	86	
300.81709	50	
301.85728	96	
303.86560	62	
304.27023	52	
305.84669	54	
307.87584	48	
307.89020	70	
309.91456	90	
310.01180	62	
313.85943	66	
314.83013	64	
315.45356	58	
321.42238	56	
324.89428	70	
326.25035	66	
327.89386	50	
END IONS

###FS:    #m/z: 363.95562 #charge 1+
###MS: 125
###MSMS: 127
BEGIN IONS
TITLE=Cmpd 95, +MS2(363.9556), 28.0-35.0eV, 2.8min #127
RTINSECONDS=163.878
SCANS=125,127
PEPMASS=363.95562	52262
CHARGE=1+
166.57388	76	
189.86124	118	
191.85893	126	
193.94092	74	
195.89523	70	
200.88845	74	
209.94524	138	
210.88038	118	
210.89719	74	
211.88645	72	
212.87807	222	
214.89476	98	
221.89514	92	
222.95202	148	
223.87297	66	
223.94875	86	
224.94899	220	
224.98065	88	
225.95593	92	
226.94582	1182	1+
226.96881	154	
227.92427	74	
228.82554	72	
228.89521	154	
228.94134	910	1+
230.84387	76	
230.88906	576	1+
233.03557	88	
233.81057	80	
236.86956	104	
237.05688	72	
237.79275	144	
238.02563	96	
239.90709	78	
240.06086	66	
240.81967	244	1+
240.83972	76	
240.93934	696	
240.96546	114	
241.83960	82	
241.94238	520	
242.86016	98	
242.94319	2474	1+
243.82404	134	
243.89623	134	1+
244.82002	74	
244.94074	210	
245.10212	82	
245.93916	98	
246.80744	178	1+
246.95270	348	1+
246.97157	78	
248.80070	322	
248.81856	72	
248.84104	172	
248.90065	224	
250.80073	160	
251.86499	66	
252.88914	78	
254.06623	88	
258.83664	90	
258.85231	90	
259.84578	134	
259.97585	66	
260.83594	100	
260.86145	70	
260.96994	206	
261.82916	238	
261.88604	66	
262.82914	106	
263.79297	76	
263.83549	72	
264.81379	542	1+
264.86116	78	
267.82127	146	
267.91350	76	
267.97451	68	
268.81662	114	
269.96571	242	
270.82318	96	
270.84591	114	
271.09206	64	
272.86135	126	
274.81675	68	
274.91081	74	
275.33427	82	
276.85514	174	
277.08122	72	
277.85179	136	
278.03650	94	
278.79822	70	
278.84376	142	
278.92569	74	
279.79905	64	
279.80531	138	
279.84328	62	
280.79319	1118	1+
281.86213	68	
282.79183	124	
282.89399	92	
283.79283	132	
283.82619	84	
283.84729	132	
283.96706	72	
283.98439	68	
284.82389	166	
284.84650	112	
285.84718	228	
286.81671	82	
287.84280	78	
291.11891	72	
292.43795	84	
293.44047	78	
294.05498	66	
294.34155	84	
295.93033	90	
296.81105	184	
297.76440	62	
297.80397	766	1+
298.80505	536	1+
299.87443	182	1+
299.94210	82	
300.80298	274	
301.80286	148	
301.82100	80	
301.86138	264	1+
303.86128	246	
303.94927	66	
305.84671	100	
307.12816	78	
312.90048	80	
312.95469	88	
314.82071	94	
314.98499	64	
315.88106	64	
316.81671	280	
316.99970	72	
318.80788	64	
319.82539	98	
320.83255	68	
320.95574	76	
321.81661	72	
322.89173	66	
323.24348	64	
323.36674	100	
323.80638	74	
324.87692	78	
325.89766	106	
326.94970	94	
328.83029	64	
329.86895	68	
332.38516	82	
332.87100	66	
333.11303	64	
336.85241	74	
339.82808	136	
348.75638	68	
349.06564	66	
349.31954	80	
353.17995	78	
360.00361	68	
360.37219	92	
364.13008	92	
367.95714	62	
END IONS

###FS:    #m/z: 359.96056 #charge 1+
###MS: 125
###MSMS: 128
BEGIN IONS
TITLE=Cmpd 96, +MS2(359.9606), 28.0-35.0eV, 2.8min #128
RTINSECONDS=164.649
SCANS=125,128
PEPMASS=359.96056	14076
CHARGE=1+
125.84379	72	
143.17349	56	
192.90428	62	
195.93649	58	
199.86311	66	
207.93514	82	
209.94273	186	
210.93481	68	
214.86957	62	
214.90171	66	
216.85582	80	
217.87111	80	
222.95370	170	
222.97534	104	
224.88604	132	
224.94601	454	1+
225.96646	82	
226.88541	84	
226.90159	138	
226.94718	782	
227.11775	76	
227.93040	110	
228.94067	630	
229.95481	72	
231.00631	72	
231.97414	54	
232.07691	54	
232.83323	64	
232.96292	76	
233.95711	56	
234.86488	66	
236.85068	86	
236.87562	80	
238.90432	66	
238.96845	58	
239.78524	88	
240.94133	618	1+
240.96312	166	
241.90342	150	
241.96659	142	
242.12207	84	
242.94514	94	
243.98277	58	
244.95775	258	
245.94121	172	
245.96116	146	
246.42315	70	
246.86120	86	
246.95273	452	
246.97675	64	
247.80519	148	
248.00655	64	
248.02122	68	
248.80156	68	
248.84197	74	
248.95937	104	1+
249.09098	56	
249.80372	56	
251.04653	86	
251.86502	58	
251.94906	256	1+
252.87969	68	
252.95165	182	1+
252.96770	86	
253.04958	66	
256.41441	86	
256.85147	130	
256.91213	60	
258.83472	60	
260.83043	304	1+
261.03620	72	
262.95593	64	
263.95870	54	
264.81879	180	
265.08915	54	
265.81337	188	1+
265.98152	78	
267.80522	62	
267.87550	54	
268.84081	72	
268.95379	74	
269.79180	64	
270.12069	64	
270.88530	270	1+
271.05122	84	
271.84889	70	
274.85977	64	
275.86820	62	
275.89382	74	
275.97057	62	
276.13160	76	
276.80798	104	
276.86282	54	
276.89298	60	
277.80932	72	
278.79553	130	
278.83755	124	
278.91347	54	
279.72835	56	
279.79411	76	
280.79378	710	1+
280.85108	62	
281.85500	86	
281.87044	70	
282.00427	72	
282.79679	74	
282.83660	144	
282.86866	80	
282.89182	72	
282.92472	70	
283.82847	58	
283.99371	74	
284.82779	106	
286.87093	64	
287.86374	116	
288.89398	62	
289.86104	56	
290.87580	96	
291.78142	58	
294.81066	128	
295.84968	70	
296.80825	340	1+
296.86026	72	
297.15884	68	
297.89334	62	
298.80346	1170	1+
299.40037	60	
300.80290	136	
300.87761	186	1+
301.85644	88	
303.85740	56	
307.01174	72	
308.79143	194	1+
309.00929	90	
309.82817	60	
312.88541	58	
313.89170	76	
313.93777	60	
314.94979	98	
316.81350	154	
316.93185	86	
318.82116	78	
320.94856	84	
321.81859	70	
322.92879	150	
326.86968	72	
330.87091	60	
332.04717	88	
333.78825	56	
337.94209	72	
338.89329	78	
340.93856	62	
341.90599	84	
347.88773	64	
356.77995	62	
360.12031	60	
361.16971	86	
361.37302	72	
362.75620	58	
362.86124	66	
363.75034	58	
364.83833	112	
365.14071	78	
END IONS

###FS:    #m/z: 322.92934 #charge 1+
###MS: 129
###MSMS: 130
BEGIN IONS
TITLE=Cmpd 97, +MS2(322.9293), 28.0-35.0eV, 2.8min #130
RTINSECONDS=168.302
SCANS=129-130
PEPMASS=322.92934	270056
CHARGE=1+
45.16690	34	
50.33273	42	
61.74305	88	
115.41430	48	
194.10174	86	
194.59123	50	
201.04869	60	
202.04223	78	
203.86862	78	
205.94984	60	
206.01860	26	
206.97492	72	
207.97431	86	
212.98352	78	
218.89674	90	
221.06190	50	
221.44379	98	
221.94105	64	
222.88945	72	
223.03471	80	
223.95814	72	
223.97650	50	
224.96302	64	
226.97559	48	
227.11118	68	
227.93294	74	
228.91889	72	
229.83944	54	
230.83684	76	
232.94988	52	
234.24812	30	
234.96945	38	
235.82759	68	
235.93166	62	
237.11942	76	
238.89601	108	
238.94071	126	
239.89319	70	
239.90208	74	
240.02894	66	
240.94052	2974	
241.00768	30	
241.29368	36	
241.83000	38	
241.86589	96	
241.88329	66	
241.91367	38	
241.94198	1860	
242.14106	98	
242.15627	36	
242.46641	26	
242.53099	32	
242.59995	40	
242.82005	78	
242.85631	32	
242.87942	48	
242.94087	6494	1+
243.11099	42	
243.16297	50	
243.81782	58	
243.85614	84	
244.11190	28	
244.12840	30	
244.65445	36	
244.83186	46	
244.93833	1464	1+
245.82928	66	
246.20519	30	
246.34414	30	
246.65027	32	
246.75635	30	
246.85310	78	
246.87010	68	
246.97474	232	1+
248.35370	38	
248.41890	28	
248.83812	70	
248.85180	90	
249.09958	74	
249.91466	56	
250.85081	60	
250.95013	68	
251.92576	70	
252.04838	80	
252.10297	76	
252.41881	78	
252.87373	56	
254.35014	52	
256.86216	44	
256.98498	70	
258.82637	80	
259.83361	62	
259.90881	38	
260.82008	66	
261.83539	80	
261.90372	68	
262.07886	28	
262.82742	120	
263.83302	62	
264.23418	74	
264.83730	36	
264.87520	52	
265.05812	54	
266.83705	76	
267.84512	56	
268.94766	68	
271.89189	72	
273.44225	82	
273.85893	58	
273.98698	72	
274.43813	28	
274.90864	68	
278.07565	70	
279.00172	70	
279.09084	582	1+
279.85164	30	
279.92545	70	
280.98248	84	
281.10168	64	
281.69783	30	
282.84449	32	
283.94576	84	
284.28988	506	1+
284.87717	92	
286.85021	54	
287.04559	66	
289.79218	56	
289.88199	72	
290.29154	30	
290.82125	54	
292.87068	70	
293.85082	92	
294.37542	98	
299.80420	62	
300.81458	52	
302.87187	44	
304.22364	106	
304.46746	104	
304.82987	32	
304.86829	66	
306.84231	60	
307.30645	50	
309.87188	46	
313.87451	54	
317.85165	28	
319.77110	62	
321.20230	60	
321.23983	80	
322.66819	38	
322.81970	106	
325.27308	56	
325.86016	74	
325.90008	128	
326.79647	66	
327.19385	78	
END IONS

###FS:    #m/z: 340.93993 #charge 1+
###MS: 129
###MSMS: 131
BEGIN IONS
TITLE=Cmpd 98, +MS2(340.9399), 28.0-35.0eV, 2.8min #131
RTINSECONDS=169.074
SCANS=129,131
PEPMASS=340.93993	145544
CHARGE=1+
182.85395	62	
188.95271	68	
191.95465	66	
197.95428	68	
206.13307	98	
208.84285	74	
208.96181	64	
210.94010	64	
213.93758	116	
215.88567	154	
218.88826	102	
219.88046	58	
220.88060	60	
224.83529	146	
225.88977	94	
226.83727	74	
226.89308	58	
227.83524	76	
228.84344	156	
228.88006	72	
230.85587	86	
230.88971	86	
231.94656	160	
232.05815	66	
233.95150	72	
235.13030	98	
236.88854	66	
237.06623	84	
237.90063	62	
238.88476	62	
239.17139	78	
239.84435	216	
240.26471	66	
240.83927	732	1+
241.12557	80	
241.84206	544	1+
241.89072	70	
242.81825	72	
242.87330	68	
243.83103	192	
243.84673	198	
243.86374	84	
243.89449	72	
244.13803	82	
244.83077	140	
245.84500	70	
246.06663	58	
246.85854	86	
246.89129	64	
246.97248	74	
249.84854	66	
250.42445	166	
250.83334	80	
250.90165	74	
250.94826	86	
250.97708	62	
252.10097	66	
253.89598	84	
254.90625	72	
255.06761	72	
255.13411	70	
255.90963	66	
255.92776	78	
255.97588	64	
256.25514	72	
256.80611	64	
256.86047	98	
256.90096	140	
257.08124	68	
257.62519	68	
257.83008	78	
257.90890	68	
258.84578	538	
258.86300	100	
259.20618	62	
259.85049	312	
259.91378	194	
260.83380	218	
260.85002	262	
260.92908	114	
261.18697	90	
261.84346	226	
261.88808	70	
262.82867	72	
264.26197	84	
264.42161	86	
264.86791	154	
266.01918	58	
266.84772	66	
266.86697	64	
267.50568	90	
268.84103	288	
269.43896	70	
269.80273	118	
269.84088	326	1+
269.89874	68	
272.89474	96	
272.93535	82	
274.85860	184	
274.89220	70	
274.91449	230	1+
275.00825	68	
275.81727	74	
275.85533	1086	1+
276.85909	1160	1+
277.90534	72	
278.84557	1420	1+
279.93370	68	
279.96693	76	
280.01588	98	
280.82829	202	1+
281.04522	126	
281.89693	104	
281.94240	84	
282.87703	62	
284.87563	70	
284.94649	124	
287.88132	80	
289.89461	66	
290.86564	210	1+
290.88310	112	
291.78119	64	
291.84415	70	
294.85199	96	
294.87366	368	1+
295.99151	78	
296.84930	72	
297.89128	76	
298.30526	70	
299.00069	58	
299.06241	74	
299.41507	78	
299.86884	114	
299.88793	148	
300.88937	92	
301.86471	60	
302.86671	88	
305.32949	78	
307.39484	86	
311.14355	78	
311.86746	72	
312.89422	70	
313.76144	66	
313.85503	58	
320.07204	78	
322.88134	82	
323.85297	66	
324.89038	60	
325.00480	64	
326.44348	82	
326.62113	94	
326.89868	74	
327.05399	58	
328.81950	88	
328.95100	92	
336.96061	94	
342.31945	66	
342.74201	78	
344.33081	72	
346.10113	70	
END IONS

###FS:    #m/z: 336.94517 #charge 1+
###MS: 129
###MSMS: 132
BEGIN IONS
TITLE=Cmpd 99, +MS2(336.9452), 28.0-35.0eV, 2.9min #132
RTINSECONDS=169.846
SCANS=129,132
PEPMASS=336.94517	20330
CHARGE=1+
198.88208	48	
207.97215	56	
211.94421	654	
212.87734	266	1+
213.92915	68	
213.94341	76	
217.95262	106	
220.87397	92	
220.90127	64	
223.96449	64	
223.96886	58	
224.84456	82	
226.94876	120	
229.95344	296	
230.17147	58	
230.89312	266	1+
231.94600	88	
231.96293	70	
232.12733	62	
232.94948	100	
233.82368	52	
233.96469	68	
234.82160	66	
236.45616	74	
237.06833	92	
238.83533	374	1+
239.51337	102	
239.86302	72	
240.51039	98	
241.84154	268	
242.08000	58	
242.83787	502	1+
242.85863	78	
243.87715	68	
243.89077	70	
244.49361	56	
244.92258	86	
245.87750	68	
246.93973	72	
247.91114	72	
247.96262	54	
247.98278	52	
248.89846	56	
249.90084	156	
249.98809	62	
251.47368	88	
251.82064	76	
251.83612	68	
251.97216	56	
252.90271	66	
252.96966	256	
253.84893	86	
253.91314	78	
254.09350	86	
254.96506	154	
255.06952	72	
255.84934	202	1+
255.91514	70	
255.92876	58	
256.87861	142	
257.24493	58	
257.88114	68	
258.85104	172	
259.83325	70	
259.85189	232	
260.85841	196	
260.88323	70	
261.85447	102	
261.90366	70	
263.05556	56	
264.87992	66	
264.89646	74	
265.08674	66	
265.84718	64	
266.85799	156	
267.84379	66	
267.86042	58	
268.84013	686	1+
268.91288	62	
268.95356	76	
270.03181	56	
270.85769	54	
270.95487	76	
270.98505	50	
271.06007	48	
272.87466	72	
272.89051	62	
274.86172	62	
274.87787	108	
275.11445	62	
275.86641	148	
276.85752	782	1+
276.88134	92	
276.95256	76	
277.83682	362	1+
277.86153	514	1+
277.87953	128	
278.21067	80	
279.08567	72	
279.86317	164	1+
279.90283	58	
279.96254	48	
280.83635	74	
280.88760	70	
280.91630	76	
281.89299	70	
282.80696	48	
282.84231	60	
282.97449	66	
283.87332	50	
284.84632	50	
285.85599	56	
286.84677	166	
286.89381	66	
287.85289	178	
290.87395	104	
290.93227	80	
291.09353	74	
291.86506	68	
292.06438	62	
292.81392	90	
292.89041	72	
293.10585	214	
293.87189	84	
293.98164	56	
294.24658	60	
294.83047	60	
294.86842	108	
296.35926	50	
297.00823	86	
297.42328	82	
297.90840	54	
297.96998	86	
298.40961	50	
299.87568	182	
300.02119	50	
304.37960	82	
304.99903	52	
305.89823	80	
307.86019	64	
309.80454	58	
309.86525	58	
310.42070	60	
311.79374	82	
311.87823	68	
315.05001	52	
315.45602	72	
317.12004	72	
318.85417	66	
319.92701	56	
320.87884	78	
324.89890	68	
327.20036	78	
330.01821	64	
331.79214	50	
332.88417	48	
333.11510	48	
333.17560	84	
337.98509	68	
340.95535	94	
END IONS

###FS:    #m/z: 322.92961 #charge 1+
###MS: 133
###MSMS: 134
BEGIN IONS
TITLE=Cmpd 100, +MS2(322.9296), 28.0-35.0eV, 2.9min #134
RTINSECONDS=173.532
SCANS=133-134
PEPMASS=322.92961	302292
CHARGE=1+
121.00799	36	
139.99442	40	
143.10333	64	
150.90516	86	
150.99115	66	
155.33142	48	
192.89099	68	
195.11595	94	
195.91629	78	
197.89915	90	
197.95568	74	
201.01540	84	
201.04169	196	
202.04749	76	
203.10575	50	
205.94864	74	
206.95543	68	
207.97214	162	
211.83112	56	
213.88784	82	
219.66216	54	
220.07190	76	
220.93577	76	
222.99954	58	
223.10752	34	
223.88593	74	
224.97355	54	
225.88765	70	
230.84032	146	
230.91502	66	
232.82775	50	
233.82725	76	
234.91024	44	
234.93468	82	
236.90549	66	
237.02665	64	
237.05099	60	
237.90246	34	
238.94355	136	
239.07928	100	
239.95252	60	
240.82199	46	
240.94004	2608	
240.96553	82	
241.94171	2262	
242.48504	98	
242.82589	122	
242.94040	7140	1+
243.82188	62	
243.88312	54	
244.82186	124	
244.93879	2052	1+
245.50043	38	
246.39209	38	
246.79758	66	
246.85521	132	
246.97726	162	
247.97896	114	
248.62146	44	
248.84507	152	
249.01463	56	
249.97070	98	
250.50855	114	
251.92196	54	
253.82339	54	
254.90862	68	
254.92206	68	
254.96521	102	
256.84139	60	
256.86746	96	
256.89272	60	
257.91671	76	
258.83011	54	
258.85635	48	
258.99676	80	
259.20442	72	
259.84877	58	
260.83275	72	
261.79428	64	
261.83071	248	1+
264.87292	86	
264.95507	72	
265.18675	46	
265.49116	34	
266.05747	72	
266.85344	48	
266.86952	78	
266.88755	38	
268.07607	46	
268.86901	94	
268.95573	78	
271.81282	46	
271.85097	94	
272.03539	80	
272.91312	46	
273.95427	48	
274.11931	86	
274.90427	70	
275.84393	52	
276.83640	38	
276.85636	86	
277.84084	38	
278.09174	62	
278.15314	74	
278.84183	66	
279.09008	1050	1+
279.18819	72	
280.64689	34	
281.31373	92	
281.84554	74	
281.88891	52	
282.80285	72	
282.88103	38	
284.12633	74	
284.29266	470	1+
284.85903	78	
284.87969	70	
285.03312	82	
285.85899	100	
286.09930	76	
287.89109	70	
290.11633	50	
290.86315	70	
291.79185	76	
292.80140	82	
294.05700	58	
294.85398	56	
294.98443	84	
297.80434	66	
297.85533	32	
299.02633	88	
299.15812	78	
299.78090	52	
302.81162	82	
303.79285	70	
305.80530	70	
307.87726	70	
309.32722	118	
309.86090	62	
310.39688	98	
310.88150	62	
311.80064	78	
312.81366	52	
312.88560	44	
316.85548	60	
320.87429	58	
321.16926	58	
321.19988	64	
322.27714	34	
323.23662	44	
323.87765	82	
323.98799	58	
324.88998	34	
326.73636	68	
326.91665	52	
END IONS

###FS:    #m/z: 340.94015 #charge 1+
###MS: 133
###MSMS: 135
BEGIN IONS
TITLE=Cmpd 101, +MS2(340.9401), 28.0-35.0eV, 2.9min #135
RTINSECONDS=174.304
SCANS=133,135
PEPMASS=340.94015	160060
CHARGE=1+
112.61524	72	
170.99267	108	
188.08114	62	
190.94994	60	
193.89131	106	
199.84058	56	
206.95912	66	
208.95335	66	
208.96817	54	
209.96427	76	
212.87602	276	1+
213.94184	132	
214.89988	74	
215.07272	76	
215.96893	58	
217.88354	98	
218.89496	66	
223.98161	62	
224.84071	122	
226.86418	150	
226.88507	66	
226.89493	54	
226.96492	68	
228.84437	210	1+
228.90570	70	
228.94922	70	
230.05570	70	
230.75811	70	
230.87388	64	
230.98012	62	
231.54973	52	
231.89763	98	
231.95451	106	
233.49897	86	
233.89572	96	
234.92175	72	
235.94659	62	
236.90572	54	
237.88744	74	
237.90895	54	
238.88266	80	
238.97000	80	
239.84091	68	
240.22655	72	
240.83862	930	1+
241.84176	786	1+
241.92711	66	
242.07660	76	
242.92129	68	
243.83837	564	1+
243.85919	78	
244.94122	86	
245.82373	78	
249.95710	54	
250.94055	70	
251.91402	78	
251.95290	96	
252.00749	66	
252.82503	80	
252.87948	56	
253.86669	80	
254.96434	138	
255.07216	106	
256.07645	68	
256.36145	116	
256.84969	92	
256.90249	64	
257.85616	66	
258.07260	66	
258.84488	372	
259.85202	198	
259.91240	76	
259.95985	72	
260.43340	88	
260.83309	440	
260.86012	154	
261.04803	64	
261.83935	284	
261.91879	80	
264.85928	64	
265.02112	82	
266.85371	122	
267.01374	70	
267.83303	78	
267.87946	64	
267.96348	58	
268.84282	108	
269.15277	72	
269.84005	264	
270.83197	206	1+
271.85499	82	
272.90889	52	
273.87537	78	
274.03802	78	
274.15586	66	
274.86170	200	
274.87930	288	
275.17937	88	
275.86905	114	
276.85707	604	
277.06965	56	
277.86186	562	
277.92610	72	
278.84702	1118	1+
278.94427	62	
279.04339	150	1+
279.88920	82	
279.92338	118	
279.97246	56	
280.84031	54	
280.93946	64	
281.85985	146	
282.02494	56	
282.87300	98	
283.87124	62	
284.98561	70	
285.06637	76	
285.86935	72	
289.86945	68	
291.33891	70	
291.85687	92	
293.39671	84	
293.85660	120	
294.85382	56	
295.86819	88	
296.85463	176	
297.85981	74	
297.89096	88	
298.15010	56	
298.95224	70	
298.97562	60	
299.31085	74	
299.88264	68	
299.93986	90	
300.88286	64	
301.85484	172	
301.92944	66	
302.86750	104	
304.84694	76	
305.89183	56	
306.87756	72	
307.05933	66	
307.83857	88	
311.88267	114	
311.96722	72	
314.94347	118	
320.60852	74	
320.83247	90	
323.61216	92	
323.76013	76	
323.88280	140	
328.19403	74	
329.86914	60	
333.76532	96	
334.33318	74	
336.94520	68	
338.80467	68	
341.79005	64	
END IONS

###FS:    #m/z: 336.94542 #charge 1+
###MS: 133
###MSMS: 136
BEGIN IONS
TITLE=Cmpd 102, +MS2(336.9454), 28.0-35.0eV, 3.0min #136
RTINSECONDS=175.077
SCANS=133,136
PEPMASS=336.94542	23032
CHARGE=1+
185.86987	76	
199.86162	60	
208.88551	80	
210.88516	52	
210.90088	82	
211.94434	548	1+
212.87890	304	1+
213.94032	136	
214.09593	72	
215.88452	142	
217.86948	56	
223.84002	56	
224.98123	66	
226.83765	64	
226.89663	66	
228.83930	52	
228.89466	70	
228.91925	54	
229.83701	80	
229.95239	610	
230.89113	314	
230.97640	78	
231.94982	66	
232.83132	134	
232.95145	96	
233.94773	68	
234.95513	58	
235.91634	92	
236.80343	98	
236.90464	102	
237.06940	78	
237.46527	86	
237.87086	70	
238.06953	72	
238.12053	72	
238.86276	66	
238.88678	60	
239.81926	90	
239.84472	64	
239.86503	52	
239.92399	70	
240.83948	428	1+
240.85909	74	
243.83321	204	1+
244.85019	58	
244.86963	60	
244.98484	76	
245.89704	86	
246.97826	54	
247.97040	144	
248.03298	90	
248.98543	84	
249.43697	82	
249.86779	68	
249.90275	72	
249.96394	138	
249.98631	58	
250.82742	90	
250.90545	70	
250.95144	230	
250.97484	56	
252.83426	66	
252.96818	284	
252.99184	52	
253.57128	78	
253.90587	80	
254.08601	78	
254.87889	78	
254.95594	68	
255.07658	88	
256.86089	266	1+
257.80084	78	
258.84466	316	
258.90772	82	
258.96314	82	
259.85226	246	
259.94369	84	
260.84068	64	
260.88164	74	
260.93209	54	
261.48051	106	
261.83254	56	
261.84844	190	
262.86236	66	
262.94998	60	
263.87082	58	
264.86378	54	
265.01884	72	
265.83049	56	
266.44611	78	
266.79522	52	
266.84733	82	
266.86126	76	
268.84347	242	
269.84122	130	
270.85820	64	
270.91225	64	
271.84886	72	
271.87918	60	
272.91804	58	
273.89955	66	
273.97064	58	
274.17615	74	
274.89238	68	
275.84412	52	
275.86910	166	
276.85894	1232	1+
276.88308	80	
277.02591	64	
277.76159	54	
277.83134	84	
277.86309	692	1+
278.83592	142	
278.93628	74	
279.85296	70	
279.92123	86	
281.04005	82	
281.87111	72	
283.78869	68	
283.87752	60	
284.03496	74	
286.84925	354	1+
287.21804	66	
287.82910	66	
290.80071	66	
291.21084	58	
291.85358	138	
291.90720	74	
292.44009	80	
292.88740	52	
293.03300	68	
293.10579	468	1+
293.88462	66	
294.86457	56	
295.87291	54	
298.31116	90	
298.34908	64	
298.43022	70	
299.87179	126	
300.88700	74	
301.88677	52	
302.87556	100	
304.92226	52	
307.03985	78	
308.87376	60	
308.89499	72	
310.82537	88	
312.87440	56	
312.90046	56	
314.87149	66	
314.95644	102	
320.87028	58	
328.36976	84	
328.83296	60	
329.90102	148	1+
330.83084	96	
332.75654	78	
333.32380	64	
338.90649	74	
339.88390	70	
END IONS

###FS:    #m/z: 340.93989 #charge 1+
###MS: 137
###MSMS: 138
BEGIN IONS
TITLE=Cmpd 103, +MS2(340.9399), 28.0-35.0eV, 3.0min #138
RTINSECONDS=178.743
SCANS=137-138
PEPMASS=340.93989	161684
CHARGE=1+
142.91067	192	
165.45244	62	
192.92386	96	
193.94614	78	
199.86841	94	
200.87815	76	
208.85512	62	
208.87985	64	
208.95977	76	
211.90266	84	
212.87300	202	1+
212.93327	224	1+
215.88572	114	
218.87110	94	
218.89829	82	
219.88612	132	
220.87586	68	
221.88820	70	
223.85137	68	
224.84097	76	
225.86762	62	
227.83175	80	
228.84379	136	
228.90142	76	
228.93954	70	
230.88910	246	1+
231.94723	154	
232.84070	66	
234.92333	64	
235.88803	64	
236.80151	74	
238.83875	130	
238.85919	92	
239.84630	96	
239.86212	138	
240.83431	90	
240.97881	102	
241.11324	84	
241.84295	454	1+
241.86079	94	
241.91457	72	
242.94139	88	
243.82877	78	
244.17472	96	
244.82533	130	
245.83664	72	
246.97378	128	
248.42792	102	
248.87682	104	
249.01258	66	
249.20420	70	
249.84252	78	
249.90275	76	
249.96479	66	
250.83228	176	1+
250.98719	64	
251.96052	64	
252.92456	72	
253.11383	72	
253.95496	76	
254.38338	84	
254.90784	142	
254.92398	68	
255.83658	86	
255.96078	64	
256.26262	138	
256.84873	204	
256.89641	82	
257.85184	104	
258.40631	98	
258.84661	270	
259.85462	208	
259.91114	124	
259.95806	66	
260.83715	662	1+
260.89707	92	
261.86344	130	
261.91807	120	
262.86364	156	
262.89059	78	
262.92411	68	
263.83595	194	1+
263.88186	118	
264.90707	72	
265.02091	64	
267.84529	66	
268.84017	348	1+
270.02606	76	
270.83436	104	
270.88213	64	
270.96707	86	
272.85627	68	
274.87453	294	1+
275.84183	72	
276.85649	578	
276.87701	110	
277.85795	310	
278.84585	1222	1+
278.92452	76	
279.08599	62	
279.91935	68	
280.90974	164	1+
281.00086	70	
282.87318	144	
283.87572	100	
285.88394	62	
286.08309	80	
286.86063	86	
288.83531	144	
288.87386	62	
289.88010	148	
290.09728	76	
290.92591	78	
292.87704	66	
293.86794	64	
294.86548	172	
295.87119	132	
296.85229	384	1+
296.88184	92	
297.01363	122	
297.89167	126	
297.97435	68	
298.27525	68	
299.01137	84	
299.87863	126	
299.89367	74	
300.05480	64	
300.87442	96	
301.18959	78	
301.86184	326	1+
301.88988	170	
302.94830	74	
302.97590	64	
304.18281	72	
305.79546	78	
307.92898	90	
308.87158	66	
309.86499	76	
309.88904	84	
312.81645	134	
313.43309	78	
315.17247	72	
315.81386	64	
315.89666	100	
316.89671	86	
318.18988	98	
319.19617	64	
320.92517	68	
322.77112	76	
323.43101	72	
324.89332	92	
326.08205	90	
326.88487	62	
326.95601	72	
328.81538	76	
328.91979	82	
330.82229	68	
331.28674	76	
333.80128	80	
338.28512	88	
342.90550	108	
344.03018	70	
345.22227	74	
END IONS

###FS:    #m/z: 363.95553 #charge 1+
###MS: 137
###MSMS: 139
BEGIN IONS
TITLE=Cmpd 104, +MS2(363.9555), 28.0-35.0eV, 3.0min #139
RTINSECONDS=179.516
SCANS=137,139
PEPMASS=363.95553	57294
CHARGE=1+
182.87355	72	
189.85952	200	1+
189.92463	72	
206.92355	80	
207.03849	92	
207.87205	166	
207.94753	194	
210.94549	126	
212.87704	112	
213.88263	90	
214.89491	114	
217.90393	92	
220.04985	70	
223.95775	88	
223.97075	98	
224.89770	70	
225.88179	124	
226.94643	1048	1+
226.96748	164	1+
228.84811	70	
228.89601	168	
228.94134	1118	
229.85074	66	
229.95715	80	
230.89020	398	
232.88546	140	
233.90047	84	
236.84513	64	
238.94120	130	
240.94162	550	
241.94244	620	
242.83527	96	
242.86666	68	
242.89829	66	
242.94017	1950	1+
243.81695	130	
244.83724	132	
244.93954	430	1+
244.95689	754	1+
246.80741	94	
246.91464	82	
246.95291	372	
246.97247	98	
248.80151	528	1+
248.89946	278	
250.94697	64	
251.80076	74	
253.39720	80	
253.90392	76	
254.93396	84	
255.13610	118	
256.05455	74	
256.97733	70	
257.07557	68	
258.12005	82	
258.85385	70	
259.09152	82	
260.83020	100	
260.87938	98	
260.96663	192	
261.82860	166	
261.97007	128	
262.02917	96	
262.79430	216	1+
262.80870	76	
262.82974	104	
262.94803	68	
263.41240	84	
263.82892	76	
263.88091	80	
264.81592	128	
264.89911	98	
265.79504	78	
266.81591	328	
267.81466	204	
267.87353	90	
267.96366	80	
268.05412	64	
268.84485	120	
269.80816	78	
269.89090	86	
269.96640	140	
270.36069	98	
270.81160	68	
270.84169	302	1+
271.14692	82	
271.84615	232	1+
271.99071	72	
274.81273	90	
275.21399	70	
276.80500	86	
276.85193	256	1+
277.92391	72	
278.79807	104	
278.81719	68	
279.80017	148	
279.85263	134	
279.89698	66	
279.93769	78	
280.79339	262	
280.82276	64	
281.80191	168	
281.85547	78	
281.87208	136	
282.77181	66	
282.78840	474	1+
282.82644	172	1+
282.88339	94	
283.84458	72	
284.82279	162	
285.84804	336	1+
285.89841	84	
286.79181	78	
286.91431	74	
287.08294	90	
288.82882	78	
289.87779	68	
290.86759	66	
291.40195	98	
296.80968	178	
297.81014	242	
298.80262	318	
299.51476	96	
299.80375	222	
299.83577	72	
299.86986	78	
300.80238	126	
301.03618	78	
301.81013	204	
301.86019	286	1+
302.49513	68	
302.79752	126	
303.85210	152	
305.83177	78	
307.12834	68	
307.82987	78	
307.88658	72	
308.84137	74	
309.82809	66	
310.81877	76	
310.91820	70	
315.94024	92	
316.81688	258	
317.88350	100	
318.81767	84	
318.93997	64	
320.81306	74	
324.01829	80	
324.81342	68	
325.03613	64	
326.85169	70	
326.87092	154	
334.16709	80	
334.84532	66	
335.12858	80	
337.94873	76	
340.77185	74	
347.89670	88	
348.10508	66	
355.71124	80	
360.13921	64	
360.21087	112	
366.75434	126	
367.42434	64	
367.73583	66	
END IONS

###FS:    #m/z: 336.94509 #charge 1+
###MS: 137
###MSMS: 140
BEGIN IONS
TITLE=Cmpd 105, +MS2(336.9451), 28.0-35.0eV, 3.0min #140
RTINSECONDS=180.287
SCANS=137,140
PEPMASS=336.94509	22510
CHARGE=1+
113.50031	74	
197.88905	84	
199.87723	62	
207.97087	80	
207.98480	70	
208.98302	76	
211.94167	448	
212.87789	584	1+
213.94102	308	
215.88754	114	
217.02548	76	
217.40376	80	
217.88387	84	
221.96466	100	
222.93002	60	
222.97084	202	1+
223.82911	78	
225.02658	80	
228.84286	134	
228.89570	228	
229.95537	790	1+
230.88922	332	
231.92168	72	
231.95055	76	
232.14225	78	
232.88586	76	
234.90176	64	
235.56408	60	
236.80926	58	
237.85155	98	
238.79941	76	
238.83557	114	
238.84914	74	
238.87526	80	
238.91416	72	
239.97532	80	
240.84393	182	
241.45944	84	
241.84236	720	1+
241.86592	70	
242.11426	66	
242.92505	102	
243.82865	218	
243.84154	108	
244.86774	64	
246.10478	66	
246.85405	108	
246.90715	76	
247.96545	194	
248.89904	140	
248.97378	74	
249.80206	74	
249.82349	230	1+
249.98454	70	
250.86052	88	
250.94748	96	
252.07742	64	
252.09533	66	
252.91669	112	
252.94916	74	
252.97210	458	1+
253.83548	74	
253.86061	92	
253.90597	72	
253.91970	66	
254.08767	82	
254.92217	58	
254.97130	70	
255.87615	74	
256.07650	70	
256.84628	92	
256.86866	72	
256.89816	78	
256.96521	58	
257.06567	96	
257.11274	86	
257.85668	280	
258.38623	74	
258.84677	350	
259.85232	234	
260.93071	74	
261.85041	138	
262.94869	118	
263.83301	114	
264.13420	102	
264.87102	94	
265.08118	72	
265.40882	84	
265.94939	86	
267.84110	92	
267.86298	72	
268.83949	178	
269.84487	130	
270.84865	60	
271.91562	74	
272.13456	58	
272.81558	78	
272.88064	60	
272.98379	78	
273.84578	122	
273.94851	70	
274.86817	352	1+
274.89329	96	
275.84304	84	
275.88863	58	
276.85719	1330	1+
277.83800	72	
279.09399	80	
279.84475	88	
279.96634	64	
281.04830	88	
281.94645	78	
282.86903	64	
283.04234	76	
283.06112	84	
283.09627	68	
283.89607	80	
284.43432	88	
284.93580	66	
285.84644	328	1+
286.87719	76	
288.78326	78	
289.85487	164	1+
290.87569	72	
291.80665	66	
293.11191	132	
294.86625	282	
294.88731	68	
295.87079	182	
296.86024	64	
297.09294	72	
297.87552	102	
298.89061	72	
298.90530	56	
299.01890	88	
299.88623	142	
299.91654	88	
300.88087	136	
301.82294	60	
302.86922	98	
303.86986	66	
304.02414	76	
304.50606	80	
306.03592	62	
307.89044	70	
309.88872	92	
310.84254	66	
313.81548	66	
320.74941	68	
321.00185	60	
321.05941	62	
323.41520	62	
325.77149	68	
327.61823	100	
332.77235	58	
334.14486	64	
335.87994	96	
336.80790	72	
337.41415	88	
338.42755	76	
END IONS

###FS:    #m/z: 363.95572 #charge 1+
###MS: 141
###MSMS: 142
BEGIN IONS
TITLE=Cmpd 106, +MS2(363.9557), 28.0-35.0eV, 3.1min #142
RTINSECONDS=183.951
SCANS=141-142
PEPMASS=363.95572	69164
CHARGE=1+
178.59651	86	
182.86617	82	
185.86822	68	
189.86187	68	
191.86104	70	
195.89538	66	
196.88341	68	
200.88519	72	
209.92689	68	
209.94273	162	
210.94558	160	
212.87759	406	
219.62757	102	
219.86597	68	
222.95130	636	1+
224.94784	672	1+
224.96770	146	
225.87663	88	
226.94650	1462	1+
226.97043	206	
227.82427	78	
227.92856	98	
228.50661	84	
228.89415	66	
228.94092	1710	1+
228.95961	126	
229.63654	74	
230.11497	88	
230.88995	752	1+
232.87786	78	
232.88984	70	
236.83773	90	
237.91231	78	
237.92923	88	
238.06176	96	
238.93807	76	
240.83603	136	
240.88934	84	
240.93913	772	
240.96064	308	
241.94142	756	
242.81894	74	
242.94162	1982	1+
242.97077	82	
243.83284	178	
243.96391	78	
244.82744	86	
244.94000	430	
244.95554	826	1+
246.80693	122	
246.85475	74	
246.95134	1082	1+
247.80534	118	
247.97877	88	
248.80336	374	1+
248.82875	70	
248.90030	210	
248.95256	74	
249.12098	74	
251.95273	68	
251.96619	72	
252.89152	68	
254.99490	90	
258.97213	122	
259.21609	68	
259.84172	74	
259.96760	86	
260.86389	196	1+
260.96707	156	
261.37147	78	
261.75281	98	
261.82989	406	1+
261.96981	140	
264.78712	80	
264.81921	180	
265.82598	82	
266.81189	696	1+
267.38505	98	
267.78667	122	
267.96917	134	
268.79946	98	
268.93544	80	
268.95333	92	
269.82096	124	
269.97275	140	
270.12263	76	
270.85440	78	
274.12923	76	
275.42579	96	
276.80746	138	
276.85776	204	
277.86809	80	
277.90747	88	
278.80229	192	
278.84476	168	
278.88147	134	
279.79474	144	
279.84251	96	
279.90264	70	
280.79195	632	1+
281.11636	86	
281.85790	110	
281.89384	112	
282.79148	356	1+
282.86905	72	
283.01980	70	
283.79316	254	1+
283.85136	90	
284.11538	70	
285.82550	98	
285.96694	72	
286.81675	150	
287.40350	74	
287.82850	100	
289.49355	72	
289.82822	90	
294.86495	176	
295.84329	70	
295.86715	186	1+
295.88143	66	
296.80894	190	
297.13521	68	
297.81019	390	
298.09942	66	
298.80282	680	
299.16432	68	
299.80264	978	1+
299.86776	74	
299.90611	86	
301.86364	114	
302.80483	350	1+
302.86396	110	
303.81866	76	
303.85202	122	
304.81482	70	
308.84764	72	
308.89509	84	
309.04194	74	
310.39028	70	
313.93975	112	
316.81242	234	
317.81114	134	
318.81471	102	
320.77996	72	
320.80820	80	
321.82003	302	1+
321.86453	96	
322.91674	74	
324.02084	74	
326.87191	68	
327.89379	92	
328.91074	84	
329.87338	66	
330.85548	98	
333.06197	72	
333.07688	70	
334.79820	74	
336.94378	112	
339.82843	136	
342.80147	80	
346.01431	80	
349.78451	74	
351.76297	82	
355.77882	72	
360.87790	86	
362.84298	72	
363.73182	70	
363.80705	78	
364.76059	76	
END IONS

###FS:    #m/z: 359.96071 #charge 1+
###MS: 141
###MSMS: 143
BEGIN IONS
TITLE=Cmpd 107, +MS2(359.9607), 28.0-35.0eV, 3.1min #143
RTINSECONDS=184.724
SCANS=141,143
PEPMASS=359.96071	15680
CHARGE=1+
180.86494	62	
183.93322	62	
184.85858	78	
196.88480	86	
197.95640	74	
205.99043	70	
209.94271	90	
214.76125	80	
215.87662	64	
222.89517	96	
222.95374	170	
222.97055	58	
223.89109	126	
223.95201	156	
224.89401	64	
224.94960	234	
225.94364	1278	1+
226.87426	72	
226.88920	82	
226.94598	1088	1+
226.96979	162	
227.92984	70	
228.94117	1094	
230.01262	76	
230.11133	82	
232.84819	80	
233.52322	84	
233.94378	78	
234.86735	96	
238.88470	70	
240.82303	202	
240.86444	72	
240.93973	828	1+
240.96548	74	
241.90033	80	
242.96309	286	
243.82152	60	
243.83684	68	
243.95602	60	
244.95737	364	1+
245.94112	186	
246.80107	70	
246.95190	632	
246.97472	84	
248.80381	126	
249.36335	82	
249.80766	80	
250.21548	64	
250.89558	72	
251.81442	58	
252.87398	220	
252.95184	172	
253.95034	78	
255.86204	66	
255.87592	58	
255.90916	88	
257.93672	58	
258.85057	68	
258.91396	74	
258.96879	222	
259.88468	88	
259.98555	66	
260.82779	84	
260.94768	124	
262.84482	82	
264.81915	64	
264.97672	214	1+
265.09685	60	
265.81494	398	1+
266.91932	64	
267.97276	80	
268.84658	66	
268.91046	116	
268.95740	80	
268.97317	134	
269.09043	78	
269.88667	66	
270.40346	76	
272.90259	66	
273.98080	74	
274.93325	90	
276.10297	62	
276.81011	166	
276.85412	102	
276.91172	76	
277.08302	86	
277.85221	86	
278.42779	80	
278.79499	448	1+
278.84352	100	
278.91159	60	
279.84730	78	
280.26043	60	
280.79246	572	1+
280.82994	66	
281.82051	60	
281.87542	68	
281.91740	102	
283.87797	70	
284.09662	76	
284.16549	66	
284.82155	146	
284.96693	58	
286.85244	66	
287.88239	64	
288.78610	64	
288.82304	72	
288.95428	74	
290.82328	58	
291.00173	58	
291.15299	60	
293.10398	68	
295.40452	62	
295.92793	106	
296.80952	280	1+
296.89161	72	
296.93423	62	
297.82382	58	
297.91894	84	
298.27924	76	
298.80603	596	
299.41957	70	
299.80251	546	1+
299.86164	80	
300.82517	74	
300.87452	72	
301.44099	76	
301.78031	84	
304.40957	82	
307.13117	76	
307.84291	70	
308.78304	84	
310.83423	64	
310.87295	60	
311.14351	76	
313.84595	72	
313.88987	70	
314.82268	138	
314.92378	60	
315.80675	400	1+
316.81118	340	1+
318.44202	66	
318.94160	90	
319.40444	70	
321.81673	82	
322.81515	72	
323.89738	98	
324.24408	64	
324.89050	62	
329.82001	84	
331.79643	84	
331.87029	58	
331.91277	72	
336.36830	62	
336.94526	94	
342.76262	86	
347.90819	66	
348.13290	62	
349.90844	88	
354.77389	58	
358.19787	76	
362.77701	70	
END IONS

###FS:    #m/z: 313.92888 #charge 1+
###MS: 141
###MSMS: 144
BEGIN IONS
TITLE=Cmpd 108, +MS2(313.9289), 28.0-35.0eV, 3.1min #144
RTINSECONDS=185.496
SCANS=141,144
PEPMASS=313.92888	8352
CHARGE=1+
66.15139	18	
133.79379	18	
149.75942	16	
153.66756	16	
153.92339	16	
153.95995	16	
155.34039	16	
155.97770	16	
156.72699	16	
163.25465	16	
164.07938	16	
166.64529	16	
167.39432	16	
167.79492	16	
169.18958	16	
171.24018	16	
174.03533	26	
174.76752	16	
175.24510	16	
188.96632	18	
189.12338	78	
189.74225	38	
193.96844	52	
195.94165	78	
201.66637	20	
202.64139	18	
205.94726	164	
212.14568	34	
212.89919	34	
212.91757	32	
214.82823	44	
216.89530	78	
221.97005	54	
222.97214	50	
225.85982	54	
226.08179	92	
226.89642	64	
227.11858	68	
227.88151	44	
227.94304	48	
228.88574	64	
229.85433	42	
229.97188	48	
230.88681	56	
230.93761	48	
230.94901	54	
231.61696	48	
231.85636	82	
233.02842	66	
234.86687	56	
234.91312	46	
234.97515	134	
235.85203	70	
235.95764	140	
236.11441	72	
236.13233	46	
236.50668	28	
238.84108	38	
239.90515	76	
240.38155	24	
240.96722	30	
241.10658	34	
246.08760	68	
246.20489	18	
246.97514	100	
247.41669	28	
247.54969	34	
247.97896	80	
248.85699	84	
248.94474	90	
249.94538	30	
250.48628	26	
250.94870	386	
252.93474	34	
252.95532	218	
253.00993	48	
253.05809	34	
253.21475	60	
253.80413	72	
256.10558	60	
256.31518	20	
257.11899	36	
257.16361	92	
258.01129	32	
258.92731	64	
258.94713	64	
259.94259	76	
260.94823	132	
261.85829	58	
263.90475	70	
264.65520	36	
266.79727	56	
267.20622	86	
268.25312	18	
268.90563	82	
268.93538	44	
269.11673	60	
269.83011	46	
269.96719	72	
269.98549	18	
270.27974	70	
270.80729	60	
271.95862	50	
272.84778	72	
272.87449	62	
272.95143	66	
273.05064	58	
273.39488	20	
273.95422	56	
274.17413	68	
275.96757	120	
279.86878	20	
279.90093	86	
280.38793	60	
280.98861	84	
281.40087	24	
282.11773	68	
284.77235	44	
286.85860	68	
286.92024	90	
287.91599	52	
289.97829	36	
291.80623	52	
293.24915	100	
293.86376	66	
294.40309	40	
295.17835	58	
300.23579	70	
301.87151	28	
303.94709	90	
304.87401	138	
304.89199	26	
307.89432	90	
308.79819	52	
308.94501	26	
310.86893	52	
311.87177	40	
312.32554	58	
313.03953	66	
313.82025	74	
313.83515	66	
314.21213	34	
314.27958	216	
314.64289	22	
314.94603	76	
315.28525	250	
315.89862	38	
316.05349	46	
316.40984	44	
318.75112	66	
END IONS

###FS:    #m/z: 322.92940 #charge 1+
###MS: 145
###MSMS: 146
BEGIN IONS
TITLE=Cmpd 109, +MS2(322.9294), 28.0-35.0eV, 3.2min #146
RTINSECONDS=189.16
SCANS=145-146
PEPMASS=322.92940	427366
CHARGE=1+
62.64377	60	
72.67784	68	
187.11411	78	
187.87094	56	
192.00003	42	
192.88742	74	
193.88462	46	
195.92014	46	
197.91337	38	
198.20860	74	
201.04340	66	
201.12050	34	
205.96874	236	1+
206.03791	52	
206.84043	70	
209.93902	70	
214.88366	78	
214.89997	92	
219.05618	48	
220.89841	116	
221.06913	76	
221.19489	44	
221.94268	154	
223.41222	44	
224.94405	60	
225.04523	110	
225.86231	56	
226.90402	52	
228.83472	74	
228.85129	58	
229.84718	54	
230.83286	78	
230.84749	108	
231.99078	60	
234.10150	38	
234.86876	74	
234.97643	62	
238.93938	72	
239.09357	58	
239.39924	90	
239.68847	44	
240.59598	36	
240.94070	3448	
240.98843	74	
241.15621	70	
241.84111	84	
241.93829	11190	1+
241.96402	86	
242.06498	34	
242.34348	42	
242.82949	58	
242.94046	8218	1+
243.01342	34	
243.06968	48	
243.28673	38	
243.33701	38	
243.82928	54	
244.00606	38	
244.62558	34	
244.82069	102	
244.93909	1684	1+
245.81991	56	
245.96619	74	
246.35787	36	
246.83185	50	
247.06149	54	
247.45869	38	
247.97505	76	
248.84977	70	
249.85147	66	
250.09284	64	
251.03169	80	
251.16230	64	
252.86962	86	
252.93240	72	
252.95810	36	
254.94385	36	
256.83253	66	
257.85568	40	
258.16980	36	
258.82677	78	
260.83988	176	
261.10739	48	
261.22228	48	
261.84239	68	
262.13477	40	
262.83057	66	
262.84904	94	
265.07883	46	
265.98726	54	
266.86537	40	
267.92622	58	
268.07636	74	
268.89716	44	
268.95367	56	
276.99730	62	
277.03436	74	
277.86086	64	
277.96519	48	
278.84542	54	
279.00834	36	
279.09273	908	1+
279.30095	38	
280.79327	44	
281.13678	82	
281.57966	84	
281.84561	68	
281.86599	78	
282.27475	50	
282.86298	68	
282.88539	66	
282.96424	68	
283.96644	40	
284.06396	74	
284.29138	340	
284.85511	50	
284.88365	54	
285.84260	46	
286.17272	106	
287.86181	70	
288.76964	36	
289.21541	58	
291.79366	40	
292.27044	34	
297.19254	58	
297.88724	72	
298.83121	64	
299.80853	120	
299.88458	118	
300.81052	54	
305.89221	50	
306.16447	62	
306.86590	62	
307.89253	92	
308.80241	72	
308.89749	64	
309.87560	62	
309.91905	64	
310.74967	58	
310.79952	76	
311.87604	72	
312.80055	58	
314.14193	98	
314.25464	40	
314.27462	82	
315.86371	66	
319.72307	56	
321.22146	34	
322.80465	46	
323.04008	62	
324.89314	122	
325.01416	74	
325.32234	50	
325.89567	48	
326.88972	102	
END IONS

###FS:    #m/z: 363.95571 #charge 1+
###MS: 145
###MSMS: 147
BEGIN IONS
TITLE=Cmpd 110, +MS2(363.9557), 28.0-35.0eV, 3.2min #147
RTINSECONDS=189.932
SCANS=145,147
PEPMASS=363.95571	74296
CHARGE=1+
127.23056	76	
185.85989	92	
185.92683	80	
189.86314	106	
191.85920	142	
200.88692	80	
207.87327	74	
209.86971	70	
209.94298	258	
210.86335	74	
210.88835	98	
212.87950	330	
213.97923	66	
220.85007	74	
222.95123	286	1+
223.82359	64	
223.87728	74	
223.88954	86	
223.97269	68	
224.94818	180	1+
225.09100	66	
225.89940	98	
226.94743	1756	1+
227.92761	106	
228.88935	70	
228.94193	1130	1+
229.89353	144	
230.83304	66	
230.88916	606	1+
232.55623	106	
238.08265	84	
240.82021	150	
240.94062	796	
241.83368	84	
241.93880	1802	1+
241.96223	72	
242.86000	76	
242.94130	1274	1+
243.53413	104	
243.82112	316	1+
243.83912	82	
244.85817	64	
244.93881	244	
244.95805	890	1+
245.85644	68	
245.93940	190	
246.88958	78	
246.95438	598	
247.10352	80	
247.81091	140	
248.80135	140	
248.85886	90	
248.89867	190	
248.95441	76	
249.80548	70	
250.79914	134	
250.86775	82	
250.89552	74	
251.95097	80	
252.79724	68	
252.94390	78	
254.83823	78	
255.03382	66	
255.83079	72	
255.89747	84	
256.67791	70	
256.85115	68	
258.84327	88	
260.83170	206	
260.85537	66	
260.96578	164	
261.42501	62	
261.83012	148	
262.83362	90	
263.84706	138	
264.88306	152	
265.81258	62	
266.81502	166	
266.84934	64	
267.81546	196	
267.97157	102	
267.99991	76	
268.80690	170	
268.83698	254	1+
269.80803	90	
269.96630	120	
270.97121	68	
271.86124	90	
272.12249	80	
276.80725	106	
276.85825	114	
277.80854	102	
278.80198	76	
278.84704	122	
278.86851	94	
278.91339	86	
279.79753	76	
279.85151	86	
279.90079	82	
280.07330	78	
280.79213	1038	1+
281.04205	72	
281.96733	116	
282.81383	78	
282.96175	78	
283.05517	66	
284.79917	80	
284.82262	88	
284.87356	82	
285.39606	100	
285.84946	120	
286.84922	72	
286.86383	112	
286.93097	68	
287.42215	78	
290.92814	72	
292.42962	78	
292.87058	108	
293.12123	106	
294.90863	76	
295.14500	94	
295.89196	84	
296.80797	468	1+
296.85853	230	1+
297.83648	78	
297.95081	64	
298.80372	1018	1+
300.16146	70	
300.79394	192	
300.80952	136	
300.86997	64	
301.81545	114	
301.86229	220	
302.80454	174	
302.85473	130	
303.85296	194	
303.87142	72	
304.89202	74	
305.83182	120	
306.12186	72	
306.84405	84	
306.87851	74	
307.84054	72	
307.88381	110	
313.87880	70	
314.86708	80	
316.00999	78	
319.81107	98	
320.95964	74	
321.37185	122	
321.81819	320	1+
322.88322	68	
322.94321	78	
325.02095	100	
326.96523	66	
329.82655	70	
331.77177	66	
338.88637	70	
340.98254	78	
341.08005	64	
341.82653	66	
343.82264	66	
351.54587	78	
360.10168	74	
367.87920	88	
END IONS

###FS:    #m/z: 359.96080 #charge 1+
###MS: 145
###MSMS: 148
BEGIN IONS
TITLE=Cmpd 111, +MS2(359.9608), 28.0-35.0eV, 3.2min #148
RTINSECONDS=190.704
SCANS=145,148
PEPMASS=359.96080	14136
CHARGE=1+
182.86532	58	
184.86019	108	
191.90447	72	
200.83637	72	
208.95965	60	
209.94136	60	
213.42859	58	
214.87653	66	
217.95637	76	
219.11989	72	
219.43080	94	
220.95787	68	
221.95907	82	
222.95228	474	1+
223.89093	220	
224.92688	74	
224.95108	154	
226.94637	650	1+
226.97008	196	
227.88941	74	
228.94222	770	
229.90077	78	
229.91797	72	
230.83662	84	
234.86585	136	
238.08057	84	
238.93893	112	
240.88369	80	
240.90256	78	
240.94085	156	
240.96281	214	
241.85859	76	
241.94159	306	
242.84302	60	
242.89637	62	
242.95900	148	
244.95836	188	
245.88747	68	
245.94119	136	
246.80282	74	
246.95459	230	1+
246.98335	66	
248.80418	174	
248.86743	64	
250.83827	116	
250.89369	130	
250.95190	70	
251.04544	76	
252.87680	214	
252.95200	166	
253.89186	72	
255.81497	86	
258.81969	68	
259.05797	88	
259.44536	70	
259.94006	78	
260.82964	62	
260.85152	86	
261.06595	60	
261.85003	64	
261.96921	88	
262.94934	144	
265.78522	60	
265.80763	324	1+
265.91933	60	
266.81035	280	1+
267.40298	66	
267.85908	68	
268.80443	80	
268.93744	66	
268.95874	126	
269.91891	68	
270.42749	96	
270.84770	62	
270.86401	74	
270.88460	132	
272.84801	66	
273.90752	72	
274.84572	88	
275.61743	82	
275.90007	64	
276.84741	124	
276.92815	62	
277.80343	60	
277.86383	68	
278.10017	68	
278.54021	96	
278.79716	126	
278.85000	258	1+
278.86673	62	
278.88751	138	1+
279.91133	70	
280.79602	298	
280.86770	102	
281.79073	166	
282.79483	144	
282.85793	94	
282.89544	60	
283.98511	70	
284.80498	66	
284.82340	164	
285.82048	88	
286.81265	142	
286.86262	82	
288.95672	74	
289.78754	66	
290.91793	62	
291.97650	70	
292.93820	154	
293.90139	88	
294.98855	88	
295.89203	60	
296.81087	140	
296.84247	102	
296.87075	68	
297.80599	128	
298.80306	890	1+
298.86906	80	
299.41931	86	
300.80767	164	
301.85700	68	
302.13650	60	
306.44184	66	
306.59454	86	
306.85896	70	
307.88809	76	
308.89052	80	
310.78209	70	
311.12426	80	
316.09257	68	
316.81615	252	
316.85963	64	
318.26012	78	
318.92764	144	
318.94851	60	
320.77292	72	
321.82004	188	
322.82528	120	
323.02036	82	
323.14647	66	
323.82220	60	
324.16890	88	
325.90273	86	
326.75859	58	
328.84477	72	
334.13110	68	
335.76744	66	
336.94550	82	
337.17733	72	
340.04704	72	
341.27280	62	
342.78795	64	
343.34930	78	
347.87394	100	
348.16948	70	
351.03944	72	
351.75957	80	
358.19718	124	
END IONS

###FS:    #m/z: 322.92934 #charge 1+
###MS: 149
###MSMS: 150
BEGIN IONS
TITLE=Cmpd 112, +MS2(322.9293), 28.0-35.0eV, 3.3min #150
RTINSECONDS=194.361
SCANS=149-150
PEPMASS=322.92934	359818
CHARGE=1+
124.21563	32	
124.36343	68	
189.06601	80	
194.89112	68	
199.21964	94	
201.04384	140	
205.97315	166	1+
206.93451	62	
208.94067	92	
209.91975	72	
211.82749	84	
213.92263	42	
218.04530	76	
221.06210	66	
221.15494	74	
222.89507	46	
222.94991	46	
223.87503	66	
223.91928	46	
223.96892	88	
224.89374	46	
225.86572	94	
226.90588	88	
228.85267	112	
228.97660	92	
234.22788	50	
234.43832	74	
235.79017	44	
236.78851	58	
236.89991	52	
237.92564	52	
238.83159	42	
238.89796	74	
238.91308	50	
238.93796	164	
239.07832	70	
239.95062	68	
240.79388	58	
240.81531	82	
240.90462	76	
240.94038	2966	
241.85834	72	
241.93903	7304	1+
242.81994	150	
242.85065	30	
242.94113	5174	1+
243.06302	70	
243.12219	32	
243.82584	50	
244.47584	30	
244.93963	1602	1+
245.06213	36	
245.26550	40	
245.48277	34	
245.86235	54	
245.90618	32	
246.97719	156	
246.99926	34	
247.86094	54	
247.98452	68	
248.07833	48	
248.82872	48	
248.84930	66	
249.07070	70	
249.67341	30	
249.96484	80	
250.13936	32	
251.84770	102	
255.82896	66	
255.92871	66	
256.85216	64	
257.80064	84	
258.83410	146	
260.83264	228	
261.82969	174	
261.88780	82	
262.02895	30	
262.83081	138	
264.83283	66	
264.84899	60	
265.34703	88	
266.85873	60	
267.07202	68	
268.92184	42	
268.95548	116	
269.86433	68	
269.90453	60	
269.93104	76	
272.94416	30	
273.10781	68	
274.01964	30	
274.08899	62	
274.85144	40	
275.03700	52	
276.86859	102	
278.11410	100	
278.84370	138	
279.09186	804	1+
279.84539	84	
279.91306	46	
280.61617	34	
280.99104	52	
281.78555	34	
282.15449	56	
282.97633	70	
283.02584	44	
283.06105	52	
283.30458	40	
283.61944	38	
283.85079	88	
283.97145	66	
284.25640	36	
284.29294	144	
286.04082	30	
286.30135	68	
286.80210	76	
286.87726	56	
286.91047	90	
289.88264	64	
290.14714	40	
291.80437	80	
291.86294	40	
293.85103	80	
293.89951	96	
294.17135	34	
298.43413	92	
299.41930	74	
299.77825	48	
299.87401	46	
300.91698	100	
301.60124	80	
302.05537	88	
304.26593	68	
304.79557	50	
304.92855	36	
305.87674	86	
307.39509	78	
307.79962	62	
308.88676	56	
310.11251	30	
310.18086	66	
310.42687	30	
310.84041	34	
310.88136	52	
312.25414	40	
314.86479	56	
318.32126	46	
319.90053	54	
320.21736	70	
320.82611	54	
322.93233	92	
324.25058	46	
325.81825	84	
325.89626	100	
327.07612	54	
END IONS

###FS:    #m/z: 340.93978 #charge 1+
###MS: 149
###MSMS: 151
BEGIN IONS
TITLE=Cmpd 113, +MS2(340.9398), 28.0-35.0eV, 3.3min #151
RTINSECONDS=195.133
SCANS=149,151
PEPMASS=340.93978	179478
CHARGE=1+
117.08788	88	
192.92759	84	
192.97100	70	
198.12743	64	
203.56183	98	
205.05211	92	
206.97303	60	
207.97240	70	
208.88880	72	
209.00599	68	
209.04346	80	
212.89744	80	
214.13201	74	
215.88418	104	
215.89519	66	
215.93793	84	
217.09265	56	
220.87935	254	1+
222.98877	64	
223.83101	126	
223.95588	76	
224.83880	82	
226.27734	100	
226.96688	56	
228.84461	56	
229.84122	66	
229.95678	68	
230.84369	108	
231.95125	314	1+
233.89673	66	
233.94776	58	
234.90568	56	
234.91859	62	
235.88959	60	
236.85016	74	
236.90938	80	
238.85553	398	1+
239.94304	62	
240.83243	156	
240.84704	134	
240.94290	70	
241.84229	746	1+
241.89450	66	
242.93761	112	
243.82787	224	
243.86228	70	
243.90036	66	
244.82746	94	
246.82373	60	
246.85668	118	
246.97234	70	
251.86101	56	
252.02668	66	
252.85248	58	
252.97506	54	
253.83160	72	
254.86726	76	
254.90859	74	
254.96367	82	
255.09662	60	
256.07875	70	
256.13736	84	
256.83584	84	
256.85018	78	
256.86877	136	
257.87232	120	
258.80110	62	
258.84538	412	
259.83199	68	
259.85233	236	
259.89539	190	1+
259.95605	72	
260.83566	254	
260.99671	68	
261.84417	354	
261.92003	56	
262.94061	60	
263.00979	58	
264.08818	106	
264.86524	72	
265.04098	54	
266.86591	148	
266.99972	70	
267.13601	134	
267.84479	54	
268.16489	76	
268.83698	58	
268.85156	74	
268.86708	60	
269.84352	134	
270.82640	154	
272.92106	72	
273.92607	58	
274.86380	196	
275.86858	196	
276.85337	238	
277.86235	442	
277.90943	88	
277.92797	76	
278.84246	1456	1+
279.91471	94	
280.83994	66	
281.86813	112	
281.89413	224	
282.87964	68	
283.56734	78	
283.87797	54	
284.86341	70	
287.79480	68	
289.56421	70	
290.84429	88	
292.87412	66	
292.95255	70	
293.88030	56	
296.85920	72	
296.90880	68	
297.37641	72	
297.86925	284	1+
297.89396	144	
297.97410	58	
300.82552	76	
301.86109	120	
302.17504	84	
302.85204	78	
302.95233	70	
303.17894	64	
304.39701	70	
304.87936	56	
304.92393	80	
307.80435	54	
307.92269	96	
310.87324	70	
310.97695	66	
311.03318	58	
311.91969	86	
312.90903	100	
313.02451	64	
313.90460	74	
314.27485	76	
316.89016	64	
319.12614	56	
320.82830	58	
322.26594	66	
322.89237	58	
323.17094	64	
323.97881	78	
324.24178	70	
325.88037	78	
327.81364	70	
328.18535	72	
329.86896	74	
332.93134	124	
334.76656	76	
334.78918	74	
335.87760	84	
338.22862	82	
344.25349	78	
END IONS

###FS:    #m/z: 336.94468 #charge 1+
###MS: 149
###MSMS: 152
BEGIN IONS
TITLE=Cmpd 114, +MS2(336.9447), 28.0-35.0eV, 3.3min #152
RTINSECONDS=195.905
SCANS=149,152
PEPMASS=336.94468	20240
CHARGE=1+
182.86722	80	
183.86287	68	
185.92511	58	
190.89211	54	
192.13754	64	
194.89467	86	
208.98466	70	
211.94441	182	
212.88017	184	1+
215.88763	70	
216.91197	50	
217.88021	80	
220.88334	68	
221.88066	80	
222.82171	66	
223.84739	86	
223.97612	60	
224.83983	132	
225.86556	66	
228.84177	164	1+
229.95393	454	
230.88949	520	1+
231.94692	88	
232.82418	66	
232.94417	66	
233.82625	54	
233.94862	134	
234.89918	60	
237.06424	78	
239.07695	70	
239.84586	194	
239.86213	76	
240.85210	122	
240.94065	52	
241.84212	888	1+
241.91946	52	
243.83798	128	
243.94433	76	
244.84699	136	
244.86586	44	
245.39841	72	
245.86601	60	
246.96099	250	1+
247.00505	66	
247.86086	96	
248.89421	50	
249.84237	60	
250.83247	124	
250.95024	50	
250.99133	50	
251.07658	88	
251.83390	50	
252.97064	490	
253.03181	60	
253.07038	44	
253.63015	102	
253.90706	66	
253.94500	74	
254.36381	94	
254.90838	54	
254.96567	146	
255.07319	58	
255.92902	62	
255.97025	86	
256.86402	138	
256.89563	166	
257.07158	62	
257.41837	104	
257.85514	136	
258.84734	866	1+
258.89468	98	
259.85166	606	1+
259.88887	44	
260.83411	78	
260.87604	80	
261.83825	146	
262.83060	68	
262.86497	138	
262.95614	76	
264.83322	72	
264.86339	60	
264.88755	58	
265.01280	52	
266.83123	54	
266.84855	176	
266.87928	82	
268.36361	78	
268.83954	156	
269.85030	80	
270.82952	50	
270.92248	92	
272.97578	68	
274.86183	178	
274.88826	62	
275.15073	44	
275.84405	56	
275.86237	202	
275.87685	98	
276.85817	1414	1+
276.87884	78	
276.90152	70	
277.83943	74	
277.86251	952	1+
277.95265	76	
278.21075	66	
278.98624	70	
279.10237	66	
279.82870	76	
280.39391	78	
280.85744	208	1+
285.85436	234	
286.85088	226	
287.85496	152	
287.87225	60	
289.85260	72	
290.14531	58	
290.85663	218	1+
292.10622	76	
293.11038	196	
294.00034	72	
294.03597	56	
294.10921	96	
294.87086	136	
295.87097	100	
295.89426	68	
296.09288	66	
296.90062	70	
297.02282	52	
297.13538	68	
297.42941	98	
297.89452	58	
298.22559	104	
298.86523	66	
298.89453	52	
299.00959	134	
299.87490	94	
300.87287	64	
301.88272	52	
302.90749	80	
303.09351	104	
304.73109	64	
304.88707	46	
306.89332	84	
307.80859	44	
308.04471	48	
310.85326	44	
311.81537	62	
311.85885	64	
312.87465	66	
316.85550	76	
320.61614	170	
320.85894	68	
325.66522	72	
328.99549	74	
329.85163	46	
333.78551	72	
334.05292	50	
340.11021	54	
340.23476	92	
340.75088	84	
341.59319	72	
END IONS

###FS:    #m/z: 322.92941 #charge 1+
###MS: 153
###MSMS: 154
BEGIN IONS
TITLE=Cmpd 115, +MS2(322.9294), 28.0-35.0eV, 3.3min #154
RTINSECONDS=199.569
SCANS=153-154
PEPMASS=322.92941	345718
CHARGE=1+
69.33700	70	
73.11078	42	
195.00954	74	
195.91589	58	
198.84019	40	
200.93735	64	
201.04606	148	
203.17996	66	
205.94814	52	
205.96984	282	1+
206.88107	38	
206.95012	76	
210.87939	80	
212.87998	64	
220.88294	94	
221.86959	40	
221.93577	62	
223.90847	68	
223.95737	146	
224.95668	64	
224.97484	56	
225.86020	44	
226.83909	70	
226.88733	38	
227.82984	80	
227.90369	68	
227.92790	64	
228.14622	80	
229.59206	76	
230.84939	44	
233.72030	42	
236.94710	72	
238.05644	66	
238.21146	62	
238.22849	76	
238.93716	134	
239.07778	208	
239.83887	66	
240.82871	50	
240.93950	2292	
241.85075	38	
241.94123	2026	
242.82288	136	
242.89486	46	
242.91220	38	
242.94123	6920	1+
243.12382	38	
243.15471	40	
243.21761	62	
243.81829	84	
244.83112	68	
244.87943	72	
244.94005	1580	
245.07159	74	
246.60610	88	
246.97160	104	
247.98282	68	
248.83850	72	
248.84703	56	
248.85071	40	
249.06709	52	
249.40434	40	
249.88527	54	
251.86341	68	
252.12071	66	
253.60441	72	
254.86358	80	
257.41821	78	
257.71773	42	
257.91863	66	
258.83648	312	1+
259.08352	84	
259.11705	44	
259.80167	68	
260.82906	328	1+
261.91745	68	
261.93767	76	
263.88490	76	
265.85127	68	
266.84975	98	
266.87556	76	
267.06569	88	
267.79891	84	
267.86115	70	
270.81540	70	
270.83192	40	
270.89602	56	
271.40995	64	
271.86723	68	
274.85380	86	
275.14257	78	
275.81106	56	
277.93622	72	
277.98541	62	
278.86432	66	
279.05694	44	
279.09221	1180	1+
279.85976	60	
280.14936	38	
280.92453	62	
281.09739	50	
281.41705	74	
282.27937	90	
282.58394	48	
283.06724	52	
283.24923	48	
283.36690	80	
284.20876	80	
284.22896	42	
284.29290	506	1+
284.79694	76	
284.85900	78	
284.96500	62	
285.61235	44	
287.09576	72	
287.14545	84	
287.88862	70	
289.87634	112	
290.85536	60	
291.74547	38	
291.80204	66	
294.28086	40	
296.92814	50	
297.08035	80	
297.92509	48	
301.25330	40	
301.82507	64	
301.86553	72	
301.89957	66	
301.98081	80	
302.24352	68	
304.13343	78	
304.41415	38	
305.08916	70	
305.86200	112	
305.96537	56	
306.88685	82	
306.91957	54	
308.84110	70	
309.91442	54	
310.89236	62	
310.98755	58	
311.87394	84	
313.02866	56	
315.97728	84	
316.74847	58	
318.81674	126	
321.76591	80	
321.78557	84	
323.20356	68	
323.24537	66	
324.07637	58	
324.17353	68	
325.32200	86	
326.13791	48	
328.08050	80	
END IONS

###FS:    #m/z: 340.93988 #charge 1+
###MS: 153
###MSMS: 155
BEGIN IONS
TITLE=Cmpd 116, +MS2(340.9399), 28.0-35.0eV, 3.4min #155
RTINSECONDS=200.341
SCANS=153,155
PEPMASS=340.93988	176594
CHARGE=1+
174.39443	72	
184.79505	82	
188.88694	74	
188.99844	74	
195.96236	70	
207.92805	66	
210.93481	56	
211.55056	56	
213.87980	110	
213.93951	330	1+
215.88667	50	
216.94048	60	
217.88020	82	
218.86724	78	
218.88747	72	
220.87599	48	
222.99215	66	
223.11138	74	
224.93449	86	
225.82368	62	
225.88205	64	
226.39169	92	
227.84075	82	
228.84692	144	
228.88201	56	
229.90092	72	
230.84780	80	
230.88540	100	
230.96544	62	
231.95038	336	1+
233.40885	112	
234.91405	80	
237.48814	80	
238.84016	74	
238.90191	78	
239.84712	64	
239.86495	70	
239.90125	74	
240.84212	188	
241.11999	62	
241.83932	440	
241.90311	148	
242.82999	462	1+
242.85046	200	
243.83346	384	1+
244.95626	80	
245.85331	248	1+
245.93715	74	
246.64629	78	
246.98194	58	
248.05433	84	
248.94928	64	
250.94226	78	
250.96347	56	
250.98323	82	
252.92440	66	
253.12748	74	
254.91810	52	
255.07939	70	
255.93289	52	
256.87026	56	
256.89773	92	
256.91213	68	
257.40070	96	
257.86551	140	
258.84325	304	
258.94889	68	
259.84874	372	
259.91071	60	
260.83399	798	1+
260.85354	286	
261.92166	194	
262.92797	86	
263.88471	62	
264.06237	58	
264.87077	74	
265.06115	104	
266.84293	154	
266.86396	60	
266.93342	84	
267.01165	88	
267.83923	68	
267.95963	100	
268.83769	508	1+
269.16100	72	
270.81976	54	
271.81442	58	
271.85917	62	
272.43834	58	
272.83363	54	
273.84328	46	
273.91798	56	
274.85920	190	
274.87577	240	1+
274.93291	60	
276.85983	444	
277.13391	56	
277.86357	252	
278.84511	1290	1+
278.87309	164	
279.11861	58	
279.92744	104	
280.53586	86	
280.86038	110	
280.92302	78	
281.04823	70	
281.86653	54	
281.89287	62	
282.38155	60	
283.84785	64	
283.87839	118	
286.91470	72	
287.83277	60	
288.01373	72	
289.89458	64	
290.90265	54	
291.86343	54	
294.85811	48	
295.87662	222	1+
296.85377	134	
297.87540	138	
297.89778	72	
298.86277	66	
298.89536	106	
299.83379	58	
299.86965	92	
300.88528	52	
301.16004	56	
301.85748	288	1+
302.83509	100	
302.87267	136	
305.83846	58	
305.93268	50	
307.80227	68	
308.87813	68	
308.89279	62	
308.98377	94	
309.80440	48	
312.84849	62	
312.97660	74	
312.99616	54	
313.88843	64	
314.25748	86	
317.60326	82	
317.89215	82	
319.19837	54	
321.21114	62	
321.84528	70	
322.91696	78	
326.90841	50	
328.81712	70	
330.82653	74	
330.86245	66	
332.95847	52	
338.19737	72	
338.45237	82	
340.91243	126	
341.18874	80	
342.84945	62	
343.90691	74	
345.00556	80	
END IONS

###FS:    #m/z: 336.94482 #charge 1+
###MS: 153
###MSMS: 156
BEGIN IONS
TITLE=Cmpd 117, +MS2(336.9448), 28.0-35.0eV, 3.4min #156
RTINSECONDS=201.113
SCANS=153,156
PEPMASS=336.94482	19938
CHARGE=1+
77.90773	52	
80.32913	66	
192.89057	102	
205.87203	66	
205.94972	100	
210.88150	76	
211.94376	472	1+
212.87591	90	
213.87876	96	
213.89210	76	
213.93967	78	
215.89280	80	
215.93614	76	
216.88878	56	
218.89281	62	
220.87389	82	
223.83711	98	
223.95956	162	
224.83920	176	
225.94884	60	
225.97257	54	
227.02239	66	
227.83737	86	
228.01309	104	
228.84483	124	
228.89795	62	
229.95520	484	
230.89104	438	1+
231.94685	194	
233.82537	52	
233.91555	54	
234.91083	108	
234.94603	96	
235.06253	64	
235.82379	62	
236.90191	102	
238.85457	114	
239.82173	54	
239.84214	200	
239.86142	62	
240.84715	158	
240.90266	82	
240.92920	64	
241.84299	564	1+
241.90426	54	
242.89053	58	
243.84131	90	
245.01016	72	
247.78923	68	
248.89711	184	
249.94548	50	
249.95932	50	
249.98420	66	
250.83247	304	1+
252.85007	62	
252.93660	118	
252.95242	92	
252.97319	138	
254.09163	80	
254.88489	62	
254.92013	72	
254.96709	80	
255.08104	52	
255.17145	72	
255.96442	72	
256.86511	72	
256.89452	204	
257.07123	50	
257.86337	68	
257.87733	82	
257.93447	88	
258.84921	870	1+
259.85341	566	1+
262.81464	70	
262.88829	44	
262.95471	192	
263.37238	72	
264.86308	70	
265.86327	76	
265.91139	68	
266.48238	92	
266.85692	134	
267.94854	44	
268.84159	156	
269.83247	66	
270.85321	66	
270.98128	60	
272.93580	66	
273.84069	70	
273.89573	44	
274.02373	80	
274.85740	60	
274.87254	346	1+
275.89388	110	
276.16856	46	
276.20146	96	
276.85711	842	1+
277.89298	72	
277.92995	56	
278.84427	56	
279.83351	136	
279.86318	148	
280.26036	62	
280.86303	54	
280.88766	72	
281.04636	46	
281.49305	84	
281.79790	46	
281.85991	80	
282.36928	80	
282.86264	70	
283.02210	48	
283.81148	64	
283.87751	84	
284.87792	80	
286.84819	132	
286.90619	58	
287.85141	148	
288.10546	66	
288.78128	62	
288.86122	86	
289.85463	72	
290.85481	74	
291.55251	114	
291.88424	58	
292.80771	82	
292.88771	74	
293.10284	258	
294.12440	74	
294.86938	194	1+
296.85802	52	
296.90019	70	
297.87396	94	
297.89450	146	
298.22631	98	
298.30474	62	
299.20255	62	
300.92537	78	
302.06419	48	
304.85978	60	
305.86030	86	
306.44594	66	
308.12497	50	
311.86321	120	
313.12511	54	
315.87223	54	
318.91780	54	
318.95042	74	
320.92519	80	
321.27914	120	
322.91881	62	
324.88562	110	
325.90007	86	
327.82724	56	
327.89137	52	
330.18805	66	
335.24334	72	
335.78741	64	
337.89504	76	
END IONS

###FS:    #m/z: 340.93981 #charge 1+
###MS: 157
###MSMS: 158
BEGIN IONS
TITLE=Cmpd 118, +MS2(340.9398), 28.0-35.0eV, 3.4min #158
RTINSECONDS=204.792
SCANS=157-158
PEPMASS=340.93981	164976
CHARGE=1+
114.74128	96	
183.87232	140	
184.87001	70	
185.93863	70	
191.95145	128	
192.92505	120	
201.92004	74	
203.93004	62	
205.95163	76	
205.97512	100	
208.95622	64	
209.94612	82	
210.94002	64	
210.98659	84	
211.83619	68	
212.88923	60	
212.93882	98	
213.87037	110	
213.93928	294	
214.86044	68	
215.88590	142	
215.93662	128	
219.89223	116	
220.87400	130	
220.89941	72	
223.83265	214	1+
223.95769	66	
223.97450	72	
224.04979	76	
224.97150	72	
225.05261	66	
226.86792	74	
226.89648	60	
228.84580	78	
228.86488	68	
228.90217	60	
229.84903	64	
229.95356	62	
230.88780	148	
230.90088	154	1+
231.17637	64	
231.83190	64	
231.94797	228	
232.95230	136	
233.89905	92	
233.94759	80	
236.88121	62	
238.85582	62	
238.91886	64	
239.88084	162	
240.83541	202	
240.85023	120	
240.86705	128	
241.84166	690	1+
241.88361	94	
241.89733	76	
242.84447	452	1+
242.93937	98	
243.82976	72	
244.83902	176	
245.84669	64	
245.96042	70	
246.89907	68	
246.97642	192	
248.80112	68	
249.14808	70	
249.86765	78	
250.03288	88	
250.85268	76	
251.90799	72	
253.84688	128	
253.96622	70	
254.85784	60	
254.96741	88	
255.10291	66	
256.85097	324	1+
256.89823	98	
257.07936	70	
257.83002	66	
257.87351	80	
257.95629	66	
258.79080	92	
258.84593	774	1+
258.86922	90	
259.03030	78	
260.83694	948	1+
260.87912	76	
262.92241	80	
263.62560	78	
263.84086	62	
263.86110	68	
264.86660	110	
266.84183	238	1+
266.86293	174	
267.10601	70	
268.40810	60	
268.84168	168	
269.07634	68	
269.83661	60	
270.83134	140	
270.84616	138	
272.87306	104	
273.48318	78	
274.00728	100	
274.86146	332	1+
274.89537	132	
275.54842	92	
275.91737	62	
275.95005	68	
276.08655	84	
276.14403	66	
276.85831	1412	1+
276.99548	74	
277.86344	928	1+
278.43788	90	
278.84528	1356	1+
278.99776	92	
279.10025	94	
280.93700	86	
281.00092	66	
281.01726	66	
281.85932	178	
282.40441	76	
283.87952	66	
284.92762	76	
286.84607	68	
287.00352	70	
288.84094	152	
290.86000	192	1+
293.93523	68	
294.82622	74	
294.86470	220	
295.88532	134	
295.90794	86	
296.85242	166	
296.86835	88	
297.85190	92	
297.89100	258	1+
299.87840	150	
300.05810	62	
300.09316	66	
300.86913	80	
301.86422	220	
302.85760	104	
302.95009	58	
305.81322	60	
305.82737	88	
306.89562	70	
307.80188	66	
313.84708	64	
318.87898	90	
319.61762	82	
320.33358	66	
321.82976	86	
322.13397	64	
324.29755	68	
325.87136	88	
325.89589	66	
329.09545	62	
329.86667	72	
334.99611	92	
338.84319	70	
339.13963	68	
342.91032	64	
END IONS

###FS:    #m/z: 363.95552 #charge 1+
###MS: 157
###MSMS: 159
BEGIN IONS
TITLE=Cmpd 119, +MS2(363.9555), 28.0-35.0eV, 3.5min #159
RTINSECONDS=205.564
SCANS=157,159
PEPMASS=363.95552	56084
CHARGE=1+
62.36318	78	
184.93366	68	
189.86726	84	
191.07715	66	
209.94136	106	
210.88475	104	
210.94716	72	
211.88626	66	
212.87926	320	
222.95471	164	
224.94773	122	
224.96903	72	
225.95985	70	
226.88552	86	
226.94772	698	1+
226.97321	210	
227.92800	136	
228.94058	1518	1+
229.89376	78	
230.85683	84	
230.88843	452	
232.01531	66	
232.88196	72	
235.92368	66	
240.93995	786	
240.96303	172	
241.88009	80	
241.94216	534	
241.98458	72	
242.94137	1672	1+
243.82536	72	
243.83513	68	
243.89463	68	
244.83119	86	
244.93898	518	1+
244.95504	396	
245.85140	70	
246.95355	548	1+
247.80885	70	
248.80339	216	
248.89942	90	
249.80097	148	
250.89574	86	
250.92458	70	
250.94618	68	
250.97344	66	
251.04733	78	
252.80129	66	
253.90583	92	
255.10272	84	
255.84292	64	
255.92275	74	
256.81133	76	
256.89236	102	
257.85754	74	
258.83559	184	
258.96908	140	
259.82828	76	
260.83078	174	
260.85775	66	
261.82852	68	
261.96949	140	
262.83021	150	
265.97372	68	
266.81321	606	1+
267.97464	120	
268.13433	94	
268.81060	80	
268.84271	68	
268.95525	162	
270.79547	66	
271.39167	72	
271.85724	118	
272.84811	66	
273.64159	68	
273.85515	118	
273.91604	76	
274.80688	128	
275.42190	70	
276.80301	80	
276.84933	82	
278.80655	74	
278.84549	416	1+
279.04481	80	
279.10422	66	
279.79805	112	
279.90898	74	
280.79237	916	1+
280.86038	88	
280.87932	76	
282.79030	520	1+
282.82824	136	
283.06251	84	
283.85056	132	
283.86716	78	
283.91273	86	
284.82245	114	
285.25324	72	
285.82243	96	
285.84242	88	
286.81690	64	
289.80000	100	
289.88039	78	
290.04815	66	
290.80478	66	
290.83792	88	
291.85469	78	
292.92967	68	
293.88493	72	
295.81810	146	
295.87510	98	
296.81059	132	
297.88333	72	
298.80637	602	1+
299.42136	76	
299.77616	64	
300.79895	710	1+
300.87434	92	
301.86065	412	1+
301.89773	84	
302.83913	80	
303.08504	74	
303.96277	68	
304.85993	82	
306.02083	70	
306.10662	96	
306.19694	76	
307.43803	82	
308.29317	72	
312.83308	82	
313.91370	84	
314.12683	94	
316.10611	80	
317.26006	80	
317.81354	110	
318.81881	88	
319.05802	140	
319.80655	64	
319.88097	72	
320.81736	80	
320.99781	72	
321.01635	124	
321.79889	66	
321.86044	120	
322.81752	70	
323.81635	120	
323.85086	68	
323.95913	106	
324.43638	84	
325.39712	86	
326.87852	80	
331.88166	76	
335.94269	68	
336.94257	82	
338.05048	74	
339.04227	66	
342.20405	66	
347.78233	80	
348.02281	84	
350.72469	66	
360.27652	86	
365.93180	72	
END IONS

###FS:    #m/z: 336.94496 #charge 1+
###MS: 157
###MSMS: 160
BEGIN IONS
TITLE=Cmpd 120, +MS2(336.9450), 28.0-35.0eV, 3.5min #160
RTINSECONDS=206.337
SCANS=157,160
PEPMASS=336.94496	17228
CHARGE=1+
182.86867	56	
192.89172	126	
205.93021	82	
205.94978	68	
208.10535	74	
211.84033	72	
211.94328	246	
212.87978	118	
212.97476	66	
213.93790	120	
215.89086	96	
216.92066	70	
217.86392	78	
217.88212	78	
222.97373	122	
223.83654	68	
223.95597	58	
223.97413	70	
224.83893	74	
225.84821	50	
225.86256	60	
226.02821	52	
226.83140	240	1+
226.85572	74	
226.88161	72	
227.10350	52	
227.87043	66	
228.07064	94	
229.89528	76	
229.95475	224	
230.88872	300	1+
230.99133	72	
231.95000	258	
232.82764	56	
232.95671	300	1+
233.89570	130	
234.82744	70	
234.84231	56	
234.94206	80	
237.08528	78	
237.86873	68	
237.91227	98	
238.07313	64	
238.96664	66	
239.01781	80	
239.04426	70	
239.84546	170	
239.85948	66	
240.84665	66	
240.93508	64	
241.84166	604	1+
244.83691	68	
247.96269	182	
248.89805	52	
249.82529	236	1+
249.83671	66	
249.90267	68	
249.95742	170	
250.95036	124	
250.98906	70	
251.77748	78	
252.93207	88	
252.96745	66	
253.90763	78	
254.05656	66	
254.10728	54	
254.86354	82	
255.07246	96	
255.84666	60	
255.86624	80	
255.97022	96	
256.25902	86	
256.56775	84	
256.86511	50	
256.89471	50	
258.84681	98	
258.87630	70	
259.00450	52	
259.85436	394	1+
260.83166	80	
260.95089	62	
261.83420	76	
261.85787	66	
262.91636	94	
263.87288	78	
266.84305	62	
266.86110	58	
267.00368	56	
267.84704	86	
268.81643	80	
268.83677	334	1+
268.87305	72	
268.99980	66	
269.92285	64	
270.84979	92	
271.91999	66	
274.85976	262	
275.81278	124	
275.86217	230	
275.87602	126	
275.92726	62	
276.85053	230	
276.86486	130	
277.02575	52	
277.86525	468	1+
278.83386	440	1+
278.89674	196	1+
279.86655	76	
280.26653	62	
280.35907	76	
281.87014	90	
283.86535	60	
286.85487	120	
286.90287	62	
287.00390	74	
287.80970	82	
287.84819	150	
288.83113	68	
289.08387	84	
289.87040	70	
291.85806	74	
293.10514	160	
293.86771	84	
293.99208	78	
294.86479	102	
294.89164	84	
295.08571	64	
295.42729	80	
295.86051	58	
295.87539	66	
295.90230	52	
296.25546	70	
297.85779	58	
297.89471	66	
298.30501	76	
299.05392	64	
299.86555	158	
301.89109	58	
303.83133	62	
303.86589	80	
303.88919	62	
309.86508	84	
309.91893	100	
310.44216	66	
310.85221	54	
314.74979	62	
315.11589	58	
317.88791	98	
318.81925	84	
320.14433	68	
322.75109	100	
323.05353	68	
325.79151	70	
325.82922	90	
327.86070	76	
327.99203	58	
328.89964	72	
329.88008	50	
337.85182	58	
341.81073	58	
END IONS

###FS:    #m/z: 363.95551 #charge 1+
###MS: 161
###MSMS: 162
BEGIN IONS
TITLE=Cmpd 121, +MS2(363.9555), 28.0-35.0eV, 3.5min #162
RTINSECONDS=210.014
SCANS=161-162
PEPMASS=363.95551	64344
CHARGE=1+
153.19005	74	
183.86304	60	
183.93142	80	
185.86827	66	
187.86570	78	
189.08777	84	
189.86252	74	
191.85948	140	
192.00660	84	
192.88747	74	
192.91975	82	
193.92736	64	
196.88691	66	
197.09835	60	
200.94592	84	
205.94809	122	
207.87325	60	
208.94278	134	
208.95909	126	
209.94436	250	
212.87628	780	1+
212.89936	60	
216.95857	86	
219.86757	70	
221.39242	70	
222.95377	382	1+
224.00383	94	
224.84061	62	
224.94756	792	1+
225.88967	78	
225.96924	62	
226.94586	1262	1+
226.97020	134	
228.89698	184	1+
228.94035	2302	1+
230.89015	578	1+
234.88206	92	
236.78864	70	
239.79079	72	
240.82577	94	
240.84984	70	
240.94063	892	
240.96237	276	1+
241.06678	72	
241.93930	2404	1+
242.82933	76	
242.94164	1544	1+
243.89447	90	
244.82177	64	
244.93923	504	
244.95717	1058	1+
245.81638	62	
246.80467	124	
246.90867	94	
246.95240	930	1+
248.80459	396	1+
248.86317	88	
248.90069	192	
248.97654	82	
249.04921	64	
249.84836	92	
250.78851	78	
250.96863	70	
251.91005	90	
254.97892	70	
255.78179	124	
256.86281	74	
256.89454	88	
256.99087	82	
257.79860	68	
258.83724	192	
259.98775	68	
260.83167	548	1+
260.96801	168	
261.96874	144	
262.88830	70	
263.06335	66	
263.95484	72	
263.98023	92	
264.83349	152	
265.05296	74	
265.11079	68	
265.80504	70	
265.82029	132	
266.81603	362	
266.85301	110	
266.97471	76	
267.78495	72	
267.81672	210	
267.87102	86	
267.97104	196	
268.81433	116	
269.81445	92	
269.84035	76	
269.85615	70	
269.96969	312	
273.64589	102	
274.22273	78	
274.43636	86	
276.85381	78	
277.85450	66	
278.80385	102	
278.84233	242	
278.88121	76	
279.79930	148	
279.84849	176	
280.79140	844	1+
280.83738	186	1+
281.81882	100	
281.86345	148	
281.98649	68	
282.83315	82	
282.85856	108	
283.78863	70	
284.82565	144	
284.99387	70	
285.84530	220	
286.93938	70	
288.05121	110	
289.88365	68	
290.08662	90	
291.80485	72	
291.82940	62	
293.93066	64	
294.11643	84	
294.86645	78	
295.92834	78	
296.80779	122	
297.41070	66	
297.80851	188	
298.80505	1272	1+
299.86153	74	
300.80045	386	1+
301.81457	100	
301.86132	472	
303.87185	164	
304.02618	66	
304.83396	76	
306.02509	82	
306.81423	78	
307.84082	72	
310.81873	68	
311.17609	62	
311.86304	78	
313.85857	82	
313.94194	76	
314.89571	102	
316.11245	90	
316.81631	192	
317.81112	320	1+
320.91840	112	
320.95843	130	
321.82271	124	
322.89672	118	
325.87154	206	1+
330.14343	70	
334.87460	62	
336.94457	96	
337.94892	62	
339.87485	66	
340.78081	62	
340.94189	66	
349.76350	76	
352.88697	64	
353.79869	78	
359.98055	64	
360.82004	70	
363.04642	66	
367.89804	70	
368.08938	82	
END IONS

###FS:    #m/z: 359.96044 #charge 1+
###MS: 161
###MSMS: 163
BEGIN IONS
TITLE=Cmpd 122, +MS2(359.9604), 28.0-35.0eV, 3.5min #163
RTINSECONDS=210.786
SCANS=161,163
PEPMASS=359.96044	12214
CHARGE=1+
120.74735	66	
185.85825	84	
185.99374	62	
191.98441	76	
195.88154	80	
200.87438	70	
201.90954	78	
205.94651	70	
207.95134	100	
209.94394	130	
215.07831	70	
220.89947	72	
222.94388	68	
222.95945	110	
223.88623	66	
223.97444	106	
224.95270	376	1+
225.83791	60	
225.88948	80	
226.94588	194	
226.97258	58	
227.92788	96	
227.95277	108	
228.94206	1058	1+
233.89500	64	
234.86705	78	
236.86163	104	
236.94527	66	
237.86483	66	
238.25691	62	
238.49962	92	
239.89157	70	
240.82066	118	
240.83814	58	
240.93883	1238	1+
240.96235	70	
241.89942	162	
242.85619	72	
242.89628	66	
242.95902	214	1+
243.13365	66	
244.95636	182	
245.13507	92	
245.95857	72	
246.80569	120	
246.91082	62	
246.95315	236	
248.56918	70	
248.80099	460	1+
249.87934	60	
250.08336	72	
250.88965	92	
250.95428	130	
251.89269	80	
251.95678	90	
252.87587	64	
253.92143	100	
254.12684	96	
254.93592	106	
255.09290	74	
258.84514	142	
258.97559	74	
259.84704	76	
260.83351	170	
260.96673	146	
261.82814	66	
261.86619	60	
261.96752	68	
262.13222	80	
262.99407	58	
263.08960	72	
263.85479	72	
264.82183	210	
264.94686	62	
265.81538	92	
266.81062	758	1+
266.85484	246	1+
267.06773	70	
268.84170	60	
268.91126	230	1+
268.97758	62	
269.96754	70	
270.79706	84	
270.83222	64	
271.43592	74	
272.87799	66	
273.96251	60	
274.81892	78	
275.89485	74	
275.97056	66	
276.42542	82	
276.80937	208	1+
276.86071	58	
276.88819	142	
278.79633	204	
278.84570	108	
279.00361	66	
279.79329	770	1+
279.85167	88	
279.88434	160	
280.01769	84	
280.10600	60	
280.79476	556	1+
280.82386	66	
280.85088	74	
280.99254	58	
281.99605	90	
282.38601	94	
282.82170	58	
283.78648	80	
283.82224	66	
284.82443	258	
284.89860	62	
286.21395	72	
286.82067	58	
286.88985	66	
288.80227	58	
290.80041	108	
291.04352	82	
292.83956	68	
294.84995	72	
295.82082	104	
295.92849	66	
296.81173	154	
297.11397	86	
297.80873	178	
297.89338	66	
298.80294	766	1+
299.39150	76	
299.92544	72	
301.86368	116	
303.10448	74	
303.80780	70	
303.86168	82	
306.43116	62	
306.85054	78	
307.16434	66	
309.79345	58	
311.85898	82	
311.94540	80	
313.88339	72	
314.81839	60	
315.94664	82	
316.82058	98	
318.28445	62	
318.36831	60	
318.93276	92	
319.12806	68	
320.95564	58	
322.79763	72	
323.01661	62	
324.87010	78	
328.99567	68	
330.90469	86	
332.92027	94	
336.95877	64	
343.81392	68	
354.91499	78	
356.91681	66	
357.40361	80	
360.28345	70	
363.09740	82	
END IONS

###FS:    #m/z: 507.84457 #charge 1+
###MS: 161
###MSMS: 164
BEGIN IONS
TITLE=Cmpd 123, +MS2(507.8446), 28.2-35.2eV, 3.6min #164
RTINSECONDS=211.558
SCANS=161,164
PEPMASS=507.84457	8584
CHARGE=1+
198.89191	102	
214.88382	102	
222.97233	214	1+
224.98308	82	
226.03717	82	
229.86910	80	
234.87841	88	
244.44509	92	
245.07720	86	
261.37956	94	
264.38565	82	
275.11826	90	
279.86378	82	
283.91374	142	
285.84607	92	
286.45519	92	
287.85420	130	
289.84910	148	
289.87572	166	
290.86515	118	
293.87250	154	
295.88763	130	
297.91675	94	
298.80064	122	
298.88601	102	
299.18151	98	
300.84252	226	1+
301.95412	80	
303.36745	86	
304.39264	82	
304.84222	96	
305.86368	254	1+
307.06139	80	
307.89004	92	
308.13804	140	
308.17273	96	
308.86816	204	
309.15639	242	1+
311.88403	142	
312.01914	96	
312.82015	86	
312.86671	126	
312.90260	98	
314.86538	468	1+
318.87606	80	
318.90670	80	
320.85463	114	
321.84858	290	1+
324.87934	142	
325.89769	102	
326.88396	464	1+
327.87433	114	
328.91773	80	
329.43431	82	
330.82929	110	
330.87340	84	
332.75463	88	
334.36946	80	
335.07014	84	
335.56947	108	
337.93320	80	
342.92191	86	
342.99460	82	
346.85541	158	1+
346.87373	106	
348.17184	94	
349.74050	80	
349.75899	98	
350.88334	210	
352.88372	88	
355.88712	104	
357.11266	214	1+
357.78348	212	1+
359.92228	82	
364.96223	84	
365.78364	84	
367.40834	110	
367.71254	98	
367.76151	82	
368.80763	86	
369.83803	144	
371.08716	100	
371.79722	166	
371.82679	206	
371.84680	204	1+
372.33557	86	
375.81760	272	1+
376.89215	100	
377.88309	88	
378.73809	82	
380.71951	366	1+
380.86016	90	
381.83545	84	
382.24712	94	
382.78894	116	
383.83790	130	1+
383.95676	92	
384.00905	82	
384.80759	98	
385.39595	80	
385.77745	110	
387.71842	82	
387.80261	194	1+
388.77406	152	
388.89899	88	
388.92571	86	
389.07462	82	
389.71194	244	1+
390.19107	90	
390.38986	82	
390.84018	278	
391.84471	144	
392.07224	184	1+
392.82592	146	1+
396.81867	82	
397.76148	90	
398.72635	232	
399.72773	550	1+
401.81681	90	
401.83665	98	
403.87509	96	
405.82917	206	1+
405.85395	116	
406.77023	100	
407.06469	92	
407.75559	124	
407.86665	92	
408.85310	434	1+
409.01928	88	
409.82553	86	
410.73410	160	1+
410.83537	552	1+
412.82999	84	
415.76945	84	
417.74011	114	
418.88969	88	
421.74474	102	
421.80213	114	
421.86808	90	
422.74866	88	
423.77111	146	
424.76988	452	1+
424.82670	132	
424.86770	148	
426.75268	462	1+
426.86261	382	
428.68226	84	
428.82121	138	
428.84602	834	1+
428.88490	92	
429.73383	114	
430.84428	130	
431.86444	122	
434.03023	98	
436.74086	100	
440.89197	100	
441.83409	82	
442.87038	84	
443.79047	174	
443.98408	90	
444.78042	102	
444.80766	126	
444.82650	108	
444.87101	1286	1+
446.88042	156	
447.37758	112	
447.71542	212	
448.73487	246	1+
449.89277	148	
451.77510	86	
452.74099	100	
457.90067	216	1+
462.88275	582	1+
465.71974	128	
467.88614	704	1+
470.72279	90	
480.80844	94	
490.90695	98	
509.21558	94	
509.28459	90	
512.13715	86	
END IONS

###FS:    #m/z: 322.92953 #charge 1+
###MS: 165
###MSMS: 166
BEGIN IONS
TITLE=Cmpd 124, +MS2(322.9295), 28.0-35.0eV, 3.6min #166
RTINSECONDS=215.218
SCANS=165-166
PEPMASS=322.92953	395970
CHARGE=1+
59.94429	38	
83.28099	72	
197.87688	82	
198.84010	36	
199.86460	60	
199.95482	34	
200.83450	70	
201.04560	380	1+
205.95346	66	
206.97108	50	
207.08253	72	
209.89129	52	
213.93079	64	
219.91879	46	
220.87559	74	
221.02356	74	
221.87338	70	
221.89346	86	
221.94483	106	
221.96658	52	
222.09851	74	
223.95879	94	
226.43061	32	
226.81872	48	
227.93158	128	
228.91181	54	
230.83067	40	
234.82157	54	
234.88745	52	
234.97449	42	
235.98618	58	
236.00854	40	
236.91106	84	
237.00097	64	
237.93295	50	
238.89977	92	
238.93696	294	
238.96087	54	
239.07840	168	
239.78917	60	
239.90682	44	
240.82668	70	
240.93993	3678	
241.07387	32	
241.23434	34	
241.75331	34	
241.93883	10226	1+
242.12591	44	
242.38583	88	
242.81499	222	1+
242.84529	54	
242.88961	58	
242.94104	7122	1+
242.97491	74	
243.08393	56	
243.11375	38	
244.27820	32	
244.87927	42	
244.89452	50	
244.93858	1666	1+
246.56488	32	
246.92412	32	
246.98014	124	
247.85954	40	
248.46595	66	
248.61154	38	
248.84071	64	
249.00291	50	
249.80782	76	
249.88921	36	
249.92387	64	
249.96899	68	
250.33778	44	
250.92077	66	
252.82228	68	
252.87595	76	
254.81062	64	
255.91533	62	
256.83769	58	
257.40647	50	
257.90301	40	
257.94248	76	
258.83386	54	
259.83344	74	
260.83569	70	
261.06156	58	
261.83022	62	
261.87225	66	
262.66686	34	
262.82857	114	
263.80094	76	
263.85493	96	
263.99071	40	
265.05887	66	
265.83616	32	
265.85927	50	
266.06132	52	
266.82521	78	
266.85554	46	
267.06623	38	
267.40128	70	
268.93147	64	
268.96663	48	
269.00196	40	
271.81198	36	
273.85478	66	
274.94335	78	
275.43008	78	
276.96247	72	
278.83338	70	
279.09201	562	
279.17205	34	
279.22929	58	
280.09490	336	
280.12099	34	
280.72725	36	
280.79704	68	
280.86484	50	
281.19655	76	
281.83539	70	
282.21469	58	
282.97152	86	
283.07125	52	
284.29310	104	
284.86969	70	
284.95022	78	
285.07666	62	
285.29453	70	
285.34211	40	
285.90444	56	
286.61911	52	
287.04777	32	
287.81168	102	
291.80004	74	
292.05800	52	
294.39849	100	
295.16381	74	
298.80198	60	
299.84897	52	
300.29099	68	
303.90000	48	
306.22695	54	
306.87879	74	
307.79761	70	
307.87397	48	
309.81957	76	
311.72190	54	
315.91226	64	
320.23668	68	
323.75153	44	
324.07629	84	
324.20220	82	
326.83129	228	1+
326.96505	32	
327.25590	58	
327.87608	80	
END IONS

###FS:    #m/z: 363.95581 #charge 1+
###MS: 165
###MSMS: 167
BEGIN IONS
TITLE=Cmpd 125, +MS2(363.9558), 28.0-35.0eV, 3.6min #167
RTINSECONDS=215.99
SCANS=165,167
PEPMASS=363.95581	71526
CHARGE=1+
74.24819	72	
189.86380	170	
196.88433	180	
200.88311	74	
207.87155	72	
208.88173	62	
208.95105	92	
209.94252	192	
212.87696	448	
213.89310	74	
218.89286	88	
219.89505	76	
224.10315	98	
224.95034	122	
224.97534	172	
225.95980	64	
226.94800	1166	1+
226.97199	298	
227.82435	80	
227.93104	206	
228.94111	1410	1+
230.76785	62	
230.88956	468	
232.88244	68	
234.88458	84	
238.89794	78	
240.82081	114	
240.93888	726	
241.94129	628	
242.94091	1894	1+
243.06301	80	
243.09368	68	
243.82389	216	
243.86979	74	
243.91556	70	
244.93737	270	1+
244.95653	774	
245.77383	76	
246.80095	74	
246.85900	78	
246.95185	710	1+
247.51514	74	
247.80479	130	
247.82212	82	
247.98087	62	
248.80367	542	1+
248.83990	66	
248.89758	284	
249.91229	72	
250.78987	184	1+
250.80817	70	
250.84701	66	
250.89568	78	
250.94639	64	
251.84173	62	
253.08856	66	
254.86922	82	
255.05177	68	
258.43963	70	
258.83832	102	
258.91971	72	
259.08572	66	
260.80038	64	
260.83492	82	
261.09153	74	
261.84088	118	
262.82889	134	
262.96793	82	
263.07753	92	
263.79730	64	
263.83019	104	
263.85904	72	
263.90030	60	
264.79502	94	
264.96775	78	
266.81295	794	1+
266.88713	66	
267.97407	204	
268.95353	84	
269.96945	184	
270.38945	68	
270.96495	70	
271.88922	66	
274.80687	64	
274.86225	112	
275.39936	96	
276.81096	72	
276.91779	76	
277.07893	72	
277.85435	66	
278.79937	192	
278.84294	120	
280.79258	606	1+
280.83474	72	
280.84903	76	
281.02562	74	
281.91370	100	
282.10150	62	
282.78667	158	
282.82507	156	
282.97007	60	
283.79209	188	1+
283.85240	268	
284.82764	354	1+
284.85367	120	
284.87801	68	
284.94806	72	
285.84848	92	
286.81964	148	
287.54519	72	
287.82426	78	
287.89087	72	
287.90549	72	
287.93238	114	
288.80398	72	
288.85438	78	
291.67207	108	
293.07878	94	
294.38386	62	
295.92768	70	
296.80284	176	1+
297.39358	80	
298.80304	962	1+
299.86154	80	
300.80033	476	1+
301.85946	158	
302.90110	68	
302.91626	66	
303.10007	72	
303.80645	68	
303.85642	186	
303.94065	86	
304.84678	68	
305.90286	70	
306.12005	62	
306.88709	70	
307.84117	64	
308.50912	80	
311.41697	72	
312.91157	66	
314.82222	108	
316.81486	318	1+
316.88827	70	
318.80165	72	
318.84536	68	
318.97886	106	
321.82079	90	
322.88291	64	
324.82168	64	
324.89432	74	
325.07178	88	
326.96273	68	
328.26092	72	
336.95188	106	
339.82746	74	
342.88990	70	
343.81363	62	
346.20389	80	
349.39618	66	
353.96948	70	
356.86308	88	
360.23214	66	
361.28417	68	
363.06243	70	
368.95388	96	
END IONS

###FS:    #m/z: 359.96086 #charge 1+
###MS: 165
###MSMS: 168
BEGIN IONS
TITLE=Cmpd 126, +MS2(359.9609), 28.0-35.0eV, 3.7min #168
RTINSECONDS=216.762
SCANS=165,168
PEPMASS=359.96086	12586
CHARGE=1+
183.87477	64	
201.94119	56	
209.94513	144	
210.86894	64	
210.89750	64	
216.85304	136	
222.95164	252	
223.88251	76	
223.98172	96	
224.90525	70	
224.94984	116	
225.88577	80	
225.94135	66	
225.97060	206	
226.94564	636	1+
226.97516	138	
228.82841	66	
228.94183	892	1+
230.84418	64	
232.95609	60	
234.98736	56	
235.83890	56	
239.06337	72	
240.85880	82	
240.90835	84	
240.93994	866	1+
240.97896	92	
241.84309	80	
241.90472	70	
241.97482	74	
242.94326	102	
242.96144	68	
243.83480	64	
243.86192	78	
243.96004	72	
244.95621	444	
245.43701	80	
246.95180	638	1+
247.85605	106	
248.80044	236	1+
250.89352	88	
250.94640	108	
251.97253	72	
252.85949	82	
252.87524	60	
252.95384	96	
253.12949	70	
254.08762	80	
254.93784	98	
256.86874	68	
257.10093	90	
258.85169	104	
259.80364	52	
259.84905	100	
260.83815	68	
260.94458	68	
260.96863	102	
261.84026	170	
261.97139	84	
262.79052	54	
262.95407	74	
264.90705	76	
265.79023	116	
266.81473	456	1+
267.13216	70	
267.61590	66	
267.89146	66	
268.15640	64	
268.81465	126	
268.83858	62	
269.86359	82	
270.10693	60	
270.82976	84	
270.88395	66	
270.89803	80	
272.81756	64	
273.96269	114	
274.86184	70	
274.92893	80	
275.96876	66	
276.80786	108	
276.85530	146	
278.79853	270	
278.84334	132	
278.85948	94	
279.79938	136	
280.79116	426	1+
280.83051	58	
281.63525	84	
281.81662	86	
281.89935	56	
282.85854	62	
282.91618	58	
282.96080	66	
283.79314	56	
285.79484	74	
286.85653	74	
286.91250	64	
286.96226	122	
287.85957	80	
288.90005	94	
289.80865	78	
290.79628	56	
292.43497	212	
292.81559	224	1+
292.85402	64	
295.05845	84	
296.11368	88	
296.81032	84	
297.89984	66	
298.80442	1056	1+
298.89438	82	
300.01269	62	
300.08038	88	
300.78699	76	
300.85493	132	1+
301.78419	68	
303.82084	66	
304.02747	72	
306.81174	78	
308.01734	60	
309.92982	92	
311.86109	80	
311.88261	78	
312.06501	82	
313.85718	80	
314.81820	104	
315.90960	74	
315.94202	60	
316.27620	68	
316.81560	104	
316.93173	66	
317.11356	66	
317.83264	142	
317.91829	52	
318.97275	58	
319.45282	52	
319.79976	62	
319.81963	106	
320.93150	72	
320.96228	76	
321.09431	80	
321.82079	104	
321.85188	54	
323.15290	66	
323.42644	98	
325.41501	68	
336.94299	56	
337.94880	80	
338.85710	92	
339.16437	56	
339.82523	86	
340.10830	68	
340.93748	82	
346.81450	58	
355.03552	66	
356.87702	62	
359.12127	58	
361.81169	68	
364.13986	76	
END IONS

###FS:    #m/z: 322.92949 #charge 1+
###MS: 169
###MSMS: 170
BEGIN IONS
TITLE=Cmpd 127, +MS2(322.9295), 28.0-35.0eV, 3.7min #170
RTINSECONDS=220.413
SCANS=169-170
PEPMASS=322.92949	368276
CHARGE=1+
91.60935	64	
127.53821	70	
148.61071	34	
166.56139	34	
200.94427	58	
201.04437	58	
202.04070	52	
204.13145	52	
205.94513	160	
206.82817	66	
206.97310	244	1+
212.82943	62	
217.92251	44	
219.05444	80	
222.95012	64	
225.87113	68	
226.89297	52	
226.94851	26	
226.97410	26	
227.08774	26	
227.95766	78	
229.84425	48	
230.84757	102	
230.89225	76	
235.85306	44	
236.03753	92	
236.91698	88	
237.89696	50	
238.88553	106	
238.93790	152	
239.07634	68	
239.88242	92	
239.94705	76	
240.07430	68	
240.82595	80	
240.88397	54	
240.94058	2498	
241.18629	36	
241.83175	66	
241.90245	28	
241.94143	2530	
242.08787	30	
242.13668	38	
242.16204	26	
242.81778	40	
242.94111	8348	1+
242.99032	42	
243.06770	44	
243.14333	50	
243.17324	84	
243.21983	28	
243.50321	44	
243.81963	118	
243.88006	52	
243.99424	24	
244.39557	28	
244.81859	124	
244.85204	72	
244.87344	58	
244.93937	1658	1+
245.81964	62	
246.35549	42	
246.81208	40	
246.97499	92	
247.54792	42	
247.76103	26	
248.53632	42	
248.86337	66	
248.95450	52	
248.99850	28	
249.04094	82	
250.22909	40	
250.42835	36	
250.85447	54	
250.98919	64	
251.03220	46	
251.07467	52	
251.85527	58	
251.89695	46	
252.15758	34	
256.89662	54	
257.06541	32	
257.79862	62	
257.90771	96	
258.83250	162	
258.90062	94	
261.17712	66	
261.83168	252	
261.88189	68	
262.86085	72	
262.95195	44	
264.98320	80	
265.02289	36	
265.81798	64	
265.88126	42	
266.85055	64	
267.99787	40	
269.09021	52	
270.01588	48	
272.06367	80	
272.08620	26	
274.81281	72	
274.93293	98	
275.81159	34	
276.82970	52	
278.23698	74	
279.09035	874	1+
279.14531	70	
279.80820	66	
279.83897	62	
279.94798	42	
281.96017	116	
282.07444	72	
282.18249	58	
282.22478	62	
282.25158	68	
282.85847	60	
282.97001	38	
283.06953	72	
284.20644	28	
284.29284	428	1+
284.88596	66	
285.08807	36	
285.86495	92	
286.16830	86	
286.36814	40	
286.93750	40	
287.88721	68	
289.00437	72	
289.78966	66	
290.08480	24	
292.73439	66	
294.13168	30	
297.79419	70	
297.83857	78	
298.86702	70	
299.77824	46	
300.06299	32	
304.18538	28	
305.88988	84	
306.11308	68	
307.89083	104	
309.86188	52	
310.88789	54	
312.82014	58	
312.87143	160	1+
313.80254	78	
315.85061	66	
320.86034	34	
321.01511	102	
321.12723	52	
324.84165	66	
325.32212	64	
325.75140	36	
325.89794	84	
326.24851	38	
END IONS

###FS:    #m/z: 340.93992 #charge 1+
###MS: 169
###MSMS: 171
BEGIN IONS
TITLE=Cmpd 128, +MS2(340.9399), 28.0-35.0eV, 3.7min #171
RTINSECONDS=221.185
SCANS=169,171
PEPMASS=340.93992	190568
CHARGE=1+
50.71237	70	
56.88033	72	
208.93000	92	
208.94223	60	
211.03310	74	
211.88112	64	
213.93971	246	
215.93453	66	
217.93836	86	
218.88731	68	
219.84588	78	
224.96223	84	
225.83637	72	
228.84342	98	
230.85128	72	
230.89049	130	
230.97642	58	
231.95066	214	
232.95174	120	
233.13891	54	
233.94427	60	
234.91238	78	
235.89566	54	
236.88787	76	
236.98301	60	
237.86888	68	
237.98433	72	
238.83364	66	
238.85130	72	
238.88394	62	
239.84275	64	
239.85552	76	
239.90198	54	
239.92589	72	
240.22850	112	
240.83513	114	
240.85548	124	
240.90848	58	
240.92569	74	
241.03787	58	
241.84299	642	1+
242.82954	52	
242.94465	58	
243.83071	294	
243.89856	74	
245.84028	72	
246.85101	144	
246.86719	90	
246.94743	70	
246.97626	74	
248.84602	78	
248.90178	60	
249.08649	68	
249.96825	78	
252.88328	70	
253.89217	72	
253.97412	60	
254.96368	84	
256.84536	118	
256.86674	72	
256.89223	78	
256.90607	78	
257.84200	1260	1+
258.43992	84	
258.84375	996	1+
258.86949	66	
259.37832	132	
259.86094	252	
259.89896	74	
260.83452	602	1+
261.83746	436	1+
262.88026	72	
264.83526	56	
264.86575	146	
265.42895	84	
265.81915	74	
265.84566	62	
267.82705	68	
268.83980	300	1+
268.86494	76	
269.79183	62	
270.83779	66	
271.79014	66	
272.02519	54	
272.91700	78	
272.93728	88	
273.82436	84	
274.84679	76	
274.86274	116	
274.87639	154	
275.00466	64	
275.03096	60	
275.84296	112	
275.86442	128	
276.85716	938	1+
276.89520	92	
277.86089	598	1+
277.92937	94	
278.36013	76	
278.84418	1208	1+
278.88103	82	
279.92958	86	
279.97270	70	
280.80936	84	
280.91653	78	
281.06264	52	
281.85855	132	
282.03748	70	
282.80467	60	
282.95778	84	
283.84648	62	
283.86520	64	
283.95617	66	
286.09136	70	
286.92497	110	
287.43074	108	
288.04931	54	
288.84778	72	
288.87111	74	
289.78571	60	
290.83738	88	
291.24453	78	
293.90378	66	
294.86495	228	
295.87056	128	
296.23416	84	
296.88126	68	
297.86779	58	
297.89136	68	
298.30702	54	
298.97762	72	
299.06655	78	
299.86938	136	
300.02513	78	
300.17620	66	
300.41251	70	
300.87491	78	
300.88783	92	
301.86558	154	
302.07147	74	
302.89277	72	
302.94461	100	
303.08046	64	
306.88080	126	
311.83070	62	
320.62162	82	
321.11678	68	
322.73128	62	
323.09121	64	
324.45638	68	
325.89789	54	
327.80484	56	
327.89838	56	
330.32193	86	
340.86938	58	
340.89207	94	
342.88748	58	
343.80460	72	
344.30108	90	
END IONS

###FS:    #m/z: 336.94491 #charge 1+
###MS: 169
###MSMS: 172
BEGIN IONS
TITLE=Cmpd 129, +MS2(336.9449), 28.0-35.0eV, 3.7min #172
RTINSECONDS=221.957
SCANS=169,172
PEPMASS=336.94491	16518
CHARGE=1+
146.76310	78	
179.92985	68	
185.97550	68	
189.86554	78	
199.95706	64	
207.98294	88	
208.98309	74	
211.94124	532	1+
212.88009	74	
213.88400	78	
213.94035	128	
214.94140	180	
215.88395	124	
215.93621	92	
216.89389	72	
216.92798	66	
219.89878	88	
223.07842	72	
223.11155	68	
223.84980	100	
223.97436	114	
224.83710	54	
225.83428	66	
225.85828	58	
226.97991	82	
228.20036	72	
228.84461	56	
228.90619	68	
228.95040	62	
229.95628	204	
230.88788	298	
231.82495	88	
231.94886	280	
232.82979	54	
232.88423	56	
233.82398	56	
233.85184	56	
234.82230	68	
234.83477	60	
235.39235	100	
236.90354	54	
236.94912	78	
237.85059	116	
238.84173	64	
238.85561	104	
238.88280	66	
239.84954	88	
240.82857	62	
240.84603	176	
241.84066	428	
242.84227	230	
243.84687	138	
244.89659	80	
245.06214	80	
245.94291	98	
246.85465	52	
247.96596	174	
248.84788	56	
248.90118	156	
249.05692	74	
249.82705	52	
249.92418	72	
249.96076	144	
250.82830	258	1+
250.95160	94	
252.90470	72	
252.97142	356	
253.98406	64	
254.90848	64	
254.96477	284	1+
256.07416	94	
256.85030	92	
256.91518	72	
256.96129	86	
257.26067	66	
257.85384	226	
258.84573	888	1+
261.82912	102	
262.82260	58	
262.84238	76	
263.89303	68	
263.97850	84	
264.86710	78	
265.98125	74	
266.41407	76	
266.80719	86	
266.84335	102	
267.84086	64	
267.85919	58	
268.84208	262	1+
269.09064	64	
270.98119	64	
271.83289	62	
272.90072	60	
272.98207	100	
273.94627	84	
274.85804	102	
274.88049	86	
274.97382	54	
275.86653	170	
275.88465	84	
275.94498	112	
276.85750	950	1+
277.86249	648	1+
277.93425	64	
278.83774	62	
278.91762	80	
279.83107	60	
279.86217	206	
280.97024	92	
281.03784	62	
281.79225	70	
282.85659	74	
282.87429	104	
284.41766	94	
285.85081	90	
285.90025	70	
286.85062	340	
287.14962	64	
287.84756	224	
288.85826	120	
291.80636	88	
291.94505	92	
292.89607	90	
293.10660	236	
294.11150	132	
294.26551	62	
294.84750	68	
294.86555	208	
295.88327	228	1+
296.24909	76	
296.86247	72	
296.88601	176	1+
297.02295	90	
297.88065	98	
298.03752	72	
298.30637	62	
299.01375	64	
299.10945	78	
299.87881	128	
300.87224	64	
305.89198	62	
306.87423	58	
307.88616	70	
309.80435	78	
312.97892	86	
316.13226	66	
317.81789	66	
318.93074	56	
324.89257	56	
325.83809	66	
327.95600	98	
329.88707	68	
336.07542	68	
337.95590	76	
338.19941	78	
340.38237	66	
340.78175	62	
340.89206	76	
END IONS

###FS:    #m/z: 322.92936 #charge 1+
###MS: 173
###MSMS: 174
BEGIN IONS
TITLE=Cmpd 130, +MS2(322.9294), 28.0-35.0eV, 3.8min #174
RTINSECONDS=225.608
SCANS=173-174
PEPMASS=322.92936	380414
CHARGE=1+
96.65563	32	
169.41831	70	
198.84181	78	
200.83744	62	
201.04169	60	
202.04937	86	
205.52179	64	
205.94089	64	
207.94935	52	
207.96888	72	
208.07336	50	
209.87680	80	
210.82963	56	
210.89560	78	
213.84992	74	
220.86832	60	
223.96349	164	
224.95852	80	
225.05611	56	
225.86563	56	
226.89251	54	
230.82547	62	
230.84757	72	
230.87781	80	
230.89788	50	
231.00016	42	
232.82770	66	
233.00950	80	
233.91951	80	
234.89874	50	
236.02946	68	
237.79122	56	
237.92532	74	
238.86575	60	
238.93728	96	
239.84056	84	
239.88627	44	
240.82075	212	
240.93998	2976	
241.13986	36	
241.26749	32	
241.93914	10386	1+
242.37610	28	
242.50782	42	
242.61749	42	
242.64210	30	
242.94139	7268	1+
242.98999	52	
243.21224	34	
243.23042	28	
243.28534	40	
243.82009	46	
243.96256	30	
244.62834	32	
244.75465	44	
244.90841	44	
244.93885	1696	1+
245.02642	72	
245.41387	36	
246.02000	34	
246.18561	34	
246.84106	74	
247.14608	40	
247.16081	34	
247.80339	32	
247.99999	34	
248.86132	82	
249.48224	26	
250.94416	48	
252.81909	78	
253.04744	38	
254.86520	66	
254.91326	244	1+
256.94348	32	
257.08921	92	
258.85920	42	
258.97704	82	
259.53021	24	
259.83912	68	
260.32432	26	
261.82892	178	
261.87984	70	
262.15013	26	
262.83113	146	
263.85702	58	
265.05120	84	
266.86341	54	
266.91766	44	
267.62523	32	
270.84139	72	
271.78016	46	
271.86027	66	
272.82158	76	
272.84371	76	
273.20499	26	
273.77420	38	
276.87874	56	
278.17173	86	
278.21864	30	
279.09012	1076	1+
279.18628	28	
279.23146	58	
279.59074	34	
279.83830	34	
279.87808	74	
280.82051	32	
280.91859	72	
281.96358	62	
282.09082	66	
282.79049	72	
283.00771	42	
283.05082	72	
283.22000	68	
283.79522	54	
283.90465	76	
283.96467	48	
284.16425	38	
284.29494	508	1+
284.37212	30	
284.84232	70	
285.98758	72	
286.81710	64	
286.85494	50	
289.88791	56	
289.94250	30	
290.78810	64	
292.38129	26	
292.80581	88	
293.82346	46	
296.92380	48	
299.01790	40	
299.78490	72	
300.53560	28	
300.81246	62	
301.73791	56	
303.04848	42	
303.79539	40	
304.80839	48	
304.89405	82	
306.64740	28	
307.63287	24	
307.80622	52	
307.88809	56	
308.15298	36	
310.21494	68	
310.82537	46	
311.88473	86	
313.01146	102	
314.03538	32	
314.37041	80	
316.75041	74	
320.29412	96	
322.23758	58	
324.29920	68	
326.89891	66	
327.28511	72	
END IONS

###FS:    #m/z: 340.93993 #charge 1+
###MS: 173
###MSMS: 175
BEGIN IONS
TITLE=Cmpd 131, +MS2(340.9399), 28.0-35.0eV, 3.8min #175
RTINSECONDS=226.38
SCANS=173,175
PEPMASS=340.93993	188888
CHARGE=1+
180.86340	74	
185.96022	112	
188.94781	60	
189.86380	82	
192.92305	64	
192.94897	68	
198.01676	72	
203.04901	64	
210.94215	60	
213.88064	66	
213.93808	88	
215.88399	256	1+
216.93343	68	
218.88941	64	
220.86667	90	
222.97110	118	
223.99261	78	
224.97707	72	
227.97076	76	
228.84312	320	1+
228.94127	60	
230.83670	58	
230.89260	70	
231.84678	60	
231.88814	66	
231.94611	62	
232.05089	60	
232.89507	62	
233.89684	96	
233.94512	86	
234.85379	66	
234.90088	74	
236.89080	66	
237.91008	72	
238.84588	420	1+
238.88121	92	
238.89809	96	
239.88203	166	
239.90672	72	
239.95648	96	
240.82761	96	
240.84151	880	1+
240.86611	82	
240.96728	88	
241.84321	734	1+
241.89886	138	
243.82708	498	1+
243.85609	88	
243.90434	98	
244.84409	58	
246.06267	68	
246.84740	230	1+
246.97814	56	
247.23322	74	
248.80141	70	
249.09214	60	
250.93269	86	
251.00184	80	
253.79810	66	
254.85359	68	
254.96657	122	
255.83499	56	
256.08635	76	
256.40038	70	
256.84659	98	
256.86894	72	
257.01045	72	
257.83229	60	
257.85548	208	
258.73016	68	
258.84676	1084	1+
258.87236	68	
259.91346	134	
259.93423	66	
259.95820	66	
260.83220	92	
261.84487	130	
261.91968	64	
262.83406	196	
263.06601	56	
263.82501	60	
263.84869	58	
263.87867	72	
264.07009	64	
264.85254	108	
265.18877	54	
265.85345	68	
266.99697	144	
267.17617	70	
267.84078	68	
267.87448	60	
268.81459	84	
268.83904	732	1+
268.94993	70	
269.96134	74	
270.82827	78	
270.94671	78	
272.87835	74	
273.80804	64	
274.30429	102	
274.85712	100	
275.86547	98	
275.91136	66	
275.94792	68	
276.85607	470	
277.86129	994	
277.88480	64	
278.22303	74	
278.84597	1084	1+
279.89046	76	
279.90859	76	
280.84886	114	
280.87201	60	
281.84979	76	
281.86609	82	
281.89268	68	
283.85507	66	
283.93134	56	
284.29390	64	
284.85497	68	
284.87776	76	
285.94612	70	
286.87899	68	
288.07660	100	
289.83598	66	
289.87341	194	1+
290.85697	62	
292.40246	78	
292.87092	62	
293.86159	60	
294.86205	124	
296.89204	68	
297.16895	68	
297.78559	70	
297.85967	92	
297.89003	200	
298.30677	68	
299.06037	56	
299.78410	66	
299.87519	110	
300.87177	184	
300.89387	56	
301.85849	88	
301.86592	68	
302.18046	104	
302.82834	92	
305.83595	78	
307.86454	76	
307.89900	72	
312.77013	66	
314.79749	60	
319.15453	62	
320.61713	96	
321.42269	88	
328.00330	56	
328.18837	112	
328.95395	150	
329.86460	60	
330.81237	80	
335.72459	84	
337.38690	84	
END IONS

###FS:    #m/z: 336.94505 #charge 1+
###MS: 173
###MSMS: 176
BEGIN IONS
TITLE=Cmpd 132, +MS2(336.9451), 28.0-35.0eV, 3.8min #176
RTINSECONDS=227.154
SCANS=173,176
PEPMASS=336.94505	16672
CHARGE=1+
203.92992	74	
207.97969	68	
211.10790	76	
211.94293	554	
212.87706	578	1+
213.94003	280	1+
215.88533	156	
219.83855	54	
221.94281	72	
222.84023	74	
223.96336	72	
224.97605	70	
225.97433	64	
227.85728	82	
227.95558	80	
228.83928	88	
228.89167	134	
228.91175	72	
229.09362	62	
229.95354	926	1+
230.88846	278	
231.10170	68	
231.88923	150	
231.94971	406	1+
231.96576	58	
232.83212	176	1+
232.90643	66	
236.87265	96	
236.88867	56	
236.91215	336	1+
238.85629	60	
239.85062	182	
240.79542	60	
240.84533	160	
240.86435	70	
240.94476	60	
241.84072	578	1+
242.93879	54	
243.83936	106	
243.94620	64	
244.84843	84	
244.89828	68	
244.93503	54	
244.96005	58	
246.85149	70	
246.86722	60	
246.97855	74	
247.12530	72	
247.96359	210	
248.90028	192	
249.05715	76	
249.95892	132	
250.99505	74	
251.83419	88	
251.87896	58	
252.84064	58	
252.97226	324	1+
253.00447	54	
253.86266	56	
253.90413	58	
253.93134	66	
254.86722	70	
254.91263	106	
254.96390	504	
255.79935	92	
255.89544	110	
257.23888	76	
257.86080	220	
258.01517	64	
258.84625	382	
258.86324	92	
259.85133	608	1+
261.83992	82	
262.88076	66	
262.94996	66	
263.01178	76	
264.85903	86	
265.01518	70	
266.84273	72	
266.85238	68	
266.86658	180	
266.89776	60	
267.84000	120	
267.91503	62	
268.09026	100	
268.84227	204	
269.85115	138	
269.87467	56	
270.83359	56	
270.85453	64	
270.98116	62	
270.99921	80	
271.86109	88	
271.94002	56	
271.98053	78	
272.43855	80	
272.87621	64	
272.92103	80	
273.84063	76	
273.87795	108	
274.10880	64	
274.85901	78	
274.97986	80	
275.11017	78	
275.97420	74	
276.81564	64	
276.85710	948	1+
276.87841	158	
277.83792	346	1+
277.93206	84	
278.88431	84	
279.05934	74	
280.26071	76	
280.85270	66	
282.87134	68	
283.02691	88	
285.01661	64	
285.85075	124	
286.85605	84	
287.84696	62	
287.86158	82	
288.85351	62	
289.80914	72	
289.86375	54	
289.87778	72	
293.10344	232	
293.19655	78	
293.52893	96	
293.99863	64	
294.86337	66	
295.02239	84	
295.88570	58	
296.87089	76	
297.88523	122	
297.93990	54	
298.26863	70	
298.30922	86	
300.84890	56	
300.87405	218	1+
303.08686	68	
305.85433	60	
305.89001	62	
306.89564	142	
308.85421	64	
309.80890	58	
309.86725	90	
309.88648	128	
313.36670	156	
314.82398	58	
314.92372	88	
316.25879	60	
316.46634	90	
316.86826	58	
320.96263	66	
321.27964	80	
322.94545	96	
325.89819	70	
334.20531	66	
335.16005	88	
337.83831	68	
338.90863	56	
338.92496	56	
END IONS

###FS:    #m/z: 340.93989 #charge 1+
###MS: 177
###MSMS: 178
BEGIN IONS
TITLE=Cmpd 133, +MS2(340.9399), 28.0-35.0eV, 3.9min #178
RTINSECONDS=230.808
SCANS=177-178
PEPMASS=340.93989	255208
CHARGE=1+
184.90851	92	
196.10680	66	
197.91991	144	
198.92671	76	
199.90635	104	
201.87992	76	
208.95621	84	
210.93827	72	
212.87969	176	
213.09646	66	
213.87875	74	
213.89302	66	
213.93807	366	
214.89628	68	
215.88792	102	
215.94179	72	
217.93544	200	
218.88204	128	
219.88051	68	
223.88784	86	
224.83593	118	
224.84979	68	
227.78919	70	
228.85569	64	
228.98751	72	
230.84936	88	
230.89242	130	
231.95076	300	1+
233.89482	88	
233.94581	72	
234.08696	72	
235.89427	282	1+
236.87546	78	
238.85804	80	
238.88691	62	
239.79829	72	
239.85360	210	1+
239.88030	74	
239.92171	180	
241.84407	664	1+
241.90011	60	
242.90601	78	
242.93857	78	
243.00205	64	
243.83124	398	1+
244.91578	72	
244.94067	70	
245.83456	124	
247.44162	86	
249.84112	198	1+
249.99382	66	
253.02155	68	
254.90367	152	
254.96174	68	
255.07999	74	
255.78747	68	
256.00744	68	
256.85348	150	
256.87199	162	
256.96316	76	
257.07551	70	
257.84919	88	
257.86360	132	
258.84538	1112	1+
258.99869	78	
260.83561	866	1+
261.01441	68	
261.05573	72	
261.16929	62	
261.88659	130	
261.91755	72	
262.81090	70	
262.86849	66	
262.89347	62	
263.88291	76	
264.07818	74	
264.60934	92	
264.86701	148	
265.86769	82	
266.84344	132	
266.86699	76	
267.14110	160	
268.84269	142	
268.85584	126	
269.06244	62	
269.84653	90	
270.83741	66	
272.44032	84	
272.81573	92	
272.84450	64	
272.91894	72	
273.89961	66	
274.22492	72	
274.43833	94	
274.86067	498	1+
276.85677	848	1+
277.03000	76	
278.55263	76	
278.84582	1062	1+
278.86495	282	
278.92164	82	
279.36884	92	
279.91340	70	
280.00143	82	
280.13302	64	
280.86889	76	
280.89678	284	1+
280.93443	158	
281.21099	74	
282.27654	80	
282.85274	326	1+
282.87348	294	1+
282.93614	72	
283.06948	64	
286.14971	62	
287.88202	122	
288.84154	74	
289.37859	90	
289.83626	76	
289.86962	72	
290.85267	64	
291.81475	82	
291.95683	66	
294.86104	314	1+
294.99504	72	
296.12852	92	
296.84850	66	
296.99353	92	
297.84944	104	
297.87831	64	
297.97426	64	
298.27078	70	
298.88244	80	
299.86627	160	
299.88316	116	
300.87156	142	
301.14962	66	
301.80382	68	
301.85683	112	
301.87504	98	
302.90757	66	
304.92639	72	
306.87655	76	
307.79761	68	
307.89449	92	
308.88648	72	
313.02859	76	
318.87822	80	
319.88125	62	
324.28635	94	
325.78930	104	
325.89826	84	
327.16932	66	
327.78733	70	
328.62124	78	
331.89030	74	
333.88665	76	
334.88130	72	
334.95574	106	
336.78936	68	
336.85947	80	
336.94529	64	
337.74597	78	
340.22785	66	
341.28436	68	
END IONS

###FS:    #m/z: 363.95562 #charge 1+
###MS: 177
###MSMS: 179
BEGIN IONS
TITLE=Cmpd 134, +MS2(363.9556), 28.0-35.0eV, 3.9min #179
RTINSECONDS=231.58
SCANS=177,179
PEPMASS=363.95562	88110
CHARGE=1+
117.86651	82	
183.92799	92	
185.86975	74	
189.86170	80	
191.85784	230	
192.92833	66	
193.85554	74	
196.88489	72	
205.90564	68	
206.96634	72	
209.94648	212	
211.83809	74	
211.96169	68	
212.87527	220	
214.89810	78	
215.85503	82	
218.88502	68	
222.95580	126	
223.88794	86	
224.94766	288	
224.97279	194	
225.96949	134	
226.94707	1512	1+
226.97075	222	
227.88009	64	
227.93177	90	
228.58277	72	
228.83343	64	
228.90846	100	
228.94044	1564	1+
230.07031	84	
230.85156	74	
230.88713	666	1+
231.81681	80	
232.88974	110	
233.90442	70	
240.90105	92	
240.94030	1004	
241.93882	3146	1+
242.88099	100	
242.94101	2044	1+
243.81888	284	1+
244.94169	616	1+
244.95515	386	
245.93310	64	
245.95894	210	
246.80645	80	
246.85771	206	
246.95211	710	1+
247.80777	170	
248.79963	358	1+
248.89622	208	
249.80205	272	1+
249.88515	78	
250.94821	106	
250.96788	70	
251.07839	80	
252.37584	96	
253.90567	84	
256.84829	80	
257.07737	90	
257.82996	68	
258.83205	162	
258.85144	252	1+
260.83770	246	1+
260.96866	82	
262.06065	78	
263.79122	66	
264.00054	70	
264.82087	210	
264.87688	76	
264.89898	90	
265.05876	84	
266.81340	372	1+
266.99748	68	
267.83156	72	
267.91322	84	
267.97447	186	
268.08622	78	
268.80781	112	
268.95955	78	
269.80864	72	
269.97529	70	
270.83370	84	
270.96743	146	
273.85015	104	
273.97700	72	
275.36080	74	
276.61947	88	
276.85371	216	1+
278.84434	224	
278.94238	82	
279.79952	66	
279.87826	70	
280.79233	830	1+
280.84033	102	
281.85370	66	
281.96896	66	
282.78886	136	
283.79179	150	
283.96661	72	
283.98098	70	
284.45735	78	
284.78645	100	
284.82387	126	
285.79059	80	
286.14542	66	
287.42631	96	
289.07980	72	
290.04914	78	
290.90919	70	
291.10219	68	
294.83469	92	
295.86484	76	
296.05055	94	
296.81060	270	
297.16246	64	
297.80470	744	1+
297.89329	66	
297.92733	70	
298.80561	492	1+
299.86466	64	
300.80425	426	1+
300.89119	70	
301.86499	438	
302.80435	66	
303.02100	74	
303.85170	98	
304.11188	84	
304.85325	76	
305.80393	82	
306.74100	72	
306.84228	80	
308.77463	66	
308.78920	80	
311.86101	78	
313.85022	66	
315.81989	68	
316.81440	116	
316.83582	88	
317.81353	72	
317.94039	92	
318.81971	164	
318.92455	76	
320.15778	68	
320.95781	88	
321.81860	124	
321.83636	102	
322.82253	116	
322.89017	84	
322.92795	110	
324.80697	74	
324.86992	76	
326.34610	88	
326.99640	70	
329.82233	78	
333.42670	78	
334.85772	96	
336.41091	66	
337.61254	80	
337.78198	68	
340.87833	70	
344.17851	68	
345.25884	66	
350.76569	68	
356.17454	68	
356.85856	76	
361.35857	76	
END IONS

###FS:    #m/z: 336.94482 #charge 1+
###MS: 177
###MSMS: 180
BEGIN IONS
TITLE=Cmpd 135, +MS2(336.9448), 28.0-35.0eV, 3.9min #180
RTINSECONDS=232.351
SCANS=177,180
PEPMASS=336.94482	19088
CHARGE=1+
187.86393	76	
200.83806	70	
201.01755	74	
202.88103	74	
210.94560	80	
211.94394	402	
212.87830	126	
213.87836	176	
213.94192	202	
214.86940	58	
214.93957	152	
215.88420	72	
217.96213	74	
218.83510	66	
222.01626	86	
222.83858	74	
223.82977	66	
224.83899	68	
224.86283	64	
225.88583	72	
225.95784	76	
226.82977	58	
228.11313	80	
228.83928	64	
229.95411	732	1+
230.88827	178	
230.91664	80	
231.82918	150	
231.95000	172	
232.02817	70	
233.83111	80	
233.95514	82	
234.83856	82	
234.92509	64	
239.84779	112	
239.92810	58	
240.83780	678	1+
240.86649	84	
240.90474	94	
241.84197	568	1+
242.11817	80	
242.85971	70	
243.84123	214	
246.09338	80	
247.96225	206	
249.96203	144	
250.82948	112	
250.90973	142	
250.95370	92	
251.83804	128	
251.95889	98	
251.97607	76	
252.03873	76	
252.94871	158	
252.97079	238	
253.08960	118	
253.82927	80	
253.90893	138	
254.08799	66	
254.12313	88	
254.96660	142	
255.07844	106	
255.85630	138	
255.97401	68	
256.84967	168	
257.10841	58	
257.12267	80	
257.84689	116	
258.84153	340	
259.82327	76	
259.84975	146	
260.86629	140	
261.84718	92	
262.87653	60	
264.51363	80	
265.87132	66	
266.86650	94	
266.97157	70	
267.83984	68	
268.84115	124	
269.83843	88	
269.86382	186	1+
270.27415	94	
270.98129	72	
271.84703	76	
272.85834	78	
272.88851	58	
273.89357	126	
273.94846	60	
274.09281	120	
274.14563	74	
274.86134	108	
275.58296	94	
275.86716	120	
275.88076	140	
276.85851	1006	1+
277.04839	72	
277.83671	72	
278.83514	284	
278.90130	62	
278.94024	94	
279.04678	72	
279.88270	66	
280.87929	66	
281.99593	88	
282.87624	156	
282.89789	78	
282.98873	62	
283.78686	58	
283.85931	62	
285.85475	110	
285.88395	70	
286.85255	282	
287.43264	90	
287.84837	116	
287.88051	64	
288.80628	66	
288.86662	74	
290.86310	72	
291.10619	66	
291.91337	92	
292.07733	80	
292.09385	92	
292.87969	60	
293.10922	192	
293.88355	80	
294.11415	78	
294.23607	102	
294.87100	72	
294.93234	80	
295.07940	74	
295.89611	64	
296.23197	60	
297.87287	156	1+
298.31114	78	
299.06235	82	
299.31164	106	
299.78495	64	
299.85384	90	
299.87017	82	
304.93912	58	
305.88137	84	
306.07656	80	
311.80691	64	
313.87013	68	
314.76457	66	
317.30135	58	
317.77182	66	
327.96744	66	
328.89072	82	
333.00076	108	
333.17977	58	
334.96249	72	
338.79861	70	
339.00871	70	
340.02853	70	
END IONS

###FS:    #m/z: 363.95556 #charge 1+
###MS: 181
###MSMS: 182
BEGIN IONS
TITLE=Cmpd 136, +MS2(363.9556), 28.0-35.0eV, 3.9min #182
RTINSECONDS=236.012
SCANS=181-182
PEPMASS=363.95556	75122
CHARGE=1+
93.31103	80	
189.85861	84	
191.67336	76	
191.85718	214	
199.88731	66	
207.88736	72	
208.48261	80	
208.88554	72	
209.86798	74	
209.94353	336	
210.88658	116	
212.87869	630	1+
214.89269	108	
215.86214	76	
216.88943	92	
218.89277	78	
220.89414	94	
222.83666	78	
222.89129	78	
222.94834	148	
223.88876	216	1+
224.94933	224	
224.97065	124	
225.94767	100	
225.96914	74	
226.86392	96	
226.94591	1662	1+
227.82603	70	
228.89662	130	
228.94248	1576	1+
228.96485	66	
229.04471	104	
230.80276	88	
230.84934	64	
230.88760	896	1+
232.89372	162	
233.82773	82	
234.87799	74	
239.07073	76	
240.94013	964	
240.96115	168	
241.04784	70	
241.91200	84	
241.93887	2734	1+
241.96747	70	
242.92292	74	
242.94116	1946	1+
242.96257	168	
243.47693	74	
243.81965	142	
244.81965	102	
244.84007	66	
244.94025	460	1+
244.95713	752	1+
245.82070	68	
246.81406	126	
246.95389	1092	1+
247.80465	82	
248.80077	554	1+
248.86325	72	
248.90052	276	1+
250.03085	90	
250.94255	76	
252.82865	92	
252.88528	64	
253.85298	88	
253.90216	142	
255.95071	124	
256.86867	82	
257.14636	74	
259.83959	80	
260.83434	126	
260.96932	312	
261.84215	72	
261.89195	82	
261.90573	70	
262.06679	94	
262.82874	268	1+
262.84458	140	
262.92430	96	
263.05551	98	
263.86290	82	
263.98266	86	
264.82143	118	
264.89305	104	
265.79106	72	
265.91110	84	
266.81255	210	
267.81215	106	
267.97533	142	
269.80805	78	
269.96942	378	1+
270.83944	92	
271.91203	64	
272.86626	72	
275.11221	74	
275.54012	86	
276.34786	98	
276.80840	190	
276.85577	230	
278.79935	146	
278.84099	312	1+
279.79869	140	
279.81187	148	
280.79311	756	1+
280.81590	78	
281.80911	64	
281.87646	100	
282.79317	258	1+
282.90105	82	
282.96372	70	
283.07123	74	
283.09205	66	
283.78451	222	1+
283.85122	100	
284.82365	154	
285.03737	70	
285.81704	104	
285.84279	204	
285.86177	74	
285.93803	76	
286.65461	70	
286.81887	82	
287.82421	76	
288.84156	64	
289.08387	112	
289.79668	176	1+
292.03109	80	
294.85352	74	
294.91716	80	
295.86255	82	
295.92988	70	
296.88574	92	
296.99595	70	
297.01238	78	
297.80881	136	
298.80358	1110	1+
299.82511	78	
299.86783	88	
300.79743	654	1+
300.94953	86	
301.80032	432	1+
301.84644	70	
301.86426	84	
302.90960	64	
303.85597	186	
306.95150	76	
314.18779	70	
314.88345	102	
315.16342	78	
316.82038	76	
317.81550	70	
317.88326	66	
318.81420	140	
318.89118	78	
319.82393	80	
320.82379	74	
321.81343	126	
321.86152	88	
321.91782	88	
323.81212	170	
324.81026	84	
324.87480	84	
328.00513	66	
337.94689	92	
339.83189	74	
340.83072	64	
342.14895	70	
343.92297	72	
354.88301	74	
355.91986	108	
369.23008	86	
END IONS

###FS:    #m/z: 359.96030 #charge 1+
###MS: 181
###MSMS: 183
BEGIN IONS
TITLE=Cmpd 137, +MS2(359.9603), 28.0-35.0eV, 4.0min #183
RTINSECONDS=236.784
SCANS=181,183
PEPMASS=359.96030	13634
CHARGE=1+
183.92969	72	
184.86681	76	
184.87846	64	
191.01100	74	
200.95466	96	
207.02654	52	
208.94061	74	
209.94190	126	
209.95611	120	
210.94716	82	
214.87867	68	
216.85912	70	
222.94993	132	
222.97226	68	
223.87520	82	
223.88795	80	
224.94575	198	
224.97337	90	
225.94667	80	
225.96906	386	1+
226.82067	92	
226.94664	896	1+
227.01476	54	
227.92876	60	
228.94191	520	
232.79573	60	
234.86317	352	1+
235.94830	82	
236.84122	56	
236.94929	70	
237.82703	54	
238.84701	64	
238.91123	58	
238.94360	64	
239.14109	70	
239.89186	66	
239.90512	66	
240.82384	80	
240.94039	720	1+
240.95639	202	
241.85449	72	
241.89861	70	
242.94014	104	
242.95865	160	
244.84650	76	
244.95414	526	
245.89055	72	
246.02989	64	
246.95304	634	1+
248.80264	262	1+
250.83539	210	
250.85088	66	
250.95103	136	
251.86475	52	
252.12852	66	
252.84231	54	
252.87561	56	
252.92434	80	
254.07227	68	
254.94388	58	
256.87298	74	
256.90011	86	
257.84373	66	
257.90890	88	
258.03505	92	
258.16329	76	
258.83220	116	
259.83529	60	
259.84910	80	
260.84232	210	
260.96668	98	
261.91783	70	
262.94723	128	
263.07884	72	
264.81769	350	1+
264.93497	78	
264.96305	92	
265.86712	80	
265.97936	70	
266.81187	372	1+
266.91305	110	
267.10980	80	
267.97126	132	
269.16924	68	
269.83543	58	
270.88641	124	
271.82493	82	
272.13090	52	
272.85004	74	
272.88470	70	
273.78984	54	
273.91986	74	
273.96254	54	
274.07238	76	
275.81555	56	
275.97233	68	
276.86048	86	
278.79965	124	
278.84009	74	
279.80818	56	
279.89068	76	
280.79023	472	1+
281.86294	62	
281.88717	152	
282.14280	70	
282.79286	62	
283.82797	54	
283.86328	96	
284.82724	176	
285.06946	62	
286.85818	72	
290.80245	74	
290.88827	64	
290.92173	68	
294.82396	82	
296.81064	180	
297.22865	72	
297.85352	56	
297.89334	62	
298.80361	682	1+
299.84896	76	
300.79383	208	1+
300.87656	70	
301.85504	92	
301.89332	94	
304.10589	54	
304.91131	60	
305.13402	52	
308.81113	82	
308.82628	74	
309.97753	78	
310.93171	52	
312.33158	52	
314.81455	302	1+
316.81155	126	
316.86391	70	
316.93614	70	
317.81828	72	
318.82552	68	
318.93081	64	
319.83038	56	
320.03695	76	
321.82028	118	
321.87593	74	
322.22413	70	
323.83965	78	
324.89686	60	
329.95597	62	
331.18387	62	
331.87730	70	
336.78518	70	
339.24122	60	
339.27971	74	
339.78197	68	
347.80263	66	
351.06679	74	
351.76205	72	
355.21134	64	
358.27242	94	
358.35153	52	
361.79524	68	
362.13634	58	
END IONS

###FS:    #m/z: 507.84434 #charge 1+
###MS: 181
###MSMS: 184
BEGIN IONS
TITLE=Cmpd 138, +MS2(507.8443), 28.2-35.2eV, 4.0min #184
RTINSECONDS=237.556
SCANS=181,184
PEPMASS=507.84434	12132
CHARGE=1+
104.08352	82	
210.93313	86	
212.91910	86	
213.89474	92	
224.97595	246	
232.89497	98	
236.00695	84	
248.08528	96	
250.39416	132	
251.04344	96	
258.92138	86	
267.10446	96	
268.89426	120	
271.81050	128	
273.08728	88	
275.39543	82	
279.13110	86	
279.83292	82	
280.82311	112	
287.85464	324	
289.87163	130	
290.86410	120	
293.81907	94	
293.87794	134	
297.90752	98	
298.01019	82	
298.88614	120	
299.90339	186	1+
303.86456	116	
304.88355	96	
305.57431	96	
305.86336	244	
306.95816	92	
307.89181	218	1+
308.14176	102	
308.87173	196	
309.90376	154	
311.88432	190	
311.90328	90	
312.86804	84	
312.96790	84	
314.86225	206	
320.34704	86	
320.81886	136	
321.13413	90	
321.82329	92	
323.88045	142	
325.33099	84	
326.88451	512	1+
327.80710	84	
328.79724	90	
328.86606	130	
332.84598	116	
332.87112	208	1+
333.83030	102	
341.01899	86	
342.76051	116	1+
343.87067	146	
346.32513	104	
346.34807	106	
347.00653	82	
350.76327	378	1+
350.82429	144	
350.88739	94	
351.82504	124	
352.35406	86	
352.40014	90	
352.90745	92	
359.82665	88	
360.77003	136	
361.85875	88	
363.78344	106	
364.83805	84	
364.96461	88	
365.77969	176	1+
367.72856	82	
367.84071	120	
368.70541	126	
368.72830	162	1+
369.83330	140	
370.79611	86	
373.72889	96	
374.81421	170	
378.76887	88	
379.35227	108	
380.39623	84	
380.71403	248	
380.74784	116	
380.86942	92	
381.71769	120	
382.71321	90	
384.74414	136	
385.75077	82	
386.83155	96	
389.21185	106	
389.92677	86	
390.84091	400	1+
392.75188	114	
392.82876	196	
392.97567	86	
394.73006	86	
394.77642	106	
395.42080	108	
396.75418	102	
397.40347	88	
398.73048	502	1+
398.78417	88	
399.80571	82	
400.72360	120	
402.71836	98	
402.89349	82	
404.87090	146	
405.76083	94	
405.85651	100	
406.79019	130	
407.86233	106	
408.07056	82	
408.77549	98	
408.84790	248	
409.70351	106	
409.71990	86	
409.85244	292	
410.83746	282	
410.86896	84	
411.07952	88	
411.70805	98	
413.75610	88	
414.29583	82	
415.09074	88	
415.83202	92	
416.75134	134	
419.81666	126	
421.88965	192	
422.74163	264	1+
422.87732	122	
423.77126	316	1+
423.82190	200	
423.86998	198	
424.82614	90	
425.75840	490	1+
426.85949	514	1+
427.73899	140	
428.74593	104	
428.82625	122	
428.84958	344	1+
428.87681	202	1+
429.70134	184	
429.76939	84	
430.73259	88	
430.84825	110	
431.86218	328	1+
433.32163	88	
433.85804	96	
434.79690	90	
434.89807	98	
439.89525	114	
440.68636	84	
440.89459	104	
444.87163	628	1+
445.74410	86	
446.88168	196	1+
448.72529	108	
448.89545	92	
458.89636	82	
459.90434	86	
463.88574	104	
467.16138	102	
467.88901	262	
485.89926	294	1+
509.30021	88	
END IONS

###FS:    #m/z: 322.92937 #charge 1+
###MS: 185
###MSMS: 186
BEGIN IONS
TITLE=Cmpd 139, +MS2(322.9294), 28.0-35.0eV, 4.0min #186
RTINSECONDS=241.233
SCANS=185-186
PEPMASS=322.92937	370328
CHARGE=1+
46.55817	32	
84.43586	32	
136.14176	60	
180.17709	86	
185.87667	62	
190.02464	76	
190.88045	74	
198.84339	84	
199.95662	44	
201.03979	68	
202.88258	56	
205.92839	74	
205.94856	76	
206.98019	94	
207.97587	138	
212.84166	74	
212.87956	56	
214.89119	82	
215.98162	32	
216.96042	86	
217.19199	66	
220.87424	124	
221.94448	84	
223.95953	78	
224.12321	82	
224.95119	56	
227.89833	78	
228.90773	56	
229.64226	32	
232.89513	66	
232.93482	40	
233.85765	56	
233.88552	62	
234.02829	64	
235.93317	66	
236.94266	110	
236.96806	70	
238.88306	66	
238.93365	120	
239.07582	120	
239.88247	54	
240.82271	66	
240.90447	96	
240.93972	2312	
240.96437	58	
241.10507	38	
241.22382	30	
241.93869	9174	1+
242.02300	50	
242.57131	38	
242.94094	6644	1+
243.11427	74	
243.23496	40	
243.64894	34	
243.82182	160	
244.12453	38	
244.58437	38	
244.85228	92	
244.93908	1552	
244.99419	34	
245.15978	34	
245.39677	60	
245.82544	32	
246.97716	160	1+
247.48991	42	
247.89189	66	
249.81714	32	
249.97445	82	
250.10645	76	
252.82124	54	
252.83674	56	
254.84388	64	
254.92597	78	
256.89916	68	
256.91650	154	
257.07933	80	
258.83208	150	
258.95129	80	
259.51053	40	
259.89458	68	
261.10762	34	
261.83024	118	
262.82670	54	
263.90676	80	
263.97680	54	
265.04131	40	
265.05898	124	
266.06123	58	
266.89950	92	
268.79060	54	
268.83676	70	
269.84612	74	
271.86708	50	
277.92374	62	
279.09176	1164	1+
279.85766	32	
279.91117	38	
280.36321	70	
280.91444	38	
280.92788	66	
281.08972	72	
281.82103	72	
281.84691	68	
281.87837	66	
281.98574	74	
282.27669	56	
282.89604	58	
283.17473	80	
283.97237	76	
284.21080	80	
284.28920	502	1+
284.30770	62	
284.62728	46	
284.86684	194	
284.97308	56	
285.84429	76	
285.87751	86	
286.40507	52	
286.82084	62	
286.92758	44	
287.15599	42	
288.07401	70	
289.88404	76	
293.79395	100	
296.92808	54	
299.44227	32	
299.77099	76	
299.87401	144	
299.89546	78	
301.87403	68	
301.98059	46	
304.01471	118	
304.22139	54	
304.90726	50	
306.88051	74	
307.81904	78	
307.88831	62	
308.79581	54	
311.62895	82	
312.83725	38	
312.86773	30	
313.19166	48	
313.61993	78	
314.88481	84	
319.84565	74	
319.88291	62	
320.37972	78	
323.91580	32	
324.16662	46	
324.98307	54	
325.31753	100	
326.01981	46	
326.15521	56	
327.23390	72	
328.07445	44	
END IONS

###FS:    #m/z: 363.95550 #charge 1+
###MS: 185
###MSMS: 187
BEGIN IONS
TITLE=Cmpd 140, +MS2(363.9555), 28.0-35.0eV, 4.1min #187
RTINSECONDS=242.005
SCANS=185,187
PEPMASS=363.95550	65896
CHARGE=1+
125.40619	66	
167.86634	70	
182.86741	68	
185.92335	74	
192.85845	76	
193.85880	80	
194.09854	70	
194.88586	68	
205.94964	106	
209.94612	98	
212.88027	480	1+
213.56287	84	
215.91426	100	
216.83750	72	
219.00014	110	
222.95567	86	
223.95240	76	
224.87040	76	
224.94902	288	
224.97168	182	
225.82325	72	
225.96601	96	
226.94812	1414	1+
226.97249	222	
227.04994	70	
227.92711	96	
228.87628	62	
228.89509	200	
228.94099	1474	1+
230.82907	78	
230.85110	66	
230.88605	490	1+
232.88874	166	
233.95515	76	
234.06035	64	
235.88412	74	
238.93706	110	
239.94505	80	
240.05522	72	
240.83965	66	
240.93968	582	
240.95976	120	
241.40773	70	
241.81635	66	
241.94134	526	
242.94140	2192	1+
243.94760	68	
244.04228	74	
244.09193	68	
244.46055	74	
244.81256	78	
244.84017	76	
244.93909	590	1+
244.95571	596	
245.84575	120	
245.89308	94	
246.85152	92	
246.95133	762	1+
246.97226	78	
247.82598	82	
248.15319	92	
248.80031	266	1+
248.89691	362	1+
249.85020	70	
249.94723	70	
250.79882	252	
250.94689	104	
250.97022	124	
253.91045	100	
253.94690	72	
255.85489	70	
256.89424	72	
258.83885	110	
259.82929	72	
260.82597	362	1+
260.85013	190	1+
260.86964	80	
262.12400	70	
263.83725	116	
264.81939	100	
265.80981	608	1+
265.81578	74	
266.81367	524	1+
266.84647	178	
266.95913	68	
267.97549	150	
268.81872	64	
268.84083	90	
269.96910	188	
270.82941	82	
271.91392	92	
274.03989	68	
275.87264	72	
276.85279	84	
277.81586	64	
277.97510	62	
278.80580	120	
279.10127	94	
279.79524	168	
279.88416	64	
280.10182	62	
280.79304	258	
280.89374	68	
281.78869	580	1+
282.78862	360	1+
282.82750	68	
282.96614	156	1+
283.84880	74	
284.79299	88	
284.82346	164	
285.82167	66	
285.85104	138	
286.81233	62	
286.91659	78	
287.43259	84	
289.07036	96	
289.87740	90	
290.20164	66	
290.86508	92	
292.41721	104	
292.43177	82	
294.86180	134	
295.11297	66	
296.80649	92	
296.82209	66	
297.05484	78	
297.81295	114	
298.80369	880	1+
298.86966	70	
298.91793	66	
299.11542	86	
299.87384	200	
300.09971	66	
300.80046	664	1+
301.86022	406	1+
301.97234	66	
302.02559	64	
302.79549	286	1+
303.85273	84	
304.83410	76	
306.88056	66	
307.44035	70	
307.88375	74	
308.83900	66	
308.97722	74	
309.80441	72	
311.81994	68	
311.87182	78	
313.93548	84	
314.61459	92	
314.81689	68	
315.75481	84	
315.82208	68	
315.88981	80	
316.81187	90	
317.42164	106	
317.81354	110	
318.80565	72	
321.81349	136	
322.87693	82	
323.81809	128	
323.84988	116	
324.90784	84	
326.87219	68	
347.72041	76	
351.27181	74	
358.80722	72	
363.18407	64	
364.53796	78	
367.90053	72	
END IONS

###FS:    #m/z: 359.96064 #charge 1+
###MS: 185
###MSMS: 188
BEGIN IONS
TITLE=Cmpd 141, +MS2(359.9606), 28.0-35.0eV, 4.1min #188
RTINSECONDS=242.777
SCANS=185,188
PEPMASS=359.96064	11534
CHARGE=1+
182.86230	72	
198.89211	94	
207.94596	74	
209.94183	142	
210.86929	62	
220.90134	78	
220.94615	64	
221.94661	220	1+
224.89782	58	
224.94955	466	1+
224.97407	56	
225.88435	62	
225.97138	58	
226.88736	88	
226.94684	782	1+
226.97195	242	
228.43420	80	
228.55125	106	
228.94155	762	1+
230.84223	76	
233.15591	58	
233.90429	80	
234.86362	124	
239.89786	74	
240.82814	66	
240.90248	64	
240.94117	250	
241.91190	56	
241.94144	334	
241.96473	108	
242.14513	92	
242.84825	178	1+
242.85982	66	
242.93404	68	
242.95947	252	
243.07060	92	
243.90784	80	
244.12666	76	
244.95746	538	1+
245.88541	68	
245.90083	74	
245.94083	68	
246.81071	72	
246.83961	66	
246.90480	112	
246.95424	368	
247.80592	138	
248.11814	64	
248.80563	98	
249.58061	66	
249.80180	68	
250.95010	64	
250.97522	58	
251.38222	90	
252.95000	66	
253.40701	64	
257.85347	60	
257.92653	70	
258.83318	146	
258.94155	56	
260.83079	112	
260.84960	60	
260.90305	58	
260.97024	154	
261.80821	64	
261.92777	82	
262.95120	130	
264.80121	60	
264.81713	54	
264.99083	64	
265.81571	62	
265.85731	94	
265.99119	54	
266.81418	294	1+
267.09989	60	
268.80859	66	
269.01775	70	
269.97142	72	
270.88605	76	
270.93880	66	
270.95689	78	
275.81312	68	
276.80644	126	
276.85579	84	
277.81339	64	
277.94204	80	
278.79909	112	
278.84834	422	1+
278.88098	64	
279.80552	126	
280.25665	66	
280.79658	326	
280.84228	78	
281.82060	88	
282.80666	98	
282.82550	70	
283.12288	64	
283.97927	56	
284.42405	114	
284.82424	258	1+
285.41477	102	
285.86519	80	
286.12483	66	
286.85829	66	
287.82848	66	
287.85111	102	
288.43277	84	
288.91901	64	
288.95008	66	
289.80462	60	
290.79207	74	
290.85868	76	
292.81002	92	
293.12076	68	
294.86311	106	
295.02688	80	
295.92783	66	
296.81876	58	
296.89531	136	
297.80475	146	
298.80437	610	
299.07725	62	
299.85906	56	
300.79753	162	
301.22363	58	
301.85916	78	
303.93875	72	
304.91099	52	
308.83288	56	
309.79987	72	
311.12883	64	
312.95300	82	
314.40103	74	
316.81491	196	
319.88127	62	
320.84147	74	
321.74844	64	
321.82140	192	
322.08993	74	
323.01792	56	
323.15954	70	
325.13940	60	
325.75850	56	
327.89372	70	
329.15178	68	
331.84786	102	
340.31919	64	
341.02587	92	
343.07417	64	
347.83245	82	
350.80719	62	
358.96802	100	
359.19851	60	
359.97578	64	
360.32546	98	
362.06648	66	
362.13880	64	
362.27909	62	
363.73646	66	
END IONS

###FS:    #m/z: 322.92948 #charge 1+
###MS: 189
###MSMS: 190
BEGIN IONS
TITLE=Cmpd 142, +MS2(322.9295), 28.0-35.0eV, 4.1min #190
RTINSECONDS=246.45
SCANS=189-190
PEPMASS=322.92948	420620
CHARGE=1+
127.81583	72	
149.26692	80	
192.89059	42	
198.83925	44	
201.04284	112	
205.97288	68	
206.97215	74	
207.97355	154	
210.83690	52	
211.03815	54	
212.88522	58	
214.93219	64	
215.71645	72	
219.05811	78	
220.87389	86	
222.96087	78	
222.99411	80	
223.06942	66	
223.95727	220	
224.83521	60	
224.89784	62	
226.09267	30	
227.87970	40	
228.83922	52	
228.87439	32	
228.92811	60	
230.95960	74	
233.98330	78	
235.07980	64	
236.90584	84	
238.06918	60	
238.93809	178	
238.98936	48	
239.02174	58	
239.07455	64	
239.12431	30	
240.82254	80	
240.84182	88	
240.85662	62	
240.91609	44	
240.94037	3824	
241.13348	40	
241.24381	30	
241.41932	42	
241.88035	32	
241.93881	10392	1+
242.18364	40	
242.24618	94	
242.55214	38	
242.94105	7504	1+
242.96770	78	
242.98627	104	
243.17677	30	
243.51326	28	
243.82150	92	
244.26873	50	
244.81860	146	
244.89839	54	
244.93999	1948	1+
245.06497	42	
245.47466	34	
245.65134	30	
245.87736	86	
246.30700	50	
246.36474	30	
246.93470	118	
246.97840	56	
247.05132	34	
247.14042	72	
248.64850	38	
248.86134	78	
249.94915	36	
250.94803	72	
251.95463	30	
254.13266	70	
255.10101	40	
256.84697	56	
256.89501	126	
258.83297	72	
260.83026	306	1+
260.85958	66	
262.86844	102	
264.35570	82	
265.06273	82	
265.80506	66	
265.98748	44	
266.86679	88	
268.84095	48	
268.85696	76	
272.80959	70	
272.82355	74	
274.37083	68	
274.44841	100	
275.85820	76	
276.86027	104	
276.94820	78	
278.47168	30	
278.69514	34	
279.09119	1372	1+
279.15905	60	
279.30305	56	
279.56726	48	
279.81032	72	
279.85975	66	
280.79100	68	
280.83464	62	
281.19251	52	
281.39628	82	
282.27844	48	
282.86284	38	
283.07548	74	
283.84420	66	
284.29036	192	
284.57135	76	
284.80921	64	
285.29465	200	
285.95251	78	
286.09365	70	
289.87765	64	
290.01565	70	
290.86091	54	
290.95570	32	
291.73720	40	
291.80240	54	
291.90121	32	
292.23223	74	
298.82921	70	
298.85668	80	
301.86544	74	
302.74553	54	
303.80575	66	
304.82959	46	
307.17323	50	
307.84060	92	
307.87115	30	
307.89036	80	
308.78937	30	
313.87699	56	
316.79652	32	
317.78942	44	
319.81763	64	
320.83705	62	
321.82765	54	
322.31248	60	
322.77337	84	
322.82174	76	
322.98954	58	
323.37598	34	
324.10024	68	
324.24191	104	
324.89914	66	
325.89808	60	
326.34437	50	
327.28264	30	
327.76268	60	
END IONS

###FS:    #m/z: 340.94004 #charge 1+
###MS: 189
###MSMS: 191
BEGIN IONS
TITLE=Cmpd 143, +MS2(340.9400), 28.0-35.0eV, 4.1min #191
RTINSECONDS=247.223
SCANS=189,191
PEPMASS=340.94004	208458
CHARGE=1+
192.92652	72	
195.93497	86	
198.89012	58	
205.93589	72	
206.96081	212	1+
210.93491	66	
210.95630	80	
211.78810	72	
212.88023	116	
213.88070	88	
213.93939	298	
215.88928	58	
215.94169	138	
219.89880	60	
220.87756	90	
221.88066	78	
221.95726	56	
222.84547	94	
222.89346	132	
223.88255	78	
223.96313	90	
223.97952	54	
224.96217	104	
224.97842	196	
225.86547	82	
225.88771	76	
227.93144	68	
228.77028	68	
228.84598	102	
228.94848	58	
229.84866	72	
230.71153	92	
230.84905	216	
230.88688	68	
231.95176	140	
234.90263	66	
234.92175	98	
235.89383	170	1+
237.84406	80	
237.90552	150	
238.83921	88	
238.85486	108	
238.88397	70	
239.81576	78	
239.91248	84	
240.84168	70	
240.91961	78	
241.84187	768	1+
241.90216	62	
241.94815	56	
243.14540	80	
243.83276	176	
244.15325	72	
244.87340	56	
244.95998	70	
245.82750	68	
245.86206	66	
246.85407	168	
246.98411	74	
249.96857	76	
252.02098	70	
254.87890	68	
254.96814	112	
256.07850	70	
256.83109	78	
256.85080	342	1+
256.89608	184	1+
257.86740	70	
258.84770	912	1+
258.96472	66	
259.91619	60	
261.05583	66	
261.48074	80	
261.83028	72	
261.85539	116	
261.92427	228	1+
263.90467	98	
265.86895	62	
266.84560	152	
267.85100	66	
268.83998	206	
269.82199	68	
270.83254	136	
271.83331	70	
272.86681	108	
272.92100	84	
272.95968	66	
273.88203	70	
273.93603	72	
274.85392	92	
274.87627	66	
274.90022	80	
275.86816	70	
275.92549	60	
276.11305	76	
276.85739	342	
276.98702	72	
277.86152	448	
278.81186	90	
278.84433	1124	1+
278.92566	56	
280.02428	66	
280.93299	82	
282.84196	76	
282.87303	68	
283.07786	56	
283.11029	62	
283.87998	58	
288.37016	82	
288.83741	54	
289.02131	70	
289.83788	94	
290.39649	110	
290.83389	78	
290.85916	78	
292.94028	68	
293.18193	58	
293.22623	68	
294.20683	56	
294.76391	56	
294.86655	58	
295.87073	64	
296.43946	70	
297.87209	136	
297.97835	70	
298.01557	82	
298.04602	68	
298.86612	298	1+
298.88909	114	
298.92140	154	
299.92535	90	
301.01158	60	
301.88276	70	
302.86663	64	
302.93780	54	
306.88729	64	
307.81049	62	
308.88242	60	
311.99132	72	
312.83519	60	
313.89396	68	
314.85223	70	
314.90203	62	
315.93351	76	
316.92280	60	
317.88161	56	
320.86606	84	
321.88052	72	
322.91432	78	
323.99475	54	
325.81611	64	
325.90042	66	
329.75283	88	
336.42672	96	
339.85218	66	
343.09501	62	
343.83640	64	
344.32626	64	
345.20848	72	
END IONS

###FS:    #m/z: 336.94504 #charge 1+
###MS: 189
###MSMS: 192
BEGIN IONS
TITLE=Cmpd 144, +MS2(336.9450), 28.0-35.0eV, 4.2min #192
RTINSECONDS=247.995
SCANS=189,192
PEPMASS=336.94504	17400
CHARGE=1+
188.88542	92	
201.04360	88	
201.16704	60	
211.91494	58	
211.94643	416	
212.87867	144	
212.97624	66	
213.93483	112	
215.88581	54	
215.93827	122	
217.93370	100	
218.84010	64	
220.87202	78	
221.87501	86	
222.97567	66	
223.82910	58	
223.97346	126	
224.84254	70	
225.16484	78	
225.96910	74	
226.86707	70	
228.85212	92	
228.88969	82	
228.95973	58	
229.95569	252	
229.97324	72	
230.89035	510	1+
231.95161	448	1+
232.82580	82	
232.88815	60	
233.89497	58	
234.09418	106	
234.92325	54	
236.90398	60	
238.83632	168	
238.87248	116	
238.88663	80	
239.84536	170	1+
240.81873	76	
240.83416	72	
241.71913	80	
241.84161	492	
241.99961	90	
242.84347	248	
243.08210	56	
243.82860	82	
244.84151	112	
244.90035	76	
245.84282	72	
245.85630	84	
246.83365	106	
246.85656	164	
246.90489	68	
246.97821	84	
247.00526	80	
247.96245	172	
248.89703	162	
249.90267	92	
249.96037	104	
250.05782	62	
250.82362	78	
250.95543	62	
251.83418	118	
251.91990	92	
252.84436	68	
252.93477	64	
252.96911	238	
253.38547	66	
253.83362	72	
253.90577	78	
254.85153	62	
254.96565	118	
256.08993	62	
256.25705	64	
256.85049	130	
256.86486	88	
256.90726	88	
257.85338	92	
257.87543	78	
257.89118	66	
258.84703	368	
258.93595	86	
259.85523	242	
260.79033	66	
260.85160	222	
260.94902	68	
261.84368	62	
261.86798	114	
261.98541	66	
263.13944	72	
263.86280	78	
266.84202	174	
266.88740	72	
266.98550	78	
267.80881	72	
267.84300	124	
268.10438	90	
268.84207	432	1+
268.90722	78	
268.95338	60	
268.96743	80	
269.58830	102	
269.87273	56	
271.92622	62	
272.18522	70	
272.85212	72	
272.87014	72	
273.37742	72	
273.84635	70	
273.87109	58	
274.87679	120	
275.84081	60	
275.85951	192	
275.87842	76	
276.85340	624	
276.98296	126	1+
277.83187	172	1+
277.86436	880	1+
279.01182	72	
279.85802	64	
279.88622	64	
280.80566	66	
280.97556	62	
281.04194	56	
282.01861	84	
283.80963	74	
283.88577	72	
285.85342	178	
286.80639	72	
286.84973	150	
287.84960	126	
287.87180	72	
289.88821	58	
292.04347	64	
292.86855	78	
293.10783	264	1+
293.84861	82	
293.88953	90	
294.86196	120	
295.12568	62	
295.92158	84	
295.94460	66	
296.20042	66	
296.90457	70	
298.85444	68	
303.91524	60	
304.85148	62	
308.29795	104	
311.88018	64	
312.07337	82	
313.86991	54	
315.95758	84	
317.82417	60	
320.61727	92	
325.97758	58	
336.64999	82	
339.86327	74	
340.82380	58	
END IONS

###FS:    #m/z: 322.92948 #charge 1+
###MS: 193
###MSMS: 194
BEGIN IONS
TITLE=Cmpd 145, +MS2(322.9295), 28.0-35.0eV, 4.2min #194
RTINSECONDS=251.647
SCANS=193-194
PEPMASS=322.92948	410670
CHARGE=1+
96.61700	32	
109.26422	150	
185.92003	92	
188.98486	80	
190.93134	50	
194.89147	92	
197.86983	112	
199.97062	74	
200.87630	54	
200.89022	84	
201.04397	102	
202.04751	70	
203.89826	30	
205.94935	34	
206.14903	30	
206.96796	72	
207.43070	36	
209.82864	54	
211.82945	68	
212.90120	54	
216.96981	76	
219.89682	68	
219.95210	66	
221.88047	40	
221.94263	72	
222.97370	70	
223.95966	152	
225.78785	36	
226.97228	94	
227.07033	42	
227.11120	38	
229.32204	44	
230.83128	62	
232.83344	108	
233.13346	34	
236.45094	36	
236.90549	66	
236.97164	42	
238.87733	62	
238.94002	162	
239.07510	284	
239.17050	34	
240.82438	66	
240.94057	2974	
241.02809	38	
241.11611	36	
241.70841	32	
241.82601	48	
241.89689	50	
241.94123	2460	
242.94113	7856	1+
242.99414	104	
243.04959	66	
243.13201	60	
243.20858	54	
243.22536	32	
243.82093	144	
243.85614	70	
243.88857	30	
244.81950	76	
244.93968	1358	1+
245.02260	44	
246.17802	60	
246.59445	108	
246.86828	72	
247.09050	34	
247.31833	32	
247.85519	42	
248.25588	30	
248.76479	30	
248.84181	54	
250.97533	86	
251.00156	32	
252.88742	64	
254.92307	70	
254.94003	48	
255.13609	80	
255.91699	58	
256.89652	300	
256.95164	38	
257.79255	56	
258.95698	32	
260.83181	68	
260.84788	80	
261.14952	70	
261.83438	76	
262.82725	112	
262.85654	66	
262.92056	54	
263.16356	44	
263.92659	52	
264.87075	72	
265.07918	62	
265.52922	44	
266.19189	68	
266.85107	82	
266.88954	64	
266.90730	50	
267.20622	74	
267.90142	44	
271.38759	86	
272.16288	108	
274.85561	60	
277.92596	34	
278.24835	74	
278.85192	78	
279.08964	1008	1+
279.23511	30	
279.90675	86	
280.05560	32	
280.13718	96	
280.85702	358	1+
281.05032	68	
281.25210	52	
282.27429	74	
283.04908	52	
283.93131	66	
283.94793	78	
283.97471	36	
284.21709	60	
284.29288	418	
286.86459	78	
288.06400	48	
288.80190	58	
289.78588	72	
289.87152	44	
290.11614	58	
290.85280	72	
291.85267	68	
293.85311	64	
295.85821	50	
297.05284	46	
298.93065	78	
300.84874	68	
302.39072	84	
302.97169	34	
305.18786	78	
306.85694	60	
307.80847	50	
308.16839	66	
308.84329	78	
308.90199	72	
309.80627	38	
310.81318	70	
314.86704	70	
320.21703	56	
321.20669	66	
321.46424	64	
322.19998	64	
322.92768	80	
323.05816	34	
325.06048	70	
325.32827	34	
327.89416	84	
END IONS

###FS:    #m/z: 340.94008 #charge 1+
###MS: 193
###MSMS: 195
BEGIN IONS
TITLE=Cmpd 146, +MS2(340.9401), 28.0-35.0eV, 4.2min #195
RTINSECONDS=252.42
SCANS=193,195
PEPMASS=340.94008	202306
CHARGE=1+
185.93011	72	
192.92241	116	
197.05548	74	
201.04510	72	
201.35694	82	
201.83479	58	
201.88165	66	
205.96761	100	
210.93289	120	
212.88219	336	1+
213.93796	370	1+
216.88462	214	1+
218.91847	58	
220.87670	58	
222.96650	234	1+
223.87704	92	
225.82872	56	
226.99282	90	
228.84464	130	
228.89935	64	
228.95414	72	
231.00998	66	
231.89105	124	
231.95048	220	
232.90625	82	
233.89719	128	
235.89174	56	
236.86018	64	
237.06429	78	
237.90085	160	
238.44083	76	
238.85582	134	
238.89994	64	
239.86135	60	
239.92485	112	
240.12931	58	
240.84531	142	
241.84252	706	
241.87597	74	
242.83416	88	
242.88680	58	
242.94452	72	
242.96345	74	
243.83404	264	
244.83074	144	
244.86002	54	
246.44995	68	
246.84910	76	
248.90873	78	
249.85459	70	
249.95702	80	
252.37411	90	
252.96176	64	
255.88939	76	
255.91914	106	
256.84988	128	
256.89385	124	
257.83005	66	
257.85975	174	
257.90106	72	
258.84528	442	
258.85759	240	
258.89186	80	
258.91174	64	
258.92545	72	
259.01835	102	
259.85217	298	
259.91434	60	
259.92846	64	
259.95411	70	
260.34111	78	
260.83422	300	
261.04025	90	
261.84245	298	
262.84308	160	
263.00340	58	
263.10733	78	
264.86921	74	
265.85508	76	
266.80532	78	
266.84235	128	
266.86120	74	
266.96770	58	
267.82910	92	
268.83985	438	1+
270.36292	78	
270.47801	92	
270.80237	200	1+
270.83487	74	
270.85561	56	
272.87435	66	
272.93512	76	
274.67869	66	
274.86575	108	
275.80308	64	
275.84357	78	
275.85943	268	
276.85542	856	
277.86235	480	
277.90163	140	
277.91968	88	
277.94664	76	
278.10197	56	
278.84541	760	1+
278.88925	74	
279.10825	58	
279.72608	70	
279.91097	64	
280.25615	92	
280.86148	242	1+
280.92665	106	
281.04617	78	
281.13377	58	
281.87415	66	
281.90146	90	
281.91967	82
[truncated: 1,904,649 more chars]
