# Supplementary material for: High-Throughput Venomics
Source: J Proteome Res. 2023 Apr 3;22(6):1734–46. doi: 10.1021/acs.jproteome.2c00780 (PMC10243144; doi:10.1021/acs.jproteome.2c00780)
Supplement: Supplementary file 9 — pr2c00780_si_009.zip [file pr2c00780_si_009.zip › Manual files/Calloselasma rhodostoma MGF/210702_Calloselasma_halfplate000067_5.1.201.mgf]

###	D:\Data\Julien\210702_Cr_half_TFA\210702_Calloselasma_halfplate000067.d\ProteinAnalysisResults.mgf
###	D:\Data\Julien\210702_Cr_half_TFA\210702_Calloselasma_halfplate000067.d\analysis.baf
###	210702_Calloselasma_halfplate000067.d
###	Instrument: maXis HD
###	Manufacturer: Bruker
###    PeakWidth 0.30, MiniumIntensity 10, S/N 1Apply threshold 0, Threshold 10
###    Retain Residuals no, Create neutrally no,
###    FullScan Parameters: AdductIon (+)+H (-)-H, LowMass 0, HighMass 8000, MaxCharge charge decon 4, MinPeaks 3
###    Perf. isotope decon yes, Max Charge Istopic decon 6, MW agreement 0.00, Abund. cutoff 2.00, Envelope cutoff 75.00
###    MaxRes   Parameters: AdductIon (+)+H (-)-H, LowMass 0, HighMass 8000 
###    Perf. isotope decon yes, Max Charge Istopic decon 6, Abund. cutoff 2.00
###    MSn      Parameters: AdductIon (+)+H (-)-H, LowMass 0, HighMass 8000 
###    Perf. isotope decon yes, Max Charge Istopic decon 4, Abund. cutoff 0.05
###    Global Charge Limit: no 3, Prefer FullScan Result: yes, Export what: 2 (0=non deconv/1=deconv only/2=mixed), NoMSMSSignals: 150, Intensity threshold: 10, NoMSSignals (deconv): 2, NoMSSignals (non-deconv): 2, NormalizeData: no, SingleCharged: yes
###
COM=210702_Calloselasma_halfplate000067.d
USERNAME=Demo User

###FS:    #m/z: 531.40694 #charge 1+
###MS: 2
###MSMS: 3
BEGIN IONS
TITLE=Cmpd 1, +MS2(531.4069), 28.8-35.9eV, 0.0min #3
RTINSECONDS=1.8905
SCANS=2-3
PEPMASS=531.40694	261796
CHARGE=1+
208.94641	4058	
211.94338	8968	
222.95120	14386	1+
226.94619	16098	
227.19861	4754	
228.94222	32344	1+
234.96977	10408	
234.99761	11852	
235.20207	5208	
238.14731	3616	
239.07916	4630	
239.14594	13654	1+
239.23022	9584	1+
240.96217	10682	
243.22683	6100	1+
244.95639	13772	
245.18435	4936	
245.94383	22514	1+
246.97484	3828	
247.24025	3946	
249.97135	35836	1+
250.94617	62146	1+
250.99681	7430	
251.19728	7136	
252.97059	312052	1+
253.21272	6512	
254.94123	21238	1+
254.96579	120712	1+
255.22895	4038	
256.26064	9344	1+
256.96365	18898	1+
258.96921	3776	
261.97425	15120	
263.97781	54518	1+
265.97526	6516	
267.97282	8150	
268.95701	26272	1+
270.98060	6782	
272.95088	3600	
274.08973	4958	
274.27121	14762	1+
279.09064	6940	
279.22877	10200	1+
280.26156	3580	
281.24475	18022	1+
282.27629	20186	
283.17232	10210	
283.26080	20068	1+
284.29189	17222	1+
285.20143	4360	
285.22018	3644	
285.94099	33776	1+
285.98243	3778	
287.25566	5250	
288.25045	16486	1+
290.26663	36018	1+
291.09892	3824	
291.19460	9680	1+
291.21104	3742	
291.97282	14646	1+
292.10039	4420	
293.20828	8706	1+
293.24573	7196	1+
293.97488	32900	1+
293.99619	20778	1+
294.93654	5758	
295.12731	5374	
295.22405	13114	1+
295.99166	6608	
296.29209	5334	
297.07765	12042	1+
297.23929	16220	1+
297.90405	5732	
298.27152	7050	1+
299.25243	5768	1+
300.28653	12366	1+
301.22054	6584	1+
302.17404	15200	1+
302.30253	25490	1+
303.95107	11286	1+
304.28226	6224	
305.26578	5490	
305.95221	4174	
307.24551	65440	1+
309.20274	4042	
309.25594	7212	
309.27473	4206	
310.24970	7070	1+
310.30789	19924	1+
311.05355	3758	
311.16392	6848	1+
311.21921	9158	1+
311.25512	5320	1+
311.27355	7084	1+
311.86857	4786	
311.93503	6020	
311.98563	31182	1+
312.32312	10988	1+
312.94688	5588	
313.21903	10142	1+
313.23860	10032	1+
313.26708	12994	1+
313.29248	9922	1+
313.92827	119680	1+
316.28186	22458	1+
316.31808	10458	1+
318.29753	39292	1+
318.93390	70652	1+
320.93286	26736	1+
320.95709	3900	
321.18515	6508	1+
322.92895	422204	1+
323.01684	4442	
323.23763	25946	1+
323.28570	12490	1+
324.19934	11866	1+
324.32351	5302	
325.25311	56744	1+
326.17318	3722	
326.30164	6770	
326.87126	10694	1+
326.96665	3838	
327.00543	6902	
327.20095	10016	1+
327.22720	3746	
327.26873	67062	1+
328.31803	11966	1+
329.00313	6858	
329.22751	34852	1+
329.28341	12712	1+
330.16752	9142	1+
330.26358	9676	1+
330.33407	50772	1+
331.22747	15504	1+
331.30320	21346	1+
331.93836	7846	
334.95087	17604	1+
335.00171	73658	1+
336.94437	363126	1+
337.06302	4428	
337.21736	7812	1+
337.26914	5662	1+
338.33889	48552	1+
339.23230	10954	1+
339.26897	4726	
340.35388	9832	1+
340.93923	205844	1+
341.02655	8862	1+
341.24813	53486	1+
341.28414	11634	1+
342.33348	4062	
343.26344	61636	1+
343.30319	13476	1+
344.18298	3592	
344.31210	7956	1+
344.34998	21286	1+
345.02463	4974	
345.20440	19794	1+
345.27775	12460	1+
346.02208	12506	1+
346.32878	20862	1+
347.20058	5502	
348.17715	5930	1+
349.25505	4704	
349.29238	116172	1+
351.27161	52138	1+
352.89532	10380	
353.28229	7858	1+
353.89590	6758	
354.08967	12888	1+
354.17277	5908	1+
354.31508	44528	1+
354.89180	5176	
354.95532	4360	
355.06690	13546	1+
355.22694	8228	1+
355.27928	4748	
356.27892	3844	
356.34886	9896	1+
357.24321	27372	1+
357.96582	11396	
358.19861	6740	
358.36549	80088	1+
358.94987	12938	
359.20196	3608	
359.96010	260060	1+
360.34682	7684	1+
363.21680	14940	1+
363.30838	22634	1+
363.95510	133388	1+
365.23145	4354	
365.28498	3572	
365.31550	3756	
366.31854	6158	
367.24883	3630	
367.29997	5126	
367.33283	24328	1+
368.30435	14436	1+
368.38641	10008	
368.42240	9022	1+
369.27889	3752	
369.34796	9326	1+
369.38416	5272	
371.09657	57568	1+
371.22390	9084	1+
371.27515	45194	1+
371.32230	4492	
371.36168	5846	
371.90570	4992	
372.32546	75262	1+
372.38100	13822	1+
373.25376	23522	1+
374.28473	7638	1+
374.36034	21490	1+
375.25290	20902	1+
376.21381	7430	1+
376.25620	18206	1+
376.28391	11638	1+
376.88551	3608	
377.28700	8858	1+
379.30230	5446	
381.31462	5256	
381.96558	7144	
382.20277	12126	1+
382.40174	4830	
383.29397	4582	
383.32878	33958	1+
384.38043	5098	
385.29113	9484	1+
385.34245	10752	1+
385.37884	3758	
386.39713	230834	1+
387.24857	15482	1+
389.23072	13784	1+
389.28639	7848	1+
392.21847	7304	1+
393.26384	7048	1+
393.31865	197082	1+
394.20931	8906	1+
394.29605	40502	1+
395.29918	31752	1+
396.34425	8238	1+
396.41683	16068	1+
399.23480	4234	
399.27013	8426	1+
399.32392	8086	1+
400.20923	11886	1+
400.37632	8550	1+
400.41251	115850	1+
401.28409	7284	1+
401.33821	4108	
402.35288	9324	1+
403.22699	4250	
404.27498	8046	1+
407.29748	25532	1+
407.33400	16646	1+
409.34477	3622	
410.28647	8566	1+
410.34569	61340	1+
412.17166	5904	1+
412.32332	16374	1+
412.41245	16810	1+
414.31992	4282	
414.42862	238558	1+
415.16668	6220	1+
415.24597	4634	
415.30118	85640	1+
417.27948	7626	1+
417.33172	5364	
418.33451	8192	1+
419.30959	5200	1+
419.33813	5446	1+
420.25177	9784	1+
421.31286	7970	1+
421.35045	3980	
423.32591	6386	1+
423.35885	3642	
424.36665	14296	1+
426.18583	15124	1+
426.29450	9878	1+
427.30362	6094	1+
427.39739	12170	1+
428.27356	7138	1+
428.40579	7538	1+
428.44402	20312	1+
429.08638	5614	1+
429.31694	7882	
429.38051	14940	1+
430.18326	3960	
430.31491	4182	
430.38555	14524	1+
431.08517	26844	1+
431.27387	35692	1+
431.31676	4026	
432.19941	6756	1+
432.24857	10004	1+
432.30576	4010	
433.32770	3594	
434.36196	12132	1+
435.36545	9060	1+
437.34470	166048	1+
437.88607	4074	
438.16325	6330	1+
439.32694	9578	1+
439.39211	5558	1+
439.89195	9336	1+
440.20347	5846	1+
441.32158	3848	
441.35570	3874	
442.21055	6170	1+
442.45877	7436	1+
442.87575	3776	
443.29640	9668	1+
443.33588	4304	
443.38629	3848	
444.38137	20672	1+
444.87152	32810	1+
445.11738	6662	
445.18751	8734	1+
445.29053	5032	
446.11707	4158	
447.31200	22982	1+
449.31982	4210	
449.87788	5762	
450.35710	12486	1+
451.15464	4282	
451.21103	5684	1+
451.35922	10838	1+
451.90052	10562	1+
453.35558	4004	
454.37145	154196	1+
455.34152	3568	
456.35041	21146	1+
457.90342	4022	
459.27770	6446	1+
459.32666	57538	1+
460.16633	5344	1+
462.38952	9962	1+
462.90827	8752	1+
465.17437	11578	1+
465.28528	4366	
465.33995	5706	
465.37448	3710	
465.40406	8982	1+
467.33672	4070	
467.37067	4042	
467.41428	25212	1+
467.88701	22546	1+
468.34393	9118	1+
468.38660	14852	1+
468.41756	21950	1+
469.70455	5760	
470.20639	6504	1+
470.28494	6430	1+
471.24449	8308	1+
475.29967	48090	1+
475.40382	5398	1+
479.18770	5522	1+
479.39065	3932	
479.43518	9450	1+
481.37019	129864	1+
482.18367	15292	1+
483.18580	13068	1+
483.22611	6130	1+
484.41185	12942	1+
485.34948	3672	
485.38205	4216	
486.26110	7616	1+
486.38340	6130	
486.42815	40458	1+
487.31782	8560	1+
487.35439	3648	
487.39144	4060	
488.25570	9286	1+
489.31760	5698	1+
490.34830	7666	1+
490.90238	14260	1+
491.28249	5660	1+
493.45736	4504	
494.46349	7582	1+
495.38829	5052	
495.41915	3658	
495.44016	4268	
497.38212	4338	
498.39819	223788	1+
500.37667	15736	1+
501.20034	7986	1+
501.23540	7322	1+
502.37875	8144	
502.41939	3830	
503.11177	7102	1+
503.29715	5412	1+
503.35385	26132	1+
504.11524	5408	1+
505.29722	6242	1+
505.37614	4566	1+
506.42601	7938	1+
506.46926	13064	1+
507.43262	6252	1+
507.47415	11072	1+
507.84542	10730	1+
508.36733	8610	1+
509.19818	6774	1+
509.27258	11008	1+
509.37064	6092	1+
509.45213	6666	1+
510.27556	9288	1+
510.31237	7432	1+
510.55858	10742	1+
510.85498	8314	1+
511.19114	9982	1+
511.39904	4380	
512.19065	7542	1+
512.40442	15692	1+
512.47629	11570	1+
512.85867	35640	1+
513.26368	11966	1+
513.48204	9812	1+
514.37161	7600	1+
515.22933	8792	1+
515.42308	7156	1+
517.37344	16816	1+
518.37269	13038	1+
518.46586	7230	1+
519.24629	7354	1+
519.32742	48566	1+
519.44082	8912	1+
520.38904	19798	1+
520.49404	11182	1+
521.30323	5538	1+
521.86025	4132	
522.38748	12474	1+
522.41942	7868	1+
522.59518	7286	1+
523.11150	45914	1+
523.28079	11088	1+
523.41591	5628	1+
523.46972	15748	1+
524.19338	4570	1+
524.85748	10542	1+
525.16937	9116	1+
525.39687	88912	1+
525.85537	9968	1+
526.17176	5948	1+
526.20656	4210	1+
528.16710	16800	1+
528.33313	6164	1+
528.49578	10726	1+
529.22228	10746	1+
529.39437	6222	1+
530.23489	9130	1+
530.28003	8450	1+
530.87163	4246	
531.40608	763218	1+
532.32880	7576	1+
533.24483	7896	1+
533.87787	7410	1+
534.37379	10824	1+
534.46120	8412	1+
535.33454	22106	1+
535.46568	6384	1+
535.87388	37044	1+
536.23692	10290	1+
536.33977	23452	1+
END IONS

###FS:    #m/z: 322.92923 #charge 1+
###MS: 2
###MSMS: 4
BEGIN IONS
TITLE=Cmpd 2, +MS2(322.9292), 28.0-35.0eV, 0.1min #4
RTINSECONDS=2.6625
SCANS=2,4
PEPMASS=322.92923	191112
CHARGE=1+
205.94644	256	
207.08947	174	1+
211.10252	94	
213.88623	200	1+
213.94867	106	
219.17490	292	
222.05930	132	
222.95421	126	
223.95841	168	
224.10486	116	
224.97604	146	
227.07922	140	
227.65924	102	
227.93200	134	
233.04253	100	
233.06541	424	1+
235.11240	166	
235.18136	140	
235.44886	90	
235.98457	240	1+
236.07774	170	
236.99218	200	1+
237.10496	98	
237.14834	100	
238.07307	168	
238.09227	98	
239.07777	474	1+
239.45843	98	
240.93998	160	
241.04562	128	
241.19739	108	
241.99012	90	
242.94042	276	1+
243.04646	98	
243.88371	110	
244.00021	126	
245.09989	222	1+
245.94157	436	1+
246.97465	420	1+
249.99450	194	
250.12761	120	
250.94634	152	
251.65394	104	
251.92374	90	
251.94312	100	
252.00361	196	
252.06096	208	1+
252.11712	94	
253.03112	92	
254.09175	216	1+
254.65779	94	
255.14360	92	
255.16021	144	
255.86986	116	
256.05722	120	
256.17835	122	
257.13547	116	
257.96575	166	1+
260.01165	224	1+
260.17413	312	1+
261.01445	178	1+
261.11836	234	1+
261.15909	166	
261.97638	192	1+
262.12033	162	1+
262.17199	130	
263.06807	94	
263.63538	94	
264.03098	100	
264.11134	138	
265.01831	280	
265.06178	186	
265.12901	100	
265.15100	128	
266.03867	172	
266.08956	96	
266.13910	294	1+
266.16539	102	
266.26101	164	
266.99774	182	
267.03563	158	
267.25151	130	
267.26857	94	
268.05689	96	
268.23709	108	
268.25952	130	
268.46027	94	
268.95305	268	1+
268.98442	108	
269.00221	338	1+
271.28618	104	
272.16652	132	
276.38845	106	
277.09111	330	
278.05016	212	
278.20787	106	
278.24571	266	1+
278.55241	90	
279.06630	112	
279.09118	1120	
279.23064	322	
279.27588	96	
280.01849	220	1+
280.09422	562	
280.14149	1664	1+
280.20139	120	
280.23428	166	
280.27951	106	
281.05013	384	1+
281.08275	100	
281.18206	124	
281.19764	102	
281.24669	230	
282.08597	136	
282.19016	132	
282.27555	250	
282.30733	106	
283.02678	256	
283.06735	180	
283.26079	642	1+
283.66242	98	
284.05108	144	
284.11692	180	1+
284.13975	120	
284.29177	3646	1+
284.95225	130	
285.02437	96	
285.98995	94	
287.05494	288	1+
287.27588	102	
288.15982	116	
289.88117	158	
294.16102	358	1+
294.21776	96	
294.28255	184	1+
295.06754	112	
297.09406	114	
298.05438	494	1+
299.05635	410	1+
300.19514	92	
301.03885	132	
302.24788	122	
303.14284	366	1+
303.15349	378	1+
303.59206	96	
304.17759	140	
304.26482	316	1+
305.18671	134	
305.88756	120	
306.08387	112	
306.13175	206	1+
306.19929	180	1+
306.27562	154	
306.30129	166	
306.88533	544	1+
307.03779	140	
307.10636	280	1+
307.28382	184	
307.30129	174	
307.79759	94	
307.89358	308	1+
308.17108	182	1+
308.26676	104	
308.29091	706	
308.92940	96	
309.22421	114	
309.29554	344	
309.68984	92	
310.30592	1078	1+
311.00479	144	
311.86884	154	
313.02858	332	
313.27196	96	
313.91537	152	
318.28064	144	
319.18554	218	1+
320.15225	142	
320.21074	274	1+
320.24201	100	
321.03721	140	
321.11518	110	
322.06762	188	1+
322.16179	144	
322.22779	136	
322.30361	268	1+
323.15134	96	
323.23754	7150	1+
323.28222	282	1+
323.90476	106	
324.13508	1482	1+
324.20490	1744	1+
324.44402	94	
324.89235	100	
325.00065	116	
325.07526	350	1+
325.17787	156	
325.31863	574	1+
326.06986	332	1+
326.16911	114	
326.20669	546	1+
326.27932	174	
326.37652	370	1+
326.69914	310	
326.86601	102	
326.90143	90	
327.10390	110	
327.21286	374	1+
327.24455	294	
327.26122	306	1+
END IONS

###FS:    #m/z: 336.94528 #charge 1+
###MS: 2
###MSMS: 5
BEGIN IONS
TITLE=Cmpd 3, +MS2(336.9453), 28.0-35.0eV, 0.1min #5
RTINSECONDS=3.435
SCANS=2,5
PEPMASS=336.94528	151240
CHARGE=1+
202.23612	100	
205.95263	106	
208.09430	138	
211.94410	3332	1+
213.93813	1488	1+
215.88600	96	
215.93389	142	
219.12130	216	1+
221.89125	102	
223.97292	464	1+
224.06551	118	1+
229.95346	3740	1+
231.02879	114	
231.90495	258	
231.94754	1672	1+
232.05982	194	1+
233.04300	104	
234.04208	332	1+
234.10898	234	1+
234.14480	114	
234.97531	122	
236.08357	106	
237.15887	100	
238.89340	208	1+
238.94781	144	
240.94668	104	
241.04561	130	
241.85465	100	
243.05719	144	
243.09931	154	
243.89405	102	
244.03593	246	1+
244.05867	100	
244.11024	142	
244.94316	140	
246.97552	142	
247.03064	326	1+
247.09624	128	
247.16265	200	1+
247.96527	786	
248.98645	126	
249.10761	208	
249.14788	136	
249.64849	98	
249.95952	246	
250.06603	200	1+
250.94756	174	
250.96449	154	
250.98735	130	
251.03726	196	
251.11616	332	1+
251.14455	110	
251.21747	106	
251.95592	142	
252.23355	138	
252.92557	142	
252.97081	2782	1+
253.01209	132	
254.05931	130	
254.08960	230	
254.96541	548	1+
255.04153	108	
255.07445	1110	1+
255.11238	142	1+
256.03919	242	1+
257.23323	98	
258.14111	116	
259.06019	110	
259.24013	174	
260.09062	110	
260.98948	134	
261.05400	104	
261.21942	130	
262.14209	150	
263.05619	242	1+
264.08023	132	
265.01430	150	
265.99478	264	1+
266.25298	100	
268.05492	104	
268.29953	98	
270.72438	96	
270.98287	146	
271.08131	140	
271.16712	98	
272.08396	100	
273.10546	144	
274.04789	142	1+
274.18504	174	
276.22729	140	
277.08305	106	
277.96196	168	
278.24699	140	
279.00764	114	
279.09436	114	
279.85904	156	1+
280.27436	104	
281.04887	228	
281.18629	146	
281.95147	102	
282.05015	154	
282.27479	150	
283.02728	194	
283.10474	116	
283.17076	96	
283.98582	180	1+
284.05108	110	
284.15670	252	1+
285.02385	148	
286.05612	220	1+
287.09293	114	
287.88251	154	
288.20303	216	1+
289.14697	340	1+
290.85824	108	
291.03139	144	
292.02658	278	1+
292.09878	124	
293.06935	110	
293.28482	128	
293.85259	116	
294.10475	104	
294.20149	114	
294.27922	132	
295.12930	240	1+
295.20927	138	
295.97438	116	
296.09606	118	
296.19795	110	
297.00478	122	
297.18651	104	
297.29837	102	
297.83850	100	
298.11342	112	
298.13764	126	
299.00206	198	1+
299.05390	624	1+
299.10503	98	
302.24356	124	
302.92776	96	
303.20780	160	
304.09599	126	
304.94512	106	
305.04286	102	
305.27041	238	1+
306.79161	136	
307.60382	102	
308.92119	102	
309.02480	164	
309.30205	126	
310.08951	300	1+
310.30656	184	
310.33609	100	
312.11879	198	1+
314.24581	420	1+
315.65002	94	
316.19313	280	1+
320.16334	98	
320.25924	148	
321.22203	590	1+
321.28563	134	
321.33454	100	
322.07694	250	1+
322.13516	220	
322.30738	428	1+
323.10995	172	1+
323.13975	148	
323.23869	1278	1+
323.27379	114	
325.12134	128	1+
325.90171	118	
326.19690	96	
327.80410	192	1+
328.18789	142	
329.31630	112	
332.08580	112	
333.14794	102	
333.21613	196	
334.16494	146	
335.23195	188	
336.21370	496	1+
336.32866	96	
337.08612	98	
337.12320	248	1+
337.19320	250	1+
337.21488	352	1+
337.25220	170	
338.26145	150	
338.34416	118	
339.23692	150	
339.28426	170	
339.78551	134	
340.10131	268	
340.20291	94	
340.29455	100	
340.34805	110	
340.39066	604	1+
340.66988	100	
341.01021	132	
341.12538	96	
341.24919	156	
342.13177	286	1+
END IONS

###FS:    #m/z: 531.40641 #charge 1+
###MS: 6
###MSMS: 7
BEGIN IONS
TITLE=Cmpd 4, +MS2(531.4064), 28.8-35.9eV, 0.1min #7
RTINSECONDS=7.1345
SCANS=6-7
PEPMASS=531.40641	182130
CHARGE=1+
232.06756	448	1+
234.13892	224	1+
235.96550	324	1+
241.19468	174	
242.15041	196	
243.89240	386	1+
249.05131	386	1+
253.05521	280	1+
255.17580	252	
255.95424	210	1+
257.06431	220	1+
257.15328	352	1+
259.06129	198	1+
259.11781	200	1+
259.97073	392	1+
260.09278	192	1+
260.13817	314	1+
262.11906	152	1+
264.07273	374	1+
267.10230	178	
267.17820	204	1+
268.05924	284	1+
268.94305	206	1+
268.97977	210	1+
270.95238	298	1+
273.18500	506	1+
273.87302	332	1+
274.98943	172	1+
276.21744	312	1+
277.09527	402	1+
277.21922	262	1+
277.98613	240	1+
279.97766	268	1+
280.12063	386	1+
280.25726	216	
280.88767	184	1+
283.02770	318	1+
283.25966	1348	1+
284.00200	410	1+
285.00584	344	1+
285.07364	240	1+
285.17180	282	1+
285.26484	396	1+
286.15394	184	
286.26916	332	1+
288.09683	204	
288.87673	804	1+
289.10686	190	1+
289.87973	710	1+
291.05706	270	1+
291.15894	176	1+
291.19594	238	
291.28573	142	1+
292.87115	436	1+
293.08882	316	1+
293.95719	270	1+
294.96010	244	1+
295.00851	196	1+
295.05986	224	1+
295.91636	1492	1+
296.04534	190	1+
296.88007	532	1+
298.10087	344	1+
298.85168	430	
298.87721	724	1+
299.05756	298	1+
299.13957	182	
299.17181	196	1+
299.20099	156	1+
300.09521	278	1+
300.14810	204	
300.28399	278	1+
300.84949	176	
300.87346	224	
301.03921	324	1+
301.12728	196	
305.83405	222	1+
307.02199	296	1+
307.03759	232	1+
307.10012	266	1+
307.12064	366	1+
307.89044	456	
308.04902	266	1+
308.08023	198	1+
308.79177	178	
308.89202	334	
308.96707	186	1+
309.88914	182	
311.29496	384	1+
311.88627	508	
312.16537	182	1+
312.26031	212	
312.87088	334	1+
313.14320	236	1+
313.92770	4650	1+
314.86426	898	1+
314.89292	502	1+
316.14751	198	1+
316.86749	184	
316.88867	664	
317.87040	174	
318.09114	312	1+
318.27021	248	1+
318.86092	274	
318.88685	268	1+
318.93384	844	1+
318.97433	266	1+
320.14974	174	
320.80803	194	1+
321.20706	208	1+
322.89521	304	1+
323.85265	620	1+
324.85486	410	1+
324.92255	226	1+
325.90112	482	1+
326.07348	184	
326.11258	270	1+
327.01655	202	
327.80947	274	1+
330.89101	324	1+
331.87026	940	1+
332.06999	144	1+
332.87337	666	1+
332.89932	316	1+
332.93728	210	
333.14988	184	
333.19839	188	
334.15724	210	
334.89747	534	1+
335.08989	562	1+
335.52445	96	1+
335.87975	390	
336.13122	246	1+
336.17115	300	
336.90220	178	
336.94290	1970	1+
337.00595	256	1+
337.20064	250	
337.22519	288	1+
337.83972	202	1+
337.88296	418	1+
337.98696	174	1+
339.18206	552	1+
339.87923	630	
340.11254	190	1+
340.86753	440	1+
341.01242	188	
342.01971	182	
342.13451	178	
342.17620	254	
342.88072	206	1+
344.00251	230	1+
344.29203	290	1+
344.95953	192	1+
345.20676	3384	1+
345.29601	226	1+
347.07234	144	1+
347.30401	230	1+
347.99844	354	1+
348.03053	246	1+
348.19626	222	
348.83728	192	
348.87874	228	
349.25674	238	1+
349.88310	192	
349.91019	406	1+
350.11495	334	1+
350.87902	600	1+
351.98367	272	1+
352.90837	224	1+
353.18550	266	1+
353.95917	258	
354.08813	308	1+
354.86538	182	
354.91857	328	1+
355.06838	494	1+
355.08964	176	1+
355.21619	424	1+
355.25966	176	1+
355.89236	554	1+
355.95589	196	
357.88761	242	
358.87791	406	1+
359.04452	268	1+
360.02323	208	1+
360.14703	226	1+
360.17290	278	1+
361.86393	258	
361.99007	260	1+
363.16534	510	1+
365.14357	198	
365.17752	228	1+
366.03743	186	1+
366.09120	440	1+
368.06800	194	1+
368.25208	212	1+
368.89860	348	
369.35024	136	1+
369.89228	190	
370.21543	328	1+
370.89823	522	1+
371.32247	178	
371.96874	566	1+
372.28101	160	1+
373.89799	628	1+
374.13050	544	1+
374.18884	348	1+
374.21413	338	1+
374.90145	482	1+
375.13140	390	1+
375.18910	222	1+
375.88151	466	1+
375.97656	126	1+
376.88260	354	1+
377.07353	240	1+
378.17181	268	1+
379.21681	226	
380.33994	210	1+
381.10457	214	
381.97692	266	1+
382.05984	214	1+
382.14105	174	
382.17273	316	1+
382.23456	268	1+
382.89912	192	1+
383.14895	572	1+
387.10119	142	1+
387.84883	326	
389.24961	284	1+
390.15872	178	
390.84740	390	
390.97405	238	1+
391.09305	372	1+
391.14117	178	
391.19657	568	1+
391.84152	560	
391.91149	236	
392.20252	364	1+
392.83229	272	
392.86363	1760	1+
393.07523	202	
393.89004	340	1+
394.19280	200	
394.21993	220	1+
394.32333	270	1+
394.38487	178	1+
394.78028	282	
394.83378	920	1+
394.85788	1064	1+
395.08185	438	1+
395.18329	178	
396.16689	736	1+
397.20584	218	
397.25165	302	1+
397.89799	200	
398.19261	244	
398.22319	176	
398.86464	288	
399.08962	204	1+
399.10839	330	1+
399.20420	360	1+
399.22397	228	
399.32349	308	1+
400.21018	254	1+
400.98444	378	1+
401.16297	560	1+
401.22655	364	1+
402.08670	176	1+
402.22821	266	1+
402.30177	294	1+
403.86958	1344	1+
404.93985	212	1+
405.05568	182	1+
405.44443	162	1+
407.16536	368	1+
407.86479	400	
408.18736	252	1+
408.21824	170	1+
408.85206	2440	1+
409.90977	216	
410.08947	530	1+
410.12570	326	
410.83691	222	
410.87620	1828	1+
410.91019	258	
410.97189	214	
411.13277	176	
412.07041	420	1+
412.09571	404	1+
412.11986	288	1+
412.78025	134	1+
412.84546	1462	1+
412.86998	880	1+
413.07210	354	1+
413.16315	182	
413.20476	202	
413.28512	174	
414.21158	538	1+
414.36635	178	
415.21564	400	1+
415.28973	204	1+
415.90900	190	
416.17959	320	
416.87698	234	
416.92400	210	
417.19462	332	
418.07566	160	1+
418.14907	176	
418.84274	222	1+
418.87266	444	1+
419.17687	566	1+
419.76618	146	1+
421.16636	302	1+
421.88149	664	
422.20589	178	
422.31282	240	1+
422.88286	658	1+
424.08373	216	1+
424.85863	178	
426.85999	1292	1+
427.16798	294	1+
427.21059	330	1+
427.89055	226	
428.13609	408	1+
428.25156	182	
428.85748	324	
428.88498	2990	1+
429.07203	264	1+
429.23977	176	
429.27900	170	1+
429.36245	152	1+
429.86360	178	
430.04126	226	1+
430.26333	178	1+
430.86289	3230	1+
430.88020	758	
430.90322	228	
431.04276	160	1+
431.16364	446	1+
431.86665	2812	1+
432.06624	136	1+
432.20288	284	1+
432.41674	108	1+
432.99603	154	1+
433.11425	244	1+
433.85153	452	
434.13819	200	1+
434.85539	828	1+
435.23630	362	1+
435.85847	510	1+
436.03571	156	1+
437.17582	208	1+
439.19268	572	1+
439.89342	888	1+
441.13805	190	1+
441.25274	322	1+
442.29788	188	1+
444.05294	170	1+
444.21710	198	
444.87155	3132	1+
445.28002	398	1+
446.14670	258	
446.20091	204	
446.27838	246	1+
447.14849	480	1+
447.36637	214	1+
447.88007	198	
448.31263	242	1+
448.88975	208	
449.87750	1568	1+
451.01045	252	1+
451.35156	144	1+
451.88553	444	1+
452.23733	262	1+
452.26491	194	
452.90788	188	
453.15992	280	1+
453.27230	254	
453.87118	342	1+
454.37003	274	1+
455.09568	254	1+
455.33253	192	
456.18713	316	1+
456.22782	270	1+
457.23040	196	1+
457.90353	940	1+
458.27612	332	1+
459.13187	194	1+
459.23708	226	1+
460.16715	180	
460.23813	148	1+
460.85942	236	1+
461.95329	214	1+
462.37165	214	1+
462.88400	790	1+
463.19381	180	1+
463.35556	182	
464.15123	280	1+
464.31074	216	1+
464.38752	520	1+
465.19128	300	1+
466.21734	242	1+
466.76999	246	1+
466.82893	222	1+
467.88844	4068	1+
468.36294	258	1+
469.08091	212	1+
469.22755	220	
469.27808	182	
470.27318	454	1+
470.30220	560	1+
470.33210	282	1+
470.37425	286	1+
471.44574	248	1+
472.09233	194	
472.45173	154	1+
472.86320	242	
473.23129	392	1+
473.26588	332	1+
473.28976	258	
474.47643	180	1+
475.35637	286	1+
475.40835	408	1+
475.87115	284	1+
476.11316	200	1+
476.24080	176	
476.36242	196	1+
477.11917	234	1+
477.22387	186	1+
477.26216	228	1+
477.32418	274	1+
477.84097	216	1+
478.01348	184	1+
480.13238	254	1+
480.21224	344	1+
481.21521	254	1+
481.38860	196	1+
483.27536	366	1+
484.27938	210	1+
485.10025	340	1+
485.89956	1912	1+
486.24523	184	
486.32995	180	
487.17961	322	1+
487.27182	350	
488.12542	454	1+
488.27159	964	1+
488.90602	338	1+
489.11124	204	
489.27413	690	1+
489.36534	176	
489.42718	146	1+
490.09787	134	1+
490.16139	266	1+
490.33453	424	1+
490.45729	218	1+
490.90259	230	
491.27392	678	1+
491.33882	242	1+
491.91230	280	1+
493.01539	264	1+
493.31679	218	
493.33629	196	
494.10969	464	1+
494.21594	286	1+
494.44125	538	1+
495.11478	332	1+
495.36679	208	
495.41179	280	1+
496.41265	188	1+
496.83681	160	1+
497.19275	244	1+
497.22412	230	1+
497.30534	362	1+
497.33559	344	1+
498.36712	212	1+
499.23971	232	1+
499.39942	190	1+
500.13297	380	1+
500.36287	264	1+
500.40356	172	1+
501.35633	178	1+
503.13138	326	1+
503.32774	108	1+
504.27046	178	1+
505.45209	178	
506.08657	172	1+
506.75258	98	1+
507.13586	96	1+
507.17442	292	1+
507.26814	212	1+
508.22040	364	1+
508.42417	698	1+
509.01212	164	1+
509.34349	702	1+
509.38112	540	1+
509.41407	390	1+
509.42680	626	1+
509.45875	742	1+
510.05847	964	1+
510.34773	582	1+
510.38540	348	1+
510.46706	374	1+
511.28900	178	
511.48116	414	1+
511.83861	114	1+
512.05277	414	1+
512.20500	348	1+
512.35940	570	1+
512.42436	346	1+
512.48037	304	1+
512.98905	98	1+
513.13052	1116	1+
513.18228	162	1+
513.25663	272	1+
513.56407	100	1+
514.26357	172	1+
514.33927	470	1+
514.40439	182	
514.46230	182	
515.17443	458	1+
515.20520	226	1+
515.42862	256	1+
515.48283	310	1+
516.16877	150	1+
516.29360	236	
516.45602	480	1+
517.19755	246	1+
517.34256	184	
517.36444	228	1+
517.40711	216	
518.49006	200	
518.96333	186	1+
519.97108	110	1+
520.26874	412	1+
521.27468	316	1+
521.41648	280	1+
523.28654	274	
526.05347	370	1+
527.05805	314	1+
527.12105	214	1+
527.17583	236	1+
527.23952	184	
527.27080	318	1+
527.29974	538	1+
527.34919	346	
527.38753	736	1+
527.42454	258	
527.49707	850	1+
527.54417	1050	1+
528.08794	216	1+
528.17769	202	1+
528.27455	240	1+
528.32732	776	1+
528.42861	436	
528.78426	284	1+
529.25199	196	
529.36187	334	1+
529.40147	952	1+
529.44988	900	1+
529.49173	1578	1+
530.08535	266	1+
530.18384	286	1+
530.24387	292	1+
530.28792	692	1+
530.34157	2056	1+
530.49235	1208	1+
530.79340	204	1+
531.08407	186	1+
531.12251	178	
531.17628	298	1+
531.29103	586	1+
531.34732	1722	1+
531.38465	690	1+
531.40535	260	
532.27267	190	
532.42921	240	
532.47625	314	
532.53016	218	1+
533.11810	320	1+
533.26155	226	
533.33425	580	1+
533.36339	654	1+
533.40847	270	
533.43387	1218	1+
533.46999	1270	1+
533.85102	200	1+
534.09688	170	1+
534.24179	324	1+
534.38353	254	1+
534.40449	446	1+
534.43572	778	1+
534.47194	1102	1+
534.49699	318	
535.12246	288	1+
535.24510	252	1+
535.32033	456	1+
535.34685	244	1+
536.15133	230	1+
536.51766	182	
END IONS

###FS:    #m/z: 322.92901 #charge 1+
###MS: 6
###MSMS: 8
BEGIN IONS
TITLE=Cmpd 5, +MS2(322.9290), 28.0-35.0eV, 0.2min #8
RTINSECONDS=7.9065
SCANS=6,8
PEPMASS=322.92901	168188
CHARGE=1+
53.49272	90	
69.65014	86	
151.00170	96	
189.92800	92	
201.04273	178	
205.94641	94	
213.08990	146	
219.17451	86	
220.06615	304	1+
221.13512	112	
221.22623	98	
222.03971	114	
222.95422	524	1+
223.95743	384	1+
224.97560	348	
225.20364	86	
226.00408	88	
226.86894	112	
227.10937	84	
227.88199	100	
227.93024	206	
228.92917	88	
229.42822	96	
231.11908	172	
231.94437	88	
233.07146	236	1+
233.08796	94	
233.90014	106	
234.15009	118	
235.08012	228	1+
236.56549	88	
237.15308	100	
237.23064	190	
237.94940	88	
239.07914	756	1+
240.05552	94	
240.23415	88	
240.93947	454	1+
240.95706	166	
241.15732	98	
241.21321	94	
242.69732	86	
242.94141	1016	1+
243.63587	98	
244.05017	90	
244.94035	702	1+
246.04137	90	
246.97440	254	1+
247.06717	188	1+
248.66360	104	
248.90390	84	
248.95224	172	
248.98645	100	
249.03778	100	
250.01230	244	1+
250.12969	222	1+
250.18752	88	
250.94631	126	
251.11240	174	1+
252.04223	214	1+
252.23007	188	
253.27020	86	
253.96460	84	
254.09947	92	
255.15128	92	
255.96674	180	1+
257.17537	88	
258.09430	238	1+
258.13795	84	
258.22454	114	
258.97492	166	
260.17635	200	
261.12640	150	
261.20024	100	
262.17037	90	
263.10646	122	
263.97633	88	
264.47547	104	
264.65315	88	
265.01749	128	
265.05254	176	1+
265.12412	142	
265.24318	84	
266.01450	84	
266.25797	86	
267.13715	156	
267.17468	116	
267.99919	532	1+
268.95655	250	
269.06105	108	
270.06220	96	
271.16256	98	
271.28460	114	
272.21568	104	
272.80025	86	
273.12813	90	
274.07038	98	
274.09218	208	1+
276.06424	90	
277.09304	122	
278.27945	212	1+
279.09106	1364	1+
279.23242	324	1+
280.04476	606	1+
280.14405	886	1+
280.18820	284	1+
280.78930	108	
281.04823	506	1+
281.27161	200	1+
282.03956	260	1+
282.09080	126	
282.18196	210	1+
282.22121	92	
282.42282	106	
282.85662	92	
283.07147	314	
283.26158	216	1+
283.98606	90	
284.01113	106	
284.02799	220	1+
284.19781	262	1+
284.29236	2192	1+
284.92127	84	
285.14255	84	
286.43655	104	
288.00466	84	
289.88642	84	
290.15592	96	
291.16260	92	
291.21336	86	
292.09362	92	
292.12526	96	
293.11048	212	1+
293.25762	84	
293.40899	86	
294.15755	166	
295.05597	102	
296.79682	106	
299.05669	220	1+
300.23130	84	
302.16837	146	
302.21028	280	1+
302.24550	260	
303.12015	86	
303.13793	96	
304.25658	212	
304.28353	92	
304.44642	94	
305.01209	94	
305.10133	176	1+
305.23728	98	
305.36802	100	
306.20768	140	
306.29241	86	
306.78915	86	
307.06145	98	
307.16770	154	
307.28882	226	
307.42752	84	
308.29447	160	
308.79358	102	
309.01014	126	
309.22187	190	
309.24117	104	
309.29700	100	
309.90158	102	
310.30785	584	1+
311.02966	106	
312.02659	558	1+
313.26557	90	
314.17200	96	
315.18096	90	
317.24990	164	
319.19103	214	1+
319.82876	84	
320.15850	98	
320.29038	316	1+
321.07950	202	1+
322.12718	136	
322.25073	92	
323.11965	144	
323.23705	5960	1+
324.13557	616	1+
324.20424	1208	1+
324.29618	158	1+
324.89010	316	
325.32250	124	
325.34209	84	
325.88945	148	
326.08692	100	
326.11437	178	
326.14165	120	
326.19510	168	
326.90113	132	
327.05474	154	
327.20983	134	
327.24306	370	1+
327.27198	130	
END IONS

###FS:    #m/z: 336.94514 #charge 1+
###MS: 6
###MSMS: 9
BEGIN IONS
TITLE=Cmpd 6, +MS2(336.9451), 28.0-35.0eV, 0.2min #9
RTINSECONDS=8.678
SCANS=6,9
PEPMASS=336.94514	132902
CHARGE=1+
70.92552	94	
190.04991	100	
204.01053	100	
205.01615	170	
206.97578	92	
207.97607	128	
211.94405	3810	1+
213.93845	1116	1+
215.88799	132	
215.93701	228	
217.88033	130	
217.93816	160	
223.97916	96	
226.89464	156	
228.08751	96	
228.91612	144	
229.95496	3400	1+
229.98680	86	
230.88632	130	
231.86822	118	
231.95038	832	1+
233.89567	328	1+
236.07991	246	1+
237.90734	132	
239.00609	94	
239.90097	268	1+
240.96150	152	
241.04212	126	
242.89343	216	1+
243.51123	102	
243.60714	94	
244.05252	308	1+
244.10270	222	1+
244.12910	190	1+
247.96659	664	
249.04449	258	
249.96145	160	
250.08805	138	
250.94914	146	
251.06700	324	1+
251.70334	90	
251.97200	236	
252.03857	86	
252.97041	1596	1+
253.10163	162	
253.15307	94	
253.89382	88	
254.08829	204	
254.96736	550	
255.07452	786	1+
255.17367	124	
256.25984	114	
257.07743	114	
259.90844	106	
260.06273	100	
262.01514	86	
262.62554	92	
262.66337	104	
263.14418	150	
263.92456	126	
264.19366	164	1+
264.97336	250	1+
265.01643	188	
265.09004	122	
265.68091	100	
266.01543	90	
266.16953	92	
266.24697	128	
269.00864	90	
269.28606	88	
270.98237	396	1+
271.03623	90	
271.05865	106	
271.17011	96	
272.97536	168	
273.05790	108	
274.26754	108	
275.03316	278	1+
275.19587	138	
275.24012	146	
276.17000	134	
277.08065	98	
277.96205	108	
278.95787	320	1+
279.13705	116	
279.16926	92	
279.23045	122	
280.12481	154	
281.04758	136	
282.04750	110	
282.27462	142	
283.02718	148	
283.11034	88	
287.92649	104	
288.06093	188	
290.00908	138	
290.75426	92	
291.07615	170	1+
292.71121	174	
293.10648	410	
293.18608	102	
294.06692	106	
295.04374	160	1+
295.06638	90	
295.17196	206	
295.24200	210	
295.97096	434	1+
295.98869	152	
297.07801	208	
297.20345	102	
298.08370	112	
298.14452	86	
298.30871	188	
298.38989	88	
299.05927	482	1+
299.10032	90	
300.03545	124	
300.92749	110	
301.57984	108	
302.19181	146	
302.88820	130	
303.14852	92	
303.16632	90	
304.07806	92	
304.23848	92	
304.77635	182	1+
305.19853	104	
306.80553	92	
307.30917	106	
307.79539	92	
308.53296	86	
309.03823	140	
309.32495	96	
310.24995	94	
310.30579	124	
312.02818	166	
314.04627	94	
314.83657	90	
315.11593	144	
315.22507	92	
318.12664	88	
318.18307	298	1+
319.09352	226	
319.11748	140	
319.23795	92	
319.30993	88	
321.06127	204	1+
321.28507	90	
322.30983	96	
323.23626	660	1+
323.30536	198	
324.32225	104	
326.14200	90	
327.29926	118	
327.32251	94	
328.18645	148	
328.31618	106	
329.87112	134	
330.16720	128	
331.12464	98	
333.18923	210	
334.16794	116	
334.19949	122	
335.15440	140	
335.23968	128	
336.21442	396	1+
336.24639	290	1+
337.14475	316	1+
337.21727	340	1+
337.31476	94	
337.35353	94	
337.78310	92	
338.07285	102	
338.12287	90	
339.09973	114	
339.22233	94	
339.25050	136	
340.29254	118	
340.31624	112	
340.39170	218	1+
340.83441	162	
341.24383	210	
END IONS

###FS:    #m/z: 322.92945 #charge 1+
###MS: 10
###MSMS: 11
BEGIN IONS
TITLE=Cmpd 7, +MS2(322.9295), 28.0-35.0eV, 0.2min #11
RTINSECONDS=12.363
SCANS=10-11
PEPMASS=322.92945	187410
CHARGE=1+
127.82969	88	
159.09233	94	
191.14323	94	
191.96064	108	
198.09623	86	
199.10501	88	
201.04474	140	
205.94849	218	
206.94841	136	
206.97113	112	
209.09526	144	
217.00571	112	
219.17008	146	
222.14600	102	
222.94829	100	
223.96117	154	
223.97488	144	
224.97833	218	
225.86834	132	
227.92856	148	
227.97627	86	
229.19032	88	
231.09207	90	
233.14609	192	1+
233.18827	122	
233.89646	130	
236.71114	92	
236.99601	92	
237.04190	86	
237.06356	190	
237.23451	92	
237.88850	316	1+
238.04857	96	
238.21360	104	
238.93581	92	
239.07922	444	1+
240.93951	784	
241.13510	100	
241.86990	102	
241.94212	576	
241.96081	214	
241.98459	158	
242.93894	2006	1+
243.04192	138	
243.06129	98	
243.64032	90	
243.87134	110	
245.94349	160	
246.96869	86	
247.04368	88	
247.14317	118	
247.23838	130	
248.98867	202	
249.03717	194	
249.13415	200	1+
249.23365	90	
251.07599	96	
252.99528	112	
253.46747	90	
254.14249	94	
256.73879	118	
256.96838	124	
258.14573	142	
258.44372	102	
261.07205	98	
262.99024	228	1+
263.11579	152	
264.07537	156	
264.92699	100	
265.01589	94	
266.03928	298	1+
266.99141	96	
267.13514	138	
267.94208	110	
267.99939	148	
268.20705	90	
268.26374	112	
268.95743	130	
269.00726	140	
270.04403	112	
270.66375	90	
270.97124	146	
270.98958	112	
271.27704	90	
272.67960	98	
272.85618	140	
274.16730	140	
275.43594	92	
276.96895	90	
277.00856	112	
277.09304	94	
278.02299	132	
279.09050	1492	1+
279.13964	874	1+
279.22798	168	
280.14252	736	1+
280.26226	122	
281.04626	228	
281.24190	96	
281.29180	124	
282.05142	116	
282.13423	88	
282.86035	86	
283.02379	134	
283.06845	350	
283.25960	404	1+
284.12790	112	
284.19625	142	
284.29190	2042	1+
285.23850	88	
286.17660	96	
287.09138	98	
288.06526	104	
288.13450	104	
289.88009	162	
290.07422	126	
291.88183	86	
293.85080	86	
295.02476	92	
295.20589	126	
299.05665	218	1+
299.08849	88	
301.88012	96	
303.10734	126	
303.20530	106	
303.25183	106	
304.11647	106	
304.18577	88	
304.26077	212	
304.72617	86	
305.05389	90	
305.75445	88	
305.87809	128	
306.20135	94	
306.27826	142	
306.88120	86	
307.88798	172	1+
308.29170	516	1+
309.22205	136	
310.04660	92	
310.30837	494	
311.02779	208	
312.02902	212	
312.90916	92	
313.02705	414	
313.05014	88	
315.27275	90	
317.24856	124	
318.85614	92	
319.03664	140	
319.10961	154	
319.13716	86	
319.30140	92	
319.93724	158	
320.21590	254	1+
320.25303	138	
321.11895	272	1+
322.12122	182	1+
323.19828	136	
323.23715	3712	1+
323.32415	90	
323.34180	242	1+
324.13874	402	1+
324.20587	640	1+
324.89196	110	
325.23875	106	
325.32238	194	1+
326.12992	102	
326.19788	92	
326.90414	122	
327.24474	260	
327.86619	102	
328.18751	124	
328.26574	134	1+
END IONS

###FS:    #m/z: 336.94552 #charge 1+
###MS: 10
###MSMS: 12
BEGIN IONS
TITLE=Cmpd 8, +MS2(336.9455), 28.0-35.0eV, 0.2min #12
RTINSECONDS=13.1355
SCANS=10,12
PEPMASS=336.94552	109174
CHARGE=1+
144.51809	88	
187.14255	98	
190.46993	80	
201.10273	80	
203.65810	114	
206.96985	220	1+
210.88137	84	
211.86141	82	
211.87707	106	
211.94334	2754	1+
213.93992	1758	1+
215.90213	94	
215.93755	198	
217.93651	82	
219.19451	86	
221.90074	82	
223.02343	82	
223.97358	486	1+
225.88213	84	
226.87608	86	
227.18132	88	
228.56442	108	
228.71824	92	
229.95385	2800	1+
230.14770	100	
230.88976	110	
231.02952	162	
231.10386	88	
231.89354	92	
231.94979	580	
232.95142	276	
233.89630	206	
233.94933	188	
234.20499	88	
235.88985	196	
236.55601	122	
236.93213	84	
238.07946	138	
239.90057	262	1+
240.13258	86	
241.05331	94	
243.08093	132	
243.15688	100	
244.06509	108	
244.98694	90	
245.05995	98	
246.97685	210	
247.57469	98	
247.96682	788	
248.03921	156	1+
248.23728	92	
249.12351	100	
249.96487	516	1+
250.21522	112	
250.95606	122	
251.03054	132	
251.92428	144	1+
252.02796	86	
252.97060	878	1+
254.08867	144	
254.96603	742	1+
255.07437	408	1+
256.56609	112	
256.95949	196	1+
257.05633	104	
257.18190	86	
257.26852	92	
258.16336	90	
258.94709	80	
259.04804	98	
262.06666	98	
262.72715	90	
263.05166	144	
263.92664	86	
264.90301	106	
264.92716	84	
265.01584	664	
265.03890	102	
266.99852	150	
267.99548	112	
268.90604	130	
268.97955	118	
269.00279	88	
269.05128	84	
269.20252	94	
270.86788	98	
270.98356	210	
272.15677	100	
272.58855	98	
272.97856	182	
274.07273	84	
274.18939	164	1+
275.96116	160	
277.89919	82	
278.96164	110	
279.75483	84	
279.96503	96	
280.26464	82	
281.04804	292	1+
282.09712	98	
282.88331	92	
283.86088	88	
284.03689	88	
284.07513	158	
285.00805	238	1+
288.08368	176	1+
289.25293	94	
290.86144	208	
292.43817	92	
293.06552	226	
293.10679	284	1+
294.28033	140	
295.07897	96	
295.96884	256	1+
296.19837	82	
297.01258	172	
297.86092	84	
298.30782	230	
298.58339	294	1+
299.06167	152	
299.11652	88	
299.16516	134	1+
301.05953	92	
303.03352	98	
303.40368	100	
303.56816	94	
304.87693	94	
305.00133	82	
305.15359	114	
305.23017	128	
305.91975	84	
306.79120	166	
307.02925	84	
307.30878	100	
307.79108	92	
308.29555	170	
309.17457	106	
310.34214	82	
310.87894	104	
311.28855	104	
311.87385	200	1+
313.03829	104	
313.16984	86	
315.27468	86	
317.01803	92	
317.09370	106	
317.13255	144	
318.24157	194	1+
318.59321	170	
320.03828	174	1+
321.79669	96	
322.13287	404	1+
323.01621	108	
323.23615	580	1+
324.26790	82	
324.28292	130	
324.89029	234	1+
326.30380	96	
327.30489	154	
328.30709	92	
328.83289	86	
330.17491	194	1+
331.07212	100	
331.88177	80	
332.08374	144	
333.31740	128	
334.13568	194	1+
335.08813	254	1+
335.10850	80	
335.16228	90	
335.19262	230	1+
336.23190	124	
337.20365	210	1+
337.25602	274	1+
337.27044	170	
338.37118	92	
338.91222	132	
339.09504	122	
339.30172	144	
340.35864	132	
340.39146	86	
341.01570	204	1+
341.25338	218	1+
341.77679	84	
342.11052	82	
END IONS

###FS:    #m/z: 359.96143 #charge 1+
###MS: 10
###MSMS: 13
BEGIN IONS
TITLE=Cmpd 9, +MS2(359.9614), 28.0-35.0eV, 0.3min #13
RTINSECONDS=13.9075
SCANS=10,13
PEPMASS=359.96143	78964
CHARGE=1+
65.08998	92	
199.96551	92	
207.02448	202	1+
209.94224	112	
210.93698	110	
213.89507	102	
214.93774	90	
216.41262	100	
217.85771	134	
218.07047	130	
218.12326	98	
218.97812	90	
220.06607	88	
221.88689	112	
222.95326	1170	1+
224.94741	238	
225.94838	172	
226.94548	570	
226.97251	156	
227.14262	88	
227.63898	104	
227.93243	564	1+
228.93941	336	1+
230.12994	90	
231.20048	96	
239.02861	156	
239.86121	88	
239.97536	88	
240.93684	112	
240.95952	672	1+
241.43449	88	
242.60556	90	
242.95751	414	1+
244.21031	164	
245.89704	116	
245.93955	126	
247.01877	188	
249.01348	136	
250.01100	136	
250.13940	92	
250.94825	112	
251.03112	402	
251.17844	92	
251.95302	90	
252.12039	94	
253.09005	140	
253.15615	138	
254.05628	106	
257.90307	134	
258.96930	154	
259.08085	94	
260.23938	102	
260.96850	316	1+
262.96913	342	1+
263.04527	136	
264.82388	142	
265.10387	88	
267.24664	92	
267.97276	96	
268.29705	126	
268.96357	126	
269.00767	100	
269.15888	112	
269.84961	196	1+
271.08901	118	
273.07647	96	
273.60298	126	
274.84727	88	
276.85395	184	1+
277.93423	90	
277.98229	260	1+
279.51461	92	
279.91323	88	
280.12392	268	1+
280.26337	272	
281.26353	130	
281.39817	102	
281.99820	100	
282.11601	100	
284.01626	208	1+
284.03924	126	
284.21292	92	
285.17624	94	
285.19905	96	
285.93770	96	
286.89805	100	
287.09949	88	
288.06986	132	
289.01716	90	
294.15146	206	1+
295.02291	328	1+
295.17633	96	
296.12703	118	
296.25118	92	
296.58342	94	
296.92875	204	
298.30677	140	
298.99741	120	1+
299.42109	102	
302.05545	90	
302.21857	260	1+
302.26020	94	
303.08081	140	
303.86783	160	
304.02210	150	
304.27020	98	
304.95206	94	
304.96901	92	
306.79466	134	
307.28930	438	1+
307.89041	88	
308.29159	322	1+
310.13308	96	
310.19145	106	
310.34435	660	1+
310.92932	96	
315.27671	146	
317.20868	140	
317.93888	102	
318.20745	88	
319.07975	126	
320.11544	210	1+
320.28785	96	
320.32667	152	
320.92317	238	1+
321.22031	314	1+
321.29014	90	
322.34467	102	
323.01594	2186	1+
323.23546	572	
323.30176	140	
323.34570	100	
324.25541	136	
324.27339	134	
324.89398	110	
325.04531	126	1+
325.28628	98	
325.32705	146	
325.62971	110	
326.79649	96	
327.11591	164	
327.15552	128	
328.31102	170	
328.81189	134	
329.87126	120	
333.29246	100	
335.14928	120	
336.33443	88	
336.94518	244	
337.81354	98	
338.22454	402	1+
338.33694	388	1+
340.18591	90	
340.35370	734	1+
341.02814	92	
341.09060	128	
342.27558	412	1+
342.80073	92	
342.89869	120	
343.17436	88	
345.09271	238	1+
346.95397	88	
347.11601	352	1+
350.10823	92	
352.33553	90	
356.23131	130	
356.29460	176	
356.34707	96	
357.10114	148	
357.26141	224	1+
357.33067	106	
358.19491	200	1+
358.36266	120	
358.76102	100	
360.02205	134	
360.17963	138	
360.21076	244	1+
361.23199	128	
361.32622	134	
362.23110	252	1+
362.36275	244	1+
364.04047	124	
364.26829	104	
364.84728	88	
365.15953	96	
365.17735	118	
END IONS

###FS:    #m/z: 340.93953 #charge 1+
###MS: 14
###MSMS: 15
BEGIN IONS
TITLE=Cmpd 10, +MS2(340.9395), 28.0-35.0eV, 0.3min #15
RTINSECONDS=17.59
SCANS=14-15
PEPMASS=340.93953	102972
CHARGE=1+
45.90936	84	
166.63583	84	
184.43130	102	
204.99925	114	
205.94646	184	1+
208.07695	90	
209.93765	228	1+
211.13829	88	
212.09924	96	
213.86446	86	
213.93918	1348	1+
215.88680	304	
215.93714	404	
215.96714	90	
216.88744	236	
217.88581	210	
219.99328	98	
221.88721	298	1+
223.97085	124	
224.96408	118	
224.97627	96	
226.00597	100	
226.87183	112	
226.89742	146	
227.94841	82	
229.95509	250	1+
230.91180	160	
231.94917	1532	1+
232.10871	84	
233.89659	628	1+
233.94839	168	
235.05146	88	
235.08184	150	
235.13113	114	
235.49973	100	
235.89465	310	1+
237.12344	98	
238.45978	100	
239.11282	100	
239.90375	424	1+
240.23045	304	
240.95237	88	
241.23517	134	
242.58049	96	
242.94057	136	
243.61634	86	
244.94981	136	
246.97182	166	
246.98626	146	
247.97800	128	
249.04142	90	
249.95744	828	1+
251.24233	154	1+
251.59028	94	
252.84247	96	
253.19978	86	
254.28032	174	
254.96631	588	1+
255.07237	546	1+
255.16650	106	
255.17709	94	
255.85612	98	
256.17845	100	
256.91860	110	
256.95993	100	
257.93557	96	
259.85310	96	
260.83210	118	
260.84873	88	
260.88981	184	1+
260.92805	84	
262.67348	110	
263.83885	84	
263.92120	94	
265.41902	94	
265.85116	84	
265.89738	86	
265.95079	126	
266.02680	122	
266.10764	86	
266.75887	92	
266.99316	156	
267.13573	312	
267.24145	160	
268.00048	346	1+
268.95625	174	
272.93300	164	
273.03610	84	
273.36161	84	
273.48099	98	
275.86212	198	1+
275.95605	182	1+
277.08723	138	
278.25568	90	
279.08719	246	1+
279.14178	208	1+
279.22497	132	
279.25473	158	1+
279.27577	160	
279.84627	108	
279.96168	170	
280.42296	84	
280.94267	124	
280.95639	116	
281.04928	160	
282.03938	128	
282.27471	230	
283.02691	334	1+
283.91908	112	
284.27371	90	
284.28852	140	
285.05411	118	
285.93976	84	
287.14138	86	
287.29225	86	
290.87775	100	
291.20677	84	
293.26953	244	1+
293.74762	86	
294.07398	114	
294.79063	90	
295.97237	258	
296.06145	238	1+
296.10608	84	
296.32639	230	
296.97134	112	
297.57482	88	
297.97511	534	
298.08356	230	
299.02182	96	
299.06161	498	1+
300.54201	84	
301.84426	90	
302.17415	166	
302.24772	92	
304.21997	224	1+
305.88727	154	1+
306.09154	90	
307.24424	108	
307.80098	134	
308.29412	196	
309.17162	110	
309.20155	86	
309.29479	136	
309.31781	162	
310.26691	100	
311.02320	366	1+
313.27220	88	
314.07261	116	
318.90428	88	
320.82861	132	
321.18558	128	
321.22105	226	
321.36306	138	
321.61159	92	
322.13499	190	1+
323.23973	420	
324.02743	100	
324.17819	94	
325.23307	104	
325.27326	86	
326.17455	298	1+
326.34423	256	
327.79981	192	1+
328.19278	102	
328.27652	84	
334.55102	84	
338.33713	112	
339.08330	94	
339.30416	98	
339.85232	86	
340.38979	104	
340.51135	90	
340.81019	94	
341.04284	118	
341.08612	104	
341.15537	108	
341.31259	198	1+
341.89238	84	
342.20306	286	1+
342.90510	212	
343.11534	176	1+
343.25008	302	1+
344.18176	290	1+
344.29900	136	
END IONS

###FS:    #m/z: 359.96121 #charge 1+
###MS: 14
###MSMS: 16
BEGIN IONS
TITLE=Cmpd 11, +MS2(359.9612), 28.0-35.0eV, 0.3min #16
RTINSECONDS=18.3705
SCANS=14,16
PEPMASS=359.96121	75048
CHARGE=1+
191.10578	84	
196.16866	88	
201.01199	82	
204.01092	90	
205.95120	92	
206.57216	100	
209.94525	150	
217.57239	100	
220.96463	94	
222.95288	536	1+
223.03059	82	
223.88228	80	
224.94875	808	
226.89329	84	
226.94653	568	1+
226.97285	226	
227.93804	92	
228.94041	602	1+
235.17110	84	
235.90630	186	
235.99370	98	
238.93717	202	
238.96241	340	1+
239.89922	84	
240.94190	156	
240.96140	416	1+
241.05438	98	
241.89985	114	
242.89260	86	
242.90589	100	
242.95301	480	1+
243.63751	84	
244.97372	82	
245.94614	714	1+
247.01914	110	
250.94306	106	
251.03420	260	
251.96137	96	
252.00153	88	
252.03617	138	
256.90624	84	
259.45924	92	
260.10644	94	
260.92485	92	
260.96742	646	1+
261.05829	88	
261.88877	116	
262.00521	82	
262.17655	126	
262.88848	92	
264.23286	134	
265.11832	146	1+
265.93319	88	
266.39997	102	
266.99038	122	
267.14689	146	
267.23844	90	
267.97500	262	1+
268.29637	238	
269.75158	82	
269.92697	84	
270.83771	100	
270.85993	104	
275.16134	150	
275.83158	86	
275.92541	172	
276.01327	98	
276.97266	124	
277.72130	92	
277.92383	98	
278.42792	106	
278.79365	240	1+
279.13919	92	
280.25827	146	
280.97263	120	
281.86293	172	
282.98237	82	
284.97891	186	
285.86302	82	
286.21709	190	1+
288.88364	92	
289.10267	86	
293.03879	86	
293.87530	102	
294.05852	98	
294.27517	132	
294.96757	84	
295.92829	324	1+
297.14509	188	1+
298.08323	144	
298.26733	106	
298.58693	154	
298.80173	220	1+
298.92853	94	
299.07846	128	
300.07950	100	
302.14522	84	
302.22146	108	
302.24763	200	
303.25476	82	
303.40157	88	
303.73069	84	
303.99199	118	
304.02407	142	
304.09906	82	
304.22655	118	
305.28111	84	
305.38264	82	
306.79469	158	
307.15810	82	
307.28747	154	
307.30876	84	
308.23512	84	
308.28946	264	
310.31123	84	
310.34468	700	1+
311.10885	92	
311.23032	84	
313.03397	142	
318.09451	94	
318.59587	146	1+
320.21064	124	
320.33173	126	
320.92412	130	
321.21977	216	
322.31186	118	
322.34134	110	
322.36734	98	
323.01498	1694	1+
323.23770	616	1+
324.89090	224	1+
326.67176	118	
327.80484	224	1+
328.31144	124	
330.04378	130	
330.16244	108	
330.97268	86	
334.82283	86	
336.94153	220	1+
337.25391	234	1+
337.83060	150	
339.22869	122	
339.34688	134	
340.04215	106	
340.35421	408	1+
341.15296	96	
342.03046	110	
342.27882	128	
343.27634	140	
343.38811	96	
344.78208	90	
345.09030	82	
346.83481	100	
347.12190	122	
347.30161	112	
348.14265	106	
348.26121	84	
349.31765	146	
349.34795	86	
349.83920	90	
350.81861	96	
353.12185	84	
354.30914	88	
355.21562	102	
357.12771	92	
357.32823	132	
358.16087	98	
358.36457	442	1+
359.17835	272	1+
359.76144	90	
360.11197	88	
361.21779	140	1+
361.28653	138	
362.26907	86	
363.02026	88	
365.12881	84	
365.30732	90	
END IONS

###FS:    #m/z: 393.31874 #charge 1+
###MS: 14
###MSMS: 17
BEGIN IONS
TITLE=Cmpd 12, +MS2(393.3187), 28.0-35.0eV, 0.4min #17
RTINSECONDS=19.1425
SCANS=14,17
PEPMASS=393.31874	35518
CHARGE=1+
197.19533	138	
199.93377	230	1+
201.92891	320	
207.03306	100	
212.89075	192	
213.88695	214	
214.18048	120	
214.88401	1198	1+
215.88540	700	1+
217.88286	1838	1+
217.91741	106	
217.94479	304	
219.06015	130	
219.87698	772	1+
219.94315	118	
222.95014	602	1+
224.94671	2016	1+
225.03602	138	
228.86883	106	
229.86914	104	
230.89821	526	1+
233.07295	100	
233.89728	648	
234.14916	100	
234.86216	100	
235.37349	104	
235.89157	764	1+
237.79076	120	
237.88981	250	1+
237.95547	112	
239.78761	610	1+
239.90373	112	
240.07707	104	
240.96150	568	
242.80076	146	
242.95736	342	
243.96341	154	
247.88465	228	
249.90383	194	1+
252.22700	150	
253.90354	370	1+
254.52046	120	
255.05359	128	
255.89677	184	
255.92221	176	
257.79626	210	
258.80130	94	
258.90694	434	1+
258.97270	378	1+
260.96823	534	1+
263.97704	310	1+
265.18883	102	
266.78616	122	
266.92096	198	1+
266.99556	136	
267.08438	230	1+
267.25673	98	
267.78005	206	
267.79532	260	
269.79198	192	1+
269.85803	124	1+
270.00084	98	
270.60118	102	
271.78699	240	
272.15078	100	
272.77605	114	
272.90228	180	1+
273.79105	514	1+
274.85567	120	
275.80624	522	1+
275.91828	114	
277.06464	114	
277.19864	140	
278.21861	100	
279.08191	192	1+
279.90131	166	
281.04633	340	1+
282.11158	116	
282.79464	98	
283.02861	124	
283.09409	128	
283.78907	462	1+
283.90170	134	
283.98547	180	
284.85516	168	1+
285.79141	192	
286.96841	206	1+
287.79203	150	
288.85600	124	
289.79114	1570	1+
289.93130	186	
290.81194	124	
290.85082	126	
291.39324	94	
292.20135	106	1+
292.80167	144	
293.89724	120	
294.27641	120	
294.81169	102	
294.87486	292	1+
295.91689	1628	1+
296.80603	112	
297.12321	124	
297.79176	196	
297.87689	198	1+
298.69951	112	
298.78882	196	
298.84712	298	
299.02414	116	
299.07112	148	
299.53817	100	
299.78161	1270	1+
299.86181	180	1+
300.51001	94	
301.29315	156	1+
301.61393	146	
301.84744	184	
303.62635	94	
303.79498	118	
303.94388	160	
304.26248	102	
305.80214	462	1+
306.08926	96	
306.86219	266	
307.13012	372	1+
307.79827	2052	1+
307.86683	836	1+
307.89491	98	
308.11309	96	
308.29100	470	
308.87035	728	1+
308.99447	130	
309.15097	174	
309.80091	460	1+
310.30794	214	1+
310.94530	198	1+
311.19890	104	
311.86933	2024	1+
311.93101	114	
312.80178	1266	1+
313.86397	816	1+
313.92913	2582	1+
314.11498	98	
314.43368	104	
314.90085	130	
315.24767	132	
315.86188	148	
316.18580	128	
316.44443	116	
316.87766	108	
316.91725	168	
316.95306	104	
317.87105	304	1+
318.93359	1810	1+
321.87934	116	
322.11322	144	
322.80950	144	
322.85195	190	
323.92440	166	
324.17485	116	
325.81000	314	1+
325.89137	136	
326.88107	716	1+
328.81894	446	1+
329.87626	3172	1+
330.21477	96	
330.31535	150	
330.81399	3058	1+
333.93818	138	
334.87485	134	
334.94970	478	1+
336.94437	4832	1+
336.99900	126	
337.08876	122	
337.58775	102	
337.86973	112	
338.94808	326	
340.30499	94	
345.17266	98	
346.94014	100	
347.88884	646	1+
348.82655	148	
348.91560	134	
349.01502	176	1+
349.89224	146	
350.36535	94	
351.02079	94	
351.33174	126	
352.04046	118	
352.15681	262	1+
352.89617	144	
354.66749	100	
354.84133	128	
354.89173	174	
355.88501	216	
355.94709	154	1+
357.11948	106	
357.61640	172	
359.95983	202	
364.32398	122	
367.80157	98	
371.04445	152	
371.19620	210	1+
371.22879	102	
374.19241	136	
375.26431	112	
377.34906	884	1+
379.37332	98	
385.23668	102	
389.24853	226	1+
389.27185	144	
393.21020	134	
393.31677	150	
395.36045	706	1+
396.31812	104	
398.24404	100	
END IONS

###FS:    #m/z: 340.93992 #charge 1+
###MS: 18
###MSMS: 19
BEGIN IONS
TITLE=Cmpd 13, +MS2(340.9399), 28.0-35.0eV, 0.4min #19
RTINSECONDS=22.8365
SCANS=18-19
PEPMASS=340.93992	96776
CHARGE=1+
105.91179	90	
173.05602	92	
185.87541	108	
201.02273	80	
205.94792	360	1+
206.97227	166	
207.97652	122	
208.92436	80	
212.89763	102	
213.93845	1170	1+
214.88482	574	1+
214.93606	436	1+
215.88620	416	1+
215.94034	368	1+
219.01091	90	
220.88666	204	1+
223.97561	124	
224.97672	210	
226.95186	92	
227.05045	138	1+
229.06557	100	
231.94898	1212	1+
232.90825	94	
233.89782	200	
233.94720	208	
234.05453	102	
234.89762	114	
235.07005	80	
235.89474	180	
236.15587	96	
238.07552	96	
240.23271	140	
241.23168	108	
241.94371	116	
242.23680	80	
243.83885	92	
243.89250	124	
245.00426	84	
245.93534	84	
246.85841	98	
247.08264	80	
247.50164	88	
248.23418	80	
248.90201	90	
249.95914	178	
249.98466	188	1+
250.12322	102	
254.96492	410	
255.02931	124	
255.07191	312	
255.08946	136	
255.97035	186	
256.25326	80	
256.86287	118	
256.96365	106	
257.11687	92	
257.42801	96	
258.81292	90	
259.14475	96	
259.84895	144	
259.94015	144	
260.91012	122	
262.07066	82	
262.89638	82	
263.16117	84	
265.02909	88	
265.09065	140	
266.02157	80	
266.24394	212	
267.03027	84	
267.13704	382	1+
267.99832	130	
268.95658	128	
272.23466	206	1+
272.85275	100	
272.93155	154	
275.20804	100	
276.02755	84	
276.85856	92	
277.96104	434	1+
279.85008	128	
279.94453	80	
280.13301	82	
280.18629	82	
280.21490	146	1+
280.59751	98	
280.93285	84	
281.04730	212	
281.79988	90	
282.27932	126	
282.86957	86	
283.02798	86	
283.15001	94	
283.17057	90	
284.12793	88	
284.25022	82	
284.86697	82	
284.91086	92	
285.02550	96	
287.16339	86	
287.20151	82	
288.15948	84	
289.23299	118	
290.88276	112	
291.15794	86	
291.27579	82	
293.06558	82	
293.84934	276	1+
295.97830	132	
296.23507	98	
296.33567	88	
296.74160	84	
296.97622	144	
297.24957	134	
297.33857	168	
297.46121	102	
297.97700	244	
298.30926	84	
298.57827	98	
298.96742	112	
299.06003	124	
300.05544	130	
300.98743	80	
301.01915	138	
301.28763	194	
303.77170	186	1+
304.16969	100	
304.26812	80	
304.81889	82	
307.16117	102	
307.28854	138	
308.29206	114	
309.18870	82	
310.90532	118	
312.02666	100	
312.58771	80	
313.02862	184	
313.87396	86	
314.09215	118	
319.06910	102	
320.79305	106	
321.23163	82	
322.30705	144	
323.13327	122	
323.15923	80	
323.23560	504	1+
325.04263	138	
326.17935	86	
326.36613	116	
327.79597	86	
328.10059	142	
328.19069	164	
329.87542	92	
330.09445	90	
331.27336	90	
336.30502	82	
337.19030	186	1+
338.19590	160	1+
340.05931	88	
340.13757	82	
340.39544	108	
341.25266	136	
342.26037	80	
342.31555	208	1+
342.90954	88	
343.12652	84	
344.10675	128	
344.98048	84	
345.07166	96	
345.18831	116	
END IONS

###FS:    #m/z: 359.96166 #charge 1+
###MS: 18
###MSMS: 20
BEGIN IONS
TITLE=Cmpd 14, +MS2(359.9617), 28.0-35.0eV, 0.4min #20
RTINSECONDS=23.6085
SCANS=18,20
PEPMASS=359.96166	71346
CHARGE=1+
154.25280	96	
208.13011	88	
215.03676	96	
221.13513	102	
221.89297	140	
222.95105	1104	1+
224.89107	172	
224.94845	418	1+
224.97038	340	1+
226.94697	676	1+
226.96897	196	
227.93090	206	
228.94156	546	1+
233.02288	96	
233.84459	112	
233.96261	128	
234.96489	96	
237.51273	150	
238.09032	212	1+
238.22155	200	
239.92009	100	
240.94101	314	
240.96253	328	
241.90143	126	
241.95558	610	1+
242.95580	386	1+
243.08201	146	
244.03281	88	
244.87358	92	
244.95728	338	1+
245.94348	288	
246.95618	156	
246.97182	98	
248.80168	86	
249.04163	84	
250.80534	180	
250.95005	172	
251.03611	88	
251.97017	102	
252.11386	180	
253.12212	146	
253.90947	100	
255.91825	110	
256.92260	96	
257.01455	88	
259.11307	98	
260.47677	90	
260.96622	464	1+
261.07577	88	
261.18098	92	
262.84857	92	
264.81912	86	
265.12300	96	
265.82422	148	
265.97412	216	
266.05551	94	
266.81076	216	
268.95659	104	
269.96840	140	
270.58293	96	
271.80040	184	1+
272.01114	86	
272.85670	224	1+
273.03900	88	
274.89890	132	
275.83365	94	
275.90606	166	
276.85543	124	
277.09153	104	
277.91673	260	
278.79594	124	
279.01785	86	
279.83496	90	
280.25699	264	1+
280.79272	134	
281.29213	118	
281.80113	120	
282.28042	120	
282.97465	110	
283.07029	126	
285.21764	84	
286.89164	84	
288.68498	86	
288.86067	94	
290.68582	100	
292.06615	96	
294.27534	92	
294.38787	108	
294.92380	214	1+
295.01842	118	
296.80760	90	
296.87712	90	
297.23041	100	
297.27435	102	
298.07799	106	
298.80378	250	
299.09058	98	
299.18675	88	
299.80650	112	
299.87151	104	
300.44633	88	
300.94050	190	1+
301.14760	92	
301.19602	88	
302.88644	92	
303.06350	104	
304.54473	106	
305.79007	242	1+
305.91111	88	
306.71304	130	1+
307.28191	106	
308.29895	108	
309.59488	86	
310.34500	352	1+
312.94770	86	
316.13311	124	
316.94179	114	
317.03453	84	
317.12537	170	1+
318.43094	96	
319.07845	154	
319.11490	96	
320.29606	92	
322.03101	132	
322.28122	86	
322.34417	154	
322.82002	98	
323.01540	888	1+
323.23694	200	
323.95902	86	
324.24003	138	
324.44506	94	
324.89553	86	
325.12945	102	
326.17327	174	
326.78765	114	
327.18741	94	
328.81410	146	
329.07328	100	
329.81432	144	
331.06170	116	
334.09508	118	
335.93809	96	
336.32356	138	
336.94387	394	
337.18185	88	
337.32824	108	
338.34041	102	
339.24818	86	
340.35483	158	
340.93845	178	1+
341.02715	182	
342.17250	100	
342.20634	178	
342.23782	86	
342.90817	120	
343.15279	174	1+
343.27226	94	
343.75685	104	
348.11574	86	
351.33434	114	
353.34569	224	1+
353.78689	90	
356.22333	136	
356.29408	154	
357.78014	134	
358.19994	152	
358.36818	198	1+
360.11456	124	
360.21349	90	
360.33212	140	
362.20277	196	1+
362.30099	132	
363.37221	106	
365.20527	152	1+
365.28487	188	
END IONS

###FS:    #m/z: 531.40641 #charge 1+
###MS: 18
###MSMS: 21
BEGIN IONS
TITLE=Cmpd 15, +MS2(531.4064), 28.8-35.9eV, 0.4min #21
RTINSECONDS=24.3805
SCANS=18,21
PEPMASS=531.40641	28964
CHARGE=1+
233.18644	194	1+
235.96522	136	
239.87747	136	
240.94777	178	1+
253.08356	142	
254.04165	180	1+
256.91760	158	
256.95966	158	1+
257.88434	232	1+
266.99671	140	
268.95958	152	
271.01807	186	1+
272.96318	196	1+
273.18521	328	1+
274.04809	168	
277.10950	164	1+
278.98425	174	
281.04887	176	
284.15901	186	
286.10263	130	
287.98946	208	1+
288.88476	152	
289.87880	198	
290.98732	240	1+
291.88014	140	
292.86885	240	1+
295.91836	1608	1+
296.88329	176	
298.09392	156	1+
298.85511	232	
298.87683	172	
299.85058	414	1+
302.17741	202	1+
302.94289	224	1+
305.27234	204	1+
306.93330	128	
307.89402	310	
308.29015	200	
309.88656	200	
310.30977	178	1+
311.15350	244	1+
311.88233	206	
312.15541	166	1+
312.86930	310	
312.89080	382	1+
313.41951	110	1+
313.82180	206	1+
313.88462	418	1+
313.92855	2832	1+
314.82411	170	1+
314.86294	282	
314.89076	268	1+
315.52121	158	
315.84576	180	
315.86515	500	1+
317.15023	286	1+
318.93411	560	1+
321.92403	320	1+
326.18442	248	1+
326.81416	148	
327.01845	160	
327.89487	174	
328.11785	214	1+
329.88488	126	
330.88278	132	
331.94559	128	
332.87179	362	
333.85728	156	
333.88666	238	
334.88384	542	1+
336.03640	188	1+
336.17280	260	1+
336.94463	2154	1+
337.87049	252	
338.89590	152	
340.19394	226	1+
340.29549	154	1+
340.86630	158	
341.01691	140	
342.97204	250	1+
343.81832	224	1+
345.20772	226	
346.20615	214	1+
347.87791	396	1+
348.07402	138	
348.88071	356	1+
348.99828	242	1+
349.15218	204	1+
351.88953	398	1+
353.96394	166	
354.05270	142	
355.88821	212	
355.92149	154	
355.95797	184	
356.18830	132	
356.87649	256	1+
357.84072	172	1+
358.87278	150	
358.89763	142	
359.06997	270	1+
359.88763	254	1+
359.95555	136	
360.74577	188	1+
360.95542	258	1+
361.21121	320	1+
361.86543	164	
363.88747	200	1+
365.14337	128	
365.17234	166	1+
365.77927	206	1+
366.14662	140	
367.19936	362	1+
367.84900	160	
368.20150	232	1+
371.07341	128	
371.90104	128	
372.18295	148	
372.36061	172	
372.58449	152	
374.20873	178	
374.88763	186	
375.81519	282	1+
375.89626	128	
375.91912	284	1+
375.99616	126	
376.88434	250	1+
377.07150	142	
377.21447	172	1+
377.33811	146	
377.84862	136	
380.85455	174	
381.31712	146	
381.77600	216	
383.15790	186	1+
383.32678	126	
384.03990	136	
384.20513	130	
384.32835	152	
384.91147	208	1+
385.97277	170	1+
389.71584	136	
390.84168	948	
391.83859	480	
391.91538	256	1+
392.82725	134	
392.86411	424	1+
393.07254	186	1+
393.83343	218	
393.90223	222	1+
394.78902	292	1+
394.83667	586	1+
394.86164	152	
395.79078	212	1+
396.21321	286	1+
398.87004	256	
398.91055	130	
399.15693	190	1+
401.08896	132	
401.20241	178	
402.16535	132	
403.87288	178	
403.99792	200	1+
404.18689	208	
404.86565	672	1+
405.03758	134	1+
405.29082	210	1+
405.90261	224	
407.86528	212	
408.84981	800	
409.85412	470	
409.91252	376	1+
410.07894	252	1+
410.78925	146	
410.83707	476	1+
410.87491	594	1+
411.03921	228	1+
412.84722	498	
413.07280	242	
413.84868	240	
414.18847	136	
414.27534	172	1+
415.17712	222	1+
416.87554	320	1+
417.17730	206	1+
421.88228	408	1+
423.87325	230	
425.25283	204	
426.86317	1188	1+
427.20363	174	1+
427.25787	214	1+
428.12940	168	
428.20217	214	1+
428.84702	252	
428.88804	560	
429.38020	174	
429.84907	164	
430.23413	226	1+
430.85490	404	
430.87264	246	
431.23667	202	1+
431.86714	1150	1+
433.13915	126	
434.84688	166	
434.87910	128	
434.89630	168	
435.85600	152	
436.85617	230	1+
437.79442	192	
438.90368	136	
439.11381	126	
439.19798	166	
439.89067	228	
440.84004	148	
440.89309	186	
444.87051	1498	1+
446.14886	252	
448.13966	126	
448.19508	160	1+
448.89408	126	
449.68170	128	
449.87939	408	
450.87259	330	1+
452.15579	182	
452.25900	510	1+
454.82738	160	
456.87900	134	
457.90757	190	
458.89053	194	
459.25481	198	1+
460.12075	126	
460.82110	194	1+
462.88191	766	1+
463.93994	152	1+
467.25938	136	
467.88728	1864	1+
468.07112	148	1+
470.30828	250	1+
470.89138	384	1+
471.31001	200	1+
471.41607	178	1+
474.08781	126	
480.91982	164	
483.90428	132	
485.89827	790	1+
486.11231	242	1+
486.27103	192	1+
487.89542	134	
488.27509	280	1+
488.86147	152	
489.27892	200	1+
489.86127	130	
490.90060	154	
493.06984	216	1+
493.96780	246	1+
494.07627	144	1+
498.28500	268	1+
503.13451	136	
504.13031	154	
504.47020	102	1+
509.38391	156	1+
510.05330	290	1+
510.43624	154	
513.13223	390	1+
513.33655	136	
514.35987	214	1+
516.10252	186	1+
517.42658	146	
519.85176	128	1+
520.41100	220	1+
527.43696	404	1+
528.16536	188	1+
528.41378	336	1+
528.43885	260	1+
528.48671	324	1+
529.10646	224	1+
529.37723	274	1+
529.41656	262	1+
529.51360	160	1+
530.28906	254	1+
530.33634	278	1+
531.26165	182	1+
531.34317	206	1+
531.40523	148	
532.31828	142	
533.31361	128	
533.35361	144	
533.41487	132	
533.51657	128	
534.28171	130	
534.30865	220	1+
534.35250	128	
534.49899	184	
535.03194	136	1+
535.31580	138	1+
535.47814	140	
END IONS

###FS:    #m/z: 322.92933 #charge 1+
###MS: 22
###MSMS: 23
BEGIN IONS
TITLE=Cmpd 16, +MS2(322.9293), 28.0-35.0eV, 0.5min #23
RTINSECONDS=28.069
SCANS=22-23
PEPMASS=322.92933	185472
CHARGE=1+
111.49987	78	
197.96167	88	
204.96062	88	
205.94836	302	
207.02247	76	
207.11117	76	
207.93392	76	
210.00494	80	
212.27276	76	
215.90180	74	
216.17994	96	
216.88650	94	
216.97145	72	
218.11071	82	
220.04420	92	
220.86480	88	
221.13499	78	
221.92811	116	
222.95180	506	1+
224.97608	140	
226.90958	74	
227.93231	126	
228.13751	82	
229.12343	82	
232.03397	96	
232.90647	84	
235.88117	108	
236.22752	76	
236.43694	86	
237.02661	78	
237.26477	74	
237.46368	78	
237.95930	78	
238.58307	78	
239.04999	86	
239.08001	188	
239.56865	90	
240.94027	2290	
241.00555	80	
241.85258	80	
241.94213	1906	
242.94067	5120	1+
243.14704	122	
243.87899	166	
244.13226	88	
244.20921	94	
244.94009	1302	1+
245.03871	76	
245.16587	72	
246.08531	102	
246.97559	394	
247.23683	78	
249.93571	108	
250.94681	300	
251.92752	150	
251.97617	86	
253.06302	116	
253.19973	74	
255.70510	100	
256.89024	78	
256.96552	74	
257.02391	86	
257.04774	78	
258.09222	82	
258.12785	98	
259.03230	76	
260.39373	84	
261.47276	82	
261.56395	102	
261.83418	82	
262.14225	80	
263.01255	222	1+
263.12117	130	
263.17208	100	
263.24321	74	
263.71919	86	
264.23312	208	1+
265.05642	100	
265.91408	80	
266.13977	74	
267.01981	80	
268.09048	82	
268.95601	246	1+
269.00299	210	
269.86032	82	
270.41535	76	
272.13286	82	
272.85578	106	
272.89694	72	
275.10388	90	
275.80538	72	
277.86047	72	
278.09374	76	
278.25031	220	1+
279.08948	1360	1+
279.98490	84	
280.14154	268	1+
280.23819	126	
281.05308	122	
282.05622	254	1+
283.06535	156	
283.68120	94	
283.87797	204	1+
284.20652	84	
284.25620	92	
284.29244	1256	1+
284.90657	90	
284.97881	74	
285.86501	76	
285.93381	94	
286.98310	72	
287.03134	76	
287.27251	82	
289.45763	92	
289.88164	82	
290.86232	118	
291.04112	76	
292.05413	186	
292.77424	94	
292.81986	102	
293.25760	78	
293.85812	74	
294.27458	80	
294.79248	90	
294.93155	96	
295.05034	90	
295.20186	74	
295.79405	134	
296.15608	88	
296.29340	148	
297.78934	110	1+
298.27738	90	
298.42133	80	
298.79645	114	1+
299.05965	140	
301.12464	90	
301.91038	84	
302.19230	78	
302.24687	122	
302.92455	86	
303.17935	100	
304.25816	182	1+
305.78033	92	
306.76039	76	
307.28786	674	1+
307.45323	74	
307.89229	90	
308.29200	554	1+
308.41386	84	
308.80001	82	
309.18684	92	
309.21725	86	
309.23681	106	
310.31068	786	1+
310.77981	74	
310.80469	78	
311.01140	80	
314.84533	78	
317.30769	92	
319.16546	78	
319.89008	126	
319.90933	90	
320.09456	290	1+
321.27480	86	
321.81654	96	
323.08429	78	
323.23530	1196	1+
324.13770	238	1+
324.19875	226	
324.89396	532	1+
324.94787	88	
325.89689	408	1+
327.41384	98	
END IONS

###FS:    #m/z: 336.94534 #charge 1+
###MS: 22
###MSMS: 24
BEGIN IONS
TITLE=Cmpd 17, +MS2(336.9453), 28.0-35.0eV, 0.5min #24
RTINSECONDS=28.849
SCANS=22,24
PEPMASS=336.94534	101456
CHARGE=1+
59.94716	92	
85.32615	76	
149.03892	98	
182.86668	80	
196.88302	80	
203.93255	120	
205.95147	204	
211.94313	1254	
212.87593	182	
213.87915	112	
213.93877	576	
214.93220	76	
215.89003	318	1+
215.93639	150	
218.00910	78	
221.89155	84	
222.97154	98	
223.21424	112	
223.95876	568	1+
223.97396	150	
224.01965	94	
228.89383	314	1+
229.95395	1216	
230.88842	310	1+
231.90837	76	
231.94939	734	1+
232.56540	102	
233.89736	216	
233.95304	278	1+
235.89359	100	
236.19559	90	
237.06097	182	
237.08331	136	
238.07045	76	
239.05434	126	
239.66362	80	
245.95447	80	
246.14551	100	
246.91062	84	
247.96422	276	
248.89967	136	
248.98986	130	
249.23167	88	
250.08715	74	
250.21518	80	
250.88612	80	
250.94997	78	
250.98839	124	
251.92547	88	
251.95099	134	
252.23897	106	
252.92035	78	
252.96934	862	1+
253.42258	108	
254.09027	110	
254.20884	86	
254.88758	104	
254.96848	356	
255.07241	632	1+
255.09474	144	
256.06399	216	1+
256.88265	82	
257.64662	78	
258.94152	88	
259.00857	88	
260.03692	76	
260.98237	92	
261.03909	116	
261.88582	76	
261.90579	82	
263.90068	86	
264.16215	92	
265.02205	102	
265.25143	78	
265.97014	214	1+
266.51628	82	
266.86530	82	
267.00532	82	
268.14246	98	
270.98052	198	
271.43436	80	
272.45062	76	
272.98208	78	
273.10557	90	
274.21813	136	
274.93089	114	
275.01848	78	
275.85923	146	
275.88180	146	1+
276.85224	178	1+
277.13648	88	
278.90844	112	
279.00401	138	
279.04879	80	
279.24776	76	
279.78566	88	
280.01466	126	1+
280.76624	80	
280.79463	82	
281.04792	338	1+
281.10189	156	
281.97404	162	1+
282.27173	112	
282.75518	86	
283.43704	84	
283.65203	82	
284.03882	78	
286.79834	80	
287.85535	202	1+
289.11113	90	
289.15086	100	
290.08064	88	
291.10824	82	
291.52938	84	
291.76641	76	
292.44206	100	
293.10410	170	
293.15023	82	
293.29228	76	
293.80254	86	
293.98617	86	
294.10754	90	
294.24460	76	
294.74856	78	
295.27229	132	
295.97217	110	
296.97538	310	1+
297.01666	92	
298.30703	130	
298.58267	86	
299.05907	390	1+
299.87315	94	
301.07667	92	
302.14284	78	
304.27030	114	
307.15836	76	
307.79152	104	
307.88094	296	1+
308.29584	166	
308.43862	100	
308.72897	84	
311.46438	102	
312.17751	82	
312.78350	78	
312.96349	82	
314.12892	88	
314.86704	84	
316.28071	76	
318.49240	86	
318.82562	74	
319.02763	78	
319.05737	86	
319.14573	94	
322.13358	206	
323.08214	80	
324.77274	82	
324.89477	134	
325.88664	84	
326.30154	200	1+
327.80935	88	
329.32944	112	
330.20147	156	
331.91752	84	
336.26451	78	
336.31656	76	
337.21625	78	
339.78891	86	
340.06721	82	
340.92115	98	
342.31936	82	
END IONS

###FS:    #m/z: 313.92911 #charge 1+
###MS: 22
###MSMS: 25
BEGIN IONS
TITLE=Cmpd 18, +MS2(313.9291), 28.0-35.0eV, 0.5min #25
RTINSECONDS=29.621
SCANS=22,25
PEPMASS=313.92911	31138
CHARGE=1+
51.71600	78	
189.92275	68	
192.87867	100	
193.96985	146	
198.12895	90	
198.95100	86	
203.99312	92	
205.53762	98	
205.94890	130	
207.94239	96	
208.04315	70	
209.94054	106	
210.04769	80	
210.88493	88	
211.17906	70	
211.92416	68	
212.44997	94	
217.97462	82	
219.17106	72	
221.96847	86	
223.86400	72	
223.97208	122	
224.11779	98	
228.90036	136	
229.01924	70	
229.89933	86	
230.15803	96	
230.94173	70	
231.12027	106	
232.81260	84	
232.82907	128	
232.90449	96	
232.91750	80	
233.01715	74	
233.85640	130	
234.15046	88	
234.63538	98	
234.96910	952	1+
236.06360	76	
237.08698	72	
240.26850	82	
241.98464	110	
242.02633	78	
242.11434	92	
242.19677	70	
242.94083	74	
242.98995	78	
244.12473	72	
244.97909	78	
246.06430	82	
246.89154	82	
247.47640	84	
247.97683	70	
248.63474	76	
248.94669	160	
249.13839	94	
250.25409	68	
250.95416	114	
250.99093	74	
251.98050	118	
252.06774	84	
252.18477	72	
252.61202	70	
253.00898	146	
253.06070	116	
253.81004	78	
253.92122	68	
255.18727	72	
256.91197	70	
256.97764	98	
257.05976	82	
258.22849	96	
258.84268	70	
258.94458	102	
259.04015	76	
259.23590	74	
260.05520	82	
260.94578	136	
261.09982	92	
261.88388	90	
261.96531	86	
262.00903	70	
262.95225	130	
263.10331	84	
263.17007	134	
264.94710	114	
266.83902	100	
266.99633	154	1+
267.04185	86	
267.86728	92	
268.01783	108	
268.95376	130	
268.97393	74	
268.99179	70	
269.11272	74	
269.26383	80	
270.15332	70	
270.27209	202	
271.28018	136	
272.84796	90	
273.03554	106	
273.93226	76	
273.98553	70	
274.10306	74	
274.57263	94	
275.05810	80	
275.13869	86	
276.04582	74	
276.09067	78	
277.27309	80	
279.25589	76	
280.02384	70	
280.26706	284	1+
282.80439	86	
282.93087	68	
284.87311	118	
286.09880	82	
286.86675	72	
287.15784	76	
290.02401	76	
290.15573	102	
292.16554	74	
292.95281	94	
293.85277	88	
294.05497	270	1+
294.11184	78	
295.20322	178	1+
296.59371	92	
296.92841	68	
297.18212	70	
297.64770	88	
297.87024	98	
299.77621	96	
301.13224	76	
301.23639	72	
302.26668	78	
302.29693	72	
303.27544	80	
305.02514	70	
305.40878	84	
305.92407	86	
306.35610	70	
307.38416	86	
307.89023	144	
309.32062	86	
310.32434	68	
310.41417	90	
311.10449	92	
312.10188	82	
313.02654	76	
314.28107	596	1+
316.18904	72	
317.43025	112	
318.30819	94	
319.16293	78	
319.19848	70	
END IONS

###FS:    #m/z: 322.92939 #charge 1+
###MS: 26
###MSMS: 27
BEGIN IONS
TITLE=Cmpd 19, +MS2(322.9294), 28.0-35.0eV, 0.6min #27
RTINSECONDS=33.3015
SCANS=26-27
PEPMASS=322.92939	171620
CHARGE=1+
129.80144	76	
179.01522	84	
192.07424	148	
192.88991	118	
193.76840	84	
193.90214	80	
205.95150	158	
206.84571	98	
206.97459	310	1+
207.07365	84	
207.94779	90	
207.97791	258	1+
209.65988	92	
209.92339	92	
212.89043	116	
213.89663	76	
219.05113	160	
219.89700	116	
221.06734	88	
221.94438	310	1+
223.41233	104	
223.96523	152	
225.90435	80	
227.92978	392	1+
230.90473	128	
232.95167	172	1+
234.45691	92	
234.97046	74	
235.06330	80	
235.60411	182	
238.90181	316	1+
238.94055	232	
238.95732	134	
239.08163	124	
239.90398	228	1+
240.88819	164	
240.93950	2210	
241.08133	112	
241.93915	8646	1+
242.05514	78	
242.94130	6296	1+
243.07663	88	
243.87950	188	
244.03818	114	
244.56243	92	
244.82180	84	
244.87320	120	
244.93913	2030	1+
245.84278	76	
246.00286	96	
246.97362	662	
247.98976	186	1+
248.03231	74	
248.16444	76	
248.19933	84	
248.95641	74	
248.98254	114	
249.22995	76	
249.43702	90	
250.95002	98	
252.91582	130	
252.96406	120	
253.05524	74	
253.13091	118	
253.51673	102	
254.06859	86	
254.11910	78	
254.42440	78	
254.88677	100	
255.10051	88	
256.02913	80	
256.04990	164	1+
257.01270	76	
258.10622	80	
258.21881	90	
259.24395	96	
260.17574	80	
261.08116	200	1+
261.11555	114	
262.00679	136	
262.83483	76	
263.06371	78	
263.21485	76	
265.05787	244	
266.99327	146	
267.17785	204	1+
268.02399	74	
268.95610	182	
268.99953	124	
269.23541	78	
270.54474	88	
271.75181	86	
272.85605	90	
273.16873	76	
274.82088	74	
276.98502	92	
278.01179	84	
278.09977	86	
278.86343	94	
279.09135	1836	1+
279.20484	78	
279.23488	176	1+
279.25825	250	1+
279.81668	100	
280.14026	116	
280.26303	214	1+
280.96987	104	
282.08084	78	
283.06897	140	
283.30274	76	
283.96659	84	
284.29253	908	1+
284.70158	80	
284.86148	72	
284.87925	88	
284.97452	72	
285.13673	74	
285.20527	90	
285.85485	84	
286.37825	80	
286.42191	88	
286.86453	82	
286.89704	76	
287.01647	76	
287.08179	134	1+
287.87747	108	1+
289.15087	76	
290.88648	78	
291.96967	90	
292.87919	76	
295.84142	76	
297.83205	112	
298.96240	76	
301.89755	80	
302.98245	72	
303.88701	86	
304.22111	108	
305.04219	90	
305.26794	214	1+
305.86998	122	
306.79233	78	
307.78687	88	
307.89232	106	
307.95932	80	
308.07354	78	
308.29306	272	
308.31445	78	
309.11109	76	
309.85397	96	
310.15140	76	
310.30729	436	
310.78425	90	
310.88213	110	
313.02521	116	
320.22365	74	
320.31597	80	
321.00008	74	
321.05285	80	
321.19350	74	
321.22009	140	
321.29898	72	
322.07435	90	
322.20442	88	
323.05371	78	
323.23860	728	1+
323.82209	80	
324.15896	274	1+
324.20446	138	
324.29493	78	
324.89128	148	
325.02063	78	
326.37083	82	
327.19831	92	
328.29632	82	
END IONS

###FS:    #m/z: 340.93982 #charge 1+
###MS: 26
###MSMS: 28
BEGIN IONS
TITLE=Cmpd 20, +MS2(340.9398), 28.0-35.0eV, 0.6min #28
RTINSECONDS=34.073
SCANS=26,28
PEPMASS=340.93982	85862
CHARGE=1+
192.93169	110	
197.88151	80	
205.94690	136	
212.10462	84	
212.87890	122	
213.87855	92	
213.89229	128	
213.93875	242	1+
214.88692	532	1+
215.88927	456	1+
215.94121	80	
217.88018	80	
218.87094	132	
219.02923	100	
219.04391	82	
223.95852	204	
224.95299	84	
224.97816	90	
225.51143	90	
226.07615	98	
226.68929	108	
226.87387	100	
227.83638	106	
227.90566	88	
229.09727	86	
231.17065	92	
231.94601	552	1+
233.89776	208	
234.89915	112	
234.94490	80	
235.08342	92	
235.89111	180	
236.88852	112	
237.19106	92	
237.22967	90	
238.57562	96	
238.97765	84	
239.82124	134	
240.08964	86	
240.17528	78	
240.23110	308	1+
240.83416	148	
240.90021	86	
240.94757	118	
242.41258	88	
243.82407	210	1+
245.03889	80	
246.91654	92	
246.97613	292	1+
248.40236	90	
249.95999	120	
250.79825	92	
250.94580	150	
252.03014	130	
252.63942	80	
253.90265	138	
254.92025	88	
254.96884	390	1+
255.07505	890	1+
256.05479	98	
257.89983	128	
257.91879	116	
257.94977	90	
258.89684	106	
258.95158	268	1+
259.08378	80	
259.85021	136	
259.91546	162	
261.97540	82	
262.96191	80	
263.88490	134	
265.02174	130	
265.09107	84	
265.50074	84	
266.01528	98	
266.41388	92	
267.13479	146	
267.70434	92	
268.00593	84	
268.84454	144	1+
269.87839	90	
271.05788	124	
271.18732	84	
271.91777	96	
272.82157	82	
272.84777	366	1+
272.93101	140	
274.86981	146	
276.85729	220	
276.91139	88	
276.97881	80	
277.26322	84	
277.84961	236	1+
279.09227	94	
279.28361	110	
279.93149	92	
279.96747	102	
280.19078	86	
280.53383	100	
281.05039	88	
281.29206	166	
281.42702	92	
283.02785	128	
283.04452	112	
283.93976	84	
285.08288	78	
285.13915	80	
288.79584	82	
290.07080	126	
291.94302	184	1+
292.36654	88	
293.84857	122	
293.87621	138	
294.53134	118	
294.80219	160	1+
294.87457	82	
296.28726	86	
296.97599	84	
296.98889	86	
297.04162	88	
297.05406	88	
297.12670	84	
297.88693	102	
297.97426	240	
298.80511	162	
299.05664	142	
299.07260	80	
299.78895	96	
299.87229	90	
301.28769	82	
301.79560	118	
302.17527	154	
306.80041	274	1+
307.28736	498	1+
308.86824	120	
309.91681	174	
312.02362	80	
313.20891	92	
313.29143	94	
317.94361	94	
318.59306	98	
319.09077	80	
319.30840	96	
321.15309	108	
321.99928	90	
323.23976	172	
323.31432	80	
324.24975	242	1+
325.16203	108	
325.45491	82	
326.33991	158	
329.87253	380	1+
330.87590	252	1+
333.78556	88	
333.87081	128	
335.82366	96	
336.28838	84	
336.89942	100	
337.21847	80	
338.14072	154	1+
339.26848	98	
339.93125	82	
340.25986	78	
340.34365	94	
340.81027	108	
340.90790	144	
340.95762	86	
341.26395	80	
342.13659	158	
343.32142	102	
346.14718	102	
END IONS

###FS:    #m/z: 336.94552 #charge 1+
###MS: 26
###MSMS: 29
BEGIN IONS
TITLE=Cmpd 21, +MS2(336.9455), 28.0-35.0eV, 0.6min #29
RTINSECONDS=34.8455
SCANS=26,29
PEPMASS=336.94552	80992
CHARGE=1+
189.10665	80	
195.89015	86	
201.87489	84	
203.92969	82	
207.97849	98	
208.88792	176	1+
211.94293	1356	1+
212.87878	134	
213.93821	670	1+
215.88685	240	
217.88567	84	
221.96102	78	
222.97370	106	
223.95606	92	
223.97187	184	
224.97923	98	
227.11309	102	
229.95456	1550	1+
230.89005	522	1+
231.95335	276	
233.89666	222	
233.94611	266	
235.89104	116	
236.89815	78	
237.06263	78	
237.23123	90	
238.05503	94	
238.21405	92	
239.90310	90	
240.97245	76	
241.98459	104	
245.13499	94	
245.17135	86	
245.51399	106	
246.90841	94	
246.97471	232	
247.00342	94	
247.96320	404	1+
248.93724	86	
248.98700	98	
249.46993	106	
249.98680	426	1+
250.72643	80	
250.98838	300	1+
251.03988	168	1+
252.47729	86	
252.84444	84	
252.97050	674	1+
253.05128	76	
253.91194	126	
254.08847	118	
254.22075	80	
254.51056	84	
254.90356	180	1+
254.96612	252	
255.07505	308	
256.07739	142	
256.96642	80	
257.22105	86	
257.63567	110	
260.83695	134	
261.03723	158	
263.96300	76	
266.56655	94	
267.00063	128	
267.84939	88	
268.83916	78	
269.06818	76	
269.08452	86	
270.14393	180	
270.98119	78	
271.91384	176	1+
272.87139	76	
273.67021	100	
274.11394	188	1+
274.14789	104	
275.02255	78	
275.84093	140	
275.95021	92	
276.22926	102	
276.85118	192	
277.51273	102	
277.85957	112	
278.24628	92	
279.85357	166	1+
281.04007	108	
281.88569	178	1+
283.02993	84	
283.32542	84	
284.19438	78	
284.91279	92	
285.75933	96	
285.85073	76	
286.15156	80	
286.85210	94	
288.02201	92	
288.06600	98	
289.23829	76	
290.43820	78	
290.85153	100	
291.20876	78	
291.91144	112	
292.04780	78	
292.87929	80	
293.08330	90	
293.10336	294	1+
293.99326	82	
294.86167	110	
294.93627	92	
296.97425	118	
297.32610	80	
297.98889	92	
298.08419	96	
298.27196	124	
298.40883	78	
298.80985	86	
298.96997	80	
299.05908	176	
299.66124	100	
303.15561	86	
303.25822	82	
303.27729	118	
303.90842	86	
305.79313	280	1+
305.86511	146	
305.93274	80	
306.88700	84	
307.30675	88	
308.29751	118	
309.29246	106	
309.32486	174	
309.86965	178	1+
309.88632	78	
311.06600	76	
313.70039	76	
313.87308	106	
314.65171	76	
314.85630	96	
315.15919	82	
318.59249	86	
321.21540	156	
321.29725	102	
322.03240	76	
322.30585	112	
323.23647	192	
324.16451	92	
324.28379	206	
324.89081	218	
325.31312	86	
326.88871	140	
328.29646	78	
328.95550	106	
329.07331	94	
329.31824	98	
329.97841	76	
332.77467	76	
333.20907	92	
334.30609	84	
335.06220	90	
336.31230	104	
337.12724	88	
338.03010	86	
338.05061	104	
338.38012	80	
339.25933	76	
339.29317	78	
340.26434	98	
341.04856	122	
END IONS

###FS:    #m/z: 322.92925 #charge 1+
###MS: 30
###MSMS: 31
BEGIN IONS
TITLE=Cmpd 22, +MS2(322.9293), 28.0-35.0eV, 0.7min #31
RTINSECONDS=38.5075
SCANS=30-31
PEPMASS=322.92925	178636
CHARGE=1+
150.90070	84	
181.04829	90	
183.86461	90	
185.92500	82	
186.16116	100	
192.88419	72	
193.97381	72	
205.94843	450	
210.90096	78	
212.89755	72	
215.06725	82	
215.88255	74	
216.95690	88	
220.80641	88	
221.06064	76	
221.91743	74	
222.57805	88	
222.96008	82	
223.81799	70	
223.95787	584	1+
227.92931	120	
228.90969	78	
229.92881	72	
230.90049	152	
233.89007	100	
233.91562	96	
234.00958	118	
235.65408	78	
236.88654	202	1+
237.06140	156	
237.92385	80	
238.93766	270	
238.96061	138	
239.07697	348	1+
239.92030	74	
240.93988	3072	
241.12901	108	1+
241.90219	70	
241.94161	3132	
242.94072	9152	1+
242.97618	118	
244.04124	150	
244.81768	82	
244.83341	100	
244.88102	120	
244.93930	2156	1+
245.11184	86	
246.40196	70	
246.97502	446	
247.91692	78	
248.85554	76	
249.16397	70	
250.94486	200	
250.96217	78	
251.22427	80	
252.14593	78	
252.46581	90	
253.88454	82	
254.22273	80	
254.79697	74	
256.53652	78	
256.91203	108	
257.21322	78	
260.83976	70	
260.93508	72	
262.12831	76	
263.68945	98	
264.79102	160	1+
265.01952	102	
265.05945	166	
265.54674	74	
266.03932	104	
266.24166	70	
267.12429	72	
268.41825	72	
268.81260	76	
270.00148	92	
270.80323	70	
273.03266	70	
273.13615	70	
273.94009	78	
274.11092	78	
274.82096	72	
277.20747	182	1+
278.25559	72	
278.84365	72	
279.09139	1318	1+
279.82985	130	
280.26231	74	
281.14402	130	
281.29756	70	
282.29717	76	
282.91228	70	
283.00090	72	
283.06924	146	
283.88579	76	
283.96240	78	
284.07109	180	
284.11138	120	
284.28960	174	
284.82174	82	
285.00221	90	
285.29563	158	
285.44173	74	
285.81521	74	
288.88967	80	
290.10978	72	
290.85529	134	
291.13970	74	
291.81675	76	
292.42958	84	
293.87398	74	
294.91492	90	
295.29663	74	
296.28499	136	
296.80606	132	
298.17906	156	
298.36224	88	
299.41072	78	
300.79788	74	
301.01452	90	
301.19416	118	
301.26408	78	
302.22858	74	
302.24351	142	
303.00590	74	
303.24894	156	
304.18903	74	
304.26509	128	
304.80607	76	
305.80823	72	
306.29197	76	
306.88561	194	
307.28736	816	1+
307.30652	120	
308.29103	668	1+
308.79910	74	
308.86339	70	
308.89209	76	
308.97286	74	
309.02256	74	
309.31844	76	
309.88644	76	
310.30956	328	
310.83864	70	
310.86641	74	
312.44662	84	
312.86904	138	
313.32853	72	
316.85524	78	
316.97339	114	
317.88986	82	
319.19814	80	
321.99702	84	
323.23804	518	1+
323.94608	72	
324.20000	74	
324.29947	82	
324.89024	80	
325.18258	106	
327.19986	70	
327.89008	214	1+
328.06286	84	
END IONS

###FS:    #m/z: 340.93964 #charge 1+
###MS: 30
###MSMS: 32
BEGIN IONS
TITLE=Cmpd 23, +MS2(340.9396), 28.0-35.0eV, 0.7min #32
RTINSECONDS=39.28
SCANS=30,32
PEPMASS=340.93964	79476
CHARGE=1+
58.55300	86	
204.93083	92	
205.94786	140	
205.97793	94	
209.91084	92	
213.93860	356	1+
214.12842	120	
215.88724	244	
215.93249	102	
216.88174	438	1+
217.88309	310	1+
219.36565	94	
222.04331	88	
222.97591	118	
223.94873	88	
223.96335	96	
224.91229	102	
224.97869	160	
225.86175	86	
226.86597	110	
231.94995	554	1+
233.05068	86	
233.89614	554	1+
233.94808	224	
234.85558	80	
235.89127	464	1+
238.12057	94	
238.21336	94	
238.84107	90	
238.92056	200	1+
240.03050	86	
240.15428	92	
240.23042	264	
241.84188	120	
242.94228	142	
243.83001	212	
243.98290	90	
244.01788	234	
244.70844	82	
245.22307	142	
245.89638	86	
246.97465	202	
247.94975	88	
249.05718	100	
249.14042	84	
249.86207	92	
249.96082	162	
250.99007	104	
252.15570	92	
254.96542	122	
255.07450	268	
256.05859	130	
256.84641	130	
256.90916	340	1+
257.91091	218	1+
257.92480	88	
258.85041	134	
259.87166	114	
259.91038	108	
260.90111	82	
261.84146	192	
262.00314	114	
264.09444	82	
264.80094	106	
265.80514	88	
265.88305	92	
266.03930	82	
266.24965	90	
268.03416	86	
268.14673	108	
268.83995	124	
268.95555	88	
269.79986	84	
270.04207	124	
270.86580	106	
272.43843	80	
272.96478	94	
273.12587	92	
273.77164	100	
274.09064	88	
274.85849	126	
275.57063	116	
276.13729	82	
276.42318	96	
276.85410	514	1+
278.19519	118	
278.27440	82	
278.95970	96	
279.85481	236	
279.91443	100	
280.30146	84	
281.93013	86	
282.27439	110	
282.80587	128	
284.03706	88	
284.88242	88	
288.93783	84	
290.00324	88	
290.02895	84	
291.02798	136	
291.17545	80	
292.14817	96	
292.43634	162	
293.84758	140	
294.26381	82	
294.28464	154	
294.86548	136	
296.87269	114	
297.57980	108	
297.97420	342	1+
298.08414	92	
298.58480	82	
299.05995	298	1+
302.16825	228	1+
302.87131	82	
303.46802	130	
304.25767	106	
304.88562	122	
305.79316	100	
306.79459	80	
307.42299	86	
307.76528	98	
307.79809	132	
307.88742	148	1+
308.29479	244	
309.32326	162	
310.16121	84	
311.02467	140	
312.95748	96	
313.13113	84	
314.19619	90	
319.83349	160	
320.27137	84	
321.30573	120	
322.30638	262	1+
323.23779	236	1+
323.32492	98	
323.83531	96	
324.04950	82	
324.89652	146	
325.03405	92	
325.32700	150	
325.90169	120	
326.55655	104	
326.89508	108	
327.79994	290	1+
328.18591	130	
328.26011	90	
328.31427	96	
328.39216	88	
329.32474	92	
329.82650	188	
333.02549	86	
333.41036	124	
335.06755	96	
335.22995	90	
336.32196	146	
339.29775	88	
340.01766	86	
341.26148	84	
342.32168	80	
343.28884	92	
343.91151	150	
344.12140	88	
344.20891	134	
345.16060	96	
345.28841	94	
END IONS

###FS:    #m/z: 336.94529 #charge 1+
###MS: 30
###MSMS: 33
BEGIN IONS
TITLE=Cmpd 24, +MS2(336.9453), 28.0-35.0eV, 0.7min #33
RTINSECONDS=40.0525
SCANS=30,33
PEPMASS=336.94529	70556
CHARGE=1+
180.86667	76	
196.88136	88	
200.15457	88	
205.94892	94	
205.96730	102	
208.98263	174	
210.88311	130	
211.94507	1472	
212.87809	324	1+
213.08567	86	
213.93983	704	1+
215.12117	90	
215.88804	128	
215.93802	204	
217.88078	236	1+
218.50415	102	
220.87795	172	1+
221.97012	80	
222.85274	80	
222.97567	84	
223.61961	100	
223.97226	304	
224.83336	82	
225.85838	98	
226.16481	86	
227.90186	76	
228.91261	102	
229.95545	1098	1+
230.88945	344	1+
231.94866	106	
232.18188	82	
233.95879	76	
234.15050	86	
234.89901	78	
235.05268	80	
235.90272	100	
237.06619	80	
238.07526	92	
241.70770	94	
242.88318	90	
243.61832	84	
245.35791	98	
246.97702	142	
247.17691	78	
247.96722	280	1+
248.06929	76	
248.16439	126	
248.51860	110	
248.89974	226	
248.98919	86	
249.96239	462	1+
250.46602	84	
250.94603	196	1+
250.98958	176	1+
251.68387	76	
251.74224	92	
252.08043	100	
252.57127	98	
252.79184	94	
252.96940	854	
253.16461	84	
253.92055	116	
254.09106	154	
254.96179	294	
255.07405	488	
256.62084	78	
257.85150	162	
258.13584	86	
258.44380	98	
258.58992	100	
258.70026	82	
258.84186	114	
259.85029	112	
266.14946	80	
268.83976	118	
268.95526	128	
269.06622	82	
270.97976	104	
272.23162	92	
272.84215	116	
276.85672	190	
276.90939	86	
277.08512	80	
277.25501	76	
277.81737	84	
277.96050	254	1+
278.18990	128	
278.69150	98	
279.02959	98	
280.04528	126	
281.84857	88	
282.88336	136	
283.96246	78	
284.87571	144	
286.22252	78	
286.84946	108	
287.03651	106	
287.58477	100	
287.80225	102	
290.08275	92	
290.76255	106	
291.01824	90	
292.90889	84	
293.10651	262	
293.93948	78	
294.05075	78	
294.11175	128	
294.28054	160	
294.86925	118	
295.03711	90	
295.08659	164	
295.20888	78	
295.97329	108	
296.01869	82	
296.99342	86	
298.23906	98	
298.41999	174	1+
299.24704	92	
300.39959	90	
300.92834	80	
302.88607	78	
303.94266	96	
304.91121	80	
306.02078	78	
306.17745	90	
306.49142	76	
306.88458	134	
307.30434	74	
307.89269	84	
308.30317	162	
310.30694	162	
310.86881	78	
312.19311	94	
313.13089	80	
313.86829	80	
313.95470	82	
315.08941	90	
315.72419	86	
316.38976	78	
317.20948	90	
318.85617	76	
319.09526	94	
319.80858	92	
320.10529	76	
320.29365	84	
321.21657	124	
323.14092	108	
323.23597	134	
323.30027	166	
324.28850	92	
324.88915	274	1+
325.86769	92	
327.10326	92	
328.13209	100	
328.95092	80	
329.31991	96	
331.00743	84	
331.87925	78	
334.86871	98	
337.25822	198	1+
337.31763	158	
339.03766	76	
341.27406	104	
341.89957	96	
END IONS

###FS:    #m/z: 340.93931 #charge 1+
###MS: 34
###MSMS: 35
BEGIN IONS
TITLE=Cmpd 25, +MS2(340.9393), 28.0-35.0eV, 0.7min #35
RTINSECONDS=43.725
SCANS=34-35
PEPMASS=340.93931	77936
CHARGE=1+
197.88901	100	
202.12069	102	
205.06774	82	
205.94779	254	1+
206.97907	150	
211.57550	102	
213.86690	154	
213.88865	138	
213.93883	838	1+
215.88635	656	1+
215.93579	370	
216.08238	84	
217.88264	140	
217.94177	82	
221.89331	84	
222.89538	138	
222.97402	138	
223.95856	470	1+
223.97518	190	
225.21099	88	
225.86022	106	
226.89276	190	
226.96869	124	
230.40780	100	
230.88894	154	
231.88728	116	
231.94678	628	1+
232.09762	106	
233.89634	516	1+
235.01775	80	
235.89151	374	1+
236.53907	86	
237.06161	122	
237.08157	100	
238.12229	90	
238.51473	88	
240.83069	410	1+
240.91398	90	
240.95770	150	
241.23040	102	
241.85353	96	
242.03205	84	
242.91559	82	
243.12419	80	
243.83042	130	
243.89736	222	
244.83431	150	
245.83922	136	
245.94488	106	
246.17420	122	
246.97405	214	
248.85967	84	
249.12099	100	
249.95964	226	
251.98127	120	
252.22969	128	
252.42494	92	
253.19141	106	
254.24422	92	
254.93995	88	
254.96653	284	
255.07269	278	
255.13264	92	
255.57343	90	
255.96723	182	
256.84844	140	
257.40227	108	
257.85315	134	
258.84442	604	1+
258.90752	82	
259.45144	92	
260.83737	364	1+
261.09346	102	
261.74672	84	
261.95417	86	
264.08611	84	
265.01708	126	
265.50481	82	
266.07932	128	
267.13716	256	
267.91551	82	
268.84058	128	
269.44688	94	
271.23404	108	
271.86112	94	
272.93625	198	
274.81996	110	
274.85947	194	
275.13991	124	
275.84259	124	
275.85638	152	
276.00901	90	
276.50689	90	
276.85499	350	
277.13221	84	
277.25920	84	
277.86019	202	
278.84803	250	
279.04271	100	
279.85143	160	
279.96362	96	
280.17211	80	
280.26324	134	
280.85252	120	
281.00190	128	
281.04816	310	1+
282.27116	154	
285.15560	134	
285.18049	88	
287.19751	84	
287.97217	86	
289.88249	102	
290.85890	324	1+
290.95742	98	
291.27769	80	
292.06020	80	
292.43413	88	
292.87473	124	
293.84505	122	
294.67857	92	
294.85038	122	
295.87834	134	
295.97183	232	1+
297.10313	84	
297.97376	90	
298.07932	184	1+
300.93710	216	1+
302.16823	132	
303.05919	92	
303.17770	102	
303.27527	108	
304.93810	82	
305.26983	120	
305.36812	84	
305.76520	142	
305.93685	82	
306.27438	122	
306.31223	188	1+
306.88387	162	
307.31104	208	1+
307.78060	82	
308.82178	84	
309.29067	80	
309.76990	86	
310.05712	82	
310.91847	100	
313.60902	82	
313.84305	102	
315.22688	80	
319.30277	268	1+
323.16945	144	
323.23528	144	
323.80240	80	
324.95284	98	
325.89642	100	
327.61613	84	
328.18828	146	
328.80940	148	
332.62488	84	
335.46810	92	
336.86175	88	
338.14430	140	
339.84128	94	
339.87725	90	
340.24244	186	1+
341.31078	140	
342.18378	226	1+
342.20495	118	
342.89480	310	1+
343.89593	194	1+
345.36820	86	
346.29550	84	
END IONS

###FS:    #m/z: 359.96097 #charge 1+
###MS: 34
###MSMS: 36
BEGIN IONS
TITLE=Cmpd 26, +MS2(359.9610), 28.0-35.0eV, 0.8min #36
RTINSECONDS=44.4975
SCANS=34,36
PEPMASS=359.96097	50552
CHARGE=1+
84.86963	120	
183.92979	160	
202.87758	96	
205.94755	88	
209.11774	84	
209.94267	230	
211.20764	86	
216.40730	102	
217.96189	84	
220.08435	116	
220.87197	92	
222.89559	142	
222.95191	904	1+
223.88795	222	1+
224.94371	416	
224.96718	126	
225.94399	684	1+
226.88393	270	1+
226.94519	486	1+
226.97084	208	
227.92862	328	
228.94182	850	1+
234.86236	134	
237.61112	90	
237.92910	88	
238.21374	86	
240.83420	120	
240.93926	542	
240.96305	402	
241.89758	344	1+
241.93911	246	
242.95856	292	
244.96033	186	
245.08902	94	
245.12834	98	
245.94615	650	1+
246.80598	96	
246.95080	454	1+
246.97635	136	
247.15014	128	
247.80546	112	
248.80032	792	1+
248.95415	94	
249.66604	112	
249.91149	188	1+
250.78680	94	
252.87952	84	
252.95375	208	
253.09245	84	
254.00545	90	
257.10296	102	
258.84258	126	
258.97177	162	
259.24165	86	
259.40193	88	
260.96883	474	
262.82164	196	1+
262.95076	82	
263.16733	82	
263.43624	94	
264.22960	146	
264.49362	82	
264.98181	138	
265.81530	154	
266.24265	114	
266.81258	552	1+
266.83897	138	
267.13806	140	
268.04499	96	
268.41392	112	
268.84193	100	
268.95665	150	
269.19100	130	
271.11638	96	
271.88504	142	
273.44086	90	
273.79220	104	
276.10888	132	
276.80485	136	
276.86005	408	1+
276.97916	102	
278.91334	96	
279.13300	90	
279.80133	118	
280.26445	84	
280.29544	164	
280.79341	630	1+
281.56525	104	
281.85858	230	1+
281.94527	84	
281.98158	230	1+
282.80481	94	
283.09383	86	
283.32319	118	
284.82413	216	
285.29019	114	
285.82647	154	
287.05046	104	
287.63682	94	
289.06720	86	
290.85185	108	
293.08008	118	
294.30166	84	
295.02229	176	
295.93025	320	1+
296.81106	290	
297.81038	224	
298.80248	648	
299.16390	84	
299.80400	380	
299.89284	88	
300.79156	92	
300.92983	82	
301.50924	100	
302.24524	108	
303.94408	196	
304.01887	152	
305.00423	130	
305.15465	102	
305.72644	94	
306.79024	82	
307.28377	336	
308.29599	156	
308.79125	256	1+
308.86071	234	1+
309.29542	144	
309.92350	100	
310.31884	98	
311.80208	230	1+
311.85801	188	
311.90814	326	1+
313.93764	122	
316.20062	196	1+
316.78970	90	
316.81179	108	
317.06051	86	
317.22702	92	
317.87892	84	
318.24703	94	
320.81942	118	
321.81859	206	
322.30565	132	
323.01348	122	
324.01846	130	
324.77944	84	
324.99867	100	
325.01892	94	
325.13141	90	
325.90960	116	
328.81371	150	
329.86731	382	1+
330.33541	88	
331.13867	216	1+
331.93939	90	
333.40213	88	
333.79268	104	
334.87434	154	
335.30488	136	
335.79416	88	
335.87764	86	
336.94326	256	
337.87453	116	
338.33750	106	
339.34847	224	1+
339.94499	102	
340.35160	148	1+
341.09171	92	
342.02878	100	
342.31279	104	
342.80831	86	
344.79595	112	
348.84131	90	
350.63688	84	
354.18466	94	
358.19525	186	1+
359.85476	140	
360.25004	174	1+
362.07521	118	
364.05263	88	
END IONS

###FS:    #m/z: 313.92895 #charge 1+
###MS: 34
###MSMS: 37
BEGIN IONS
TITLE=Cmpd 27, +MS2(313.9289), 28.0-35.0eV, 0.8min #37
RTINSECONDS=45.2695
SCANS=34,37
PEPMASS=313.92895	23352
CHARGE=1+
185.07397	74	
190.84460	70	
192.88397	70	
193.08168	72	
193.97250	92	
196.96080	72	
197.96316	92	
198.04274	92	
198.95092	74	
199.86485	76	
203.94945	94	
205.94997	124	
206.95394	72	
212.88628	78	
213.08379	72	
215.90561	70	
217.07441	86	
221.94423	92	
222.95193	506	1+
223.95831	380	1+
223.97688	162	
224.06252	72	
224.19859	86	
226.92419	86	
227.04815	94	
229.11598	76	
230.95621	82	
231.85851	182	
232.84832	80	
234.12982	74	
234.17884	78	
234.97035	784	1+
235.02133	72	
235.82185	74	
235.85101	128	
235.94378	70	
235.98588	68	
238.47860	92	
238.56977	94	
239.11050	86	
239.20549	80	
239.45849	88	
239.82515	92	
240.13143	86	
240.96154	72	
241.19234	72	
241.89945	98	
243.08575	70	
243.10875	92	
243.17968	70	
245.00562	88	
245.89107	78	
246.90881	78	
246.97329	172	
247.41246	80	
247.97719	82	
248.03345	106	
248.06400	82	
248.19538	72	
248.66185	84	
248.82854	70	
248.85353	82	
248.89838	172	
248.94677	210	
249.88670	110	
250.98121	152	
251.12310	82	
251.22433	100	
252.13414	90	
252.16920	84	
252.24542	84	
252.92079	80	
256.12920	72	
257.12688	86	
258.15568	76	
258.20077	74	
258.23044	78	
258.90402	74	
259.88881	68	
260.94210	124	
263.79723	70	
264.05849	74	
265.06094	74	
265.82917	76	
267.80486	74	
267.84250	242	1+
268.46836	86	
268.90514	74	
269.00366	78	
269.94708	106	
270.11058	90	
270.27808	72	
271.06825	86	
271.09828	74	
271.79125	92	
271.97636	94	
272.80616	74	
272.84869	82	
274.88628	88	
275.04707	78	
275.06326	78	
276.01734	88	
276.44585	78	
276.88157	86	
276.95846	68	
277.85876	216	1+
279.10855	112	
279.13916	74	
279.79687	156	
280.25840	210	
283.90228	74	
284.14257	70	
286.75861	74	
286.86427	68	
286.90340	72	
287.88042	74	
287.90122	76	
288.85644	90	
290.86161	72	
291.01388	74	
291.40404	92	
291.88062	122	
292.06643	90	
292.85607	82	
293.85930	72	
294.04851	110	
294.19646	72	
294.27851	74	
295.11946	74	
295.39799	68	
296.84966	78	
298.26994	100	
299.41729	92	
299.79124	92	
300.06978	70	
301.81316	72	
302.94810	104	
303.20239	94	
303.27963	84	
305.28466	72	
305.87203	120	
307.29169	90	
307.89480	68	
308.79154	84	
308.88224	74	
309.86944	76	
309.92098	88	
311.17825	76	
311.76553	78	
313.07866	80	
313.11329	70	
313.27725	416	1+
313.88297	88	
314.28179	356	1+
315.10791	94	
315.30529	72	
316.18313	108	
END IONS

###FS:    #m/z: 359.96138 #charge 1+
###MS: 38
###MSMS: 39
BEGIN IONS
TITLE=Cmpd 28, +MS2(359.9614), 28.0-35.0eV, 0.8min #39
RTINSECONDS=48.952
SCANS=38-39
PEPMASS=359.96138	49760
CHARGE=1+
81.66956	92	
191.10075	130	
196.96414	82	
197.87160	90	
200.89214	90	
205.94769	196	
208.89750	114	
209.92122	90	
209.94209	134	
210.86998	98	
216.84098	82	
218.88385	110	
222.95213	2738	1+
223.03858	144	
223.40329	108	
223.89087	188	
224.94778	2740	1+
224.97594	170	
225.89389	108	
225.96534	112	
226.38428	84	
226.89386	350	
226.94752	1478	
226.97209	168	
227.93091	292	
228.94275	1076	1+
229.99985	86	
231.01606	154	
233.02073	90	
233.37121	90	
234.60370	102	
234.86832	142	
235.88968	92	
235.90698	94	
235.96335	88	
238.45409	88	
238.93904	124	
238.97030	154	
239.18289	86	
240.14844	90	
240.83831	210	
240.89253	100	
240.93912	910	
240.96194	2056	1+
241.12455	92	
241.90088	380	1+
241.94242	562	
242.95683	1064	1+
243.87979	86	
244.95600	478	1+
245.93848	324	
246.14851	216	1+
246.95410	460	
246.97669	150	
248.80421	546	1+
249.03857	104	
249.87302	246	1+
250.07954	84	
250.94705	234	
251.01924	136	
251.17001	82	
252.99269	82	
253.91104	84	
254.00355	84	
256.95152	100	
256.97700	114	
257.85625	94	
258.84040	82	
258.89982	92	
258.97223	500	1+
260.65543	92	
260.96915	1574	1+
264.00251	214	1+
264.10276	98	
264.84320	84	
264.97413	264	1+
266.24457	144	
266.81358	934	1+
267.20653	88	
268.15243	84	
268.70170	82	
268.83871	150	
268.95918	182	
269.97231	98	
270.88633	90	
271.81036	82	
272.62084	100	
272.94213	84	
273.88871	120	
276.81376	122	
276.85719	374	1+
277.11776	88	
277.82382	86	
277.92036	220	
278.14494	86	
278.40333	98	
278.79820	360	
279.79817	230	
280.25606	112	
280.79295	1196	1+
280.85772	298	1+
280.92488	100	
281.45829	100	
281.85380	290	1+
282.78510	98	
282.83706	112	
282.93101	92	
283.41642	90	
283.73857	122	
283.84456	92	
283.98613	332	1+
284.03476	90	
284.82634	386	1+
285.57236	84	
286.43414	118	
288.57665	106	
289.96425	82	
291.97743	166	1+
295.00827	100	
295.81128	84	
296.39504	132	
296.81003	492	
298.03769	96	
298.42990	104	
298.80253	2070	1+
299.08492	104	
299.86310	176	
300.27432	82	
302.07942	84	
303.39946	90	
303.90407	100	
304.26095	246	1+
305.87829	252	1+
306.00044	106	
306.88335	208	1+
308.29475	140	
308.92961	128	
313.02652	94	
313.93961	92	
314.11166	92	
316.81514	452	1+
317.43051	84	
318.80737	100	
318.83205	84	
318.92689	208	1+
321.18271	86	
321.22577	100	
321.82441	120	
323.01762	490	1+
323.23896	84	
324.21631	152	1+
325.13928	110	
328.82349	90	
328.86847	88	
329.00179	96	
329.87492	206	
330.87117	90	
335.89897	98	
336.32678	224	1+
336.87211	128	
336.94688	502	1+
339.82731	110	
340.93732	96	
341.03040	176	1+
342.90618	96	
343.15164	90	
343.27240	128	
343.28898	84	
344.40991	154	
345.17415	98	
347.32676	86	
349.85103	86	
350.40712	106	
352.34260	94	
352.88348	226	1+
354.34854	92	
358.19601	140	
360.10672	86	
360.17415	86	
360.36069	82	
361.16631	128	
363.07891	88	
363.28225	84	
363.87227	82	
END IONS

###FS:    #m/z: 313.92888 #charge 1+
###MS: 38
###MSMS: 40
BEGIN IONS
TITLE=Cmpd 29, +MS2(313.9289), 28.0-35.0eV, 0.9min #40
RTINSECONDS=49.7325
SCANS=38,40
PEPMASS=313.92888	25838
CHARGE=1+
185.04247	88	
185.86486	80	
187.85731	68	
192.97617	72	
193.97072	158	
205.94790	78	
210.89410	78	
216.87552	68	
217.87660	74	
219.43095	86	
221.00345	86	
221.03998	98	
221.94461	70	
223.12434	70	
223.96039	144	
223.97630	234	
225.08579	66	
226.09460	82	
226.97371	94	
229.15880	116	
230.17263	72	
230.72657	72	
230.89168	158	
231.07299	196	
231.91801	74	
232.07319	82	
232.89139	82	
233.85244	78	
234.07542	70	
234.97032	652	
235.16623	92	
236.19570	96	
237.39168	84	
238.79542	94	
238.87549	74	
239.10001	98	
241.98820	76	
242.08385	76	
244.22451	76	
244.97721	74	
245.00421	104	
246.97872	256	
248.90201	124	
249.15967	122	
249.22936	80	
249.71816	66	
249.89667	86	
249.94635	258	1+
250.28120	66	
250.89848	122	
250.96934	70	
252.06979	92	
252.23563	80	
253.94332	72	
258.84265	68	
261.65939	82	
262.23170	92	
262.95092	98	
263.24511	70	
263.89738	78	
264.92088	72	
265.12289	72	
266.24773	72	
267.45333	104	
267.79699	72	
267.84701	68	
267.89739	88	
268.95551	208	
269.05426	70	
269.91694	100	
270.80279	144	
271.06810	94	
271.09469	70	
271.13467	76	
272.44051	98	
274.01373	94	
275.99264	78	
276.85629	70	
277.02095	144	
277.12798	72	
277.88087	86	
278.25140	68	
279.09401	68	
279.17375	72	
280.25699	102	
280.89168	78	
280.98654	86	
283.88780	76	
284.87642	72	
285.15975	88	
286.91747	102	
287.14987	68	
287.25154	72	
288.88976	110	
288.91671	92	
289.89302	154	
290.88528	70	
291.87557	68	
292.01378	66	
292.25965	76	
292.29114	80	
292.43604	74	
292.72985	80	
292.95916	122	
293.12327	72	
293.14318	88	
293.53753	96	
294.04416	238	1+
296.08213	76	
296.29123	98	
297.16692	78	
297.18830	68	
297.68206	98	
297.83616	80	
297.88134	80	
297.90325	84	
298.08415	100	
298.13939	68	
298.23757	74	
298.94808	76	
299.41717	86	
300.11657	88	
300.22551	84	
301.14476	88	
301.26645	180	
302.45476	70	
303.04007	74	
303.48072	76	
305.02373	160	
305.78066	70	
306.03140	68	
306.78837	86	
306.88544	122	
307.29397	136	
307.88828	152	
309.11319	84	
309.29459	82	
309.86266	70	
310.20014	70	
310.30828	80	
311.09158	74	
312.09554	72	
312.16241	94	
313.78097	98	
314.14120	112	
314.28183	166	
315.19205	72	
315.82883	84	
316.30897	80	
316.38351	96	
316.85306	74	
317.27511	74	
END IONS

###FS:    #m/z: 318.93472 #charge 1+
###MS: 38
###MSMS: 41
BEGIN IONS
TITLE=Cmpd 30, +MS2(318.9347), 28.0-35.0eV, 0.9min #41
RTINSECONDS=50.5045
SCANS=38,41
PEPMASS=318.93472	19114
CHARGE=1+
62.34074	74	
103.48947	78	
192.89213	74	
193.96725	126	
197.05721	76	
197.86477	74	
198.18422	98	
201.03875	78	
202.05295	92	
205.95016	102	
206.91833	100	
209.89308	72	
216.39457	74	
216.90435	72	
216.97494	84	
220.01544	72	
221.07104	82	
221.94384	80	
222.05380	76	
222.95616	70	
223.96124	162	
225.04874	82	
226.20873	76	
226.86886	72	
231.42273	72	
234.01522	78	
234.15980	76	
234.97073	298	
234.99700	80	
235.41861	110	
237.88361	72	
238.93553	212	
239.07978	570	1+
239.78687	78	
239.90325	90	
239.95633	92	
240.82075	116	
240.93937	5206	1+
241.03260	80	
242.36850	78	
242.56923	110	
243.41906	80	
243.56491	102	
244.40780	80	
245.95446	108	
246.44002	76	
246.84111	100	
246.97389	466	1+
247.65587	88	
249.86383	80	
250.95293	154	
252.95268	84	
254.08964	72	
254.92045	88	
255.10637	72	
258.69450	76	
258.76151	72	
260.88545	92	
260.90705	76	
261.23653	80	
261.93749	104	
262.21192	70	
262.94996	74	
263.15735	68	
263.81107	92	
265.05718	90	
265.79701	82	
266.10087	118	1+
266.19959	74	
266.22166	80	
266.80695	74	
267.05791	78	
268.85867	114	
269.11456	72	
270.08639	72	
270.82944	72	
272.79929	70	
272.91685	98	
272.94736	76	
272.98204	116	
273.09344	72	
273.48341	82	
273.98508	72	
276.98750	76	
277.02381	88	
277.90369	90	
278.80885	74	
279.02823	94	
279.09136	984	1+
279.25431	74	
279.84544	92	
279.98545	98	
280.79901	72	
281.04197	86	
282.05981	74	
282.28161	128	
282.89357	94	
282.93483	112	
283.07308	72	
283.68925	78	
284.81984	72	
284.86518	78	
286.06847	90	
287.18899	70	
287.86997	116	
287.90762	86	
289.87688	98	
290.78566	80	
290.92829	80	
291.85265	84	
291.88823	82	
293.29341	70	
293.84875	72	
294.08457	78	
294.25955	74	
294.84108	80	
294.86681	70	
295.27547	88	
296.85301	158	
296.96828	70	
298.11419	78	
299.05804	82	
299.81029	162	
300.08053	78	
301.04894	82	
301.86793	128	
302.94361	112	
304.09053	76	
304.13755	74	
304.16339	76	
304.44230	68	
304.99473	78	
305.96048	84	
306.27654	74	
307.88834	112	
309.42464	82	
311.04394	78	
311.15223	78	
311.88289	160	
312.02867	114	
312.86696	142	
312.94815	70	
312.98303	70	
313.83083	92	
313.85076	68	
314.93479	232	1+
315.28900	150	1+
318.28179	70	
319.06909	78	
319.11495	74	
319.31298	152	1+
319.93782	74	
321.30338	96	
322.87247	78	
323.24001	114	
323.29863	88	
323.88877	98	
324.00561	80	
END IONS

###FS:    #m/z: 322.92933 #charge 1+
###MS: 42
###MSMS: 43
BEGIN IONS
TITLE=Cmpd 31, +MS2(322.9293), 28.0-35.0eV, 0.9min #43
RTINSECONDS=54.1985
SCANS=42-43
PEPMASS=322.92933	198046
CHARGE=1+
74.71338	72	
96.10371	130	
189.92454	94	
191.05676	88	
197.86805	68	
198.03234	80	
201.04193	228	
205.02729	82	
205.94868	398	
207.97158	162	
208.88526	76	
210.90237	166	
212.89387	74	
213.97570	72	
215.03684	76	
215.87305	84	
221.44200	88	
221.94365	194	
222.89158	74	
222.94789	148	
223.95993	362	
224.44865	78	
224.66557	108	
226.55257	70	
226.85018	80	
226.89763	84	
227.92691	112	
227.94478	72	
228.91145	82	
229.13626	94	
229.93784	72	
233.03098	76	
235.52967	108	
236.08367	110	
236.95503	88	
237.89933	94	
238.01797	72	
238.07326	86	
238.93802	472	
239.08118	340	
239.90493	132	1+
240.94047	5928	
241.09891	86	
241.93883	18874	1+
242.90114	158	1+
242.94108	13518	1+
243.04797	76	
243.16492	74	
244.56620	74	
244.93883	3220	1+
246.97413	266	1+
246.98423	190	
248.16074	112	
249.03769	72	
249.42544	82	
250.09107	70	
250.94672	140	
251.15237	80	
252.03476	92	
252.79715	72	
252.98880	72	
253.07890	72	
253.23334	80	
254.07583	74	
254.56562	78	
254.84590	72	
255.10247	84	
255.79925	80	
256.20610	72	
256.97099	74	
257.73548	108	
258.83403	102	
260.87948	72	
261.97741	82	
262.85251	74	
263.88700	96	
264.79110	70	
264.81936	72	
264.91323	80	
265.12077	72	
265.35515	100	
265.98949	74	
266.99241	212	1+
267.41367	100	
267.86113	106	
267.87711	98	
268.05988	176	
268.25954	74	
268.95545	84	
269.11419	80	
269.12658	114	
272.03137	72	
272.81137	74	
272.84799	70	
274.80059	102	
277.98722	84	
278.05713	70	
278.84845	188	1+
279.09106	1016	1+
280.10898	100	
280.13729	70	
280.15336	84	
282.01221	74	
282.04283	96	
282.27661	118	
282.87909	74	
283.06865	206	1+
283.13157	78	
284.02689	78	
284.29006	438	
284.96051	74	
285.11619	84	
287.85128	72	
288.07403	74	
288.90485	100	
289.80687	80	
289.85275	80	
289.87761	70	
291.80008	84	
292.76341	78	
292.85293	146	
292.89183	72	
293.26435	70	
294.25532	70	
296.28262	72	
297.23148	126	
297.79804	68	
299.78710	86	
301.00670	80	
301.81648	82	
301.86984	78	
302.45932	106	
302.88414	72	
305.85732	86	
306.27613	120	
307.19048	72	
307.29849	100	
307.88854	190	
308.29471	270	1+
308.86704	72	
308.89333	84	
309.36133	70	
309.81078	68	
309.90251	76	
310.03128	74	
310.30634	304	1+
310.87543	202	1+
311.11970	68	
311.42981	96	
312.93773	70	
315.00876	74	
315.80255	70	
321.22215	84	
322.12713	74	
323.23572	242	1+
324.09624	94	
324.20447	80	
324.88840	110	
324.95637	92	
325.89723	126	
326.33695	102	
327.37289	98	
327.90699	78	
328.18249	138	
END IONS

###FS:    #m/z: 336.94536 #charge 1+
###MS: 42
###MSMS: 44
BEGIN IONS
TITLE=Cmpd 32, +MS2(336.9454), 28.0-35.0eV, 0.9min #44
RTINSECONDS=54.9705
SCANS=42,44
PEPMASS=336.94536	67716
CHARGE=1+
180.87504	76	
186.04081	76	
186.06757	84	
195.07807	92	
195.96260	74	
196.76242	72	
200.87977	90	
205.94894	98	
208.05762	72	
208.88699	90	
211.94406	1174	1+
212.88112	324	1+
213.94094	738	
215.05291	102	
215.88846	262	1+
217.88104	140	
223.97312	84	
229.14947	106	
229.95413	790	1+
229.98297	82	
230.89020	234	
231.00635	78	
231.88827	114	
231.95262	424	1+
233.19692	80	
233.83068	102	
233.89602	248	
233.92305	72	
233.95544	122	
235.04756	96	
235.13011	78	
236.08144	144	
236.90747	98	
237.84382	78	
237.89129	76	
238.80764	160	
238.85252	148	
238.91517	72	
239.84404	130	
240.83494	148	
241.98506	168	
242.96181	76	
243.20463	72	
245.22527	96	
246.97737	140	
247.00356	78	
247.94015	90	
247.96055	138	
248.64641	72	
249.88718	80	
250.12973	84	
250.14346	100	
250.82601	166	
250.94186	200	1+
251.10356	76	
252.91277	98	
252.93211	74	
252.97139	742	
253.90138	144	
254.07517	108	
254.09788	72	
254.27750	86	
254.96569	228	
255.07410	230	
255.96557	124	
256.07820	214	
256.81586	92	
256.83682	72	
256.84759	88	
256.96349	74	
257.84323	102	
257.85960	166	
257.91887	88	
258.84493	194	
259.11317	76	
259.85031	162	
259.86856	76	
260.82406	74	
261.03194	74	
261.04612	82	
262.96682	72	
263.12909	78	
263.18306	74	
264.92791	112	
264.99514	96	
265.05712	72	
266.12337	82	
266.35380	88	
266.89122	72	
267.83476	432	1+
268.93542	76	
269.04991	74	
270.19931	86	
270.79728	74	
270.97917	144	
273.22327	108	
274.17907	90	
274.52167	74	
274.86000	160	
275.85643	722	1+
276.85720	472	1+
277.96262	132	
278.26392	104	
280.08145	82	
281.05069	118	
281.87842	74	
282.35483	118	
284.87357	76	
286.85088	160	
286.92898	82	
287.05190	76	
287.84692	102	
287.89701	98	
287.91601	74	
288.86021	96	
290.84993	118	
293.10474	274	
293.80264	76	
293.86371	124	
294.86687	182	
295.97299	80	
296.97453	148	
297.88713	108	
297.97818	72	
298.01223	90	
298.86055	74	
298.92259	72	
299.84890	74	
300.05617	140	
302.94195	78	
303.40981	104	
304.27689	92	
306.13451	88	
306.29991	106	
306.88210	112	
308.39664	80	
309.58614	80	
309.93179	90	
312.80487	72	
315.14605	76	
315.16605	102	
316.18457	102	
320.30064	74	
320.44389	80	
323.91027	98	
324.24447	74	
324.29574	90	
324.32362	104	
324.89784	72	
325.89258	154	1+
326.14875	100	
326.41899	72	
327.79627	76	
329.81548	72	
331.80325	86	
332.82600	80	
332.92930	86	
333.87092	84	
334.76885	74	
338.12270	80	
END IONS

###FS:    #m/z: 359.96105 #charge 1+
###MS: 42
###MSMS: 45
BEGIN IONS
TITLE=Cmpd 33, +MS2(359.9610), 28.0-35.0eV, 1.0min #45
RTINSECONDS=55.743
SCANS=42,45
PEPMASS=359.96105	47400
CHARGE=1+
58.04102	78	
183.93294	80	
189.81298	96	
197.95986	90	
205.94947	252	
212.05086	80	
212.90653	76	
216.85185	92	
220.00592	94	
220.95801	102	
221.89007	114	
222.95361	594	1+
223.88889	194	1+
224.94650	482	
224.96720	146	1+
225.94679	230	
226.94654	818	1+
226.97244	266	
227.43508	80	
227.93669	936	1+
228.03165	90	
228.94266	638	1+
229.43925	92	
231.88612	76	
232.19681	80	
232.88377	76	
232.95611	224	1+
233.12011	88	
234.86613	200	
235.49979	88	
236.41266	76	
238.40872	102	
238.89526	120	
238.93712	156	
240.17879	82	
240.83585	84	
240.88562	88	
240.90621	94	
240.93869	1538	1+
240.96321	984	1+
240.98643	92	
241.99202	82	
242.95892	308	
243.54740	102	
244.95550	154	
245.94549	698	1+
248.12781	88	
248.80431	520	
248.95054	86	
250.96748	80	
251.10572	76	
252.23036	232	
253.92340	80	
254.84855	168	1+
255.06954	92	
255.10248	78	
256.05296	100	
256.87800	78	
257.01240	124	
258.59390	78	
258.84994	184	
258.94516	94	
258.97404	102	
259.11157	82	
259.84586	214	
260.95118	114	
261.17924	84	
264.81705	192	
265.13054	216	1+
265.81766	120	
265.99963	86	
266.81487	720	1+
266.83959	124	
267.96912	90	
268.80456	100	
268.84665	92	
268.90732	90	
268.95423	100	
269.11675	82	
269.96943	92	
276.81308	186	
276.85504	84	
276.87233	82	
277.81133	144	
277.86026	180	
278.79811	146	
278.84319	114	
279.79690	114	
280.27882	98	
280.79206	810	1+
281.38779	78	
281.85663	148	
282.07013	84	
282.78956	140	
282.82761	150	
282.85842	88	
283.47862	102	
284.82622	152	
284.99197	86	
285.93774	78	
287.22054	136	1+
287.29120	88	
289.79496	206	1+
291.00659	82	
291.40605	82	
292.43927	164	
293.11496	80	
293.39838	98	
293.80311	108	
293.84648	128	
293.88017	86	
294.92575	462	1+
296.80596	342	
297.10758	82	
297.80706	186	
297.87748	86	
297.89390	90	
298.45950	86	
298.80253	2376	1+
299.10531	78	
299.43444	102	
299.87379	110	
300.99778	76	
301.51135	100	
301.85935	136	
304.77843	106	
304.88779	80	
305.26727	88	
305.44963	92	
306.88302	80	
307.04836	92	
308.79691	210	1+
308.89734	76	
309.88306	106	
310.96825	88	
313.19588	80	
315.98615	92	
316.81392	144	
316.86842	78	
317.81095	200	1+
317.91397	82	
318.58677	86	
320.95730	108	
321.30271	112	
321.32063	80	
321.82115	126	
323.01957	134	
324.18013	100	
324.89676	78	
325.96693	88	
328.32969	78	
328.94171	84	
329.86804	176	1+
332.77003	84	
335.31051	110	
336.83905	80	
336.94235	376	1+
337.09177	78	
339.01505	80	
339.80462	82	
342.28876	100	
343.20362	86	
344.07125	96	
346.98823	84	
352.14682	94	
352.88668	106	
353.92783	122	
355.33186	118	
356.41544	134	
358.20487	90	
360.86340	192	
363.26128	76	
END IONS

###FS:    #m/z: 322.92929 #charge 1+
###MS: 46
###MSMS: 47
BEGIN IONS
TITLE=Cmpd 34, +MS2(322.9293), 28.0-35.0eV, 1.0min #47
RTINSECONDS=59.42
SCANS=46-47
PEPMASS=322.92929	220044
CHARGE=1+
77.19712	108	
170.66224	68	
178.93307	92	
191.66492	102	
192.88841	246	
192.90256	70	
201.04239	160	
202.04765	76	
203.95631	72	
205.95181	144	
207.97119	148	
209.91777	138	
209.93923	74	
211.87228	76	
212.87246	78	
212.89202	68	
214.92889	68	
215.06389	102	
216.84472	68	
221.89416	114	
221.94530	218	
221.96108	130	
222.96889	84	
223.95819	372	1+
224.89568	70	
227.93068	256	
229.83401	78	
233.40700	100	
234.13902	72	
234.82547	90	
235.36396	70	
235.78615	68	
235.88430	68	
237.05098	72	
237.95210	70	
238.17355	72	
238.42983	90	
238.82982	70	
238.88313	80	
238.94046	534	1+
239.07832	238	1+
239.90505	100	
240.00381	70	
240.94014	5130	
241.12754	148	1+
241.85453	76	
241.94134	4936	
242.94086	14948	1+
243.15835	82	
243.82927	140	
243.89256	92	
244.20347	106	
244.81473	70	
244.93856	4078	1+
245.02144	80	
245.83779	80	
246.85467	92	
246.97453	168	
247.01969	72	
247.21371	76	
247.86668	80	
248.80721	92	
248.95054	76	
248.98523	72	
249.83146	94	
249.85612	78	
249.97399	78	
250.94509	494	1+
251.10950	68	
251.22045	68	
252.09717	88	
252.92442	100	
252.95370	90	
254.09172	68	
254.90071	88	
256.06852	82	
256.11352	82	
256.38328	80	
257.05381	72	
259.81762	104	
260.14405	68	
260.83451	66	
260.92689	74	
261.83381	228	1+
261.88180	78	
264.06636	92	
264.42948	74	
264.80117	86	
264.99492	84	
265.05805	230	
265.08328	72	
265.86104	78	
266.03518	68	
268.95188	134	
268.96778	68	
269.48558	94	
271.80031	70	
271.92781	94	
272.34748	76	
272.44246	100	
273.11168	76	
273.19568	112	
273.86509	78	
274.09891	76	
274.42620	78	
274.82126	70	
274.84851	128	
275.80126	86	
276.85332	200	1+
277.09147	74	
277.39607	80	
277.87869	76	
278.02635	74	
278.24726	74	
279.09082	1266	1+
280.41251	78	
281.96501	82	
282.22302	70	
282.88331	72	
283.07003	170	
283.43318	70	
284.29367	170	
286.93122	76	
288.85822	68	
290.85660	164	1+
291.80014	72	
291.88421	68	
292.26182	88	
295.95735	120	
298.60625	98	
299.91446	74	
301.90832	82	
302.23917	84	
304.96285	78	
305.87267	130	
306.07443	68	
306.88184	106	
307.80641	88	
307.88792	70	
308.16533	96	
308.28170	88	
308.29461	144	
308.88671	104	
309.31169	102	
309.91665	82	
310.07233	76	
310.30135	158	
310.82771	72	
311.86421	100	
312.95509	100	
316.82269	70	
319.23960	102	
320.87910	72	
321.18898	86	
321.92447	72	
322.43360	78	
324.13812	80	
324.89114	98	
326.90389	116	
326.97607	70	
327.88685	190	
END IONS

###FS:    #m/z: 340.93960 #charge 1+
###MS: 46
###MSMS: 48
BEGIN IONS
TITLE=Cmpd 35, +MS2(340.9396), 28.0-35.0eV, 1.0min #48
RTINSECONDS=60.192
SCANS=46,48
PEPMASS=340.93960	90638
CHARGE=1+
64.50294	108	
192.88736	80	
192.92517	106	
199.88551	90	
204.12306	102	
212.87744	468	1+
212.89409	74	
213.93861	310	
214.94087	130	
215.86389	108	
215.88744	316	
215.93408	290	
216.96409	82	
217.90416	72	
218.94053	106	
220.87651	142	
221.88981	84	
223.83118	74	
224.97709	90	
225.95778	84	
227.13145	92	
231.89011	120	
231.94923	842	1+
233.89624	326	
234.06211	98	
234.91593	88	
235.88967	92	
236.08796	76	
237.88768	78	
238.05041	76	
238.79760	74	
238.88671	158	
239.81362	76	
239.83887	192	
240.84016	72	
240.93968	132	1+
241.84426	314	
242.81236	74	
242.88111	78	
242.90219	78	
243.84742	142	
244.90064	74	
246.97858	104	
248.08897	100	
248.44323	86	
249.97243	118	
249.99015	120	
250.04041	78	
250.40011	100	
250.95000	78	
251.85155	72	
253.08852	80	
253.45202	80	
253.80774	80	
254.96647	338	1+
255.07564	430	
255.21420	74	
255.34588	88	
256.90726	148	
257.83813	76	
257.85654	104	
258.44553	92	
258.84738	602	1+
260.83676	402	1+
260.93501	94	
261.47454	92	
262.20589	100	
264.07623	72	
265.01956	104	
266.01343	84	
266.17959	76	
267.13874	322	1+
267.66429	82	
267.83555	332	1+
267.90591	80	
267.91914	78	
268.95945	78	
268.99961	72	
270.84153	132	
272.85134	78	
272.93494	208	
274.09693	76	
274.42424	90	
274.81893	78	
274.84345	78	
274.85896	108	
274.87912	134	
275.41984	78	
275.84803	98	
276.85802	742	1+
277.98534	72	
278.84490	822	1+
279.94381	80	
279.96668	184	
280.12909	72	
280.79284	74	
281.86242	228	
282.04740	140	
282.89788	94	
283.00719	86	
283.09209	82	
285.89823	102	
286.79166	80	
287.13709	72	
287.40548	74	
288.41615	88	
290.85513	100	
291.27400	88	
292.89610	88	
294.14977	76	
294.18568	82	
294.84922	194	
295.83906	84	
295.93434	88	
297.18600	86	
297.97374	150	
298.07825	76	
298.31319	82	
298.92846	94	
299.16850	84	
299.87414	186	
300.81537	72	
301.16476	324	1+
301.87485	92	
304.45023	80	
307.13230	90	
308.28944	88	
308.87025	100	
309.58824	84	
309.88455	72	
310.30583	82	
310.45507	72	
315.44916	114	
317.58133	90	
317.87923	80	
318.16175	74	
320.61691	98	
321.92245	86	
322.78888	82	
323.24592	76	
323.27596	80	
324.02556	92	
324.89257	192	
325.78724	90	
326.23961	88	
326.28612	84	
327.07585	74	
328.18825	116	
329.42318	76	
329.81117	78	
329.87021	98	
329.94267	112	
330.88520	106	
331.03204	78	
331.10328	80	
332.93387	72	
334.79159	90	
334.82056	76	
336.77839	78	
343.78421	84	
345.90041	82	
END IONS

###FS:    #m/z: 336.94549 #charge 1+
###MS: 46
###MSMS: 49
BEGIN IONS
TITLE=Cmpd 36, +MS2(336.9455), 28.0-35.0eV, 1.1min #49
RTINSECONDS=60.964
SCANS=46,49
PEPMASS=336.94549	64634
CHARGE=1+
193.89351	80	
203.87715	90	
203.93776	110	
205.94986	88	
208.12836	92	
208.97951	86	
211.94361	934	1+
212.88128	332	1+
213.08574	80	
213.86076	106	
213.93900	1078	1+
215.88558	120	
215.93635	86	
219.62919	76	
221.88987	142	
222.97124	344	1+
223.95876	126	
223.97347	276	1+
224.96027	114	
227.83706	86	
228.89517	80	
229.89348	120	
229.95402	1216	
230.04602	112	
230.88854	468	1+
231.94952	794	
233.82762	76	
233.89512	174	
234.44214	84	
235.05702	74	
235.86346	72	
235.89526	140	
236.08422	212	
237.79658	82	
237.89681	84	
239.07462	72	
239.90415	126	
239.91930	76	
240.83360	82	
240.94826	76	
241.12757	72	
241.85734	100	
242.85513	78	
246.39780	92	
246.97355	228	
247.96479	202	
248.78780	122	
248.89792	266	1+
249.16167	78	
249.86381	74	
249.96073	166	
250.82674	86	
250.98085	78	
251.88838	72	
251.93333	92	
251.95400	156	
252.22960	80	
252.97085	670	1+
253.09038	84	
254.08222	72	
254.33240	90	
254.96652	340	
255.07130	416	1+
256.26085	78	
256.37499	74	
256.86476	76	
256.91431	190	
257.83787	82	
258.84351	208	
259.83156	80	
259.84801	86	
260.82786	80	
262.82877	82	
263.87866	74	
265.57703	92	
265.92514	74	
267.01301	124	
267.46155	72	
267.83760	194	
268.84029	516	1+
268.95948	164	
269.80180	122	
270.98272	206	
274.84811	130	
275.84802	72	
275.86536	122	
275.94779	96	1+
276.85574	538	1+
277.06466	96	
278.03711	98	
278.85423	148	
279.06117	88	
279.85979	110	
279.87630	74	
280.81545	76	
280.84453	146	
281.85706	86	
281.95671	80	
282.91630	74	
285.89816	80	
285.97729	86	
286.42174	104	
287.10788	76	
287.19538	74	
287.84295	134	
288.00116	78	
288.01789	86	
289.87014	132	
289.99889	82	
290.03647	74	
290.98056	86	
292.43598	82	
292.86822	98	
292.88530	104	
293.10793	188	
294.18765	72	
294.86821	98	
295.85874	92	
295.89839	78	
295.96803	100	
296.04355	224	1+
297.84260	94	
297.97452	106	
298.31988	94	
298.42129	88	
298.96912	86	
300.81694	74	
302.86605	98	
304.88715	104	
305.03338	74	
305.78453	92	
306.78582	96	
306.88369	114	
307.30687	104	
309.29022	72	
309.87040	116	
311.98908	72	
312.41860	74	
312.86580	74	
313.06121	96	
313.85141	88	
313.97885	80	
315.67844	92	
315.91374	80	
316.26111	82	
316.80744	72	
323.24373	106	
324.78159	72	
324.89497	192	
325.88269	78	
325.89795	80	
326.91846	124	
327.28614	198	
330.53150	78	
332.28645	88	
333.77897	80	
335.62335	94	
336.10465	72	
336.33784	136	
337.05535	80	
337.30149	98	
337.99853	82	
340.29453	102	
END IONS

###FS:    #m/z: 322.92934 #charge 1+
###MS: 50
###MSMS: 51
BEGIN IONS
TITLE=Cmpd 37, +MS2(322.9293), 28.0-35.0eV, 1.1min #51
RTINSECONDS=64.633
SCANS=50-51
PEPMASS=322.92934	248798
CHARGE=1+
151.39446	68	
192.88560	166	
192.96433	78	
194.19080	68	
197.87809	198	1+
198.96835	78	
199.01329	68	
201.04637	126	
203.95906	132	
205.94844	350	
208.10697	88	
208.13005	66	
208.86417	82	
208.88373	72	
209.11248	74	
211.90642	74	
214.11615	74	
215.87596	146	
215.97585	72	
219.91504	78	
220.11927	96	
221.14213	78	
221.89164	82	
222.83436	80	
222.95261	428	1+
223.91929	118	
223.95650	312	1+
226.88165	86	
226.98355	68	
227.81482	80	
227.92842	186	
229.47865	90	
231.90664	76	
232.55788	76	
232.94222	76	
234.95712	74	
235.79721	78	
238.89035	76	
238.94142	622	1+
239.08028	146	
239.88136	84	
239.90871	118	
239.92580	80	
240.08409	66	
240.94009	6544	
241.94142	4534	
242.82015	104	
242.94108	14174	1+
242.98931	76	
243.82084	358	1+
244.17439	68	
244.90922	104	
244.93910	3614	
245.93771	80	
246.97623	232	
247.04968	80	
249.96692	148	
249.98940	72	
250.22206	68	
250.79254	80	
250.94514	164	
251.92699	66	
252.22567	74	
256.26119	72	
256.83744	68	
257.42029	100	
259.89657	78	
259.96786	92	
260.83532	260	1+
261.42156	124	
261.88212	72	
262.80682	100	
264.23387	82	
264.79519	88	
265.05819	218	
265.85705	70	
266.03751	70	
266.24172	90	
266.88315	78	
268.10637	72	
269.79585	72	
269.80980	72	
270.78709	78	
270.97306	90	
272.79935	72	
274.10455	82	
274.43859	104	
274.79463	68	
274.92877	86	
275.46888	80	
275.79077	74	
275.86821	74	
277.82968	80	
277.85710	108	
278.94859	68	
279.09075	1242	1+
279.84966	78	
282.79858	72	
282.83176	72	
282.85225	78	
283.06690	214	1+
283.29439	74	
283.91294	74	
284.29360	230	1+
285.04773	66	
285.86337	78	
286.12173	86	
287.15621	70	
288.23679	86	
288.86662	66	
288.90439	82	
290.14150	72	
290.24781	98	
290.85406	160	
291.81034	78	
292.83291	84	
294.27001	68	
296.82573	104	
296.86245	80	
298.80603	218	1+
299.06223	80	
299.83624	66	
300.28486	84	
301.86784	66	
302.24768	84	
303.75244	78	
303.86588	76	
304.25977	68	
304.44621	102	
305.29719	100	
305.88100	80	
306.88504	70	
307.13035	70	
307.88511	154	
308.30027	174	
308.87770	68	
308.89636	86	
309.05919	82	
309.82245	66	
310.31232	66	
310.91636	70	
311.12840	78	
311.86124	72	
313.02683	70	
313.86787	150	
313.93545	92	
314.78889	66	
318.88032	72	
319.06222	76	
319.34074	84	
319.72934	68	
321.06127	66	
321.15175	74	
321.28356	92	
321.39822	90	
321.43349	80	
324.30598	72	
324.88899	308	1+
325.20673	78	
326.37964	66	
327.29173	78	
327.89594	86	
END IONS

###FS:    #m/z: 340.93960 #charge 1+
###MS: 50
###MSMS: 52
BEGIN IONS
TITLE=Cmpd 38, +MS2(340.9396), 28.0-35.0eV, 1.1min #52
RTINSECONDS=65.4055
SCANS=50,52
PEPMASS=340.93960	100408
CHARGE=1+
78.70100	206	
192.93158	90	
205.95082	120	
208.97945	72	
210.93851	108	
213.93988	626	1+
215.88549	338	1+
217.88331	134	
217.93854	80	
218.88379	78	
219.69112	78	
221.94282	76	
222.88925	78	
223.96886	74	
224.98890	100	
225.85969	72	
228.90022	86	
231.88654	124	
231.95038	638	1+
233.89736	532	1+
235.88831	120	
236.80535	76	
238.20968	78	
238.85117	118	
238.88935	74	
239.85559	76	
239.90131	72	
239.95056	84	
240.23043	84	
240.84392	200	
240.94488	280	1+
241.84393	248	
243.80358	76	
243.83178	474	1+
243.93658	114	
245.86609	78	
246.97342	258	
247.45697	104	
247.90866	102	
249.95974	140	
249.98718	122	
250.94389	122	
251.83609	90	
252.09516	72	
254.96694	448	1+
255.07170	394	1+
255.84868	72	
256.80403	74	
256.85081	124	
256.89651	146	
257.08127	82	
257.19395	74	
257.80582	86	
258.84756	254	
259.84822	262	
259.92005	74	
260.83695	130	
261.08771	72	
261.83737	160	
262.88282	198	1+
262.98178	98	
263.07241	222	1+
263.89488	226	1+
264.95106	90	
266.41592	88	
266.84936	276	1+
267.13887	116	
267.25639	96	
268.83511	188	
270.14713	108	
270.83944	172	
271.81659	90	
271.86530	132	
272.06952	78	
272.73667	76	
273.84917	90	
274.85934	134	
274.88370	72	
274.89858	82	
275.85793	294	
276.17238	74	
276.85695	578	
276.91963	82	
277.12602	78	
277.84115	76	
277.86176	356	
277.98087	102	
278.84477	864	1+
278.91492	78	
280.48468	100	
280.84648	156	
281.05837	76	
281.13677	72	
281.85358	80	
283.93131	84	
284.85288	84	
287.04767	92	
288.84325	102	
289.02323	86	
290.12871	82	
290.88222	90	
292.06218	72	
292.35438	94	
292.84896	184	
292.89183	74	
293.90763	110	
294.86468	126	
294.89568	76	
294.92520	94	
295.83624	74	
295.89005	78	
297.18105	72	
297.97729	106	
298.29240	74	
298.30780	88	
299.06460	82	
299.21528	76	
299.31883	86	
301.25789	134	
301.72498	96	
302.02540	74	
302.17060	108	
304.10558	72	
304.25528	90	
305.44129	74	
306.42239	88	
306.88258	72	
307.05917	84	
307.81223	88	
307.88592	78	
308.29060	248	1+
308.87002	100	
308.89738	72	
309.04822	88	
309.91133	76	
311.85854	98	
313.14395	84	
313.68310	142	
313.99410	122	
314.81533	74	
317.90728	72	
320.91618	84	
321.14306	92	
321.43107	94	
321.88036	120	
322.31054	84	
324.32679	80	
324.88977	314	1+
327.17463	132	
328.18980	130	
328.81701	74	
329.17796	90	
329.86626	82	
330.61436	82	
331.63097	90	
332.93359	86	
337.09382	74	
340.01543	78	
340.16907	96	
340.44320	78	
342.33123	86	
342.90841	84	
344.77516	78	
345.74290	84	
346.21528	86	
END IONS

###FS:    #m/z: 336.94516 #charge 1+
###MS: 50
###MSMS: 53
BEGIN IONS
TITLE=Cmpd 39, +MS2(336.9452), 28.0-35.0eV, 1.1min #53
RTINSECONDS=66.1775
SCANS=50,53
PEPMASS=336.94516	63494
CHARGE=1+
48.22084	164	
206.94460	76	
207.09670	68	
209.87980	234	1+
210.89915	74	
210.94746	84	
211.94434	1130	1+
212.87691	252	
212.89916	80	
213.87965	194	
213.94097	608	1+
215.88614	340	1+
215.93757	104	
217.89299	196	
223.95828	236	
223.98178	76	
224.97554	72	
225.82313	78	
226.85962	68	
228.89912	172	1+
229.95409	1620	1+
230.05378	104	
230.88726	414	1+
230.90483	76	
231.48604	88	
231.95036	768	1+
232.88604	98	
233.00941	72	
233.02636	82	
233.97993	74	
234.64662	88	
234.81844	100	
235.89302	136	
235.90372	108	
236.90923	72	
237.11924	68	
239.14667	78	
239.95232	80	
240.84966	280	
240.95602	72	
241.84164	158	
241.94884	226	1+
242.85070	86	
245.89474	74	
246.97630	138	
246.99560	68	
247.96296	600	1+
248.89944	246	
249.13007	108	
249.88122	68	
249.96150	166	
250.95267	112	
250.96954	212	
251.09811	78	
251.40748	98	
251.43847	100	
251.87722	216	1+
252.23439	132	
252.57294	80	
252.93088	96	
252.96830	714	1+
254.16196	72	
254.48319	80	
254.85754	228	1+
254.90464	82	
254.96515	910	1+
255.03685	72	
255.07418	142	
255.21775	80	
255.84459	100	
255.88168	80	
256.08031	68	
256.85039	76	
256.87574	70	
256.92554	92	
257.81426	76	
257.84790	158	
258.39225	82	
258.80692	68	
258.84638	676	1+
259.00853	78	
261.88582	72	
263.37619	78	
263.89074	92	
264.80537	102	
265.02369	124	
265.26282	78	
265.73924	90	
265.79722	74	
265.85116	92	
266.00527	212	1+
267.80894	74	
267.86730	74	
267.91745	78	
268.83959	380	1+
271.35508	80	
272.58874	80	
274.86158	82	
274.88529	122	
274.95144	100	
275.86225	82	
275.89883	74	
275.96737	184	
276.19672	74	
276.80285	94	
276.85796	594	1+
277.51060	104	
277.82901	370	1+
277.86275	376	1+
277.91974	118	
278.03436	80	
278.12271	106	
279.09199	70	
279.83310	252	1+
279.86796	80	
280.26426	72	
281.04702	70	
281.79177	84	
282.88537	68	
285.84866	92	
286.85200	164	
287.85133	82	
288.09285	72	
289.99702	74	
290.86903	140	
292.81405	84	
292.92349	86	
293.10857	192	
294.86708	172	
296.09481	68	
296.31894	70	
296.97247	72	
298.22426	80	
299.01350	68	
299.25136	72	
299.40432	72	
299.87629	220	
302.87748	86	
304.02013	70	
304.51910	90	
304.90512	70	
304.98825	96	
306.28861	148	
306.88414	70	
307.15168	68	
308.87006	90	
309.32446	68	
309.81964	106	
309.90211	136	
310.17829	76	
311.91324	88	
313.87428	76	
315.66749	86	
315.85932	78	
318.95526	68	
320.01487	72	
322.98719	78	
324.89429	84	
325.02729	116	
325.24866	86	
326.78954	86	
327.95857	70	
328.18718	136	
328.83076	74	
329.86693	90	
330.83541	72	
332.16990	68	
336.32314	70	
337.31715	142	
339.18491	74	
339.25234	90	
END IONS

###FS:    #m/z: 340.93973 #charge 1+
###MS: 54
###MSMS: 55
BEGIN IONS
TITLE=Cmpd 40, +MS2(340.9397), 28.0-35.0eV, 1.2min #55
RTINSECONDS=69.8385
SCANS=54-55
PEPMASS=340.93973	112194
CHARGE=1+
108.84859	80	
137.93735	84	
145.99303	72	
192.88997	128	
197.77312	266	
197.87498	90	
197.95715	112	
205.94840	114	
211.94971	98	
212.87805	84	
213.93792	400	
215.88640	622	1+
215.90382	78	
215.93970	104	
217.88634	174	
217.93311	120	
218.88227	124	
219.07122	72	
222.94816	72	
223.96117	158	
224.20166	86	
224.97338	138	
228.84587	144	
228.94375	84	
229.02140	72	
229.95368	124	
230.89019	360	1+
231.94943	518	1+
232.90444	82	
233.06371	132	
233.89698	418	
233.94531	138	
235.89371	370	
235.94238	110	
238.04672	76	
238.86577	122	
238.88633	124	
239.90360	154	
240.83888	418	1+
240.93810	138	
241.03483	96	
241.07235	76	
241.84186	356	1+
241.90033	90	
241.91557	78	
242.82862	102	
243.83444	160	
244.82811	178	1+
245.84295	88	
245.87153	74	
246.85490	100	
246.97637	222	
249.96032	242	
249.97397	104	
251.80283	102	
251.97611	72	
252.94815	90	
253.22734	78	
254.90733	196	
254.96280	150	
255.04137	88	
255.07511	330	
255.39675	78	
255.96629	154	
256.87181	124	
256.91487	76	
257.91082	100	
258.84463	1010	1+
258.90991	78	
258.96948	114	
259.02436	82	
260.83375	1220	1+
260.85618	196	
260.90091	92	
260.90561	82	
261.90201	122	
261.93520	90	
262.15410	76	
262.87527	94	
263.87831	72	
263.90673	78	
264.11611	76	
264.86708	84	
266.84512	94	
266.95730	72	
267.82108	80	
268.84352	324	
269.73546	106	
269.84314	170	
269.92290	78	
269.93681	76	
270.45175	84	
270.82935	212	
271.82859	88	
272.82666	126	
272.93307	116	
273.82442	72	
274.87148	190	
275.84577	140	
275.87206	196	
275.89067	72	
276.85730	1216	1+
276.87762	110	
277.83762	136	
277.96350	98	
278.22686	94	
278.84593	1186	1+
281.05164	134	
281.86551	76	
282.38161	96	
284.85973	170	
285.05590	76	
285.17230	74	
286.19103	102	
287.90534	88	
287.94908	98	
289.88392	94	
292.86765	106	
294.86592	82	
295.87477	72	
297.81732	76	
297.97795	96	
299.87541	126	
300.81045	100	
301.73130	88	
301.86281	320	1+
302.17171	154	
302.50175	84	
302.91342	198	1+
302.94376	82	
303.75640	72	
307.29600	88	
307.81704	82	
308.29126	80	
309.86947	80	
310.41642	82	
311.86035	118	
313.07233	82	
315.45150	80	
315.87886	90	
317.25570	72	
318.29732	82	
318.95167	78	
320.74025	102	
321.62257	100	
324.23735	74	
324.26207	108	
324.89478	76	
325.85824	72	
325.90255	72	
326.17273	196	
327.80311	72	
328.19412	82	
328.90646	72	
329.86790	166	
329.93616	74	
334.87882	84	
335.17100	72	
338.82968	88	
338.86800	80	
341.76756	78	
345.11032	80	
END IONS

###FS:    #m/z: 363.95575 #charge 1+
###MS: 54
###MSMS: 56
BEGIN IONS
TITLE=Cmpd 41, +MS2(363.9558), 28.0-35.0eV, 1.2min #56
RTINSECONDS=70.6105
SCANS=54,56
PEPMASS=363.95575	46482
CHARGE=1+
190.93139	76	
191.85698	244	
192.10012	96	
196.88363	98	
205.95282	76	
210.88308	84	
210.90642	94	
212.87729	322	1+
215.83330	86	
222.95238	476	1+
223.83658	80	
224.94571	674	1+
224.96652	144	
225.86598	216	1+
225.88324	138	
226.94789	694	1+
226.97133	228	
227.89456	82	
227.92872	90	
228.89598	116	
228.94205	694	1+
229.02118	120	
230.88852	498	
236.68471	88	
238.79959	88	
240.60537	94	
240.83009	90	
240.93871	1020	
240.95977	382	
241.82968	92	
241.93873	4954	1+
242.84677	78	
242.90440	82	
242.94152	4146	1+
243.87331	78	
243.95817	86	
244.84360	160	
244.94131	448	
245.90252	78	
245.94462	934	1+
245.96023	178	
246.80545	94	
246.95149	508	1+
246.97527	172	
247.02159	84	
248.80275	608	1+
248.85190	168	
248.89676	324	1+
250.94593	152	
251.81852	100	
253.90370	148	
254.80258	92	
256.84542	120	
257.37870	98	
259.84983	102	
259.98094	98	
260.83859	166	
260.90728	106	
260.96890	370	
261.15316	74	
262.14636	94	
262.80051	182	
262.83434	356	1+
262.97021	80	
263.88866	76	
263.96506	118	
264.88308	74	
265.29749	78	
265.78936	108	
265.81711	222	
266.78769	84	
266.81095	726	1+
266.83583	108	
266.88122	84	
267.90929	130	
267.97672	132	
268.13234	80	
268.84143	198	
268.95575	160	
269.84648	124	
269.96863	102	
271.79046	80	
271.86224	136	
272.18312	80	
276.81551	130	
276.85533	124	
276.87118	96	
277.75242	108	
277.81048	118	
277.85732	104	
278.79990	232	
278.81530	92	
278.84580	424	1+
279.51048	84	
279.79509	1364	1+
279.91119	74	
280.43076	74	
280.79614	852	1+
281.85375	190	1+
282.35483	102	
282.79063	276	
282.93711	86	
282.98024	90	
283.07171	282	1+
283.78799	246	
283.82273	690	1+
283.85238	168	
283.92706	86	
284.42590	80	
284.78683	150	
284.84873	170	
285.79671	86	
285.84962	116	
286.09592	76	
286.92818	108	
287.81937	106	
287.91150	88	
289.88592	74	
290.79430	82	
290.81948	84	
291.00736	110	
291.79586	74	
292.43598	78	
293.00350	122	
294.37763	96	
294.84963	152	
295.89599	74	
295.92783	98	
296.81182	230	
297.42760	84	
297.80830	218	
297.93863	76	
298.80339	1172	
298.86345	74	
299.80431	624	
299.88136	184	
300.79844	1148	1+
301.86403	606	1+
302.74606	78	
303.85952	162	
307.84833	78	
308.29439	94	
308.81766	90	
308.87029	312	1+
309.35051	78	
310.30379	84	
313.79176	84	
315.81189	386	1+
318.81884	146	
320.92765	84	
320.95590	78	
321.83291	128	
323.03150	78	
325.34173	92	
325.73185	96	
326.87028	156	
327.88628	80	
329.87521	122	
332.88915	94	
335.72228	74	
337.93752	80	
338.97192	92	
342.44881	84	
343.26966	80	
344.75478	86	
349.83490	86	
351.83144	74	
352.40048	90	
354.87336	82	
359.79912	84	
362.14813	78	
364.29871	92	
368.38361	78	
369.22519	76	
END IONS

###FS:    #m/z: 359.96108 #charge 1+
###MS: 54
###MSMS: 57
BEGIN IONS
TITLE=Cmpd 42, +MS2(359.9611), 28.0-35.0eV, 1.2min #57
RTINSECONDS=71.3825
SCANS=54,57
PEPMASS=359.96108	41398
CHARGE=1+
183.93539	100	
206.88490	78	
207.94951	74	
209.94516	240	
211.42023	72	
217.88589	82	
219.87493	92	
220.96161	74	
222.95285	562	1+
223.81812	72	
223.88992	212	
224.89224	82	
224.94765	900	
224.96930	136	
225.88418	90	
226.86747	78	
226.89254	72	
226.94577	552	1+
226.97041	262	
227.92996	156	
228.94164	538	
230.06304	72	
234.86330	334	1+
234.96653	84	
235.02100	76	
235.78981	72	
235.84772	128	
236.85930	76	
237.52397	84	
238.20960	82	
238.84459	86	
239.84603	74	
240.93942	996	1+
240.96101	654	1+
241.80292	72	
241.90150	252	1+
242.87321	80	
242.95670	190	
243.39416	84	
243.79866	72	
243.95593	522	1+
244.44553	78	
244.95902	350	1+
245.94118	170	
246.80814	148	
246.95335	420	
248.80312	626	
250.95156	118	
251.03190	84	
252.94892	190	
254.42473	80	
254.88295	72	
255.90516	80	
256.89043	80	
257.04619	84	
258.83385	224	1+
258.85325	144	
258.96764	92	
260.35408	82	
260.96856	258	
261.83757	102	
262.42866	94	
262.81447	140	
264.81742	238	1+
265.06505	90	
265.85697	72	
266.81293	996	1+
266.88791	166	1+
267.13211	74	
268.38990	90	
268.83651	120	
268.85303	72	
268.95826	110	
269.81017	82	
269.96936	78	
270.97105	136	
271.78849	232	1+
271.87323	78	
275.84577	90	
275.92347	78	
276.81412	156	
276.85223	106	
276.86882	92	
277.07084	88	
277.80700	100	
277.85154	88	
278.79736	342	
278.84406	302	1+
279.03499	72	
280.21400	94	
280.43119	86	
280.79232	1046	1+
280.86926	74	
281.40646	74	
282.09905	90	
282.82704	132	
283.07172	78	
283.80841	170	
283.83769	116	
284.43422	84	
284.82284	310	1+
284.85944	78	
285.41106	80	
290.85685	94	
290.87990	120	
291.95539	92	
292.42961	90	
293.92400	306	1+
294.86627	74	
295.02284	162	
295.90878	74	
296.80759	614	1+
296.83076	76	
298.42137	90	
298.80264	1296	1+
298.84785	86	
298.99244	88	
299.89332	72	
300.80039	232	
301.76120	104	
301.80640	138	
301.85933	178	
301.89989	84	
302.07674	76	
302.74526	86	
302.91399	84	
303.24538	94	
304.87902	72	
306.15166	80	
306.81172	78	
307.79756	76	
311.96281	104	
314.80621	72	
314.84031	126	
315.81906	132	
315.84388	76	
316.81241	362	1+
316.87914	74	
317.27271	76	
317.40635	72	
317.88122	78	
318.59552	92	
318.80657	130	
319.46623	100	
319.82379	140	
321.82043	290	1+
321.84516	84	
321.99481	84	
322.02359	78	
323.01097	224	
323.95237	72	
328.09611	122	
328.83960	86	
329.81108	78	
330.44708	92	
331.17039	72	
334.87467	76	
336.94779	194	
337.83833	106	
338.19239	86	
338.97008	74	
339.02843	74	
340.30489	94	
342.20122	116	
351.88429	88	
354.96116	90	
358.20503	98	
358.81416	82	
359.95972	78	
364.83334	74	
364.97637	88	
END IONS

###FS:    #m/z: 363.95570 #charge 1+
###MS: 58
###MSMS: 59
BEGIN IONS
TITLE=Cmpd 43, +MS2(363.9557), 28.0-35.0eV, 1.3min #59
RTINSECONDS=75.0785
SCANS=58-59
PEPMASS=363.95570	44180
CHARGE=1+
48.56008	80	
51.47774	76	
173.29990	78	
174.13190	76	
178.45729	96	
187.87092	80	
189.86391	364	
207.87166	86	
209.94096	320	1+
210.88321	232	
210.90073	110	
211.86517	80	
212.87773	648	
214.53665	76	
214.84960	90	
220.97453	82	
221.89528	84	
222.95172	2040	1+
223.97545	82	
224.88606	210	1+
224.94789	2606	1+
226.94734	1528	1+
226.97093	254	
227.93136	106	
228.89451	296	1+
228.94232	2374	1+
230.82899	88	
230.88876	1402	1+
230.95219	154	
232.88501	98	
234.50203	78	
235.04597	78	
235.80687	84	
237.08642	78	
238.94028	108	
240.93964	1478	
240.96194	1424	1+
241.83320	84	
241.85030	92	
241.93941	5212	1+
242.85924	142	
242.94120	3532	1+
243.82963	144	
243.96090	220	
244.93864	836	1+
244.95704	732	1+
245.86777	80	
246.81287	130	
246.90785	138	
246.95219	1236	1+
247.01886	164	
247.80051	728	1+
247.89638	374	1+
248.80327	610	1+
248.86479	102	
248.89981	312	1+
249.01430	76	
250.05034	88	
250.79374	316	1+
250.89943	128	
251.95855	76	
253.92122	82	
255.84156	106	
258.82922	118	
258.84349	484	1+
258.97507	336	
259.13113	90	
260.83167	196	
260.96896	804	1+
261.91354	76	
261.98710	82	
262.14235	82	
262.79979	118	
262.83175	130	
262.96564	200	
263.17183	126	
263.97579	100	
264.81825	112	
264.97970	90	
265.35795	148	
265.81229	90	
265.97290	180	
266.81546	356	
266.89725	90	
266.91942	76	
267.09992	82	
267.23930	80	
267.81218	502	1+
267.97057	148	
267.99799	76	
268.56077	96	
268.95693	308	
269.96962	258	
271.85503	80	
271.91295	108	
273.01238	86	
274.00938	76	
274.81373	154	
274.91659	76	
275.17933	80	
275.41377	90	
276.85533	362	1+
276.93005	82	
277.80928	128	
277.83847	344	1+
278.79700	142	
278.84281	298	1+
279.79312	88	
279.85244	100	
280.79047	1652	1+
280.86022	214	1+
280.93717	76	
281.52338	78	
281.86443	180	1+
282.82459	330	1+
282.96802	76	
283.78848	548	1+
283.85199	380	1+
283.96757	76	
283.98331	366	1+
285.79031	134	
285.83129	270	
286.81776	94	
287.41592	82	
287.80932	82	
288.76444	80	
288.86702	222	1+
289.84827	76	
290.80576	110	
291.96388	100	
294.87479	82	
295.42542	94	
295.93081	78	
296.80527	640	
297.39563	78	
297.79816	3200	1+
297.88923	76	
298.80049	2882	1+
298.92657	122	
299.76778	88	
299.86380	144	
299.90498	94	1+
299.99596	104	
301.80129	544	
301.85871	574	1+
302.80856	260	
302.83497	86	
302.91594	80	
303.80534	164	
303.85525	360	1+
303.89794	94	
304.11401	116	
308.29697	114	
308.87269	108	
309.38980	106	
313.85041	80	
314.82042	276	
315.81337	154	
316.81317	390	
316.94684	84	
318.93709	290	1+
319.06242	80	
321.01510	92	
321.42882	92	
321.82290	388	1+
321.86045	84	
322.92867	132	
323.03602	150	
323.43527	88	
324.02125	86	
324.89338	134	
326.84090	82	
327.07926	116	
329.87174	166	
330.00054	78	
333.08391	88	
333.35502	76	
336.94202	276	1+
337.41396	108	
339.84525	80	
340.78092	88	
344.44472	92	
351.89132	76	
352.74627	86	
352.88708	90	
353.77537	80	
359.15876	76	
359.86029	192	
360.86245	86	
363.80920	96	
368.18515	162	
END IONS

###FS:    #m/z: 359.96114 #charge 1+
###MS: 58
###MSMS: 60
BEGIN IONS
TITLE=Cmpd 44, +MS2(359.9611), 28.0-35.0eV, 1.3min #60
RTINSECONDS=75.8585
SCANS=58,60
PEPMASS=359.96114	35624
CHARGE=1+
181.87038	82	
183.86648	70	
197.88689	74	
198.08040	72	
201.87121	76	
206.89188	96	
206.94839	84	
209.94222	210	
212.87596	86	
215.91465	82	
222.87483	74	
222.95133	458	1+
223.07277	100	
223.89298	144	
224.94897	532	1+
225.05054	88	
225.85081	70	
225.97136	98	
226.89522	120	
226.94763	256	
226.97130	226	
227.96340	74	
228.94069	570	1+
232.87261	88	
233.80128	74	
233.96438	78	
236.84325	72	
238.52608	76	
238.83920	74	
239.38785	90	
239.94883	74	
240.83662	116	
240.93981	1396	1+
240.96437	270	
241.83176	82	
241.89889	70	
242.96051	168	
244.95919	222	
244.98113	80	
245.94161	104	
246.80695	76	
246.95542	356	
247.81188	134	
248.80163	774	1+
250.79268	72	
254.12459	70	
254.18556	74	
257.00092	86	
257.07357	80	
257.81621	84	
257.92301	100	
258.41215	88	
258.84588	158	
259.08560	86	
259.87873	84	
259.94208	70	
260.83108	250	1+
260.86916	80	
260.96838	526	
261.85403	76	
263.17515	74	
263.86033	134	
263.88070	86	
263.97446	144	
264.79704	72	
264.81720	116	
265.78720	140	
265.81841	72	
266.81285	518	1+
266.86105	70	
266.94527	70	
267.02163	74	
267.92754	88	
268.01179	86	
268.66540	80	
268.81424	70	
268.83580	206	1+
268.95829	160	
271.40174	78	
271.54340	86	
272.94353	74	
273.90378	72	
274.10286	74	
274.42216	106	
276.40264	72	
276.81102	178	
276.85727	120	
278.79920	190	
278.84103	240	
279.80224	94	
279.84970	130	
280.79063	930	1+
280.83129	70	
280.89798	92	
281.86488	96	
281.89016	72	
282.83039	186	
282.92861	78	
283.79449	138	1+
284.82347	416	1+
285.84446	88	
286.00012	72	
287.12270	72	
288.84201	114	
289.90474	94	
289.94241	86	
290.85464	84	
291.10606	72	
291.79265	140	
293.80641	172	1+
293.99816	82	
294.60287	80	
294.92342	94	
295.91528	82	
296.81076	284	
296.85455	70	
297.42398	100	
297.80550	130	
297.85114	68	
298.80209	2092	1+
299.01729	124	
299.87627	86	
301.86149	72	
302.85425	126	
302.89682	88	
303.76533	84	
303.81234	80	
304.02421	72	
304.94757	96	
307.03324	76	
307.89236	162	
310.81884	70	
311.85990	122	
312.85932	130	
314.82172	196	1+
316.81446	1042	1+
318.79471	72	
318.88885	96	
319.23774	72	
319.84344	86	
320.43018	94	
321.81958	194	
322.82345	72	
323.01499	332	
323.03756	80	
323.77543	72	
324.08280	74	
326.84972	84	
328.44326	90	
331.06788	76	
331.58187	100	
333.91350	74	
336.94165	188	1+
339.75050	70	
342.19495	80	
346.03994	72	
352.88233	98	
353.89326	72	
354.20294	80	
356.26977	92	
357.19270	84	
358.23295	70	
358.33282	84	
359.20736	154	
359.86439	240	1+
361.29578	70	
361.72053	76	
END IONS

###FS:    #m/z: 313.92851 #charge 1+
###MS: 58
###MSMS: 61
BEGIN IONS
TITLE=Cmpd 45, +MS2(313.9285), 28.0-35.0eV, 1.3min #61
RTINSECONDS=76.631
SCANS=58,61
PEPMASS=313.92851	16742
CHARGE=1+
54.73836	32	
60.57998	78	
184.00963	76	
192.11052	58	
192.88752	28	
193.99580	26	
194.34320	38	
194.65653	26	
194.97515	40	
197.03659	58	
203.45585	30	
204.08092	48	
207.91039	88	
210.89565	106	
212.84160	24	
212.97249	40	
213.90386	78	
218.84750	84	
221.94318	36	
222.30527	36	
222.86188	82	
223.97082	58	
224.88510	70	
225.06155	70	
225.86364	60	
226.15158	76	
226.89583	66	
227.16433	34	
229.09570	80	
230.91290	62	
231.85641	118	
232.03005	32	
232.84441	66	
232.86286	76	
232.93850	68	
233.85277	96	
234.96795	316	
235.65411	40	
235.95604	52	
236.89218	26	
237.01147	64	
239.41079	28	
240.13141	86	
240.94098	62	
242.94431	50	
244.03424	44	
245.24069	44	
246.39790	30	
246.95514	24	
246.97446	52	
248.86352	34	
248.99105	58	
249.08054	56	
249.95309	56	
250.95201	56	
251.10129	40	
251.24597	42	
252.78559	72	
252.88731	72	
253.80376	50	
255.85653	56	
256.26114	98	
256.82542	62	
258.83065	50	
258.85074	66	
258.94169	40	
259.52463	36	
259.84321	52	
259.94768	78	
260.24504	78	
260.80591	78	
260.84568	80	
260.89348	40	
263.84509	88	
263.90191	134	
263.92325	110	
264.59133	28	
264.84705	50	
265.15315	56	
265.85923	74	
266.87049	102	
266.88917	78	
267.13413	66	
267.81883	48	
268.10619	72	
268.95929	64	
270.27640	164	
270.83990	70	
270.96518	68	
271.27623	80	
272.18815	24	
272.59431	70	
272.71705	24	
272.95530	96	
272.96971	56	
273.58058	66	
275.96824	46	
276.84815	72	
277.21005	36	
277.45539	48	
278.06548	56	
278.84345	30	
280.25839	44	
281.22734	36	
282.84629	56	
283.02683	30	
283.86719	68	
284.80733	60	
285.81054	60	
288.87083	60	
289.88218	54	
290.43425	104	
291.12076	80	
291.97460	48	
293.85547	118	
294.08279	56	
295.83277	70	
297.15835	68	
300.22307	46	
300.77215	78	
301.16621	120	
302.42287	64	
302.81136	62	
304.82313	60	
304.88125	58	
306.72431	58	
306.81211	90	
307.87785	70	
308.29306	70	
309.32474	82	
309.78939	62	
309.87134	50	
310.13105	36	
310.26700	92	
311.70903	28	
311.86625	64	
312.00075	40	
312.12365	56	
312.16772	24	
312.27514	66	
312.66582	72	
312.89612	76	
314.28027	428	1+
314.40986	88	
314.49903	36	
314.79546	32	
315.80453	38	
316.16284	24	
318.44670	74	
318.77724	72	
318.82530	78	
END IONS

###FS:    #m/z: 322.92916 #charge 1+
###MS: 62
###MSMS: 63
BEGIN IONS
TITLE=Cmpd 46, +MS2(322.9292), 28.0-35.0eV, 1.4min #63
RTINSECONDS=80.3465
SCANS=62-63
PEPMASS=322.92916	202842
CHARGE=1+
76.07181	72	
107.05230	86	
118.53545	56	
135.79967	62	
181.86706	62	
192.88881	74	
192.93682	68	
194.11579	70	
196.14278	66	
201.04754	146	
202.04770	72	
205.91476	56	
205.94876	96	
207.97330	142	
209.13572	68	
209.91789	92	
210.04585	66	
210.90273	72	
210.96517	64	
214.88543	56	
215.91627	88	
217.95670	72	
220.89938	80	
221.06826	142	
221.94275	66	
222.88408	70	
222.95484	458	1+
223.95983	308	1+
225.08403	58	
225.86744	78	
226.87066	72	
226.90588	72	
227.92739	182	
229.97174	74	
230.82750	74	
232.96268	80	
233.09384	80	
233.95317	104	
233.97011	70	
235.00222	64	
238.79593	62	
238.82980	64	
238.93797	292	
239.07886	262	
239.10123	72	
240.82930	176	
240.89708	60	
240.93999	6020	
241.05963	150	1+
241.94108	4240	
242.81900	124	
242.83516	68	
242.86029	66	
242.89963	64	
242.94070	12996	1+
243.01295	68	
243.82886	76	
244.93919	3354	1+
246.97532	136	
247.84906	60	
247.94609	58	
248.17876	86	
248.84970	80	
249.85428	78	
253.78234	60	
254.92613	86	
255.86403	70	
256.89323	126	
256.91998	74	
258.82963	172	
258.93928	64	
260.83204	128	
260.92985	92	
261.00040	90	
261.83119	66	
261.88379	90	
262.83118	246	1+
263.22675	90	
263.85291	82	
263.88667	74	
264.32980	62	
264.87303	78	
264.89714	82	
266.08386	64	
266.83895	58	
266.92531	80	
266.97584	70	
267.87909	58	
268.80861	70	
268.88897	70	
268.96351	144	
269.18088	64	
269.79780	64	
269.84442	66	
271.82700	66	
273.78593	68	
276.82656	78	
276.85027	58	
277.19159	66	
278.07803	98	
278.86643	58	
279.09196	1514	1+
280.79919	60	
281.02547	66	
281.09599	68	
281.17044	112	
281.94447	90	
281.99208	66	
282.79543	130	
283.97460	132	
284.06369	78	
284.29402	342	
284.87467	126	
285.29319	170	
286.12894	72	
286.86600	204	1+
287.39513	92	
288.92725	66	
289.78773	74	
291.86660	66	
291.94702	66	
292.07272	82	
292.81051	226	1+
292.98220	66	
294.96755	76	
295.81596	92	
295.95329	72	
296.80716	84	
297.26015	70	
298.86470	72	
299.13885	74	
299.96361	84	
301.85504	68	
303.24973	64	
303.94488	82	
305.15164	68	
305.79949	78	
306.38186	68	
306.96698	68	
308.89735	66	
309.24689	78	
311.33418	66	
312.80515	70	
312.87691	62	
313.87420	68	
314.86285	76	
314.93505	58	
315.87036	72	
317.87402	58	
321.42388	90	
322.89888	66	
323.83948	66	
323.88390	64	
324.19991	78	
324.89234	208	
325.20878	66	
325.89646	102	
327.89371	82	
328.26506	108	
END IONS

###FS:    #m/z: 336.94467 #charge 1+
###MS: 62
###MSMS: 64
BEGIN IONS
TITLE=Cmpd 47, +MS2(336.9447), 28.0-35.0eV, 1.4min #64
RTINSECONDS=81.1185
SCANS=62,64
PEPMASS=336.94467	46564
CHARGE=1+
153.73299	74	
181.86904	70	
182.86699	74	
200.94761	90	
203.43074	70	
210.88441	94	
211.94479	924	1+
212.88106	492	1+
213.93957	410	
214.88017	78	
215.88202	310	1+
215.94202	116	
223.86800	88	
223.95920	90	
223.97264	72	
224.97525	72	
225.86916	72	
227.90216	212	
228.43790	78	
228.84255	178	
228.89270	104	
229.95433	1030	1+
230.88502	308	1+
230.90192	106	
231.94986	314	1+
232.44544	86	
232.82231	108	
232.89718	74	
233.82283	126	
233.89680	130	
234.82510	116	
236.07669	72	
237.06803	74	
238.85309	76	
238.86644	130	
238.88301	72	
240.84504	180	
240.95761	76	
241.84086	150	
242.85794	76	
243.83700	76	
246.85667	68	
247.96655	296	
248.04252	82	
248.80125	70	
248.89843	160	
249.00677	68	
249.41001	74	
249.90263	68	
249.95870	184	
250.05430	82	
250.87794	88	
250.94685	172	1+
250.98462	142	
251.00669	86	
251.04527	72	
252.40144	94	
252.97103	574	1+
253.11981	74	
254.09154	74	
254.96671	334	1+
255.07560	282	
255.87209	70	
255.90918	100	
256.02515	78	
256.84655	146	
256.89540	154	
256.96734	82	
257.26327	134	
257.82809	74	
257.85849	180	
258.84613	836	1+
259.82334	70	
259.91132	86	
261.85016	78	
263.83299	104	
264.18419	70	
264.43558	76	
264.86302	134	
265.41676	80	
266.56657	86	
266.85803	262	
268.84550	322	1+
268.89694	106	
270.82341	80	
270.98441	136	
271.87922	74	
272.87644	74	
272.97797	114	
273.89751	96	
274.81949	106	
274.84451	76	
274.86286	182	
274.88017	118	
274.92480	96	
275.41755	72	
275.86458	96	
276.85616	370	
277.83764	114	
277.86068	444	1+
278.78662	68	
278.84173	114	
279.88485	104	
280.99685	70	
281.05057	96	
281.79586	78	
281.85529	70	
282.45179	100	
283.96863	86	
284.85083	82	
285.83392	68	
285.85564	122	
286.85157	218	
287.85329	158	
287.90773	92	
288.87725	70	
290.85899	326	1+
291.88189	86	
292.10634	72	
292.43608	86	
292.88951	78	
293.10518	244	1+
293.46797	76	
294.86648	138	
294.91295	88	
295.07303	70	
297.97592	70	
299.01090	172	
299.88587	162	
300.88926	78	
300.93827	86	
302.90771	72	
304.85753	78	
305.16450	70	
305.87675	94	
306.88337	152	
306.90216	72	
307.80688	178	1+
307.89040	76	
308.86509	74	
309.91904	78	
310.41635	72	
310.87832	70	
311.89566	72	
318.84968	74	
318.95509	120	
320.02830	82	
320.77542	74	
321.38700	92	
321.43767	86	
323.89511	74	
326.87607	72	
329.58391	76	
329.84011	72	
329.87596	68	
331.35166	104	
331.88159	74	
332.90231	72	
333.28771	112	
335.41224	68	
336.25813	72	
337.96671	72	
338.82351	68	
338.87935	78	
340.47503	88	
END IONS

###FS:    #m/z: 363.95512 #charge 1+
###MS: 62
###MSMS: 65
BEGIN IONS
TITLE=Cmpd 48, +MS2(363.9551), 28.0-35.0eV, 1.4min #65
RTINSECONDS=81.8905
SCANS=62,65
PEPMASS=363.95512	35576
CHARGE=1+
108.24975	78	
186.92628	76	
189.86305	130	
209.94036	78	
210.88322	130	
211.93827	82	
212.87716	400	
213.87984	204	
214.89256	134	
222.95160	176	
223.89156	92	
223.94980	120	
224.88853	76	
224.94668	778	1+
224.96719	270	1+
226.94745	888	
227.93075	238	
228.94247	1544	1+
230.41511	84	
230.89079	536	
232.16493	84	
232.89736	82	
232.91030	94	
232.95748	180	1+
233.40685	94	
235.95772	106	
237.90446	86	
238.83697	124	
238.89751	324	1+
239.79464	104	
240.83652	440	1+
240.93993	2068	
241.13416	98	
241.94251	1266	
241.96329	124	
242.85611	92	
242.94100	3428	1+
243.83314	82	
244.93864	846	
244.95468	630	1+
245.83634	78	
245.93956	694	
246.80792	110	
246.90369	182	
246.95253	742	1+
247.02052	90	
247.80336	432	1+
248.80234	270	1+
248.83811	78	
248.90315	270	
250.06382	78	
250.80191	156	
250.89672	162	
250.96838	148	
251.04836	198	
251.06901	76	
251.94519	156	
252.00404	98	
252.85979	78	
252.88340	76	
255.95046	78	
257.45934	92	
257.99571	78	
258.47125	104	
258.84543	172	
258.97259	148	
259.00248	112	
259.83578	152	
260.83458	222	
260.92972	82	
261.84299	262	1+
262.82773	88	
264.79310	124	
264.81746	272	1+
265.01468	110	
265.96370	196	1+
266.78684	86	
266.81314	660	1+
267.05206	96	
267.43417	146	
268.13094	82	
268.78906	94	
268.81061	338	1+
268.95784	316	
269.96727	192	
270.85625	84	
271.91265	100	
271.99477	80	
272.02779	198	1+
272.88322	102	
272.93925	94	
275.01444	78	
275.87357	142	
276.86503	106	
276.99510	104	
277.13423	86	
278.79959	284	1+
278.84262	512	1+
280.06930	82	
280.79246	748	
281.78845	978	1+
281.85516	122	
282.82755	122	
282.86803	86	
282.97446	198	1+
283.06309	84	
283.83541	96	
283.85112	120	
283.91907	136	
284.42004	106	
284.81416	296	1+
285.85127	192	
286.89190	100	
289.01292	100	
289.85150	244	1+
290.85511	190	1+
291.79537	78	
292.80044	94	
292.93598	90	
293.85480	76	
293.86596	96	
295.87082	92	
295.92844	164	
296.80907	636	1+
296.85582	364	1+
297.85696	292	1+
298.80450	998	
299.80079	1648	1+
300.80199	1032	1+
300.87359	160	
301.85878	748	1+
302.80218	202	
302.90737	84	
303.82092	98	
305.11502	86	
305.80367	76	
307.39685	86	
307.87623	120	
307.94426	84	
308.84048	110	
308.87109	82	
310.87082	218	1+
313.90259	78	
314.81849	240	
316.81170	578	1+
316.94693	90	
319.81228	172	
319.88302	104	
320.91600	106	
321.31701	82	
321.82088	286	1+
322.04131	76	
323.82158	136	
323.90929	96	
324.16899	78	
324.80588	82	
324.82180	78	
325.84169	84	
325.88061	126	1+
326.25508	82	
326.94520	78	
330.28169	182	
331.10780	78	
332.30011	90	
336.18360	76	
336.62502	114	
336.94649	136	
338.72822	86	
339.01072	88	
339.06722	104	
339.36558	98	
339.82493	82	
342.19677	94	
343.37466	84	
344.77975	80	
345.23130	124	
346.43927	86	
350.88960	86	
359.18653	92	
359.83389	108	
361.80698	82	
363.79273	100	
365.80740	78	
367.10035	82	
END IONS

###FS:    #m/z: 322.92928 #charge 1+
###MS: 66
###MSMS: 67
BEGIN IONS
TITLE=Cmpd 49, +MS2(322.9293), 28.0-35.0eV, 1.4min #67
RTINSECONDS=85.5565
SCANS=66-67
PEPMASS=322.92928	349394
CHARGE=1+
95.20879	74	
124.62890	96	
140.43176	80	
184.69653	86	
189.92284	74	
201.04115	116	
201.91308	66	
203.90004	66	
204.87623	76	
205.94673	304	1+
205.97479	150	
206.96962	104	
207.97459	150	
208.99543	72	
210.90290	78	
211.90053	76	
216.49808	64	
216.88896	202	1+
219.94427	64	
220.95621	64	
221.06766	68	
221.95097	94	
221.97003	72	
222.06896	70	
222.95841	66	
223.01603	62	
223.95828	464	1+
224.83548	88	
224.89049	66	
224.97458	116	
225.94667	68	
226.91142	76	
226.93546	76	
227.92925	80	
228.91329	92	
230.83102	82	
233.91571	66	
233.95492	150	1+
237.09065	68	
238.83706	82	
238.88925	182	
238.93896	358	
239.06324	76	
239.95816	66	
239.99257	68	
240.08213	68	
240.82634	76	
240.94045	7154	
241.85915	132	
241.88898	172	1+
241.94141	5358	
242.82425	230	1+
242.85995	122	
242.94110	14508	1+
243.12346	84	
243.17442	84	
243.87080	72	
244.85032	84	
244.93916	4132	
244.99288	66	
245.19702	66	
245.88899	88	
246.85664	72	
246.97633	210	
247.20394	64	
247.94407	74	
248.83220	78	
249.85439	76	
249.96381	184	
250.03470	62	
250.21320	74	
252.11084	86	
252.87344	80	
254.24653	66	
254.86389	62	
254.88081	62	
257.80049	76	
258.83167	142	
258.89387	90	
260.10440	100	
261.83377	64	
262.08487	82	
263.12350	64	
263.82904	66	
265.80507	82	
265.84302	72	
266.85918	92	
266.88552	96	
266.99739	72	
267.79499	72	
267.93861	82	
268.02391	76	
268.96007	62	
269.12655	82	
270.84197	84	
272.82368	70	
272.84999	128	
272.98193	78	
273.14810	94	
274.81280	76	
274.86164	64	
274.88847	64	
276.82960	66	
276.93179	62	
277.85943	150	
278.84164	306	1+
279.09057	1222	1+
279.84763	200	1+
279.91296	72	
280.17196	84	
281.21508	64	
281.96828	74	
282.80474	92	
283.06613	186	
283.39560	102	
283.79910	64	
283.88019	68	
284.29214	442	
284.86321	62	
284.87804	72	
285.02703	94	
285.83177	74	
287.80962	70	
288.16205	70	
289.87567	78	
291.00754	72	
291.92397	88	
293.80230	152	
293.82773	86	
300.79543	74	
301.87434	148	
302.15813	76	
302.82429	62	
303.72909	66	
303.80733	86	
304.72914	74	
305.87261	106	
306.27655	72	
307.72647	66	
307.88948	96	
309.18857	92	
309.28379	86	
309.87343	94	
311.86090	70	
312.82230	68	
312.87231	108	
313.86813	66	
315.98395	98	
316.78514	70	
317.15098	66	
317.43460	84	
321.93791	72	
323.16146	80	
323.30957	80	
323.90165	64	
324.88343	92	
325.17802	66	
325.90006	128	
326.10630	98	
327.89842	76	
END IONS

###FS:    #m/z: 340.93969 #charge 1+
###MS: 66
###MSMS: 68
BEGIN IONS
TITLE=Cmpd 50, +MS2(340.9397), 28.0-35.0eV, 1.5min #68
RTINSECONDS=86.3285
SCANS=66,68
PEPMASS=340.93969	136580
CHARGE=1+
86.85637	80	
192.92701	116	
205.92491	68	
205.94801	66	
206.09079	68	
207.93707	72	
207.99002	78	
208.95720	86	
209.94426	66	
210.03863	72	
210.93650	72	
213.93920	280	1+
215.88744	72	
221.88649	70	
223.82910	84	
223.95680	148	
223.97883	128	
227.82251	66	
228.95599	74	
230.90746	68	
231.13688	74	
231.95502	180	
232.95554	102	
233.89767	78	
233.94702	126	
235.89778	172	1+
235.94424	122	
237.06427	78	
238.86830	236	
238.88925	86	
239.88581	90	
240.83792	226	
240.88359	76	
241.84102	726	1+
242.82964	628	1+
242.93831	224	1+
243.84585	142	
244.86199	78	
244.93498	80	
246.84582	72	
248.98841	116	
249.95517	82	
250.46413	72	
250.89921	72	
250.95188	68	
251.83801	72	
254.09176	72	
254.85299	88	
255.07816	230	
255.88566	68	
255.91913	88	
256.84924	96	
256.87582	102	
257.40642	84	
257.84906	186	
257.88919	76	
257.91710	80	
258.84634	946	1+
259.89933	94	
259.91135	120	
259.95411	68	
260.34453	90	
260.83380	1144	1+
262.87476	80	
263.01974	68	
264.00273	94	
265.91313	74	
266.84461	76	
266.88514	98	
267.83484	78	
267.84234	660	1+
267.86620	110	
268.33366	96	
268.84359	616	1+
268.95840	118	
269.79810	72	
270.15118	80	
270.82902	244	
272.88235	68	
273.88780	74	
274.85880	270	
274.88189	124	
274.91079	74	
275.87077	180	
275.96980	82	
276.85690	1040	1+
277.92438	70	
278.03442	70	
278.20862	74	
278.84500	1978	1+
279.96406	114	
280.25930	76	
281.89099	84	
282.86798	76	
283.80425	134	
285.40029	82	
286.85204	68	
286.92703	106	
288.18465	72	
288.83445	130	
288.90229	90	
291.81885	82	
293.84964	156	
294.87446	148	
295.86909	80	
295.97926	110	
296.10521	82	
296.89395	92	
296.92148	66	
297.90928	142	
297.97322	104	
298.21550	66	
298.41099	82	
299.87692	196	
299.89946	88	
300.88301	120	
300.94877	66	
301.86302	404	1+
302.94615	124	
303.21521	80	
303.93843	82	
304.01978	76	
304.05196	90	
307.80753	66	
307.99778	68	
308.29133	84	
308.80015	88	
308.89314	86	
309.88457	68	
309.91892	82	
311.88929	84	
311.95872	80	
313.13509	72	
313.82225	70	
314.85195	94	
316.01852	70	
316.71534	88	
316.82530	74	
316.86395	72	
320.87222	66	
323.90578	76	
325.91995	80	
327.28719	90	
328.84606	78	
328.89725	122	
329.86473	74	
329.88363	76	
330.81294	82	
334.76828	68	
336.07321	66	
337.80919	90	
339.87919	72	
339.94950	74	
340.03114	88	
340.81703	70	
341.19594	70	
341.27991	72	
341.29539	66	
341.90632	66	
342.72880	68	
342.88771	70	
346.41424	92	
END IONS

###FS:    #m/z: 336.94483 #charge 1+
###MS: 66
###MSMS: 69
BEGIN IONS
TITLE=Cmpd 51, +MS2(336.9448), 28.0-35.0eV, 1.5min #69
RTINSECONDS=87.101
SCANS=66,69
PEPMASS=336.94483	47874
CHARGE=1+
73.03013	82	
87.67777	126	
185.86687	70	
206.98172	76	
211.88996	208	1+
211.94370	426	1+
212.87948	156	
212.98169	88	
213.93917	224	
214.88009	70	
215.87439	78	
215.88653	136	
215.93414	100	
217.88015	160	
217.93660	72	
218.42644	94	
221.88958	78	
222.99390	64	
223.88058	88	
223.97600	82	
224.96759	234	1+
226.85202	68	
226.87225	72	
227.40734	112	
228.84532	190	
228.89352	98	
229.95519	478	
230.85693	86	
230.89135	276	1+
231.94858	132	
231.96789	66	
232.83328	68	
234.89265	86	
234.94405	76	
236.86985	72	
236.89628	82	
238.81266	68	
238.85454	82	
239.10328	80	
239.84726	188	
239.86879	70	
240.83995	154	
241.01303	70	
241.84249	234	
242.84720	122	
243.82343	64	
244.88667	70	
247.84947	78	
247.96417	278	
248.84001	70	
248.89648	70	
248.91753	72	
248.99022	156	
250.82651	188	
250.84104	72	
250.96901	102	
251.83990	74	
252.00738	100	
252.83886	72	
252.89909	84	
252.97403	282	
253.05908	88	
253.90814	96	
254.38167	78	
254.84969	92	
254.90849	134	
254.96438	316	
255.07781	68	
255.09654	68	
255.99165	68	
256.26329	72	
256.84789	114	
256.89454	70	
257.15445	78	
257.37474	100	
257.84965	188	
258.44006	68	
258.84714	574	1+
259.83554	70	
260.85559	304	1+
261.39148	78	
261.83811	122	
261.90768	68	
261.94143	68	
263.38427	80	
263.92272	72	
263.98433	68	
264.82727	68	
267.83787	548	1+
268.07881	68	
268.84066	464	1+
268.92551	78	
270.86188	86	
270.98546	80	
271.40972	82	
272.79327	66	
272.84301	108	
272.87233	82	
273.44047	78	
273.80194	96	
274.40625	72	
274.88491	106	
275.40169	78	
275.86471	90	
275.92349	86	
276.85650	1070	1+
277.06335	92	1+
278.82759	64	
279.19051	76	
279.86101	282	1+
280.83870	102	
281.04642	76	
281.84106	66	
281.85806	66	
281.87427	66	
281.92378	72	
282.87709	84	
283.86898	114	
283.94197	88	
285.86515	80	
285.88375	70	
286.81886	72	
286.84952	240	
287.84405	154	
288.07612	90	
290.85904	256	1+
292.84545	72	
292.88141	72	
293.05408	72	
293.10477	146	
293.98931	120	
294.86873	252	1+
295.08782	76	
295.81609	72	
295.97249	86	
296.80531	80	
297.19695	70	
297.88947	114	
297.97708	86	
299.24738	88	
299.87657	96	
300.04860	70	
300.87389	88	
304.93033	68	
305.91118	82	
306.90445	74	
308.86272	246	1+
310.83610	80	
313.76773	104	
314.80967	76	
320.87661	94	
320.96021	68	
321.23731	100	
323.78452	70	
323.91712	78	
326.36566	104	
326.91409	92	
328.81929	66	
329.62138	98	
330.27315	70	
330.81366	134	
332.62695	84	
336.21293	72	
336.94969	96	
END IONS

###FS:    #m/z: 322.92931 #charge 1+
###MS: 70
###MSMS: 71
BEGIN IONS
TITLE=Cmpd 52, +MS2(322.9293), 28.0-35.0eV, 1.5min #71
RTINSECONDS=90.7585
SCANS=70-71
PEPMASS=322.92931	279928
CHARGE=1+
94.53768	58	
131.12858	70	
183.60025	60	
185.92173	66	
190.89203	72	
200.93922	60	
203.81440	70	
203.98605	60	
205.94999	226	1+
206.54925	78	
207.97491	106	
208.94216	58	
209.83766	78	
209.89802	76	
209.91796	72	
212.88873	68	
214.11570	68	
214.88429	76	
219.85710	70	
219.97488	56	
220.04799	76	
220.87819	100	
221.94321	178	
222.95745	80	
223.96503	130	
224.96459	102	
225.92903	68	
226.09796	96	
226.83355	72	
226.89837	78	
227.93072	124	
227.99670	78	
229.90842	60	
230.83273	70	
231.04388	56	
236.97948	66	
237.84004	60	
237.89975	96	
237.93279	64	
238.83158	122	
238.87928	74	
238.94040	510	
239.07466	84	
239.09165	74	
240.08289	170	
240.94001	4792	
241.82401	80	
241.94152	4502	
241.97140	78	
242.03781	56	
242.90726	78	
242.94105	13012	1+
242.98302	64	
243.05736	66	
243.10119	62	
243.82043	114	
244.10711	58	
244.66232	54	
244.87338	64	
244.93934	2882	
244.97765	56	
244.99642	58	
245.87586	74	
245.93945	88	
246.06428	84	
246.84502	78	
246.94764	68	
246.97771	192	
247.87931	72	
248.42597	86	
248.85124	122	
248.93112	76	
249.85610	84	
249.96674	82	
250.94776	72	
252.83316	64	
253.94468	72	
254.80270	66	
255.84870	68	
256.89604	68	
257.94248	92	
258.44162	88	
258.83022	150	
258.84837	66	
259.80346	76	
260.86940	78	
261.82805	550	1+
263.98039	68	
264.94884	74	
265.06480	72	
266.81295	78	
267.93530	74	
270.97112	60	
271.86747	78	
272.85310	124	
273.48123	60	
273.84683	72	
274.41815	74	
275.05347	56	
275.41785	88	
276.82369	76	
277.02605	70	
278.24339	72	
278.83735	56	
279.09057	1184	1+
280.82884	74	
281.84398	182	1+
281.96475	56	
282.29498	64	
283.03643	62	
283.07128	180	
283.17280	68	
283.19946	56	
283.86919	80	
284.07196	156	
284.29641	60	
284.87370	68	
285.30263	72	
285.96711	70	
286.06226	66	
286.30115	64	
286.82919	66	
287.14574	64	
288.79607	58	
288.83937	66	
289.88358	118	
290.86191	138	
291.13787	64	
292.44005	102	
292.82869	62	
293.79636	66	
296.83460	66	
297.81355	82	
297.91706	92	
300.80851	62	
302.88211	56	
303.88500	70	
305.26729	94	
305.77846	64	
306.88733	240	1+
307.28289	112	
307.77177	70	
307.80001	58	
309.12838	68	
309.87228	232	1+
311.86301	72	
312.80077	84	
313.79195	64	
313.84479	88	
313.85970	104	
318.82555	62	
320.87532	244	1+
321.28371	124	
322.03020	82	
322.24198	88	
322.28384	86	
325.90025	120	
326.89708	148	
END IONS

###FS:    #m/z: 340.93975 #charge 1+
###MS: 70
###MSMS: 72
BEGIN IONS
TITLE=Cmpd 53, +MS2(340.9397), 28.0-35.0eV, 1.6min #72
RTINSECONDS=91.5305
SCANS=70,72
PEPMASS=340.93975	122320
CHARGE=1+
190.94628	76	
192.89409	80	
192.92668	74	
205.94119	68	
207.95303	72	
210.94718	72	
212.90294	86	
213.93858	574	
215.88249	66	
218.88760	98	
219.83490	74	
220.89230	106	
221.91150	62	
223.84244	194	
223.96139	82	
224.89051	66	
224.97653	94	
225.83631	88	
226.87602	84	
228.84096	130	
229.84700	66	
230.83850	116	
230.89410	160	
230.94235	122	
231.41523	88	
231.88801	80	
231.92181	68	
231.94835	172	
232.10290	60	
232.96288	92	
235.89563	70	
236.89592	70	
237.93862	62	
238.04858	60	
238.84444	550	1+
240.23131	144	
240.83597	132	
240.95599	72	
241.23606	80	
241.84054	486	1+
241.88793	70	
242.94984	66	
243.82839	598	1+
244.08087	84	
245.51952	74	
245.83504	76	
246.40167	78	
246.85468	116	
246.97724	128	
248.53974	66	
248.98922	60	
249.56316	88	
249.98456	90	
252.84651	68	
253.84486	66	
254.91023	268	1+
255.07386	176	
255.91364	172	1+
255.94483	118	
256.27284	86	
256.86894	120	
256.89633	202	1+
257.38853	106	
257.83212	72	
257.85596	116	
258.84529	786	
259.85055	530	
259.95801	64	
260.83682	1164	1+
260.88128	86	
262.89631	86	
263.88573	146	
265.86521	98	
265.87867	70	
266.84482	76	
267.14630	66	
267.84911	68	
267.89538	60	
268.83808	562	1+
270.38120	84	
270.82950	222	1+
272.84996	72	
272.97612	74	
274.85682	126	
274.87774	242	1+
275.86299	190	
275.98248	96	
276.46600	92	
276.85450	796	
276.98298	90	
277.86263	462	
277.96090	70	
278.84616	1630	1+
278.94428	66	
279.88079	108	
279.92585	64	
280.82994	62	
280.85294	388	1+
280.86572	104	
280.91891	176	1+
281.04441	68	
281.87367	294	1+
281.89480	84	
283.06529	80	
283.35662	74	
284.92134	66	
285.08281	82	
286.81043	76	
286.91454	90	
286.93529	82	
288.96072	60	
289.79583	76	
290.44442	72	
293.56051	104	
293.79209	66	
293.81952	62	
293.87241	222	1+
294.86194	60	
295.86513	60	
295.91098	66	
296.85207	330	1+
297.89358	76	
297.97815	66	
298.10959	100	
299.86909	116	
300.85387	72	
301.11485	66	
301.56265	84	
301.86665	202	
301.92325	72	
302.17084	78	
302.88211	96	
303.85771	64	
304.26189	66	
305.26121	66	
305.93507	68	
306.89327	60	
307.89438	80	
308.86392	112	
311.83076	98	
311.84593	80	
312.80062	84	
312.81808	74	
315.87891	80	
316.78742	66	
316.88595	66	
319.86348	72	
321.28347	92	
323.17058	76	
323.82423	68	
324.30615	66	
324.38345	64	
325.57429	106	
326.11307	70	
326.17491	100	
328.86630	60	
330.81984	76	
337.80862	64	
340.83968	72	
342.90593	72	
342.93077	64	
343.90943	94	
344.14614	80	
344.21446	92	
344.29655	66	
344.86683	62	
END IONS

###FS:    #m/z: 336.94471 #charge 1+
###MS: 70
###MSMS: 73
BEGIN IONS
TITLE=Cmpd 54, +MS2(336.9447), 28.0-35.0eV, 1.6min #73
RTINSECONDS=92.3025
SCANS=70,73
PEPMASS=336.94471	41892
CHARGE=1+
193.15166	82	
196.88139	62	
205.94919	110	
206.97149	64	
209.94429	66	
211.94584	284	
212.87948	102	
213.88130	134	
213.94119	110	
215.89413	78	
217.85306	68	
217.88200	60	
218.03072	88	
220.87748	80	
221.83340	238	1+
221.93204	68	
222.89691	72	
223.05483	76	
223.95841	306	1+
226.85773	94	
226.89843	70	
227.04471	76	
227.94825	72	
228.84589	96	
228.89266	190	
229.95556	474	
230.88658	258	1+
231.86944	60	
231.95031	278	
232.03945	76	
233.89577	92	
234.82624	80	
235.86162	82	
236.05571	80	
237.06067	146	
238.18110	84	
238.85639	82	
239.84493	102	
239.88742	200	1+
240.84807	182	
241.84305	680	1+
241.98250	86	
243.84190	206	
244.85712	90	
245.11558	76	
246.83748	76	
247.96908	74	
248.89774	166	
248.99049	90	
249.01247	72	
249.43315	86	
249.89087	86	
249.96363	204	1+
250.24857	90	
250.83325	80	
250.89367	84	
251.39786	82	
251.82652	66	
251.90624	74	
251.97433	92	
252.95056	126	
252.96822	356	1+
253.90556	64	
254.09572	138	
254.92040	122	
254.97013	128	
255.07019	94	
255.96067	74	
256.26487	72	
256.84896	196	
256.87510	148	
257.60926	70	
257.84724	146	
257.93942	120	
258.84561	324	
259.01072	64	
259.85201	272	
260.82970	68	
260.84646	214	
261.42298	84	
261.83411	264	
261.87983	80	
262.86867	64	
264.79501	72	
264.84297	76	
264.86269	118	
264.98711	76	
265.85908	66	
267.84691	104	
268.84291	444	
269.15760	80	
271.88966	70	
271.93802	74	
272.84830	66	
272.87240	68	
273.88529	70	
274.08872	72	
274.85967	76	
275.08997	68	
275.86515	92	
276.85428	482	
277.85998	458	1+
278.84282	146	
279.25392	82	
279.91110	64	
280.92089	72	
281.86907	78	
283.02800	62	
283.78858	60	
284.79284	78	
285.36936	98	
287.76611	84	
287.84853	134	
288.83956	78	
288.85461	62	
289.86317	120	
289.88969	78	
290.86317	72	
290.88007	72	
291.87053	70	
292.84968	74	
293.10541	408	1+
293.89085	86	
293.91541	68	
294.86708	230	1+
295.85200	70	
296.05443	64	
296.21512	80	
297.90434	70	
298.11383	70	
299.89248	68	
300.86812	70	
300.92963	66	
303.18570	84	
303.36736	70	
303.90258	66	
304.04342	68	
305.87064	92	
306.91306	74	
307.90211	78	
311.00751	74	
312.78963	70	
312.88752	72	
312.90704	70	
313.87238	68	
316.87473	84	
318.93277	80	
319.95559	60	
321.77024	72	
323.01606	72	
325.89471	136	
327.28271	104	
329.86707	62	
330.82195	76	
330.87365	62	
331.86136	72	
333.08381	66	
333.87774	86	
335.83014	92	
336.62500	92	
END IONS

###FS:    #m/z: 340.93980 #charge 1+
###MS: 74
###MSMS: 75
BEGIN IONS
TITLE=Cmpd 55, +MS2(340.9398), 28.0-35.0eV, 1.6min #75
RTINSECONDS=95.962
SCANS=74-75
PEPMASS=340.93980	110800
CHARGE=1+
57.75335	76	
185.87505	80	
189.86206	98	
191.92839	78	
196.17053	86	
199.93401	66	
206.95360	88	
207.97345	116	
208.96177	66	
210.93495	72	
212.87867	86	
212.89229	78	
213.86170	132	
213.88207	114	
213.93857	196	
215.88621	152	
217.88273	80	
217.93468	80	
218.89012	132	
220.87282	70	
222.95433	170	1+
223.84746	74	
225.03618	68	
226.84873	70	
226.89117	94	
227.82225	80	
228.84320	394	1+
229.63835	86	
230.15235	86	
230.83847	72	
230.89006	76	
231.89195	122	
231.92723	78	
231.95047	466	1+
233.89925	118	
234.09968	78	
236.88883	304	1+
237.08330	78	
239.81951	72	
239.88046	76	
240.22862	168	
240.83813	188	
241.84186	584	1+
241.94550	66	
242.46615	66	
242.94020	218	1+
243.02110	68	
243.83539	590	
243.89064	80	
245.22354	86	
245.44659	74	
246.01425	92	
246.85348	232	1+
248.98434	142	
250.94023	86	
251.84189	92	
251.87880	74	
252.11268	82	
253.88793	70	
254.14848	72	
254.41657	74	
254.94804	66	
255.10256	66	
256.26699	70	
256.84765	104	
256.86096	94	
256.88155	118	
256.89339	160	
256.90754	124	
257.86981	66	
257.89708	78	
258.84597	1340	1+
260.83467	950	1+
261.86203	72	
261.88806	82	
261.90397	92	
262.88852	64	
263.88173	122	
264.86501	122	
264.91100	68	
265.07673	68	
265.84832	76	
266.84554	136	
267.13336	134	
267.84709	74	
268.83813	264	
269.79588	70	
269.84130	130	
270.94688	92	
270.97721	86	
272.84631	106	
272.87868	238	1+
274.85963	418	1+
276.85522	792	
277.86231	680	
277.95936	78	
278.62643	94	
278.80469	76	
278.84486	2432	1+
278.88676	74	
278.91190	184	1+
279.96374	162	
280.86195	126	
281.05565	68	
281.84073	88	
282.20447	66	
282.87311	78	
282.92703	142	
283.88166	86	
284.03420	80	
288.90238	82	
291.86081	66	
292.95889	70	
293.85083	90	
294.86950	574	1+
295.02050	76	
296.28957	80	
296.85304	310	1+
296.90879	74	
296.96791	72	
297.37863	76	
297.94221	100	
298.26938	74	
298.88614	80	
299.78063	68	
299.86994	214	1+
301.86163	300	1+
302.17663	140	
302.88822	66	
303.18145	76	
303.60920	82	
304.92384	84	
305.89177	80	
308.43368	72	
309.86628	84	
310.89043	88	
311.86333	68	
312.80927	72	
312.88344	96	
312.98987	68	
313.83335	68	
313.86134	72	
314.86944	66	
316.82895	68	
317.05216	68	
317.77826	106	
318.88709	114	
320.88088	82	
321.80091	68	
321.83137	68	
323.00521	84	
323.71206	72	
324.19107	76	
324.28614	78	
324.88701	116	
326.88733	68	
328.44566	66	
328.90398	70	
331.90383	68	
334.95772	92	
336.90444	72	
339.85688	70	
340.96700	124	
341.73367	72	
342.09029	78	
343.20162	82	
344.60885	98	
END IONS

###FS:    #m/z: 363.95536 #charge 1+
###MS: 74
###MSMS: 76
BEGIN IONS
TITLE=Cmpd 56, +MS2(363.9554), 28.0-35.0eV, 1.6min #76
RTINSECONDS=96.734
SCANS=74,76
PEPMASS=363.95536	44660
CHARGE=1+
109.16152	70	
189.86030	118	
193.05791	76	
203.96668	94	
206.91478	76	
207.98162	122	
208.88706	74	
209.91943	88	
209.94278	140	
209.96041	72	
212.85104	78	
212.87992	164	
214.89611	80	
218.89114	90	
222.95102	496	1+
224.94508	354	1+
225.88868	120	
225.97141	136	
226.88193	80	
226.94618	752	1+
227.87971	82	
227.92876	212	
228.89671	78	
228.94115	986	1+
229.90112	88	
230.84406	140	
230.89005	448	1+
232.01528	78	
232.86550	72	
232.95162	70	
233.18774	86	
236.86974	72	
237.84415	84	
238.93846	194	
239.91849	70	
240.83428	106	
240.93867	1072	
240.96261	260	
241.08739	92	
241.88887	98	
241.93990	1954	1+
242.94211	1234	1+
243.14705	72	
243.82472	238	1+
244.93912	208	
244.95593	656	
245.80516	266	1+
245.94614	658	1+
246.90491	70	
246.93250	90	
246.95286	410	1+
246.97595	156	
246.99952	90	
247.80149	780	1+
248.80388	674	1+
248.86767	106	
248.90019	276	1+
248.96413	84	
248.97735	94	
250.94643	114	
251.20285	72	
251.80112	124	
252.80933	78	
253.83723	88	
253.92119	96	
257.96905	180	1+
258.84902	166	
259.84671	174	
259.89066	84	
260.83281	328	1+
260.94683	84	
260.97099	212	
261.83565	220	1+
261.88180	82	
262.05103	72	
263.51591	92	
263.84269	80	
263.98060	70	
264.81684	138	
265.81710	76	
265.97734	82	
266.39392	82	
266.81333	624	1+
266.84721	96	
267.79859	282	1+
268.84053	120	
268.95597	148	
269.97129	144	1+
270.83993	70	
270.86938	140	1+
271.02984	96	
271.10027	74	
272.85027	82	
276.85360	166	
278.79442	182	
278.80959	80	
278.84817	278	
279.09787	72	
280.79194	1014	1+
280.86531	90	
281.89638	122	
281.96900	92	
282.79036	662	1+
282.82624	76	
282.87939	78	
283.09742	72	
283.84293	128	
284.83060	210	
285.82259	166	
285.90657	86	
287.07298	80	
288.80435	72	
289.80338	78	
289.88823	80	
290.85667	86	
291.10617	84	
291.16490	108	
292.05187	76	
292.86235	80	
293.43217	90	
293.92491	74	
294.86407	84	
296.80913	142	
296.85526	74	
297.80736	108	
298.00175	90	
298.80525	1010	
299.11853	70	
299.80467	596	
299.87886	148	
300.79797	858	1+
300.86197	76	
300.97004	80	
301.85741	400	1+
303.41379	76	
304.01119	76	
306.93353	222	
307.84068	78	
308.84109	74	
308.89063	86	
308.98185	78	
310.15468	92	
310.80098	178	
311.38178	94	
312.90904	76	
314.81784	122	
315.81308	488	1+
316.81382	306	1+
318.59094	90	
318.81900	132	
320.41500	84	
320.83032	84	
320.90735	72	
320.97360	92	
321.88050	84	
321.92670	90	
322.92348	104	
322.93750	80	
322.97186	72	
323.98120	86	
324.82111	244	
324.89560	76	
338.79116	74	
340.17594	76	
340.41176	78	
340.94329	146	
343.16076	80	
343.27421	78	
345.37053	72	
348.64601	120	
349.85308	132	
350.89217	74	
357.79377	72	
360.40470	116	
361.27922	78	
362.34189	78	
369.14286	78	
END IONS

###FS:    #m/z: 359.96102 #charge 1+
###MS: 74
###MSMS: 77
BEGIN IONS
TITLE=Cmpd 57, +MS2(359.9610), 28.0-35.0eV, 1.7min #77
RTINSECONDS=97.5065
SCANS=74,77
PEPMASS=359.96102	24248
CHARGE=1+
63.43036	66	
183.87316	72	
185.85644	66	
188.09788	86	
189.92619	72	
191.10945	68	
193.08342	80	
196.88397	146	
198.87649	66	
206.95371	76	
207.97761	86	
210.94185	70	
211.86832	78	
216.85208	80	
216.89722	68	
217.96012	66	
220.95792	108	
221.88510	68	
221.89594	78	
222.95091	232	
223.95226	152	
223.97782	70	
224.94858	570	1+
225.89574	72	
226.88722	82	
226.94722	384	1+
226.97069	70	
228.94212	350	
229.07962	74	
231.48256	92	
234.86574	108	
236.03870	100	
236.84139	72	
238.96837	68	
240.05890	82	
240.94040	830	1+
240.96191	182	1+
241.78607	72	
241.90045	200	
242.85655	70	
242.88910	72	
242.95805	80	
243.13957	100	
244.95486	218	
245.08493	68	
245.83147	70	
245.94420	132	
246.85562	124	
246.89171	76	
246.95159	364	1+
247.80880	86	
247.87043	66	
248.80340	188	
249.01250	68	
249.80180	90	
249.82139	72	
250.89556	66	
250.94632	170	1+
252.95790	88	
253.84112	72	
255.92100	78	
256.51472	94	
257.97208	72	
258.14161	92	
258.83000	156	
258.97089	100	
259.95811	72	
260.83797	352	1+
260.85572	78	
260.93841	74	
260.98240	74	
264.81587	280	1+
264.87097	102	
265.79045	90	
265.87332	64	
266.41431	82	
266.81204	782	1+
267.84902	70	
268.14235	70	
268.92134	64	
269.01407	74	
269.03802	78	
269.83429	70	
270.86961	100	
270.90030	164	
273.08556	80	
273.86920	80	
273.97087	130	
275.88680	70	
276.81235	66	
276.85346	80	
277.47152	64	
277.80579	66	
278.79971	120	
278.84385	338	1+
279.10089	74	
279.79573	72	
280.79184	826	1+
280.83983	186	
280.98023	72	
281.33873	68	
281.85975	72	
282.79143	138	
282.90606	72	
283.12532	66	
283.80511	74	
283.84033	70	
284.80197	94	
284.82546	344	1+
285.03315	80	
285.92519	76	
288.83750	70	
289.86949	86	
290.80029	368	1+
290.91967	84	
291.85689	94	
293.14436	72	
293.80863	68	
293.86147	92	
293.88886	94	
294.86596	74	
295.21000	68	
296.80783	290	
296.92804	94	
298.80237	1182	1+
298.99218	74	
299.34914	66	
299.89743	84	
300.80464	344	1+
300.82093	66	
301.85546	82	
306.85474	140	
306.88270	66	
306.91705	94	
310.80134	70	
310.89892	86	
311.85199	72	
313.87213	78	
315.82665	72	
316.09274	80	
316.81635	178	
316.90983	76	
318.43508	74	
319.82633	64	
321.01315	78	
321.82068	328	
323.02280	90	
323.81671	66	
324.45844	100	
326.39690	76	
326.90314	90	
331.02755	68	
335.80322	84	
339.83137	88	
341.87447	80	
342.79691	70	
343.21964	76	
347.86267	70	
352.83374	76	
352.88214	112	
355.87792	66	
355.92211	112	
358.20278	152	
361.84452	64	
363.72499	66	
END IONS

###FS:    #m/z: 363.95508 #charge 1+
###MS: 78
###MSMS: 79
BEGIN IONS
TITLE=Cmpd 58, +MS2(363.9551), 28.0-35.0eV, 1.7min #79
RTINSECONDS=101.168
SCANS=78-79
PEPMASS=363.95508	39406
CHARGE=1+
128.61808	84	
185.92845	84	
189.86541	168	
191.85688	140	
194.86747	72	
195.09897	86	
197.85079	84	
197.95975	76	
205.88445	76	
208.88350	154	
209.94260	156	
210.88035	128	
212.87719	346	
213.90917	78	
214.88876	136	
219.04018	76	
222.95211	314	
223.95750	158	
224.94716	626	1+
224.97269	128	
226.89046	104	
226.94728	1384	1+
227.93357	256	
228.89532	126	
228.94278	1590	1+
230.89010	102	
231.80049	80	
231.89205	90	
232.03402	72	
234.87847	72	
235.86524	70	
236.10866	74	
236.84149	74	
237.99746	100	
238.84112	74	
239.10903	68	
240.83055	182	
240.85304	70	
240.93926	1004	
240.96141	320	
241.83933	76	
241.94167	610	
241.96654	214	
242.91199	100	
242.94146	2280	1+
243.40196	92	
243.82890	72	
243.96023	104	
244.81759	76	
244.93916	418	
244.95838	912	1+
245.93920	254	
246.95270	968	1+
247.65203	90	
247.90737	70	
248.80485	286	1+
248.90065	166	
250.91145	72	
250.92708	76	
250.94578	104	
251.79584	114	
252.81723	90	
254.09750	72	
254.12086	78	
256.09207	70	
257.85769	94	
258.84360	170	
258.92476	78	
259.10530	88	
259.88021	72	
259.98174	98	
260.83871	112	
260.84769	106	
260.96898	474	1+
261.80849	78	
262.82107	208	1+
263.97849	86	
264.07342	136	
265.05274	68	
265.18682	70	
265.81142	510	1+
265.94895	74	
265.96924	72	
268.80844	482	1+
268.95744	114	
269.95073	84	
270.83181	70	
271.87341	92	
272.43429	76	
272.84672	80	
274.93095	78	
274.95347	72	
275.82373	68	
276.80860	158	
277.81172	98	
277.84293	484	1+
277.86382	122	
277.94646	82	
278.79703	118	
278.82921	226	1+
278.84566	410	1+
279.79907	148	
279.87212	78	
279.91469	92	
280.10629	106	
280.78978	1568	1+
281.85832	110	
281.88737	78	
281.96698	82	
282.89587	74	
283.06990	130	
283.78972	350	1+
283.98116	216	1+
284.82342	458	
284.96077	72	
285.84176	254	1+
286.82325	74	
287.87858	86	
288.17006	76	
289.86462	70	
290.80019	106	
291.79801	78	
291.87542	72	
294.86652	76	
295.93004	82	
296.80959	104	
296.83691	78	
296.85821	84	
297.80253	144	
298.80417	1358	1+
298.87462	186	1+
300.79765	1084	1+
300.86814	72	
300.92128	86	
301.79842	590	1+
301.85875	454	1+
303.85550	108	
305.82748	158	1+
306.92806	82	
310.92956	92	
311.86457	106	
313.93762	82	
314.81910	188	
315.81254	430	1+
318.82115	390	1+
319.79341	76	
319.81056	110	
319.92922	94	
320.91791	92	
320.94296	70	
321.81882	238	
321.87812	82	
322.73773	70	
323.90034	160	
325.09596	74	
327.06724	72	
332.93583	78	
336.93589	104	
340.92605	78	
341.39078	96	
342.80595	96	
342.84924	84	
343.39022	92	
343.91155	82	
347.82562	80	
350.02569	70	
350.41609	98	
350.78721	78	
352.76589	106	
352.88951	126	
354.90789	88	
356.21887	110	
359.83375	88	
360.35583	68	
361.86764	72	
363.46242	78	
END IONS

###FS:    #m/z: 359.96084 #charge 1+
###MS: 78
###MSMS: 80
BEGIN IONS
TITLE=Cmpd 59, +MS2(359.9608), 28.0-35.0eV, 1.7min #80
RTINSECONDS=101.939
SCANS=78,80
PEPMASS=359.96084	23388
CHARGE=1+
163.35363	72	
178.43268	72	
192.06610	110	
193.08707	70	
194.89816	76	
200.88834	66	
209.88914	84	
209.94286	74	
223.89406	128	
223.96195	248	1+
224.94930	176	
226.88589	130	
226.94665	876	1+
226.97347	140	
227.83875	96	
228.94113	562	1+
232.88374	88	
233.95786	172	
234.86518	68	
234.88105	94	
234.92720	66	
235.85595	78	
235.98412	70	
236.82798	80	
236.84906	80	
236.87332	70	
237.84014	92	
239.90672	70	
240.93974	460	
240.96100	280	1+
241.48039	80	
241.86612	80	
241.94103	252	
242.87550	80	
242.95717	188	
243.90199	74	
244.88146	70	
244.95464	514	
245.83514	80	
245.86984	88	
245.93931	142	
246.80813	206	
246.95408	194	
247.80877	80	
247.95959	78	
248.80317	272	1+
248.85358	78	
249.81934	70	
249.86200	78	
250.13203	106	
250.95054	194	
251.03168	72	
251.94303	72	
252.50483	78	
254.87695	68	
255.05740	80	
256.98108	88	
257.82616	66	
258.11207	92	
258.42564	72	
259.79429	102	
259.84307	74	
259.92579	90	
259.97396	96	
260.82897	114	
260.84951	130	
260.92752	68	
262.82664	140	
262.94815	132	
265.01920	70	
265.79324	106	
265.86704	72	
266.57482	68	
266.81428	524	1+
267.38487	70	
267.92761	76	
268.84293	70	
268.95454	174	
269.11475	88	
269.95308	74	
270.83394	128	
270.88696	146	
270.91722	80	
272.89872	84	
273.42441	78	
273.79847	114	
273.88855	172	
273.94443	94	
274.85987	104	
274.89233	74	
274.90850	74	
275.97442	74	
276.81051	270	1+
276.85593	160	
276.87681	76	
277.86487	80	
278.79696	174	
278.84014	262	1+
278.96284	74	
279.79725	104	
279.94803	78	
280.79320	780	1+
280.85679	434	1+
280.92878	78	
281.05039	72	
281.12834	102	
282.79229	72	
282.88966	96	
283.06925	66	
283.83597	116	
283.91095	98	
284.41340	198	1+
284.82427	174	
285.81768	84	
286.14333	72	
286.89570	80	
288.80010	68	
288.83589	108	
290.93231	96	
291.78653	72	
292.92549	100	
293.84673	78	
293.98128	74	
294.86454	130	
295.81374	84	
296.03345	98	
296.80609	372	1+
297.90435	76	
298.80308	1048	1+
299.10906	80	
299.86966	100	
300.80669	120	
301.81449	84	
302.52081	128	
303.85734	94	
305.92420	84	
306.88934	82	
308.42683	82	
311.13270	76	
311.93030	68	
312.86386	78	
314.27900	70	
315.23751	80	
315.81540	124	
316.64547	90	
316.81417	298	
316.92950	100	
319.11291	90	
323.72477	72	
324.70453	70	
327.16049	70	
327.89632	68	
328.37870	78	
329.40090	68	
335.90667	78	
337.08935	72	
342.16941	70	
353.72721	78	
355.42208	72	
359.78990	68	
363.11175	88	
364.74903	68	
364.80751	74	
END IONS

###FS:    #m/z: 313.92863 #charge 1+
###MS: 78
###MSMS: 81
BEGIN IONS
TITLE=Cmpd 60, +MS2(313.9286), 28.0-35.0eV, 1.8min #81
RTINSECONDS=102.711
SCANS=78,81
PEPMASS=313.92863	12718
CHARGE=1+
54.42183	22	
114.07776	32	
117.33369	74	
170.21333	18	
184.91720	48	
185.61883	18	
193.92048	72	
193.97365	54	
195.99518	68	
196.98635	70	
203.94763	58	
205.95594	112	
209.91810	42	
213.90740	72	
215.94512	66	
222.02521	68	
222.57615	18	
222.95570	82	
223.10676	18	
225.79261	18	
227.07407	22	
227.40555	92	
227.79526	22	
228.91318	50	
229.03225	18	
229.07149	80	
230.88721	148	
231.86021	70	
231.87491	48	
232.06771	76	
232.12564	58	
232.85779	54	
232.90264	82	
233.12572	116	
233.13978	18	
233.85334	34	
234.92745	58	
234.94045	62	
234.97847	172	
234.99651	38	
235.85772	62	
236.75736	24	
236.89811	52	
236.91212	18	
237.06994	70	
237.57368	36	
239.91612	40	
239.95441	20	
240.31396	26	
240.36147	72	
242.88959	24	
244.53551	24	
245.08503	34	
245.83331	42	
246.91478	70	
247.96535	62	
248.90017	56	
248.94496	82	
249.89716	78	
250.20738	62	
250.68830	26	
250.79815	46	
250.81217	68	
250.90584	52	
250.94921	224	
251.17575	58	
251.89276	68	
252.83676	66	
252.87611	28	
252.95280	102	
254.11714	68	
254.36772	46	
255.21056	66	
256.96913	28	
258.94008	78	
260.95360	70	
262.79668	66	
263.90057	56	
264.99112	82	
265.52083	28	
265.85339	66	
265.87923	60	
265.99532	102	
267.13186	30	
267.69621	24	
268.86286	56	
268.95950	90	
269.84032	86	
269.86247	78	
270.27104	80	
270.45781	40	
270.86396	62	
271.37718	26	
271.84249	134	
273.96907	60	
275.06710	40	
275.80954	52	
275.88053	42	
275.96836	34	
276.16206	68	
276.19307	50	
277.06341	56	
277.81761	80	
278.24514	36	
278.43802	98	
279.84721	68	
280.41231	106	
280.71100	48	
280.80711	22	
281.17736	34	
281.31785	22	
282.82367	74	
282.84854	66	
282.94922	92	
283.44106	88	
283.80967	32	
284.93578	82	
287.53977	28	
287.95021	64	
288.85602	36	
290.55005	24	
290.88076	78	
291.97452	64	
292.81602	84	
293.02488	72	
293.40046	70	
294.01683	70	
297.15465	28	
298.81622	68	
300.80924	20	
302.76874	26	
303.72458	48	
303.88124	56	
305.02256	66	
305.29488	48	
305.38523	30	
307.88828	68	
309.81324	78	
310.38823	34	
310.84307	78	
311.75923	64	
311.80481	64	
311.82963	22	
312.32519	52	
313.10052	50	
314.28402	140	
315.28356	66	
316.26545	54	
316.29591	80	
318.20125	70	
END IONS

###FS:    #m/z: 322.92926 #charge 1+
###MS: 82
###MSMS: 83
BEGIN IONS
TITLE=Cmpd 61, +MS2(322.9293), 28.0-35.0eV, 1.8min #83
RTINSECONDS=106.387
SCANS=82-83
PEPMASS=322.92926	222368
CHARGE=1+
156.69935	82	
166.51075	56	
180.86012	58	
185.92678	74	
197.86523	136	
197.90975	86	
201.04729	146	
202.04573	68	
205.94931	204	
209.91621	64	
210.89383	70	
215.88743	54	
215.90896	48	
215.96965	160	
221.05483	52	
221.94280	78	
221.96665	76	
222.10562	70	
223.19564	42	
223.92644	70	
223.94756	80	
225.11868	62	
226.88355	74	
227.09827	68	
227.85943	74	
227.93180	92	
228.90793	78	
229.84694	90	
229.90077	70	
230.95233	42	
231.95183	64	
232.99249	70	
233.89532	72	
233.91977	88	
234.92506	54	
237.88561	74	
237.92373	58	
238.94096	126	
240.82067	100	
240.87950	70	
240.93996	3230	
240.99233	80	
241.82009	50	
241.87488	58	
241.93834	10706	1+
242.81844	478	1+
242.87364	80	
242.94049	7612	1+
243.39605	66	
243.64529	86	
243.82172	350	1+
243.95994	54	
244.04219	46	
244.85044	60	
244.94122	1094	1+
244.98981	66	
245.82090	68	
245.83086	56	
246.75238	46	
246.79093	66	
246.97823	78	
247.85911	62	
248.07908	46	
248.93292	52	
248.97555	56	
250.94802	60	
250.96778	74	
254.91226	42	
254.99073	80	
256.45576	122	
256.86690	70	
256.89577	92	
257.81234	82	
258.13980	72	
258.16712	56	
258.43762	72	
258.83436	100	
258.89185	52	
259.83113	86	
260.13417	86	
261.83496	82	
261.89561	70	
261.96529	74	
262.83679	248	1+
262.88439	76	
262.90031	86	
262.95450	50	
263.77907	78	
263.90268	46	
263.97382	46	
264.17281	50	
264.88722	72	
265.05611	72	
265.81330	74	
265.84539	44	
266.79688	128	
266.91725	58	
268.12843	82	
268.54699	46	
269.96132	80	
272.23384	66	
273.19316	80	
275.09991	74	
275.38723	98	
278.80273	66	
279.05893	74	
279.09246	1198	1+
280.82932	126	
280.91019	86	
281.80407	46	
282.86885	60	
282.88546	54	
283.06667	300	
283.85074	70	
284.29123	282	1+
284.31005	74	
285.14304	72	
286.80443	68	
286.87078	58	
288.83861	70	
289.87748	76	
290.07440	76	
290.18517	72	
290.87587	78	
291.11271	62	
292.80166	70	
293.85502	88	
293.89520	62	
295.86035	52	
296.44343	86	
297.94469	48	
300.81256	74	
301.01159	46	
301.81267	66	
302.56607	58	
302.88422	88	
304.45729	66	
304.87677	64	
305.74342	102	
307.79971	66	
307.87291	52	
308.87346	42	
308.89094	58	
308.99468	52	
309.88421	70	
310.27540	56	
310.37731	72	
311.86097	50	
312.80382	48	
314.96545	74	
315.90977	80	
320.91651	74	
323.82404	70	
324.89026	126	
325.89947	240	
327.09377	74	
327.86948	78	
328.28973	86	
END IONS

###FS:    #m/z: 363.95543 #charge 1+
###MS: 82
###MSMS: 84
BEGIN IONS
TITLE=Cmpd 62, +MS2(363.9554), 28.0-35.0eV, 1.8min #84
RTINSECONDS=107.159
SCANS=82,84
PEPMASS=363.95543	41396
CHARGE=1+
130.29032	80	
189.86101	82	
189.92798	84	
209.94370	240	
212.87895	426	1+
213.85168	72	
216.51768	86	
221.96127	68	
222.95163	110	
223.41591	92	
223.88089	74	
223.95353	122	
224.86735	80	
224.94494	180	
225.97254	70	
226.83546	76	
226.94778	1042	1+
226.97345	222	
227.83357	68	
228.89476	142	
228.94190	614	1+
230.88855	146	
231.80601	86	
232.09370	80	
232.88283	130	
233.02460	80	
234.88558	76	
240.08967	70	
240.81976	148	
240.93946	924	
241.94039	672	
242.82663	86	
242.84102	90	
242.94154	1998	1+
243.83136	126	
244.81923	108	
244.91234	74	
244.93925	316	
244.95755	572	1+
245.81774	68	
245.87391	72	
245.93639	200	
246.95392	230	
247.02082	182	
247.95478	120	
248.80125	736	1+
248.85949	74	
248.89914	332	
251.89651	70	
253.90382	68	
254.84387	80	
258.40409	78	
258.97283	72	
260.83132	124	
261.83370	132	
262.83515	188	
263.83402	106	
265.83123	72	
266.81196	382	1+
267.15426	68	
267.97060	104	
268.95764	102	
269.84231	122	
269.92712	78	
270.81368	78	
271.91832	112	
272.03544	104	
273.66801	74	
273.86309	70	
276.85825	78	
277.85089	84	
278.84387	98	
278.88015	80	
279.79711	266	
279.84198	92	
280.78668	864	1+
281.86289	86	
281.95279	86	
282.82763	82	
282.85885	126	
283.06638	226	
283.78259	70	
283.84776	136	
284.80343	78	
284.82364	106	
285.79006	80	
285.84855	80	
285.88812	68	
286.00208	114	
286.41545	102	
286.81018	172	
286.89567	76	
286.91682	144	
288.63113	98	
289.83066	114	
289.87352	72	
290.80429	72	
290.94305	72	
293.93070	88	
294.84732	90	
295.81412	78	
295.87090	86	
296.81097	138	
296.86847	72	
297.80670	258	
297.89143	82	
298.80258	996	1+
300.80050	684	1+
301.78646	94	
301.86348	110	
302.21509	72	
302.86166	166	
303.80647	82	
303.85924	148	
304.38821	80	
305.11698	82	
305.39836	86	
307.29375	74	
307.43812	90	
307.83840	70	
307.93784	86	
308.82153	68	
308.93605	74	
309.93647	100	
310.90858	152	
313.40260	74	
314.81779	68	
316.81189	306	
318.37189	80	
318.93404	118	
319.80718	218	1+
320.91207	72	
321.82140	448	1+
322.87507	74	
323.81799	78	
323.83742	70	
324.82157	80	
325.87354	78	
325.90665	84	
326.41917	80	
326.87318	138	
328.28762	78	
328.85250	70	
330.87863	72	
332.93381	68	
336.73512	76	
336.94414	116	
337.13202	72	
337.84059	78	
337.94716	122	
338.87068	90	
340.93959	72	
341.10059	68	
342.83092	80	
344.55170	78	
345.19503	84	
346.96055	92	
355.72509	66	
362.30468	84	
366.77789	80	
366.92861	70	
367.71202	78	
END IONS

###FS:    #m/z: 336.94491 #charge 1+
###MS: 82
###MSMS: 85
BEGIN IONS
TITLE=Cmpd 63, +MS2(336.9449), 28.0-35.0eV, 1.8min #85
RTINSECONDS=107.93
SCANS=82,85
PEPMASS=336.94491	30402
CHARGE=1+
126.93450	64	
197.88392	86	
205.94337	68	
208.84626	62	
211.15791	74	
211.86840	78	
211.94321	378	
212.87949	74	
213.88117	106	
213.93895	226	
215.43661	94	
215.88757	70	
219.89695	164	
221.89147	58	
222.84921	92	
223.88592	58	
223.96262	78	
225.08220	100	
225.86748	70	
228.84349	96	
229.95509	310	1+
230.88774	538	1+
231.88963	334	1+
231.90489	88	
231.94919	126	
231.99116	66	
233.90236	70	
233.94665	74	
234.95531	58	
236.82068	86	
236.88376	152	
236.90408	80	
237.85753	72	
238.85135	68	
238.88481	80	
238.92454	66	
239.84503	232	
239.92597	68	
240.00570	62	
240.83133	116	
240.84729	124	
241.84369	402	
242.84252	340	
243.82759	60	
243.86411	68	
244.86577	62	
245.80638	58	
247.96934	72	
247.98277	72	
248.98136	60	
249.96197	134	
250.82774	66	
250.95221	76	
250.98448	92	
251.84977	64	
252.96868	280	
253.08947	72	
254.09369	64	
254.96336	88	
255.94869	88	
256.86239	60	
257.08134	66	
257.84868	98	
257.86750	66	
257.93060	70	
258.84579	812	1+
260.83790	72	
260.86149	62	
260.95488	60	
262.80493	64	
262.84740	120	
262.91250	70	
263.93651	74	
264.85921	82	
265.02285	76	
265.85567	64	
265.88951	74	
266.05572	74	
266.92747	58	
266.99163	62	
267.83205	112	
267.84568	112	
267.90727	70	
268.79064	70	
268.84254	286	
269.83243	76	
270.86000	78	
270.98108	62	
271.09641	68	
271.87522	74	
271.91184	58	
272.44047	106	
274.86400	146	
274.87915	88	
274.91464	114	
274.92914	82	
275.86609	116	
276.85777	680	1+
277.03193	88	
277.09740	58	
277.82981	68	
278.16536	76	
278.42374	108	
278.83920	110	
278.91591	66	
279.84177	68	
279.86547	114	
280.10200	80	
280.84890	58	
285.84961	120	
286.84879	232	
288.84343	86	
288.90229	70	
289.87796	68	
290.40473	108	
291.85289	70	
293.10428	58	
293.86571	300	1+
294.16485	68	
294.86715	300	1+
296.15796	74	
296.82208	70	
296.94705	72	
298.96674	58	
299.00536	62	
299.06120	114	
299.87567	230	
300.42297	104	
300.81479	92	
300.87463	136	
301.89322	68	
304.40963	80	
304.88790	72	
305.93254	92	
308.86302	68	
312.85949	114	
313.42641	88	
313.88892	166	
315.27686	80	
316.94491	62	
319.14999	80	
320.84779	74	
321.74172	62	
324.89676	78	
326.80099	74	
327.59395	98	
327.92077	70	
329.88235	66	
330.87128	84	
331.88143	70	
332.15872	60	
333.44465	74	
334.90378	88	
336.23972	68	
338.34400	64	
338.76855	80	
341.30250	58	
END IONS

###FS:    #m/z: 322.92953 #charge 1+
###MS: 86
###MSMS: 87
BEGIN IONS
TITLE=Cmpd 64, +MS2(322.9295), 28.0-35.0eV, 1.9min #87
RTINSECONDS=111.611
SCANS=86-87
PEPMASS=322.92953	234344
CHARGE=1+
193.88484	58	
195.97981	94	
196.87527	80	
197.86489	76	
197.91306	84	
197.98054	98	
201.04638	286	1+
205.94893	248	
205.97062	86	
206.97753	132	
207.94412	100	
207.97239	204	
208.90289	56	
209.63131	56	
212.89566	40	
213.88585	70	
219.09977	78	
221.01638	72	
221.94393	68	
222.31085	44	
222.88040	80	
223.94321	66	
223.96017	156	
226.36253	42	
227.03352	62	
227.81492	74	
227.93354	84	
229.84508	78	
230.88687	76	
233.08261	88	
238.11513	64	
238.87130	44	
238.89608	98	
238.93526	132	
240.52911	48	
240.81906	132	
240.89565	80	
240.94017	3022	
241.85838	64	
241.93818	10832	1+
242.82746	56	
242.94042	7682	1+
242.98446	58	
243.82555	64	
244.81867	96	
244.88712	80	
244.93906	2108	
244.98390	106	
245.10239	96	
245.59563	46	
245.82554	88	
246.90858	60	
246.93911	46	
246.97643	302	1+
247.83967	84	
247.85887	48	
248.60388	44	
248.92766	70	
249.85809	54	
249.92609	56	
250.09487	86	
250.94621	56	
250.99900	72	
253.90591	56	
254.86129	64	
254.91440	74	
255.95473	126	
256.84533	66	
256.89634	56	
257.89281	154	
258.83332	172	
258.96920	80	
260.04897	72	
260.34397	104	
260.82775	288	1+
261.35743	76	
261.90584	50	
261.99108	70	
262.60563	42	
262.83290	290	1+
263.01766	72	
263.85099	46	
263.89066	72	
264.07226	64	
264.35783	56	
265.06189	80	
265.08283	58	
265.85332	68	
266.86709	68	
268.95940	50	
269.86870	72	
270.81934	78	
271.44417	62	
271.54354	86	
271.92413	86	
272.84440	104	
272.87839	88	
274.32666	46	
276.27025	70	
277.96913	52	
278.83842	72	
278.86130	80	
279.09262	1264	1+
279.90531	48	
279.94990	86	
280.02001	84	
280.86092	48	
281.10166	74	
281.86801	60	
282.11568	68	
282.36735	92	
282.80937	62	
282.94190	94	
283.06934	78	
283.85267	90	
284.29036	236	
284.79258	70	
284.83907	40	
284.85926	60	
284.96172	82	
286.85020	70	
286.98335	80	
287.21996	40	
289.04855	58	
290.79908	264	1+
292.86049	70	
294.51626	86	
296.83290	56	
298.78846	66	
299.09619	44	
300.11027	64	
300.81678	64	
301.00226	68	
301.87640	70	
302.81587	64	
302.85668	42	
307.45291	50	
309.04825	76	
309.78953	68	
309.88885	52	
309.92099	64	
310.04896	50	
310.13943	52	
310.91680	48	
311.80900	62	
311.88470	74	
314.03531	76	
315.84639	86	
320.85884	72	
321.18477	92	
322.20876	48	
322.23502	82	
324.23544	46	
325.18671	74	
325.84664	40	
325.92722	54	
326.90311	46	
327.04295	46	
END IONS

###FS:    #m/z: 340.94001 #charge 1+
###MS: 86
###MSMS: 88
BEGIN IONS
TITLE=Cmpd 65, +MS2(340.9400), 28.0-35.0eV, 1.9min #88
RTINSECONDS=112.383
SCANS=86,88
PEPMASS=340.94001	114110
CHARGE=1+
79.62739	94	
88.18896	62	
191.53547	78	
192.88904	74	
192.92507	82	
198.89889	74	
204.93431	56	
208.98134	78	
209.24569	88	
211.95967	66	
213.87690	70	
214.87472	68	
215.88466	132	
216.88297	62	
220.87025	94	
221.88478	136	
222.81996	56	
223.83493	68	
225.84322	78	
226.84769	88	
226.88352	68	
226.89647	86	
227.87196	58	
228.90977	54	
229.86739	56	
230.84389	86	
230.88891	76	
231.89168	96	
231.97426	84	
233.89490	64	
234.06023	76	
235.75225	90	
236.91493	72	
237.10613	54	
238.85187	108	
239.84607	60	
240.11038	66	
240.26268	72	
240.83648	1028	1+
240.86067	82	
241.84088	726	1+
243.00761	78	
243.83013	128	
243.93664	70	
244.83451	72	
245.87534	54	
245.98541	76	
246.15287	88	
246.85496	60	
246.88357	70	
248.84775	84	
253.47729	76	
253.92905	68	
254.96937	134	
255.08509	70	
256.86653	192	
256.89294	156	
257.02217	58	
258.84803	282	
259.85096	262	
259.92423	126	
259.96749	68	
260.83514	508	1+
261.18293	70	
261.91584	90	
262.84052	92	
262.85419	100	
262.87865	88	
263.83882	74	
263.92088	66	
264.86404	244	
265.79904	62	
265.84732	106	
266.84212	154	
267.13429	140	
267.85290	268	1+
268.83683	264	1+
269.08452	72	
269.18925	80	
270.83207	190	
271.83681	70	
272.91064	72	
273.84419	126	
273.86656	66	
274.85637	144	
274.87363	154	
274.89364	236	
274.93283	62	
275.00627	74	
275.86210	106	
275.91528	58	
276.36395	88	
276.85533	686	
276.91997	86	
277.41829	94	
277.86543	860	1+
277.92239	142	
277.94025	60	
278.84445	1202	1+
279.08989	66	
279.13488	72	
279.91400	116	
281.85357	98	
282.80480	138	
282.87154	138	
283.02570	66	
283.89449	80	
286.85193	74	
286.87079	72	
287.92438	56	
289.88174	72	
290.85414	64	
291.42274	66	
291.97619	82	
292.86871	78	
293.05947	58	
293.51830	94	
293.84405	82	
294.86103	112	
295.87054	64	
295.97423	70	
297.82881	202	1+
297.86145	88	
297.88268	118	
297.97691	198	
298.30287	74	
299.87425	262	1+
301.86232	160	
302.17345	70	
302.84329	56	
302.86064	68	
303.39100	64	
303.87446	56	
303.91502	88	
305.98191	86	
308.91900	68	
309.73977	64	
310.92241	74	
312.88300	72	
316.86435	74	
317.75469	68	
318.81919	76	
319.18937	54	
320.92048	70	
321.15156	72	
322.88136	64	
325.91999	70	
327.80935	62	
328.36770	72	
328.95519	98	
329.87259	98	
331.35361	104	
335.83479	66	
336.77818	74	
338.16574	96	
339.22785	78	
340.27721	58	
340.30501	86	
342.91248	64	
END IONS

###FS:    #m/z: 336.94519 #charge 1+
###MS: 86
###MSMS: 89
BEGIN IONS
TITLE=Cmpd 66, +MS2(336.9452), 28.0-35.0eV, 1.9min #89
RTINSECONDS=113.155
SCANS=86,89
PEPMASS=336.94519	29452
CHARGE=1+
192.89036	158	
194.88346	76	
194.95827	70	
201.86097	78	
201.91862	72	
209.39872	90	
211.94347	346	1+
212.04190	80	
212.88019	132	
213.87685	80	
213.93792	108	
215.88250	192	
215.93454	70	
217.88458	158	
217.96534	72	
220.87392	56	
222.84395	86	
222.97329	100	
223.83004	130	
223.93764	82	
224.95299	58	
225.94113	82	
225.96930	66	
226.53947	102	
226.90205	68	
228.84247	90	
229.95445	374	
230.82543	74	
230.89039	256	
231.87835	66	
231.95449	234	
233.95107	152	
234.06785	66	
234.83300	80	
235.95577	66	
236.01813	78	
236.87154	56	
236.90358	80	
237.06890	92	
237.89695	56	
238.79213	62	
238.88562	158	
239.84382	138	
239.93351	84	
240.86002	126	
240.94262	70	
241.84072	588	1+
243.83898	168	
243.90022	60	
245.18512	60	
246.85653	72	
246.97115	146	
247.96541	222	
249.89914	64	
249.95801	64	
250.81011	64	
250.95115	110	
251.04357	72	
251.82086	74	
252.41885	102	
252.84091	68	
252.96905	184	
253.51491	70	
253.90588	170	1+
253.92939	56	
254.85981	58	
254.92798	72	
254.96541	68	
255.07199	88	
255.92498	58	
256.80796	74	
256.87720	80	
256.89092	136	
257.84275	546	1+
257.91374	70	
258.84527	410	1+
258.93745	54	
259.95025	72	
260.82653	62	
260.85415	188	1+
261.84001	90	
261.93162	88	
262.90012	56	
264.84350	68	
264.86621	122	
265.98739	70	
266.86212	108	
268.84014	740	1+
270.86584	66	
271.10038	88	
272.44677	78	
272.91875	58	
273.44258	82	
273.84674	72	
274.42398	68	
274.86038	182	
274.88678	130	
274.93900	62	
275.84213	66	
275.86327	234	
275.94596	84	
276.85747	1264	1+
276.87425	136	
277.86137	920	1+
277.91974	56	
277.96705	82	
278.84429	202	
279.83107	74	
279.94995	84	
280.87417	102	
281.05654	68	
281.81230	54	
282.87411	158	
284.02652	72	
285.85563	68	
286.78566	62	
286.85104	274	1+
287.00812	86	
287.09820	114	
287.93053	64	
287.95732	66	
288.85821	96	
289.05473	70	
291.97840	88	
292.88543	66	
293.01393	56	
293.10413	138	
293.43638	88	
293.86346	80	
294.83482	72	
294.86587	164	
296.88538	80	
297.81288	74	
297.83628	72	
299.20041	64	
299.82291	86	
299.87045	158	
299.92304	58	
300.42079	80	
300.88305	54	
302.81582	72	
306.88267	106	
306.97302	70	
307.95274	92	
310.41675	70	
310.88803	80	
311.12449	78	
313.80272	80	
321.72819	68	
323.00696	90	
323.88154	60	
326.16854	58	
327.85843	76	
329.87558	96	
330.17914	72	
332.89331	68	
334.20991	62	
335.30862	70	
336.90249	56	
338.22670	76	
END IONS

###FS:    #m/z: 322.92935 #charge 1+
###MS: 90
###MSMS: 91
BEGIN IONS
TITLE=Cmpd 67, +MS2(322.9294), 28.0-35.0eV, 2.0min #91
RTINSECONDS=116.824
SCANS=90-91
PEPMASS=322.92935	232898
CHARGE=1+
183.87138	70	
190.98725	66	
192.88917	120	
195.91593	44	
197.02265	74	
197.91975	62	
198.98749	54	
200.13560	88	
200.87448	84	
201.04348	222	
203.01395	46	
204.98879	80	
205.97433	68	
206.97116	74	
207.97524	128	
213.46207	72	
214.21663	84	
217.84955	64	
218.95824	50	
220.87370	62	
220.95804	64	
221.44903	74	
223.95864	148	
224.95691	98	
225.87313	42	
225.96914	80	
226.97238	58	
227.83352	88	
227.92799	68	
229.38349	96	
230.82669	72	
230.84255	58	
231.85988	50	
231.90663	56	
232.89522	56	
235.89380	52	
238.89049	74	
238.93816	126	
238.98724	68	
239.08152	52	
239.89210	92	
240.82065	52	
240.93937	2942	
240.97047	78	
241.94122	2548	
241.97434	82	
242.00940	102	
242.94145	7530	1+
243.05081	46	
243.18170	82	
244.81552	96	
244.85242	60	
244.93873	1870	1+
244.95725	132	
245.83048	48	
246.96802	76	
247.85128	70	
247.98720	66	
248.84482	48	
249.79965	74	
250.85674	78	
250.94605	50	
253.42279	52	
254.91716	140	
255.13987	52	
255.90406	196	1+
256.10577	68	
256.22948	58	
256.25903	42	
256.89417	146	
258.83442	56	
258.85461	56	
258.91744	58	
260.01326	64	
261.47874	88	
261.83384	140	
261.95143	100	
262.79998	184	1+
262.83136	156	
262.97202	86	
262.98778	80	
263.89077	80	
265.01081	68	
265.11699	68	
265.42124	62	
265.85098	88	
265.95122	74	
265.96711	42	
266.96949	76	
267.01173	56	
267.93544	62	
268.95490	106	
269.15690	64	
269.93232	46	
270.79703	72	
270.83912	66	
272.44299	54	
274.66849	44	
275.58077	76	
275.81601	66	
275.91523	78	
277.84190	74	
278.57544	88	
279.03424	46	
279.08991	714	
280.09190	346	
280.68019	50	
280.89172	62	
282.89979	54	
283.03398	58	
283.06714	344	1+
284.29245	510	1+
284.95237	70	
285.02699	68	
285.45005	78	
286.79179	76	
287.04543	72	
287.91784	82	
288.79152	54	
289.88180	74	
290.01570	72	
290.47145	78	
290.85919	248	
292.93788	56	
294.04049	42	
294.86019	60	
295.13012	76	
298.87598	46	
301.86133	86	
302.88382	66	
302.90529	66	
302.92238	66	
304.88104	66	
305.15235	44	
305.93493	92	
307.12396	70	
308.42505	72	
308.89711	60	
309.14970	42	
309.86699	84	
310.28221	46	
312.84173	60	
313.85266	44	
313.87429	58	
315.41221	48	
315.95981	54	
318.85858	60	
320.04349	82	
321.25304	64	
321.86729	80	
322.06483	62	
323.83985	80	
323.89048	258	1+
324.86784	76	
325.82683	68	
326.86500	56	
326.90942	86	
END IONS

###FS:    #m/z: 340.93995 #charge 1+
###MS: 90
###MSMS: 92
BEGIN IONS
TITLE=Cmpd 68, +MS2(340.9399), 28.0-35.0eV, 2.0min #92
RTINSECONDS=117.595
SCANS=90,92
PEPMASS=340.93995	115008
CHARGE=1+
54.78554	64	
170.52260	86	
192.92475	64	
196.88494	94	
197.86122	92	
208.84624	104	
208.95735	154	
209.94272	74	
212.87866	164	
213.93610	116	
215.89016	152	
215.93266	86	
218.88224	60	
219.88493	110	
220.87029	64	
220.89229	82	
221.61746	70	
222.88976	70	
224.83714	80	
224.86091	68	
225.84514	70	
225.97466	86	
226.85685	106	
226.94482	130	
227.83154	80	
228.84161	184	
228.85774	86	
230.88826	102	
231.94416	78	
233.89308	78	
234.86911	68	
235.89016	66	
236.85843	68	
236.88979	142	
236.90370	64	
237.90453	72	
238.84412	318	1+
238.88193	198	
239.10126	84	
239.92580	70	
241.84434	742	1+
241.92537	74	
242.83570	182	
242.95573	92	
243.82942	272	
243.88482	70	
244.83883	148	
245.90945	140	
246.85401	234	1+
246.97674	86	
248.17601	88	
248.95240	68	
249.97269	92	
249.99396	66	
250.90553	68	
250.94608	78	
254.95965	66	
255.07451	100	
255.89549	100	
256.85332	66	
256.89441	124	
256.96748	62	
257.26632	78	
258.84776	1076	1+
259.92219	108	
259.95823	88	
260.83406	900	1+
261.01687	86	
261.92045	142	
262.83772	144	
263.06528	102	
263.43198	70	
263.90009	94	
264.19197	66	
264.86192	130	
264.90936	74	
265.42693	86	
266.84458	70	
266.86437	168	
267.01554	64	
267.87508	70	
268.84042	426	1+
270.83070	218	
270.85561	90	
271.67704	64	
271.85286	68	
272.84396	112	
273.86503	106	
274.93298	100	
275.84456	62	
275.86009	116	
276.85485	704	
276.96448	62	
277.85787	590	
277.95881	62	
278.84665	1748	1+
279.07258	60	
279.08987	78	
279.39951	94	
279.92344	68	
279.96664	72	
280.87140	78	
280.95367	66	
281.85645	122	
281.89071	78	
282.86098	68	
283.86374	192	1+
284.82647	104	
285.02687	70	
285.90487	78	
286.87082	82	
287.80747	76	
288.43505	82	
288.85552	140	
291.97019	62	
292.84986	242	1+
293.12102	100	
295.17423	76	
295.86665	76	
295.88543	74	
296.85050	192	
296.87369	62	
297.87008	60	
297.89051	126	
298.86494	74	
299.01584	68	
299.05181	80	
299.87313	122	
300.87104	170	
300.91042	94	
301.85716	156	
302.17292	102	
302.86658	210	
306.89368	88	
307.80522	114	
310.80789	66	
310.91421	76	
311.12432	70	
315.38397	72	
317.06279	68	
317.39967	72	
318.89342	84	
319.81531	68	
320.80670	72	
321.88503	74	
322.98386	72	
324.19104	70	
324.85722	64	
324.89465	84	
325.34157	60	
325.80267	76	
330.86912	64	
334.96016	94	
335.91115	80	
336.97897	64	
337.73652	68	
339.22535	78	
339.26390	62	
339.80896	60	
END IONS

###FS:    #m/z: 336.94497 #charge 1+
###MS: 90
###MSMS: 93
BEGIN IONS
TITLE=Cmpd 69, +MS2(336.9450), 28.0-35.0eV, 2.0min #93
RTINSECONDS=118.367
SCANS=90,93
PEPMASS=336.94497	28618
CHARGE=1+
90.28958	100	
182.86882	68	
204.79710	70	
205.94825	58	
208.84617	72	
208.97408	72	
211.94416	420	
212.87968	78	
213.88410	80	
213.93933	230	
215.88924	74	
215.93253	86	
218.84563	62	
219.83865	84	
219.89946	64	
220.79515	56	
222.84373	98	
223.97619	128	
224.00735	72	
224.84981	70	
224.97131	200	1+
226.85953	72	
229.95501	496	1+
230.88660	174	
230.91015	122	
231.88799	134	
231.95223	92	
233.06025	76	
233.84249	68	
236.90562	64	
237.06995	82	
239.45426	88	
239.85200	184	
240.83710	194	
240.94649	110	
241.83986	328	
242.84496	202	
242.86795	62	
243.82905	170	
245.87606	72	
245.97572	60	
246.91285	70	
246.97441	178	
247.97109	88	
248.89382	124	
248.97942	56	
249.82693	78	
249.84243	78	
250.82746	60	
251.83584	140	
252.85412	68	
252.88943	64	
252.92624	82	
252.95447	80	
252.97016	258	
253.88205	78	
253.90726	170	1+
254.08784	144	
254.85934	66	
254.96723	124	
256.25920	72	
256.84919	68	
256.86280	74	
256.90209	80	
258.84814	338	
258.97475	90	
259.85226	378	
260.02141	72	
260.14839	60	
260.82585	80	
260.84780	64	
260.94618	90	
261.84754	76	
261.86968	80	
262.42663	78	
262.84205	58	
264.86529	64	
264.97114	92	
265.84821	148	
266.08752	78	
266.84905	78	
266.88132	60	
268.83985	458	
269.83591	108	
270.83752	90	
270.85414	68	
271.00142	80	
271.91973	66	
272.85099	94	
274.85665	58	
275.86046	126	
275.89478	66	
276.85849	1008	1+
276.93180	68	
277.36107	56	
277.78286	64	
277.86323	756	1+
278.82114	56	
278.84266	216	
278.96080	60	
279.83346	86	
279.85578	58	
279.96636	82	
280.09606	58	
280.79905	60	
280.82394	66	
281.86396	76	
282.23516	86	
282.87098	72	
285.85486	76	
286.85062	208	
286.92681	90	
287.84534	68	
288.85621	62	
288.91057	78	
289.93828	78	
290.01345	94	
290.85174	66	
291.94886	108	
293.10629	262	
293.89124	60	
294.11097	114	
294.96151	68	
295.07304	68	
295.84555	58	
295.90048	72	
295.97662	72	
295.99541	58	
296.88278	76	
297.01244	68	
297.16277	74	
297.21569	72	
297.89102	92	
298.06290	76	
299.06230	68	
299.86992	82	
300.81500	68	
302.11751	76	
309.84119	78	
309.86493	60	
313.11757	90	
314.80842	68	
318.84732	60	
323.01797	68	
323.07535	56	
324.21100	66	
329.15556	78	
331.81416	58	
333.91113	72	
335.62317	72	
336.12743	84	
338.98562	70	
339.88599	80	
340.76712	66	
342.33299	60	
END IONS

###FS:    #m/z: 340.93956 #charge 1+
###MS: 94
###MSMS: 95
BEGIN IONS
TITLE=Cmpd 70, +MS2(340.9396), 28.0-35.0eV, 2.0min #95
RTINSECONDS=122.024
SCANS=94-95
PEPMASS=340.93956	123458
CHARGE=1+
188.88534	80	
196.88501	70	
197.87689	68	
208.95829	70	
212.83821	64	
213.93666	334	
213.95787	84	
214.89641	64	
215.88957	128	
217.87679	84	
217.88946	74	
217.90739	72	
218.88656	64	
219.42921	74	
219.86389	66	
220.88305	88	
221.94951	70	
222.97567	82	
223.82923	70	
223.96139	82	
224.83710	126	
224.97688	144	
226.85948	64	
227.83515	72	
228.05399	76	
228.84351	90	
228.94140	68	
229.83761	72	
230.88765	156	
230.90923	64	
231.89096	112	
231.93107	80	
231.94707	116	
232.94710	78	
233.89434	326	1+
235.91992	98	
236.85286	64	
236.89512	134	
237.06422	72	
237.23249	76	
238.83892	72	
238.85565	194	
238.89019	70	
239.82311	78	
239.87472	72	
240.23209	88	
240.84721	142	
240.88536	72	
241.84268	1016	1+
242.90400	70	
242.95570	74	
243.08410	64	
243.83255	394	1+
244.81802	62	
244.86236	86	
244.95626	70	
246.86643	74	
246.97619	70	
248.84998	72	
248.90390	80	
249.95825	196	
250.01351	70	
250.87641	62	
250.94914	102	
252.84897	118	
253.90555	78	
254.97595	64	
255.06965	66	
255.97023	120	
256.07448	76	
256.25760	70	
256.85282	78	
256.89727	132	
258.84390	984	1+
258.87811	176	1+
260.83294	1104	1+
261.90993	68	
262.84427	154	
262.88622	92	
264.07661	68	
264.86695	74	
265.00110	68	
265.86123	112	
266.84439	130	
267.84481	78	
268.13769	152	
268.83874	222	
268.93337	86	
269.84219	96	
270.87787	80	
271.90675	72	
272.84204	70	
272.90070	64	
274.82292	78	
274.86917	138	
274.89578	86	
274.96135	68	
275.85960	166	
276.85421	538	
276.87833	156	
276.91359	76	
277.86314	336	
277.91591	64	
278.34172	98	
278.84409	1366	1+
278.93291	134	
278.98459	78	
279.00561	78	
279.22518	64	
279.45707	70	
279.92899	66	
282.87087	110	
282.88544	94	
283.35658	94	
283.80089	66	
283.87334	74	
288.81228	70	
289.86922	72	
292.23260	66	
292.43400	90	
292.87697	126	
293.85082	68	
294.86569	74	
295.87804	174	
296.85478	118	
297.84483	104	
297.88977	212	
297.97394	66	
299.80857	76	
299.87246	260	
300.89132	114	
300.94270	70	
301.86005	142	
302.44220	80	
302.85717	66	
303.90190	78	
304.22141	62	
305.80599	66	
306.88619	68	
308.77201	72	
311.36425	84	
312.62264	94	
312.86164	72	
317.14167	70	
320.22405	72	
321.90015	74	
322.12076	64	
322.42248	92	
322.59224	66	
328.18763	76	
330.81071	64	
333.77688	76	
338.19739	72	
338.82301	94	
340.18299	80	
340.79238	76	
342.88568	68	
END IONS

###FS:    #m/z: 363.95525 #charge 1+
###MS: 94
###MSMS: 96
BEGIN IONS
TITLE=Cmpd 71, +MS2(363.9553), 28.0-35.0eV, 2.1min #96
RTINSECONDS=122.796
SCANS=94,96
PEPMASS=363.95525	46330
CHARGE=1+
104.73089	92	
196.88296	68	
209.94429	140	
210.88681	68	
210.93398	76	
212.87850	324	
215.89317	64	
217.87300	144	
222.89504	76	
222.95263	296	1+
223.99803	70	
224.84624	68	
224.92366	66	
224.94951	362	1+
225.94328	68	
225.97071	124	
226.94620	750	
226.97235	66	
227.89809	72	
227.96507	70	
228.05765	84	
228.81497	64	
228.89675	96	
228.94124	1188	1+
229.90085	68	
230.84772	72	
230.88883	542	
232.80535	80	
236.85848	72	
238.79564	72	
238.86750	70	
238.94498	64	
240.83577	64	
240.93950	350	
240.96344	102	
241.08003	100	
241.83743	72	
241.93862	1780	1+
242.81888	300	1+
242.85822	86	
242.94045	1228	1+
244.93789	212	
244.95601	480	
245.94134	90	
246.44387	100	
246.85418	120	
246.95290	636	1+
246.97272	156	
247.90139	64	
248.80126	110	
248.89904	308	
249.80239	114	
250.94264	68	
251.04340	72	
253.90945	66	
254.56745	98	
254.92005	92	
256.84919	78	
258.97111	70	
259.44428	74	
259.97389	104	
260.83240	504	1+
260.95065	64	
260.96463	76	
261.86878	64	
261.89613	76	
262.83211	88	
262.85266	70	
262.92620	78	
263.85910	68	
264.81890	126	
265.81581	150	
266.81366	434	
266.86012	78	
267.81357	238	
267.86498	72	
268.12425	64	
268.79830	78	
268.83248	124	
268.84515	76	
268.97782	98	
269.97005	302	
271.96015	72	
272.84688	114	
273.84669	72	
274.40185	70	
275.93152	80	
276.80716	64	
276.85836	70	
276.93197	90	
278.79993	144	
278.84162	322	1+
279.79808	76	
280.10658	64	
280.37553	80	
280.48865	84	
280.79231	588	1+
280.83549	68	
282.78872	364	1+
282.96465	120	
283.84930	74	
283.98141	90	
284.82286	590	1+
284.84637	96	
285.09947	84	
285.98128	74	
286.81432	72	
287.80976	72	
288.86423	72	
288.87890	64	
293.91336	86	
295.92350	88	
296.81024	94	
296.93203	70	
297.80602	108	
297.86310	66	
298.80399	1196	1+
298.95601	68	
300.79731	316	
300.83610	72	
301.09998	70	
301.79975	134	
301.86238	406	1+
303.79171	166	
303.85262	166	
306.43123	78	
309.13015	68	
310.79938	84	
310.87936	64	
312.80493	72	
312.83316	64	
316.81301	558	1+
316.84084	66	
317.43036	88	
318.44619	76	
318.84972	72	
318.99692	64	
320.83927	68	
321.37832	74	
321.82537	80	
322.82404	86	
323.23482	108	
323.84181	74	
325.37832	124	
327.84947	68	
329.86820	126	
330.79958	68	
330.82631	82	
333.78818	74	
334.88589	108	
339.77966	78	
339.82746	70	
342.83086	88	
342.88786	104	
343.84326	76	
343.91580	64	
347.10956	74	
347.78690	66	
348.84548	80	
348.91912	72	
351.14046	70	
352.09377	78	
352.88198	68	
367.36128	66	
368.35032	104	
END IONS

###FS:    #m/z: 359.96079 #charge 1+
###MS: 94
###MSMS: 97
BEGIN IONS
TITLE=Cmpd 72, +MS2(359.9608), 28.0-35.0eV, 2.1min #97
RTINSECONDS=123.568
SCANS=94,97
PEPMASS=359.96079	19996
CHARGE=1+
116.73989	70	
122.80570	84	
191.93986	66	
205.94636	122	
205.97237	116	
207.94895	66	
208.94218	78	
209.94352	234	
216.85568	70	
220.80814	72	
220.96149	78	
222.89121	66	
222.95180	330	
224.85737	78	
224.94682	332	1+
225.97001	308	1+
226.94653	688	1+
227.92859	166	
228.94068	640	1+
230.89072	66	
233.85040	66	
235.86517	62	
235.90506	88	
237.05297	64	
240.83183	62	
240.90852	78	
240.94034	634	1+
240.96043	118	
242.83753	224	1+
243.85996	74	
243.95585	116	
244.95459	378	
245.93531	84	
246.95197	216	
247.93815	88	
248.02349	64	
248.80331	406	1+
248.88091	76	
250.45246	90	
250.83556	62	
251.06867	72	
252.87168	102	
252.95414	154	
253.06873	76	
253.36813	86	
253.91949	92	
254.72798	96	
259.85288	72	
260.83430	140	
260.96689	220	1+
262.83373	60	
263.90266	86	
264.79906	68	
264.81659	68	
265.82598	76	
266.81357	428	1+
267.42114	70	
268.90675	122	
268.93751	80	
268.95515	110	
269.97132	60	
270.40536	84	
270.88601	100	
271.86527	86	
271.90666	116	
272.86291	122	
273.43875	72	
273.96416	112	
274.87985	68	
274.92143	68	
275.92324	68	
275.97007	142	
276.81194	222	
276.85674	88	
276.87475	96	
277.80754	162	
277.85434	136	
277.92253	128	
278.79875	310	1+
278.84354	266	
278.88501	62	
278.90739	100	
278.93795	78	
279.86999	80	
280.26580	78	
280.79197	1142	1+
280.83550	80	
280.95907	76	
280.98018	84	
281.10423	88	
281.82500	92	
281.85984	70	
281.89298	70	
281.94440	70	
282.83168	60	
283.93973	66	
284.82762	188	
285.82346	136	
285.86562	72	
286.43424	86	
288.80721	78	
288.84206	100	
288.89318	90	
289.54719	72	
292.86668	66	
294.86202	78	
295.43562	100	
296.80664	272	1+
297.31774	70	
298.37690	78	
298.80267	1242	1+
298.89248	68	
299.86700	110	
299.92104	66	
300.10203	74	
300.22335	70	
300.52738	84	
300.79942	216	
300.92317	76	
301.85767	234	1+
302.87764	66	
303.81024	72	
303.94657	66	
304.90072	68	
307.84068	66	
309.48699	76	
309.79809	82	
309.86489	68	
311.86235	62	
311.88507	72	
313.88541	82	
315.81706	62	
316.81497	216	
317.95341	72	
318.82109	72	
318.91110	66	
319.84801	66	
319.87450	68	
319.96032	68	
320.82377	64	
321.43988	86	
321.81752	216	
322.91670	70	
323.01629	100	
323.81536	74	
325.77826	76	
326.14408	84	
326.86738	64	
328.88185	64	
332.74559	76	
339.94708	72	
340.88528	74	
341.90395	68	
346.16504	82	
346.89443	86	
346.92647	70	
348.79079	68	
355.82255	64	
357.72645	92	
358.34470	62	
359.96194	68	
363.15117	80	
363.90537	68	
364.27760	72	
END IONS

###FS:    #m/z: 363.95553 #charge 1+
###MS: 98
###MSMS: 99
BEGIN IONS
TITLE=Cmpd 73, +MS2(363.9555), 28.0-35.0eV, 2.1min #99
RTINSECONDS=127.227
SCANS=98-99
PEPMASS=363.95553	45830
CHARGE=1+
86.44581	84	
108.60519	88	
197.07458	72	
207.87159	136	
207.94754	68	
208.88459	104	
209.94459	198	
210.88480	98	
212.87778	854	
214.89979	72	
218.84509	114	
221.90793	84	
222.95076	720	1+
224.89081	276	1+
224.94729	474	
225.93556	80	
225.97326	146	
226.06316	70	
226.94860	1402	1+
227.93574	222	
228.79438	80	
228.94060	2016	1+
230.81627	66	
230.88934	670	
231.93095	98	
232.42679	96	
232.88621	168	
232.94484	70	
233.88001	78	
234.10152	92	
237.14306	68	
237.99731	72	
238.89346	184	1+
238.94068	88	
240.82003	74	
240.94049	700	
240.95876	412	1+
241.93798	2352	1+
242.85593	104	
242.94043	1696	1+
243.82990	120	
243.95985	80	
244.93877	434	1+
244.95704	776	1+
245.85501	76	
246.95356	852	1+
246.97427	126	
248.80390	228	
248.84030	104	
248.90746	108	
249.80420	118	
250.80613	78	
250.89925	68	
250.94684	218	
250.97524	80	
251.04554	144	
251.06853	68	
251.63399	78	
251.79788	142	
251.88694	146	
252.89092	156	
253.90202	80	
253.91942	96	
254.09358	74	
256.13519	84	
258.97179	202	
260.83336	186	
260.96844	318	
261.83358	112	
262.82668	98	
262.98078	72	
264.18000	74	
264.81870	126	
265.82187	72	
266.81487	472	1+
266.85127	112	
267.96099	366	1+
268.81334	108	
268.83255	86	
269.81042	110	
275.98654	74	
276.80348	70	
277.85644	102	
277.92796	74	
278.79512	202	
278.85412	114	
278.92178	100	
279.09801	70	
279.80587	84	
279.85361	110	
280.04669	88	
280.43295	90	
280.79274	628	
281.78964	636	1+
281.85488	66	
282.56547	90	
282.86684	84	
282.90375	80	
283.06691	70	
283.85269	86	
284.82537	202	
285.90449	76	
287.92200	78	
288.91688	68	
289.88616	72	
290.80062	68	
291.47912	88	
293.15462	80	
293.89534	114	
296.02424	112	
296.80602	430	1+
296.94040	72	
298.80297	666	
299.80150	790	1+
299.87367	140	
300.90141	118	
301.85927	116	
302.80879	120	
302.86034	124	
302.90126	78	
303.79950	78	
303.85228	318	
305.43462	70	
307.43572	72	
307.84493	78	
307.87727	70	
309.86907	82	
310.84054	80	
311.86427	88	
312.79410	68	
316.81652	262	
317.81705	188	
317.87271	66	
318.81041	140	
321.79449	88	
321.82002	118	
321.87173	72	
322.92321	130	
323.81777	130	
324.00769	78	
324.02306	68	
324.80403	74	
324.88870	194	1+
324.90314	68	
325.25146	66	
327.85880	90	
329.91349	92	
331.04290	90	
331.39636	80	
332.42096	96	
332.75660	70	
334.30904	68	
334.88121	92	
334.94440	84	
336.39745	96	
336.94205	198	
337.86290	68	
337.94435	82	
344.75128	96	
348.16481	66	
350.10126	70	
350.88974	106	
354.17333	72	
364.31988	66	
365.92516	70	
367.38245	76	
367.77573	78	
END IONS

###FS:    #m/z: 359.96102 #charge 1+
###MS: 98
###MSMS: 100
BEGIN IONS
TITLE=Cmpd 74, +MS2(359.9610), 28.0-35.0eV, 2.2min #100
RTINSECONDS=127.999
SCANS=98,100
PEPMASS=359.96102	17696
CHARGE=1+
182.87044	84	
185.93375	68	
191.11279	68	
200.87475	78	
205.94429	66	
207.02950	80	
209.94093	78	
209.96050	84	
210.87764	78	
214.87464	64	
216.85508	220	
217.94672	76	
219.95159	64	
222.95232	202	1+
223.88597	68	
223.97192	80	
224.94860	268	1+
224.97500	66	
225.87991	150	
225.97077	90	
226.89645	78	
226.94596	672	1+
227.92420	78	
228.94248	810	
232.13513	98	
233.02997	64	
233.84514	66	
233.95342	64	
236.87343	78	
238.02394	72	
238.84114	108	
240.83229	66	
240.94042	330	
240.96134	120	
241.94146	196	
242.11408	64	
242.88880	70	
242.95642	120	
243.40960	88	
244.95466	462	1+
245.89475	64	
246.80391	126	
246.95265	328	
247.01931	128	
247.98260	66	
248.80236	286	
250.89843	132	
250.95336	70	
251.01012	66	
251.08025	64	
252.87800	88	
252.95843	80	
255.85853	78	
256.25712	74	
257.93035	62	
258.84427	76	
258.86413	98	
259.79349	66	
259.86480	82	
260.83598	168	
260.85771	90	
260.87153	156	
260.96745	142	
260.99054	88	
261.83407	68	
261.86242	86	
262.79270	62	
262.83064	104	
262.94821	66	
263.95881	74	
263.97852	74	
264.81607	146	
265.81693	176	
266.81299	622	1+
266.87193	68	
268.83671	72	
269.96454	126	
270.40547	90	
270.88791	62	
270.99125	66	
272.13872	74	
272.84009	70	
273.13815	72	
276.85275	246	1+
276.91759	64	
277.91772	168	
278.80084	90	
278.84143	178	
278.95661	70	
280.10725	84	
280.79134	682	1+
280.82577	78	
280.86475	66	
281.11638	66	
281.39411	80	
281.83327	72	
282.78617	72	
282.85443	74	
284.82173	84	
286.82105	74	
286.85869	112	
286.91096	64	
287.41378	76	
287.91569	110	
289.82828	106	
289.85870	70	
290.78797	68	
293.82349	86	
297.87441	108	
298.80265	1058	1+
298.90174	162	1+
298.91596	88	
299.78495	70	
300.80013	368	1+
301.86764	62	
302.88811	62	
303.90215	106	
304.07804	78	
305.84585	64	
306.42271	96	
307.45097	74	
307.88733	74	
308.06464	78	
308.87511	76	
309.16722	66	
310.43165	92	
310.87791	114	
315.82939	92	
315.89630	72	
316.43361	92	
316.81593	316	
317.05881	100	
318.28027	70	
318.81215	64	
318.93758	64	
319.97347	64	
321.82213	168	
322.92758	136	
323.01934	134	
323.16099	96	
323.76889	70	
323.91059	66	
324.02075	66	
326.89184	92	
329.43884	76	
329.86998	142	
332.08940	82	
335.30378	78	
336.80116	72	
336.94481	114	
340.78968	62	
344.75054	64	
345.30224	70	
347.90609	80	
357.29006	68	
357.34101	84	
360.36046	68	
361.17206	66	
363.37827	70	
364.28254	64	
END IONS

###FS:    #m/z: 313.92806 #charge 1+
###MS: 98
###MSMS: 101
BEGIN IONS
TITLE=Cmpd 75, +MS2(313.9281), 28.0-35.0eV, 2.2min #101
RTINSECONDS=128.772
SCANS=98,101
PEPMASS=313.92806	8988
CHARGE=1+
50.90055	20	
176.70942	24	
190.97342	72	
194.08638	80	
196.86602	88	
198.95266	72	
201.57841	94	
201.86777	30	
207.97401	64	
211.98628	22	
215.93981	80	
216.91518	56	
221.18423	32	
223.88613	76	
223.96320	72	
224.45406	58	
225.84560	44	
225.95246	68	
226.15549	68	
226.87620	78	
226.89647	80	
227.31746	20	
227.86473	78	
227.87807	58	
227.91123	74	
227.94272	64	
228.89123	88	
228.93377	84	
229.94020	68	
229.95868	70	
231.87109	66	
231.88806	90	
232.07319	68	
232.84464	68	
232.94462	82	
233.79729	94	
233.94203	66	
234.97618	112	
235.01195	84	
235.07235	28	
235.71465	24	
235.94654	64	
237.81375	46	
238.92647	52	
239.05640	20	
239.85005	78	
240.11061	88	
241.08356	98	
241.15817	68	
242.86766	70	
246.96882	82	
247.00938	54	
248.86142	60	
248.90784	22	
248.94832	86	
249.21630	76	
249.23734	76	
249.85607	34	
249.95112	66	
249.96606	84	
250.08920	24	
250.12326	32	
250.18301	28	
250.25205	48	
250.87713	24	
250.95098	98	
251.78929	90	
251.90250	64	
251.92539	62	
251.94606	28	
252.06970	96	
252.79551	64	
252.95095	96	
253.12355	72	
254.09366	60	
254.83588	92	
255.10098	38	
255.17681	50	
255.87014	50	
256.03392	24	
257.07557	60	
257.80943	22	
258.00382	24	
258.93696	168	1+
259.86696	56	
260.01140	82	
260.56060	32	
260.84746	70	
262.15004	64	
262.95992	50	
263.90502	52	
264.79706	58	
266.88119	72	
267.20056	40	
268.10620	72	
269.86080	56	
270.12263	34	
270.28420	72	
271.16565	60	
272.84400	50	
274.09082	102	
274.22702	20	
275.96861	60	
276.01509	66	
277.02267	90	
279.17403	92	
281.14703	44	
282.81939	24	
283.85540	60	
283.94702	42	
285.37838	28	
286.91472	84	
287.88307	64	
287.92314	112	
288.91455	92	
289.91149	70	
290.06052	20	
290.82760	50	
290.85268	52	
291.04793	86	
292.86854	46	
293.88459	80	
296.09059	64	
296.27638	20	
298.81170	74	
298.90754	26	
299.80576	60	
301.54370	32	
301.80359	72	
301.87423	74	
302.81353	48	
306.35580	60	
307.88820	132	
308.12547	26	
309.19982	56	
310.91632	78	
311.01846	56	
311.81525	72	
311.93050	82	
312.25143	116	
312.32717	68	
312.84633	22	
312.94621	104	
313.16433	22	
314.08559	90	
314.22670	26	
314.28221	468	1+
314.46618	26	
316.06170	26	
316.26329	104	
317.25306	64	
317.92286	32	
END IONS

###FS:    #m/z: 322.92934 #charge 1+
###MS: 102
###MSMS: 103
BEGIN IONS
TITLE=Cmpd 76, +MS2(322.9293), 28.0-35.0eV, 2.2min #103
RTINSECONDS=132.429
SCANS=102-103
PEPMASS=322.92934	231882
CHARGE=1+
84.01438	74	
139.54727	46	
145.89577	40	
173.22538	34	
191.91503	72	
192.03037	80	
192.88918	64	
193.02396	62	
201.04170	72	
203.87998	64	
205.94374	196	
205.97000	104	
207.97216	44	
208.87830	64	
211.86848	60	
215.10900	72	
215.97207	54	
218.51693	40	
218.89570	136	
219.05458	68	
219.91370	50	
219.94412	68	
220.87743	74	
221.96448	58	
222.87683	66	
222.95206	88	
223.95598	68	
224.90334	78	
224.95649	50	
228.86698	62	
230.91147	70	
231.88657	52	
232.90747	42	
233.06562	66	
234.02103	68	
234.97217	100	
236.95040	94	
238.51276	80	
238.88278	94	
238.93693	196	
238.95206	146	
239.08026	128	
239.89494	96	
240.26856	60	
240.56129	56	
240.82375	64	
240.93966	2540	
240.98695	38	
241.09746	42	
241.90081	78	
241.94172	2120	
241.96944	162	
242.12945	34	
242.26856	38	
242.81808	232	1+
242.94074	6432	1+
243.01485	42	
243.05726	36	
243.22518	52	
243.24887	32	
243.37126	36	
243.58790	50	
244.49254	42	
244.69121	44	
244.90627	72	
244.93916	1396	
244.98731	32	
245.81782	44	
245.88753	64	
246.44036	36	
246.97732	80	
247.28334	42	
248.64436	96	
248.74315	36	
249.93163	58	
250.56014	40	
250.94544	62	
251.97050	78	
252.83264	56	
253.04938	64	
253.91926	66	
254.15215	60	
254.91872	142	
256.90027	82	
258.15541	72	
258.83750	80	
258.89796	72	
259.92432	36	
259.95983	64	
260.82376	76	
260.84383	78	
261.03622	82	
261.83603	146	
263.83304	86	
263.87882	88	
264.14801	72	
264.81918	62	
264.88884	92	
264.97711	68	
265.05588	144	
265.24506	66	
266.01737	80	
269.86245	60	
270.40738	72	
271.85901	44	
274.86372	92	
276.56811	38	
276.83216	64	
277.86059	54	
278.68261	44	
278.84223	76	
278.96286	80	
279.09133	1264	1+
279.91533	72	
281.83296	80	
282.21850	60	
283.71428	32	
283.76776	34	
283.96878	38	
284.07729	100	
284.29107	560	1+
284.55882	36	
284.89633	46	
285.91073	50	
286.02913	82	
286.43187	50	
287.71381	32	
288.91689	60	
291.84839	46	
291.86732	74	
292.16721	66	
293.90772	72	
294.84926	64	
296.93444	52	
296.99763	84	
299.75920	54	
299.78286	78	
300.12329	50	
305.88793	66	
307.80629	58	
308.86072	60	
310.84923	102	
311.86543	74	
312.80716	80	
317.81540	60	
318.19868	70	
319.40413	32	
320.37324	100	
321.81652	82	
322.00358	60	
323.81746	66	
324.26389	82	
325.90445	58	
326.90517	58	
END IONS

###FS:    #m/z: 363.95537 #charge 1+
###MS: 102
###MSMS: 104
BEGIN IONS
TITLE=Cmpd 77, +MS2(363.9554), 28.0-35.0eV, 2.2min #104
RTINSECONDS=133.202
SCANS=102,104
PEPMASS=363.95537	48442
CHARGE=1+
80.43809	70	
129.05570	78	
180.87484	84	
183.00506	76	
184.86998	82	
209.94064	150	
212.87658	498	1+
218.85102	80	
221.88782	72	
222.95260	254	
224.94792	224	
226.94627	860	1+
227.88339	254	1+
227.92619	102	
228.84644	102	
228.94180	872	1+
230.56408	92	
230.88897	338	
231.01948	86	
234.03944	88	
234.87997	68	
236.85233	72	
237.93345	68	
238.93931	86	
239.89180	84	
240.38849	86	
240.82074	88	
240.83414	92	
240.90461	88	
240.94003	594	
240.96163	298	
241.84009	102	
241.94171	494	
242.85387	76	
242.94122	1844	1+
243.81614	78	
243.82948	70	
244.93562	264	
244.95531	456	1+
244.97554	72	
245.81399	82	
245.93739	186	
246.80664	130	
246.84702	98	
246.95248	536	1+
247.81062	72	
248.79886	342	1+
248.90050	116	
249.01817	72	
250.80058	118	
251.04355	86	
251.88455	90	
252.27068	82	
252.82278	68	
256.84514	84	
256.91424	86	
258.83400	96	
258.84918	132	
258.97317	68	
260.83270	308	1+
260.96537	194	
261.01026	70	
263.97846	78	
264.08011	74	
264.81119	94	
264.83024	144	
265.42475	92	
265.83527	80	
266.81296	338	1+
266.86320	74	
268.05769	96	
268.41397	78	
268.79664	82	
268.81185	160	
268.85944	168	
268.95759	130	
269.84216	100	
269.86451	78	
269.95225	80	
269.96710	142	
270.81270	72	
270.82941	68	
272.83773	84	
272.86059	80	
274.98588	86	
275.87346	108	
276.84447	78	
278.80722	190	
278.84292	232	1+
279.09178	76	
279.79035	1038	1+
280.79222	892	1+
280.83108	168	1+
281.85511	76	
281.88286	150	
282.08484	76	
282.79114	194	
282.84965	268	1+
282.87300	144	
283.78862	156	
284.79636	130	
284.82580	78	
284.93777	70	
285.01274	80	
285.10964	68	
285.89007	72	
286.82611	132	
286.88338	82	
289.18447	68	
290.85692	120	
290.89237	84	
295.81156	72	
295.93208	104	
296.81213	302	
297.81206	214	
298.42566	92	
298.78223	104	
298.80536	712	1+
299.87457	136	
300.80139	196	
300.86396	74	
301.79684	98	
302.80159	210	
302.86025	278	
303.35651	98	
303.44619	84	
303.85451	248	1+
304.40980	94	
306.39830	86	
307.89652	104	
308.87338	78	
309.40702	84	
311.82854	72	
313.86000	106	
315.83174	102	
316.81493	110	
317.81983	72	
318.81145	104	
319.37592	76	
319.80874	68	
319.87423	68	
321.81388	118	
321.87140	68	
322.93791	122	
322.96527	74	
324.89258	198	
326.73122	80	
327.07487	148	
328.07182	74	
328.38988	96	
329.86948	86	
330.89112	68	
331.83236	88	
333.86863	88	
336.39739	72	
339.27983	90	
344.84132	94	
347.84391	68	
347.87871	70	
354.75566	80	
356.00773	98	
359.88248	88	
360.02008	78	
361.97085	94	
366.75469	76	
368.38095	76	
369.06738	72	
END IONS

###FS:    #m/z: 336.94535 #charge 1+
###MS: 102
###MSMS: 105
BEGIN IONS
TITLE=Cmpd 78, +MS2(336.9453), 28.0-35.0eV, 2.3min #105
RTINSECONDS=133.974
SCANS=102,105
PEPMASS=336.94535	24902
CHARGE=1+
146.21642	100	
182.86225	68	
185.87821	86	
195.50530	110	
196.06564	92	
197.01600	56	
198.94937	76	
210.89551	72	
211.94384	242	
212.88140	134	
213.94154	258	1+
214.85311	98	
220.84085	62	
223.97234	76	
224.97429	148	
227.13881	60	
227.19991	60	
227.84097	66	
228.84691	72	
229.82857	78	
229.95411	284	
230.88888	374	1+
231.94694	62	
232.82596	66	
232.94185	68	
233.82918	66	
233.89693	62	
236.80165	70	
237.05854	72	
237.90819	64	
238.85059	112	
238.88744	64	
238.94367	66	
238.96074	62	
239.84452	158	
239.92798	58	
240.84865	130	
240.88928	70	
241.84172	212	
242.84057	112	
243.83395	138	
246.85453	64	
246.98197	64	
247.09419	106	
247.96936	180	
248.86722	72	
248.89787	62	
248.98449	126	
249.91054	54	
249.95313	58	
250.00950	58	
250.82559	54	
250.94800	78	
251.83392	72	
251.87488	68	
252.84139	274	1+
252.92959	64	
252.96840	358	1+
254.91453	204	
255.08621	60	
255.87188	66	
256.85721	98	
256.89439	84	
256.91800	92	
257.85195	64	
257.86798	78	
257.95064	64	
258.67848	74	
258.84703	844	1+
259.82144	56	
261.51258	70	
261.85296	114	
261.88018	82	
262.25754	70	
262.92235	64	
264.85832	116	
264.91312	70	
265.12473	60	
267.83219	80	
267.84004	70	
268.80260	64	
268.83951	212	
268.95377	66	
269.79391	56	
270.83145	234	1+
270.92070	56	
270.97894	90	
271.85721	80	
273.91816	94	
274.86253	164	
274.87477	188	
274.94550	54	
275.86808	84	
276.85767	736	1+
276.90521	72	
277.87617	82	
277.98734	56	
278.04080	72	
278.83955	166	
278.86446	86	
279.83231	110	
279.87428	62	
279.96829	66	
280.42907	62	
280.84644	58	
280.86065	66	
280.92080	64	
281.05476	52	
281.80621	64	
282.64986	68	
282.85624	66	
282.87328	62	
283.86675	68	
283.88171	70	
285.85672	144	
285.89413	62	
286.80453	72	
286.85181	238	1+
286.86515	68	
286.88333	72	
288.82506	78	
289.41821	68	
289.88629	66	
290.85679	82	
291.81569	140	
293.10542	182	
293.86945	104	
293.89711	78	
293.91433	66	
294.10902	146	
294.86436	64	
295.82650	80	
295.89617	70	
296.87683	60	
297.89115	172	
297.99533	84	
298.85876	110	
299.87464	70	
300.88032	82	
303.80835	64	
304.86176	76	
305.85961	74	
306.88274	58	
309.86948	58	
310.42054	66	
312.85513	70	
315.43424	84	
316.03605	72	
316.29587	98	
318.87799	60	
329.75994	68	
329.82910	58	
331.89485	62	
332.40253	84	
334.83177	84	
336.93365	76	
337.09821	52	
337.29219	94	
END IONS

###FS:    #m/z: 322.92923 #charge 1+
###MS: 106
###MSMS: 107
BEGIN IONS
TITLE=Cmpd 79, +MS2(322.9292), 28.0-35.0eV, 2.3min #107
RTINSECONDS=137.63
SCANS=106-107
PEPMASS=322.92923	243040
CHARGE=1+
69.65018	48	
99.43274	64	
101.29756	82	
159.63348	72	
180.03890	64	
193.89302	90	
199.02367	44	
199.85583	42	
199.92726	70	
201.04237	132	
205.95509	66	
207.97472	90	
208.83908	80	
210.89924	66	
212.89743	54	
215.97588	96	
217.89838	74	
218.00357	82	
219.04732	88	
219.31209	48	
220.87206	90	
220.88666	76	
220.97076	74	
221.06674	80	
221.94562	140	
223.95818	412	1+
224.91800	76	
224.98991	88	
225.85987	64	
227.83320	66	
227.94097	94	
228.11145	56	
235.82168	56	
235.88803	82	
236.19537	88	
238.85618	86	
238.94012	256	
239.07772	140	
239.87494	114	
240.06657	50	
240.27016	60	
240.81691	78	
240.94004	2538	
241.09930	38	
241.94199	2206	
242.82744	286	1+
242.88118	34	
242.94123	6744	1+
242.97230	64	
243.00552	68	
243.07819	52	
243.17578	44	
244.44727	48	
244.60669	48	
244.82184	98	
244.91385	114	
244.93902	1530	1+
245.07139	36	
245.09860	34	
245.22361	78	
245.29837	46	
245.88129	40	
245.92196	34	
246.93933	48	
246.97473	328	1+
247.84986	54	
248.48111	34	
248.81139	50	
248.88443	58	
250.94626	80	
251.00229	34	
252.78598	44	
254.87715	50	
254.90437	70	
256.57966	84	
256.85039	52	
256.89257	54	
258.84037	62	
259.05401	76	
259.50274	94	
259.83934	70	
259.88472	42	
260.04292	46	
260.84559	60	
261.83025	50	
262.83062	54	
262.84835	92	
263.79888	48	
263.84079	102	
264.86865	92	
266.63672	58	
266.84533	122	
266.86254	110	
267.05612	40	
267.93984	58	
268.48658	54	
268.95657	120	
269.85031	50	
271.81704	58	
271.86328	50	
272.84596	76	
273.48314	92	
273.79383	72	
276.81415	82	
277.82897	110	
278.84566	66	
278.99314	34	
279.06948	48	
279.09124	594	1+
279.81221	58	
279.90932	78	
280.80542	72	
281.09748	54	
281.96337	46	
282.86694	72	
283.07344	118	
284.06778	68	
284.29257	346	1+
284.73787	42	
284.87396	150	
284.89679	50	
285.81747	52	
286.03147	58	
286.79598	82	
287.04793	64	
287.85739	78	
287.87188	72	
289.12141	92	
289.86958	72	
289.97988	52	
290.82528	38	
290.85735	68	
295.15091	94	
295.84116	72	
297.81989	80	
302.86469	72	
302.88102	208	1+
305.15173	74	
305.17692	54	
307.88506	138	
307.90537	82	
309.84522	60	
309.86269	64	
312.06480	70	
312.12783	54	
313.77216	74	
314.91330	40	
316.76351	42	
317.35820	72	
317.93356	66	
321.21757	54	
322.77117	48	
322.81062	88	
324.89452	60	
324.97202	72	
325.89455	54	
327.90711	84	
328.25659	60	
END IONS

###FS:    #m/z: 340.93957 #charge 1+
###MS: 106
###MSMS: 108
BEGIN IONS
TITLE=Cmpd 80, +MS2(340.9396), 28.0-35.0eV, 2.3min #108
RTINSECONDS=138.403
SCANS=106,108
PEPMASS=340.93957	130392
CHARGE=1+
71.11493	60	
190.94294	62	
200.89524	58	
201.92004	76	
208.89063	76	
210.95826	58	
213.00850	70	
215.88202	64	
218.03443	84	
220.87658	180	1+
221.96801	226	1+
224.84235	64	
224.89389	88	
225.86376	72	
226.04467	70	
226.83820	134	
226.85433	80	
226.87235	72	
227.90025	90	
228.84352	136	
229.88999	80	
231.94965	78	
232.89120	58	
236.14844	76	
236.90018	66	
237.06838	82	
237.90915	110	
238.84472	98	
238.88792	64	
239.84305	116	
239.86314	78	
239.88597	60	
240.83670	134	
241.84111	674	1+
241.88744	90	
242.41060	112	
242.95955	70	
243.83250	428	1+
244.88139	94	
246.05865	56	
246.85298	70	
246.97236	74	
247.84683	102	
247.97470	60	
248.89657	72	
248.98604	56	
250.95003	62	
250.99303	78	
251.92967	70	
251.99787	84	
252.84624	56	
253.62007	72	
254.17380	114	
254.88680	78	
254.96416	286	
255.06913	66	
256.85068	216	1+
256.89060	80	
256.97063	80	
257.19388	66	
258.84347	410	
258.88904	72	
259.82917	58	
259.85135	326	
259.90520	60	
259.95389	96	
260.83698	682	1+
261.43303	84	
261.88195	78	
262.83271	64	
262.91809	68	
263.84685	192	
264.79701	76	
264.86557	72	
265.91330	68	
266.84673	96	
266.86470	72	
266.94729	66	
267.84635	112	
268.84330	330	1+
268.88958	66	
269.00443	112	
270.83039	124	
272.92415	62	
272.93850	68	
273.12774	60	
273.95876	88	
274.87406	90	
275.85860	116	
275.89889	74	
276.85439	896	
277.86346	582	
277.96660	58	
278.84688	1186	1+
278.99751	70	
279.88576	180	1+
279.92368	66	
279.96282	112	
280.84830	174	
281.43336	104	
281.88059	62	
282.87566	66	
283.01971	58	
283.86338	110	
284.87979	56	
284.89865	74	
285.43961	96	
285.92096	76	
286.92327	92	
288.10325	60	
288.84605	68	
291.80632	164	
292.49250	82	
292.80550	86	
293.87864	66	
293.92867	64	
294.86509	214	
295.88614	134	
295.96709	106	
296.84010	70	
296.85455	120	
296.87074	62	
296.89715	88	
297.89636	68	
297.95271	64	
298.89265	66	
299.06222	72	
299.86858	114	
299.88610	56	
301.13240	88	
301.86141	72	
301.92742	66	
303.44433	92	
304.92642	80	
305.89595	78	
306.79686	68	
307.11969	74	
307.79966	56	
309.00334	94	
309.42180	86	
310.02923	80	
310.42056	88	
311.86087	66	
312.86764	66	
312.88355	66	
313.03284	68	
318.84770	62	
319.17409	76	
319.61119	88	
321.05462	70	
321.81853	80	
324.76867	56	
326.17507	78	
327.98266	56	
328.95555	94	
330.87813	88	
332.88646	82	
335.02744	66	
343.89563	76	
END IONS

###FS:    #m/z: 336.94468 #charge 1+
###MS: 106
###MSMS: 109
BEGIN IONS
TITLE=Cmpd 81, +MS2(336.9447), 28.0-35.0eV, 2.4min #109
RTINSECONDS=139.174
SCANS=106,109
PEPMASS=336.94468	23984
CHARGE=1+
49.13080	80	
125.25883	62	
179.87896	78	
192.95892	72	
194.89661	68	
198.95242	78	
201.12519	88	
208.84097	68	
211.82727	68	
211.94488	428	1+
212.87919	208	
214.93263	56	
218.84373	82	
219.88412	68	
220.47423	94	
221.82957	64	
223.06381	74	
223.84192	66	
223.96162	54	
224.90862	56	
225.88578	56	
226.88345	80	
227.86851	68	
228.84572	74	
229.95475	174	
230.88770	88	
230.90185	84	
231.87701	72	
231.89167	58	
231.94881	66	
232.94423	336	1+
232.96815	54	
233.84912	86	
233.89890	50	
234.82918	74	
234.91236	130	
235.86543	54	
236.07683	58	
236.97339	72	
237.93869	56	
238.83179	72	
238.87935	64	
239.81954	74	
240.83973	192	
241.43484	60	
241.84205	608	1+
243.55323	82	
243.83701	70	
246.40930	92	
246.87623	68	
247.16386	68	
247.97052	154	
249.99422	72	
250.84325	56	
250.95364	56	
250.99469	74	
251.83330	82	
251.85922	56	
252.38173	76	
252.83207	110	
252.91255	70	
252.95403	118	
253.05341	80	
253.85287	60	
253.90566	144	
254.90292	60	
254.92028	138	
254.96617	290	1+
255.87769	54	
256.05467	88	
256.09188	60	
256.84888	146	
256.86814	100	
257.82999	76	
257.85268	68	
257.94036	100	
258.84459	444	
258.90185	76	
259.85365	244	
259.95601	54	
260.85793	190	
261.84528	122	
262.15223	62	
263.01013	78	
263.84484	68	
264.87527	70	
265.01297	68	
266.86265	62	
267.84432	80	
268.83773	306	
269.80853	78	
269.84270	296	
269.86344	78	
270.91851	102	
272.86751	280	1+
273.89743	108	
273.94617	60	
274.85998	250	
275.87837	82	
276.85653	862	1+
276.89524	84	
276.91954	84	
278.80478	68	
278.83663	70	
278.85960	290	1+
279.79816	86	
279.88574	68	
280.85020	64	
280.92486	76	
281.04646	54	
281.09351	74	
281.90522	52	
282.86690	68	
282.88335	102	
283.89625	80	
284.02473	68	
285.85080	126	
286.85305	158	
287.20563	50	
287.84717	128	
288.84514	220	1+
288.91678	100	
292.84547	66	
293.10548	82	
293.16522	88	
293.86838	394	1+
294.10967	88	
295.28174	76	
295.93633	66	
296.06732	54	
296.94467	54	
297.83421	80	
297.87007	152	
297.88915	166	
298.30889	78	
298.87738	64	
298.89676	72	
299.87488	134	
306.86990	64	
307.42489	92	
308.82815	92	
308.86501	70	
310.30857	68	
310.78833	64	
310.87938	82	
314.02473	66	
314.88687	62	
321.21784	52	
322.89692	92	
324.89155	118	
325.94463	72	
327.94753	106	
329.83325	64	
330.87786	64	
334.91935	80	
336.78292	54	
337.08713	92	
337.80424	56	
339.90655	54	
END IONS

###FS:    #m/z: 322.92929 #charge 1+
###MS: 110
###MSMS: 111
BEGIN IONS
TITLE=Cmpd 82, +MS2(322.9293), 28.0-35.0eV, 2.4min #111
RTINSECONDS=142.85
SCANS=110-111
PEPMASS=322.92929	248970
CHARGE=1+
154.42950	82	
190.88010	82	
192.88222	42	
196.84367	78	
197.02260	78	
197.89264	48	
199.86464	102	
201.03989	72	
201.94088	62	
206.10482	78	
207.79874	76	
208.94917	58	
212.87464	62	
214.93440	54	
214.98263	74	
215.86934	64	
215.89836	52	
218.41904	80	
218.52419	48	
220.85973	42	
220.87855	110	
221.91906	108	
221.94286	82	
222.95276	134	
223.04184	72	
223.96697	136	
224.81685	60	
224.91056	106	
224.97871	62	
227.83357	72	
227.93419	64	
228.85229	50	
230.89440	60	
231.83218	80	
232.83730	64	
235.37089	84	
235.43952	50	
236.93715	108	
237.56971	96	
238.82799	66	
238.88111	64	
238.93621	370	1+
239.08320	152	
239.89191	44	
240.49125	44	
240.82189	72	
240.94039	2454	
241.93904	9666	1+
242.16226	54	
242.80593	76	
242.83126	60	
242.89496	50	
242.94128	6712	1+
243.82150	72	
244.82347	168	
244.94023	1908	1+
244.98049	86	
245.87372	70	
246.85676	70	
246.91064	84	
246.97260	82	
247.93637	72	
247.97327	64	
248.94638	54	
249.08405	82	
249.85219	66	
250.41348	98	
250.81582	56	
251.83953	66	
252.90523	74	
253.83337	80	
254.15632	54	
256.89344	100	
257.91524	114	
258.46337	64	
260.83084	154	
261.83170	192	
261.97350	68	
262.17825	164	
262.83508	96	
262.95013	50	
264.91913	78	
265.05694	80	
265.98779	62	
266.04532	92	
266.86517	58	
266.92208	80	
266.96547	58	
269.00165	70	
270.11872	60	
270.39121	52	
273.93072	50	
274.13725	64	
274.39960	68	
274.98581	72	
276.85252	72	
277.09546	60	
278.84171	70	
279.09190	1244	1+
280.18443	64	
282.80876	42	
283.04265	58	
283.07210	114	
284.29402	468	1+
284.84485	52	
284.87189	130	
285.84220	72	
286.78570	76	
287.93235	52	
290.85683	76	
290.88211	74	
292.95081	54	
293.82345	54	
293.85891	70	
295.86035	80	
300.17205	70	
300.77419	58	
300.92320	76	
301.85898	58	
302.04899	68	
302.81120	54	
302.88385	64	
303.79543	74	
304.11194	82	
304.88562	68	
306.09156	80	
306.80722	68	
307.79958	52	
307.89261	50	
308.86045	60	
308.91867	52	
308.94678	56	
310.42071	66	
310.79965	70	
310.82308	70	
310.87932	80	
311.83055	72	
311.86320	68	
312.06694	72	
312.48141	48	
312.82429	70	
313.90932	76	
314.17266	72	
315.85512	42	
316.90136	52	
317.94775	74	
318.82337	52	
318.88491	74	
318.92875	56	
319.71853	62	
319.84128	80	
321.73451	44	
323.23468	94	
323.38690	70	
324.25580	60	
325.90243	58	
END IONS

###FS:    #m/z: 340.93967 #charge 1+
###MS: 110
###MSMS: 112
BEGIN IONS
TITLE=Cmpd 83, +MS2(340.9397), 28.0-35.0eV, 2.4min #112
RTINSECONDS=143.622
SCANS=110,112
PEPMASS=340.93967	128696
CHARGE=1+
119.90407	106	
185.92838	94	
192.89081	84	
197.92705	82	
200.84174	62	
200.87618	66	
208.96068	146	
209.94257	74	
212.87794	72	
213.93724	172	
215.29614	72	
215.89292	104	
221.11335	60	
223.83271	68	
223.88627	74	
223.98157	72	
224.83901	60	
224.98079	72	
225.82628	64	
228.40632	106	
228.84207	180	
228.91708	70	
230.88733	82	
230.99560	94	
231.95026	192	
232.01336	80	
232.87094	64	
233.40506	92	
234.07379	62	
235.07006	70	
235.94634	66	
236.88361	102	
237.06605	80	
237.43350	74	
237.85619	148	
237.88745	64	
237.90079	78	
238.01991	72	
238.86007	88	
239.83744	80	
239.85757	72	
240.05739	68	
240.84171	186	
241.84149	294	
242.84629	270	
243.82881	178	
244.78688	78	
244.82638	136	
244.94645	90	
246.98020	86	
247.90160	66	
247.97674	64	
249.82683	76	
250.94419	86	
251.94693	74	
252.86190	62	
253.88022	64	
254.90320	102	
254.96609	94	
255.07311	68	
255.82841	160	
256.15888	68	
256.85330	118	
256.89645	342	1+
257.85033	82	
258.42203	80	
258.84712	790	1+
258.92147	96	
259.01444	74	
259.96294	66	
260.07069	68	
260.83354	712	1+
260.85899	134	
260.93481	98	
261.08156	70	
261.85967	66	
261.88208	66	
261.91966	74	
261.95563	72	
262.84259	76	
263.87995	104	
264.03649	60	
264.86317	78	
264.90698	72	
264.99310	68	
266.85912	134	
266.89118	62	
268.82261	82	
268.83802	178	
269.84177	116	
270.85571	68	
271.90754	74	
272.84426	70	
272.92505	60	
273.77890	90	
274.86144	148	
274.87678	76	
274.90258	68	
275.86703	206	
275.89413	60	
276.85763	748	1+
277.88723	72	
277.92376	60	
278.84478	1318	1+
279.92118	76	
280.84350	146	
282.87126	76	
282.91228	80	
282.93312	60	
283.06921	64	
284.83205	80	
284.85500	82	
285.82568	74	
286.87082	66	
286.90196	82	
288.83773	84	
289.39087	116	
290.95991	68	
291.33063	94	
291.85182	196	1+
293.89302	62	
294.12024	64	
294.86846	116	
296.15817	74	
296.85387	68	
297.88876	72	
297.98033	70	
298.07984	82	
299.37673	70	
299.87170	124	
299.91409	66	
300.81496	64	
300.88474	80	
301.85511	124	
302.26062	68	
302.86695	68	
302.94104	118	
303.93203	74	
305.80807	64	
305.90034	64	
305.92209	66	
307.09573	68	
308.88445	74	
313.96126	70	
316.87095	64	
316.89683	82	
318.82147	60	
323.75150	72	
323.78874	66	
325.89340	106	
326.25255	62	
328.18537	68	
337.16143	68	
341.25948	90	
343.20193	62	
344.87072	68	
END IONS

###FS:    #m/z: 336.94477 #charge 1+
###MS: 110
###MSMS: 113
BEGIN IONS
TITLE=Cmpd 84, +MS2(336.9448), 28.0-35.0eV, 2.4min #113
RTINSECONDS=144.394
SCANS=110,113
PEPMASS=336.94477	25090
CHARGE=1+
186.93467	62	
190.85320	72	
192.89252	78	
196.47167	114	
207.97246	56	
210.90283	80	
211.94388	592	1+
212.87757	336	1+
213.93925	296	1+
215.88920	80	
218.03450	80	
219.90042	64	
220.88839	66	
223.96116	64	
224.84062	134	
226.84854	72	
226.97426	78	
228.84551	170	
229.84887	88	
229.95424	244	
230.88730	482	1+
231.95464	120	
234.87632	84	
236.91487	54	
238.84313	72	
238.86208	114	
239.84776	116	
240.83790	802	1+
241.84078	684	1+
241.90223	76	
242.89817	70	
242.97872	62	
243.84068	248	
243.88872	68	
244.91374	72	
244.96385	54	
245.84759	64	
246.85211	106	
247.30420	74	
247.38952	56	
247.96522	64	
248.89879	118	
249.08613	78	
249.87734	70	
249.96701	96	
250.94942	114	
250.96548	62	
251.06079	66	
251.83980	78	
252.90861	54	
252.92457	54	
252.97093	470	1+
253.03947	170	1+
253.08641	70	
255.07411	110	
256.84910	68	
256.87925	90	
256.90953	128	
257.85868	126	
257.89332	78	
257.96826	56	
258.01728	76	
258.84396	382	
258.86814	172	
259.10568	52	
259.82129	54	
259.85431	338	
260.82398	60	
260.84823	376	1+
261.87963	80	
262.80084	58	
262.91014	72	
264.86690	138	
265.01528	70	
265.11701	54	
265.86494	112	
266.05906	68	
266.83917	58	
266.86298	76	
266.99560	64	
267.97991	74	
268.80444	80	
268.83898	438	1+
269.41671	68	
269.82215	54	
269.86030	86	
271.91558	60	
272.81954	62	
272.90288	82	
272.92340	66	
274.85831	108	
274.88340	58	
276.85585	1044	1+
277.85916	628	1+
277.92168	166	
278.83244	230	
278.87433	92	
278.95683	60	
279.83918	226	
279.86610	68	
279.95000	76	
280.82584	68	
280.85288	74	
281.05373	136	
281.85967	62	
282.79680	66	
282.86259	92	
282.97012	72	
283.13129	88	
283.95030	92	
285.11436	54	
285.85278	62	
286.43415	74	
286.85108	214	
287.41595	86	
287.91160	54	
288.78751	58	
289.84445	68	
290.85273	72	
291.01013	58	
292.88935	66	
293.05784	86	
293.10426	122	
293.87466	70	
294.12857	74	
294.87247	56	
294.96558	76	
296.97720	92	
297.84251	70	
297.89007	56	
298.24738	92	
298.82020	80	
299.01775	84	
300.87650	82	
301.60465	100	
303.44660	96	
304.13978	72	
305.17530	88	
306.87860	60	
306.89342	88	
309.86799	58	
310.91633	98	
313.91775	54	
314.87595	90	
314.94795	88	
317.90255	82	
319.13902	74	
323.81985	68	
324.89003	72	
325.39507	88	
325.71186	78	
325.83402	58	
325.89121	72	
327.41169	84	
329.88469	66	
330.82884	72	
334.11356	56	
334.84052	64	
335.25647	64	
339.73453	66	
340.88615	60	
341.13330	60	
END IONS

###FS:    #m/z: 340.93972 #charge 1+
###MS: 114
###MSMS: 115
BEGIN IONS
TITLE=Cmpd 85, +MS2(340.9397), 28.0-35.0eV, 2.5min #115
RTINSECONDS=148.057
SCANS=114-115
PEPMASS=340.93972	131072
CHARGE=1+
184.85343	74	
188.94608	70	
192.92488	78	
205.94800	142	
207.95116	84	
210.87565	64	
210.93859	74	
212.87700	378	1+
213.83910	82	
213.89845	64	
213.93967	158	
214.93646	108	
215.93713	174	
217.88214	68	
218.88729	82	
220.88478	80	
222.86785	62	
223.83085	86	
224.84253	70	
224.97677	278	
226.88165	78	
226.89467	76	
227.83169	70	
228.84239	410	1+
228.93776	76	
230.94874	66	
231.85842	70	
231.88639	268	1+
231.95065	132	
232.38756	98	
232.81448	84	
233.91581	70	
233.97006	74	
238.85371	106	
238.87889	88	
239.78695	90	
239.84613	162	
239.92586	138	
239.94513	66	
240.22652	70	
240.78640	84	
240.83039	182	
240.84556	168	
240.88533	72	
240.94853	72	
241.23808	64	
241.84476	676	1+
243.16900	80	
243.82993	220	
244.89830	66	
244.96018	84	
245.89102	62	
246.45158	90	
246.94746	76	
246.97839	76	
247.49570	70	
248.98623	84	
249.96475	72	
250.95381	76	
251.84161	74	
251.96050	60	
253.90955	82	
256.12557	74	
256.89815	66	
256.91411	204	1+
256.96527	84	
257.85636	116	
257.93338	88	
258.84571	854	1+
259.05209	78	
259.95381	82	
260.83540	630	1+
261.47655	92	
261.90440	108	
262.92416	66	
264.86028	204	1+
266.88716	68	
266.98575	72	
267.90310	92	
268.84242	226	1+
269.01194	64	
270.83660	128	
271.01973	66	
271.84180	108	
272.93135	64	
272.95122	72	
274.84759	74	
274.86842	164	
275.87547	116	
276.73576	66	
276.85574	676	
277.82567	72	
277.85991	432	
277.92495	136	
277.94425	78	
278.84495	1252	1+
279.89897	62	
279.91844	114	
280.08777	64	
280.91814	62	
280.94535	80	
281.00506	92	
281.11961	60	
281.84740	62	
281.89139	110	
284.85515	84	
284.92278	102	
285.01907	68	
285.15553	78	
285.88817	70	
287.81705	88	
287.88872	60	
288.84388	60	
289.96540	100	
290.83791	92	
290.85695	66	
292.80148	60	
293.23037	98	
293.50163	74	
293.80034	72	
293.86228	72	
294.81393	60	
294.86825	140	
295.87670	124	
296.85321	122	
296.86731	68	
297.82554	80	
297.89034	112	
297.98874	62	
298.27503	66	
298.87615	84	
298.95398	64	
299.86420	86	
300.87439	134	
301.05545	76	
301.85675	292	1+
302.17603	100	
302.87357	64	
304.98239	68	
305.92607	60	
307.17950	72	
310.14588	74	
311.86108	138	
312.85472	70	
313.89565	170	
316.43563	78	
316.88153	80	
319.08453	62	
321.92246	100	
322.15370	100	
323.97899	66	
325.28444	84	
326.90515	78	
332.75211	64	
333.89347	100	
338.27195	70	
339.20496	76	
339.36330	112	
340.74683	64	
344.13035	82	
344.86874	70	
END IONS

###FS:    #m/z: 363.95547 #charge 1+
###MS: 114
###MSMS: 116
BEGIN IONS
TITLE=Cmpd 86, +MS2(363.9555), 28.0-35.0eV, 2.5min #116
RTINSECONDS=148.83
SCANS=114,116
PEPMASS=363.95547	47134
CHARGE=1+
190.94966	70	
191.85828	80	
197.09856	72	
200.84514	70	
200.88536	84	
212.82940	74	
212.87754	122	
214.89088	108	
218.03238	74	
219.99341	72	
222.94954	130	
223.82930	84	
223.94850	122	
224.12528	118	
224.94562	202	
224.96868	122	
225.88503	176	1+
225.93401	76	
226.94702	384	
227.86842	88	
227.93135	82	
227.95787	280	
228.94060	1014	1+
230.37784	72	
230.43378	76	
230.88973	630	1+
230.90748	92	
230.94305	76	
232.88376	64	
234.89118	66	
234.95174	64	
240.83687	112	
240.93948	348	
240.96036	120	
241.93782	1774	1+
242.44735	64	
242.85425	80	
242.93943	1152	1+
242.98444	76	
244.94451	132	
244.95791	694	1+
245.83783	80	
245.93820	84	
245.97363	66	
246.80717	100	
246.95165	902	1+
247.02341	106	
247.84243	240	1+
248.80036	298	1+
248.95649	82	
250.05704	84	
250.94898	114	
251.79883	80	
251.92942	66	
252.79947	82	
252.92431	80	
254.84953	84	
257.40445	70	
257.86178	64	
258.83095	76	
258.97291	70	
259.44139	72	
259.84603	146	
259.96507	256	1+
260.83666	78	
260.93085	72	
261.83636	70	
262.90035	76	
263.84300	76	
264.96112	72	
265.18885	76	
265.81624	100	
265.99340	66	
266.73476	64	
266.81611	338	
266.85908	70	
267.81254	230	
267.86095	64	
267.97467	120	
268.79468	66	
268.84237	82	
269.91915	80	
269.96319	90	
272.82783	130	
273.11802	72	
274.07433	86	
275.04710	82	
276.55410	76	
276.85781	118	
277.80784	126	
277.83154	88	
277.89494	70	
277.90961	82	
278.80047	90	
278.85052	184	
279.10209	68	
279.41205	88	
279.79676	112	
280.59143	70	
280.79304	834	1+
281.52225	62	
281.85175	122	
281.88896	66	
282.78558	112	
283.79472	86	
283.85426	140	
284.13620	98	
284.82289	176	
284.88733	136	
285.84478	152	
286.08331	72	
286.81272	64	
287.84950	80	
287.86982	86	
289.82526	68	
290.49471	78	
290.79821	64	
291.21110	66	
292.43886	138	
293.85140	70	
295.86486	68	
295.89623	136	
296.80737	408	1+
296.85810	74	
298.80407	540	
299.12614	64	
299.80098	702	1+
299.87418	76	
301.86402	270	1+
301.95084	82	
302.00022	72	
302.80082	222	1+
303.86038	270	1+
303.93453	196	1+
306.43896	70	
306.77751	66	
306.91313	72	
307.14779	64	
312.82671	78	
312.86589	80	
316.81322	252	1+
316.86174	72	
317.81629	176	1+
318.93540	82	
320.96257	72	
321.07027	74	
321.81652	116	
322.88388	66	
322.92779	88	
323.83063	70	
324.85046	66	
325.82929	108	
326.29730	74	
326.86745	66	
327.12927	74	
330.81075	70	
330.87381	64	
331.80994	80	
334.95327	92	
338.92715	76	
339.83172	74	
342.87637	72	
342.96059	76	
343.86385	70	
345.75404	68	
350.77914	70	
351.76664	104	
352.88261	70	
357.15337	72	
END IONS

###FS:    #m/z: 359.96080 #charge 1+
###MS: 114
###MSMS: 117
BEGIN IONS
TITLE=Cmpd 87, +MS2(359.9608), 28.0-35.0eV, 2.5min #117
RTINSECONDS=149.601
SCANS=114,117
PEPMASS=359.96080	15428
CHARGE=1+
61.53962	70	
184.84701	60	
185.93024	88	
191.10451	66	
192.10730	62	
192.96254	54	
195.93683	54	
196.00911	72	
197.97194	86	
198.06177	64	
198.07366	64	
203.93685	54	
209.94257	70	
210.06534	86	
210.93480	68	
214.03873	72	
217.83684	64	
218.89560	76	
220.88483	60	
222.95606	356	1+
224.88499	252	1+
224.94667	190	
225.12607	74	
225.97260	60	
226.86691	64	
226.94559	392	1+
227.88174	70	
227.92983	258	
228.94269	364	
229.89160	66	
232.84302	78	
233.38444	80	
233.82160	76	
234.86513	228	
234.94411	70	
235.95205	68	
238.96295	56	
239.83656	86	
240.81855	64	
240.83296	74	
240.93960	764	1+
240.96540	84	
241.07815	72	
241.89165	100	
242.84106	60	
242.85832	62	
244.79497	62	
244.94070	68	
244.95664	382	
244.98481	66	
245.93914	82	
246.80466	130	
246.86053	68	
246.95412	262	
246.97835	92	
247.80574	138	
248.07557	72	
248.41425	64	
248.80435	70	
249.80739	126	
250.09698	92	
250.78700	58	
250.89382	68	
250.95544	108	
251.07893	88	
252.87581	246	
252.95376	78	
254.86146	90	
255.85025	70	
257.06359	58	
257.91501	56	
257.98767	66	
259.97401	66	
260.83537	70	
261.84295	170	
262.82664	64	
262.94420	60	
263.82903	62	
263.84877	74	
264.81788	94	
264.97785	56	
265.08080	58	
265.80993	486	1+
265.99154	70	
266.81049	350	1+
268.84128	76	
269.98331	136	
270.88714	132	
270.97109	72	
271.15283	68	
272.44026	86	
273.84903	62	
274.86174	68	
275.80590	66	
276.86246	58	
276.92801	90	
277.86203	62	
278.79984	212	
278.84451	306	1+
279.05513	56	
279.79807	122	
280.79429	418	1+
281.85999	54	
284.81580	206	1+
284.84642	58	
285.86320	72	
286.86030	58	
287.91892	70	
289.81917	62	
289.87993	66	
291.79787	76	
294.86852	58	
296.00437	58	
296.42436	86	
296.80849	206	
296.88867	60	
297.42115	98	
297.88075	66	
297.89995	54	
297.94214	58	
298.80264	688	1+
298.88622	84	
299.86920	66	
301.85926	78	
304.92629	74	
305.02933	64	
305.99696	92	
306.88252	132	
306.91287	86	
307.03796	84	
308.76775	76	
309.88425	74	
311.86997	68	
311.91323	52	
312.06309	64	
317.81190	56	
317.98829	72	
318.90437	58	
318.95022	72	
319.73582	92	
319.93150	80	
321.83329	60	
322.87230	56	
322.93015	72	
323.81769	74	
324.38775	100	
326.02613	54	
333.91165	52	
336.36354	82	
337.95359	70	
338.40292	88	
339.89269	86	
344.75911	60	
346.36394	64	
347.46615	72	
358.75616	74	
360.85972	58	
360.88054	74	
361.72530	78	
364.03872	66	
END IONS

###FS:    #m/z: 363.95542 #charge 1+
###MS: 118
###MSMS: 119
BEGIN IONS
TITLE=Cmpd 88, +MS2(363.9554), 28.0-35.0eV, 2.6min #119
RTINSECONDS=153.266
SCANS=118-119
PEPMASS=363.95542	58934
CHARGE=1+
196.89029	68	
200.87141	72	
203.95620	90	
209.94503	410	
210.88310	168	
212.87973	272	
214.87456	70	
214.89294	68	
216.69489	70	
218.84759	74	
222.95201	284	
223.95504	120	
224.84459	76	
224.94590	708	1+
225.86181	70	
225.97057	94	
226.88543	72	
226.94755	1614	1+
226.97129	156	
227.88201	68	
227.93156	198	
228.94152	2016	1+
230.88976	860	1+
231.90855	70	
232.45874	90	
232.88891	72	
233.92497	84	
236.83968	68	
237.91982	82	
238.89414	122	
239.12592	104	
239.47330	102	
240.88827	132	
240.93935	766	
240.96172	366	1+
241.79145	76	
241.94278	394	
242.94106	2114	1+
243.81824	364	
244.93918	484	
244.95602	544	1+
245.83839	88	
246.80847	110	
246.90557	66	
246.95203	978	1+
247.09394	66	
247.80400	124	
248.80588	190	
248.89799	294	1+
248.98353	80	
249.80624	102	
250.95575	74	
253.82922	86	
253.90347	136	
255.15583	70	
256.41832	100	
258.04714	72	
258.83624	130	
259.84760	104	
260.82154	68	
260.83594	172	
261.86595	68	
261.97925	68	
262.82505	100	
263.82087	78	
264.98332	66	
265.39496	78	
265.78552	104	
265.81064	640	1+
265.97418	126	
266.05751	72	
266.81358	556	1+
266.86219	76	
267.96985	68	
268.96173	78	
269.81023	70	
269.96506	160	
271.86310	80	
271.91568	66	
273.86094	72	
274.82181	158	
275.41584	82	
276.85537	70	
277.07939	70	
277.91679	120	
278.79591	122	
278.81916	80	
278.84082	106	
279.02620	78	
279.80199	80	
279.90085	84	
280.79224	482	
281.79034	1072	1+
281.85260	148	
283.82582	144	
283.85133	134	
283.87336	92	
283.88824	72	
284.79546	134	
284.82624	252	
286.80861	70	
286.87873	98	
290.49719	76	
290.82517	72	
291.02478	78	
291.80859	72	
292.44253	70	
292.83280	74	
292.86031	74	
293.85134	280	1+
294.85470	238	1+
296.02511	78	
296.80847	196	
296.90894	68	
297.80735	282	
297.92105	76	
298.80466	1026	1+
298.85436	78	
299.86984	66	
299.97875	88	
300.80540	614	1+
300.87716	88	
301.79905	78	
301.86248	368	1+
302.79842	68	
303.23903	84	
303.80389	66	
303.82059	66	
303.88277	76	
303.99670	78	
304.85581	66	
305.38085	72	
306.43764	92	
307.84066	146	
308.94933	72	
309.91915	68	
315.90714	88	
316.81489	382	
318.80810	68	
318.82989	84	
319.47498	72	
319.92957	90	
321.44870	72	
321.82093	126	
322.65644	86	
322.81798	70	
322.92383	76	
323.31372	94	
324.88924	112	
325.77823	76	
327.07606	82	
328.89768	80	
330.89769	68	
334.76867	76	
335.13300	74	
336.94317	178	
337.93981	74	
339.83226	72	
343.29477	80	
344.24888	80	
347.80525	100	
352.37498	84	
352.89833	74	
364.31282	90	
364.35510	126	
364.91562	76	
365.22006	74	
END IONS

###FS:    #m/z: 359.96124 #charge 1+
###MS: 118
###MSMS: 120
BEGIN IONS
TITLE=Cmpd 89, +MS2(359.9612), 28.0-35.0eV, 2.6min #120
RTINSECONDS=154.038
SCANS=118,120
PEPMASS=359.96124	17214
CHARGE=1+
202.90525	78	
203.06279	70	
203.85103	74	
203.93330	64	
209.94613	82	
212.89552	70	
216.86109	92	
218.88740	92	
222.95077	250	1+
223.89232	124	
224.89176	92	
224.94827	322	1+
226.89647	82	
226.94691	412	1+
226.96943	146	
227.90772	66	
228.84663	68	
228.86510	92	
228.94170	556	
231.82435	64	
234.86617	118	
235.79555	64	
235.87303	72	
236.84149	86	
237.91574	86	
240.81679	78	
240.83671	64	
240.90049	82	
240.93890	926	1+
240.96274	214	
241.06083	74	
241.84128	68	
241.89875	78	
244.89685	66	
244.95592	540	
245.94410	72	
246.80441	66	
246.95164	324	
247.10745	66	
248.80171	328	
250.81040	72	
250.84122	72	
250.89571	82	
250.94836	136	
251.39373	90	
252.84798	68	
252.86923	144	
252.95185	96	
253.08807	72	
254.09143	84	
255.90740	78	
255.92689	84	
256.84658	144	
257.54020	72	
258.84623	274	1+
259.38976	106	
259.96185	76	
260.83127	122	
260.96788	170	
261.85201	68	
262.11461	74	
263.01386	106	
263.04557	72	
263.52974	78	
264.79851	72	
264.81669	82	
265.08121	74	
265.98154	76	
266.81439	286	
267.81394	154	
267.86937	74	
267.91348	84	
268.80466	98	
268.90715	68	
269.08612	66	
269.96778	182	
270.88804	122	
270.99925	90	
272.81770	66	
273.43668	110	
273.93617	84	
275.85808	94	
275.91512	92	
275.96878	80	
276.80391	68	
276.85422	70	
277.04825	80	
277.85740	112	
278.14722	90	
278.79629	126	
278.84374	264	1+
280.79882	342	1+
281.85197	102	
281.89103	64	
282.83364	78	
284.03472	76	
284.82402	154	
284.88138	70	
285.82552	66	
285.87966	78	
286.52312	68	
286.82295	122	
287.41611	82	
287.86768	86	
287.90526	78	
288.05135	66	
288.84803	68	
289.44077	114	
289.83217	64	
291.79373	82	
292.43187	76	
293.81061	66	
293.97509	70	
294.81894	124	
294.86195	66	
295.88781	74	
296.80894	102	
296.82016	66	
297.80631	78	
297.89355	106	
298.80296	838	1+
300.80462	152	
301.81247	68	
301.86344	82	
302.84347	90	
303.78003	74	
303.80125	88	
303.82737	68	
305.81905	84	
306.43128	78	
309.80505	140	
309.88889	70	
310.42924	88	
312.80279	82	
316.81724	126	
318.81565	94	
318.97661	66	
319.86774	66	
319.94669	106	
320.72923	70	
320.95795	72	
321.82157	64	
323.01462	118	
329.32512	96	
330.88448	114	
336.95861	64	
340.04665	88	
340.93870	74	
341.80864	78	
346.18128	88	
350.34963	78	
350.88524	70	
351.74339	74	
357.19017	74	
358.97007	72	
359.36323	76	
361.13252	74	
364.04565	70	
END IONS

###FS:    #m/z: 313.92875 #charge 1+
###MS: 118
###MSMS: 121
BEGIN IONS
TITLE=Cmpd 90, +MS2(313.9287), 28.0-35.0eV, 2.6min #121
RTINSECONDS=154.81
SCANS=118,121
PEPMASS=313.92875	8444
CHARGE=1+
68.15787	26	
132.39417	18	
145.07002	22	
155.87956	16	
157.68769	16	
158.30508	16	
159.89108	16	
160.92841	16	
161.49123	16	
161.84565	16	
166.49948	16	
167.87604	16	
168.33456	16	
170.89808	16	
173.84668	16	
174.52085	16	
174.54681	16	
174.85843	16	
176.22503	16	
177.46606	16	
179.06619	16	
183.43040	16	
183.91796	82	
186.87231	60	
187.67217	18	
200.85393	48	
206.93944	104	
207.05288	62	
209.11630	78	
209.87142	52	
210.89931	70	
210.94562	72	
211.99014	86	
212.19575	78	
212.89036	66	
212.98666	30	
213.09208	22	
213.93981	72	
214.88749	58	
216.88089	70	
220.95253	44	
222.07655	32	
223.95888	138	
230.88871	74	
231.02776	20	
231.17430	34	
232.94394	220	1+
233.86115	60	
233.97390	76	
234.97121	104	
235.85632	106	
236.08988	48	
238.85834	70	
239.06913	66	
240.00387	28	
240.89679	66	
241.89108	88	
242.88677	24	
244.98147	64	
245.41199	74	
246.84119	80	
246.88777	68	
246.97294	76	
247.94972	96	
248.10460	80	
248.80117	60	
248.85360	80	
248.93804	58	
248.95332	42	
249.63379	24	
250.89953	100	
250.95398	126	
250.99297	94	
251.08701	72	
251.23207	22	
251.92371	84	
251.95662	70	
252.08054	18	
252.95286	132	
253.94700	24	
254.00926	56	
255.16925	76	
256.02324	68	
257.10680	58	
257.16183	58	
258.81485	78	
258.94307	72	
259.58112	42	
259.94994	36	
260.83165	44	
260.94498	34	
261.87790	82	
261.91198	54	
262.84250	70	
262.95027	132	
263.13934	78	
263.90281	144	
264.84922	70	
265.84346	66	
266.08535	72	
266.84330	116	
268.13834	56	
268.95152	86	
269.91275	68	
270.27838	100	
270.80509	74	
271.97048	36	
272.38173	82	
272.81140	74	
272.84377	78	
273.15824	72	
273.97718	76	
274.20893	46	
276.12326	70	
277.02690	148	
277.34891	24	
282.11572	52	
282.76337	40	
285.85313	48	
286.10398	78	
288.14515	60	
289.81898	26	
289.86632	46	
291.85672	72	
292.88135	70	
293.87424	64	
296.84740	70	
300.04848	72	
300.84876	52	
301.56694	18	
301.85924	46	
302.81115	52	
304.30282	38	
305.79115	50	
305.85152	42	
306.42279	82	
307.58970	32	
307.81274	36	
307.89007	90	
308.92100	64	
310.47584	20	
311.85895	62	
312.32288	64	
313.84977	58	
314.22689	18	
314.28228	590	1+
314.46170	28	
314.54362	24	
316.79414	94	
316.84257	56	
318.15970	38	
318.82761	80	
END IONS

###FS:    #m/z: 322.92930 #charge 1+
###MS: 122
###MSMS: 123
BEGIN IONS
TITLE=Cmpd 91, +MS2(322.9293), 28.0-35.0eV, 2.7min #123
RTINSECONDS=158.469
SCANS=122-123
PEPMASS=322.92930	282916
CHARGE=1+
50.37974	44	
59.72878	56	
179.96119	32	
189.10794	58	
190.89405	54	
192.88902	82	
195.97269	50	
197.92678	70	
198.79795	32	
198.84870	46	
198.92474	70	
199.88920	50	
200.88669	50	
202.07341	70	
205.86524	54	
205.94979	74	
207.97457	140	
216.39127	78	
217.88938	50	
221.94993	70	
222.87447	46	
222.94825	92	
223.95819	238	1+
225.81488	52	
226.04828	74	
227.08889	94	
227.10940	66	
227.82246	80	
227.83896	76	
228.84145	128	
228.90079	60	
231.90102	54	
232.11426	70	
236.56549	32	
238.90166	68	
238.93939	164	
239.07119	68	
239.78508	56	
240.81701	92	
240.88735	62	
240.94041	2360	
240.99965	38	
241.08921	68	
241.33121	30	
241.54159	40	
241.89312	68	
241.93845	8576	1+
241.98664	34	
242.08206	30	
242.86724	32	
242.94082	6212	1+
243.02571	54	
243.17770	34	
243.83516	40	
243.99592	50	
244.81880	62	
244.93814	1462	
245.06932	58	
245.16591	76	
246.13640	74	
246.85085	78	
246.94163	66	
246.97619	72	
247.97892	80	
248.43900	56	
248.87526	56	
248.91366	38	
248.99887	60	
250.94419	32	
251.06682	56	
251.10549	66	
251.16002	78	
252.02492	32	
252.17100	64	
252.21192	36	
252.42283	30	
254.91616	72	
257.79659	60	
258.83560	84	
258.88718	68	
261.08350	76	
261.83004	62	
262.14023	68	
262.82857	114	
263.32829	30	
263.95046	86	
264.82487	70	
264.86891	50	
265.06497	72	
266.84920	46	
269.12069	74	
269.63673	84	
270.09858	80	
271.35933	78	
271.85292	68	
272.04932	52	
272.85600	78	
272.87627	66	
273.79217	44	
275.71524	76	
275.91347	64	
276.90519	60	
277.93398	48	
278.94036	68	
279.06249	30	
279.09028	1372	1+
279.11528	76	
279.85153	82	
279.90277	66	
280.00322	56	
280.83413	64	
282.01645	74	
283.09806	56	
283.30909	38	
283.87743	90	
284.29058	324	
284.87092	72	
285.84245	82	
286.87295	44	
289.87976	60	
289.91737	190	
290.36491	28	
291.01180	80	
292.82870	40	
294.16682	90	
294.80282	68	
297.84265	50	
298.38099	72	
298.80115	74	
299.86564	80	
301.81438	78	
303.75208	50	
304.81926	42	
304.87911	74	
305.37461	102	
306.04698	64	
307.79515	54	
307.89015	62	
308.87136	56	
309.07203	74	
309.87765	78	
310.87588	60	
312.85407	72	
314.05278	32	
314.83665	58	
317.43495	92	
320.89218	92	
321.12299	80	
321.21794	54	
321.85633	50	
325.32416	56	
325.97138	94	
326.02198	52	
326.09990	80	
END IONS

###FS:    #m/z: 363.95563 #charge 1+
###MS: 122
###MSMS: 124
BEGIN IONS
TITLE=Cmpd 92, +MS2(363.9556), 28.0-35.0eV, 2.7min #124
RTINSECONDS=159.241
SCANS=122,124
PEPMASS=363.95563	51840
CHARGE=1+
93.79893	96	
157.78172	104	
182.86708	78	
184.93704	92	
189.86394	72	
202.88458	76	
203.01752	74	
209.91949	74	
209.94130	248	
212.87691	230	
214.89283	78	
216.88991	76	
218.84387	68	
222.95239	126	
223.95212	76	
224.94659	216	
224.97348	174	
225.88249	114	
225.89403	76	
225.97450	72	
226.94610	936	1+
227.83920	222	1+
227.92763	120	
228.94169	1160	1+
230.88735	450	
235.92176	94	
236.38416	78	
236.88092	84	
237.90468	64	
238.91515	92	
239.89752	88	
240.39784	96	
240.83360	174	
240.94012	1310	1+
240.96316	270	
242.81635	74	
242.94120	1580	1+
243.81459	340	1+
243.83609	128	
243.86589	76	
244.81691	292	1+
244.84266	70	
244.87928	80	
244.93898	688	1+
244.95747	466	
246.81051	198	1+
246.90260	162	
246.95216	486	1+
247.92596	108	
248.80157	358	1+
248.84127	246	1+
248.85941	80	
248.90609	140	1+
249.08213	78	
250.79858	278	1+
250.89575	82	
250.94833	70	
251.87554	98	
251.89192	72	
251.91174	72	
251.95043	74	
254.07222	108	
254.84556	80	
254.87131	66	
256.39867	70	
257.05189	72	
258.84038	368	1+
258.97302	182	
259.92614	80	
260.87341	82	
260.97276	72	
261.82648	78	
263.82880	66	
265.35700	68	
265.78707	74	
265.81938	198	
266.81265	686	1+
266.86111	76	
267.97120	80	
267.98790	102	
268.83870	64	
269.38668	74	
269.96894	122	
271.91589	74	
272.86422	72	
273.23744	68	
273.90177	78	
274.86158	68	
274.88019	90	
275.81718	66	
275.90135	64	
276.16812	66	
276.80667	104	
276.85365	108	
277.80324	406	1+
278.84265	276	
279.10423	70	
279.79592	122	
279.85133	148	
279.87435	66	
280.79459	504	1+
280.89165	90	
282.79851	82	
283.08613	76	
283.77228	76	
283.79161	148	
284.82903	128	
284.86268	64	
285.80712	70	
285.84450	192	
286.93549	76	
287.87459	64	
289.83176	76	
289.87558	76	
292.44438	100	
292.79232	72	
293.80860	84	
293.94140	72	
295.86967	134	
296.02508	74	
296.81061	320	
296.86227	70	
297.80369	188	
298.80325	462	
299.80172	442	
300.79769	630	1+
300.88174	150	
301.86067	126	
302.16643	66	
302.86452	102	
302.94407	96	
303.85800	144	
304.79517	64	
304.87931	82	
305.83594	86	
305.86825	92	
306.37743	74	
306.93451	96	
308.84129	74	
311.90640	86	
314.81949	166	1+
314.86930	72	
316.81867	178	
317.81331	124	
319.20702	66	
319.81740	68	
320.84473	70	
321.82819	88	
322.81734	82	
322.98948	68	
325.95327	94	
326.37451	76	
326.80973	68	
326.87718	74	
327.40713	90	
327.85195	72	
334.87236	76	
336.86400	76	
336.94552	126	
338.89516	68	
343.91619	80	
345.12815	68	
348.74227	76	
349.75482	74	
353.72227	64	
353.76638	108	
357.35502	66	
359.74061	68	
365.28601	76	
366.94485	82	
END IONS

###FS:    #m/z: 336.94515 #charge 1+
###MS: 122
###MSMS: 125
BEGIN IONS
TITLE=Cmpd 93, +MS2(336.9452), 28.0-35.0eV, 2.7min #125
RTINSECONDS=160.013
SCANS=122,125
PEPMASS=336.94515	21332
CHARGE=1+
96.84904	82	
162.50390	76	
185.09376	78	
201.92196	66	
205.94781	132	
207.93500	62	
207.97082	48	
208.98665	60	
209.93579	68	
211.94114	266	
212.87731	230	
213.86595	50	
213.94186	148	
214.88003	62	
215.94166	82	
216.90957	84	
221.94291	80	
223.97994	70	
224.83575	124	
227.88537	80	
227.95018	74	
228.84268	176	
228.91326	56	
229.95495	242	
230.89171	298	
230.94861	82	
231.94629	164	
232.04549	64	
232.85046	60	
233.84412	70	
233.90838	86	
234.90132	72	
234.91947	62	
235.82023	72	
235.89455	102	
237.06040	68	
238.84704	62	
239.84433	100	
240.84590	286	
241.46513	76	
241.84195	478	1+
241.90241	56	
243.94051	82	
244.06321	78	
245.84470	86	
246.97226	78	
247.96406	160	
249.83467	78	
250.83031	114	
250.94929	128	
250.98048	128	
252.83861	70	
252.85392	72	
252.95164	98	
252.97016	172	
253.90767	70	
253.92741	72	
254.81266	52	
254.84288	78	
254.90451	56	
254.96662	208	
255.01849	72	
255.20453	68	
256.84936	118	
256.87644	66	
256.89229	72	
257.58365	110	
257.83060	54	
257.85186	100	
257.87330	72	
257.93254	56	
258.84709	192	
259.03255	72	
259.85302	130	
259.91642	108	
260.85918	190	
261.84919	320	1+
263.88261	66	
265.33516	92	
266.86906	66	
268.84043	206	
269.85840	94	
269.91277	62	
269.97770	50	
270.84594	148	
270.93095	64	
272.79529	68	
273.84694	60	
274.88454	74	
275.02450	66	
275.86791	74	
275.88151	54	
275.94822	56	
276.85471	806	1+
277.42263	80	
277.84087	136	
277.85728	532	1+
278.97922	62	
279.18404	50	
279.41405	76	
279.83175	104	
279.87715	60	
279.96865	62	
280.81362	80	
281.85866	92	
281.87478	90	
281.90302	86	
283.86929	84	
286.85200	216	
287.84624	66	
289.87588	50	
290.92585	82	
291.85870	74	
292.38572	58	
292.43381	50	
292.90098	84	
293.10436	188	
293.86755	58	
293.88233	68	
294.11643	164	
294.86325	76	
294.88751	70	
296.16662	64	
296.36741	78	
296.81577	86	
297.98274	52	
298.30479	70	
298.85206	76	
299.87118	152	
299.89745	70	
300.50832	100	
303.94920	112	
304.01579	136	
306.88211	66	
307.88380	68	
308.91256	68	
310.79486	66	
311.79182	56	
311.86135	170	
315.76292	58	
320.43232	82	
321.74169	78	
322.88127	78	
324.88856	80	
325.42367	110	
328.18973	66	
329.80895	78	
330.81960	76	
332.88451	72	
333.77449	54	
337.16585	78	
339.36102	74	
340.13083	76	
340.18962	76	
END IONS

###FS:    #m/z: 322.92944 #charge 1+
###MS: 126
###MSMS: 127
BEGIN IONS
TITLE=Cmpd 94, +MS2(322.9294), 28.0-35.0eV, 2.7min #127
RTINSECONDS=163.674
SCANS=126-127
PEPMASS=322.92944	300814
CHARGE=1+
161.99728	74	
188.13854	72	
190.93280	94	
195.95877	52	
201.04292	132	
203.01588	68	
205.96929	50	
206.89020	64	
208.84277	62	
211.88833	68	
212.91545	54	
213.87169	64	
213.89298	66	
214.98286	72	
215.04035	82	
218.87456	74	
219.05276	60	
220.83917	46	
222.94370	56	
223.81629	60	
223.95592	74	
226.37148	76	
226.88154	82	
226.91333	88	
227.11483	86	
230.84039	72	
234.92365	64	
236.89390	58	
236.94732	78	
237.09634	54	
238.93924	252	
239.08004	86	
240.06845	82	
240.81734	66	
240.94049	2486	
241.02458	68	
241.40256	36	
241.94115	2438	
242.01872	48	
242.13324	60	
242.24252	50	
242.55421	36	
242.84739	62	
242.89778	44	
242.94174	6964	1+
243.08757	72	
243.10206	50	
244.15528	40	
244.81436	72	
244.82930	94	
244.89559	90	
244.93883	1480	1+
245.65413	36	
245.81817	82	
245.95248	70	
246.28555	32	
246.83940	34	
246.89898	72	
246.97794	172	
246.99707	44	
247.87809	70	
247.98278	66	
248.11062	68	
248.84188	44	
248.85971	74	
248.94477	36	
251.84967	92	
251.92540	128	
254.83377	78	
254.90802	84	
255.09881	94	
256.89730	142	
256.91604	76	
256.99049	48	
257.92081	60	
259.85539	60	
260.08487	36	
260.92683	38	
261.19090	48	
261.66570	42	
261.83041	148	1+
262.39106	42	
262.81249	48	
262.90435	84	
263.23888	60	
264.47557	84	
266.99369	46	
267.85906	62	
268.85883	74	
268.95553	78	
270.82992	88	
271.96032	76	
272.84786	84	
273.78774	60	
273.84459	60	
274.90072	68	
275.84569	48	
275.90903	76	
275.99050	68	
277.94200	78	
277.95574	96	
278.86432	78	
279.09201	856	1+
279.20678	58	
279.79827	96	
279.84516	68	
280.82608	62	
280.85309	46	
281.05201	90	
281.08527	74	
281.43543	112	
282.27654	68	
282.84205	52	
282.93266	40	
282.94737	52	
283.85682	72	
284.29161	462	
284.84443	64	
284.90256	72	
285.08496	80	
285.99602	40	
286.05265	68	
288.88572	78	
288.90229	58	
289.22586	64	
289.81298	60	
289.89649	44	
290.80668	84	
290.87480	138	
292.83089	68	
293.86336	52	
295.86007	58	
295.87710	44	
296.12840	70	
296.80521	72	
297.94842	72	
299.81018	52	
300.42491	64	
300.74636	50	
300.79834	180	1+
301.88717	54	
302.04031	54	
306.87954	80	
307.80166	56	
307.81920	64	
307.89585	64	
310.76930	66	
311.86137	66	
318.38060	78	
319.16537	64	
324.13341	50	
324.89126	90	
327.03586	60	
327.26704	68	
328.26402	40	
END IONS

###FS:    #m/z: 340.93991 #charge 1+
###MS: 126
###MSMS: 128
BEGIN IONS
TITLE=Cmpd 95, +MS2(340.9399), 28.0-35.0eV, 2.8min #128
RTINSECONDS=164.446
SCANS=126,128
PEPMASS=340.93991	156874
CHARGE=1+
182.08904	72	
184.83853	70	
190.94656	62	
192.88439	66	
193.93587	64	
205.92355	100	
208.05814	58	
210.94012	68	
212.93515	80	
212.95130	80	
214.94323	72	
215.88568	230	1+
217.90394	74	
218.89844	80	
220.87652	56	
220.88854	66	
220.90678	106	
222.87503	84	
223.82748	76	
223.84773	72	
224.89420	78	
224.96214	100	
225.84712	66	
225.89505	60	
226.85019	82	
226.96851	60	
227.83891	62	
228.84298	134	
229.84308	68	
230.85033	142	
231.88861	238	1+
231.95346	60	
233.89529	56	
234.96502	82	
237.79489	58	
237.93291	84	
238.88292	80	
239.10302	68	
239.14096	60	
239.86109	80	
239.89925	62	
239.95235	76	
240.83758	192	
241.07826	72	
241.84482	560	1+
241.90405	58	
241.94613	60	
242.07031	70	
242.94449	70	
243.83267	324	1+
244.38956	82	
244.80443	72	
245.82765	72	
246.84334	78	
248.85722	68	
250.95181	100	
252.01911	72	
252.90082	76	
252.93792	72	
252.97078	64	
253.84689	78	
254.91593	176	
254.96754	258	1+
255.07517	90	
255.85633	148	
255.90540	88	
256.07832	62	
257.83004	68	
257.85079	78	
257.86401	58	
257.95859	206	1+
258.84356	1022	1+
258.90809	58	
259.01453	64	
259.87612	76	
260.83404	326	
261.07966	62	
261.88773	112	
262.83982	80	
263.90904	80	
266.04931	62	
267.85496	102	
268.84039	246	
269.84175	108	
270.83285	128	
271.79850	58	
271.83277	68	
272.85202	56	
272.93648	146	
273.35574	62	
273.87915	100	
274.81489	56	
274.86156	108	
275.72161	62	
275.86441	68	
275.88051	130	
276.85600	414	
276.94029	74	
277.17721	76	
277.86147	432	
277.88909	82	
278.84542	1404	1+
278.88135	136	
279.87627	64	
279.91704	90	
280.01805	66	
280.84024	64	
280.87333	60	
280.88858	54	
280.94330	72	
281.83158	64	
282.01236	54	
282.85890	238	1+
282.87900	68	
284.90972	78	
286.97883	60	
288.05773	76	
289.92788	74	
291.80645	66	
291.93851	58	
292.85204	78	
292.88453	154	
293.84456	88	
294.86753	128	
296.86631	124	
297.98435	68	
298.31115	74	
298.86059	78	
298.96693	78	
299.86821	180	
299.89756	64	
300.85539	74	
301.86333	450	1+
301.93801	60	
302.16866	80	
302.95468	84	
303.10014	70	
303.17699	68	
304.81913	66	
307.17506	60	
307.87950	56	
308.28872	98	
308.86802	150	
311.82622	78	
313.17215	76	
317.86794	78	
320.35550	54	
320.84143	68	
322.89898	54	
323.27187	80	
324.45625	72	
325.90024	66	
328.18945	66	
329.80867	110	
329.86876	66	
331.91512	86	
332.33135	88	
334.95095	68	
337.81148	66	
340.27100	72	
END IONS

###FS:    #m/z: 336.94470 #charge 1+
###MS: 126
###MSMS: 129
BEGIN IONS
TITLE=Cmpd 96, +MS2(336.9447), 28.0-35.0eV, 2.8min #129
RTINSECONDS=165.218
SCANS=126,129
PEPMASS=336.94470	23022
CHARGE=1+
139.42526	84	
170.11730	60	
192.06289	80	
199.93713	52	
201.04506	70	
206.93242	72	
208.88513	80	
211.88295	66	
211.94501	252	
211.97416	48	
211.99041	54	
212.84045	72	
212.88014	124	
213.85904	78	
214.88193	56	
215.87858	86	
215.93614	90	
216.90637	80	
221.83852	68	
221.88062	86	
221.92057	56	
223.86423	66	
223.95760	72	
224.14326	70	
224.83513	60	
225.83464	48	
226.89066	56	
226.98002	60	
227.89372	138	
228.84271	62	
228.89282	74	
228.93566	64	
229.83026	94	
229.95533	132	
230.88896	452	1+
230.96134	76	
231.04170	58	
231.95392	150	
232.84617	68	
234.83107	58	
234.91567	52	
234.98949	66	
235.83885	54	
236.91114	66	
237.06243	70	
237.89691	54	
238.95294	54	
239.85752	56	
239.90492	54	
239.92221	146	
240.84546	164	
241.84269	140	
241.94417	68	
241.98648	98	
242.84277	120	
242.86553	70	
243.84394	174	
244.85029	108	
248.90586	82	
248.98340	58	
249.90645	64	
249.95891	74	
250.83623	122	
250.95233	68	
251.83809	66	
251.85156	80	
251.94314	50	
252.96924	358	1+
254.08386	66	
254.96742	60	
255.87024	56	
255.90750	62	
255.98801	82	
256.85710	180	
257.08703	68	
257.26473	78	
257.90913	66	
258.84488	146	
258.87116	218	
259.85292	574	1+
259.90248	114	
260.81969	78	
261.08552	66	
261.86007	78	
264.83282	50	
264.86430	96	
266.85724	72	
266.87320	76	
267.84487	88	
267.85608	84	
268.83854	410	1+
269.88451	86	
271.44619	90	
271.90974	66	
272.91749	58	
273.10971	70	
273.98075	70	
274.88042	110	
275.84786	54	
275.88075	78	
275.94161	58	
275.97633	60	
276.86051	814	1+
276.94192	66	
276.98701	82	
277.08339	70	
277.86297	618	1+
278.18628	58	
278.83138	52	
279.10024	56	
279.18665	46	
279.86185	332	1+
281.05034	64	
281.10612	50	
281.86069	204	
282.06324	66	
282.09927	78	
283.15617	70	
283.43513	82	
285.16995	64	
286.84591	108	
286.91052	78	
287.85251	110	
288.15569	60	
290.85688	60	
290.87788	82	
292.87552	86	
293.10359	222	
293.90113	54	
294.12254	72	
294.86531	122	
295.21860	68	
295.87276	62	
295.90222	52	
297.89180	204	1+
299.01356	76	
299.89540	56	
300.87815	120	
302.86134	64	
309.86613	116	
310.91624	56	
311.18708	82	
313.86612	64	
314.04633	58	
315.84144	50	
321.01532	78	
321.89827	90	
323.57886	60	
324.89462	46	
329.62148	100	
332.87805	68	
333.89110	54	
335.30403	58	
335.79656	70	
335.88633	48	
337.21563	56	
337.77738	70	
342.23756	72	
END IONS

###FS:    #m/z: 322.92943 #charge 1+
###MS: 130
###MSMS: 131
BEGIN IONS
TITLE=Cmpd 97, +MS2(322.9294), 28.0-35.0eV, 2.8min #131
RTINSECONDS=168.882
SCANS=130-131
PEPMASS=322.92943	248342
CHARGE=1+
46.42420	32	
54.00835	38	
70.79947	34	
95.95441	74	
182.91349	30	
190.92621	70	
192.89254	58	
195.96583	96	
198.87117	48	
198.92915	40	
201.04384	170	
205.95523	80	
205.97428	96	
206.97292	56	
207.96833	96	
210.90102	70	
211.89892	44	
214.86745	44	
217.42552	68	
218.84586	70	
221.07492	66	
221.87501	62	
222.03601	50	
222.87688	70	
222.89143	76	
222.94998	42	
223.79091	36	
223.95962	72	
224.12108	42	
224.52403	40	
224.97336	52	
225.87061	62	
226.81135	42	
226.84490	56	
226.88924	90	
227.40182	110	
228.08727	52	
228.40470	100	
231.87299	88	
232.83328	52	
233.84270	74	
234.92332	66	
235.44716	58	
236.89793	56	
236.94358	70	
238.09399	66	
238.93846	340	
239.08224	76	
239.17699	84	
240.82076	104	
240.87843	64	
240.94100	1796	
241.12924	38	
241.62933	40	
241.90233	66	
241.93878	7496	1+
242.82570	74	
242.94111	5326	1+
243.03244	34	
243.82269	88	
243.87140	62	
244.82195	54	
244.94029	1784	
244.96001	44	
244.97859	34	
246.54025	80	
246.77975	40	
246.89512	68	
246.97299	192	
247.74698	32	
248.84198	36	
248.94665	72	
249.26443	44	
249.79987	52	
250.86447	82	
253.46587	68	
254.38691	40	
254.95558	70	
255.93655	58	
256.85987	40	
256.91391	74	
257.89499	70	
257.91120	74	
258.13987	74	
258.83557	174	
258.89520	50	
259.86084	80	
260.83243	150	1+
262.83145	164	
262.84489	64	
262.87832	100	
262.89233	80	
262.95407	88	
263.09138	78	
265.84729	80	
265.91937	48	
266.42227	74	
266.83296	44	
266.87516	84	
269.22155	66	
270.82359	44	
271.90546	40	
272.43840	94	
272.84993	36	
273.79251	40	
274.82913	48	
275.12839	34	
276.86442	130	
278.08155	36	
278.82944	72	
279.09067	882	1+
279.14798	44	
279.48368	42	
281.52690	36	
281.85957	56	
281.96493	78	
282.14658	70	
282.27255	68	
282.80894	78	
284.23836	40	
284.29157	218	
284.61878	34	
284.86356	48	
286.39880	82	
286.81054	78	
286.87713	92	
287.13501	66	
289.88272	40	
290.86314	72	
294.86012	84	
297.86383	64	
298.72913	42	
298.93288	62	
299.38510	68	
301.91263	86	
305.84679	64	
305.87459	74	
306.82505	72	
307.88817	92	
309.14786	62	
309.91473	70	
310.92057	76	
311.87626	56	
312.91141	82	
315.85320	74	
318.20768	54	
318.82320	60	
321.04589	54	
323.24090	78	
324.89026	54	
325.84958	68	
326.19962	44	
326.85627	88	
327.08272	60	
END IONS

###FS:    #m/z: 340.93988 #charge 1+
###MS: 130
###MSMS: 132
BEGIN IONS
TITLE=Cmpd 98, +MS2(340.9399), 28.0-35.0eV, 2.9min #132
RTINSECONDS=169.654
SCANS=130,132
PEPMASS=340.93988	135222
CHARGE=1+
114.38354	54	
190.95168	62	
208.86064	92	
208.95444	78	
210.87756	154	1+
210.93658	58	
211.88109	188	1+
213.94037	208	1+
217.88356	64	
218.89858	56	
219.94228	80	
220.87750	56	
222.97378	80	
226.83374	74	
226.95530	70	
227.83883	68	
228.41556	94	
228.84237	162	
228.93884	134	
229.83969	86	
229.90460	76	
230.81401	96	
230.85705	58	
230.88881	78	
231.88749	68	
231.95045	146	
232.84252	72	
233.86510	62	
233.94268	112	
234.84243	54	
234.91939	60	
234.94029	54	
236.05732	74	
237.86602	210	1+
238.17179	72	
238.88500	68	
238.94935	76	
239.84600	56	
239.92598	60	
240.83462	76	
240.86851	78	
241.84052	800	1+
241.89466	78	
242.85616	134	
242.94622	54	
243.83180	286	1+
243.89652	60	
244.58568	64	
245.82744	116	
245.96609	56	
246.83584	70	
246.85076	146	
248.02351	60	
249.95509	102	
250.99317	132	
251.84562	54	
252.90983	162	
253.84934	56	
254.86756	74	
254.90665	80	
254.96536	118	
256.29046	84	
256.85138	134	
256.86570	124	
256.97524	58	
257.86063	134	
258.84388	550	1+
259.04396	70	
259.86899	66	
260.83620	346	
260.85229	282	
260.92930	64	
261.83781	162	
261.95226	82	
262.14020	68	
262.83312	126	
262.88655	54	
263.18510	84	
263.85481	90	
263.87866	76	
265.85484	170	1+
266.88536	64	
266.90156	58	
267.13631	70	
267.79286	72	
267.83475	62	
268.84243	364	
268.95752	80	
269.84176	174	
270.38107	86	
270.82871	102	
272.13250	78	
272.84602	72	
272.97167	58	
273.87483	202	1+
273.92325	58	
274.85953	60	
274.95950	92	
275.86039	70	
276.15596	78	
276.85920	294	
277.86124	422	
277.90330	70	
278.84431	566	
278.87630	348	1+
278.96658	84	
279.44288	68	
279.85771	300	
279.96096	108	
280.84452	60	
281.85831	66	
281.89368	108	
282.87519	124	
283.80524	56	
284.86609	88	
285.00817	60	
285.85874	68	
287.87410	56	
290.85851	134	
292.86687	54	
293.85080	78	
293.87372	132	
294.80328	64	
294.86355	136	
295.83059	84	
295.93048	66	
295.96548	66	
296.85475	210	
297.78969	66	
297.81937	80	
297.87431	84	
297.89348	134	
299.07539	76	
299.87596	134	
300.87432	66	
301.11096	74	
301.26459	66	
301.85571	132	
302.18755	66	
302.85573	170	
302.87973	92	
302.93783	72	
303.93851	62	
305.80394	66	
305.90460	82	
306.88868	70	
309.89277	60	
311.76549	88	
313.89602	92	
314.86640	78	
317.86382	62	
320.78232	64	
325.03414	68	
328.19397	70	
329.72883	66	
329.81342	70	
332.88662	82	
337.87000	72	
342.91286	56	
344.96463	66	
END IONS

###FS:    #m/z: 336.94525 #charge 1+
###MS: 130
###MSMS: 133
BEGIN IONS
TITLE=Cmpd 99, +MS2(336.9453), 28.0-35.0eV, 2.9min #133
RTINSECONDS=170.426
SCANS=130,133
PEPMASS=336.94525	20254
CHARGE=1+
72.08871	66	
189.93641	60	
193.99733	82	
196.88648	74	
197.87985	46	
199.95665	70	
200.86204	54	
207.97594	94	
211.94225	228	
212.88182	134	
213.87980	74	
213.93310	126	
214.88383	114	
217.91440	58	
218.89162	48	
220.84831	96	
221.89323	74	
223.91544	56	
224.83985	120	
224.97532	116	
225.80453	62	
225.83971	68	
227.19653	72	
228.84339	94	
228.88732	52	
229.95585	68	
230.10194	64	
230.88942	206	
231.82287	52	
231.94954	56	
233.89364	120	
233.95317	58	
234.90666	64	
234.94610	58	
235.88785	72	
236.81879	72	
236.90767	46	
238.83917	50	
238.86483	136	
239.84765	264	
239.86689	70	
239.90330	78	
240.83781	730	1+
240.93906	76	
241.84333	392	1+
241.88340	58	
241.90039	66	
241.94038	68	
243.84490	72	
244.83122	70	
244.85821	66	
246.06238	48	
246.89916	82	
247.96115	130	
248.89120	82	
250.99287	82	
251.83805	140	
251.86510	62	
251.93910	72	
252.83648	56	
252.93051	72	
252.95467	148	
252.97092	232	
254.08224	60	
254.91974	122	
254.96236	98	
255.07926	96	
255.87363	72	
256.84885	118	
256.86253	162	
256.89869	156	
257.86103	116	
258.84687	656	1+
260.82196	76	
260.91713	60	
261.84675	94	
262.65033	110	
262.83059	78	
262.86065	60	
262.92822	78	
264.03237	116	
266.01928	72	
266.85637	86	
267.84690	60	
267.99393	72	
268.84086	138	
269.83531	76	
271.83602	138	1+
272.89256	74	
272.92308	64	
272.97787	78	
274.80483	70	
274.86062	72	
274.88562	62	
274.92075	72	
275.85463	1264	1+
275.89098	68	
275.96832	58	
276.07213	72	
276.85744	1128	1+
276.88088	124	
276.94175	66	
279.83219	112	
280.83648	74	
280.92078	62	
281.85326	62	
281.87457	94	
281.89704	66	
282.15690	46	
282.87158	50	
285.01045	88	
285.18046	58	
285.85245	364	1+
287.42644	82	
287.84527	100	
289.02935	84	
291.79395	58	
291.85681	66	
292.87495	68	
293.10887	68	
293.19035	106	
293.99615	52	
294.86524	182	
295.83318	68	
295.87706	86	
295.90238	72	
297.89176	72	
298.01428	56	
298.87725	98	
299.01757	52	
299.30863	76	
299.87297	136	
299.89351	108	
300.87246	74	
301.88888	80	
303.09159	80	
304.90074	52	
305.79762	80	
305.87047	76	
306.85509	44	
306.88491	70	
307.79780	66	
309.86708	66	
310.87216	108	
311.86348	46	
313.09986	74	
314.89721	66	
315.87477	50	
318.89767	72	
322.82614	80	
326.89831	60	
328.95294	98	
329.93598	76	
330.82396	66	
331.86583	76	
334.25465	66	
335.01384	72	
END IONS

###FS:    #m/z: 340.94002 #charge 1+
###MS: 134
###MSMS: 135
BEGIN IONS
TITLE=Cmpd 100, +MS2(340.9400), 28.0-35.0eV, 2.9min #135
RTINSECONDS=174.091
SCANS=134-135
PEPMASS=340.94002	126306
CHARGE=1+
83.55577	62	
188.88389	58	
194.91874	62	
207.98267	106	
208.80922	76	
208.88548	90	
212.87798	68	
213.08957	58	
213.41015	94	
213.88064	82	
213.93978	210	
214.28457	102	
215.88623	196	
215.93465	98	
215.99751	74	
218.87493	70	
218.89072	74	
220.87559	140	
222.89049	132	
222.97229	118	
223.95969	64	
224.83650	138	
224.87755	62	
225.35825	64	
225.84071	156	
226.83756	84	
226.86062	128	
226.89636	72	
226.91511	70	
228.93937	76	
230.84412	74	
230.93917	80	
231.89928	72	
231.94803	438	1+
233.90080	68	
233.94434	100	
236.86396	98	
236.89977	64	
236.93779	58	
237.90773	126	
238.83717	98	
238.88508	72	
239.84243	60	
239.89940	88	
240.83595	190	
240.86850	72	
241.84141	864	1+
241.88137	76	
241.90486	92	
243.83050	130	
244.84055	90	
244.93681	66	
245.08164	86	
245.10843	76	
245.88338	70	
246.85857	106	
247.97299	66	
248.97851	166	
250.99272	58	
251.96078	60	
252.84439	84	
253.03401	64	
253.41484	66	
253.84693	72	
254.96357	146	
255.07425	184	
256.20201	82	
256.26889	70	
256.84962	312	1+
256.91511	62	
257.82433	78	
258.84834	618	1+
258.89602	104	
258.97280	58	
259.85282	372	1+
260.83679	756	1+
261.48057	110	
264.86328	200	
264.89306	90	
266.07558	78	
266.84712	84	
266.86341	66	
267.81767	68	
268.06029	94	
268.80243	78	
268.83896	582	1+
270.14310	72	
271.84680	74	
272.83582	72	
272.87517	90	
272.93140	108	
273.18259	58	
273.84799	192	
273.88550	70	
274.86217	192	
274.87397	192	
275.41976	76	
275.53998	76	
275.85606	138	
275.87426	210	1+
276.85642	562	
276.90149	74	
277.86592	466	
277.93239	70	
277.96508	112	
278.09116	170	1+
278.84513	1370	1+
279.92542	82	
280.83012	66	
280.93343	74	
280.97794	64	
281.84326	72	
281.89471	170	1+
281.99611	62	
282.87658	128	
283.87289	72	
284.87146	58	
286.90433	80	
287.41795	78	
288.84807	80	
292.88355	60	
293.88677	68	
294.86830	94	
295.87462	266	1+
296.38691	64	
296.43526	66	
297.89229	130	
297.91486	64	
297.97533	214	1+
298.31140	110	
298.88817	74	
299.86920	166	
300.88306	74	
300.89980	64	
300.94441	66	
301.06362	68	
301.86238	94	
302.04263	104	
302.87685	94	
303.85107	60	
304.84031	72	
304.85965	88	
304.93676	68	
305.44516	94	
306.15610	74	
306.88974	68	
308.22020	72	
311.88927	64	
312.87242	68	
313.88742	84	
317.99705	86	
321.87157	58	
322.90367	64	
323.79099	80	
324.78594	74	
324.93215	74	
328.21647	84	
332.06084	58	
333.94054	82	
336.83927	76	
340.90695	100	
341.00752	80	
344.26249	90	
END IONS

###FS:    #m/z: 363.95582 #charge 1+
###MS: 134
###MSMS: 136
BEGIN IONS
TITLE=Cmpd 101, +MS2(363.9558), 28.0-35.0eV, 2.9min #136
RTINSECONDS=174.863
SCANS=134,136
PEPMASS=363.95582	42246
CHARGE=1+
149.18597	86	
189.86048	68	
190.93115	66	
207.94776	76	
209.94636	256	
212.87959	376	1+
212.89949	90	
219.02371	68	
219.90620	70	
224.94610	118	
224.96883	92	
225.95215	116	
225.97283	66	
226.94550	468	
226.97123	140	
227.92923	224	
227.95489	274	
228.89123	70	
228.94144	996	1+
229.93247	68	
230.88778	246	
231.50485	82	
231.79659	72	
232.88493	86	
237.06067	72	
240.00790	68	
240.09323	72	
240.83433	166	1+
240.93936	760	
241.89646	68	
241.94003	1660	1+
241.96224	156	
242.00740	76	
242.85803	62	
242.94080	1306	1+
244.09039	72	
244.85993	70	
244.94035	354	
244.97380	82	
245.94483	556	1+
245.96004	102	
246.79312	74	
246.90575	128	
247.81117	118	
247.82611	74	
248.80156	314	1+
248.90051	68	
249.82717	66	
250.51850	98	
250.79355	162	
250.95140	68	
251.04046	132	
251.86033	74	
252.03671	92	
256.06663	72	
256.86668	76	
257.37874	120	
258.83055	82	
258.93147	134	
259.80757	66	
259.97561	96	
260.83259	368	1+
260.84834	64	
260.93008	74	
260.97253	70	
261.88797	80	
262.79270	68	
262.82719	194	1+
262.96791	74	
263.07530	98	
263.88087	64	
265.81693	192	
265.87545	78	
266.81387	642	1+
267.85320	62	
267.97549	70	
268.14073	62	
268.84248	180	
269.81795	96	
269.95335	76	
269.96831	150	
270.82751	70	
270.88601	80	
272.89249	64	
272.91497	66	
274.89435	86	
276.84034	68	
276.85881	68	
277.85446	288	
277.88933	72	
277.92372	72	
278.79490	118	
278.84648	218	
278.86842	80	
279.85747	92	
280.08605	68	
280.79324	458	
280.84568	206	1+
281.89698	66	
282.12220	64	
283.07029	148	
283.79098	64	
284.08273	76	
284.79179	284	1+
284.82437	368	1+
285.01499	68	
285.16375	82	
286.05442	68	
286.81378	68	
287.88858	74	
288.81859	64	
288.91297	70	
289.85918	62	
290.78362	78	
290.79873	66	
292.84161	62	
293.92227	92	
295.92126	70	
296.80932	260	
297.81708	142	
298.80343	1064	1+
298.90919	86	
299.42566	68	
299.87403	68	
300.78866	162	
300.80223	424	1+
301.39859	78	
301.44967	74	
301.86012	446	
301.99892	66	
302.80309	70	
303.79713	98	
305.06546	72	
306.85050	66	
307.84169	72	
308.87039	116	
313.88294	72	
315.83326	70	
316.80721	124	
317.81411	176	
319.12589	78	
321.22425	68	
321.82728	68	
323.80869	90	
324.39242	86	
324.79556	72	
325.02279	64	
325.24437	74	
326.87651	106	
331.84791	78	
332.93589	88	
336.94774	108	
340.82592	64	
341.94468	70	
342.82910	64	
344.90982	70	
344.93715	70	
345.82029	76	
348.32100	90	
351.73670	70	
355.81078	68	
361.96355	64	
364.69504	72	
366.75452	64	
367.35455	74	
END IONS

###FS:    #m/z: 359.96111 #charge 1+
###MS: 134
###MSMS: 137
BEGIN IONS
TITLE=Cmpd 102, +MS2(359.9611), 28.0-35.0eV, 3.0min #137
RTINSECONDS=175.635
SCANS=134,137
PEPMASS=359.96111	12630
CHARGE=1+
128.35085	64	
183.86465	76	
209.94405	184	
212.87776	60	
214.87176	114	
215.93813	76	
216.85295	150	
221.89522	136	
222.95146	376	1+
223.89557	84	
224.12337	70	
224.88663	64	
224.95102	130	
224.97679	68	
225.88669	116	
226.94664	924	1+
226.97268	172	
227.90395	90	
228.94035	620	1+
232.88309	218	1+
233.40323	104	
234.52069	84	
234.86489	80	
235.03244	66	
235.95400	66	
236.93856	80	
237.81354	68	
238.00865	64	
238.94076	94	
240.91195	68	
240.93862	512	1+
240.96466	152	
241.84107	78	
242.94208	104	
243.96621	128	
244.82345	70	
244.95726	416	
245.93662	118	
246.81222	78	
246.95245	198	
247.04754	56	
248.80330	288	
248.90812	114	
250.79630	54	
250.95016	108	
251.04338	68	
252.95755	122	
253.80007	70	
254.83608	70	
254.91423	92	
255.83465	88	
255.86830	70	
256.88833	60	
257.92687	52	
258.84542	130	
259.92612	86	
259.96818	70	
260.83557	56	
260.97265	198	1+
261.86212	104	
261.88402	66	
261.91184	78	
262.95008	58	
264.92121	70	
265.12123	62	
265.39301	80	
265.81342	86	
266.81431	262	
267.80602	72	
268.81018	110	
269.97945	82	
271.88640	130	
271.94195	84	
272.85792	60	
272.88064	60	
273.96768	94	
274.91244	54	
275.80526	54	
275.92532	76	
276.07832	74	
276.88687	58	
277.12182	58	
277.84993	76	
277.91580	56	
278.80483	148	
278.84298	230	
279.90685	64	
280.79322	392	
280.83499	70	
280.92906	56	
281.79357	292	
282.78638	138	
282.88327	62	
283.06899	68	
284.82421	148	
284.88190	68	
285.81959	66	
286.81487	94	
288.13873	70	
288.86232	66	
289.83179	80	
291.85455	54	
291.87353	80	
292.15875	70	
294.12027	58	
294.84732	76	
294.87701	68	
295.01844	64	
295.99135	70	
296.80977	136	
296.85198	102	
297.80779	80	
297.87651	88	
297.90397	70	
298.80475	964	1+
299.13457	74	
300.79656	116	
300.85739	232	1+
301.78227	78	
301.80373	84	
301.89793	70	
303.79296	78	
303.92349	54	
305.75866	78	
306.43368	60	
309.90824	62	
312.42277	86	
313.80081	66	
313.82440	70	
314.28344	56	
314.90720	56	
316.81337	124	
318.81892	80	
318.89325	68	
319.12837	52	
319.83021	74	
319.94282	100	
320.82152	54	
320.95913	92	
321.81992	80	
321.92018	80	
322.79771	70	
322.92391	94	
323.01831	66	
324.00115	72	
324.92548	92	
326.85193	72	
327.89585	80	
333.24075	86	
336.94499	86	
337.83128	92	
338.79581	60	
343.87285	90	
350.95887	60	
353.72715	62	
353.83551	78	
356.32293	58	
359.32641	70	
END IONS

###FS:    #m/z: 363.95570 #charge 1+
###MS: 138
###MSMS: 139
BEGIN IONS
TITLE=Cmpd 103, +MS2(363.9557), 28.0-35.0eV, 3.0min #139
RTINSECONDS=179.305
SCANS=138-139
PEPMASS=363.95570	45442
CHARGE=1+
64.51871	60	
183.93623	76	
189.85990	172	
190.92770	66	
191.85695	72	
195.03695	82	
195.96450	72	
196.01722	70	
197.87299	92	
198.89231	72	
202.87509	66	
203.90196	92	
205.86692	74	
205.97609	68	
207.87325	88	
209.94294	162	
210.88046	118	
222.95292	440	1+
223.89183	70	
224.94902	196	
224.96704	62	
225.89313	76	
225.94819	140	
225.97439	104	
226.83374	62	
226.94634	1772	1+
226.97112	146	
227.92913	136	
228.89363	144	
228.94212	1838	1+
228.96525	80	
230.82895	80	
230.88965	482	1+
230.90919	80	
232.14243	120	
234.89314	96	
235.85198	66	
236.84117	68	
236.88884	106	
240.06481	92	
240.82260	80	
240.93945	428	
240.96094	354	1+
241.93909	2282	1+
242.82094	64	
242.85267	90	
242.94115	1474	1+
243.83167	198	
243.89124	78	
244.94069	592	1+
244.95583	698	1+
245.87184	62	
246.95220	714	1+
246.97816	88	
247.04373	70	
247.97302	68	
248.80237	516	1+
248.84249	90	
248.89909	150	
249.06663	66	
250.79810	96	
251.86707	180	
252.51131	100	
252.79431	118	
253.39145	94	
253.43643	124	
254.86446	114	
256.03688	70	
258.40406	72	
258.83574	162	
258.97680	64	
259.86104	84	
260.83076	190	1+
260.96753	354	
262.91626	94	
264.82307	80	
264.85918	92	
265.79498	62	
265.81318	502	1+
265.86915	70	
265.97311	104	
266.02761	64	
266.78888	82	
266.85526	124	
267.79535	76	
267.97005	68	
268.81164	164	
268.84320	72	
268.95934	102	
269.96865	106	
270.83169	98	
270.84443	84	
271.93019	70	
275.87043	66	
275.92168	96	
276.81940	88	
276.85753	278	1+
278.09779	90	
278.79546	232	1+
278.84258	144	
278.95236	84	
279.10612	66	
279.81732	102	
280.79417	518	
280.83026	112	
280.86546	114	
280.89358	78	
280.92189	112	
281.00502	62	
282.78429	308	1+
282.82277	270	1+
282.86170	70	
283.06931	66	
283.80510	62	
283.85565	274	1+
284.82400	240	1+
284.85028	64	
285.02873	74	
285.85013	142	
286.89173	78	
287.18476	78	
289.40139	92	
289.66651	88	
289.87189	60	
290.79634	68	
290.85171	136	
291.41804	74	
292.80585	64	
292.85209	68	
293.81515	80	
295.85417	70	
296.80825	134	
297.80440	76	
298.80527	984	1+
300.80282	266	
301.80264	228	
301.85756	402	1+
301.91444	82	
302.37766	72	
302.87766	92	
304.86003	66	
305.43476	72	
307.88502	72	
308.81640	84	
312.93285	66	
313.83738	74	
313.85693	70	
314.81881	146	
316.04725	82	
316.81710	124	
316.86833	72	
317.81090	66	
318.80841	180	1+
320.95813	62	
321.84076	78	
322.89931	118	
323.81886	220	
326.87404	68	
328.22116	116	
329.87111	74	
331.83655	80	
331.86600	68	
336.40434	68	
340.82879	72	
342.16280	68	
343.82500	66	
360.19506	80	
361.20246	70	
362.10135	62	
367.73577	70	
368.27028	78	
369.17093	78	
END IONS

###FS:    #m/z: 359.96081 #charge 1+
###MS: 138
###MSMS: 140
BEGIN IONS
TITLE=Cmpd 104, +MS2(359.9608), 28.0-35.0eV, 3.0min #140
RTINSECONDS=180.077
SCANS=138,140
PEPMASS=359.96081	12412
CHARGE=1+
130.95864	80	
184.93362	74	
184.95365	60	
194.03857	60	
198.87994	80	
198.89384	74	
200.87296	70	
202.87379	90	
205.94977	68	
213.89503	66	
216.89025	56	
220.04248	80	
222.95014	366	
223.95224	178	
224.95030	306	
224.97084	202	1+
225.87854	80	
226.94787	348	1+
227.11014	56	
227.92989	74	
228.41747	82	
228.94129	662	1+
231.84500	62	
232.82214	60	
232.88200	78	
233.95523	92	
234.86563	70	
234.94390	64	
235.86541	90	
236.12084	122	
238.06004	72	
238.93044	56	
239.79023	70	
240.04371	74	
240.83797	138	
240.90062	92	
240.94086	576	
240.96109	184	
241.89972	68	
241.94346	264	
242.89650	134	
242.95851	120	
243.83143	76	
244.85084	58	
244.95769	406	
245.83892	100	
246.80648	76	
246.95296	386	
247.80665	130	
247.82220	76	
248.80666	202	
249.80238	130	
250.91126	72	
251.97229	64	
252.87841	108	
252.95251	194	
255.86598	62	
255.99890	96	
256.84757	86	
257.02821	74	
258.84625	78	
258.98081	80	
259.43556	84	
259.79580	88	
260.83600	76	
260.87739	56	
260.97164	108	
262.82060	62	
262.83960	146	
262.95002	98	
263.87861	76	
264.41776	82	
265.79120	64	
265.81195	58	
266.81282	180	
266.84587	246	1+
266.87131	68	
267.81584	126	
268.82866	68	
268.97996	90	
269.85226	60	
269.96770	70	
271.41803	90	
273.85893	66	
274.88032	72	
275.91936	82	
276.81140	82	
276.85367	176	
276.92185	76	
277.80307	122	
277.85513	272	1+
278.79738	172	
278.84341	272	
280.79401	678	1+
280.84085	62	
282.78822	92	
283.79108	62	
283.82574	62	
284.05576	70	
284.82447	268	
286.94153	56	
288.34112	94	
288.50568	88	
290.00091	70	
290.08683	80	
291.79480	126	
291.87789	66	
291.96360	82	
292.50313	82	
292.90458	86	
293.93287	82	
294.93591	78	
295.88577	120	
295.92989	132	
295.97247	62	
296.80705	356	1+
296.91168	76	
297.50175	74	
298.80262	1326	1+
299.85921	62	
299.87415	72	
300.01248	84	
300.80469	138	
301.79537	60	
301.85713	58	
302.22620	60	
303.94503	74	
305.12159	72	
306.99875	58	
308.84824	70	
308.87556	76	
310.86672	72	
313.32444	60	
313.93749	62	
316.81738	114	
316.86634	58	
316.92515	60	
318.82536	78	
319.87213	58	
320.82408	66	
323.01586	124	
324.89221	68	
326.89399	62	
329.82901	60	
331.86352	100	
332.36272	70	
340.81254	72	
340.94151	58	
341.10749	76	
341.85162	72	
346.87154	78	
347.77754	72	
351.79933	58	
355.70216	72	
355.88511	70	
361.08552	62	
361.83748	68	
363.26128	84	
END IONS

###FS:    #m/z: 313.92903 #charge 1+
###MS: 138
###MSMS: 141
BEGIN IONS
TITLE=Cmpd 105, +MS2(313.9290), 28.0-35.0eV, 3.1min #141
RTINSECONDS=180.849
SCANS=138,141
PEPMASS=313.92903	8462
CHARGE=1+
46.16686	18	
52.70079	32	
63.67418	32	
69.45963	18	
154.11844	16	
183.96204	20	
186.31881	54	
189.04302	20	
192.11721	58	
193.92563	76	
193.97333	66	
194.14740	36	
197.20345	30	
197.88726	68	
200.71873	22	
200.86249	82	
205.94390	74	
205.97083	56	
206.92728	50	
206.97283	88	
209.03351	22	
209.70613	24	
209.87950	22	
210.87936	60	
210.90989	64	
211.98313	66	
218.87463	58	
221.89516	62	
223.96141	80	
224.11677	18	
224.96058	60	
226.88551	72	
226.97249	54	
227.04278	70	
227.87983	40	
228.24895	24	
228.87826	84	
228.96353	66	
229.23353	52	
229.88425	58	
230.88962	40	
230.90762	26	
230.92988	62	
231.06991	78	
232.08059	50	
232.10885	66	
234.30302	40	
234.81370	32	
234.83866	108	
234.90276	68	
234.93101	60	
234.97056	50	
235.86913	60	
235.95224	122	
237.80780	68	
239.08284	70	
240.09914	92	
242.42767	84	
242.94475	40	
243.08018	62	
243.93687	62	
246.52968	18	
247.87624	90	
247.97459	100	
248.94476	46	
249.89338	64	
249.95227	70	
250.86037	66	
250.90738	122	
250.95074	166	
251.02801	50	
252.10486	80	
252.78810	50	
252.96844	126	
256.36902	42	
258.15371	74	
258.94528	66	
259.20234	62	
259.77979	76	
260.33646	38	
260.94486	32	
261.95348	64	
262.15790	70	
262.95615	44	
263.90252	54	
265.79493	68	
265.89917	48	
266.81115	62	
267.86922	78	
269.80578	66	
270.27393	58	
270.54173	20	
270.98330	54	
271.79661	52	
271.95672	64	
272.94143	52	
273.21757	78	
274.03613	32	
275.86006	90	
275.98252	86	
277.02627	88	
277.07696	60	
277.55645	18	
277.85838	46	
278.51780	18	
278.62438	34	
282.96577	28	
284.44266	34	
286.92492	94	
287.18041	24	
287.37538	24	
287.92212	66	
288.75642	66	
289.25281	64	
290.90089	60	
291.13115	38	
291.82113	64	
291.87749	50	
292.81215	54	
292.92950	50	
294.85978	56	
294.88535	92	
295.86005	32	
296.19184	78	
297.09932	84	
298.23283	76	
298.26867	70	
298.41921	78	
298.85625	38	
300.81256	60	
300.86812	80	
303.95767	58	
303.98780	46	
304.84691	56	
306.75155	46	
307.89227	78	
309.88447	42	
309.90794	32	
310.08104	18	
310.31254	68	
310.88815	74	
310.93337	70	
313.18099	66	
313.85910	66	
314.03743	78	
314.28106	236	
315.29241	134	
315.93818	24	
316.26013	56	
318.31697	72	
END IONS

###FS:    #m/z: 322.92939 #charge 1+
###MS: 142
###MSMS: 143
BEGIN IONS
TITLE=Cmpd 106, +MS2(322.9294), 28.0-35.0eV, 3.1min #143
RTINSECONDS=184.498
SCANS=142-143
PEPMASS=322.92939	296534
CHARGE=1+
45.63773	32	
54.23800	32	
69.03250	38	
177.28290	50	
190.04978	104	
197.91148	44	
201.04134	146	
202.49393	40	
203.97644	28	
205.97103	64	
206.97455	48	
207.97059	36	
209.92483	88	
209.99609	56	
212.82930	60	
214.08718	50	
219.89122	58	
222.84182	246	1+
223.95957	72	
225.83241	70	
226.82637	84	
226.86329	34	
229.16401	66	
229.82127	46	
230.82907	50	
231.91993	78	
236.83402	44	
236.90556	50	
236.93410	94	
236.99449	62	
237.05474	62	
237.12681	84	
237.92932	78	
238.17727	58	
238.87634	72	
238.93676	202	1+
239.08966	28	
240.01362	64	
240.16170	26	
240.23265	78	
240.43867	32	
240.82245	76	
240.93943	3320	
241.00322	26	
241.03412	74	
241.40800	48	
241.43925	48	
241.57572	36	
241.90338	60	
241.94157	2616	
242.00444	38	
242.01958	26	
242.81891	110	
242.87692	36	
242.94109	7186	1+
243.01788	56	
243.12402	32	
243.16486	44	
243.21452	74	
243.25640	34	
244.52257	26	
244.81883	116	
244.93909	1404	
244.96264	28	
245.10056	70	
245.82358	70	
246.22039	28	
246.48865	28	
246.96805	58	
247.01312	34	
247.27707	32	
247.32933	30	
247.38332	26	
247.42554	32	
248.91941	34	
248.95055	74	
248.98722	66	
249.13425	32	
250.57496	38	
251.84585	52	
254.15817	48	
254.81616	56	
254.85679	52	
254.96148	58	
255.00271	78	
256.12752	98	
256.96928	56	
258.04739	38	
258.30925	32	
258.82476	84	
258.83864	46	
258.86037	72	
259.82736	88	
260.83373	68	
261.83226	64	
262.82968	172	1+
263.06588	52	
264.09838	90	
264.94472	62	
265.06304	52	
265.09445	76	
265.15100	74	
265.79931	74	
267.88723	72	
268.07213	56	
268.98988	56	
269.01385	72	
269.07819	74	
271.84711	118	
271.87030	88	
272.79921	54	
276.83557	52	
277.83991	56	
278.50545	32	
278.76163	24	
278.99130	70	
279.09105	1308	1+
279.91103	52	
280.84475	36	
281.17155	34	
281.97110	74	
282.16889	64	
282.25965	28	
283.78844	48	
284.10126	44	
284.12837	66	
284.29233	408	1+
285.96695	56	
287.05893	26	
290.88504	72	
293.88269	58	
294.85576	96	
296.83928	76	
297.84252	30	
298.04841	32	
298.81185	78	
298.92465	74	
300.36222	30	
304.80647	66	
305.89620	58	
306.11931	62	
306.88210	160	
307.88735	64	
309.88443	40	
310.80839	186	1+
311.15906	56	
311.85693	72	
313.00991	32	
313.06335	26	
313.62854	92	
319.03592	66	
319.31442	50	
324.02991	72	
324.89172	74	
325.90029	78	
327.82249	72	
327.94314	70	
END IONS

###FS:    #m/z: 363.95534 #charge 1+
###MS: 142
###MSMS: 144
BEGIN IONS
TITLE=Cmpd 107, +MS2(363.9553), 28.0-35.0eV, 3.1min #144
RTINSECONDS=185.269
SCANS=142,144
PEPMASS=363.95534	56226
CHARGE=1+
87.19896	104	
153.21132	94	
188.89893	74	
189.86386	62	
192.12060	72	
207.88185	68	
208.93696	58	
211.05986	62	
212.87770	284	
217.88744	62	
218.04698	70	
222.95279	202	
223.95309	168	
224.94624	400	
224.98152	72	
225.92643	76	
225.99631	64	
226.84091	76	
226.94532	1140	1+
226.97876	68	
228.83709	72	
228.89658	70	
228.93901	806	1+
230.88700	396	
231.87502	76	
232.01343	78	
233.86682	74	
234.87102	78	
238.82221	66	
238.86750	88	
239.07252	64	
240.82454	76	
240.93834	768	
240.95934	176	
241.82407	120	
241.94147	394	
242.81978	80	
242.94133	1204	1+
244.82071	108	
244.95762	594	1+
245.93829	152	
246.81230	64	
246.85497	142	
246.95377	754	1+
246.97625	74	
248.80338	440	1+
249.96103	76	
250.79818	70	
250.89526	98	
250.94609	144	
250.98220	96	
251.04694	102	
253.83522	70	
253.90573	82	
254.45172	90	
254.82599	72	
255.06353	72	
256.09398	100	
258.84515	380	1+
260.83535	356	1+
260.96868	76	
261.97515	64	
262.82681	124	
262.85826	62	
263.01367	68	
264.82142	62	
265.79308	72	
265.82088	90	
266.81224	162	
266.86833	74	
267.80066	96	
267.81950	96	
267.97351	60	
268.81419	144	
268.84116	130	
269.95971	182	
270.83336	140	
270.87591	88	
271.85917	186	
272.95216	82	
274.40380	78	
276.81148	106	
278.79917	82	
278.81224	66	
278.84728	288	1+
279.91909	70	
279.94431	82	
280.33651	70	
280.79319	384	1+
281.04009	62	
282.78837	100	
283.84831	126	
284.04739	88	
284.74732	94	
284.80976	62	
284.82929	60	
284.84538	62	
285.96275	64	
286.82023	92	
286.88944	70	
286.90818	60	
287.82831	64	
287.88986	150	
290.80235	70	
291.80005	70	
291.97198	66	
292.85187	88	
294.39197	68	
294.88955	72	
295.92680	126	
296.81400	76	
296.84344	64	
296.86523	76	
296.99981	68	
297.80809	354	
298.80162	1060	1+
298.85246	170	1+
299.00106	72	
300.79969	316	1+
300.87866	106	
301.87838	68	
301.92121	88	
302.79852	118	
302.86682	126	
303.85075	64	
307.78463	68	
308.81719	78	
308.83265	88	
308.88006	64	
308.91698	88	
309.18867	76	
314.83433	94	
315.81800	66	
316.11246	76	
316.80938	142	
316.94718	90	
318.11987	64	
318.81422	130	
319.82624	70	
320.89646	68	
321.13626	100	
321.84718	154	
323.23685	70	
324.01636	68	
324.88148	66	
324.89169	76	
325.90090	116	
326.87847	250	1+
327.92509	72	
329.86338	80	
330.86671	74	
332.88441	86	
336.94472	68	
337.99826	62	
340.17126	58	
346.93557	84	
347.15048	68	
347.79145	64	
348.28387	84	
356.22087	116	
356.77514	90	
360.78251	74	
363.77169	64	
364.69956	66	
END IONS

###FS:    #m/z: 336.94473 #charge 1+
###MS: 142
###MSMS: 145
BEGIN IONS
TITLE=Cmpd 108, +MS2(336.9447), 28.0-35.0eV, 3.1min #145
RTINSECONDS=186.041
SCANS=142,145
PEPMASS=336.94473	21284
CHARGE=1+
183.87224	84	
189.95830	60	
193.04248	68	
197.12268	62	
198.89732	54	
201.92178	92	
205.94987	68	
207.97791	60	
210.89740	62	
211.83629	72	
211.94287	578	
213.06430	92	
213.87860	84	
213.94087	142	
214.88557	72	
215.88688	52	
218.83273	50	
218.89308	52	
219.90070	76	
223.96056	168	
223.97672	94	
224.00370	92	
224.97877	60	
225.83816	54	
228.89384	94	
229.86367	74	
229.95401	380	1+
230.89107	140	
231.94975	108	
232.03400	66	
232.44000	82	
232.82764	78	
232.89886	108	
232.95140	62	
233.13143	96	
233.82546	72	
233.84053	52	
233.94382	78	
234.82916	62	
234.89723	50	
234.95340	62	
236.80330	78	
238.84448	70	
239.86383	52	
240.84024	580	1+
240.85104	210	
240.96263	66	
241.84472	502	1+
241.98624	58	
242.14732	66	
243.10519	80	
243.83709	70	
244.84061	64	
244.90606	62	
246.85501	72	
247.04780	50	
247.86317	62	
247.96638	156	
248.89755	130	
248.98391	176	1+
249.03368	96	
249.87164	92	
249.96237	90	
250.83877	78	
250.95265	80	
252.83081	76	
252.96825	284	1+
253.83638	70	
253.85775	62	
254.09177	78	
254.90606	58	
254.96294	114	
256.26310	80	
256.81144	70	
256.85313	98	
256.89408	122	
257.86940	68	
258.05292	58	
258.84589	428	
259.83825	66	
259.85351	228	
259.89306	68	
260.83396	60	
260.86028	138	
261.85178	70	
262.86968	84	
264.82385	82	
264.84908	76	
266.84925	92	
267.84189	150	
268.83939	300	
268.85679	58	
268.88307	56	
271.85908	90	
272.38361	82	
274.83524	70	
274.86450	504	1+
275.85013	66	
275.89280	76	
276.85798	880	1+
276.93837	62	
277.86220	598	1+
277.88313	54	
278.83172	50	
278.87792	100	
279.58859	94	
280.86103	56	
281.86866	50	
282.88119	74	
284.86819	136	
286.84806	234	1+
290.85453	110	
290.87131	70	
290.88824	70	
291.57763	70	
292.04132	70	
292.14403	88	
292.82423	52	
292.86750	104	
293.10725	114	
293.89092	60	
294.86446	190	
295.43595	60	
295.89426	72	
296.86019	68	
297.74531	82	
297.83406	66	
297.89018	118	
299.87199	164	
300.87537	172	
301.90190	80	
301.98068	56	
302.14963	70	
302.81998	174	1+
302.90542	62	
304.15716	64	
306.88266	50	
306.91067	66	
307.11947	66	
309.86493	58	
310.86883	78	
312.12547	90	
315.84418	70	
315.88751	70	
316.22394	76	
318.77066	78	
319.95123	56	
321.82995	78	
321.92893	80	
324.89261	74	
326.76283	66	
327.90055	82	
330.02971	104	
330.18789	64	
333.90673	54	
335.86441	62	
336.69267	84	
336.76694	74	
339.29134	68	
340.80568	76	
END IONS

###FS:    #m/z: 322.92936 #charge 1+
###MS: 146
###MSMS: 147
BEGIN IONS
TITLE=Cmpd 109, +MS2(322.9294), 28.0-35.0eV, 3.2min #147
RTINSECONDS=189.707
SCANS=146-147
PEPMASS=322.92936	285488
CHARGE=1+
60.42810	30	
143.85737	34	
143.97957	32	
193.13484	40	
193.88966	52	
195.91928	68	
200.88140	84	
200.90093	70	
201.04163	82	
201.06933	68	
202.92802	94	
205.94795	50	
206.92349	76	
206.94493	62	
212.87625	36	
215.14507	62	
219.06548	74	
220.87835	32	
221.96496	54	
223.88808	90	
223.90631	68	
223.96138	64	
225.86175	54	
226.95737	54	
233.93278	66	
234.82361	72	
238.02593	80	
238.57173	32	
238.90953	92	
238.93978	116	
239.04849	132	1+
239.07567	56	
239.78504	70	
239.83824	76	
239.90309	58	
240.07987	68	
240.65144	54	
240.82611	76	
240.93971	2556	
241.23218	32	
241.28411	32	
241.82998	56	
241.85157	26	
241.91214	28	
241.94116	1400	
241.97561	26	
242.06249	30	
242.45922	26	
242.81642	74	
242.94120	5616	1+
243.23172	28	
243.82585	82	
244.06948	30	
244.10585	32	
244.13022	46	
244.26444	26	
244.82157	50	
244.84292	118	
244.93958	1430	1+
245.03706	28	
245.79687	32	
246.49412	38	
246.86050	68	
246.97294	220	
247.69163	26	
247.84862	72	
248.84470	44	
248.97377	78	
249.34095	32	
249.97268	58	
250.93252	80	
251.06480	68	
251.93136	84	
254.44213	28	
254.91025	56	
255.01440	74	
256.89252	66	
257.84658	200	1+
258.17932	60	
258.43765	96	
258.83580	46	
258.88399	30	
259.83737	58	
259.89937	48	
259.91977	70	
260.45499	84	
260.83454	124	
260.85970	54	
261.83224	140	
261.89965	80	
262.83108	72	
263.21904	64	
264.71711	30	
265.06105	78	
265.29302	26	
265.45653	30	
266.06546	74	
266.86110	72	
267.12215	32	
268.80209	54	
268.94972	72	
269.85233	58	
271.80076	78	
275.98881	36	
276.91633	32	
278.85230	66	
278.87638	92	
278.90196	54	
278.93414	48	
279.09202	926	1+
279.21670	30	
279.23999	36	
279.66025	26	
279.91193	70	
280.21200	28	
280.39816	28	
280.83838	46	
280.85895	66	
281.92774	66	
281.95047	40	
281.96700	56	
282.02674	80	
282.81096	34	
282.85978	212	1+
282.88694	200	1+
283.07978	98	
284.09731	30	
284.29370	474	
284.69959	28	
284.87979	62	
285.22188	98	
287.18682	54	
289.88175	66	
291.43935	72	
291.88301	132	
294.50584	34	
296.12883	70	
297.12681	48	
298.89028	62	
299.80803	72	
300.87655	48	
303.11489	74	
304.87079	70	
304.90274	68	
307.89089	116	
310.11977	70	
310.76475	42	
310.88412	50	
314.16581	52	
315.82687	86	
322.18920	84	
322.78651	40	
323.87960	58	
324.23982	84	
324.33694	38	
325.32840	36	
325.90214	78	
END IONS

###FS:    #m/z: 340.93968 #charge 1+
###MS: 146
###MSMS: 148
BEGIN IONS
TITLE=Cmpd 110, +MS2(340.9397), 28.0-35.0eV, 3.2min #148
RTINSECONDS=190.48
SCANS=146,148
PEPMASS=340.93968	138304
CHARGE=1+
190.94981	64	
192.91813	70	
205.96888	60	
208.95801	62	
211.06153	116	
213.93609	146	
214.93982	56	
216.09671	60	
216.86993	68	
216.93346	74	
220.87399	82	
220.89218	72	
222.96313	66	
223.88084	62	
223.97668	76	
225.82693	56	
225.84333	74	
227.10379	84	
227.83159	80	
228.84675	172	
228.89647	68	
228.94778	124	
230.87941	68	
230.97078	66	
231.89564	60	
232.00420	72	
233.89854	88	
233.95146	94	
235.02700	90	
236.88174	68	
236.89409	66	
236.90734	66	
237.92342	80	
238.81868	68	
238.83750	84	
238.85341	180	
238.88486	68	
239.10495	66	
239.84386	112	
239.94921	64	
239.98487	70	
240.83566	162	
240.85114	82	
240.87784	70	
241.84270	1182	1+
242.83556	56	
242.93953	108	
243.83178	80	
244.83340	108	
245.94911	60	
246.97691	162	
249.99181	66	
250.98125	56	
254.86937	60	
254.94375	72	
255.07932	160	
255.09869	78	
255.38097	60	
255.90527	92	
256.86649	80	
257.40459	190	
257.85302	64	
257.93096	62	
258.84358	326	
258.87196	70	
259.00434	66	
259.38788	64	
259.85054	370	
259.86823	118	
259.91637	74	
259.95964	70	
260.83642	1038	1+
261.90362	56	
262.82478	72	
262.88430	64	
264.07053	70	
266.78902	94	
266.84021	64	
267.13621	86	
267.79487	68	
268.84061	336	1+
269.82194	64	
269.87045	62	
270.83179	134	
270.99135	80	
272.84394	56	
272.98994	88	
273.83846	68	
274.86288	240	
274.89023	166	
274.97718	66	
275.86466	278	
275.88489	110	
276.39492	88	
276.85644	576	
277.85942	376	
277.92415	74	
277.96823	114	
278.84301	1196	1+
278.89291	60	
279.88652	68	
279.90289	56	
280.86699	90	
281.86259	68	
282.86472	98	
283.54260	66	
283.87128	56	
283.92304	90	
283.93988	86	
284.93756	58	
286.89158	64	
288.83544	76	
289.83583	68	
290.13093	70	
293.08090	74	
293.18394	68	
293.40260	82	
293.88871	70	
294.86551	492	1+
295.68516	96	
295.85181	60	
297.91024	66	
298.89042	72	
299.87655	178	
300.42084	88	
300.87718	76	
302.85407	136	
303.86587	78	
306.87232	66	
307.89042	58	
308.27387	70	
309.87346	68	
312.05171	66	
316.76328	56	
321.73937	68	
322.28639	66	
324.83269	64	
326.02647	84	
326.13981	72	
326.17700	72	
326.78781	76	
326.95410	80	
329.87169	90	
333.87329	78	
334.06864	84	
337.82931	88	
339.23188	66	
342.22274	70	
342.31992	62	
342.90349	72	
343.16988	80	
343.32444	76	
344.06664	66	
344.17151	70	
344.25557	80	
END IONS

###FS:    #m/z: 336.94485 #charge 1+
###MS: 146
###MSMS: 149
BEGIN IONS
TITLE=Cmpd 111, +MS2(336.9449), 28.0-35.0eV, 3.2min #149
RTINSECONDS=191.252
SCANS=146,149
PEPMASS=336.94485	20866
CHARGE=1+
189.85696	70	
196.89501	68	
198.95611	88	
199.11038	58	
203.94594	78	
209.94600	52	
210.88515	56	
211.94562	254	
212.87807	84	
212.93425	330	1+
213.90011	54	
215.88754	100	
217.77632	40	
217.97255	56	
223.83705	74	
223.96716	50	
224.84051	64	
224.97487	46	
226.83900	46	
226.89282	74	
226.94959	142	
227.89484	76	
228.84816	72	
228.89289	44	
229.87979	64	
229.95103	52	
230.88848	156	
231.88817	76	
231.95152	146	
232.88587	60	
235.89825	42	
236.83594	38	
236.85833	92	
236.90378	52	
237.85316	50	
237.89505	78	
238.85432	148	
238.88848	62	
238.93806	40	
239.84770	100	
239.97936	60	
240.06292	94	
240.68172	62	
240.83739	624	1+
241.84044	412	1+
241.86015	88	
243.83802	306	
244.83143	82	
244.84857	38	
244.87916	44	
245.89682	86	
246.86055	72	
246.97222	110	
247.96289	126	
248.88064	72	
248.89914	192	
250.41738	100	
250.82754	72	
250.84130	68	
250.94814	120	
250.98453	62	
251.87683	66	
252.41482	76	
252.96857	84	
253.83317	62	
253.90547	72	
254.07992	46	
254.83394	58	
254.86912	78	
254.91250	44	
254.96385	82	
255.07097	46	
256.84850	72	
256.86881	68	
257.85087	108	
257.93384	44	
258.84876	508	1+
258.86835	48	
259.90846	54	
262.21965	74	
262.83684	58	
263.39015	118	
264.86113	68	
266.98575	60	
267.84252	84	
268.83682	164	
269.83332	80	
271.85632	100	
271.91289	114	
272.02094	62	
273.59088	74	
273.91109	82	
274.15990	68	
274.59737	42	
274.85656	204	
274.88036	68	
275.86600	180	
275.96405	60	
276.85740	752	1+
277.27745	40	
277.83358	46	
278.42562	84	
278.84089	136	
278.98937	52	
279.85171	134	
279.96829	54	
280.22530	86	
280.86711	120	
282.87696	40	
283.03202	56	
283.06761	48	
283.65374	42	
283.86141	126	
284.24397	74	
285.84855	66	
286.85113	444	1+
289.78987	64	
290.12445	72	
292.85199	70	
292.88558	48	
293.10674	292	
293.80463	74	
293.84898	66	
294.12229	82	
294.86254	246	1+
295.80854	66	
295.89020	78	
295.90449	72	
296.23844	52	
296.89174	94	
297.89121	48	
298.83929	58	
299.40630	38	
299.84826	52	
299.87187	48	
299.91878	58	
300.88071	58	
302.86281	66	
305.86199	44	
306.11972	62	
306.87847	66	
307.87999	58	
308.86729	72	
309.86732	72	
310.88614	70	
311.83532	42	
312.86580	74	
313.85269	76	
317.43263	78	
317.81536	60	
321.89378	84	
324.88875	92	
326.54317	68	
326.96973	64	
334.17629	64	
337.07141	80	
338.05955	64	
END IONS

###FS:    #m/z: 322.92944 #charge 1+
###MS: 150
###MSMS: 151
BEGIN IONS
TITLE=Cmpd 112, +MS2(322.9294), 28.0-35.0eV, 3.3min #151
RTINSECONDS=194.921
SCANS=150-151
PEPMASS=322.92944	268124
CHARGE=1+
75.81270	30	
82.39809	58	
89.74654	62	
151.00185	34	
172.12830	32	
186.07582	68	
195.78736	56	
201.04373	272	
203.95095	76	
205.94792	84	
207.97819	226	1+
210.87422	34	
212.87770	60	
216.82839	66	
219.05309	66	
220.91610	66	
221.98302	66	
222.04166	78	
223.88797	68	
223.96177	104	
224.94000	100	
225.91378	32	
225.93921	60	
225.95417	70	
226.89657	60	
226.96073	38	
227.10367	74	
227.81505	64	
228.91364	66	
230.83502	38	
230.85366	40	
231.05666	62	
233.12009	82	
233.57876	74	
233.91193	46	
234.05490	70	
234.34574	34	
236.90741	122	
238.87920	54	
238.94162	240	
239.90413	32	
240.08205	66	
240.46669	34	
240.82633	62	
240.83940	62	
240.87060	40	
240.91388	70	
240.93917	2332	
241.86056	52	
241.94202	1942	
242.44487	32	
242.83145	68	
242.87932	66	
242.91383	34	
242.94091	6094	1+
243.06683	72	
243.22798	50	
243.26800	46	
243.31994	30	
243.55711	28	
243.82584	96	
243.86068	70	
244.04812	36	
244.82435	52	
244.86017	72	
244.93991	1408	1+
245.09716	50	
245.60838	32	
245.68332	38	
246.32175	32	
246.46908	28	
246.82572	76	
246.85081	48	
247.02320	54	
248.84808	62	
249.02028	68	
249.98802	72	
250.95200	70	
254.85913	62	
254.99267	54	
255.07134	52	
257.85601	48	
258.44351	94	
258.84677	50	
258.90796	58	
260.82983	76	
260.93278	92	
261.84608	76	
262.82639	28	
263.95873	72	
263.98237	84	
265.05857	56	
266.85918	140	
267.94137	68	
268.93762	36	
268.97979	46	
269.02989	78	
269.86878	66	
273.84090	52	
274.99024	64	
276.84414	38	
277.85427	64	
278.84780	76	
278.98531	84	
279.00445	72	
279.09192	714	1+
279.29091	28	
279.32353	58	
280.25820	70	
280.80139	42	
281.06032	68	
281.21507	72	
281.82903	48	
281.85276	146	
282.28028	80	
282.88744	36	
282.96394	30	
283.28228	34	
283.96028	46	
284.02030	52	
284.19060	34	
284.29432	488	1+
284.80929	60	
284.87790	48	
285.38591	86	
285.88400	86	
285.96615	72	
288.21314	28	
291.05688	52	
292.80580	72	
297.16684	50	
297.84065	54	
298.86951	42	
299.78256	84	
302.16474	34	
303.88066	78	
303.93423	74	
304.02196	46	
305.87478	62	
308.16821	74	
309.23421	46	
311.13057	48	
312.84181	34	
314.27036	38	
314.88683	64	
318.08260	76	
321.79680	72	
321.81449	34	
321.93759	74	
323.88169	66	
323.89717	74	
325.31560	74	
326.17712	100	
326.24818	92	
327.28959	108	
END IONS

###FS:    #m/z: 340.93990 #charge 1+
###MS: 150
###MSMS: 152
BEGIN IONS
TITLE=Cmpd 113, +MS2(340.9399), 28.0-35.0eV, 3.3min #152
RTINSECONDS=195.694
SCANS=150,152
PEPMASS=340.93990	135410
CHARGE=1+
47.60629	58	
96.77289	88	
160.75416	80	
192.92687	52	
195.07312	62	
200.87625	96	
205.97256	66	
206.96066	78	
206.98191	70	
207.02779	74	
213.93883	104	
214.94119	68	
217.88766	80	
218.88568	88	
220.39797	106	
220.41792	114	
222.95561	80	
222.97066	52	
223.10408	92	
225.86190	102	
226.90599	76	
228.13556	78	
228.84283	66	
228.93742	86	
229.01929	80	
229.84331	70	
230.94418	56	
231.95723	114	
235.05885	94	
236.91654	96	
237.83448	72	
237.99528	70	
239.82128	66	
239.86509	80	
240.83051	202	
240.84351	164	
240.86260	78	
241.43063	68	
241.84251	608	1+
241.87935	56	
241.94335	120	
242.91551	78	
243.83024	296	1+
244.07718	58	
244.94473	72	
245.44827	86	
245.83506	132	
246.85480	110	
247.39367	72	
248.89277	92	
248.97945	76	
249.09805	74	
250.94413	70	
252.07747	110	
252.86385	58	
252.89148	66	
254.91438	84	
254.94189	84	
254.95941	72	
255.05762	72	
255.10635	78	
255.87187	56	
255.89767	64	
256.18063	64	
256.85090	70	
256.87048	62	
256.88966	66	
256.90762	76	
257.07968	78	
257.26644	66	
257.85165	78	
257.93632	52	
258.77542	52	
258.84708	342	
258.96485	52	
259.85367	474	1+
259.91271	68	
260.02922	82	
260.83620	226	
261.83606	152	
262.85488	60	
262.87267	60	
262.91239	56	
262.93215	68	
263.87861	74	
264.40954	70	
264.86697	70	
266.64444	104	
266.84132	98	
266.86109	60	
267.84633	60	
268.83960	286	1+
270.82764	78	
271.94624	84	
272.44842	120	
273.86083	54	
274.42628	108	
274.85848	494	1+
274.87705	196	
275.88662	82	
275.90724	62	
276.85533	558	
276.88729	70	
277.86655	274	
277.94637	134	
278.84629	734	1+
279.09792	52	
280.00172	56	
281.05900	80	
281.08800	68	
281.43113	82	
281.82080	82	
281.86184	74	
282.80303	54	
282.86694	70	
283.17480	76	
284.93153	56	
285.16611	86	
286.85196	74	
287.87453	54	
288.12606	58	
289.80453	92	
292.13998	70	
292.19659	62	
292.86658	66	
292.89613	68	
293.85643	58	
293.87106	68	
294.18355	82	
294.86399	164	
295.86849	100	
296.12032	70	
296.85178	118	
297.89693	116	
298.87745	146	
300.88349	118	
301.86306	160	
301.88054	72	
303.86793	80	
304.40980	74	
305.90269	84	
310.91626	102	
312.08679	80	
312.80496	70	
312.83106	54	
314.13761	64	
317.05838	52	
321.73739	72	
323.08414	58	
324.99197	70	
325.89801	78	
329.38293	94	
331.72735	62	
335.14904	52	
341.27537	66	
343.88878	88	
END IONS

###FS:    #m/z: 336.94498 #charge 1+
###MS: 150
###MSMS: 153
BEGIN IONS
TITLE=Cmpd 114, +MS2(336.9450), 28.0-35.0eV, 3.3min #153
RTINSECONDS=196.466
SCANS=150,153
PEPMASS=336.94498	19212
CHARGE=1+
98.02089	80	
123.53195	74	
126.10979	60	
160.92994	88	
182.87200	92	
192.86675	72	
196.88345	64	
196.96051	58	
201.01919	54	
208.84110	86	
209.95148	58	
210.88642	50	
211.94462	232	
212.88014	182	
213.83551	64	
213.88073	94	
213.93793	174	
214.88014	78	
215.88202	60	
218.90390	54	
219.64193	70	
219.90765	74	
220.83545	104	
221.84390	78	
222.84361	74	
222.97973	96	
223.97384	84	
224.84403	60	
224.95480	66	
224.97333	72	
225.83985	68	
226.86678	60	
228.20594	94	
228.84215	382	1+
228.88019	56	
228.89475	74	
229.03776	66	
229.95039	62	
230.88969	198	
230.96141	54	
231.11645	80	
231.89202	100	
231.95071	286	
234.92740	110	
234.94435	76	
236.84886	66	
236.86403	78	
236.90011	128	
238.84321	84	
238.86027	68	
238.88791	76	
239.85051	134	
239.92209	114	
240.83843	126	
241.83845	438	1+
243.10511	80	
243.84763	130	
244.84079	64	
246.85514	106	
246.96859	54	
247.04572	74	
247.96522	60	
248.89822	60	
248.91584	112	
249.98609	52	
250.82736	76	
250.94430	56	
250.98725	54	
251.82826	64	
251.96907	60	
252.96966	180	
254.96429	202	
255.08939	62	
256.87097	72	
256.89343	150	
257.85399	74	
257.91308	62	
257.94144	150	
258.84570	1034	1+
258.96915	92	
259.43749	102	
263.14319	82	
263.57185	100	
263.97265	72	
264.86090	76	
264.91109	66	
265.62890	80	
265.97554	52	
265.98928	66	
266.79095	60	
266.86648	66	
267.83868	504	1+
267.90546	92	
268.97973	68	
269.88555	88	
270.27884	78	
270.97727	72	
271.84951	150	
274.01793	50	
274.85838	446	1+
274.89647	66	
275.43017	96	
275.81106	66	
275.88588	64	
275.94340	52	
276.85889	672	1+
276.87765	158	
277.75281	50	
277.83502	58	
277.92377	70	
278.82964	74	
279.09392	84	
279.42034	50	
279.86161	82	
279.90690	92	
279.93588	64	
280.09786	74	
280.84655	54	
280.87758	60	
281.05218	82	
282.87505	92	
283.79543	82	
283.87417	56	
283.94785	66	
284.86344	92	
285.85157	386	1+
287.28501	88	
290.86948	74	
292.86647	96	
293.10596	252	
293.85319	222	1+
293.89333	62	
295.87581	90	
296.23853	72	
296.89440	56	
297.09689	72	
297.82774	74	
298.13715	76	
299.87189	62	
301.86571	64	
302.81776	50	
304.85777	82	
307.36053	100	
307.43577	98	
309.86728	58	
310.86646	80	
311.15209	70	
313.87864	60	
315.87473	64	
317.87659	62	
320.61483	78	
321.91345	88	
324.94345	100	
326.88281	60	
327.05410	66	
334.09516	58	
334.21837	60	
341.17522	66	
END IONS

###FS:    #m/z: 340.93984 #charge 1+
###MS: 154
###MSMS: 155
BEGIN IONS
TITLE=Cmpd 115, +MS2(340.9398), 28.0-35.0eV, 3.3min #155
RTINSECONDS=200.125
SCANS=154-155
PEPMASS=340.93984	137248
CHARGE=1+
199.06693	68	
200.88126	52	
207.03669	86	
208.83952	68	
210.93444	82	
210.98603	60	
212.87773	58	
213.93984	86	
214.11398	52	
215.09276	66	
216.89547	66	
217.93456	58	
219.87674	58	
221.86437	52	
222.91157	76	
222.97948	114	
224.97638	98	
225.94304	70	
226.85196	60	
226.88104	64	
226.94447	60	
227.83698	78	
228.84255	78	
229.85468	60	
230.88736	88	
231.04369	64	
231.88999	68	
231.94724	150	
233.89228	212	
233.94022	98	
235.92962	66	
236.15798	72	
237.06229	58	
237.86267	168	1+
237.90242	54	
238.86463	196	1+
238.88396	84	
239.82726	84	
239.84996	64	
239.91788	72	
240.93309	76	
241.12361	82	
241.84073	518	1+
241.87311	212	1+
241.94241	66	
241.96162	68	
243.41167	100	
243.82856	198	1+
243.84266	98	
243.90007	74	
243.96735	70	
244.84962	140	
244.91379	70	
245.84332	82	
246.84988	118	
246.97210	64	
249.96200	126	
250.82940	62	
251.24378	68	
251.89225	86	
251.92363	66	
252.90271	52	
252.92834	70	
253.83723	74	
254.85747	70	
254.96840	166	
255.87385	76	
256.85944	198	1+
256.89156	74	
256.91199	70	
258.84780	724	1+
258.93531	84	
259.88689	64	
260.83713	776	1+
262.85666	56	
263.87076	88	
264.86475	464	1+
264.88345	56	
266.84529	86	
267.13011	68	
267.86094	98	
268.84063	328	1+
268.87071	56	
268.95746	74	
270.82681	100	
271.44624	84	
271.86333	186	1+
272.84155	114	
272.87117	224	1+
272.91477	64	
272.93507	86	
273.03456	60	
273.81784	80	
273.85247	392	1+
276.85593	486	
277.86412	628	
277.92428	74	
277.97310	66	
278.84611	1030	1+
278.86257	424	
278.88676	72	
278.93248	66	
279.91425	72	
280.22954	72	
280.92091	64	
281.01477	70	
281.85863	118	
281.88869	62	
282.00045	66	
282.87903	56	
284.18178	94	
284.76794	78	
285.02923	56	
285.89397	76	
286.14970	80	
288.84054	112	
289.41781	98	
289.78823	70	
290.85921	56	
290.93205	66	
291.33488	84	
292.39614	56	
292.89802	80	
293.79229	76	
293.87611	86	
293.97265	72	
293.99605	72	
294.85917	120	
294.89396	68	
295.97713	82	
296.85557	272	
297.43396	80	
297.89562	56	
298.82645	68	
299.06016	80	
299.31737	84	
299.87146	122	
300.88355	124	
301.40931	72	
301.85915	296	1+
302.16650	68	
302.80928	88	
303.88289	72	
304.09037	64	
304.83388	54	
306.82456	70	
306.86768	68	
306.88712	78	
308.87333	108	
309.13023	78	
310.43143	68	
311.85706	66	
312.86387	66	
319.04703	64	
321.92659	86	
323.20560	60	
324.85914	68	
326.17082	72	
328.18945	86	
329.63512	58	
336.90697	70	
338.23567	88	
339.80249	56	
340.76731	68	
345.35246	88	
END IONS

###FS:    #m/z: 363.95545 #charge 1+
###MS: 154
###MSMS: 156
BEGIN IONS
TITLE=Cmpd 116, +MS2(363.9555), 28.0-35.0eV, 3.4min #156
RTINSECONDS=200.898
SCANS=154,156
PEPMASS=363.95545	49594
CHARGE=1+
100.68925	196	
131.11872	108	
191.92678	60	
192.90457	76	
193.08543	72	
193.91893	72	
198.87803	64	
205.94975	84	
208.86919	84	
209.94611	210	
210.06362	86	
210.88331	68	
212.87572	210	1+
221.95363	78	
222.95113	246	
223.68582	76	
223.79422	80	
224.84242	74	
224.94742	88	
224.97495	68	
225.88566	78	
225.97149	126	
226.94592	850	1+
227.84993	72	
228.06313	76	
228.84124	72	
228.89466	86	
228.94165	1504	1+
229.80410	78	
230.88860	424	1+
231.83950	102	
232.88012	72	
234.09775	82	
236.84870	60	
237.06146	86	
237.87428	70	
238.93864	98	
239.84019	78	
239.88055	72	
240.82230	90	
240.94076	454	
240.96444	78	
241.93919	1914	1+
242.85999	80	
242.94195	1282	1+
243.84455	62	
244.81607	70	
244.93897	346	
244.95630	368	
245.21938	78	
245.90098	60	
245.94493	172	
246.81027	80	
246.95282	490	1+
247.89694	186	1+
248.02523	60	
248.79762	94	
249.79557	270	1+
250.79789	188	1+
251.07030	112	
254.91441	68	
258.84786	146	
260.81772	70	
260.83181	218	
260.85148	70	
260.87317	72	
260.96964	82	
261.82798	90	
261.84149	66	
262.84436	80	
263.84087	78	
263.88683	78	
264.92713	74	
265.87917	78	
265.98529	66	
266.81443	150	
266.84767	98	
266.86998	114	
267.80830	320	1+
267.96961	60	
268.95629	232	1+
270.84985	86	
272.63724	90	
275.86850	82	
275.91742	70	
276.38886	72	
276.81154	106	
276.87046	78	
277.10771	74	
277.85692	128	
278.35594	74	
278.41933	110	
278.84723	152	
279.80620	78	
279.84307	120	
280.79161	408	1+
281.84435	66	
282.78582	134	
282.79993	96	
282.82748	62	
282.96592	78	
283.07521	74	
283.79103	70	
284.82527	174	
284.89456	80	
285.82776	68	
286.82492	208	
286.84193	64	
287.86844	68	
288.02870	68	
289.10668	70	
289.88551	112	
290.08255	60	
290.84435	78	
290.86329	72	
293.82986	74	
294.87116	172	
295.01807	76	
296.80697	216	
296.84975	74	
296.88530	108	
297.80183	1112	1+
297.92496	66	
298.80379	940	1+
299.41949	86	
300.80052	552	1+
300.84432	72	
301.86322	78	
302.86549	196	
303.02703	74	
303.85764	76	
304.43962	70	
304.83822	68	
306.78175	94	
306.84564	70	
308.83981	116	
309.87769	86	
314.84969	72	
318.82341	68	
318.95513	68	
319.38481	88	
320.01710	68	
321.81686	74	
321.86275	70	
322.81724	72	
323.80424	70	
323.82214	138	
324.02241	136	
324.79310	66	
324.81080	76	
324.95656	68	
326.40574	72	
326.87873	94	
327.34473	76	
327.88498	62	
328.00939	72	
330.06290	70	
333.01661	80	
333.76362	68	
336.94592	110	
337.17753	72	
339.85874	66	
341.37066	74	
349.91531	62	
350.40470	90	
352.88261	60	
END IONS

###FS:    #m/z: 359.96073 #charge 1+
###MS: 154
###MSMS: 157
BEGIN IONS
TITLE=Cmpd 117, +MS2(359.9607), 28.0-35.0eV, 3.4min #157
RTINSECONDS=201.67
SCANS=154,157
PEPMASS=359.96073	14182
CHARGE=1+
74.43756	52	
189.96024	80	
200.87464	70	
201.89249	84	
209.00036	66	
209.88606	68	
209.94626	68	
215.97043	64	
216.84843	62	
217.85480	54	
218.06879	78	
221.89863	134	
222.95249	98	
223.88607	130	
224.94708	230	
226.88164	56	
226.94644	378	
227.09993	84	
227.92974	80	
228.94198	352	
232.05437	66	
232.09577	76	
234.05103	54	
234.88194	58	
235.79164	54	
235.84439	80	
236.85619	50	
236.98306	66	
238.02401	70	
238.95563	206	1+
240.82958	120	
240.93840	1164	1+
242.95961	70	
243.89635	56	
244.90251	84	
244.91557	72	
244.95707	502	
245.83151	78	
246.80262	78	
246.95194	542	1+
247.10186	56	
248.80214	86	
249.08801	72	
250.79840	76	
250.83922	92	
250.89450	48	
251.85718	66	
252.87681	198	
252.94615	68	
252.96135	106	
255.10066	74	
255.47538	78	
257.06165	78	
258.83286	176	
258.97123	140	
259.84304	78	
260.82600	220	1+
261.92857	64	
262.94597	70	
263.10353	66	
263.97051	90	
264.82378	186	
265.81271	610	1+
265.93326	80	
265.97159	50	
266.79730	68	
268.81269	94	
268.90706	136	
270.80121	54	
270.90608	68	
273.96682	68	
274.85763	72	
275.81146	50	
276.80130	250	1+
276.86230	56	
277.85826	76	
279.80006	106	
279.85384	84	
279.91612	144	
280.79176	560	1+
280.83706	64	
280.94742	66	
281.83590	70	
281.84931	76	
281.87002	84	
282.87532	108	
283.85042	66	
284.79893	64	
287.85358	76	
288.80400	56	
288.85834	80	
289.86108	66	
290.80258	58	
290.86525	60	
290.98055	88	
291.97104	114	
292.86640	60	
293.12295	76	
293.90555	72	
294.81586	54	
296.80847	88	
296.88581	58	
296.92353	72	
297.80724	128	
297.88912	66	
298.80380	996	1+
298.91142	68	
299.00113	106	
299.82162	58	
300.79110	54	
300.86800	228	1+
301.02550	78	
301.85467	54	
302.90814	70	
302.99292	72	
305.02673	62	
305.43714	74	
305.92182	68	
309.44589	78	
309.75049	72	
314.38816	108	
314.83300	70	
314.94777	76	
314.96739	68	
315.82818	66	
316.81331	212	
318.83227	70	
318.93068	60	
319.05346	66	
319.81108	78	
320.95788	66	
321.82218	70	
322.15373	56	
323.01830	82	
324.01677	66	
324.79482	84	
326.90083	62	
328.75280	80	
328.88852	68	
333.38198	86	
333.43805	98	
335.87286	80	
336.94743	56	
339.83854	82	
340.19852	64	
341.18893	64	
341.81536	72	
342.18352	68	
343.70668	60	
347.80755	80	
349.04259	62	
349.91734	110	
350.79056	70	
356.14233	94	
357.25537	94	
358.19811	58	
358.78210	78	
360.15284	102	
360.39098	88	
END IONS

###FS:    #m/z: 363.95544 #charge 1+
###MS: 158
###MSMS: 159
BEGIN IONS
TITLE=Cmpd 118, +MS2(363.9554), 28.0-35.0eV, 3.4min #159
RTINSECONDS=205.322
SCANS=158-159
PEPMASS=363.95544	47412
CHARGE=1+
175.93844	64	
189.86370	74	
191.85848	80	
196.87784	70	
207.88611	214	1+
209.94363	346	
210.93320	78	
212.87796	372	1+
218.96739	82	
222.86205	64	
222.95151	350	1+
223.85885	70	
224.82959	90	
224.88764	136	
224.95151	288	1+
224.97030	98	
226.82991	82	
226.94714	1256	1+
227.87959	60	
227.93084	132	
228.90023	76	
228.94099	1074	1+
229.01937	70	
229.89718	70	
230.86087	76	
230.88913	342	1+
231.85270	70	
231.90480	76	
232.88284	132	
234.92664	72	
235.88064	74	
238.06508	64	
238.84106	76	
238.86398	72	
238.93763	60	
239.06726	82	
240.94305	368	
240.96448	326	1+
241.09141	62	
241.93902	2102	1+
242.86213	102	
242.89251	66	
242.94002	1852	1+
243.83270	106	
243.89667	86	
244.81779	96	
244.95809	630	
244.99831	66	
245.83715	100	
245.86801	66	
246.80466	98	
246.95269	434	
247.81227	148	
248.80346	262	
248.85288	126	
248.89733	316	1+
250.94810	80	
251.00057	70	
252.89530	78	
253.07971	100	
253.90571	80	
254.86868	100	
255.79559	74	
255.88561	74	
256.84029	114	
256.93158	66	
257.50702	96	
257.90707	86	
257.94441	84	
258.84376	308	1+
260.84547	66	
260.96672	262	1+
261.01831	86	
261.83156	90	
261.88807	62	
261.98548	66	
262.05711	80	
262.65536	64	
262.82642	142	
263.05157	66	
263.09927	80	
263.82520	78	
263.84092	80	
264.81808	108	
264.84320	70	
265.81398	448	1+
265.84290	68	
266.78595	150	
266.81566	300	1+
266.86386	78	
266.96581	74	
268.80676	66	
268.84016	120	
268.92136	88	
268.96945	66	
269.80793	94	
269.95133	66	
269.96886	150	
270.00171	84	
270.11465	70	
270.81538	74	
273.09534	64	
275.87625	72	
276.02730	90	
276.86038	90	
276.88886	70	
277.85427	74	
278.51373	70	
278.80084	386	1+
278.84198	68	
280.79379	950	
280.87950	72	
281.78373	64	
281.88641	114	
282.79151	116	
283.07066	174	
283.85074	144	
284.82786	166	
284.85291	74	
285.78433	94	
286.82454	74	
289.40127	70	
289.82770	84	
292.94218	86	
294.88960	78	
296.80709	62	
296.83246	80	
297.81407	346	
298.80302	888	1+
299.81970	66	
299.87237	112	
300.80227	524	1+
301.86242	222	1+
302.80076	148	
303.00599	72	
303.11844	72	
303.85461	168	
304.79958	74	
304.91984	86	
307.13225	88	
307.84071	70	
311.01581	78	
312.80085	74	
314.49236	80	
314.80873	64	
316.81033	210	
317.93722	212	1+
319.82345	106	
320.80639	70	
320.85246	64	
321.82425	142	
322.82608	112	
322.88377	72	
322.92528	78	
323.82660	78	
325.28674	118	
326.91170	94	
330.18601	82	
330.47792	90	
336.94498	66	
337.50888	100	
340.09932	68	
347.77074	86	
350.40221	74	
352.88587	108	
360.86872	82	
362.82156	68	
364.85210	70	
365.83797	70	
367.28584	68	
END IONS

###FS:    #m/z: 359.96115 #charge 1+
###MS: 158
###MSMS: 160
BEGIN IONS
TITLE=Cmpd 119, +MS2(359.9612), 28.0-35.0eV, 3.5min #160
RTINSECONDS=206.096
SCANS=158,160
PEPMASS=359.96115	12518
CHARGE=1+
185.92664	62	
198.12903	60	
202.12605	94	
202.87202	66	
206.95040	78	
207.94391	78	
209.94442	66	
210.93826	74	
217.09973	66	
220.96254	72	
221.83680	66	
222.95301	298	
222.96774	58	
223.03810	56	
223.88784	76	
224.04832	52	
224.95125	122	
224.96686	210	1+
225.88772	76	
226.90752	74	
226.94644	690	
227.88172	88	
228.01519	58	
228.85968	68	
228.94006	762	1+
229.58822	94	
232.88318	110	
233.84797	82	
234.86584	114	
235.87020	62	
236.84506	70	
236.86213	52	
239.90879	54	
240.83616	72	
240.91414	150	
240.94089	250	
241.94125	100	
242.95608	74	
244.96075	164	
245.43907	88	
245.94132	146	
246.95282	464	
247.14445	76	
247.43560	110	
247.94607	68	
248.80182	162	
248.87097	90	
249.80569	98	
250.18985	50	
250.88558	118	
250.94575	148	
251.04130	82	
252.86992	86	
252.92978	60	
252.95583	70	
253.08245	72	
254.90852	52	
254.99851	68	
255.90740	58	
255.97618	64	
257.78654	82	
259.85102	56	
260.96145	112	
262.51407	70	
263.84481	88	
265.79700	90	
265.81330	60	
265.84901	94	
266.81138	226	1+
267.96757	74	
268.79227	52	
268.81648	88	
269.52575	84	
269.96762	68	
270.04793	64	
270.90219	82	
272.84986	62	
273.85504	72	
273.96932	90	
275.85423	50	
276.86873	52	
278.80221	136	
278.84393	138	
278.87266	66	
279.05916	70	
279.81245	68	
279.85136	84	
279.87809	74	
280.79373	706	1+
284.06190	86	
285.94414	72	
286.82731	64	
287.85969	78	
288.83324	76	
289.28219	92	
289.33860	74	
289.86927	58	
290.81922	90	
291.78781	56	
291.91549	64	
291.97862	54	
292.14209	54	
295.88540	54	
295.93855	64	
296.80322	58	
296.85808	58	
296.95547	62	
297.01247	52	
297.81933	62	
298.14360	66	
298.80338	548	1+
298.88594	78	
300.60382	50	
300.79200	222	1+
300.87017	74	
301.78000	62	
302.18373	50	
302.84550	78	
302.90335	66	
303.10429	74	
305.40013	110	
311.86196	88	
313.95265	72	
314.43597	104	
314.66445	96	
314.82614	64	
314.94977	76	
315.28386	54	
316.16912	56	
316.81453	74	
317.81347	62	
317.92324	64	
318.81017	94	
319.81964	68	
321.82886	52	
322.83078	78	
323.81197	140	
323.83050	54	
323.88184	70	
327.87601	78	
334.77376	58	
336.94676	66	
338.97429	76	
340.93748	62	
342.79235	56	
343.27214	80	
344.79539	52	
348.74932	56	
349.05230	62	
350.00001	70	
356.29543	72	
357.85655	70	
358.15162	76	
358.80493	62	
359.18899	72	
363.22832	62	
END IONS

###FS:    #m/z: 313.92850 #charge 1+
###MS: 158
###MSMS: 161
BEGIN IONS
TITLE=Cmpd 120, +MS2(313.9285), 28.0-35.0eV, 3.5min #161
RTINSECONDS=206.868
SCANS=158,161
PEPMASS=313.92850	5600
CHARGE=1+
49.46703	46	
68.97453	40	
76.30107	16	
76.61030	16	
76.93415	16	
81.58973	16	
81.97284	16	
82.19424	16	
83.02460	16	
84.11120	16	
85.19581	16	
85.48621	16	
86.41516	16	
86.83574	16	
87.91929	16	
88.17854	16	
88.19584	16	
90.19982	16	
90.81664	16	
90.94892	16	
91.53774	16	
91.58591	16	
94.67753	16	
94.77434	16	
97.13670	16	
97.52679	16	
97.69906	16	
97.87027	16	
98.28496	16	
104.48611	16	
109.86554	16	
115.35494	16	
120.10184	16	
120.45198	16	
122.08953	16	
126.55966	16	
128.35630	16	
128.37856	16	
128.41195	16	
129.71768	16	
132.55387	16	
132.57366	16	
134.86972	16	
169.73472	78	
176.61320	18	
182.76232	36	
193.97178	104	
199.07564	38	
204.89310	50	
206.90946	16	
207.97587	54	
209.88580	68	
210.86323	46	
210.87713	76	
212.25649	50	
212.87810	28	
212.95029	30	
212.96931	28	
213.22340	34	
213.58964	16	
215.39340	16	
215.55201	16	
215.94539	68	
215.97419	68	
216.47603	16	
217.38755	16	
217.93843	62	
220.90855	20	
221.88058	68	
227.88053	70	
227.91027	20	
230.06682	82	
231.85611	94	
232.07159	50	
232.83897	28	
232.87572	78	
234.97258	110	
235.95391	70	
236.07631	60	
236.83003	62	
237.12270	44	
237.88551	80	
238.88481	64	
239.07444	20	
240.12963	60	
242.88882	72	
246.90706	56	
246.97230	92	
247.39621	22	
248.94997	134	
248.99110	80	
249.95135	72	
250.94719	48	
251.89816	82	
253.84339	46	
254.92020	86	
255.11433	18	
255.93097	60	
258.94951	58	
259.07585	42	
259.24186	74	
260.95111	76	
261.02794	82	
262.91806	70	
262.94736	164	
264.12496	58	
264.79928	46	
264.82116	68	
264.90001	24	
265.15094	72	
266.09971	30	
266.86734	80	
266.94540	88	
268.87724	58	
269.11250	82	
269.91490	52	
270.27994	98	
271.51109	26	
272.58952	22	
272.80323	36	
272.96547	44	
273.96654	66	
275.83136	66	
275.94366	64	
277.01565	86	
278.02633	52	
279.08787	52	
279.85347	56	
281.94646	18	
286.54117	32	
286.91319	64	
289.91084	66	
289.97799	58	
291.98268	72	
293.16727	56	
295.75899	40	
297.95482	78	
299.84007	62	
301.84652	26	
308.86488	68	
308.89527	74	
310.25213	46	
310.35463	26	
311.24326	28	
311.64172	24	
312.32716	102	
314.24852	52	
314.28103	234	
317.16327	38	
318.30836	56	
END IONS

###FS:    #m/z: 322.92937 #charge 1+
###MS: 162
###MSMS: 163
BEGIN IONS
TITLE=Cmpd 121, +MS2(322.9294), 28.0-35.0eV, 3.5min #163
RTINSECONDS=210.539
SCANS=162-163
PEPMASS=322.92937	261194
CHARGE=1+
52.16458	72	
91.46618	40	
92.89742	110	
121.41231	48	
191.00413	72	
192.90783	62	
194.39100	32	
201.04547	246	
205.94790	74	
207.92582	54	
207.93706	94	
208.89239	80	
209.88203	60	
213.93071	50	
214.87116	86	
215.06378	72	
217.89111	88	
217.96809	50	
217.98904	76	
218.89654	46	
219.01259	46	
219.95499	66	
221.94836	106	
222.94452	66	
223.95970	100	
224.91439	74	
225.89334	88	
225.93926	88	
226.88178	34	
226.91137	96	
227.86671	32	
228.38057	34	
228.85233	62	
228.88745	76	
229.83797	42	
231.97977	38	
233.95905	64	
234.99705	58	
238.09012	72	
238.89430	64	
238.93635	92	
238.99108	78	
239.05189	86	
239.07451	80	
240.13704	66	
240.94062	2458	
241.17521	50	
241.22659	36	
241.94201	1828	
242.81809	242	1+
242.88892	54	
242.94126	7354	1+
243.08036	34	
243.10486	38	
243.20286	46	
243.87902	70	
243.90306	30	
244.13053	40	
244.25529	34	
244.81948	38	
244.88303	32	
244.93879	1446	
244.98521	46	
245.14239	52	
246.29155	54	
246.53657	90	
246.75222	34	
246.85288	82	
246.88728	50	
246.97462	104	
247.01306	34	
247.85501	54	
248.11033	58	
248.98141	72	
249.85283	112	
250.94407	66	
251.48370	40	
252.06009	54	
252.87372	74	
253.03955	62	
253.43643	96	
254.87903	82	
254.91536	126	
255.06518	66	
256.85712	36	
256.89017	44	
256.93749	54	
257.00664	76	
257.44398	72	
258.83250	94	
259.82942	68	
259.87663	68	
259.91248	68	
261.82996	116	
261.90565	32	
262.84582	94	
262.87481	56	
262.90819	50	
262.96988	54	
263.83965	130	
263.97839	86	
264.12232	48	
264.21820	50	
264.87283	62	
265.05319	68	
265.87771	74	
266.25361	64	
267.04780	78	
267.78496	74	
267.84711	78	
272.83166	62	
274.90459	64	
274.94927	90	
275.99899	70	
276.84186	80	
278.89910	76	
279.09094	1138	1+
279.22735	40	
280.04875	54	
280.11020	72	
280.67589	32	
281.09551	78	
282.28882	72	
282.82383	32	
283.04144	160	
283.93540	66	
284.03273	74	
284.21301	78	
284.29200	558	1+
284.80321	66	
285.87787	48	
285.98561	50	
286.85861	78	
287.88462	66	
289.75659	40	
289.85877	76	
291.06843	64	
291.87917	66	
292.10634	62	
298.93697	88	
300.95963	78	
304.76754	44	
307.88810	80	
311.39736	82	
313.86360	38	
315.79803	46	
317.41948	72	
318.83201	56	
323.23655	44	
324.43680	34	
324.89247	80	
325.89593	78	
326.15286	80	
327.82474	72	
END IONS

###FS:    #m/z: 363.95525 #charge 1+
###MS: 162
###MSMS: 164
BEGIN IONS
TITLE=Cmpd 122, +MS2(363.9552), 28.0-35.0eV, 3.5min #164
RTINSECONDS=211.31
SCANS=162,164
PEPMASS=363.95525	47124
CHARGE=1+
61.20971	74	
83.57175	66	
196.88653	82	
197.95815	74	
198.01486	66	
212.84739	66	
212.88174	94	
222.44808	86	
223.94871	60	
224.89045	70	
224.95457	98	
226.94717	812	1+
226.97003	108	
227.92964	258	
228.89811	170	
228.94156	974	1+
229.00637	70	
230.88894	400	1+
230.93743	72	
231.83405	72	
232.88840	132	
236.84881	68	
238.12460	78	
238.89029	82	
238.93866	164	
239.01389	80	
240.82997	74	
240.93838	608	
241.83335	80	
241.93931	1462	1+
242.83144	68	
242.86020	58	
242.94157	994	1+
242.96235	170	
243.82268	66	
243.96081	124	
244.06123	70	
244.83890	88	
244.93695	178	
244.95834	268	
244.98220	86	
246.95144	260	
247.97100	74	
248.81375	62	
248.84741	104	
248.90112	72	
249.84826	84	
250.89648	122	
250.96755	126	
255.09113	58	
255.95437	78	
256.85612	66	
258.84446	140	
259.84904	74	
260.83045	202	1+
260.96483	76	
261.96528	78	
262.83541	84	
263.87752	110	
263.89250	60	
264.41550	78	
264.81649	280	1+
264.93296	86	
265.77729	60	
265.83123	92	
265.85968	124	
266.81310	178	
266.85043	70	
267.81335	308	1+
267.88716	58	
267.96262	228	1+
268.79817	84	
268.90119	72	
269.87459	82	
271.82872	62	
271.91360	68	
272.82396	58	
272.84408	74	
273.09761	92	
273.36742	72	
274.90661	110	
274.95138	70	
275.80507	78	
276.19066	66	
276.85849	126	
277.08517	92	
278.79739	102	
278.84168	126	
279.05730	74	
279.84723	228	1+
280.79063	574	1+
280.98865	66	
281.82795	102	
282.82124	58	
282.88333	80	
283.85329	138	
283.99174	80	
284.82179	94	
284.86127	66	
285.83656	72	
286.82179	72	
287.63251	82	
290.91150	82	
292.82658	86	
293.13369	98	
294.36693	88	
295.02443	76	
295.81273	104	
296.81017	128	
297.79931	1118	1+
297.85546	108	
297.87916	102	
298.43000	86	
298.80098	928	1+
299.82060	58	
300.35697	72	
300.79722	68	
300.80598	94	
300.86583	84	
301.80074	152	
301.85655	108	
301.87821	66	
302.87554	144	
303.85528	84	
305.85956	58	
305.93919	76	
307.00769	112	
307.08486	58	
309.05041	74	
316.80980	142	
316.96654	62	
317.81117	56	
317.91210	68	
318.44425	92	
318.81012	78	
318.93538	66	
319.82166	58	
319.88325	66	
320.91172	72	
321.81641	56	
323.22776	68	
323.96113	60	
324.01660	90	
324.81636	84	
326.61901	88	
327.22941	68	
327.87373	78	
327.89388	78	
328.25643	64	
329.86959	66	
331.88143	92	
336.94936	70	
338.86769	66	
339.87034	64	
340.07657	60	
340.90328	80	
344.24428	66	
344.37402	84	
344.80976	102	
348.43538	86	
352.88679	66	
354.88729	60	
356.13982	72	
END IONS

###FS:    #m/z: 336.94446 #charge 1+
###MS: 162
###MSMS: 165
BEGIN IONS
TITLE=Cmpd 123, +MS2(336.9445), 28.0-35.0eV, 3.6min #165
RTINSECONDS=212.083
SCANS=162,165
PEPMASS=336.94446	17324
CHARGE=1+
89.55854	36	
206.84752	58	
207.97247	68	
210.88301	100	
211.94514	324	
212.87732	114	
213.87890	64	
213.93572	148	
214.87307	62	
218.89653	84	
219.94436	78	
222.92802	50	
222.95919	82	
223.88042	42	
223.97615	46	
224.84158	136	
224.96056	56	
225.83818	64	
226.87506	38	
227.47009	74	
227.95461	104	
228.89212	108	
229.95413	290	
230.07595	34	
230.88947	382	1+
231.09396	88	
231.82628	64	
231.94958	270	
232.88916	140	
233.82732	58	
233.91221	88	
233.94703	66	
235.89934	58	
236.90212	98	
237.06508	38	
238.44857	80	
238.86323	44	
238.89804	96	
239.83659	56	
239.85175	94	
240.83889	1020	1+
240.96195	80	
243.83691	66	
244.02483	46	
244.08855	70	
244.25338	70	
244.83445	72	
244.85660	60	
244.86926	68	
245.63076	74	
246.85301	78	
246.90308	60	
247.01875	84	
247.80888	52	
247.96706	70	
248.89976	86	
248.94847	74	
248.98545	94	
250.83124	74	
250.90676	150	
250.95244	68	
251.06909	40	
251.83577	64	
251.87895	70	
252.06783	92	
252.87748	60	
252.90735	52	
252.95240	180	
252.96833	196	
253.83541	56	
253.90581	94	
254.90605	80	
255.04223	64	
256.84957	158	
256.87064	76	
256.94752	50	
257.86294	118	
258.84799	880	1+
259.82403	66	
259.83645	40	
259.85141	556	1+
259.89069	94	
260.83364	50	
262.87826	80	
263.95101	62	
266.86916	80	
267.10795	74	
267.84510	136	
268.83930	538	1+
270.84604	78	
270.89829	78	
270.93768	46	
270.98117	50	
271.73971	32	
274.28780	34	
274.85743	106	
274.86989	120	
275.86560	66	
275.95197	40	
275.99038	56	
276.38446	34	
276.85830	836	1+
276.88505	94	
277.64953	36	
277.86373	490	1+
277.92242	78	
278.83728	66	
279.28701	42	
279.84109	84	
280.78391	32	
280.84030	58	
280.92090	58	
281.09396	46	
281.88686	66	
282.83377	78	
283.86957	64	
284.88194	34	
285.03940	62	
286.81054	60	
286.85210	66	
290.82754	46	
291.04966	78	
291.87533	64	
292.89843	64	
293.10748	226	1+
294.01493	34	
294.86606	154	
295.15737	80	
295.90271	52	
296.22158	48	
296.98290	40	
297.89576	74	
298.31317	62	
298.85851	60	
299.86598	44	
300.87562	50	
301.29208	58	
306.88541	186	1+
307.90523	86	
308.26503	70	
308.86763	52	
310.75813	34	
310.82089	58	
310.87506	68	
311.51844	100	
311.85727	54	
311.87255	80	
312.12987	54	
314.87024	130	
315.89026	46	
320.00611	60	
321.04370	60	
327.94718	108	
328.75704	62	
328.88377	66	
329.86914	68	
332.78137	68	
336.27148	38	
342.38081	72	
END IONS

###FS:    #m/z: 322.92929 #charge 1+
###MS: 166
###MSMS: 167
BEGIN IONS
TITLE=Cmpd 124, +MS2(322.9293), 28.0-35.0eV, 3.6min #167
RTINSECONDS=215.762
SCANS=166-167
PEPMASS=322.92929	246472
CHARGE=1+
188.98515	74	
192.89057	58	
198.63140	38	
198.89926	70	
200.64483	32	
200.90234	34	
201.04374	206	
209.00994	40	
215.04946	52	
215.83865	158	
217.95650	74	
218.89844	72	
220.40512	76	
220.87741	78	
221.89524	68	
223.96117	176	1+
224.99723	94	
228.90791	60	
230.95413	44	
231.09591	90	
232.00228	46	
236.84882	44	
238.88505	80	
238.93788	290	
239.07659	108	
240.82071	68	
240.86455	28	
240.87984	54	
240.94013	2650	
240.99252	30	
241.10260	26	
241.86414	58	
241.94129	2082	
242.02916	72	
242.07057	46	
242.15371	32	
242.18849	34	
242.25216	32	
242.57775	28	
242.82547	56	
242.86408	92	
242.94077	6532	1+
243.13095	24	
243.17009	26	
243.19710	34	
243.56468	24	
243.64941	26	
243.82352	178	
244.46068	32	
244.82386	88	
244.85404	26	
244.93881	1420	1+
245.11962	38	
245.34510	26	
245.83138	86	
245.84903	70	
245.98551	62	
246.85460	52	
246.86832	60	
248.43363	44	
248.62016	26	
248.85757	84	
248.98547	74	
251.94081	26	
253.12951	92	
254.61143	28	
254.83252	58	
254.91909	116	
255.89753	82	
257.89946	68	
258.74957	24	
258.84254	124	
259.83118	56	
259.89620	24	
259.90991	24	
260.08878	78	
260.33308	32	
261.82465	60	
261.84270	62	
261.94541	78	
262.82823	96	
262.92349	136	
263.80785	26	
263.83295	78	
264.08227	70	
265.09293	62	
265.36125	26	
266.87521	88	
266.96363	68	
267.04376	50	
267.89943	62	
268.95779	64	
269.97728	68	
270.08222	56	
270.83769	78	
273.13208	78	
274.97156	72	
275.91118	76	
276.89935	80	
277.81944	24	
278.62244	40	
278.84460	134	
279.09183	818	1+
279.21499	80	
279.45934	30	
281.04542	32	
281.84948	80	
281.96900	50	
282.18338	70	
282.96631	72	
283.06873	86	
283.22651	34	
283.59825	26	
284.03879	50	
284.29336	766	1+
284.87370	88	
284.90700	54	
285.85654	42	
286.91038	52	
287.02065	64	
287.64917	32	
288.80039	32	
289.87327	48	
290.86957	72	
291.86139	74	
292.09809	82	
292.94033	76	
295.81817	72	
296.90676	70	
297.86796	62	
299.62916	26	
300.78899	34	
301.39848	90	
301.77149	60	
302.81369	56	
303.21560	62	
305.42177	78	
305.87888	72	
306.42495	82	
308.86520	52	
310.89672	84	
311.86309	58	
314.39446	82	
314.87187	54	
315.91809	84	
317.86334	62	
318.01720	52	
321.18891	70	
322.25269	64	
322.88808	86	
322.91439	84	
323.88845	64	
325.50346	26	
327.08480	46	
327.99836	92	
END IONS

###FS:    #m/z: 340.93976 #charge 1+
###MS: 166
###MSMS: 168
BEGIN IONS
TITLE=Cmpd 125, +MS2(340.9398), 28.0-35.0eV, 3.6min #168
RTINSECONDS=216.535
SCANS=166,168
PEPMASS=340.93976	136338
CHARGE=1+
56.59214	58	
76.15944	70	
185.87680	58	
190.92947	78	
190.94653	72	
191.12966	56	
192.89215	78	
192.92898	68	
194.05562	98	
198.96146	88	
207.93177	78	
208.99340	72	
213.88587	222	
213.94161	170	
218.88016	72	
218.89828	68	
219.89129	70	
220.87584	54	
220.93811	62	
221.88144	140	
221.93739	72	
226.87980	102	
227.83348	72	
228.84442	174	
229.85042	70	
230.81957	56	
230.90003	78	
230.94494	74	
231.88962	94	
231.94990	286	1+
232.89685	80	
233.94388	84	
234.89873	64	
236.43316	68	
236.89620	86	
237.88556	70	
237.90228	52	
237.99901	68	
238.85316	142	
238.88590	86	
239.88398	68	
240.84607	126	
240.90265	70	
241.84278	568	1+
242.82961	456	1+
242.86038	62	
244.82365	56	
244.86385	64	
246.01440	74	
246.06260	78	
246.14721	68	
246.37082	72	
246.85735	172	
246.97530	164	
247.84925	70	
248.17239	72	
248.82010	74	
249.96192	76	
250.99906	58	
251.84155	60	
251.95499	58	
252.86194	50	
252.92281	72	
254.84194	78	
254.87136	156	
254.90836	52	
254.94364	98	
254.96366	54	
255.83269	60	
256.86488	96	
256.89283	60	
256.91218	136	
257.80261	84	
257.87736	64	
257.94628	62	
258.79306	72	
258.84453	498	
258.86456	62	
258.89180	84	
259.85259	450	1+
260.83278	464	1+
262.83776	148	
264.07912	92	
264.90707	62	
265.43081	106	
265.86778	154	
266.02137	82	
266.84621	120	
266.85785	68	
267.07997	66	
268.84217	432	
269.83821	290	
270.18718	66	
270.82963	66	
271.83166	68	
272.88068	60	
272.89506	64	
272.92507	80	
274.82293	66	
274.86990	114	
274.90256	76	
275.86047	56	
275.87670	122	
276.85658	904	1+
277.88725	72	
277.93004	68	
278.84678	918	1+
279.20484	58	
279.88433	118	
279.91081	72	
280.02805	88	
281.04660	76	
281.89692	80	
282.87706	84	
283.02383	66	
284.88593	84	
285.90896	80	
294.87198	258	1+
295.85184	72	
297.89132	118	
298.07987	70	
298.87535	430	1+
299.06137	156	
300.15865	62	
300.82348	70	
300.85941	64	
300.90631	62	
301.88688	64	
302.81558	78	
302.85847	60	
307.91396	88	
308.87034	72	
309.99893	122	
311.86765	50	
312.07767	74	
312.79940	52	
313.04217	72	
313.89608	70	
317.03225	74	
320.13993	72	
321.16130	68	
321.28578	80	
323.45981	66	
324.88601	60	
327.89172	62	
329.37839	84	
330.81555	68	
334.77108	64	
336.83219	102	
338.78460	72	
339.11698	72	
340.10386	64	
340.29625	68	
340.90564	78	
340.96269	66	
342.11979	54	
342.32677	56	
343.31979	62	
344.76382	76	
END IONS

###FS:    #m/z: 336.94497 #charge 1+
###MS: 166
###MSMS: 169
BEGIN IONS
TITLE=Cmpd 126, +MS2(336.9450), 28.0-35.0eV, 3.7min #169
RTINSECONDS=217.307
SCANS=166,169
PEPMASS=336.94497	19408
CHARGE=1+
180.87484	78	
184.86668	86	
197.04355	80	
200.83641	82	
210.88483	58	
211.94335	116	
212.87726	344	1+
213.93685	64	
215.86048	70	
221.99040	80	
222.88774	68	
223.97180	70	
226.83541	82	
228.84460	80	
229.95703	274	
230.85135	80	
230.89170	152	
231.95144	316	
233.89715	90	
233.91001	60	
233.95722	90	
236.82446	74	
236.86406	78	
236.90126	72	
237.43495	90	
238.83914	84	
238.87063	66	
238.88338	56	
239.92604	70	
239.99635	84	
240.83864	826	1+
240.85080	148	
241.81084	66	
241.84297	782	1+
244.04393	80	
244.53715	82	
247.95981	72	
248.90319	50	
249.82712	48	
249.90482	70	
249.96116	70	
250.95409	68	
250.98806	132	
251.04765	72	
251.07056	72	
251.83405	48	
251.98019	62	
252.85405	62	
252.96857	246	
253.41658	54	
253.84587	180	1+
253.90737	80	
254.06790	56	
254.15414	58	
254.91553	126	
255.07584	100	
256.85371	48	
257.85464	72	
257.87787	48	
258.22688	74	
258.84977	90	
258.86771	56	
259.00659	70	
259.83350	68	
259.85343	230	
259.93631	68	
261.83734	122	
261.98085	72	
263.47385	50	
263.84680	70	
263.91895	72	
264.98281	110	
266.00121	48	
266.86033	124	
266.98149	86	
267.35662	54	
267.84983	96	
267.87744	50	
267.95743	88	
268.07810	64	
268.84290	186	
268.86153	70	
268.88107	82	
268.91324	82	
268.97185	70	
269.84482	106	
270.84777	80	
271.84131	144	
271.86928	80	
271.91585	78	
273.82272	242	1+
273.86748	56	
274.86868	80	
274.89167	240	
275.87320	154	
276.42331	68	
276.85983	300	
276.97080	72	
276.99889	50	
277.83800	240	1+
277.86411	406	
277.98842	52	
279.77118	48	
279.87970	86	
280.09183	90	
280.86092	54	
282.87498	70	
283.86714	72	
284.83465	60	
284.86509	66	
285.44602	86	
286.81880	96	
286.85070	156	
286.89568	70	
287.84409	140	
288.42031	66	
288.86251	58	
289.06477	62	
292.29335	74	
294.86801	144	
295.40473	64	
295.87283	64	
296.85814	64	
297.88956	72	
297.94826	90	
298.04618	66	
298.92648	102	
299.87446	66	
300.87853	110	
300.98071	56	
302.81780	62	
302.87791	64	
305.94793	48	
307.80172	86	
309.87255	76	
309.97531	54	
313.89600	96	
314.28123	90	
314.61889	82	
315.25059	68	
319.11714	52	
323.83189	108	
326.88706	50	
328.28974	98	
328.95065	86	
329.89328	54	
330.81507	86	
330.89584	86	
332.19503	64	
333.35035	62	
334.29268	88	
336.94948	66	
338.83410	52	
338.87511	120	
339.01963	70	
340.92834	60	
END IONS

###FS:    #m/z: 322.92935 #charge 1+
###MS: 170
###MSMS: 171
BEGIN IONS
TITLE=Cmpd 127, +MS2(322.9294), 28.0-35.0eV, 3.7min #171
RTINSECONDS=220.973
SCANS=170-171
PEPMASS=322.92935	257448
CHARGE=1+
74.96406	28	
185.87659	54	
190.92630	64	
192.01672	74	
197.83865	32	
201.04236	480	1+
204.71188	20	
205.02567	80	
206.92361	74	
206.96775	32	
207.97192	98	
208.51628	26	
209.89802	78	
210.29966	40	
212.90640	98	
216.97862	54	
218.47692	78	
218.88717	86	
221.90811	78	
223.46938	82	
223.97243	62	
224.84231	48	
225.82134	24	
226.03728	52	
226.84471	68	
227.92963	70	
228.09277	124	
228.85745	40	
230.83114	108	
232.03774	62	
233.88750	84	
234.03588	74	
238.86567	60	
238.88650	56	
238.93900	166	
239.00433	100	
240.80177	48	
240.82062	64	
240.93954	2736	
241.42917	32	
241.60637	36	
241.86999	64	
241.94174	2032	
242.09282	40	
242.61743	30	
242.84484	50	
242.94118	6284	1+
243.00467	20	
243.06017	22	
243.12814	20	
243.14937	28	
243.38306	26	
243.81808	80	
243.90225	30	
244.22387	28	
244.48358	36	
244.81507	64	
244.86573	30	
244.93892	1366	
245.22340	30	
245.74487	24	
246.02011	32	
246.10885	30	
246.80075	76	
246.83530	34	
246.95388	48	
246.97210	102	
247.37111	20	
247.82399	36	
247.98105	66	
248.89839	78	
249.12486	22	
249.85042	82	
250.03882	38	
250.83901	54	
250.93465	76	
252.56544	92	
252.82284	66	
253.83916	72	
254.00553	50	
254.05649	100	
254.41677	122	
254.91628	66	
255.84824	30	
256.39890	70	
256.89209	136	
257.07168	74	
257.83784	48	
258.83383	172	
258.85642	72	
260.35091	24	
260.80394	50	
260.83633	210	
260.91488	40	
260.94876	90	
261.83143	98	
261.89774	66	
261.91989	56	
262.97393	72	
263.97425	66	
264.05029	80	
264.84748	46	
265.05677	88	
265.94536	72	
266.81332	60	
266.85506	60	
266.86430	52	
267.02578	76	
268.97571	68	
270.27840	64	
270.80520	46	
270.94292	70	
272.85816	36	
272.98791	76	
274.86572	70	
276.85828	76	
278.09578	60	
279.09087	1190	1+
279.95181	46	
280.16800	44	
280.30043	22	
280.83523	26	
280.91645	66	
283.01123	76	
283.06907	60	
283.19751	66	
283.87125	76	
284.01822	126	
284.29247	438	1+
284.86321	66	
285.06829	50	
285.40526	30	
289.88274	116	
289.91408	28	
290.97818	34	
292.22181	22	
292.84800	70	
292.88329	38	
293.08926	64	
294.85593	50	
300.81471	86	
300.87690	48	
307.40981	82	
307.80176	102	
308.86488	82	
308.88876	66	
309.56880	42	
313.86563	76	
316.81936	170	
318.56211	28	
320.17111	70	
322.07421	72	
323.76883	56	
327.95629	58	
END IONS

###FS:    #m/z: 340.93984 #charge 1+
###MS: 170
###MSMS: 172
BEGIN IONS
TITLE=Cmpd 128, +MS2(340.9398), 28.0-35.0eV, 3.7min #172
RTINSECONDS=221.745
SCANS=170,172
PEPMASS=340.93984	139624
CHARGE=1+
80.93683	82	
172.82038	60	
186.88568	62	
190.93969	58	
192.92488	76	
198.94221	54	
200.87304	60	
202.88612	78	
208.95660	70	
212.01144	84	
213.88193	196	1+
213.93722	106	
220.87580	60	
221.88467	72	
224.83464	88	
224.97993	126	
226.84311	76	
228.84191	60	
228.93390	72	
230.89424	80	
231.90484	76	
231.94774	72	
232.08615	70	
238.84478	76	
239.84673	136	
239.88972	104	
239.90935	106	
240.07979	66	
240.84171	174	
241.84174	460	
241.85983	78	
241.89138	82	
242.84960	208	
243.83145	212	
244.79087	62	
244.83100	194	
245.86201	74	
245.97199	68	
246.84926	70	
246.94958	70	
249.98814	62	
250.95778	78	
250.97142	52	
251.83420	72	
252.84547	106	
252.87520	138	
253.19825	60	
253.34855	106	
253.83823	72	
254.81439	76	
254.85932	58	
254.89882	76	
254.91465	66	
254.96359	76	
255.07524	58	
255.90121	92	
256.00948	86	
256.14121	78	
256.85301	100	
256.94750	100	
257.85817	54	
257.96606	56	
258.84644	854	1+
258.95910	86	
259.90090	70	
259.92825	70	
259.95605	126	
260.06342	52	
260.44548	78	
260.83392	586	1+
260.85531	208	
261.88929	78	
262.85049	110	
263.88081	82	
264.07239	78	
264.79527	58	
264.86211	196	
266.33810	90	
266.84458	136	
266.86104	72	
266.87547	76	
267.14201	74	
267.19620	72	
267.80082	58	
267.93541	80	
268.14885	70	
268.84038	312	
269.85802	148	
270.83189	72	
272.01283	70	
272.43842	94	
272.93359	60	
273.88137	68	
274.86112	250	
275.33657	86	
275.86504	126	
275.93370	76	
275.99906	66	
276.85705	532	
277.86217	408	
278.17517	68	
278.84563	658	
279.84969	308	
280.03632	86	
280.84180	62	
280.85957	190	
280.92415	54	
281.04622	70	
282.10730	74	
282.87516	192	
282.96818	74	
284.88199	66	
286.87016	134	
287.95556	68	
287.98691	58	
289.50764	76	
289.80858	80	
289.86818	52	
290.87155	84	
292.87280	126	
293.85154	58	
294.87778	92	
295.87071	136	
296.86817	250	1+
297.22620	54	
297.85060	88	
297.89151	62	
297.92962	72	
297.97382	70	
298.07802	76	
300.88150	124	
301.85323	72	
301.89551	68	
302.86176	164	
302.94001	64	
306.11954	66	
306.88272	126	
307.79970	58	
309.86067	78	
310.85990	52	
317.58789	64	
318.87172	58	
320.17961	54	
320.85233	70	
326.89411	54	
328.00522	66	
331.72693	70	
334.95576	98	
336.76725	58	
337.39367	80	
341.05777	90	
341.91284	60	
342.00348	60	
345.18353	72	
END IONS

###FS:    #m/z: 336.94476 #charge 1+
###MS: 170
###MSMS: 173
BEGIN IONS
TITLE=Cmpd 129, +MS2(336.9448), 28.0-35.0eV, 3.7min #173
RTINSECONDS=222.517
SCANS=170,173
PEPMASS=336.94476	18194
CHARGE=1+
45.42227	76	
109.74454	54	
147.79903	44	
153.91728	76	
199.15001	60	
200.94797	56	
205.94629	56	
207.48226	84	
209.28846	74	
211.94570	54	
212.87785	262	
212.94594	56	
213.11793	68	
213.93216	84	
214.93946	54	
220.03343	46	
220.87577	86	
221.84763	46	
223.97257	70	
225.83781	72	
225.97441	64	
227.95857	58	
228.84086	102	
228.89126	110	
229.95375	398	
230.88820	420	1+
231.95279	104	
232.90271	80	
232.93447	58	
233.95055	96	
234.84417	86	
234.90654	60	
235.90495	74	
236.91135	68	
237.86094	90	
239.85257	116	
240.51956	76	
240.82152	90	
240.83744	714	1+
240.88521	66	
240.93626	74	
241.78949	78	
241.84013	602	1+
241.90296	52	
242.87522	52	
243.83350	56	
244.96381	82	
245.87926	66	
246.85425	106	
246.90471	126	
247.96363	42	
248.89055	58	
248.91562	72	
248.93095	58	
248.96980	52	
249.83744	48	
249.96808	96	
250.83704	58	
250.90714	86	
250.98883	64	
251.83193	54	
251.89177	54	
252.92826	90	
254.84251	48	
254.96787	146	
255.07891	68	
255.11219	66	
255.90323	58	
256.84597	136	
256.86793	108	
256.90344	120	1+
257.14230	78	
257.84993	44	
257.87739	78	
258.22682	44	
258.84506	306	
258.86333	110	
258.93938	64	
259.84900	338	1+
260.07084	66	
260.87930	52	
260.89932	70	
261.89162	54	
262.82273	58	
262.84825	84	
264.86311	106	
265.01673	62	
266.01536	44	
266.29229	38	
267.23989	38	
267.83141	80	
267.84708	56	
267.88146	70	
268.02412	84	
268.84162	298	
271.84121	70	
272.91338	40	
272.98412	68	
273.85881	56	
274.85839	60	
274.87883	120	
275.85957	108	
275.87853	58	
275.95216	42	
276.00513	72	
276.85802	1226	1+
276.88198	146	
277.77673	42	
277.82698	70	
277.84184	72	
277.88703	50	
278.89285	70	
279.32776	48	
279.83833	188	
279.87812	90	
280.12455	50	
280.86274	46	
282.19381	72	
282.82135	44	
282.88178	62	
285.86209	126	
286.11649	64	
286.84867	220	1+
287.86636	70	
288.84829	44	
292.87712	64	
293.10138	40	
294.86625	124	
294.88934	56	
296.88551	60	
296.97892	70	
297.89358	76	
298.88809	38	
299.86614	58	
300.08029	50	
302.80080	72	
303.79958	66	
306.77257	58	
307.10850	66	
307.12618	72	
308.88659	36	
309.61414	76	
309.72558	74	
314.89338	58	
316.04691	58	
317.23804	54	
317.90073	56	
319.76927	44	
323.90651	62	
324.88001	58	
324.89406	58	
325.93130	68	
328.13842	46	
333.28791	84	
336.22842	78	
336.24459	78	
339.78659	40	
END IONS

###FS:    #m/z: 340.93984 #charge 1+
###MS: 174
###MSMS: 175
BEGIN IONS
TITLE=Cmpd 130, +MS2(340.9398), 28.0-35.0eV, 3.8min #175
RTINSECONDS=226.176
SCANS=174-175
PEPMASS=340.93984	136230
CHARGE=1+
55.19997	70	
189.86196	60	
191.87211	60	
191.89437	62	
200.83987	68	
201.04163	78	
210.83675	70	
211.83846	78	
212.85287	72	
213.87567	58	
213.94033	140	
214.94462	58	
216.90649	68	
217.96728	72	
218.87837	80	
220.20994	78	
220.84134	60	
220.87988	74	
222.94633	78	
224.87206	76	
227.83810	216	1+
232.82419	64	
233.82579	74	
233.95493	62	
235.89021	72	
236.90934	74	
237.45963	92	
237.84388	84	
237.89839	92	
238.84289	70	
238.85896	88	
238.88608	70	
238.90929	78	
239.02174	70	
239.13735	74	
239.82225	116	
239.83857	98	
239.86091	70	
239.91275	72	
240.84005	126	
240.88722	60	
240.90431	68	
241.14489	62	
241.84326	370	
241.94540	126	
242.83809	196	
242.89654	72	
242.92805	80	
242.93942	64	
243.83185	408	
244.85428	100	
244.94951	68	
245.83551	66	
246.90292	78	
246.97432	88	
247.86119	82	
249.95701	92	
250.36097	70	
250.83138	62	
250.90348	86	
251.85343	96	
252.88707	68	
254.37549	90	
254.86926	64	
254.90722	128	
255.07719	68	
256.87063	136	
256.89424	236	
256.91428	60	
257.82643	78	
258.84347	308	
258.86318	108	
258.93344	72	
259.85287	390	
260.01946	72	
260.83251	256	
260.86230	216	
260.89133	68	
260.91093	84	
261.67333	66	
261.83793	190	
261.90965	94	
262.83249	72	
262.99411	68	
263.85301	74	
264.84525	70	
264.86520	60	
264.90710	86	
266.86119	80	
268.84367	140	
268.95572	76	
269.84006	148	
269.86286	80	
270.48195	100	
270.83051	70	
272.83020	98	
273.16419	60	
274.86085	166	
274.87753	76	
275.86471	168	
276.85633	754	1+
276.87959	158	
277.92288	162	
278.84272	906	1+
278.94018	64	
279.42847	78	
279.92940	78	
280.26275	84	
281.85015	124	
281.97326	60	
282.03726	62	
284.78686	66	
284.87995	64	
284.90253	72	
285.80494	80	
288.84200	58	
289.84004	84	
290.00453	70	
290.83802	90	
292.87746	70	
293.85925	82	
294.89148	72	
295.88460	120	
296.21939	62	
296.64005	106	
296.85289	102	
296.87716	62	
297.85136	70	
297.88474	68	
298.01209	94	
298.30478	92	
298.84566	68	
299.27064	82	
299.86950	286	1+
301.86000	224	1+
303.80815	62	
303.85507	64	
304.88318	76	
304.90248	82	
308.88160	88	
309.89097	74	
311.88675	70	
313.85046	74	
313.88753	76	
321.94864	76	
322.13362	74	
322.75758	72	
325.89127	62	
327.28926	88	
327.88955	68	
328.95101	78	
332.88662	64	
332.96737	80	
336.89100	92	
336.99478	80	
END IONS

###FS:    #m/z: 363.95573 #charge 1+
###MS: 174
###MSMS: 176
BEGIN IONS
TITLE=Cmpd 131, +MS2(363.9557), 28.0-35.0eV, 3.8min #176
RTINSECONDS=226.947
SCANS=174,176
PEPMASS=363.95573	45374
CHARGE=1+
90.31198	70	
93.26814	104	
182.86555	66	
186.88748	54	
187.00835	60	
195.68950	72	
196.99327	56	
199.88548	66	
206.90282	66	
209.94440	68	
211.88226	306	1+
212.88392	196	1+
217.85121	64	
219.14537	70	
222.95002	116	
223.93211	116	
223.95957	74	
223.97761	76	
224.88695	72	
224.94788	146	
224.97957	112	
225.95596	80	
226.88049	246	1+
226.94694	436	1+
226.97160	70	
227.90190	72	
227.93389	72	
228.90130	174	
228.94239	1472	1+
229.08792	70	
229.83764	54	
230.84601	54	
230.88866	372	1+
230.93722	58	
236.90732	58	
238.93912	106	
239.07207	66	
240.01720	84	
240.37146	74	
240.83061	160	1+
240.94222	622	
240.96438	104	
241.89106	54	
241.93954	1632	1+
242.94192	1150	1+
243.83024	138	
244.81835	118	
244.83902	66	
244.93521	114	
244.95517	472	
246.80648	72	
246.95260	842	1+
247.02455	64	
247.92303	96	
247.97701	78	
248.68127	54	
248.79943	252	1+
248.84611	70	
248.89670	448	
249.40809	88	
250.80375	104	
251.93361	62	
252.98077	86	
253.09631	80	
253.90323	114	
254.10970	76	
254.86449	172	
255.42640	88	
256.03106	94	
256.42056	72	
257.52468	84	
258.84375	312	1+
260.82882	108	
260.96909	160	
261.83060	280	
261.97151	68	
263.86130	78	
263.98055	58	
264.81874	190	1+
265.05680	86	
265.85332	70	
266.12577	60	
266.81459	316	1+
266.84709	112	
266.91724	92	
267.86722	70	
267.97169	80	
268.81659	62	
269.05208	58	
269.80990	62	
269.96872	82	
270.83324	112	
270.85773	68	
271.85360	80	
271.91722	66	
271.99498	56	
273.92795	64	
275.86431	66	
275.88044	72	
276.80602	180	1+
276.85425	150	
278.79957	58	
279.09796	72	
279.79494	94	
279.84542	76	
279.85977	64	
280.79401	416	1+
280.81996	62	
280.85886	64	
281.86193	60	
282.78974	174	
284.79490	58	
284.82171	76	
286.81851	68	
286.88740	84	
289.82778	82	
289.88212	58	
290.87576	78	
291.97186	58	
293.11446	68	
295.03943	114	
295.80566	166	1+
295.83914	78	
296.83470	66	
298.80247	966	1+
299.09434	56	
300.79297	134	
301.80417	228	1+
301.83987	86	
301.86047	130	
302.86077	142	
302.90353	68	
303.78644	66	
303.85424	74	
305.96265	84	
306.84162	82	
307.87714	56	
308.83633	110	
309.83489	68	
311.86515	72	
311.89993	70	
311.91521	80	
313.38940	78	
314.82126	78	
315.81353	62	
316.81274	314	1+
317.88349	78	
318.81125	270	1+
318.86059	68	
319.16547	74	
321.94855	74	
322.06596	58	
323.81874	134	
324.02286	56	
325.98668	56	
326.84510	100	
327.99401	78	
328.82867	68	
329.81802	66	
334.30620	80	
338.96647	100	
342.97406	102	
346.98803	78	
352.09879	58	
352.81071	64	
352.84327	68	
354.83884	78	
356.47598	88	
357.81490	76	
366.40386	68	
367.13810	66	
END IONS

###FS:    #m/z: 359.96099 #charge 1+
###MS: 174
###MSMS: 177
BEGIN IONS
TITLE=Cmpd 132, +MS2(359.9610), 28.0-35.0eV, 3.8min #177
RTINSECONDS=227.719
SCANS=174,177
PEPMASS=359.96099	12142
CHARGE=1+
86.92968	58	
184.86157	72	
191.11122	84	
195.08511	58	
196.88308	84	
198.13759	64	
198.87667	80	
200.87537	148	
206.10998	70	
207.95809	54	
207.97426	68	
210.89037	58	
214.87144	64	
215.98310	72	
216.87361	70	
218.88541	88	
221.90065	68	
222.95074	266	1+
223.88851	132	
223.90458	70	
224.97063	54	
225.88131	96	
225.89998	76	
226.40871	86	
226.94807	724	1+
226.98717	64	
227.92802	58	
228.94147	412	1+
230.00308	64	
231.79851	62	
232.94205	88	
233.88654	104	
233.96092	68	
234.86556	212	
235.08510	58	
236.86575	96	
236.91306	66	
237.07289	68	
239.78696	64	
240.07437	70	
240.84907	70	
240.94002	190	
240.96154	70	
241.04368	62	
241.90882	58	
241.94197	154	
242.86599	62	
242.94067	114	
242.95639	96	
243.89826	134	
243.95239	104	
244.95572	524	
245.83904	64	
245.90262	90	
245.94148	168	
246.95157	384	
247.96937	90	
248.80633	118	
248.97766	84	
250.95015	96	
250.97130	64	
252.87650	76	
252.95361	190	
255.22741	72	
257.79673	106	
257.87160	62	
258.84463	58	
258.88390	90	
259.12519	60	
259.71841	98	
259.85097	98	
260.83198	66	
260.96883	60	
261.96550	90	
262.94805	58	
263.15101	78	
263.86910	84	
264.79499	58	
264.81929	108	
265.95910	96	
266.81489	154	
267.78299	70	
267.82657	122	
267.97291	130	
268.08614	68	
268.81252	96	
269.96359	76	
272.81545	72	
274.81692	76	
274.89424	102	
275.79280	56	
275.97022	76	
277.81360	70	
277.91755	84	
278.79889	54	
278.84822	170	
279.80230	70	
280.79344	302	
281.88905	70	
282.82945	64	
283.20759	74	
284.82401	144	
284.89634	76	
285.00019	74	
289.43449	80	
290.12681	100	
290.85520	52	
291.79995	66	
292.88752	60	
293.89740	56	
295.80932	68	
296.38647	66	
296.80482	294	1+
296.93415	78	
297.89140	70	
298.34721	58	
298.80223	670	1+
298.88402	54	
299.87311	56	
301.80134	62	
303.88045	72	
304.52761	82	
305.79548	52	
306.43326	84	
307.87932	76	
309.81078	62	
311.87592	78	
315.14608	74	
315.28152	64	
316.81252	144	
317.87449	70	
318.93295	56	
319.82400	76	
320.82192	58	
320.93640	62	
321.82757	100	
322.81729	70	
322.93221	54	
323.01593	88	
327.46046	64	
328.50115	82	
335.88446	78	
336.62728	104	
336.94525	76	
337.91704	66	
339.15344	62	
339.83644	70	
340.10126	86	
345.88898	54	
350.14536	62	
354.74136	56	
355.80369	84	
357.88441	94	
358.18209	64	
363.95435	58	
END IONS

###FS:    #m/z: 363.95569 #charge 1+
###MS: 178
###MSMS: 179
BEGIN IONS
TITLE=Cmpd 133, +MS2(363.9557), 28.0-35.0eV, 3.9min #179
RTINSECONDS=231.37
SCANS=178-179
PEPMASS=363.95569	47438
CHARGE=1+
191.85946	138	
201.87672	72	
209.86949	66	
209.94314	202	
210.88444	352	
211.93825	88	
212.87597	104	
213.87690	78	
215.95245	72	
218.44818	76	
221.83483	68	
222.95434	290	
223.95516	134	
223.97245	300	1+
224.97374	214	1+
226.94801	1402	1+
226.97043	140	
227.89093	64	
227.93670	144	
228.94184	1226	1+
230.83476	96	
230.84673	110	
230.88874	192	
231.01025	72	
231.88632	74	
238.82388	56	
238.84084	76	
239.03292	80	
240.86254	56	
240.94031	612	
240.96407	212	
241.84295	78	
241.93851	2022	1+
242.84135	66	
242.94025	1124	1+
243.81806	110	
244.94010	366	1+
244.95620	898	1+
246.38986	96	
246.84523	72	
246.94990	592	1+
248.80268	252	
248.89607	222	1+
248.95136	90	
249.80389	158	
249.84266	80	
249.99587	56	
250.01523	72	
252.37827	58	
253.90758	70	
253.92337	78	
254.87326	78	
256.08258	62	
256.98305	100	
258.04485	70	
258.84711	164	1+
258.97560	58	
260.80223	76	
260.83204	456	
260.96883	68	
261.83136	234	
261.85812	112	
261.96979	62	
262.84901	96	
262.90428	72	
263.94110	70	
264.06255	70	
264.80299	64	
264.81911	62	
265.45485	60	
265.98157	98	
266.81208	312	1+
267.97069	154	
269.89648	58	
270.80773	70	
270.96682	72	
271.09224	76	
271.91571	66	
276.84010	72	
277.10979	70	
277.81519	120	
278.79950	92	
278.84345	124	
279.10180	58	
279.79838	68	
279.83957	66	
279.92116	86	
280.79369	210	
281.79012	454	1+
281.85751	184	
282.82798	76	
282.88961	62	
283.00339	62	
283.78253	54	
283.82597	72	
283.84925	140	
283.98930	78	
284.82316	104	
284.87288	64	
285.84227	250	1+
286.41546	66	
286.91865	64	
287.87631	74	
289.09657	72	
289.86971	92	
289.88427	70	
291.85672	68	
293.12751	70	
294.86841	70	
296.81174	180	
297.81098	182	
298.38934	68	
298.80397	684	
299.80024	834	1+
299.87317	166	
300.85720	58	
301.82718	62	
301.86323	402	
302.80604	88	
303.79812	214	1+
303.86400	136	
303.98561	66	
304.85560	68	
307.83884	64	
309.37884	66	
309.86737	56	
310.87553	60	
311.86111	60	
313.38951	82	
314.82061	70	
315.36853	64	
316.81620	262	
317.88132	82	
318.81704	58	
318.93096	72	
319.82819	74	
320.13833	66	
320.91615	72	
321.81787	152	
323.23799	138	
323.79124	68	
323.83072	66	
323.88849	76	
324.01630	56	
325.29746	72	
325.81590	70	
326.08655	76	
328.26992	64	
328.88845	90	
329.16074	72	
329.83794	58	
329.86927	70	
335.71353	72	
336.94491	88	
338.18362	56	
338.87944	74	
341.83597	76	
342.35128	94	
344.77783	56	
344.97116	58	
350.78872	64	
352.90516	76	
355.06749	68	
361.87444	156	1+
363.20047	64	
364.14166	84	
368.01152	88	
END IONS

###FS:    #m/z: 359.96078 #charge 1+
###MS: 178
###MSMS: 180
BEGIN IONS
TITLE=Cmpd 134, +MS2(359.9608), 28.0-35.0eV, 3.9min #180
RTINSECONDS=232.143
SCANS=178,180
PEPMASS=359.96078	12426
CHARGE=1+
180.86630	52	
189.90786	76	
197.91133	72	
199.87850	74	
200.88858	68	
205.19443	66	
209.94446	200	
210.96505	56	
214.87825	82	
218.88209	60	
219.94045	70	
221.94288	58	
222.95561	82	
223.88999	224	
223.95429	68	
224.94741	162	
224.96397	54	
225.12245	76	
225.95966	102	
226.94840	452	1+
227.92589	54	
228.06710	96	
228.94351	594	1+
230.46149	44	
233.83482	72	
234.86395	146	
235.76000	44	
235.86177	82	
237.88758	58	
238.07933	50	
238.93988	64	
239.00050	78	
239.96204	80	
240.46837	80	
240.83449	272	
240.94121	196	
240.96427	50	
241.08765	54	
241.85828	40	
241.88736	46	
241.91166	52	
241.93949	144	
242.90701	142	
242.95958	52	
243.84273	78	
243.86006	52	
243.90981	62	
244.95713	358	1+
245.08285	76	
245.93932	84	
246.85845	80	
246.94973	374	
247.40091	66	
248.80216	254	
249.00088	60	
249.02009	78	
250.84704	64	
250.94629	68	
251.96669	50	
252.89139	60	
254.85363	70	
256.77823	76	
256.94553	92	
258.83458	80	
258.88235	76	
259.79570	82	
259.85526	70	
259.87852	208	1+
260.13831	40	
260.83383	122	
260.96848	52	
262.94407	80	
265.80960	284	1+
265.85550	62	
266.86533	64	
267.78072	70	
267.87747	50	
267.97700	140	
268.13265	52	
268.80256	64	
268.85274	112	
268.88907	64	
269.85835	84	
269.90679	58	
270.18535	86	
272.84692	174	
273.90588	68	
273.96472	74	
274.98221	44	
275.81126	66	
275.86829	82	
275.92351	82	
275.97216	76	
276.80719	60	
276.85441	54	
276.96257	74	
278.80262	166	
278.84058	170	
278.91175	48	
279.79426	102	
279.87311	64	
279.92953	82	
280.79426	662	1+
281.83961	48	
281.89279	66	
281.96507	72	
281.99386	88	
282.78848	54	
284.71127	40	
284.81769	56	
285.83583	52	
287.39922	90	
287.87824	66	
288.40764	88	
289.30129	80	
290.79634	144	
291.97841	52	
292.92951	96	
293.05261	44	
296.80430	260	1+
296.86476	62	
297.38532	68	
297.86814	66	
298.42333	56	
298.80442	922	1+
298.93736	96	
299.26849	42	
300.79775	64	
301.81210	94	
302.87602	62	
302.95278	50	
305.83640	40	
307.14076	72	
307.88153	82	
314.81409	70	
314.86492	82	
315.37061	74	
315.82867	46	
319.82170	54	
320.96243	40	
321.81798	158	
322.83516	66	
323.01341	190	
324.87898	60	
329.86916	74	
330.86892	64	
337.81791	48	
339.80941	58	
340.80824	130	
342.20158	72	
342.90366	70	
350.26444	108	
350.86427	84	
351.72086	66	
356.23262	42	
356.77730	50	
361.85142	66	
364.02027	52	
END IONS

###FS:    #m/z: 313.92901 #charge 1+
###MS: 178
###MSMS: 181
BEGIN IONS
TITLE=Cmpd 135, +MS2(313.9290), 28.0-35.0eV, 3.9min #181
RTINSECONDS=232.914
SCANS=178,181
PEPMASS=313.92901	6994
CHARGE=1+
50.13240	26	
51.76009	18	
53.05896	98	
63.75357	16	
63.96455	16	
65.79233	16	
66.20733	16	
66.59658	16	
67.37143	16	
67.58124	16	
67.69435	16	
68.31814	16	
68.53755	16	
69.70649	16	
70.06681	16	
71.14919	16	
71.60462	16	
72.20439	16	
72.69773	16	
73.89303	16	
74.75263	16	
75.73578	16	
76.16384	16	
76.45561	16	
76.67050	16	
76.98047	16	
77.43796	16	
78.82728	16	
79.91250	16	
80.96978	16	
81.23518	16	
81.89170	16	
82.09630	32	
82.85461	16	
83.98512	16	
87.78003	16	
88.40931	16	
89.67927	16	
93.04060	16	
94.42798	16	
95.84607	16	
96.71358	16	
97.39102	16	
112.95915	32	
185.12566	70	
187.36782	22	
193.97538	76	
194.97864	68	
198.96859	40	
199.14313	46	
205.95879	60	
209.34670	30	
212.87571	50	
213.14144	60	
218.07415	54	
220.13013	30	
222.98150	66	
223.87872	32	
223.94480	78	
224.95911	74	
225.11001	70	
225.89323	48	
226.71432	18	
226.94456	78	
228.06177	68	
229.13073	80	
230.04249	32	
230.15418	66	
230.26986	24	
230.41011	32	
230.93910	124	
230.95235	110	
232.07705	36	
234.03999	24	
234.40258	62	
234.96999	62	
234.98719	84	
236.94529	56	
240.02852	52	
240.90635	74	
242.84683	64	
245.41189	78	
245.89094	68	
246.96889	70	
247.95559	70	
248.07549	84	
248.83236	66	
248.90206	76	
248.94940	102	
249.04909	30	
250.94487	90	
251.47423	24	
252.95080	110	
254.04873	64	
255.91293	30	
256.12527	74	
256.89452	54	
257.14041	18	
258.94317	86	
259.87067	74	
260.45510	124	
260.94892	68	
261.81223	22	
262.95041	52	
264.84275	66	
264.91306	92	
268.85458	52	
268.91541	30	
269.99767	50	
270.85968	64	
270.96698	80	
271.56144	84	
272.84622	66	
272.94342	88	
272.99189	80	
273.13806	70	
273.18273	36	
275.25775	38	
276.84625	70	
277.37440	50	
278.87039	42	
279.04498	38	
279.17836	68	
283.36678	32	
284.89642	84	
285.42715	94	
285.80506	62	
286.91740	210	
288.91458	58	
288.98376	80	
291.88183	72	
293.59194	70	
293.85900	116	
294.85934	50	
295.82681	62	
299.83701	28	
303.81018	66	
305.92192	60	
306.08084	68	
306.87668	62	
307.01190	56	
307.88823	42	
309.20365	78	
309.89509	86	
311.10478	78	
312.91773	80	
313.83109	74	
314.28020	172	
317.81977	92	
319.37489	24	
END IONS

###FS:    #m/z: 322.92939 #charge 1+
###MS: 182
###MSMS: 183
BEGIN IONS
TITLE=Cmpd 136, +MS2(322.9294), 28.0-35.0eV, 4.0min #183
RTINSECONDS=236.565
SCANS=182-183
PEPMASS=322.92939	255400
CHARGE=1+
137.14242	40	
138.96166	20	
147.47210	32	
193.19179	24	
197.11760	72	
199.91488	96	
201.04480	256	1+
203.08919	66	
209.91963	92	
211.04398	70	
213.83188	36	
213.93434	72	
219.03316	72	
219.89333	58	
221.94307	70	
222.02342	74	
226.81855	80	
226.84082	60	
226.91124	66	
227.37568	78	
227.83544	54	
228.83898	116	
229.83955	52	
230.83265	80	
230.99869	26	
231.37791	28	
234.21641	62	
234.86331	46	
236.27850	26	
238.93952	146	
239.07683	68	
240.26539	52	
240.83491	32	
240.94050	2458	
241.01131	32	
241.24152	36	
241.42494	28	
241.94135	1728	
242.02200	66	
242.05790	26	
242.36197	24	
242.40094	26	
242.82234	116	
242.94141	5510	1+
243.09841	26	
243.13458	26	
243.16692	26	
243.28116	28	
243.76399	32	
243.80063	26	
243.81970	86	
243.97587	24	
244.02150	34	
244.07480	22	
244.57184	32	
244.82009	64	
244.85144	20	
244.93915	970	1+
245.00786	40	
245.75343	18	
245.80807	28	
245.83538	20	
246.22371	42	
246.26477	34	
246.97425	44	
247.02538	30	
247.14333	20	
247.23888	24	
247.97030	104	
248.59890	22	
248.85601	122	
249.04150	60	
252.14570	64	
252.46982	64	
252.81113	44	
253.34495	22	
256.37483	24	
256.89461	58	
258.83442	184	
258.89370	70	
259.20419	64	
259.87263	28	
260.83377	92	
261.43496	20	
261.83040	128	
262.14632	20	
262.82471	60	
262.85058	72	
264.17603	20	
265.06082	66	
266.10977	70	
268.05991	66	
268.96147	84	
271.85454	48	
272.84021	70	
273.34562	38	
273.81014	78	
274.86178	54	
275.80705	66	
277.82202	54	
277.92614	74	
278.11760	172	1+
278.56677	30	
278.84397	62	
278.88084	76	
279.09036	1364	1+
280.24209	26	
280.41883	26	
280.72300	40	
281.08954	68	
281.12439	30	
281.40943	28	
281.89496	44	
282.28128	82	
282.87715	64	
283.06491	50	
283.15173	66	
283.85491	64	
283.88385	30	
284.29325	298	
284.31733	22	
284.38950	24	
284.85082	54	
285.96455	72	
288.09185	24	
289.79233	64	
290.81283	60	
291.99748	50	
293.48672	24	
293.83593	46	
293.87605	70	
294.04985	22	
294.11613	18	
295.88753	92	
299.79322	62	
301.23222	76	
302.82022	62	
304.86837	64	
305.90712	40	
307.66292	26	
307.79544	68	
307.89009	80	
308.87129	68	
309.88431	62	
311.86774	78	
315.71766	68	
317.87673	58	
319.98010	28	
320.01713	24	
324.20202	68	
324.24730	26	
324.32834	40	
325.83796	42	
326.16204	48	
326.97825	22	
END IONS

###FS:    #m/z: 363.95541 #charge 1+
###MS: 182
###MSMS: 184
BEGIN IONS
TITLE=Cmpd 137, +MS2(363.9554), 28.0-35.0eV, 4.0min #184
RTINSECONDS=237.337
SCANS=182,184
PEPMASS=363.95541	54362
CHARGE=1+
189.86186	72	
191.86563	68	
205.88812	72	
209.91454	60	
209.94416	176	
210.89028	58	
212.87612	202	
215.11250	72	
219.09477	70	
222.95212	70	
223.88418	74	
223.94668	64	
224.90521	88	
224.94807	470	1+
225.87843	56	
225.94064	82	
226.88398	62	
226.94603	898	1+
226.96982	188	1+
227.92794	76	
228.89488	112	
228.94143	870	
229.71974	104	
230.88870	368	
230.95063	66	
232.88421	66	
234.84439	72	
236.84320	58	
240.81891	130	
240.83562	86	
240.86055	210	1+
240.93831	732	
240.95994	140	
241.83487	202	
241.94199	654	
242.81517	80	
242.94195	1670	1+
243.98096	72	
244.82536	80	
244.93617	336	1+
244.95683	658	1+
246.89888	68	
246.95062	778	1+
247.18462	72	
248.81058	124	
248.85554	56	
248.89853	242	
248.93881	72	
249.06875	72	
249.80489	124	
250.58244	82	
250.79683	166	
250.85077	72	
250.96776	70	
252.82663	82	
256.83735	92	
256.86314	138	
258.81322	64	
258.83853	278	1+
259.43749	76	
259.97177	66	
260.83287	92	
260.96373	94	
261.83180	64	
262.91604	92	
262.96973	64	
264.81715	112	
264.88504	88	
265.05544	90	
266.08943	64	
266.78893	76	
266.80999	118	
267.78267	76	
267.81795	120	
267.85694	56	
267.87313	68	
267.97233	142	
268.81684	58	
269.81604	82	
269.83859	58	
269.97411	210	
271.83065	74	
275.89061	70	
276.42543	82	
276.80933	64	
276.85965	110	
277.90960	68	
278.84550	312	1+
278.86416	80	
278.88064	56	
279.79215	766	1+
279.89972	132	
280.79049	700	1+
281.11799	110	
282.82867	96	
282.85456	268	1+
283.85892	176	1+
283.94152	68	
283.96868	62	
283.99224	116	
284.52543	64	
285.84564	114	
286.81917	66	
287.43474	68	
290.79480	96	
292.00771	62	
295.04372	70	
295.85609	74	
296.80991	252	
297.81464	164	
298.80480	432	
299.79894	478	1+
299.86571	70	
301.76212	70	
301.85699	122	
302.06945	68	
303.12133	76	
303.81027	72	
303.85490	70	
306.88697	82	
307.33035	78	
308.84334	62	
308.93606	60	
310.41428	70	
312.43181	94	
312.85734	72	
314.81922	66	
315.07440	80	
315.81578	170	1+
315.85062	78	
318.81014	112	
319.82709	72	
320.82199	154	
320.91849	124	
321.82028	64	
322.21536	68	
322.82410	116	
322.87721	68	
322.92352	90	
323.85983	84	
324.01204	72	
325.13842	80	
325.25328	82	
326.05748	82	
328.85064	60	
329.87144	86	
330.91349	68	
333.85533	80	
334.89704	90	
336.94952	66	
337.94893	66	
339.82753	68	
340.30489	118	
348.93057	86	
350.79074	70	
350.80704	70	
351.05069	64	
352.72790	74	
355.97779	74	
360.32316	68	
360.70533	60	
362.70854	60	
362.80043	80	
364.83572	72	
367.34698	64	
367.92397	78	
END IONS

###FS:    #m/z: 336.94494 #charge 1+
###MS: 182
###MSMS: 185
BEGIN IONS
TITLE=Cmpd 138, +MS2(336.9449), 28.0-35.0eV, 4.0min #185
RTINSECONDS=238.11
SCANS=182,185
PEPMASS=336.94494	17934
CHARGE=1+
50.44511	54	
56.24394	58	
77.49093	94	
108.43898	74	
183.11484	72	
193.95316	84	
199.90281	56	
200.95663	62	
205.94971	132	
206.95212	86	
208.41166	80	
211.94154	444	
212.87996	438	1+
213.85555	82	
213.93978	76	
221.89340	102	
223.82918	64	
224.83805	246	1+
225.08557	98	
226.83366	56	
226.94056	68	
229.85239	56	
229.89364	62	
229.95544	560	1+
230.84399	70	
230.88769	128	
231.60382	92	
231.95011	296	
233.94765	76	
234.82267	68	
234.92046	148	
236.78077	62	
236.89854	70	
237.86457	104	
238.06751	82	
238.85280	66	
238.89415	68	
239.84939	104	
239.98311	92	
240.79418	56	
240.84600	148	
240.92374	64	
241.84187	864	1+
242.06654	64	
244.84787	110	
246.90473	68	
246.97223	64	
247.96630	112	
247.99991	64	
248.01560	54	
248.85551	72	
248.90013	116	
248.97557	76	
249.14448	76	
249.84051	68	
249.90275	66	
249.95970	76	
250.82354	90	
250.83954	76	
250.89381	76	
250.95244	106	
251.83955	68	
252.57109	78	
252.83057	72	
252.91246	58	
252.95180	76	
252.97131	160	
253.85502	96	
253.91148	92	
254.92235	66	
254.96921	118	
255.80323	68	
255.83656	78	
256.85701	58	
256.91212	56	
256.96319	66	
257.40619	78	
257.82807	56	
257.87560	74	
258.84744	670	1+
259.92734	80	
260.83013	64	
262.85668	70	
262.87622	66	
264.86033	116	
266.84513	148	
267.84311	118	
267.88711	74	
268.83868	388	1+
268.85442	278	1+
270.83780	68	
270.97490	128	
272.85401	58	
272.87644	76	
273.88427	132	
274.85971	204	
274.87651	70	
275.07374	68	
275.86808	136	
275.94580	66	
276.78264	78	
276.85989	574	1+
277.86280	386	1+
277.95668	70	
279.10006	58	
279.83336	118	
279.86169	88	
279.87489	58	
279.91103	62	
280.07125	56	
281.22514	74	
281.88663	66	
282.11548	82	
284.87977	110	
285.84447	84	
286.18485	78	
286.85656	66	
287.84380	78	
287.85755	116	
288.52028	112	
289.85668	54	
292.85183	60	
292.87042	54	
292.88493	58	
293.10684	268	
293.80907	62	
294.89845	66	
295.18362	58	
295.96798	68	
296.25518	94	
296.89005	58	
297.86617	68	
297.88940	66	
298.26669	98	
298.88213	72	
299.06471	68	
299.78067	80	
299.87506	66	
300.91276	88	
301.86578	64	
302.81339	62	
303.81878	96	
303.88271	74	
307.87983	64	
308.28916	68	
308.86376	78	
310.87574	146	
311.91518	98	
320.39937	80	
322.68031	70	
325.90171	56	
327.90276	62	
328.89266	56	
328.94454	88	
334.38242	80	
339.76141	68	
340.05578	66	
341.77938	62	
342.34661	78	
END IONS

###FS:    #m/z: 322.92943 #charge 1+
###MS: 186
###MSMS: 187
BEGIN IONS
TITLE=Cmpd 139, +MS2(322.9294), 28.0-35.0eV, 4.0min #187
RTINSECONDS=241.764
SCANS=186-187
PEPMASS=322.92943	374614
CHARGE=1+
189.91611	64	
197.95643	68	
201.97955	66	
202.04743	52	
202.88463	52	
206.92712	68	
206.95148	76	
207.21334	54	
207.83765	50	
207.97617	50	
209.88581	60	
215.12493	62	
216.00465	72	
217.84102	66	
220.88875	38	
220.97452	72	
221.94094	72	
222.36631	32	
225.87126	84	
226.85225	56	
226.89476	78	
227.83508	46	
230.87560	74	
231.51975	84	
232.90636	54	
233.16490	56	
234.24254	46	
234.87259	84	
235.07200	72	
235.41472	72	
237.08504	56	
237.92702	56	
238.89070	66	
238.93817	260	
239.02538	46	
239.08208	72	
239.09740	78	
239.89159	38	
240.82274	42	
240.94035	3258	
241.50547	32	
241.88907	88	
241.93828	9870	1+
242.01973	28	
242.11274	46	
242.23878	60	
242.94031	6826	1+
243.07503	52	
243.10702	100	
243.82736	60	
244.09626	42	
244.39181	32	
244.81790	46	
244.93947	1536	
245.82520	42	
246.57923	32	
246.61956	48	
246.82232	62	
246.85327	52	
246.98029	198	1+
247.32205	34	
248.43160	46	
248.85554	58	
250.17425	32	
250.24126	32	
250.83659	70	
250.94790	56	
250.96721	30	
251.92396	60	
254.11702	60	
254.13116	32	
254.21528	92	
254.91259	70	
255.95625	76	
256.02144	74	
256.89832	40	
258.64657	32	
258.83484	68	
258.85227	74	
260.82996	54	
261.80876	36	
261.83150	110	
261.85827	58	
262.82655	76	
262.95008	60	
263.21913	56	
263.83297	58	
263.85291	68	
265.05298	70	
266.04976	70	
266.85894	52	
269.85031	76	
272.24416	56	
272.44062	58	
274.13122	32	
274.99608	72	
275.77038	70	
276.84739	62	
278.03138	98	
278.83443	54	
279.09112	1728	1+
279.11856	32	
279.25605	98	
279.38958	28	
279.93399	42	
281.31187	44	
281.96924	98	
282.22075	62	
282.62590	50	
282.91009	34	
283.02196	56	
283.06701	76	
283.11257	68	
283.96836	68	
284.20648	104	
284.29004	202	
284.69300	30	
284.79705	70	
284.88144	68	
285.29767	130	
285.31496	38	
285.80916	72	
285.84849	66	
285.91276	74	
286.02063	66	
286.93765	68	
289.80495	52	
289.88808	46	
293.83384	48	
294.82818	76	
299.87616	42	
301.80996	54	
302.28147	72	
302.87977	64	
307.89144	76	
308.88839	92	
309.87575	72	
311.88725	62	
312.79900	52	
312.88138	58	
314.88122	52	
314.91715	76	
315.82655	60	
319.20954	62	
322.14711	64	
323.16596	40	
325.18691	68	
325.31617	46	
325.89164	66	
326.23917	64	
326.32589	74	
326.61668	90	
326.98035	60	
328.06707	30	
END IONS

###FS:    #m/z: 340.93998 #charge 1+
###MS: 186
###MSMS: 188
BEGIN IONS
TITLE=Cmpd 140, +MS2(340.9400), 28.0-35.0eV, 4.1min #188
RTINSECONDS=242.536
SCANS=186,188
PEPMASS=340.93998	183838
CHARGE=1+
52.01301	74	
192.92660	98	
203.87921	44	
208.95452	106	
209.11251	76	
213.87843	46	
213.93938	112	
215.89297	68	
215.97402	72	
216.47974	70	
217.88637	66	
219.88388	68	
220.82287	66	
220.88101	120	
221.68146	42	
222.82172	80	
222.90776	42	
223.82564	78	
223.96143	80	
224.02744	44	
224.84335	164	
226.85140	146	
226.97063	66	
228.84321	230	
230.88515	52	
230.92395	48	
231.94728	162	
233.89707	76	
233.94639	72	
235.04200	82	
235.65048	84	
235.92026	48	
238.85663	122	
239.84812	72	
239.92005	46	
240.83399	140	
241.84388	272	
242.83038	334	1+
242.86762	160	
242.92538	70	
243.84695	116	
243.88478	44	
244.82658	126	
244.90427	62	
246.35661	38	
246.85278	114	
246.94912	72	
249.89525	50	
249.95637	134	
249.98781	76	
251.88757	168	
253.91932	60	
254.85595	198	1+
255.84050	108	
256.25798	74	
256.89071	58	
256.90989	82	
257.00478	48	
257.83025	38	
257.85048	44	
257.93045	66	
258.84882	124	
258.90742	204	1+
258.92526	56	
259.84546	128	
259.86332	246	
259.95791	62	
260.83430	510	1+
261.86971	44	
261.92162	50	
262.85245	60	
263.85701	58	
264.96502	40	
265.32087	40	
265.86948	90	
266.86262	200	
267.13773	64	
267.85295	52	
268.83948	220	
268.86063	60	
268.99985	68	
269.15269	68	
271.87500	48	
272.11414	82	
273.89373	74	
274.05016	84	
274.86630	86	
275.84186	82	
275.86166	160	
275.88665	50	
276.85531	570	
276.88479	74	
277.86308	724	1+
277.93808	70	
278.84346	836	1+
278.96503	64	
279.08860	126	
279.92139	82	
280.00258	114	
280.80341	60	
280.85134	138	
280.88992	68	
281.89087	104	
282.19187	66	
282.87336	128	
284.84874	66	
285.88795	96	
287.80336	42	
288.82543	48	
289.08388	46	
289.87771	68	
290.17884	58	
290.39022	76	
290.85907	72	
291.01001	64	
291.85053	64	
291.89215	64	
292.87485	64	
293.07878	78	
294.86472	134	
294.97822	54	
295.11723	64	
295.87148	118	
295.97217	164	
296.88194	168	1+
297.27305	56	
297.85575	80	
297.97420	54	
299.04742	78	
299.87088	186	1+
300.96830	62	
301.82102	56	
301.85934	56	
302.86816	176	
305.91336	74	
307.79537	72	
312.04757	80	
312.80153	88	
314.39461	90	
316.87915	68	
318.89120	46	
321.18940	68	
322.16487	40	
323.65458	42	
326.86083	66	
329.15116	62	
329.87569	76	
332.88895	54	
333.87078	74	
334.87202	50	
336.95380	54	
338.25346	58	
339.26870	60	
339.79768	42	
339.88595	72	
339.95886	96	
340.99155	74	
344.30815	66	
END IONS

###FS:    #m/z: 336.94480 #charge 1+
###MS: 186
###MSMS: 189
BEGIN IONS
TITLE=Cmpd 141, +MS2(336.9448), 28.0-35.0eV, 4.1min #189
RTINSECONDS=243.308
SCANS=186,189
PEPMASS=336.94480	16532
CHARGE=1+
52.86481	46	
184.92198	56	
190.86149	78	
190.89910	56	
195.03185	74	
200.87635	60	
207.99361	72	
209.94267	70	
211.94374	612	
212.15119	38	
212.87664	226	
213.93694	156	
215.93295	72	
216.89376	68	
221.87710	56	
222.97037	74	
223.92315	42	
223.95685	144	
225.96699	60	
226.86331	108	
226.97314	60	
227.04280	52	
227.90416	56	
228.07979	42	
229.95325	386	1+
230.84448	48	
230.88833	378	1+
231.41699	74	
231.94965	190	
232.91227	56	
233.89878	46	
233.92307	64	
235.89206	58	
236.86188	64	
236.90173	74	
237.09834	46	
237.85339	72	
238.06730	70	
239.84995	80	
239.86882	114	
240.79521	72	
240.81310	60	
240.85047	186	
241.18869	46	
241.84246	262	
241.89014	152	
242.84863	130	
243.10323	46	
243.83643	88	
246.92604	72	
247.89975	40	
247.96563	48	
248.86297	80	
249.95696	80	
250.83143	86	
250.87225	88	
250.95420	50	
250.99657	40	
251.83793	72	
252.95803	154	
252.97164	106	
253.08449	46	
254.08159	54	
254.91968	130	
254.96725	76	
255.06549	72	
255.97224	72	
256.25894	66	
256.80957	68	
256.85114	84	
256.89616	72	
257.00087	42	
257.06156	86	
257.83018	42	
257.85662	158	
257.87533	72	
257.91091	70	
258.84966	730	1+
259.85641	470	1+
259.87868	80	
259.90769	100	
260.80808	74	
261.83137	122	
262.82689	84	
262.87260	68	
263.84670	80	
264.86443	190	1+
264.94689	48	
266.86957	46	
267.83733	54	
268.83752	146	
268.95746	62	
269.07821	68	
269.84144	140	
272.14470	78	
272.85447	74	
273.04485	58	
273.86944	62	
274.85776	204	
274.87499	128	
275.85748	820	1+
276.72178	42	
276.88890	74	
277.93407	68	
278.04465	102	
278.07757	52	
278.85695	108	
279.10455	48	
279.83935	78	
279.85659	68	
279.88246	74	
280.88126	64	
281.04204	72	
281.35090	38	
285.26132	76	
285.81301	68	
285.85225	74	
286.84534	76	
287.00607	42	
287.84500	72	
287.86601	62	
288.83973	64	
291.18606	70	
292.43588	58	
292.86759	58	
292.93605	70	
293.10700	414	1+
293.14713	60	
294.86062	116	
295.86452	56	
297.00859	74	
297.86911	104	
297.89438	128	
298.22433	54	
298.30530	74	
298.87961	66	
298.89594	88	
299.87889	92	
302.81152	72	
302.85849	52	
304.92417	90	
305.87464	66	
306.21611	54	
306.88512	58	
311.85917	66	
312.06077	76	
313.83073	84	
313.86996	46	
314.83668	72	
320.81280	48	
321.98816	50	
322.61438	108	
328.78238	76	
334.04381	74	
335.29476	62	
342.19699	38	
342.32853	80	
END IONS

###FS:    #m/z: 322.92938 #charge 1+
###MS: 190
###MSMS: 191
BEGIN IONS
TITLE=Cmpd 142, +MS2(322.9294), 28.0-35.0eV, 4.1min #191
RTINSECONDS=246.993
SCANS=190-191
PEPMASS=322.92938	293832
CHARGE=1+
47.16165	64	
74.76431	32	
124.83624	58	
185.92438	104	
190.93481	70	
193.89302	52	
195.91508	32	
197.87145	56	
197.96151	74	
198.02185	54	
198.96147	70	
200.52827	36	
200.96545	40	
201.04434	288	
201.05784	78	
202.87022	68	
203.93179	36	
205.94990	66	
207.97513	48	
209.94220	122	
210.89913	44	
213.92882	68	
219.89291	58	
220.03332	76	
220.90321	74	
220.95244	72	
223.96170	70	
224.47813	42	
224.95468	78	
226.90583	52	
227.89102	70	
228.83176	194	1+
228.90677	34	
232.01674	60	
232.93624	76	
232.95327	96	
235.03806	58	
235.88993	86	
236.01228	64	
237.11939	102	
238.79403	48	
238.89404	56	
238.93968	118	
239.07730	96	
239.77865	42	
240.82084	52	
240.85921	30	
240.93914	2764	
241.83955	92	
241.93866	8548	1+
241.99776	48	
242.82107	56	
242.86378	92	
242.94092	6188	1+
243.02948	36	
243.06519	30	
243.35422	40	
243.67129	30	
243.72444	34	
243.81909	112	
243.88300	64	
243.96534	50	
244.22061	36	
244.30598	30	
244.81753	108	
244.88507	74	
244.93886	1288	
245.10698	32	
245.81771	84	
246.97736	104	
247.49291	32	
247.97671	56	
248.86018	52	
248.92334	68	
249.32639	50	
250.80016	54	
251.07632	62	
252.79556	84	
255.26543	34	
256.04079	78	
256.89827	72	
256.91191	76	
257.88525	46	
258.79904	34	
258.83093	58	
260.45711	48	
260.83626	198	
260.91139	36	
261.83555	292	1+
263.88659	64	
264.22597	62	
264.24190	54	
264.80132	48	
265.05892	68	
266.85145	48	
267.89938	50	
268.97526	40	
273.80003	68	
274.21283	82	
278.02648	84	
279.09075	1474	1+
279.21285	28	
279.32602	50	
279.80405	52	
279.88733	32	
280.83203	58	
280.85477	74	
281.04841	56	
281.85878	44	
281.96899	70	
282.27854	74	
282.54471	40	
282.80763	54	
283.06115	52	
283.59925	28	
284.29229	474	
284.86313	78	
284.95033	34	
286.15385	40	
287.14986	30	
287.91154	88	
289.85464	52	
289.88382	68	
289.94025	28	
291.85871	84	
292.88784	62	
293.88240	68	
294.10789	84	
295.86663	72	
296.99580	44	
297.06091	50	
298.11392	64	
300.05895	54	
300.85293	72	
300.91282	56	
301.87179	46	
302.62542	106	
303.05747	66	
304.87911	80	
306.86320	32	
307.89050	42	
310.92934	60	
312.14520	50	
312.80262	78	
314.03972	60	
316.81368	78	
318.85644	68	
319.82992	48	
320.24150	42	
320.89851	62	
323.89263	70	
323.96601	64	
325.90222	66	
326.28198	40	
326.87632	52	
END IONS

###FS:    #m/z: 340.93990 #charge 1+
###MS: 190
###MSMS: 192
BEGIN IONS
TITLE=Cmpd 143, +MS2(340.9399), 28.0-35.0eV, 4.2min #192
RTINSECONDS=247.765
SCANS=190,192
PEPMASS=340.93990	152492
CHARGE=1+
199.88028	76	
200.87301	80	
208.94386	82	
210.03529	76	
210.20637	78	
210.94036	76	
211.93158	200	1+
212.88632	66	
213.87699	64	
215.88218	72	
217.85484	62	
218.87264	64	
218.89471	58	
220.08627	72	
220.87208	72	
220.95047	62	
221.87547	60	
221.89515	60	
222.84193	78	
222.97043	52	
223.83387	248	1+
224.87021	66	
224.97504	80	
225.96149	56	
226.83740	54	
226.94482	58	
227.91671	72	
228.94688	72	
230.88078	132	
231.58003	106	
231.95015	62	
232.89696	78	
234.82579	70	
234.90635	118	
234.98561	52	
238.13769	94	
238.85239	106	
238.90001	72	
239.84985	80	
239.86718	66	
239.92711	152	
240.24718	56	
240.83524	180	
241.84070	272	
241.88879	66	
241.90230	68	
242.00930	58	
242.85312	236	
243.83600	252	
244.39520	62	
244.83752	142	
244.87313	70	
245.87558	56	
245.93932	64	
246.57099	94	
246.85652	132	
249.08243	68	
249.89101	82	
250.96942	68	
251.85357	98	
251.87491	66	
254.87780	54	
254.96717	100	
255.04584	70	
255.85176	206	1+
256.40836	96	
256.89357	264	
257.26060	70	
257.84948	54	
257.96384	68	
258.84879	366	
259.85407	208	
259.90095	62	
259.95784	52	
260.36202	92	
260.83695	630	1+
261.84182	410	1+
262.03689	58	
262.87642	76	
262.89044	66	
262.92818	54	
263.66733	96	
265.87719	70	
266.11363	82	
266.86921	68	
268.84064	472	1+
269.79776	54	
270.83211	62	
271.84299	76	
272.44072	78	
272.83599	64	
272.95337	108	
274.86072	158	
274.88019	102	
275.87250	118	
275.94763	60	
276.81742	100	
276.85783	1182	1+
276.99101	60	
277.92629	68	
278.84419	1042	1+
278.92158	60	
278.95643	74	
279.09382	84	
279.90109	78	
280.92260	76	
280.99892	162	
281.07914	88	
281.80002	68	
281.86373	234	1+
283.04665	92	
283.16286	60	
284.29762	72	
284.89447	74	
285.01010	62	
286.91269	84	
288.90870	56	
290.86520	70	
291.43514	80	
291.80225	86	
293.79635	76	
293.84682	72	
293.89502	64	
293.93708	54	
294.86254	166	
296.85814	214	
297.23691	58	
297.90012	72	
298.30698	104	
299.05592	58	
299.87328	252	1+
299.99981	62	
300.90197	52	
300.95768	86	
301.10036	68	
301.75249	56	
301.86774	82	
302.16427	64	
302.38422	72	
302.88417	56	
302.90733	58	
307.88870	102	
309.79789	64	
314.86289	68	
318.93526	72	
319.33429	78	
321.27718	78	
322.28360	80	
322.89448	80	
322.98539	64	
324.10476	56	
330.87116	60	
333.80789	72	
334.89235	66	
336.62259	64	
336.80760	76	
338.19255	72	
341.15280	84	
345.18829	72	
346.27710	58	
END IONS

###FS:    #m/z: 336.94506 #charge 1+
###MS: 190
###MSMS: 193
BEGIN IONS
TITLE=Cmpd 144, +MS2(336.9451), 28.0-35.0eV, 4.2min #193
RTINSECONDS=248.537
SCANS=190,193
PEPMASS=336.94506	17374
CHARGE=1+
102.57569	80	
115.76169	64	
191.84350	78	
196.96921	56	
205.97816	50	
208.52165	68	
209.85568	70	
209.89272	70	
209.94799	46	
210.89098	62	
211.94504	370	
212.84725	64	
212.87977	116	
213.87858	80	
213.94294	400	1+
214.16985	46	
214.90707	68	
215.88559	154	
215.95405	72	
222.97219	76	
223.84778	72	
224.82760	68	
224.84250	74	
226.85763	46	
226.91137	54	
227.83316	68	
228.89576	122	
229.95532	264	
230.11530	68	
230.88901	434	
230.90735	84	
231.08485	86	
231.94886	404	
232.08800	86	
232.83879	84	
232.93644	82	
233.89675	76	
234.83879	46	
234.90254	70	
234.93273	82	
234.94967	78	
235.13789	86	
237.06240	70	
239.82299	52	
239.84574	118	
240.85114	56	
240.87200	60	
241.84386	474	
242.84067	260	
242.85715	118	
243.05754	70	
243.16830	74	
243.83272	122	
244.54793	48	
246.90689	48	
246.97627	68	
247.96464	72	
248.02714	68	
248.90270	102	
249.96089	46	
250.83430	88	
250.95372	70	
250.98914	48	
251.83239	86	
251.84884	94	
252.09524	60	
252.85216	78	
252.93219	58	
252.97265	260	1+
253.85087	64	
253.95674	56	
254.08823	62	
254.96653	182	
255.97238	70	
256.83140	54	
256.85076	260	
256.89229	222	
257.84701	126	
257.88167	60	
257.93726	44	
258.84436	460	
259.13918	62	
259.85447	244	
260.06112	74	
261.83832	48	
262.53023	66	
262.95023	68	
263.92872	80	
264.84902	72	
265.79107	68	
266.01528	56	
266.84736	86	
267.84195	176	
269.82804	76	
270.84992	50	
271.91364	102	
273.94627	60	
274.85893	132	
274.87675	120	
275.85968	110	
275.87257	120	
275.89266	74	
276.85306	298	
276.91337	96	
277.86524	248	
277.91565	74	
278.19014	70	
278.21462	80	
278.83772	120	
278.86523	178	
279.13258	72	
279.83210	106	
279.88387	114	
280.22122	66	
280.85919	46	
280.88355	54	
281.68673	48	
282.05566	76	
283.78456	72	
284.10102	66	
286.84983	180	
287.85562	74	
288.95212	62	
293.10423	342	
293.86977	72	
293.89512	68	
294.86975	170	
294.89353	60	
295.09820	82	
296.88974	66	
296.95137	72	
297.87010	78	
299.01978	56	
299.05587	84	
299.30445	48	
299.87150	320	1+
304.86593	64	
306.11763	66	
308.86716	130	
311.34307	76	
311.90442	58	
313.02466	64	
317.92935	62	
324.89235	56	
325.89363	174	
326.79631	52	
332.61777	102	
332.87302	84	
333.03266	46	
333.88028	56	
337.39132	76	
339.89064	80	
340.29158	58	
END IONS

###FS:    #m/z: 340.93968 #charge 1+
###MS: 194
###MSMS: 195
BEGIN IONS
TITLE=Cmpd 145, +MS2(340.9397), 28.0-35.0eV, 4.2min #195
RTINSECONDS=252.219
SCANS=194-195
PEPMASS=340.93968	132930
CHARGE=1+
88.18321	74	
187.16962	64	
190.93288	86	
190.94816	48	
192.88917	80	
205.96934	66	
211.22215	56	
212.95103	52	
213.88607	50	
213.93746	150	
214.94494	88	
215.88404	62	
216.04249	68	
216.83416	64	
216.94954	74	
217.89673	88	
218.87822	56	
220.87386	90	
220.89047	56	
220.97058	60	
221.88962	92	
222.89323	84	
222.94998	56	
225.85988	72	
227.83807	58	
227.91713	72	
228.84619	108	
228.89424	104	
230.88767	84	
231.88893	128	
231.94857	88	
232.89157	78	
233.94784	50	
234.84271	72	
235.91808	76	
236.88242	112	
236.98893	56	
237.06718	146	
237.90461	72	
238.84287	80	
238.85808	84	
239.79497	50	
239.83635	74	
239.85015	68	
239.92988	60	
240.84260	204	
240.88535	68	
240.95097	68	
241.02088	56	
241.84382	798	1+
242.93579	108	
243.40982	64	
243.83257	350	1+
243.86987	78	
243.91418	102	
246.46139	72	
246.85687	54	
246.89729	72	
246.97805	92	
249.96866	78	
250.87038	56	
252.85210	66	
253.05934	104	
254.15993	90	
254.84777	76	
254.91694	112	
254.96346	64	
255.06572	52	
255.08274	76	
256.85723	108	
256.90612	70	
257.85450	104	
257.89767	78	
257.94430	76	
258.84729	1044	1+
258.93516	78	
259.94610	96	
259.95956	70	
260.61999	48	
260.83777	206	
261.83752	338	
262.84071	208	
262.91047	68	
263.91894	68	
264.86286	264	
265.86793	128	
266.85080	72	
266.95351	98	
268.79277	62	
268.83701	144	
269.03409	104	
269.83973	126	
270.83066	258	1+
270.89262	54	
270.97123	104	
274.87497	218	
275.80918	88	
275.84163	56	
275.87171	122	
276.14375	78	
276.85706	892	1+
277.91995	52	
277.98534	70	
278.12285	72	
278.84511	1066	1+
279.02844	78	
280.83899	62	
281.87001	52	
281.90155	96	
282.87478	158	
282.91874	66	
284.02688	88	
284.88130	126	
287.90738	66	
288.15977	62	
290.84002	74	
291.89254	68	
292.83499	58	
292.87086	90	
293.89066	58	
294.86474	370	1+
295.04373	68	
295.88864	64	
296.85413	72	
296.88022	68	
296.89271	82	
297.00595	50	
297.87215	114	
297.89166	140	
297.92750	74	
298.14991	80	
298.27716	74	
298.31005	118	
298.32839	78	
299.86997	168	
299.88619	130	
300.87924	426	1+
301.85985	108	
303.05105	68	
303.17670	70	
306.85474	76	
307.81081	52	
314.91524	76	
315.99468	58	
317.31433	110	
325.14051	60	
326.21061	80	
328.96667	50	
329.87339	62	
335.98124	78	
338.04621	64	
338.87472	50	
339.90187	78	
341.16623	50	
341.28026	66	
341.82208	74	
342.90081	90	
345.32764	68	
END IONS

###FS:    #m/z: 363.95517 #charge 1+
###MS: 194
###MSMS: 196
BEGIN IONS
TITLE=Cmpd 146, +MS2(363.9552), 28.0-35.0eV, 4.2min #196
RTINSECONDS=252.992
SCANS=194,196
PEPMASS=363.95517	48378
CHARGE=1+
64.39055	60	
99.63357	86	
112.16710	78	
176.67529	68	
182.85862	62	
184.97375	70	
186.92781	88	
189.86168	116	
191.85479	76	
195.84403	72	
203.96355	66	
209.94374	102	
210.91890	70	
212.87819	356	
212.89646	102	
222.85854	72	
222.95021	198	
223.95043	92	
224.87286	74	
224.94660	146	
224.96794	62	
225.12607	84	
226.94540	734	
226.96941	184	
227.08702	96	
227.82259	64	
227.93175	72	
227.96135	80	
228.83692	134	
228.94195	1174	
230.88562	252	
232.88311	68	
233.44825	78	
234.88557	72	
235.92578	74	
236.94540	80	
237.05683	78	
238.79935	70	
240.83914	208	1+
240.94138	568	
240.96183	194	
241.82627	84	
241.93934	2504	1+
242.94105	1936	1+
244.91987	70	
244.93763	178	
245.90640	88	
246.80733	134	
246.84486	66	
246.95442	582	1+
247.86091	82	
248.80755	98	
248.89724	126	
248.97215	64	
249.79615	76	
249.80952	68	
249.89748	94	
250.89963	66	
251.04174	120	
251.79682	76	
254.87306	72	
254.90452	72	
255.93671	76	
256.52633	100	
258.84437	72	
258.89989	68	
258.95503	66	
260.83744	102	
260.86973	144	
260.97090	80	
261.83622	80	
261.98534	66	
263.83074	72	
264.06457	90	
264.84493	66	
264.86527	94	
264.96088	68	
265.81737	82	
265.83502	66	
266.81371	532	1+
268.80648	72	
268.84035	72	
268.96684	76	
269.08236	72	
269.80999	186	
269.84022	60	
269.97745	82	
271.85325	120	
276.80521	82	
276.85905	140	
276.89102	62	
277.86065	100	
278.07369	68	
278.79807	84	
278.84546	240	1+
278.87443	72	
279.79478	124	
279.88434	72	
279.96740	96	
280.62831	70	
280.78976	862	1+
280.82635	88	
281.83709	106	
282.89147	66	
283.77803	68	
284.82574	124	
284.85278	64	
286.41545	84	
286.81883	98	
287.87009	92	
288.94830	62	
289.39928	74	
290.04527	72	
290.14356	62	
291.26126	64	
292.07726	98	
292.82481	74	
293.86590	68	
294.88524	76	
295.93636	74	
296.81040	334	1+
296.85614	68	
298.80419	848	1+
299.87622	98	
300.80441	160	
301.80597	74	
301.86246	94	
302.80164	72	
302.87649	66	
303.85037	284	1+
304.88352	126	
306.88915	78	
307.83718	78	
308.85191	72	
309.91673	102	
311.77411	90	
314.81510	340	1+
314.87802	76	
314.89975	78	
318.81038	94	
319.89212	84	
320.89657	72	
321.97928	74	
322.79795	64	
322.82428	70	
323.81649	120	
324.01649	76	
324.82367	92	
324.84381	78	
327.07404	68	
328.08305	70	
329.87066	64	
339.11227	70	
339.40925	66	
345.87725	94	
351.33852	86	
351.84498	64	
360.35834	64	
362.30478	70	
366.17162	72	
366.79924	64	
END IONS

###FS:    #m/z: 359.96045 #charge 1+
###MS: 194
###MSMS: 197
BEGIN IONS
TITLE=Cmpd 147, +MS2(359.9604), 28.0-35.0eV, 4.3min #197
RTINSECONDS=253.764
SCANS=194,197
PEPMASS=359.96045	10966
CHARGE=1+
71.44785	82	
183.86466	56	
190.91451	72	
191.10088	78	
210.96708	68	
212.04552	52	
214.88720	74	
221.88620	58	
222.95342	68	
224.85358	66	
224.89457	72	
224.95062	66	
224.96256	88	
225.88403	74	
225.95293	88	
226.88204	52	
226.94629	430	1+
226.97032	118	
227.83335	44	
228.94255	458	
229.83964	72	
229.89713	78	
231.79810	58	
233.83710	60	
234.86338	62	
236.84686	64	
237.92715	74	
237.96317	76	
238.04297	84	
238.08845	92	
239.06748	134	
239.84386	80	
239.89940	68	
239.92968	50	
240.07038	82	
240.83777	66	
240.94102	462	
240.96447	92	
241.79371	54	
241.94287	224	
243.06133	52	
244.95605	312	
245.06368	52	
245.94721	528	1+
246.03760	54	
246.80870	132	
246.95058	452	1+
247.80455	86	
248.80320	48	
249.80374	120	
249.92986	70	
250.89560	58	
250.94891	140	
251.03158	66	
251.04937	64	
251.88465	68	
252.87548	68	
252.95574	96	
253.79820	56	
253.88827	90	
254.85754	56	
255.12989	78	
255.85234	52	
256.10208	58	
258.95102	56	
259.80051	80	
259.85111	88	
259.94604	64	
260.13045	62	
260.83016	162	
260.87141	64	
260.96597	352	1+
262.97005	92	
263.87505	68	
264.38769	80	
264.81861	188	
265.07118	68	
265.82311	72	
265.97525	66	
266.81117	460	1+
266.91355	50	
270.88819	72	
273.00827	92	
274.80133	94	
276.80741	110	
276.85830	68	
278.84695	196	
278.89707	86	
279.80394	54	
280.79196	868	1+
280.81785	48	
281.37390	50	
281.87023	76	
282.14432	78	
282.33849	88	
284.82411	56	
284.97712	72	
285.13472	94	
285.82538	46	
286.78571	66	
286.85423	96	
288.16521	50	
288.18919	54	
290.80481	76	
291.86751	58	
293.43849	78	
293.91203	50	
295.81799	72	
295.87745	58	
295.91752	46	
296.81008	106	
296.89145	108	
297.10982	76	
297.80382	88	
297.84017	54	
297.89760	82	
297.91688	88	
298.80184	940	1+
298.84994	56	
299.86302	126	
300.80443	316	1+
300.87247	76	
300.92538	74	
301.86132	54	
302.14979	60	
305.41297	70	
305.44948	84	
306.13953	80	
306.44870	78	
306.85707	62	
307.39896	62	
307.88176	74	
309.87616	72	
313.36339	48	
315.90307	46	
316.81516	236	
318.92508	154	
320.95677	110	
321.11887	78	
321.81952	170	
321.86966	50	
322.45354	76	
322.93845	54	
323.07552	54	
323.89716	106	
324.02288	62	
324.89226	94	
327.85857	76	
332.95605	70	
340.75837	44	
340.93706	52	
344.06206	62	
344.90754	104	
347.84447	72	
349.40082	78	
356.15589	76	
360.17668	56	
360.87146	70	
END IONS

###FS:    #m/z: 363.95542 #charge 1+
###MS: 198
###MSMS: 199
BEGIN IONS
TITLE=Cmpd 148, +MS2(363.9554), 28.0-35.0eV, 4.3min #199
RTINSECONDS=257.426
SCANS=198-199
PEPMASS=363.95542	56232
CHARGE=1+
189.86426	120	
192.00998	68	
192.02873	70	
195.94175	92	
198.07187	106	
200.88316	64	
207.86727	72	
209.94493	114	
211.93849	62	
212.87943	252	
212.89910	66	
216.01924	80	
216.97505	70	
218.85661	70	
220.05355	78	
222.95255	392	1+
223.81832	62	
223.83458	70	
224.88843	76	
224.94621	284	
224.96313	126	
224.97870	162	
225.94684	118	
225.97257	84	
226.53999	56	
226.94626	1812	1+
226.97963	120	
227.53345	100	
227.92825	72	
228.85371	64	
228.89583	84	
228.94133	1126	1+
228.95646	302	
229.36668	92	
230.84368	64	
230.86267	78	
230.88733	622	1+
232.13897	62	
232.88637	106	
238.93778	124	
239.07466	66	
239.95831	58	
240.82076	68	
240.93826	710	
241.93798	1860	1+
241.96296	66	
241.98643	70	
242.93952	1238	1+
242.95785	382	1+
243.09567	76	
244.43952	86	
244.83119	70	
244.84659	80	
244.87937	88	
244.92222	56	
244.94004	558	
244.95582	746	1+
246.89351	86	
246.95133	1018	
247.80251	188	1+
247.94208	56	
248.90387	118	
248.94847	66	
250.96377	132	
251.79489	68	
252.82909	66	
255.89545	72	
256.83740	60	
256.93381	92	
258.83280	172	
258.84881	60	
258.97651	134	
260.89163	72	
260.96735	140	
261.82892	234	1+
261.96938	68	
262.96790	104	
264.05430	74	
264.81712	142	
265.09307	62	
265.89199	58	
266.81293	276	1+
266.97563	72	
267.78081	68	
267.97586	126	
268.10028	70	
268.93758	82	
268.95387	60	
269.96933	154	
270.83775	72	
270.97090	88	
272.83572	58	
275.80525	70	
275.92341	86	
276.81069	218	
276.85073	250	1+
277.11184	102	
278.79443	72	
278.80911	72	
278.83393	72	
278.96479	64	
279.79775	78	
280.79519	452	
280.85886	86	
281.05223	60	
281.79098	564	1+
281.83345	78	
281.89728	96	
282.11765	68	
282.82191	206	1+
283.86086	78	
283.93964	86	
284.78671	76	
284.85347	142	
285.83155	224	
285.84652	190	
286.80646	74	
286.84592	102	
286.86864	62	
288.83952	56	
290.81938	84	
292.40446	86	
293.11873	64	
294.86847	70	
296.80965	292	1+
297.87242	60	
297.92532	68	
298.80226	658	1+
298.95823	92	
299.83140	64	
299.93390	68	
300.79701	360	1+
301.86124	62	
302.28400	80	
303.85644	164	
307.82111	76	
307.88895	114	
308.95325	58	
309.84568	64	
311.12867	72	
314.82358	72	
316.81336	316	
317.92088	64	
318.81924	64	
321.82106	72	
322.82824	70	
322.93175	146	
324.32526	72	
324.90997	58	
325.86222	98	
327.20533	74	
327.91209	62	
328.12270	108	
329.88483	96	
330.79974	72	
334.83431	76	
336.94739	134	
338.76447	56	
338.94044	74	
339.83843	64	
340.77205	68	
342.93784	100	
343.87065	56	
349.69908	62	
350.71747	56	
361.21907	62	
363.80005	72	
END IONS

###FS:    #m/z: 359.96066 #charge 1+
###MS: 198
###MSMS: 200
BEGIN IONS
TITLE=Cmpd 149, +MS2(359.9607), 28.0-35.0eV, 4.3min #200
RTINSECONDS=258.198
SCANS=198,200
PEPMASS=359.96066	10428
CHARGE=1+
95.63601	70	
124.70992	60	
182.86022	76	
194.97534	82	
199.88925	60	
203.93517	76	
209.93900	88	
211.03993	78	
220.90142	56	
222.94891	240	
223.87512	74	
223.97304	74	
224.89302	68	
224.94600	478	1+
224.96559	134	
225.89905	72	
226.94521	948	1+
227.88346	138	
228.94250	290	
229.83931	72	
229.93273	80	
230.84751	72	
230.89814	76	
230.93927	90	
231.16704	64	
231.47701	88	
234.86671	90	
236.84688	62	
237.08316	60	
238.94104	106	
240.81521	70	
240.94109	420	
240.95724	216	1+
241.90208	72	
241.94314	204	
243.83104	64	
243.85219	74	
244.95889	296	
245.82356	78	
246.95145	308	
247.79747	70	
248.80094	168	
250.83144	74	
250.94749	132	1+
250.99085	80	
251.06899	62	
252.11338	64	
255.23218	64	
256.80945	68	
258.13390	90	
258.53049	68	
258.83040	72	
258.84826	92	
258.96885	78	
259.84135	70	
261.84210	64	
261.97549	74	
262.39665	86	
262.95105	142	
263.87977	66	
263.89872	72	
263.95670	66	
265.02512	66	
265.98465	118	
266.02149	58	
266.81521	202	
267.81665	86	
267.97560	64	
268.85813	98	
268.97135	78	
269.84808	58	
269.96536	106	
270.08848	88	
270.82947	68	
270.89000	82	
272.99433	68	
273.84291	84	
273.87318	60	
273.97259	72	
274.81288	68	
274.86163	98	
275.18141	62	
275.98635	66	
277.85432	78	
277.91378	70	
278.80174	144	
278.83780	68	
279.10049	64	
279.79488	110	
280.53188	104	
280.79306	554	
280.99686	82	
281.78572	64	
281.81680	76	
282.78796	84	
282.82559	80	
282.87448	134	
286.43026	106	
288.81032	78	
288.84990	90	
289.41792	78	
290.80044	68	
291.58009	62	
291.78947	72	
291.97796	66	
293.85939	58	
294.87701	100	
295.02242	66	
295.88344	82	
295.92386	74	
296.80900	160	
297.80435	62	
298.80285	836	1+
299.88273	70	
300.80275	60	
301.42827	80	
301.79978	84
[truncated: 1,689,582 more chars]
