# Supplementary material for: High-Throughput Venomics
Source: J Proteome Res. 2023 Apr 3;22(6):1734–46. doi: 10.1021/acs.jproteome.2c00780 (PMC10243144; doi:10.1021/acs.jproteome.2c00780)
Supplement: Supplementary file 9 — pr2c00780_si_009.zip [file pr2c00780_si_009.zip › Manual files/Calloselasma rhodostoma MGF/210702_Calloselasma_halfplate000068_5.1.201.mgf]

###	D:\Data\Julien\210702_Cr_half_TFA\210702_Calloselasma_halfplate000068.d\ProteinAnalysisResults.mgf
###	D:\Data\Julien\210702_Cr_half_TFA\210702_Calloselasma_halfplate000068.d\analysis.baf
###	210702_Calloselasma_halfplate000068.d
###	Instrument: maXis HD
###	Manufacturer: Bruker
###    PeakWidth 0.30, MiniumIntensity 10, S/N 1Apply threshold 0, Threshold 10
###    Retain Residuals no, Create neutrally no,
###    FullScan Parameters: AdductIon (+)+H (-)-H, LowMass 0, HighMass 8000, MaxCharge charge decon 4, MinPeaks 3
###    Perf. isotope decon yes, Max Charge Istopic decon 6, MW agreement 0.00, Abund. cutoff 2.00, Envelope cutoff 75.00
###    MaxRes   Parameters: AdductIon (+)+H (-)-H, LowMass 0, HighMass 8000 
###    Perf. isotope decon yes, Max Charge Istopic decon 6, Abund. cutoff 2.00
###    MSn      Parameters: AdductIon (+)+H (-)-H, LowMass 0, HighMass 8000 
###    Perf. isotope decon yes, Max Charge Istopic decon 4, Abund. cutoff 0.05
###    Global Charge Limit: no 3, Prefer FullScan Result: yes, Export what: 2 (0=non deconv/1=deconv only/2=mixed), NoMSMSSignals: 150, Intensity threshold: 10, NoMSSignals (deconv): 2, NoMSSignals (non-deconv): 2, NormalizeData: no, SingleCharged: yes
###
COM=210702_Calloselasma_halfplate000068.d
USERNAME=Demo User

###FS:    #m/z: 512.86023 #charge 1+
###MS: 1
###MSMS: 2
BEGIN IONS
TITLE=Cmpd 1, +MS2(512.8602), 28.3-35.4eV, 0.0min #2
RTINSECONDS=1.324
SCANS=1-2
PEPMASS=512.86023	7578
CHARGE=1+
211.94409	6050	
222.94995	14198	1+
226.94635	13242	
227.19792	5144	
228.94222	25916	1+
234.96959	8848	
234.99727	7624	
235.20262	4368	
238.14756	8860	
239.14599	33996	1+
240.22952	3910	
240.96142	10992	1+
243.22863	18836	1+
244.95661	9084	
245.18407	4370	
245.94467	18236	1+
246.95066	10144	1+
247.23912	4260	
249.97116	29472	1+
250.94542	50426	1+
250.99725	5366	
251.19780	6224	
252.97030	268114	1+
253.21344	6264	
254.94044	16436	
254.96563	104692	1+
255.22899	4888	
256.26040	8438	1+
256.96335	15672	1+
258.96486	4700	
260.16088	10788	
261.97391	11956	1+
263.97766	41118	1+
265.16149	4268	
265.97531	5004	
267.97282	6094	
268.95715	20524	1+
270.98008	7004	
273.18439	3530	
274.08861	4258	
274.27080	15422	1+
279.09035	5690	
279.22870	5940	
280.26044	3658	
281.24488	16126	1+
282.17374	9788	
282.27627	19988	
282.67664	3490	
283.17237	30682	1+
283.26010	16510	1+
284.29185	10690	1+
285.22381	5182	1+
285.94076	29648	1+
286.27063	3792	
287.20202	6920	1+
287.25280	36134	1+
287.65906	4592	
290.15758	9162	1+
290.19318	10102	1+
290.26595	32904	1+
291.09830	4052	
291.16021	6684	1+
291.19480	8612	1+
291.97274	15864	1+
292.10008	3892	
293.20781	9988	1+
293.97439	24950	1+
293.99585	16472	1+
294.16195	5750	1+
294.93621	4318	
295.12645	5508	
295.22331	13612	1+
295.99180	6896	
296.29189	5082	
297.07913	5404	
297.23900	15186	1+
297.90286	5800	
298.27076	4760	
299.25532	7714	1+
300.28646	10386	1+
302.17310	10568	1+
302.30213	24828	1+
302.94578	15306	1+
304.18647	15278	1+
304.28148	6988	
304.68794	3534	
305.26601	13104	1+
307.24516	41284	1+
309.18723	9714	
309.25707	9352	1+
309.67166	5630	
310.17420	3916	
310.30745	23662	1+
311.05303	3820	
311.16124	4460	
311.21902	8788	1+
311.27354	7654	1+
311.29044	3778	
311.93400	4024	
311.98508	23016	1+
312.16923	12310	1+
312.32305	9278	
312.94654	6748	
313.17175	9954	1+
313.21711	8318	1+
313.23305	5942	
313.26717	12396	1+
313.28928	6610	1+
313.92790	103068	1+
316.28101	19882	1+
316.31818	9618	1+
316.93885	3788	
318.29683	36396	1+
318.93366	62262	1+
320.93268	22278	
320.95780	4150	
322.92854	346862	1+
323.01569	6842	1+
323.23705	20520	1+
323.29164	3592	
324.28578	4806	
324.32275	5140	
325.25267	50180	1+
325.28953	3580	
326.20041	9464	
326.30207	5118	
326.87208	5136	
327.00495	5208	
327.19836	32020	1+
327.26804	61768	1+
328.31758	11098	1+
328.99766	8768	1+
329.22640	20514	1+
329.28224	11624	1+
330.16707	8302	1+
330.33375	47970	1+
331.22687	19490	1+
331.30286	19986	1+
331.68362	6124	1+
331.93863	5410	
334.95048	14982	1+
335.00142	57496	1+
335.18785	3522	
335.27695	3478	
336.08462	5824	1+
336.17984	5774	1+
336.21402	9512	1+
336.94392	314888	1+
337.06284	4592	
337.21708	8050	1+
338.33886	43728	1+
339.23130	9898	1+
339.26902	4814	
339.28539	4484	
340.15002	5898	1+
340.35349	10064	1+
340.93863	173028	1+
341.02551	6678	
341.24745	47956	1+
341.28481	10670	1+
342.33332	3472	
343.02464	3664	
343.22106	6478	1+
343.26393	70218	1+
343.29338	4874	
344.18231	3620	
344.31224	6698	1+
344.34933	20294	1+
345.02445	8692	1+
345.20496	14720	1+
346.32836	18910	1+
347.02472	7214	
347.19971	4322	
348.21431	7056	
349.23053	5682	1+
349.25524	6620	1+
349.29231	299718	1+
351.15679	3516	
351.27108	33076	1+
352.89523	8170	
353.21371	5630	
353.28133	5914	1+
353.89518	4934	
354.08916	9760	
354.31503	37754	1+
354.89230	4356	
354.95385	4260	
355.06620	12930	1+
355.22676	7876	1+
355.26115	4142	
355.27744	11966	1+
356.34916	10004	1+
357.19520	12242	1+
357.24190	10338	
357.96596	10146	
358.19756	9084	1+
358.24741	6376	
358.36492	66916	1+
358.94887	12906	
359.25640	6318	
359.95987	223198	1+
360.34423	7332	1+
361.98007	4802	
363.21718	12252	1+
363.30788	20686	1+
363.95478	112342	1+
365.23009	3894	
365.24301	3494	
365.31431	3540	
366.32488	35172	1+
367.26425	3932	
367.29976	4620	
367.33195	23312	1+
368.30547	10866	1+
368.38364	17498	1+
368.42125	8256	1+
369.34711	10844	1+
370.22624	4982	
371.09598	53502	1+
371.22485	18382	1+
371.27448	72170	1+
371.32127	4952	
371.35991	5392	
371.90522	4246	
372.18403	6004	1+
372.32548	66938	1+
372.37999	12128	1+
373.25183	15758	1+
374.35939	18744	1+
375.30589	4024	
376.20935	7410	1+
376.25723	14876	1+
376.28428	10698	1+
377.28698	7866	1+
378.20880	9520	1+
379.21184	7580	1+
379.30166	6032	
381.31170	7510	1+
381.96543	5126	
382.20084	10272	1+
382.39966	6538	1+
383.29314	4496	
383.32772	32502	1+
384.38097	4322	
385.14909	4922	1+
385.29018	4290	
385.34247	12628	1+
385.37758	3718	
386.32129	6840	1+
386.39655	201926	1+
387.18457	6602	1+
387.24784	25032	1+
389.22885	8686	1+
389.28782	4974	
390.27977	7886	1+
393.22817	5270	1+
393.26119	5842	
393.31882	576300	1+
394.37125	4888	1+
395.18291	3524	
395.21416	4696	1+
395.29759	13978	1+
396.41654	13670	1+
397.30650	4538	
397.34433	6254	1+
399.27088	3542	
399.32198	8096	1+
400.21346	11468	1+
400.37404	8436	1+
400.41198	109482	1+
401.28775	8802	1+
401.33890	4028	
402.35368	3814	
403.21026	7250	1+
403.26480	5284	1+
405.28418	5514	1+
407.29710	22828	1+
407.33343	15912	1+
409.36739	3502	
410.34496	152248	1+
411.26645	9624	1+
411.31634	16898	1+
412.17189	8084	1+
412.32190	13672	1+
412.41199	14910	1+
414.24886	14278	1+
414.42792	225236	1+
414.86930	5696	
415.25158	11962	1+
415.30053	172786	1+
417.28490	5650	1+
417.33034	7882	1+
419.33490	7104	1+
421.25787	5780	1+
421.31261	7372	1+
421.34852	4156	
423.32763	7356	1+
423.36155	15864	1+
424.36678	13030	1+
425.32257	6486	1+
426.18555	16254	1+
427.29757	6332	1+
427.39522	12126	1+
428.44345	18812	1+
429.08667	3544	
429.18057	6596	1+
429.21194	4956	1+
429.31539	11026	1+
429.38050	15304	1+
430.38576	14682	1+
431.08447	26750	1+
431.27328	71324	1+
432.20320	6206	1+
434.22167	5616	1+
435.14042	4622	1+
435.36303	4420	
437.34506	583608	1+
437.88262	5126	1+
439.20557	6362	1+
439.38942	3710	
439.89023	8442	1+
440.26262	5852	1+
441.31899	4394	
441.36326	3836	
442.29002	10110	1+
442.36617	3728	
442.45860	5320	
442.87795	5650	1+
443.29379	8632	1+
444.23010	5546	1+
444.38033	21424	1+
444.87062	29732	1+
445.11686	6202	
445.29170	5968	1+
446.36096	7650	1+
447.23746	5286	1+
447.31151	30430	1+
449.23961	9092	1+
449.87679	6002	1+
450.35742	11168	1+
451.36053	9552	1+
451.90022	8678	1+
453.35400	4190	
454.25444	8962	1+
454.37149	517438	1+
455.15282	5330	1+
455.25837	7122	1+
456.19943	7670	1+
457.20228	5962	1+
457.35263	6802	1+
458.27551	12828	1+
459.27830	10436	1+
459.32651	134686	1+
459.37818	3948	
461.38441	12536	1+
462.23904	5086	1+
462.38842	9558	1+
462.90756	6358	1+
463.35761	6178	1+
465.17146	6946	1+
465.28586	7268	1+
465.33811	8790	1+
465.42201	3526	
467.33412	4272	
467.36525	4788	
467.88648	18800	1+
468.28800	5442	1+
468.34740	9444	1+
468.38508	13738	1+
468.41561	18856	1+
471.24367	4786	
471.29556	7182	1+
473.34258	3620	
473.37447	7162	1+
475.29953	113072	1+
477.37154	3902	
477.46121	3460	
478.38810	8042	1+
479.18885	3534	
480.30711	7494	1+
481.37107	511456	1+
483.18346	6560	1+
484.41191	12600	1+
485.38094	4046	
486.38201	5764	
486.42720	36348	1+
487.32346	4118	
487.39268	3716	
488.30726	9536	1+
490.90205	10084	1+
492.28821	5638	1+
493.45624	4304	
494.38368	11208	1+
495.38559	8642	1+
495.43806	3700	
497.25276	6328	1+
497.38234	4212	
498.23923	6234	1+
498.39802	926330	1+
500.46555	5188	1+
501.23203	9126	1+
501.35896	4182	
502.29592	7850	1+
502.37690	5748	
503.30193	6292	1+
503.35224	67288	1+
503.42434	4214	1+
504.10946	5108	1+
504.22370	6578	1+
505.30472	4336	1+
506.43062	7486	1+
507.36841	5262	1+
507.38726	5556	1+
507.47217	7650	1+
507.84417	4744	
508.44517	8708	1+
509.36550	6692	1+
509.45160	6232	1+
510.27861	7218	1+
510.31769	8738	1+
510.55834	8832	1+
510.85358	7982	1+
511.26453	8312	1+
511.39475	4372	
512.19039	3676	
512.26872	6450	1+
512.41163	8010	
512.47513	11648	1+
512.85762	47176	1+
513.39319	9716	1+
513.48219	8770	1+
515.19632	9072	1+
515.23150	7566	1+
515.35387	8496	1+
515.42677	4304	1+
516.20028	6638	1+
518.23848	11202	1+
518.37258	7046	
END IONS

###FS:    #m/z: 635.43154 #charge 1+
###MS: 1
###MSMS: 3
BEGIN IONS
TITLE=Cmpd 2, +MS2(635.4315), 31.3-39.1eV, 0.1min #3
RTINSECONDS=2.0965
SCANS=1,3
PEPMASS=635.43154	6738
CHARGE=1+
227.19764	302	1+
230.12297	238	1+
233.06660	1108	1+
235.99303	324	1+
237.05574	198	1+
243.22748	860	1+
244.03831	330	1+
246.05222	196	1+
247.24368	172	
249.03855	250	
249.11028	322	1+
250.05367	142	1+
251.18186	200	1+
251.25380	304	1+
252.02838	180	1+
252.23023	226	1+
252.98155	294	1+
253.08668	192	1+
254.06750	180	1+
254.96694	264	1+
255.22926	402	
259.08159	678	
259.24106	206	1+
259.99761	302	1+
260.04397	204	
262.19902	270	1+
263.10029	174	
264.26547	340	
264.97957	190	
265.04520	250	1+
266.16572	240	
266.99481	268	
268.16766	284	1+
268.97299	510	1+
270.99606	238	1+
271.08020	206	1+
273.06515	214	1+
274.98284	220	1+
275.14291	216	
277.09214	786	1+
277.20173	174	1+
278.99042	200	1+
280.25870	298	1+
282.27873	666	
283.17204	204	
283.25969	1862	1+
285.94124	238	
286.87322	292	1+
287.25437	914	1+
288.89812	306	1+
289.05221	236	1+
292.05691	298	1+
292.07494	374	1+
293.08476	316	1+
297.09601	250	1+
298.18386	214	1+
300.03952	198	1+
300.06069	174	
300.28463	306	1+
301.07611	168	1+
302.10529	506	1+
302.87118	2546	1+
302.94764	332	1+
303.06358	174	
303.10796	424	1+
304.15223	210	1+
304.86661	1418	1+
306.10552	188	1+
306.21561	206	1+
306.27597	218	1+
308.13692	186	
308.28938	414	
308.85291	180	1+
309.88776	168	1+
310.12328	340	1+
310.25659	356	1+
310.30638	3856	1+
311.29051	1454	1+
311.93592	282	1+
313.20796	180	1+
317.13304	254	1+
317.16706	250	1+
317.88359	572	1+
318.08242	268	1+
318.17035	198	1+
318.20524	234	1+
318.88427	370	1+
319.08221	164	1+
320.01839	300	1+
320.88186	4008	1+
320.96173	248	1+
321.07928	274	1+
321.12233	540	1+
321.15808	222	1+
322.87747	2042	1+
322.99392	286	1+
323.10802	266	1+
323.23516	336	
324.19360	204	1+
324.23655	178	
324.25218	242	1+
324.87710	450	1+
325.25446	200	1+
326.01292	332	1+
326.13418	320	1+
327.11020	298	1+
327.16528	256	1+
327.26604	400	1+
327.33468	788	1+
328.17155	172	1+
328.31957	276	1+
330.13242	200	1+
330.95360	188	
332.82549	236	1+
333.09070	182	
333.23790	208	1+
334.19973	386	1+
334.89868	204	1+
335.20260	334	1+
336.08098	270	1+
336.36256	188	1+
337.09054	182	1+
337.16793	176	
337.85159	214	1+
337.88638	1754	1+
338.11486	368	1+
338.17577	336	1+
338.22636	344	1+
338.34077	338	1+
338.89166	1224	1+
339.07734	352	1+
339.19859	236	1+
340.88718	904	1+
341.01918	230	1+
341.15872	288	1+
341.24565	324	1+
341.91731	342	1+
343.16804	344	1+
343.89316	232	1+
344.07685	434	1+
344.97444	246	1+
345.07871	312	1+
345.79568	174	1+
346.12985	244	
346.17749	252	1+
347.11634	350	
347.20552	388	1+
348.13883	252	1+
348.25161	350	1+
349.16617	288	1+
351.19753	174	1+
351.32842	338	1+
352.13623	256	1+
353.02329	190	1+
353.26823	156	1+
354.06827	158	1+
354.33013	416	1+
355.00407	258	1+
355.10594	394	1+
355.18796	500	1+
355.36448	474	
356.15741	294	1+
356.28509	188	
356.36836	274	
357.16059	238	1+
357.99159	274	1+
359.09982	182	1+
360.02715	212	1+
360.19165	254	1+
361.05408	186	1+
361.25800	216	
361.91077	288	1+
362.08755	320	1+
362.12250	176	1+
363.01003	158	1+
363.03564	152	1+
363.30869	264	1+
365.25205	392	1+
365.99556	88	1+
366.20858	318	1+
367.33346	220	
368.93934	258	1+
369.02773	344	1+
369.07195	172	
370.08880	192	1+
370.14147	182	
370.27924	848	1+
371.22398	360	1+
371.28305	758	1+
372.06935	202	1+
372.22742	244	1+
374.60583	90	1+
375.28708	190	
377.12317	254	
377.22069	332	
377.25462	388	1+
378.08576	250	1+
378.25721	244	1+
379.17399	376	1+
379.34800	348	1+
380.02457	200	1+
380.35651	296	1+
380.85348	446	
381.84946	1474	1+
382.14144	264	1+
382.32146	706	1+
382.85211	1242	1+
383.04176	168	1+
383.19930	214	
383.32522	614	1+
384.15513	430	1+
384.85205	312	1+
385.90257	172	1+
386.07452	278	1+
386.20213	280	1+
386.23729	578	1+
387.04379	194	1+
387.07698	238	1+
387.16121	244	
387.23801	498	1+
387.27183	258	
388.11767	328	1+
389.12126	218	1+
389.28601	796	1+
389.92802	188	1+
390.40596	180	1+
391.23808	264	
391.30433	446	1+
392.11738	264	1+
392.30933	362	1+
392.84735	800	1+
393.25534	5768	1+
393.56359	144	1+
394.22890	200	
394.85753	420	1+
395.16121	242	1+
395.19867	242	1+
395.23864	192	
396.07175	134	1+
396.24743	498	1+
396.85733	4876	1+
396.93911	162	1+
397.38694	138	1+
398.14545	292	1+
398.25740	330	1+
398.85640	1690	1+
399.21437	362	1+
400.85934	1536	1+
401.10258	150	1+
401.13905	192	1+
401.16883	194	
401.89202	100	1+
402.05841	226	1+
402.18156	202	
403.23160	188	
404.00232	202	
404.12370	216	1+
405.02093	244	1+
405.28356	512	1+
405.33432	196	1+
405.86964	378	
406.21110	366	1+
407.13731	186	1+
407.29639	1456	1+
407.86793	336	
408.24671	380	1+
408.85521	192	
408.96414	156	1+
409.17719	198	1+
409.25043	326	1+
409.28959	192	
409.86167	172	
410.15897	780	1+
410.20988	544	1+
411.16198	702	1+
411.21203	360	1+
411.26544	12394	1+
411.87035	572	
412.21088	212	1+
412.39111	226	1+
412.82060	172	
412.87435	878	
412.92002	182	1+
413.06523	474	1+
413.85474	536	
414.31755	234	1+
414.86881	8894	1+
414.99753	154	1+
415.17036	312	
415.25385	548	1+
415.89890	300	1+
416.39442	182	
416.86429	4506	1+
417.22499	176	
417.33297	248	1+
417.82610	172	
418.86602	982	1+
419.32733	322	1+
420.87044	172	
420.93411	248	1+
421.30526	214	1+
421.88144	266	
422.27012	302	1+
422.88028	182	
423.05446	280	1+
423.23149	498	1+
423.87261	888	1+
424.14788	266	1+
424.93022	180	1+
425.41962	112	1+
426.15990	152	1+
426.18582	290	1+
426.86015	542	1+
427.30271	176	1+
427.85728	318	1+
429.15209	246	1+
429.23782	182	
429.98138	236	1+
430.88771	198	1+
431.11053	232	1+
431.26563	854	1+
431.30747	292	1+
432.17520	266	1+
432.23601	340	1+
432.87872	1166	1+
432.96281	200	1+
434.17534	232	1+
434.27678	628	1+
434.87810	1216	1+
435.23480	354	1+
435.36518	200	1+
436.21147	218	1+
436.82969	388	1+
436.88138	3272	1+
436.98129	164	1+
437.26780	288	1+
437.32914	182	
437.83719	260	1+
437.88521	2234	1+
438.29646	220	
439.23537	180	
439.25347	350	1+
439.88040	914	1+
441.04246	252	1+
441.19590	568	1+
441.41973	160	1+
441.88517	480	1+
442.19576	378	1+
443.30822	424	1+
444.00242	202	1+
444.22693	200	
444.24294	210	
444.34919	188	1+
444.37919	744	1+
444.87484	772	1+
445.16429	174	1+
445.24097	320	1+
446.11164	282	1+
446.19803	174	
446.80528	192	1+
447.21990	324	1+
448.16420	312	1+
448.34169	326	1+
449.00832	514	1+
449.28564	352	1+
449.91678	164	1+
451.19085	330	1+
451.34001	146	1+
452.12349	522	1+
452.29303	326	
453.00581	252	1+
453.28745	184	1+
453.43575	194	1+
454.33266	250	1+
455.21600	422	1+
455.89645	246	1+
456.40060	234	1+
457.07035	272	1+
457.25429	320	
458.36557	186	1+
458.40805	170	1+
458.82850	1012	1+
458.88775	698	1+
459.20032	174	
459.27683	1220	1+
459.80650	326	1+
459.89283	496	1+
459.95609	354	1+
460.28055	758	1+
460.30514	176	
461.24369	182	
462.12017	402	1+
462.16016	170	1+
462.24966	348	
462.76953	340	
463.04981	208	1+
463.25578	496	1+
463.34213	288	1+
463.77447	270	
464.34494	184	1+
465.13880	216	
465.40384	218	1+
465.89176	212	
466.00521	304	1+
467.88866	348	1+
468.17170	622	1+
469.26710	472	1+
469.30602	210	
470.22566	176	
470.39440	116	1+
471.08208	368	1+
472.84306	186	1+
473.15953	452	1+
473.23603	314	1+
473.26835	198	
473.40368	206	1+
474.16712	328	1+
474.19616	222	
474.46307	142	1+
475.28947	3346	1+
475.41003	202	1+
476.83587	5828	1+
477.14983	458	1+
477.21458	218	
477.23366	214	
477.25702	184	
477.61468	186	1+
478.14799	548	1+
478.18286	160	1+
478.24518	200	
479.27139	182	
480.78261	268	
481.18841	250	1+
481.30290	202	
481.33506	346	1+
481.86513	152	1+
482.37099	174	
483.14512	252	1+
483.22663	186	
483.27797	246	1+
483.73176	154	1+
483.83895	254	1+
484.04706	238	1+
485.62702	202	1+
486.23448	364	1+
487.23735	300	1+
487.27545	982	1+
487.75521	192	
489.23157	378	1+
489.82301	308	1+
489.87154	214	
490.80519	200	1+
491.99013	144	1+
493.18332	268	1+
493.34054	336	1+
493.41619	278	1+
494.27367	266	1+
494.35437	278	1+
494.78021	176	1+
494.84714	7260	1+
495.31303	240	1+
495.54281	92	1+
495.97866	238	1+
497.82663	172	
498.26734	210	1+
498.29929	296	1+
498.34984	420	1+
498.79002	346	1+
499.09618	262	1+
499.11649	176	
499.36097	752	1+
499.44775	214	1+
499.85122	1158	1+
500.10159	188	1+
500.23738	550	1+
500.39916	172	1+
500.77542	316	1+
501.16238	422	1+
501.23936	454	1+
501.29886	390	1+
501.78374	176	1+
501.97891	182	1+
502.07211	362	1+
502.10409	286	1+
502.44967	258	1+
502.98928	112	1+
503.03334	212	1+
503.08051	262	1+
503.12972	190	
503.23128	376	1+
503.26751	718	1+
503.33703	402	1+
503.84195	944	1+
504.21850	202	
504.23611	240	1+
504.27015	550	1+
504.38373	190	1+
504.84184	806	1+
505.09176	248	1+
505.18304	252	1+
505.76776	314	1+
506.18945	158	1+
507.84537	798	1+
509.29153	514	1+
509.37944	240	1+
509.67297	98	1+
510.11995	256	1+
510.24942	422	1+
510.29651	396	1+
510.38039	180	1+
510.45929	126	1+
510.84959	1928	1+
511.17196	278	1+
511.24976	310	1+
511.40977	236	1+
511.96687	332	1+
512.27662	254	1+
512.46241	228	1+
512.67202	192	1+
512.78712	328	1+
512.85779	22036	1+
512.96590	254	1+
513.07443	514	1+
513.11008	258	1+
513.19570	350	1+
513.26214	274	1+
513.49458	164	1+
513.68236	218	1+
513.80322	390	1+
514.07545	352	1+
514.11484	184	1+
514.27474	342	1+
514.38120	132	1+
514.42423	288	1+
514.49719	106	1+
514.73140	248	1+
515.27994	206	1+
515.43121	186	1+
515.55530	168	1+
515.91992	226	1+
515.96971	220	1+
516.22581	292	1+
516.79822	804	1+
516.97328	128	1+
517.14284	338	1+
517.19206	382	1+
517.34662	192	1+
517.38198	156	1+
517.62827	110	1+
517.75563	116	1+
517.86400	1816	1+
517.90242	224	1+
518.06089	300	1+
518.10877	224	
518.14725	206	1+
518.19569	298	1+
518.22504	224	1+
518.28771	172	
518.46350	380	1+
519.27071	202	
519.31708	22660	1+
519.46997	298	1+
519.50275	312	1+
519.64223	232	1+
520.13325	194	1+
520.18572	644	1+
520.44517	178	1+
520.50436	240	1+
520.54955	166	1+
520.59350	178	1+
520.70682	192	1+
520.90222	120	1+
521.38300	190	
521.44652	108	1+
521.77888	530	1+
521.85441	394	1+
522.08688	288	1+
522.27226	280	1+
522.35979	308	1+
523.27498	208	1+
523.31345	726	1+
523.43968	200	1+
523.47424	230	1+
523.51878	136	1+
523.59358	176	1+
523.74423	306	1+
524.24110	422	1+
524.42048	140	1+
525.19448	456	1+
525.24455	332	1+
525.26882	554	1+
525.30835	390	1+
525.80467	284	1+
525.96070	152	1+
526.04696	294	1+
526.86028	236	1+
527.44469	176	1+
527.78002	390	1+
528.23567	256	1+
528.45097	134	1+
528.51026	164	1+
528.78229	346	1+
528.86132	1770	1+
529.06134	266	1+
529.23896	192	1+
529.30608	238	1+
529.39755	186	1+
530.27554	338	1+
530.33589	132	1+
530.86946	1580	1+
530.98889	150	1+
531.10828	130	1+
531.15801	208	1+
531.37121	202	1+
531.64544	104	1+
531.85507	428	1+
532.07064	228	1+
532.21134	370	1+
532.27441	406	1+
532.31165	364	1+
532.33958	224	1+
532.80980	220	1+
533.03697	152	1+
533.06048	300	1+
533.24127	434	1+
533.27735	270	1+
533.32462	218	1+
533.48377	144	1+
534.12309	160	1+
534.19083	194	1+
534.24522	366	1+
534.48575	112	1+
534.82327	144	1+
535.80277	584	1+
535.87388	5268	1+
536.15513	170	1+
536.25754	430	1+
536.29983	322	1+
536.80602	440	1+
537.07937	256	1+
537.11693	256	1+
537.19893	336	1+
537.22410	352	1+
537.30897	202	1+
537.52069	246	1+
537.83929	274	1+
537.91868	232	1+
538.20686	194	1+
538.43586	330	1+
538.45029	394	1+
538.52587	210	1+
538.70407	150	1+
538.92229	186	1+
538.97890	218	1+
539.44286	230	1+
539.70792	116	1+
539.80058	534	1+
539.84778	520	1+
539.85929	458	1+
540.03122	296	1+
540.13491	194	1+
540.17275	246	1+
540.31958	706	1+
540.42600	226	1+
540.85128	426	1+
541.03818	302	1+
541.17555	228	1+
541.32350	480	1+
541.33962	534	1+
542.09064	320	1+
542.13301	278	1+
542.26892	220	
543.29694	296	1+
544.21819	264	1+
544.29930	212	1+
544.35972	344	1+
544.41879	356	1+
545.26732	308	1+
545.33433	174	1+
545.36099	214	1+
545.39122	126	1+
545.42295	262	1+
545.81703	230	1+
546.15869	184	1+
546.55705	162	1+
546.97525	232	1+
547.06338	182	1+
547.29146	342	1+
547.81202	434	1+
548.10659	278	1+
548.38143	272	1+
548.79447	200	1+
548.81213	326	1+
548.87882	300	1+
549.06921	188	1+
549.20158	362	1+
549.21568	442	1+
549.33589	304	1+
549.88048	250	1+
549.91563	206	1+
550.30097	258	1+
550.40872	196	1+
550.43655	156	1+
551.39177	286	1+
551.49888	246	1+
552.02142	190	1+
552.09319	256	1+
552.18747	446	1+
553.13697	192	1+
553.88532	1884	1+
554.31132	210	1+
554.80818	260	1+
555.06251	212	1+
555.10429	144	1+
555.13778	248	1+
555.29785	1290	1+
555.33884	476	1+
555.50959	262	1+
556.07001	150	1+
556.31018	816	1+
556.36807	234	1+
556.38742	232	1+
556.50881	212	1+
556.53793	264	1+
556.84312	200	1+
557.13616	386	1+
557.15372	356	1+
557.94948	110	1+
558.08092	494	1+
558.15205	238	1+
558.48412	470	1+
558.89062	376	1+
559.25010	620	1+
559.34146	248	1+
559.44493	306	1+
559.48749	382	1+
559.79570	212	1+
559.89345	308	1+
560.25816	466	1+
560.32892	162	1+
560.93790	206	1+
561.50300	164	1+
562.06797	416	1+
562.20645	220	1+
563.23299	168	1+
563.28238	214	1+
563.30645	180	1+
563.33694	408	1+
563.40342	312	1+
564.19013	222	1+
564.34131	306	1+
564.40926	236	1+
565.23349	324	1+
565.27103	436	1+
565.39145	398	1+
566.23695	254	1+
566.39395	370	1+
566.48787	240	1+
566.81568	210	1+
566.94958	216	1+
567.18413	114	1+
567.31351	224	1+
567.35878	278	1+
567.95452	164	1+
568.14029	256	1+
568.34837	216	1+
569.42374	280	1+
569.53216	642	1+
570.20369	220	1+
570.42340	190	1+
570.50043	256	1+
570.51756	446	1+
570.82635	324	1+
570.94897	218	1+
571.02033	288	1+
571.04652	118	1+
571.95420	136	1+
572.11303	286	1+
572.23507	318	1+
572.28240	662	1+
572.44905	534	1+
573.06865	366	1+
573.20530	318	1+
573.23519	252	1+
573.45314	396	1+
573.49599	616	1+
573.54607	534	1+
573.88755	146	1+
574.54995	408	1+
574.81370	746	1+
574.89155	96	1+
575.32400	240	1+
575.81547	668	1+
576.09040	332	1+
576.37073	470	1+
576.52283	454	1+
576.57146	484	
576.63928	474	1+
576.75470	104	1+
576.96746	166	1+
577.37467	326	1+
577.40213	176	1+
577.44089	298	1+
577.52300	350	1+
577.57472	1018	1+
577.89381	240	1+
578.06863	138	1+
578.10332	322	1+
578.29418	242	1+
578.89482	180	1+
578.98711	236	1+
579.11825	188	1+
579.30787	186	1+
579.38680	506	1+
579.50134	546	1+
580.05149	306	1+
580.36085	358	1+
580.47426	194	
580.50268	492	1+
581.05856	222	1+
581.36293	232	1+
582.23324	376	1+
582.32726	320	1+
582.42771	246	1+
583.24048	274	1+
583.29282	244	1+
583.33238	230	1+
584.55212	254	1+
584.90713	188	1+
585.33153	170	1+
585.43029	134	1+
585.48451	174	
585.91510	120	1+
586.47130	206	1+
586.88273	106	1+
587.47888	142	1+
587.55067	344	1+
588.09778	100	1+
589.26357	196	1+
589.56340	522	1+
590.52855	220	
590.97876	368	1+
591.33583	208	
591.40183	208	1+
591.46987	144	1+
591.97953	236	1+
592.18439	200	1+
592.26878	272	1+
592.35914	188	
592.47785	108	1+
593.00523	246	1+
593.55990	346	1+
593.73587	140	1+
594.00227	252	1+
594.08222	186	1+
594.33509	628	1+
594.39114	458	1+
594.51801	262	1+
594.56302	236	1+
594.93238	778	1+
595.14508	1196	1+
595.33916	538	1+
595.35974	640	1+
595.42836	174	
595.48079	180	
595.52227	192	1+
595.98195	190	1+
596.14398	856	1+
596.25699	720	1+
596.95993	242	1+
597.20931	236	1+
597.25960	512	1+
597.40962	312	
597.45322	1396	1+
597.50825	368	
597.54924	390	1+
598.06216	244	1+
598.48335	224	
598.57838	322	1+
599.06370	208	1+
599.21736	274	1+
599.30216	416	1+
599.40180	360	1+
599.54092	298	1+
599.57152	426	1+
599.60724	200	1+
599.77411	212	1+
600.24970	676	1+
600.57111	326	1+
600.60751	146	1+
601.30585	392	1+
601.43936	254	1+
601.53877	466	1+
602.27339	166	1+
602.34355	348	1+
602.47551	316	1+
602.51754	362	1+
602.60105	144	1+
603.14617	134	1+
603.16939	232	1+
603.24423	248	1+
603.34165	230	1+
604.24355	148	1+
604.30149	234	1+
604.42895	152	1+
604.49477	350	1+
604.58942	182	1+
605.50118	224	1+
605.71696	134	1+
608.60441	568	1+
609.19817	206	1+
609.39504	222	1+
610.03142	222	1+
611.52336	274	
611.94168	90	1+
612.52104	268	
612.57898	360	
613.27624	278	1+
613.32612	354	1+
613.40692	182	
613.45327	264	
613.57332	1812	1+
613.88615	278	1+
614.05881	228	1+
614.14506	262	1+
614.45143	1506	1+
614.59815	1252	
615.19527	186	1+
615.35064	562	1+
615.36460	694	1+
615.49005	418	
615.54573	944	1+
615.58139	2376	1+
616.18736	122	1+
616.36200	380	1+
616.42498	396	1+
616.49938	996	1+
616.60955	332	
616.64971	198	1+
616.79122	192	1+
616.83041	314	1+
617.34687	260	1+
617.55592	694	
618.23407	296	1+
618.31681	432	1+
618.58546	398	
618.61824	280	
619.05682	572	1+
619.12719	150	1+
619.15633	240	1+
619.27051	362	1+
619.32444	354	1+
619.36500	480	1+
619.39981	328	1+
619.45696	976	1+
619.48886	228	
619.53006	592	1+
619.61454	1320	1+
619.85904	232	1+
619.96701	182	1+
620.05284	340	1+
620.36784	354	1+
620.60071	1102	1+
620.61989	908	1+
620.79313	124	1+
620.86394	196	1+
621.17351	240	1+
621.32406	254	1+
621.50232	666	1+
621.54551	686	1+
622.44159	306	
623.40504	256	1+
623.46026	202	
623.52284	274	1+
623.65348	80	1+
625.04705	238	1+
625.09679	244	1+
625.50668	154	1+
625.52188	182	1+
625.98690	416	1+
626.21706	164	1+
626.52447	118	1+
626.72832	136	1+
626.81970	114	1+
626.99131	320	1+
627.31142	292	1+
628.26365	288	1+
629.24552	220	1+
630.47158	266	
630.53610	228	
630.58529	544	
630.77108	170	1+
630.83939	164	1+
630.85832	184	1+
630.87829	130	1+
630.92910	112	1+
631.08053	324	1+
631.20170	362	1+
631.31367	800	1+
631.35970	478	1+
631.38992	176	
631.47022	364	
631.59776	7092	1+
631.67995	330	1+
631.76751	106	1+
632.20344	310	1+
632.43260	352	
632.47126	900	1+
632.54106	632	
632.60368	4878	1+
632.94806	438	1+
633.13027	890	1+
633.35518	1188	1+
633.41567	332	
633.51568	252	
633.58519	846	
633.85611	316	1+
634.13127	648	1+
634.37429	2080	1+
634.40276	242	
634.43751	278	
634.50046	262	
634.53836	372	
634.61890	2092	1+
634.67972	358	1+
634.71781	256	1+
634.77106	210	1+
635.06470	370	1+
635.18090	622	1+
635.27989	344	1+
635.37664	1806	1+
635.43120	52654	1+
635.52060	794	
635.56358	1304	1+
635.59477	452	
635.71910	188	1+
635.77407	180	1+
635.81626	262	1+
635.87668	420	1+
635.92155	230	1+
636.11436	172	
636.18816	446	1+
636.52678	1694	1+
636.56479	828	1+
636.59509	900	
636.63596	1472	
636.84091	220	1+
636.92424	190	1+
637.05797	362	1+
637.15672	256	1+
637.25262	736	1+
637.38828	2882	1+
637.50873	1026	1+
637.60957	4178	1+
637.97372	250	1+
638.02889	248	1+
638.10042	234	1+
638.25665	684	1+
638.34412	616	1+
638.42120	472	
638.48183	234	
638.65362	912	1+
638.96646	238	1+
639.15787	342	1+
639.23195	474	1+
639.30263	444	1+
639.47643	994	1+
639.55318	5628	1+
639.81209	200	1+
640.07574	196	1+
640.43361	186	
640.52177	866	1+
640.91787	150	1+
END IONS

###FS:    #m/z: 519.31750 #charge 1+
###MS: 1
###MSMS: 4
BEGIN IONS
TITLE=Cmpd 3, +MS2(519.3175), 28.5-35.6eV, 0.1min #4
RTINSECONDS=2.8685
SCANS=1,4
PEPMASS=519.31750	3484
CHARGE=1+
213.08914	174	
215.09482	218	1+
230.14029	192	
236.05618	240	1+
241.07917	226	1+
241.14826	218	1+
242.02009	200	1+
245.04204	208	
247.02471	410	1+
247.06042	276	1+
248.02802	340	1+
248.85155	280	
249.12990	226	1+
251.88217	352	
253.06945	174	
253.90448	208	1+
254.06767	170	
255.07028	194	1+
263.10877	244	1+
264.01344	210	1+
264.08075	296	1+
264.95620	158	
264.98779	322	1+
265.05572	192	1+
266.20817	188	1+
267.17861	160	
268.12657	538	1+
268.89021	496	1+
270.98864	178	
271.08061	356	1+
271.17503	306	1+
272.06058	132	1+
273.97372	260	
280.26029	208	1+
281.04778	400	1+
281.10878	292	1+
281.92558	234	1+
282.03184	206	
283.26224	306	
284.14129	520	1+
284.93793	384	1+
287.12700	440	1+
287.19600	384	1+
287.98663	188	
288.06541	204	
288.13186	344	1+
289.87737	738	1+
290.92898	170	
291.05295	460	1+
292.05776	344	1+
292.15543	224	1+
293.88376	244	1+
294.27338	300	1+
294.99332	292	1+
295.07652	214	1+
296.85155	224	1+
296.87041	194	1+
298.05412	296	1+
299.05850	190	1+
299.14517	244	1+
301.21417	176	1+
301.84910	176	
302.00084	386	1+
302.05111	242	1+
302.08185	190	1+
303.85001	286	1+
303.95258	208	1+
304.11359	496	1+
305.15164	264	
306.27529	168	
306.78301	358	1+
307.88974	898	1+
308.29499	394	1+
309.01501	264	1+
309.88628	480	1+
310.02147	190	1+
310.17745	426	1+
311.18047	342	1+
311.29110	276	
312.02922	158	1+
312.86736	676	1+
312.96035	202	1+
312.99366	192	1+
313.96290	186	1+
314.10037	200	
314.15774	194	
314.86349	1118	1+
314.89508	204	1+
315.07511	364	1+
315.13479	274	1+
315.18987	284	1+
315.30065	256	1+
319.00905	210	1+
319.02911	382	1+
319.18098	260	1+
320.99692	230	1+
322.85410	410	1+
323.03676	266	1+
323.15740	182	
323.23615	226	
324.13852	412	1+
324.85984	438	
325.04029	284	1+
325.13895	388	1+
325.86142	228	
325.89703	866	1+
327.96218	202	
328.18562	460	1+
328.87351	202	
329.86963	190	
329.90179	408	1+
330.90447	358	1+
331.14666	324	1+
332.01234	578	1+
332.17748	212	
332.87282	928	1+
333.11755	276	1+
333.22314	208	1+
335.27635	180	1+
336.08263	242	
336.18429	168	
336.87983	424	1+
337.02397	264	1+
338.25999	234	1+
338.97329	220	1+
339.05267	194	
339.18028	220	1+
340.14974	160	
340.84056	202	1+
340.88059	252	1+
342.81554	354	1+
343.12589	334	1+
343.15931	182	1+
343.18694	176	1+
343.87410	376	
344.12226	308	1+
344.85407	158	
344.87906	176	
345.86770	436	
345.97038	184	
346.02837	212	1+
346.81901	696	1+
346.88349	218	
348.20597	174	
348.89004	250	1+
349.02421	168	
349.10558	212	1+
350.20726	166	1+
350.88642	604	1+
351.16147	498	1+
353.06565	204	
354.10644	194	
354.91885	184	1+
355.17705	472	1+
356.04859	366	1+
356.08098	212	1+
356.11643	164	
357.94057	198	1+
358.19020	340	
359.18093	222	
360.18245	782	1+
360.89714	310	1+
361.10102	166	
361.14261	484	1+
361.16247	160	
361.18446	666	1+
361.24625	158	
362.88785	244	1+
363.09004	302	1+
363.16752	256	
364.82891	866	1+
365.05031	268	1+
365.06653	184	
365.19247	314	1+
365.31945	286	1+
365.98136	158	
366.09268	210	1+
366.13409	206	
366.15808	424	1+
366.84046	180	
368.22086	194	1+
368.98457	248	1+
369.13564	252	
369.25267	204	
369.83113	266	1+
369.88552	356	
370.06965	304	1+
370.69913	164	
372.10855	494	1+
373.25176	158	
374.88311	236	1+
377.11372	454	1+
377.15872	352	1+
378.11558	286	1+
379.09649	182	
380.20690	156	
380.85552	308	
381.03803	230	
381.09454	184	
381.22739	204	
381.88489	222	1+
381.97396	168	1+
382.22122	256	1+
382.84000	448	
383.11238	174	
383.12778	260	1+
383.29345	152	1+
383.32746	298	1+
383.84426	594	1+
384.19680	392	1+
384.84633	394	1+
384.98575	196	1+
385.20490	334	1+
385.33835	158	
386.12139	336	1+
386.23321	196	
386.31923	166	1+
387.15152	424	1+
387.17836	278	1+
387.25762	212	1+
387.32130	178	1+
387.84254	506	1+
387.89648	498	1+
388.18322	162	1+
389.36696	154	1+
390.20543	400	1+
390.84145	2222	1+
391.15326	214	1+
391.24228	198	
392.10842	304	1+
393.14481	358	1+
393.23026	470	1+
394.32285	226	1+
394.83669	244	1+
395.07746	162	
395.11496	356	1+
395.20309	398	1+
397.12843	300	
397.16250	312	1+
398.04996	194	
398.13256	166	
398.25001	204	
398.81351	184	
398.90416	164	
399.22964	206	
399.36918	346	1+
400.37274	212	1+
400.84912	982	1+
400.90094	250	1+
401.15392	184	1+
401.17987	234	1+
401.21262	1132	1+
401.25290	344	
401.87103	438	1+
402.21539	964	1+
403.26444	278	1+
403.87365	2094	1+
404.21470	166	
405.06391	174	1+
405.15718	162	
405.21056	1272	1+
405.85860	1192	1+
405.90679	284	1+
406.34231	164	
406.85675	810	1+
407.20214	710	1+
407.30089	250	1+
408.02027	214	1+
408.11990	350	1+
408.84998	6746	1+
409.17017	382	1+
409.19503	370	1+
409.25366	162	
410.08323	206	1+
410.20059	366	1+
410.63321	112	1+
410.98236	150	1+
411.13903	452	1+
412.23762	528	1+
412.83720	238	1+
413.24001	346	1+
414.11716	242	
414.23024	160	
415.07782	604	1+
416.02041	156	1+
416.80909	214	1+
416.86445	230	
417.14118	480	1+
417.30675	304	1+
417.86188	920	1+
418.11821	192	
418.80454	192	1+
418.86344	730	1+
419.09641	216	
419.26578	226	
420.08137	226	1+
420.13636	214	
420.30809	192	1+
421.13182	338	1+
421.25316	254	1+
421.35091	280	1+
421.88162	1026	
422.88119	624	
423.22142	304	1+
423.86888	1062	1+
424.39042	1062	1+
425.02203	298	1+
425.14242	506	1+
425.23994	186	1+
426.10084	168	1+
426.29434	276	1+
426.86086	5404	1+
426.91570	182	1+
427.06641	196	1+
427.18836	246	1+
427.33000	212	1+
428.14333	600	1+
429.24705	508	
430.14016	206	
430.24918	230	
431.25375	274	1+
431.87048	582	1+
432.13725	296	1+
433.16393	282	1+
435.14600	558	1+
435.22825	248	
436.21058	218	1+
436.41055	236	1+
436.85803	168	1+
436.88900	216	1+
437.18488	184	
437.35437	208	1+
437.88837	148	1+
438.15060	350	1+
438.31180	350	1+
439.26337	158	
439.31498	286	1+
439.86125	276	
439.89311	1028	1+
439.91807	186	
440.10935	172	
440.27949	188	1+
440.86460	158	
441.18453	506	1+
442.14722	228	1+
442.87612	1450	1+
443.24162	252	1+
443.28116	188	
443.32965	186	
443.37388	260	1+
444.16324	244	1+
444.18949	330	1+
444.22873	272	1+
444.27482	284	1+
444.32698	292	1+
444.87171	13386	1+
447.36267	166	
448.15099	174	
448.24936	212	1+
448.39223	204	1+
448.76649	174	
449.34960	164	
449.42619	238	1+
449.87561	622	1+
450.94610	138	1+
451.16537	230	1+
452.27100	268	1+
453.17012	422	1+
454.06846	258	1+
454.23557	144	1+
455.40690	190	
455.86848	404	1+
456.08818	284	1+
457.34121	136	1+
457.87999	332	1+
457.90279	1478	1+
458.18322	304	1+
458.40701	294	1+
458.93353	244	1+
459.27571	160	
459.31172	178	
459.36270	254	1+
460.24360	394	1+
460.32064	348	1+
460.88916	310	1+
461.09797	188	1+
461.23379	386	1+
462.34423	168	
462.40255	162	
462.88187	1630	1+
463.23384	364	1+
463.98166	296	
464.17514	214	
464.39216	324	1+
465.26837	204	1+
465.40314	218	1+
465.89789	250	
467.25320	266	1+
467.88529	732	1+
469.16387	188	
470.21886	218	1+
470.31507	346	1+
471.17929	272	1+
471.24921	262	
472.04810	192	1+
472.06363	216	1+
473.06021	224	1+
473.28528	254	1+
474.18051	180	
474.20587	234	
474.33091	286	1+
476.05024	220	1+
476.07970	182	1+
476.12091	160	
476.37880	210	1+
477.23494	522	1+
477.33663	314	1+
478.16223	216	1+
479.12044	226	1+
479.18312	168	
479.19665	170	
479.29118	202	
480.25260	338	1+
480.38646	370	1+
480.43980	508	1+
480.63894	136	1+
480.98609	530	1+
481.07953	208	
481.17364	164	1+
481.21051	1312	1+
481.43828	322	1+
482.12216	172	1+
482.14672	212	1+
483.36314	248	
484.32342	348	1+
484.36677	3058	1+
484.40954	216	
484.46600	290	1+
484.98573	192	
485.32751	226	1+
485.44498	292	1+
485.89929	462	1+
486.16110	288	1+
487.08806	126	1+
487.20914	192	1+
487.27795	166	
488.27243	250	1+
497.27952	176	
497.34066	292	1+
497.38889	576	1+
498.30277	326	1+
498.42491	242	1+
498.49700	164	
499.10017	210	1+
499.15837	256	1+
499.30758	232	1+
499.34403	460	1+
499.46279	374	1+
500.10696	162	1+
500.27595	286	1+
500.39322	218	
500.44279	192	
501.01377	1614	1+
501.20806	258	1+
501.27686	220	1+
501.30334	248	1+
501.35667	644	1+
501.42525	246	
501.74809	278	1+
502.01703	1126	1+
502.11618	324	1+
502.42424	158	
503.06756	210	1+
503.31650	336	1+
503.37773	406	1+
503.41928	864	1+
503.43407	596	1+
503.49012	192	1+
504.24749	268	1+
504.27490	302	1+
504.87302	248	1+
504.94640	296	1+
505.09936	226	
506.02677	264	1+
506.49106	186	
507.23603	228	1+
508.19417	358	1+
509.19609	242	1+
511.48745	208	1+
512.19665	342	1+
512.26551	330	
512.76575	224	1+
513.20172	282	1+
513.72560	112	1+
513.95874	182	1+
515.08473	410	1+
515.14506	130	1+
515.19341	316	1+
515.25874	368	1+
515.28003	436	1+
515.32506	380	
515.39762	312	
515.48137	194	
515.50037	170	
515.53039	158	
515.79295	96	1+
516.03211	344	1+
516.20827	258	1+
516.32656	794	1+
516.35641	176	
516.38992	558	
516.43349	1430	1+
516.47307	782	1+
517.04222	200	1+
517.32976	522	1+
517.36901	2090	1+
517.49415	182	
517.54593	274	1+
517.87325	150	1+
518.11737	496	1+
518.14685	366	1+
518.24794	396	1+
518.47527	954	1+
518.81218	400	1+
519.00660	310	1+
519.08105	208	1+
519.11955	600	1+
519.14853	256	1+
519.19212	248	
519.24985	344	1+
519.32611	94178	1+
519.45143	1572	1+
519.52499	240	
519.54742	324	1+
519.58147	294	1+
519.62030	270	1+
519.72940	212	1+
519.77297	270	1+
519.95701	150	1+
520.01166	324	1+
520.45401	1128	1+
520.64748	312	1+
520.76515	206	1+
520.80437	308	1+
520.90105	220	1+
521.17370	134	1+
521.43451	376	1+
522.10108	494	1+
522.23456	652	1+
522.42871	444	1+
522.49561	638	1+
522.55899	210	1+
522.59365	4110	1+
522.73016	172	1+
522.93422	260	1+
523.29114	246	1+
523.38825	188	
523.43669	314	1+
523.85105	286	1+
523.93779	280	1+
523.98971	230	1+
524.20145	152	1+
END IONS

###FS:    #m/z: 393.31899 #charge 1+
###MS: 5
###MSMS: 6
BEGIN IONS
TITLE=Cmpd 4, +MS2(393.3190), 28.0-35.0eV, 0.1min #6
RTINSECONDS=6.573
SCANS=5-6
PEPMASS=393.31899	371608
CHARGE=1+
195.11839	148	
199.93535	534	1+
201.92982	450	1+
202.89227	232	
205.94679	148	
207.02816	280	1+
212.88879	566	1+
214.88442	474	
215.88654	600	
216.88700	348	
217.88055	2436	1+
217.95009	170	
219.77605	88	1+
219.87624	620	1+
219.94062	152	
220.95422	188	
221.89448	128	
222.95049	1796	1+
223.14649	208	1+
224.14973	166	1+
224.94720	2858	1+
227.04829	182	1+
227.19879	526	1+
228.86516	186	
230.02023	198	1+
230.90032	266	
231.12011	196	1+
231.90160	162	
232.89487	1306	1+
233.06633	556	1+
233.89669	1094	1+
234.15036	144	
235.89072	1210	1+
237.88887	280	
237.95951	376	1+
238.10612	238	1+
239.01446	244	1+
239.14695	336	1+
239.88205	136	
240.15381	318	1+
240.96173	1274	1+
242.95747	846	1+
244.03828	602	1+
245.88946	170	1+
245.92172	154	
249.03916	230	1+
252.98367	134	
253.90209	140	
254.03566	470	1+
255.03791	396	1+
255.10033	130	
255.20745	128	
255.90292	430	1+
256.91142	336	1+
257.08953	206	1+
258.97121	170	
259.01766	132	
259.14907	166	
260.04698	208	1+
260.91121	134	
260.96798	722	1+
261.08436	154	
264.08883	122	
265.18712	142	
266.07482	214	1+
266.86523	160	
266.99132	446	1+
267.01568	124	
268.97654	204	
271.14437	130	
271.91794	170	
272.85178	130	
273.12212	124	
274.06057	218	1+
274.86268	130	
277.09357	164	
278.83591	180	
280.09089	144	
280.26421	228	
280.90031	186	1+
280.97572	190	1+
281.00368	134	
281.04492	120	
283.79085	126	
283.97761	182	1+
284.04510	140	
287.13271	126	
287.90443	348	1+
288.06348	638	1+
288.09879	268	1+
288.85774	176	
289.93279	290	1+
290.07019	386	1+
290.84614	218	
291.07511	254	1+
292.02784	154	1+
292.19660	124	
292.93503	156	
293.25624	146	
293.97731	216	
294.20069	164	1+
294.27440	162	
294.86095	146	
294.88269	210	
295.12479	122	
295.91784	1486	1+
296.15625	202	1+
296.88255	210	
297.79090	184	1+
298.84810	516	1+
299.78221	264	1+
300.05901	172	1+
301.85059	340	1+
302.24340	188	
303.10411	138	
303.80384	144	
305.23091	180	1+
305.26804	148	
306.86237	150	
307.12796	188	
307.18603	166	
307.28357	266	
307.79213	694	1+
307.80432	308	
308.28916	278	
308.80981	206	
308.87379	166	
309.08902	282	1+
309.29441	154	
309.87400	216	
310.30462	352	
310.86392	174	
311.30224	156	
311.86639	2204	1+
311.89433	246	
311.93242	162	
312.17469	322	1+
312.80459	316	1+
313.01668	248	1+
313.03719	132	
313.12849	150	
313.24533	218	1+
313.86495	638	1+
313.88824	418	1+
313.92756	3960	1+
315.04197	282	1+
316.04428	228	1+
316.07789	306	1+
316.88904	132	
316.94239	152	
317.02771	222	1+
317.06169	126	
318.31259	146	
318.93245	2420	1+
319.85497	220	
320.29488	132	
320.87013	140	
321.13917	346	1+
321.85893	138	
322.02940	202	1+
322.12146	124	
323.01428	140	
325.06462	408	1+
325.11285	130	
326.87964	1048	1+
328.18644	162	
328.23699	166	1+
329.04412	150	
329.32068	144	
329.87826	2158	1+
329.90281	308	
330.08910	132	
330.28835	268	1+
330.81370	534	1+
330.90567	176	
331.87449	812	1+
331.94090	128	
332.08982	1160	1+
332.27322	216	1+
332.90241	298	1+
334.94876	380	1+
335.28132	292	1+
336.04633	150	1+
336.32578	332	
336.94360	5766	1+
337.09087	174	1+
337.21937	132	
338.16980	124	
338.33866	422	1+
338.78833	122	
342.20500	262	1+
343.24774	190	1+
344.24897	214	1+
344.90752	134	
346.13196	236	1+
346.94132	138	
347.13861	168	1+
347.89087	796	1+
347.91502	154	
348.10191	352	1+
348.99730	190	1+
349.07848	198	1+
349.89673	218	
349.97140	122	1+
350.03907	114	1+
350.33982	494	1+
350.91945	140	
351.15834	194	
352.18988	232	1+
352.89271	290	1+
353.08354	180	1+
353.25935	132	
353.27735	124	
354.88733	202	
355.23178	122	
355.94023	168	1+
356.08052	242	1+
356.10240	212	
356.18269	148	
356.30775	128	
357.96906	164	
359.96091	342	1+
360.29484	210	1+
361.07489	144	
364.18837	152	
365.14277	278	1+
366.20028	162	1+
366.40456	152	
370.22171	396	1+
371.31268	428	1+
371.37447	134	
372.13967	234	1+
373.19009	406	1+
373.29400	148	1+
374.01291	204	1+
374.19512	270	1+
374.33176	182	1+
375.10294	154	
375.13853	244	1+
375.26880	140	
376.11412	1010	1+
376.16830	124	
376.25645	812	1+
377.28336	242	
377.35150	236	
378.35271	456	1+
378.37371	194	
379.30110	180	
379.33460	178	
379.35893	304	1+
380.28335	218	
380.38693	308	1+
381.21255	170	1+
382.17824	156	
389.22370	440	1+
389.24699	746	1+
390.11300	132	
390.22941	258	1+
391.12783	500	1+
391.29706	138	
391.40390	260	1+
392.23976	900	1+
392.27991	144	
392.36206	122	
392.74265	146	
393.10558	154	
393.15406	120	
393.22177	252	1+
393.31015	640	1+
393.34661	162	
394.26420	136	
394.31044	378	1+
394.37518	202	
394.39998	378	1+
395.06452	174	1+
395.12674	168	
395.21025	140	
395.36014	254	
396.14094	192	1+
396.24114	150	
396.32307	160	
396.35801	138	
396.41960	654	1+
396.45371	136	
397.25051	138	
397.31171	148	
397.34483	146	
397.37945	182	
397.85502	184	
398.22574	362	1+
398.34003	182	
END IONS

###FS:    #m/z: 498.39802 #charge 1+
###MS: 5
###MSMS: 7
BEGIN IONS
TITLE=Cmpd 5, +MS2(498.3980), 28.0-35.0eV, 0.1min #7
RTINSECONDS=7.345
SCANS=5,7
PEPMASS=498.39802	364298
CHARGE=1+
191.95224	178	
215.93484	188	1+
221.13570	392	1+
233.06416	282	1+
237.16137	250	1+
238.04484	154	
238.06244	248	1+
239.14504	916	1+
240.04337	326	1+
243.22803	1280	1+
244.03859	252	
248.08542	334	1+
249.04245	258	1+
250.12359	210	1+
255.09423	154	
255.15996	722	
256.01979	282	1+
256.05679	312	1+
256.22650	186	1+
260.04551	262	1+
260.16076	154	
261.07273	232	1+
262.02570	154	
263.97262	170	
264.11960	270	1+
266.96191	194	1+
267.13457	248	1+
271.13281	246	1+
271.87412	150	
273.04301	226	1+
273.09874	260	1+
273.17080	476	
276.11435	244	
278.86683	160	1+
279.09406	304	1+
280.05077	246	1+
280.19790	182	1+
282.93871	208	1+
282.96105	138	1+
283.04794	270	1+
283.17319	1500	1+
283.26100	540	1+
283.87604	208	1+
284.08421	232	1+
285.94674	332	1+
287.25630	1176	1+
287.88260	254	
288.52862	154	
289.11652	442	1+
289.87851	1100	1+
289.92882	160	1+
290.01386	412	1+
291.15505	156	
291.88052	218	
292.05943	156	
293.87449	610	1+
294.00119	224	1+
294.27510	162	
295.06844	154	
295.11405	172	
295.20487	240	
295.92066	218	
296.87192	184	
296.97407	196	1+
297.04162	258	1+
297.08832	330	1+
297.15892	260	1+
298.04809	168	1+
298.06496	184	
298.88033	150	
298.97771	168	1+
299.18531	766	1+
300.85635	212	
300.87444	476	1+
301.79462	166	
301.93998	472	1+
302.10510	286	1+
303.25206	228	1+
303.86243	218	1+
304.86853	154	1+
305.00895	170	
305.89240	304	1+
307.13826	476	1+
307.28665	934	1+
307.78587	174	
307.86464	148	
307.88944	2170	1+
308.16196	158	
308.29174	620	1+
309.06337	246	1+
309.88622	610	1+
310.92753	188	1+
311.11719	398	1+
311.88478	516	
311.99043	226	1+
312.11380	238	1+
312.15286	192	
312.86928	210	1+
313.09461	184	1+
313.26991	200	1+
314.03143	216	1+
314.86730	394	1+
316.93197	188	1+
317.19684	1482	1+
317.85695	266	1+
318.03331	196	1+
318.88218	648	
319.19553	180	
320.88875	158	
321.20804	224	
321.90527	170	
321.92569	150	
322.16063	366	1+
322.88767	154	
323.02127	268	1+
323.13721	176	
323.90218	462	
324.85982	372	
324.89507	208	
324.94781	226	1+
325.89867	872	1+
326.12156	448	1+
327.03141	130	1+
327.15173	290	1+
327.19861	4130	1+
327.89547	204	
328.26127	202	1+
328.87942	240	1+
328.89704	548	1+
329.08451	276	1+
331.16700	482	1+
331.21431	152	
331.28405	450	1+
332.06600	168	1+
332.16721	478	1+
333.00356	246	1+
333.16652	316	1+
334.28226	284	1+
334.30807	274	1+
334.92751	172	1+
335.13094	276	1+
335.28858	186	1+
335.88499	556	1+
336.08709	180	
336.13312	322	1+
336.80564	196	1+
337.11099	166	
337.27133	216	1+
337.91431	246	1+
339.11931	204	1+
339.22933	202	1+
340.19220	224	
341.15072	200	
341.17545	416	1+
341.21290	198	
341.90814	276	1+
342.88864	460	1+
343.09515	154	
343.21296	5494	1+
343.81623	302	1+
345.92239	200	1+
346.15469	288	1+
347.11660	340	
349.11511	236	1+
349.15142	180	1+
349.28940	192	
350.84484	184	1+
351.09662	150	
352.13577	204	
352.90316	386	1+
353.15193	242	1+
353.31173	176	1+
354.78595	232	1+
355.05328	210	
355.13397	154	
355.21630	172	
355.81204	240	1+
356.10794	184	1+
356.17585	402	1+
356.28503	126	1+
356.80991	266	1+
358.91107	234	1+
359.04858	164	
359.13055	184	
359.30584	170	1+
360.11538	184	1+
360.25436	236	1+
361.15668	152	
361.22281	2822	1+
361.84037	326	1+
362.05259	264	1+
362.18780	276	1+
362.84353	214	1+
363.22076	1506	1+
363.87586	168	
364.83300	528	1+
366.06677	194	1+
366.16057	158	1+
366.78791	188	
368.16833	314	1+
369.83548	604	1+
370.17843	232	1+
371.27550	264	1+
371.89527	264	1+
372.89788	174	1+
373.20932	178	1+
374.19336	392	1+
375.20044	272	1+
376.88864	266	1+
376.92465	238	1+
376.97315	210	1+
378.90066	238	1+
379.16208	164	
379.19155	228	
380.11342	550	1+
380.18992	240	1+
380.21918	302	1+
380.85685	276	1+
382.06488	218	1+
382.84812	152	
383.09346	160	
383.16774	190	1+
384.04639	270	1+
384.22029	176	
384.23619	258	1+
384.85051	202	
385.14443	304	1+
385.85402	150	
387.23872	8918	1+
387.53880	178	1+
387.84464	904	1+
388.15000	260	1+
388.43810	92	1+
389.28888	182	
390.31325	200	1+
390.37279	92	1+
390.83952	210	
392.00517	166	1+
392.14644	300	1+
392.18246	472	1+
392.86925	186	
393.18641	296	1+
393.24775	168	
393.31662	534	1+
394.13045	198	
394.85851	510	1+
394.93575	368	1+
396.00730	368	1+
396.14591	320	1+
396.37704	232	1+
396.85754	222	
397.16067	280	1+
397.18567	214	1+
397.25611	286	1+
398.26266	226	1+
398.87039	534	1+
398.94566	166	1+
399.06119	334	1+
399.36286	164	
400.23145	338	1+
400.84610	150	
401.87880	152	
402.14501	304	1+
402.18441	332	1+
402.86517	284	
403.87212	2540	1+
404.15634	244	1+
405.25058	1740	1+
405.85598	370	
406.85508	230	
406.87910	198	1+
407.11266	216	
407.24972	348	1+
407.86518	608	
408.09306	314	1+
408.85149	382	1+
409.09562	248	1+
409.81971	238	1+
412.08734	1258	1+
412.12700	204	
412.22293	184	1+
412.87094	340	1+
413.13130	334	1+
413.27376	230	1+
414.17532	150	
414.80826	168	1+
414.86983	154	
415.10169	626	1+
415.20199	154	
415.31833	160	
415.89679	152	
415.92680	264	1+
416.87558	212	
417.16160	324	1+
417.39971	318	1+
417.87583	316	
418.22881	926	1+
418.87975	184	
419.08268	232	
419.23018	712	1+
419.41734	312	1+
419.88189	256	
420.05256	212	1+
420.10441	260	1+
420.14561	510	1+
420.64836	174	1+
421.14613	346	1+
421.38973	214	1+
421.64709	218	1+
421.72084	158	1+
421.88337	1978	1+
422.18518	158	1+
423.12550	300	1+
423.38859	288	1+
423.86920	666	1+
423.94946	112	1+
424.26820	168	1+
424.38691	200	1+
425.17958	206	
426.86046	628	1+
428.26739	376	1+
430.13490	208	
430.88051	984	1+
430.92852	164	
431.13622	196	
431.29074	182	
432.37102	150	1+
433.14236	350	1+
434.30775	190	1+
434.89790	148	
435.04207	248	1+
435.24763	238	1+
435.37461	476	1+
436.25413	426	1+
436.37905	358	1+
436.89210	506	1+
437.21837	386	1+
437.25396	350	1+
437.34407	840	1+
437.89787	326	1+
438.01091	160	1+
438.10572	194	1+
438.16643	170	
439.15537	180	
439.35809	154	
439.89144	1882	1+
440.20636	238	
440.39609	152	
441.07437	324	1+
441.19745	400	1+
441.21001	324	1+
441.31886	334	1+
441.89883	170	
442.09233	208	1+
442.87642	428	1+
443.37555	460	1+
444.26823	202	1+
444.38059	392	1+
444.87131	624	
445.34901	188	
446.82151	190	1+
447.14491	368	1+
447.20145	184	1+
448.23375	240	1+
450.02843	150	
450.38749	154	
451.43110	178	1+
452.12897	210	
452.18349	264	1+
453.01185	574	1+
453.13139	298	1+
453.27226	154	
453.48851	232	1+
454.01799	358	1+
454.26466	330	1+
455.05384	238	1+
457.20404	1330	1+
457.33492	164	
457.90286	1700	1+
458.24137	336	1+
458.32007	204	
458.40282	232	1+
459.07615	234	1+
459.18056	172	
459.36674	304	1+
459.41001	160	1+
459.43364	150	
459.89810	308	1+
460.04058	184	1+
460.08837	194	1+
460.13035	260	1+
460.33549	404	1+
461.21144	242	
461.24580	194	
461.31065	270	1+
461.37822	364	1+
461.42659	232	1+
462.23896	162	
462.88083	364	
464.06877	126	1+
465.39887	644	1+
466.23336	188	
466.39844	492	1+
467.16873	166	1+
467.88777	376	1+
470.89713	216	1+
472.87400	236	1+
475.21620	236	1+
476.22778	208	1+
476.41085	572	1+
477.09274	324	1+
477.33841	294	1+
478.44596	212	
479.08934	278	1+
479.39122	158	
479.97609	168	
480.14549	174	1+
480.20166	166	1+
480.39939	190	
481.26419	198	1+
481.36959	2616	1+
481.79633	206	1+
482.00617	172	
483.12022	146	1+
483.19716	316	1+
483.29531	202	1+
483.31880	276	1+
483.37077	606	1+
484.16377	180	1+
484.20227	240	1+
484.26099	258	1+
484.41341	326	
485.79901	186	1+
487.13978	212	1+
492.35915	164	
494.25483	392	1+
494.40014	238	
494.46701	266	
494.56356	1446	1+
495.09100	164	
495.23931	196	
495.27355	286	1+
495.35180	200	
495.39236	420	1+
495.42905	228	
495.45215	222	
495.48367	262	
496.25589	318	1+
496.45265	328	
496.48248	200	
497.23305	478	1+
497.38089	252	
497.45210	220	
497.49069	602	1+
498.31487	448	1+
498.39231	934	1+
498.42270	154	
498.46312	194	
499.20859	188	
499.27177	1164	1+
499.32017	294	1+
499.35630	572	1+
499.39334	710	1+
499.41636	584	1+
499.45436	310	1+
500.28036	894	1+
500.48454	464	1+
500.51435	156	
501.19139	310	1+
501.23322	1358	1+
501.33402	388	1+
501.37089	494	
501.51075	322	1+
501.63384	104	1+
501.95056	208	1+
502.08482	268	1+
502.12373	280	1+
502.38011	376	
502.42124	392	
502.45869	612	1+
502.75036	232	1+
502.81337	262	1+
502.86183	194	1+
502.95294	162	1+
503.09012	176	1+
503.12668	222	1+
503.29985	202	1+
503.35269	30256	
503.75201	142	1+
503.79441	168	
END IONS

###FS:    #m/z: 542.42413 #charge 1+
###MS: 5
###MSMS: 8
BEGIN IONS
TITLE=Cmpd 6, +MS2(542.4241), 29.0-36.3eV, 0.2min #8
RTINSECONDS=8.1255
SCANS=5,8
PEPMASS=542.42413	308196
CHARGE=1+
221.13940	262	1+
225.93638	230	1+
233.06525	1074	1+
239.14570	536	1+
240.13688	194	1+
242.94100	256	1+
243.22935	900	1+
246.97088	276	1+
247.21826	138	1+
247.94573	600	1+
249.03779	172	1+
249.88644	288	
251.06079	156	
251.10713	202	
252.98356	166	
255.01538	216	1+
255.23092	206	1+
256.25909	166	
256.92275	158	
259.08278	352	1+
260.01390	256	
260.04268	178	1+
261.13018	812	
262.04707	228	1+
263.05639	280	1+
263.09807	168	
263.13205	172	1+
264.26594	424	
265.17315	160	
265.26698	210	
266.05744	186	1+
266.27309	156	
266.99358	816	1+
267.90153	348	
267.99576	578	1+
268.97480	164	
269.97583	486	1+
270.00163	152	
270.92820	346	1+
270.97850	342	1+
271.10519	186	1+
271.20527	154	1+
271.87255	242	
272.89024	176	
272.95549	280	1+
273.92186	182	
274.91043	202	1+
277.09440	176	
278.00582	210	1+
281.04006	470	1+
282.03901	270	1+
282.27789	200	
283.17050	532	1+
284.93388	410	1+
285.00559	502	1+
285.93888	344	1+
286.14706	252	1+
287.00732	352	
287.09887	172	1+
287.25676	1070	1+
288.01510	212	
288.06213	276	1+
288.92106	220	1+
288.93955	308	1+
288.96688	230	1+
288.99490	324	1+
289.06902	230	1+
289.21424	174	1+
290.02422	322	1+
290.92714	646	1+
291.02936	278	1+
291.15689	188	1+
292.99580	262	
293.11724	174	1+
294.13382	158	1+
294.85961	420	1+
295.90466	154	
297.08410	220	1+
298.05964	174	1+
299.18608	964	1+
300.05534	470	1+
300.28722	186	
300.89104	240	1+
301.05618	280	1+
301.10421	248	1+
303.95085	248	1+
304.07279	166	
305.15242	182	
306.92798	230	
307.03190	262	1+
307.13649	412	1+
307.27998	218	
307.89044	324	1+
308.16625	280	1+
308.18383	448	1+
308.29328	324	
308.94696	310	1+
309.16946	220	1+
309.25117	188	
309.94696	328	1+
311.29766	164	1+
311.88717	406	1+
312.00624	194	
312.12926	224	
312.86992	166	
314.05744	240	1+
314.15801	246	1+
314.86224	710	1+
316.23847	134	1+
317.02579	180	1+
317.19882	630	1+
317.24467	166	1+
319.11199	262	1+
321.18604	200	1+
321.30085	162	
322.16138	194	1+
322.90564	166	
323.01040	228	1+
324.16969	284	1+
324.89160	200	
325.89573	222	1+
326.96201	410	1+
327.08102	136	1+
327.20030	664	1+
327.26700	186	
328.06328	172	1+
330.16770	228	1+
330.19553	156	
330.87943	454	1+
331.89674	204	1+
332.87216	272	1+
334.07033	122	1+
335.92585	158	
337.24963	252	1+
337.87866	494	1+
338.03488	180	1+
338.84840	192	
340.12012	262	1+
340.19084	288	1+
340.21121	190	
343.16093	164	
343.21152	1496	1+
343.88291	318	1+
343.96901	242	1+
345.08434	204	1+
347.17283	222	1+
348.02580	176	1+
349.28989	448	1+
349.88795	256	1+
350.02994	214	1+
350.15605	346	1+
352.95299	278	1+
353.21256	152	
354.14153	236	1+
355.03109	214	1+
355.06534	200	
355.89463	336	1+
356.06458	1552	1+
356.88384	188	1+
357.06566	1000	1+
357.19781	168	
359.06179	220	1+
359.14813	168	
360.90743	206	
361.13799	200	1+
361.21930	1882	1+
361.88636	360	
361.96020	172	
362.88867	168	
363.88502	690	1+
365.11462	232	1+
365.20741	192	
366.14180	304	1+
366.19220	232	
367.23646	334	1+
367.91216	450	
369.04855	158	
369.89987	178	
370.06247	270	1+
370.96596	490	1+
371.10993	372	1+
371.22528	2804	1+
371.90972	166	
372.04024	156	1+
372.96038	368	
372.98986	166	
374.16152	382	
375.16363	218	
375.22486	236	1+
376.32930	222	1+
378.10441	392	1+
378.36604	170	1+
379.26583	264	1+
380.95873	532	1+
382.13443	168	
382.92406	590	1+
383.22547	634	
383.32606	312	
384.05161	352	1+
384.24620	348	
385.08043	210	1+
385.22264	358	
385.24016	202	
385.91472	738	1+
386.24109	266	
387.16695	376	
387.19795	464	1+
387.23887	5382	1+
387.34869	190	1+
387.84821	230	
388.19802	348	1+
388.84486	172	
388.97848	426	
389.12879	244	1+
389.28227	192	
389.97746	206	
390.00434	92	1+
390.83367	714	1+
390.97357	788	1+
391.20512	266	1+
393.31773	236	
394.86783	176	1+
394.99410	146	1+
395.04858	174	
397.12429	260	1+
397.16879	288	
397.24727	208	1+
397.27467	236	1+
397.93896	98	1+
398.19077	198	
398.20604	360	1+
398.85434	172	
399.86349	184	1+
401.23643	602	1+
402.26649	390	1+
403.22560	282	1+
403.24788	204	
403.26914	336	1+
403.86990	550	1+
403.93379	188	
404.19989	212	
404.35009	216	1+
404.91559	320	1+
404.93335	156	
405.19450	254	1+
405.24859	1134	1+
405.86623	330	1+
405.92516	180	1+
407.24337	176	
407.29816	210	
408.15450	154	
408.19712	170	
408.85115	1374	1+
410.11174	190	
410.20178	672	1+
410.85462	168	
411.06092	368	1+
412.98508	458	1+
413.98839	342	1+
415.17955	232	
415.87138	250	1+
416.23408	180	
416.30039	286	1+
417.04371	160	
417.12424	216	1+
419.23288	400	1+
419.88236	214	
421.03783	150	1+
421.15351	196	1+
421.18401	226	1+
421.88361	474	1+
422.37737	142	1+
423.13788	378	1+
423.24560	176	1+
423.86670	226	
424.18762	222	
424.87033	226	
425.14372	478	1+
425.21766	256	1+
425.80150	182	
425.88053	182	
426.18464	304	1+
426.85856	1224	1+
427.03737	182	1+
427.12185	200	1+
427.23517	172	
427.26595	188	
428.28948	152	
428.84278	172	
429.36771	224	1+
429.86566	164	
430.19128	198	1+
430.27079	156	
430.68854	102	1+
430.99639	446	1+
431.19058	130	1+
431.26474	13164	1+
431.86376	1484	1+
431.99362	258	1+
433.06294	166	
433.34862	176	
433.99659	154	
434.11963	142	1+
434.19376	266	1+
434.68073	106	1+
434.99525	192	1+
436.19163	254	1+
437.14933	176	1+
437.34392	326	1+
438.03158	140	1+
439.16773	376	1+
439.89159	272	1+
441.14474	392	1+
441.36538	388	1+
441.87759	376	1+
442.14678	334	1+
442.37061	330	1+
444.02175	212	1+
444.25856	164	1+
444.87079	2506	1+
445.09676	130	1+
445.18148	504	1+
445.21375	268	1+
446.21205	182	1+
446.87579	248	
447.05987	118	1+
447.16883	236	1+
447.87653	160	
448.27172	328	1+
448.81723	262	1+
449.27704	270	1+
449.38577	238	1+
449.87549	1348	1+
450.15422	156	1+
450.33091	152	1+
451.07975	282	1+
451.88777	186	
452.12030	176	
452.87841	260	1+
454.20400	264	1+
454.39276	300	1+
456.11688	168	1+
456.16815	162	
456.27123	180	1+
457.20487	212	
457.34354	262	1+
457.87172	164	
457.90450	710	1+
458.04735	134	1+
458.16183	166	
458.88423	352	1+
459.35662	282	1+
460.16385	310	1+
460.21745	362	1+
460.25220	508	1+
460.95934	200	1+
461.25188	328	1+
461.41090	162	
462.38579	194	1+
462.88086	1098	1+
463.19529	602	1+
463.24706	220	1+
463.75665	238	1+
464.38137	296	1+
465.38761	216	1+
465.73552	158	1+
466.10417	166	
466.29009	170	
467.88727	2394	1+
468.06234	202	1+
468.13480	230	1+
469.01630	264	
469.35674	170	
469.59535	104	1+
470.28751	326	1+
472.37598	186	1+
472.44315	252	1+
475.06642	150	1+
477.36719	236	1+
477.69670	196	
478.25100	152	
479.19502	224	
479.21539	214	
479.28932	164	1+
479.83824	232	
479.92023	224	1+
480.27558	320	1+
480.82531	232	1+
481.20780	404	1+
481.23416	244	
481.37283	572	1+
483.90789	190	
484.41755	170	1+
485.26197	340	1+
485.89817	1084	1+
486.09700	412	1+
486.39199	166	
487.30681	312	1+
487.37286	230	1+
488.03912	130	1+
488.20073	268	1+
488.27150	184	1+
488.30828	212	1+
492.08822	234	1+
492.27121	160	
494.25709	190	1+
496.12819	238	1+
497.22289	364	1+
498.93821	194	1+
499.16369	218	1+
499.28548	436	1+
500.29094	314	1+
500.36094	224	1+
501.09185	306	1+
501.23325	948	1+
501.86053	144	1+
502.36616	568	1+
502.41663	480	1+
502.42675	386	1+
503.12803	180	
503.20799	290	1+
503.29108	272	1+
503.37073	334	1+
503.42703	292	1+
503.87133	188	1+
504.11513	2230	1+
504.17004	90	1+
505.34494	292	1+
505.43702	290	1+
505.52517	98	1+
506.27071	292	1+
506.38027	154	
506.46272	174	1+
506.89221	260	1+
507.40883	434	1+
507.89883	216	1+
508.20116	142	1+
508.28385	164	1+
509.30525	226	1+
509.35069	212	1+
509.81739	122	1+
509.97362	158	
511.95485	116	1+
512.19145	202	1+
513.28070	194	1+
514.41139	134	1+
517.43982	134	1+
519.05844	122	1+
519.24949	224	1+
520.14716	200	1+
520.35991	304	1+
520.45406	210	1+
520.50560	412	1+
520.54808	228	1+
521.10927	232	1+
521.36365	204	1+
521.51228	268	1+
522.07966	144	1+
522.18028	180	1+
522.39310	362	1+
522.44260	198	
522.47863	206	
523.04434	178	1+
523.26763	314	1+
523.32695	334	1+
523.39812	244	1+
523.42034	156	
523.52404	490	1+
524.19583	258	1+
524.27025	250	1+
524.50126	256	1+
524.52713	328	1+
525.19609	176	1+
525.39913	2844	1+
526.05221	850	1+
526.07294	304	1+
526.25935	306	1+
526.35767	156	
526.50007	176	
527.26001	244	1+
527.29209	198	1+
527.34634	292	1+
527.38214	270	1+
527.47583	352	1+
528.40860	240	1+
528.47646	250	1+
529.05843	146	1+
529.18954	134	1+
530.17543	108	1+
533.09973	92	1+
535.00484	106	1+
537.12368	152	1+
537.18559	290	1+
537.29930	300	1+
538.12686	116	1+
538.25849	154	1+
538.30922	170	1+
538.47115	378	1+
538.58797	294	1+
538.99366	204	1+
539.35761	212	
539.38706	342	1+
539.40993	162	
539.44700	360	1+
540.33349	282	1+
540.36035	162	
540.39438	210	1+
540.42436	158	
540.45360	420	1+
540.47858	436	
540.51739	378	
540.53824	672	1+
541.15096	166	1+
541.33674	212	1+
541.94223	144	1+
542.28097	462	1+
542.29464	500	1+
542.42488	1204	1+
542.49075	198	
542.52814	768	1+
543.05143	366	1+
543.19511	172	1+
543.38955	302	
543.56338	320	1+
543.92653	150	1+
544.00414	88	1+
544.16944	156	1+
544.41603	260	1+
544.47158	432	1+
544.50202	884	1+
544.93203	112	1+
545.26073	648	1+
545.32625	708	
545.39056	166	
546.08880	224	1+
546.15092	214	1+
546.20633	288	1+
546.29610	400	1+
546.40831	300	
546.47429	532	
546.63740	140	1+
546.71982	122	1+
547.21248	266	1+
547.37884	20374	1+
547.45855	250	1+
547.59019	146	1+
547.70635	118	1+
547.81605	108	1+
END IONS

###FS:    #m/z: 393.31926 #charge 1+
###MS: 9
###MSMS: 10
BEGIN IONS
TITLE=Cmpd 7, +MS2(393.3193), 28.0-35.0eV, 0.2min #10
RTINSECONDS=11.832
SCANS=9-10
PEPMASS=393.31926	280820
CHARGE=1+
140.02456	114	
193.95524	210	1+
199.89929	136	
199.93366	692	1+
199.98870	112	
201.88766	220	1+
201.93144	266	
212.88884	292	
213.88943	368	
214.88653	640	
215.00824	226	1+
215.88550	1786	1+
217.88053	2866	1+
217.94455	146	
219.87649	1086	1+
219.94137	130	
220.95807	172	
221.87425	138	
222.95196	2602	1+
224.94706	2158	1+
225.00242	112	
225.04018	148	
230.89676	236	
231.89696	174	
232.89351	114	
233.89655	1042	1+
234.07666	116	
235.89151	892	1+
237.89008	542	1+
238.96580	138	
239.14664	134	
240.08342	114	
240.09441	150	
240.96156	1096	1+
242.95667	940	
244.98103	114	
245.03111	158	
245.91789	402	1+
246.97285	188	
249.03680	142	
252.03670	150	1+
252.23142	124	
253.90376	426	1+
255.89297	170	1+
256.91491	226	
257.79587	362	1+
257.90566	386	1+
258.97210	398	1+
260.08654	174	
260.96696	598	1+
262.96751	128	
263.05423	124	
265.12078	248	
265.97430	156	
266.99256	334	1+
267.78651	158	
267.96156	164	
268.01832	116	
268.08680	148	
268.10751	120	
270.07740	248	1+
271.92127	168	
272.79416	138	
272.91290	160	1+
273.12520	112	
273.79210	180	
273.85341	126	
275.05346	168	
275.80956	354	1+
277.04020	112	
281.11946	120	
283.98507	420	1+
285.01217	184	
285.14815	126	
285.79032	144	
288.06153	580	1+
288.20745	138	
288.85310	258	
289.78705	382	1+
289.92796	254	
290.10975	128	
290.13029	210	1+
291.86390	150	
292.05692	142	
292.19608	216	1+
292.26059	108	
293.08372	160	
293.29115	142	
293.87036	112	
293.91858	136	
294.87740	268	1+
295.85369	108	
295.91612	1914	1+
296.80203	144	
297.20439	244	1+
298.76413	136	
298.85317	826	1+
299.78294	172	
300.23432	148	
300.78098	138	
300.84334	136	
301.86191	146	
303.10877	302	1+
303.86724	316	1+
305.02624	150	
305.80616	304	1+
305.91690	174	
306.86216	130	
307.28446	660	1+
307.79790	620	1+
308.86947	612	1+
308.92321	134	
309.08138	114	
309.13241	124	
309.80168	302	1+
310.01714	278	1+
310.21332	182	1+
310.31156	414	1+
310.92168	116	
311.07272	118	1+
311.86828	2588	1+
311.93781	192	
312.80064	154	
312.94525	214	
313.10095	112	
313.80486	132	
313.86505	374	1+
313.92768	3492	1+
314.89205	180	
315.15019	116	
317.15011	150	
318.93479	2326	1+
319.08081	158	
319.86426	114	
320.42548	172	1+
320.85946	180	
321.11571	168	1+
322.84737	184	
322.89601	130	1+
323.92446	162	
324.32677	124	
324.92749	120	
326.88235	290	
327.19194	196	1+
327.87990	406	
329.31409	170	
329.87929	2558	1+
330.81277	676	1+
331.87551	1064	1+
332.08958	226	
333.04103	206	1+
333.07463	110	
333.12206	242	1+
333.77429	108	
334.06997	128	
334.94881	282	
335.01054	148	
336.29920	172	1+
336.90443	150	
336.94359	5118	1+
338.13834	146	
338.34738	138	
339.01048	134	
339.10099	120	
339.86167	214	1+
341.19356	186	1+
344.25401	112	
344.83209	112	
345.18453	120	
346.09769	152	
346.95892	136	
347.88787	734	1+
348.16567	126	
348.82155	156	
349.02100	164	1+
349.89520	252	
350.03833	136	1+
350.07042	292	1+
350.13238	134	
350.20212	118	
352.13206	112	
352.27284	212	1+
352.35498	198	1+
352.90268	402	1+
354.89063	158	
355.19355	328	1+
356.09880	140	
356.12613	108	
357.09845	110	
359.67763	110	
359.96189	504	1+
362.33801	158	
364.18848	232	1+
364.33280	166	
367.36770	124	
370.22257	188	1+
370.30873	134	
370.90644	366	1+
373.89769	114	
374.04603	208	1+
374.22754	338	1+
375.11139	398	1+
375.22630	320	1+
375.32410	118	
376.11507	338	1+
376.26125	168	
376.29973	134	
376.89236	198	
377.08531	128	
377.26227	242	1+
377.31525	142	
377.35609	432	1+
381.22014	220	1+
381.33724	202	
389.17308	190	1+
389.24844	216	
390.21174	150	
390.26898	128	
391.26131	128	
391.29327	296	1+
391.35840	114	
392.16614	128	
392.24185	158	
392.34864	416	1+
392.74363	194	
393.32176	124	
393.41010	110	
394.38088	346	1+
395.23338	224	1+
395.28867	188	
395.36151	776	1+
396.29030	112	
396.41371	216	
397.25399	110	
397.30899	120	
398.21718	176	
398.34657	144	
398.91817	130	
END IONS

###FS:    #m/z: 349.29285 #charge 1+
###MS: 9
###MSMS: 11
BEGIN IONS
TITLE=Cmpd 8, +MS2(349.2929), 28.0-35.0eV, 0.2min #11
RTINSECONDS=12.6045
SCANS=9,11
PEPMASS=349.29285	210550
CHARGE=1+
110.44170	82	
211.90950	86	
212.04741	92	
214.86201	94	
216.02276	92	
223.01599	86	
223.97619	244	1+
224.89408	80	
225.05775	82	
229.19213	88	
233.06841	240	1+
234.03954	96	
234.14260	88	
234.52629	92	
235.19617	118	
236.10673	80	
238.02760	84	
238.14331	86	
239.45048	98	
239.90298	100	
241.19678	110	
242.20419	82	
244.03406	136	
244.13026	82	
246.06228	194	
246.97426	192	
247.02457	92	
248.95209	82	
250.95454	82	
250.98580	184	
251.94444	88	
251.96041	92	
252.05588	86	
252.23176	146	
253.07069	106	
253.47722	106	
254.41663	88	
256.23743	96	
256.58937	84	
258.22602	90	
259.94593	104	
260.20960	102	
260.91287	100	
262.99998	160	
263.08941	86	
263.24469	94	
264.07192	616	1+
265.84498	92	
266.18897	108	
266.24508	84	
266.90776	92	
267.14857	82	
267.24559	106	
267.78647	88	
268.03584	82	
268.13832	82	
268.21617	110	
268.90513	130	
268.99916	108	
269.07626	80	
269.96324	96	
270.17853	86	
271.17005	86	
272.18296	130	
275.00596	80	
275.24234	104	
277.08343	146	
279.02614	84	
279.10817	84	
279.48612	92	
279.67292	106	
280.40013	108	
281.18767	84	
282.59626	102	
283.68740	92	
283.97644	114	
284.12369	118	
286.07065	92	
286.10119	142	
286.16205	84	
288.06170	102	
288.20816	544	1+
289.87908	118	
289.99469	88	
291.04757	86	
291.11250	106	
291.20776	190	
292.43371	86	
293.05283	88	
293.15027	98	
293.23870	126	
294.05282	318	1+
294.98390	86	
295.05357	198	1+
298.31017	204	
299.31168	174	
300.43788	88	
301.91903	96	
302.01049	92	
303.11171	146	
305.08660	104	
306.13155	232	1+
307.29174	84	
307.42929	92	
308.86560	96	
308.88500	112	
309.32281	188	
310.24925	144	
310.29991	96	
311.05305	128	
311.16088	86	
311.27275	174	
311.85999	110	
312.05413	102	
312.11897	94	
312.32243	566	1+
313.02867	120	
315.24223	98	
316.26000	162	1+
317.19104	102	
317.43026	84	
319.11660	200	1+
319.30713	116	
323.10687	124	
323.16951	92	
323.29632	90	
325.18214	122	
328.18666	630	1+
328.26511	300	1+
328.80032	154	
329.07458	86	
329.86894	160	1+
330.32743	176	
331.01419	86	
332.25468	136	
332.91588	98	
333.08366	140	
334.02596	82	
334.22711	84	
334.82625	160	
335.06073	116	
335.26826	94	
336.08889	86	
336.32214	388	1+
339.21237	108	
342.24667	88	
342.89968	142	
343.04457	82	
344.29295	116	
345.25693	136	
346.27565	136	
348.21370	278	
348.70992	134	
349.25487	146	
349.30945	120	
349.32604	80	
349.34563	108	
350.19340	100	
350.34670	314	1+
351.19195	106	
351.26991	124	
352.03378	96	
352.27152	284	1+
352.36216	92	
353.15269	82	
354.14735	92	
END IONS

###FS:    #m/z: 498.39792 #charge 1+
###MS: 9
###MSMS: 12
BEGIN IONS
TITLE=Cmpd 9, +MS2(498.3979), 28.0-35.0eV, 0.3min #12
RTINSECONDS=13.3765
SCANS=9,12
PEPMASS=498.39792	202402
CHARGE=1+
224.08395	172	
231.12101	144	
232.02525	252	1+
232.88394	162	
233.00097	138	
233.06755	312	1+
236.14555	164	
239.14638	366	
243.20943	148	
243.23049	516	1+
248.03021	136	
248.98602	260	1+
249.89271	142	
250.08240	190	1+
252.92648	170	
255.06083	158	
255.15938	414	1+
262.03149	206	1+
266.20166	150	
266.86698	346	1+
267.06113	254	1+
267.09823	330	1+
267.89690	182	
267.98993	228	1+
273.17138	198	
273.86788	138	
276.85894	146	
278.08717	210	1+
278.88678	146	
279.84917	160	
280.87236	186	1+
280.89949	178	1+
280.94054	142	
281.86957	224	1+
283.17339	728	1+
283.91271	218	1+
285.07775	220	1+
287.25941	284	1+
287.88175	224	
288.14804	242	1+
289.88132	1310	
292.04883	146	
292.99634	234	1+
293.87437	280	1+
295.97009	320	1+
299.06864	322	1+
299.18792	1216	1+
299.87063	438	1+
299.91218	182	
300.87229	282	1+
300.91769	140	
301.85944	296	1+
302.82180	248	1+
303.95371	168	
304.88890	604	1+
305.13541	194	
305.89566	356	1+
306.78819	406	1+
306.87863	184	
307.20218	170	
307.28492	412	1+
307.78781	236	1+
307.88885	1502	1+
309.88451	474	1+
309.91398	216	1+
310.10998	326	1+
311.31146	138	
311.88393	380	
312.88056	404	1+
314.20981	240	1+
314.86156	214	
316.82549	156	1+
317.19940	736	1+
318.88569	334	
319.82075	296	1+
319.89883	156	
319.92223	182	
320.14139	152	1+
320.20058	160	1+
322.42620	176	
322.85157	240	1+
322.89791	524	
323.02010	236	1+
323.20713	190	1+
323.89980	450	
324.00104	136	
324.28719	180	1+
324.89444	1752	1+
326.02339	182	
327.07816	156	
327.09443	178	1+
327.19621	1440	1+
327.87677	154	
327.89485	500	1+
329.19206	156	
331.10593	246	1+
332.16517	260	1+
335.23740	138	
336.05347	144	
336.11210	154	1+
336.15841	166	
336.79764	314	1+
336.83285	142	
336.89250	462	1+
337.79950	180	1+
337.83163	250	
338.33948	202	
339.10430	258	1+
339.82690	566	1+
339.88029	152	
340.04381	188	1+
340.18567	246	1+
340.86621	154	
340.91092	388	1+
340.98841	290	1+
342.17079	334	1+
342.80471	168	
343.21264	2958	1+
345.06616	228	1+
347.97347	196	1+
348.90425	158	
348.91926	162	
352.90590	156	
353.11772	158	
354.90237	168	
356.18373	138	
356.90477	140	
357.14297	204	1+
357.19654	240	1+
358.95707	148	
361.12436	144	
361.22137	2446	1+
361.86292	170	
362.19446	220	1+
362.87362	386	1+
363.31091	136	
363.87954	254	1+
364.99641	206	1+
365.03604	136	
365.11283	312	1+
365.92162	160	
366.00024	168	1+
366.11565	250	1+
366.79662	140	
366.83535	282	
367.33337	198	
368.90431	204	
369.09129	316	1+
369.21357	208	
369.83032	740	1+
371.88062	198	1+
372.21907	188	1+
372.71016	148	
373.13785	330	1+
374.00811	152	1+
375.19932	194	
376.84599	356	1+
377.90764	136	
378.89883	264	1+
380.08968	258	1+
380.11148	260	1+
380.85397	688	1+
381.89162	320	1+
382.18012	232	1+
382.84108	434	1+
383.13631	162	
384.21176	178	1+
384.48465	98	1+
384.84891	636	1+
385.10552	218	1+
385.19662	340	1+
387.23870	4916	1+
387.84121	714	1+
388.06374	138	
388.90289	182	1+
389.80792	140	
392.82851	178	1+
394.86050	312	
394.93595	142	
395.05914	204	1+
395.20485	184	
395.39963	184	
395.84459	342	1+
395.89193	146	
398.17105	292	1+
398.86682	206	
399.23938	298	1+
399.98251	138	
400.29742	200	1+
401.30169	172	1+
401.86893	384	
401.90199	260	1+
401.95125	206	1+
402.11131	214	1+
402.86930	208	
402.95880	140	1+
403.87315	2572	1+
403.91379	276	1+
405.24918	952	1+
405.39299	158	
405.87081	262	
406.06145	152	
406.85764	396	
407.29111	146	
407.86774	648	
408.13874	152	
408.24838	166	
408.85094	516	
409.14973	260	1+
409.19330	224	1+
409.84662	176	1+
412.09084	768	1+
412.17715	174	
412.85708	246	1+
413.03787	164	
413.06480	336	1+
413.73095	150	
414.18860	188	
414.20995	256	1+
415.16804	138	
415.87399	170	
416.87492	356	1+
417.31538	142	
417.91539	248	1+
418.87468	1098	1+
419.87924	944	1+
421.14482	166	
421.88237	886	
422.88655	550	
423.26679	196	1+
423.83545	214	1+
423.86770	540	1+
424.04466	208	1+
424.13755	298	1+
424.35935	178	
425.04717	178	1+
425.88682	178	
426.37836	180	
426.83000	182	
426.86205	524	1+
429.88586	156	
430.87169	710	1+
432.18492	454	1+
432.86775	182	
433.04504	154	1+
434.14751	166	
434.88992	654	1+
435.25591	306	1+
435.36239	138	
436.23772	162	
436.89014	274	
437.89720	292	
438.11659	192	
438.89197	1572	1+
439.15801	276	1+
439.89294	1182	1+
440.21496	206	1+
444.87582	392	
447.88650	198	
448.37059	130	1+
448.89516	170	
450.12090	156	1+
454.14767	162	
457.16509	324	1+
457.20758	754	1+
457.27085	140	
457.90405	728	1+
458.16479	194	1+
458.23455	182	
459.19880	138	
459.35107	254	1+
459.90177	144	
460.12776	138	
460.88748	316	1+
462.24259	150	
462.38874	236	1+
464.16318	286	1+
465.89401	206	
466.40228	218	
467.23380	180	1+
467.88977	158	
470.29794	316	1+
473.86554	202	1+
476.23537	152	
477.29199	146	
477.36840	438	1+
478.08642	256	1+
478.16545	282	1+
478.29515	288	1+
478.40285	236	
479.29537	218	1+
479.42349	270	1+
480.09216	154	
481.36999	1074	1+
482.02575	214	
482.40387	174	
484.27435	148	
484.39863	350	1+
486.31341	210	1+
487.18437	280	1+
487.24226	182	1+
494.26972	208	1+
494.31518	240	1+
494.35621	284	1+
494.42729	162	
494.56365	394	1+
495.31842	168	1+
495.48997	182	
496.28719	142	
496.49053	136	
497.33917	318	1+
497.38318	222	
497.40980	164	
498.13853	186	1+
498.21216	184	1+
498.28893	264	
498.39607	364	1+
498.41930	456	1+
498.45765	162	
499.27658	460	1+
499.35816	230	
500.48258	442	1+
501.22887	534	1+
501.30226	444	1+
501.36853	178	
501.38728	146	
501.45071	362	1+
501.51614	176	1+
501.80513	146	1+
502.26396	318	1+
502.30274	372	1+
502.33517	160	
502.37815	232	
502.45851	268	1+
502.80837	108	1+
503.13828	194	
503.35248	12346	
503.64330	106	1+
END IONS

###FS:    #m/z: 322.92893 #charge 1+
###MS: 13
###MSMS: 14
BEGIN IONS
TITLE=Cmpd 10, +MS2(322.9289), 28.0-35.0eV, 0.3min #14
RTINSECONDS=17.0575
SCANS=13-14
PEPMASS=322.92893	159576
CHARGE=1+
144.89475	84	
179.06773	104	
184.90018	84	
194.01267	90	
195.06602	80	
199.10667	90	
199.85679	118	
200.00744	126	
201.04229	198	
205.94882	120	
208.00961	88	
213.05502	84	
213.16085	82	
214.95567	106	
215.02192	80	
215.88697	174	
216.03729	80	
219.06884	82	
220.03886	84	
221.06721	82	
222.97757	164	
223.96020	266	
224.97722	312	
231.05114	128	
233.03950	90	
233.05644	98	
233.14613	82	
234.83852	78	
235.06827	82	
235.69543	92	
237.06474	136	
239.07872	592	1+
239.67277	86	
239.80455	80	
239.90142	128	
240.04177	84	
240.90457	130	
240.93987	1144	
241.04734	84	
241.06474	134	
241.94024	778	
242.94127	2292	1+
243.87921	254	1+
243.95214	78	
243.99023	108	
244.15555	78	
244.93762	654	1+
245.09078	86	
246.93851	90	
246.97111	346	1+
248.85549	78	
248.98912	86	
250.21153	92	
251.06669	102	
252.23264	104	
252.50081	82	
254.95703	232	1+
255.95950	254	1+
256.94139	94	
260.13445	78	
260.17184	86	
260.72661	88	
260.91679	136	
261.47663	78	
261.66305	78	
262.83186	120	
263.05068	122	
263.10333	100	
263.97455	84	
264.90498	78	
264.98081	110	
265.05766	178	
266.05438	112	
266.19553	82	
266.99836	390	
268.00179	224	
268.08801	80	
269.00270	724	
269.02986	86	
271.13862	96	
271.44429	96	
275.06015	106	
275.21174	86	
277.07566	118	
278.92147	206	1+
279.02700	104	
279.09029	1266	1+
279.77136	92	
280.14049	362	1+
281.04797	208	
281.08323	78	
281.22118	78	
281.25821	86	
282.27410	104	
282.94307	84	
282.97117	114	
283.02670	168	
283.07058	528	1+
283.08992	82	
283.20023	82	
283.25903	112	
283.57745	92	
283.86135	168	
284.29140	1042	1+
285.99867	116	
286.26148	94	
288.06817	80	
289.24329	216	1+
290.88433	80	
292.27842	88	
295.04134	102	
295.06236	82	
296.08401	78	
296.16984	116	
296.46874	108	
296.91317	78	
297.80866	82	
299.05677	242	
299.42537	80	
300.06110	98	
301.40483	98	
302.13631	90	
302.78589	84	
302.81349	114	
303.19873	98	
303.24550	110	
304.08837	88	
304.19741	92	
304.26008	138	
305.21793	86	
305.26946	92	
305.68547	86	
307.13196	80	
307.30858	112	
307.88878	252	1+
308.04727	106	
308.26112	92	
308.29021	542	1+
308.92096	80	
309.32480	80	
309.93402	96	
310.30862	734	1+
311.02448	106	
311.04471	94	
311.77853	80	
311.89933	90	
312.02865	230	
313.02775	724	1+
315.15904	94	
316.40726	108	
320.15233	84	
321.12360	176	
322.12288	88	
322.17871	94	
323.09523	84	
323.23663	2256	1+
323.30991	116	
323.93900	84	
324.20382	590	1+
324.32353	88	
324.89220	110	
324.98063	88	
325.04325	86	
326.27030	86	
326.37658	148	
326.89183	82	
326.90926	96	
327.24881	176	
328.31835	82	
END IONS

###FS:    #m/z: 393.31912 #charge 1+
###MS: 13
###MSMS: 15
BEGIN IONS
TITLE=Cmpd 11, +MS2(393.3191), 28.0-35.0eV, 0.3min #15
RTINSECONDS=17.8295
SCANS=13,15
PEPMASS=393.31912	137730
CHARGE=1+
197.19808	138	
198.05649	102	
198.11875	96	
198.88868	98	
199.93424	282	1+
201.93043	152	
206.84915	112	
212.88933	344	1+
214.88496	1502	1+
215.88796	1034	1+
217.88128	1598	1+
219.87738	822	1+
219.94141	168	
222.95162	1302	1+
222.97604	106	
223.68046	98	
224.19760	144	
224.94570	1268	1+
224.96304	124	
226.88375	138	
228.08233	202	1+
230.89747	132	
231.89822	242	
232.89678	226	
232.96060	128	
233.89700	952	1+
235.03065	108	
235.89206	416	
236.89381	210	
237.89136	190	
239.78696	264	
240.78588	238	
240.96208	1216	1+
242.84307	102	
242.95611	584	1+
245.91976	108	
246.95160	98	
249.12564	112	
249.89401	144	
251.02641	220	1+
251.96732	156	
253.01206	96	
253.89834	598	1+
255.78221	130	
256.04023	104	
257.79775	494	1+
258.91036	222	
258.97273	156	
259.05965	102	
259.91513	316	1+
260.96834	536	1+
262.09719	136	
266.02332	134	
266.24534	156	
267.78036	264	1+
267.88303	96	
268.06913	152	
269.11321	128	
270.24574	106	
271.77922	136	
271.92046	166	
273.06073	102	
273.79270	574	1+
273.81289	132	
274.85725	160	
275.05448	144	
275.49320	96	
275.80656	842	1+
278.04386	116	
279.02663	126	
280.26588	126	
280.98833	214	1+
281.04838	152	
281.12423	128	
282.22053	96	
282.78703	512	1+
283.02659	148	
283.05382	100	
284.80394	274	1+
285.78963	196	
285.85372	130	
286.78746	100	
288.06535	128	
288.17631	120	
288.65598	100	
288.85190	126	
289.06495	142	
289.78766	660	1+
289.93081	168	
290.05714	140	1+
290.84959	386	1+
290.93736	130	
291.80682	232	1+
291.85325	250	1+
293.88949	244	
294.27149	148	
295.27457	146	
295.85027	160	
295.91765	1904	1+
296.37437	152	
297.78920	106	
297.90689	230	
298.84932	132	
299.06050	134	
299.26620	108	
299.66367	116	
299.78149	952	1+
299.84924	96	
301.78450	144	
303.81547	128	
303.86872	104	
305.29233	126	
305.80594	112	
306.29368	110	
306.86115	258	
307.79716	2234	1+
307.86906	126	
308.07348	98	
308.26216	96	1+
308.29358	584	1+
308.86938	676	1+
309.16900	280	1+
310.30884	276	
310.41631	140	
311.12364	112	
311.31612	148	
311.86958	2074	1+
311.98243	188	1+
312.80164	738	1+
313.80497	466	1+
313.86350	1290	1+
313.92799	4032	1+
314.06362	126	1+
315.16886	140	
316.88591	114	
316.94770	118	
318.40970	88	1+
318.93390	1560	1+
320.86064	130	
321.92444	102	
322.81938	106	
322.89666	260	1+
323.01781	116	
326.88047	806	1+
327.81652	428	1+
328.88133	118	
329.87837	2168	1+
329.90423	164	
330.81405	1652	1+
331.87703	870	1+
332.02155	96	
332.08614	122	
332.77909	106	
333.50736	98	
333.87941	212	1+
334.04610	112	
334.94874	296	
335.01831	102	
335.90130	140	1+
336.15348	168	1+
336.32153	178	
336.86660	198	1+
336.94369	4612	1+
337.12306	106	
337.13944	152	
337.30441	212	1+
339.41777	112	
339.84052	106	
339.85920	120	
340.20622	126	1+
340.85971	160	
341.72449	144	
342.95419	102	
346.35252	98	
346.42329	102	
346.93990	194	
347.89069	714	1+
348.57739	110	
349.28689	172	1+
349.88518	478	1+
350.05630	168	
350.35226	106	
350.83660	98	
352.35801	182	1+
353.97260	104	
354.83495	140	
354.88669	294	1+
358.87256	116	
359.96151	444	1+
366.40641	138	
367.17178	268	1+
372.17583	272	
372.21185	298	1+
372.25143	108	
372.91267	224	1+
374.16511	122	
374.19427	128	
375.27344	130	
376.11624	116	
376.19244	128	
376.26003	172	
376.30169	112	
377.21947	98	
377.35509	754	1+
378.78125	106	
379.29811	142	
380.10791	162	
380.17951	114	
380.30182	132	
383.21567	144	
387.35694	180	1+
390.37542	140	
392.12312	96	
392.23169	220	1+
393.16684	180	1+
393.32017	120	
394.34542	162	
395.32400	122	
395.35954	940	1+
396.05514	154	1+
396.41653	262	
397.24320	134	
END IONS

###FS:    #m/z: 349.29268 #charge 1+
###MS: 13
###MSMS: 16
BEGIN IONS
TITLE=Cmpd 12, +MS2(349.2927), 28.0-35.0eV, 0.3min #16
RTINSECONDS=18.602
SCANS=13,16
PEPMASS=349.29268	107644
CHARGE=1+
91.98464	92	
188.88684	86	
197.03981	90	
209.57265	88	
210.89370	90	
220.46147	108	
223.97297	134	
224.97765	132	
226.87152	118	
227.86843	82	
228.14675	80	
230.84590	82	
232.54097	88	
234.13364	104	
235.91446	82	
235.98230	88	
238.20965	90	
240.10831	102	
240.23029	80	
241.96332	94	
244.03724	120	
244.91183	82	
244.94639	246	1+
245.03288	96	
245.48859	86	
246.06133	108	
246.98021	102	
247.06441	118	
247.50154	90	
248.68116	88	
250.07609	116	
250.84011	160	1+
250.98431	114	
252.23225	158	
253.11808	184	
253.23309	82	
254.86624	158	
256.44582	86	
257.05384	88	
258.86120	94	
259.85584	166	
261.51810	102	
262.89570	98	
264.07528	164	
265.06639	94	
266.24385	94	
266.79695	90	
267.00347	86	
267.07869	212	1+
267.13639	180	
267.83869	198	1+
268.13629	92	
268.95666	112	
269.00797	128	
269.95855	110	
272.81956	136	
277.09810	102	
277.26608	98	
278.00758	82	
278.97284	102	
280.26679	154	
280.93100	92	
280.96178	150	
281.09129	86	
281.19013	82	
281.25387	88	
284.10268	98	
284.88333	132	
284.98541	92	
287.43468	104	
288.10752	84	
288.20870	210	1+
289.08793	90	
289.79415	90	
290.20381	86	
290.86368	106	
290.88853	120	
291.20995	86	
291.65732	92	
293.29522	160	
294.04863	330	
294.92311	90	
295.16649	238	1+
295.89415	90	
296.09821	128	
297.33519	154	
297.79176	96	
300.26988	82	
300.92830	100	
301.09898	104	
301.25559	130	
302.89273	84	
303.61537	112	
305.11901	86	
305.28033	90	
305.77153	90	
306.25519	88	
306.28226	96	
306.88575	158	
307.89436	80	
308.00641	80	
308.29703	140	
309.32213	122	
309.75023	94	
310.11335	82	
310.30538	96	
312.03058	186	1+
312.05740	114	
312.31847	86	
313.15668	84	
313.20064	136	1+
313.29387	84	
313.85238	86	
316.08625	86	
316.16051	86	
316.42920	82	
320.29821	84	
320.80888	94	
322.21072	98	
322.29883	80	
324.28820	86	
324.89269	204	
325.07490	168	
325.78017	80	
327.26629	142	1+
328.18674	140	
329.00664	86	
329.15543	90	
329.32045	86	
329.86644	124	
330.43714	104	
330.81177	92	
332.18595	118	
332.93562	100	
333.21611	124	
335.02273	84	
335.30843	140	
335.33976	82	
336.32665	90	
336.80569	92	
337.22294	88	
337.81213	124	
343.22201	84	
344.31813	126	
344.90049	114	
346.13536	92	
347.05199	194	1+
348.21751	92	
349.31707	192	
349.95409	92	
350.28267	90	
350.35393	156	
351.34160	150	
351.36047	96	
352.21303	90	
352.33261	218	
352.88433	114	
353.25345	146	
353.82195	124	
354.26286	80	
END IONS

###FS:    #m/z: 322.92894 #charge 1+
###MS: 17
###MSMS: 18
BEGIN IONS
TITLE=Cmpd 13, +MS2(322.9289), 28.0-35.0eV, 0.4min #18
RTINSECONDS=22.2985
SCANS=17-18
PEPMASS=322.92894	158334
CHARGE=1+
81.67183	80	
141.88190	88	
182.88693	78	
192.88981	144	
196.01213	76	
197.16134	84	
197.96108	154	
199.06872	80	
201.04109	102	
203.94732	76	
205.94881	226	
206.87948	86	
206.98549	80	
208.98307	82	
211.98286	80	
212.00972	76	
217.86856	160	
218.93102	90	
218.98175	84	
221.08949	78	
221.94387	136	
222.94932	176	
223.97322	182	
224.97514	370	
226.06858	78	
227.06660	84	
227.89818	78	
227.93097	308	1+
233.00937	84	
233.04295	80	
233.07021	140	
233.89308	114	
234.07341	76	
234.95163	82	
235.58053	94	
235.79717	88	
237.03029	92	
237.65636	90	
238.07887	98	
238.87349	82	
239.02888	84	
239.07550	582	1+
239.21695	92	
239.90054	122	
239.99456	76	
240.50827	78	
240.90548	140	
240.93951	1148	
241.04711	78	
241.94098	1190	
242.03405	86	
242.94080	3852	1+
243.07245	80	
243.62994	84	
244.38572	96	
244.93721	916	1+
246.93944	82	
246.97430	366	
248.94451	86	
249.03965	188	
250.94673	116	
251.92583	106	
252.00331	84	
252.96918	96	
253.92611	218	1+
255.96330	288	1+
258.85279	138	1+
259.01252	84	
259.64300	88	
259.95381	96	
260.89490	98	
261.05164	82	
261.99311	76	
263.01983	92	
263.43399	92	
263.90054	98	
265.01546	132	
265.05489	78	
265.17089	106	
266.01726	84	
266.04143	80	
266.88996	98	
266.92069	98	
267.00230	136	
267.04568	106	
267.86290	82	
268.00265	146	
268.92909	110	
268.95532	92	
269.00072	644	
269.05193	78	
269.16301	78	
270.18302	94	
271.81221	138	
272.26197	80	
272.43843	90	
272.85335	128	
274.10677	80	
276.16830	80	
277.09334	158	
277.12742	240	1+
277.26089	102	
279.01568	80	
279.03942	170	1+
279.09049	946	1+
279.97459	80	
280.14116	216	
280.17396	76	
280.91460	158	
282.03591	174	1+
282.27631	82	
282.85403	124	
282.96576	82	
283.43686	90	
284.07134	194	
284.29340	946	1+
284.87152	78	
285.27133	86	
287.99720	84	
288.12518	92	
288.24506	92	
289.88814	118	
292.18402	82	
293.01815	82	
293.07323	94	
294.29925	84	
295.10655	80	
295.44035	92	
299.16655	98	
299.82942	92	
300.00604	78	
300.82092	76	
302.25050	312	1+
303.11762	224	1+
304.18855	94	
305.27134	96	
305.29525	78	
305.89198	80	
306.00958	80	
307.03547	92	
307.15849	126	
307.79559	86	
307.89458	84	
308.02458	198	1+
308.29125	150	
308.78938	76	
309.14413	216	1+
309.29651	172	
309.32685	142	
309.90882	288	1+
310.30494	380	
310.86144	208	1+
311.02020	92	
311.07846	76	
311.86963	222	1+
312.02523	626	1+
312.08218	80	
313.02750	402	1+
313.29161	92	
315.85489	80	
320.29516	156	1+
322.08291	88	
322.24378	102	
322.64532	80	
322.87449	78	
323.20152	452	1+
323.23619	2056	1+
325.98230	104	
326.19789	108	
326.22156	148	
326.96395	110	
327.18049	78	
327.24388	204	
327.90244	76	
END IONS

###FS:    #m/z: 340.93933 #charge 1+
###MS: 17
###MSMS: 19
BEGIN IONS
TITLE=Cmpd 14, +MS2(340.9393), 28.0-35.0eV, 0.4min #19
RTINSECONDS=23.071
SCANS=17,19
PEPMASS=340.93933	90894
CHARGE=1+
192.65888	92	
193.08022	86	
203.89581	88	
205.94894	226	
213.93866	554	1+
214.04208	78	
215.88621	274	
215.93616	80	
217.87753	144	
219.00186	92	
221.98112	86	
222.97383	86	
223.83629	84	
224.03139	80	
224.97548	166	
226.90302	84	
230.10019	78	
231.13863	88	
231.94909	552	1+
235.87086	86	
235.89157	110	
236.07667	86	
236.10229	84	
237.22763	82	
238.52051	96	
239.15633	86	
240.23041	146	
241.64052	90	
242.53880	114	
244.03625	118	
245.97128	192	1+
246.00252	86	
248.98134	98	
249.95880	156	
250.04934	126	
252.94571	78	
253.01805	86	
254.27965	134	
254.96425	92	
255.07452	414	
255.17447	116	
255.96303	188	1+
256.02514	84	
256.13229	148	
256.26235	102	
256.65636	86	
257.84938	96	
260.00942	78	
261.43297	86	
263.05585	100	
264.66510	92	
265.01544	200	
265.12243	84	
265.19019	126	
265.91322	84	
266.28369	88	
266.99890	124	
267.43724	98	
268.99968	332	1+
270.02978	82	
272.43614	78	
272.81770	100	
272.93549	180	
273.79781	82	
273.95044	92	
274.94102	78	
274.97658	82	
275.05330	78	
276.86871	90	
277.07105	152	
277.85820	140	
277.96378	84	
278.84137	212	1+
279.96542	98	
280.26140	210	1+
280.94836	126	
281.04742	298	1+
281.89479	184	
282.95952	100	
283.27678	142	
284.29372	112	
285.22603	80	
287.91350	82	
288.06588	196	
289.01783	118	
289.07332	92	
289.99671	78	
290.05711	150	1+
291.19610	82	
291.68240	106	
293.15406	78	
294.15805	80	
296.97256	114	
297.97214	262	
298.07918	134	
298.11812	86	
299.06246	252	1+
299.95060	94	
300.01641	88	
302.17270	170	
303.05539	90	
304.19743	92	
305.26909	156	
306.27558	166	
306.30847	104	
306.69744	98	
306.78963	152	
306.87919	86	
307.17517	80	
307.28295	80	
307.30327	82	
308.80658	86	
308.85402	78	
308.86991	126	
309.29668	170	
309.87343	178	1+
310.07689	90	
310.30156	104	
311.02461	240	
311.06788	80	
311.86098	108	
312.03038	162	
312.17757	80	
312.91131	80	
313.02820	412	
314.14394	82	
316.80177	162	
317.99929	88	
320.04146	82	
320.55752	82	
321.22454	148	
321.26155	90	
322.86086	86	
323.18143	78	
323.23577	670	1+
323.30505	106	
323.87915	110	
324.08037	78	
324.11138	84	
324.21617	82	
324.46462	110	
324.89235	292	
325.24867	200	1+
326.17509	156	
327.17244	126	
327.19193	78	
327.25960	210	1+
329.08412	94	
329.30246	94	
330.31501	84	
331.51697	80	
332.09033	120	
332.29395	88	
333.33020	80	
336.24636	96	
336.78495	84	
337.17838	240	1+
337.30066	92	
338.80239	78	
340.96458	84	
342.20534	130	
342.27853	128	
343.24277	90	
345.21110	122	
346.01641	78	
END IONS

###FS:    #m/z: 336.94490 #charge 1+
###MS: 17
###MSMS: 20
BEGIN IONS
TITLE=Cmpd 15, +MS2(336.9449), 28.0-35.0eV, 0.4min #20
RTINSECONDS=23.8435
SCANS=17,20
PEPMASS=336.94490	82744
CHARGE=1+
182.19168	84	
187.01819	78	
196.90364	84	
200.84476	86	
201.09223	84	
201.56428	106	
209.13041	80	
210.14534	82	
211.94363	820	1+
212.87597	238	
213.94021	834	1+
215.88432	194	
217.88295	140	
223.96523	122	
224.91070	80	
224.97837	80	
225.05769	78	
225.86386	82	
229.95424	772	1+
230.88817	166	
231.44117	80	
231.89197	90	
231.94875	620	1+
233.04297	114	
233.89785	148	
234.88991	350	1+
235.02302	92	
235.89373	362	1+
237.06292	104	
237.16152	128	
238.04673	104	
238.85252	96	
240.03816	78	
241.04388	108	
241.88526	90	
242.85985	84	
244.07249	80	
245.00197	86	
246.57112	88	
246.64624	96	
247.96320	324	1+
247.98060	98	
248.03298	336	1+
248.05932	90	
249.08463	206	1+
249.10524	92	
249.95967	380	1+
250.98456	112	
251.88093	100	
251.94310	94	
252.06498	118	
252.97008	438	
253.84899	82	
253.90640	156	
254.06190	86	
254.87123	82	
254.96561	368	
255.07300	194	
255.12808	84	
255.87388	78	
256.07874	112	
256.10615	100	
256.86532	82	
256.90414	164	
258.66654	86	
259.11129	86	
259.88254	200	1+
259.93403	80	
260.43940	90	
260.93103	88	
262.16432	132	
263.00202	96	
263.05950	110	
263.14732	100	
265.01674	104	
266.99954	138	
267.06189	92	
267.99699	102	
268.11812	98	
269.09853	90	
270.98450	272	1+
271.13450	86	
273.10763	88	
273.40594	100	
274.85949	88	
274.94309	108	
275.05681	184	
275.85278	184	1+
276.05816	78	
277.09581	154	
278.62622	92	
278.83121	96	
278.93832	78	
278.96275	160	
279.20469	88	
279.27155	158	
279.92736	86	
279.96599	134	
280.15578	84	
280.26426	98	
281.05049	194	
282.05461	108	
282.56541	80	
283.00637	152	1+
283.86731	138	
284.90087	184	1+
285.24895	86	
285.86505	124	
287.42630	78	
287.59489	100	
288.06549	244	1+
290.17657	84	
293.04330	90	
293.06467	92	
293.25532	84	
294.10967	146	
295.07405	122	
296.97100	298	1+
297.22827	78	
297.99725	92	
299.07044	86	
299.17055	90	
303.76085	116	
303.99194	84	
304.12246	98	
304.14620	196	1+
304.44812	130	
304.94273	114	
305.28838	100	
306.29582	86	
307.07608	86	
307.30485	256	
307.80178	188	
308.87121	90	
310.31082	128	
311.03021	120	
312.82884	78	
313.02438	98	
316.63653	92	
317.83077	80	
318.07630	170	1+
318.54476	82	
318.59517	82	
318.75710	84	
320.83237	94	
320.94682	80	
322.14355	88	
323.20140	80	
323.23563	320	1+
324.89310	104	
324.96392	94	
325.14269	190	
325.28449	80	
326.44335	94	
326.59187	78	
327.27790	94	
327.30920	88	
327.80704	84	
330.83302	82	
332.30897	94	
333.05906	154	
333.17583	104	
335.33764	112	
337.25272	98	
338.28261	80	
338.33716	80	
339.44015	82	
339.61205	84	
341.08936	82	
341.10740	90	
END IONS

###FS:    #m/z: 322.92887 #charge 1+
###MS: 21
###MSMS: 22
BEGIN IONS
TITLE=Cmpd 16, +MS2(322.9289), 28.0-35.0eV, 0.5min #22
RTINSECONDS=27.532
SCANS=21-22
PEPMASS=322.92887	147920
CHARGE=1+
107.56471	86	
183.06462	76	
186.98637	72	
192.10860	88	
197.09677	86	
198.01166	86	
200.10203	102	
201.04214	162	
202.04581	82	
204.97828	74	
205.62050	82	
205.94923	172	
206.93766	96	
206.97403	140	
207.97961	74	
210.10269	88	
212.89534	118	
217.00752	86	
218.86556	76	
219.05098	86	
219.07806	92	
219.17273	134	
220.91388	88	
221.06448	86	
221.94252	124	
222.95082	216	
222.97173	580	1+
223.89894	84	
223.95943	126	
224.04976	74	
227.93336	222	
228.81855	74	
228.84089	76	
231.02870	76	
232.09385	96	
232.85936	102	
235.09816	74	
236.03301	92	
236.13684	76	
236.89423	112	
238.21327	80	
239.08089	380	
239.83910	76	
240.46416	88	
240.93904	1638	
240.96028	76	
241.46501	82	
241.86987	88	
241.94135	1428	
241.99792	82	
242.94047	4710	1+
243.42485	98	
243.87062	98	
243.89368	118	
244.14500	82	
244.94049	758	1+
245.14637	76	
245.22230	100	
246.97404	294	1+
247.97725	210	1+
249.03536	142	1+
250.05970	84	
250.94629	158	
251.06303	80	
251.21832	104	
251.24763	78	
251.92627	224	
252.22933	112	
253.63357	94	
254.82589	76	
257.95416	78	
258.79889	76	
258.89770	92	
259.47881	76	
260.06698	98	
260.98833	78	
261.09557	74	
261.43504	80	
261.57182	84	
262.01682	90	
262.03709	84	
262.10040	84	
262.17001	74	
263.03742	76	
263.84665	82	
264.84930	90	
265.13869	92	
266.01951	132	
266.99673	756	1+
267.92720	76	
268.23704	78	
268.95619	356	1+
270.99526	94	
272.94114	88	
275.86424	146	
275.88039	78	
276.04977	92	
276.85629	94	
277.09225	286	
278.00200	94	
278.87633	84	
279.09131	838	1+
279.16976	100	
279.76926	72	
280.14610	160	
282.21201	76	
282.68507	82	
283.02537	168	
283.06952	210	1+
284.26308	78	
284.29274	608	1+
284.87562	76	
284.90677	100	
288.82082	80	
289.10678	84	
289.19212	76	
289.87987	262	1+
290.18499	80	
290.85263	86	
292.86072	128	
296.81371	78	
297.14770	86	
298.27292	92	
299.07961	84	
299.40667	76	
300.06839	108	
302.24488	126	
304.03687	92	
304.26234	126	
305.26481	78	
305.76962	74	
306.02772	86	
307.08699	78	
307.27853	88	
307.30838	134	
307.88790	78	
308.29352	380	1+
308.92323	78	
309.32479	86	
310.30645	176	
311.02707	164	
312.02656	118	
313.02807	452	1+
313.77883	86	
314.80384	78	
314.92432	82	
315.99448	76	
319.09932	76	
319.31267	74	
320.18291	128	
321.28424	86	
322.20417	74	
323.23737	958	1+
323.29841	78	
323.90358	76	
324.13473	138	
324.20473	174	
324.28826	126	
324.33715	74	
324.88927	118	
325.24353	152	1+
325.89998	94	
326.19268	84	
327.30245	80	
327.90134	80	
328.31642	88	
END IONS

###FS:    #m/z: 336.94498 #charge 1+
###MS: 21
###MSMS: 23
BEGIN IONS
TITLE=Cmpd 17, +MS2(336.9450), 28.0-35.0eV, 0.5min #23
RTINSECONDS=28.3045
SCANS=21,23
PEPMASS=336.94498	81806
CHARGE=1+
192.88750	76	
196.96253	86	
198.95601	102	
206.03780	76	
208.88021	76	
208.97347	92	
211.94378	1266	1+
212.87889	204	
212.89562	84	
213.88926	78	
213.93837	684	1+
215.88540	266	
215.93256	76	
217.88299	128	
219.90073	76	
220.03333	76	
220.86669	74	
223.97670	284	1+
224.96315	90	
226.06479	102	
228.89833	76	
229.90659	80	
229.95341	936	1+
230.88877	224	1+
230.92591	80	
231.95121	524	
234.04725	82	
234.06027	106	
236.07676	100	
236.82047	90	
237.21383	98	
238.06274	116	
238.95300	80	
240.01723	140	
240.42060	78	
241.08740	82	
241.79711	96	
242.07404	96	
245.04275	84	
245.44449	104	
245.96901	188	
246.93765	84	
246.97307	188	
247.96547	202	
248.94090	74	
249.04219	358	1+
249.83664	80	
249.95765	138	
250.99219	132	
251.02213	96	
251.97122	92	
252.92700	78	
252.96949	612	
253.22522	88	
254.84962	102	
254.96482	264	
255.07369	362	
255.21019	78	
256.41024	84	
256.63849	92	
256.91057	154	
257.94835	82	
258.58988	92	
258.84139	114	
258.89393	86	
259.12983	86	
259.43356	80	
261.98508	82	
263.04702	102	
263.63540	74	
265.01012	130	
265.13076	78	
265.96510	88	
266.85897	102	
267.04365	92	
267.24661	154	
267.83901	82	
268.43801	102	
268.84134	96	
269.22883	110	
269.73526	90	
270.80736	84	
270.98189	118	
271.85100	82	
272.84174	76	
272.94514	74	
273.06892	102	
273.11365	78	
274.21045	74	
274.87368	96	
276.85372	168	
277.83197	126	
278.07109	88	
279.23573	76	
280.00125	86	
280.07905	100	
281.04604	280	1+
283.02606	78	
285.86883	120	
286.72941	96	
286.86678	120	
287.41187	74	
287.82183	78	
289.06891	76	
289.85230	332	1+
289.92375	76	
290.85680	302	1+
291.43941	76	
292.05801	86	
293.06586	78	
293.10467	248	
293.20073	86	
294.16428	84	
294.28013	78	
294.85478	114	
295.04984	78	
295.43169	86	
295.90217	80	
295.97127	188	1+
296.12669	80	
296.20686	82	
298.85504	78	
299.01133	90	
299.05796	504	1+
300.81871	76	
301.21301	78	
301.26206	74	
303.18137	74	
303.76512	86	
304.44165	110	
304.77769	76	
305.28369	98	
306.04211	90	
307.08672	176	
307.31090	102	
307.79547	170	
308.08764	112	
308.43134	94	
308.68169	78	
309.29862	78	
311.41658	98	
313.02943	102	
317.76285	74	
318.07715	260	1+
318.38468	80	
320.31378	78	
322.13814	76	
323.24082	76	
323.83884	124	
324.28612	192	1+
324.90216	206	1+
326.10859	102	
326.94037	106	
327.30929	290	1+
329.87581	90	
330.87319	74	
334.19127	122	
334.30919	108	
335.34961	120	1+
336.31259	234	1+
337.21532	78	
337.81544	78	
338.25104	88	
338.29195	90	
339.09463	78	
339.22588	80	
341.25936	78	
END IONS

###FS:    #m/z: 359.96085 #charge 1+
###MS: 21
###MSMS: 24
BEGIN IONS
TITLE=Cmpd 18, +MS2(359.9609), 28.0-35.0eV, 0.5min #24
RTINSECONDS=29.0845
SCANS=21,24
PEPMASS=359.96085	61674
CHARGE=1+
147.63617	100	
200.00862	100	
209.94528	118	
222.95174	760	1+
223.89228	118	
224.94795	1106	1+
224.97054	166	
225.96640	120	
226.18294	82	
226.88462	110	
226.94480	224	
226.97191	224	
227.90362	136	
227.93064	274	
227.95442	140	
228.94288	302	
231.03623	104	
232.62985	136	
233.06250	82	
235.14162	92	
235.18309	104	
236.89233	86	
238.94403	98	
239.90288	86	
240.01162	90	
240.93866	282	
240.96255	810	1+
241.90956	134	
241.94414	190	
242.95784	268	1+
243.07636	86	
243.11055	102	
244.91180	86	
244.95507	358	
245.94163	486	
246.95095	224	
247.07255	98	
248.03123	162	
250.06379	106	
251.03084	326	1+
251.07595	94	
253.23872	92	
258.84543	128	
259.97750	90	
260.05292	88	
260.90731	84	
260.96845	578	1+
261.62360	94	
263.17248	210	1+
266.81097	84	
267.97100	156	
268.67366	96	
268.95821	132	
269.11248	108	
269.13888	88	
269.91677	84	
270.00630	108	
270.23368	88	
270.41128	82	
270.80123	84	
270.88802	82	
275.86554	88	
276.01706	88	
276.91430	136	
277.07486	92	
278.28812	86	
278.75767	104	
278.79761	134	
278.87280	108	
280.08127	88	
280.79053	100	
281.26568	152	
281.64742	102	
281.79906	122	
282.92471	102	
283.88575	94	
284.06155	106	
284.08572	210	1+
286.56105	88	
286.88967	100	
288.03844	86	
288.89362	106	
291.85477	138	
292.05112	134	
292.80120	84	
292.97577	86	
294.85648	88	
295.01847	228	
295.67213	86	
296.11158	102	
296.81323	98	
296.89606	96	
298.80296	604	1+
298.91358	248	1+
302.13232	96	
303.83338	104	
305.18129	106	
305.68114	84	
305.78643	86	
306.77063	84	
308.29498	390	1+
308.31540	84	
308.88204	128	
310.34304	90	
311.86400	100	
312.04494	94	
313.29784	92	
314.41850	96	
316.04773	154	
317.04762	88	
318.24026	90	
318.93276	90	
319.11482	86	
319.30470	108	
319.93795	84	
320.29459	88	
321.48853	84	
321.81825	108	
323.01587	688	1+
323.23599	306	1+
324.41430	88	
327.80706	84	
328.19028	120	
328.81421	116	
329.87179	214	
330.16525	106	
333.25432	96	
333.35492	94	
335.95378	92	
336.32340	112	
336.94320	130	
338.33797	134	
338.91347	100	
339.23421	136	
340.23480	142	
340.35461	298	
341.98326	90	
342.28069	86	
342.62844	218	
343.91372	94	
343.97088	82	
344.28499	82	
345.17730	124	
347.80260	100	
348.40059	92	
349.11382	128	
351.34227	84	
352.88858	102	
353.82300	96	
355.28060	104	
357.25117	98	
358.35758	132	
359.95939	108	
359.99503	122	
361.00748	102	
361.22068	164	
362.78372	86	
362.86344	86	
363.26697	178	
363.33117	96	
363.61265	118	
364.04013	126	
364.35482	140	
END IONS

###FS:    #m/z: 336.94481 #charge 1+
###MS: 25
###MSMS: 26
BEGIN IONS
TITLE=Cmpd 19, +MS2(336.9448), 28.0-35.0eV, 0.6min #26
RTINSECONDS=32.7665
SCANS=25-26
PEPMASS=336.94481	78262
CHARGE=1+
191.01595	88	
195.85216	84	
198.86944	84	
198.89719	84	
200.01752	92	
205.94760	272	
205.97152	186	1+
206.94972	144	
211.94351	2500	1+
212.88019	324	
213.94009	712	
215.88729	334	
215.93621	186	
217.88175	174	
218.89616	102	
222.66211	102	
223.93538	98	
223.95749	138	
223.97305	208	
224.11017	82	
224.97327	144	
226.89138	276	1+
226.95854	104	
227.19793	92	
228.12821	82	
229.88947	120	
229.95370	2062	
230.88955	506	1+
231.94811	672	1+
232.85587	88	
233.89897	302	
234.05308	86	
235.86729	88	
235.89104	300	1+
236.07763	156	
236.15006	108	
237.22694	84	
239.95230	90	
240.94618	124	
241.11710	84	
241.85839	136	
241.88306	88	
242.40668	100	
243.04402	80	
243.72176	112	
244.02686	80	
244.22232	100	
245.03628	96	
245.12535	88	
246.03648	78	
246.94732	142	
247.21571	94	
247.96560	588	1+
248.10642	106	
248.89740	104	
249.99979	84	
250.89141	182	
250.98668	256	
251.95056	94	
251.97622	128	
252.09914	92	
252.96964	1028	1+
253.08296	78	
254.03870	90	
254.09371	88	
254.96561	308	
255.07375	878	1+
256.96564	180	
258.10429	84	
258.84357	146	
259.40974	100	
259.81131	96	
259.85601	98	
261.08518	96	
263.17702	98	
264.15022	120	
264.67498	90	
264.84808	90	
265.01698	128	
265.45087	104	
265.88324	82	
268.97134	90	
269.11219	86	
269.83262	240	1+
269.95523	88	
271.58783	88	
272.03309	84	
272.45250	96	
272.91688	118	
273.94313	118	
276.85323	232	
278.24680	198	1+
278.83348	154	
280.00331	106	
280.46780	92	
281.04723	164	
282.11560	80	
283.02626	186	
283.87109	80	
284.96222	144	
284.98042	114	
285.11182	82	
287.16052	90	
288.92287	82	
289.06485	116	
290.08053	98	
290.11172	132	
291.21938	96	
291.94475	94	
292.88800	112	
293.06924	98	
293.99718	96	
295.06521	178	
295.14040	106	
295.87901	78	
296.10106	92	
297.10751	84	
298.08200	170	
298.31071	262	1+
299.05600	166	
300.04616	148	
301.26224	114	
301.94437	86	
302.16852	88	
302.21109	80	
305.88980	82	
306.88465	92	
307.30587	84	
307.82336	106	
308.30480	168	
309.32521	184	
311.02329	136	
311.85450	194	1+
318.06604	82	
319.78854	102	
320.28738	84	
320.75094	90	
321.09856	142	
321.16079	82	
321.22342	136	
322.27493	92	
322.30501	150	
323.23922	168	1+
324.04724	106	
324.11155	80	
325.07068	90	
325.28639	86	
327.30709	96	
328.80821	84	
328.83702	82	
329.95134	78	
330.87513	84	
331.36936	90	
334.10420	80	
334.29222	94	
334.87774	104	
335.01172	80	
337.12957	86	
338.05491	88	
338.34613	88	
339.22988	80	
340.12503	130	
340.39347	122	
341.08662	84	
END IONS

###FS:    #m/z: 359.96102 #charge 1+
###MS: 25
###MSMS: 27
BEGIN IONS
TITLE=Cmpd 20, +MS2(359.9610), 28.0-35.0eV, 0.6min #27
RTINSECONDS=33.539
SCANS=25,27
PEPMASS=359.96102	56098
CHARGE=1+
185.85620	132	
200.14929	78	
201.93399	94	
202.06150	90	
205.94975	142	
215.87923	98	
216.85178	78	
221.13664	98	
221.88778	94	
222.12926	110	
222.95356	746	1+
224.94383	1072	1+
226.88704	118	
226.97015	248	
227.91296	94	
227.93533	476	1+
228.94087	280	1+
232.84789	88	
233.06955	144	
234.13911	98	
240.09329	92	
240.12355	100	
240.83773	126	
240.93982	416	
240.96129	608	1+
241.61382	84	
241.94041	292	
242.93755	170	
242.95840	374	1+
243.94462	94	
244.03636	78	
244.95665	314	
245.94229	384	1+
247.97312	78	
248.05600	78	
248.80815	140	
249.04164	164	
249.71816	78	
251.03200	228	1+
251.04812	90	
253.14743	80	
255.10041	92	
257.22911	100	
258.97397	112	
260.97087	266	
261.93537	80	
261.96342	174	
263.90795	200	1+
265.09308	78	
265.14280	94	
265.21883	92	
266.24362	138	
266.46416	82	
266.81226	176	
268.08837	86	
268.95436	180	
268.97177	150	
269.05390	82	
270.17703	98	
271.23987	102	
273.89761	86	
275.06863	206	1+
276.85271	124	
277.03213	214	1+
277.16078	96	
278.79969	134	
278.82491	90	
279.92110	84	
280.02628	92	
280.26407	182	
280.78711	400	1+
282.31347	78	
283.08955	120	
284.23960	88	
288.11793	86	
289.88174	98	
290.54098	94	
291.96990	204	
292.05993	80	
292.26363	208	1+
294.92277	248	1+
295.09814	84	
295.78854	84	
296.00912	86	
296.02264	138	
296.80479	138	
297.79700	448	1+
297.83587	114	
298.69946	80	
298.80127	384	1+
298.94819	88	
300.16317	82	
301.97424	82	
304.28848	84	
304.77676	182	
305.76906	166	
306.01433	86	
306.27710	164	
306.43085	90	
306.88262	144	
307.16211	90	
307.28150	216	
307.30828	86	
308.29746	98	
308.78913	104	
310.40784	86	
310.42925	156	
311.20193	94	
311.75449	122	
312.87870	86	
313.06707	112	
313.90501	84	
314.28133	86	
314.80600	96	
315.54270	80	
317.06949	86	
318.93886	206	
319.09582	100	
319.58669	108	
319.72701	86	
320.61278	82	
320.64988	102	
321.02160	86	
321.27708	116	
322.21856	142	
323.01471	984	1+
323.23738	166	1+
325.23866	98	
325.27957	88	
326.58092	80	
326.80748	90	
326.92707	78	
327.33791	80	
328.18085	156	1+
328.81616	194	1+
328.88092	106	
329.22709	84	
329.90480	92	
330.36847	102	
331.18823	86	
333.88880	96	
333.95399	88	
334.97565	82	
336.80445	82	
336.96281	98	
337.81339	94	
338.22215	96	
339.25001	92	
339.33841	118	
341.17081	84	
342.15351	90	
343.41313	82	
344.18063	88	
344.20647	174	1+
345.28383	84	
347.10789	82	
347.30497	86	
349.33290	266	1+
349.99295	98	
351.32286	82	
351.76197	94	
351.81994	82	
357.29829	112	
357.86906	122	
359.33988	82	
361.09968	82	
361.36583	80	
362.08726	82	
363.28924	84	
364.13956	86	
364.18830	82	
364.35012	150	
END IONS

###FS:    #m/z: 313.92897 #charge 1+
###MS: 25
###MSMS: 28
BEGIN IONS
TITLE=Cmpd 21, +MS2(313.9290), 28.0-35.0eV, 0.6min #28
RTINSECONDS=34.311
SCANS=25,28
PEPMASS=313.92897	24810
CHARGE=1+
103.15979	244	
185.04366	76	
193.96997	176	
194.10346	66	
195.88837	80	
196.16009	76	
198.07039	78	
203.14187	72	
210.88132	68	
211.14616	104	
211.92742	80	
211.98300	106	
212.87611	66	
216.14363	78	
221.06387	76	
221.87132	76	
221.88606	70	
223.97215	336	1+
226.97592	66	
227.92777	78	
227.99098	76	
229.95129	74	
230.95196	86	
231.07342	80	
231.86280	76	
231.94920	66	
232.11437	94	
232.90801	74	
233.04144	72	
233.05414	72	
233.85147	88	
234.18057	70	
234.87624	66	
234.90591	76	
234.97164	612	1+
235.85022	94	
239.98308	80	
240.01138	68	
241.87684	124	
241.98627	68	
242.06062	66	
242.90243	66	
243.87685	68	
246.02192	86	
246.97432	284	1+
247.01883	68	
247.05560	68	
248.88068	68	
248.96577	66	
249.46801	74	
250.07917	70	
250.94896	112	
251.57080	88	
251.79674	66	
252.22981	76	
253.13941	78	
253.83595	178	
254.44214	72	
254.81354	118	
255.05934	76	
255.92286	76	
255.95058	84	
258.98459	84	
259.13674	82	
259.44547	68	
259.94573	72	
261.23843	68	
261.93335	72	
262.10054	86	
262.15191	112	
264.71575	90	
266.16728	88	
266.21562	78	
266.99785	80	
267.10003	66	
267.14026	102	
267.16837	70	
268.95552	94	
269.00439	86	
269.93487	72	
270.02575	78	
270.27410	144	
270.98694	68	
271.09222	68	
271.18959	76	
272.81543	70	
273.26502	78	
273.58657	76	
273.73500	68	
274.01161	70	
275.07941	76	
275.91322	66	
276.21080	82	
277.02791	126	
279.02608	68	
279.17182	84	
280.25814	112	
282.29310	80	
282.94336	66	
284.60832	126	
284.87142	74	
285.37730	92	
285.85047	80	
289.88998	86	
290.95750	74	
291.04139	68	
292.06648	68	
292.98605	84	
293.09768	98	
293.18187	74	
293.25976	88	
293.29527	68	
293.85940	66	
293.98525	68	
294.05054	70	
294.16666	84	
294.28902	76	
298.21965	66	
299.24274	70	
300.15064	74	
302.24241	94	
302.88192	68	
303.27524	76	
304.04345	74	
304.89171	72	
305.37440	84	
305.90882	70	
308.28895	80	
308.86674	88	
308.89497	78	
309.30071	110	
309.75445	90	
310.15212	74	
310.21935	68	
310.95951	76	
311.02435	282	1+
311.41216	80	
311.80683	76	
312.11680	68	
312.20370	76	
312.86464	70	
313.04382	90	
314.25674	66	
314.28254	460	1+
315.19380	76	
315.30740	80	
316.16285	70	
317.17213	70	
317.18767	68	
317.28579	76	
318.15470	86	
318.20280	66	
318.26435	94	
318.43952	86	
318.93043	68	
END IONS

###FS:    #m/z: 359.96030 #charge 1+
###MS: 29
###MSMS: 30
BEGIN IONS
TITLE=Cmpd 22, +MS2(359.9603), 28.0-35.0eV, 0.6min #30
RTINSECONDS=37.975
SCANS=29-30
PEPMASS=359.96030	45398
CHARGE=1+
61.83953	100	
185.12558	84	
196.04848	94	
197.09667	90	
203.02240	90	
217.07975	84	
220.95634	126	
221.88947	292	
222.95053	1672	1+
223.10951	98	
223.89134	156	
224.94664	1994	1+
224.97023	174	
225.96939	108	
226.94579	894	1+
226.97304	264	
227.92950	198	
228.94374	464	
232.62909	88	
233.93245	104	
234.00960	84	
236.89422	106	
239.70327	82	
239.84380	84	
240.90744	130	
240.94183	318	
240.96153	1306	1+
241.89518	200	1+
241.94184	280	
242.95766	1436	1+
244.92919	80	
245.94533	142	
246.94609	278	1+
246.97363	296	1+
247.69635	80	
248.80102	82	
248.89880	136	
249.11516	112	
250.94766	86	
251.04363	98	
252.22772	108	
252.95199	198	1+
253.11981	88	
254.06162	112	
258.05476	100	
258.97626	206	
259.07952	90	
259.44327	82	
259.97533	102	
260.39952	86	
260.89118	86	
260.96805	940	1+
261.73490	86	
264.22407	82	
264.98111	92	
265.97221	130	
266.81442	418	1+
266.88714	86	
267.13514	114	
267.97329	88	
268.02250	112	
268.84171	124	
272.86827	82	
273.68200	102	
273.96784	116	
274.16575	82	
276.42129	84	
276.81126	90	
276.85401	302	1+
277.90470	94	
277.91726	134	
278.24545	160	
278.79682	272	
279.89855	88	
280.14125	92	
280.27600	112	
280.79282	500	
281.12421	130	
281.85802	190	1+
283.06703	92	
283.58198	82	
283.91804	114	
284.98541	82	
285.91486	82	
288.43061	90	
289.43055	88	
290.85597	130	
291.81679	84	
291.85838	80	
292.44019	86	
293.01371	84	
293.42137	92	
293.77281	94	
293.84867	120	
294.10338	128	
294.93169	90	
295.02312	118	
295.92752	86	
296.80751	278	
297.80054	578	1+
298.80168	384	1+
298.84002	106	
299.88163	96	
301.25790	92	
301.31741	84	
302.26451	82	
302.83691	82	
303.94887	84	
304.12131	102	
304.88237	110	
305.90264	90	
305.92597	86	
306.28656	126	
306.43408	142	
306.84850	84	
307.06130	82	
307.30793	110	
308.29489	214	
308.69424	102	
308.92725	96	
309.33184	118	
310.96146	88	
311.86016	146	1+
311.87665	84	
314.82449	118	
315.16394	80	
315.98514	94	
316.23257	80	
316.81142	178	
317.29553	104	
317.40646	88	
318.93081	112	
319.09941	124	
319.59781	88	
323.01756	398	1+
324.00111	82	
324.25391	84	
324.89094	116	
325.33039	136	
329.31359	92	
329.80187	90	
332.26627	94	
333.26769	102	
334.30965	132	
334.47471	104	
336.16328	88	
336.94440	250	
338.09123	100	
338.33441	102	
338.34507	96	
339.23751	120	
340.35358	162	
340.87377	104	
341.27070	84	
341.29343	94	
342.24300	162	
342.27509	134	1+
342.30129	88	
342.71239	104	
348.81550	84	
348.92215	140	
353.89553	88	
357.04639	88	
357.32544	122	
358.33195	138	
358.35403	88	
360.13008	126	
361.25113	128	
361.32905	156	1+
END IONS

###FS:    #m/z: 313.92850 #charge 1+
###MS: 29
###MSMS: 31
BEGIN IONS
TITLE=Cmpd 23, +MS2(313.9285), 28.0-35.0eV, 0.7min #31
RTINSECONDS=38.747
SCANS=29,31
PEPMASS=313.92850	20998
CHARGE=1+
198.46460	92	
199.88703	70	
205.95494	104	
206.94781	106	
207.02959	142	
208.01837	80	
208.03793	70	
219.14000	84	
220.07535	86	
221.09472	72	
221.14753	104	
223.19190	78	
223.21591	82	
223.88785	74	
223.95738	124	
223.97623	138	
225.08552	74	
226.38245	90	
227.05185	80	
227.20907	88	
227.95021	76	
229.89706	80	
229.91748	82	
229.94913	102	
230.86063	80	
231.85361	236	
232.92667	80	
234.21819	86	
234.96784	512	1+
235.06172	116	
235.20366	72	
235.82168	68	
235.93475	74	
236.14083	82	
236.94153	76	
239.98661	102	
241.02834	98	
241.10456	84	
242.03515	76	
242.09511	92	
243.06279	100	
244.12667	68	
244.74105	98	
245.22138	80	
246.02409	68	
246.97616	112	
247.94397	72	
248.03683	66	
248.80320	70	
248.90581	82	
248.95205	70	
249.92577	72	
250.80008	94	
251.10175	84	
251.24193	102	
251.94311	84	
252.15338	70	
252.23074	134	
252.79522	72	
252.95349	68	
253.05721	100	
253.18011	98	
254.09922	80	
254.91411	72	
255.10241	80	
256.03487	80	
256.19221	94	
258.90981	76	
258.96493	68	
259.92999	98	
259.94604	72	
260.53242	96	
261.89960	74	
263.24674	104	
266.20534	80	
266.86197	94	
266.90519	70	
266.95373	94	
267.42293	78	
268.05400	82	
268.85647	84	
269.95905	92	
270.08816	72	
270.28602	78	
271.98859	72	
272.84361	116	
273.44468	68	
273.97303	112	
274.12743	70	
274.22056	100	
276.86228	70	
277.10534	92	
277.22825	68	
277.54945	90	
278.23946	94	
278.83539	74	
279.02021	68	
279.18005	78	
279.19403	84	
279.79392	78	
280.26865	92	
280.38162	92	
282.58984	88	
282.80883	92	
285.03727	72	
286.78531	100	
286.86994	190	1+
287.78898	70	
288.07640	74	
288.98750	100	
289.85791	120	
291.94666	72	
292.88039	128	
293.06179	78	
293.29115	90	
293.84757	138	
294.04125	90	
294.27804	86	
294.87270	68	
295.02248	70	
296.26379	66	
297.12231	70	
298.25365	70	
298.27063	84	
298.28555	78	
298.79679	80	
299.79984	68	
300.16097	84	
301.01259	66	
301.15770	68	
304.22976	114	
304.88107	92	
305.87044	130	
305.94318	70	
306.88008	230	
307.28924	180	
307.89031	164	
308.87320	68	
308.94911	84	
309.26412	74	
309.81048	72	
309.88631	72	
309.91671	88	
310.91159	68	
312.02793	68	
313.84591	88	
314.28298	296	
315.27813	134	
315.75674	68	
317.07642	74	
318.60171	66	
319.30801	72	
END IONS

###FS:    #m/z: 318.93421 #charge 1+
###MS: 29
###MSMS: 32
BEGIN IONS
TITLE=Cmpd 24, +MS2(318.9342), 28.0-35.0eV, 0.7min #32
RTINSECONDS=39.519
SCANS=29,32
PEPMASS=318.93421	14012
CHARGE=1+
138.71426	94	
180.86674	72	
181.86701	76	
194.06252	82	
196.88985	74	
197.95956	82	
199.12760	82	
203.97540	76	
205.95136	68	
207.93148	74	
209.89280	72	
217.94619	110	
218.88732	72	
219.17453	86	
220.44329	70	
220.97222	72	
223.95865	138	
224.96026	68	
226.10191	76	
228.72929	92	
229.01818	82	
229.98830	70	
231.89207	68	
232.15178	70	
233.86045	166	
234.09804	88	
234.91578	72	
234.97111	674	1+
235.85830	90	
235.95956	78	
237.06446	84	
237.72080	82	
238.93757	244	
239.02696	80	
239.07783	218	
239.10704	68	
239.90001	122	
239.95436	80	
240.89300	72	
240.93923	2950	1+
240.99937	76	
241.06071	90	
241.13913	84	
241.98790	70	
243.87705	102	
244.97963	126	
245.94082	92	
245.99561	76	
246.94557	80	
246.97995	82	
247.14429	68	
247.97869	70	
248.20106	72	
248.51648	88	
248.83997	72	
248.98910	146	
249.04009	122	
250.95199	174	
251.96045	80	
252.73297	74	
255.04189	72	
255.91710	74	
257.10093	82	
258.83516	94	
259.00724	194	1+
259.06362	92	
259.94725	118	
260.03698	74	
260.93678	74	
263.07924	90	
263.10137	100	
263.80495	72	
264.00027	74	
264.42338	70	
265.02885	92	
265.79617	72	
266.12742	78	
268.00552	102	
268.30121	72	
268.95770	132	
269.00646	124	
270.47991	76	
271.16700	68	
272.44218	88	
272.84458	234	
274.86558	74	
276.11105	106	
276.85832	70	
277.94611	78	
278.03316	74	
278.24437	132	
279.08915	1430	1+
280.81548	72	
280.88768	118	
281.98372	72	
282.05979	76	
282.22256	94	
282.87506	100	
282.96975	80	
283.94816	70	
284.90046	74	
285.06654	76	
285.75301	84	
286.41334	80	
288.00319	100	
288.81017	70	
288.84612	76	
289.78799	78	
289.88390	86	
290.87720	116	
291.24259	80	
291.85442	86	
292.26368	70	
292.88117	68	
293.39232	84	
294.28053	76	
295.05825	80	
297.18588	84	
298.71818	68	
299.83567	94	
299.91866	72	
300.23023	86	
300.51866	96	
301.08096	90	
302.91582	68	
304.06713	70	
304.88631	68	
305.27372	96	
305.42395	70	
305.47968	114	
305.91558	76	
307.13640	72	
307.89458	126	
308.30194	68	
308.85413	98	
309.29881	78	
310.41416	96	
311.03091	118	
311.80251	84	
312.86123	90	
313.02813	116	
313.88505	72	
314.28352	88	
315.07174	82	
315.15906	82	
317.01454	70	
317.07800	68	
319.02261	78	
321.28134	84	
321.42536	128	
321.89136	74	
323.08188	86	
323.10622	68	
323.79332	100	
END IONS

###FS:    #m/z: 322.92871 #charge 1+
###MS: 33
###MSMS: 34
BEGIN IONS
TITLE=Cmpd 25, +MS2(322.9287), 28.0-35.0eV, 0.7min #34
RTINSECONDS=43.1845
SCANS=33-34
PEPMASS=322.92871	134174
CHARGE=1+
56.47719	78	
178.01766	86	
189.91768	72	
193.89315	70	
195.12093	80	
195.91215	76	
197.01568	94	
197.86645	70	
198.58391	72	
199.05829	104	
201.04202	112	
202.94206	72	
205.94869	142	
209.19660	80	
209.91775	86	
210.90970	132	
213.88744	102	
213.98117	94	
221.94079	108	
222.95011	72	
223.19933	100	
223.95986	386	1+
224.89215	80	
224.99914	86	
225.09102	78	
227.86134	82	
227.92970	70	
232.10485	78	
233.88723	72	
233.95517	90	
235.08123	78	
235.64285	82	
236.89247	84	
236.91312	90	
237.20715	84	
238.93734	252	
239.08251	130	
240.08727	92	
240.22629	82	
240.51399	86	
240.94019	4556	
241.47850	86	
241.88069	86	
241.94155	3438	
242.03030	92	
242.14898	72	
242.94103	8894	1+
242.97167	82	
243.82140	172	
244.93888	2768	1+
246.05086	82	
246.97771	246	
248.03472	140	
248.89834	98	
248.99948	98	
249.09340	122	
250.89756	78	
250.94822	338	
251.85528	96	
251.93311	78	
252.47537	102	
253.02994	72	
253.22922	134	
254.15808	76	
255.40683	88	
255.89146	78	
257.80436	102	
258.84351	78	
259.98956	82	
260.18766	74	
261.05581	78	
261.43698	74	
262.08662	86	
262.95589	86	
263.08476	124	
263.88438	124	
264.01041	74	
264.70699	70	
265.01602	72	
265.05756	134	
266.03736	102	
266.24040	152	
266.95950	86	
266.99789	82	
267.05868	218	1+
267.50764	84	
267.86483	70	
268.95515	194	
269.00221	140	1+
269.96128	72	
270.84465	80	
270.95449	70	
272.47878	82	
274.79901	114	
275.08965	78	
276.76009	96	
277.80518	72	
278.04071	78	
278.06734	76	
278.12059	72	
278.27989	74	
279.08978	1136	1+
281.04689	176	
281.26039	144	
283.06725	346	
284.22324	72	
284.29158	622	1+
289.15292	78	
289.58494	82	
290.16329	72	
290.23370	72	
291.85732	130	
292.05801	86	
293.06197	86	
294.03365	70	
294.29518	92	
295.79473	70	
295.85160	72	
296.22567	76	
299.06868	74	
300.06344	80	
301.19389	76	
301.24805	224	1+
302.27294	100	
302.88188	72	
303.81846	102	
303.94910	84	
305.29281	72	
305.89614	76	
306.27992	140	
307.19274	98	
307.27620	72	
307.30672	74	
307.88657	222	1+
308.28900	392	
309.29459	254	
309.88483	144	
310.30751	404	
311.51622	96	
312.02660	188	
312.27094	88	
313.02330	120	
313.90274	90	
316.28062	72	
317.30151	78	
320.31596	88	
322.02672	78	
322.15345	76	
322.30998	82	
322.35178	82	
323.23825	136	
323.30159	114	
324.24403	76	
325.31490	76	
325.80878	102	
326.03080	78	
326.20420	110	
326.28096	76	
328.24055	70	
END IONS

###FS:    #m/z: 313.92852 #charge 1+
###MS: 33
###MSMS: 35
BEGIN IONS
TITLE=Cmpd 26, +MS2(313.9285), 28.0-35.0eV, 0.8min #35
RTINSECONDS=43.9655
SCANS=33,35
PEPMASS=313.92852	21676
CHARGE=1+
184.02463	82	
186.98303	70	
187.99012	86	
190.83097	76	
193.01707	88	
193.96764	110	
194.93936	68	
196.88306	70	
196.93820	70	
198.92145	70	
198.95452	74	
205.94726	154	
206.92697	78	
207.98113	72	
208.91204	94	
212.87625	66	
216.05342	70	
218.00171	86	
221.88614	70	
223.95837	202	
223.97482	144	
224.90113	72	
225.02115	72	
225.86999	126	
228.23022	64	
230.08159	68	
231.04187	84	
231.08155	128	
231.96548	136	
232.65906	68	
233.04521	86	
233.06017	82	
233.10307	80	
234.11839	70	
234.91949	70	
234.96802	390	
235.02295	86	
235.04019	88	
236.14237	72	
238.11678	76	
239.08805	72	
239.93918	86	
241.10097	80	
242.12582	104	
242.90773	70	
243.89095	66	
244.03822	64	
246.00088	82	
246.08734	104	
246.21848	86	
246.97223	152	1+
247.93227	88	
248.23622	92	
248.89680	160	
248.94627	224	1+
249.81710	108	
249.96659	84	
250.47552	80	
250.95163	130	
252.95162	72	
253.00650	62	
253.04335	152	
253.06027	122	
255.09798	98	
255.11629	82	
255.97975	66	
256.81152	68	
258.14540	86	
258.58185	100	
258.94134	96	
259.86881	72	
260.06735	68	
260.94948	106	
262.94925	88	
263.26255	68	
263.99044	70	
264.25304	192	1+
264.86885	78	
265.12095	74	
265.18095	80	
265.98128	66	
266.02928	74	
266.12334	84	
266.79310	80	
266.89125	78	
269.11667	78	
270.05221	84	
270.27617	124	
270.80307	200	1+
270.82356	72	
271.07587	74	
272.82996	68	
272.90049	102	
274.09037	66	
274.92468	68	
275.09493	64	
276.00311	84	
276.85007	106	
276.92556	72	
276.96636	80	
277.02283	102	
277.13820	76	
277.83980	86	
279.09803	70	
279.82089	68	
280.26039	78	
281.11632	72	
281.46826	74	
282.67452	88	
282.78201	66	
282.81104	68	
283.02371	68	
283.04057	84	
283.11651	80	
285.76333	94	
286.08912	100	
286.91837	64	
288.04303	84	
289.86972	80	
290.09699	70	
291.98464	70	
292.43613	128	
292.93785	100	
293.83801	66	
294.04793	140	
294.85712	90	
296.11322	86	
298.79924	72	
299.96526	72	
300.15401	116	
303.76917	102	
304.14608	74	
304.26848	66	
304.44195	92	
304.78251	86	
305.06126	80	
305.16419	76	
305.76963	94	
306.24636	74	
306.91269	66	
307.72442	68	
307.78052	78	
307.89685	66	
309.32121	134	
309.79580	76	
310.14155	72	
310.30591	70	
310.41377	86	
314.17030	70	
314.28200	644	1+
315.05031	68	
316.28068	70	
318.27516	72	
318.40472	86	
319.28577	92	
END IONS

###FS:    #m/z: 318.93361 #charge 1+
###MS: 33
###MSMS: 36
BEGIN IONS
TITLE=Cmpd 27, +MS2(318.9336), 28.0-35.0eV, 0.8min #36
RTINSECONDS=44.7375
SCANS=33,36
PEPMASS=318.93361	16074
CHARGE=1+
176.05889	106	
193.97165	192	
195.92285	90	
202.02837	84	
204.09995	76	
205.13630	82	
206.45382	84	
207.96670	76	
208.99880	74	
211.90050	76	
211.98149	88	
213.12004	66	
213.92895	70	
214.52740	80	
217.88707	76	
217.94567	66	
219.05647	188	1+
219.95137	76	
220.88126	80	
221.03429	74	
222.06904	82	
223.95757	90	
224.14696	92	
224.97060	148	
225.86364	68	
228.88186	76	
229.13625	102	
231.91116	74	
233.88750	84	
233.92509	92	
234.82154	84	
234.96980	398	
235.02402	66	
236.13693	66	
238.45981	78	
238.94176	372	1+
239.07728	344	
239.90638	82	
240.85372	106	
240.93827	3900	1+
241.85831	70	
241.88522	70	
241.89852	74	
245.86785	76	
245.94311	156	
246.97598	252	
248.05435	86	
248.12370	90	
248.84778	70	
250.05212	80	
250.09879	88	
251.02788	84	
251.12891	86	
252.10073	66	
252.23930	72	
252.95538	138	
252.97199	190	1+
255.90729	66	
256.17457	86	
258.03718	92	
258.83057	80	
258.89597	78	
259.08935	72	
261.12532	88	
261.16523	106	
261.98505	68	
263.10436	106	
263.85060	92	
265.00916	120	
265.05493	68	
265.11666	68	
265.26290	150	
266.81357	104	
266.88913	72	
268.08618	78	
268.81446	70	
268.97740	68	
269.84009	72	
270.02592	72	
270.28812	70	
270.90223	76	
271.06101	122	
272.08357	70	
272.44221	78	
272.72809	76	
272.84662	78	
272.91873	70	
272.98362	92	
273.02868	74	
273.38137	90	
274.82499	104	
274.83927	94	
276.15255	102	
276.85198	92	
277.41855	84	
277.86044	86	
278.82530	66	
279.08959	1094	1+
279.28895	82	
280.26678	112	
280.95974	86	
282.08313	182	1+
282.27824	80	
282.88412	130	
283.06030	70	
283.85822	74	
283.95027	88	
287.11632	114	
288.87268	204	1+
289.83557	70	
290.53439	76	
291.06181	164	1+
291.09368	78	
292.43203	70	
292.88126	72	
293.00731	70	
293.15250	72	
293.85844	74	
293.87236	138	
295.85601	68	
295.93181	72	
296.92353	88	
298.26868	68	
301.84652	68	
301.87721	168	1+
302.08737	70	
302.24452	122	
304.03679	76	
304.97337	70	
305.26536	74	
305.78429	68	
306.04410	68	
307.79628	174	
307.89382	98	
307.96783	74	
308.03077	80	
308.29522	72	
308.86684	80	
309.30707	88	
309.86280	74	
310.24768	66	
311.85430	70	
312.03454	76	
312.16012	66	
313.03079	116	
314.80179	86	
315.28061	324	1+
315.42079	102	
316.15384	68	
316.29808	74	
316.76766	66	
316.83801	70	
319.28588	104	
319.72283	88	
320.18619	78	
321.40028	66	
322.30023	160	
323.23205	74	
324.08486	66	
324.23955	70	
END IONS

###FS:    #m/z: 322.92864 #charge 1+
###MS: 37
###MSMS: 38
BEGIN IONS
TITLE=Cmpd 28, +MS2(322.9286), 28.0-35.0eV, 0.8min #38
RTINSECONDS=48.425
SCANS=37-38
PEPMASS=322.92864	142400
CHARGE=1+
54.23892	74	
91.64573	82	
184.82671	72	
192.88803	278	1+
194.07603	74	
195.09691	76	
196.92957	88	
199.90450	70	
201.04315	138	
203.95639	148	
205.94597	120	
205.97180	108	
206.94971	82	
207.97462	104	
209.05208	72	
210.09735	72	
212.90121	106	
213.11955	86	
216.86651	80	
216.90093	96	
218.91835	260	1+
221.09846	74	
221.63368	82	
221.88937	156	1+
221.94505	102	
222.07012	78	
222.58153	86	
222.95366	86	
222.98492	76	
223.89508	108	
223.96057	274	
226.82051	86	
227.17592	72	
227.93150	116	
229.19564	76	
229.89722	70	
229.95509	80	
230.83107	72	
230.90760	128	
232.90997	82	
232.95510	70	
233.91745	76	
234.17849	94	
234.71441	94	
237.12873	72	
237.92421	146	
238.93878	332	
239.08285	130	
239.10113	72	
239.18467	80	
240.08182	150	
240.93955	4078	
241.15461	90	
241.93842	14002	1+
242.82172	74	
242.94060	9980	1+
242.98060	118	
243.66458	74	
244.93955	2356	1+
246.14399	98	
246.97501	340	1+
247.96119	74	
249.89125	74	
250.82986	72	
250.94280	92	
252.23913	70	
252.86199	116	
253.26641	76	
253.58863	86	
254.09736	86	
255.20448	72	
258.89974	88	
259.90235	74	
260.45316	112	
260.94868	84	
262.18181	86	
262.97477	72	
263.02969	80	
263.86858	72	
263.88536	124	
264.95518	78	
265.05336	138	
266.14571	80	
266.26378	84	
266.96331	74	
267.06754	194	1+
267.24438	74	
267.44105	78	
267.83937	150	1+
267.86490	72	
268.00414	94	
268.17456	72	
270.43952	78	
270.80519	90	
271.18711	82	
272.90265	74	
275.58069	82	
275.84866	104	
276.11000	70	
276.82748	92	
278.25550	78	
278.82950	80	
279.08949	1294	1+
279.25573	80	
282.88271	74	
283.06744	146	
284.20233	142	
284.29216	322	1+
284.90063	74	
284.97602	96	
285.24453	72	
286.86458	72	
288.21358	98	
288.24316	72	
289.92071	114	
290.40454	72	
290.83385	70	
291.46649	80	
292.27655	84	
293.02619	74	
293.14800	164	
293.80032	90	
293.84914	76	
295.34906	86	
295.38102	80	
296.83036	82	
297.13066	80	
298.40864	92	
299.06211	92	
301.05940	88	
302.11710	72	
302.17052	72	
302.87577	130	
303.27712	176	
304.25961	86	
306.87927	462	1+
307.31114	76	
307.78738	126	
307.84050	78	
307.91794	88	
308.29394	356	
308.86665	74	
308.94680	76	
309.14986	102	
309.38735	72	
309.91233	92	
310.14562	80	
310.30447	84	
310.89476	96	
314.25721	94	
319.08192	76	
320.18213	90	
321.09007	72	
322.89249	80	
323.24115	244	
323.30736	78	
324.88561	100	
325.28194	192	
326.16812	80	
326.27721	72	
326.81178	72	
327.60906	118	
END IONS

###FS:    #m/z: 336.94458 #charge 1+
###MS: 37
###MSMS: 39
BEGIN IONS
TITLE=Cmpd 29, +MS2(336.9446), 28.0-35.0eV, 0.8min #39
RTINSECONDS=49.197
SCANS=37,39
PEPMASS=336.94458	59436
CHARGE=1+
143.96519	76	
192.89249	92	
193.88965	142	
196.96407	88	
199.07198	80	
204.13496	84	
205.94645	130	
206.95171	122	
206.96741	82	
208.98205	130	
210.88268	100	
211.94388	990	1+
212.87861	172	
213.88039	130	
213.93841	472	1+
215.88517	198	
215.94137	84	
216.08759	96	
217.88389	140	
222.09627	78	
224.70250	80	
226.10742	78	
226.85580	84	
228.89115	150	
229.95242	694	
230.88707	686	
231.94772	586	1+
233.89390	126	
234.56385	86	
235.10606	82	
235.89491	80	
235.94821	80	
237.06204	148	
238.05094	198	
238.98353	92	
239.90077	78	
240.83287	126	
240.93477	80	
241.42956	118	
241.45949	86	
241.83926	160	
243.04200	94	
245.87713	82	
246.97412	100	
247.96156	236	1+
248.03120	82	
248.06784	72	
249.85037	72	
250.02484	78	
250.80633	72	
250.95338	94	
250.96919	72	
250.99108	74	
251.05716	74	
251.84305	104	
251.96869	700	1+
254.96348	184	
255.07069	270	1+
256.96223	136	
257.45772	72	
258.18920	82	
258.56175	76	
258.84635	252	1+
262.21580	88	
264.59914	86	
264.80287	76	
265.01466	132	
265.18291	84	
267.72053	92	
268.83693	80	
269.83207	82	
271.07623	118	
271.79834	80	
271.98666	96	
272.41181	92	
272.84465	136	
273.48540	86	
274.08284	74	
274.85760	80	
274.88195	82	
275.90682	88	
276.85449	154	
277.10756	104	
277.85619	130	
277.92363	94	
278.83542	112	
278.87052	94	
278.94841	80	
280.00363	74	
281.04937	130	
281.81566	124	
282.03699	76	
282.85640	78	
283.01952	86	
284.07799	82	
286.16392	84	
286.85190	102	
289.10253	82	
289.85403	312	1+
290.85618	244	1+
291.72055	78	
291.75586	82	
292.38116	78	
292.44030	74	
293.10915	368	1+
293.25646	82	
293.38621	80	
294.24862	82	
295.13201	94	
297.47386	94	
298.01302	114	
299.01100	118	
300.26549	78	
301.87399	80	
302.08531	124	
303.22589	78	
303.85710	78	
304.44373	140	
305.31027	82	
306.43526	86	
306.87872	166	
309.29857	82	
310.82980	78	
311.85956	84	
311.88861	110	
312.88111	94	
313.26118	74	
313.93060	76	
314.94105	114	
315.27482	104	
315.76541	100	
317.02119	78	
318.03424	78	
318.86503	92	
319.30817	78	
319.93368	92	
321.32310	78	
321.80761	82	
322.12556	74	
322.82368	92	
323.88918	158	
324.89302	124	
325.45709	80	
329.30323	74	
329.31807	100	
329.44100	86	
329.81574	138	
330.95366	86	
332.11608	82	
332.43864	90	
332.88897	74	
334.76459	84	
335.19951	138	
335.34459	84	
335.41386	84	
337.32594	82	
338.26474	86	
340.09192	84	
340.80788	88	
341.29785	114	
END IONS

###FS:    #m/z: 318.93395 #charge 1+
###MS: 37
###MSMS: 40
BEGIN IONS
TITLE=Cmpd 30, +MS2(318.9339), 28.0-35.0eV, 0.9min #40
RTINSECONDS=49.969
SCANS=37,40
PEPMASS=318.93395	15754
CHARGE=1+
163.23130	68	
179.06604	80	
189.64572	80	
193.87953	62	
193.97020	148	
198.95439	92	
204.87971	78	
205.95209	142	
208.01639	68	
211.90076	96	
213.08416	72	
214.01336	76	
217.83309	62	
220.89015	62	
221.94355	156	
222.97223	124	
223.96319	68	
224.19847	64	
227.89482	66	
227.92599	74	
229.13612	70	
229.86363	72	
229.90083	84	
231.52524	82	
232.93629	106	
233.04974	102	
233.06745	86	
233.18544	86	
234.15418	64	
234.97133	428	1+
235.02301	68	
235.89146	78	
237.92669	90	
238.23421	66	
238.93729	242	
238.98706	72	
239.07887	174	1+
239.90574	134	
240.93874	4370	1+
240.99027	62	
242.19086	72	
243.90119	136	
244.97642	142	
245.93966	434	1+
246.97480	180	
247.06505	70	
247.57104	92	
247.64804	100	
248.83798	82	
249.96957	140	
250.94649	124	
251.10167	88	
252.07743	72	
254.90639	136	
255.12220	74	
255.16109	76	
255.18683	66	
255.51359	66	
256.97086	72	
257.09689	98	
257.92668	82	
258.23433	90	
258.94154	90	
259.05800	70	
259.90241	62	
260.93093	80	
260.94850	66	
261.07800	84	
261.96529	78	
261.98524	78	
262.47656	70	
262.81253	72	
262.87862	72	
262.94829	64	
263.88456	66	
263.90264	62	
264.13006	66	
264.87012	100	
265.01296	66	
265.99970	88	
266.86290	76	
267.25046	90	
267.51351	82	
268.99552	64	
269.56376	96	
270.27794	66	
272.84576	96	
273.92405	86	
274.81703	84	
275.05085	76	
275.16326	64	
275.81731	118	
277.07892	74	
277.23872	114	
277.74787	100	
277.95645	70	
279.09032	910	1+
280.26416	132	
280.84456	68	
281.04827	88	
281.25413	66	
281.79365	62	
281.84764	80	
281.90040	78	
281.98558	74	
282.80484	140	
283.05260	70	
283.06930	66	
285.88544	88	
286.00819	76	
287.79493	64	
288.84897	70	
289.84829	66	
289.92350	86	
290.88821	70	
292.09770	106	
292.89793	84	
292.94603	116	
293.85488	62	
293.94138	88	
295.00779	80	
296.86642	64	
297.86585	78	
297.88916	76	
298.76939	76	
299.06289	134	
301.97408	66	
304.13323	70	
305.77142	82	
305.89849	68	
306.28512	98	
306.81053	138	
307.12619	62	
307.30796	96	
307.88893	262	1+
308.29104	160	
308.79192	160	1+
308.86106	142	1+
309.29029	124	
310.30609	78	
310.82318	94	
311.02493	80	
311.83255	86	
311.88878	100	
312.16027	96	
313.02878	60	
314.27920	138	
314.79512	70	
317.06749	70	
318.03347	66	
318.10422	72	
321.28134	78	
321.43330	84	
322.07197	72	
322.85676	70	
322.88301	66	
323.23554	126	
324.24603	88	
END IONS

###FS:    #m/z: 322.92874 #charge 1+
###MS: 41
###MSMS: 42
BEGIN IONS
TITLE=Cmpd 31, +MS2(322.9287), 28.0-35.0eV, 0.9min #42
RTINSECONDS=53.6565
SCANS=41-42
PEPMASS=322.92874	145772
CHARGE=1+
181.50786	80	
193.89180	190	1+
199.05476	66	
200.94582	102	
201.03903	130	
205.94965	318	
206.61093	66	
206.83861	78	
206.88465	78	
211.94010	88	
212.89751	74	
214.89278	68	
215.88903	84	
221.89317	78	
222.06932	66	
222.86736	78	
222.95584	614	1+
223.95988	514	1+
226.15439	66	
226.93514	114	
227.92937	70	
229.89893	82	
233.85442	70	
233.99076	72	
236.44283	66	
237.01885	78	
237.88994	94	
238.83137	70	
238.93557	202	
238.99103	68	
239.04052	64	
239.90326	184	
240.08370	66	
240.80899	66	
240.90456	74	
240.93947	3838	
241.94082	4180	
242.01881	88	
242.61114	92	
242.94034	12602	1+
243.25109	102	
243.89202	68	
244.14578	66	
244.87969	110	
244.93959	2452	1+
245.22127	100	
246.97504	226	
247.97674	186	
248.90412	68	
248.94870	72	
249.04166	82	
249.43707	92	
249.92723	114	
249.96759	98	
250.94711	338	1+
251.78649	72	
253.23302	84	
254.88110	74	
258.14386	72	
259.84683	84	
260.41762	82	
260.94069	70	
261.06977	98	
261.08992	74	
261.82797	72	
263.79278	68	
263.83574	116	
263.91443	72	
264.87108	64	
265.05946	66	
265.11087	70	
266.96732	76	
268.95404	158	
271.80428	86	
272.74850	88	
272.84618	76	
272.86625	90	
274.91444	74	
275.17121	72	
276.22948	78	
276.82986	66	
276.85576	64	
277.42446	84	
277.95445	86	
278.84996	66	
278.89461	76	
279.05061	72	
279.09142	742	
279.21069	74	
279.22830	70	
280.09444	412	
280.81788	72	
281.91533	68	
281.96702	76	
282.11332	78	
282.85879	118	
283.06801	82	
284.07213	66	
284.29120	634	1+
285.39207	100	
285.75483	96	
285.78440	76	
285.99800	68	
286.82694	70	
287.80729	68	
287.88631	72	
291.85685	66	
293.09773	68	
293.82144	76	
294.85453	128	
295.21613	114	
295.28789	74	
295.89409	74	
297.86221	134	
299.07499	74	
300.16090	76	
301.90169	68	
305.11032	72	
305.78453	104	
305.87984	80	
306.27516	160	
306.29564	76	
306.87989	106	
307.27860	70	
307.30465	70	
307.88695	294	
308.06686	92	
308.29069	338	1+
308.43561	74	
309.25567	72	
310.15665	102	
310.30284	68	
311.02329	132	
311.15207	74	
311.86178	136	
312.83976	88	
312.87610	72	
313.02871	120	
314.80628	84	
314.85634	64	
317.11792	78	
317.94444	100	
318.76602	70	
319.83227	72	
320.25464	64	
321.42710	94	
321.92891	68	
322.15999	68	
322.32324	68	
323.05804	66	
323.23680	228	
323.30844	146	
324.23855	142	
324.89777	104	
325.89146	72	
326.07172	98	
326.17084	80	
326.70282	70	
END IONS

###FS:    #m/z: 340.93909 #charge 1+
###MS: 41
###MSMS: 43
BEGIN IONS
TITLE=Cmpd 32, +MS2(340.9391), 28.0-35.0eV, 0.9min #43
RTINSECONDS=54.429
SCANS=41,43
PEPMASS=340.93909	64090
CHARGE=1+
178.42762	72	
191.89463	88	
200.93033	72	
207.97058	76	
211.93968	74	
213.93676	122	
214.88740	84	
215.88631	176	
215.93458	98	
217.87832	172	
220.87751	80	
224.97480	98	
225.00643	94	
225.15735	80	
228.86508	94	
230.88846	140	
231.03791	84	
231.95195	284	
233.89614	164	
233.94582	72	
235.04563	74	
235.89085	178	1+
239.83023	90	
241.11613	72	
241.92335	96	
243.82911	362	1+
243.87996	132	
243.90785	80	
245.82156	72	
246.49978	72	
246.96076	78	
247.04574	108	
249.03187	82	
249.17888	76	
250.10826	80	
250.67563	88	
250.94270	76	
250.95583	82	
251.09413	72	
251.88638	74	
251.90593	116	
253.11472	102	
253.65733	86	
254.04664	86	
254.91075	92	
254.96445	132	
255.06987	168	
256.26696	86	
256.84331	90	
257.06525	78	
257.81808	74	
258.49900	84	
258.84366	342	
259.85412	188	
259.95899	154	
260.83530	890	1+
260.89714	78	
261.01432	88	
263.88265	74	
264.07319	138	
264.23363	100	
266.79682	76	
266.92749	78	
267.01344	74	
267.13443	216	
267.73241	78	
268.41611	84	
268.83830	188	
270.82950	74	
271.94207	76	
272.43232	92	
272.94923	82	
273.07918	72	
273.84884	72	
276.85595	272	
276.97480	78	
277.85946	218	
277.97509	76	
278.84587	580	1+
279.88197	74	
279.90690	78	
279.96243	154	
280.72719	98	
283.07323	100	
284.42219	76	
285.80888	96	
285.84615	74	
287.41782	72	
288.15527	78	
288.93149	86	
291.85894	86	
292.43791	74	
293.15179	76	
293.84879	84	
294.43415	100	
294.87319	98	
295.97831	72	
296.44553	78	
296.97222	82	
297.81284	72	
297.97154	210	
298.13908	96	
298.22552	72	
299.01332	80	
299.16604	72	
299.24686	86	
299.78887	84	
299.87266	188	
300.88184	148	
301.87035	162	
304.22129	76	
304.23811	84	
305.01180	92	
305.15353	82	
305.26372	108	
306.27611	82	
306.79430	78	
306.88297	152	
307.29146	102	
307.60599	94	
308.29056	284	
309.26501	80	
310.86449	76	
311.42960	80	
312.02556	90	
317.77601	88	
317.92918	112	
320.31569	74	
321.88259	78	
322.26879	86	
323.17516	76	
323.23982	204	1+
323.92813	82	
324.07168	74	
325.41034	84	
325.71380	82	
326.17150	182	
326.21295	72	
326.79405	100	
327.78467	118	
328.01152	76	
328.19412	74	
329.06891	84	
329.83327	84	
329.85538	82	
329.87122	84	
334.87222	76	
337.26044	76	
337.62131	92	
338.17435	80	
338.72790	74	
340.84644	74	
342.20336	82	
342.88907	82	
344.27129	74	
END IONS

###FS:    #m/z: 336.94460 #charge 1+
###MS: 41
###MSMS: 44
BEGIN IONS
TITLE=Cmpd 33, +MS2(336.9446), 28.0-35.0eV, 1.0min #44
RTINSECONDS=55.201
SCANS=41,44
PEPMASS=336.94460	58220
CHARGE=1+
192.88902	96	
195.07304	74	
204.80751	76	
205.94975	92	
210.90250	82	
211.20247	78	
211.94205	1018	
212.87931	158	
213.93840	146	
213.95176	78	
214.84945	90	
215.88451	152	
216.96757	84	
217.88161	96	
221.95742	88	
223.95802	140	
223.97617	148	
224.97523	114	
226.85941	80	
227.93153	76	
228.13473	120	
229.13991	92	
229.95521	594	
230.88931	330	1+
231.87335	100	
231.95214	358	
232.12197	74	
233.02614	82	
233.88747	240	1+
233.94642	126	
234.91200	90	
236.08120	98	
237.89485	88	
238.83347	88	
238.86372	88	
238.90730	78	
240.39573	78	
240.83325	184	1+
240.93960	130	
241.02075	78	
241.13710	78	
242.47347	94	
244.02669	78	
246.97210	154	
247.96553	292	1+
248.90187	84	
249.04138	80	
249.82085	74	
249.96063	134	
250.98370	136	
251.84368	84	
251.94327	98	
252.97023	468	
253.09024	134	
253.90181	98	
253.93290	100	
254.08922	78	
254.20732	78	
254.53604	100	
254.96335	128	
255.07548	92	
255.90667	284	1+
256.07578	254	
256.85333	76	
257.26831	92	
257.83653	74	
258.17747	88	
258.84467	186	
258.90375	78	
259.40000	82	
259.85658	102	
260.94665	100	
263.05167	92	
264.86904	126	
266.84119	88	
266.91728	80	
266.98029	122	
267.41693	78	
268.83936	146	
270.89424	90	
270.92230	84	
271.91558	76	
272.43619	78	
273.87117	86	
274.50131	90	
274.64809	88	
274.85960	298	1+
274.88992	82	
274.90854	86	
274.95122	104	
275.24244	86	
275.42596	76	
275.87850	88	
275.99051	88	
276.42328	84	
276.85436	568	1+
278.35392	84	
278.61798	82	
278.86010	82	
279.09914	124	
279.12279	78	
280.51730	80	
280.86879	76	
281.05633	80	
282.59449	100	
282.85626	78	
284.90065	76	
286.41623	88	
287.25570	92	
287.85141	150	
289.92776	76	
293.05556	78	
293.08333	84	
293.10423	212	
293.29118	78	
293.82980	76	
294.10957	100	
295.66394	78	
295.93257	76	
297.07825	78	
297.88010	88	
297.97625	104	
299.01059	112	
299.06102	130	
299.24500	104	
299.87189	128	
303.25155	78	
306.85914	76	
306.91920	74	
306.94055	82	
307.81068	114	
307.87681	362	1+
307.99809	82	
308.90353	120	
309.33983	90	
309.92036	148	
310.06593	86	
310.31443	94	
312.83734	100	
313.02443	136	
314.41851	76	
315.83945	86	
316.87266	78	
318.97690	76	
319.13062	76	
324.15349	82	
325.36801	80	
325.45454	86	
327.28014	74	
327.76950	82	
328.83713	76	
329.31209	96	
331.22857	74	
333.32732	124	
334.31537	88	
334.57146	94	
334.93513	90	
339.40613	78	
END IONS

###FS:    #m/z: 340.93904 #charge 1+
###MS: 45
###MSMS: 46
BEGIN IONS
TITLE=Cmpd 34, +MS2(340.9390), 28.0-35.0eV, 1.0min #46
RTINSECONDS=58.87
SCANS=45-46
PEPMASS=340.93904	63608
CHARGE=1+
191.52034	106	
197.02103	86	
198.95592	82	
201.87117	72	
201.92762	74	
203.98756	88	
205.94945	224	
208.96683	90	
210.88295	84	
212.87794	82	
213.42788	76	
213.93858	722	1+
215.88313	266	1+
215.93965	72	
217.88090	280	1+
218.86751	74	
221.02896	74	
221.94096	72	
223.84919	74	
223.95653	192	
224.95928	138	
227.87768	90	
227.93165	78	
228.06141	78	
228.83700	74	
230.88949	354	1+
231.13553	110	
231.94956	660	1+
233.40340	72	
233.89459	620	1+
233.94510	216	
234.12035	72	
235.87181	72	
235.89578	90	
235.94469	106	
236.23494	76	
237.12097	72	
237.89193	224	1+
237.91003	72	
239.10382	76	
240.22988	130	
240.83598	388	1+
240.96363	84	
243.83101	210	
243.96227	262	1+
244.82625	152	
244.87721	78	
244.98291	80	
246.08532	76	
247.05345	72	
247.92253	70	
248.95024	92	
249.89991	120	
249.95899	220	
251.90413	76	
251.92537	130	
252.01693	82	
253.91521	78	
254.90226	224	1+
255.07281	556	1+
256.04665	78	
256.07610	346	1+
256.26517	80	
256.45169	88	
256.85139	122	
257.84568	84	
258.84610	152	
258.94296	92	
259.84587	238	
259.95383	92	
260.83545	456	1+
261.83738	308	1+
263.21071	90	
264.92678	104	
266.91327	78	
267.01609	104	
267.12426	82	
267.83842	304	1+
268.09644	76	
268.84136	258	1+
268.91335	88	
270.84980	74	
272.79535	82	
274.46879	106	
274.87785	72	
275.86122	128	
275.93134	114	
276.85453	544	
276.91972	92	
276.96659	92	
277.86028	332	
277.95443	78	
278.84514	142	
279.85042	258	
279.96858	156	
280.87935	82	
281.01085	72	
281.05134	162	
281.87224	90	
281.88884	82	
282.05003	74	
282.27292	120	
288.09312	82	
289.84541	72	
290.85837	114	
291.86150	94	
291.94039	72	
293.04950	78	
293.85414	322	1+
293.86677	72	
295.97269	92	
296.86240	162	
297.97624	72	
298.07981	108	
298.27168	82	
298.58048	90	
299.05685	78	
299.84234	84	
300.15046	74	
300.20368	76	
300.22100	78	
300.81051	156	1+
301.86806	166	
302.17140	136	
302.94374	76	
304.77421	74	
304.81443	88	
305.18990	78	
305.26063	72	
306.87796	176	1+
307.16882	76	
308.29463	148	
311.86760	94	
311.94964	78	
312.80498	146	
314.87811	72	
316.81347	78	
317.97077	74	
320.04783	94	
321.29689	76	
322.00351	72	
322.30783	90	
322.49938	84	
322.89639	110	
323.01782	84	
323.05108	72	
323.23669	152	
323.29600	82	
323.78429	82	
324.10687	74	
324.28868	190	
324.73955	92	
324.77706	78	
324.89582	224	
325.28850	80	
327.06927	78	
327.16506	74	
328.18731	232	
329.10415	74	
330.44679	102	
333.42215	90	
334.01691	72	
334.42082	100	
334.88576	74	
337.32574	82	
338.33463	92	
341.80253	78	
342.90600	76	
343.13787	78	
END IONS

###FS:    #m/z: 336.94465 #charge 1+
###MS: 45
###MSMS: 47
BEGIN IONS
TITLE=Cmpd 35, +MS2(336.9447), 28.0-35.0eV, 1.0min #47
RTINSECONDS=59.6415
SCANS=45,47
PEPMASS=336.94465	57786
CHARGE=1+
196.89708	72	
203.08035	74	
205.94852	82	
207.97230	94	
211.94411	844	1+
213.93926	418	
215.88360	138	
217.88032	148	
217.98348	70	
221.08751	76	
221.89887	70	
221.94260	100	
224.20749	92	
224.97876	72	
225.95778	90	
226.87400	72	
228.89188	136	
229.95320	1066	
230.88743	288	1+
230.90546	92	
231.95017	420	1+
232.03965	78	
232.90639	78	
235.95005	84	
236.79775	84	
236.91111	76	
237.05880	100	
238.05006	78	
239.84470	72	
239.90394	158	
240.94091	78	
241.13903	98	
241.84205	166	
241.94420	78	
245.94675	102	
246.97717	136	
247.96365	174	
248.82667	94	
248.89749	258	
249.95613	172	
251.04342	82	
251.95658	118	
252.97157	504	1+
253.00045	90	
253.51829	90	
254.06856	336	1+
254.09025	134	
254.82213	86	
254.87092	70	
255.91699	72	
256.03708	72	
256.80961	86	
256.91099	108	
256.96068	186	1+
257.84356	670	1+
258.42598	70	
259.51069	84	
259.91234	100	
260.11611	74	
260.93109	76	
260.95053	72	
261.47500	92	
261.86584	80	
262.82762	74	
263.17692	112	
263.97051	74	
265.92920	78	
268.83995	296	
268.91507	80	
269.83573	210	
269.89500	98	
270.43558	88	
270.85373	72	
270.96288	88	
271.09632	88	
274.00729	84	
274.81678	74	
274.84106	80	
274.85706	100	
275.76243	86	
275.84690	140	
275.90923	80	
276.16360	80	
276.85346	556	1+
276.97472	90	
277.02563	70	
277.92372	86	
278.86530	112	
278.91047	78	
279.88212	98	
279.95816	74	
281.84340	78	
282.52199	80	
283.90228	80	
285.01855	78	
285.84885	114	
286.04987	76	
286.13066	82	
286.81656	98	
288.01580	70	
288.10946	74	
288.22014	90	
288.88336	72	
290.70608	104	
290.85249	74	
291.89233	92	
293.11240	110	
293.81490	82	
293.85001	100	
293.87389	72	
294.23810	72	
295.10868	80	
296.83882	78	
297.21781	70	
297.97077	100	
298.04619	84	
298.30255	74	
298.58260	100	
299.05818	70	
299.20887	76	
301.40897	88	
302.82412	78	
303.17235	74	
303.90643	72	
305.03978	76	
307.43338	92	
307.89206	138	
308.87655	72	
309.43483	74	
309.87152	84	
309.88864	122	
310.27806	102	
313.86734	120	
314.46194	78	
315.86145	182	
318.43522	70	
320.19495	72	
321.92217	74	
322.09850	76	
322.86786	72	
323.31374	70	
324.89560	108	
325.89669	130	
327.46932	78	
328.90598	74	
329.90462	70	
330.18811	76	
331.87462	136	
333.32582	90	
333.43554	74	
336.14761	96	
337.29884	108	
339.22302	148	
340.25275	76	
340.95758	100	
341.19458	88	
341.62255	100	
341.92656	76	
END IONS

###FS:    #m/z: 359.96031 #charge 1+
###MS: 45
###MSMS: 48
BEGIN IONS
TITLE=Cmpd 36, +MS2(359.9603), 28.0-35.0eV, 1.0min #48
RTINSECONDS=60.414
SCANS=45,48
PEPMASS=359.96031	38950
CHARGE=1+
150.69539	80	
197.90089	74	
209.87455	86	
209.94175	168	
216.85195	74	
221.01798	72	
222.95119	260	
223.88702	164	
223.90599	74	
223.95918	136	
224.87388	88	
224.94609	648	1+
224.96767	502	1+
225.88775	104	
226.89427	156	
226.94670	442	1+
227.88703	84	
228.89101	88	
228.94131	454	
231.89371	98	
232.86872	78	
233.03736	74	
233.96991	74	
234.86115	92	
235.93678	84	
236.84316	142	
238.13759	80	
239.59486	94	
240.93874	1134	1+
240.96229	636	1+
241.84134	72	
242.95629	272	
243.95656	168	
244.04037	98	
244.11115	92	
244.95798	128	
245.85957	84	
245.94313	452	1+
245.95837	80	
247.16371	80	
248.80190	466	1+
249.98606	78	
250.94415	136	
251.04315	78	
251.14241	78	
251.78532	100	
251.95268	78	
254.94930	78	
256.10870	130	
256.81743	76	
256.91504	82	
257.06498	88	
258.55020	86	
258.84062	140	
258.97306	132	
260.84351	72	
260.96752	186	
261.08820	100	
261.89971	72	
261.96900	80	
262.42853	92	
263.00175	96	
263.17309	86	
263.97804	320	
264.22766	84	
264.81656	236	1+
264.84251	94	
265.97215	116	
266.81115	580	
267.17999	106	
268.83931	152	
268.96001	80	
269.84254	108	
272.44032	84	
272.82754	76	
272.92922	92	
273.79284	126	
273.91777	88	
274.48316	74	
275.08550	86	
275.88724	86	
275.92716	86	
275.96505	122	
276.85561	156	
277.03609	74	
278.79882	368	
279.80507	238	
280.00978	80	
280.79172	1252	1+
281.00076	104	
282.90795	74	
283.43027	92	
283.82782	132	
283.92105	72	
283.98191	148	1+
284.82406	418	1+
284.88799	94	
285.47056	92	
285.85493	280	1+
287.38469	112	
289.20904	82	
289.89528	98	
290.42564	74	
292.43585	154	
292.59772	100	
292.92936	88	
293.85307	82	
295.92998	76	
296.80993	238	
296.85352	78	
297.80202	1742	1+
297.87221	72	
297.89782	138	
298.80251	1250	1+
299.05545	174	1+
300.79809	132	
301.86560	98	
303.94490	74	
304.62609	78	
305.76921	96	
307.00523	74	
307.30224	78	
307.39480	92	
308.79825	74	
312.46421	90	
312.99368	90	
314.81810	138	
314.83447	90	
314.91067	100	
316.41771	110	
316.81270	694	1+
317.87442	134	
318.01068	80	
318.44179	74	
318.93260	84	
319.84988	124	
321.82131	216	
323.02165	104	
323.08884	86	
324.83258	82	
324.86000	100	
325.83350	84	
326.39683	74	
328.30956	78	
332.88790	80	
334.11626	80	
334.87447	82	
336.93982	294	1+
338.33732	74	
338.89294	94	
341.50881	76	
342.86610	92	
343.27210	88	
343.69952	84	
344.17801	74	
345.16966	84	
346.15593	72	
346.76162	132	
347.82556	80	
348.09811	86	
352.85011	78	
356.23716	120	
356.29508	76	
358.32809	98	
361.27692	82	
361.37476	94	
362.20392	82	
END IONS

###FS:    #m/z: 340.93862 #charge 1+
###MS: 49
###MSMS: 50
BEGIN IONS
TITLE=Cmpd 37, +MS2(340.9386), 28.0-35.0eV, 1.1min #50
RTINSECONDS=64.081
SCANS=49-50
PEPMASS=340.93862	76916
CHARGE=1+
183.86463	96	
184.08606	104	
191.10242	74	
192.88973	130	
194.11027	76	
196.88473	150	
197.86620	88	
197.88763	114	
199.86091	74	
205.07114	76	
205.92193	118	
205.95056	144	
208.98112	76	
212.87708	140	
212.89405	76	
213.88308	78	
213.93883	322	
215.88772	258	
216.01750	72	
216.88348	140	
217.01297	80	
217.56480	88	
217.88049	374	1+
219.05461	74	
220.87921	74	
222.95900	72	
223.83633	86	
224.97672	198	
225.03801	72	
225.88259	132	
226.07416	136	
226.94424	80	
228.93732	76	
229.84489	90	
231.94899	638	
233.89734	196	
233.97215	76	
235.03253	72	
235.82934	72	
235.95405	108	
236.89788	72	
237.88357	84	
238.39129	82	
238.89524	76	
239.86107	80	
239.90402	124	
240.83899	652	1+
240.86440	92	
241.11786	86	
241.92504	100	
242.93681	130	
243.83017	458	1+
243.94626	78	
245.59248	72	
245.84273	142	
245.89882	92	
245.92932	102	
246.11041	86	
246.97795	162	
248.92712	78	
249.19483	74	
249.96070	166	1+
251.90578	80	
252.95150	86	
253.09023	94	
254.07961	92	
254.80269	94	
254.91419	72	
254.96523	396	
255.07357	334	1+
256.41609	100	
256.90168	262	1+
256.96320	82	
257.94226	84	
258.84415	190	
259.85186	270	
260.83598	544	1+
261.82677	96	
263.84606	82	
263.88266	118	
264.86684	92	
265.95328	82	
266.85951	160	
267.13423	220	
268.83979	242	
268.89697	80	
269.19317	82	
269.64459	102	
269.79793	74	
270.83938	80	
272.13245	72	
272.84751	216	1+
272.93415	104	
273.87726	90	
274.05599	76	
274.97006	96	
275.43192	102	
275.94165	92	
276.85572	1336	1+
276.95507	214	1+
277.91975	72	
278.84689	1034	1+
278.98090	74	
280.48633	92	
280.88979	128	
281.94013	74	
282.86053	78	
283.87555	78	
285.94393	78	
286.86891	132	
291.85663	74	
291.89430	72	
291.96158	72	
292.05581	84	
292.87066	74	
292.93988	78	
294.85508	72	
295.37893	108	
295.97700	84	
296.77934	146	
296.85320	194	
297.97196	166	
299.87175	72	
300.07077	72	
300.87054	100	
300.90627	88	
301.86087	82	
301.88068	98	
302.09399	72	
302.16508	106	
304.50156	82	
305.89173	94	
306.43545	80	
307.41007	114	
307.79087	86	
308.29748	138	
308.85020	76	
308.86748	80	
309.85876	72	
310.86875	124	
312.80483	72	
313.96151	72	
314.89554	96	
320.29154	76	
321.21845	174	
324.89436	84	
327.80026	106	
328.19255	164	
328.29626	92	
328.88198	72	
329.86694	218	1+
331.73352	76	
332.33344	100	
334.86530	74	
335.70849	78	
336.13843	100	
337.87196	78	
343.20264	78	
343.33786	72	
344.21892	76	
344.88238	88	
344.90253	110	
END IONS

###FS:    #m/z: 359.96023 #charge 1+
###MS: 49
###MSMS: 51
BEGIN IONS
TITLE=Cmpd 38, +MS2(359.9602), 28.0-35.0eV, 1.1min #51
RTINSECONDS=64.8535
SCANS=49,51
PEPMASS=359.96023	41556
CHARGE=1+
55.35154	82	
60.41965	80	
181.28614	98	
184.94171	76	
193.09193	78	
201.09909	92	
209.94245	132	
210.88595	134	
213.13408	88	
221.88681	292	1+
222.95256	422	1+
224.89035	92	
224.94794	488	1+
224.97127	310	1+
226.85056	114	
226.87594	104	
226.94556	188	
226.96791	220	
227.88301	96	
227.90233	84	
228.94280	460	
229.55083	100	
230.39844	78	
233.95704	176	
234.33287	88	
235.10211	84	
235.63707	90	
236.06074	236	1+
238.93648	242	
239.90653	134	
240.83492	182	1+
240.94093	638	
240.95970	322	
241.86723	94	
241.89300	88	
241.93980	596	
241.95905	186	
242.86737	88	
242.95807	316	
243.04940	86	
244.87351	80	
244.95433	228	
245.48465	94	
245.94471	118	
246.95002	398	
247.98104	80	
248.80310	398	
249.80466	206	
251.04712	84	
251.83777	76	
252.01134	86	
252.22945	82	
252.43438	90	
252.95340	98	
253.09020	80	
254.08066	130	
256.41044	112	
258.44161	86	
258.84575	118	
258.97167	220	
259.79545	130	
260.96904	174	
263.78713	84	
263.97638	80	
264.81701	92	
265.06091	136	
265.81712	136	
266.81265	842	1+
268.00178	80	
268.95626	168	
270.88062	86	
272.84227	76	
272.96555	94	
273.94035	80	
274.81889	86	
274.89244	76	
275.86052	80	
275.91729	80	
276.82347	124	
276.85478	132	
277.85863	82	
277.92417	148	
278.84321	240	
279.80134	80	
279.81263	92	
279.92302	160	
280.79185	1144	1+
280.89807	84	
281.85500	120	
281.96292	78	
281.98962	90	
283.78758	136	
283.92718	84	
284.82653	240	1+
285.05789	80	
288.80602	78	
289.08371	86	
289.88628	84	
290.85790	172	
291.83794	76	
293.10797	96	
294.12060	90	
294.86785	122	
294.95265	102	
295.88138	92	
296.80787	464	1+
296.92698	106	
297.04006	76	
297.58416	80	
298.08005	86	
298.80177	1572	1+
298.87162	208	1+
299.13322	102	
299.82227	76	
300.12709	76	
300.26739	78	
301.92734	92	
305.14921	92	
306.88073	96	
307.84498	78	
307.87942	82	
308.24158	88	
308.44842	96	
308.56496	100	
308.84112	86	
309.29656	96	
309.91653	94	
311.41860	84	
311.86116	104	
313.26527	80	
314.90859	82	
316.81459	418	
318.59494	146	
318.80344	92	
318.93036	174	
319.09720	90	
319.82182	104	
320.89474	100	
321.39345	78	
321.81974	138	
322.81724	78	
323.02375	104	
323.10637	84	
323.84383	78	
324.45653	86	
327.87135	90	
328.17597	86	
328.28985	88	
329.31594	86	
329.87137	116	
333.77187	76	
336.94368	140	
338.89046	80	
342.82149	130	
342.91496	100	
344.26714	100	
348.33661	76	
348.90047	100	
355.37300	92	
359.86061	126	
363.78783	118	
364.50640	100	
END IONS

###FS:    #m/z: 313.92840 #charge 1+
###MS: 49
###MSMS: 52
BEGIN IONS
TITLE=Cmpd 39, +MS2(313.9284), 28.0-35.0eV, 1.1min #52
RTINSECONDS=65.626
SCANS=49,52
PEPMASS=313.92840	17760
CHARGE=1+
187.06382	86	
190.83100	72	
190.92258	98	
192.88887	58	
193.96943	84	
194.97339	70	
196.86916	58	
205.94495	72	
209.93889	68	
210.90076	56	
212.06332	58	
212.07765	74	
212.87614	72	
212.88845	68	
213.87537	70	
213.93431	66	
215.97784	74	
216.09159	50	
216.43116	66	
222.05054	64	
222.12546	66	
223.79054	84	
223.95795	62	
223.97599	74	
225.62205	66	
225.95605	74	
226.43614	108	
227.10150	50	
228.88892	92	
230.88853	80	
230.93971	66	
230.95493	46	
231.85714	160	
231.95745	78	
233.08222	50	
233.85527	52	
234.08475	90	
234.13166	66	
234.85229	68	
234.95970	72	
234.97491	160	
235.86533	56	
235.96731	58	
237.87989	48	
237.90638	66	
239.08233	88	
239.79675	74	
239.93917	52	
240.19431	56	
244.14171	74	
245.14041	68	
246.97529	140	
247.01680	64	
247.80081	78	
248.94549	306	1+
248.97741	76	
249.89084	62	
250.01731	100	
250.90718	74	
251.89397	60	
251.94668	46	
252.00125	78	
252.95134	146	
253.10397	68	
253.26789	58	
253.99559	78	
254.93397	68	
255.16334	72	
255.20432	74	
255.91115	74	
256.90239	64	
258.14155	70	
258.23226	84	
259.11319	58	
260.94465	60	
261.68706	48	
261.90436	54	
262.17178	56	
262.45238	66	
262.83770	102	
262.90013	88	
263.89690	78	
264.22606	88	
264.30769	88	
264.87710	70	
265.11692	58	
265.15864	60	
266.24562	70	
266.41392	76	
266.86536	62	
266.99387	70	
267.05974	64	
267.08592	50	
267.12005	148	
267.13614	48	
267.84512	60	
267.86117	50	
267.96333	92	
268.90719	84	
269.03610	72	
269.13466	94	
270.23997	52	
270.78325	68	
271.08119	50	
271.89347	58	
271.91376	72	
272.80534	56	
272.82749	82	
274.63149	74	
274.85578	166	1+
275.98469	50	
276.10876	66	
276.86442	60	
277.02571	58	
277.12721	56	
277.16717	68	
277.79013	64	
280.40638	84	
280.80727	62	
281.23543	84	
283.02373	56	
283.23230	68	
283.88170	74	
285.85469	48	
286.81283	70	
289.93420	46	
289.97351	60	
290.04698	78	
292.43586	78	
297.84469	68	
298.86275	84	
299.96754	78	
301.82074	72	
301.86314	58	
302.03878	108	
303.88305	68	
304.26612	100	
304.94952	94	
305.89519	126	
306.88334	198	1+
307.30635	64	
307.92658	72	
310.26683	72	
310.31221	58	
310.87923	100	
311.86279	170	
311.93247	70	
312.81993	86	
312.86784	74	
313.80509	50	
313.86788	52	
314.28096	248	
316.11014	66	
END IONS

###FS:    #m/z: 322.92876 #charge 1+
###MS: 53
###MSMS: 54
BEGIN IONS
TITLE=Cmpd 40, +MS2(322.9288), 28.0-35.0eV, 1.2min #54
RTINSECONDS=69.289
SCANS=53-54
PEPMASS=322.92876	214664
CHARGE=1+
58.81998	66	
87.95511	66	
106.84383	64	
137.64180	80	
138.72587	78	
161.09499	66	
183.87985	78	
188.99668	74	
192.13953	74	
192.87599	70	
192.88939	64	
196.88326	82	
199.89073	78	
199.98966	66	
200.88847	62	
201.04379	290	1+
203.95076	70	
205.07844	72	
205.95177	78	
206.09446	86	
206.89870	92	
207.96844	102	
211.90050	72	
213.86060	76	
213.92867	74	
217.67542	92	
217.86409	94	
220.87353	146	
221.94590	126	
222.95186	92	
223.95815	358	
224.58278	84	
224.97684	88	
226.84114	68	
227.86477	78	
227.90190	68	
227.93713	82	
228.10765	70	
228.91316	100	
228.94834	66	
229.34999	88	
232.85954	78	
232.92892	68	
233.91721	68	
235.59950	80	
236.94693	66	
237.05690	84	
238.07497	224	1+
238.93509	312	
239.14253	68	
239.79824	94	
239.90205	84	
239.96604	78	
240.10292	94	
240.83961	64	
240.87194	64	
240.93935	5662	
241.90589	72	
241.93832	18474	1+
242.82959	68	
242.88096	78	
242.94072	13276	1+
244.83544	124	
244.93928	2460	1+
245.12825	74	
246.14697	72	
246.93758	86	
246.97438	282	
248.98315	66	
249.04929	76	
249.96864	74	
250.94615	90	
251.46966	84	
252.46942	82	
252.95951	78	
253.79988	68	
254.88668	72	
254.95554	78	
256.06063	70	
256.09988	84	
256.26882	74	
256.89372	146	
258.91560	86	
258.96089	72	
259.46302	80	
259.82793	268	1+
259.86861	90	
260.11015	66	
261.88389	62	
261.97721	82	
262.66587	92	
263.97635	126	
264.03209	64	
265.05590	118	
265.07180	126	
267.13419	68	
267.80460	66	
267.82085	76	
268.00300	70	
268.84845	62	
269.44302	80	
272.91688	68	
272.93515	80	
274.84932	74	
274.86961	96	
275.07122	64	
275.85010	64	
276.05780	78	
277.09119	78	
278.83157	82	
279.08991	1312	1+
279.82486	78	
280.26857	100	
280.85276	128	
281.80194	70	
281.85573	86	
282.27465	112	
282.80475	74	
282.97236	64	
283.06511	184	
283.92946	90	
284.07153	94	
284.11980	80	
284.28793	200	
285.29736	342	
285.86714	72	
285.91475	82	
288.91051	78	
289.85885	76	
289.87948	334	1+
290.87779	286	1+
292.93396	68	
293.29100	68	
294.00235	98	
295.85377	68	
298.60185	94	
298.67617	84	
299.24688	66	
301.89327	78	
302.81359	70	
304.44603	94	
306.79011	90	
306.87800	64	
307.17527	80	
308.66841	92	
308.86716	64	
310.86035	68	
314.86292	96	
315.29871	74	
316.80950	78	
317.92710	94	
318.72888	70	
321.28809	64	
321.32787	78	
323.40634	66	
324.20637	64	
324.23720	80	
324.89191	312	1+
325.20664	66	
326.62078	114	
END IONS

###FS:    #m/z: 363.95459 #charge 1+
###MS: 53
###MSMS: 55
BEGIN IONS
TITLE=Cmpd 41, +MS2(363.9546), 28.0-35.0eV, 1.2min #55
RTINSECONDS=70.061
SCANS=53,55
PEPMASS=363.95459	39504
CHARGE=1+
162.46637	74	
191.85589	148	
201.87296	94	
209.94570	98	
210.88933	164	
212.87685	308	1+
214.89461	82	
216.40744	92	
217.38198	78	
222.95149	294	1+
224.88842	102	
224.94699	510	1+
226.89044	128	
226.94621	1444	1+
226.97134	248	
227.93238	108	
228.04272	80	
228.89471	182	
228.94160	1336	1+
230.06577	104	
230.13936	76	
230.88880	922	
233.88164	90	
236.89969	92	
238.93956	238	
239.06868	92	
240.93931	1516	
240.95798	418	1+
241.83147	76	
241.93808	3308	1+
241.99567	78	
242.94061	2378	1+
244.93831	438	
244.95630	266	
245.82943	144	
245.94635	1064	1+
246.02235	90	
248.66937	92	
248.80352	272	
248.90098	86	
249.80517	324	
250.27940	100	
250.79673	146	
250.83908	80	
251.06844	92	
251.80264	82	
252.94951	74	
256.85094	80	
256.86856	90	
257.49115	92	
258.83985	130	
259.43923	78	
259.86331	74	
260.83733	170	
260.87334	154	
260.97109	136	
260.99624	84	
261.84111	122	
261.92939	86	
264.41155	88	
264.81452	108	
265.88035	144	
266.81182	708	1+
267.37708	88	
268.14003	110	
268.95851	110	
269.97025	142	
271.42777	102	
271.84706	314	1+
275.06518	88	
275.81711	74	
275.95991	76	
276.94810	96	
277.81042	96	
277.92763	86	
278.80191	362	1+
278.84505	398	
280.79294	1288	1+
280.82433	194	1+
280.85148	254	1+
282.98094	92	
283.07010	280	
283.43279	74	
283.78976	176	
283.81948	344	1+
283.84824	164	
283.90459	106	
283.96231	74	
284.77736	86	
284.85709	86	
286.81498	102	
286.90228	88	
287.81569	74	
287.85971	78	
287.90336	88	
289.85515	76	
289.87023	124	
289.99454	104	
290.80232	94	
290.85446	124	
292.86000	204	1+
295.81040	92	
296.80902	312	
297.80764	212	
298.80304	940	
298.84354	98	
299.79949	1222	1+
299.87092	116	
300.00162	84	
300.86970	144	
301.85877	542	1+
302.14485	74	
302.17558	82	
302.79674	96	
303.40144	78	
303.79861	138	
303.94510	76	
303.96779	88	
305.12120	82	
305.26700	92	
306.84981	98	
306.94266	88	
307.00735	100	
311.85855	86	
311.97358	74	
314.14229	90	
314.88015	84	
315.07847	78	
315.39887	90	
316.81333	414	1+
318.81239	188	
320.91816	76	
320.93359	74	
321.22622	74	
321.25292	80	
321.42663	106	
321.81680	142	
322.81917	90	
322.88987	76	
323.87500	74	
325.88441	86	
327.75368	84	
327.86479	74	
331.85680	80	
332.92888	90	
337.04613	74	
338.14296	82	
339.04412	74	
339.14141	76	
341.83332	76	
343.27407	80	
343.90498	122	
344.17917	138	
344.41257	92	
347.77962	82	
347.88516	76	
348.88210	102	
349.31601	86	
351.37518	74	
352.89004	124	
352.90977	106	
355.86848	78	
356.79590	98	
358.20051	82	
359.95156	120	
360.17170	74	
360.36034	96	
362.85847	82	
363.83970	78	
365.92003	86	
END IONS

###FS:    #m/z: 359.96033 #charge 1+
###MS: 53
###MSMS: 56
BEGIN IONS
TITLE=Cmpd 42, +MS2(359.9603), 28.0-35.0eV, 1.2min #56
RTINSECONDS=70.8325
SCANS=53,56
PEPMASS=359.96033	38708
CHARGE=1+
64.18676	76	
191.10214	86	
192.92472	68	
200.87627	84	
209.88223	78	
209.94160	124	
217.56126	100	
220.85935	96	
221.52576	68	
222.89522	70	
222.94990	332	
222.97136	74	
223.88754	156	
223.95752	152	
224.88481	70	
224.94808	284	1+
224.96955	68	
225.96881	70	
226.60413	74	
226.88348	88	
226.94608	406	
226.96817	256	
227.62550	70	
227.92785	68	
228.94368	520	
230.82329	100	
230.90158	76	
231.37022	100	
235.93714	70	
236.01431	72	
237.89112	86	
238.01799	68	
238.44649	100	
238.93678	156	
239.97140	78	
240.86421	70	
240.90255	70	
240.93889	1806	1+
240.95761	154	
241.84510	82	
242.84870	72	
242.95972	256	1+
244.94992	130	
245.94236	92	
245.95750	156	
246.80862	146	
246.95219	304	
246.97664	262	
248.80252	266	1+
249.39416	82	
250.95085	98	
252.87533	74	
253.79396	76	
255.10136	156	
256.45551	100	
257.03005	74	
258.13758	96	
258.84643	248	1+
258.89799	72	
258.97080	212	1+
260.82881	172	1+
260.96531	96	
263.92644	96	
264.81565	136	
265.98313	74	
266.81399	360	
267.81243	266	
267.97346	78	
268.84074	182	
269.97029	144	
271.01761	72	
271.08009	96	
271.80023	78	
272.89337	90	
274.86555	70	
275.13430	68	
275.81150	78	
276.80909	208	
277.92559	70	
278.84214	166	
279.03057	70	
279.80470	78	
280.79316	788	1+
281.60205	90	
281.86408	88	
282.08962	92	
282.78407	134	
282.88916	70	
282.98861	82	
283.78244	72	
283.80709	80	
283.87736	70	
283.98073	72	
284.82389	102	
285.37980	110	
285.89407	70	
285.93344	200	1+
286.80339	68	
288.88741	72	
289.00242	86	
290.04077	86	
291.80772	94	
291.94867	88	
292.43799	72	
292.80363	74	
293.01795	74	
293.26365	80	
293.80428	72	
296.80804	750	1+
296.88554	98	
297.18790	92	
297.85310	76	
298.80311	1048	1+
299.86255	68	
300.23124	98	
300.79791	220	
300.86568	70	
301.07467	124	
303.86417	98	
304.85740	72	
304.89184	86	
305.32953	84	
306.27431	70	
309.29644	92	
309.89551	68	
313.64139	82	
313.83963	70	
316.81300	474	1+
317.87482	86	
318.04760	84	
318.93930	70	
320.77738	90	
321.80803	74	
321.82510	134	
322.34770	82	
323.01584	146	
323.82847	86	
323.88590	70	
324.01862	80	
326.17508	76	
326.79653	74	
327.00275	84	
328.95075	84	
329.84637	80	
329.87022	112	
330.89593	72	
333.43118	68	
334.94656	74	
335.41847	74	
335.84133	70	
336.94261	226	
337.82656	134	
340.78554	76	
344.90617	122	
345.92962	82	
346.91467	74	
349.27687	76	
359.20261	74	
359.86292	80	
360.19252	76	
361.35187	72	
363.86277	70	
END IONS

###FS:    #m/z: 322.92858 #charge 1+
###MS: 57
###MSMS: 58
BEGIN IONS
TITLE=Cmpd 43, +MS2(322.9286), 28.0-35.0eV, 1.3min #58
RTINSECONDS=74.5125
SCANS=57-58
PEPMASS=322.92858	198972
CHARGE=1+
62.09090	64	
82.79757	64	
182.93163	72	
187.87729	82	
189.04735	92	
192.88540	72	
194.72141	76	
198.83292	66	
198.89229	64	
201.04491	74	
205.94750	238	
205.96873	92	
206.94861	268	
207.60078	70	
208.49847	78	
208.89232	70	
209.91607	70	
209.94436	68	
212.85979	94	
212.89345	148	
214.12655	118	
216.85903	76	
220.03879	76	
221.94454	70	
223.96048	154	
224.95766	186	
225.86261	138	
226.12931	78	
226.86610	70	
227.13695	68	
227.93251	238	
229.92880	90	
230.81777	74	
230.90474	166	
231.04356	70	
233.06936	62	
233.92111	88	
234.12198	76	
236.79399	80	
238.43336	86	
238.89413	76	
238.93568	218	
239.07919	344	1+
239.10677	84	
239.90086	68	
239.95453	96	
240.26262	84	
240.77103	74	
240.84157	64	
240.93957	4542	
241.81667	62	
241.93827	16300	1+
242.88878	72	
242.94043	11412	1+
242.98447	108	
243.81662	64	
244.07859	64	
244.81677	128	
244.93881	2690	
245.88886	90	
245.92558	68	
246.97526	140	
247.66733	60	
247.84212	104	
247.87841	94	
247.97725	72	
248.05598	84	
249.00282	84	
250.84512	76	
250.94142	118	
250.97718	82	
251.04325	76	
252.93511	78	
253.04954	60	
254.90435	72	
255.41656	84	
255.81943	66	
257.91291	88	
260.20317	110	
261.47470	72	
261.84606	80	
261.88564	84	
263.05948	90	
263.82106	104	
265.05755	288	
266.88816	84	
267.01790	66	
267.09989	80	
267.88525	70	
268.96141	142	
269.00163	90	
269.81415	78	
269.86039	74	
270.80356	78	
274.91069	72	
275.95592	66	
276.85413	66	
276.90771	68	
277.85440	76	
277.99739	72	
278.04661	114	
278.36590	100	
278.82924	96	
279.09040	1186	1+
279.77745	62	
280.83394	78	
281.89067	60	
282.16296	100	
282.97216	66	
283.03824	64	
283.06915	150	
283.83199	76	
284.29273	328	
284.81135	62	
284.97076	76	
286.91226	62	
288.89384	60	
289.79836	62	
289.87508	212	1+
290.85267	70	
291.82077	64	
291.93846	78	
293.01147	78	
294.85368	84	
295.24597	98	
295.81574	60	
296.07782	66	
296.85799	82	
297.42074	88	
298.79776	66	
299.81276	60	
299.87609	74	
300.36736	70	
300.94658	68	
301.40686	90	
301.76098	74	
305.82535	88	
307.76735	96	
307.89012	268	
308.25649	70	
308.28561	110	
311.20605	74	
311.88475	76	
312.83974	66	
316.75010	84	
318.88150	74	
321.12087	64	
321.81424	90	
321.89339	66	
322.98931	60	
323.28080	76	
324.20853	74	
324.98083	76	
325.17346	80	
325.88666	62	
END IONS

###FS:    #m/z: 336.94430 #charge 1+
###MS: 57
###MSMS: 59
BEGIN IONS
TITLE=Cmpd 44, +MS2(336.9443), 28.0-35.0eV, 1.3min #59
RTINSECONDS=75.285
SCANS=57,59
PEPMASS=336.94430	42780
CHARGE=1+
55.36976	70	
58.93315	64	
164.90786	74	
185.87808	128	
198.98528	92	
202.04734	68	
203.93331	74	
205.92159	68	
205.94807	128	
206.97133	80	
207.97049	124	
209.12500	74	
210.19517	88	
210.88775	96	
211.94355	630	1+
212.87577	120	
213.93685	620	1+
215.90023	68	
215.93414	72	
216.88174	202	1+
222.97346	182	
223.96216	84	
224.84159	68	
225.03224	76	
226.06282	106	
226.84816	60	
226.89809	68	
226.97224	78	
227.82200	88	
227.87218	60	
228.89123	66	
229.91191	80	
229.95254	910	1+
230.88905	186	
231.89165	68	
231.94856	534	1+
232.07513	80	
232.83700	86	
232.85742	74	
233.02239	74	
233.89902	178	
234.10547	70	
236.04840	62	
237.06605	64	
238.23404	84	
238.83716	154	
238.86177	82	
239.07087	60	
240.84299	514	1+
241.84330	350	1+
241.94841	100	
242.89147	208	1+
244.15457	116	
245.50795	80	
245.87730	68	
246.40161	106	
246.97713	68	
247.08630	78	
247.64060	76	
247.96199	156	1+
248.38868	96	
248.94742	212	1+
248.98617	84	
250.83213	68	
250.91513	82	
250.98440	62	
251.83396	70	
251.90599	64	
252.22787	72	
252.96849	352	1+
254.96384	126	
255.03194	72	
255.06994	372	1+
255.92875	86	
256.85933	60	
256.91005	102	
257.85229	142	
258.84949	620	1+
261.07958	64	
262.40478	72	
263.81272	66	
263.85480	62	
266.84316	160	
267.01768	84	
267.84484	122	
268.13832	78	
268.83906	332	1+
269.42262	74	
269.99752	88	
270.58299	82	
272.87033	64	
272.97200	66	
273.87113	68	
274.86201	150	
275.15905	68	
275.85417	180	
275.88261	68	
276.85548	1026	1+
277.91912	100	
278.83759	66	
278.91972	64	
278.94012	90	
279.88227	96	
279.99319	66	
280.09354	84	
281.89700	86	
282.12802	64	
282.81082	72	
282.82779	64	
283.05000	74	
284.81141	66	
284.85884	60	
285.84842	74	
289.87568	124	
290.84697	80	
291.06838	66	
293.10808	340	
293.12712	66	
293.18819	66	
293.29115	72	
293.87271	98	
294.61938	76	
294.80698	68	
294.88082	72	
295.28398	80	
295.91102	66	
295.96603	68	
296.89799	72	
297.87212	144	
299.05839	162	
299.86811	202	
300.01003	66	
300.16121	72	
302.02972	66	
302.87745	72	
304.88707	74	
305.70081	94	
308.87767	68	
308.91667	92	
309.86996	156	
310.89431	76	
310.92707	64	
311.85411	60	
314.18567	74	
317.28792	74	
318.40681	80	
319.06663	66	
320.81959	62	
321.88484	96	
324.75038	72	
326.83172	68	
326.88069	70	
327.10474	94	
330.20362	66	
330.81735	84	
330.87102	60	
331.80511	72	
333.90535	60	
335.26557	66	
336.94718	84	
337.88761	82	
338.21054	66	
338.24767	116	
338.38667	72	
339.27269	60	
END IONS

###FS:    #m/z: 363.95494 #charge 1+
###MS: 57
###MSMS: 60
BEGIN IONS
TITLE=Cmpd 45, +MS2(363.9549), 28.0-35.0eV, 1.3min #60
RTINSECONDS=76.0575
SCANS=57,60
PEPMASS=363.95494	35336
CHARGE=1+
191.85742	234	
196.01561	80	
196.86071	90	
197.95975	120	
205.95135	120	
207.87315	144	
209.94701	114	
210.88885	106	
212.88077	196	
213.86944	78	
215.96880	128	
216.88980	78	
222.94734	154	
223.07653	72	
223.96217	224	1+
224.94716	284	1+
225.88748	80	
226.87916	72	
226.88528	76	
226.94569	664	1+
226.97092	136	
227.92865	340	
228.89537	306	
228.94144	800	1+
229.88041	76	
230.41678	80	
230.88744	568	1+
232.79773	82	
233.96211	92	
234.09923	90	
237.83246	72	
238.06899	78	
240.83551	146	
240.94008	438	
240.96273	168	
241.04453	144	
241.85457	72	
241.93812	2530	1+
242.93985	1798	1+
244.93765	350	
244.95676	470	1+
245.94526	868	1+
246.81019	84	
246.93387	104	
246.95099	528	1+
247.81645	88	
248.80326	300	1+
248.89214	78	
249.10756	92	
249.45528	152	
250.06192	80	
250.80324	160	
250.94184	78	
251.79958	108	
252.42444	100	
253.83812	106	
254.09531	90	
254.88110	72	
256.87843	104	
258.84132	184	
258.97106	246	
259.84678	84	
260.83380	142	
260.96639	182	
261.85222	122	
261.92932	86	
262.84455	92	
263.84271	92	
263.97663	74	
264.81574	92	
264.86873	72	
265.09101	86	
265.81729	136	
265.84093	74	
265.92900	76	
265.97144	72	
266.81181	484	1+
267.86093	80	
268.80612	142	
268.96164	76	
269.80243	82	
269.96859	186	
270.86064	140	
271.86297	96	
271.91587	88	
274.79741	120	
276.85387	262	1+
278.03336	94	
278.79946	456	1+
278.84323	156	
279.10538	126	
280.79250	534	1+
282.78407	120	
282.80420	148	1+
283.79000	318	
283.83101	106	
283.85009	182	
283.92495	78	
284.07196	82	
284.79071	140	
284.82729	162	
284.85291	94	
285.82343	100	
285.83799	82	
287.82906	76	
289.80650	76	
290.80118	298	
291.86174	134	
292.09156	76	
292.42945	82	
294.39209	100	
294.42360	82	
295.81895	96	
296.81166	194	
296.89846	92	
297.28582	72	
297.79955	1578	1+
298.85197	78	
299.07068	86	
299.12592	80	
299.55079	84	
299.79785	1190	1+
299.96753	88	
300.86988	122	
301.85820	300	1+
301.88782	84	
303.85343	208	1+
305.42605	84	
306.81911	118	
307.12556	84	
308.92344	94	
315.81878	198	
316.73724	92	
316.80817	240	
317.13701	72	
318.81291	102	
319.82230	80	
319.88005	100	
320.91591	82	
321.82488	130	
321.93290	102	
324.01636	98	
324.88999	80	
325.24858	78	
325.82220	76	
325.89808	78	
329.87424	84	
330.39088	78	
332.16327	88	
334.41853	100	
334.89229	100	
336.01295	78	
336.38827	92	
338.18570	76	
342.82396	82	
342.89544	76	
343.03082	100	
344.04600	82	
345.86576	82	
346.87622	82	
349.76107	76	
354.93550	102	
355.18796	76	
356.78862	96	
358.30038	106	
360.36242	100	
366.82986	74	
367.73306	78	
368.21124	102	
369.24617	74	
END IONS

###FS:    #m/z: 322.92866 #charge 1+
###MS: 61
###MSMS: 62
BEGIN IONS
TITLE=Cmpd 46, +MS2(322.9287), 28.0-35.0eV, 1.3min #62
RTINSECONDS=79.7475
SCANS=61-62
PEPMASS=322.92866	179410
CHARGE=1+
69.61432	74	
107.87836	64	
197.95650	48	
198.93263	44	
198.95068	46	
200.88664	70	
201.04237	176	1+
203.95440	72	
205.89874	68	
205.94909	152	
206.96943	52	
207.50284	42	
207.97176	48	
208.93839	70	
210.89976	140	
211.87914	50	
215.08910	66	
215.89117	78	
218.89628	78	
220.00993	60	
220.05708	74	
220.87511	72	
221.06506	42	
221.94519	182	
222.07179	96	
222.94819	78	
223.89441	118	
223.95640	58	
224.95744	136	
224.97350	72	
226.82976	62	
228.83072	142	
230.90767	66	
231.91218	82	
232.89709	60	
237.80971	66	
238.04473	64	
238.82605	60	
238.93715	216	
239.07808	136	
239.11634	46	
239.84583	60	
239.88656	70	
240.81870	134	
240.86203	50	
240.93960	3110	
240.96028	188	
241.01300	82	
241.06827	92	
241.94057	3044	
242.86743	48	
242.94081	8552	1+
243.03393	56	
244.81667	182	
244.83865	64	
244.86978	68	
244.93851	1990	1+
246.00473	44	
246.89344	50	
246.97060	146	
247.00113	64	
247.97881	86	
249.96284	74	
250.83545	72	
251.17376	66	
251.80673	52	
251.92928	62	
252.97526	106	
253.94493	50	
254.12063	60	
254.83381	88	
256.89650	96	
256.94949	52	
257.89902	82	
258.83855	98	
259.82871	528	1+
260.82994	252	1+
260.84964	72	
260.94873	52	
261.36934	92	
261.92934	72	
262.24732	54	
262.82741	146	
262.88226	98	
262.95348	84	
263.15913	74	
264.07046	72	
265.05676	52	
266.06121	78	
266.87898	42	
266.89730	76	
269.86246	78	
270.80132	74	
271.28230	60	
271.78829	60	
272.84797	88	
274.15153	58	
274.84112	74	
274.86357	72	
276.87249	64	
277.02179	68	
277.79493	54	
278.03558	66	
278.90099	54	
278.93797	70	
279.09145	1006	1+
280.79943	46	
280.81745	44	
281.12039	52	
281.84321	86	
281.87902	254	1+
282.16296	78	
282.96985	50	
283.06712	194	
283.98891	52	
284.00975	66	
284.07014	110	
284.29116	396	1+
285.80912	76	
285.95416	46	
287.84281	58	
289.88600	54	
290.88441	198	
294.86942	104	
296.86875	70	
297.25364	76	
298.80087	62	
299.40234	72	
301.90397	88	
302.88410	62	
303.01012	86	
305.11489	88	
305.15343	72	
305.92185	82	
306.83300	70	
307.19456	78	
307.88541	114	
308.86917	46	
309.05176	62	
310.17381	80	
312.80488	48	
312.83559	50	
315.03730	58	
315.80689	64	
317.86584	64	
318.31471	86	
318.82117	46	
319.78231	72	
321.42869	92	
322.88998	60	
322.99162	72	
323.19237	56	
324.14015	68	
325.26441	56	
325.89529	50	
326.01090	82	
326.17054	56	
326.99576	52	
END IONS

###FS:    #m/z: 340.93886 #charge 1+
###MS: 61
###MSMS: 63
BEGIN IONS
TITLE=Cmpd 47, +MS2(340.9389), 28.0-35.0eV, 1.4min #63
RTINSECONDS=80.5185
SCANS=61,63
PEPMASS=340.93886	81278
CHARGE=1+
93.04293	82	
181.03503	80	
205.94778	64	
208.93329	120	
210.94192	94	
212.87760	70	
213.93568	246	1+
214.87831	72	
215.89645	74	
215.93096	64	
220.87194	80	
221.89354	74	
223.87866	66	
223.96139	76	
224.61800	86	
226.84880	80	
228.84297	82	
231.94712	198	
233.00190	76	
233.09191	68	
233.89815	152	
235.89720	66	
235.95219	84	
236.89622	68	
237.91179	64	
238.83717	70	
238.89816	68	
239.10485	72	
239.15215	70	
239.85123	132	
240.11974	74	
240.79396	68	
240.83707	870	1+
240.94041	84	
241.84134	518	1+
241.90416	74	
242.83081	152	
242.84956	64	
242.93899	150	
242.99771	112	
243.82654	538	1+
244.95775	70	
246.55364	82	
246.97655	106	
247.96120	66	
248.10049	86	
248.86517	84	
249.85589	100	
250.99858	82	
251.95637	74	
252.88327	78	
253.88776	66	
254.91942	220	1+
254.97356	78	
255.07206	164	
255.87393	66	
256.04658	66	
256.86366	94	
256.89562	136	
256.90888	72	
257.84921	120	
257.89484	158	1+
258.84434	616	
259.85157	378	
259.95990	106	
260.83243	886	1+
260.93297	94	
261.08557	70	
261.91361	78	
262.36703	98	
262.91226	66	
263.17293	72	
263.84624	118	
263.90165	128	
263.95230	88	
264.84805	154	
264.86906	148	
266.79710	64	
268.84057	724	1+
268.85874	74	
270.83657	114	
271.15290	70	
272.43846	74	
272.84397	72	
272.92285	82	
273.84671	72	
274.85538	98	
274.87383	198	
276.22521	64	
276.85525	800	1+
276.87536	134	
277.92989	76	
277.96908	72	
278.84389	1394	1+
278.95430	76	
280.16580	82	
281.42314	96	
281.85326	88	
282.01425	76	
282.23532	108	
282.85228	66	
282.87434	250	1+
284.42799	90	
285.88806	70	
285.93978	72	
288.80191	70	
289.86112	66	
289.91092	78	
292.43392	72	
292.75914	82	
292.86862	70	
294.86568	356	
295.17210	64	
296.85520	106	
297.29863	88	
297.88939	70	
297.91673	86	
298.91134	84	
299.31086	76	
299.87264	190	
299.97385	72	
300.87403	126	
300.88431	72	
300.90116	96	
301.04458	74	
301.25569	76	
301.86502	336	1+
302.93693	72	
303.17663	82	
303.85050	74	
303.94053	78	
306.87477	162	
308.29478	84	
308.83010	70	
310.10470	82	
310.13938	80	
311.88237	112	
312.86561	86	
314.86061	70	
316.81126	64	
317.40852	78	
318.44831	116	
318.82753	66	
321.88024	78	
322.30803	68	
323.80398	70	
323.88811	82	
324.11821	86	
324.42978	80	
325.89160	86	
328.18771	74	
328.93564	64	
329.45665	68	
329.86529	148	
330.88147	72	
331.10998	72	
337.08241	72	
341.06192	84	
341.77943	66	
342.91252	78	
343.20600	68	
343.30715	66	
END IONS

###FS:    #m/z: 336.94433 #charge 1+
###MS: 61
###MSMS: 64
BEGIN IONS
TITLE=Cmpd 48, +MS2(336.9443), 28.0-35.0eV, 1.4min #64
RTINSECONDS=81.291
SCANS=61,64
PEPMASS=336.94433	42012
CHARGE=1+
180.86348	70	
190.43079	116	
201.87314	72	
206.98011	90	
210.94199	74	
211.94153	588	1+
212.88027	98	
213.93840	442	
215.88868	136	
217.07265	98	
221.89048	126	
222.97423	90	
222.98840	100	
223.83273	70	
223.93187	88	
224.97213	112	
226.85590	78	
226.88337	110	
227.86849	88	
228.85211	74	
228.89491	82	
229.95098	566	
230.88491	74	
231.71966	92	
231.88989	94	
231.94890	284	
235.89351	72	
236.85247	76	
238.04292	82	
238.84299	92	
238.85795	158	
239.10652	68	
239.84142	96	
239.85831	68	
240.83560	476	1+
240.85901	298	1+
241.83954	400	1+
241.88859	68	
243.83398	104	
243.84545	134	
244.01339	72	
244.88486	70	
245.89282	70	
246.11996	68	
246.38608	72	
246.97228	70	
246.99570	92	
247.10720	68	
248.89999	92	
248.97363	90	
248.99282	82	
249.15972	84	
250.21317	70	
250.95817	76	
250.98523	82	
251.00272	72	
251.84554	68	
252.90287	84	
252.94978	70	
252.96939	490	1+
254.91246	80	
254.96523	190	
255.06791	74	
255.08189	80	
255.86987	78	
256.08019	72	
256.79190	70	
256.85578	574	1+
256.88221	74	
256.91771	76	
256.98477	76	
257.45531	106	
258.61723	102	
258.84575	686	1+
261.01404	80	
261.52443	86	
261.84281	152	1+
263.02553	84	
263.86661	68	
266.86099	72	
267.84784	90	
267.99774	98	
268.83938	210	
268.96957	74	
271.09234	68	
271.19533	72	
272.84591	92	
273.85179	122	
274.85868	98	
274.87739	84	
275.77255	68	
275.86090	150	
276.85352	496	
276.88697	112	
277.86796	102	
278.46228	108	
278.83384	72	
278.86917	128	
279.83632	70	
279.86181	78	
279.88835	118	
279.90455	100	
280.17193	72	
280.86307	70	
282.87276	114	
286.08310	112	
286.78943	80	
286.84897	126	
287.42624	112	
287.85053	222	
289.36761	78	
290.85417	68	
290.87407	96	
290.90634	94	
292.03517	80	
292.85890	124	
292.88745	96	
293.10726	162	
294.84641	120	
294.89774	74	
295.87762	76	
295.98894	96	
296.29319	74	
297.37219	94	
297.88937	160	
297.97024	90	
298.86482	82	
299.87537	310	1+
301.03407	76	
305.82313	70	
307.83185	82	
307.88061	110	
308.97061	84	
309.86248	78	
310.87095	94	
313.88314	86	
313.94152	100	
314.01127	70	
314.40966	104	
317.37988	88	
318.58201	90	
319.29707	98	
321.04155	84	
321.07034	92	
322.20662	82	
324.54925	80	
324.83023	72	
324.89420	86	
324.95207	82	
326.38570	82	
327.28918	74	
327.36471	82	
327.88154	78	
332.88858	114	
334.20302	80	
335.05200	76	
336.31972	68	
339.33864	80	
340.89648	80	
END IONS

###FS:    #m/z: 340.93896 #charge 1+
###MS: 65
###MSMS: 66
BEGIN IONS
TITLE=Cmpd 49, +MS2(340.9390), 28.0-35.0eV, 1.4min #66
RTINSECONDS=84.965
SCANS=65-66
PEPMASS=340.93896	100064
CHARGE=1+
188.96287	92	
193.95289	90	
196.88294	78	
203.94935	86	
205.94896	206	
212.87489	112	
212.95293	84	
213.93801	600	1+
214.87841	80	
215.88581	402	1+
215.93729	114	
218.88549	90	
221.88914	80	
221.94979	72	
222.88947	88	
222.94920	104	
223.95853	148	
224.97277	98	
225.03422	72	
225.97437	80	
226.84638	70	
227.88383	220	1+
228.84298	392	1+
229.91929	70	
231.02118	78	
231.88857	162	
231.91803	68	
231.94926	486	1+
232.12785	72	
233.90122	118	
233.94840	92	
234.94224	92	
235.08129	72	
236.92260	78	
238.85244	136	
238.90160	76	
239.84809	80	
240.83239	970	1+
240.84461	178	
240.90159	118	
240.94095	94	
241.94394	84	
242.82952	1002	1+
242.96152	94	
243.83186	742	1+
243.86159	102	
244.98282	74	
245.79672	70	
245.87669	106	
246.97112	284	
247.87431	74	
249.96476	70	
251.95396	110	
253.91156	70	
254.96289	332	1+
255.03598	78	
255.06988	118	
256.04112	82	
256.07633	128	
256.85108	142	
256.86685	68	
256.89396	286	1+
256.97293	72	
257.85951	82	
258.54027	82	
258.84880	1134	1+
259.16047	88	
259.89773	222	1+
259.91494	194	
260.79978	68	
260.83372	988	1+
261.02650	176	1+
261.90339	86	
262.87183	66	
262.88141	74	
264.86327	150	
264.90307	82	
266.83343	74	
266.84714	68	
266.88065	80	
268.84373	172	
268.96928	80	
268.99772	72	
269.83317	384	1+
270.83792	322	1+
270.85241	68	
270.94869	68	
272.88407	114	
273.80665	80	
274.85923	278	1+
274.89150	82	
276.85695	1674	1+
277.11799	76	
277.91090	76	
278.84418	1832	1+
278.96652	76	
279.07821	88	
279.15343	82	
279.96768	108	
280.01383	82	
280.39198	98	
280.91246	80	
280.94663	98	
281.00487	78	
281.87427	162	
281.90523	72	
282.87627	180	
283.83830	66	
284.85787	90	
284.89556	208	1+
285.10168	72	
286.86586	126	
287.87617	246	1+
287.91143	70	
288.83611	232	
290.86081	76	
291.07822	164	
292.17323	70	
292.86862	70	
294.81341	88	
295.86705	98	
295.89425	148	
295.97604	96	
296.23991	76	
296.24977	82	
296.85398	276	1+
296.88812	68	
296.97680	110	
297.80874	78	
297.86860	230	1+
297.97684	142	
298.30477	92	
298.95401	72	
299.05786	82	
299.24489	66	
299.78394	128	
299.97412	92	
301.85887	600	1+
302.17046	72	
303.88067	80	
304.12063	70	
305.03322	92	
307.88161	68	
308.80020	82	
308.88655	82	
309.87553	68	
311.86427	182	
312.80083	78	
312.97664	68	
313.91035	70	
315.86345	68	
317.25954	72	
319.08218	68	
320.37295	84	
320.90747	72	
322.22658	82	
324.29037	70	
324.42072	122	
324.89026	82	
326.17308	130	
326.20933	100	
327.17604	66	
327.81140	100	
328.81254	70	
329.89746	68	
330.87568	70	
331.88192	68	
331.90829	72	
332.89763	88	
336.37938	102	
341.79481	106	
341.90165	94	
343.25136	90	
344.25094	72	
END IONS

###FS:    #m/z: 363.95440 #charge 1+
###MS: 65
###MSMS: 67
BEGIN IONS
TITLE=Cmpd 50, +MS2(363.9544), 28.0-35.0eV, 1.5min #67
RTINSECONDS=85.737
SCANS=65,67
PEPMASS=363.95440	39264
CHARGE=1+
46.74599	74	
108.63733	76	
159.63961	102	
184.87018	98	
191.85435	146	
194.89455	72	
196.88573	252	
197.95960	86	
207.07521	72	
209.94049	182	
212.87826	580	1+
218.89749	218	
221.95343	102	
222.95180	438	1+
223.90065	82	
224.88677	74	
224.94961	416	1+
225.41548	92	
226.88166	74	
226.89401	88	
226.91991	78	
226.94550	902	1+
226.96821	86	
227.83134	94	
227.91785	82	
227.92924	104	
228.89339	72	
228.94048	808	1+
229.80950	86	
230.88826	786	1+
235.10791	76	
236.84677	72	
237.89300	86	
238.93649	124	
240.83037	112	
240.93808	576	
241.94038	966	
242.94121	2606	1+
244.86267	118	
244.94002	512	1+
245.83302	74	
245.87429	76	
245.96207	76	
246.81423	78	
246.95164	718	1+
248.80225	480	1+
248.89727	124	
248.98529	78	
250.46191	96	
250.89641	128	
250.94513	184	
252.04852	78	
252.79957	76	
253.07874	82	
253.83695	98	
254.06491	128	
254.85543	104	
254.88488	82	
255.11022	72	
258.83244	196	1+
258.84785	130	
260.43120	82	
260.83190	422	1+
260.96507	212	
261.87000	78	
263.82603	140	
263.85186	108	
263.88656	80	
263.97635	72	
264.82410	140	
264.86684	144	
264.97272	76	
265.05507	168	1+
265.78858	194	
265.81455	196	
266.81391	552	1+
268.49053	92	
268.81100	394	1+
268.95787	206	
269.91709	78	
269.96338	118	
270.47413	80	
272.44659	104	
272.79306	82	
273.44055	88	
275.38922	92	
275.91707	72	
276.80318	84	
278.79633	190	
278.82901	76	
278.84714	644	1+
279.79595	156	
280.48829	78	
280.79088	1450	1+
281.89083	82	
282.91621	74	
283.79236	178	
283.84856	206	
283.97069	80	
283.98624	166	
284.79166	118	
284.82747	108	
285.81725	86	
286.81653	106	
286.83541	88	
286.87902	76	
287.14928	72	
287.39428	174	
288.80795	116	
288.82148	72	
289.79302	166	1+
289.83379	80	
290.92161	78	
291.86502	100	
293.06200	82	
293.85232	80	
295.81702	116	
295.89407	92	
296.78890	80	
296.80739	710	1+
296.88994	86	
297.85652	74	
298.80270	900	1+
298.97946	90	
299.87418	152	
300.79715	796	1+
301.86123	216	
302.85847	94	
303.02138	74	
303.80273	138	
303.85391	300	
303.92782	80	
304.90271	74	
306.89327	80	
307.89671	78	
308.87559	92	
309.03523	76	
310.09163	98	
311.86071	86	
311.93891	92	
311.96273	72	
311.99549	78	
313.84813	80	
314.81816	148	
315.54519	96	
315.81011	512	1+
316.81293	446	1+
318.81273	290	
318.90877	84	
318.92620	72	
321.82057	142	
322.89403	292	1+
324.01844	82	
324.80372	138	
324.83710	86	
328.86824	74	
329.39389	76	
329.61945	100	
329.86818	138	
331.86587	76	
334.43848	82	
336.94456	106	
340.94144	78	
347.87818	90	
349.00830	86	
355.91260	100	
357.85624	108	
361.15084	84	
361.86999	78	
365.84003	86	
366.86257	90	
367.17059	82	
368.29628	74	
369.06254	106	
END IONS

###FS:    #m/z: 336.94417 #charge 1+
###MS: 65
###MSMS: 68
BEGIN IONS
TITLE=Cmpd 51, +MS2(336.9442), 28.0-35.0eV, 1.5min #68
RTINSECONDS=86.509
SCANS=65,68
PEPMASS=336.94417	38512
CHARGE=1+
116.74394	92	
119.72005	70	
192.88927	72	
197.95795	68	
198.95369	72	
204.94146	64	
205.94802	72	
207.98469	70	
210.89730	76	
211.94306	362	1+
212.87436	360	1+
212.89559	68	
213.93830	426	1+
215.88668	128	
217.88718	84	
219.91483	82	
221.83281	76	
222.97195	78	
223.97695	138	
224.96760	80	
226.90018	68	
228.84421	92	
228.89094	92	
229.85064	108	
229.95343	442	1+
230.89196	256	
231.89452	130	
231.95162	72	
233.89823	74	
236.82053	120	
237.98404	92	
238.87465	68	
238.88825	80	
238.92074	90	
239.85353	90	
239.95226	66	
240.13498	70	
240.84129	788	1+
240.89686	68	
240.94075	162	
241.84310	548	1+
241.89840	78	
241.98624	76	
243.17189	70	
243.83599	62	
244.89077	62	
246.85254	72	
246.97955	106	
247.02254	72	
247.44134	88	
247.96326	284	1+
248.00586	106	
248.89931	230	1+
248.98725	76	
249.96844	130	
250.98128	106	
251.84545	108	
252.84597	70	
252.96983	414	
252.98584	66	
253.90499	140	
254.09549	68	
254.86921	152	
254.96164	138	
255.07341	192	1+
255.85423	80	
256.84795	124	
256.86360	194	
256.89649	106	
256.94540	80	
256.99602	76	
257.13042	66	
257.45150	94	
257.85442	98	
258.84491	620	
259.85112	332	
259.89503	78	
262.80039	64	
264.65232	66	
264.86243	134	
264.98279	74	
265.45705	76	
266.84428	260	
266.98942	74	
267.83900	686	1+
268.84169	492	1+
269.83447	108	
270.97934	66	
271.84481	92	
271.91347	78	
272.83214	64	
272.86498	86	
274.87825	110	
275.41374	68	
275.86193	80	
276.85642	426	
276.90120	80	
277.15644	82	
277.86692	216	
278.83876	146	
278.85905	258	1+
278.96873	74	
279.90869	68	
279.96015	68	
280.85628	160	
281.04187	86	
282.87213	152	
282.90175	98	
283.10093	62	
283.94374	104	
284.86118	66	
285.02175	120	
286.08502	100	
286.85146	190	
287.83804	76	
287.85176	166	
289.82523	78	
289.88997	68	
290.40051	92	
290.80887	62	
290.85915	66	
290.88092	76	
292.41685	74	
292.89164	74	
293.10529	420	1+
293.26568	74	
293.85997	230	1+
297.22630	70	
297.89121	230	
298.01863	62	
298.43170	90	
298.82018	84	
298.83486	78	
298.86037	64	
299.06215	72	
299.87854	190	
299.94403	62	
300.87234	70	
303.79309	68	
303.87411	76	
303.89994	74	
304.90061	88	
308.87010	78	
309.67035	84	
309.86256	88	
310.86041	116	
311.85741	82	
312.80045	82	
313.86565	72	
317.94452	88	
319.61283	102	
319.93358	82	
324.16216	86	
325.89679	130	
327.39777	78	
329.87124	94	
330.87126	80	
332.88472	70	
334.20298	88	
338.22179	62	
339.26594	62	
339.77728	66	
340.25947	74	
341.89696	66	
END IONS

###FS:    #m/z: 340.93877 #charge 1+
###MS: 69
###MSMS: 70
BEGIN IONS
TITLE=Cmpd 52, +MS2(340.9388), 28.0-35.0eV, 1.5min #70
RTINSECONDS=90.1845
SCANS=69-70
PEPMASS=340.93877	78412
CHARGE=1+
63.34833	94	
190.92943	80	
192.88560	68	
192.92977	84	
196.08594	76	
201.04422	70	
203.93691	70	
205.94726	184	
210.87867	66	
213.44057	116	
213.93884	308	1+
214.89264	104	
215.93371	158	
215.95910	80	
218.88453	140	
219.90042	86	
220.87357	70	
223.95930	178	
224.83360	72	
226.88415	68	
226.89613	80	
226.99428	84	
228.84420	358	1+
229.88402	74	
230.83999	68	
230.88821	198	
231.91032	68	
231.95146	236	
232.94855	94	
233.89796	154	
236.87520	76	
237.89291	70	
238.03123	90	
238.05245	86	
239.10289	88	
239.84820	194	
239.92016	84	
239.97162	70	
240.83195	72	
240.85728	100	
241.15227	84	
241.84159	1062	1+
241.93750	134	
243.83188	560	1+
244.82411	124	
244.86396	78	
245.83690	70	
246.97614	68	
247.12658	76	
247.84855	134	
247.99214	80	
248.90136	68	
249.89875	70	
249.99101	102	
250.07760	68	
253.06500	78	
254.11295	86	
254.90992	80	
254.96346	66	
255.01435	70	
255.07455	308	
255.10000	108	
256.84770	126	
257.47309	74	
257.85173	76	
257.86947	76	
258.81501	74	
258.84567	656	
258.92136	68	
259.84943	390	
259.95961	70	
260.83547	1314	1+
261.87467	80	
262.86631	122	
263.02605	134	1+
263.97837	86	
264.07633	86	
264.86377	206	
265.44475	84	
265.87688	90	
265.90050	204	1+
266.11561	66	
266.84703	88	
266.87105	68	
267.01559	66	
267.84400	106	
267.86099	70	
268.83742	536	1+
270.83238	124	
271.53947	92	
271.84332	248	1+
272.91308	70	
273.08521	70	
273.89583	82	
274.43424	78	
274.89476	152	
275.85968	72	
276.11492	68	
276.85469	594	
277.85918	546	
278.03027	70	
278.84462	1994	1+
279.89035	108	
279.90969	86	
279.93951	66	
279.96117	96	
280.79891	66	
280.84898	212	
280.91707	88	
281.84634	268	1+
281.88953	116	
282.87612	172	
283.04539	120	
284.96047	68	
287.16182	72	
287.62814	76	
288.84085	124	
289.80722	72	
290.02597	74	
290.85905	68	
290.87791	86	
291.43507	88	
291.86256	76	
292.81404	80	
293.81731	74	
294.86337	148	
295.86663	130	
296.85094	240	1+
296.98476	90	
297.89368	94	
297.91466	82	
298.08212	80	
298.89780	82	
299.84450	70	
299.86639	142	
301.85831	380	1+
301.92527	78	
302.17247	116	
303.19603	74	
303.93852	66	
305.03975	78	
305.89414	72	
306.97097	84	
309.86804	212	1+
309.90583	66	
309.97716	70	
311.86071	186	
314.90178	90	
315.82676	66	
318.07350	76	
321.89120	78	
323.24094	70	
324.23299	92	
324.89280	70	
326.17411	166	
328.75711	68	
328.81738	70	
329.87267	120	
337.39814	68	
339.87458	72	
340.88044	76	
341.08883	66	
342.90327	122	
344.81614	84	
END IONS

###FS:    #m/z: 363.95470 #charge 1+
###MS: 69
###MSMS: 71
BEGIN IONS
TITLE=Cmpd 53, +MS2(363.9547), 28.0-35.0eV, 1.5min #71
RTINSECONDS=90.9565
SCANS=69,71
PEPMASS=363.95470	30342
CHARGE=1+
182.93190	88	
185.86314	90	
187.86554	76	
189.93281	76	
197.85084	74	
198.87290	92	
206.02897	96	
207.86973	84	
208.90131	78	
210.88829	70	
211.82932	84	
215.87655	78	
222.95217	140	
224.92720	84	
224.94660	320	
225.82842	88	
225.89109	116	
225.95982	78	
226.85022	92	
226.94589	730	1+
226.96981	152	
227.87966	78	
227.93033	216	
228.89054	130	
228.94094	672	1+
230.88900	490	1+
232.83894	70	
232.89720	124	
233.03550	100	
233.89677	76	
236.84692	84	
237.13069	80	
237.85145	104	
240.85485	74	
240.93938	664	
240.97514	70	
241.94177	632	
242.94044	1730	1+
243.84845	74	
243.87328	86	
244.44325	90	
244.94052	912	1+
244.95447	458	
245.85475	124	
246.82368	68	
246.97708	144	
247.12490	104	
247.81171	78	
248.13716	70	
248.80177	480	1+
248.85147	88	
250.94821	184	
251.79955	162	
252.79348	82	
253.79232	68	
253.84282	84	
258.84998	212	
258.97090	76	
259.82751	304	1+
260.44114	108	
260.83148	256	1+
260.96462	114	
262.83918	124	
262.89008	84	
263.82884	82	
264.81852	72	
264.91898	78	
264.93304	82	
265.78685	80	
266.05327	72	
266.81345	416	
266.87105	82	
267.81046	394	1+
269.12047	84	
269.60819	110	
269.98741	130	
274.92470	78	
274.97156	88	
275.24447	84	
276.03550	72	
276.80862	318	1+
276.83864	74	
276.87553	72	
277.85560	140	
278.80186	294	1+
278.84804	174	
279.36883	76	
279.83822	138	
279.85610	124	
279.91292	84	
279.95615	74	
280.79237	1166	1+
280.84341	76	
281.56915	100	
282.78986	540	1+
282.83266	102	
283.07177	108	
283.84501	106	
284.81886	336	1+
284.85492	92	
285.78973	120	
285.84065	100	
285.94547	86	
286.14941	70	
286.81019	134	
286.87280	76	
288.40769	110	
290.80447	82	
291.79243	106	
293.80445	88	
294.34364	94	
294.86526	142	
295.87286	78	
295.92602	84	
296.80730	118	
296.85940	130	1+
297.80599	162	
297.82774	88	
298.80310	824	
298.93430	84	
299.80031	1128	1+
299.86152	172	
300.26973	98	
300.79626	740	1+
301.85834	460	1+
302.78707	70	
302.80101	130	
303.85175	284	1+
303.94119	106	
308.18139	76	
308.83477	68	
308.87376	70	
309.92973	72	
310.82746	72	
312.85910	126	
313.82012	102	
313.84365	70	
314.42262	72	
316.81234	216	1+
318.79837	106	
318.93290	96	
318.95232	80	
319.81026	72	
321.14262	76	
322.82848	148	
323.80520	70	
324.02283	74	
328.81309	160	
329.87342	90	
331.81875	72	
334.87437	70	
336.94036	104	
337.95534	72	
340.99824	76	
342.20342	92	
342.79004	76	
343.08791	96	
343.27305	130	
344.27356	76	
349.61200	74	
350.86677	88	
352.78264	80	
353.85155	82	
355.87792	82	
356.29264	94	
360.49090	158	
360.96461	74	
362.29270	74	
364.81963	72	
367.73299	74	
END IONS

###FS:    #m/z: 359.95991 #charge 1+
###MS: 69
###MSMS: 72
BEGIN IONS
TITLE=Cmpd 54, +MS2(359.9599), 28.0-35.0eV, 1.6min #72
RTINSECONDS=91.729
SCANS=69,72
PEPMASS=359.95991	24704
CHARGE=1+
82.50952	104	
183.92632	78	
199.04613	74	
208.94217	82	
209.94423	124	
210.86686	86	
210.89723	92	
214.81874	82	
215.30521	90	
216.85746	76	
218.89619	74	
220.95397	104	
222.95384	158	
223.95019	130	
224.94552	380	
224.97333	176	
226.89270	80	
226.94651	538	1+
226.97502	122	
228.81541	78	
228.87998	80	
228.94169	286	
230.46158	96	
230.83276	86	
230.86087	78	
232.94988	70	
233.98303	74	
238.93673	138	
239.90302	86	
240.82016	94	
240.83447	138	
240.93910	258	
240.95655	318	1+
241.15607	70	
241.78199	106	
241.89808	114	
241.94144	280	
241.95466	452	1+
241.99380	74	
242.26722	72	
242.85674	96	
243.82084	86	
244.82763	134	
244.97908	74	
245.82939	72	
245.94405	588	1+
246.97632	74	
248.80175	546	1+
249.91622	74	
250.79130	146	
250.94792	74	
252.87929	84	
252.95491	110	
254.83585	72	
256.85510	76	
256.93768	80	
256.95317	74	
258.83160	70	
258.96892	78	
259.94194	76	
259.96594	208	1+
260.83363	422	1+
260.86646	124	
261.23830	82	
262.28361	106	
262.81865	86	
262.91792	98	
263.79099	70	
263.84472	74	
263.86293	72	
264.81751	242	1+
265.87924	78	
266.81003	426	1+
266.99148	108	
267.97312	104	
268.81855	78	
268.95808	236	
269.66479	74	
269.96675	184	
275.41779	92	
275.81301	80	
276.16995	70	
276.80772	154	
276.83364	76	
276.85481	106	
277.91375	86	
278.84233	254	
279.53297	80	
279.79854	138	
280.07739	94	
280.11089	108	
280.79245	858	1+
280.83272	114	
281.08312	70	
281.14688	70	
282.78653	68	
282.82317	86	
282.86836	88	
282.94724	88	
283.82561	86	
283.87750	84	
288.89152	70	
289.79628	74	
290.37973	92	
290.40032	84	
290.85909	94	
291.89667	72	
291.97625	156	
292.43163	84	
292.85825	72	
293.11462	70	
293.93055	74	
294.66993	84	
295.97629	92	
296.80949	220	
297.80535	170	
298.04386	76	
298.80272	1302	1+
299.00068	100	
300.80036	276	1+
301.37952	72	
302.86246	74	
304.92137	70	
306.83522	82	
306.87420	72	
308.87476	134	
309.80022	70	
312.01464	90	
312.94598	100	
314.66439	98	
315.92875	78	
316.81420	410	
317.26188	70	
317.43889	88	
319.20713	76	
319.81260	80	
320.29828	74	
321.82786	158	
321.97045	74	
322.92529	78	
323.01603	106	
324.95655	102	
326.81646	72	
327.79827	78	
332.07866	70	
332.90214	82	
334.13996	82	
334.76237	74	
336.94231	134	
339.86804	96	
341.09140	76	
345.18531	72	
352.78743	80	
352.99965	70	
354.34392	72	
355.85477	108	
355.88031	74	
359.95951	74	
360.86498	156	
361.17653	74	
362.77218	76	
365.28616	98	
END IONS

###FS:    #m/z: 322.92841 #charge 1+
###MS: 73
###MSMS: 74
BEGIN IONS
TITLE=Cmpd 55, +MS2(322.9284), 28.0-35.0eV, 1.6min #74
RTINSECONDS=95.4005
SCANS=73-74
PEPMASS=322.92841	165590
CHARGE=1+
56.76839	76	
104.29935	62	
192.89121	140	
197.95636	64	
201.04212	302	
203.47787	106	
203.94920	58	
205.94757	246	
206.92360	72	
207.89254	76	
207.97751	72	
208.88685	68	
215.11027	68	
215.97064	76	
219.58732	74	
220.01695	80	
221.43808	94	
221.89513	108	
221.93899	80	
222.87499	58	
222.95197	86	
223.92275	72	
223.95841	280	
224.81692	64	
225.86206	74	
226.84641	72	
227.80749	80	
227.92631	128	
227.95006	74	
228.11492	82	
229.84309	80	
230.40931	74	
230.64804	122	
230.84207	80	
230.90347	82	
234.83468	66	
237.98211	70	
238.21914	72	
238.89790	70	
238.93817	282	
239.08037	68	
239.85923	84	
239.90124	82	
239.96592	70	
240.08169	58	
240.82241	282	1+
240.93973	3290	
241.93789	12164	1+
242.94014	8652	1+
243.87522	74	
243.98862	78	
244.93803	1284	1+
244.97716	58	
246.93655	138	
247.83547	68	
247.98054	54	
248.09647	56	
248.15848	62	
248.97170	72	
249.94943	98	
251.78514	138	
252.05414	70	
252.82859	64	
252.86762	72	
252.92818	64	
254.83309	56	
255.03180	88	
255.06308	54	
256.90038	100	
257.89896	82	
258.83170	196	
259.43735	76	
259.97385	56	
260.86362	70	
260.87942	54	
261.47284	68	
261.79831	54	
261.82572	266	1+
261.84595	86	
262.92235	102	
263.14325	88	
263.80091	60	
263.88481	72	
265.05846	148	
265.87142	112	
267.01549	64	
267.16807	74	
267.99763	62	
268.91918	58	
269.08660	82	
272.02682	68	
272.81551	72	
273.15805	58	
273.45689	66	
273.82222	60	
274.83947	62	
275.88863	74	
276.96045	66	
278.10791	56	
278.88039	76	
279.09009	816	
279.90476	72	
280.09297	500	
280.14294	66	
280.82584	96	
280.85455	58	
282.88714	72	
283.02252	72	
283.06720	72	
284.20661	58	
284.29253	380	1+
284.89034	58	
285.22159	74	
285.79007	76	
285.86934	148	
287.93453	92	
288.90416	68	
289.78541	70	
290.85676	74	
292.15666	92	
293.14829	70	
295.88354	62	
295.90020	68	
296.00389	56	
296.87695	72	
298.89893	66	
299.87606	78	
301.38119	82	
301.80810	68	
302.13866	64	
302.86030	76	
304.90884	94	
305.14698	106	
307.79518	54	
307.88383	92	
308.15321	70	
308.27839	66	
308.31247	56	
308.81750	82	
309.86901	62	
311.85955	130	
312.80257	88	
312.82639	88	
312.87674	72	
314.86458	60	
317.01472	64	
318.81876	76	
318.92847	54	
319.88728	110	
321.19749	62	
322.77958	80	
324.01400	64	
324.88624	116	
325.90866	58	
326.89591	56	
328.21401	70	
END IONS

###FS:    #m/z: 363.95440 #charge 1+
###MS: 73
###MSMS: 75
BEGIN IONS
TITLE=Cmpd 56, +MS2(363.9544), 28.0-35.0eV, 1.6min #75
RTINSECONDS=96.173
SCANS=73,75
PEPMASS=363.95440	30976
CHARGE=1+
117.49862	86	
187.04368	74	
191.54417	98	
191.85560	116	
201.88504	80	
202.87216	74	
203.06094	68	
207.95131	80	
210.88104	98	
212.87744	250	1+
220.87938	88	
222.95086	316	1+
224.94458	204	
224.97431	110	
225.82847	72	
225.97607	76	
226.94775	368	
226.96913	190	
227.87416	92	
227.92660	180	
227.95287	210	
228.94018	822	1+
229.89511	70	
230.89130	498	
234.88179	72	
237.05418	128	
238.42768	80	
238.55829	74	
238.94715	80	
240.93941	560	
240.96240	250	
241.83908	144	
241.91196	76	
241.94075	506	
241.96288	188	
242.84332	100	
242.94051	2018	1+
243.95782	74	
244.51437	78	
244.81486	96	
244.93943	768	1+
244.95692	340	
245.00986	82	
245.80076	210	1+
246.97454	86	
248.80208	754	1+
248.90136	118	
249.10945	70	
249.91041	80	
250.89341	78	
250.95103	70	
251.15236	74	
251.80044	112	
254.95334	72	
255.83706	106	
256.85567	136	
257.44763	80	
258.84217	204	
258.89365	78	
259.84819	138	
260.04099	78	
260.83150	152	
260.96819	118	
261.83821	114	
261.87171	86	
262.82652	82	
263.97712	100	
264.81121	68	
264.87918	68	
266.78567	124	
266.81228	324	
267.78414	86	
267.81477	162	
267.94743	78	
267.96967	80	
268.06998	82	
268.79812	134	
268.80856	284	1+
268.84271	114	
268.95481	214	
269.97420	132	
271.85061	70	
271.89152	86	
271.92809	72	
273.05081	90	
273.81431	118	
274.86561	94	
274.88194	78	
276.84938	198	
277.86306	156	
278.80035	136	
278.84504	544	1+
279.79489	116	
280.11003	84	
280.79095	886	1+
280.89265	126	
280.98214	78	
281.85562	82	
282.78758	616	1+
282.83244	72	
283.06709	112	
283.63556	70	
283.85000	134	
284.83359	280	1+
285.43561	80	
286.81306	124	
286.90603	94	
288.88528	98	
289.80674	70	
289.83254	198	1+
290.90712	92	
291.40354	80	
291.43917	72	
291.86089	92	
294.86918	102	
294.94841	106	
295.93188	94	
296.80848	112	
297.80592	170	
297.89554	78	
298.42793	84	
298.80255	726	
298.97549	90	
299.79775	1128	1+
300.91455	80	
300.99348	72	
301.49207	80	
301.81428	142	
301.86103	108	
301.96547	88	
302.79277	116	
302.87117	84	
303.84921	118	
305.81878	86	
309.81287	78	
310.11980	70	
310.80181	72	
310.82094	92	
313.82436	68	
314.81557	72	
315.81102	86	
316.81528	134	
317.81238	322	1+
318.95696	74	
320.13769	90	
321.42206	84	
321.45096	80	
321.82409	184	1+
323.24295	70	
324.88129	72	
329.87128	70	
331.11486	70	
332.39597	98	
332.88421	78	
337.07592	100	
337.79525	70	
345.12638	92	
345.38179	72	
346.03953	70	
347.16409	70	
351.72723	92	
352.88655	130	
356.16964	82	
362.08247	70	
362.78167	72	
367.93351	100	
END IONS

###FS:    #m/z: 359.95957 #charge 1+
###MS: 73
###MSMS: 76
BEGIN IONS
TITLE=Cmpd 57, +MS2(359.9596), 28.0-35.0eV, 1.7min #76
RTINSECONDS=96.945
SCANS=73,76
PEPMASS=359.95957	25744
CHARGE=1+
196.87645	68	
197.05359	76	
205.08175	66	
206.94997	70	
216.91331	82	
217.93843	76	
222.94839	168	
223.88794	76	
223.95270	74	
223.97408	134	
224.01457	96	
224.88661	100	
224.94669	168	
224.97509	106	
225.88317	194	
225.95041	66	
226.94599	678	1+
226.97055	126	
227.88411	66	
228.90580	86	
228.94197	782	1+
229.08610	70	
230.80095	88	
234.86464	106	
235.01729	88	
235.88405	72	
238.96668	80	
240.82609	68	
240.88983	134	
240.93734	698	1+
240.96255	220	
241.86322	106	
241.89136	294	1+
242.82525	70	
242.93941	212	
242.96173	212	
243.95382	66	
244.95524	124	
244.96957	78	
245.13493	80	
246.80822	250	1+
246.94792	196	
248.80330	430	1+
249.01423	66	
251.04342	76	
251.94514	80	
252.84997	80	
252.87476	210	
252.95260	144	
253.03961	72	
253.83692	70	
254.83987	74	
255.21420	70	
256.85471	200	1+
257.01036	88	
257.89660	82	
258.83066	66	
258.84491	212	1+
258.89491	84	
260.83261	180	
260.91101	76	
260.94534	84	
260.96672	144	
262.80866	94	
262.94990	66	
263.91257	76	
264.81445	260	1+
264.88107	80	
265.05347	66	
265.99543	68	
266.04760	66	
266.81341	502	
267.84091	84	
267.92734	70	
267.97135	70	
268.42011	70	
268.79633	72	
269.37427	96	
269.96304	68	
270.88473	144	
273.83024	66	
273.96352	140	
274.82096	72	
274.91850	68	
275.43010	66	
275.92115	76	
276.80714	176	
276.85602	276	
276.88473	138	
277.04947	98	
278.06716	80	
278.79673	276	1+
278.83932	192	
279.80858	70	
279.83911	74	
279.94120	76	
280.78970	666	1+
280.85203	70	
281.52164	92	
281.84888	96	
281.89361	136	
282.93677	90	
283.79661	70	
283.96021	68	
284.82034	92	
284.89818	72	
285.03125	78	
286.14733	104	
286.91036	86	
287.43259	94	
288.86483	72	
290.40253	78	
290.80571	68	
290.89017	100	
291.81872	82	
294.88298	74	
295.84779	70	
295.86656	72	
295.93190	86	
296.80638	322	1+
296.85371	76	
298.11604	66	
298.42986	68	
298.80390	1142	1+
299.42130	98	
300.80342	318	
301.86072	66	
304.01775	72	
305.01501	74	
306.93423	68	
307.91604	74	
310.87286	76	
310.93126	72	
311.85250	72	
312.85503	70	
313.10025	74	
313.69358	78	
314.81248	72	
316.81312	114	
316.83004	72	
316.85954	68	
317.87877	74	
318.90236	92	
318.93524	72	
319.90522	72	
321.82866	148	
322.03003	70	
322.86566	84	
323.01167	142	
324.02314	82	
325.89433	90	
326.84477	66	
329.90898	84	
330.92675	72	
331.08996	76	
333.46240	66	
336.94243	120	
339.89697	66	
348.92110	76	
354.87086	90	
358.20033	82	
360.05571	86	
362.16925	68	
END IONS

###FS:    #m/z: 322.92896 #charge 1+
###MS: 77
###MSMS: 78
BEGIN IONS
TITLE=Cmpd 58, +MS2(322.9290), 28.0-35.0eV, 1.7min #78
RTINSECONDS=100.612
SCANS=77-78
PEPMASS=322.92896	205714
CHARGE=1+
112.44035	58	
155.17673	60	
192.88733	70	
197.86486	72	
198.87822	72	
198.95587	64	
201.04314	186	
201.41453	70	
201.84528	74	
202.05461	82	
203.11884	72	
204.99742	98	
205.89856	48	
205.94867	164	
206.94687	84	
207.88908	58	
208.04156	72	
210.87790	68	
210.89652	142	
218.88199	52	
221.88630	64	
221.94108	52	
222.81069	64	
223.91163	60	
223.95841	456	1+
226.85279	98	
226.89468	60	
227.86341	70	
227.92951	222	1+
228.53090	100	
228.91155	74	
229.03032	76	
230.84751	182	
231.10323	76	
232.04346	70	
232.82211	70	
237.92555	74	
238.93721	354	
239.07788	64	
239.09726	50	
239.88987	84	
240.08218	128	
240.83210	78	
240.87734	114	
240.93937	3864	
241.79674	86	
241.94127	2706	
242.81997	112	
242.94024	8222	1+
242.98837	76	
243.13383	52	
243.82060	62	
244.44115	88	
244.82287	50	
244.93863	1436	1+
245.72523	50	
246.10488	126	
246.94349	78	
246.97902	166	1+
248.01179	68	
248.05421	48	
248.84276	86	
249.96560	172	
250.83691	68	
250.94510	114	
250.96976	70	
250.99073	56	
252.63143	66	
252.86184	74	
252.91864	48	
254.83177	78	
254.91723	154	
256.03685	58	
256.83631	50	
256.96305	98	
257.80654	66	
257.90112	166	
258.82624	172	1+
258.85449	74	
258.89994	76	
259.81123	72	
260.09852	78	
261.05782	64	
261.92746	94	
262.18588	66	
262.83518	112	
263.21703	76	
263.43193	80	
263.84479	62	
263.89459	66	
265.78909	80	
265.86084	58	
266.86222	172	
267.05403	66	
268.04183	74	
268.95838	54	
269.78041	64	
270.81363	56	
273.82039	70	
273.88347	106	
274.63566	92	
275.06540	60	
276.83770	72	
277.41429	68	
277.83790	68	
278.03260	72	
278.09184	52	
278.84092	110	
278.86631	58	
279.09054	1298	1+
279.80801	56	
279.85122	58	
280.83410	72	
281.92204	56	
282.44160	82	
283.07411	118	
283.85927	60	
283.87527	62	
283.96444	66	
283.98489	58	
284.29351	182	
285.76975	54	
287.41377	90	
287.88453	64	
288.13216	54	
291.80436	56	
292.85060	60	
293.86550	56	
294.86015	78	
294.96850	66	
295.91278	70	
297.97204	70	
299.06436	72	
299.78059	70	
299.82299	78	
300.81027	78	
304.10321	76	
304.88532	54	
304.95217	70	
305.92383	66	
305.96078	58	
306.26973	78	
307.13188	66	
307.88866	182	
310.71691	74	
310.86869	78	
312.81807	60	
312.86885	86	
317.84399	70	
321.18244	66	
321.28777	84	
322.98282	88	
323.80422	54	
324.22864	86	
324.83687	66	
324.89453	88	
326.89159	76	
END IONS

###FS:    #m/z: 336.94434 #charge 1+
###MS: 77
###MSMS: 79
BEGIN IONS
TITLE=Cmpd 59, +MS2(336.9443), 28.0-35.0eV, 1.7min #79
RTINSECONDS=101.385
SCANS=77,79
PEPMASS=336.94434	33540
CHARGE=1+
184.94506	70	
185.92855	82	
195.07978	90	
205.94442	88	
205.97231	66	
206.97655	64	
207.94424	78	
208.88714	60	
209.94102	72	
211.94293	292	
212.87721	232	
213.94061	274	
215.88550	90	
217.88597	86	
220.87345	126	
221.87670	72	
221.93540	82	
221.96462	98	
222.98862	60	
223.97274	172	
224.83673	66	
225.84884	70	
228.83732	64	
228.84987	68	
228.89454	68	
229.95263	156	
230.89060	340	1+
231.82805	70	
231.95139	240	
232.82368	72	
232.89305	82	
233.12933	90	
233.82993	68	
234.82820	102	
234.91636	72	
235.91029	70	
237.79272	66	
237.86846	72	
238.05028	74	
238.21160	90	
238.84930	84	
238.88079	86	
239.84295	202	
239.85948	72	
240.83545	1216	1+
240.96160	68	
241.83938	786	1+
242.78159	74	
243.83202	68	
244.14959	74	
246.84488	72	
247.96714	66	
248.89410	82	
249.00838	78	
250.83173	172	
250.95027	70	
250.98301	70	
251.09190	70	
251.82602	78	
252.06572	74	
252.31540	86	
252.96621	154	
253.42454	66	
253.84042	74	
253.85311	62	
253.99772	76	
254.01930	72	
254.05445	64	
254.90832	68	
254.96436	62	
255.03762	90	
255.07516	60	
255.94261	86	
256.84507	90	
256.86494	96	
257.28219	76	
257.45150	82	
258.44531	96	
258.84689	766	1+
258.93913	60	
259.85133	528	1+
259.95374	76	
260.97829	90	
261.85198	170	
262.84052	66	
266.02113	66	
267.00573	76	
268.83924	502	1+
271.92176	74	
272.43835	96	
272.90255	70	
273.83054	90	
273.85694	66	
273.94010	80	
274.29794	78	
274.85580	176	
274.87200	112	
275.87144	62	
276.79711	78	
276.85535	980	1+
277.14029	76	
278.97944	66	
279.09571	78	
279.83979	108	
279.86849	102	
280.00783	64	
280.86079	100	
281.05835	72	
282.86040	68	
282.87775	114	
284.05109	88	
284.87753	72	
285.85034	150	
286.84734	142	
287.84518	246	1+
287.91555	68	
288.16587	78	
288.86122	80	
290.85885	64	
290.90071	76	
292.84318	226	1+
292.86213	72	
292.87738	82	
293.08497	62	
293.10267	124	
294.11622	70	
294.86555	292	1+
295.84827	60	
295.97215	62	
297.89185	64	
298.22404	76	
299.87830	76	
300.88279	84	
300.90837	88	
301.90797	94	
304.73100	68	
304.85663	126	
308.86701	68	
308.88839	68	
309.15374	60	
309.86982	120	
310.85785	76	
310.87811	108	
311.87198	70	
313.85682	68	
313.87663	68	
314.79500	78	
314.88873	66	
317.92692	82	
322.24604	78	
324.04060	100	
326.81880	62	
327.87387	62	
328.95451	62	
329.88651	60	
329.91351	90	
333.12872	68	
333.27213	92	
334.84731	72	
338.14743	94	
END IONS

###FS:    #m/z: 359.96073 #charge 1+
###MS: 77
###MSMS: 80
BEGIN IONS
TITLE=Cmpd 60, +MS2(359.9607), 28.0-35.0eV, 1.7min #80
RTINSECONDS=102.157
SCANS=77,80
PEPMASS=359.96073	23848
CHARGE=1+
65.44418	100	
180.86486	88	
191.10557	110	
193.89643	90	
200.88164	72	
209.94248	80	
215.40947	78	
216.85673	148	
217.82771	86	
220.84463	92	
222.90424	78	
222.95079	132	
223.89322	138	
224.95014	260	1+
225.97001	192	
226.85639	78	
226.94487	368	
226.97037	178	
227.13986	216	
227.93335	88	
228.85572	76	
228.90970	82	
228.94120	918	
230.88990	78	
231.02673	94	
232.82205	66	
232.83676	90	
234.57317	68	
234.86812	134	
235.03899	132	
238.18875	92	
238.96989	72	
239.90118	106	
240.93947	754	1+
240.96482	248	1+
241.89973	130	
242.12193	72	
242.85826	72	
242.89058	84	
242.93788	86	
243.08776	68	
243.84275	76	
244.82947	70	
244.95477	490	
245.45600	78	
245.94090	190	
246.80565	66	
246.90471	68	
246.95314	510	
246.97815	70	
248.80221	438	1+
250.84294	78	
250.97133	94	
251.02638	174	
251.78893	116	
252.90277	92	
254.63419	70	
255.09838	80	
256.92971	70	
256.98870	70	
258.44343	82	
258.84531	264	
259.80146	98	
259.82731	334	1+
259.94156	212	1+
260.83104	284	1+
261.96117	78	
261.99097	72	
262.79416	106	
263.88081	120	
263.91049	84	
263.99232	100	
264.79493	80	
264.81309	84	
265.80994	300	1+
265.92208	76	
265.97307	68	
266.81300	248	1+
266.83919	80	
268.79033	80	
268.90553	72	
268.96902	242	1+
269.85832	68	
270.79500	72	
270.86789	90	
270.88600	122	
272.90655	70	
273.79598	100	
274.79676	154	1+
275.91731	70	
276.85988	128	
277.80523	116	
278.79829	102	
278.81685	68	
278.84546	114	
279.82030	92	
279.85940	76	
280.09769	70	
280.79161	962	1+
280.83383	204	
281.81048	72	
281.85371	72	
282.12413	100	
283.82347	66	
283.98611	148	
284.82154	108	
285.83585	76	
285.86276	96	
286.88111	104	
286.90619	110	
287.94076	82	
288.06780	74	
288.84149	74	
289.82935	78	
289.99896	74	
291.91552	116	
294.84530	70	
294.88293	84	
295.02245	92	
295.63210	74	
295.81782	114	
296.85261	116	
297.40402	82	
297.80473	276	
297.96974	68	
298.80084	1202	1+
298.89064	72	
299.89323	68	
303.14667	72	
303.44004	84	
303.94237	72	
304.91552	74	
307.06354	102	
309.11716	72	
309.14737	80	
311.36878	78	
314.10505	96	
316.81346	478	1+
320.09588	68	
320.21486	78	
321.81920	224	
321.86504	82	
323.01258	188	
323.43734	82	
325.89119	70	
326.16823	68	
329.05538	72	
329.87623	92	
332.36483	104	
333.28992	86	
337.43883	84	
337.77054	76	
342.03299	68	
342.81938	82	
343.38114	68	
345.95936	90	
349.89696	68	
350.01862	76	
356.74493	72	
358.20073	190	
358.80019	78	
360.39738	86	
361.28634	80	
361.35186	90	
END IONS

###FS:    #m/z: 322.92908 #charge 1+
###MS: 81
###MSMS: 82
BEGIN IONS
TITLE=Cmpd 61, +MS2(322.9291), 28.0-35.0eV, 1.8min #82
RTINSECONDS=105.82
SCANS=81-82
PEPMASS=322.92908	287490
CHARGE=1+
97.34391	70	
195.91781	76	
197.95428	54	
200.94927	64	
201.04155	130	
205.94883	140	
205.97388	60	
206.92384	48	
206.94578	72	
207.97362	106	
216.85364	102	
218.88558	52	
220.02975	74	
220.87193	60	
220.89599	56	
221.83325	68	
221.94658	54	
222.87463	72	
222.95558	68	
223.95813	362	
225.85654	66	
227.03504	78	
227.92991	98	
227.95583	66	
229.92530	78	
230.90186	58	
231.92334	76	
232.61575	114	
233.03386	104	
235.11162	74	
235.85416	62	
236.14237	40	
238.83915	72	
238.88450	72	
238.93835	594	
239.64414	46	
240.06293	118	
240.85507	60	
240.93970	3860	
240.96780	64	
240.98087	72	
241.94154	3834	
242.01316	56	
242.12596	56	
242.81857	238	1+
242.83437	256	1+
242.94062	12014	1+
243.06887	50	
243.13945	76	
243.29448	72	
243.43813	80	
243.89268	70	
244.86210	92	
244.93973	2754	
245.82719	64	
245.86857	84	
245.95840	70	
246.00043	40	
246.94230	178	
246.97553	246	1+
247.07468	54	
248.84547	64	
249.17704	78	
249.23128	48	
249.47578	40	
251.08236	92	
253.84870	74	
255.09277	66	
256.89909	142	
257.91075	88	
259.89221	58	
260.00133	76	
260.82878	134	
260.84541	62	
261.83981	78	
261.88348	68	
261.93551	88	
262.13033	50	
262.83065	190	
262.92409	80	
262.95002	46	
263.83270	70	
263.93045	58	
264.26385	58	
264.91073	40	
265.06868	70	
265.42497	54	
265.97726	62	
266.01707	70	
266.84088	60	
266.86733	68	
266.96336	80	
267.39119	88	
267.79256	84	
267.97351	44	
268.04410	70	
268.95394	98	
271.81268	112	
272.45022	56	
272.80742	72	
273.49954	108	
274.84524	152	
274.87631	98	
275.42187	78	
278.84989	100	
279.09048	918	1+
279.21974	90	
279.90944	110	
280.83242	62	
281.14268	76	
281.20882	64	
281.79195	72	
281.86991	108	
282.78845	146	
282.85652	78	
282.95560	88	
283.04215	78	
283.07315	92	
284.21690	76	
284.29306	324	1+
284.78451	76	
284.82164	64	
285.88977	60	
286.15588	58	
289.08370	100	
289.87721	64	
290.78765	72	
290.86769	70	
291.99508	86	
293.03700	52	
293.65311	44	
293.85303	76	
295.83694	52	
295.97832	68	
299.79357	68	
300.82111	68	
300.91043	66	
304.79531	74	
304.94326	56	
306.07839	54	
306.87807	56	
306.95835	40	
307.88153	56	
308.91685	98	
310.80612	64	
311.87820	92	
311.91499	92	
314.13949	90	
316.68909	80	
316.85971	66	
319.06645	62	
319.27414	56	
321.93068	106	
323.84608	56	
323.90578	50	
328.26276	72	
END IONS

###FS:    #m/z: 340.93927 #charge 1+
###MS: 81
###MSMS: 83
BEGIN IONS
TITLE=Cmpd 62, +MS2(340.9393), 28.0-35.0eV, 1.8min #83
RTINSECONDS=106.592
SCANS=81,83
PEPMASS=340.93927	134990
CHARGE=1+
191.88923	80	
191.95546	74	
193.86905	76	
194.11029	78	
196.88644	68	
206.97660	84	
209.06439	66	
210.03545	68	
211.93120	82	
213.86251	98	
213.89637	74	
213.93761	100	
215.88649	70	
216.42536	90	
216.89084	74	
217.93642	74	
219.31437	82	
220.91021	82	
221.01255	70	
222.95184	66	
223.95334	84	
228.84374	168	
228.94504	134	
229.84380	78	
230.88690	72	
231.90295	68	
231.95040	308	
233.94659	68	
234.53767	82	
235.11351	74	
235.87873	72	
235.89171	68	
235.94052	70	
237.90253	90	
237.91638	90	
238.84080	72	
238.85999	82	
238.88846	160	
239.84297	202	
239.89654	146	
240.83842	536	1+
240.93321	68	
241.84089	354	1+
241.90207	186	
242.79876	68	
242.83000	82	
242.86967	66	
242.93548	196	1+
243.83564	264	
244.83016	422	1+
245.83516	264	1+
246.38974	86	
246.97718	128	
249.18084	82	
249.58244	100	
250.33769	72	
250.96477	106	
254.80265	78	
254.90438	98	
254.97091	92	
255.40263	70	
255.85423	72	
256.87317	136	
256.96011	78	
257.09093	70	
257.84015	80	
258.84665	354	
259.85017	328	
260.12835	72	
260.83159	818	
261.14434	76	
261.84885	486	1+
261.86798	112	
261.89970	68	
262.82064	66	
263.10514	72	
263.88439	72	
264.07791	104	
264.79304	72	
264.87031	160	
265.87343	70	
266.84523	314	1+
267.86481	74	
267.88699	66	
268.07791	80	
268.14020	68	
268.84479	170	
268.91692	78	
269.88236	80	
270.82931	122	
272.43220	68	
272.91867	72	
273.87924	80	
274.83741	72	
274.85958	84	
274.91603	118	
275.80803	128	
275.86123	234	
276.85485	868	
277.83653	70	
277.86208	448	
278.84338	1704	1+
279.10843	76	
279.86653	290	
280.15123	76	
281.04828	124	
281.85737	218	
282.87241	80	
282.88632	74	
283.02774	68	
284.15891	68	
284.40121	108	
285.36050	84	
288.88876	104	
290.85699	174	
290.87995	68	
291.64901	90	
292.43623	84	
292.83278	80	
293.86946	70	
294.86653	324	1+
295.84867	108	
295.90734	250	1+
295.97287	104	
296.88553	76	
297.88940	72	
297.96903	72	
298.42545	86	
298.92015	90	
298.96915	74	
299.00741	82	
299.06433	74	
299.85424	90	
299.88215	286	1+
300.90776	100	
300.98276	72	
302.17831	116	
302.93338	70	
303.39925	70	
303.80771	68	
303.89991	70	
303.95556	88	
306.43325	88	
306.85881	92	
306.87388	226	1+
307.82337	74	
307.93957	78	
309.89949	70	
310.91165	74	
312.86663	178	1+
314.38769	72	
318.93737	88	
321.87146	72	
325.26220	80	
328.00455	72	
328.09625	68	
329.92019	66	
330.71888	100	
331.07375	68	
334.95788	80	
336.87520	70	
342.00371	66	
344.40147	96	
END IONS

###FS:    #m/z: 336.94453 #charge 1+
###MS: 81
###MSMS: 84
BEGIN IONS
TITLE=Cmpd 63, +MS2(336.9445), 28.0-35.0eV, 1.8min #84
RTINSECONDS=107.364
SCANS=81,84
PEPMASS=336.94453	34708
CHARGE=1+
86.15159	74	
192.89062	80	
199.07375	70	
205.95327	152	
207.94212	76	
211.94355	766	
212.43739	68	
212.87690	240	
212.89906	64	
213.87249	132	
213.94119	120	
216.85543	80	
216.88981	70	
218.84360	92	
221.02878	88	
222.95551	66	
222.97233	236	1+
224.84044	158	
226.85033	126	
226.97409	70	
228.84643	144	
228.88947	66	
229.95303	394	1+
229.97685	100	
230.54002	80	
230.88806	290	
231.87667	78	
231.94939	72	
234.84219	60	
236.14625	100	
236.90524	98	
237.89278	68	
238.08065	70	
238.89223	66	
240.57854	66	
240.84713	128	
240.85948	80	
241.84008	674	1+
242.93453	62	
245.83832	222	1+
246.05878	104	
246.90699	72	
246.97714	190	
247.96241	140	
248.98732	66	
249.96002	78	
250.83536	62	
250.94359	136	1+
250.99201	60	
251.83938	82	
251.93342	90	
252.85581	70	
252.97095	80	
253.53580	72	
254.82886	76	
254.91033	112	
254.96641	148	
255.07350	186	
256.07800	90	
256.84996	176	
256.90510	78	
256.96508	62	
257.83767	72	
257.85672	212	
258.04666	80	
258.81857	68	
258.84852	664	1+
259.96028	86	
260.83407	70	
261.67520	92	
261.85011	116	
262.86630	68	
263.88098	68	
265.01122	66	
265.86993	162	
266.81105	136	
266.85827	122	
267.51526	74	
267.84525	154	
268.84033	634	1+
271.18727	72	
271.92177	66	
271.96420	74	
272.84712	78	
272.91490	74	
272.93726	62	
272.97956	76	
274.86384	214	
275.06558	60	
275.84002	134	
275.86918	132	
275.92146	94	
276.85776	852	1+
277.00136	76	
277.83482	218	1+
277.87501	266	
277.90113	64	
277.94203	82	
278.96230	138	
278.98916	86	
279.86794	212	
279.89281	68	
280.83407	68	
281.05351	114	
281.85768	90	
282.87970	126	
284.13598	76	
286.81461	90	
286.85163	254	
286.86779	100	
286.94771	68	
287.84638	118	
289.85815	160	
290.89239	72	
291.85455	70	
292.86353	284	1+
293.10746	230	1+
294.88525	104	
295.97634	68	
296.04804	92	
297.89039	154	1+
297.97378	78	
298.86690	94	
298.91985	68	
299.05605	80	
300.04232	78	
300.84869	68	
300.93401	62	
301.88233	74	
301.91451	78	
303.86362	78	
304.86134	74	
306.82356	64	
306.88489	74	
307.01382	74	
308.86475	60	
309.80022	64	
309.86079	144	
311.88917	76	
313.87479	88	
314.86268	78	
314.88471	66	
315.97053	60	
316.40821	152	
320.90097	68	
321.28130	78	
322.05684	98	
322.92070	88	
323.01575	70	
326.22579	64	
326.98040	64	
327.38490	88	
329.80849	72	
334.34234	64	
335.25881	76	
335.43408	72	
338.26455	66	
339.03991	82	
340.35935	100	
340.82593	72	
340.86229	68	
341.85598	72	
END IONS

###FS:    #m/z: 340.93941 #charge 1+
###MS: 85
###MSMS: 86
BEGIN IONS
TITLE=Cmpd 64, +MS2(340.9394), 28.0-35.0eV, 1.9min #86
RTINSECONDS=111.037
SCANS=85-86
PEPMASS=340.93941	146980
CHARGE=1+
60.15739	70	
101.38158	74	
116.40060	94	
194.89288	78	
199.90272	170	
205.96677	120	
208.97727	88	
211.83638	88	
213.87933	136	
213.93858	344	
214.94071	234	
215.88804	116	
220.88678	68	
220.95600	84	
222.82515	68	
222.95183	78	
222.97372	158	
224.96520	108	
224.97916	68	
225.84697	68	
226.89812	76	
227.10738	76	
228.84388	374	1+
231.10702	68	
231.88743	156	
231.91768	76	
231.94950	322	1+
233.89538	200	
233.94932	68	
235.94429	88	
237.86503	66	
238.88113	92	
239.86102	66	
239.92565	68	
240.83183	266	
240.85554	386	
240.92527	66	
240.95271	72	
241.84371	716	1+
242.88985	66	
243.83840	282	1+
246.97408	78	
247.87051	90	
247.90899	70	
249.88691	72	
249.95788	160	
250.98121	70	
251.00102	104	
251.87874	74	
253.95946	258	1+
254.94966	86	
255.07499	66	
255.09450	80	
256.00330	68	
256.07799	82	
256.85395	78	
256.85932	122	
256.90384	72	
257.05783	70	
257.74121	72	
257.85060	142	
257.92058	76	
258.84358	670	
258.87475	114	
258.90587	84	
258.93728	74	
259.85111	494	
259.90244	84	
260.05513	66	
260.41146	72	
260.83619	1002	1+
260.85468	278	
260.88325	74	
260.95454	76	
262.38289	76	
262.87471	98	
262.96172	66	
264.41544	66	
264.79292	68	
264.86684	84	
265.87728	68	
266.28191	70	
266.86346	140	
266.98982	68	
267.13035	84	
267.83640	464	1+
268.46825	66	
268.84009	346	1+
270.06813	94	
270.79702	66	
271.84903	76	
271.89335	106	
272.93545	82	
274.86345	180	
275.85316	1462	1+
275.86156	104	
276.85769	1276	1+
276.91118	80	
277.92421	184	
278.84396	1652	1+
279.88476	112	
279.90959	134	
279.96842	72	
281.88852	100	
281.97930	98	
282.86701	168	
283.85477	74	
283.92524	92	
289.88434	72	
291.86908	96	
292.44005	82	
292.88946	112	
294.86408	290	
294.92747	72	
295.87246	124	
296.85406	224	
297.85428	104	
297.89325	210	
297.97783	78	
298.07580	72	
298.82006	72	
298.89342	138	
299.87625	214	
300.05910	72	
300.87030	180	
300.91877	74	
301.74166	78	
301.86126	344	1+
302.17047	84	
302.81353	80	
303.83992	74	
303.94908	80	
305.92168	100	
306.03156	150	
306.87608	80	
307.83408	90	
307.88997	130	
308.12484	100	
308.88187	74	
312.79928	110	
313.84586	76	
313.87196	72	
314.40744	84	
316.80503	78	
320.95787	74	
322.45561	104	
322.99174	84	
323.24532	78	
324.88904	184	
326.98036	96	
327.36264	70	
328.91977	78	
330.87538	86	
331.81651	74	
331.90135	74	
334.05242	68	
335.76694	74	
337.91694	76	
342.23981	74	
342.31760	66	
344.19839	66	
346.39825	76	
END IONS

###FS:    #m/z: 363.95478 #charge 1+
###MS: 85
###MSMS: 87
BEGIN IONS
TITLE=Cmpd 65, +MS2(363.9548), 28.0-35.0eV, 1.9min #87
RTINSECONDS=111.809
SCANS=85,87
PEPMASS=363.95478	57120
CHARGE=1+
137.39682	70	
190.92949	82	
191.85608	176	
192.87704	94	
193.93243	72	
205.07129	88	
209.94331	268	
210.88119	148	
210.94482	132	
212.87727	350	
222.94996	164	
224.94812	300	
224.97324	126	
225.89313	120	
225.94305	74	
225.95782	154	
226.94584	1198	1+
226.97068	174	
227.93704	986	1+
228.36746	92	
228.94207	810	1+
229.80219	78	
229.95713	72	
230.88920	560	1+
232.52225	92	
237.85521	76	
238.87308	78	
240.83927	72	
240.94061	960	
240.96082	368	
241.94258	794	
242.94100	2720	1+
244.81902	246	1+
244.89890	110	
244.94208	334	
244.95612	748	
245.84379	72	
245.87891	78	
245.94039	218	
246.44194	90	
246.90672	96	
246.95352	526	
246.97737	160	
247.80860	88	
248.80054	178	
248.89879	156	
249.80793	148	
249.89863	74	
250.43660	84	
250.52604	106	
250.67566	80	
250.79072	92	
250.80494	74	
251.02754	102	
251.15635	98	
251.94100	72	
252.48329	120	
252.90463	88	
253.84779	102	
254.85330	76	
255.16124	80	
256.85876	94	
257.88903	84	
257.98961	92	
258.84725	310	1+
259.10908	72	
259.89667	84	
259.97316	174	1+
260.83349	382	1+
261.96601	142	
263.84204	116	
266.13732	72	
266.80912	516	1+
266.84297	86	
266.95093	78	
268.84101	116	
268.86293	104	
268.96175	322	1+
269.81052	166	
270.08210	72	
270.83121	84	
271.91659	156	
276.81172	98	
276.85639	244	
276.87859	76	
277.85227	152	
277.92769	92	
278.80338	142	
278.84377	232	1+
278.87642	82	
279.79939	138	
280.01770	80	
280.79436	418	
281.79100	842	1+
281.84403	124	
281.86475	124	
282.79050	568	1+
282.82338	74	
283.06970	84	
283.96874	98	
284.82769	104	
284.93141	90	
285.03197	88	
285.84434	124	
286.41946	82	
286.82270	110	
286.89166	96	
287.80749	76	
288.84242	144	
289.86491	72	
290.82342	80	
290.89649	100	
291.01189	116	
291.91737	72	
292.06874	72	
292.81828	80	
292.90086	120	
296.81466	108	
297.80170	762	1+
297.97495	106	
298.86279	98	
299.87619	148	
300.80050	774	1+
300.87160	138	
301.46025	84	
301.86421	204	
302.79272	120	
303.79993	126	
303.85940	172	
303.89798	80	
303.94256	84	
304.89372	72	
310.78830	70	
310.88158	72	
310.97006	74	
311.13055	72	
311.77400	72	
311.86313	106	
313.45666	94	
314.89083	90	
315.85276	72	
316.81295	376	1+
317.85037	84	
319.93133	80	
320.91851	74	
321.81982	112	
323.24087	78	
323.81830	304	1+
324.38365	90	
324.89880	82	
325.02656	104	
326.86741	106	
326.88959	74	
328.95289	72	
332.38946	84	
336.94423	246	1+
337.08665	80	
338.94025	100	
343.74560	72	
344.18480	76	
349.05655	86	
350.86667	78	
350.89174	84	
352.89202	82	
359.85898	74	
359.96167	72	
360.73565	72	
362.16653	92	
367.23896	72	
END IONS

###FS:    #m/z: 336.94430 #charge 1+
###MS: 85
###MSMS: 88
BEGIN IONS
TITLE=Cmpd 66, +MS2(336.9443), 28.0-35.0eV, 1.9min #88
RTINSECONDS=112.581
SCANS=85,88
PEPMASS=336.94430	33780
CHARGE=1+
120.69070	84	
182.86598	126	
205.94824	112	
207.84499	72	
209.92298	70	
211.94142	514	
212.88063	128	
212.97809	76	
213.87873	72	
213.93864	146	
214.06371	86	
215.97025	74	
220.86849	70	
222.97552	80	
223.95950	80	
224.04390	84	
224.83875	62	
226.83591	158	
226.97603	68	
227.89268	80	
228.84271	80	
229.95727	420	1+
230.88908	348	
231.05679	62	
231.94991	350	
233.06750	78	
233.95689	70	
234.91695	80	
236.84332	76	
236.91095	74	
237.79472	70	
237.91417	70	
238.85304	344	1+
238.86732	98	
239.90556	98	
240.84344	222	
241.40017	86	
241.84199	274	
242.84145	230	
243.83278	76	
245.94294	104	
246.22607	72	
246.85477	70	
247.96335	130	
248.06948	78	
248.89620	142	
249.94906	78	
250.94977	66	
250.98786	116	
251.39736	104	
251.98823	84	
252.84603	74	
252.95148	134	
252.97341	176	
253.97797	78	
254.08953	86	
255.07684	70	
255.09202	66	
255.78724	72	
256.84935	300	1+
256.87648	70	
256.89743	128	
257.88180	104	
258.84719	898	1+
259.10117	72	
260.12398	66	
261.83296	66	
261.84771	130	
262.00885	82	
262.09262	76	
264.86084	98	
265.92725	74	
266.84339	72	
266.93757	84	
266.99960	66	
267.82603	70	
267.84651	80	
267.87497	88	
268.03180	104	
268.84193	682	1+
271.28458	68	
271.84351	152	
271.91580	72	
272.91464	74	
274.85618	162	
274.87946	80	
275.86080	196	
276.81315	72	
276.85614	1362	1+
276.88914	74	
277.00955	84	
277.83572	118	
277.88701	74	
277.95995	92	
278.83554	250	1+
279.80615	82	
279.85341	134	
280.80427	202	1+
280.99869	86	
281.05368	188	
282.09508	90	
282.79032	62	
283.02970	64	
283.84046	66	
284.03296	76	
284.38674	88	
284.91697	76	
285.80269	76	
285.84830	372	1+
286.85068	310	1+
287.41175	98	
287.86094	312	1+
288.08058	62	
288.78306	68	
288.86282	240	1+
289.44103	88	
292.97595	68	
293.10641	202	
293.99811	106	
294.10966	86	
294.83895	68	
294.85999	150	
295.88624	298	1+
295.95513	90	
296.86644	66	
297.02501	84	
297.86168	66	
298.23070	130	
298.87593	124	
299.05796	66	
299.41302	84	
299.86768	288	
300.00374	70	
300.85764	70	
301.87967	126	
303.20703	64	
303.23247	70	
303.80989	74	
304.02307	66	
304.44590	94	
307.88999	66	
308.87009	112	
309.87739	88	
310.87699	66	
311.86208	68	
313.30024	106	
316.87253	70	
319.20914	92	
321.87315	64	
322.27266	68	
322.80176	66	
322.87232	70	
323.40133	66	
324.89168	110	
329.87165	64	
330.75286	70	
331.73616	66	
331.88842	64	
332.98063	90	
334.82946	72	
338.11579	76	
339.43571	92	
340.82146	70	
END IONS

###FS:    #m/z: 340.93953 #charge 1+
###MS: 89
###MSMS: 90
BEGIN IONS
TITLE=Cmpd 67, +MS2(340.9395), 28.0-35.0eV, 2.0min #90
RTINSECONDS=116.247
SCANS=89-90
PEPMASS=340.93953	150514
CHARGE=1+
63.21926	72	
190.89037	70	
192.88209	80	
203.93173	82	
203.94758	72	
207.97334	72	
208.88531	74	
208.95808	76	
209.88552	102	
212.88688	206	1+
213.87496	92	
213.93855	244	1+
215.88647	142	
215.93740	208	
221.37215	82	
221.86226	100	
221.90061	106	
223.83009	118	
223.96024	82	
224.83874	74	
225.84770	134	
226.96139	76	
227.78506	80	
227.95112	102	
228.86145	72	
229.33878	78	
230.88782	242	1+
231.94639	372	1+
236.90767	86	
237.84576	78	
238.09595	96	
238.83902	84	
238.85394	76	
238.88343	96	
238.90418	116	
240.85550	230	
241.13305	76	
241.14669	90	
241.84371	734	1+
241.89986	78	
242.94046	84	
243.02270	100	
243.10678	82	
243.83161	362	1+
244.13394	68	
244.45288	98	
245.09861	120	
245.85234	94	
246.06445	82	
246.85554	78	
246.97753	218	1+
247.86077	70	
248.86320	100	
248.98799	258	1+
249.95822	140	
250.46027	108	
250.90536	80	
250.94640	124	
251.17179	78	
251.96058	70	
252.85394	72	
253.42059	82	
253.84501	78	
253.91541	78	
254.91813	74	
254.96041	144	
255.92347	108	
256.16477	72	
256.80379	88	
256.86512	154	
256.95724	72	
257.85056	70	
257.88027	106	
258.84547	868	1+
258.85885	224	
258.89764	88	
260.05506	84	
260.83253	858	1+
261.92550	80	
262.86482	278	1+
263.83294	68	
263.85878	212	1+
266.81122	70	
267.82671	74	
268.09209	88	
268.12847	90	
268.83753	172	
269.83551	166	
270.82540	146	
271.83041	86	
272.81533	72	
272.84186	84	
272.86616	72	
272.98175	96	
274.35087	76	
274.86290	152	
274.88448	172	
274.94544	100	
275.86192	130	
275.88105	134	
275.95808	78	
276.85413	760	
276.88254	112	
277.86066	494	
277.96873	88	
278.84458	1846	1+
278.89303	250	1+
280.45558	104	
280.91436	72	
281.86051	112	
281.88872	70	
282.88096	80	
283.88168	70	
284.44870	92	
286.42383	94	
286.91013	84	
291.84599	76	
291.86280	82	
291.93616	90	
292.90430	82	
292.99471	72	
293.88105	72	
294.36038	86	
294.86206	78	
295.82648	80	
295.86924	70	
295.88727	94	
295.97194	180	1+
296.29322	88	
296.85611	292	1+
296.88580	76	
297.89307	234	
297.91650	86	
298.27065	90	
298.30872	74	
298.85679	68	
298.87357	88	
299.86873	74	
299.88490	86	
300.89140	76	
300.92721	88	
301.85996	108	
302.94366	70	
306.88044	88	
307.06088	74	
307.88312	88	
309.41097	74	
309.92749	106	
310.87707	72	
320.06749	88	
320.92028	70	
321.88673	100	
323.36690	78	
323.84877	70	
325.89576	70	
326.17271	84	
329.71489	70	
329.86550	76	
330.87379	72	
331.81195	100	
332.54396	90	
332.90434	72	
336.83656	78	
342.23734	92	
342.73499	76	
342.90125	164	
END IONS

###FS:    #m/z: 363.95490 #charge 1+
###MS: 89
###MSMS: 91
BEGIN IONS
TITLE=Cmpd 68, +MS2(363.9549), 28.0-35.0eV, 2.0min #91
RTINSECONDS=117.019
SCANS=89,91
PEPMASS=363.95490	56188
CHARGE=1+
136.41876	66	
186.88261	76	
189.86252	258	
191.04476	74	
196.88291	84	
197.96475	68	
205.94633	126	
209.94254	144	
210.11345	78	
210.88199	160	
212.87807	218	
213.86408	72	
220.87753	78	
222.86009	70	
222.94891	602	1+
223.90827	70	
224.83324	76	
224.94575	482	1+
225.96980	104	
226.14984	94	
226.94717	1162	1+
226.97051	346	
228.94073	818	1+
230.84040	78	
230.88656	558	1+
233.96625	102	
239.01595	136	
240.07437	70	
240.82011	120	
240.83688	138	
240.93929	1064	
240.95802	138	
241.93856	3398	1+
242.82741	226	1+
242.91154	86	
242.94014	2166	1+
243.81448	220	1+
244.94258	346	1+
245.96200	72	
246.81101	114	
246.85186	146	
246.95012	1132	1+
247.79913	510	1+
248.80076	476	1+
248.83410	76	
248.90042	278	
249.83095	80	
249.89823	140	
249.94516	86	
250.94986	78	
251.79699	70	
252.87361	70	
253.93126	72	
254.80825	78	
256.84019	104	
258.97089	88	
259.77977	68	
260.84066	76	
260.86827	112	
260.97084	122	
261.08749	78	
261.84387	282	1+
261.96512	80	
262.98182	70	
263.03747	80	
264.41727	84	
264.79312	92	
264.95699	74	
265.78795	126	
265.82029	148	
265.93314	68	
266.81153	816	1+
266.85695	76	
267.79464	68	
267.81329	464	1+
267.97363	68	
268.05433	74	
268.53055	86	
268.84662	86	
268.95936	108	
269.96014	68	
269.97174	78	
270.87623	96	
271.82709	120	
271.87127	78	
271.90774	94	
272.91095	72	
275.92501	80	
276.02924	82	
276.85429	90	
277.86306	188	1+
277.91368	74	
278.79769	214	
278.85190	148	
279.03431	96	
279.79691	172	
279.85352	126	
280.40225	94	
280.79306	804	1+
280.83507	80	
281.82657	242	1+
281.85608	100	
282.04537	82	
282.79391	326	1+
282.95131	74	
283.06209	68	
283.85259	152	
283.96656	122	
284.82225	512	1+
285.78578	70	
285.84434	198	
285.93160	112	
286.84565	100	
288.36398	66	
288.79986	78	
289.86738	74	
291.99708	100	
294.86821	72	
294.91237	92	
294.94644	88	
295.42133	68	
296.80775	158	
296.85571	140	
297.80884	134	
297.90048	104	
298.80076	1210	1+
299.86915	124	
300.87848	70	
301.02963	70	
301.86137	112	
302.80652	100	
302.86037	70	
302.98861	80	
303.85502	178	1+
305.10182	74	
306.93433	70	
309.92561	78	
311.24966	68	
311.86216	102	
312.85040	74	
313.08072	74	
313.85934	70	
315.81465	232	1+
316.10839	82	
318.81553	70	
318.93274	72	
319.81273	136	
320.80909	82	
321.42435	84	
321.81951	118	
322.03667	66	
323.81613	84	
324.60251	68	
327.77143	78	
328.76590	88	
329.60115	78	
329.87197	362	1+
331.11652	70	
331.84102	76	
334.02355	78	
335.87751	88	
336.15240	76	
337.83133	68	
338.84555	96	
339.89082	70	
341.02097	70	
344.80237	82	
345.07379	84	
347.80500	74	
350.38387	86	
352.88410	68	
357.00463	76	
358.73052	86	
360.83590	112	
366.33099	84	
END IONS

###FS:    #m/z: 359.96055 #charge 1+
###MS: 89
###MSMS: 92
BEGIN IONS
TITLE=Cmpd 69, +MS2(359.9605), 28.0-35.0eV, 2.0min #92
RTINSECONDS=117.791
SCANS=89,92
PEPMASS=359.96055	20760
CHARGE=1+
79.59103	66	
81.41242	78	
85.41349	76	
170.23248	64	
183.93005	68	
197.92709	66	
200.87594	76	
202.87566	72	
203.96136	70	
207.07894	68	
207.94386	68	
208.89425	82	
209.94252	156	
211.99349	64	
215.92018	76	
220.21371	76	
222.90029	72	
222.95360	158	
223.04705	68	
223.88929	256	1+
223.96256	88	
224.94891	510	1+
226.94581	966	1+
226.97077	74	
226.99612	76	
227.89276	98	
228.83719	78	
228.94111	738	1+
232.93997	88	
234.86289	70	
235.90094	68	
237.92721	66	
238.11854	76	
238.93888	90	
240.93789	910	1+
240.96243	310	1+
242.85566	116	
242.96214	148	
244.85407	76	
244.95419	530	
244.99256	68	
245.10402	74	
245.93887	128	
246.80650	82	
246.89300	90	
246.95231	318	
246.98118	92	
247.80040	406	1+
248.80282	356	1+
248.98141	68	
250.94668	280	
251.85532	80	
252.47746	64	
252.87464	124	
252.93393	74	
252.95282	102	
254.83249	80	
256.84982	70	
256.88645	76	
258.96933	70	
259.05966	74	
259.44124	72	
259.84284	232	1+
260.44306	86	
260.60961	82	
260.86539	78	
260.96414	170	
261.91361	66	
262.94807	64	
262.96389	78	
264.86373	132	
265.10104	78	
265.12301	70	
265.81549	78	
266.81227	232	
267.97162	68	
268.80948	72	
268.83889	66	
268.90340	98	
268.95403	144	
269.13249	72	
272.81761	74	
273.96422	128	
274.98190	66	
275.91907	68	
276.80766	242	
276.85106	72	
277.01760	68	
277.85268	70	
277.86624	88	
278.80485	118	
278.84095	104	
279.79683	154	
279.84447	198	1+
280.79102	578	1+
281.78026	72	
281.94015	110	
282.83102	92	
284.81816	188	
284.87940	70	
285.82910	202	
286.84155	78	
287.94122	66	
288.38464	80	
288.83471	112	
288.89158	72	
289.83589	84	
290.80450	66	
292.92029	224	1+
293.37929	88	
295.04530	74	
296.02698	82	
296.80870	196	
297.79982	146	
297.81139	132	
298.07333	76	
298.80409	1188	1+
299.75476	66	
299.87821	74	
301.93591	96	
302.87857	122	
302.99103	74	
304.15280	70	
304.88940	64	
305.84230	76	
305.92207	68	
306.84807	82	
306.87605	72	
307.87599	146	
308.84554	82	
309.79321	70	
314.14199	72	
316.81195	212	1+
316.83569	70	
317.88357	68	
318.93759	78	
318.95919	72	
319.82258	102	
321.82564	150	
322.89475	74	
323.41124	76	
324.87901	110	
327.76470	80	
327.87785	68	
328.80832	82	
330.88888	64	
331.39148	76	
331.88113	102	
334.43206	72	
334.85634	86	
338.39814	74	
339.91310	68	
342.91016	70	
343.28342	66	
346.06885	70	
349.01070	80	
355.20854	80	
356.82274	70	
356.84213	114	
359.85924	66	
359.95682	72	
360.80315	74	
361.35406	76	
364.77470	66	
END IONS

###FS:    #m/z: 322.92893 #charge 1+
###MS: 93
###MSMS: 94
BEGIN IONS
TITLE=Cmpd 70, +MS2(322.9289), 28.0-35.0eV, 2.0min #94
RTINSECONDS=121.442
SCANS=93-94
PEPMASS=322.92893	323450
CHARGE=1+
98.14023	100	
166.95916	86	
168.66944	72	
179.66688	60	
196.82433	62	
197.89723	72	
198.10638	58	
205.94826	282	
207.97382	82	
208.94024	78	
210.87418	84	
213.89470	58	
215.97026	66	
219.04877	64	
220.87206	94	
220.89047	50	
221.90712	86	
221.95923	66	
222.01580	74	
223.95800	286	
224.86463	58	
224.90460	170	1+
225.09288	60	
227.82229	70	
227.88325	52	
227.95584	134	
228.83704	92	
228.90586	252	1+
229.87309	46	
230.86624	58	
233.22514	66	
233.96437	64	
234.82351	86	
236.85815	64	
237.89090	228	1+
238.86981	66	
238.93797	380	
238.95499	52	
239.07703	192	
239.23567	66	
240.81479	56	
240.82799	64	
240.85875	82	
240.93892	4396	
241.94070	3164	
242.14247	60	
242.21880	46	
242.83349	48	
242.94018	9236	1+
243.04201	70	
243.47106	48	
243.83095	70	
244.93831	1896	1+
245.10147	62	
245.80714	44	
245.88899	70	
246.94054	106	
246.97613	142	
247.20215	62	
247.99988	62	
248.84252	50	
248.88061	46	
249.03955	90	
249.54369	48	
250.38832	80	
250.94968	50	
250.96920	88	
251.06469	54	
251.79682	68	
255.80206	136	
255.94650	70	
256.82744	48	
256.84522	82	
256.89565	108	
256.91219	48	
257.78861	68	
258.09638	76	
258.83344	72	
260.03694	70	
260.17183	88	
261.82021	64	
262.82926	100	
263.02972	100	
263.90467	88	
265.08669	64	
266.05156	68	
266.07722	54	
266.89081	54	
268.84652	54	
271.00314	78	
273.08538	84	
274.00896	62	
278.82524	48	
278.85155	58	
279.09220	1130	1+
279.22827	50	
279.90246	66	
279.99283	68	
280.28910	44	
281.91970	74	
282.07403	84	
282.28258	66	
282.81314	60	
282.87525	72	
283.08980	72	
283.78253	84	
283.86312	66	
284.07805	80	
284.29146	328	1+
284.86313	50	
284.87953	48	
285.42118	70	
286.82299	64	
287.74062	60	
288.16789	50	
289.88123	110	
290.30005	54	
290.85264	52	
291.97427	76	
292.02448	58	
293.58332	74	
293.79810	76	
293.85380	110	
293.87388	66	
294.84500	84	
296.82479	66	
297.01280	52	
297.88731	56	
299.78455	66	
300.81316	64	
301.12360	66	
301.80557	64	
302.89025	64	
304.18883	62	
304.89194	82	
305.34870	80	
305.90473	74	
307.89240	62	
308.29141	68	
308.74808	62	
308.88852	66	
310.87710	92	
311.85432	60	
313.84139	56	
317.86134	74	
317.93137	82	
317.98701	66	
319.09310	70	
320.79334	56	
321.93548	70	
322.81526	44	
323.04672	62	
323.83953	48	
324.89562	140	
325.11813	64	
325.89634	56	
327.89138	50	
END IONS

###FS:    #m/z: 363.95497 #charge 1+
###MS: 93
###MSMS: 95
BEGIN IONS
TITLE=Cmpd 71, +MS2(363.9550), 28.0-35.0eV, 2.1min #95
RTINSECONDS=122.214
SCANS=93,95
PEPMASS=363.95497	60472
CHARGE=1+
83.92889	68	
173.98432	74	
175.12962	72	
185.93014	72	
189.86622	138	
191.85793	96	
196.88002	74	
209.92129	94	
209.94608	208	1+
212.87754	456	
215.90015	82	
216.06602	70	
217.88765	68	
222.94910	358	1+
224.40089	78	
224.94860	458	
224.97018	142	
225.97726	76	
226.03341	68	
226.88866	260	1+
226.94740	1274	1+
227.93871	122	
228.94079	1248	1+
230.84005	74	
230.88652	586	1+
233.09363	96	
234.14670	74	
235.85411	84	
235.91825	88	
237.00367	74	
240.87967	72	
240.93961	896	
241.93970	650	
242.85167	134	
242.94084	2084	1+
243.83696	78	
243.89270	76	
244.94113	1572	1+
244.95323	382	
246.85620	122	
247.97698	68	
248.39659	68	
248.79882	194	
248.84184	138	
248.86312	68	
248.89940	112	
249.79865	122	
249.84041	88	
250.78738	132	
250.83708	80	
250.89350	76	
250.94510	110	
251.10152	72	
251.94320	72	
252.85029	70	
253.90322	112	
258.83306	112	
258.90753	68	
258.97394	160	
259.90739	114	
260.83288	172	
260.96819	124	
261.88774	78	
262.83183	106	
262.91616	102	
263.86848	72	
264.50145	88	
264.85842	72	
264.99037	106	
265.78293	78	
265.81932	180	
266.78449	116	
266.81264	902	1+
269.96672	194	
270.82948	118	
271.35901	84	
272.41993	74	
273.82655	84	
274.81481	114	
274.92494	82	
274.96138	70	
275.90106	84	
276.80715	272	
276.85673	184	
277.85830	68	
277.89930	82	
277.92366	86	
278.04258	68	
278.13873	72	
278.79902	274	1+
278.84819	350	1+
279.83725	112	
279.92503	88	
280.79513	612	1+
281.85105	116	
281.87724	132	
281.89483	68	
281.96827	164	1+
282.79084	258	
282.82951	86	
282.90368	72	
283.78191	106	
283.84863	360	1+
283.86522	78	
284.82136	138	
286.81461	72	
286.88923	70	
287.82078	94	
287.95978	74	
287.97834	70	
289.92554	74	
290.65165	74	
290.79746	114	
290.87181	82	
291.13522	68	
292.90434	68	
294.13917	72	
294.79112	104	
294.92315	114	
296.39699	88	
296.80717	204	
297.80662	206	
297.82349	68	
298.13933	104	
298.80391	846	
299.44042	72	
299.80390	588	
299.88043	70	
299.91238	76	
300.80106	648	1+
300.86993	70	
301.85932	476	1+
303.85714	106	
303.94279	88	
305.32713	80	
305.43666	68	
308.92740	70	
310.87041	160	1+
312.79613	68	
314.10060	74	
315.82219	108	
315.87430	122	
316.80799	128	
317.81494	114	
318.81118	154	
319.80807	170	1+
320.48497	96	
320.87676	70	
322.93452	70	
323.00021	68	
323.86410	90	
325.82007	72	
329.00172	70	
329.87316	128	
330.26153	102	
335.80522	70	
336.83443	72	
337.75224	74	
338.87972	72	
339.41763	80	
339.82952	88	
343.78407	98	
348.28859	70	
352.87728	74	
355.78767	100	
357.72394	76	
360.86647	80	
361.35163	82	
END IONS

###FS:    #m/z: 359.96064 #charge 1+
###MS: 93
###MSMS: 96
BEGIN IONS
TITLE=Cmpd 72, +MS2(359.9606), 28.0-35.0eV, 2.1min #96
RTINSECONDS=122.986
SCANS=93,96
PEPMASS=359.96064	21872
CHARGE=1+
49.18417	70	
168.03515	70	
200.87780	64	
202.95093	68	
207.44851	100	
208.96532	70	
209.94067	72	
211.94152	76	
212.84903	66	
215.97958	78	
217.91270	96	
220.97794	64	
221.62268	86	
222.95073	242	
223.88714	196	
223.90264	118	
223.96007	158	
224.94542	128	
225.01794	94	
225.97027	110	
226.87410	82	
226.94739	408	1+
226.97074	116	
227.01158	112	
227.92431	80	
228.94151	536	
230.90274	142	
231.08102	70	
232.88056	70	
233.91185	90	
234.86347	246	
238.89630	112	
239.89937	136	
239.97896	82	
240.07039	80	
240.84511	74	
240.89793	332	1+
240.93921	870	1+
241.09317	64	
242.85629	86	
242.96068	186	
244.83687	70	
244.95552	368	1+
245.85732	118	
245.87725	80	
245.93812	132	
246.40122	64	
246.80852	64	
246.95066	454	1+
248.80297	148	
248.94079	78	
249.80576	66	
249.85380	68	
250.96924	66	
253.90163	72	
254.08754	74	
255.89933	94	
256.89622	70	
258.84742	178	
258.99447	70	
259.85744	122	
259.93990	72	
260.82360	86	
260.83967	84	
260.87140	90	
260.96505	98	
262.95913	170	
263.86466	64	
264.84299	80	
265.01890	94	
265.79483	102	
266.81526	420	1+
266.90941	94	
267.86497	80	
267.97071	76	
268.90664	78	
269.91471	76	
269.96975	114	
270.87204	66	
270.88948	72	
270.90667	68	
270.95263	66	
272.16261	80	
272.89263	76	
276.81003	110	
276.84060	74	
276.85513	64	
276.92768	70	
277.85409	90	
278.79918	370	
279.37288	98	
279.75097	82	
280.79212	390	
280.83372	124	
280.86778	86	
281.43105	72	
281.79410	174	
281.98365	74	
282.04970	66	
283.82102	444	1+
284.04284	76	
284.82455	304	1+
288.51381	80	
288.91672	66	
288.99190	76	
290.79602	66	
291.97594	92	
292.79742	68	
293.34396	64	
294.86418	112	
295.02018	186	
295.85188	178	1+
296.80761	406	
297.92300	72	
297.94132	94	
298.80034	1324	1+
298.90094	94	
299.81909	148	
299.86837	116	
299.92303	72	
300.85012	64	
300.91269	78	
303.80025	70	
303.94066	78	
309.52542	86	
309.80063	142	
310.41394	64	
311.85873	68	
314.81492	78	
315.94643	82	
316.04707	96	
316.80893	244	
318.28186	90	
318.80552	64	
318.95453	66	
319.82377	80	
319.95771	68	
320.87856	84	
321.83601	68	
322.83773	110	
323.01810	70	
324.02274	68	
324.39866	74	
326.85844	74	
329.82817	66	
336.94489	88	
338.82949	66	
339.76805	78	
347.78464	64	
349.18036	74	
350.76575	64	
355.41715	80	
355.89627	84	
355.92159	64	
356.33424	70	
358.20280	74	
358.22126	92	
359.96869	80	
363.00640	64	
365.40553	80	
END IONS

###FS:    #m/z: 322.92878 #charge 1+
###MS: 97
###MSMS: 98
BEGIN IONS
TITLE=Cmpd 73, +MS2(322.9288), 28.0-35.0eV, 2.1min #98
RTINSECONDS=126.635
SCANS=97-98
PEPMASS=322.92878	307846
CHARGE=1+
172.96697	76	
176.42726	40	
190.92267	72	
192.86708	72	
192.88915	64	
196.83123	64	
199.88884	64	
200.94761	122	
201.04097	138	
203.95279	180	
205.44587	74	
205.95378	80	
207.03458	66	
207.98155	74	
211.18088	38	
213.88597	68	
218.88711	52	
220.86968	38	
221.87567	76	
221.96267	58	
222.95235	74	
223.95968	228	
224.97948	100	
225.86526	40	
226.17404	56	
227.93004	38	
229.45625	84	
229.95680	86	
230.59579	108	
230.82789	76	
232.92021	72	
233.00744	92	
233.08833	64	
237.90815	70	
238.89770	68	
238.94022	234	
239.96963	74	
240.07969	58	
240.23608	66	
240.68213	58	
240.77508	44	
240.81472	58	
240.83102	52	
240.87075	74	
240.93958	3778	
241.04552	58	
241.94070	2820	
242.89632	52	
242.94100	9452	1+
242.98977	120	
243.03624	38	
243.07440	52	
243.11629	40	
243.13167	48	
243.15199	40	
243.81813	62	
244.04771	76	
244.87733	72	
244.90986	118	
244.93885	2136	1+
245.10389	54	
246.14346	58	
246.81071	92	
246.97563	58	
247.87240	88	
248.84195	52	
249.93736	98	
249.96879	64	
250.03088	52	
250.94585	70	
254.92003	120	
256.91396	74	
258.83075	84	
258.94318	74	
260.83286	252	1+
260.96655	76	
261.43092	60	
261.88036	84	
262.15216	94	
262.92589	46	
263.83091	70	
263.95231	48	
265.01869	64	
265.05511	164	
265.85525	70	
265.87491	64	
265.99897	40	
266.28008	68	
266.86976	66	
268.95740	82	
269.06485	58	
269.96334	44	
271.04556	72	
271.14810	50	
272.81358	74	
273.84883	88	
273.93442	70	
273.98520	62	
274.82286	48	
275.85411	58	
277.02389	52	
277.82333	70	
277.90345	70	
278.99160	44	
279.09042	1336	1+
279.89274	90	
279.92527	94	
280.84417	78	
281.80217	98	
282.27852	64	
282.87070	72	
282.94107	72	
282.98026	60	
283.06113	40	
283.28416	60	
283.96863	62	
284.02654	70	
284.29177	386	1+
286.37536	38	
286.89329	76	
287.79502	86	
288.87925	74	
289.09025	60	
289.88065	70	
290.88626	40	
291.90483	86	
293.85106	126	
295.95336	66	
299.05576	88	
299.79943	40	
299.93373	48	
301.10417	74	
305.87469	70	
306.12139	66	
306.87816	68	
307.75230	78	
307.79745	72	
307.88582	64	
308.84486	78	
308.89514	88	
309.10638	40	
309.91995	68	
311.80923	64	
311.86285	76	
312.15818	54	
320.82360	78	
321.88278	72	
322.78852	74	
323.14577	58	
323.76436	60	
324.86577	68	
324.89143	196	1+
325.18227	70	
325.39483	80	
325.86434	98	
325.91780	66	
END IONS

###FS:    #m/z: 336.94432 #charge 1+
###MS: 97
###MSMS: 99
BEGIN IONS
TITLE=Cmpd 74, +MS2(336.9443), 28.0-35.0eV, 2.1min #99
RTINSECONDS=127.408
SCANS=97,99
PEPMASS=336.94432	30286
CHARGE=1+
67.95114	70	
191.95392	76	
196.88141	64	
208.87989	72	
209.90322	68	
209.94673	146	
211.94340	336	
212.87584	142	
213.88770	72	
213.93766	240	
215.88445	68	
216.91528	74	
218.88494	86	
222.15120	100	
223.86215	66	
223.93588	58	
223.95947	74	
225.86197	70	
226.84982	74	
227.93691	90	
228.09643	70	
228.89839	78	
229.95459	294	
230.88758	308	
231.02124	82	
231.95022	310	1+
232.90630	114	
233.89773	66	
234.96316	58	
235.91046	86	
236.55977	72	
238.83916	80	
239.84363	120	
240.85272	192	
241.42868	68	
241.83945	778	1+
241.85555	120	
243.87439	70	
243.96372	70	
245.87558	84	
247.96507	72	
248.89611	174	1+
248.90728	68	
248.96887	142	
249.95905	66	
250.82733	106	
250.91869	78	
250.98899	56	
251.06886	88	
251.81822	70	
251.83736	148	
252.10472	76	
252.83310	96	
252.96845	210	
254.91249	100	
254.96726	124	
255.05725	90	
255.07216	132	
255.08794	82	
255.85210	70	
255.89528	68	
255.92083	78	
256.38805	94	
256.85164	184	
256.91256	64	
257.82606	72	
257.85026	122	
257.88616	74	
257.91087	60	
257.93443	78	
258.44551	72	
258.84563	396	
259.85301	340	1+
259.87070	80	
259.91234	114	
260.01946	72	
260.44305	76	
261.85051	90	
262.42856	94	
262.87648	62	
263.86056	162	1+
264.66711	84	
265.01857	60	
265.83926	64	
266.84484	66	
266.91116	74	
267.84753	112	
267.90531	86	
268.13854	68	
268.83745	598	1+
271.09238	78	
272.84394	108	
273.18294	70	
273.87327	84	
273.90764	90	
274.86117	78	
274.90013	60	
275.86073	146	
275.94944	72	
276.85473	608	1+
277.80490	68	
277.92471	60	
278.83602	130	
278.86367	104	
279.83376	62	
279.85988	100	
279.90693	60	
280.18428	88	
280.85233	78	
280.87732	70	
281.88033	68	
284.36806	110	
285.84854	72	
286.84900	332	1+
292.90209	74	
293.10696	214	
293.86681	144	
293.89273	70	
294.83241	98	
294.86457	104	
296.87446	78	
297.87621	108	
297.89150	264	1+
297.97376	58	
298.08195	60	
298.31300	62	
298.87327	82	
298.97116	76	
299.86726	294	1+
299.97583	74	
301.87593	86	
301.90368	78	
304.88314	70	
305.85309	72	
306.10446	76	
306.27829	58	
306.86142	60	
307.88366	88	
308.86478	146	
308.89291	82	
309.87759	72	
309.89693	62	
310.84712	72	
312.82650	70	
313.60879	76	
315.98573	66	
316.10788	68	
317.22682	72	
324.86583	60	
325.78703	60	
326.98487	72	
327.38676	86	
327.80687	100	
329.87481	102	
332.88211	60	
333.14451	86	
334.17809	78	
334.94207	88	
338.26048	62	
342.18983	114	
END IONS

###FS:    #m/z: 359.96037 #charge 1+
###MS: 97
###MSMS: 100
BEGIN IONS
TITLE=Cmpd 75, +MS2(359.9604), 28.0-35.0eV, 2.2min #100
RTINSECONDS=128.18
SCANS=97,100
PEPMASS=359.96037	19232
CHARGE=1+
53.11970	74	
183.92793	88	
191.10252	88	
194.88774	74	
200.94923	78	
205.95123	70	
207.95601	84	
210.93824	72	
210.95435	64	
212.00242	78	
213.82653	66	
214.82967	84	
215.88042	82	
221.88901	238	1+
221.94088	88	
222.95068	270	
223.88842	82	
224.87207	66	
224.88680	72	
224.94696	674	
226.94475	356	
226.97025	118	
226.98507	64	
227.83354	78	
227.89616	84	
227.93036	164	
227.95853	108	
228.84442	72	
228.93971	316	
230.86432	70	
232.05802	72	
234.92904	104	
235.86389	122	
236.82603	68	
238.84075	64	
238.95690	100	
240.93936	984	1+
240.96147	400	1+
241.89919	166	
242.85986	100	
242.95407	68	
244.44315	78	
244.88112	82	
244.95561	368	1+
245.93403	112	
246.94976	226	
247.82202	84	
248.80260	116	
248.84695	86	
249.03390	80	
249.81343	62	
250.06520	62	
250.84090	64	
250.89350	74	
250.94464	82	
251.04129	70	
251.94887	74	
252.07743	94	
252.87619	180	
252.92052	64	
252.95186	152	
254.91020	104	
256.47534	76	
258.83311	334	1+
258.96810	96	
259.13900	72	
261.92365	74	
262.81647	94	
264.81369	132	
266.81348	322	
266.98447	68	
267.42080	74	
267.81428	344	
267.97030	116	
268.80422	118	
268.84070	172	
268.95743	76	
270.89212	68	
272.84323	130	
274.81665	82	
274.85949	72	
276.81058	64	
276.86160	70	
277.81096	72	
278.80007	80	
278.84270	686	1+
280.79048	522	1+
280.86787	130	
281.87518	74	
281.91943	84	
283.43712	72	
284.82354	210	
285.99792	70	
286.81462	76	
287.94734	66	
288.85598	72	
288.89561	88	
290.82717	64	
290.86709	66	
292.43144	80	
293.80456	74	
293.82792	66	
293.84684	84	
293.86300	76	
294.82400	68	
294.86597	78	
295.02770	130	
295.89390	130	
295.91524	86	
296.38637	92	
296.81045	140	
296.85795	94	
297.80062	1302	1+
298.36815	124	
298.80292	1110	1+
298.84879	78	
298.87642	144	
301.88235	68	
302.80516	72	
303.40550	94	
303.88292	70	
307.83839	98	
307.87295	72	
308.93176	78	
309.79553	134	
310.42708	76	
312.82417	68	
314.81447	190	
316.80591	132	
316.82212	72	
317.43674	66	
318.92400	72	
320.82406	68	
321.28359	76	
321.82533	222	
322.81702	74	
322.94952	76	
323.01508	106	
323.14188	86	
323.91438	64	
324.84786	64	
326.90152	102	
326.98925	72	
327.44474	88	
327.70261	90	
329.88616	72	
334.95786	78	
336.93602	80	
339.81372	70	
341.48380	88	
342.17603	68	
343.14700	64	
346.90582	66	
352.99474	66	
354.83629	72	
358.19561	72	
358.76062	66	
359.85947	64	
360.94557	78	
END IONS

###FS:    #m/z: 322.92856 #charge 1+
###MS: 101
###MSMS: 102
BEGIN IONS
TITLE=Cmpd 76, +MS2(322.9286), 28.0-35.0eV, 2.2min #102
RTINSECONDS=131.829
SCANS=101-102
PEPMASS=322.92856	266228
CHARGE=1+
58.23019	68	
74.87055	74	
136.64661	54	
190.92619	100	
193.89812	80	
197.82837	58	
197.89402	48	
198.90069	70	
199.93589	104	
201.00322	44	
201.04385	196	
203.99484	48	
205.94613	242	
205.96823	364	1+
206.94981	120	
210.88839	66	
214.87473	68	
216.84827	92	
217.81876	72	
218.86923	66	
218.88616	68	
221.06722	92	
221.94618	74	
223.95551	132	
224.44857	88	
224.90498	78	
224.93987	90	
224.95789	76	
224.97315	92	
225.85087	62	
225.87643	90	
226.86318	76	
227.88309	64	
227.92949	78	
228.08520	52	
230.85324	72	
233.83498	94	
234.90478	80	
235.81227	52	
235.89731	72	
236.11803	44	
237.79487	62	
237.92364	64	
238.88230	74	
238.93905	288	
239.07803	48	
240.89114	68	
240.93910	3362	
241.16358	48	
241.81264	52	
241.93849	10150	1+
242.02449	80	
242.81451	56	
242.82942	106	
242.94066	7196	1+
242.97117	74	
243.01284	44	
243.22859	50	
244.10368	74	
244.90840	46	
244.94022	1514	1+
245.82871	42	
245.86052	200	1+
246.28208	74	
246.94336	42	
246.97329	158	
249.85213	52	
251.06457	68	
253.04336	54	
254.90271	58	
254.92008	100	
255.10447	64	
258.78923	48	
258.83757	76	
259.99924	58	
260.83222	90	
260.94864	58	
261.01005	72	
261.82811	44	
262.79257	82	
262.83435	82	
262.85040	94	
263.84698	48	
263.96827	84	
264.79559	78	
264.92478	44	
265.05621	124	
265.85120	82	
266.05715	68	
266.86725	54	
267.97588	58	
268.14444	44	
268.84842	62	
268.95710	52	
269.10856	76	
269.92516	68	
271.84084	66	
274.02537	62	
274.81890	62	
275.12833	42	
275.98864	48	
276.20468	90	
277.18716	92	
279.09022	1178	1+
279.86994	94	
281.19426	46	
281.85352	64	
282.27435	46	
282.83131	42	
282.85256	50	
283.07327	88	
283.95400	48	
284.29265	406	1+
284.82566	68	
285.97006	92	
286.00609	64	
286.16018	56	
286.78965	64	
287.12678	74	
287.87629	56	
289.20269	78	
289.79807	62	
289.87224	48	
290.12831	78	
291.82641	70	
293.86564	58	
295.81610	58	
295.83656	68	
299.80846	52	
300.82307	82	
301.80535	46	
301.85676	74	
303.83365	42	
305.87471	48	
306.88375	88	
309.80625	68	
309.90587	48	
310.80348	56	
310.87573	62	
311.86198	118	
312.80047	80	
313.02413	62	
313.87667	48	
315.85670	60	
318.80978	70	
319.31039	70	
319.84370	50	
320.85885	84	
322.74201	50	
322.99147	60	
323.20126	68	
324.88989	78	
325.20719	46	
326.17058	74	
327.81349	76	
328.17372	48	
328.28718	96	
END IONS

###FS:    #m/z: 340.93908 #charge 1+
###MS: 101
###MSMS: 103
BEGIN IONS
TITLE=Cmpd 77, +MS2(340.9391), 28.0-35.0eV, 2.2min #103
RTINSECONDS=132.601
SCANS=101,103
PEPMASS=340.93908	136072
CHARGE=1+
182.86703	64	
190.94990	66	
197.44141	76	
197.92497	78	
199.82293	66	
205.97095	156	
207.97570	82	
208.85651	76	
214.93784	76	
219.91299	110	
220.87657	68	
221.90436	74	
221.91872	64	
222.97228	62	
223.05454	62	
223.94987	72	
224.98009	90	
226.06471	66	
226.95371	64	
228.83996	106	
228.86315	70	
229.23289	78	
230.88672	72	
231.88826	80	
231.95057	130	
233.94752	78	
234.87447	76	
234.95521	62	
236.93175	70	
236.96021	94	
237.89489	70	
238.85472	254	1+
238.88543	68	
238.90056	72	
239.83506	70	
240.22850	62	
240.83783	1046	1+
240.86071	78	
240.95961	142	
241.84252	734	1+
242.91939	90	
243.82883	378	
244.83022	182	
244.94676	62	
245.87381	120	
249.92411	66	
249.96272	86	
250.36089	74	
250.65228	76	
251.21927	76	
253.51637	86	
254.78308	78	
254.96324	108	
255.02593	66	
255.07512	210	
256.26665	80	
256.85024	86	
256.86313	110	
256.89109	152	
257.79671	78	
257.82824	82	
257.93243	64	
258.03515	80	
258.84399	468	
258.90576	80	
259.84840	522	
260.83494	624	1+
260.86377	158	
261.61155	86	
261.85343	230	1+
261.91361	68	
262.84437	64	
264.86333	318	1+
264.90495	62	
266.00729	104	
266.84151	88	
267.12999	72	
267.83170	62	
267.84522	108	
268.84030	448	1+
268.86259	136	
269.41661	88	
270.82702	142	
272.88026	64	
272.92080	66	
274.86150	78	
274.87613	260	
274.92274	84	
275.86432	134	
276.85350	540	
276.87057	230	
276.95447	66	
277.08119	88	
277.42873	68	
277.86306	332	
277.93460	88	
278.84445	1332	1+
278.99949	74	
279.08750	64	
279.10625	88	
279.90447	72	
280.84221	236	
280.87142	92	
280.88425	72	
281.85729	98	
281.88489	68	
282.04749	88	
282.80096	66	
283.80297	96	
283.87323	110	
284.87147	90	
285.87432	120	
286.86546	130	
287.44301	84	
287.80772	68	
288.83978	68	
288.98963	66	
289.83297	100	
289.86956	84	
290.85702	84	
290.87469	74	
293.39814	84	
293.85821	70	
293.97286	64	
294.80499	74	
294.86789	172	
295.87692	236	1+
296.85153	74	
296.97504	102	
297.91654	104	
297.97497	92	
298.86993	82	
298.88456	116	
299.82918	66	
299.86587	194	
300.89767	78	
300.98482	68	
301.86693	232	
302.17276	190	
302.94077	132	
304.88214	104	
306.10896	64	
306.89769	64	
309.89731	76	
310.87706	100	
311.86843	212	1+
318.81871	66	
322.88995	76	
324.02050	98	
324.77486	68	
325.01390	74	
328.87810	96	
330.79853	94	
330.97811	64	
333.49633	104	
338.75717	76	
340.95547	84	
342.25138	74	
342.90145	68	
344.76360	74	
END IONS

###FS:    #m/z: 336.94417 #charge 1+
###MS: 101
###MSMS: 104
BEGIN IONS
TITLE=Cmpd 78, +MS2(336.9442), 28.0-35.0eV, 2.3min #104
RTINSECONDS=133.373
SCANS=101,104
PEPMASS=336.94417	27392
CHARGE=1+
47.75059	64	
62.11500	58	
146.78088	80	
178.48502	62	
181.11276	52	
197.86975	92	
205.94811	176	
211.94196	326	1+
212.87483	218	
213.87894	94	
213.93670	262	1+
214.06923	60	
214.88007	54	
218.88489	92	
222.97742	64	
223.82902	70	
223.84368	58	
223.96943	90	
224.00562	56	
224.83896	178	
224.98081	56	
225.86184	68	
226.83714	80	
226.89642	80	
227.78501	76	
229.95082	168	
230.88719	260	
231.94814	62	
234.43789	66	
234.94954	70	
235.89154	74	
236.88089	86	
236.90725	122	
237.91013	68	
238.86376	68	
238.88369	90	
239.85527	72	
240.80384	64	
240.86088	78	
240.96086	172	
241.84049	338	1+
241.86213	56	
241.92392	70	
242.86271	136	
242.96537	52	
243.82373	82	
243.83994	156	
245.88911	66	
246.85149	116	
248.90238	98	
248.98946	72	
249.90067	62	
250.82529	66	
250.84870	84	
250.95370	78	
251.83089	84	
251.95686	52	
252.83826	68	
252.95405	110	
252.97301	74	
252.99650	66	
253.83045	60	
253.99751	72	
254.84066	52	
254.92164	96	
254.96250	138	
255.07322	66	
255.15530	82	
255.89346	76	
256.09167	52	
256.81776	76	
256.85322	84	
256.87047	122	
256.89533	108	
256.91198	100	
256.96329	68	
257.66858	90	
257.85000	196	
257.93440	68	
258.84481	840	1+
259.84872	540	1+
260.81609	52	
260.83349	66	
261.82897	66	
261.85696	108	
262.90435	56	
263.82922	66	
264.86420	90	
265.86501	92	
266.84521	84	
267.84275	108	
268.15646	70	
268.84434	226	
269.84640	130	
269.94289	68	
270.90404	76	
271.01328	82	
271.91372	82	
272.84991	54	
273.01651	72	
275.85692	180	
275.87766	124	
275.94510	82	
276.85323	564	
277.86143	314	
278.84676	188	1+
278.87281	144	
278.89275	84	
278.99727	60	
279.94347	80	
280.88786	72	
280.94323	88	
282.80675	96	
285.84799	482	1+
285.88167	92	
286.85041	406	1+
288.83960	88	
288.87073	64	
289.85860	68	
291.87536	82	
292.86751	220	1+
292.91275	58	
293.10464	64	
295.12327	66	
295.86829	66	
296.32684	70	
296.94235	94	
298.81398	74	
298.88376	56	
298.91369	54	
299.00520	72	
299.86664	94	
301.88492	64	
302.21091	60	
304.01331	74	
304.73525	60	
304.81042	78	
306.88041	102	
308.88192	70	
310.45055	82	
310.83189	66	
311.81116	58	
311.86941	68	
313.85001	62	
315.82869	74	
316.87296	66	
316.90052	60	
317.88976	56	
318.86915	72	
320.82409	56	
323.60101	88	
323.80859	62	
323.98755	74	
324.05820	82	
327.88019	56	
328.29190	92	
328.84822	52	
333.43551	82	
337.13656	56	
END IONS

###FS:    #m/z: 340.93897 #charge 1+
###MS: 105
###MSMS: 106
BEGIN IONS
TITLE=Cmpd 79, +MS2(340.9390), 28.0-35.0eV, 2.3min #106
RTINSECONDS=137.024
SCANS=105-106
PEPMASS=340.93897	109980
CHARGE=1+
190.93103	98	
192.89238	90	
192.92811	78	
201.00841	80	
205.94624	74	
207.94932	70	
213.88575	70	
213.93970	120	
214.89084	86	
214.94298	96	
215.88789	62	
218.89548	112	
219.93490	82	
223.83394	112	
223.88200	104	
223.95864	86	
224.83198	82	
224.97379	96	
225.85095	70	
226.88056	68	
226.89438	68	
226.94649	96	
228.84293	190	
229.84708	78	
231.88439	86	
231.94669	158	
233.89122	60	
233.92512	70	
234.91759	68	
234.93278	92	
235.89350	76	
236.92441	66	
237.88783	72	
237.90041	72	
238.83718	140	
238.89903	148	
239.84547	262	
239.88398	74	
239.95517	76	
240.83207	80	
240.85469	158	
240.87965	60	
240.89674	70	
240.92521	64	
241.84043	1016	1+
241.89601	156	1+
243.83918	176	
244.82851	176	
244.86968	68	
244.95204	110	
245.84815	194	1+
246.06421	68	
246.08350	68	
246.97684	166	
247.06820	102	
249.98520	108	
250.84672	72	
250.88203	90	
252.92819	94	
252.95196	66	
253.91742	70	
254.91674	122	
255.87191	90	
255.89754	76	
256.80773	66	
256.85023	480	1+
256.88369	92	
257.50275	84	
257.93545	66	
258.25003	78	
258.84643	446	
259.85167	790	1+
259.89459	72	
259.92496	70	
260.83357	792	1+
261.88583	62	
261.91342	78	
262.81868	80	
262.84177	84	
263.88059	76	
263.98028	82	
264.41341	78	
264.86555	70	
265.02508	60	
265.93294	64	
266.86455	68	
267.13190	70	
267.82478	60	
267.84451	86	
268.83871	366	1+
270.15075	62	
270.83190	200	
270.87217	64	
271.09621	84	
272.44023	86	
272.83315	86	
272.87650	78	
274.82925	68	
274.86266	134	
274.87568	160	
274.92767	146	
275.85911	228	
275.98872	68	
276.81967	74	
276.85609	1304	1+
276.98720	74	
277.92018	80	
278.36001	80	
278.84442	2142	1+
279.91695	136	
280.88548	72	
281.05171	112	
281.86602	60	
281.89403	136	
282.79883	66	
282.86116	84	
282.87549	82	
283.13113	70	
283.89808	92	
284.04511	70	
284.80913	60	
284.91098	76	
285.84411	70	
285.88778	80	
286.84387	60	
290.42542	70	
290.88821	160	
291.94247	112	
292.02060	68	
292.93947	60	
294.86705	142	
295.86672	64	
296.00165	62	
296.75608	78	
296.85766	262	1+
296.90664	86	
297.87785	190	
297.98010	68	
299.01497	68	
299.87291	298	
299.93775	72	
300.87349	146	
301.02552	72	
301.86085	214	
301.87951	132	
302.17504	102	
302.86353	164	
303.87680	116	
304.80153	76	
308.38594	72	
311.79394	74	
311.92361	64	
312.88735	76	
322.72245	74	
323.88332	184	1+
334.06804	78	
337.85614	84	
338.87917	100	
340.90986	72	
343.29721	104	
345.83830	68	
END IONS

###FS:    #m/z: 363.95440 #charge 1+
###MS: 105
###MSMS: 107
BEGIN IONS
TITLE=Cmpd 80, +MS2(363.9544), 28.0-35.0eV, 2.3min #107
RTINSECONDS=137.797
SCANS=105,107
PEPMASS=363.95440	39100
CHARGE=1+
99.63218	90	
136.70562	66	
140.65308	76	
179.87216	80	
183.92975	68	
191.85535	66	
193.09191	72	
194.89271	68	
195.90554	70	
197.95789	66	
203.93503	118	
205.96017	84	
206.97484	72	
209.93984	218	
210.88277	70	
212.87621	318	1+
219.10905	72	
222.93323	70	
222.95109	190	
222.97383	72	
224.88706	254	1+
224.94866	342	1+
225.83952	66	
225.89120	172	1+
225.96883	76	
226.94606	556	1+
226.97088	104	
227.93088	70	
228.89503	68	
228.94128	696	
229.85810	80	
230.11310	78	
230.84771	140	
230.88704	352	1+
230.94636	80	
232.90283	66	
233.96247	74	
236.04254	72	
236.58609	66	
238.89399	76	
238.93906	198	
239.06889	72	
240.83382	68	
240.93766	548	
240.96601	120	
241.84292	86	
241.94017	1916	1+
242.37422	100	
242.86004	68	
242.94060	1050	1+
243.82913	92	
244.93755	136	
245.81982	78	
245.94480	718	1+
246.78147	78	
246.88933	68	
246.91654	82	
246.95128	432	1+
246.97347	120	
247.99839	68	
248.37610	100	
248.90113	140	
249.88886	66	
250.79701	158	
251.91374	66	
252.88332	68	
253.10015	80	
257.82795	76	
258.84501	244	
260.83398	398	1+
260.87317	108	
260.96382	84	
261.84765	68	
261.85840	66	
261.96519	70	
263.84572	138	
264.48146	84	
264.81576	134	
265.08871	92	
265.81164	438	1+
266.81388	368	1+
267.88392	134	
267.97369	118	
268.51432	70	
268.83856	120	
268.86247	68	
268.89299	76	
268.95159	86	
269.83896	132	
271.12997	104	
272.91475	68	
274.81482	68	
275.07577	68	
275.89879	66	
278.84292	154	
279.84570	136	
280.78988	738	1+
280.86281	66	
280.91051	68	
281.78837	658	1+
281.85459	258	1+
281.99981	66	
282.82618	166	
283.06927	68	
283.39802	70	
283.85280	112	
284.81904	274	1+
284.84713	206	1+
286.90994	148	
287.81356	82	
287.87821	66	
288.80812	76	
291.44551	78	
291.79171	82	
292.86651	72	
293.84864	74	
295.87382	130	
295.93182	76	
296.02512	102	
296.80844	224	1+
296.92121	66	
297.88721	82	
298.04580	76	
298.41679	74	
298.45324	76	
298.80225	1358	1+
299.86327	88	
300.84005	88	
301.79659	214	
301.81317	120	
301.86062	342	1+
302.80424	84	
302.88172	80	
303.49322	92	
303.80478	120	
303.92349	72	
306.42906	72	
307.00288	70	
307.83861	68	
307.94636	72	
309.82148	72	
310.85184	134	1+
311.12178	66	
315.81577	68	
316.81340	216	
317.80428	82	
318.13739	88	
318.93291	112	
319.81357	318	1+
319.93583	78	
322.87928	70	
324.15346	74	
324.85436	68	
324.87696	76	
324.90937	66	
326.80932	70	
326.86969	66	
333.21809	66	
333.90431	70	
336.94493	112	
340.82595	68	
340.99146	76	
342.20570	74	
344.08912	72	
346.16506	72	
347.40799	98	
348.83386	68	
349.07039	74	
360.17129	66	
360.78468	108	
361.14174	66	
361.78339	78	
369.01544	90	
END IONS

###FS:    #m/z: 336.94400 #charge 1+
###MS: 105
###MSMS: 108
BEGIN IONS
TITLE=Cmpd 81, +MS2(336.9440), 28.0-35.0eV, 2.3min #108
RTINSECONDS=138.569
SCANS=105,108
PEPMASS=336.94400	28060
CHARGE=1+
117.52791	72	
193.88984	64	
196.90375	64	
204.89017	72	
207.97385	76	
209.00952	62	
209.93923	64	
210.88202	64	
211.94372	362	
212.88559	102	
213.94205	164	
215.88917	50	
217.88014	64	
218.83632	74	
218.89622	52	
222.87836	70	
223.84549	66	
223.95591	66	
223.97504	152	
224.84163	112	
224.89783	86	
224.97715	64	
227.83521	86	
227.85546	84	
228.84726	74	
229.95681	74	
230.88952	96	
231.88813	98	
231.94931	106	
232.94414	206	1+
234.90442	68	
236.89222	72	
236.90916	74	
236.94317	70	
237.89490	76	
238.84084	144	
239.82691	64	
239.84633	108	
240.83284	96	
240.88523	70	
241.84251	404	
241.93682	60	
243.83685	206	
246.85464	58	
246.97690	196	
247.15375	76	
247.96390	202	1+
248.90169	78	
249.85966	56	
249.89871	88	
250.83358	64	
250.94999	78	
250.98666	68	
251.17946	66	
251.83945	50	
252.56805	94	
252.84809	86	
252.95443	160	
252.96999	344	
253.89985	66	
254.14271	70	
254.87698	96	
254.90311	68	
254.91879	72	
255.07531	96	
256.37681	158	
256.86300	62	
256.89026	72	
257.82600	80	
258.43764	102	
258.84736	782	1+
258.87402	86	
259.08584	60	
259.36540	48	
259.85272	532	1+
259.95961	62	
261.85125	146	
262.50562	52	
262.82769	56	
264.86400	126	
265.84913	72	
266.84341	182	
267.84134	252	
268.84233	132	
269.79892	108	
271.85434	54	
271.92788	116	
272.86435	66	
274.21891	50	
274.86652	136	
275.86596	120	
276.85683	1108	1+
276.89938	54	
277.81169	74	
277.95881	56	
278.81713	80	
278.83502	188	
279.83266	128	
279.85107	118	
280.08986	80	
280.82164	82	
280.85760	128	
283.03212	78	
283.86507	48	
283.95158	66	
284.44696	80	
285.84845	104	
285.90841	98	
286.80199	58	
286.84702	130	
287.84905	98	
287.97835	54	
288.72672	102	
290.88616	72	
291.84173	62	
292.86025	84	
292.88549	52	
293.10736	184	
293.84524	120	
293.88888	54	
293.99008	160	1+
294.10758	68	
294.86117	104	
295.86444	52	
296.06104	86	
297.89930	56	
298.27697	74	
298.81143	64	
298.85102	60	
298.96682	62	
299.87763	284	1+
301.87199	72	
302.81326	64	
304.89588	82	
304.98821	82	
306.47171	50	
307.43367	92	
307.74141	76	
308.09279	82	
308.83894	70	
310.84232	54	
311.86987	54	
313.81134	96	
316.82891	56	
317.93148	88	
320.95777	78	
321.16465	76	
329.80403	74	
333.88194	78	
334.95539	92	
336.07760	74	
338.33922	68	
339.06014	64	
341.84458	62	
341.86959	58	
341.89047	84	
342.44911	112	
END IONS

###FS:    #m/z: 340.93927 #charge 1+
###MS: 109
###MSMS: 110
BEGIN IONS
TITLE=Cmpd 82, +MS2(340.9393), 28.0-35.0eV, 2.4min #110
RTINSECONDS=142.23
SCANS=109-110
PEPMASS=340.93927	96544
CHARGE=1+
192.92654	158	
193.94938	66	
194.88760	72	
197.92324	76	
198.89840	92	
200.06256	66	
203.94943	70	
205.94955	78	
210.89823	106	
212.87764	66	
213.93961	328	
214.86200	78	
215.88407	70	
215.93799	72	
216.88826	64	
217.88230	130	
220.87799	124	
220.90293	80	
221.86061	74	
221.94466	72	
222.97611	126	
223.88230	118	
223.96125	64	
224.83665	102	
224.97770	92	
226.84676	78	
226.91139	90	
227.83331	64	
228.84303	336	1+
228.90580	76	
230.88669	76	
231.05090	88	
231.94700	186	
232.05237	68	
232.89512	72	
233.89670	66	
233.94931	62	
234.93175	78	
235.53725	72	
236.88203	124	
236.89694	132	
237.98776	66	
238.83840	166	
238.89049	90	
239.84032	122	
239.89328	72	
239.91447	94	
240.83541	860	1+
241.84000	546	1+
241.96135	82	
243.82955	308	
243.86365	70	
244.64477	92	
244.83106	140	
244.86408	70	
244.93485	84	
246.85866	98	
246.97685	124	
247.40699	80	
247.94983	66	
248.96974	132	
249.90071	72	
250.94513	142	
251.93322	88	
251.95919	100	
254.86731	64	
254.91837	134	
254.96674	220	1+
255.07225	98	
256.07798	78	
256.84945	306	1+
256.95130	80	
257.17368	74	
257.41435	70	
257.82792	76	
258.84503	528	
259.85274	524	
259.99541	68	
260.84288	892	1+
260.91305	70	
262.83438	62	
262.89828	86	
262.97811	78	
264.00859	74	
264.86326	94	
265.80286	66	
267.82298	68	
267.87116	74	
268.84290	218	
268.85700	64	
268.91304	80	
269.05866	68	
269.84114	84	
269.87049	72	
269.89034	70	
270.83867	286	1+
270.88583	64	
270.89986	70	
272.43660	70	
272.87848	76	
274.85763	164	
274.92041	92	
275.86656	66	
276.85565	540	
276.87867	72	
277.82177	68	
277.86393	648	1+
278.84406	994	1+
279.89786	98	
279.97442	78	
280.84618	346	1+
280.87703	96	
281.00675	64	
282.41675	82	
282.94304	68	
284.84255	72	
284.88415	80	
285.88199	72	
289.44494	84	
293.88220	70	
294.86607	292	
296.97431	94	
297.80016	84	
297.86793	78	
297.97818	68	
298.27290	126	
298.85648	68	
299.06435	74	
299.87287	178	
299.89127	108	
300.90012	68	
301.85929	232	
301.88185	72	
302.16396	70	
302.87258	130	
303.88048	70	
303.89976	78	
305.11475	74	
305.90678	68	
307.87974	66	
312.83959	76	
313.44621	66	
313.90464	84	
313.96992	80	
314.78673	66	
315.79824	70	
317.82832	72	
318.42652	66	
326.18154	82	
326.91811	76	
327.88022	84	
327.90470	76	
328.18048	78	
328.24953	82	
331.81450	170	
337.26043	74	
340.36014	158	
341.18891	82	
342.20381	66	
342.90111	86	
END IONS

###FS:    #m/z: 363.95463 #charge 1+
###MS: 109
###MSMS: 111
BEGIN IONS
TITLE=Cmpd 83, +MS2(363.9546), 28.0-35.0eV, 2.4min #111
RTINSECONDS=143.002
SCANS=109,111
PEPMASS=363.95463	35522
CHARGE=1+
56.78114	98	
130.74051	112	
180.86347	72	
192.09335	100	
203.92807	84	
207.87132	86	
207.88551	76	
207.94227	82	
208.87989	78	
209.88942	62	
211.94269	138	
212.87745	396	1+
218.81992	62	
222.86399	66	
222.95064	270	1+
224.89972	64	
224.94691	132	
225.89032	178	
225.94840	172	
226.89070	98	
226.94601	708	1+
227.93285	78	
228.14499	72	
228.94256	554	
230.88602	388	
231.10526	68	
233.96145	90	
235.89569	64	
236.87333	84	
237.39741	80	
238.84463	66	
238.87499	64	
240.82337	96	
240.83582	102	
240.89276	60	
240.93860	846	
241.93866	546	
242.82916	76	
242.94095	1594	1+
243.02066	62	
243.43607	72	
243.81418	76	
243.96566	70	
244.86781	70	
244.91026	68	
244.93869	188	
244.95560	402	
244.98270	66	
245.82938	76	
245.87303	80	
245.94106	128	
246.95253	480	1+
247.85483	86	
248.80205	276	
248.89758	104	
249.80433	222	
250.94662	200	
251.07083	60	
251.79876	78	
252.62552	80	
252.83260	72	
255.12396	74	
257.08348	70	
258.83754	236	
258.92414	70	
259.04221	64	
260.83908	324	1+
262.81839	64	
262.91720	92	
263.82081	84	
263.88080	140	
263.97243	92	
264.81775	76	
265.78876	128	
266.81260	516	1+
266.91328	70	
267.98765	114	
268.81141	128	
268.84086	66	
269.80123	118	
271.84678	60	
272.83994	68	
273.93625	102	
274.86356	78	
275.41140	92	
276.80931	116	
276.85756	98	
276.87446	70	
277.80530	140	
277.86022	68	
278.80223	228	
278.84421	172	
279.78838	64	
279.84384	140	
280.79269	726	1+
280.84546	120	
280.92868	76	
280.98456	66	
281.02760	64	
281.92171	86	
281.99359	64	
282.78826	410	1+
282.90791	76	
283.80494	90	
283.82738	126	
283.85867	128	
284.81417	208	1+
285.84426	134	
286.84870	100	
289.50747	88	
289.80032	178	1+
290.85443	72	
295.84527	60	
295.93190	60	
296.81141	90	
296.85361	64	
297.79861	810	1+
299.51053	92	
299.86787	66	
299.89758	74	
300.79972	672	1+
301.86156	124	
302.86040	98	
302.99518	82	
303.31585	100	
303.84557	74	
305.01418	66	
306.40080	100	
307.43960	60	
307.83688	134	
307.87494	62	
308.28925	72	
310.93769	78	
313.90456	94	
317.93805	108	
318.38262	76	
318.43959	78	
318.81020	130	
319.92275	62	
321.18446	84	
321.82545	62	
321.91986	70	
324.94103	66	
325.14031	94	
327.07345	66	
328.93949	82	
329.87123	64	
330.00262	76	
330.84437	84	
330.88668	58	
333.04123	74	
336.01233	88	
336.82331	62	
336.94481	130	
340.35033	68	
340.93373	220	1+
341.62008	116	
342.77847	94	
344.41036	76	
347.78657	72	
353.88844	82	
360.87543	60	
362.69052	92	
363.46695	68	
END IONS

###FS:    #m/z: 359.95999 #charge 1+
###MS: 109
###MSMS: 112
BEGIN IONS
TITLE=Cmpd 84, +MS2(359.9600), 28.0-35.0eV, 2.4min #112
RTINSECONDS=143.774
SCANS=109,112
PEPMASS=359.95999	17468
CHARGE=1+
193.89119	80	
194.86911	58	
206.87934	78	
207.92266	70	
208.94390	62	
211.90236	84	
212.84761	58	
213.89704	88	
215.89639	80	
216.06973	60	
217.09237	72	
218.85456	78	
220.89936	66	
221.88966	122	
222.95205	220	
222.97559	62	
223.89815	96	
223.95765	138	
224.94648	216	1+
224.97900	66	
226.88463	76	
226.94677	746	1+
226.97228	154	
227.89815	66	
227.92957	62	
228.84456	84	
228.94076	556	
230.84945	84	
231.86931	74	
232.02258	62	
232.08060	68	
232.82895	176	1+
232.85242	70	
232.88570	70	
233.96437	64	
234.86628	160	
235.85970	82	
235.91637	64	
236.88093	82	
238.89802	60	
239.98076	68	
240.86920	138	
240.94165	152	
240.96259	144	
241.93933	446	1+
242.96521	72	
244.89828	78	
244.95905	364	
246.81421	80	
246.94957	132	
247.07848	70	
247.80491	62	
248.80269	386	1+
250.94834	64	
252.95640	150	
253.79023	70	
255.87959	66	
256.85379	72	
258.84645	72	
258.97147	140	
259.84565	130	
259.97547	70	
260.83363	132	
260.87129	60	
260.96931	290	
262.85044	66	
262.95394	68	
263.78051	68	
263.84067	78	
263.85473	74	
263.89843	60	
264.81895	66	
264.94494	70	
265.01479	94	
265.81688	82	
266.81328	428	1+
267.83698	58	
268.78263	56	
268.86490	68	
269.79966	64	
269.95500	70	
270.88425	182	1+
273.96158	134	
274.80071	64	
274.84513	64	
274.84771	64	
274.88596	80	
275.04082	68	
275.36246	84	
275.85998	68	
275.99075	74	
276.80698	82	
276.94193	80	
277.85213	70	
278.79650	84	
278.84074	256	1+
278.87251	82	
279.79003	698	1+
279.85572	78	
279.88412	62	
280.79260	596	1+
280.85941	126	
281.05035	102	
282.40840	80	
282.79134	108	
282.83161	68	
284.82367	60	
284.88606	70	
285.79453	98	
285.84277	84	
286.42776	98	
286.81271	72	
286.82729	60	
286.90601	72	
288.80189	74	
288.83525	88	
292.42750	82	
296.81143	66	
297.80008	60	
297.87002	76	
297.92963	74	
298.80157	906	1+
301.79933	78	
302.86288	64	
304.23170	76	
304.82311	72	
307.83433	76	
307.86838	78	
308.06018	88	
308.80417	70	
308.89711	72	
308.92071	78	
309.96415	72	
310.80175	62	
311.18455	58	
314.82110	204	1+
314.84516	78	
315.59746	90	
315.87668	60	
316.81060	346	1+
318.91094	92	
319.12805	78	
319.81942	68	
319.88950	72	
321.81942	204	
323.03131	60	
323.81118	64	
324.01625	84	
324.89860	70	
329.87124	72	
330.17247	78	
330.85529	102	
331.81664	58	
333.76299	58	
337.93998	68	
341.47938	82	
344.33060	78	
349.81156	66	
352.88894	60	
359.24717	64	
359.85687	78	
359.96731	70	
363.13510	66	
END IONS

###FS:    #m/z: 322.92859 #charge 1+
###MS: 113
###MSMS: 114
BEGIN IONS
TITLE=Cmpd 85, +MS2(322.9286), 28.0-35.0eV, 2.5min #114
RTINSECONDS=147.451
SCANS=113-114
PEPMASS=322.92859	188902
CHARGE=1+
84.32746	34	
179.86879	80	
190.89710	58	
192.40152	62	
192.88889	60	
194.88420	84	
195.97116	74	
197.86466	74	
198.95789	60	
200.92895	62	
201.04339	318	1+
204.00332	52	
205.94806	52	
206.95006	78	
207.97497	120	
208.88370	56	
208.94370	68	
210.88507	78	
218.88730	84	
218.94542	72	
220.87471	62	
220.95254	58	
221.89314	78	
221.93902	60	
222.95017	126	
223.95057	90	
223.96481	76	
224.97879	94	
227.07207	80	
227.80918	60	
227.92749	72	
228.84435	40	
229.35385	70	
230.78812	48	
230.85155	64	
233.91551	72	
235.08350	72	
235.87650	76	
237.92735	66	
238.89314	68	
238.95299	66	
239.08147	88	
239.10288	74	
240.81904	114	
240.93988	2554	
241.45385	40	
241.78714	32	
241.93786	9002	1+
242.01475	46	
242.80473	60	
242.89170	38	
242.94036	6576	1+
243.82162	44	
244.61972	50	
244.93877	1730	
245.01549	86	
245.44293	34	
245.49433	48	
245.82376	66	
246.58292	38	
246.87764	68	
246.97430	132	
247.42972	32	
247.84938	58	
247.93835	70	
248.14495	72	
248.85198	222	1+
248.92715	76	
248.95244	70	
248.97551	78	
249.92036	84	
250.97319	68	
252.19616	62	
252.93213	80	
254.91725	118	
256.84899	58	
256.88822	44	
257.81000	52	
258.00351	80	
258.83398	224	1+
258.85550	52	
258.87590	32	
261.48223	32	
261.83003	166	
262.00901	54	
263.13352	62	
263.85703	62	
263.88439	46	
264.87322	72	
264.92484	76	
265.06227	74	
265.18118	34	
265.79293	80	
265.88116	52	
266.03741	74	
266.99352	50	
267.08357	52	
267.12799	92	
267.82094	36	
268.81045	46	
268.95523	64	
270.83948	66	
272.84789	154	
272.87823	68	
272.92716	58	
273.79181	66	
275.03753	54	
275.96442	40	
276.83565	54	
276.86464	108	
277.46347	82	
278.07366	60	
278.24493	32	
279.09060	1598	1+
279.84536	54	
280.32274	32	
280.86088	116	
281.01565	66	
281.96704	72	
282.88553	78	
283.07054	156	
283.85271	130	
284.12775	54	
284.19952	62	
284.22554	34	
284.29258	528	1+
284.48361	38	
285.85026	62	
287.66987	34	
287.88842	102	
291.91514	70	
292.89573	34	
293.85944	50	
294.86768	70	
299.79118	72	
300.79568	84	
306.43752	88	
306.77266	54	
306.87906	76	
307.88805	78	
308.39022	80	
310.86679	66	
312.87889	58	
312.91778	86	
315.81984	74	
317.11531	78	
318.98123	76	
320.29620	38	
320.84561	62	
323.23668	58	
323.73789	48	
324.84609	70	
324.89470	68	
325.90228	90	
326.01112	58	
326.42587	94	
326.87846	44	
END IONS

###FS:    #m/z: 363.95461 #charge 1+
###MS: 113
###MSMS: 115
BEGIN IONS
TITLE=Cmpd 86, +MS2(363.9546), 28.0-35.0eV, 2.5min #115
RTINSECONDS=148.223
SCANS=113,115
PEPMASS=363.95461	39526
CHARGE=1+
76.10812	84	
189.86034	68	
195.07294	80	
195.88508	78	
201.94098	74	
209.94311	104	
210.88117	70	
211.94200	74	
212.87729	408	1+
222.95001	176	
223.95297	126	
224.95148	194	
224.97085	342	1+
226.09600	72	
226.87196	72	
226.94520	434	
226.97297	186	
227.05896	74	
227.94954	246	
228.94080	1194	1+
229.42455	72	
230.83069	196	
230.85540	70	
230.88893	404	
234.02826	76	
234.87635	84	
236.43146	74	
237.84384	88	
240.82227	126	
240.93988	686	
240.95957	126	
241.93825	1994	1+
242.94103	1640	1+
243.82549	234	1+
244.02504	96	
244.93853	184	
244.95690	808	
245.82081	136	
245.85247	82	
245.94157	138	
246.80298	218	1+
246.95216	506	
246.97464	182	
248.89401	180	
250.43489	74	
250.89964	92	
251.89036	106	
252.04823	68	
252.89007	158	
253.00822	78	
255.85990	74	
258.39446	86	
258.83402	166	
258.97317	74	
260.20150	78	
260.83296	182	
260.97229	66	
261.84017	112	
263.85857	78	
263.87660	76	
263.98054	124	
264.81910	70	
264.86664	68	
264.96723	78	
265.82076	86	
266.81645	296	
267.04950	82	
267.09784	78	
267.79616	122	
267.97427	132	
268.79855	94	
268.81283	188	
270.45393	72	
270.80928	72	
271.81261	74	
272.92319	74	
274.11508	86	
274.40790	94	
274.79231	72	
276.85405	68	
277.97094	72	
278.80752	132	
278.84337	328	1+
278.88511	82	
278.92345	86	
279.79797	210	
279.88644	90	
279.93654	90	
280.11064	138	
280.78928	836	1+
280.99052	84	
281.89276	66	
281.99177	104	
282.10120	72	
282.80660	68	
282.85633	80	
283.07300	68	
283.10414	68	
283.79469	66	
283.84427	98	
284.04714	84	
284.12157	90	
284.42172	68	
284.79932	78	
284.82617	128	
285.81709	68	
285.84327	106	
285.94395	94	
290.11000	66	
290.83810	88	
290.87971	78	
291.31792	86	
294.86832	82	
295.92987	90	
296.80932	254	
296.88560	68	
297.80737	240	
298.41303	90	
298.80289	776	1+
299.87213	70	
300.80039	428	1+
301.86327	78	
302.08084	78	
302.79413	78	
302.80925	66	
302.85331	98	
302.94601	92	
303.85262	102	
303.86761	92	
304.88128	78	
305.40023	70	
307.44044	86	
307.87722	76	
308.93612	68	
309.12577	72	
309.92332	88	
311.95851	70	
312.85997	104	
314.81696	70	
315.80999	234	1+
316.14294	82	
321.86900	72	
322.82189	140	
323.97021	72	
330.87779	76	
331.36266	92	
334.38696	70	
335.03631	82	
335.87074	82	
336.84321	70	
336.94556	224	1+
339.90211	68	
342.29194	86	
347.43906	86	
351.39564	80	
352.88651	74	
355.41715	88	
356.78393	74	
362.86333	76	
365.27649	74	
368.16428	86	
369.13814	84	
369.45208	66	
END IONS

###FS:    #m/z: 359.96037 #charge 1+
###MS: 113
###MSMS: 116
BEGIN IONS
TITLE=Cmpd 87, +MS2(359.9604), 28.0-35.0eV, 2.5min #116
RTINSECONDS=148.995
SCANS=113,116
PEPMASS=359.96037	17978
CHARGE=1+
63.93992	92	
180.87801	64	
199.92226	60	
201.93411	80	
204.03872	60	
209.94434	86	
210.82938	66	
214.87450	62	
216.85548	92	
219.63098	88	
222.89119	192	1+
222.95314	138	
224.94654	260	1+
224.96685	218	1+
226.37887	72	
226.88533	64	
226.94618	938	1+
227.93241	70	
228.94026	908	1+
233.85375	62	
234.86182	126	
235.98234	62	
236.90551	66	
237.83261	94	
237.88959	60	
238.93573	66	
238.96831	138	
239.01382	60	
240.82043	140	
240.93921	504	1+
240.96062	120	
241.59307	68	
241.78387	78	
241.90057	138	
242.90397	84	
242.93073	56	
242.95761	136	
243.07608	64	
243.83561	128	
243.89617	68	
243.90953	60	
244.95576	224	
245.89287	58	
245.93992	136	
245.95835	94	
246.85846	68	
246.94828	140	
246.97130	72	
247.48995	72	
247.80997	116	
248.80280	136	
248.85752	100	
248.89605	66	
249.80664	130	
251.10395	64	
252.95348	160	
255.92295	78	
256.90408	98	
257.05228	74	
257.92051	86	
258.83240	72	
258.84838	58	
259.44157	72	
260.83327	64	
260.87327	60	
260.96822	252	
261.83427	60	
261.93734	72	
262.97165	56	
264.81627	136	
265.09294	78	
266.38588	100	
266.81215	280	
267.97018	82	
268.16462	54	
268.84178	116	
269.11844	76	
269.79750	58	
269.91112	86	
271.09630	70	
271.40555	70	
271.54925	82	
271.90171	72	
272.88427	106	
275.80534	88	
276.81234	72	
276.85886	170	
278.79990	200	
278.84355	342	1+
279.79669	110	
280.79042	582	1+
281.10973	72	
281.87421	54	
281.89282	76	
282.11339	70	
283.05278	58	
283.82414	222	1+
285.80063	84	
286.80198	78	
287.14144	62	
288.83754	58	
288.89612	80	
289.90477	88	
290.07597	82	
292.93990	68	
293.98748	92	
294.10328	78	
294.82217	74	
295.02650	112	
296.80827	346	1+
296.84953	90	
298.08413	80	
298.79950	762	1+
299.38509	84	
299.73811	66	
299.86954	106	
300.87385	66	
300.94021	70	
302.00190	68	
303.87610	80	
304.46112	100	
304.58108	78	
306.85101	74	
307.86639	70	
308.84149	140	
310.92904	56	
311.85876	66	
314.88460	70	
315.81766	78	
316.81445	134	
318.00178	70	
318.81867	62	
320.73357	56	
321.42433	58	
322.87456	60	
323.01351	72	
324.01875	62	
329.90686	76	
332.90031	62	
334.16242	70	
334.76686	60	
336.81204	90	
337.95357	80	
339.82272	66	
340.93280	70	
342.89391	80	
342.91525	56	
343.70688	64	
350.91886	68	
353.74788	68	
354.35540	84	
356.04278	56	
356.15821	96	
357.78229	74	
358.20331	100	
359.20045	80	
360.22538	84	
361.17169	56	
362.42609	68	
364.05509	112	
364.22391	66	
END IONS

###FS:    #m/z: 322.92870 #charge 1+
###MS: 117
###MSMS: 118
BEGIN IONS
TITLE=Cmpd 88, +MS2(322.9287), 28.0-35.0eV, 2.6min #118
RTINSECONDS=152.671
SCANS=117-118
PEPMASS=322.92870	207684
CHARGE=1+
83.86594	36	
94.80323	50	
110.54613	32	
135.88990	46	
190.89201	60	
190.92768	88	
192.88746	82	
197.95953	92	
199.95155	90	
201.04383	196	
203.05221	94	
205.94604	72	
205.97079	118	1+
219.88055	72	
220.04782	48	
221.06724	70	
221.87488	68	
221.94928	214	1+
222.11076	70	
223.04923	54	
223.45618	90	
224.10836	80	
225.81590	62	
226.02253	30	
226.46584	80	
226.89255	82	
227.39956	32	
227.91116	30	
230.84752	64	
232.89326	78	
232.99067	50	
235.90693	60	
236.06714	78	
237.05668	32	
238.86401	74	
238.88658	96	
238.93820	100	
239.07611	214	
240.26444	60	
240.47705	38	
240.82486	72	
240.87780	64	
240.91607	42	
240.93920	2752	
241.02233	32	
241.23815	42	
241.59686	44	
241.92114	126	
241.93774	8790	1+
242.74695	36	
242.81949	286	1+
242.87229	52	
242.93978	6440	1+
242.99919	52	
243.01695	34	
243.06325	28	
243.18527	40	
243.68704	28	
243.77004	28	
243.98487	90	
244.93852	1682	1+
245.12582	32	
245.82889	204	1+
245.86236	54	
246.97442	188	
246.99755	48	
247.80084	60	
247.94321	30	
248.68292	44	
248.95253	34	
249.49095	32	
249.87358	52	
249.97619	110	
250.00608	116	
250.47348	74	
250.92484	80	
254.78880	34	
256.89902	60	
257.44952	88	
258.83585	78	
258.86017	60	
260.09240	58	
260.83246	246	1+
260.93902	68	
262.88419	78	
263.97427	58	
265.08132	78	
266.85092	70	
266.91948	42	
269.11444	32	
269.80080	58	
270.85598	62	
271.80652	46	
272.83785	58	
273.47713	40	
274.04776	86	
276.25184	38	
276.85453	68	
276.88698	50	
278.84904	162	
279.09101	784	1+
280.10624	60	
280.13318	66	
280.23159	56	
280.81129	40	
280.82790	56	
281.02947	56	
282.80461	68	
283.14749	64	
283.53993	38	
283.96864	54	
284.29211	436	1+
284.77624	86	
284.86083	72	
285.05816	72	
285.84654	96	
288.95650	76	
289.12774	76	
289.87550	42	
291.83328	76	
291.85475	44	
292.80554	76	
292.86438	62	
293.80487	46	
293.92313	30	
294.85127	78	
296.86245	40	
297.79179	58	
298.89233	52	
298.98832	56	
299.81327	80	
300.04196	66	
301.82274	56	
302.72169	28	
303.16173	80	
304.84308	32	
307.86239	70	
307.88379	68	
308.76344	58	
309.21908	76	
309.91221	110	
310.88817	62	
311.86104	100	
313.90708	58	
314.85387	68	
315.39243	102	
316.02110	54	
317.80216	64	
319.94660	46	
320.88729	46	
321.14932	64	
322.19754	74	
323.75147	46	
323.76899	40	
324.12459	80	
324.22593	42	
324.89448	44	
325.97737	58	
327.08502	60	
327.81927	42	
END IONS

###FS:    #m/z: 336.94440 #charge 1+
###MS: 117
###MSMS: 119
BEGIN IONS
TITLE=Cmpd 89, +MS2(336.9444), 28.0-35.0eV, 2.6min #119
RTINSECONDS=153.443
SCANS=117,119
PEPMASS=336.94440	27506
CHARGE=1+
192.02042	52	
198.88322	72	
207.97411	72	
211.94324	408	
212.87616	96	
212.93868	52	
213.87890	84	
213.93791	72	
215.88975	136	
215.93972	78	
217.86572	86	
217.89097	70	
219.13611	88	
222.97002	56	
223.95752	68	
224.83877	68	
224.99357	70	
225.04152	106	
225.52414	70	
225.83607	52	
225.99110	64	
226.85592	64	
226.90018	50	
228.83809	76	
228.89115	70	
229.09361	56	
229.95421	110	
230.07755	60	
230.50831	64	
230.85700	92	
230.88701	164	
230.90460	50	
230.95399	68	
231.42624	92	
231.94972	78	
232.82185	50	
232.88413	58	
233.95524	66	
234.90824	66	
235.78979	62	
236.07475	60	
237.86880	98	
238.45984	72	
238.92067	74	
239.44464	106	
239.78682	66	
239.84399	152	
240.85537	52	
240.94068	74	
241.00359	50	
241.84120	522	1+
243.83421	132	
243.87947	50	
244.97896	88	
245.85449	66	
246.84511	106	
246.90293	64	
246.99751	78	
248.89630	114	
250.82729	70	
250.94441	62	
251.85541	52	
251.87490	68	
251.95266	66	
251.97430	62	
252.84619	72	
252.96707	186	
253.85337	54	
253.92765	58	
254.84873	256	1+
254.86707	76	
254.94346	66	
254.96716	78	
255.07118	110	
255.09438	72	
255.87772	72	
256.89670	62	
257.85744	196	
258.84701	962	1+
259.85138	594	1+
259.87656	60	
259.91218	56	
259.95591	84	
260.94283	60	
263.82706	62	
264.86088	68	
265.83302	70	
266.84755	164	
266.87022	98	
267.83478	50	
268.84007	290	
270.04199	86	
270.10850	74	
270.86154	72	
270.89210	78	
271.84282	70	
271.86683	52	
273.85878	94	
274.87224	150	
275.86589	118	
275.89251	78	
275.94172	66	
276.14343	92	
276.85515	1010	1+
277.83309	66	
278.87472	78	
279.86456	78	
279.89440	82	
279.96451	88	
280.86109	68	
281.05426	84	
282.81116	82	
282.86614	198	1+
283.02980	66	
285.85029	60	
286.84845	142	
287.84997	170	
287.88647	58	
290.85274	182	1+
293.10767	190	
293.84895	68	
293.87746	80	
294.27177	80	
295.88358	136	
296.87258	70	
297.87026	132	
298.31095	72	
298.89224	86	
299.89001	260	1+
299.95080	86	
300.05685	56	
300.87667	60	
301.87181	72	
303.95565	86	
304.90440	52	
305.87249	78	
305.88751	68	
307.84084	52	
310.83361	74	
310.84918	80	
310.86858	72	
312.87004	66	
319.82350	66	
325.88698	60	
327.91140	72	
328.81024	52	
329.86930	56	
330.91548	72	
332.95601	88	
334.31089	50	
334.33314	70	
334.77095	54	
334.79115	68	
334.89708	94	
336.85474	70	
342.00587	68	
342.03324	58	
342.39424	106	
END IONS

###FS:    #m/z: 359.96039 #charge 1+
###MS: 117
###MSMS: 120
BEGIN IONS
TITLE=Cmpd 90, +MS2(359.9604), 28.0-35.0eV, 2.6min #120
RTINSECONDS=154.215
SCANS=117,120
PEPMASS=359.96039	17238
CHARGE=1+
188.04061	72	
193.10889	100	
193.93240	84	
200.87484	72	
209.94237	160	
211.87549	76	
213.84643	68	
215.87488	64	
221.89163	88	
222.95315	254	
223.88777	98	
224.89810	64	
224.94655	400	1+
224.96734	70	
225.88965	180	
225.90397	84	
226.94541	590	
227.12409	70	
227.88148	82	
228.94268	608	
229.01728	64	
231.14826	66	
232.88579	64	
234.86291	70	
235.86385	72	
236.06335	72	
236.20659	72	
238.93848	64	
240.06935	60	
240.93874	612	1+
240.95987	308	
241.15243	72	
241.89464	68	
242.85441	66	
242.95584	116	
243.85045	72	
243.96577	68	
244.08435	84	
244.84261	76	
244.95488	398	
245.14839	78	
245.94585	82	
246.80623	80	
246.93390	92	
246.96645	122	
248.80182	174	
250.95059	132	
251.16548	90	
252.87373	128	
252.88954	120	
253.12549	96	
253.51450	64	
253.80016	60	
254.95320	66	
255.78162	70	
255.89954	66	
256.83903	68	
256.85491	78	
258.85701	68	
260.83234	138	
260.93674	108	
260.96969	354	1+
262.85045	86	
262.95387	68	
263.81491	264	1+
264.81971	212	1+
265.98306	74	
266.81296	210	
267.81369	132	
268.00578	74	
268.80635	82	
268.83846	80	
268.95290	88	
269.08646	72	
269.90663	62	
271.86709	64	
272.86449	72	
273.40177	88	
273.77139	60	
274.84529	60	
275.86481	196	1+
278.79387	76	
278.84386	338	1+
279.87575	66	
280.79272	344	
280.82828	92	
280.96369	66	
281.79552	156	
281.98441	70	
282.79200	110	
282.87419	76	
284.82291	356	1+
284.86545	62	
285.33767	84	
285.84829	68	
286.15768	76	
288.87496	82	
288.92898	90	
290.83609	60	
293.93728	100	
293.97711	76	
294.94652	66	
295.51173	92	
295.81360	156	
296.82634	76	
296.85177	78	
296.86994	72	
297.80631	152	
297.89046	72	
297.90682	82	
298.80115	1074	1+
299.04299	84	
299.86105	60	
300.12053	68	
300.79190	202	1+
301.86538	72	
301.89014	80	
301.97443	70	
302.95268	84	
306.40500	64	
306.83948	72	
307.42062	76	
308.86693	80	
309.85006	182	1+
310.79504	60	
311.03074	60	
313.88506	70	
314.81896	76	
315.82108	132	
316.13452	70	
317.81780	72	
318.77262	78	
319.82601	110	
319.89403	96	
321.82133	152	
323.00263	76	
324.07814	64	
324.82813	72	
328.29195	104	
328.80924	94	
329.86650	60	
331.92157	66	
333.61510	98	
336.08000	78	
336.94486	66	
337.73667	70	
338.94518	74	
341.28656	80	
341.82446	76	
343.16774	70	
347.77506	72	
349.80495	78	
354.05720	64	
358.19361	98	
358.26988	62	
360.40235	72	
360.86195	60	
361.77602	80	
362.62935	102	
363.79521	86	
363.83944	68	
END IONS

###FS:    #m/z: 322.92883 #charge 1+
###MS: 121
###MSMS: 122
BEGIN IONS
TITLE=Cmpd 91, +MS2(322.9288), 28.0-35.0eV, 2.6min #122
RTINSECONDS=157.872
SCANS=121-122
PEPMASS=322.92883	208948
CHARGE=1+
65.71030	32	
82.32803	32	
93.44480	58	
194.89092	54	
196.90017	66	
198.05638	74	
205.94704	120	
207.97041	118	
215.88173	72	
215.92698	66	
218.89426	38	
219.05441	66	
220.87230	214	1+
220.90471	58	
223.96055	268	
224.45243	72	
224.84782	78	
226.07214	54	
226.86879	78	
227.00354	80	
227.93232	152	
228.85232	76	
228.92839	62	
230.44851	36	
230.85472	34	
231.60580	32	
234.84617	68	
235.79535	78	
236.90722	48	
237.80403	98	
238.88645	72	
238.93907	212	
239.11819	66	
239.78891	62	
239.89358	66	
240.82422	64	
240.94019	2298	
241.19224	76	
241.93834	7512	1+
242.78570	32	
242.81660	52	
242.85035	58	
242.91538	32	
242.94051	5324	1+
243.12945	32	
243.17771	44	
243.57252	44	
243.81791	144	
243.87895	76	
244.15921	72	
244.42203	36	
244.81555	74	
244.83305	78	
244.93782	1560	
245.20296	32	
246.46888	102	
247.30450	32	
248.44475	42	
248.52630	32	
248.85034	98	
249.81311	68	
249.85408	66	
250.94682	48	
252.10886	62	
252.89115	76	
253.46081	40	
253.83704	78	
255.89760	50	
256.89602	72	
257.80558	32	
257.94215	82	
258.83405	44	
258.85266	88	
259.94769	40	
260.84081	56	
261.82923	216	1+
261.86807	72	
262.09647	66	
262.43466	90	
262.85069	74	
263.92450	64	
264.56524	40	
265.10865	50	
265.15287	76	
266.04512	50	
266.81686	56	
266.86795	76	
267.10771	96	
268.78964	100	
268.86685	66	
268.95122	54	
269.92272	72	
270.87168	58	
272.85589	72	
272.87624	66	
273.16153	48	
273.79585	82	
274.80557	38	
276.86428	70	
276.92359	88	
277.14659	40	
277.88267	66	
278.85538	78	
279.08917	1496	1+
280.58488	48	
280.85899	66	
282.79886	70	
282.85670	74	
283.07025	152	
283.22224	66	
283.84426	62	
284.29335	296	
284.87960	68	
284.89789	78	
286.05712	118	
286.23445	56	
287.91345	44	
290.78385	66	
292.04363	32	
293.44057	88	
295.75468	84	
295.85202	58	
296.91516	40	
298.86887	72	
299.77866	50	
299.88045	74	
300.80409	42	
300.81845	38	
300.88304	66	
300.90680	70	
301.85466	56	
303.90412	64	
305.80586	56	
306.76844	72	
307.88153	78	
309.86240	74	
309.91008	88	
310.64801	72	
311.02478	32	
311.86278	44	
313.13501	58	
313.46972	40	
313.87194	64	
314.35090	34	
316.73307	72	
317.77658	52	
320.27411	62	
321.97056	106	
323.20113	80	
323.22316	62	
323.80402	64	
324.66329	42	
324.89094	62	
325.89544	64	
328.25871	58	
END IONS

###FS:    #m/z: 340.93911 #charge 1+
###MS: 121
###MSMS: 123
BEGIN IONS
TITLE=Cmpd 92, +MS2(340.9391), 28.0-35.0eV, 2.7min #123
RTINSECONDS=158.644
SCANS=121,123
PEPMASS=340.93911	110104
CHARGE=1+
72.89362	74	
147.87807	86	
150.09308	64	
178.34566	90	
190.95483	92	
192.07135	74	
200.86916	100	
209.94168	156	
210.93840	98	
211.00976	74	
211.41640	60	
212.87567	62	
212.89221	62	
213.93684	146	
215.93240	70	
215.95256	64	
216.88287	78	
217.88566	80	
218.88741	74	
220.86837	62	
221.87131	70	
221.89472	114	
221.92804	60	
221.94267	70	
222.81993	80	
223.82885	74	
223.93457	64	
224.87733	80	
226.95368	68	
228.84139	242	1+
228.85768	144	
228.94531	100	
231.95345	158	
233.06941	84	
235.89396	70	
235.94672	106	
236.85823	72	
238.86383	168	
239.81937	72	
239.84106	120	
240.83193	214	
240.93644	74	
241.04564	92	
241.84665	410	
242.83362	402	1+
242.88672	76	
242.93743	142	
245.82917	80	
247.14410	86	
247.84783	88	
247.99611	70	
249.99100	94	
251.84769	82	
254.90951	140	
254.96612	90	
255.07879	68	
255.20850	74	
256.82734	64	
256.85913	120	
257.05937	80	
257.85525	124	
257.92688	68	
258.84507	1174	1+
258.88969	60	
258.93513	86	
259.81743	78	
259.89498	126	
259.90918	72	
259.92607	82	
260.83643	192	
260.97043	64	
261.83597	196	
261.88000	70	
261.90986	76	
262.85671	80	
262.90209	92	
263.85505	74	
263.88163	162	
264.07035	82	
264.86079	66	
265.41076	74	
265.93106	80	
266.41370	70	
266.86099	228	
266.92317	72	
266.99536	70	
267.45925	70	
267.84878	146	
267.93966	62	
268.83862	608	1+
268.96619	70	
270.82945	196	
270.95081	96	
271.97227	78	
272.84212	84	
272.93215	132	
272.97676	68	
273.44336	78	
273.88096	64	
273.98275	94	
274.86509	270	
275.85449	166	
276.09685	60	
276.85565	456	
276.92359	68	
277.86162	518	
277.97087	82	
278.84582	1640	1+
279.25575	84	
279.79498	64	
279.90964	74	
279.96233	124	
280.36289	72	
280.93785	136	
281.00155	108	
282.87751	140	
283.86519	76	
284.80912	80	
286.03949	62	
286.97799	120	
287.04352	214	
288.42018	100	
288.84148	144	
290.84218	72	
290.92584	76	
293.85507	76	
294.31188	82	
294.86500	284	1+
295.89422	72	
296.85506	138	
297.87997	114	
297.89754	78	
299.79741	74	
299.86863	404	1+
301.86327	114	
302.20909	84	
302.91204	88	
303.17663	70	
308.04961	72	
309.14538	70	
315.37939	64	
316.45722	80	
319.81304	72	
324.23296	74	
326.17250	66	
327.89579	84	
327.95359	72	
331.84762	82	
332.32246	86	
334.11742	62	
334.91933	102	
336.83692	68	
338.34358	70	
339.90856	70	
341.26167	106	
342.14464	60	
345.21049	64	
END IONS

###FS:    #m/z: 336.94411 #charge 1+
###MS: 121
###MSMS: 124
BEGIN IONS
TITLE=Cmpd 93, +MS2(336.9441), 28.0-35.0eV, 2.7min #124
RTINSECONDS=159.417
SCANS=121,124
PEPMASS=336.94411	23044
CHARGE=1+
185.93034	72	
194.88426	72	
205.94770	56	
210.88842	78	
211.94404	298	
212.87696	98	
213.93848	152	
213.98476	88	
215.93280	68	
216.82827	66	
216.91165	104	
218.42988	86	
218.83857	56	
218.88935	66	
220.87387	80	
220.89930	70	
222.45523	74	
222.83670	72	
223.97082	68	
224.90310	60	
224.98241	70	
225.83776	68	
225.86196	90	
226.83474	100	
226.97223	92	
227.83887	54	
228.14301	74	
228.84009	130	
229.95506	466	1+
230.88996	358	1+
230.90262	74	
231.94866	274	
232.88535	64	
233.94553	138	
234.08465	64	
234.91743	68	
234.94574	68	
235.03994	96	
235.83092	76	
236.85074	66	
236.91714	68	
237.86740	92	
238.84778	192	1+
238.87507	80	
239.86526	72	
240.84049	54	
240.90608	62	
240.91970	86	
241.84162	366	
241.87248	68	
242.84010	206	
243.83506	102	
244.89658	54	
245.84264	56	
246.92786	76	
246.97616	70	
247.20797	72	
247.89391	202	1+
247.97114	120	
247.98926	68	
249.96300	72	
250.99099	68	
251.86308	54	
251.90600	66	
252.84631	66	
252.95712	52	
252.97164	146	
253.90361	76	
254.80688	64	
254.86723	72	
254.91561	272	
254.96497	138	
255.07462	136	
255.87265	70	
256.85284	98	
256.88625	60	
257.38051	92	
257.84548	166	
257.86034	136	
258.84751	1108	1+
259.00121	64	
259.01478	86	
259.85146	820	1+
259.90812	66	
260.82492	102	
260.93621	114	
261.83289	78	
262.18332	60	
262.84862	66	
263.94285	62	
263.98247	76	
264.86583	110	
265.83095	64	
266.86492	52	
267.85291	82	
268.83971	664	1+
269.80206	58	
270.84179	102	
270.88426	52	
270.95258	82	
271.02558	68	
271.12303	74	
271.15240	58	
273.84670	72	
273.93405	72	
274.87249	200	
274.94719	80	
275.86805	152	
275.88448	66	
276.85594	798	1+
277.84030	80	
277.87544	126	
277.91578	94	
278.80894	76	
279.00580	68	
279.87997	86	
279.96291	58	
280.83812	72	
281.04584	66	
282.85741	102	
284.10518	74	
284.86959	66	
285.84654	58	
286.84826	146	
287.84934	62	
287.89268	58	
292.03912	54	
292.21954	64	
292.25707	76	
292.85834	72	
293.10591	390	1+
294.83259	80	
294.86786	92	
295.86453	60	
295.97179	164	
296.23819	54	
297.12233	76	
297.22406	70	
297.89839	58	
298.31089	88	
298.89605	62	
299.23830	52	
299.87261	146	
300.88490	66	
302.85222	60	
304.89610	72	
305.28038	92	
305.89303	54	
308.19194	84	
308.87789	56	
311.94963	86	
313.88082	88	
319.19802	78	
322.16243	60	
323.89057	68	
326.91130	54	
328.81693	80	
329.86915	70	
338.80458	60	
END IONS

###FS:    #m/z: 340.93908 #charge 1+
###MS: 125
###MSMS: 126
BEGIN IONS
TITLE=Cmpd 94, +MS2(340.9391), 28.0-35.0eV, 2.7min #126
RTINSECONDS=163.067
SCANS=125-126
PEPMASS=340.93908	117548
CHARGE=1+
75.02681	86	
172.41043	80	
180.86672	74	
185.92521	66	
188.93580	126	
188.94955	90	
192.94012	70	
200.86039	66	
202.88288	64	
203.92997	70	
205.98331	78	
208.95618	70	
211.93625	80	
212.87781	84	
213.88594	116	
213.93604	60	
215.88732	230	1+
215.94612	142	
218.87870	182	
220.90115	68	
223.84205	58	
223.95941	64	
224.96028	70	
224.98265	76	
226.83452	134	
226.85295	126	
226.89095	70	
228.84609	66	
228.94791	72	
229.86185	66	
230.84563	66	
230.88613	70	
231.89000	130	
231.95072	276	1+
233.89537	62	
234.84050	90	
236.87906	60	
236.90831	118	
237.06606	80	
237.86487	68	
238.09960	86	
238.90559	74	
239.83043	66	
239.84974	204	
239.92184	80	
240.83181	78	
240.84568	112	
240.86005	136	
240.95574	102	
241.05507	86	
241.83859	474	1+
241.94436	88	
242.88659	64	
243.83671	106	
244.83377	98	
244.86279	66	
245.85059	68	
245.95488	90	
246.97412	68	
247.84730	252	1+
249.01398	64	
252.19269	84	
252.85206	84	
253.93166	86	
254.91834	64	
255.09842	82	
256.84960	222	
256.89249	60	
257.85661	140	
258.84471	622	
259.85160	492	
259.92263	140	
259.95687	118	
260.83643	714	1+
261.83819	408	1+
261.97904	70	
262.13611	80	
263.85062	76	
264.07480	66	
264.86279	64	
266.88962	68	
267.85095	92	
267.86711	64	
268.24096	82	
268.83747	380	1+
270.82674	200	
270.90080	62	
272.84163	118	
272.93292	94	
272.94713	84	
274.85772	162	
274.87404	66	
274.89290	106	
275.86643	348	
275.88448	68	
276.85619	736	
276.94329	82	
277.85999	488	
278.15108	76	
278.84428	1116	1+
279.88624	72	
279.92344	66	
279.97148	124	
280.86864	142	
281.04814	70	
281.86277	104	
281.88650	58	
282.80911	74	
282.87170	74	
282.88684	84	
282.91419	64	
283.87936	70	
284.06872	118	
286.38224	70	
286.78326	78	
286.91026	70	
288.83332	68	
291.86082	62	
291.89012	58	
292.88536	76	
293.86781	70	
295.88010	66	
295.98704	72	
296.08619	72	
296.85820	68	
296.87131	172	1+
298.30911	64	
299.86813	276	1+
299.91853	58	
300.82729	70	
301.86140	124	
301.88881	92	
302.17040	146	
302.86955	58	
303.87007	92	
304.81267	64	
305.88966	68	
306.87833	126	
306.93639	84	
307.88803	68	
309.52966	66	
311.95176	92	
315.75863	76	
316.05132	64	
319.38443	66	
319.88743	66	
323.89267	58	
324.89614	64	
326.88488	62	
328.82792	72	
332.82410	70	
337.11407	66	
337.63273	84	
338.89534	98	
340.21909	68	
340.37537	74	
344.76616	74	
344.78693	64	
345.11037	74	
345.76515	66	
END IONS

###FS:    #m/z: 363.95487 #charge 1+
###MS: 125
###MSMS: 127
BEGIN IONS
TITLE=Cmpd 95, +MS2(363.9549), 28.0-35.0eV, 2.8min #127
RTINSECONDS=163.839
SCANS=125,127
PEPMASS=363.95487	41042
CHARGE=1+
47.55561	68	
69.65208	70	
95.52281	70	
187.71907	86	
191.85718	60	
195.07816	82	
201.93556	70	
207.87311	78	
211.94827	102	
212.88206	122	
215.92528	68	
218.88190	80	
222.95026	190	
223.95203	82	
224.94914	128	
225.96816	96	
226.89806	62	
226.94610	1038	1+
226.97029	88	
227.81496	78	
228.88924	64	
228.94077	836	
229.06124	76	
229.99960	84	
230.88812	236	
230.94651	62	
234.88340	108	
234.92359	72	
234.95524	74	
237.03996	78	
238.93833	110	
240.45669	84	
240.93877	606	
241.64062	66	
241.93954	406	
242.81755	70	
242.84322	80	
242.94051	1184	1+
243.05331	86	
243.83055	120	
244.81781	66	
244.94166	314	
244.95616	472	1+
245.82148	100	
245.85634	68	
245.94058	272	
246.83769	276	1+
246.95066	606	
248.80247	188	
248.89773	120	
249.03802	126	
249.85607	68	
251.04549	72	
251.90230	62	
252.85395	94	
252.94968	64	
254.91424	104	
258.80078	82	
258.83419	132	
258.87202	74	
258.92339	64	
259.37788	92	
259.85495	66	
260.83955	68	
260.86945	80	
260.96564	104	
261.40690	68	
261.83210	92	
262.82871	62	
262.84578	262	
264.08018	78	
264.80094	68	
265.35055	102	
265.90305	78	
266.81268	190	
267.89904	66	
268.80868	66	
272.82364	88	
272.91699	200	
273.84277	64	
274.79215	66	
274.88614	66	
275.81325	108	
276.85344	126	
276.94406	68	
278.79592	138	
278.84512	518	1+
280.79367	338	
281.73005	76	
281.78989	510	1+
281.84575	82	
281.89095	80	
281.97310	64	
282.43315	90	
282.79233	360	1+
282.85655	98	
282.88321	74	
283.06498	74	
283.84809	140	
283.99115	92	
284.01792	90	
284.82879	128	
285.79931	132	
285.84111	212	1+
285.93390	60	
289.86817	108	
289.88776	60	
292.89161	76	
293.11505	118	
295.81144	60	
296.02903	76	
296.05893	82	
296.80109	98	
297.80673	68	
297.87237	62	
298.80122	1416	1+
301.18740	62	
301.86023	322	1+
302.80057	100	
303.85552	100	
304.11628	78	
304.78654	70	
307.89453	70	
308.37516	72	
308.81083	62	
308.89325	72	
310.82531	74	
310.93558	94	
314.80712	124	
314.82558	84	
315.45344	100	
315.80937	64	
316.81420	234	
318.93711	130	
319.04273	66	
319.40675	96	
319.82452	188	1+
320.92929	76	
321.22184	80	
324.19127	72	
324.38128	60	
324.80578	68	
326.93598	116	
327.08937	66	
327.84729	68	
327.87818	94	
328.87513	74	
336.94952	94	
337.95075	68	
338.94199	64	
340.89432	82	
340.93940	78	
346.35954	72	
349.97459	60	
352.79891	62	
354.05926	100	
354.27672	100	
357.90535	100	
362.25333	82	
366.77800	78	
368.83836	62	
END IONS

###FS:    #m/z: 336.94420 #charge 1+
###MS: 125
###MSMS: 128
BEGIN IONS
TITLE=Cmpd 96, +MS2(336.9442), 28.0-35.0eV, 2.8min #128
RTINSECONDS=164.611
SCANS=125,128
PEPMASS=336.94420	21452
CHARGE=1+
60.35961	64	
191.95392	74	
192.88735	72	
196.96580	56	
197.90090	84	
200.83084	80	
207.93867	84	
207.97217	74	
208.97388	68	
210.37519	70	
211.94311	370	
212.87762	52	
213.94069	206	
215.93149	140	
216.93518	70	
217.85866	54	
219.84032	68	
220.04243	66	
220.82294	62	
220.87877	92	
221.84610	56	
221.87255	68	
222.98109	54	
223.96128	66	
223.97766	70	
224.04948	90	
226.84086	78	
226.95011	56	
228.84358	108	
229.95464	310	
229.99028	76	
230.85509	88	
230.88839	226	
231.95260	72	
233.86878	72	
233.89486	82	
234.85552	66	
234.91790	74	
236.08002	58	
236.86123	136	
236.90105	94	
238.86140	116	
238.89196	126	
239.84708	92	
239.92970	74	
240.09875	74	
240.83852	76	
240.90622	78	
241.81395	78	
241.84764	156	
242.24440	68	
242.84229	136	
242.92717	52	
243.88506	76	
243.90006	72	
245.84672	68	
246.97789	68	
247.96719	158	
248.88244	76	
248.90006	72	
250.82342	64	
250.90730	66	
250.95124	206	
251.83789	88	
252.06962	72	
252.95684	152	
253.37944	98	
253.90475	156	
253.97064	76	
254.90347	172	
254.96295	60	
255.07717	68	
256.18803	64	
256.84888	76	
256.87233	58	
257.85362	60	
258.17732	76	
258.84157	226	
258.91960	72	
259.08148	64	
259.85038	220	
259.95974	54	
260.11215	68	
260.85292	128	
261.84416	154	
261.86246	72	
262.95997	70	
263.03135	66	
264.86851	108	
266.57835	92	
266.85724	66	
268.84134	346	1+
268.86408	70	
269.04599	56	
269.82852	78	
270.80109	74	
271.84490	60	
272.86616	64	
273.86710	74	
274.85899	188	
275.81298	66	
275.87180	136	
276.85894	882	1+
276.87311	114	
277.86312	642	1+
277.88750	78	
277.92178	68	
278.83744	258	1+
279.86371	88	
281.00268	68	
281.05415	72	
284.39725	76	
285.85067	152	
286.85374	128	
287.84890	62	
287.88679	56	
288.01150	90	
288.82880	56	
290.87567	62	
290.90112	60	
291.88630	74	
292.86676	56	
293.10806	72	
294.86541	344	
294.94620	98	
297.89981	72	
297.92491	72	
297.96992	52	
299.87806	138	
300.92530	92	
305.34878	66	
307.84905	60	
308.87095	76	
309.86684	72	
310.09853	66	
310.93149	100	
312.80041	70	
312.91581	78	
318.95698	54	
319.90914	92	
324.15564	74	
324.73263	62	
324.84828	62	
325.90684	66	
326.88529	88	
331.95948	86	
333.75858	70	
335.95594	74	
336.62493	82	
336.86361	66	
338.38230	94	
338.87731	66	
341.62658	72	
341.85818	72	
END IONS

###FS:    #m/z: 340.93912 #charge 1+
###MS: 129
###MSMS: 130
BEGIN IONS
TITLE=Cmpd 97, +MS2(340.9391), 28.0-35.0eV, 2.8min #130
RTINSECONDS=168.271
SCANS=129-130
PEPMASS=340.93912	115946
CHARGE=1+
77.67147	68	
89.63158	60	
185.92662	70	
190.94542	92	
192.88933	68	
201.88334	68	
205.97601	80	
208.84373	104	
208.89581	92	
209.96044	60	
213.93909	526	1+
217.88232	128	
218.88705	66	
220.87033	64	
220.90118	152	
222.39129	80	
222.95177	86	
224.84783	90	
224.96940	102	
225.89689	76	
226.85927	124	
226.88179	84	
226.94084	74	
228.52529	100	
228.84561	108	
230.88932	72	
231.88796	118	
231.95031	286	1+
234.90247	84	
236.90577	78	
236.95296	68	
237.93070	64	
238.88669	62	
238.99837	76	
239.84686	110	
239.88561	116	
239.91099	78	
240.83966	116	
241.15814	86	
241.84164	474	
242.79098	68	
242.84848	284	
242.87269	80	
242.89925	86	
243.83412	92	
244.83156	80	
244.89259	98	
245.97776	72	
246.06468	76	
246.54611	84	
246.86025	146	
247.86477	76	
247.97614	164	
248.98544	66	
249.81526	64	
249.95506	96	
249.99168	64	
252.37178	72	
252.89488	84	
253.85085	92	
254.83213	68	
254.86552	78	
254.91049	134	
254.96146	122	
255.07132	62	
255.88146	76	
255.89929	62	
256.07628	70	
256.26083	78	
256.85228	182	
256.89165	72	
257.82588	66	
257.85430	132	
257.86522	178	1+
257.93358	74	
258.84577	1034	1+
258.96107	74	
259.84979	638	1+
260.83526	938	1+
261.87384	66	
261.90560	68	
262.82571	118	
262.92365	138	
263.82277	80	
264.20979	76	
264.86013	120	
267.82689	62	
268.84055	260	
269.83653	146	
270.83408	120	
270.89217	70	
271.83682	78	
271.94808	96	
272.88452	96	
272.93695	72	
273.82216	64	
274.86412	164	
275.86212	114	
276.07815	84	
276.85404	520	
277.86262	594	
277.92551	68	
278.84630	1298	1+
279.88222	68	
279.96213	88	
280.84145	174	
280.87732	62	
281.89259	158	
283.79058	74	
283.87335	100	
284.04935	62	
288.83816	126	
292.87112	138	
293.85463	156	
293.88884	70	
294.79873	66	
294.86005	90	
294.88960	70	
295.12149	64	
295.91918	74	
296.04179	78	
296.83251	72	
296.85572	66	
296.89807	64	
297.88909	122	
298.89059	64	
299.05809	204	
299.87232	190	
299.92276	66	
300.88404	82	
301.02147	106	
301.85935	96	
302.93980	72	
304.19960	84	
304.77799	66	
304.85500	78	
306.76654	70	
307.86842	70	
309.87970	62	
316.93288	102	
318.89549	70	
324.89941	72	
326.17939	64	
328.91276	62	
332.95374	84	
336.29152	64	
337.89906	70	
338.19001	94	
338.87008	84	
339.22558	68	
340.04234	72	
341.05746	64	
341.76540	68	
342.71256	68	
342.89683	66	
343.91151	70	
345.07389	86	
END IONS

###FS:    #m/z: 363.95500 #charge 1+
###MS: 129
###MSMS: 131
BEGIN IONS
TITLE=Cmpd 98, +MS2(363.9550), 28.0-35.0eV, 2.8min #131
RTINSECONDS=169.052
SCANS=129,131
PEPMASS=363.95500	40628
CHARGE=1+
156.11281	76	
182.86870	74	
184.93048	70	
185.85961	74	
189.86526	80	
209.94296	162	
210.95075	92	
211.91859	70	
212.88095	84	
216.88091	84	
216.90196	74	
218.85846	72	
219.89864	68	
223.97958	76	
224.95010	326	1+
225.88528	86	
226.94504	518	1+
226.97328	166	
227.95921	66	
228.94233	734	1+
229.89154	72	
230.89040	188	
231.89157	100	
232.88340	198	
236.89425	88	
238.06158	96	
239.90309	80	
240.81713	142	
240.83625	138	
240.85214	160	
240.93976	556	
241.86034	86	
241.93870	2206	1+
242.07672	70	
242.94049	1268	1+
243.60872	78	
243.81961	114	
244.83298	78	
244.89061	68	
244.91386	82	
244.93673	250	
244.95629	360	
245.94561	132	
246.63656	100	
246.81017	68	
246.95414	704	
248.90163	114	
250.80786	90	
252.88545	66	
253.90346	122	
254.84164	72	
256.83513	76	
256.85491	78	
257.08328	66	
257.09708	94	
258.83570	102	
259.09924	68	
259.85055	78	
259.90028	114	
259.97253	132	1+
260.83482	150	
260.90938	74	
261.83602	74	
261.90361	68	
262.84165	72	
263.82080	146	
263.84870	68	
265.81915	70	
266.78706	72	
266.81265	360	1+
266.85900	72	
266.91146	68	
267.85691	94	
267.97350	78	
268.83666	78	
268.95850	146	
269.80222	92	
269.94898	78	
269.96918	80	
270.81315	68	
271.83442	68	
275.07124	74	
276.80757	126	
276.93182	86	
278.79365	164	
278.85188	222	1+
278.96659	74	
279.79585	106	
280.79434	338	1+
280.84227	72	
281.86462	82	
281.89257	94	
281.98750	68	
282.79505	280	1+
283.83178	92	
283.84481	128	
283.98920	78	
284.78880	66	
284.82153	172	1+
285.78400	72	
286.81439	92	
287.04336	86	
287.88013	70	
289.79860	68	
289.83168	84	
289.86686	140	
289.99876	96	
290.49685	82	
291.43773	158	
291.82286	68	
292.97582	74	
293.11236	76	
296.80744	236	
296.93028	72	
298.40869	78	
298.80311	1030	1+
300.80054	470	
300.85083	84	
300.87200	84	
301.09573	76	
301.79927	290	
301.86117	186	
301.95959	70	
302.13221	66	
302.86708	80	
303.35649	78	
303.82055	72	
303.85887	138	
305.81658	80	
307.00088	76	
307.39693	90	
309.39611	66	
311.00265	78	
313.44798	72	
314.81790	188	
315.07172	84	
316.81318	156	
318.81643	74	
319.93376	72	
320.84468	70	
321.80325	74	
322.92743	170	
323.05097	72	
325.37239	68	
326.84730	82	
326.89052	68	
328.90831	82	
329.87269	102	
330.80802	76	
330.86967	126	
333.78983	74	
336.94723	68	
339.83609	72	
342.38298	86	
346.91462	76	
350.18376	82	
352.88223	80	
355.02585	76	
356.76786	76	
363.16528	78	
367.00580	74	
367.16120	74	
END IONS

###FS:    #m/z: 359.96016 #charge 1+
###MS: 129
###MSMS: 132
BEGIN IONS
TITLE=Cmpd 99, +MS2(359.9602), 28.0-35.0eV, 2.9min #132
RTINSECONDS=169.824
SCANS=129,132
PEPMASS=359.96016	17266
CHARGE=1+
68.54670	64	
108.18226	62	
199.90619	58	
209.94386	72	
222.94966	188	
223.89527	104	
224.88470	98	
224.94875	276	
225.89870	54	
226.86290	76	
226.94382	364	1+
226.97045	112	
227.86431	60	
227.87318	66	
228.94288	866	1+
233.88537	100	
234.84076	56	
234.86056	90	
234.94410	76	
235.86133	66	
235.95191	134	
237.05290	72	
238.12043	72	
238.90919	66	
238.93617	94	
240.81619	60	
240.83601	84	
240.93872	598	1+
240.95811	180	
241.78771	62	
241.91217	64	
242.04722	84	
242.86372	66	
242.95831	140	
243.83102	84	
244.95631	328	
245.83489	74	
245.94583	388	1+
246.95200	258	1+
247.82203	96	
249.88682	62	
249.94538	336	1+
250.90529	68	
251.83615	60	
252.84619	66	
252.88172	74	
257.88696	58	
258.82479	56	
258.84311	82	
260.44088	66	
260.83161	332	1+
260.87048	98	
260.96921	96	
261.96128	64	
262.86424	84	
262.89824	92	
262.98571	76	
263.98046	60	
265.82058	76	
266.81257	304	
266.90736	82	
267.97258	112	
268.84263	66	
268.90300	80	
269.26728	58	
269.96548	66	
269.99739	68	
270.80308	66	
270.85158	76	
270.88076	178	
270.89996	76	
270.91730	90	
272.01871	90	
272.13210	66	
272.87411	68	
272.88870	102	
274.37108	88	
274.82097	90	
275.91951	60	
275.96996	68	
276.80733	76	
276.85671	130	
277.84625	56	
277.91780	82	
278.80136	80	
278.84180	502	1+
279.79782	68	
280.79150	304	1+
280.82157	72	
282.79248	64	
283.79455	58	
284.82223	156	
285.86299	68	
286.79602	74	
287.07032	72	
287.93681	86	
290.87348	80	
291.06439	60	
291.85655	72	
292.01997	56	
292.37087	90	
292.89380	68	
292.96525	68	
293.12100	74	
294.96339	56	
295.02828	58	
295.38708	86	
295.81362	64	
296.80550	136	
296.99579	60	
297.03770	70	
297.79073	68	
297.80296	680	1+
297.83832	70	
298.10519	78	
298.80196	642	1+
298.90941	78	
299.20010	74	
299.86760	72	
299.92284	86	
301.26219	90	
303.86800	76	
304.04980	96	
304.53390	60	
308.86952	126	
311.86082	84	
312.86144	56	
313.79975	58	
313.94391	62	
314.24458	58	
314.82785	74	
315.01307	82	
316.81162	68	
317.81099	88	
317.89209	90	
318.77271	78	
318.81644	184	1+
319.85688	70	
321.32113	62	
321.81853	150	
322.08740	92	
322.92775	68	
323.01163	98	
324.90307	60	
325.12504	80	
326.84952	54	
328.98868	58	
331.36271	62	
332.40956	126	
332.78118	78	
332.81735	56	
334.76890	64	
336.15196	64	
336.94700	116	
337.05306	94	
338.73910	92	
341.63618	78	
347.53947	68	
353.82391	80	
355.83606	70	
356.17899	66	
359.23530	72	
END IONS

###FS:    #m/z: 322.92907 #charge 1+
###MS: 133
###MSMS: 134
BEGIN IONS
TITLE=Cmpd 100, +MS2(322.9291), 28.0-35.0eV, 2.9min #134
RTINSECONDS=173.522
SCANS=133-134
PEPMASS=322.92907	240348
CHARGE=1+
46.24275	64	
100.29477	42	
109.39223	66	
126.66042	66	
200.84479	72	
201.04430	244	
205.94889	184	
206.88493	76	
206.97117	118	
207.91941	76	
207.97231	44	
210.83142	52	
215.84620	66	
218.89858	104	
221.33746	78	
221.86789	62	
222.95365	84	
226.82076	68	
226.96858	74	
227.81650	66	
228.85340	68	
230.89429	62	
233.07133	82	
233.23074	36	
233.95347	42	
235.84822	78	
237.82666	68	
238.87048	56	
238.93651	104	
239.52252	32	
240.78653	54	
240.86462	58	
240.90261	62	
240.93939	2794	
241.46727	68	
241.94134	2216	
242.07416	34	
242.10319	100	1+
242.16068	50	
242.82195	80	
242.94110	6686	1+
243.13750	46	
243.43844	42	
243.46858	36	
244.27034	36	
244.34888	38	
244.73546	62	
244.93879	1916	1+
245.36365	44	
245.51011	38	
245.82134	130	
245.91212	78	
246.05038	74	
246.42800	36	
246.85030	184	1+
246.89704	38	
246.97423	62	
247.39713	36	
248.36066	34	
250.83526	74	
250.94209	58	
251.78904	42	
251.92378	186	1+
252.83046	56	
253.02756	74	
253.12366	50	
254.00361	44	
254.80091	68	
254.82048	68	
254.90941	144	
256.80782	62	
256.85521	52	
256.89021	34	
258.83041	84	
259.88105	40	
259.91199	54	
261.83212	148	
263.14498	36	
263.19504	58	
263.86277	76	
264.49145	38	
265.33277	70	
266.40625	84	
267.10179	54	
267.13816	114	
268.39171	72	
268.96576	40	
269.87615	56	
273.02218	54	
275.80626	116	
276.11712	82	
277.03002	80	
277.86052	78	
278.83343	52	
279.09034	1352	1+
279.14627	40	
279.83691	64	
279.91073	64	
280.82375	72	
281.17164	64	
281.84329	46	
281.88639	58	
282.21873	36	
282.27438	72	
282.67240	42	
282.92880	46	
283.02805	56	
283.06340	48	
283.85660	82	
284.13020	54	
284.29260	456	1+
284.87745	62	
286.68358	48	
286.86237	46	
286.88120	56	
288.85847	80	
289.79810	84	
290.17677	68	
290.85715	74	
292.26377	38	
292.37311	78	
292.50965	34	
292.86844	80	
292.94406	90	
293.00288	50	
293.07470	72	
294.84913	42	
296.84286	86	
297.78722	62	
298.79900	72	
299.82312	78	
302.32629	44	
303.07430	66	
303.86973	72	
304.04657	34	
304.88150	46	
305.76066	38	
307.88667	34	
308.87118	68	
309.10864	72	
310.41815	70	
310.55936	38	
310.87478	52	
313.87409	82	
315.11103	72	
320.25446	70	
320.61245	92	
322.38479	86	
323.92778	74	
324.78355	72	
325.31949	66	
325.75571	66	
325.89579	68	
326.26612	68	
326.77204	94	
327.71444	46	
328.39863	86	
END IONS

###FS:    #m/z: 363.95498 #charge 1+
###MS: 133
###MSMS: 135
BEGIN IONS
TITLE=Cmpd 101, +MS2(363.9550), 28.0-35.0eV, 2.9min #135
RTINSECONDS=174.295
SCANS=133,135
PEPMASS=363.95498	50952
CHARGE=1+
191.87063	78	
193.08361	66	
197.86436	72	
198.03047	84	
198.96293	70	
199.96897	82	
204.97305	80	
207.87318	76	
208.90329	64	
209.94288	234	
212.04900	92	
212.87876	360	
214.89442	84	
216.41092	106	
219.03268	86	
220.05326	84	
223.87516	70	
223.94646	380	1+
224.84044	68	
224.94891	328	1+
225.85467	70	
226.94606	912	1+
226.96878	118	
228.89222	132	
228.94348	1030	1+
229.92346	70	
230.88964	504	1+
232.88259	136	
233.80675	66	
234.93068	68	
237.89478	62	
238.93738	140	
240.82648	150	1+
240.85706	62	
240.93835	922	
240.96030	130	
241.42714	68	
241.93863	1910	1+
242.82579	252	1+
242.94097	1230	1+
243.96021	80	
244.94170	398	1+
244.95568	732	
245.86390	78	
246.86609	98	
246.90712	70	
246.95081	404	
246.97221	88	
248.80237	162	
248.83594	72	
248.90014	76	
250.90619	90	
250.94578	114	
251.46002	94	
252.79179	64	
253.90575	66	
254.85340	78	
258.84406	98	
259.41771	68	
259.61782	68	
260.83039	84	
260.93468	78	
261.83261	70	
262.06879	74	
262.10617	64	
263.09336	70	
263.87164	74	
263.98079	62	
264.81630	84	
265.03089	72	
265.85713	78	
266.78399	140	
266.81372	162	
266.90701	62	
267.04786	76	
267.49541	82	
267.97937	62	
268.81203	144	
268.84346	114	
268.95560	82	
269.84220	76	
269.96391	108	
272.05130	88	
272.86142	160	
273.53983	88	
273.79582	82	
275.41963	78	
275.80930	62	
276.80710	74	
276.82971	82	
276.85101	72	
277.83901	72	
277.85239	70	
278.80243	106	
278.84318	120	
278.86810	72	
279.78984	580	1+
279.84910	64	
280.79136	488	1+
280.83936	112	
280.92889	68	
282.78705	462	1+
282.83364	82	
282.85012	126	
282.97390	66	
283.07641	100	
283.84717	156	
284.82562	140	
284.84882	76	
285.85227	118	
286.81245	64	
286.83741	66	
287.03299	70	
287.92609	74	
290.80859	70	
290.83187	68	
292.79909	74	
293.87757	266	1+
294.83239	66	
296.80793	256	
297.01948	106	
297.11003	84	
297.80323	732	1+
298.80468	554	1+
299.86780	68	
299.91852	72	
300.80098	620	1+
300.90591	70	
301.62451	84	
301.85994	442	1+
301.91692	78	
303.85901	190	
306.88997	166	1+
308.82829	64	
308.88212	62	
309.83117	100	
310.14157	74	
311.39276	124	
314.44874	72	
314.92162	66	
315.82100	84	
316.81045	310	1+
317.81368	224	1+
318.83616	72	
318.87985	64	
319.09537	66	
320.80386	74	
320.87855	76	
321.82290	82	
321.88920	72	
322.80140	84	
322.82085	80	
322.91008	62	
324.94516	80	
326.20386	82	
326.32678	88	
327.06960	78	
327.28259	96	
327.87372	80	
328.81269	70	
331.38957	64	
333.84152	78	
335.79845	80	
342.90347	72	
343.83202	68	
351.91639	92	
354.89889	114	
356.87922	76	
358.37257	64	
361.17923	74	
364.79785	86	
END IONS

###FS:    #m/z: 359.96042 #charge 1+
###MS: 133
###MSMS: 136
BEGIN IONS
TITLE=Cmpd 102, +MS2(359.9604), 28.0-35.0eV, 3.0min #136
RTINSECONDS=175.067
SCANS=133,136
PEPMASS=359.96042	15766
CHARGE=1+
95.31536	104	
200.10940	62	
200.90774	80	
200.94917	84	
205.94756	72	
211.84004	66	
212.09353	64	
214.07632	76	
216.85630	104	
220.01152	72	
220.90486	98	
222.87854	92	
222.94997	160	
222.97883	88	
223.88375	136	
224.94626	208	
224.96960	96	
225.83801	76	
225.93740	82	
225.97098	108	
226.94612	560	1+
226.96927	218	
227.83339	60	
227.88345	60	
228.94150	588	
229.79275	82	
232.88759	72	
234.01156	58	
234.86345	320	1+
235.94814	68	
236.14443	70	
236.90554	64	
238.94142	64	
238.96452	86	
239.03083	88	
239.79824	72	
239.90693	74	
240.81872	70	
240.89096	64	
240.93798	366	
240.96291	100	
241.79514	72	
241.88115	64	
241.93952	250	
242.85826	86	
242.94101	214	
243.18750	74	
243.95582	70	
244.95635	420	
245.93810	106	
246.95212	266	
246.97112	238	
247.81593	104	
248.01929	90	
248.80587	296	
248.83055	58	
248.88272	72	
250.79841	68	
250.94885	320	
251.04147	62	
251.07634	92	
251.10573	76	
252.86948	72	
252.88554	60	
252.95559	108	
254.85166	62	
254.88854	60	
255.00635	64	
258.84713	148	
260.84756	78	
260.90682	62	
260.96750	284	1+
261.84027	66	
261.93556	76	
262.84421	74	
262.90821	58	
264.84503	60	
264.91802	68	
264.98104	68	
265.06076	74	
266.81163	576	1+
268.95964	72	
269.96913	254	
270.79303	66	
270.88726	190	
274.79226	76	
275.81103	66	
275.97036	72	
276.80713	62	
277.85637	60	
277.97212	160	
278.06896	64	
278.11815	62	
278.85809	64	
279.79553	190	
279.84723	76	
280.79205	732	1+
280.83337	78	
280.87211	104	
280.99722	96	
281.86379	62	
281.89401	112	
281.94837	102	
282.11735	98	
282.88950	66	
283.84443	72	
284.82210	230	
285.82361	102	
286.89578	62	
290.88199	88	
291.12298	62	
292.97356	72	
295.89184	58	
296.06083	72	
296.80714	120	
297.24103	84	
297.81213	130	
297.90198	62	
298.10960	98	
298.80046	1610	1+
298.92248	72	
300.78785	60	
301.86096	62	
302.78775	62	
302.85371	92	
302.93067	68	
303.94073	70	
304.26367	60	
304.87121	72	
304.90908	84	
307.88608	76	
309.79978	74	
310.87262	66	
313.07417	60	
316.80922	200	
317.78478	78	
318.81219	86	
318.93712	80	
319.82620	74	
320.95380	60	
321.12081	66	
324.84797	88	
325.76932	64	
325.90632	72	
326.86053	68	
327.77807	62	
333.15561	76	
338.74367	62	
338.97212	62	
339.26357	74	
344.81151	76	
350.88525	66	
352.76462	60	
352.88898	60	
360.87531	60	
363.19358	66	
END IONS

###FS:    #m/z: 322.92892 #charge 1+
###MS: 137
###MSMS: 138
BEGIN IONS
TITLE=Cmpd 103, +MS2(322.9289), 28.0-35.0eV, 3.0min #138
RTINSECONDS=178.789
SCANS=137-138
PEPMASS=322.92892	233330
CHARGE=1+
97.22627	74	
166.49204	44	
192.02949	60	
192.88890	62	
195.91778	48	
196.92596	80	
197.96338	56	
201.04330	62	
205.94686	302	1+
207.97596	58	
208.08030	70	
212.43707	72	
213.84837	50	
216.14564	66	
218.89628	112	
219.05623	64	
219.89187	166	1+
219.94961	80	
223.43234	84	
223.89507	90	
224.95496	80	
225.82505	48	
226.02046	74	
227.93632	66	
228.85383	82	
229.84512	78	
232.06378	78	
233.06939	82	
233.89461	58	
236.91696	52	
237.00957	64	
237.04772	62	
237.89507	194	1+
238.82809	70	
239.07961	166	1+
239.82316	88	
239.98135	56	
240.90816	54	
240.93975	2692	
241.82771	42	
241.94124	2448	
242.31088	54	
242.83194	62	
242.94089	7022	1+
243.33982	54	
243.82612	60	
244.82111	166	
244.87533	74	
244.93844	1688	1+
245.12861	62	
245.60807	96	
245.86959	72	
246.75829	44	
246.84977	144	
246.94158	76	
246.97250	60	
247.24053	56	
248.80490	48	
249.79768	84	
249.93052	76	
250.83530	68	
250.94620	44	
252.94980	68	
253.03757	74	
253.83892	62	
253.89984	68	
254.05639	94	
254.90848	64	
254.92424	62	
256.03716	70	
256.85710	60	
256.89735	82	
257.79790	64	
258.83154	162	
258.85621	72	
258.89009	64	
259.82948	84	
260.83946	274	1+
262.82827	108	
262.85447	52	
263.06365	48	
263.85600	256	1+
263.88276	56	
263.90195	62	
264.01240	52	
264.26959	74	
264.81087	66	
264.93880	76	
265.06276	72	
265.07903	58	
266.83505	68	
266.95116	68	
267.03758	60	
267.24646	70	
267.84276	42	
268.04800	70	
268.78666	44	
269.81400	50	
270.93435	92	
271.09622	62	
272.78333	64	
274.70123	46	
274.86316	72	
274.90453	86	
276.03786	60	
278.84580	130	
279.09063	1382	1+
279.20879	48	
279.84920	66	
280.78881	56	
282.39829	44	
282.88171	66	
282.94355	54	
283.12091	96	
284.28926	276	1+
284.31417	66	
285.83373	70	
289.87304	68	
289.90313	66	
290.07609	72	
290.16725	56	
290.95316	54	
291.37019	90	
291.86746	244	1+
292.14939	52	
293.84690	66	
294.08009	78	
294.85559	80	
295.84933	110	
296.96143	58	
297.95388	50	
298.82662	80	
299.16215	78	
301.87157	64	
303.75653	72	
305.10656	48	
305.89380	72	
307.04379	56	
307.12577	72	
308.19404	62	
309.81270	64	
309.93842	72	
311.76801	62	
311.86690	82	
311.94968	80	
312.85957	66	
313.84583	62	
315.97728	46	
317.78039	56	
317.81298	66	
319.31895	60	
320.08266	52	
321.90919	56	
322.25471	92	
326.25243	86	
326.27959	46	
326.33056	62	
326.89608	86	
326.97607	80	
327.29147	60	
328.28084	98	
END IONS

###FS:    #m/z: 336.94416 #charge 1+
###MS: 137
###MSMS: 139
BEGIN IONS
TITLE=Cmpd 104, +MS2(336.9442), 28.0-35.0eV, 3.0min #139
RTINSECONDS=179.562
SCANS=137,139
PEPMASS=336.94416	21900
CHARGE=1+
182.86521	100	
195.92445	74	
198.88147	126	
199.86121	56	
200.86923	70	
211.94263	360	
212.87591	142	
213.88070	64	
213.93850	84	
219.88578	90	
221.96280	60	
222.94446	92	
223.83088	84	
223.87695	78	
224.83871	92	
224.85885	66	
224.96565	76	
225.84323	84	
226.16257	70	
228.85532	100	
229.95305	304	
230.88738	158	
231.63584	96	
231.94971	196	
232.21711	54	
232.89695	90	
233.82919	56	
233.97171	78	
234.07164	80	
234.91585	104	
236.83271	56	
236.90152	92	
238.83650	400	1+
238.88679	82	
239.86293	66	
240.86576	54	
240.94060	76	
241.79618	74	
241.81957	62	
241.84236	442	
242.84221	260	
242.85488	130	
243.82917	78	
243.87173	72	
246.85273	66	
247.96259	198	
248.98872	134	
249.09177	68	
250.05809	86	
250.84090	90	
250.94665	118	
250.99076	62	
251.95077	72	
252.96549	210	
254.96617	70	
255.07152	72	
255.85774	68	
256.08012	82	
256.84615	112	
256.88168	126	
257.94208	68	
258.04497	88	
258.84655	1124	1+
259.10360	64	
259.85062	734	1+
260.88101	110	
261.90870	56	
262.83659	70	
262.89246	64	
263.85736	62	
266.86250	102	
267.83686	286	1+
268.91067	200	1+
270.08817	66	
272.97953	64	
274.81053	66	
274.87614	66	
274.90246	66	
275.41927	66	
275.86597	66	
276.85794	724	1+
277.82766	66	
277.84371	60	
277.86123	462	1+
277.93035	114	
278.82936	78	
278.84622	124	
278.88625	68	
278.93614	88	
279.82838	66	
279.84820	192	1+
279.87096	136	
282.02773	66	
282.87793	250	1+
283.90218	74	
285.16574	96	
285.85345	70	
285.97108	54	
285.99981	92	
286.40698	98	
286.84783	76	
287.84823	104	
287.88047	68	
288.84784	68	
289.39919	80	
290.94059	58	
291.76614	78	
292.20276	94	
292.88956	68	
293.10336	140	
294.86200	272	
295.02858	64	
295.88224	58	
296.85175	62	
297.23788	72	
297.87654	68	
297.89542	84	
298.01026	60	
298.30686	126	
299.01056	92	
299.86957	140	
299.90416	68	
300.86156	90	
301.88870	72	
302.11504	86	
302.18528	68	
302.87963	68	
303.81860	70	
304.07329	56	
304.79531	68	
307.88772	126	
308.80878	64	
308.86711	74	
309.86685	122	
311.86095	68	
312.87036	58	
313.45069	68	
313.84505	70	
317.04998	72	
317.12857	66	
322.76869	72	
323.23447	66	
323.88862	74	
324.89421	58	
326.19254	60	
326.61870	118	
329.74839	56	
329.80652	66	
331.85900	70	
332.93128	86	
333.21367	86	
334.85001	60	
336.32526	68	
336.83884	58	
337.14789	64	
338.18353	64	
338.79322	68	
340.76481	78	
341.26856	78	
END IONS

###FS:    #m/z: 359.96034 #charge 1+
###MS: 137
###MSMS: 140
BEGIN IONS
TITLE=Cmpd 105, +MS2(359.9603), 28.0-35.0eV, 3.0min #140
RTINSECONDS=180.334
SCANS=137,140
PEPMASS=359.96034	14604
CHARGE=1+
124.24399	86	
184.86507	86	
184.94361	86	
200.87443	70	
203.96675	84	
205.94260	58	
206.00425	106	
206.94826	62	
209.94293	58	
218.90028	96	
221.89317	92	
222.95029	158	
223.88964	78	
223.95413	86	
224.94648	268	1+
224.97207	94	
226.94390	282	1+
227.92778	78	
228.94140	602	
230.50272	74	
230.86628	88	
232.88359	66	
232.95219	68	
233.88370	104	
233.94959	64	
234.82739	74	
234.86585	182	
234.94966	60	
234.98907	80	
235.91821	152	
236.07873	66	
236.84309	70	
236.90737	70	
237.03021	94	
239.87437	88	
240.82080	64	
240.86639	64	
240.93980	478	
240.96538	172	
241.94088	262	
241.96962	72	
242.20591	62	
242.50790	76	
242.96086	130	
243.10715	76	
243.89624	94	
244.93518	70	
244.95659	254	
245.94003	132	
246.80640	118	
246.82394	60	
246.95254	484	1+
246.97800	68	
247.85098	80	
248.80833	242	
248.83045	78	
249.79967	70	
250.90691	66	
251.03934	124	
252.89297	76	
253.86861	66	
254.88712	116	
255.91893	60	
256.39057	72	
256.87642	70	
258.84456	88	
260.13805	70	
260.83295	70	
260.97184	110	
261.91741	72	
262.85388	108	
264.86285	68	
264.92161	78	
264.97870	60	
265.81918	72	
266.81302	282	1+
266.92342	96	
268.80916	94	
268.86063	74	
268.90914	134	
268.95734	64	
270.06407	68	
270.82751	66	
270.88850	176	
271.09436	74	
271.88329	66	
273.79203	58	
273.92186	68	
274.88408	78	
275.87224	66	
276.80746	106	
276.85892	132	
277.85953	124	
278.79656	134	
278.81115	70	
278.84286	152	
278.89516	64	
279.79818	66	
279.84697	62	
279.86158	86	
280.79320	440	1+
280.84139	174	1+
281.39393	92	
281.87005	200	1+
281.89098	72	
281.96515	64	
282.79187	74	
284.82297	206	
290.85503	68	
291.97840	90	
292.80699	130	1+
295.92323	88	
296.02706	76	
296.80561	254	1+
298.59504	86	
298.80063	834	1+
299.06042	74	
300.91906	58	
302.90754	72	
304.82758	82	
306.04624	76	
306.79467	66	
306.82476	68	
307.08037	74	
309.79539	72	
309.87368	66	
310.72564	80	
310.86644	80	
313.38717	72	
314.28337	66	
314.86056	72	
316.81280	264	
318.82800	60	
318.86692	76	
318.89992	92	
319.95328	62	
321.82079	62	
324.01859	88	
324.61991	74	
324.82102	110	
324.85029	60	
326.43233	82	
329.86885	62	
330.16121	80	
330.69927	82	
333.84182	68	
333.94035	84	
337.88524	76	
340.81465	82	
341.18643	60	
348.30229	84	
350.78855	94	
351.65153	94	
353.27213	78	
358.80252	70	
359.96406	80	
360.18759	62	
360.28103	78	
363.79983	78	
364.57458	62	
END IONS

###FS:    #m/z: 322.92901 #charge 1+
###MS: 141
###MSMS: 142
BEGIN IONS
TITLE=Cmpd 106, +MS2(322.9290), 28.0-35.0eV, 3.1min #142
RTINSECONDS=183.993
SCANS=141-142
PEPMASS=322.92901	219318
CHARGE=1+
123.51681	32	
188.92247	94	
190.95975	68	
193.96491	62	
195.96244	48	
197.84942	98	
199.06671	54	
200.83624	76	
201.04468	220	1+
203.11786	32	
205.94955	164	
209.09285	88	
210.82943	60	
210.95617	76	
215.45288	54	
215.95780	64	
217.89812	72	
219.95221	30	
220.87113	282	1+
222.95007	72	
222.98851	42	
223.95773	118	
224.13657	32	
228.03524	74	
228.85573	60	
229.09554	72	
229.84133	56	
230.85315	72	
231.01757	54	
232.07701	60	
232.89646	28	
232.97547	90	
232.99052	32	
236.79602	56	
237.88548	62	
238.94034	316	1+
238.95685	68	
239.07835	64	
240.07980	78	
240.11209	74	
240.89684	54	
240.93885	1886	
241.32704	32	
241.85287	30	
241.93868	4656	1+
241.96900	50	
242.12381	68	
242.81671	142	1+
242.94101	3226	1+
244.00787	72	
244.02706	76	
244.12463	98	
244.84219	56	
244.93847	1118	1+
245.60823	36	
245.83125	94	
246.45758	40	
246.97511	108	
247.91322	54	
247.94772	80	
247.97282	70	
247.99880	74	
249.01228	66	
249.85224	70	
250.97282	38	
251.78885	60	
251.84934	72	
254.90472	56	
255.80886	68	
256.89413	68	
257.82920	176	1+
258.97089	82	
259.08158	84	
260.04475	48	
260.83176	112	
261.83605	54	
262.83517	156	
262.89003	66	
262.96339	68	
263.85860	28	
263.97232	94	
264.79910	60	
264.89492	68	
265.05671	78	
266.86149	138	
267.08179	86	
267.94747	80	
268.38181	76	
268.51814	28	
268.95554	68	
269.81163	62	
270.39719	72	
271.79614	68	
271.94987	96	
273.15613	68	
274.90831	72	
275.12629	86	
276.91337	62	
277.07073	70	
277.83189	44	
277.88476	80	
278.98733	70	
279.09135	1226	1+
279.20671	40	
279.86503	120	
280.40643	92	
280.91821	62	
281.14989	84	
281.39396	32	
281.85987	64	
282.18150	86	
282.20190	42	
283.03385	56	
283.07126	96	
283.97272	60	
284.26647	46	
284.28830	490	1+
284.48388	36	
284.87564	84	
284.89869	66	
284.95448	70	
285.19462	70	
285.84433	34	
285.88870	40	
286.95380	58	
287.08707	86	
289.88053	38	
290.84618	78	
291.10172	80	
296.31228	64	
297.84673	80	
297.90594	62	
298.55298	28	
298.95378	70	
301.17916	60	
301.88071	40	
305.80825	46	
306.62878	32	
307.02016	56	
308.06892	70	
308.92977	32	
309.90989	72	
310.14577	68	
311.96081	76	
312.84611	74	
313.88506	60	
317.35795	36	
317.76910	66	
318.00626	38	
318.81416	56	
320.38847	78	
321.75478	64	
321.81841	48	
321.87154	58	
322.30361	78	
322.90134	40	
323.22760	56	
326.17267	82	
327.22464	66	
328.36523	74	
END IONS

###FS:    #m/z: 340.93939 #charge 1+
###MS: 141
###MSMS: 143
BEGIN IONS
TITLE=Cmpd 107, +MS2(340.9394), 28.0-35.0eV, 3.1min #143
RTINSECONDS=184.765
SCANS=141,143
PEPMASS=340.93939	110254
CHARGE=1+
180.86984	66	
181.91210	72	
191.95562	76	
194.92548	68	
210.93752	64	
213.84981	66	
213.94090	106	
215.18633	44	
217.85620	38	
218.89312	56	
224.83597	172	
226.96678	50	
228.84428	370	1+
228.93552	54	
230.83833	76	
230.89316	124	
231.96196	76	
232.89480	56	
232.95012	114	
233.89857	64	
233.94955	78	
235.92192	94	
236.88315	70	
236.91307	62	
238.78976	50	
238.85441	80	
239.84487	152	
239.88093	166	
239.90478	84	
240.83794	128	
240.93283	68	
241.84200	570	1+
241.90754	70	
243.83344	196	
244.83614	130	
245.01156	42	
247.83748	66	
248.86341	106	
249.87916	48	
249.89797	190	
250.96162	48	
251.95655	62	
251.97987	100	
254.31464	40	
254.91455	120	
255.87781	88	
256.26301	72	
256.89433	72	
256.91577	62	
256.96143	68	
257.84135	80	
257.95197	94	
258.16712	58	
258.44343	78	
258.84738	422	
259.85568	400	
260.83770	318	
261.84043	260	
262.83235	116	
262.92794	76	
263.90053	66	
264.86662	68	
265.05080	70	
265.85571	56	
266.84695	148	
266.99955	78	
268.83915	282	
270.05582	70	
270.83431	114	
270.85767	60	
272.93386	126	
274.19028	68	
274.86330	106	
274.89113	74	
275.86077	130	
276.85633	550	
277.86143	714	
277.93190	78	
277.98298	64	
278.84418	1778	1+
279.13902	40	
279.88019	76	
279.91015	46	
280.20782	58	
280.92900	60	
281.05421	46	
281.88650	54	
282.87265	166	1+
285.92706	68	
285.94791	62	
286.79386	70	
286.92441	48	
287.88063	40	
288.87897	78	
289.07940	102	
289.09462	40	
289.15881	38	
290.79818	66	
290.86088	76	
292.83511	72	
292.85169	52	
292.86875	74	
292.88743	72	
292.97384	58	
293.87410	76	
294.84721	76	
294.87026	136	
294.89142	48	
295.86660	102	
295.88570	94	
296.84700	62	
296.86204	98	
296.88740	70	
297.84467	52	
297.88932	68	
297.98020	78	
298.25590	72	
298.89029	54	
299.30908	62	
299.58328	38	
299.87960	80	
299.90146	76	
300.33132	98	
300.87482	174	
301.86027	64	
301.87789	70	
302.86262	118	
303.02916	52	
303.86544	102	
304.27236	72	
304.81448	54	
306.82462	82	
306.91062	72	
308.86889	66	
309.89093	78	
314.05033	52	
317.43472	100	
321.27461	60	
323.76896	70	
324.62456	86	
324.80943	60	
326.30399	56	
326.32610	74	
328.18054	80	
329.83783	56	
330.96909	86	
333.10140	52	
333.77174	52	
335.88165	54	
336.39721	108	
342.21693	58	
342.79424	72	
342.90156	66	
343.90228	80	
END IONS

###FS:    #m/z: 336.94475 #charge 1+
###MS: 141
###MSMS: 144
BEGIN IONS
TITLE=Cmpd 108, +MS2(336.9447), 28.0-35.0eV, 3.1min #144
RTINSECONDS=185.537
SCANS=141,144
PEPMASS=336.94475	20616
CHARGE=1+
49.97190	68	
88.37459	50	
194.10177	104	
200.86581	90	
201.92170	64	
202.04730	66	
208.83945	70	
209.09642	66	
209.91405	70	
211.94260	470	1+
212.87797	302	1+
214.94040	118	
216.92778	72	
217.90902	86	
218.84176	72	
218.89586	92	
221.86959	80	
222.86952	78	
222.89308	72	
223.83732	50	
223.93761	96	
223.97409	120	
224.84164	52	
224.97556	90	
225.84327	74	
227.84462	68	
228.84270	166	
228.89392	120	
229.84686	82	
229.86570	68	
229.95479	404	1+
230.02001	54	
230.85341	74	
230.88717	396	
231.07886	64	
231.94739	502	1+
233.89460	106	
233.99620	96	
234.04510	50	
234.82178	74	
234.87783	62	
235.82197	92	
236.89033	68	
237.06222	74	
237.84010	76	
239.85512	106	
239.91629	54	
240.84358	56	
241.81676	58	
241.84411	586	1+
241.93860	64	
243.83883	74	
244.91201	70	
246.97844	76	
247.96327	72	
248.90568	72	
249.43500	78	
249.83079	92	
249.96675	90	
250.83114	166	1+
250.95045	90	
250.99453	70	
251.87500	52	
251.94882	74	
252.50845	76	
252.97153	308	
254.91604	68	
254.96922	120	
255.07305	242	
255.90696	120	
256.84607	126	
256.87247	102	
256.91187	134	
257.06749	74	
257.84520	778	1+
257.91074	90	
260.82777	74	
260.85608	104	
260.94660	76	
261.85577	68	
261.88151	66	
262.87625	64	
262.97805	68	
263.03576	58	
264.09996	70	
264.86306	124	
265.80893	60	
265.87142	84	
266.05526	56	
266.87088	60	
266.98935	56	
267.84370	140	
267.86494	86	
268.80223	62	
268.84020	266	
269.66067	110	
269.83605	114	
270.80307	54	
271.14654	54	
271.94197	84	
272.44043	66	
273.84690	64	
273.86307	70	
274.90864	90	
275.85425	1588	1+
275.87935	66	
276.85674	1388	1+
278.95870	74	
279.84184	78	
279.85801	82	
279.96411	64	
280.86511	74	
280.94105	88	
281.85303	120	
281.86630	118	
281.89663	70	
282.88419	90	
283.02144	84	
283.40809	70	
284.01411	74	
285.84895	238	
286.84699	106	
287.85245	358	1+
291.86643	84	
291.97609	50	
292.89318	58	
293.10647	204	
293.18807	76	
294.04857	54	
294.12435	58	
294.86088	102	
295.84305	76	
295.88332	136	
297.01219	124	
297.80654	92	
297.90012	146	
298.30273	56	
299.05822	72	
299.30693	72	
299.87620	68	
300.82928	72	
300.88793	116	
304.99464	72	
306.90622	88	
309.87057	72	
310.89657	70	
311.01976	56	
311.96462	58	
312.41381	56	
313.86998	60	
313.88727	52	
317.93140	86	
320.82126	72	
328.61653	74	
331.74938	64	
331.98666	68	
333.98506	72	
336.26678	72	
336.40190	72	
337.85382	68	
END IONS

###FS:    #m/z: 340.93931 #charge 1+
###MS: 145
###MSMS: 146
BEGIN IONS
TITLE=Cmpd 109, +MS2(340.9393), 28.0-35.0eV, 3.2min #146
RTINSECONDS=189.195
SCANS=145-146
PEPMASS=340.93931	105716
CHARGE=1+
48.05389	64	
191.95556	60	
193.94964	78	
201.88156	84	
201.89559	82	
203.93347	72	
207.84284	70	
208.88195	56	
208.95283	72	
213.89116	88	
213.93868	464	1+
215.87608	70	
217.88290	90	
218.89821	144	
219.94203	66	
220.88117	66	
221.34307	94	
221.94246	70	
222.89485	110	
222.95172	56	
223.96144	82	
224.83866	100	
224.97172	108	
224.98788	74	
225.82672	86	
225.86207	60	
226.90386	58	
227.90001	56	
228.84316	184	
228.93373	60	
229.84759	72	
230.88979	164	
231.94998	104	
232.94758	104	
233.89107	78	
235.14744	82	
235.91805	72	
235.94054	70	
237.90270	68	
237.95934	78	
238.84086	62	
238.88267	182	
239.86118	112	
239.93142	74	
239.98295	66	
240.80725	82	
240.83996	752	1+
240.94256	70	
241.84367	522	1+
241.88223	72	
241.90033	152	
242.05882	78	
242.91538	56	
242.94079	124	
243.41707	74	
243.83758	204	
243.85465	96	
243.98273	86	
244.89627	100	
245.87948	64	
247.82798	78	
248.95436	62	
249.96073	82	
250.84276	76	
250.99262	70	
251.88252	66	
253.86262	64	
255.07098	70	
255.16739	74	
255.20839	74	
255.85231	80	
255.89321	84	
255.96646	88	
256.85087	82	
256.88086	66	
256.89815	98	
257.85698	56	
257.97982	70	
258.13947	82	
258.84479	328	
259.85291	768	1+
260.83333	692	1+
261.95147	64	
262.87810	58	
262.92461	80	
263.87610	232	1+
264.86116	58	
265.86336	60	
265.92296	88	
266.02924	108	
266.86026	58	
266.99804	58	
267.86296	56	
268.17089	78	
268.84027	536	1+
269.96334	78	
270.83351	66	
271.13449	78	
271.86394	106	
272.92074	68	
273.79408	56	
274.85769	88	
274.97970	70	
275.86413	88	
275.95558	58	
276.74595	82	
276.85554	900	
277.00344	58	
277.86298	430	
277.92078	194	1+
278.84258	1186	1+
278.96246	80	
279.41605	106	
279.91271	84	
280.00134	84	
280.15967	72	
280.26123	132	
280.86398	346	1+
281.89281	68	
281.91212	90	
283.88377	86	
283.89819	70	
283.91895	80	
284.86506	66	
287.80947	86	
287.90103	72	
288.84268	72	
289.88584	70	
293.05359	92	
293.84878	64	
293.87208	68	
295.88133	74	
295.96429	66	
296.86009	118	
296.89166	70	
297.86787	74	
297.89146	66	
299.87145	220	
300.87698	194	
301.80586	70	
301.85524	126	
301.87464	118	
302.87917	60	
302.97397	56	
303.94048	70	
305.14483	92	
306.88283	74	
309.92105	98	
310.10895	76	
314.61228	106	
316.84190	78	
320.84138	70	
321.28154	100	
322.23281	80	
323.92586	68	
326.77165	78	
329.87570	70	
331.81633	66	
338.90413	106	
342.92188	72	
END IONS

###FS:    #m/z: 363.95522 #charge 1+
###MS: 145
###MSMS: 147
BEGIN IONS
TITLE=Cmpd 110, +MS2(363.9552), 28.0-35.0eV, 3.2min #147
RTINSECONDS=189.968
SCANS=145,147
PEPMASS=363.95522	37550
CHARGE=1+
189.86221	194	
191.98271	102	
197.88024	66	
207.87146	62	
209.06337	64	
209.94893	124	
211.94182	82	
212.87721	322	
218.88367	76	
222.95082	124	
224.89583	64	
224.95070	378	1+
224.97491	124	
226.88445	236	1+
226.94649	642	1+
226.97170	122	
227.92892	166	
228.94232	674	
230.88847	396	
230.95035	66	
233.03742	62	
236.84862	82	
236.89408	62	
238.85611	74	
240.94032	684	
240.96212	194	
241.84292	74	
241.94112	328	
241.96168	194	
242.94258	924	1+
243.83246	114	
243.90758	64	
244.83043	114	
244.93804	174	
244.95747	190	
245.07947	60	
245.90625	86	
245.94722	624	1+
247.85715	64	
248.02906	74	
248.79986	318	1+
250.05894	72	
250.79010	134	
250.88761	70	
251.79826	92	
251.84364	68	
251.91368	82	
252.98074	62	
254.86920	68	
254.94167	82	
258.13344	68	
258.88983	72	
259.84245	100	
259.92615	78	
259.98536	64	
260.83145	88	
260.91099	64	
261.83605	100	
262.88042	84	
263.84261	60	
263.87859	70	
263.90445	80	
264.81592	128	
265.84300	70	
266.81687	232	
267.81272	126	
267.97286	272	1+
268.79654	60	
268.95821	200	
269.11051	82	
269.85452	60	
270.84394	78	
270.92226	76	
271.86101	76	
272.99597	92	
273.88743	88	
274.87199	72	
276.89084	70	
277.50033	70	
277.80694	64	
277.86154	74	
277.90123	106	
278.07301	70	
278.80052	198	1+
278.84469	104	
278.87895	70	
279.85344	62	
280.78939	258	
280.92659	82	
281.79367	132	
281.87407	66	
281.91318	66	
281.96907	72	
282.79333	184	
282.85631	146	
282.99561	66	
283.13336	62	
283.78736	172	
283.82794	72	
283.85279	104	
283.96033	64	
284.79762	84	
286.79000	70	
286.87295	60	
287.83639	90	
288.80806	68	
290.88082	120	
291.85270	76	
291.86934	92	
295.00765	64	
296.81045	144	
297.80631	66	
298.80127	908	1+
298.86478	60	
298.91808	86	
299.16431	74	
299.46787	74	
299.87024	66	
300.33132	96	
301.09147	76	
301.50521	80	
301.79510	72	
301.85781	174	
303.85834	168	
304.85530	68	
305.79121	68	
306.93421	98	
307.43569	82	
307.83876	62	
307.90304	88	
308.89288	84	
308.93391	66	
312.86149	100	
315.75447	70	
315.86566	74	
316.81553	106	
318.80531	64	
319.50114	84	
319.82410	64	
322.82111	120	
322.88559	70	
324.32786	60	
324.89464	66	
325.78049	72	
325.88232	68	
326.81876	68	
326.95144	90	
330.86848	70	
333.96944	112	
343.91167	86	
348.07301	62	
349.16910	86	
355.34779	64	
362.30243	94	
363.84178	72	
365.15963	70	
366.33154	66	
366.41326	62	
366.77782	74	
END IONS

###FS:    #m/z: 336.94449 #charge 1+
###MS: 145
###MSMS: 148
BEGIN IONS
TITLE=Cmpd 111, +MS2(336.9445), 28.0-35.0eV, 3.2min #148
RTINSECONDS=190.74
SCANS=145,148
PEPMASS=336.94449	19706
CHARGE=1+
193.91019	88	
198.08249	66	
199.93432	68	
205.94639	72	
207.97361	142	
210.88850	66	
211.03971	60	
211.94246	324	
211.96172	50	
212.87379	346	1+
213.88944	64	
213.94090	168	
214.93743	84	
215.78285	80	
216.90082	98	
221.96472	66	
223.88327	54	
223.97443	80	
224.83484	104	
224.87712	50	
225.83608	68	
225.85817	74	
226.85238	64	
226.88151	64	
228.84431	96	
228.89466	144	
229.95332	202	
230.85511	84	
230.89017	58	
231.83537	66	
231.95071	228	
233.82908	50	
234.40206	58	
235.83885	54	
236.06908	76	
238.85599	66	
238.93791	50	
239.85328	224	1+
239.89734	58	
240.83378	126	
240.88349	60	
241.84325	296	
242.83846	128	
243.84091	126	
244.87534	48	
247.96525	50	
248.05749	96	
248.90087	144	
249.05699	82	
250.98075	86	
251.84182	100	
251.96452	384	1+
251.99849	48	
252.19824	66	
252.84432	50	
253.90818	64	
254.88265	56	
254.91066	56	
254.96686	158	
255.07587	62	
256.44382	100	
256.84885	58	
256.86235	76	
257.85837	174	
257.93871	58	
258.19067	50	
258.24651	64	
258.84851	836	1+
259.85266	634	1+
259.87678	68	
260.83144	64	
260.89202	48	
260.92863	56	
260.94899	70	
261.84109	60	
262.83843	56	
262.87037	90	
263.45787	110	
263.85851	74	
264.86489	92	
264.97812	46	
266.84664	100	
266.86717	48	
267.83314	52	
267.85208	120	
268.83567	244	1+
268.88677	66	
268.99349	66	
270.83356	58	
272.60444	82	
272.80525	88	
272.84238	58	
272.87448	78	
273.13210	72	
274.85324	64	
274.87052	90	
275.84482	142	
275.86005	52	
275.90271	48	
276.15984	78	
276.42521	102	
276.85302	296	
277.86385	388	
278.87228	224	
279.84178	70	
279.85571	108	
280.00400	72	
280.40016	46	
280.88552	54	
281.86010	62	
281.88515	66	
282.87297	50	
283.23056	62	
283.33166	50	
285.94384	86	
286.82925	68	
286.84767	124	
286.86269	82	
286.92280	94	
287.83851	58	
287.86154	64	
290.39197	92	
290.86091	76	
291.85430	98	
292.43390	70	
292.88349	46	
292.94836	50	
293.10620	134	
293.99160	66	
294.10558	60	
294.86652	118	
295.87955	84	
296.88579	80	
296.98710	88	
297.89739	64	
298.93466	86	
299.01156	52	
299.05140	54	
299.88673	126	
300.88057	76	
303.88066	54	
304.86593	70	
308.86499	80	
308.88191	66	
310.08090	78	
316.87490	52	
322.90103	54	
322.94730	98	
323.21637	58	
325.88479	64	
328.88242	58	
332.75230	66	
333.74090	68	
334.87192	50	
340.83043	62	
342.16763	54	
END IONS

###FS:    #m/z: 340.93952 #charge 1+
###MS: 149
###MSMS: 150
BEGIN IONS
TITLE=Cmpd 112, +MS2(340.9395), 28.0-35.0eV, 3.3min #150
RTINSECONDS=194.39
SCANS=149-150
PEPMASS=340.93952	104764
CHARGE=1+
167.94754	76	
182.86871	70	
192.92468	124	
192.94191	66	
192.95322	50	
198.96456	68	
205.94813	70	
209.89295	52	
211.83841	100	
211.88946	54	
213.93805	386	
214.87472	60	
215.88350	98	
215.93786	64	
216.91518	72	
217.87983	142	
218.88999	244	1+
220.87597	90	
221.88868	68	
223.84175	72	
223.97289	102	
224.97754	72	
225.08922	66	
225.83415	48	
226.85263	68	
227.84144	290	1+
228.84553	224	1+
229.05643	76	
229.12348	48	
230.12066	64	
230.88682	78	
231.00837	68	
231.89708	56	
231.94538	120	
232.89142	106	
233.93424	78	
234.90262	126	
234.91595	72	
236.90157	74	
238.06189	60	
238.85620	66	
238.88188	314	1+
239.84802	234	1+
239.86295	70	
240.22422	62	
240.83827	700	1+
240.90837	100	
241.84440	554	1+
242.89990	56	
242.94033	52	
243.34226	52	
243.83289	504	1+
243.88486	72	
244.84575	148	
244.89817	50	
245.88162	82	
246.97220	62	
247.38556	56	
249.86226	76	
249.99228	58	
250.94416	100	
252.92643	56	
253.13329	72	
254.12459	70	
254.42220	68	
254.92520	62	
254.95989	124	
255.87017	66	
255.96236	72	
256.83190	54	
256.84650	168	
256.88666	54	
256.91181	66	
257.79645	126	
257.84780	76	
257.90695	66	
258.84726	1196	1+
258.87576	74	
258.91140	108	
259.82892	60	
259.85098	762	1+
259.89447	100	
260.83402	506	1+
260.96850	78	
261.87976	64	
261.89595	76	
261.94040	76	
262.83395	194	
262.88029	70	
264.01252	48	
264.88281	48	
265.86755	62	
266.84706	68	
267.82663	54	
267.86216	198	1+
268.10417	68	
268.83799	208	1+
270.12274	84	
270.82997	72	
271.82657	56	
272.91869	72	
272.93307	62	
273.85061	66	
274.85959	246	
275.86559	112	
275.91932	82	
275.94372	74	
276.85596	462	
277.34881	78	
277.86275	258	
277.93594	92	
278.12839	68	
278.32408	50	
278.81682	80	
278.84444	1390	1+
278.86763	162	
278.99729	52	
279.91268	60	
281.00288	58	
281.04608	90	
281.86811	82	
281.89199	174	
282.87891	48	
283.86723	64	
285.93989	70	
288.83329	132	
288.85854	54	
289.88385	64	
291.04541	70	
292.88373	50	
293.87844	62	
293.89390	124	
294.86619	354	1+
295.90287	50	
295.93215	60	
296.85141	174	
297.89351	60	
299.01557	86	
299.28745	98	
299.78460	84	
299.85287	74	
300.86839	142	
301.04908	78	
301.85719	126	
302.85832	130	
302.88409	48	
303.17688	84	
305.02668	54	
305.88555	56	
306.19460	72	
307.73918	80	
309.91881	120	
311.19987	60	
311.87821	64	
315.92671	122	
323.36457	90	
327.97799	86	
329.87127	74	
330.87997	70	
333.77894	68	
338.80911	86	
339.10107	52	
340.40020	70	
344.25110	48	
345.92957	96	
END IONS

###FS:    #m/z: 363.95478 #charge 1+
###MS: 149
###MSMS: 151
BEGIN IONS
TITLE=Cmpd 113, +MS2(363.9548), 28.0-35.0eV, 3.3min #151
RTINSECONDS=195.162
SCANS=149,151
PEPMASS=363.95478	37536
CHARGE=1+
85.08934	74	
187.93467	86	
201.87493	76	
205.94954	78	
209.94583	206	
211.08620	66	
212.87886	284	
223.82191	70	
223.83449	80	
223.95085	60	
223.96579	350	1+
224.79853	62	
224.95277	150	
225.89869	66	
226.40479	58	
226.94576	768	
226.97340	180	
227.93299	132	
227.95850	164	
228.89284	70	
228.94362	532	1+
230.82338	74	
230.88846	496	1+
231.82249	80	
233.58346	64	
238.90554	72	
238.94546	66	
239.84217	68	
240.82896	248	1+
240.85127	90	
240.94038	444	
241.08730	70	
241.11789	72	
241.93804	1728	1+
242.81992	54	
242.94055	1222	1+
243.81690	166	
243.90104	144	
244.93745	500	1+
244.95697	384	1+
245.81390	54	
246.90063	88	
246.95236	316	1+
248.33650	68	
248.80364	192	1+
249.07460	54	
249.82871	54	
249.89893	124	
250.04812	90	
251.01437	82	
251.90786	94	
252.04453	62	
254.10736	84	
255.85409	72	
258.85217	68	
258.88200	60	
259.94432	64	
260.41728	68	
260.83085	120	
260.89095	72	
260.96375	54	
260.98226	66	
261.90182	74	
261.96862	126	
263.85688	70	
264.82299	72	
265.06419	132	
265.82313	68	
265.84521	70	
265.87307	66	
265.96744	60	
266.81162	144	1+
267.86909	78	
267.97777	74	
268.80902	62	
268.97762	70	
270.84543	72	
272.11426	60	
275.85325	170	1+
276.80454	198	1+
276.92393	78	
277.88559	98	
278.44804	66	
278.79043	82	
278.84495	104	
279.10223	60	
279.79179	62	
280.79190	446	1+
281.02947	74	
281.85143	68	
281.91372	76	
282.77323	168	1+
282.79346	348	1+
282.87667	54	
283.88786	142	
283.97876	68	
284.82312	286	
284.84685	62	
285.84410	128	
285.93544	58	
286.88116	56	
286.91249	72	
287.40973	62	
290.78867	72	
291.09365	70	
291.77055	66	
291.86570	72	
293.65702	56	
294.84957	70	
295.79269	56	
296.80521	198	
296.92312	110	
297.80881	288	
298.79871	488	1+
299.86380	68	
300.58685	80	
300.80166	192	
301.52640	58	
301.80349	278	
301.86217	456	1+
302.79111	118	
303.94680	78	
303.96406	72	
306.36855	110	
306.84400	58	
307.88621	56	
308.81965	68	
309.86728	70	
310.09634	72	
310.89448	58	
314.81688	140	
315.86569	74	
316.81602	120	
317.80886	72	
317.82835	86	
318.44180	82	
318.80756	78	
318.83174	60	
320.82010	58	
320.84782	72	
320.95998	54	
321.25788	56	
321.81991	146	
324.04749	84	
326.33898	68	
327.07844	68	
329.12885	64	
330.93815	56	
332.82399	76	
333.93388	60	
334.30581	58	
334.91630	80	
336.94595	122	
338.14037	60	
341.83330	78	
342.77167	68	
342.89448	84	
345.14897	60	
347.67884	76	
348.95792	70	
349.75878	62	
352.61251	102	
356.42475	66	
360.79880	66	
361.72275	58	
365.16630	80	
365.28343	62	
367.42464	78	
END IONS

###FS:    #m/z: 359.96039 #charge 1+
###MS: 149
###MSMS: 152
BEGIN IONS
TITLE=Cmpd 114, +MS2(359.9604), 28.0-35.0eV, 3.3min #152
RTINSECONDS=195.934
SCANS=149,152
PEPMASS=359.96039	14244
CHARGE=1+
189.57954	74	
192.98951	70	
204.05623	82	
207.97745	58	
209.86593	62	
212.86874	58	
217.19201	76	
222.86173	68	
222.95064	130	
222.97397	70	
223.88799	72	
223.95573	88	
224.95145	186	
224.97493	72	
225.89174	82	
226.88344	76	
226.94802	574	1+
226.97473	166	
228.13354	58	
228.80914	68	
228.94218	612	1+
232.89000	80	
234.86476	120	
235.86330	74	
236.84535	70	
238.93659	62	
239.95454	64	
240.14680	76	
240.87405	64	
240.93948	442	1+
240.96337	132	
241.78664	138	
241.96550	66	
242.95799	150	
244.95677	568	
245.77916	72	
245.93871	108	
246.07404	66	
246.84296	58	
246.95039	124	
247.81267	62	
247.83765	80	
248.04288	60	
248.11215	68	
248.80355	376	1+
250.90108	58	
250.95357	68	
251.09614	74	
252.85199	74	
252.87852	120	
252.95668	234	
256.90009	66	
257.88900	90	
258.84382	144	
260.82782	62	
260.87053	140	
260.90897	62	
260.97052	146	
261.13357	80	
261.40491	94	
261.84216	72	
261.86776	58	
261.97913	70	
262.81852	70	
262.85428	106	
264.90086	78	
265.81911	84	
266.81252	324	1+
266.87863	66	
268.43014	70	
268.80869	82	
268.91374	74	
268.95728	66	
269.96816	128	
273.80406	68	
273.91571	74	
274.39353	100	
274.44441	58	
274.79493	58	
274.88188	80	
275.79074	60	
275.85179	72	
275.97636	74	
276.02511	84	
276.81141	150	
276.85884	130	
276.90125	100	
277.80437	138	
277.87452	68	
277.92169	78	
278.79542	96	
278.82105	58	
278.84422	410	1+
278.88089	114	
280.79037	530	1+
281.00318	72	
282.83110	124	
283.06729	62	
283.15176	60	
283.99730	88	
284.82431	88	
286.82239	100	
286.88138	58	
286.92464	70	
289.88596	70	
291.40167	86	
291.87958	82	
292.86243	90	
293.42778	90	
293.89692	58	
296.80697	146	
296.82611	72	
297.80570	96	
298.80379	734	1+
300.79875	120	
301.78235	82	
304.86167	78	
305.84263	70	
307.39688	72	
307.82319	60	
308.38386	92	
309.07846	66	
310.81225	62	
310.87734	80	
311.88884	76	
314.93688	64	
315.81775	60	
315.95511	70	
316.81616	124	
316.85049	66	
317.83066	86	
318.80985	88	
318.88468	62	
318.95238	74	
319.39163	88	
319.81338	214	1+
320.13332	74	
321.28391	66	
322.15593	60	
322.92982	88	
323.01370	90	
323.88844	90	
326.28368	80	
326.86282	72	
326.88947	62	
328.87502	56	
328.93729	76	
335.81453	72	
336.32095	60	
340.82612	94	
340.93842	104	
344.89837	66	
350.21626	64	
353.01578	62	
353.77602	64	
355.67902	68	
356.94451	66	
360.86664	90	
361.73708	72	
END IONS

###FS:    #m/z: 322.92887 #charge 1+
###MS: 153
###MSMS: 154
BEGIN IONS
TITLE=Cmpd 115, +MS2(322.9289), 28.0-35.0eV, 3.3min #154
RTINSECONDS=199.591
SCANS=153-154
PEPMASS=322.92887	189148
CHARGE=1+
45.70158	34	
120.81061	68	
135.54069	76	
135.80385	34	
136.26506	32	
150.04215	66	
156.87448	52	
157.76625	84	
192.89425	70	
193.88968	70	
196.15433	40	
198.84177	84	
201.04007	70	
202.04728	80	
202.34167	38	
205.88111	76	
206.97216	40	
209.94252	40	
212.98341	54	
215.02395	62	
216.87562	48	
219.05987	72	
219.90416	66	
219.95687	54	
220.88129	80	
221.06736	90	
224.00718	30	
226.84448	78	
226.85725	54	
226.93328	74	
227.87993	54	
227.93603	114	
228.05575	52	
228.91161	72	
229.16820	72	
230.84982	66	
237.89687	58	
238.88631	124	
238.93467	72	
239.07996	68	
240.08347	64	
240.26644	64	
240.81475	144	
240.90028	40	
240.93937	2210	
241.93822	6156	1+
242.46204	38	
242.94053	4492	1+
243.23127	64	
243.48510	26	
243.82385	74	
244.51183	30	
244.93813	1412	1+
245.03320	34	
245.20953	28	
245.22702	44	
246.39083	28	
246.97816	54	
247.08546	38	
248.84351	68	
249.90853	58	
249.96663	70	
250.64054	32	
250.80010	40	
251.94677	80	
252.84016	68	
252.87740	30	
253.02588	102	
253.80774	78	
254.87324	92	
254.91322	120	
255.07537	42	
257.06930	70	
257.41401	78	
257.52826	26	
257.90903	52	
258.83045	50	
258.85927	74	
258.95324	68	
261.84596	72	
262.89453	62	
262.91406	84	
262.99396	60	
264.11181	60	
264.42515	68	
265.05299	34	
265.25078	58	
265.85513	72	
266.10935	72	
266.86702	138	
266.93977	78	
266.95928	52	
267.84110	68	
269.85660	46	
269.87226	58	
272.87428	88	
273.95664	36	
274.06420	68	
276.86001	60	
276.90913	80	
277.92776	56	
278.84298	72	
279.09036	1228	1+
279.96243	42	
280.19886	54	
281.07507	46	
281.25216	28	
281.83915	80	
281.90513	62	
281.98557	66	
282.22072	66	
282.80902	70	
282.88127	54	
283.06905	64	
284.25840	80	
284.29254	286	
284.50655	36	
284.75098	34	
284.86913	50	
285.03499	66	
286.18677	50	
286.27181	58	
286.87606	72	
286.91455	36	
287.18188	26	
287.26555	30	
288.51605	34	
288.90873	60	
289.14611	64	
289.87132	46	
291.80420	116	
292.07476	32	
294.17889	38	
294.59642	28	
298.18194	34	
298.96426	32	
300.76326	62	
300.79332	34	
301.69689	48	
307.79786	48	
307.89005	52	
308.89495	62	
310.87069	66	
314.87032	50	
319.77335	64	
320.94457	68	
321.22707	52	
321.28225	78	
323.24140	64	
325.32096	40	
325.76141	26	
326.16813	52	
326.29235	62	
327.79586	54	
END IONS

###FS:    #m/z: 363.95508 #charge 1+
###MS: 153
###MSMS: 155
BEGIN IONS
TITLE=Cmpd 116, +MS2(363.9551), 28.0-35.0eV, 3.4min #155
RTINSECONDS=200.363
SCANS=153,155
PEPMASS=363.95508	39506
CHARGE=1+
165.29420	78	
168.81594	164	
185.92849	66	
189.86195	74	
200.88848	84	
202.92096	104	
204.94277	66	
205.95146	68	
206.89172	76	
210.88384	98	
211.89734	66	
212.88039	354	1+
220.88105	76	
222.94963	158	
224.91414	76	
224.94744	98	
224.99519	72	
225.91732	66	
225.94855	68	
225.96704	70	
226.86531	72	
226.94795	478	1+
226.96788	114	
227.96063	84	
228.89063	214	
228.94150	742	1+
229.96012	70	
230.89196	186	
231.89087	126	
234.03014	74	
234.04890	96	
234.87625	70	
234.93249	72	
236.84485	200	1+
237.41231	78	
237.53546	78	
239.42765	70	
240.93740	1096	1+
240.96082	204	
242.81950	296	1+
243.93598	236	
244.95438	280	1+
245.94708	82	
246.53400	98	
246.81292	68	
246.95063	338	1+
246.96516	114	
248.83918	146	
248.89816	416	
249.85410	66	
250.80057	128	
250.97708	68	
252.45378	82	
254.89242	140	
255.93659	68	
256.09017	72	
256.89025	70	
256.91890	122	
258.84918	148	
258.88589	94	
259.83480	72	
260.83899	140	
260.90337	74	
260.93473	74	
261.59807	70	
262.83328	102	
262.85244	78	
264.09213	68	
264.86417	102	
265.78491	66	
265.79935	78	
265.98548	74	
266.01925	76	
266.78899	76	
266.81225	220	
266.85296	76	
267.80960	132	
267.97048	84	
268.81035	106	
268.95786	142	
270.79731	66	
270.83727	76	
271.84883	86	
272.90245	68	
275.07750	76	
275.84817	256	1+
275.93346	70	
275.98647	80	
278.80290	68	
278.84565	324	1+
279.79903	82	
279.89590	92	
280.79029	124	
280.80873	68	
281.85891	132	
281.89482	140	
282.78401	126	
283.06532	80	
283.82425	162	
283.89233	76	
284.09871	72	
284.84658	202	1+
284.87155	70	
285.82618	174	
286.82509	68	
286.93299	70	
288.95210	72	
289.86715	66	
291.09347	80	
291.85689	88	
293.83821	86	
294.85170	70	
294.91815	84	
296.85374	68	
297.80851	230	
298.80321	916	1+
300.79886	458	1+
301.86251	150	
303.21110	78	
303.85305	94	
304.96444	72	
305.80055	68	
306.79854	80	
307.19665	90	
307.88063	110	
308.88317	68	
309.11491	66	
314.93486	72	
315.45107	90	
315.82213	84	
316.81587	78	
319.82353	76	
321.05482	96	
321.86508	158	
322.14458	66	
322.92732	68	
323.98762	66	
325.89534	76	
326.83177	74	
327.07799	84	
327.22497	72	
328.03846	76	
329.88683	86	
330.79924	70	
330.92904	82	
332.87521	78	
336.90429	74	
337.93953	70	
339.33149	72	
340.16227	66	
340.18019	104	
340.77406	78	
346.81631	74	
348.06409	68	
348.97879	80	
353.96702	66	
355.82659	68	
360.85220	106	
361.27684	68	
362.11291	72	
365.13372	72	
366.38275	96	
368.29598	80	
END IONS

###FS:    #m/z: 359.95996 #charge 1+
###MS: 153
###MSMS: 156
BEGIN IONS
TITLE=Cmpd 117, +MS2(359.9600), 28.0-35.0eV, 3.4min #156
RTINSECONDS=201.136
SCANS=153,156
PEPMASS=359.95996	15220
CHARGE=1+
199.08410	60	
199.87847	74	
209.94269	80	
210.89032	62	
212.88877	56	
214.87540	124	
215.89452	62	
216.90502	80	
217.85292	56	
218.90534	70	
220.87727	72	
220.95598	54	
221.89513	76	
222.95257	248	
223.88867	188	
224.88840	80	
224.94598	150	
225.94932	190	
225.97188	134	
226.88159	78	
226.94786	368	
227.90168	66	
227.93160	88	
228.84995	100	
228.94156	244	
232.87048	68	
232.89120	70	
233.12754	54	
233.84411	54	
234.85729	72	
234.94582	72	
237.89143	84	
238.93404	68	
240.10836	72	
240.87574	60	
240.92341	100	
240.94126	746	1+
240.96487	78	
241.90070	70	
241.92424	72	
241.96337	64	
242.90216	58	
243.83901	68	
244.95793	198	
246.95077	270	
247.97506	132	
248.79973	212	1+
250.89597	114	
250.94784	66	
251.02883	94	
251.78921	56	
252.07936	68	
252.39934	74	
252.87366	132	
252.95672	136	
254.83436	62	
255.83051	66	
255.84636	58	
256.95543	82	
257.90087	72	
258.97053	108	
259.84298	62	
260.79776	54	
260.83145	116	
260.87309	82	
263.89051	84	
264.79314	64	
264.81815	130	
264.84705	66	
266.81299	464	1+
266.84487	70	
267.10378	78	
267.40095	100	
267.93179	64	
267.97035	80	
268.40981	70	
268.84183	60	
269.97724	64	
272.86387	54	
274.90656	64	
275.96977	234	
276.08650	62	
276.81734	74	
276.85446	212	
276.87866	86	
277.80676	100	
277.85807	110	
278.79852	76	
278.83983	248	1+
278.87873	142	
279.79857	104	
279.86815	58	
280.79189	246	
281.79140	120	
281.86386	66	
281.98979	66	
282.82872	86	
283.82353	56	
284.83013	166	
284.96293	72	
285.89649	66	
285.94175	60	
289.83561	56	
290.80032	76	
291.83335	68	
292.85809	78	
292.96937	80	
293.80651	76	
293.91777	62	
293.98966	74	
296.32934	58	
296.81031	128	
296.85564	76	
296.87264	64	
297.80122	1012	1+
297.91679	70	
298.80245	976	1+
299.12655	114	
299.41695	92	
299.85895	58	
301.85914	100	
302.84750	60	
307.83820	76	
307.93318	58	
309.23830	78	
309.93405	80	
313.93731	66	
315.88037	172	1+
316.63871	68	
316.82286	116	
318.83013	68	
319.39107	102	
319.87002	68	
320.95842	70	
321.83730	68	
321.87790	72	
323.01347	68	
324.85691	92	
324.88569	76	
327.84003	64	
328.20310	100	
328.99760	78	
331.76044	60	
332.81504	86	
332.89767	70	
334.90141	82	
335.18940	72	
336.94339	220	
338.40947	94	
342.02211	72	
343.62243	74	
345.72666	62	
348.96457	92	
356.16974	84	
356.98621	70	
359.93847	68	
362.13173	58	
END IONS

###FS:    #m/z: 322.92897 #charge 1+
###MS: 157
###MSMS: 158
BEGIN IONS
TITLE=Cmpd 118, +MS2(322.9290), 28.0-35.0eV, 3.4min #158
RTINSECONDS=204.796
SCANS=157-158
PEPMASS=322.92897	195872
CHARGE=1+
100.91241	30	
108.63466	66	
185.92343	64	
186.34216	58	
194.18894	50	
197.96823	56	
200.83797	80	
201.04519	134	
204.89336	30	
205.94766	30	
205.97063	56	
206.97137	50	
214.88018	80	
219.84950	72	
220.08782	48	
223.96043	68	
224.09586	34	
227.92590	82	
230.83069	54	
230.90542	70	
232.90260	40	
233.06364	78	
233.94189	70	
235.11331	72	
235.84644	64	
238.83885	68	
238.88277	94	
239.02916	76	
239.08185	78	
239.78878	92	
239.92048	68	
240.08168	56	
240.78980	54	
240.82244	76	
240.85317	40	
240.91388	56	
240.93945	2168	
240.96442	126	
241.03997	70	
241.25340	36	
241.80084	44	
241.87526	40	
241.94249	1064	
242.11914	36	
242.50995	32	
242.83417	56	
242.85991	56	
242.94061	4230	1+
243.17481	66	
243.36574	34	
243.86796	64	
244.81608	40	
244.83495	66	
244.93930	1290	1+
244.99270	78	
245.83921	56	
246.94166	90	
246.96472	82	
246.97996	74	
247.06340	36	
248.86136	52	
249.84845	68	
250.80470	106	
250.83724	84	
252.85375	38	
253.83516	36	
254.82592	64	
254.86166	80	
256.83924	50	
256.89422	72	
258.82670	66	
258.91361	78	
258.95704	36	
260.12830	64	
260.82803	96	
260.84571	64	
261.83198	64	
262.03876	36	
262.83033	32	
262.95371	64	
263.97449	68	
264.98118	32	
265.05902	72	
266.03952	68	
266.87488	70	
267.13592	70	
267.88937	72	
269.01205	60	
270.80726	70	
270.88433	56	
271.32517	48	
272.85011	44	
275.90932	66	
276.83669	56	
276.92159	50	
279.04054	34	
279.09274	862	1+
279.86763	50	
280.82588	58	
280.85262	66	
281.90724	72	
281.97135	58	
282.04930	34	
282.20811	68	
282.27920	60	
283.06719	82	
283.88147	78	
284.07843	78	
284.09241	46	
284.29248	400	1+
284.32474	62	
284.85378	42	
284.87759	34	
286.80436	74	
287.23701	62	
288.92711	68	
289.87328	58	
289.95064	32	
290.50052	42	
293.79190	58	
293.84637	34	
295.89621	48	
296.80275	40	
298.81572	56	
299.92977	48	
300.81467	66	
301.82077	64	
301.86143	54	
302.74536	68	
302.87972	72	
302.95458	58	
303.86779	78	
304.09286	40	
304.88740	82	
307.17534	68	
307.79927	48	
307.89004	54	
309.27497	94	
309.79993	74	
309.88410	74	
310.87069	66	
313.77201	64	
315.84162	70	
317.95361	54	
319.06201	60	
319.86539	68	
320.16637	72	
320.93596	50	
322.29214	100	
322.36487	66	
322.90378	46	
324.13535	68	
324.89198	40	
326.22178	64	
END IONS

###FS:    #m/z: 336.94465 #charge 1+
###MS: 157
###MSMS: 159
BEGIN IONS
TITLE=Cmpd 119, +MS2(336.9446), 28.0-35.0eV, 3.5min #159
RTINSECONDS=205.568
SCANS=157,159
PEPMASS=336.94465	19078
CHARGE=1+
85.83523	58	
111.96309	82	
152.86194	86	
191.97084	74	
203.83172	58	
205.94770	46	
207.84642	68	
208.88872	84	
209.94252	90	
210.97379	92	
211.94263	574	1+
212.87775	36	
213.93859	160	
214.83314	34	
214.86383	46	
215.93612	50	
218.82975	52	
218.84202	70	
221.86388	84	
223.96943	52	
224.83518	48	
224.97317	72	
226.85380	74	
227.85926	58	
227.91662	60	
228.84077	46	
229.95436	502	
230.88642	444	1+
231.94603	100	
232.82403	64	
232.94740	72	
234.94202	56	
236.90535	58	
238.83556	40	
239.84237	94	
239.85733	56	
239.88597	82	
240.84246	162	
241.84364	836	1+
242.81990	50	
243.83688	106	
245.84692	48	
247.96452	164	
248.89537	138	
249.96447	64	
250.79172	68	
250.83094	158	
250.94592	60	
250.96232	102	
250.99266	50	
252.13048	50	
252.84597	66	
252.93312	60	
252.96985	150	
253.86240	44	
253.93473	42	
254.86214	64	
254.91591	198	
254.96195	226	
256.25873	56	
256.85212	64	
256.89232	118	
257.85356	192	
257.86794	134	
257.94363	54	
258.84838	774	1+
258.87814	80	
260.83194	44	
262.95228	44	
263.02931	38	
263.86661	54	
264.86305	92	
265.07993	44	
265.85130	76	
266.85961	50	
268.13621	32	
268.84003	358	1+
268.95929	70	
270.84564	164	
271.90982	32	
272.08603	34	
272.22544	34	
272.84511	56	
272.91309	48	
273.87512	58	
274.87374	264	
275.86242	92	
276.84058	102	
276.86265	244	
277.07894	60	
277.79711	56	
277.82935	76	
277.86134	824	1+
277.88358	114	
278.10399	60	
278.83928	252	
278.88677	80	
279.53622	36	
279.83380	140	
279.85487	314	1+
279.94162	40	
280.83428	92	
282.80456	72	
282.88317	78	
283.02579	72	
285.01633	50	
286.85164	64	
287.39912	32	
287.58259	38	
287.84889	74	
287.90540	86	
288.19899	94	
288.56631	34	
290.87386	34	
291.85019	60	
293.10536	172	
293.92439	72	
294.10667	114	
294.25493	100	
294.27569	72	
294.87298	144	
294.90222	88	
296.79458	72	
296.86653	48	
297.89307	88	
298.30292	82	
298.89244	62	
299.01381	46	
299.05614	62	
299.86958	234	1+
299.98903	96	
301.85708	56	
301.88688	60	
302.16650	96	
304.14474	54	
304.26823	72	
304.85765	52	
306.85658	66	
306.88476	82	
307.88570	60	
308.86567	216	1+
311.80427	52	
314.29857	76	
314.89860	34	
316.86861	66	
317.85056	106	
318.13932	80	
319.82857	66	
320.25484	38	
320.82407	58	
321.12972	64	
322.12946	64	
322.17998	66	
324.84579	42	
324.89536	50	
325.89795	48	
334.80011	54	
335.88204	74	
342.19672	82	
END IONS

###FS:    #m/z: 359.96052 #charge 1+
###MS: 157
###MSMS: 160
BEGIN IONS
TITLE=Cmpd 120, +MS2(359.9605), 28.0-35.0eV, 3.5min #160
RTINSECONDS=206.34
SCANS=157,160
PEPMASS=359.96052	12342
CHARGE=1+
116.28118	62	
193.88453	76	
196.87976	66	
197.89403	66	
200.95466	74	
200.99789	78	
201.12545	68	
209.93902	62	
211.88140	68	
221.89879	86	
222.87108	62	
222.97380	76	
223.89332	72	
223.95770	128	
224.08264	104	
224.94714	76	
225.87098	62	
226.94741	468	1+
227.97029	62	
228.07448	94	
228.84433	72	
228.94096	372	1+
234.86330	72	
239.91804	64	
240.82826	62	
240.93808	710	1+
240.96042	210	
241.83570	84	
241.89098	70	
241.96730	90	
242.84896	64	
242.89801	62	
242.94140	126	
243.83683	70	
244.91954	82	
244.95516	450	1+
245.93683	74	
246.85640	66	
246.95083	198	
246.98183	94	
247.04388	80	
247.07842	80	
247.81011	104	
248.07940	60	
248.80306	90	
248.89613	70	
249.80195	132	
249.99027	70	
250.00387	58	
250.94482	66	
251.03970	144	
252.14671	112	
252.95269	120	
253.84278	66	
254.05223	82	
254.86109	68	
255.15961	64	
257.02408	96	
258.12375	62	
258.84021	118	
260.39755	78	
260.83135	180	
260.96850	86	
261.82825	84	
263.06965	76	
263.97839	78	
264.86314	70	
264.95271	72	
265.08491	82	
265.90523	90	
266.81133	360	1+
267.41726	74	
267.94658	60	
267.97156	66	
268.05991	66	
268.95577	86	
269.83770	62	
269.96525	208	
270.81742	76	
270.90220	58	
274.84747	58	
275.96671	106	
276.80754	130	
277.80975	66	
277.86123	114	
278.79759	108	
278.84770	138	
278.87826	74	
278.92181	80	
279.12045	76	
279.79684	152	
279.84782	64	
279.92515	72	
280.79268	750	1+
281.84520	62	
282.78721	70	
282.86029	66	
283.06728	78	
283.42660	74	
283.82768	82	
284.82810	146	
286.78537	84	
288.89172	70	
291.10377	86	
291.79782	66	
294.12014	66	
294.34359	74	
294.92117	72	
295.02857	64	
295.84742	94	
296.81308	146	
296.83450	68	
296.85998	78	
297.80510	138	
298.41700	76	
298.80466	594	1+
298.83718	72	
300.09298	76	
300.14051	86	
301.86369	96	
303.93850	86	
309.79759	80	
310.81856	62	
312.94605	74	
313.89585	74	
314.28145	82	
315.84387	92	
316.85282	76	
317.19607	70	
317.81339	62	
318.80061	144	
318.93057	76	
319.82165	66	
321.14484	62	
321.61828	88	
321.73922	68	
321.81625	72	
323.85775	64	
324.17105	64	
325.14878	70	
329.87108	60	
333.01873	68	
339.13699	74	
340.12819	70	
340.82811	70	
341.45449	74	
345.32936	66	
346.91501	72	
347.82377	70	
352.99241	76	
354.63740	84	
355.41922	78	
358.24937	94	
360.76851	74	
360.94567	118	
361.23979	66	
365.21122	70	
END IONS

###FS:    #m/z: 322.92893 #charge 1+
###MS: 161
###MSMS: 162
BEGIN IONS
TITLE=Cmpd 121, +MS2(322.9289), 28.0-35.0eV, 3.5min #162
RTINSECONDS=210.014
SCANS=161-162
PEPMASS=322.92893	205116
CHARGE=1+
81.31142	22	
94.38976	32	
120.38213	36	
129.23005	28	
190.88529	74	
195.01454	42	
195.04890	84	
195.06239	34	
201.04470	254	1+
201.98008	22	
205.95309	78	
206.97095	38	
214.17300	20	
215.28282	28	
216.88433	72	
217.96553	60	
220.39793	32	
221.87507	68	
222.95209	92	
223.96067	190	
225.86336	42	
227.83159	74	
227.93707	76	
228.09459	32	
228.48983	20	
228.93938	88	
229.84308	60	
230.19796	20	
233.09001	28	
233.91733	76	
234.03386	46	
236.86001	94	
237.05892	86	
237.80026	58	
238.82947	82	
238.89045	60	
238.93590	152	
239.92196	94	
240.81916	176	
240.88384	34	
240.93951	1090	
241.02834	68	
241.25437	34	
241.27847	30	
241.49910	30	
241.87941	42	
241.93844	5760	1+
242.05691	22	
242.88884	20	
242.90819	52	
242.94044	3940	1+
243.21779	32	
243.25485	30	
243.64705	82	
243.78701	32	
243.81899	60	
244.25504	20	
244.63324	20	
244.81769	78	
244.83143	72	
244.85193	26	
244.93909	912	
245.09047	26	
245.27706	36	
245.46810	30	
245.84855	52	
246.47394	40	
246.97816	84	
247.34584	20	
247.70227	28	
247.93636	60	
248.08594	24	
248.21761	26	
248.85860	94	
249.07420	100	
249.11230	22	
249.27982	20	
249.84822	70	
249.95495	62	
252.27736	22	
253.58177	20	
255.83460	42	
256.03288	72	
256.08989	20	
256.89414	94	
257.08926	106	
257.89926	72	
258.17711	102	
258.83180	222	
260.80403	82	
260.83087	148	
260.84076	170	
261.82735	278	1+
261.84824	84	
262.85385	58	
262.94801	70	
263.06542	78	
263.17663	32	
263.85680	84	
263.94061	68	
264.86297	66	
266.86304	64	
268.09238	70	
268.84461	70	
269.10874	64	
270.08422	52	
270.33021	46	
271.80845	96	
272.92494	80	
275.88474	48	
276.91129	68	
277.93994	48	
279.08975	1024	1+
280.21110	38	
280.57407	30	
280.99683	82	
281.85764	66	
282.08444	102	
282.16286	64	
282.27898	56	
282.80076	86	
282.84356	34	
282.86084	56	
283.06915	34	
284.28711	182	
284.86298	44	
285.92293	92	
286.72711	28	
286.87903	60	
287.07661	52	
290.11076	68	
290.85678	58	
290.87338	60	
290.99897	30	
292.97794	74	
293.28660	24	
294.27216	34	
297.40829	24	
298.81801	70	
298.83318	52	
299.08547	20	
299.88038	44	
304.10551	68	
306.78988	70	
306.88236	58	
307.00385	22	
307.88362	68	
311.86525	68	
315.82245	58	
319.74924	84	
321.23056	64	
324.88134	54	
325.21553	70	
326.38119	22	
327.71442	56	
END IONS

###FS:    #m/z: 340.93944 #charge 1+
###MS: 161
###MSMS: 163
BEGIN IONS
TITLE=Cmpd 122, +MS2(340.9394), 28.0-35.0eV, 3.5min #163
RTINSECONDS=210.786
SCANS=161,163
PEPMASS=340.93944	103696
CHARGE=1+
167.16219	66	
178.87073	64	
196.87957	76	
198.84341	88	
200.93002	60	
204.91641	94	
205.94614	66	
210.92996	64	
213.93829	148	
214.93766	80	
216.83399	60	
217.93288	68	
222.87465	94	
222.89132	54	
223.83994	64	
223.85660	72	
223.96309	72	
224.84163	106	
227.83317	54	
228.84672	170	1+
228.94690	72	
229.90068	98	
231.95006	116	
232.87308	64	
232.88583	70	
234.89714	92	
236.11601	70	
236.88447	62	
237.84120	290	1+
237.90267	64	
238.84248	162	1+
238.86201	54	
240.03025	88	
240.83459	130	
240.85295	250	
241.84108	762	1+
241.93950	118	
242.82669	234	1+
242.93930	120	
243.86357	98	
244.89046	56	
244.95428	68	
246.05270	68	
246.89704	52	
246.95677	66	
247.85105	80	
248.85186	68	
248.99127	68	
249.84039	62	
249.89887	66	
250.91295	58	
251.07270	64	
251.87870	54	
252.49680	64	
252.92839	54	
254.91505	104	
255.91834	56	
256.25926	64	
256.85095	134	
256.86689	104	
256.89216	72	
257.85010	74	
258.84727	1112	1+
258.87493	80	
259.95688	76	
259.96616	78	
260.83408	796	1+
260.93061	72	
262.85756	130	
262.92422	64	
264.07023	72	
264.86736	120	
265.01684	74	
265.86579	130	
266.79896	78	
266.86783	82	
266.99167	64	
267.13784	56	
267.84478	70	
268.83879	260	1+
268.92088	58	
269.85829	70	
270.38535	66	
270.80729	72	
271.79349	62	
271.84376	56	
272.81560	74	
274.86313	180	
275.86444	256	
276.85634	1200	1+
277.84134	84	
278.78411	72	
278.84355	1260	1+
278.86456	228	
279.87840	96	
279.89679	66	
279.92529	112	
280.06302	70	
280.84315	158	
280.88053	114	
280.93279	86	
281.83924	74	
281.85968	74	
281.89060	72	
282.87106	162	
283.01107	52	
283.12683	66	
283.87683	134	
284.87746	72	
284.97301	82	
285.03304	70	
286.92898	66	
288.83971	52	
289.88601	58	
291.85432	80	
294.00418	82	
294.86897	70	
295.86434	68	
296.23609	106	
296.25322	92	
296.85164	98	
297.89329	70	
298.85582	102	
299.00302	86	
299.24285	86	
299.30899	72	
299.87269	144	
299.89304	52	
300.86420	120	
300.93820	90	
301.23843	66	
301.86100	52	
302.08934	74	
302.17033	66	
302.85801	134	
304.26362	68	
304.87667	68	
305.43245	106	
306.93551	84	
310.12227	64	
312.80229	50	
313.87195	74	
315.27660	78	
320.08520	72	
322.86569	60	
323.89030	60	
324.88976	88	
325.13994	62	
325.86447	52	
325.89757	68	
332.81226	58	
333.28775	84	
336.13888	64	
336.88629	54	
337.09363	80	
337.24485	62	
341.91950	62	
345.25394	54	
345.76319	66	
346.15379	70	
END IONS

###FS:    #m/z: 336.94432 #charge 1+
###MS: 161
###MSMS: 164
BEGIN IONS
TITLE=Cmpd 123, +MS2(336.9443), 28.0-35.0eV, 3.6min #164
RTINSECONDS=211.559
SCANS=161,164
PEPMASS=336.94432	18296
CHARGE=1+
199.94784	66	
209.94789	60	
210.36985	96	
211.94388	152	
212.87425	66	
212.94737	64	
213.93756	152	
214.95204	92	
216.88256	62	
217.94729	82	
217.97451	70	
220.57627	112	
221.88097	88	
223.84384	70	
223.95999	156	
223.97396	58	
224.97453	200	
225.83589	74	
226.37893	68	
228.84844	92	
229.95533	432	
230.88983	112	
231.88980	128	
231.94847	324	
233.90791	70	
233.95117	86	
234.94572	54	
235.54278	60	
236.81814	82	
237.84781	54	
238.85531	146	
238.87858	86	
239.85283	280	
240.89669	56	
241.80865	58	
241.83918	440	1+
242.85590	82	
243.84401	64	
243.98638	60	
244.03637	70	
246.86205	68	
247.96283	180	
248.89615	238	
250.91128	66	
250.95357	68	
251.79296	76	
251.96167	154	
252.83944	58	
252.89890	72	
252.95193	128	
252.97015	438	
254.90497	104	
254.97006	140	
255.07046	142	
255.91328	66	
256.85342	148	
256.91203	60	
256.93944	88	
257.84985	62	
257.86376	70	
257.93665	54	
258.84782	884	1+
259.85134	496	1+
259.91817	72	
259.96603	78	
261.80044	68	
261.84701	72	
261.85616	80	
262.81664	86	
262.87426	58	
262.95592	60	
264.86710	56	
264.97869	58	
265.92303	72	
266.00920	72	
266.84743	82	
266.86230	130	
267.82075	98	
267.84772	122	
267.86490	92	
268.83759	294	
269.00965	92	
270.84542	70	
271.92367	82	
272.51521	70	
272.84395	106	
272.86236	66	
272.88859	58	
274.86049	68	
274.87797	60	
275.86824	168	
275.89181	68	
276.85519	260	
276.97450	74	
277.83352	106	
277.86043	736	1+
278.95876	62	
279.10194	60	
279.84689	72	
280.84245	102	
282.87078	56	
282.88796	88	
283.87950	68	
284.13196	72	
285.84871	144	
286.84775	342	1+
286.86451	66	
291.85663	74	
292.25728	60	
292.87051	84	
293.10793	58	
293.13125	78	
293.95386	62	
294.86456	68	
295.90988	82	
297.01219	76	
297.09915	92	
297.83421	78	
297.89533	72	
297.90561	62	
302.81769	68	
302.87517	82	
304.86067	110	
304.87879	72	
305.88959	78	
306.87382	68	
308.15751	60	
308.87553	84	
309.08063	92	
309.87222	72	
310.86562	84	
313.78928	92	
313.84376	92	
313.88506	68	
314.87158	112	
318.96586	58	
320.61261	104	
321.83203	66	
322.35621	62	
323.28496	112	
324.85939	58	
324.88792	66	
325.62106	88	
326.82732	78	
326.87385	78	
326.89399	72	
327.78455	64	
329.38983	70	
331.80331	68	
335.47496	88	
336.10031	78	
337.25126	68	
338.43406	72	
339.02825	58	
341.28407	56	
END IONS

###FS:    #m/z: 340.93925 #charge 1+
###MS: 165
###MSMS: 166
BEGIN IONS
TITLE=Cmpd 124, +MS2(340.9392), 28.0-35.0eV, 3.6min #166
RTINSECONDS=215.217
SCANS=165-166
PEPMASS=340.93925	104784
CHARGE=1+
71.66696	74	
190.93106	58	
191.95243	56	
192.92336	90	
194.88937	70	
199.14140	68	
202.87762	72	
202.95438	84	
211.93646	74	
211.96058	72	
213.87751	192	1+
213.93952	84	
214.94470	78	
215.88631	188	1+
218.09215	86	
220.87630	88	
222.96065	70	
223.83628	68	
223.95769	128	
224.83528	140	
225.83951	76	
226.89286	56	
227.83157	54	
228.02412	54	
228.84465	264	
229.95121	56	
231.86008	58	
231.95026	194	
232.95290	134	
233.00002	84	
233.89923	112	
234.90065	88	
235.89183	64	
237.88318	200	1+
238.85740	64	
239.92564	64	
240.83532	222	
241.83965	988	1+
241.97285	80	
242.94238	72	
243.50336	102	
243.82714	258	
244.84035	96	
244.88400	110	
244.95782	74	
244.97720	76	
245.84513	162	1+
246.49203	66	
248.83043	62	
251.87682	68	
254.83974	58	
254.87494	78	
254.90383	204	
254.91893	186	
254.96627	272	1+
255.02974	70	
255.83245	68	
255.86989	56	
256.85385	160	
256.89428	160	
256.91181	66	
257.84982	66	
257.88936	90	
257.90891	70	
257.92895	60	
258.84812	1344	1+
258.87004	74	
258.94527	80	
259.85269	940	1+
260.20131	74	
260.83272	364	
260.91017	56	
261.83636	190	
261.90564	84	
262.85042	152	
262.87482	66	
263.02368	92	
263.86269	78	
264.07028	76	
264.85076	60	
265.01877	58	
266.84149	110	
266.87701	124	
266.96172	62	
267.58983	72	
267.80058	60	
267.99554	64	
268.83990	564	1+
270.97882	74	
272.88247	82	
272.92187	80	
274.79041	76	
274.86571	82	
274.89836	62	
275.86370	292	
275.94765	76	
276.15188	72	
276.20052	58	
276.85975	1534	1+
276.94480	72	
276.98698	82	
277.86565	892	1+
277.92478	82	
278.79442	72	
278.84572	1232	1+
279.87908	130	
279.92115	82	
280.09777	66	
280.87515	60	
280.89991	94	
281.04842	66	
281.09148	60	
282.04555	74	
282.84804	94	
282.92657	72	
283.26363	58	
283.85821	78	
284.85902	70	
284.93133	76	
286.85852	60	
288.85419	68	
291.86500	70	
291.92371	76	
292.87070	82	
294.86771	140	
296.88167	70	
296.90006	58	
297.24531	86	
297.78958	70	
297.85710	110	
298.29980	56	
298.92863	64	
298.96030	72	
299.86932	318	1+
301.05556	70	
302.87556	72	
302.93997	60	
304.91094	66	
305.88643	212	1+
307.44246	60	
308.86458	72	
311.86692	76	
313.89708	124	
316.08430	58	
316.60826	80	
316.87058	70	
322.82630	56	
323.16807	80	
323.82401	62	
324.02077	60	
324.94546	82	
326.86061	80	
328.80353	64	
328.85531	56	
329.87184	64	
330.02941	88	
330.14999	94	
331.83643	68	
335.71763	64	
336.91368	70	
338.14537	76	
340.29798	64	
342.77842	58	
343.25171	90	
END IONS

###FS:    #m/z: 363.95494 #charge 1+
###MS: 165
###MSMS: 167
BEGIN IONS
TITLE=Cmpd 125, +MS2(363.9549), 28.0-35.0eV, 3.6min #167
RTINSECONDS=215.99
SCANS=165,167
PEPMASS=363.95494	44242
CHARGE=1+
198.87450	68	
203.98411	60	
205.94287	70	
209.40043	78	
209.93550	96	
209.96758	70	
212.87681	280	1+
216.87937	74	
221.57716	80	
222.95435	76	
223.83279	70	
224.82205	104	
224.88651	72	
224.94549	86	
225.97253	120	
226.86314	82	
226.88692	60	
226.94577	1056	1+
226.97608	106	
227.92968	72	
227.96280	66	
228.89095	72	
228.94115	890	1+
230.78777	68	
230.88959	256	
230.91498	72	
233.86107	60	
234.88186	68	
234.90263	80	
236.01040	100	
239.06509	74	
240.93718	444	
240.96170	70	
241.89664	66	
241.93995	252	
242.48900	64	
242.90376	58	
242.94134	1386	1+
243.83891	86	
243.85600	68	
244.81812	64	
244.95535	368	
245.93901	60	
246.85096	60	
246.95532	378	
247.01674	68	
247.81180	168	
247.97471	80	
248.05655	134	1+
248.80419	184	
248.90133	158	
249.01041	60	
249.14407	68	
249.80208	188	
249.85809	70	
250.79640	70	
250.94788	76	
251.04507	62	
251.39959	60	
251.83210	64	
251.94232	136	
252.79148	66	
252.86379	64	
252.88740	58	
253.83916	68	
253.90165	86	
254.12083	94	
255.84811	58	
260.84255	156	
260.97045	58	
261.83409	66	
261.85001	70	
261.91781	90	
261.99125	102	
262.75286	72	
262.83270	66	
263.82647	58	
263.84167	124	
263.86075	70	
264.82088	162	
264.90912	66	
266.81236	192	1+
267.97429	324	1+
268.11057	60	
268.83671	78	
269.81879	146	
269.87063	58	
273.86292	66	
274.95346	84	
276.80920	62	
276.85413	118	
276.90104	64	
277.85400	60	
278.80998	132	
278.87429	66	
279.79866	196	
279.83785	80	
280.78949	836	1+
280.85394	80	
280.98847	74	
281.85753	60	
281.98741	58	
282.95637	74	
283.79299	128	
284.82686	106	
285.04139	80	
285.84523	76	
287.86177	62	
288.94160	74	
289.88795	132	
290.78549	72	
290.80471	62	
290.82314	66	
290.85901	78	
292.03281	76	
292.80955	84	
293.11246	64	
293.92646	72	
296.81213	270	
296.85585	68	
297.80651	122	
298.80513	568	1+
299.82354	72	
299.93579	62	
300.23997	64	
300.79971	180	1+
301.76338	58	
301.86207	396	1+
302.90723	74	
303.85606	118	
304.91336	86	
306.02686	82	
307.79781	78	
307.89426	64	
308.01733	62	
309.81295	60	
309.86682	88	
309.91994	72	
312.05361	68	
313.07208	98	
315.15477	74	
316.81019	250	
317.81689	120	
317.87893	78	
318.84773	68	
319.28360	58	
321.82531	84	
321.89344	78	
322.27154	58	
323.81631	84	
329.87368	72	
329.89553	84	
340.93925	80	
342.17149	60	
344.30100	98	
346.29750	70	
350.77010	56	
354.91020	86	
360.35590	62	
361.43573	106	
364.90380	80	
END IONS

###FS:    #m/z: 336.94418 #charge 1+
###MS: 165
###MSMS: 168
BEGIN IONS
TITLE=Cmpd 126, +MS2(336.9442), 28.0-35.0eV, 3.7min #168
RTINSECONDS=216.762
SCANS=165,168
PEPMASS=336.94418	17234
CHARGE=1+
48.84206	62	
64.24977	80	
119.55340	42	
124.65358	60	
169.54889	108	
182.86701	46	
185.12041	78	
198.07357	88	
201.04515	82	
201.94975	76	
203.94205	62	
204.89186	84	
209.94261	78	
211.94503	614	1+
212.88066	70	
212.96364	70	
213.93898	136	
215.88924	46	
217.99636	84	
221.86423	54	
222.06143	74	
222.81795	70	
222.84352	62	
223.84941	80	
224.83802	144	
224.97563	62	
225.82886	68	
225.84526	78	
226.86318	70	
226.97724	80	
227.82883	74	
228.84085	100	
229.12045	64	
229.84481	70	
229.88806	516	1+
229.95432	374	
230.01467	92	
230.89085	444	1+
231.94855	136	
233.56065	84	
233.90060	68	
234.94607	40	
238.83913	56	
238.88017	44	
238.90550	76	
239.83632	64	
239.85189	58	
239.92386	56	
240.11022	54	
240.26290	70	
240.46046	92	
240.83282	142	
240.85685	150	
240.94065	80	
241.84219	508	1+
243.83506	152	
244.14191	68	
246.84906	106	
246.90843	86	
247.77388	100	
247.96440	130	
248.89864	174	
249.95822	206	
250.50301	46	
250.94671	154	
250.98492	72	
251.84362	80	
251.95737	54	
252.96659	316	
254.85762	58	
254.92000	102	
254.96437	204	
255.85346	70	
256.26099	86	
256.80598	46	
256.84689	136	
256.89601	116	
257.04987	92	
257.85427	98	
257.90543	44	
258.10402	58	
258.84789	946	1+
259.90434	68	
260.83146	44	
261.84925	104	
262.42047	104	
262.83276	76	
264.87176	76	
265.87112	74	
266.01130	62	
266.08752	46	
267.42492	42	
267.84982	76	
268.83733	520	1+
270.98285	54	
272.87007	176	1+
272.91683	62	
273.89539	94	
274.86009	86	
275.83771	62	
275.88665	46	
275.94991	76	
276.82168	82	
276.85407	586	
276.88479	72	
277.85953	582	1+
278.01590	86	
278.83712	64	
279.40353	98	
280.87941	42	
282.86481	56	
282.88317	72	
282.91220	72	
283.00118	52	
285.85458	92	
286.80016	70	
286.85103	74	
287.83664	80	
287.86377	68	
291.86709	76	
291.88636	46	
292.74237	46	
292.87307	66	
293.07249	60	
293.11154	534	1+
293.13743	70	
294.03174	84	
294.86872	144	
296.85607	68	
297.20545	74	
297.90272	124	
299.87379	174	
300.89470	86	
301.05753	42	
301.13206	44	
301.87613	70	
304.76764	72	
304.85978	48	
305.15105	60	
306.88289	72	
306.94462	68	
307.05924	50	
308.86891	64	
308.88852	46	
311.19141	70	
311.86654	130	
315.90486	64	
317.52219	98	
318.93504	78	
320.42772	44	
322.89638	66	
323.16145	66	
329.77083	62	
331.75157	72	
333.80838	46	
334.16450	58	
338.87043	70	
339.25899	80	
340.96014	108	
END IONS

###FS:    #m/z: 340.93913 #charge 1+
###MS: 169
###MSMS: 170
BEGIN IONS
TITLE=Cmpd 127, +MS2(340.9391), 28.0-35.0eV, 3.7min #170
RTINSECONDS=220.424
SCANS=169-170
PEPMASS=340.93913	108906
CHARGE=1+
190.94782	66	
194.88087	82	
197.92196	64	
201.83644	80	
205.06248	68	
207.89792	68	
208.83899	72	
208.97782	66	
210.87936	68	
210.93511	82	
212.87760	76	
212.92794	68	
213.87964	126	
213.93843	462	
215.83885	74	
215.85494	68	
215.88393	94	
215.93825	144	
216.88262	80	
216.94062	74	
219.45813	92	
220.44323	100	
220.87492	70	
222.85092	70	
222.86375	70	
222.88219	68	
222.97629	86	
223.96391	68	
226.84467	86	
226.94705	78	
226.97218	74	
228.85006	84	
228.88924	70	
230.85140	84	
231.89561	78	
231.94881	142	
232.92399	82	
232.95301	114	
232.99834	88	
234.88555	94	
235.87081	66	
236.89382	68	
238.85505	72	
239.85091	86	
239.90867	92	
240.23015	72	
240.84165	148	
240.93377	76	
241.17880	70	
241.84410	620	1+
241.89452	72	
241.91920	66	
242.82550	66	
242.96138	74	
243.83571	376	1+
243.93575	72	
244.45285	92	
245.83247	66	
245.84523	80	
245.87557	80	
246.85257	84	
246.97305	96	
247.98140	226	1+
249.53759	80	
249.92807	68	
249.96671	100	
250.96345	86	
251.96245	76	
254.92215	72	
254.96756	130	
255.86211	72	
255.88981	66	
256.27955	66	
256.81558	76	
256.84997	176	
256.86750	258	
256.89685	164	
257.85482	120	
257.93077	68	
258.84526	568	
258.88631	68	
258.93512	100	
258.96087	74	
259.84843	470	
259.86854	90	
259.92800	66	
260.83388	644	1+
260.89917	108	
262.84132	158	
263.83687	90	
263.88657	70	
264.86210	170	1+
265.01697	66	
266.08325	72	
266.84708	68	
266.88364	108	
268.84403	320	
269.03201	80	
269.83254	250	1+
269.84651	160	
270.08834	66	
272.87632	66	
273.08707	66	
273.90542	70	
274.85577	182	
274.88100	204	
274.97174	64	
275.86941	142	
276.85555	414	
277.86209	562	
277.92786	64	
277.96666	74	
278.06104	86	
278.15688	64	
278.84401	1190	1+
279.91462	212	
280.91845	96	
281.86196	76	
282.88097	116	
284.83192	68	
285.82566	72	
286.15143	64	
288.83555	90	
288.87269	70	
289.88392	74	
290.08251	78	
290.85947	74	
292.18231	80	
292.88371	64	
293.36484	90	
294.22349	72	
295.03911	68	
295.11688	86	
295.87710	130	
296.85149	70	
297.85758	418	1+
297.89490	110	
298.86106	316	1+
299.27702	66	
301.86154	100	
302.89045	68	
303.86546	70	
315.10924	72	
315.76319	70	
315.90484	82	
318.77296	66	
318.86485	70	
321.89577	74	
324.89647	66	
325.22886	68	
325.99087	86	
330.15904	76	
336.94707	70	
340.40209	82	
342.84431	78	
342.91917	68	
343.90922	78	
345.78142	78	
346.26548	92	
END IONS

###FS:    #m/z: 363.95507 #charge 1+
###MS: 169
###MSMS: 171
BEGIN IONS
TITLE=Cmpd 128, +MS2(363.9551), 28.0-35.0eV, 3.7min #171
RTINSECONDS=221.197
SCANS=169,171
PEPMASS=363.95507	40324
CHARGE=1+
46.27536	70	
183.86468	76	
183.93280	98	
198.81066	94	
198.88006	62	
200.88508	64	
202.07382	70	
206.88651	80	
209.93200	68	
209.94777	92	
212.87973	200	
213.84820	70	
215.84059	70	
215.89632	64	
220.87389	64	
221.05444	98	
222.94995	56	
224.86085	78	
224.94745	154	
225.08902	82	
225.94667	86	
226.94750	722	1+
226.96932	128	
227.19980	58	
227.93316	96	
228.89340	130	
228.94149	502	
230.01622	74	
230.89022	436	1+
231.80010	72	
232.83721	74	
233.08049	82	
237.42364	108	
240.94158	450	
241.84340	98	
241.93870	1348	1+
242.85630	74	
242.94206	862	1+
243.82865	178	
243.96755	74	
244.93814	218	
244.95864	508	1+
245.86783	78	
245.94203	128	
245.98353	62	
246.95075	540	1+
247.80661	74	
248.80268	344	1+
249.11105	64	
249.53594	98	
249.89887	56	
250.88389	64	
252.85386	56	
254.88095	76	
255.10057	64	
256.80754	76	
256.83708	70	
256.86033	60	
257.05565	78	
257.08122	82	
258.84452	114	
260.92916	66	
260.96889	136	
261.83228	178	
263.83090	90	
263.85341	182	1+
265.08674	60	
265.43682	100	
265.81647	62	
266.81299	110	
267.93619	64	
267.97355	78	
268.09037	72	
268.81114	124	
268.95723	98	
268.97568	66	
269.87851	68	
269.96787	152	
270.02395	68	
270.82740	82	
270.92832	80	
272.84571	68	
273.97686	66	
275.18322	106	
276.80930	110	
276.92166	74	
277.03532	78	
278.79727	76	
278.84398	140	
278.88058	56	
279.10618	74	
279.79754	92	
279.83690	60	
279.85525	80	
280.79342	596	1+
280.88158	78	
281.42945	60	
281.89675	102	
281.96680	62	
282.87084	70	
283.80310	74	
283.85122	86	
283.97462	72	
284.82852	130	
284.85143	86	
285.78396	70	
286.81230	58	
287.87219	70	
288.88951	66	
289.85869	76	
290.82344	90	
293.85282	100	
295.84505	60	
295.92534	152	
296.84319	64	
297.02958	68	
297.80890	192	
298.80097	834	1+
299.42539	78	
300.81869	62	
300.83386	68	
300.88056	92	
301.79965	140	
301.85400	224	1+
303.83154	68	
303.98757	64	
305.10026	56	
305.80587	78	
307.88359	66	
308.73956	84	
308.83452	74	
308.91424	66	
312.03854	76	
312.91333	60	
313.12652	72	
315.39451	88	
315.80762	218	1+
316.90557	74	
319.05985	60	
319.82494	98	
320.81444	232	1+
321.98153	58	
322.89465	74	
323.91473	72	
324.02059	86	
324.88357	58	
325.86879	60	
326.87194	74	
326.89389	84	
327.01847	60	
328.94454	66	
334.15339	56	
334.87671	80	
336.94479	180	1+
338.33696	72	
338.76170	58	
340.93482	60	
342.17408	58	
352.82677	64	
363.09502	76	
363.15354	84	
364.04082	66	
364.24926	56	
366.28884	62	
END IONS

###FS:    #m/z: 507.84321 #charge 1+
###MS: 169
###MSMS: 172
BEGIN IONS
TITLE=Cmpd 129, +MS2(507.8432), 28.2-35.2eV, 3.7min #172
RTINSECONDS=221.969
SCANS=169,172
PEPMASS=507.84321	13046
CHARGE=1+
224.97652	134	
238.42182	82	
244.05351	84	
259.57377	100	
260.13988	100	
265.91933	86	
274.90663	88	
276.41910	84	
277.38594	82	
278.83527	84	
287.85262	152	
289.87798	374	1+
292.77730	84	
293.78555	80	
294.06557	90	
296.85863	84	
300.98180	94	
304.96697	100	
305.80502	178	1+
306.05951	84	
306.88250	82	
307.89202	124	
308.13821	100	
308.86911	124	
309.89297	102	
310.86636	118	
311.79773	80	
311.85695	84	
311.87291	90	
312.78534	86	
312.86384	98	
314.86297	362	1+
315.06732	80	
315.42526	92	
315.79387	82	
315.87495	202	1+
316.85926	138	
318.84745	124	
323.42210	92	
323.87401	136	
324.90435	176	
325.90352	120	
326.88263	582	1+
327.02933	84	
328.54121	108	
328.77708	96	
328.88300	122	
328.90567	82	
330.83536	82	
332.87655	190	1+
334.90132	88	
335.83841	110	
337.87479	146	
340.01492	92	
340.89884	90	
342.02391	82	
342.84140	98	
344.37161	96	
346.82426	94	
347.78354	128	
348.78381	92	
348.88671	160	
349.75237	112	
350.88575	234	
351.88092	110	
351.93919	96	
352.87907	146	
352.90497	92	
353.83136	104	
357.85939	142	
358.77347	114	
359.71920	108	
363.60284	86	
365.78547	142	
365.85164	202	1+
367.73168	122	
368.82438	88	
369.83282	238	1+
370.48868	82	
371.81416	102	
372.77991	170	1+
372.89597	90	
374.80787	144	
380.72043	126	
380.85711	194	
381.72640	198	
382.20803	92	
383.78137	160	1+
384.43792	88	
385.77616	96	
386.39440	80	
387.76767	122	
387.84967	196	
390.72494	178	
390.74205	100	
390.83832	272	1+
390.89208	90	
392.82152	290	1+
394.83438	90	
395.81893	158	1+
398.69187	80	
398.73079	94	
399.68302	82	
399.84920	100	
400.72618	312	1+
404.73599	100	
404.87739	144	
405.85518	124	
406.77287	222	
407.77072	88	
408.84946	324	
409.86572	130	
410.76778	96	
410.84090	426	1+
411.30417	84	
412.80703	120	
413.06435	86	
413.86677	118	
415.82756	138	
416.75344	154	
417.72668	84	
417.79941	84	
419.84014	130	
422.88056	112	
423.77602	266	1+
423.86818	496	1+
424.13054	86	
424.82147	122	
424.89227	84	
425.75661	192	
425.84706	84	
426.74961	124	
426.77444	92	
426.86137	114	
427.74444	324	1+
427.76824	108	
427.85452	92	
428.84640	390	
429.86965	122	
431.75842	94	
431.85696	148	
432.69585	116	
432.86543	98	
433.85090	114	
436.06330	82	
440.92046	160	
444.82817	80	
444.87016	756	1+
444.90147	132	
446.78758	118	
446.86923	164	
446.88744	130	
447.70982	234	
448.70170	124	
449.88459	116	
451.75881	84	
452.74500	94	
462.88283	274	
465.72336	86	
465.88100	110	
467.86444	82	
467.88331	444	1+
471.72149	88	
481.72402	88	
483.81485	84	
485.89377	332	1+
494.78133	82	
497.86268	98	
505.30740	84	
505.76019	82	
509.28401	82	
END IONS

###FS:    #m/z: 322.92878 #charge 1+
###MS: 173
###MSMS: 174
BEGIN IONS
TITLE=Cmpd 130, +MS2(322.9288), 28.0-35.0eV, 3.8min #174
RTINSECONDS=225.63
SCANS=173-174
PEPMASS=322.92878	181700
CHARGE=1+
49.86637	20	
78.74597	26	
92.49061	32	
107.72912	18	
138.35286	18	
139.49478	18	
152.81624	32	
157.79866	34	
192.02717	66	
197.97335	84	
202.04396	76	
204.82166	34	
205.94977	68	
205.97412	54	
206.96967	66	
207.17275	72	
207.97409	36	
210.89563	46	
214.88191	62	
218.88925	46	
221.30260	24	
222.93734	72	
223.95606	64	
224.09738	74	
224.89732	50	
227.83721	58	
228.90937	42	
229.39297	56	
229.83757	82	
230.85902	54	
231.12388	20	
232.22476	32	
232.27397	20	
233.81003	56	
233.87799	100	
234.92887	160	
236.01061	38	
236.63499	72	
237.53924	28	
238.87711	92	
238.93665	134	
239.07216	68	
239.85945	42	
239.89149	54	
240.93962	1700	
241.24216	38	
241.40398	24	
241.89838	108	
241.93844	5872	1+
242.14810	34	
242.81664	94	
242.85779	170	1+
242.88589	20	
242.94062	4166	1+
243.48958	26	
243.64132	18	
243.82732	92	
244.01349	30	
244.10806	20	
244.84472	68	
244.93975	994	
245.09255	28	
245.45344	28	
245.66848	26	
245.84652	92	
245.87080	20	
245.89927	30	
246.31946	20	
246.84697	66	
246.88550	66	
246.97399	118	
247.15194	82	
248.07535	42	
248.28275	40	
248.45161	22	
248.85188	60	
248.98705	70	
249.70189	32	
250.89321	66	
251.40529	28	
252.93588	60	
253.81994	54	
254.86318	84	
254.89239	58	
255.10261	68	
256.83324	76	
256.90389	48	
258.83351	136	
259.85075	70	
260.90715	72	
261.08552	18	
261.83592	102	
262.20795	30	
262.72165	44	
262.82840	60	
262.97000	52	
263.04327	26	
264.07014	62	
264.84287	38	
265.25303	78	
265.85304	46	
266.85116	82	
269.84997	60	
271.08390	66	
271.85085	92	
272.91281	64	
273.57552	18	
275.62455	20	
277.68638	24	
277.95637	74	
278.83342	58	
278.98310	76	
279.09100	1398	1+
279.27631	20	
279.30396	54	
279.85950	66	
282.05449	36	
282.26909	20	
282.88529	86	
283.06930	156	
283.39803	28	
283.86141	60	
284.29278	380	1+
285.96088	66	
286.13919	52	
286.41532	30	
287.89085	58	
288.53791	32	
289.78782	84	
290.15775	18	
290.35958	24	
290.58989	20	
291.33067	32	
291.79810	88	
291.87977	90	
291.89659	24	
292.88136	82	
293.99200	64	
295.81783	46	
296.76497	58	
296.87508	38	
304.89161	66	
304.94111	84	
307.87975	64	
310.06159	70	
310.40969	92	
310.81858	54	
313.85931	48	
314.77567	66	
314.83456	30	
321.80072	54	
322.95881	50	
323.20168	26	
325.89362	68	
327.41376	92	
END IONS

###FS:    #m/z: 363.95495 #charge 1+
###MS: 173
###MSMS: 175
BEGIN IONS
TITLE=Cmpd 131, +MS2(363.9549), 28.0-35.0eV, 3.8min #175
RTINSECONDS=226.403
SCANS=173,175
PEPMASS=363.95495	41836
CHARGE=1+
123.30679	76	
182.84021	72	
184.93336	92	
191.99139	64	
203.86660	74	
206.03605	68	
206.87932	132	
208.87294	70	
209.95134	92	
211.88991	66	
212.87824	190	
212.90817	90	
213.88259	96	
222.94795	136	
223.97431	68	
224.87753	66	
224.94690	244	
225.97164	72	
226.94582	892	1+
226.97318	114	
228.83525	84	
228.85363	76	
228.94201	680	
230.88883	286	
232.88561	92	
235.81819	62	
236.84136	128	
236.87707	70	
238.08268	66	
238.89216	174	
239.79074	74	
240.83384	70	
240.84730	84	
240.93708	420	
240.96337	62	
241.83917	80	
241.93851	1204	1+
242.82724	66	
242.94081	862	1+
243.81823	60	
244.81789	126	
244.95570	516	
245.83756	108	
245.88693	62	
246.90163	158	
246.95038	676	1+
247.80005	294	1+
248.80219	248	1+
248.85719	72	
248.89802	146	
250.79813	64	
251.04625	76	
251.79915	144	
253.82162	74	
255.60272	100	
258.83945	112	
258.88795	114	
259.10541	76	
260.83573	70	
260.85746	72	
260.97230	98	
263.82676	72	
263.88154	124	
264.50323	68	
264.81492	68	
265.86897	96	
265.97474	88	
266.81254	326	
266.85508	64	
267.92957	70	
268.78650	74	
268.83884	72	
268.95579	130	
269.84208	70	
269.96762	204	
270.81002	126	
272.17101	70	
272.80513	72	
272.90668	84	
274.87985	100	
275.92514	80	
276.85820	60	
276.94856	68	
277.80986	110	
278.80033	276	
278.84741	100	
279.79292	678	1+
279.85973	72	
279.87580	66	
280.11215	60	
280.79358	438	1+
280.84242	234	1+
280.92271	78	
281.86607	70	
282.77741	82	
282.79722	178	
282.86665	84	
283.78763	184	
283.82601	62	
283.89006	100	
284.06762	68	
284.82305	222	1+
284.83855	220	1+
284.95203	62	
285.92546	60	
286.58380	86	
286.82111	94	
288.42030	76	
288.83745	74	
289.16289	68	
290.92216	74	
291.82520	76	
291.87746	90	
294.86412	60	
295.93183	86	
296.81371	120	
297.84023	76	
297.87841	64	
298.80246	466	1+
300.05055	76	
300.77003	72	
300.80341	370	1+
301.78735	68	
301.82439	68	
301.86108	104	
302.21323	100	
303.80254	236	1+
303.85737	276	1+
304.82336	78	
306.43755	86	
306.80515	84	
307.13209	130	
308.81749	70	
309.29452	90	
310.04662	76	
310.81675	88	
318.82316	68	
320.89959	66	
321.73040	62	
321.81958	188	
322.16016	74	
322.81072	60	
322.82614	74	
322.89542	80	
327.07598	66	
327.26709	66	
327.87589	64	
327.89594	62	
334.14446	80	
336.94020	64	
338.94506	134	
342.90493	126	
343.91136	84	
346.94201	66	
350.27120	76	
350.88303	64	
352.77975	134	
356.83101	62	
357.27633	72	
360.10160	60	
362.16654	70	
363.14637	70	
365.20383	76	
367.01038	66	
369.22802	68	
END IONS

###FS:    #m/z: 359.96022 #charge 1+
###MS: 173
###MSMS: 176
BEGIN IONS
TITLE=Cmpd 132, +MS2(359.9602), 28.0-35.0eV, 3.8min #176
RTINSECONDS=227.174
SCANS=173,176
PEPMASS=359.96022	14300
CHARGE=1+
63.52218	70	
121.90918	48	
180.87150	48	
183.89319	72	
191.91124	72	
194.86876	72	
202.83535	56	
203.89827	54	
209.94867	112	
210.93655	80	
221.95899	64	
222.95231	164	
223.89278	132	
224.94820	132	
225.97459	70	
226.88179	92	
226.94603	454	1+
226.97577	54	
228.94075	248	
229.09394	114	
229.83936	76	
229.89146	88	
232.88524	92	
233.07003	68	
234.86417	202	
236.84400	166	
239.84578	76	
240.93944	456	1+
240.96224	202	
241.84477	62	
242.93779	110	
242.95981	168	
244.11136	68	
244.95475	144	
244.97928	66	
245.81576	68	
245.94102	82	
245.96242	52	
246.80642	78	
246.87584	86	
246.90467	48	
246.95185	442	1+
248.80437	406	
248.95990	74	
249.86961	56	
250.80429	92	
250.83537	56	
250.89588	78	
252.07939	70	
252.87368	108	
252.95350	78	
254.86948	60	
256.07221	52	
256.86277	56	
256.96414	54	
258.85305	100	
259.86360	180	1+
260.82593	96	
260.94662	74	
260.96237	66	
261.84988	78	
261.88559	64	
262.94638	56	
263.16713	60	
263.84705	66	
264.82089	140	
264.98522	52	
265.81884	50	
266.81163	230	1+
268.40215	72	
268.84889	134	
268.90215	76	
268.97327	48	
269.97225	48	
270.19355	72	
270.88198	68	
272.11411	78	
272.13684	70	
272.43414	50	
272.87062	66	
272.88408	70	
273.08099	58	
276.81539	66	
276.84387	74	
276.87071	122	
276.90510	90	
277.86047	66	
277.98333	66	
279.81025	58	
279.90499	70	
280.79683	254	
280.88133	140	
281.12318	54	
281.78919	184	1+
282.83011	182	
282.85216	58	
284.82160	118	
284.91997	94	
285.79031	52	
289.02123	68	
290.80847	140	
291.10388	80	
291.85909	96	
291.97603	66	
293.98330	56	
294.82201	52	
294.92728	82	
295.02355	66	
295.38717	80	
296.81284	202	
297.81116	148	
298.02074	56	
298.80194	704	1+
298.86357	200	1+
299.17240	58	
300.78456	52	
301.86333	70	
303.95571	80	
304.78682	54	
306.83774	54	
307.43591	76	
307.84048	50	
308.13831	66	
310.15630	56	
311.00075	60	
311.88241	50	
312.95486	72	
313.08955	62	
313.25223	78	
314.81507	62	
314.95195	64	
316.81644	126	
316.85303	72	
317.81536	82	
320.92937	64	
321.09236	82	
322.83038	58	
322.88126	50	
322.93014	78	
323.01270	54	
325.02750	70	
326.16800	70	
332.94698	84	
334.87024	66	
337.94665	56	
340.12350	58	
341.18175	54	
344.79317	58	
346.81432	70	
349.97713	58	
352.60979	106	
354.90586	84	
356.18143	52	
356.77883	50	
356.81164	66	
356.99046	62	
360.21596	74	
363.89572	64	
END IONS

###FS:    #m/z: 322.92906 #charge 1+
###MS: 177
###MSMS: 178
BEGIN IONS
TITLE=Cmpd 133, +MS2(322.9291), 28.0-35.0eV, 3.9min #178
RTINSECONDS=230.831
SCANS=177-178
PEPMASS=322.92906	209038
CHARGE=1+
51.61182	30	
190.88338	78	
201.03779	120	
202.04577	76	
204.88492	38	
206.95510	58	
207.97161	106	
208.88701	56	
213.89492	50	
214.91599	30	
216.14542	82	
217.10914	26	
217.92539	80	
218.89833	70	
219.86744	62	
220.95051	70	
223.95570	130	
225.88390	80	
227.83142	52	
227.93372	48	
228.22663	72	
228.80177	38	
228.85022	50	
232.03551	38	
233.46708	66	
234.12767	76	
236.29705	28	
236.82438	80	
236.90533	38	
236.97541	74	
237.37629	28	
238.02412	46	
238.93867	114	
239.07688	62	
239.88974	54	
240.08362	54	
240.21425	36	
240.26805	50	
240.70806	32	
240.81333	44	
240.86851	46	
240.93929	1506	
240.97318	32	
241.07594	28	
241.11312	48	
241.88141	34	
241.94080	1490	
242.01855	54	
242.12968	34	
242.17706	28	
242.82150	54	
242.94071	4344	1+
243.16940	62	
243.71828	36	
243.84811	100	
244.93885	1572	1+
245.15387	30	
245.41757	38	
245.84497	36	
246.40191	32	
247.22308	30	
247.68896	28	
247.86070	64	
247.97290	66	
249.00466	36	
249.44133	28	
250.46569	84	
250.69126	42	
250.95607	54	
251.06686	56	
253.37969	56	
254.13640	58	
254.67306	44	
254.83609	60	
254.85212	30	
254.86900	138	1+
254.91913	136	
256.02325	94	
257.91869	48	
258.83477	60	
259.86465	82	
260.83200	110	
261.83397	148	
262.85069	52	
264.87106	50	
265.05671	52	
266.84712	68	
266.86693	68	
267.31453	34	
268.09219	76	
268.91317	76	
269.87860	120	
270.81911	64	
271.87487	58	
271.91751	46	
274.57453	82	
274.92069	86	
275.11799	70	
275.61540	82	
275.78455	40	
276.11910	90	
277.75368	32	
278.73056	40	
278.84953	92	
278.93395	88	
278.98920	40	
279.09005	1548	1+
279.69724	40	
279.80815	78	
279.84326	64	
279.85945	46	
280.83820	80	
281.97103	62	
282.01265	32	
282.04515	68	
282.27431	76	
282.88511	80	
283.07215	148	
284.07003	80	
284.28901	306	
284.87344	72	
284.93174	78	
285.23204	38	
285.99784	66	
289.90037	54	
290.97835	66	
292.41514	58	
293.84880	56	
296.94444	74	
299.81965	28	
300.79978	60	
302.81763	90	
303.10421	70	
303.71179	66	
303.80130	60	
304.10552	58	
307.16031	34	
307.88810	94	
308.79375	68	
309.84541	70	
309.88407	52	
313.84832	54	
313.89162	84	
314.10734	44	
316.40280	80	
317.83062	70	
319.26989	66	
320.20805	70	
321.97917	66	
322.03656	72	
324.32793	64	
324.89427	78	
325.88893	66	
326.09124	62	
END IONS

###FS:    #m/z: 336.94457 #charge 1+
###MS: 177
###MSMS: 179
BEGIN IONS
TITLE=Cmpd 134, +MS2(336.9446), 28.0-35.0eV, 3.9min #179
RTINSECONDS=231.612
SCANS=177,179
PEPMASS=336.94457	17004
CHARGE=1+
186.91749	76	
205.09777	74	
207.29666	70	
207.97961	70	
210.90085	54	
211.94334	354	1+
212.87866	140	
213.93952	160	
213.98298	48	
214.93773	70	
215.87867	78	
216.90781	84	
217.96340	60	
218.83656	62	
218.89817	60	
220.97040	54	
221.94096	138	
222.83249	74	
223.83259	72	
223.84398	134	
223.96617	68	
224.84025	150	
224.97157	48	
226.94068	56	
227.86663	88	
228.84251	48	
228.87607	78	
229.95276	370	
230.89176	262	
231.01897	60	
232.82933	66	
233.82365	102	
233.89686	70	
234.02815	72	
234.88005	58	
236.94170	86	
237.81909	78	
238.66626	112	
238.86562	74	
239.84743	64	
239.89725	92	
239.91830	96	
240.84629	166	
240.86232	72	
240.99216	60	
241.83928	842	1+
242.92325	66	
243.83604	204	
243.89657	68	
245.14653	68	
245.37707	76	
246.96862	54	
247.96544	72	
248.96630	52	
248.98518	52	
249.96280	48	
250.05793	54	
250.83132	72	
250.85265	64	
250.94807	132	
251.82331	68	
251.93107	56	
251.95080	88	
252.88306	50	
252.92227	52	
252.94414	100	
252.96993	308	
253.90527	202	1+
254.08188	54	
256.07810	54	
256.27084	60	
256.84907	116	
256.86657	64	
256.89624	100	
257.07686	90	
257.24844	66	
257.85414	124	
257.87340	56	
257.93672	46	
258.84804	758	1+
260.83368	102	
261.87961	68	
262.92024	58	
262.94382	50	
264.86134	108	
265.86700	72	
266.09743	84	
266.75720	66	
266.84531	76	
267.56568	76	
267.86226	100	
268.84062	252	
268.96148	90	
269.83711	114	
270.98095	66	
273.47080	84	
273.85081	54	
273.88458	200	1+
273.90158	46	
274.09641	50	
274.85767	162	
275.85973	260	
276.85827	692	1+
277.82097	66	
277.88887	70	
278.81884	60	
278.83271	58	
279.10204	90	
279.83060	106	
279.85921	114	
280.84055	56	
281.12413	68	
281.83909	88	
282.85642	68	
282.87507	52	
285.84810	242	
286.84961	174	
287.84708	116	
289.02305	50	
289.89237	64	
290.06360	86	
290.98023	76	
291.86712	80	
292.11239	64	
292.87529	46	
292.89571	58	
293.10449	204	1+
293.82131	64	
293.85257	60	
293.87790	74	
294.86453	158	
297.87009	76	
297.99281	72	
298.30853	54	
299.07065	72	
299.31056	68	
299.88033	60	
299.89453	56	
300.81443	58	
301.89330	54	
306.90214	52	
307.89425	60	
310.86767	66	
312.81548	46	
314.93237	74	
315.88737	66	
316.87054	72	
318.79469	64	
320.95756	50	
321.88229	50	
327.87595	90	
332.71606	56	
335.15747	52	
335.95372	102	
338.23316	46	
341.24105	64	
341.79924	56	
END IONS

###FS:    #m/z: 359.96093 #charge 1+
###MS: 177
###MSMS: 180
BEGIN IONS
TITLE=Cmpd 135, +MS2(359.9609), 28.0-35.0eV, 3.9min #180
RTINSECONDS=232.384
SCANS=177,180
PEPMASS=359.96093	12264
CHARGE=1+
178.94799	136	
180.96568	56	
194.66480	70	
197.91473	84	
201.95164	62	
205.92296	64	
205.96738	74	
209.94746	132	
211.88105	76	
216.85739	68	
220.42866	104	
220.96154	70	
221.08355	64	
222.94944	154	
223.97027	156	1+
224.94437	322	
225.88582	94	
226.94744	442	1+
226.96883	74	
227.88705	66	
227.93513	62	
228.89273	92	
228.94063	592	
230.84576	80	
231.01540	92	
231.88603	68	
232.88399	76	
232.93927	90	
234.87316	62	
235.82375	68	
236.92642	78	
237.12883	68	
237.79836	60	
237.91015	68	
238.11474	72	
238.33643	96	
240.83282	236	
240.94123	106	
240.95952	318	1+
240.97498	78	
241.94142	224	
241.97672	86	
242.96010	136	
244.95527	368	
245.93926	56	
246.95156	320	
247.85813	76	
248.80483	84	
249.94913	78	
250.89338	68	
250.95306	114	
251.04527	54	
252.87770	80	
252.98279	72	
254.85942	72	
255.88961	58	
256.85451	224	1+
256.98869	58	
260.39545	72	
260.87329	78	
260.96801	78	
261.82803	92	
262.85857	68	
263.97339	68	
264.81996	258	1+
264.88503	68	
264.93497	76	
266.81426	114	
266.96514	58	
267.81216	104	
267.97262	130	
269.13476	70	
269.78760	74	
269.97116	98	
270.88822	86	
271.82856	68	
271.88307	54	
273.20072	66	
274.81275	68	
274.86398	102	
275.59894	80	
275.86505	88	
275.97030	110	
276.80774	140	
276.84886	70	
277.80732	56	
277.86044	76	
278.84236	96	
278.88274	84	
280.79361	266	
280.83800	74	
280.85740	86	
280.89938	102	
281.05022	78	
281.79931	250	1+
281.86393	62	
284.11353	76	
284.82569	78	
285.93143	66	
286.89967	64	
287.33665	74	
287.86166	70	
287.96583	114	
288.83319	64	
291.14605	72	
291.78264	76	
291.97628	58	
293.53511	96	
295.16578	76	
295.80960	54	
296.80465	130	
296.85390	64	
296.87072	70	
296.92901	70	
297.81932	66	
297.93774	72	
298.80227	784	1+
298.85685	94	
299.50003	104	
300.41650	78	
300.79762	114	
302.91152	54	
303.82076	72	
305.19397	54	
305.84542	64	
306.14938	72	
307.88581	70	
312.80496	72	
314.88245	78	
316.81380	78	
316.87946	56	
317.01700	64	
317.06732	64	
317.84171	62	
317.89206	62	
318.96153	60	
319.90482	66	
320.82504	90	
320.84313	160	
321.81176	74	
322.92738	86	
322.94986	100	
322.97585	54	
323.01680	160	
326.89368	76	
329.00603	60	
329.08674	84	
333.74274	72	
335.83010	58	
336.80508	60	
336.87706	76	
340.83291	68	
344.13462	100	
346.11054	66	
349.37775	100	
360.96451	64	
361.80013	54	
END IONS

###FS:    #m/z: 322.92871 #charge 1+
###MS: 181
###MSMS: 182
BEGIN IONS
TITLE=Cmpd 136, +MS2(322.9287), 28.0-35.0eV, 3.9min #182
RTINSECONDS=236.048
SCANS=181-182
PEPMASS=322.92871	175928
CHARGE=1+
87.41440	44	
111.69837	68	
145.35024	24	
191.93348	70	
193.51720	36	
194.89089	56	
196.87450	72	
201.04342	74	
205.43617	22	
205.94615	32	
205.96935	62	
206.09075	54	
207.10556	58	
208.77522	46	
214.88931	56	
219.05966	56	
220.89049	26	
222.89849	66	
223.95586	74	
224.89045	54	
227.10727	78	
227.90019	60	
228.91358	64	
229.06735	100	
235.02300	64	
236.04732	42	
236.90933	78	
237.89525	58	
238.79953	58	
238.89596	70	
238.94024	112	
239.08041	74	
240.14637	54	
240.81335	70	
240.83608	70	
240.93982	1650	
241.09165	30	
241.22883	28	
241.28751	56	
241.36759	28	
241.88311	96	
241.93870	4738	1+
242.82767	80	
242.94039	3200	1+
242.99765	20	
243.02940	28	
243.11852	26	
243.22608	28	
243.47177	22	
244.19086	20	
244.21842	28	
244.37305	32	
244.56307	28	
244.65917	28	
244.81852	114	
244.93842	1096	1+
245.09069	28	
245.13505	68	
246.13165	20	
246.85218	42	
246.94904	84	
247.10530	28	
247.86261	118	
248.88241	74	
249.66400	26	
250.93821	78	
251.10751	92	
254.91822	94	
255.00230	48	
255.83466	54	
255.90717	62	
256.11753	62	
256.89237	48	
256.91345	106	
257.39863	62	
257.88709	38	
258.83053	164	
259.81334	78	
260.19931	84	
260.79285	22	
260.94268	28	
261.83999	70	
261.93741	78	
262.08621	26	
262.82954	178	
263.07333	80	
263.85459	68	
264.11794	66	
264.84297	48	
266.03732	76	
266.84698	52	
267.07373	64	
267.97461	48	
268.05595	72	
270.10466	66	
271.56847	24	
272.45467	34	
272.87214	72	
272.92508	104	
273.05435	32	
273.78998	60	
274.90459	66	
275.04373	28	
276.11077	70	
276.91147	86	
279.09036	628	1+
279.38860	26	
279.69929	20	
279.82853	66	
279.89454	66	
279.91540	56	
281.10048	164	
282.29279	72	
283.06713	90	
283.85473	72	
284.24809	20	
284.28928	390	
284.33457	24	
284.53882	22	
284.84649	86	
285.29535	182	
285.78413	76	
285.95267	38	
286.54664	36	
287.06205	60	
287.11188	22	
287.80374	26	
288.20122	56	
290.88175	82	
292.85822	24	
293.17545	78	
296.92969	94	
297.58821	20	
297.87430	78	
300.89142	66	
301.81430	66	
303.45465	22	
303.56059	22	
304.15682	44	
305.13836	66	
305.17283	72	
305.87870	72	
306.87830	44	
307.88829	72	
309.91447	86	
315.40375	34	
318.82981	64	
319.14322	24	
319.31457	54	
321.81188	92	
323.82492	38	
324.89236	56	
325.89552	80	
326.84291	48	
END IONS

###FS:    #m/z: 340.93890 #charge 1+
###MS: 181
###MSMS: 183
BEGIN IONS
TITLE=Cmpd 137, +MS2(340.9389), 28.0-35.0eV, 4.0min #183
RTINSECONDS=236.82
SCANS=181,183
PEPMASS=340.93890	98514
CHARGE=1+
45.98337	42	
130.12215	46	
193.69804	80	
201.95127	60	
202.14331	34	
205.94453	66	
208.95480	42	
208.98468	68	
213.93769	120	
215.85658	50	
215.88477	138	
216.08931	32	
221.48554	62	
222.86754	74	
222.95257	66	
224.94534	54	
225.92658	102	
226.87406	54	
227.86475	70	
228.84269	60	
228.94763	124	
229.05808	76	
229.97150	42	
230.84205	58	
230.89839	48	
230.94098	54	
231.95334	130	
232.11794	54	
232.90058	78	
234.83286	42	
234.88755	84	
235.86723	74	
236.86201	60	
237.06610	84	
237.89072	156	1+
238.63831	44	
238.85606	54	
238.87382	50	
239.85147	50	
240.84641	196	
240.87988	72	
240.97102	58	
241.84309	464	
241.91919	54	
242.22294	32	
242.84116	318	
242.94412	72	
243.82969	226	
244.84151	98	
244.90621	68	
245.82359	58	
246.85186	118	
247.45786	34	
248.87274	84	
249.98997	56	
250.80430	60	
250.83525	78	
250.86439	64	
252.84213	52	
254.86897	76	
254.92283	48	
254.96238	140	
255.84469	400	1+
256.33701	32	
256.89490	100	
257.01223	92	
257.72727	48	
257.78646	74	
257.93853	98	
258.84430	160	
258.87019	42	
259.84901	492	1+
259.91216	66	
260.25922	44	
260.83626	304	1+
261.82828	64	
261.89571	82	
261.95127	76	
262.44440	32	
262.83040	38	
262.85024	66	
262.97209	72	
263.15281	34	
263.87098	48	
264.87293	72	
265.85757	76	
266.84417	276	1+
266.99758	86	
267.06607	62	
268.47816	38	
268.84018	252	
269.83620	110	
270.15287	60	
270.83047	108	
270.85547	60	
271.84714	56	
273.15205	38	
273.89969	58	
274.05781	74	
274.86202	446	1+
274.87607	128	
275.85248	64	
275.88647	46	
276.85780	1158	1+
278.84246	900	1+
279.10237	46	
279.87938	64	
279.91299	56	
279.93953	76	
280.85665	122	
280.91830	84	
281.79603	34	
281.86389	112	
282.88340	64	
282.94919	32	
284.32220	40	
284.87190	66	
285.86066	74	
291.86515	80	
291.99912	68	
292.87073	74	
293.85841	58	
294.87311	64	
295.42732	76	
295.87216	62	
295.98999	36	
296.86137	74	
297.82579	88	
297.86793	60	
298.04394	70	
298.85232	46	
299.02195	56	
299.88527	128	
300.85276	74	
300.86731	50	
300.89334	74	
301.85571	156	
301.87805	68	
302.86269	122	
302.93988	62	
304.86842	64	
307.14054	46	
308.80871	86	
313.89621	66	
319.90927	60	
324.78340	52	
325.10450	44	
326.82712	82	
326.98240	66	
331.97517	52	
333.28790	70	
333.78774	66	
335.79848	64	
337.92840	50	
339.25680	66	
343.20385	44	
344.71578	64	
345.71490	48	
END IONS

###FS:    #m/z: 336.94387 #charge 1+
###MS: 181
###MSMS: 184
BEGIN IONS
TITLE=Cmpd 138, +MS2(336.9439), 28.0-35.0eV, 4.0min #184
RTINSECONDS=237.593
SCANS=181,184
PEPMASS=336.94387	14610
CHARGE=1+
192.88884	66	
198.90040	70	
209.94792	78	
211.10767	78	
211.94462	258	
212.87818	202	
213.94012	212	
216.90443	72	
218.89633	68	
221.94998	78	
222.87957	82	
223.86747	74	
223.97006	54	
224.84018	52	
225.47440	94	
226.83429	224	1+
228.80544	50	
229.05465	72	
229.85827	52	
229.96011	314	
230.87880	80	
230.89435	60	
231.88682	130	
231.90108	58	
231.95438	126	
232.81830	94	
232.83879	60	
232.94563	66	
233.82925	58	
233.88556	74	
234.97196	64	
235.11172	90	
236.84869	90	
236.89959	92	
237.90077	68	
238.85793	56	
239.23421	50	
239.83842	98	
240.81321	84	
240.84646	130	
240.86058	72	
241.84223	378	1+
243.83787	68	
246.85406	120	
247.96568	54	
247.97878	54	
248.90297	66	
249.99203	62	
250.83526	74	
251.82816	68	
251.90995	42	
252.84006	58	
252.95676	132	
252.97524	68	
254.86565	46	
254.91426	62	
254.93962	72	
254.96497	146	
255.07125	72	
255.87771	66	
255.96615	102	
256.12543	70	
256.80970	58	
256.84558	142	
256.86881	240	1+
257.85158	78	
257.89319	96	
257.93420	64	
257.96422	78	
257.98322	96	
258.84767	592	1+
259.85267	474	1+
260.94467	60	
261.80324	44	
261.82641	74	
261.88620	50	
263.83090	68	
264.84710	44	
264.86496	180	
266.84683	64	
266.98548	50	
267.84307	88	
267.85599	58	
267.95550	88	
268.03586	90	
268.83861	316	
269.85239	134	
270.11900	78	
270.97893	76	
271.85095	50	
272.84175	90	
274.87170	76	
274.88628	54	
274.90017	50	
275.86098	132	
275.94188	78	
276.85906	892	1+
277.83773	68	
278.83253	204	
279.85595	92	
279.88077	62	
280.86464	82	
280.91429	72	
280.94918	86	
281.87340	80	
282.86462	68	
285.85263	82	
286.80637	68	
286.84863	72	
286.88357	66	
286.98291	72	
287.15951	44	
287.84877	196	1+
290.80004	46	
291.97604	48	
292.11455	52	
293.10506	152	
293.89080	48	
294.11185	92	
294.82441	56	
294.86673	276	1+
295.91076	46	
296.86416	44	
297.00386	48	
297.87188	88	
297.89537	92	
298.29775	48	
299.57849	58	
299.87005	112	
299.89023	64	
300.92317	80	
301.88015	58	
303.95116	82	
306.44590	78	
306.88251	50	
309.07842	46	
310.41830	74	
311.08305	70	
311.84121	70	
312.99387	50	
314.84115	68	
315.92890	82	
316.87025	78	
316.89231	74	
323.89727	52	
324.13177	82	
324.77021	72	
332.78351	50	
333.84180	44	
335.82575	72	
335.85523	54	
335.89972	98	
336.26229	48	
337.16803	60	
338.91299	72	
340.40229	76	
340.88941	94	
340.95992	76	
END IONS

###FS:    #m/z: 340.93923 #charge 1+
###MS: 185
###MSMS: 186
BEGIN IONS
TITLE=Cmpd 139, +MS2(340.9392), 28.0-35.0eV, 4.0min #186
RTINSECONDS=241.257
SCANS=185-186
PEPMASS=340.93923	100488
CHARGE=1+
73.38309	82	
89.90615	56	
143.07346	54	
173.21757	72	
185.87164	70	
201.81646	54	
205.94793	54	
208.17232	94	
213.93710	128	
215.88821	104	
215.93466	80	
216.82833	84	
216.93877	66	
217.87465	104	
219.89483	76	
220.86958	98	
221.89150	78	
221.96615	82	
223.83173	94	
223.97518	108	
224.84230	80	
225.84348	64	
227.02641	60	
227.83554	60	
228.84196	140	
229.83559	90	
230.84317	74	
231.94767	142	
232.82589	68	
232.94928	54	
234.83293	80	
235.89909	64	
236.86012	66	
236.96636	62	
238.05046	80	
238.84660	62	
238.94240	116	
239.86298	116	
240.22667	70	
240.83421	160	
240.84066	966	1+
240.90466	66	
241.84192	688	1+
241.88102	76	
241.93364	122	
242.86941	74	
242.93470	70	
243.46484	100	
243.83050	302	1+
244.09204	64	
244.89679	88	
244.98118	72	
247.57080	58	
248.90034	92	
248.98195	58	
250.82747	66	
251.83383	72	
251.90231	68	
251.93108	72	
251.95679	74	
254.96298	60	
255.90524	66	
256.21784	70	
256.26511	72	
256.85888	88
[truncated: 2,026,604 more chars]
