# Supplementary material for: High-Throughput Venomics
Source: J Proteome Res. 2023 Apr 3;22(6):1734–46. doi: 10.1021/acs.jproteome.2c00780 (PMC10243144; doi:10.1021/acs.jproteome.2c00780)
Supplement: Supplementary file 9 — pr2c00780_si_009.zip [file pr2c00780_si_009.zip › Manual files/Calloselasma rhodostoma MGF/210702_Calloselasma_halfplate000069_5.1.201.mgf]

###	D:\Data\Julien\210702_Cr_half_TFA\210702_Calloselasma_halfplate000069.d\ProteinAnalysisResults.mgf
###	D:\Data\Julien\210702_Cr_half_TFA\210702_Calloselasma_halfplate000069.d\analysis.baf
###	210702_Calloselasma_halfplate000069.d
###	Instrument: maXis HD
###	Manufacturer: Bruker
###    PeakWidth 0.30, MiniumIntensity 10, S/N 1Apply threshold 0, Threshold 10
###    Retain Residuals no, Create neutrally no,
###    FullScan Parameters: AdductIon (+)+H (-)-H, LowMass 0, HighMass 8000, MaxCharge charge decon 4, MinPeaks 3
###    Perf. isotope decon yes, Max Charge Istopic decon 6, MW agreement 0.00, Abund. cutoff 2.00, Envelope cutoff 75.00
###    MaxRes   Parameters: AdductIon (+)+H (-)-H, LowMass 0, HighMass 8000 
###    Perf. isotope decon yes, Max Charge Istopic decon 6, Abund. cutoff 2.00
###    MSn      Parameters: AdductIon (+)+H (-)-H, LowMass 0, HighMass 8000 
###    Perf. isotope decon yes, Max Charge Istopic decon 4, Abund. cutoff 0.05
###    Global Charge Limit: no 3, Prefer FullScan Result: yes, Export what: 2 (0=non deconv/1=deconv only/2=mixed), NoMSMSSignals: 150, Intensity threshold: 10, NoMSSignals (deconv): 2, NoMSSignals (non-deconv): 2, NormalizeData: no, SingleCharged: yes
###
COM=210702_Calloselasma_halfplate000069.d
USERNAME=Demo User

###FS:    #m/z: 531.40554 #charge 1+
###MS: 2
###MSMS: 3
BEGIN IONS
TITLE=Cmpd 1, +MS2(531.4055), 28.8-35.9eV, 0.0min #3
RTINSECONDS=1.866
SCANS=2-3
PEPMASS=531.40554	200968
CHARGE=1+
211.94298	4948	
222.95105	7076	
226.94638	9626	
227.19759	5162	
228.94200	19142	1+
234.97016	5882	
234.99748	4294	
235.20220	6570	
238.14734	3960	
239.07875	3520	
239.14630	13458	1+
240.22922	4748	
240.96161	6578	
243.22877	4426	
244.22453	8088	1+
244.95625	6770	
245.18462	3124	
245.94354	13940	1+
247.23952	3812	
249.18152	3252	
249.97111	24566	1+
250.94560	34678	1+
250.99658	4598	
251.19751	8610	1+
252.97031	225506	1+
253.21278	10418	1+
254.94072	11910	
254.96549	91162	1+
255.22843	4914	
256.26055	5758	
256.96302	11874	1+
258.96383	4368	
258.97503	4080	
260.16036	3010	
261.97400	8798	
263.97738	30828	1+
265.97465	3650	
267.97266	4870	
268.95651	16372	1+
270.98078	3892	
274.27041	9922	1+
279.09119	6876	
279.22882	8860	1+
281.24415	15088	1+
282.17324	3782	
282.27640	13374	
283.17180	13370	1+
283.22317	3174	
283.25994	13260	1+
284.29140	9022	1+
285.19968	3698	
285.22093	5728	1+
285.94063	14880	1+
287.25044	18492	1+
288.20452	3388	
288.25023	10996	1+
290.26653	23706	1+
291.09846	4338	
291.19475	7194	1+
291.97230	10560	1+
293.10541	3326	
293.20718	10698	1+
293.97452	16132	1+
293.99550	14240	1+
294.93610	4496	
295.22406	12454	1+
295.25978	3034	
295.99274	4484	
296.29164	3322	
297.07676	10920	1+
297.23930	16524	1+
297.90345	3030	
298.27062	2930	
299.19982	3356	
299.25287	3696	
300.28547	7434	1+
302.17231	8738	1+
302.30223	15576	1+
303.19478	6498	
303.95008	5670	
304.18727	3440	
304.28186	4378	
305.26600	4622	
307.24573	41076	1+
309.20068	4258	
309.24031	6124	1+
310.30661	13682	1+
311.05257	4598	
311.16176	4828	
311.21858	10956	1+
311.25463	3158	
311.27390	6026	1+
311.93266	3332	
311.98493	17532	1+
312.32281	5528	
312.94638	4920	
313.21783	13990	1+
313.27077	5354	
313.92779	78578	1+
314.26730	3376	
316.28099	14294	1+
316.31720	7480	1+
317.20975	7930	1+
318.29746	28792	1+
318.93336	46466	1+
320.93257	14710	
321.23770	5102	1+
321.27634	3164	
322.92820	239990	1+
323.01554	5256	
323.23725	27790	1+
323.28468	11618	1+
324.32341	3568	
325.25280	45154	1+
326.20071	3314	
326.30186	3914	
326.87307	3270	
327.00497	4608	
327.19810	12860	1+
327.26792	69040	1+
328.31693	6892	1+
329.00170	4328	
329.22635	25680	1+
329.28232	12310	1+
330.16729	6420	1+
330.33342	35172	1+
331.22682	33622	1+
331.29873	6542	
331.93885	3838	
332.31039	3340	
334.95036	11538	1+
335.00139	39718	1+
335.28784	3230	
336.94369	239652	1+
337.06267	6050	
337.21569	6454	1+
337.23155	3554	
337.26972	3144	
338.26493	7968	1+
338.33861	31040	1+
339.23225	9544	1+
339.26865	6014	1+
339.28374	5700	1+
340.35381	6246	1+
340.93862	119518	1+
341.02593	6928	1+
341.24757	55482	1+
341.28382	10320	1+
343.22512	2986	
343.26311	50542	1+
343.29265	5760	
344.02173	7784	1+
344.18230	3148	
344.31135	3074	
344.34900	13478	1+
345.20543	15140	1+
345.27636	7022	
346.32843	14100	1+
347.02423	6428	
347.19866	3248	
349.22100	3476	
349.25453	4012	
349.29195	109054	1+
351.27163	28904	1+
352.89160	10718	1+
353.21315	3752	
353.24818	2952	
353.26505	4870	1+
354.08929	15336	1+
354.31488	23048	1+
354.95378	3064	
355.06639	10250	1+
355.22810	7180	1+
355.26195	3164	
355.27494	8364	1+
355.30099	6860	1+
356.34797	7010	1+
357.19557	7236	1+
357.24410	21818	1+
357.96568	6740	
358.19779	5540	1+
358.36478	44734	1+
358.94949	8188	
359.95961	171562	1+
360.34477	5508	1+
363.21702	11324	1+
363.30779	13356	1+
363.95434	81172	1+
365.23138	5776	
365.28479	3648	
366.31726	6028	
367.26356	3236	
367.29927	4206	
367.33444	30820	1+
368.30631	9508	1+
368.38263	10932	1+
368.42152	4560	
369.26138	3754	
369.28015	5712	1+
369.31350	6384	1+
371.09759	35980	1+
371.22568	7062	1+
371.27365	47962	1+
371.32009	3646	
371.36065	4422	
372.32523	43288	1+
372.37950	7698	1+
373.09532	7530	1+
373.25208	15244	1+
374.35915	13194	1+
375.21009	6628	1+
375.25217	22266	1+
376.20687	6612	1+
376.25547	19296	1+
377.28624	4474	
379.30254	6078	1+
380.23508	6542	1+
381.31466	6804	1+
381.96564	4050	
382.19746	3006	
383.29473	6108	1+
383.32774	32578	1+
383.40103	3176	
385.29099	7376	1+
385.34087	8696	1+
386.39627	139964	1+
387.24924	14448	1+
389.22833	8006	1+
389.28661	4912	
391.24394	4590	1+
393.22883	6262	1+
393.26359	6118	1+
393.31815	212164	1+
395.29699	11088	1+
396.41649	9212	1+
397.18482	4880	1+
397.30658	6100	1+
397.34599	8534	1+
399.23306	3980	
399.27063	7584	1+
399.32114	7266	1+
400.20866	3460	
400.37467	5618	1+
400.41173	74378	1+
401.24655	4586	1+
401.26706	3018	
401.28415	3236	
401.33983	7044	1+
403.22712	3736	
403.24453	3512	
405.26596	10432	1+
407.24461	2962	
407.29714	20980	1+
407.33291	15848	1+
409.29846	5206	1+
409.36487	3202	
410.34441	53672	1+
411.31011	3536	
412.17138	5600	1+
412.32147	10322	1+
412.41174	10590	1+
414.42772	149012	1+
415.24904	5964	1+
415.30023	108996	1+
417.24468	3030	
417.28163	6368	1+
417.32871	6122	1+
419.31545	5588	1+
419.33264	3576	
421.26052	8170	1+
421.31504	6672	1+
421.34927	3714	
423.32895	6526	1+
423.36175	4074	
424.36726	13338	1+
425.18300	15774	1+
425.31142	4930	1+
425.37503	8758	1+
426.18666	14270	1+
426.29619	8968	1+
427.30336	6472	1+
427.39492	9226	1+
428.44234	12092	1+
429.31530	5752	
430.18928	5310	1+
430.31418	9748	1+
430.38511	8270	1+
431.08384	16798	1+
431.27256	37836	1+
431.33126	3486	
433.32936	3396	
434.36021	8008	1+
435.36410	6186	1+
437.34404	206402	1+
439.89095	5812	1+
441.18174	4934	1+
441.32065	3688	
442.28690	16560	1+
442.33082	11144	1+
442.45865	3980	
443.26208	2970	
443.29101	14920	1+
443.33579	8812	1+
443.38415	4074	
444.38106	14500	1+
444.87070	20552	1+
445.11490	8966	1+
447.31093	17746	1+
449.31198	9786	1+
449.87590	4734	1+
450.35592	11248	1+
451.26508	5042	1+
451.35946	9620	1+
451.41122	3248	
451.89971	7722	1+
453.31892	3664	
453.35468	4182	
454.37093	172758	1+
455.33844	3536	
456.26680	5558	1+
457.35179	6280	1+
459.27409	6606	1+
459.32618	81606	1+
459.37531	3390	
461.38552	3462	
465.16715	6270	1+
465.28557	8682	1+
465.33972	6882	1+
465.42648	6044	1+
467.34559	3214	
467.37799	15998	1+
467.88673	15086	1+
468.34542	7650	1+
468.38436	11946	1+
468.41626	15048	1+
470.35527	6658	1+
471.24702	3090	
473.34341	3236	
475.29947	61774	1+
476.40677	5374	1+
479.38879	3666	
479.43934	3124	
481.36981	157402	1+
484.41129	9524	1+
486.38737	12674	1+
486.42735	26590	1+
487.31719	6588	1+
489.25682	7008	1+
489.31379	3038	
489.35621	4048	
490.90419	4208	
492.34294	5228	1+
493.45768	4560	
494.42465	9012	1+
494.46403	8076	1+
495.38494	7836	1+
496.24622	4658	1+
497.38193	4190	
498.34847	9048	1+
498.39734	254102	1+
501.23337	4370	1+
502.29043	6348	1+
502.37591	4990	
503.29426	4662	1+
503.35194	35538	1+
505.30306	3686	1+
506.43295	6640	1+
507.36392	4586	1+
507.43792	5222	1+
507.47064	5714	1+
507.84658	3896	
509.36701	5054	1+
509.45067	9830	1+
510.28028	3086	
510.30767	4858	1+
510.55828	6408	1+
510.85608	4632	
511.36221	4662	1+
511.40209	16022	1+
512.40695	12574	1+
512.85743	23046	1+
513.26462	4626	1+
513.39613	4296	
513.48258	8130	1+
515.23398	4368	1+
515.31682	5330	1+
515.42719	6284	1+
517.36380	2984	
517.38717	2988	
518.37009	4870	
519.24463	4684	1+
519.32601	65562	1+
519.37947	25758	1+
519.43687	3916	1+
519.47229	5962	1+
520.38414	24122	1+
521.45025	4860	1+
521.48800	8546	1+
522.59351	4778	1+
523.11001	31042	1+
523.26828	8846	1+
523.46516	6432	1+
523.50237	4422	1+
524.17346	5178	1+
524.85639	6546	1+
525.39597	119766	1+
525.85559	5992	1+
527.49343	8824	1+
528.17317	3082	
528.49474	8102	1+
529.14979	5510	1+
529.34152	3466	1+
529.39103	5762	1+
529.44389	4304	1+
530.22926	8826	1+
530.27989	5098	1+
530.86954	3258	
531.28031	3706	1+
531.34882	5848	1+
531.40496	592758	1+
533.33147	6860	1+
533.48798	3342	
533.87750	6738	1+
535.46782	3120	
535.50484	10616	1+
535.87255	28964	1+
536.33346	14388	1+
536.37544	6666	1+
END IONS

###FS:    #m/z: 322.92852 #charge 1+
###MS: 2
###MSMS: 4
BEGIN IONS
TITLE=Cmpd 2, +MS2(322.9285), 28.0-35.0eV, 0.1min #4
RTINSECONDS=2.638
SCANS=2,4
PEPMASS=322.92852	102412
CHARGE=1+
133.31258	102	
197.12261	82	
199.10964	228	1+
205.94598	178	
213.12754	86	
217.19553	98	
223.07997	136	
223.11126	102	
223.21043	86	
223.96066	208	
224.97745	114	
227.09620	94	
227.11641	102	
227.90359	82	
227.93239	122	
231.82616	84	
233.06558	330	1+
234.08354	138	
237.08759	82	
237.11158	82	
238.07508	354	1+
238.09470	136	
239.02067	86	
239.06660	152	
240.05563	240	1+
240.96121	134	
241.94096	386	1+
242.24117	92	
242.98441	90	
243.06525	108	
244.03437	82	
245.22263	152	
245.71751	98	
245.93799	274	
247.15151	96	
247.16543	80	
247.95734	82	
248.10814	102	
248.14171	212	1+
248.98821	172	
249.04126	144	
249.39232	88	
250.72830	92	
250.94726	172	
251.92910	84	
252.09378	258	1+
252.23084	158	
252.47125	100	
252.94968	92	
253.06684	84	
253.12896	86	
254.04845	88	
254.15357	118	
255.63607	98	
257.03180	80	
258.18991	82	
259.10334	80	
260.13991	80	
260.17344	204	
260.89508	104	
260.96630	98	
261.12350	102	
262.04937	88	
262.07731	322	1+
262.17313	112	
263.05306	130	
265.01429	212	
265.05699	342	
265.28312	146	
266.01774	98	
266.04706	84	
266.97795	168	
266.99616	472	1+
267.13324	118	
268.09600	122	
268.13196	126	
269.00242	106	
270.27376	158	
271.27912	116	
271.98387	126	
272.27817	88	
272.65286	88	
272.89862	100	
273.11959	126	
273.17867	90	
273.25582	82	
274.18159	122	
274.24752	134	
276.07190	88	
277.09229	332	
277.17687	92	
277.41221	92	
277.86090	130	
278.03412	82	
278.09872	152	
278.17252	172	
279.09080	888	1+
279.20425	100	
279.23323	404	1+
280.07740	84	
280.14112	1136	1+
280.22207	220	1+
280.25749	118	
281.04138	424	1+
281.19201	80	
281.95003	114	
282.04277	306	1+
282.08347	130	
282.12928	210	1+
282.16289	86	
282.27298	206	
283.06826	168	
283.20769	110	
283.25616	542	1+
283.78219	94	
284.03116	234	1+
284.23013	194	1+
284.29212	1498	1+
284.56061	108	
284.97274	82	
285.01462	100	
288.08852	82	
288.18526	114	
289.08896	114	
291.86266	92	
292.04649	170	1+
295.16073	102	
295.26068	92	
295.57303	126	
296.11967	94	
296.85135	84	
297.28193	120	
299.05584	158	
299.08964	90	
301.06587	98	
303.10871	132	
303.13923	202	1+
303.19396	96	
303.21280	80	
303.24716	106	
304.18545	276	
304.26150	422	
305.06529	80	
305.12337	92	
305.14748	218	1+
306.27501	286	1+
306.30742	82	
306.96864	82	
307.30829	130	
308.29138	596	1+
309.07294	108	
309.21658	80	
309.25114	96	
309.31338	84	
309.91420	106	
310.30792	554	1+
312.30539	86	
313.14709	206	1+
313.80005	84	
315.29381	96	
316.17931	200	1+
319.26066	114	
320.18367	150	
321.29690	82	
322.02867	108	
322.16099	106	1+
323.13191	598	1+
323.19452	152	
323.23613	7826	1+
323.30729	134	
323.40239	90	1+
324.09029	122	
324.13585	508	1+
324.20455	1516	1+
324.31221	104	
325.09696	154	
325.31948	200	
326.12829	90	
326.18527	104	
326.21388	310	1+
326.27603	228	1+
326.66074	88	
326.69849	92	
327.15879	106	
327.17794	82	
327.25138	324	1+
327.27797	192	1+
327.83164	118	
END IONS

###FS:    #m/z: 336.94467 #charge 1+
###MS: 2
###MSMS: 5
BEGIN IONS
TITLE=Cmpd 3, +MS2(336.9447), 28.0-35.0eV, 0.1min #5
RTINSECONDS=3.4105
SCANS=2,5
PEPMASS=336.94467	98420
CHARGE=1+
196.96296	116	
209.96039	84	
211.94285	2294	
213.93895	944	
214.95197	104	
215.93744	268	
216.88085	104	
221.88949	88	
223.95863	156	
226.85741	88	
227.43489	100	
229.95469	2574	1+
230.09050	122	
231.05656	86	
231.94924	1224	1+
232.63810	96	
233.94907	266	1+
235.04085	118	
235.05727	120	
235.90576	96	
236.02013	94	
237.05934	134	
238.04769	128	
239.21263	132	
240.11229	86	
240.61276	92	
241.04908	146	
242.98627	94	
243.03219	96	
243.20837	154	1+
244.02362	124	
244.03995	88	
244.05348	136	
245.15198	164	
247.07429	90	
247.96653	284	
248.99101	108	
249.04096	130	
249.96061	240	
250.22941	102	
250.98838	154	
251.03850	96	
251.20368	94	
252.96936	1806	1+
253.13839	106	
254.09224	226	
254.80065	90	
254.94380	114	
254.96758	854	1+
255.07459	514	
256.96153	164	
257.14815	144	
258.01117	90	
259.01101	92	
259.08129	104	
259.11121	86	
260.20244	134	
260.62722	100	
263.05445	132	
264.19583	94	
264.22252	264	1+
265.01459	376	
265.04672	88	
265.19001	118	
266.53001	112	
266.99524	134	
268.94885	100	
269.00487	98	
270.97732	208	1+
271.07615	190	1+
272.20307	94	
272.97175	178	
275.64183	90	
276.97176	140	1+
277.06133	112	
277.23203	84	
278.06707	274	1+
280.08773	98	
280.25865	208	
281.04872	374	
281.11581	86	
281.73793	86	
282.04944	204	
282.27367	202	
283.02747	262	
283.25671	94	
284.02529	124	
287.04826	92	
289.07196	160	
289.16904	92	
290.02957	130	
291.26924	352	1+
291.94258	126	
292.27189	278	1+
293.06098	128	
293.07753	146	
293.10354	188	
293.12946	318	1+
294.21772	146	
294.24481	88	
295.02738	122	
295.06527	142	
295.16241	102	
295.25155	176	1+
296.97277	154	
297.06553	86	
298.05882	700	1+
298.08186	186	
298.25353	90	
298.30678	238	
299.05710	606	1+
299.08745	88	
300.27150	92	
300.97407	88	
301.14796	92	
301.21674	130	
301.29286	126	
302.61966	106	
303.10997	104	
303.22013	184	1+
303.76500	84	
304.76069	100	
304.79091	90	
304.95714	110	
305.78018	104	
305.98835	100	
306.26774	108	
306.88060	90	
307.07529	214	1+
307.13335	156	
307.78511	86	
308.12709	86	
308.29077	372	
308.81076	130	
309.04135	86	
309.17383	86	
309.69393	88	
311.02640	94	
315.10012	86	
315.26086	86	
317.43028	90	
318.79475	98	
319.09793	86	
319.30530	122	
321.33524	164	1+
322.13269	484	1+
323.01597	96	
323.08875	240	1+
323.13890	284	1+
323.23602	1302	1+
324.11236	196	
324.92980	90	
328.79232	88	
328.81495	102	
328.83243	100	
329.32078	138	
333.20166	112	
334.10588	114	
334.22892	234	1+
335.16629	88	
335.25616	168	
335.29697	286	1+
336.03307	222	1+
336.21798	138	
336.32319	92	
336.91933	124	
337.09219	240	
337.21007	134	
337.25017	268	1+
337.34981	156	
338.14502	102	
338.28046	128	
338.29604	102	
339.04433	264	1+
339.23198	210	
340.14913	144	
340.29533	218	
340.35249	132	
340.39043	466	1+
341.25137	158	
END IONS

###FS:    #m/z: 531.40532 #charge 1+
###MS: 6
###MSMS: 7
BEGIN IONS
TITLE=Cmpd 4, +MS2(531.4053), 28.8-35.9eV, 0.1min #7
RTINSECONDS=7.072
SCANS=6-7
PEPMASS=531.40532	148460
CHARGE=1+
199.93660	150	
224.94797	226	
237.95500	210	1+
239.10829	218	1+
243.25569	164	1+
245.91704	148	
251.15057	250	1+
253.08939	154	
256.18033	178	
260.99665	168	
262.10367	314	1+
266.85981	184	1+
266.99578	356	
272.18087	662	1+
273.18436	562	1+
277.03682	146	
277.21144	178	
280.04041	338	1+
280.23360	162	
281.04377	240	1+
281.07769	180	1+
281.14161	274	1+
282.95243	168	
283.04679	226	1+
283.26251	508	1+
284.08379	184	1+
284.12399	172	1+
285.00693	344	
285.21247	146	
285.88352	150	
286.13154	268	1+
289.06158	264	1+
289.08782	192	1+
289.87706	474	1+
291.19657	902	1+
291.23271	204	
292.01307	204	1+
292.03600	306	1+
292.09664	146	1+
295.91730	1672	1+
296.85039	160	
296.88095	402	1+
297.13944	156	1+
298.87837	414	1+
299.91905	176	
300.87159	176	
300.88849	148	
301.06824	158	
302.87313	200	1+
304.15165	186	1+
305.27921	310	1+
306.93520	220	1+
307.13260	272	1+
307.89111	206	
308.28993	222	
308.88438	440	1+
309.00463	158	
309.22211	154	
309.28878	154	
310.18267	204	1+
311.03101	228	1+
311.05083	212	1+
311.28873	228	
312.15697	258	1+
312.29057	272	1+
313.92768	4570	1+
314.01004	144	1+
314.20324	196	1+
314.58150	108	1+
314.86500	344	
314.88913	298	
315.85802	448	1+
315.89530	256	
316.88764	538	1+
318.17310	166	
318.93427	784	
319.06094	158	1+
319.13502	252	1+
319.93489	382	
320.17736	174	
321.15728	244	1+
323.02005	146	
324.15177	216	1+
324.85893	386	1+
327.19050	194	
329.18804	166	
331.20923	148	
332.86912	446	1+
332.90428	430	1+
333.03526	214	1+
334.90075	328	
336.14891	146	
336.17132	272	1+
336.87228	536	1+
336.88882	162	
336.94247	2110	1+
336.99860	210	1+
337.04225	218	1+
337.87629	454	1+
339.88013	152	
341.29747	146	
342.06569	276	1+
343.13910	208	1+
343.96164	214	1+
344.00601	224	1+
345.20619	2310	1+
345.86215	144	
345.91753	222	1+
346.06383	180	1+
347.10651	284	1+
347.16017	148	
348.12942	338	1+
350.88141	192	
351.87547	180	
352.90613	226	
353.96003	176	
354.05322	282	
354.11660	226	1+
354.90194	238	1+
354.96067	170	
355.06899	698	1+
355.89399	348	1+
356.18143	142	
357.27233	166	1+
357.77807	198	
357.88979	214	
358.18927	294	1+
359.30106	230	1+
363.17284	246	1+
363.32437	216	1+
365.14432	414	1+
367.97550	158	
368.14773	228	1+
369.34817	162	1+
369.84963	222	1+
369.88586	152	
370.09744	176	1+
370.19764	154	
371.16374	144	
371.90845	214	1+
371.97079	296	1+
372.19863	720	1+
372.78417	202	1+
373.20026	612	1+
373.30750	166	1+
373.83232	144	
374.09964	144	
375.99472	212	1+
376.22280	172	
377.12816	208	1+
378.85112	190	
382.15002	486	1+
383.15306	438	1+
383.30463	146	
383.32819	160	
385.18624	146	
385.26514	186	
385.84423	326	1+
386.25124	190	1+
387.27901	180	1+
389.01267	170	1+
389.15907	146	
389.19476	148	
389.83933	584	1+
390.15296	144	
390.84174	508	1+
390.86780	152	
391.20277	268	1+
391.90141	414	1+
392.27402	296	1+
392.83812	176	
392.86236	1352	1+
393.36730	238	1+
394.83246	228	
394.85755	674	1+
395.11362	162	
396.05998	224	1+
398.17020	186	
399.06852	158	
400.92124	164	
400.99126	246	
401.16114	306	
402.24869	242	1+
403.86858	800	1+
405.15529	292	1+
405.20384	302	1+
406.09385	222	1+
406.20669	246	1+
407.29872	222	1+
407.86584	322	
408.84927	724	
409.17641	174	
409.84937	354	
409.91157	360	1+
410.14045	150	
410.84463	318	
410.87244	1266	1+
411.18954	222	1+
411.82784	188	
412.09997	322	1+
412.19360	276	1+
412.84433	906	1+
412.87124	750	1+
415.15537	154	
415.21451	498	1+
415.28026	298	1+
415.42196	152	1+
415.83336	482	1+
416.18780	292	
416.21700	506	1+
416.24748	268	1+
416.87373	204	
419.05140	156	
419.17519	474	1+
419.30683	192	1+
421.21984	164	
421.24443	208	
421.88332	610	1+
423.06797	208	1+
423.12813	358	1+
423.23064	274	1+
423.36321	274	1+
423.87683	178	
425.88045	196	
426.86297	904	1+
427.13483	436	1+
427.24399	370	1+
428.13552	286	1+
428.26075	286	1+
428.88467	2716	1+
429.26418	206	1+
430.87974	1042	
431.86600	1434	1+
432.15439	260	1+
433.15832	174	1+
433.18903	356	1+
433.30198	252	1+
433.85595	860	1+
434.87984	266	
435.24456	204	1+
436.15051	180	
436.18432	202	1+
437.10651	384	1+
437.33358	148	
437.36944	296	1+
438.83991	168	1+
439.34263	170	1+
439.88799	544	1+
442.19216	186	
443.18982	142	
444.86975	1534	1+
445.28020	186	1+
446.25079	158	
446.89768	362	
447.14490	286	1+
447.88087	198	
448.34663	234	1+
449.13643	166	
449.83737	176	1+
449.87739	854	
450.87991	448	
451.89636	710	1+
452.83503	184	1+
453.07682	268	1+
453.20383	184	1+
455.34124	156	
457.16081	154	
457.90319	386	1+
458.17824	316	1+
458.34926	144	
461.28105	354	1+
461.82026	176	1+
462.28297	288	1+
462.88216	1250	1+
464.38843	410	1+
465.89453	154	
466.26917	224	1+
466.89150	194	
467.84857	154	
467.88835	1818	1+
469.16592	258	1+
469.23036	154	
469.88446	364	1+
470.29610	150	
471.27684	206	1+
471.90709	166	
472.17201	170	1+
472.32361	582	1+
473.25641	182	
473.32927	436	1+
474.21919	214	
474.30031	222	1+
474.88223	204	1+
475.34423	236	
480.36281	170	1+
482.31123	298	1+
483.16600	244	1+
483.31522	234	1+
483.90171	146	
485.89618	836	1+
486.33432	318	1+
487.16855	290	1+
487.27182	372	1+
487.33905	266	1+
487.40407	198	
488.09572	160	1+
488.11757	262	1+
488.27150	256	1+
488.85147	242	1+
489.21782	302	1+
489.81826	150	
490.01468	210	1+
491.27172	266	1+
491.29458	192	1+
491.36971	190	
491.39388	152	
492.47910	170	1+
493.09986	146	
493.20860	188	1+
493.29253	222	1+
493.32710	184	
493.38165	184	
493.44814	176	
495.33187	148	
495.36646	594	1+
497.33591	374	1+
498.47676	142	1+
499.30241	296	1+
499.35446	598	1+
500.36016	466	1+
503.13261	412	1+
504.23321	206	1+
509.17956	168	1+
509.22765	182	1+
509.34059	454	1+
509.37708	596	1+
509.42813	474	1+
510.05726	892	1+
510.31756	302	1+
510.34597	344	1+
510.48433	206	
510.52383	156	1+
511.32226	236	1+
511.42825	506	1+
511.46048	216	
512.05159	348	1+
512.08775	270	1+
512.23539	298	1+
512.43092	330	1+
513.12896	1388	1+
513.32644	884	1+
513.36697	342	1+
513.40196	186	1+
513.45250	352	1+
513.49455	202	
514.04124	312	1+
514.45414	262	1+
514.48511	220	1+
515.16246	230	1+
515.31130	158	
515.32147	142	
515.33003	240	1+
515.37647	388	1+
516.11168	114	1+
516.42503	178	
516.87488	162	1+
517.28609	244	1+
517.30751	226	1+
517.43927	244	
518.29191	178	1+
518.41862	150	1+
519.38429	144	
519.44482	144	
520.13867	144	1+
521.20786	186	1+
521.40528	220	1+
523.74661	244	1+
526.34430	258	1+
527.05335	218	1+
527.25681	158	
527.28028	560	1+
527.34993	182	1+
527.39532	168	
527.44461	652	1+
527.53983	768	1+
527.78973	318	1+
528.28255	452	1+
528.38594	152	
528.42534	144	
528.45828	610	1+
528.50608	568	1+
528.54374	660	1+
529.25123	172	
529.33213	700	1+
529.39943	372	
529.48913	178	
530.20281	494	1+
530.24104	326	1+
530.40156	500	
530.48737	656	
530.69378	132	1+
531.13801	152	
531.20442	332	1+
531.26387	260	1+
531.28751	312	1+
531.34576	2012	1+
531.38035	1224	1+
531.45385	290	
531.49747	460	
532.38352	744	1+
532.44888	196	
533.18839	140	1+
533.30470	264	
533.33908	680	1+
533.43926	278	
533.46712	1128	1+
533.75144	100	1+
534.31786	488	1+
534.43422	642	1+
534.50820	440	1+
535.23739	144	1+
END IONS

###FS:    #m/z: 393.31867 #charge 1+
###MS: 6
###MSMS: 8
BEGIN IONS
TITLE=Cmpd 5, +MS2(393.3187), 28.0-35.0eV, 0.2min #8
RTINSECONDS=7.844
SCANS=6,8
PEPMASS=393.31867	114034
CHARGE=1+
193.95562	144	
199.93303	572	
200.88998	250	1+
201.93165	238	
210.98988	106	
212.88733	236	
213.88658	168	
214.88224	806	1+
217.88053	1244	1+
219.87727	588	1+
222.95132	1434	1+
224.50742	106	
224.94655	1706	1+
225.04012	130	
227.19743	384	1+
230.87264	104	
230.89624	128	
232.89272	550	1+
233.89473	410	1+
235.03728	130	
235.89249	932	1+
237.09164	298	1+
237.11975	166	
237.88666	102	
237.95336	132	
239.78395	104	
239.89295	120	
240.96213	990	1+
242.95769	626	1+
245.92214	106	
247.03663	138	
247.44915	122	
248.98467	250	1+
249.14793	108	
250.13629	254	1+
251.90508	218	1+
252.07652	320	1+
253.09901	148	
253.15771	136	
255.89896	124	
257.04650	202	1+
258.97302	338	1+
259.89650	100	
260.96570	798	1+
263.12361	212	1+
265.01903	110	
266.12575	114	
266.24678	180	
267.78373	112	
267.99628	102	
269.24516	100	
271.91910	340	1+
274.01257	274	1+
276.99642	138	
277.07744	206	1+
277.09247	268	1+
278.83249	142	
279.07263	196	1+
280.90888	106	
281.85334	208	1+
281.99073	146	
282.04091	426	1+
285.00798	110	
287.17433	160	
288.06332	114	
288.20428	176	
288.85287	346	1+
289.07297	154	
289.93068	390	1+
290.11302	246	1+
292.22376	170	
292.24687	104	
293.14774	134	
293.88389	364	1+
293.91705	132	
294.93678	118	
294.97311	134	
295.06649	108	
295.91689	1256	1+
296.11538	116	
296.85533	264	1+
296.88015	236	1+
297.59873	108	
297.91508	164	
298.84940	396	
299.05815	564	1+
299.78070	252	
300.77707	138	
300.89528	112	
301.08313	134	
301.84638	134	
302.24304	106	
303.86658	144	
304.26198	102	
304.72256	104	
305.79400	246	1+
305.91124	140	
306.86462	388	1+
307.79059	272	1+
308.29014	254	
308.79168	170	1+
308.87216	206	
309.10602	224	1+
309.15275	114	
309.65110	102	
309.91040	150	
310.30763	348	
311.86387	2520	1+
311.93621	120	
311.98987	132	
312.80120	116	
312.88923	150	
313.81528	108	
313.92777	3680	1+
314.03262	122	
314.11609	112	1+
314.89364	132	
316.86175	108	
317.99725	106	
318.93372	2108	1+
320.04193	124	
321.05133	134	
322.85135	124	
323.01267	242	
324.87753	256	1+
325.11284	124	
326.88026	142	
327.16840	132	
327.88390	170	
328.31377	172	
329.26694	124	
329.87814	1256	1+
330.16211	126	
330.81685	180	
331.16459	122	
331.22250	188	1+
331.87451	728	1+
331.93692	168	
332.90244	284	1+
333.17889	124	
334.08960	266	1+
334.89404	104	
334.95134	130	
335.60402	116	
335.86649	172	1+
336.94357	4540	1+
337.13473	116	
337.16718	204	1+
338.08856	198	1+
338.09941	202	1+
338.20361	102	
338.34072	162	
340.18620	232	1+
341.54724	104	
343.32519	142	
343.96131	106	
347.34258	108	
347.89267	142	
349.88820	180	
350.11247	126	
350.20840	110	
352.10388	102	
352.39536	180	
352.89585	230	
353.04065	232	1+
353.20365	226	1+
353.92819	130	
354.15188	106	
354.31416	112	
354.50575	106	
355.68979	132	
357.22308	136	
357.56120	100	
359.16701	134	
359.95828	136	
360.96193	154	
363.27492	186	
364.17225	108	
365.37023	102	
366.36989	130	
371.23607	114	
371.30974	176	
373.14487	126	
373.25657	142	
374.07504	148	
374.10280	166	1+
374.19311	202	
374.33336	148	
375.27052	294	
375.88003	102	
376.25391	170	
376.35232	146	
377.35835	196	
378.36868	124	
379.26595	124	
379.29739	236	
379.36317	110	
380.27045	110	
380.29570	186	
381.88781	104	
384.21373	138	
385.21132	290	1+
388.13556	212	1+
389.18563	120	
389.24967	728	1+
390.39181	232	1+
392.12261	102	
392.33138	116	
393.20588	256	1+
393.31730	280	
394.06916	200	1+
394.34878	156	
395.11325	116	
395.35566	404	1+
395.43296	104	
396.32771	306	1+
396.41817	486	1+
398.21043	118	
398.23593	112	
END IONS

###FS:    #m/z: 322.92853 #charge 1+
###MS: 6
###MSMS: 9
BEGIN IONS
TITLE=Cmpd 6, +MS2(322.9285), 28.0-35.0eV, 0.2min #9
RTINSECONDS=8.616
SCANS=6,9
PEPMASS=322.92853	104074
CHARGE=1+
66.99200	98	
118.49254	82	
194.90127	88	
199.11519	86	
200.95117	82	
201.04677	84	
202.07696	94	
205.11885	78	
205.14672	84	
209.92460	82	
211.11009	78	
217.00740	86	
219.52521	90	
222.95264	162	
223.02310	78	
223.96966	110	
224.06600	80	
224.19955	136	
224.97575	184	
227.93067	160	
227.94453	86	
228.09846	88	
230.16148	84	
232.12767	78	
233.06374	174	
233.12553	86	
235.06829	92	
238.07841	288	1+
238.11091	80	
238.22453	158	
238.93960	78	
239.08004	238	1+
239.23389	78	
239.92374	78	
240.93673	214	
240.96142	154	
241.89840	78	
241.93802	182	
242.94006	540	1+
242.96343	82	
244.08794	78	
244.94325	126	
244.96175	78	
245.16913	92	
245.87926	96	
245.94072	78	
247.97295	98	
248.98490	210	
249.05881	134	
250.05479	80	
250.94345	156	
251.94670	98	
252.04030	90	
252.98087	84	
253.05705	84	
253.11205	214	1+
253.55548	102	
255.17300	80	
255.65777	100	
256.66992	80	
257.05174	132	1+
258.44335	84	
259.10302	78	
262.11698	116	
262.17216	120	
263.13478	86	
263.92834	82	
264.06804	84	
264.15778	94	
265.04743	92	
265.12510	112	
265.25298	82	
266.01770	78	
266.99753	182	
267.10434	132	
267.17595	216	1+
268.00025	602	1+
268.95807	138	
269.00229	364	1+
269.02329	100	
271.13239	78	
271.28162	146	
271.97428	102	
272.84187	122	
273.04444	84	
273.07074	120	
274.10683	90	
275.06330	80	
275.17300	82	
276.82529	90	
276.85435	78	
276.94003	82	
277.09000	250	
277.15435	134	
279.09052	1202	1+
279.24142	124	
280.13941	642	1+
280.26025	196	
280.80580	140	
281.04697	220	
281.07776	144	
281.24764	90	
282.08918	102	
282.27665	136	
283.02532	254	
283.06824	168	
283.13598	82	
283.26316	216	
284.02731	110	
284.06717	82	
284.29375	982	1+
284.87559	126	
285.10135	98	
285.20060	136	
287.06408	106	
288.19915	84	
290.06556	82	
292.22363	84	
293.29312	108	
294.27713	96	
295.19715	92	
296.93818	78	
298.07552	96	
299.05811	224	1+
299.64865	92	
301.05655	152	
302.24168	222	1+
302.40331	100	
303.12957	84	
303.72633	80	
304.19086	182	
304.25776	94	
305.09337	88	
305.26441	218	
306.01609	86	
306.07849	82	
306.27214	162	
306.87874	114	
307.15745	278	1+
307.29035	634	1+
307.88955	282	
308.29486	452	1+
308.99912	82	
309.21982	154	
309.25864	158	
310.25594	80	
310.30747	508	
310.89004	80	
311.02612	364	1+
313.02965	344	1+
313.87712	128	
314.87560	84	
316.09081	86	
316.26717	82	
316.29116	82	
317.35384	96	
320.12627	158	1+
320.18035	302	1+
320.20356	110	
320.30084	188	1+
321.22221	88	
321.25918	78	
322.42793	88	
323.23625	5446	1+
323.29612	232	1+
324.14439	104	
324.20329	914	1+
325.06379	106	
325.14989	98	
325.31604	132	
326.16873	118	
326.37373	204	
327.17817	78	
327.24776	312	
328.19899	190	1+
END IONS

###FS:    #m/z: 322.92871 #charge 1+
###MS: 10
###MSMS: 11
BEGIN IONS
TITLE=Cmpd 7, +MS2(322.9287), 28.0-35.0eV, 0.2min #11
RTINSECONDS=12.3015
SCANS=10-11
PEPMASS=322.92871	119226
CHARGE=1+
197.12118	90	
200.88750	134	
201.04562	168	
201.08696	90	
202.12439	84	
202.42970	104	
205.94694	158	
206.95038	142	
213.89175	260	1+
215.95697	106	
219.06169	86	
221.05111	96	
221.13304	84	
221.17314	96	
221.89489	86	
221.94269	266	
222.95469	470	1+
223.95863	318	1+
224.98081	118	
227.13136	78	
227.89259	80	
228.99670	80	
230.19507	78	
230.42970	104	
231.91230	100	
232.21348	90	
233.06665	184	
233.89675	136	
234.14452	100	
235.07208	82	
237.44417	100	
238.14043	118	
238.92261	82	
238.93770	176	
238.95702	110	
239.07917	240	
240.06091	78	
240.10247	84	
240.94063	420	
240.96364	90	
241.94250	332	
242.94035	1492	1+
243.03409	208	1+
243.61079	82	
243.88267	120	
243.90219	86	
244.93648	246	
245.00220	86	
245.93916	162	
245.98137	86	
246.89497	86	
246.97050	96	
247.96906	82	
248.98365	234	1+
249.11344	82	
249.14312	192	1+
249.90818	98	
249.97408	92	
250.03264	78	
251.16206	90	
251.52794	80	
255.14343	86	
257.96590	94	
259.08219	112	
259.57961	80	
259.68667	84	
260.17285	206	
261.17917	90	
261.65325	146	
262.16483	118	
263.06541	152	
263.17638	136	
263.89841	78	
263.98704	146	
265.01322	84	
265.05940	168	
265.15870	88	
266.03930	94	
266.13913	94	
266.88218	132	
266.99878	170	
267.15183	90	
267.17594	96	
268.95463	144	
269.00044	988	1+
270.85540	92	
272.87428	88	
273.99700	90	
275.16295	78	
275.22790	78	
275.91091	86	
277.86223	90	
278.10041	130	
278.22685	294	1+
279.05040	84	
279.09041	1152	1+
279.23118	172	1+
279.56580	82	
279.98890	122	
280.14019	904	1+
280.29493	86	
281.04801	156	
281.20236	78	
281.24913	108	
282.04207	102	
283.06481	122	
283.25601	112	
284.02692	144	
284.05420	142	
284.29190	1274	1+
284.88204	170	
288.06026	92	
289.63093	100	
293.03920	106	
293.15823	86	
294.07993	84	
294.12226	94	
295.04201	118	
295.10205	88	
298.42537	88	
298.90732	84	
299.05607	332	1+
299.07103	102	
299.19369	156	1+
302.07904	86	
302.23970	106	
303.24635	84	
304.15476	92	
304.18328	252	
304.25904	238	1+
304.99691	80	
305.29053	86	
306.26737	80	
306.79215	82	
307.05482	82	
307.23747	100	
307.27990	84	
307.30972	116	
308.29156	330	
308.88598	86	
309.09191	128	
309.25534	88	
309.29161	232	
310.30906	446	
310.32936	92	
311.03391	100	
312.02642	186	
313.02782	522	1+
314.04603	80	
317.92920	80	
318.20883	150	1+
319.01809	86	
319.16531	142	
319.30973	90	
319.46153	98	
320.07001	122	
321.31032	142	1+
322.13689	96	
322.17719	100	
323.23598	4074	1+
324.15918	96	
324.20635	842	1+
324.90082	124	
325.13675	148	1+
325.32256	190	
326.20567	156	
326.33840	86	
326.37655	152	
326.89798	80	
327.17677	88	
327.22134	128	
327.24754	256	
END IONS

###FS:    #m/z: 393.31865 #charge 1+
###MS: 10
###MSMS: 12
BEGIN IONS
TITLE=Cmpd 8, +MS2(393.3186), 28.0-35.0eV, 0.2min #12
RTINSECONDS=13.0735
SCANS=10,12
PEPMASS=393.31865	93738
CHARGE=1+
117.03455	100	
199.93318	130	
199.98966	152	
201.93366	192	
212.88829	190	
213.07133	98	
213.89449	210	
214.88305	302	
215.88589	394	
216.88642	258	
217.88038	1918	1+
217.99606	98	
219.94266	126	
220.95312	110	
221.89423	150	
222.95001	1410	1+
224.94646	1382	1+
225.18509	94	
226.87223	152	
228.86780	142	
230.89999	112	
232.89405	1078	1+
233.89545	668	1+
235.89333	860	1+
238.00380	116	
239.78823	114	
240.12775	164	1+
240.96305	1026	1+
242.95513	724	1+
243.89416	148	
245.92093	162	
246.02748	128	
246.97847	146	
249.16947	98	
250.90509	106	
250.96840	180	1+
252.07397	212	1+
253.90724	354	1+
255.04691	194	
255.78073	122	
255.89928	136	
255.91194	244	1+
256.05948	220	1+
256.08975	136	
256.91455	152	1+
257.04146	192	
257.70770	124	
258.97105	284	1+
260.96775	548	1+
260.99745	106	
261.03530	126	
261.49808	106	
262.62954	98	
264.17656	104	
266.01512	152	
266.24165	130	
266.41374	96	
266.99911	162	
267.13696	132	
267.78230	144	
269.79270	140	
270.86134	130	
270.92920	120	
271.81543	140	
271.91959	264	1+
273.85285	152	
274.10702	100	
274.17192	106	
275.80836	204	1+
275.85027	178	1+
275.91612	116	
278.24538	160	1+
279.03618	96	
280.86685	96	
281.04782	390	1+
284.03299	144	
284.09108	230	1+
284.79038	102	
285.00735	106	
285.85557	116	
285.90842	186	
287.14991	130	
287.52012	104	
288.06449	142	
289.78696	480	1+
289.83777	96	
289.87461	124	
289.92910	392	1+
290.00276	94	
292.87630	500	1+
293.12392	168	1+
293.97386	122	
294.93209	380	1+
295.86358	180	
295.91665	1588	1+
296.87940	136	
298.85250	512	1+
299.05713	266	1+
299.78429	400	1+
300.84519	162	
301.07124	292	1+
301.10758	128	
301.85245	142	
302.84759	126	
302.88272	148	
302.93568	196	1+
303.08220	248	1+
303.24660	110	
304.84654	112	
305.80168	108	
306.27598	108	
306.86523	170	
307.13625	184	1+
307.27977	166	
307.79967	790	1+
307.86790	146	
308.29053	430	
308.85678	136	
308.87336	446	1+
309.79846	318	1+
310.30822	98	
310.86407	104	
310.92883	292	1+
311.20557	102	
311.30492	256	1+
311.86613	2354	1+
311.89314	418	1+
312.80390	248	
313.05960	94	
313.92818	3784	1+
314.12771	154	
314.89139	270	
315.84933	132	1+
318.75719	120	
318.93344	2342	1+
319.05040	124	
319.09702	110	
319.87041	134	
320.28647	176	
321.12272	164	
323.01424	228	
324.01596	120	
324.06278	96	
324.87227	130	
325.80843	108	
326.87865	982	1+
326.94761	266	1+
327.29992	310	1+
329.87742	2454	1+
330.81414	886	1+
330.91183	158	
331.87515	954	1+
332.15154	218	1+
332.29044	132	
332.30278	118	
332.32867	96	
332.90905	98	
333.77214	98	
333.87187	180	
334.89616	172	1+
334.94823	366	
335.87505	280	1+
336.86831	182	1+
336.94376	4416	1+
338.33373	152	1+
338.80672	98	
339.86498	126	1+
344.17127	240	1+
344.90261	98	
346.79134	106	
347.88866	740	1+
348.10850	184	1+
349.83320	142	
349.88991	356	1+
352.89936	308	1+
353.14025	138	
353.95376	110	
354.16665	96	
354.19920	120	
354.37436	192	
354.88621	172	1+
356.10139	120	
356.17965	106	
357.86788	166	1+
357.96592	134	
358.21876	104	
359.96110	398	1+
361.83704	98	
363.93792	108	
365.35368	104	
366.78828	138	
370.89852	186	1+
371.17822	306	1+
371.20479	126	
371.29571	106	
372.18230	218	1+
372.25360	156	
372.31992	106	
375.48019	108	
376.11963	118	
376.16614	222	1+
376.25517	458	1+
376.30382	154	
377.16868	164	1+
377.28421	420	1+
377.34968	692	1+
379.84714	100	
381.22436	162	
383.36112	108	
384.83881	100	
386.37027	108	
387.19758	104	
389.13211	162	1+
389.24853	190	
389.38501	106	
390.20224	120	
390.23109	196	1+
391.30129	208	1+
391.42384	168	
393.21262	240	1+
393.42212	152	
394.01811	174	1+
394.31353	124	
395.29956	130	
395.35946	372	
396.22149	142	
396.36011	214	
398.19282	128	
398.21738	102	
398.33874	158	
398.36521	172	1+
END IONS

###FS:    #m/z: 498.39746 #charge 1+
###MS: 10
###MSMS: 13
BEGIN IONS
TITLE=Cmpd 9, +MS2(498.3975), 28.0-35.0eV, 0.3min #13
RTINSECONDS=13.8455
SCANS=10,13
PEPMASS=498.39746	72300
CHARGE=1+
224.96694	204	1+
228.99468	204	1+
229.14604	198	1+
233.00683	314	1+
239.01812	156	
245.97677	146	
247.97191	304	1+
248.85457	198	
249.02521	166	
249.04707	142	
251.06193	304	1+
252.01794	144	
252.08227	210	1+
255.16092	254	
255.91301	148	
262.09845	306	1+
267.87849	284	
267.90010	296	1+
267.96568	190	1+
268.10821	164	
268.12048	234	1+
273.07592	146	
273.98450	268	1+
275.02288	248	1+
276.00817	248	1+
277.08312	198	1+
278.05577	160	1+
280.92013	198	1+
280.94140	236	1+
281.08916	142	
281.13478	196	1+
282.91268	152	
283.97323	300	1+
284.09761	204	1+
284.93886	374	1+
286.87998	366	1+
287.88379	314	1+
289.08861	142	
289.87719	2188	1+
289.92830	196	1+
290.90704	146	
292.11308	204	1+
293.87213	260	
296.04662	154	1+
296.97414	312	1+
298.22741	198	1+
298.87392	206	
298.89630	170	
299.18689	318	1+
300.87164	450	
301.80836	166	
301.85806	218	
302.87780	662	1+
302.94755	208	1+
304.15151	152	
305.77957	236	1+
305.84371	176	
305.91698	242	1+
306.91889	210	1+
307.09073	222	
307.18810	164	
307.27926	170	
307.79299	202	1+
307.88906	1762	1+
308.29344	310	
308.79488	168	1+
309.88588	446	1+
311.05146	204	1+
311.88706	652	1+
313.12523	222	1+
314.86220	228	
315.07086	152	1+
315.94940	298	1+
315.98322	206	1+
316.85942	182	
317.08967	220	1+
317.19589	598	1+
318.21271	144	1+
318.88446	406	1+
318.93411	200	
319.00750	268	1+
319.82073	508	1+
319.91949	306	1+
321.12918	282	1+
321.25651	164	
321.81377	228	1+
321.96183	264	1+
322.89709	1918	1+
323.94579	178	
324.86784	166	
325.01877	456	1+
325.89673	1016	
325.94050	194	1+
326.14027	172	
326.82314	164	
326.89616	1278	1+
326.96247	144	
327.10188	144	
327.19754	362	1+
328.26479	142	
329.16338	144	
329.32150	248	1+
329.90089	194	
331.91400	188	1+
332.10053	260	
333.16728	190	1+
335.13044	208	1+
335.89376	426	1+
337.83476	182	
338.18483	252	1+
339.08771	152	
339.26862	260	1+
339.71583	148	
339.82505	578	1+
339.85544	202	1+
340.86266	252	1+
340.88869	178	
340.90277	582	1+
341.16024	142	
341.95059	152	
342.04093	198	
343.11057	258	1+
343.21241	1570	1+
343.87673	282	1+
344.11317	198	1+
346.81745	166	
347.00617	188	1+
347.18754	212	1+
347.91282	210	1+
348.28455	210	1+
348.89543	324	1+
349.01262	158	1+
350.34274	160	
351.13993	184	
354.11231	308	1+
354.14329	198	
356.11415	294	1+
357.16808	286	1+
357.84007	214	
358.19930	206	
359.13205	172	
359.22144	206	
359.87675	154	
361.22598	432	
361.88324	146	
362.13164	166	
362.22930	250	
362.89620	182	
363.21726	554	1+
363.24618	162	
363.87626	166	
364.82749	290	
366.82056	146	
366.84079	282	1+
367.33705	156	1+
367.92629	250	1+
368.19170	196	1+
368.90180	252	1+
369.83563	488	1+
371.16959	408	1+
372.31793	144	
372.71852	194	
372.92812	156	
373.11565	176	1+
373.91624	200	1+
374.13184	196	1+
374.83732	176	
375.16205	302	1+
375.20123	296	1+
376.91438	200	1+
377.19428	144	
379.08800	210	1+
379.16976	182	
380.12017	222	1+
380.17966	332	1+
380.20387	168	
380.35531	276	1+
380.85946	462	1+
381.03294	154	1+
382.85639	186	
383.85198	158	
384.04785	146	
384.14113	446	1+
384.18412	230	1+
384.85244	382	
385.14101	258	1+
385.85162	178	
386.11135	352	1+
387.19910	194	1+
387.23837	2466	1+
387.84791	646	1+
388.09445	264	1+
389.09938	212	1+
391.14829	160	
392.21718	168	
393.89026	154	
394.85399	458	1+
394.93154	394	1+
395.12403	350	1+
395.84543	388	1+
395.90115	346	1+
396.16167	142	
396.20063	262	1+
397.16346	246	
398.13271	200	1+
398.80385	172	1+
398.86833	644	1+
400.21457	212	
400.84939	584	
400.94300	180	1+
401.23688	176	
401.87976	486	1+
402.07547	196	1+
403.07871	158	1+
403.87113	2068	1+
404.89836	152	1+
405.05988	194	1+
405.24817	546	
405.86000	358	
406.85188	168	
407.72017	198	
407.86368	366	
408.84550	418	1+
409.87132	184	
411.98100	188	1+
412.06702	372	1+
412.08928	932	1+
412.11979	484	1+
412.20982	226	
412.72888	156	
412.85876	488	1+
413.07176	320	1+
413.23465	240	1+
414.85415	190	
414.86900	174	
415.17726	282	1+
416.13779	152	
416.87806	394	1+
417.12659	166	
417.14200	154	
418.39893	154	
419.22617	200	1+
419.24664	164	1+
419.33073	144	
419.87864	584	
420.05724	274	1+
420.18294	204	1+
420.82056	322	1+
420.87887	464	
420.96449	144	
420.99559	160	1+
421.22168	170	
421.87866	802	
422.08150	198	1+
422.13852	192	
422.35707	232	1+
422.88079	566	
423.86902	590	
424.19044	196	
424.86521	536	1+
428.25770	216	1+
428.71816	110	1+
428.87129	172	
429.87496	832	1+
430.13834	522	1+
430.87822	578	1+
432.87794	262	
433.18677	194	1+
433.42026	226	1+
433.81553	210	
434.14518	216	
434.88699	788	1+
435.01411	182	1+
435.25366	238	1+
437.90178	210	
438.16804	188	
439.15053	466	1+
439.89227	1326	1+
440.93048	192	1+
441.07310	194	1+
441.89704	270	
442.87742	208	
444.37678	192	
444.87218	572	
445.15324	226	1+
447.88291	190	
448.14009	510	1+
448.29119	228	1+
449.36328	150	
453.01970	180	1+
453.27010	204	
453.81994	142	
454.26443	146	
455.90810	226	1+
456.12928	166	
457.20425	474	1+
457.28993	324	1+
457.51546	102	1+
457.90124	1520	1+
459.23961	154	
460.13267	150	
460.93782	192	
461.27192	200	1+
461.34376	310	1+
461.88792	148	
462.31748	208	1+
462.88424	146	
462.95556	130	1+
463.02746	184	1+
466.40062	530	1+
467.88873	226	
471.90113	176	1+
474.27511	154	1+
475.25309	282	1+
475.37436	318	1+
476.41238	260	1+
477.12899	210	1+
480.24876	260	1+
480.31340	288	1+
481.09807	204	1+
481.37237	466	1+
482.41837	146	
485.25661	240	1+
485.89444	232	
486.37828	200	
488.89451	190	1+
493.28196	252	1+
494.42111	368	1+
494.55670	288	
495.15568	226	1+
495.24828	280	1+
495.30171	446	1+
495.57554	322	1+
496.37309	374	1+
496.45452	158	
497.46304	358	1+
499.26104	394	1+
499.35629	490	
499.39095	206	
499.42038	158	
500.14296	164	1+
500.40593	322	1+
500.47186	630	1+
500.78000	174	
501.23364	520	1+
501.29804	362	
501.36704	214	
501.50649	168	1+
501.82343	154	1+
502.31919	214	
502.37647	168	
502.42704	158	
502.82519	122	1+
503.31780	202	
503.35284	4140	
503.42274	148	
END IONS

###FS:    #m/z: 340.93913 #charge 1+
###MS: 14
###MSMS: 15
BEGIN IONS
TITLE=Cmpd 10, +MS2(340.9391), 28.0-35.0eV, 0.3min #15
RTINSECONDS=17.5425
SCANS=14-15
PEPMASS=340.93913	125764
CHARGE=1+
56.24847	104	
101.19362	114	
185.91812	90	
192.89228	120	
199.11557	96	
206.51737	94	
207.97208	128	
208.96100	144	
208.98189	116	
213.88185	146	
213.93943	1528	1+
215.88750	466	1+
215.93816	276	1+
215.96839	84	
217.01271	86	
217.88494	126	
217.94067	150	
222.02129	108	
222.97636	164	
223.96864	118	
224.19286	86	
224.93075	100	
224.97840	306	
226.19228	88	
227.86575	160	
230.00201	144	
231.94995	2370	1+
233.16303	88	
233.89529	168	
233.94771	332	1+
234.90346	84	
235.89330	186	
236.96607	84	
239.05702	132	
239.21122	84	
240.22899	662	1+
240.90063	138	
240.95241	334	1+
241.54863	100	
243.49740	82	
243.55876	100	
243.88942	132	
244.87918	124	
244.90022	92	
245.88997	162	
246.07207	88	
246.97468	338	
248.16416	110	
248.98583	162	
249.08406	90	
249.96068	386	1+
249.98894	114	
250.98859	84	
251.92850	84	
251.97053	220	1+
253.09204	84	
254.96570	732	1+
255.07101	226	
255.15323	94	
256.45141	84	
256.53429	94	
256.90787	84	
256.96229	182	
259.16640	146	
261.08769	122	
264.01023	328	1+
264.16170	88	
264.23700	170	
264.87143	124	
264.91335	106	
265.05185	234	1+
265.98148	86	
266.95531	90	
268.13650	94	
269.00530	166	
269.05604	86	
269.12157	108	
269.18857	120	
269.21719	90	
270.07602	100	
270.42327	84	
272.93376	120	
273.92567	88	
275.13868	84	
276.63736	102	
278.40890	96	
278.95891	606	1+
278.98786	108	
279.20629	116	
280.04434	140	
280.92466	120	
281.04837	422	1+
282.27415	462	1+
282.67478	92	
283.04197	204	
284.29303	148	
285.01857	140	
286.14722	104	
286.20549	86	
287.92530	110	
288.25324	88	
290.51105	84	
290.98846	86	
292.94850	100	
295.06447	142	
295.97142	218	
296.09877	84	
296.33029	146	
296.97238	588	1+
297.10327	88	
297.22539	134	
297.97468	418	1+
298.08095	138	
298.14038	118	
299.01070	104	
299.05843	230	
299.11900	100	
299.86077	104	
300.05657	126	
302.17121	96	
304.25319	88	
306.79409	148	
307.80163	106	
308.29769	304	1+
308.86808	154	
309.03131	100	
310.30368	142	
311.02666	188	
311.14504	118	
311.86075	88	
312.03333	124	
313.02831	582	
313.28940	104	
315.66071	100	
316.29345	84	
321.25971	118	
322.13525	286	
323.13220	142	
323.23857	670	1+
324.12031	88	
324.32540	154	
324.71500	102	
326.28324	84	
326.30559	282	1+
327.25790	84	
328.13220	178	1+
328.18797	84	
329.07778	88	
332.08559	134	
334.78662	86	
335.93604	132	
336.29206	142	
337.12300	86	
337.14825	174	1+
337.21561	114	
337.25254	88	
338.25705	144	
339.00572	94	
339.23110	164	
339.30882	84	
339.33809	86	
340.00662	112	
340.39370	98	
341.21579	86	
341.24414	172	
341.27686	324	1+
341.39406	136	
341.86738	92	
342.17818	94	
342.25717	140	
342.30535	250	1+
343.21505	142	
343.24239	108	
346.19009	84	
END IONS

###FS:    #m/z: 336.94491 #charge 1+
###MS: 14
###MSMS: 16
BEGIN IONS
TITLE=Cmpd 11, +MS2(336.9449), 28.0-35.0eV, 0.3min #16
RTINSECONDS=18.3145
SCANS=14,16
PEPMASS=336.94491	98936
CHARGE=1+
187.92112	96	
205.95654	82	
208.98149	126	
211.94369	3244	
212.87964	290	1+
213.93925	914	1+
215.88357	278	1+
215.93369	230	
217.88470	138	
217.93811	78	
218.06688	88	
221.89218	140	
222.99276	80	
223.95761	80	
223.97832	186	
224.98012	94	
225.01721	80	
229.03218	86	
229.95411	3256	1+
230.06605	78	
230.89083	202	
230.91841	92	
231.15007	118	
231.92217	88	
231.94845	1170	1+
233.89467	248	1+
234.18981	84	
235.95366	80	
236.90499	242	1+
237.06057	82	
238.04521	152	
239.89825	120	
240.06154	134	
240.96237	236	1+
241.04179	96	
243.15102	82	
244.03706	122	
245.02515	78	
245.05583	82	
245.60768	98	
246.97528	134	
247.96441	786	1+
248.04259	132	
248.98515	144	
249.03907	124	
249.96058	276	
249.98563	98	
250.96951	188	
251.11943	110	
251.25714	98	
251.95977	132	
252.11154	88	
252.19261	78	
252.23440	104	
252.90927	206	1+
252.96980	2158	1+
254.05408	80	
254.09099	112	
254.96282	376	1+
255.07321	494	
255.51651	92	
256.85697	84	
256.96346	150	
257.07835	106	
257.61088	102	
259.17530	158	
260.91181	128	
261.20035	92	
262.81450	92	
265.01389	146	
265.08450	82	
265.93112	104	
266.24375	114	
266.99715	296	1+
267.63564	78	
267.85276	90	
270.02166	82	
270.98010	138	
271.91845	94	
271.94386	92	
272.84152	142	
272.97274	156	
273.19064	98	
273.38747	80	
274.92899	90	
275.21133	100	
277.96150	316	
278.24125	78	
279.16951	86	
279.96240	114	
280.06259	92	
281.04828	102	
281.92898	266	1+
282.04882	116	
282.09388	142	
282.15440	88	
284.42804	80	
285.29446	82	
286.84797	94	
288.06365	110	
288.84134	86	
289.07742	96	
289.57665	102	
291.06195	80	
291.86073	82	
292.05422	136	
293.10667	342	1+
293.29503	80	
294.22500	84	
296.07761	120	
296.97347	136	
297.01164	84	
297.06447	104	
297.12245	92	
297.96963	114	
298.05447	118	
298.07506	150	
298.23876	86	
298.30674	274	1+
299.11729	78	
300.06590	128	
300.23947	100	
301.03597	116	
301.05289	82	
301.26618	102	
301.90810	92	
302.24270	96	
303.76940	92	
304.14183	88	
307.25664	80	
307.80155	80	
309.07807	84	
309.16865	104	
309.30501	84	
309.88066	130	
310.07772	148	
310.87491	80	
315.94638	78	
318.24222	80	
319.08569	82	
319.16770	134	
319.26176	88	
320.13814	96	
322.13783	238	
322.31441	106	
322.99166	78	
323.14354	94	
323.23602	202	
323.29336	92	
325.89802	170	
326.18590	84	
327.41098	86	
327.87583	84	
329.03057	88	
329.20669	82	
332.21664	86	
333.11931	108	
335.30641	120	
336.17880	86	
336.94070	140	
340.20480	106	
340.37856	110	
340.39285	204	
341.14095	92	
341.24652	118	
342.20107	90	
END IONS

###FS:    #m/z: 363.95497 #charge 1+
###MS: 14
###MSMS: 17
BEGIN IONS
TITLE=Cmpd 12, +MS2(363.9550), 28.0-35.0eV, 0.4min #17
RTINSECONDS=19.087
SCANS=14,17
PEPMASS=363.95497	76866
CHARGE=1+
179.74684	90	
189.86513	138	
200.88584	122	
205.06784	90	
206.94820	90	
210.88589	112	
210.89571	128	
210.94000	126	
222.50112	96	
222.95194	864	1+
223.87982	202	1+
224.20208	130	
224.94628	742	1+
226.88777	176	
226.94680	728	
226.97416	330	
227.12176	94	
227.93125	350	
228.89343	150	
228.94169	910	1+
230.88654	344	
231.03636	144	
234.13897	136	
237.15482	124	
240.83436	142	
240.94154	610	1+
240.96071	430	1+
242.94188	888	1+
242.95932	268	
243.96401	140	
244.88304	154	
244.95665	730	1+
245.58873	94	
245.84241	166	
245.94009	198	
246.94938	224	
247.07563	142	
247.59964	98	
247.95285	162	
248.85499	104	
248.90026	264	
249.80350	88	
250.94299	360	
251.24559	90	
251.94784	162	
252.03424	132	
254.06186	88	
256.91191	98	
258.89878	116	
258.97668	92	
260.84577	142	
260.96941	268	1+
262.16505	112	
263.04572	94	
264.22396	126	
264.61508	118	
265.73895	98	
265.82724	100	
265.98086	112	
266.25795	92	
267.24583	130	
267.46497	96	
267.55139	92	
267.90392	134	
267.97129	210	
268.20475	88	
268.29896	158	
268.84394	152	
268.95585	282	
271.01316	94	
272.93309	158	
273.15179	124	
274.00510	90	
274.42611	88	
276.03946	106	
276.85896	334	1+
279.03421	120	
279.41582	102	
280.79095	212	
281.25972	142	
281.43088	100	
281.85466	128	
282.05134	128	
282.91628	148	
283.07046	266	
284.06897	124	
284.17546	90	
285.13181	98	
285.53069	94	
285.84990	94	
285.93600	90	
287.42989	118	
287.94269	94	
292.80088	124	
295.12566	124	
295.14664	94	
296.79660	96	
298.08088	268	1+
298.77561	102	
298.80138	142	
299.87418	102	
300.79932	90	
301.06558	178	1+
301.85972	254	1+
302.15184	100	
302.22240	408	
303.17046	130	
303.85725	132	
304.25315	124	
305.07511	98	
306.17301	94	
306.43000	90	
307.28196	152	
307.29106	626	1+
307.78660	96	
307.94400	90	
308.13572	92	
308.29308	524	1+
308.87109	96	
308.92705	130	
310.30668	146	
311.88069	100	
313.02743	244	
313.04856	112	
314.27110	106	
316.29117	92	
317.88097	126	
318.97662	88	
321.42424	92	
321.85829	94	
323.23973	108	
324.01844	308	
324.17195	158	
324.28144	106	
324.90045	100	
328.31611	88	
329.95358	102	
330.22687	318	1+
332.08924	112	
333.09746	124	
333.83045	88	
334.88091	106	
335.82328	88	
336.94493	126	
337.92132	88	
340.81239	88	
342.21008	208	1+
342.86183	130	
344.16227	88	
344.97237	146	
345.29127	192	1+
345.32090	98	
347.97464	120	
348.88487	118	
349.25376	122	
349.31927	478	
350.30172	114	
351.29453	122	
351.33432	258	
355.99336	88	
359.07846	134	
362.33724	88	
363.11604	98	
363.30026	98	
364.24549	284	1+
365.11102	114	
365.28116	190	1+
366.16393	112	
366.36987	114	
367.33441	90	
368.42046	378	1+
END IONS

###FS:    #m/z: 340.93915 #charge 1+
###MS: 18
###MSMS: 19
BEGIN IONS
TITLE=Cmpd 13, +MS2(340.9392), 28.0-35.0eV, 0.4min #19
RTINSECONDS=22.764
SCANS=18-19
PEPMASS=340.93915	122790
CHARGE=1+
185.04043	96	
189.86281	156	
195.06411	94	
205.92320	96	
205.95060	100	
205.97231	116	
208.98115	126	
210.93748	146	
212.87603	84	
213.93838	1640	1+
215.88460	712	
215.93264	234	
217.88011	468	1+
221.89473	84	
221.94650	128	
222.89384	90	
222.98800	106	
223.97514	114	
224.95893	154	1+
224.97571	172	
231.94825	1530	1+
233.89552	278	
234.93446	86	
235.88950	414	1+
235.94945	84	
237.23503	224	
239.90450	134	
240.22788	472	1+
240.93920	124	
241.15982	90	
242.22509	106	
242.94072	122	
244.09333	108	
244.87928	104	
244.95330	140	
245.98535	90	
246.97197	300	1+
248.92709	84	
249.96109	310	
250.21497	86	
250.95251	218	1+
250.96734	134	
250.98811	146	
251.09975	122	
251.17756	92	
251.24733	198	1+
254.90303	100	
254.96381	580	1+
255.06986	356	
255.11717	88	
256.91320	194	
257.06015	256	1+
257.12050	128	
259.03965	98	
261.83639	138	
261.89702	108	
261.99709	82	
262.06037	82	
262.82651	90	
263.00151	126	
263.10395	86	
264.07402	264	1+
265.01658	208	
266.01794	86	
266.99557	370	1+
267.13566	260	
268.13671	140	
268.95838	122	
269.00396	94	
269.11650	104	
269.79773	84	
272.02689	86	
272.93478	126	
272.97900	112	
277.46715	98	
277.95692	238	
278.24427	148	
278.96152	118	
279.46322	84	
279.96669	276	
280.11096	98	
280.56817	100	
280.89349	100	
280.95140	124	
281.04756	364	1+
281.22585	124	
282.27557	178	
282.88369	118	
283.02492	104	
284.16290	98	
284.88573	84	
284.92482	276	1+
285.25480	102	
285.43965	102	
287.08069	86	
288.99467	114	
289.23068	96	
289.87126	94	
289.88786	150	
292.85372	84	
294.27597	252	
295.21879	188	1+
295.29623	94	
295.88532	86	
295.99514	86	
296.10890	108	
296.92264	210	1+
297.02692	84	
297.97468	646	1+
298.08455	232	
298.30732	156	1+
299.06048	152	
299.10044	104	
301.94653	92	
302.16815	196	1+
303.94467	158	
304.88288	102	
305.29350	116	
306.13441	88	
306.30824	106	
306.87697	136	
307.08123	116	1+
307.14700	160	1+
307.23935	126	
307.30707	208	
307.43261	98	
307.80398	116	
307.88336	232	1+
308.78913	104	
308.87109	110	
309.28891	152	
310.01898	192	1+
311.86221	98	
311.92333	106	
312.78965	92	
313.02866	340	
313.13264	106	
315.22657	94	
315.85796	128	
318.06910	92	
318.98563	118	
320.11677	138	
321.21853	204	
323.05328	102	
323.13394	148	
323.23879	858	1+
323.29157	88	
324.32049	82	
326.29210	132	
326.78733	98	
328.80945	204	1+
328.88678	122	
329.16642	84	
329.93363	98	
333.06113	114	
334.78626	116	
335.92875	84	
336.80287	104	
337.21531	118	
337.34008	88	
337.77230	86	
338.25610	84	
339.10271	100	
339.85813	106	
340.39772	98	
342.17385	210	1+
342.20314	130	
342.24317	266	1+
342.29784	140	
342.31369	166	
342.90620	144	
343.27178	124	
344.27125	94	
344.30711	222	
344.98252	84	
345.17661	96	
345.76956	88	
346.30950	98	
END IONS

###FS:    #m/z: 336.94469 #charge 1+
###MS: 18
###MSMS: 20
BEGIN IONS
TITLE=Cmpd 14, +MS2(336.9447), 28.0-35.0eV, 0.4min #20
RTINSECONDS=23.536
SCANS=18,20
PEPMASS=336.94469	94756
CHARGE=1+
193.55792	78	
194.02121	84	
205.94729	156	1+
206.98632	98	
208.97775	92	
211.88792	90	
211.94408	1748	1+
212.87585	162	
213.88606	92	
213.93829	716	
215.88469	466	
215.93450	118	
222.44966	120	
222.97307	78	
223.97007	472	1+
227.54961	106	
227.98894	84	
228.89188	142	
229.90685	86	
229.95306	1840	1+
230.89343	162	
231.95092	580	
233.02244	88	
233.55115	82	
233.89685	106	
235.89890	246	1+
236.07974	168	
236.51984	86	
236.96397	82	
237.06772	196	1+
237.12315	84	
237.19450	86	
238.21133	90	
238.95095	132	
240.21674	92	
243.56061	80	
243.96893	88	
246.06416	90	
246.84683	90	
246.90475	86	
247.05637	88	
247.92642	94	
247.96559	696	1+
248.89977	132	
248.94045	90	
248.98579	122	
249.04043	136	
249.93733	80	
249.96204	640	1+
250.95036	134	
250.98490	210	
251.21467	80	
252.06306	78	
252.22515	182	
252.58465	82	
252.96919	840	1+
254.87306	88	
254.91211	88	
254.94981	78	
254.96570	222	
255.00562	94	
255.07319	586	1+
255.09469	230	1+
255.96612	146	
256.20183	92	
256.25760	154	
256.80937	80	
256.91192	138	
256.95333	94	
257.00340	130	
257.91875	100	
259.12591	84	
261.09184	178	
265.01391	140	
267.24540	140	
267.96327	86	
268.85044	96	
270.94278	118	
270.97915	208	
271.75557	84	
272.12235	106	
272.97130	78	
273.00212	84	
273.86282	98	
276.77876	82	
276.85523	130	
276.93375	80	
277.96021	94	
278.96599	138	1+
279.02311	144	
279.04281	76	
281.04050	170	1+
282.27645	194	
282.86450	82	
283.02693	156	
283.08579	86	
283.94974	86	
284.07905	98	
285.17414	98	
285.91494	78	
286.91625	84	
287.04095	100	
287.11423	82	
287.97812	78	
289.02952	84	
289.05446	106	
289.98736	124	
293.10266	138	
293.86320	80	
294.85974	84	
294.96824	390	1+
295.02842	86	
296.29108	160	
297.89739	80	
298.05233	468	1+
298.06644	134	
298.15512	118	
301.09878	142	
301.80359	86	
302.15761	84	
302.22883	78	
303.18079	82	
303.31981	80	
303.78001	100	
303.90614	100	
304.25803	232	1+
305.78816	260	1+
306.27569	128	
306.88276	288	1+
307.10559	238	1+
307.31454	188	
308.10664	162	1+
308.23040	82	
308.29078	128	
308.48929	90	
308.79141	80	
309.30533	88	
310.11341	94	
311.26882	78	
313.02776	178	
314.84926	84	
315.04996	82	
315.08273	82	
316.11028	82	
317.16428	248	1+
317.22685	102	
319.80601	92	
320.22530	84	
321.22298	134	
321.30099	288	1+
321.80961	128	
322.13313	134	
323.23595	108	
323.78411	88	
324.02488	90	
324.88996	88	
325.27509	164	
326.14823	82	
327.30219	84	
327.87366	102	
329.87119	136	
332.07456	138	1+
333.23816	92	
334.11609	130	
334.27112	138	
335.05870	82	
335.12165	78	
336.30940	80	
336.89739	78	
337.11365	108	
337.25106	108	
339.26573	84	
341.24991	154	
END IONS

###FS:    #m/z: 363.95537 #charge 1+
###MS: 18
###MSMS: 21
BEGIN IONS
TITLE=Cmpd 15, +MS2(363.9554), 28.0-35.0eV, 0.4min #21
RTINSECONDS=24.309
SCANS=18,21
PEPMASS=363.95537	78548
CHARGE=1+
191.85608	142	
205.95536	126	
207.86942	92	
210.88269	112	
211.94714	82	
212.87982	382	1+
219.21079	86	
220.50690	102	
221.62066	82	
222.95105	408	1+
224.94856	706	1+
226.94640	708	1+
226.96896	112	
227.93248	304	
228.89902	148	
228.91319	90	
228.94365	300	
230.88733	414	
232.88197	92	
234.14848	90	
237.00350	80	
238.04643	88	
239.63475	106	
239.95055	98	
240.93937	608	1+
240.95855	466	
241.49573	90	
242.88686	84	
242.94395	728	1+
244.93785	860	1+
244.95735	332	
245.94205	540	1+
246.97886	114	
248.12561	86	
248.80381	122	
248.89896	112	
250.05863	288	
250.79232	82	
253.47350	88	
253.83594	96	
256.85042	130	
258.40206	98	
258.84754	110	
260.96653	142	
261.93339	104	
264.42352	80	
265.12072	148	
265.91685	82	
266.92335	94	
267.81823	130	
267.85847	126	
268.95858	444	1+
269.11669	156	
271.99043	84	
273.12765	82	
274.25718	82	
275.11823	86	
276.92552	132	
276.99300	98	
277.05235	82	
277.92352	114	
278.85865	92	
278.92751	82	
279.40976	82	
279.50229	112	
279.85696	114	
282.08595	86	
282.10990	102	
282.93701	110	
283.06887	408	1+
283.78795	82	
283.84671	256	1+
284.98460	126	
285.77748	96	
286.09338	88	
286.10755	100	
286.14736	84	
287.70089	88	
289.79399	88	
290.85696	86	
292.04102	100	
293.28870	82	
294.12337	130	
296.61856	88	
296.80721	86	
297.07896	150	
298.07984	88	
298.80171	516	1+
299.11107	88	
300.79623	312	1+
301.75452	94	
301.85960	512	1+
301.92716	86	
302.88368	88	
302.94170	138	
303.74987	84	
303.80342	104	
305.14993	142	
306.89952	88	
307.16734	84	
307.30414	110	
307.80616	158	
308.02806	84	
308.09037	88	
308.29741	446	1+
308.79138	94	
309.22010	126	
310.09079	96	
310.59125	88	
312.85699	100	
313.01306	92	
313.03993	96	
313.20232	88	
315.11540	82	
315.45529	98	
316.05784	92	
316.81215	176	
317.41919	104	
318.81227	92	
319.42186	100	
320.97960	106	
322.31001	140	
324.01811	184	
324.03567	94	
324.32541	182	
324.96084	166	
325.17592	104	
326.17361	134	
326.86989	178	1+
328.14468	82	
328.28724	98	
334.87879	154	
335.79089	170	
336.94376	248	
338.94027	102	
339.09670	142	1+
339.81779	80	
339.86538	84	
340.88268	96	
340.92651	88	
342.36407	80	
343.26941	88	
343.28682	98	
344.21458	166	
346.31360	86	
348.28352	90	
348.33414	98	
348.41208	82	
349.32353	326	
349.36402	102	
350.33482	260	
350.91240	82	
351.33608	138	
352.88788	112	
356.18122	230	
356.31081	88	
356.83482	90	
357.74275	84	
357.84478	84	
360.32986	98	
360.35699	130	
363.30078	80	
365.16849	90	
365.28701	90	
365.35131	104	
367.33095	144	
368.08428	86	
368.42181	308	1+
END IONS

###FS:    #m/z: 322.92873 #charge 1+
###MS: 22
###MSMS: 23
BEGIN IONS
TITLE=Cmpd 16, +MS2(322.9287), 28.0-35.0eV, 0.5min #23
RTINSECONDS=27.982
SCANS=22-23
PEPMASS=322.92873	156596
CHARGE=1+
184.85678	84	
192.88821	134	
192.95392	72	
194.57385	74	
198.02006	74	
198.88496	76	
199.90448	76	
201.08695	80	
204.16119	72	
205.95132	118	
207.97098	154	
214.89332	160	
215.88493	184	1+
217.87830	88	
218.11580	72	
219.18148	80	
219.95313	80	
221.89865	74	
221.96445	100	
222.05041	88	
222.06966	80	
222.08157	94	
222.95800	432	1+
225.44684	74	
228.97076	74	
229.09914	80	
229.55822	102	
229.91173	90	
230.99321	76	
233.06644	228	
233.91572	94	
234.00004	72	
236.94660	86	
237.01609	82	
237.79285	74	
237.80608	80	
237.92871	80	
237.94599	72	
238.89290	164	
239.05733	88	
239.07836	538	1+
240.02836	140	
240.93887	1870	
241.03031	80	
241.94126	1466	
242.94095	4726	1+
243.12990	78	
243.59712	82	
243.88977	80	
244.93788	998	1+
245.02325	86	
245.06352	80	
245.16346	82	
245.90038	72	
246.97135	316	1+
247.90686	78	
248.85618	72	
248.99112	74	
249.03924	222	1+
250.94397	174	
251.01106	78	
252.02270	78	
252.22959	78	
255.83040	84	
255.88940	94	
255.90712	92	
256.94310	74	
257.09126	74	
257.91466	72	
257.96620	86	
258.08025	80	
259.07660	128	
259.14070	72	
260.17463	176	
260.95835	80	
261.87988	74	
261.99885	80	
262.97977	72	
263.92836	72	
264.13023	80	
264.17195	74	
264.19585	100	
264.98081	74	
265.02741	92	
265.05905	284	1+
265.64889	92	
266.10917	88	
266.14388	94	
266.24161	176	
267.00164	146	
268.96002	120	
269.00162	220	
269.06542	218	1+
269.41475	82	
276.14342	72	
277.06643	84	
277.18933	82	
277.89494	72	
278.20638	78	
279.09099	1080	1+
279.92958	82	
280.18185	72	
281.04854	136	
281.13462	144	
281.15475	76	
281.19196	96	
282.05034	138	
282.06975	458	1+
282.22045	80	
282.27390	252	
282.40612	90	
282.82099	74	
283.07185	400	1+
283.84213	112	
283.96914	122	
284.29210	894	1+
285.20488	90	
286.27396	84	
286.29482	78	
287.25535	84	
288.05720	76	
288.23234	82	
290.14516	84	
290.85537	308	1+
294.27800	86	
295.06620	80	
295.16118	82	
297.05048	74	
297.06933	78	
298.79094	94	
299.19374	108	
301.03587	74	
301.77598	76	
302.24771	142	
302.88370	78	
303.94036	72	
305.12141	74	
307.28473	104	
307.88890	226	
308.29308	306	1+
308.80632	72	
308.82568	92	
309.91418	92	
310.30364	198	
311.97545	72	
312.02366	92	
312.06459	78	
312.14965	72	
312.23582	72	
312.90258	72	
313.02766	276	
314.94736	92	
320.07616	72	
320.80171	74	
320.94900	106	
321.13589	98	
321.92870	100	
323.23663	1032	1+
323.28954	76	
323.89092	306	1+
324.20460	104	
324.85853	82	
325.17317	82	
326.09072	76	
326.11274	114	
327.28659	74	
327.87807	76	
END IONS

###FS:    #m/z: 336.94462 #charge 1+
###MS: 22
###MSMS: 24
BEGIN IONS
TITLE=Cmpd 17, +MS2(336.9446), 28.0-35.0eV, 0.5min #24
RTINSECONDS=28.754
SCANS=22,24
PEPMASS=336.94462	89992
CHARGE=1+
72.98595	82	
200.09202	92	
203.09062	82	
203.83499	96	
203.95453	82	
205.09580	90	
206.97791	96	
207.97712	156	
208.98048	150	
211.94334	810	
212.87851	118	
213.93876	666	
215.52836	106	
215.88900	336	1+
215.93796	138	
219.90039	84	
222.97370	88	
223.97215	282	1+
224.01302	180	1+
226.92580	78	
227.56624	104	
229.95333	1060	1+
230.88532	208	1+
231.94776	448	
233.89100	82	
234.04880	78	
235.20829	78	
235.86338	104	
238.21124	104	
240.03222	80	
241.41146	92	
241.98580	106	
242.85793	146	
244.99238	84	
245.20773	84	
246.01999	86	
246.96636	636	1+
247.09772	88	
247.96644	428	1+
248.03091	88	
248.89836	306	1+
248.98843	110	
249.04132	94	
249.05662	100	
249.09869	88	
249.95983	330	1+
250.98705	84	
251.14846	86	
252.06351	94	
252.96950	816	1+
254.08700	150	
254.11143	98	
254.86294	106	
254.89260	84	
254.96603	276	1+
255.07362	514	
257.05550	78	
258.07530	112	
258.13167	120	
258.84417	140	
259.04973	92	
260.18544	86	
261.95702	102	
262.17786	88	
262.66139	110	
263.05631	84	
264.01631	84	
264.17405	100	
266.15544	82	
266.55238	94	
266.76281	92	
266.99233	100	
267.81266	80	
268.95395	194	
269.90443	94	
270.56294	104	
270.79704	80	
271.24360	122	
271.79724	128	
272.55171	80	
272.72812	94	
274.18571	84	
274.20419	84	
275.91929	94	
276.18638	84	
276.25176	82	
277.06043	90	
278.85505	86	
278.88851	92	
279.80804	78	
280.13704	78	
280.28474	82	
280.64276	104	
280.79267	82	
280.86883	84	
281.04965	118	
281.42703	94	
282.85916	148	
283.89457	120	
284.43803	110	
284.90600	80	
284.95421	88	
285.93556	94	
287.86342	80	
289.50981	92	
290.39202	86	
290.85412	152	
291.27979	90	
292.43358	104	
293.04509	86	
293.10134	122	
293.84852	78	
293.92859	82	
294.10967	94	
294.24021	86	
295.80286	96	
297.08207	96	
297.23206	82	
299.03456	82	
299.06009	124	
300.95276	82	
301.26406	92	
302.24058	110	
303.12115	80	
303.48041	84	
305.28184	82	
305.92371	126	
305.96665	82	
306.28316	314	1+
307.07988	78	
308.79511	138	
310.41416	78	
312.10828	84	
313.45027	88	
316.40473	84	
316.98837	84	
319.06491	84	
319.23754	132	
321.05739	96	
321.15899	88	
321.75685	82	
322.05662	86	
323.06883	78	
323.23599	290	
323.29946	124	
323.32774	124	
324.12212	84	
324.33012	78	
324.89020	120	
328.31367	88	
328.81246	80	
330.32165	92	
332.32858	84	
332.93348	102	
334.31175	132	
334.96633	80	
336.19320	112	
336.87029	84	
336.94051	78	
337.26566	82	
337.33688	104	
339.27484	78	
END IONS

###FS:    #m/z: 359.96076 #charge 1+
###MS: 22
###MSMS: 25
BEGIN IONS
TITLE=Cmpd 18, +MS2(359.9608), 28.0-35.0eV, 0.5min #25
RTINSECONDS=29.526
SCANS=22,25
PEPMASS=359.96076	67940
CHARGE=1+
62.42414	100	
76.45554	86	
192.10014	86	
193.08344	158	
222.95209	850	1+
224.94550	588	1+
225.96753	540	1+
226.94317	592	
227.92871	224	
228.94437	314	
234.42846	96	
237.00359	98	
237.22870	80	
237.90546	114	
238.04456	84	
238.07056	88	
238.90154	86	
240.93988	138	
240.96233	616	1+
242.11245	82	
242.95648	136	
244.89660	178	1+
244.95789	186	
245.94503	992	1+
246.80829	106	
246.97910	172	
247.97861	138	
249.11720	82	
250.94141	132	
251.02815	124	
251.57054	94	
252.12205	88	
252.88104	102	
253.46169	94	
254.88658	82	
255.23394	96	
256.91999	90	
257.94406	100	
258.97315	118	
259.67267	98	
260.13830	82	
260.19141	80	
260.43712	82	
260.49239	82	
260.96722	454	1+
261.02207	102	
261.19654	88	
261.47451	100	
262.42651	108	
262.65534	90	
263.52232	88	
264.08242	128	
264.79486	318	1+
265.49687	108	
266.04307	82	
266.24672	120	
266.41378	90	
267.27605	94	
267.81374	94	
267.89126	82	
268.93420	92	
269.80100	84	
272.85221	212	1+
272.93704	94	
273.09523	92	
276.58677	112	
277.85797	86	
278.42556	88	
279.78892	198	1+
280.86700	84	
281.12272	144	
282.27888	226	
282.82740	88	
283.21247	92	
283.38718	86	
283.78822	84	
284.82034	132	
284.89827	90	
285.88798	84	
285.93546	80	
288.41182	88	
292.05583	90	
293.06003	112	
293.49717	118	
293.87575	80	
293.91177	84	
294.46979	82	
295.02169	432	1+
296.55954	92	
296.83351	152	1+
297.92106	140	
298.52714	80	
298.80304	292	
299.04786	88	
300.22891	82	
301.22144	102	
303.26039	92	
303.94039	94	
304.94293	104	
306.23965	82	
306.28291	250	1+
306.87956	152	
308.79324	208	1+
308.87118	92	
310.30999	112	
310.34251	268	
311.14133	96	
312.04292	96	
313.16087	82	
313.41759	114	
314.30080	100	
315.91358	94	
316.08093	140	
318.07461	140	
318.10652	94	
318.59275	86	
318.93477	148	
319.10777	186	
319.93354	88	
320.25869	82	
320.84789	80	
321.08956	80	
321.22228	80	
323.01486	800	1+
323.23899	126	
324.29865	88	
324.56920	102	
324.89479	276	
325.00043	84	
326.07743	126	
327.03613	82	
328.06705	84	
328.81010	88	
328.88591	88	
329.32272	80	
331.04274	96	
331.06873	84	
331.07688	88	
332.93331	100	
335.04069	86	
335.28559	90	
335.30369	82	
335.32143	86	
336.94289	410	1+
337.05303	118	
340.23536	88	
340.26014	86	
340.35615	190	1+
342.20318	106	
342.26649	194	1+
342.63056	92	
345.95475	84	
346.30426	146	
347.11150	116	
349.31801	170	
350.17436	84	
350.32842	110	
350.35336	200	1+
352.89366	82	
353.29981	98	
356.32714	82	
358.11624	118	
358.17004	86	
358.19802	176	1+
358.30490	82	
359.27008	146	
361.13656	80	
363.37029	126	
364.31308	90	
365.37038	86	
END IONS

###FS:    #m/z: 322.92877 #charge 1+
###MS: 26
###MSMS: 27
BEGIN IONS
TITLE=Cmpd 19, +MS2(322.9288), 28.0-35.0eV, 0.6min #27
RTINSECONDS=33.1915
SCANS=26-27
PEPMASS=322.92877	150674
CHARGE=1+
83.22391	112	
87.88464	210	
94.25266	86	
195.89536	84	
201.04238	96	
205.94949	326	
206.97631	80	
207.96958	154	
208.92748	110	
209.13198	102	
209.94253	78	
215.88387	182	
217.04009	102	
219.10890	80	
221.89406	128	
221.94281	142	
222.97503	138	
223.95912	438	1+
226.89139	94	
227.92982	232	
228.86731	94	
230.90899	76	
231.10695	100	
233.95479	80	
234.14466	94	
234.53593	98	
234.96416	86	
235.95951	82	
237.01659	76	
237.08879	78	
237.21942	84	
237.92071	88	
238.01977	86	
238.96861	102	
238.98247	74	
239.07902	94	
239.53760	94	
239.90475	84	
240.07800	194	
240.93994	2406	
241.14068	90	
241.42495	96	
241.85457	78	
241.94160	1706	
242.24622	78	
242.86170	88	
242.94025	5214	1+
243.21104	96	
243.81989	128	
243.87894	226	
243.98849	84	
244.06596	84	
244.81566	82	
244.93846	1408	1+
245.16039	80	
245.44235	106	
246.06091	86	
246.41112	90	
246.97599	292	1+
248.15283	146	
248.19927	92	
249.15916	144	
250.95023	144	
251.22619	90	
252.23086	96	
252.90266	94	
252.98505	124	
253.79997	88	
255.17504	80	
256.89988	88	
256.96556	98	
258.66839	92	
258.81265	78	
260.03326	110	
260.05037	82	
260.17950	86	
261.12722	76	
261.47243	146	
262.06992	206	1+
264.99908	116	
266.03702	76	
266.84684	84	
266.88292	80	
267.07394	246	1+
267.13338	248	1+
268.01206	82	
268.13614	196	1+
268.95830	196	
269.06193	90	
269.56968	94	
273.83836	86	
276.85823	76	
276.93542	78	
276.97369	100	
277.02196	120	
277.09100	78	
278.83124	80	
279.09163	1728	1+
280.05046	88	
281.05626	74	
282.28428	74	
283.06826	214	
283.37672	84	
283.92488	78	
283.97958	90	
284.29123	454	1+
284.69520	100	
284.87710	84	
284.95219	102	
285.09734	78	
286.26125	94	
287.05081	186	1+
288.20131	82	
289.75418	88	
292.06030	92	
292.93794	94	
293.17304	76	
294.27367	92	
295.90394	92	
297.00862	164	1+
298.96879	78	
299.24258	90	
300.08213	76	
302.24401	84	
303.44401	92	
303.80373	112	
304.09673	92	
305.17636	104	
305.26491	90	
306.11180	114	
306.88071	196	
307.18799	76	
307.27722	80	
308.10557	80	
308.29321	488	
308.89264	76	
310.01970	190	1+
310.30765	354	
310.42025	122	
310.87864	98	
311.93000	74	
313.03365	94	
313.14571	150	
313.84329	106	
315.34435	78	
316.85076	98	
318.89949	86	
320.08604	104	
320.29811	80	
320.65635	106	
321.14501	92	
322.79957	90	
323.16824	114	
323.23742	702	1+
323.89680	88	
323.94567	92	
324.14377	74	
324.19776	148	
324.89466	106	
325.14320	108	
326.19486	78	
326.24596	118	
326.37884	84	
326.70056	92	
END IONS

###FS:    #m/z: 340.93906 #charge 1+
###MS: 26
###MSMS: 28
BEGIN IONS
TITLE=Cmpd 20, +MS2(340.9391), 28.0-35.0eV, 0.6min #28
RTINSECONDS=33.9635
SCANS=26,28
PEPMASS=340.93906	73946
CHARGE=1+
184.05782	78	
199.67087	78	
200.94039	76	
207.00650	82	
211.88616	82	
213.93981	540	1+
215.08688	76	
215.11774	84	
215.88593	160	
215.93446	200	
216.88808	96	
217.00369	80	
217.88155	316	1+
222.94991	160	
224.14139	82	
224.97612	218	
226.94561	126	
229.53226	106	
231.88768	84	
231.94895	352	
233.94483	230	
234.08289	92	
235.89012	298	1+
236.87320	82	
237.07567	94	
237.43315	88	
238.07282	80	
238.22626	80	
239.21529	118	
239.90161	106	
239.96178	86	
240.06632	82	
241.17897	100	
241.23991	88	
242.15836	76	
243.83061	230	
245.44149	194	
246.97516	182	
247.02102	188	1+
247.57840	92	
247.65220	78	
248.04115	130	
248.90561	96	
248.98733	152	
249.87358	78	
249.96070	246	1+
251.10331	84	
254.92179	82	
254.96405	220	
255.07440	638	1+
258.06243	90	
258.84576	154	1+
259.91286	116	
261.88184	104	
264.07448	110	
264.82071	94	
265.01287	90	
265.19883	76	
266.25056	130	
266.27942	76	
267.00302	86	
268.84049	272	
268.95316	86	
272.01471	92	
272.84328	84	
274.21247	78	
274.85838	126	
274.92675	78	
275.15260	112	
275.42762	80	
275.85625	130	
276.86213	78	
277.54111	98	
277.81812	242	1+
278.84612	204	
278.95544	84	
279.02398	86	
279.84894	80	
279.95927	114	
279.97438	116	
280.94930	80	
281.04714	100	
283.04722	96	
283.14755	86	
285.02517	164	
286.96604	84	
288.10108	82	
289.87748	140	
290.85263	114	
290.94682	80	
292.25993	132	
292.44016	90	
292.86444	102	
293.03783	104	
293.25971	108	
293.64426	98	
294.94810	84	
296.43878	78	
297.00573	84	
297.13290	80	
297.89650	150	
297.97386	294	1+
298.08120	76	
299.06092	136	
299.08579	86	
301.05300	78	
301.62630	76	
301.92309	84	
302.17168	182	
302.28777	80	
302.94576	78	
303.06754	76	
303.43105	76	
303.46346	96	
304.25721	92	
304.57444	78	
305.88504	80	
306.22897	76	
306.27585	86	
306.78976	84	
307.28681	160	
307.79664	126	
308.23896	90	
308.29279	288	
308.89267	86	
309.78242	82	
309.90448	144	
310.30986	84	
311.02487	118	
311.85812	222	
317.40598	78	
317.42809	92	
319.27038	80	
321.21486	98	
321.81830	76	
321.89796	76	
322.14057	126	
323.23708	228	1+
324.31013	122	
324.88762	98	
325.14231	82	
326.05305	80	
326.17035	118	
326.96240	86	
327.06938	84	
327.23137	86	
328.29409	108	
328.81266	90	
329.18886	86	
329.82463	102	
329.87489	138	1+
335.88621	80	
337.36210	86	
340.24053	174	1+
341.31090	100	
342.09455	82	
342.20407	150	
342.90288	170	
343.21474	86	
343.94316	86	
344.82071	78	
344.91615	82	
END IONS

###FS:    #m/z: 359.96081 #charge 1+
###MS: 26
###MSMS: 29
BEGIN IONS
TITLE=Cmpd 21, +MS2(359.9608), 28.0-35.0eV, 0.6min #29
RTINSECONDS=34.736
SCANS=26,29
PEPMASS=359.96081	55006
CHARGE=1+
194.01961	94	
200.86616	122	
202.51362	88	
209.94617	134	
217.07418	86	
222.88817	384	1+
222.95189	1000	1+
224.94643	974	1+
225.97323	100	
226.05732	90	
226.88299	182	
226.94549	548	
226.97142	142	
227.93075	280	
228.59724	90	
228.94080	420	
232.95169	142	
236.00453	116	
236.86762	160	
237.92336	80	
238.21688	184	
239.90175	142	
240.93910	326	
240.96265	996	
241.83156	92	
241.94006	220	
242.95771	302	1+
244.70051	102	
244.95505	294	
245.93929	110	
246.10060	86	
246.95076	504	1+
247.07081	84	
248.80070	280	1+
249.02205	86	
250.94413	162	
252.00342	104	
252.88538	114	
252.95357	88	
253.12155	100	
255.00838	80	
255.41044	84	
257.19146	80	
257.23082	112	
258.61124	86	
258.90882	82	
259.43540	102	
260.91085	82	
260.97175	418	
264.98008	198	1+
265.18650	86	
265.79695	90	
266.81505	432	1+
267.46915	86	
267.56974	84	
268.95650	172	
269.02782	84	
269.41880	84	
270.05985	90	
271.43181	98	
272.93350	106	
274.08137	122	
274.42408	82	
274.81391	130	
275.91695	82	
276.09862	152	
276.56386	88	
276.85659	176	
277.85604	90	
279.23999	96	
279.40921	84	
279.91057	84	
279.98469	94	
280.78964	294	1+
280.89152	84	
280.92874	156	
281.95180	120	
281.99029	232	1+
282.27396	148	
283.06906	94	
283.17225	92	
283.24217	104	
283.98446	80	
284.26617	92	
284.55869	84	
284.82018	112	
286.63152	84	
288.85799	110	
292.75857	106	
293.24454	84	
293.85233	92	
293.91194	86	
294.87036	154	
295.02067	110	
296.52785	96	
297.80536	108	
298.05209	100	
298.80258	402	1+
299.76754	92	
299.95049	82	
300.78926	82	
302.74191	164	
303.17663	88	
303.87052	96	
303.90000	82	
306.90184	104	
307.28784	432	1+
307.31133	96	
307.78452	162	
307.99874	88	
309.32444	92	
311.34805	162	
311.86447	136	
313.04813	96	
314.27228	98	
314.52915	94	
315.07623	136	
316.29286	248	
316.81215	224	1+
317.13920	90	
317.31832	100	
317.65800	80	
319.09038	90	
319.14814	86	
319.90466	88	
320.30685	102	
321.42449	80	
321.81318	128	
321.98825	82	
322.01202	552	1+
323.01533	480	1+
323.23679	130	
323.31655	80	
325.14737	100	
329.19097	94	
329.31594	94	
330.32518	86	
330.42668	98	
332.09062	164	
332.18625	98	
333.30541	150	
336.79730	92	
336.94357	98	
338.31637	86	
338.71850	120	
340.35246	136	
341.02111	84	
341.11601	88	
342.13159	98	
342.28195	106	
345.22187	86	
348.32149	140	
350.34927	84	
351.82628	168	
354.87302	94	
356.28421	100	
356.34482	166	
358.19540	160	
360.80563	94	
362.33483	92	
362.62878	130	
364.04052	122	
364.36923	188	
364.85113	108	
365.32320	94	
END IONS

###FS:    #m/z: 322.92892 #charge 1+
###MS: 30
###MSMS: 31
BEGIN IONS
TITLE=Cmpd 22, +MS2(322.9289), 28.0-35.0eV, 0.7min #31
RTINSECONDS=38.4145
SCANS=30-31
PEPMASS=322.92892	141272
CHARGE=1+
54.40448	94	
97.59342	100	
151.31722	88	
190.78836	88	
199.07552	88	
200.88474	76	
201.04559	138	
205.94997	200	
205.97155	116	
207.97270	178	
208.93680	84	
210.89700	162	
212.88935	226	1+
216.18168	78	
216.87890	84	
217.01278	94	
220.98664	112	
221.89501	118	
221.94262	540	1+
222.97735	80	
223.96020	432	1+
224.92848	82	
226.04262	76	
229.84308	84	
231.39807	114	
231.89339	76	
232.84078	94	
233.09369	80	
233.89959	136	
233.91335	78	
233.95126	82	
234.14571	178	
235.43731	98	
235.91400	74	
237.15505	78	
238.04813	88	
238.88825	80	
238.93577	248	
238.95676	136	
239.07997	346	
239.13732	100	
239.78877	82	
239.83277	74	
239.95805	82	
240.41680	82	
240.93952	3524	
241.07134	216	1+
241.90353	96	
241.94126	2472	
242.03023	82	
242.81630	174	1+
242.94086	6526	1+
243.18525	84	
243.88648	100	
244.64285	100	
244.93851	1430	
245.13095	76	
246.04482	78	
246.97648	202	
247.05443	122	
247.07465	172	1+
247.97294	136	
249.86766	82	
249.96259	84	
250.94870	196	
252.22728	142	
252.91622	74	
253.09198	82	
255.64977	94	
256.90393	82	
256.97138	148	
257.92274	86	
257.95999	76	
259.01422	92	
259.81328	82	
260.08793	88	
260.39165	80	
262.06245	80	
262.14793	76	
262.21176	80	
262.86975	102	
263.99146	94	
264.26171	76	
265.05513	182	
266.05690	116	
266.14143	90	
266.86490	94	
266.96554	122	
266.99483	96	
267.01549	76	
267.13573	76	
268.10503	106	
268.19677	106	
268.96026	214	1+
268.99941	114	
269.12424	78	
270.01837	106	
270.80304	98	
271.28416	88	
271.44424	84	
274.09048	74	
274.84638	160	
274.86353	82	
274.99989	82	
276.86212	74	
277.83892	134	
278.11745	80	
279.09076	958	1+
279.23526	74	
280.13887	124	
281.02756	84	
281.04462	148	
281.09253	174	1+
282.27752	94	
282.85425	82	
283.02979	76	
283.06999	146	
283.20430	148	
283.98342	130	
284.29317	538	1+
284.76767	122	
284.90046	120	
284.93162	88	
285.92927	102	
286.86693	126	
286.91113	134	
286.97050	86	
287.18120	90	
287.91377	88	
288.10722	76	
290.85390	180	
291.07661	94	
291.13529	102	
291.74733	78	
292.05695	106	
293.38375	84	
293.84470	234	1+
294.27625	84	
294.82396	76	
298.91148	74	
299.18938	74	
300.05767	82	
301.85598	122	
302.90088	80	
303.95294	90	
304.87816	238	1+
306.00972	86	
306.79219	90	
307.00726	80	
307.30233	90	
308.29216	388	1+
308.88608	78	
309.91868	78	
310.30793	352	
312.94575	96	
314.98899	76	
319.14313	82	
321.89538	80	
323.23929	178	
323.88671	150	
324.23871	288	1+
324.88996	160	
325.90059	106	
326.79631	94	
326.91122	182	1+
327.24685	84	
END IONS

###FS:    #m/z: 340.93897 #charge 1+
###MS: 30
###MSMS: 32
BEGIN IONS
TITLE=Cmpd 23, +MS2(340.9390), 28.0-35.0eV, 0.7min #32
RTINSECONDS=39.187
SCANS=30,32
PEPMASS=340.93897	67924
CHARGE=1+
188.87154	82	
188.94937	82	
201.86085	88	
205.20124	90	
205.94832	280	1+
209.09116	78	
210.93987	80	
212.87425	96	
213.93914	342	
215.88849	174	
215.93348	88	
217.88206	118	
221.89335	82	
222.97603	78	
223.10758	76	
224.95647	84	
224.97515	116	
227.07750	84	
228.89833	88	
231.48611	94	
231.91978	96	
231.94968	488	1+
233.89987	192	
235.86714	82	
235.89069	124	
236.19978	110	
236.89310	166	
238.45963	100	
239.80203	82	
239.87452	96	
240.22870	590	
240.84446	78	
240.96144	80	
241.24169	76	
241.45944	78	
241.94586	136	
242.82093	282	1+
242.85051	116	
242.93955	172	
243.87531	82	
244.88461	130	
246.98327	146	
249.23135	84	
249.95975	210	
250.02086	82	
250.98688	218	
251.54528	90	
252.10047	108	
252.69557	100	
253.15853	96	
253.46948	98	
253.86445	92	
254.96375	330	
255.07432	270	
255.14161	88	
256.07615	150	
256.84391	172	1+
256.96659	152	
257.01623	78	
257.91105	124	1+
258.97231	136	
259.00427	78	
260.48077	94	
261.88779	86	
262.96995	90	
263.40005	88	
264.79212	110	
266.86469	82	
266.88708	82	
266.99912	216	1+
267.13078	78	
267.22430	84	
268.16454	108	
268.83606	90	
268.93521	78	
272.84560	86	
273.84052	76	
273.97674	102	
274.43814	82	
276.85626	450	1+
278.84555	174	
278.90498	82	
279.15309	80	
279.28690	86	
279.85117	174	
280.05901	112	
280.19667	80	
281.05101	100	
282.04421	100	
282.27525	288	1+
283.07334	80	
283.11017	92	
284.96675	86	
285.03684	110	
285.87355	104	
286.07449	76	
286.48400	92	
286.99944	76	
287.64059	86	
290.05504	76	
290.11995	78	
290.86090	94	
292.44821	76	
293.96853	86	
294.06519	90	
294.43243	158	
295.97309	116	
296.91393	320	1+
296.97111	456	1+
297.17747	78	
297.37832	82	
298.06487	76	
298.08621	110	
298.67166	84	
299.06054	170	
301.05517	102	
301.38540	80	
301.74798	78	
301.86090	76	
302.17385	314	1+
302.93938	78	
303.59382	80	
304.93675	92	
306.87687	306	1+
307.26744	114	
307.29991	86	
308.24164	84	
308.87538	108	
309.04138	86	
310.07858	86	
310.29092	82	
312.15139	78	
313.02425	114	
313.78486	110	
317.70131	84	
318.01908	78	
319.59740	78	
320.04324	84	
320.26322	98	
320.29333	100	
322.61174	90	
323.01774	78	
323.23091	292	
323.30559	210	1+
324.04927	84	
324.15911	100	
324.28326	234	
324.89248	200	1+
326.17242	302	1+
327.01138	76	
327.79805	104	
328.89280	88	
330.47993	98	
330.80612	78	
331.42509	90	
333.08125	96	
335.79106	80	
338.74561	76	
339.08023	76	
340.80648	104	
341.75371	98	
341.94697	80	
342.90204	178	
343.08318	78	
343.41276	82	
END IONS

###FS:    #m/z: 359.96069 #charge 1+
###MS: 30
###MSMS: 33
BEGIN IONS
TITLE=Cmpd 24, +MS2(359.9607), 28.0-35.0eV, 0.7min #33
RTINSECONDS=39.959
SCANS=30,33
PEPMASS=359.96069	42546
CHARGE=1+
56.71175	78	
199.86099	90	
207.92607	84	
208.12806	90	
208.93850	88	
216.99826	92	
220.96129	94	
221.89585	144	
222.94921	314	
223.88581	88	
223.95052	154	
224.94710	1040	1+
224.96693	220	
226.87499	138	
226.89796	136	
226.94770	500	1+
226.97314	392	
227.88696	104	
227.92916	156	
228.94064	554	
234.86601	144	
239.10302	100	
240.83199	156	
240.88904	86	
240.94006	692	1+
240.96174	578	
242.95670	210	
243.01860	108	
243.07062	86	
243.89441	102	
243.94028	106	
243.95942	140	
244.08620	80	
244.95816	204	
245.94104	150	
246.10274	78	
246.80701	88	
246.93828	122	
246.95260	174	
246.97662	192	
247.80270	92	
247.97095	80	
248.13909	110	
248.80402	158	
250.06369	86	
250.94816	84	
255.88142	104	
255.91110	82	
256.94927	126	
257.08102	86	
257.40807	90	
258.97201	286	
259.02218	82	
259.84904	78	
260.11848	118	
260.36184	88	
260.90481	94	
260.96628	464	1+
265.97092	116	
266.79286	80	
266.81182	398	1+
267.11139	112	
267.75456	110	
268.95627	140	
269.52548	96	
272.06950	78	
275.27287	82	
275.84157	80	
276.81427	86	
276.92151	82	
277.80469	94	
278.79251	166	
278.87132	142	
279.42402	90	
280.25797	82	
280.79431	424	1+
281.42699	98	
281.85233	104	
282.87838	82	
283.23228	78	
283.84250	98	
284.82791	172	
285.80879	80	
287.38238	112	
288.41622	80	
289.06743	232	1+
291.40365	94	
291.88033	82	
291.94186	130	
292.85148	80	
293.29724	82	
293.42562	108	
293.84329	182	1+
293.90114	100	
294.24723	188	1+
295.02134	112	
295.80501	138	
295.87692	86	
297.23871	100	
297.28136	102	
297.81000	282	
298.30368	128	
298.80193	680	1+
299.87211	144	
300.27741	100	
300.99137	82	
301.07836	86	
301.25144	238	1+
301.80070	276	1+
301.88691	90	
303.92099	80	
305.41060	98	
305.43869	80	
306.11490	82	
306.93221	80	
307.07993	100	
307.28564	420	1+
307.79891	100	
308.29037	286	1+
308.34897	96	
308.80237	90	
309.03644	114	
309.05335	78	
309.41301	104	
312.94192	78	
314.81408	178	1+
319.14763	78	
320.32897	92	
320.95059	78	
322.30807	98	
322.34505	92	
323.01487	480	
323.26747	96	
324.01555	258	
324.24155	78	
324.89541	98	
325.90280	92	
328.18796	126	
328.85868	80	
329.86995	150	
330.73934	80	
330.95124	80	
332.09628	78	
335.25624	80	
335.62099	102	
335.94935	90	
336.32071	82	
336.94309	108	
339.34489	78	
340.35571	86	
340.83724	108	
341.14058	144	
341.18594	110	
342.82808	100	
342.89445	138	1+
346.33395	122	
346.84850	82	
347.32648	86	
351.34964	80	
351.87919	86	
356.32502	82	
358.19053	126	
358.41633	84	
363.04586	80	
363.38715	82	
364.36075	130	
END IONS

###FS:    #m/z: 340.93935 #charge 1+
###MS: 34
###MSMS: 35
BEGIN IONS
TITLE=Cmpd 25, +MS2(340.9394), 28.0-35.0eV, 0.7min #35
RTINSECONDS=43.6525
SCANS=34-35
PEPMASS=340.93935	61268
CHARGE=1+
161.54115	90	
188.02547	94	
188.95266	82	
196.06714	78	
196.89318	78	
196.90538	80	
198.14277	86	
202.94017	76	
203.92982	86	
203.95245	90	
205.94792	124	
208.84095	90	
211.06653	80	
211.18802	76	
212.87578	112	
212.89724	116	
213.11779	90	
213.89298	120	
213.93795	670	1+
214.87803	94	
214.89583	110	
215.88516	290	1+
217.88047	312	1+
221.89141	128	
222.08198	114	
222.10720	82	
222.96821	82	
223.95767	364	
224.98095	94	
225.00245	76	
225.01527	88	
230.12234	88	
230.88916	162	1+
231.12041	82	
231.94988	258	
232.94842	122	
233.89693	462	1+
234.06949	88	
235.89376	222	1+
235.94445	98	
236.93555	86	
237.89016	130	
238.22053	84	
240.22951	436	1+
240.78797	76	
240.89633	86	
240.93863	120	
244.93621	88	
244.95157	76	
245.11534	108	
245.14997	92	
246.97591	280	1+
249.04721	80	
249.95990	290	1+
252.24514	92	
252.89873	88	
253.00761	106	
253.91336	82	
254.90697	130	
254.93400	130	
254.96515	344	1+
255.07071	374	1+
255.38697	90	
256.85487	86	
256.90477	132	
257.22507	76	
257.43768	94	
258.84598	106	
259.90597	90	
260.94248	120	
261.84129	160	
262.06240	76	
262.87524	150	
263.96641	84	
264.03200	80	
264.19396	74	
264.24014	90	
266.24669	130	
267.13385	130	
267.82683	134	
268.49621	98	
268.83955	458	1+
271.19715	82	
271.84372	200	1+
272.85619	80	
272.91893	76	
272.94912	78	
274.92447	96	
276.85581	526	1+
277.88329	76	
277.96054	96	
278.40886	106	
278.84838	408	1+
278.91636	116	
279.04047	78	
279.27647	116	
280.09573	78	
280.99862	74	
281.05331	126	
281.23131	102	
282.27551	112	
282.97494	98	
283.02611	136	
283.27154	88	
283.91059	90	
285.17176	78	
286.27393	76	
286.93149	82	
287.08685	80	
290.13698	88	
291.92779	78	
292.29500	76	
292.45469	92	
292.95268	76	
293.04704	80	
294.27400	132	
295.86017	114	
295.97345	268	
296.11573	82	
296.86079	180	
296.87881	76	
296.92368	82	
297.97163	236	1+
298.02445	78	
298.11569	78	
298.42126	78	
299.05345	128	
299.06949	136	
299.86403	110	
302.16925	190	
302.81556	82	
303.17463	80	
304.02687	118	
305.26847	102	
305.29448	156	
305.91967	122	
307.88625	136	
307.90720	84	
308.07423	112	
308.28613	156	
308.91630	104	
310.87504	92	
313.01955	92	
313.83044	80	
319.18698	80	
322.30392	106	
323.23731	128	
324.23512	98	
325.07146	82	
325.77812	86	
326.17548	104	
326.30346	132	
327.17782	76	
329.19332	92	
329.86454	94	
330.87552	80	
331.88362	78	
336.31900	126	
337.78439	174	1+
338.29293	186	1+
339.15064	90	
340.98914	88	
341.05971	86	
341.20013	236	1+
342.30994	122	
342.38730	80	
342.91157	132	
344.12465	92	
345.88155	78	
END IONS

###FS:    #m/z: 336.94467 #charge 1+
###MS: 34
###MSMS: 36
BEGIN IONS
TITLE=Cmpd 26, +MS2(336.9447), 28.0-35.0eV, 0.8min #36
RTINSECONDS=44.424
SCANS=34,36
PEPMASS=336.94467	57170
CHARGE=1+
183.14415	76	
197.98886	100	
198.85566	88	
204.01764	90	
205.94629	110	
211.94395	756	1+
212.87761	160	
212.95820	76	
213.94057	760	
215.01843	76	
215.62208	88	
215.88489	252	1+
216.97105	108	
217.88130	128	
217.93535	104	
223.97253	200	
228.89359	180	
229.89168	92	
229.95381	1038	1+
230.88636	286	
231.89088	152	
231.90641	94	
231.94883	418	1+
233.04689	82	
233.89575	210	
235.84992	72	
235.89477	130	
238.04846	100	
239.10482	88	
239.84594	82	
241.90035	84	
242.09520	76	
242.99566	76	
243.91155	88	
244.03823	86	
245.97369	486	1+
248.91224	114	
249.22939	82	
249.41754	76	
249.85011	80	
249.88491	76	
249.96430	102	
250.39010	92	
250.82517	74	
250.98330	188	
252.57483	78	
252.97157	406	1+
253.22142	78	
253.48289	90	
253.90680	108	
254.08948	120	
254.91405	102	
254.96458	164	
255.07472	444	1+
256.92972	102	
258.20068	100	
258.96727	76	
259.84740	80	
261.18072	102	
262.04653	88	
262.15188	76	
262.88607	78	
263.01558	80	
263.15919	92	
263.54147	86	
264.05431	96	
266.01302	106	
266.25368	84	
267.83983	378	1+
268.95136	84	
269.11427	112	
270.85351	104	
270.98348	204	
271.04354	76	
272.85306	128	
273.90546	86	
274.22250	96	
274.42214	86	
277.26292	150	
277.85907	128	
278.09164	78	
278.24968	86	
278.83347	122	
279.01388	74	
279.04427	92	
279.27417	78	
279.83011	128	
280.09789	100	
281.19602	80	
281.85978	134	
282.01865	78	
282.05132	82	
282.57338	92	
283.02710	118	
284.89617	134	
285.85323	134	
286.85250	158	
286.91330	94	
287.15128	90	
287.85411	128	
288.06556	74	
289.16003	128	
289.87805	76	
290.85532	122	
292.43809	94	
292.83078	82	
293.10513	230	
293.17960	74	
293.84945	116	
294.22788	78	
294.27811	76	
294.84923	76	
295.81308	90	
296.04851	182	1+
296.09983	162	
296.81256	190	1+
296.99305	90	
297.02122	74	
297.14171	88	
298.11019	102	
298.21898	228	
299.86961	78	
300.23585	76	
302.27059	84	
304.25615	90	
304.94240	224	1+
306.27279	76	
306.28526	78	
306.75548	82	
307.79924	74	
308.87499	110	
310.87386	142	
310.91191	86	
311.88232	78	
312.88067	182	
313.08263	86	
314.29651	76	
314.81679	100	
317.90089	88	
318.56010	78	
320.08704	102	
320.96464	96	
321.05227	80	
322.27222	82	
322.86138	94	
322.88671	84	
322.97593	78	
323.90140	80	
323.96758	82	
324.92947	78	
326.72929	78	
327.30692	88	
328.89515	82	
329.76420	74	
329.87127	88	
335.62516	94	
337.28073	84	
341.14582	80	
341.24777	78	
341.37243	90	
342.18276	80	
END IONS

###FS:    #m/z: 313.92832 #charge 1+
###MS: 34
###MSMS: 37
BEGIN IONS
TITLE=Cmpd 27, +MS2(313.9283), 28.0-35.0eV, 0.8min #37
RTINSECONDS=45.1965
SCANS=34,37
PEPMASS=313.92832	21324
CHARGE=1+
51.32628	82	
58.87854	100	
181.84051	84	
185.11719	78	
192.88900	138	
193.96830	76	
196.97261	74	
198.04754	78	
199.08926	166	
202.04750	64	
202.11726	64	
204.09653	92	
205.94808	154	
207.93344	66	
208.94730	64	
210.88292	64	
210.90078	70	
213.93593	84	
217.94363	74	
218.42986	66	
220.12254	72	
221.56037	90	
223.97523	290	
224.04587	66	
227.43108	78	
229.94194	90	
230.89967	68	
232.08433	66	
232.95855	72	
233.85752	68	
234.85559	144	
234.91954	84	
234.94750	84	
234.96872	700	
236.00474	76	
237.01529	68	
237.12169	74	
239.04985	66	
240.26434	68	
241.41737	106	
244.51220	106	
244.93107	70	
245.13487	88	
245.98166	92	
246.87566	66	
246.97507	164	
247.07258	68	
248.21084	68	
248.94348	192	1+
248.96960	78	
249.42317	102	
251.92917	90	
252.06385	100	
253.22501	76	
255.03000	88	
258.94248	72	
260.11810	74	
260.71079	94	
260.94449	78	
261.12567	76	
261.88357	72	
262.97831	66	
263.45391	92	
264.79492	76	
264.88861	68	
264.94083	98	
265.16092	78	
266.13526	82	
267.23825	82	
267.74030	78	
268.82037	72	
268.96126	80	
269.84690	120	
269.98945	72	
271.07604	72	
273.16243	72	
273.22327	70	
275.54194	80	
275.97817	90	
276.11101	72	
276.17805	68	
276.95437	68	
277.18526	74	
277.75395	88	
278.01311	84	
278.25699	82	
278.44165	94	
279.08969	70	
280.22101	66	
280.25818	126	
282.06981	72	
282.89138	74	
284.87764	74	
285.25080	80	
286.86915	116	
286.91424	66	
288.19695	84	
288.55962	78	
288.79966	74	
288.83539	72	
289.87851	118	
289.91084	74	
290.87151	68	
291.13720	72	
291.85043	68	
292.20266	76	
292.79710	74	
293.04729	86	
293.13363	86	
293.76844	100	
294.04434	80	
294.28038	68	
295.05298	72	
297.13701	66	
297.78741	80	
298.84552	84	
299.92962	76	
299.99283	78	
300.18684	84	
301.18273	70	
301.67551	84	
301.87382	90	
303.12111	94	
304.25292	90	
304.87898	96	
304.98599	108	
305.15326	96	
305.93039	90	
306.88016	108	
307.80161	106	
307.87897	80	
308.29348	70	
308.85419	78	
309.32037	78	
310.41595	76	
310.79733	74	
311.01767	68	
311.60522	94	
311.81075	66	
312.32119	70	
313.30647	78	
313.32177	66	
314.01103	72	
314.24645	90	
314.27974	360	1+
314.60811	84	
314.88213	74	
315.79784	66	
316.43755	66	
316.98616	68	
317.19385	82	
318.05155	76	
END IONS

###FS:    #m/z: 336.94474 #charge 1+
###MS: 38
###MSMS: 39
BEGIN IONS
TITLE=Cmpd 28, +MS2(336.9447), 28.0-35.0eV, 0.8min #39
RTINSECONDS=48.875
SCANS=38-39
PEPMASS=336.94474	62684
CHARGE=1+
183.99270	82	
189.86034	82	
189.95999	76	
202.04542	100	
205.94549	326	
208.97214	74	
208.99004	100	
209.88487	132	
210.87715	146	1+
211.78253	98	
211.89885	84	
211.94337	1264	1+
213.88399	74	
213.93863	476	1+
214.09075	146	
214.87654	90	
215.88908	212	
217.87794	104	
221.89526	122	
221.94104	122	
223.97628	418	1+
225.20353	122	
226.89591	126	
226.97079	108	
227.51074	92	
227.87943	100	
229.95387	1942	1+
230.89348	204	
231.88861	124	
231.94869	522	1+
231.98494	80	
232.01396	148	
233.82168	76	
233.89532	174	
233.94731	158	
234.83309	90	
235.89138	166	
235.94817	84	
237.05846	214	
237.41006	92	
237.44232	84	
237.79834	108	
239.10081	78	
239.90166	194	
240.83823	134	
241.26845	88	
241.83977	108	
242.19435	74	
242.84278	88	
246.58626	96	
246.97389	160	
247.17486	108	
247.96388	730	1+
248.89863	82	
248.93296	106	
248.98036	138	
249.02358	78	
249.96279	232	1+
250.98661	78	
251.04128	94	
251.87671	76	
251.94984	90	
252.11043	80	
252.23923	80	
252.97151	568	1+
253.07463	74	
253.80192	100	
254.96525	372	1+
255.07410	154	
256.07452	78	
257.84764	78	
258.85947	188	
258.96891	124	
261.06959	86	
262.82757	74	
264.06016	78	
265.01880	122	
266.23939	90	
266.85262	88	
268.84069	138	
268.87674	76	
268.97242	216	1+
271.11439	84	
271.80833	80	
272.94101	78	
274.42590	96	
274.90210	100	
275.87062	328	1+
276.81927	82	
276.85716	98	
277.84264	76	
277.85085	78	
277.90727	80	
281.05095	92	
281.85980	100	
283.06076	74	
284.65381	82	
287.85569	186	1+
288.26589	78	
288.92086	102	
289.00648	94	
290.66415	88	
291.85938	146	
292.28063	78	
293.10297	260	
293.26149	88	
294.10776	142	
294.84425	200	1+
294.86622	82	
294.90416	84	
295.40000	88	
295.94502	90	
295.97413	166	
296.01014	80	
296.98286	84	
298.00990	124	
298.07984	86	
298.30871	84	
298.59305	76	
298.94278	78	
299.00837	98	
299.06236	76	
301.80743	142	
306.88672	284	1+
307.17499	74	
307.74346	76	
307.79973	86	
308.91416	98	
309.11718	92	
309.29853	88	
310.88392	116	
312.19923	106	
313.30444	86	
315.85020	76	
315.86804	78	
317.93114	106	
318.20273	80	
318.27943	80	
319.72916	106	
320.09810	78	
321.81644	80	
322.13144	78	
322.15330	90	
323.23632	142	
324.28597	84	
324.96498	84	
325.89158	178	
327.24472	90	
327.81347	78	
329.27358	92	
330.20315	90	
331.16793	78	
332.30191	88	
333.29440	82	
333.45790	74	
335.87549	200	1+
336.39742	84	
337.24323	136	
337.31450	78	
337.81746	84	
338.91596	80	
338.99240	80	
340.81892	86	
341.25894	84	
341.87390	106	
342.21019	76	
END IONS

###FS:    #m/z: 313.92902 #charge 1+
###MS: 38
###MSMS: 40
BEGIN IONS
TITLE=Cmpd 29, +MS2(313.9290), 28.0-35.0eV, 0.9min #40
RTINSECONDS=49.655
SCANS=38,40
PEPMASS=313.92902	19824
CHARGE=1+
171.62126	68	
183.08943	84	
185.05044	82	
188.97309	68	
190.83088	100	
190.84486	106	
190.89364	94	
190.93781	72	
191.89254	86	
192.88524	124	
193.88618	74	
193.97355	176	
194.87918	72	
196.05680	80	
197.86620	88	
198.95238	64	
201.03990	86	
201.06492	88	
205.95123	80	
208.94559	100	
209.39845	84	
212.87586	116	
212.97981	80	
216.90594	72	
217.01449	72	
217.92191	72	
220.87911	74	
221.88935	82	
223.95876	374	1+
223.97224	272	
227.94801	88	
229.94353	96	
229.99010	84	
230.89037	74	
231.05465	76	
231.85509	152	
231.96072	98	
232.03387	72	
232.07678	72	
233.85468	156	
234.96942	340	
236.98654	84	
237.51083	92	
238.88867	68	
238.99102	72	
241.13119	78	
241.94790	72	
243.92697	94	
245.02151	86	
246.97648	164	
247.02638	66	
247.44142	106	
247.97016	232	1+
248.85128	96	
249.04359	66	
250.95347	152	
251.15291	70	
252.00734	100	
252.23160	96	
253.84872	70	
254.14024	88	
256.05649	74	
258.14355	98	
259.97347	72	
260.23311	66	
262.25135	86	
263.36007	76	
263.43783	100	
264.25162	80	
265.00453	68	
265.18880	76	
265.25867	66	
267.13784	82	
267.25034	84	
267.84859	128	
268.95919	80	
269.79751	70	
271.27588	80	
271.84379	86	
274.00521	68	
274.85388	96	
275.55612	116	
275.97020	66	
276.02709	100	
276.81731	82	
277.02182	64	
277.07656	98	
277.09108	88	
277.95832	86	
277.98095	68	
278.14058	90	
278.21643	82	
278.98711	86	
279.27412	82	
280.25601	74	
282.86285	70	
285.84624	80	
285.89119	78	
286.10592	66	
286.87811	148	
287.93477	72	
288.23253	78	
288.40565	92	
289.59542	64	
289.85436	66	
289.87983	72	
290.13668	66	
290.87759	140	
291.92370	80	
292.09353	70	
292.85174	72	
293.06145	116	
293.19207	68	
293.55578	66	
293.80642	70	
294.04371	126	
295.31340	72	
295.38083	78	
296.21612	178	
296.85367	84	
297.83416	72	
297.85496	72	
298.26857	68	
299.01361	80	
299.86943	80	
300.81312	66	
301.94403	68	
302.87305	86	
303.94379	194	
306.27539	102	
306.43951	106	
306.78996	104	
306.81812	80	
307.30213	94	
307.79774	68	
307.88793	258	
307.90714	72	
309.89475	72	
309.92195	84	
310.04820	66	
310.51993	68	
310.85309	82	
311.05024	102	
311.31712	196	1+
311.86279	66	
312.26852	82	
313.21524	70	
314.11776	84	
314.27517	192	
315.28258	100	
315.31168	72	
316.94237	66	
317.22452	78	
END IONS

###FS:    #m/z: 318.93398 #charge 1+
###MS: 38
###MSMS: 41
BEGIN IONS
TITLE=Cmpd 30, +MS2(318.9340), 28.0-35.0eV, 0.9min #41
RTINSECONDS=50.4275
SCANS=38,41
PEPMASS=318.93398	18412
CHARGE=1+
193.97183	174	
194.97852	94	
196.90356	72	
200.94430	74	
201.04204	192	
205.42503	66	
205.93189	80	
205.94780	260	1+
206.97630	72	
207.97420	128	
212.05434	88	
218.18648	76	
219.87129	64	
219.90380	96	
221.89489	72	
222.07239	84	
222.94775	144	
223.92449	76	
223.95952	140	
223.97462	126	
224.19463	86	
224.96190	80	
225.83779	64	
227.93030	110	
229.91190	64	
230.88849	138	
230.90533	76	
233.04697	88	
233.85142	64	
233.94763	74	
234.86110	64	
234.96971	390	
235.16053	64	
237.22134	76	
238.00291	82	
238.21498	74	
238.93920	348	
239.07423	206	
239.10324	88	
239.14432	94	
239.90976	116	
240.03216	70	
240.89839	66	
240.93898	4006	1+
241.00324	84	
241.59842	80	
244.09765	100	
244.12474	84	
244.82140	76	
245.94087	78	
246.85248	66	
246.97456	304	
247.10148	68	
247.49150	94	
248.43141	100	
248.85630	120	
248.95401	70	
249.96662	68	
250.94690	126	
251.06991	80	
251.78499	74	
252.10192	106	
252.95370	110	
253.22240	72	
253.90343	78	
254.54357	100	
255.90511	130	
256.88019	68	
256.95124	88	
257.00444	96	
258.25012	70	
260.01317	82	
260.84388	66	
260.93474	108	
261.88357	72	
261.98305	80	
262.10240	98	
263.07126	76	
263.97808	70	
264.21580	98	
265.91903	92	
266.01373	68	
266.04310	84	
266.11541	62	
266.24357	102	
266.86105	154	
267.38888	80	
267.90706	82	
269.11074	72	
269.41277	96	
270.08414	76	
270.17699	94	
270.38693	68	
271.86298	72	
272.80391	102	
272.84447	118	
272.93611	158	
275.05902	82	
275.16170	62	
276.90515	66	
276.99810	84	
277.02591	74	
277.93377	70	
278.03212	78	
278.84570	68	
278.89305	98	
278.98494	86	
279.08940	792	1+
279.23340	68	
279.74631	74	
279.76099	102	
280.13891	78	
280.26160	66	
280.45547	84	
281.89461	76	
282.87934	88	
285.18833	100	
287.95298	84	
289.87760	370	1+
290.85288	68	
292.09565	78	
292.81608	72	
292.84776	66	
292.93783	86	
293.84402	78	
294.28460	84	
294.98845	66	
296.87480	66	
297.83592	102	
298.09471	78	
299.75482	82	
300.03753	78	
300.91459	62	
302.24285	66	
303.13193	66	
304.18689	74	
304.87882	164	
306.88510	86	
307.08883	66	
307.20744	78	
307.79961	66	
307.89418	124	
308.87753	72	
308.89793	66	
309.86552	74	
309.88969	132	
310.88885	118	
311.86280	72	
315.88342	78	
315.94632	78	
317.06868	88	
318.30099	78	
322.30845	176	1+
323.23963	282	1+
323.91899	74	
323.93647	104	
END IONS

###FS:    #m/z: 322.92894 #charge 1+
###MS: 42
###MSMS: 43
BEGIN IONS
TITLE=Cmpd 31, +MS2(322.9289), 28.0-35.0eV, 0.9min #43
RTINSECONDS=54.099
SCANS=42-43
PEPMASS=322.92894	165552
CHARGE=1+
192.89656	150	
197.89027	68	
201.04319	76	
202.04363	106	
202.11376	66	
204.54044	68	
205.94850	294	
206.91116	76	
207.97661	88	
210.03143	70	
212.89522	182	
217.03989	82	
220.95525	126	
221.89680	76	
223.95823	500	1+
224.97944	128	
225.95383	72	
226.08126	66	
227.92962	72	
228.00960	66	
229.61781	110	
229.95113	76	
232.86142	74	
233.91748	130	
234.02611	78	
234.13696	68	
235.10101	74	
235.79014	190	1+
235.87815	70	
236.87688	92	
237.92478	130	
238.92533	70	
238.94378	204	
239.07736	236	1+
239.88947	66	
239.90477	86	
240.68921	98	
240.82037	96	
240.90430	142	
240.93943	4396	
241.19614	72	
241.80090	88	
241.94180	3650	
241.96560	102	
242.00905	92	
242.66384	72	
242.94049	9944	1+
243.04234	86	
243.87963	132	
244.71209	94	
244.88490	108	
244.93867	2734	1+
245.84541	190	1+
246.85016	134	1+
246.97456	260	1+
247.08155	150	
247.15360	106	
248.12762	78	
248.85147	78	
248.95008	72	
248.99484	66	
250.87798	70	
251.92919	88	
252.19043	70	
252.79169	72	
254.28127	72	
254.65733	80	
254.83536	94	
255.08459	84	
255.42023	78	
255.90126	78	
255.93652	102	
256.85079	72	
258.15716	70	
258.91831	140	
259.80526	66	
260.15992	86	
260.83092	204	1+
260.92671	106	
261.01291	72	
262.00110	66	
262.07274	74	
262.94984	66	
263.08129	82	
263.95669	70	
264.92265	74	
265.05785	68	
265.15070	82	
265.86304	104	
266.24771	84	
266.86117	76	
267.00540	78	
268.06379	66	
268.95936	194	
268.97635	86	
270.80431	110	
271.03734	78	
272.81114	84	
272.85618	72	
272.88018	70	
272.96975	72	
273.94600	76	
277.08894	82	
278.85610	72	
279.04225	76	
279.06707	66	
279.09106	1036	1+
280.92233	76	
282.81715	74	
283.02962	68	
283.06717	294	
283.08962	78	
283.17650	66	
283.78476	76	
283.96752	118	
284.29112	760	1+
284.87443	86	
286.89089	130	
289.02525	70	
289.85654	84	
289.88182	110	
290.86105	258	1+
291.90474	80	
292.00367	74	
292.24045	70	
293.79689	94	
294.86595	74	
297.90161	66	
300.56761	106	
301.05292	94	
301.75441	82	
302.23678	82	
302.25481	204	1+
302.28154	66	
303.12726	88	
305.88094	70	
306.27377	72	
306.85234	100	
306.87933	118	
307.89157	178	
308.28809	236	
308.88845	94	
309.29329	112	
310.24754	72	
310.30426	248	
310.87688	208	1+
310.98539	76	
311.89726	66	
313.55016	70	
313.84999	70	
313.86783	68	
315.79827	76	
316.15167	72	
319.72711	76	
320.96433	70	
322.25172	90	
323.23812	310	1+
324.10474	76	
324.89114	176	
325.22174	76	
325.29877	68	
325.87539	132	1+
326.31878	82	
327.13581	68	
327.83108	70	
328.31174	84	
END IONS

###FS:    #m/z: 336.94465 #charge 1+
###MS: 42
###MSMS: 44
BEGIN IONS
TITLE=Cmpd 32, +MS2(336.9447), 28.0-35.0eV, 0.9min #44
RTINSECONDS=54.871
SCANS=42,44
PEPMASS=336.94465	62042
CHARGE=1+
140.63848	108	
192.15126	90	
192.87003	90	
199.88348	86	
199.93577	104	
205.94427	74	
205.96378	82	
207.97119	106	
210.90071	94	
211.94352	1190	
211.97547	94	
212.87899	206	1+
213.93632	224	
213.96630	98	
215.88700	222	
215.93478	104	
217.88393	76	
222.16027	72	
222.95160	72	
223.97464	154	
225.90807	80	
226.11829	94	
228.89582	72	
229.95402	1002	1+
230.88822	562	
231.94951	302	
233.89684	132	
236.21421	118	
236.92266	72	
237.06565	80	
237.79061	72	
238.05527	78	
238.20934	78	
239.28124	70	
239.92759	94	
240.94617	74	
241.84042	140	
241.85458	82	
241.96725	78	
244.05681	106	
244.41602	78	
244.86168	92	
245.10547	108	
245.44235	118	
245.87853	90	
246.97472	98	
247.96802	516	1+
249.96282	182	
249.98401	104	
250.82727	84	
250.98543	160	
251.58826	86	
251.94880	72	
251.96732	220	
252.05005	92	
252.06573	86	
252.26869	70	
252.83711	118	
252.96904	650	1+
253.42428	104	
253.90528	306	
253.95251	70	
254.41268	72	
254.96813	334	
255.07355	356	
255.37920	72	
256.05237	120	
257.83127	90	
258.84327	226	
258.90585	72	
259.24542	94	
259.40364	92	
259.84681	118	
261.89400	74	
262.82836	74	
263.23680	78	
263.40025	98	
263.82668	70	
264.62720	126	
264.85906	78	
266.20936	84	
267.16996	70	
267.85491	102	
268.83986	70	
268.98841	100	
269.96043	132	
272.44040	78	
272.84158	76	
274.90409	80	
276.02509	70	
276.85514	346	
276.90104	90	
277.04188	70	
277.22186	76	
277.87591	78	
278.83419	278	1+
279.08383	70	
279.86968	84	
279.93341	94	
280.15110	70	
280.41016	92	
281.04988	72	
281.08916	86	
281.38790	74	
281.89056	102	
282.12973	130	
283.57741	82	
285.23204	78	
285.95642	80	
286.80818	70	
286.84854	148	
287.85011	86	
287.95095	82	
290.79404	74	
291.07441	72	
291.78100	78	
291.90462	72	
292.08939	76	
293.10121	238	
293.98336	78	
294.10943	98	
294.17688	94	
294.86004	78	
294.87651	94	
295.85164	72	
295.97226	80	
296.00163	82	
299.41854	168	
299.87285	114	
300.19312	84	
301.66510	80	
307.28278	96	
308.89270	72	
312.42696	100	
312.87405	88	
319.19343	72	
320.30467	72	
320.93589	70	
321.32305	92	
322.25732	72	
323.42614	76	
323.81046	70	
329.87969	80	
330.87312	74	
330.89110	80	
332.95159	80	
334.25226	72	
335.37318	90	
336.30704	70	
337.21323	134	
337.85568	70	
338.10197	72	
338.35512	74	
340.05594	72	
341.19292	70	
END IONS

###FS:    #m/z: 359.96058 #charge 1+
###MS: 42
###MSMS: 45
BEGIN IONS
TITLE=Cmpd 33, +MS2(359.9606), 28.0-35.0eV, 1.0min #45
RTINSECONDS=55.6435
SCANS=42,45
PEPMASS=359.96058	45980
CHARGE=1+
194.08441	80	
209.94063	214	
218.85258	82	
218.91628	82	
222.89286	102	
222.95116	116	
223.89016	144	
223.94951	200	
224.94666	840	1+
225.97070	168	
226.12924	90	
226.87646	90	
226.94605	518	1+
226.96912	190	
227.93033	408	
228.94271	508	
231.80389	140	
233.53628	92	
233.93429	86	
233.95967	156	
234.86216	150	
234.96471	128	
235.13382	96	
236.89829	216	1+
237.09451	82	
238.93458	204	
240.43011	106	
240.84322	94	
240.93938	394	
240.96214	536	1+
241.89839	100	
241.94282	262	
242.82936	96	
242.89943	80	
242.96070	248	
243.82729	88	
244.05763	80	
244.96019	170	
244.98632	102	
245.94008	188	
245.96632	80	
246.39960	90	
246.81394	86	
246.95288	238	
247.24450	82	
248.16350	140	
248.80232	296	1+
248.95015	86	
249.00439	86	
250.94841	112	
251.97481	112	
252.06884	94	
252.41653	92	
254.07779	86	
255.12590	78	
255.92854	88	
256.51819	94	
257.84958	86	
258.82149	98	
258.84849	78	
258.97135	234	
260.57765	92	
260.91082	82	
260.96910	236	
261.66292	100	
263.07519	80	
264.79502	78	
264.81330	92	
264.91648	94	
265.97113	100	
266.81267	656	1+
266.89171	96	
268.95718	348	1+
271.26182	104	
272.84870	126	
273.92185	78	
274.81060	96	
274.85973	128	
274.91927	84	
275.40747	80	
276.43127	116	
276.85636	302	1+
278.13069	100	
278.43350	84	
278.80023	84	
278.84160	130	
279.10033	122	
279.79129	1108	1+
280.79354	956	1+
280.84931	158	
280.94283	114	
281.85676	122	
282.27550	278	1+
282.83352	92	
284.41954	78	
284.82326	294	1+
285.86724	122	
288.06787	78	
289.06682	88	
289.83981	86	
291.81874	94	
296.80844	736	1+
297.43134	82	
297.85412	88	
297.92290	78	
298.11156	102	
298.38950	92	
298.42130	86	
298.58024	78	
298.80380	1298	1+
298.91980	100	
299.86601	110	
300.39298	98	
301.82173	100	
302.13639	116	
304.25546	80	
305.58866	80	
306.43521	106	
307.12783	86	
307.20546	100	
307.28851	258	1+
307.88572	228	
308.48483	98	
308.81230	88	
308.92951	84	
309.80217	80	
311.43563	104	
311.85854	134	
311.87999	82	
315.15591	126	
316.81280	270	
317.81770	152	
317.89279	150	
318.59482	90	
318.93451	144	
319.27280	78	
319.81924	90	
320.96666	98	
321.81865	296	
321.91572	106	
322.84241	102	
323.01509	330	1+
323.24129	140	
324.88770	162	
325.89648	82	
326.94482	82	
329.86567	162	
333.82566	94	
333.88042	98	
333.92667	86	
336.62257	94	
336.94494	232	
340.15075	86	
350.19740	78	
353.78104	136	
354.19834	140	
355.77563	84	
357.27808	80	
358.19347	124	
358.97680	78	
359.19546	78	
360.17222	92	
362.00522	82	
362.17582	88	
362.30651	88	
365.25537	82	
END IONS

###FS:    #m/z: 322.92878 #charge 1+
###MS: 46
###MSMS: 47
BEGIN IONS
TITLE=Cmpd 34, +MS2(322.9288), 28.0-35.0eV, 1.0min #47
RTINSECONDS=59.308
SCANS=46-47
PEPMASS=322.92878	208780
CHARGE=1+
76.58999	72	
191.46596	84	
192.88881	118	
194.74209	76	
199.93747	78	
200.88911	124	
201.04271	94	
203.95257	90	
205.94910	330	
208.87800	72	
209.92217	156	
210.98662	76	
213.90356	92	
214.94468	74	
215.08873	82	
216.97461	70	
218.02496	100	
218.90003	72	
219.93672	80	
221.88957	142	
221.94758	70	
223.95807	468	1+
223.97806	106	
224.18195	76	
224.44500	100	
224.97855	94	
225.91533	76	
227.93239	74	
228.93190	122	
230.90585	86	
232.95666	84	
233.89854	84	
234.13342	80	
235.18888	84	
236.04810	82	
236.90815	88	
237.88595	120	
238.05434	76	
238.21418	136	
238.93815	506	
238.95677	86	
239.07932	214	
239.10492	70	
240.93946	5162	
240.97460	182	1+
241.94079	3842	
242.13874	68	
242.42172	80	
242.86313	94	
242.94082	11980	1+
244.81814	116	
244.93818	3414	1+
244.99112	84	
246.97653	194	
249.03953	78	
249.23331	70	
250.08287	92	
250.33353	86	
251.90963	80	
254.43797	106	
255.00415	72	
255.10026	68	
255.21020	110	
257.91258	122	
258.82663	80	
259.90830	80	
260.82778	72	
261.42720	96	
262.87054	68	
263.05837	224	1+
265.18854	102	
266.04514	74	
266.86287	70	
267.95349	90	
268.91494	80	
268.93299	84	
268.95542	244	
269.40651	94	
269.79576	72	
269.86037	70	
269.88620	78	
271.91559	80	
272.43646	68	
273.25350	68	
274.10708	90	
275.92161	104	
276.54996	76	
276.85633	70	
278.91740	70	
279.06114	80	
279.09011	1352	1+
279.17380	96	
279.74865	72	
279.82690	72	
280.11608	72	
280.79271	84	
281.09155	72	
281.45371	106	
282.28232	68	
282.85642	82	
283.06506	84	
283.95190	86	
284.06583	74	
284.29060	530	
284.73446	88	
284.87750	72	
286.02577	68	
288.53271	96	
288.87558	200	1+
289.49908	82	
290.85862	80	
290.90695	74	
291.86063	86	
292.13979	92	
292.83488	82	
294.17695	80	
294.42120	80	
295.09175	84	
296.13463	96	
297.79067	166	1+
301.84608	72	
305.43206	76	
305.81850	98	
305.89694	112	
306.27310	124	
306.91480	90	
306.93193	86	
307.27836	82	
307.31519	82	
307.79967	88	
307.88800	78	
308.29203	280	1+
308.56271	76	
308.89691	88	
309.18183	74	
309.44333	90	
309.86654	80	
310.30248	242	
310.95049	72	
311.02172	70	
311.12422	82	
311.78916	94	
311.85520	126	
312.85898	72	
313.88489	84	
315.78250	80	
319.30315	150	
320.11365	78	
320.24106	76	
321.17115	74	
321.92309	126	
323.23628	120	
324.83202	72	
324.88104	78	
325.16189	76	
325.32589	108	
326.53840	74	
327.12250	82	
328.09571	68	
END IONS

###FS:    #m/z: 340.93910 #charge 1+
###MS: 46
###MSMS: 48
BEGIN IONS
TITLE=Cmpd 35, +MS2(340.9391), 28.0-35.0eV, 1.0min #48
RTINSECONDS=60.0805
SCANS=46,48
PEPMASS=340.93910	89268
CHARGE=1+
45.01365	78	
192.91795	80	
197.86961	76	
207.94745	88	
213.93842	160	
215.88505	372	
215.94557	114	
217.88089	100	
219.88198	80	
222.09063	74	
223.96329	94	
224.92762	80	
225.01362	78	
225.17583	80	
226.89447	84	
227.95369	72	
228.90782	72	
231.89090	414	1+
231.94911	490	1+
233.94809	216	
233.96103	156	
234.06009	92	
235.89287	124	
236.89792	92	
237.06112	76	
237.08872	78	
237.89318	82	
238.21701	112	
238.89388	102	
239.54723	86	
239.84225	74	
239.86547	244	1+
240.22991	166	
240.83299	186	
241.23414	82	
241.42873	92	
241.84235	178	
242.83466	348	1+
242.85181	74	
243.17782	74	
243.83566	352	1+
243.89804	72	
246.05866	160	
246.22788	78	
246.97316	102	
248.92725	92	
250.96544	112	
251.07218	72	
252.23032	130	
254.96361	314	
255.07252	342	1+
256.26093	90	
256.85378	110	
256.96321	78	
257.24077	76	
257.84684	130	
258.84555	588	1+
259.89629	86	
259.93585	102	
260.83610	226	
260.85017	108	
260.91308	80	
261.85019	128	
261.98221	146	
262.84064	78	
263.89641	74	
264.07195	76	
265.01478	88	
265.39254	82	
266.07127	72	
266.84723	74	
266.88912	128	
267.40689	94	
267.97166	74	
268.83927	334	1+
268.95713	80	
270.82537	82	
271.09212	90	
271.15861	72	
272.85167	94	
272.92063	72	
272.98629	112	
275.39715	108	
275.86973	132	
275.92176	76	
276.43132	76	
276.85749	504	1+
278.84455	358	
278.86145	138	
278.96040	92	
279.85178	258	
279.95051	100	
279.96830	76	
280.12347	108	
280.84661	166	
280.88114	74	
281.04426	186	1+
285.16358	76	
288.86954	142	
290.83140	80	
291.07036	74	
291.79880	136	
291.86162	114	
292.95459	88	
293.11025	74	
293.41956	82	
293.43812	72	
293.85153	192	
294.45286	98	
295.01991	88	
295.42290	78	
295.85563	110	
296.86436	74	
297.36383	78	
297.86780	72	
298.04170	72	
298.87099	492	1+
298.91152	226	1+
299.87373	430	1+
301.28738	92	
301.86399	308	1+
301.90371	90	
302.94806	92	
303.27059	72	
304.44593	78	
304.89803	88	
305.20886	78	
306.87723	76	
307.50213	86	
307.88575	350	1+
308.12505	80	
308.29746	76	
310.85581	86	
311.19436	156	
312.34454	74	
312.80236	88	
312.85799	156	
314.86920	92	
314.91271	94	
315.80005	82	
318.84936	86	
318.87115	76	
319.33623	72	
320.05422	76	
322.31221	76	
323.30917	72	
324.82139	86	
325.26420	92	
328.18835	110	
328.90173	108	
330.79921	74	
330.86890	106	
331.94145	72	
332.91089	106	
333.21195	114	
333.78290	102	
334.95079	84	
337.24031	98	
338.15177	72	
339.98522	76	
341.90562	104	
342.89770	102	
343.34940	102	
344.41275	80	
346.20844	86	
END IONS

###FS:    #m/z: 359.96058 #charge 1+
###MS: 46
###MSMS: 49
BEGIN IONS
TITLE=Cmpd 36, +MS2(359.9606), 28.0-35.0eV, 1.1min #49
RTINSECONDS=60.8525
SCANS=46,49
PEPMASS=359.96058	47202
CHARGE=1+
137.75705	94	
183.93614	74	
186.87897	90	
208.12461	78	
210.89571	82	
214.41743	100	
216.85532	124	
216.96751	82	
219.89314	76	
222.08726	88	
222.95187	730	1+
223.09842	88	
223.88564	84	
224.94758	456	1+
224.97099	404	1+
225.04064	176	1+
226.84691	86	
226.94611	342	
226.97344	226	
227.93484	1040	1+
227.95437	216	
228.69944	86	
232.88920	82	
233.85190	74	
233.91719	92	
235.04731	88	
237.07919	82	
237.83988	80	
238.93671	80	
240.83309	104	
240.93914	1444	1+
240.96041	338	1+
241.89807	210	
242.38183	84	
242.66088	84	
242.90454	100	
242.95916	268	
244.95603	412	1+
245.87521	92	
245.94236	338	
246.80533	180	
246.95052	454	
247.81109	162	
247.97863	76	
248.03098	74	
248.80232	244	1+
249.85274	132	
249.99779	76	
250.94623	126	
251.02916	130	
251.14258	96	
252.02110	78	
252.87060	140	
252.95242	144	
253.11196	74	
254.51254	116	
255.86272	134	
255.94823	90	
257.45159	78	
258.84094	106	
258.97014	206	
259.45711	86	
260.93226	96	
261.47428	76	
261.83005	130	
262.81067	80	
262.96752	134	
264.79488	88	
264.81774	262	
266.81109	846	1+
266.92103	80	
267.13177	84	
268.83742	122	
269.96714	126	
270.88636	88	
272.94350	146	
274.86358	118	
275.84777	254	1+
275.94355	124	
277.05013	86	
278.79824	206	
278.94424	76	
279.79675	214	
279.82329	110	
279.92737	86	
280.79103	912	1+
280.86116	84	
280.87701	94	
280.90000	82	
281.83488	92	
281.99160	82	
282.42682	76	
282.82748	126	
283.09385	86	
284.82293	446	1+
286.91673	82	
287.48850	98	
287.92605	80	
288.39922	82	
289.11066	76	
291.43711	82	
292.35390	96	
292.45664	80	
292.85985	106	
294.12140	74	
294.86858	88	
295.92057	92	
296.02252	98	
296.04395	76	
296.80848	364	
297.80992	182	
297.85502	78	
298.26872	78	
298.80235	1456	1+
298.91798	88	
299.86749	116	
300.92591	134	
302.17680	104	
303.19177	82	
303.88085	242	1+
306.79429	106	
309.14511	136	
309.52324	104	
312.10346	82	
312.83723	78	
313.40208	96	
313.55023	98	
313.88059	96	
314.81607	294	1+
315.83167	74	
316.36569	90	
316.68700	82	
316.81264	462	1+
318.75495	82	
319.82476	90	
320.80803	76	
321.81787	74	
322.16214	84	
323.01146	126	
324.28799	86	
324.40561	88	
326.35468	80	
327.40026	74	
327.94037	82	
328.29156	94	
329.86854	92	
332.76990	84	
333.38615	76	
334.90792	80	
335.82791	94	
336.94255	150	
337.13425	78	
343.28106	96	
344.91055	114	
345.17660	80	
345.31573	104	
347.47750	94	
353.04557	78	
353.18641	74	
354.94470	100	
356.85340	78	
357.26445	82	
358.34406	80	
359.33531	82	
360.38568	90	
362.13606	80	
365.34713	82	
END IONS

###FS:    #m/z: 322.92869 #charge 1+
###MS: 50
###MSMS: 51
BEGIN IONS
TITLE=Cmpd 37, +MS2(322.9287), 28.0-35.0eV, 1.1min #51
RTINSECONDS=64.53
SCANS=50-51
PEPMASS=322.92869	204322
CHARGE=1+
47.95526	70	
186.46775	94	
187.11219	84	
189.06270	66	
189.91785	68	
193.00658	82	
193.88948	84	
194.89275	72	
199.86277	68	
200.94403	92	
201.04216	324	
201.12155	78	
205.95164	374	1+
206.94294	70	
207.97553	110	
208.11030	68	
208.12814	72	
208.50196	72	
208.92611	66	
209.88908	82	
210.89388	76	
211.37712	88	
213.09258	90	
214.09219	84	
214.40137	88	
214.89433	78	
215.96688	84	
219.90578	90	
219.98408	90	
221.94266	106	
223.96086	454	1+
224.04389	82	
224.93413	116	
225.18480	114	
227.93091	100	
230.84015	74	
230.90337	66	
230.92954	84	
235.09432	66	
237.20605	102	
237.23420	78	
238.86136	68	
238.93904	186	
239.08036	160	
240.06468	66	
240.90629	78	
240.93983	4584	
241.91722	66	
241.93842	14258	1+
242.81804	76	
242.88232	94	
242.94057	10396	1+
243.04340	74	
243.82245	140	
243.87599	118	
244.49132	92	
244.83890	162	
244.85317	108	
244.93878	2274	1+
244.99266	66	
245.86382	66	
245.87756	68	
245.97471	102	
246.07780	64	
246.22612	94	
246.89712	120	
246.97529	146	
247.91101	98	
248.15841	74	
248.84757	74	
249.96842	162	
250.18592	64	
250.94591	134	
251.22048	90	
251.86307	82	
254.06577	64	
254.83554	84	
254.91807	74	
255.02018	68	
255.42754	84	
255.88567	78	
256.85107	70	
258.80297	70	
258.83245	82	
258.89412	118	
259.80343	72	
260.09038	66	
260.12023	88	
260.83277	130	
260.93396	70	
261.66708	78	
262.83038	72	
263.00161	106	
263.91376	134	
264.06992	74	
264.93097	88	
265.05691	144	
265.11890	74	
266.86298	138	
268.45812	84	
268.95121	84	
269.56179	66	
269.80963	84	
271.13258	70	
271.41962	72	
271.85232	76	
272.26803	88	
272.93895	80	
273.11739	88	
274.86103	180	
276.91326	102	
277.97266	72	
279.09055	1346	1+
280.82235	66	
282.91010	66	
283.06798	138	
283.11987	110	
284.29007	490	1+
284.75939	100	
286.44960	86	
288.95824	72	
289.87854	70	
290.25594	82	
290.88419	82	
291.00321	82	
291.27567	74	
291.86467	70	
292.91279	64	
293.07467	78	
293.25496	68	
293.86977	72	
294.27202	76	
304.16096	64	
304.26181	88	
305.71747	72	
306.06979	70	
306.88242	480	1+
308.28820	130	
310.82926	68	
311.41640	76	
312.80264	72	
312.85893	98	
313.71044	106	
313.84374	86	
313.87201	88	
317.43206	78	
319.88537	66	
321.11408	66	
321.21972	72	
321.28584	70	
321.92205	94	
323.23624	68	
324.25487	72	
324.88638	70	
325.31714	82	
326.89836	80	
326.94484	86	
328.18927	72	
END IONS

###FS:    #m/z: 340.93895 #charge 1+
###MS: 50
###MSMS: 52
BEGIN IONS
TITLE=Cmpd 38, +MS2(340.9389), 28.0-35.0eV, 1.1min #52
RTINSECONDS=65.3025
SCANS=50,52
PEPMASS=340.93895	85256
CHARGE=1+
182.85220	74	
192.92290	90	
212.89260	202	1+
213.93744	270	1+
215.88636	108	
215.93463	142	
217.88384	268	
218.87652	90	
220.87477	126	
221.88956	188	
223.97146	210	1+
228.84684	106	
228.93914	78	
230.10359	78	
231.94964	238	
232.13465	88	
233.89694	292	1+
233.94937	128	
234.06183	82	
234.92134	96	
235.09063	100	
235.86532	92	
235.89670	96	
236.78444	72	
236.90366	128	
237.06385	124	
237.14184	76	
237.88938	74	
237.90628	82	
238.83692	156	
239.89942	78	
240.22956	280	
240.81485	72	
240.94835	72	
240.96276	116	
241.02829	74	
241.84137	558	1+
241.94381	102	
242.94189	368	1+
243.83150	270	
244.82147	136	
244.88101	80	
244.95201	74	
245.82895	72	
245.85232	86	
246.07973	102	
247.14008	74	
249.95922	112	
250.96410	136	
251.93039	80	
252.24689	72	
253.23463	78	
253.41077	78	
253.82142	72	
253.91901	84	
254.14613	86	
254.96450	110	
255.07211	106	
256.84583	142	
256.86385	130	
256.97689	72	
257.11655	86	
257.84744	72	
258.84675	490	1+
258.86993	74	
259.02031	96	
259.95196	84	
260.83635	838	1+
260.84558	346	
261.43462	76	
263.83931	164	1+
264.96125	74	
265.01308	80	
265.05068	80	
265.07995	84	
266.02303	78	
266.28172	80	
268.84247	184	
268.86425	80	
269.83816	86	
269.95706	90	
270.85033	72	
271.09408	72	
271.78810	96	
272.44770	82	
273.82640	90	
274.85754	152	
275.06526	72	
276.85522	1092	1+
276.97265	80	
277.87656	76	
277.89101	84	
278.84538	1098	1+
279.84918	654	1+
279.89093	130	
279.96877	104	
280.86695	94	
281.05431	96	
281.86610	78	
281.89260	116	
283.83699	98	
283.90829	72	
284.86071	76	
285.05576	80	
287.16790	86	
288.83856	110	
289.87975	78	
290.85114	72	
291.80441	116	
292.09775	76	
292.87892	148	1+
293.15342	98	
293.85100	270	1+
294.60683	100	
294.89339	78	
297.79406	92	
297.86961	90	
298.22808	94	
298.31401	78	
298.80103	72	
299.05727	130	
299.86878	184	
300.05306	80	
300.41900	82	
300.86223	434	1+
300.95618	112	
301.21083	110	
301.86322	322	1+
302.17297	106	
302.94130	132	
303.02700	76	
303.10130	82	
303.92981	72	
304.44150	72	
304.77785	78	
307.79769	86	
307.88798	78	
307.94380	76	
309.15809	78	
309.93370	138	
310.16294	92	
311.31226	84	
311.66356	80	
312.80260	78	
313.87191	78	
313.95722	154	
318.82308	82	
320.10245	94	
321.05235	84	
322.89453	80	
323.13256	80	
324.88812	92	
325.82873	74	
325.89467	122	
326.79616	80	
326.87175	94	
328.19226	130	
328.81035	90	
328.95600	140	
335.83949	76	
336.12261	72	
337.21979	100	
338.20341	72	
339.19582	94	
342.31500	72	
343.96374	76	
END IONS

###FS:    #m/z: 359.96034 #charge 1+
###MS: 50
###MSMS: 53
BEGIN IONS
TITLE=Cmpd 39, +MS2(359.9603), 28.0-35.0eV, 1.1min #53
RTINSECONDS=66.075
SCANS=50,53
PEPMASS=359.96034	42676
CHARGE=1+
90.74290	78	
183.93307	118	
196.82606	78	
196.84831	72	
202.86349	76	
205.94767	94	
207.95088	78	
209.90492	72	
209.94385	102	
211.07213	72	
211.46829	84	
214.88526	78	
214.93566	82	
220.95603	94	
221.95157	86	
222.95056	650	1+
223.96893	268	1+
224.94564	494	1+
224.97090	224	1+
226.89137	112	
226.94706	420	1+
226.97009	106	
227.93508	808	1+
228.94071	450	1+
230.80632	76	
231.00787	78	
232.17757	104	
233.96035	126	
233.98695	82	
234.79727	76	
234.86212	116	
237.91954	138	
238.94098	152	
240.82780	144	
240.93947	424	
240.96354	320	1+
241.83800	82	
241.90262	144	
241.93778	238	
242.90195	80	
242.94313	138	
242.95676	194	
243.82731	72	
244.95772	562	
245.94214	132	
246.94925	392	
246.97565	214	
247.01274	86	
247.80213	368	1+
248.12590	80	
248.80525	308	1+
249.89216	226	1+
250.13334	82	
250.80316	146	
250.94580	124	
252.11182	128	
252.80695	80	
252.87655	114	
252.95385	140	
254.91407	86	
258.82870	78	
258.84606	90	
258.94119	82	
260.50424	76	
260.96681	452	1+
261.23810	74	
261.98330	78	
262.48029	78	
262.80763	76	
263.79372	74	
263.84291	74	
263.87061	86	
265.11699	80	
265.85886	78	
266.81342	684	1+
269.11623	78	
269.96309	82	
271.41972	92	
272.88605	80	
276.55181	100	
276.81283	214	
276.85443	96	
277.04444	78	
278.80127	130	
280.79153	850	1+
281.79333	556	1+
281.84393	78	
283.82329	324	1+
283.98096	150	
284.92312	76	
285.01432	88	
286.42585	100	
287.07872	76	
287.44910	84	
289.88596	72	
290.08022	84	
290.80012	128	
291.93222	78	
294.84929	78	
294.90389	82	
295.02831	120	
295.57091	94	
296.09871	90	
296.80671	542	1+
297.18367	84	
297.42532	76	
297.84687	96	
298.44013	78	
298.80150	1206	1+
298.87730	74	
299.86886	118	
299.96748	78	
300.80473	214	
302.96288	80	
303.47182	86	
303.86315	100	
305.02024	136	
305.11372	116	
305.84443	74	
306.45501	84	
306.99420	72	
307.43338	74	
307.86601	180	1+
308.01060	72	
308.29297	78	
308.83455	74	
309.91291	114	
311.72634	86	
311.80429	84	
312.53526	72	
313.89137	222	1+
313.93630	116	
314.82661	112	
316.31527	100	
316.81262	328	
317.81712	148	
318.05376	92	
318.84920	80	
318.92930	252	
319.82161	244	1+
320.04974	74	
320.82583	212	1+
320.95738	106	
321.30990	82	
323.01649	160	
323.90791	78	
324.02938	82	
329.86548	158	
329.92918	74	
330.14742	74	
330.16762	74	
331.86797	84	
333.43789	80	
334.31056	88	
334.83827	78	
335.88456	116	
336.90041	74	
336.94433	288	1+
338.89712	94	
339.89064	76	
340.90981	74	
341.14589	74	
343.91131	100	
346.31092	76	
350.80887	86	
350.94914	108	
352.10975	86	
352.88173	198	1+
358.19535	84	
359.91505	78	
360.86524	100	
361.28360	76	
361.51740	98	
361.86064	82	
END IONS

###FS:    #m/z: 340.93904 #charge 1+
###MS: 54
###MSMS: 55
BEGIN IONS
TITLE=Cmpd 40, +MS2(340.9390), 28.0-35.0eV, 1.2min #55
RTINSECONDS=69.7655
SCANS=54-55
PEPMASS=340.93904	96954
CHARGE=1+
193.44014	98	
196.88627	82	
200.87285	72	
205.94789	76	
208.04653	78	
208.95957	74	
212.87455	122	
213.88212	78	
213.93866	616	
215.88642	410	
215.93621	142	
217.87942	256	1+
217.89637	76	
219.90013	92	
220.92510	76	
221.95617	76	
223.83900	204	1+
223.88018	74	
223.95946	456	
225.02668	86	
226.86299	112	
226.96648	74	
227.95185	80	
228.85007	78	
228.90393	82	
228.94505	78	
229.94536	76	
230.88966	128	
230.95763	72	
231.88676	122	
231.90840	84	
231.95311	150	
232.90803	118	
233.49872	82	
233.89382	258	
234.41524	96	
236.91297	132	
236.96967	74	
238.86544	74	
239.11796	92	
240.83597	852	1+
241.12000	86	
241.90200	170	1+
242.94781	106	
243.83733	244	
245.83759	110	
245.88076	114	
246.93568	78	
247.97473	76	
248.15226	74	
249.96296	122	
249.99747	136	
250.94196	76	
250.96920	74	
252.30736	80	
252.80906	72	
254.07772	74	
254.86936	78	
254.90812	94	
254.96768	188	
255.07213	498	1+
255.90730	76	
256.87530	72	
256.91770	74	
257.41014	74	
257.84839	146	
258.84418	1046	1+
258.94167	112	
259.96055	156	
260.43714	80	
260.83282	834	1+
261.35743	78	
263.90492	234	1+
264.07790	74	
264.84502	78	
264.86368	152	
265.81300	72	
267.14147	138	
268.83969	350	1+
269.15862	94	
269.85725	82	
270.84120	98	
271.82649	84	
271.92358	104	
272.13410	78	
272.86186	96	
272.92497	88	
272.98361	92	
274.86078	184	
275.03468	100	
275.83360	84	
275.85271	104	
275.87033	76	
276.85572	676	
276.94993	80	
277.85755	368	
277.96562	184	1+
277.99964	74	
278.20825	92	
278.84609	576	
279.85024	620	1+
279.88967	194	1+
280.00343	80	
280.16751	74	
281.26432	84	
282.95121	114	
283.85663	78	
283.87748	100	
284.87118	112	
286.91222	76	
288.99997	94	
289.78351	76	
291.85908	82	
293.84473	194	1+
293.85908	120	
293.88207	86	
294.86700	112	
295.28994	96	
295.92987	76	
296.85135	144	
297.97673	128	
298.85268	82	
298.86791	96	
298.96902	178	1+
299.44049	72	
299.86992	124	
300.06310	88	
300.86919	464	1+
302.16891	164	
302.89896	84	
303.20644	80	
303.44393	100	
304.01745	80	
305.22819	74	
305.97761	76	
306.87840	140	
308.28205	94	
311.88174	82	
312.83933	94	
316.94464	82	
318.40424	76	
318.93696	86	
320.18167	78	
320.26288	78	
321.23827	274	1+
321.82308	76	
322.06759	84	
322.73777	80	
323.88357	74	
324.28808	158	
324.88986	78	
325.60963	94	
327.14695	82	
328.19340	76	
329.43648	88	
329.86965	76	
330.85288	96	
334.30589	72	
335.79372	82	
336.29590	92	
337.01898	80	
337.92171	74	
338.25765	92	
341.23388	86	
345.28136	72	
346.40036	98	
END IONS

###FS:    #m/z: 336.94436 #charge 1+
###MS: 54
###MSMS: 56
BEGIN IONS
TITLE=Cmpd 41, +MS2(336.9444), 28.0-35.0eV, 1.2min #56
RTINSECONDS=70.5375
SCANS=54,56
PEPMASS=336.94436	54762
CHARGE=1+
57.34895	74	
73.32502	84	
182.85530	90	
182.86678	70	
195.11247	70	
196.06201	72	
196.88453	70	
197.96298	74	
205.95116	94	
211.94275	866	
212.87630	328	1+
213.93913	520	
222.41317	78	
222.90384	78	
222.94893	94	
222.97614	68	
223.96374	302	1+
223.97665	158	
224.84592	88	
227.83144	68	
228.89463	72	
229.18658	66	
229.95355	1040	1+
230.36654	88	
230.88774	248	
231.88864	136	
231.90690	66	
231.94918	542	1+
231.99822	68	
232.82551	82	
233.83501	72	
233.89728	90	
235.61047	90	
236.09917	84	
236.85828	74	
237.10949	82	
238.88976	88	
238.94933	154	1+
239.90474	82	
240.83396	140	
240.88122	84	
241.84158	522	1+
242.89235	80	
243.17749	70	
245.87446	130	
246.08933	86	
246.51903	84	
246.97764	68	
247.96683	256	
248.43513	92	
249.97293	92	
250.14151	74	
250.95020	88	
250.98670	126	
251.04897	82	
252.03677	68	
252.41667	78	
252.94389	68	
252.97049	636	1+
253.80190	90	
254.08754	132	
254.86130	70	
254.96624	204	
255.07230	288	1+
256.84497	68	
256.86088	78	
258.84619	756	1+
259.91415	80	
259.93393	78	
260.94065	116	
261.88084	104	
264.79688	172	
265.01303	74	
265.85883	80	
266.85914	72	
267.81896	68	
267.84023	112	
267.89110	68	
267.95306	72	
268.83704	440	
269.08711	72	
270.98120	186	
271.83200	78	
272.81319	86	
274.85938	304	1+
274.89449	68	
276.85473	908	1+
277.82984	136	
278.83271	206	
279.83694	108	
280.02192	84	
280.26021	88	
281.05194	90	
281.90820	114	
281.99584	82	
283.12483	102	
285.85198	102	
287.00787	68	
287.85182	188	
288.86400	72	
291.86296	78	
291.89156	102	
292.91872	92	
293.32051	70	
293.79382	78	
294.84911	74	
294.87444	78	
295.31331	96	
295.68250	86	
295.97183	74	
297.01009	72	
297.42924	94	
297.87839	82	
298.08206	94	
298.41897	78	
299.20114	70	
299.24074	90	
300.81680	76	
300.92949	72	
301.05970	70	
302.85813	78	
303.94695	108	
304.03044	80	
304.46110	116	
305.85740	108	
305.87672	76	
307.89348	70	
308.66618	82	
310.12621	68	
310.42450	72	
311.26050	94	
312.86127	108	
313.87408	72	
315.37928	80	
316.26293	72	
317.35999	86	
318.08663	96	
319.23532	68	
320.95760	88	
321.27467	114	
321.42413	86	
322.07612	70	
323.23443	74	
323.87034	74	
324.12249	80	
324.89487	262	
325.89185	120	
329.61888	100	
329.88413	72	
331.40254	80	
331.76473	76	
332.85944	70	
333.13069	78	
333.63983	78	
335.68136	80	
335.88415	70	
336.14745	68	
338.29633	70	
339.37878	72	
340.84413	72	
341.89467	88	
END IONS

###FS:    #m/z: 363.95462 #charge 1+
###MS: 54
###MSMS: 57
BEGIN IONS
TITLE=Cmpd 42, +MS2(363.9546), 28.0-35.0eV, 1.2min #57
RTINSECONDS=71.31
SCANS=54,57
PEPMASS=363.95462	35998
CHARGE=1+
185.06382	72	
197.95684	126	
201.04342	78	
205.95149	84	
209.94321	174	
210.89171	90	
212.41223	80	
212.87652	670	1+
216.82670	72	
222.94998	474	1+
224.94752	714	1+
226.07408	84	
226.54888	90	
226.94669	734	1+
226.97129	152	
227.93009	214	
228.89432	74	
228.94143	872	1+
230.88883	936	
232.88839	144	
234.87953	128	
237.97651	78	
239.06677	110	
239.95616	90	
240.93990	1192	
240.96286	382	
241.83179	94	
241.94220	880	
242.41617	80	
242.94108	2416	1+
243.83253	338	1+
244.94040	270	
244.95538	538	1+
245.86155	96	
245.94547	806	1+
246.80802	186	
246.95172	512	1+
246.97164	180	1+
247.80789	116	
248.80218	182	
249.09374	74	
249.80794	124	
250.89334	78	
250.94813	332	1+
251.85733	72	
254.11877	82	
254.91596	118	
257.79842	78	
257.91473	104	
258.84373	246	1+
258.97072	146	
259.44114	86	
259.90225	74	
259.97262	114	
260.83774	208	
260.96707	158	
261.47703	78	
261.83290	166	
261.84621	92	
261.93710	78	
264.07692	124	
264.81799	160	
265.41810	86	
265.83828	206	1+
266.78708	130	
266.81235	240	
266.97524	74	
267.10597	198	1+
267.81440	148	
267.89698	100	
267.97152	114	
268.80333	122	
268.84342	122	
268.95888	308	
269.94899	82	
270.79683	108	
270.97687	80	
271.23561	82	
271.80628	76	
271.84478	80	
272.02307	72	
272.12626	80	
276.85968	128	
277.14021	84	
277.85393	78	
277.87224	84	
277.92143	78	
278.16314	72	
278.80185	180	
278.84600	486	1+
279.79767	108	
280.01146	86	
280.79155	1006	1+
282.78963	220	
282.97586	96	
283.04443	88	
283.79192	192	
283.82733	130	
283.85065	158	
284.42571	106	
284.80117	142	
284.82533	120	
285.01297	112	
285.84498	126	
286.81625	78	
287.41970	162	
288.42013	92	
288.92069	104	
292.43642	120	
293.84757	114	
293.98745	84	
294.85681	192	1+
295.40376	96	
296.81153	120	
297.80438	1180	1+
297.85876	182	1+
298.39148	80	
298.80644	826	1+
299.00049	72	
300.79647	1012	1+
300.87194	92	
301.85761	440	1+
302.91057	98	
303.15331	96	
303.87337	142	
303.94070	74	
303.95766	86	
304.85313	80	
305.25282	96	
305.43655	74	
307.89287	154	
308.86834	134	
309.93156	82	
310.86885	174	
315.42270	80	
316.79585	92	
316.81412	490	1+
317.87421	74	
318.13275	84	
318.89109	90	
319.93139	72	
320.81921	92	
320.92437	110	
321.14458	90	
321.82526	276	
321.86143	114	
322.99793	74	
323.06199	78	
324.16457	72	
329.87191	116	
330.51355	80	
332.28604	98	
333.79202	114	
334.95613	190	
335.87720	98	
335.90860	86	
336.94179	140	
337.95402	132	
339.83188	100	
342.09873	74	
342.90791	90	
346.75909	74	
347.30362	82	
349.31600	74	
352.79666	174	1+
352.88989	194	
353.88142	78	
355.92427	100	
357.01591	88	
357.77744	80	
357.90501	72	
360.18523	72	
360.76832	84	
361.18564	78	
367.36815	72	
END IONS

###FS:    #m/z: 336.94455 #charge 1+
###MS: 58
###MSMS: 59
BEGIN IONS
TITLE=Cmpd 43, +MS2(336.9446), 28.0-35.0eV, 1.3min #59
RTINSECONDS=74.9855
SCANS=58-59
PEPMASS=336.94455	49826
CHARGE=1+
129.45326	84	
154.26632	78	
181.96976	70	
194.41829	100	
196.87764	70	
197.88174	78	
197.95939	140	
198.05135	72	
198.89367	72	
200.02775	90	
205.94472	226	1+
206.88822	102	
208.86984	78	
208.97934	72	
210.90806	70	
211.94367	2130	1+
212.26632	76	
212.87768	402	1+
213.93923	878	1+
214.88182	74	
215.88684	164	
215.91063	82	
215.93338	72	
215.98110	94	
216.87981	262	1+
220.01675	84	
220.16987	76	
221.89220	122	
222.88899	108	
222.94070	78	
223.96112	70	
223.97608	78	
224.06772	88	
224.97248	72	
225.85986	138	
226.89501	96	
227.80532	74	
227.90552	88	
228.12267	100	
228.88654	100	
229.95429	1714	1+
230.88811	302	
231.90627	70	
231.94844	860	1+
232.83029	166	
232.88916	98	
232.90240	72	
233.12379	72	
233.61635	78	
233.89764	262	1+
235.91554	174	1+
236.07973	78	
238.83023	226	1+
239.07413	70	
240.86157	130	
240.92355	92	
241.84217	868	1+
243.90208	82	
244.06696	96	
244.86414	176	1+
246.90292	70	
246.97054	118	
247.84515	84	
247.96743	422	1+
248.89940	224	
248.93681	88	
248.95910	176	1+
249.90481	128	
249.92344	80	
250.02689	74	
250.94948	110	
250.99511	106	
251.85129	70	
252.96967	694	
253.90366	72	
254.08731	86	
254.22446	70	
254.86505	72	
254.96556	506	1+
255.07606	228	
256.88020	126	
256.91684	110	
257.41219	72	
257.84331	824	1+
257.90868	118	
257.95011	84	
258.40765	102	
258.84523	706	1+
260.83122	402	1+
261.84901	140	
263.97831	96	
265.52673	82	
266.81489	104	
266.86782	88	
267.83852	734	1+
267.86039	78	
267.99750	78	
268.05580	70	
268.46608	70	
268.84104	598	1+
270.98269	234	
272.39336	80	
272.42387	86	
272.93090	100	
273.84246	72	
274.85862	200	1+
274.89615	70	
274.92050	70	
275.92530	88	
275.97145	72	
276.07192	76	
276.85460	552	
277.83707	98	
277.86491	268	
278.83360	100	
278.85556	260	1+
279.83944	144	
280.88139	88	
281.04706	118	
284.44649	84	
285.75914	98	
287.84465	180	
288.40980	80	
289.77500	86	
290.87334	70	
291.08696	94	
291.79143	72	
291.84834	76	
291.88579	76	
292.86832	124	
293.10416	214	
294.00240	72	
294.03576	74	
294.07819	76	
294.10904	100	
294.24231	80	
294.45328	68	
294.83998	118	
294.87429	70	
294.93359	80	
295.00327	78	
295.81150	72	
295.97623	136	
297.39950	68	
299.01430	84	
299.87533	240	
302.25371	86	
303.85677	68	
305.83348	74	
307.28290	98	
308.12954	70	
309.87351	78	
309.91235	78	
310.88037	72	
311.59849	84	
311.90180	78	
311.92567	98	
314.87987	98	
315.77175	72	
316.17773	76	
316.29323	76	
316.38730	84	
318.18777	76	
321.21400	144	
324.28568	68	
329.74147	70	
332.29062	76	
333.87949	84	
334.00066	86	
336.94465	76	
338.00949	70	
342.20555	86	
END IONS

###FS:    #m/z: 363.95503 #charge 1+
###MS: 58
###MSMS: 60
BEGIN IONS
TITLE=Cmpd 44, +MS2(363.9550), 28.0-35.0eV, 1.3min #60
RTINSECONDS=75.758
SCANS=58,60
PEPMASS=363.95503	43694
CHARGE=1+
144.98472	78	
170.80160	82	
188.89862	86	
191.85675	74	
205.95384	114	
207.91558	82	
208.97391	74	
209.94072	118	
212.82725	76	
212.87934	308	1+
222.11459	72	
222.94902	504	1+
224.88735	204	1+
224.94666	234	
224.97150	88	
225.51118	82	
225.94658	198	
226.94631	566	
226.98501	80	
227.84084	72	
227.92765	78	
227.95375	258	
228.89378	144	
228.94307	1066	1+
230.88922	278	1+
232.87926	94	
234.09576	76	
234.56754	94	
234.86477	74	
235.85606	76	
238.02746	72	
238.83904	72	
238.89217	76	
238.93688	136	
240.81114	72	
240.82407	84	
240.93945	740	
240.96032	220	
241.93679	2312	1+
241.96812	94	
242.81994	70	
242.83325	72	
242.91641	72	
242.93905	1674	1+
244.93917	596	
244.95726	334	1+
245.80252	164	1+
245.82718	72	
245.87396	102	
245.94515	826	1+
246.85449	144	
246.97274	172	
247.39085	92	
248.80034	266	1+
248.90191	150	
249.79982	324	1+
250.78896	82	
250.94488	398	1+
252.03837	78	
254.84550	84	
255.92076	76	
256.35318	96	
258.82973	170	
258.84497	138	
258.88776	72	
259.89842	80	
260.40922	92	
260.83485	82	
260.96954	222	
261.83861	114	
261.96446	124	
262.17396	72	
262.92193	76	
263.98024	92	
264.83159	88	
264.91436	224	1+
265.45657	106	
265.81247	782	1+
266.81324	542	1+
266.84344	82	
267.17209	80	
268.95524	142	
269.80978	72	
269.97161	108	
270.83598	114	
270.90206	76	
271.15967	182	
272.00857	74	
272.85581	102	
272.91473	82	
274.81276	148	
274.84316	72	
275.81212	130	
276.85948	400	1+
278.79764	132	
278.81206	114	
278.84613	464	1+
279.79644	232	
279.98454	80	
280.79139	486	
281.78938	942	1+
281.85761	72	
282.12370	84	
282.79042	664	1+
283.87741	82	
283.96623	90	
283.98569	182	
284.06782	90	
284.41334	106	
284.87953	78	
285.81932	120	
285.84617	362	1+
286.79988	72	
287.88160	110	
288.43107	124	
290.02591	98	
290.05723	72	
290.41688	92	
290.46510	82	
291.78710	108	
293.85922	78	
294.86660	98	
296.80793	348	
297.80569	302	
298.80214	1252	1+
299.87013	242	
299.88860	74	
300.77876	80	
300.79935	736	1+
300.87016	100	
301.80119	500	1+
301.86334	264	
301.93570	100	
302.84934	282	1+
302.89688	108	
303.94484	72	
304.82839	254	1+
306.88168	200	
310.90746	78	
310.92444	100	
311.86104	74	
311.89766	102	
314.84302	78	
317.82145	76	
318.80736	100	
318.94572	74	
319.81016	78	
321.18865	78	
323.15919	82	
323.81409	70	
323.87352	74	
324.89672	76	
326.82028	78	
326.87278	108	
327.28230	110	
327.88699	198	
328.82803	80	
329.87352	90	
330.32814	78	
330.46461	80	
331.76938	74	
333.44920	86	
334.82262	78	
336.94699	72	
338.05000	78	
339.55327	88	
339.90199	74	
343.29201	126	
349.32037	76	
352.89213	134	
354.78061	80	
360.86839	112	
363.25633	76	
363.29361	74	
368.20165	84	
368.35970	92	
END IONS

###FS:    #m/z: 313.92802 #charge 1+
###MS: 58
###MSMS: 61
BEGIN IONS
TITLE=Cmpd 45, +MS2(313.9280), 28.0-35.0eV, 1.3min #61
RTINSECONDS=76.5305
SCANS=58,61
PEPMASS=313.92802	17420
CHARGE=1+
181.85867	68	
182.85536	56	
192.82685	44	
192.88561	96	
193.96822	88	
196.87077	50	
197.87486	48	
208.88684	72	
209.94425	80	
212.87815	174	
214.06342	86	
214.89440	104	
215.87834	66	
220.04946	60	
221.94632	64	
222.09057	66	
223.88044	70	
223.95737	72	
224.96054	62	
224.97481	82	
225.87843	186	1+
226.94639	52	
227.95402	90	
228.66685	54	
228.88700	52	
230.01063	50	
230.88605	78	
230.95958	68	
231.85616	68	
231.94656	52	
232.07409	72	
232.91534	64	
232.93776	98	
232.97177	66	
233.85250	154	
234.03006	76	
234.83832	84	
234.96692	72	
235.96489	86	
235.99909	60	
237.87997	64	
240.09395	56	
240.11410	70	
241.09298	88	
243.87481	102	
243.89416	78	
244.85043	72	
244.88879	76	
245.44061	92	
245.88919	74	
246.97811	60	
247.97671	40	
248.90393	96	
248.95028	56	
249.78998	66	
249.90072	50	
249.94872	60	
250.94383	94	
251.01010	86	
251.02948	54	
252.19453	94	
252.22978	144	
253.36766	94	
253.83297	58	
254.81022	66	
255.80052	70	
256.90964	48	
257.12034	86	
257.16377	60	
257.21711	74	
258.14142	92	
259.34006	68	
260.94342	44	
261.86371	48	
262.71700	42	
265.02280	76	
265.81915	58	
266.16330	54	
266.40983	80	
267.10603	60	
267.87710	74	
269.16672	74	
270.07808	56	
270.28186	58	
270.43317	40	
271.91166	66	
271.94627	92	
271.96022	122	
272.81517	68	
272.84385	54	
273.09317	80	
274.42202	94	
275.10781	86	
275.97039	70	
277.03011	60	
277.85191	78	
277.89481	56	
278.00329	48	
278.06268	72	
278.85365	74	
280.79280	48	
280.83818	44	
282.80868	78	
282.85633	70	
284.23524	42	
284.88461	104	
285.87103	62	
286.86016	86	
286.96848	50	
288.13047	62	
288.98954	66	
289.87820	102	
291.83560	68	
292.10404	80	
292.78847	66	
292.80943	56	
293.85891	44	
294.04841	86	
295.11485	60	
296.25517	78	
296.62941	54	
297.83385	66	
297.92089	46	
298.27046	48	
300.28027	52	
300.81855	56	
300.86121	40	
302.80248	50	
304.55746	82	
305.81009	76	
306.43720	80	
306.94475	78	
307.43796	90	
308.86385	94	
309.87090	72	
310.10217	52	
310.16935	102	
310.28630	76	
311.88903	48	
312.87698	70	
314.27982	330	
315.29006	134	
316.18019	90	
316.82010	78	
316.87014	60	
317.13257	72	
317.39707	72	
318.20271	90	
318.31239	44	
318.75736	66	
318.77699	52	
END IONS

###FS:    #m/z: 322.92860 #charge 1+
###MS: 62
###MSMS: 63
BEGIN IONS
TITLE=Cmpd 46, +MS2(322.9286), 28.0-35.0eV, 1.4min #63
RTINSECONDS=80.196
SCANS=62-63
PEPMASS=322.92860	216130
CHARGE=1+
89.52096	56	
179.60205	110	
192.86864	80	
196.95019	86	
197.86130	54	
201.03995	146	
202.05250	62	
203.41796	70	
204.07215	78	
205.94987	72	
207.94546	72	
207.97146	88	
212.87776	58	
213.00686	76	
214.87450	76	
214.88731	70	
215.86559	72	
217.06720	74	
220.87380	60	
222.94955	144	
222.97578	62	
223.94828	60	
224.93447	70	
225.16651	54	
225.86375	194	1+
225.96887	66	
227.81107	58	
227.92978	172	
228.82403	74	
228.90009	76	
228.91326	82	
229.84654	70	
230.89403	60	
230.91089	74	
234.82125	74	
237.12466	64	
237.92681	66	
238.88436	82	
238.93711	334	
239.07740	238	
239.90019	310	1+
240.81935	240	1+
240.93907	3960	
241.06768	68	
241.93867	13736	1+
242.10669	62	
242.37602	84	
242.86028	104	
242.94122	9848	1+
243.07056	68	
243.96704	82	
244.87903	114	
244.93963	2034	
244.98118	78	
245.43747	70	
246.97554	312	
247.05106	62	
247.33062	78	
249.96457	92	
249.99171	94	
251.03175	80	
251.11137	64	
251.92828	138	
253.92213	138	
254.91425	94	
254.98876	72	
256.09572	92	
256.84083	72	
256.95383	58	
258.84323	76	
258.89371	54	
259.91053	56	
260.07249	78	
260.83354	78	
260.93457	114	
261.47446	70	
261.88754	76	
262.35085	84	
262.82242	62	
262.84454	62	
263.84473	62	
264.86876	68	
265.05295	66	
265.10560	68	
265.19071	78	
265.36843	70	
265.87495	76	
266.04509	90	
266.86286	64	
268.48238	72	
268.95022	136	
268.97514	62	
269.08602	88	
269.12228	88	
269.50122	72	
269.63839	102	
269.98127	56	
270.87455	58	
270.95254	74	
271.81090	144	
271.85691	96	
273.79614	68	
273.85655	54	
273.98255	76	
274.92892	60	
275.79251	78	
276.84180	64	
278.84143	72	
278.85550	98	
279.09196	1086	1+
279.85519	74	
280.93063	94	
281.04799	144	
281.95239	66	
282.28018	64	
282.84820	72	
283.02970	58	
283.87026	106	
283.97038	64	
284.29279	458	1+
286.80613	148	
286.85604	54	
287.83001	90	
289.87751	68	
290.85054	60	
297.94434	60	
298.15838	90	
301.88326	74	
303.94481	86	
304.81682	70	
306.28767	106	
306.93185	86	
307.83162	56	
307.88792	116	
309.24484	56	
309.29197	64	
309.42585	92	
311.30217	64	
311.86502	60	
313.86970	84	
314.83212	56	
314.86676	66	
317.82390	82	
318.91276	84	
320.25403	76	
320.73764	74	
320.82166	64	
321.14687	64	
321.16435	70	
322.23494	66	
322.42247	84	
323.07768	72	
323.88653	172	
324.19959	72	
324.88924	120	
326.40107	74	
327.38900	110	
END IONS

###FS:    #m/z: 336.94425 #charge 1+
###MS: 62
###MSMS: 64
BEGIN IONS
TITLE=Cmpd 47, +MS2(336.9443), 28.0-35.0eV, 1.4min #64
RTINSECONDS=80.968
SCANS=62,64
PEPMASS=336.94425	42562
CHARGE=1+
203.32730	68	
206.98193	126	
207.46243	72	
209.94252	74	
210.88113	68	
211.94257	1298	
212.87678	104	
213.93945	402	1+
214.87251	66	
215.88735	306	1+
215.93553	90	
217.84016	98	
217.89453	76	
217.93435	74	
221.05980	94	
222.97909	64	
222.99964	76	
223.83976	88	
223.95737	120	
223.97150	136	
224.92899	118	
226.87674	88	
226.97142	64	
227.85368	92	
229.93235	92	
229.95454	926	1+
230.88789	480	1+
231.83543	86	
231.94939	384	
232.82775	72	
233.89669	142	
234.82350	96	
235.11509	76	
236.07068	72	
236.90420	80	
236.94876	66	
238.83793	170	
239.82098	76	
239.84274	164	
240.83957	466	1+
240.93675	78	
241.04912	64	
242.04165	62	
244.89266	80	
244.97147	68	
246.85460	140	
247.96377	182	
249.89693	72	
249.96032	202	
250.89724	62	
250.98514	78	
251.05337	68	
251.83791	66	
251.95076	88	
251.96615	62	
252.82831	64	
252.86776	82	
252.95165	66	
252.97040	734	1+
254.86727	94	
254.89450	86	
254.96199	110	
255.07397	172	
255.79105	132	1+
255.83638	94	
256.84880	112	
256.87271	136	
256.96900	78	
257.84936	76	
257.86502	102	
257.88728	88	
257.91843	76	
258.84588	608	1+
258.90485	94	
258.94058	78	
258.98071	102	
259.17029	94	
261.84397	72	
263.64323	94	
264.82717	64	
265.01669	62	
266.97589	136	
267.84413	76	
267.99779	64	
268.84110	526	1+
268.90925	62	
268.94960	74	
269.79953	76	
271.80232	86	
271.84083	76	
272.83149	66	
273.16411	76	
274.86041	136	
275.86718	126	
276.85696	540	1+
277.42426	72	
278.83430	68	
278.84744	90	
279.10330	66	
279.82146	118	
280.00774	66	
280.83426	82	
281.37950	98	
281.86213	170	
281.90897	90	
283.41811	90	
285.85647	68	
286.15750	74	
286.84792	226	1+
286.87276	68	
287.44094	148	
287.89297	64	
290.47784	80	
290.80430	70	
290.85562	150	
291.95623	82	
292.88952	70	
293.10830	322	1+
293.86971	98	
293.94753	78	
294.86645	194	
294.93779	72	
296.83468	64	
297.87854	70	
297.93756	74	
298.27067	74	
299.27222	62	
299.31272	70	
299.86952	342	
302.85719	146	
303.89749	90	
304.13113	76	
305.92167	90	
306.87589	174	
307.88737	110	
308.81722	76	
309.87967	78	
310.87701	68	
311.85439	64	
311.89336	64	
312.13406	74	
313.84818	66	
313.87603	124	
315.27881	104	
316.94885	68	
317.94643	74	
318.18115	102	
318.89787	74	
320.91149	76	
321.89768	72	
322.16198	86	
324.90257	178	1+
327.71366	66	
329.87549	192	1+
333.20916	94	
333.78540	76	
334.23189	68	
334.86091	64	
335.04987	72	
336.26455	72	
337.39780	64	
339.26824	82	
340.05098	72	
340.35224	74	
END IONS

###FS:    #m/z: 363.95481 #charge 1+
###MS: 62
###MSMS: 65
BEGIN IONS
TITLE=Cmpd 48, +MS2(363.9548), 28.0-35.0eV, 1.4min #65
RTINSECONDS=81.74
SCANS=62,65
PEPMASS=363.95481	39744
CHARGE=1+
183.84961	84	
209.94324	206	
210.84723	86	
210.92754	78	
210.94698	82	
212.87770	502	1+
222.95139	186	
223.95393	146	
224.41148	86	
224.94760	236	
225.89113	72	
225.93384	72	
225.94280	828	1+
226.94449	690	1+
226.97147	116	
227.92872	198	
228.88899	164	
228.94171	1194	1+
229.93074	72	
230.88485	448	1+
234.86559	80	
238.89391	78	
238.93975	72	
240.93883	494	
240.95846	258	
241.82922	70	
241.94081	570	
242.93974	1986	1+
243.83371	78	
243.89762	90	
244.83682	68	
244.93984	1178	1+
244.95808	246	
245.94503	710	1+
246.80638	138	
246.93307	80	
248.55315	84	
248.80457	276	
248.89728	162	
249.80198	412	1+
250.89813	76	
250.94407	246	1+
250.97495	72	
251.92934	80	
252.41312	78	
254.86493	72	
255.51838	86	
256.40648	104	
256.83105	78	
256.89240	84	
257.81594	70	
258.84575	166	
258.91935	72	
258.97437	76	
259.85106	134	
260.97563	166	
261.42081	100	
261.84203	130	
261.96328	72	
262.83190	96	
262.84856	74	
263.89043	88	
263.97512	108	
264.11387	100	
264.81783	160	
264.91704	72	
265.82051	126	
265.91683	74	
266.81406	952	1+
266.84289	72	
267.13190	78	
267.84486	76	
268.81229	202	
268.96161	364	1+
269.80696	162	
270.80124	102	
272.86396	156	
273.95217	74	
276.41505	82	
276.85544	126	
277.80920	76	
277.86546	116	
278.79923	202	
278.84635	360	1+
279.13482	106	
279.79154	666	1+
280.89735	84	
281.11491	108	
281.83081	78	
281.86967	68	
281.89189	100	
281.98545	94	
282.02320	68	
282.78793	316	
283.40601	72	
283.78959	194	
284.06999	80	
284.79726	142	
284.81947	338	1+
284.84432	222	1+
284.88382	86	
284.93990	74	
285.00807	76	
285.37091	92	
286.82526	120	
286.88719	76	
288.40941	74	
290.79776	70	
291.81892	92	
291.94255	74	
292.43556	80	
293.85239	154	
293.92011	74	
293.94764	78	
294.92943	76	
296.80828	548	1+
298.80133	1354	1+
298.84518	136	
299.85062	76	
299.86974	140	
300.87524	102	
301.45150	88	
301.80016	190	
301.86146	342	1+
302.79925	134	
302.82794	70	
303.80348	72	
303.85245	304	
305.86569	74	
305.88787	82	
306.94085	72	
309.38701	94	
309.83009	90	
311.86057	176	
313.80680	72	
313.82210	68	
313.89600	82	
315.07181	68	
315.81483	114	
316.81558	168	
317.81818	250	1+
318.87997	96	
318.93170	124	
319.30563	70	
319.80610	84	
319.87769	128	
320.81629	286	1+
321.76762	76	
322.79807	94	
324.80555	76	
325.04699	72	
326.87155	78	
327.94906	94	
331.86338	80	
336.94098	138	
337.32561	92	
339.82697	82	
339.86257	68	
341.05266	74	
343.91367	72	
348.29057	88	
349.92609	80	
356.90239	72	
360.86615	74	
361.17661	76	
361.39114	88	
364.31744	72	
365.71072	76	
366.28379	80	
366.92584	80	
367.20106	82	
END IONS

###FS:    #m/z: 322.92883 #charge 1+
###MS: 66
###MSMS: 67
BEGIN IONS
TITLE=Cmpd 49, +MS2(322.9288), 28.0-35.0eV, 1.4min #67
RTINSECONDS=85.403
SCANS=66-67
PEPMASS=322.92883	205112
CHARGE=1+
64.81197	74	
85.10740	40	
167.18755	46	
200.88658	58	
201.04832	78	
202.05102	42	
205.94904	172	
206.94278	76	
207.97217	50	
209.92264	66	
209.94230	74	
210.89208	58	
212.44768	74	
215.05119	92	
218.98361	106	
220.90665	78	
221.89503	42	
221.94076	98	
222.86214	52	
222.95007	172	
223.95921	352	
225.90026	50	
227.87954	62	
227.89438	78	
227.92807	66	
233.08240	54	
235.87437	60	
237.79250	56	
237.90789	56	
237.93275	60	
238.05592	56	
238.91665	72	
238.93755	198	
239.08379	98	
239.44485	84	
239.78288	78	
239.90025	220	
239.96017	44	
240.89841	94	
240.93907	2894	
240.96905	78	
241.09883	58	
241.11979	96	
241.93880	9482	1+
242.05511	52	
242.83327	104	
242.90106	48	
242.94118	6604	1+
243.07071	86	
243.81886	98	
243.87136	90	
244.82337	62	
244.93819	1864	1+
244.99415	64	
246.16824	50	
246.84867	62	
246.97462	272	
248.83778	60	
249.05687	170	
250.83902	42	
250.95346	72	
251.79480	76	
251.86106	74	
252.79352	64	
253.83522	76	
254.90633	74	
256.89321	110	
257.17964	72	
257.91285	70	
258.63285	40	
260.43139	74	
260.82612	190	
260.93272	58	
261.47242	94	
261.83099	140	
262.83240	68	
263.79892	60	
264.87313	72	
265.05569	62	
265.26442	40	
265.72316	44	
265.79107	68	
265.85125	48	
266.04501	54	
266.20375	66	
266.79079	40	
266.89307	62	
266.98754	40	
267.13359	70	
268.81038	68	
269.11617	52	
269.86609	80	
272.44215	84	
272.51294	42	
272.80112	72	
272.84764	80	
273.17423	64	
274.90417	60	
275.87620	42	
277.92354	52	
278.97258	70	
279.09153	1232	1+
279.33353	48	
280.18427	64	
280.82985	72	
280.85943	94	
281.03578	88	
281.16339	76	
282.27844	58	
283.04855	82	
283.20166	66	
283.85265	40	
284.19167	54	
284.21364	78	
284.29264	166	
284.40958	44	
285.29425	72	
285.96219	56	
286.81253	62	
287.93258	46	
289.86509	46	
289.88587	64	
290.56152	86	
290.88168	68	
292.13542	68	
292.86430	68	
293.85756	112	
294.85283	54	
295.03242	64	
297.83684	68	
298.80137	58	
300.80599	92	
301.82687	114	
302.24279	70	
304.88199	98	
306.12577	68	
306.88395	168	
307.89700	98	
308.88462	70	
309.29226	48	
309.81721	58	
309.89687	214	1+
311.81358	74	
311.85667	68	
314.99325	44	
317.89190	40	
318.11725	52	
320.81042	64	
322.85692	70	
323.87476	66	
324.89656	72	
324.99812	84	
325.15996	74	
326.62276	90	
326.80482	66	
END IONS

###FS:    #m/z: 340.93924 #charge 1+
###MS: 66
###MSMS: 68
BEGIN IONS
TITLE=Cmpd 50, +MS2(340.9392), 28.0-35.0eV, 1.5min #68
RTINSECONDS=86.175
SCANS=66,68
PEPMASS=340.93924	97134
CHARGE=1+
190.93103	102	
200.86216	80	
205.94835	112	
206.98538	70	
212.93135	76	
213.93858	130	
214.88164	72	
215.88309	170	
215.93815	70	
217.88121	66	
222.81450	66	
222.94951	120	
225.96134	74	
226.84669	136	
227.86307	68	
228.84226	64	
230.88840	74	
231.94761	150	
233.90476	128	
233.91921	78	
233.94550	92	
234.89821	158	
236.89193	72	
237.89443	110	
238.85223	84	
238.86529	72	
238.88257	74	
239.81931	104	
239.84985	78	
240.83852	330	
240.88351	80	
240.96654	60	
241.02818	76	
241.84224	256	
241.91545	60	
241.94816	104	
242.79888	74	
242.82768	692	1+
242.84278	462	
243.83089	582	1+
243.87899	80	
244.85314	118	
245.90046	76	
246.85052	176	
246.97279	126	
248.88031	74	
248.89781	68	
249.98967	136	
251.09948	68	
254.02255	98	
254.18535	72	
254.88260	84	
254.91405	66	
254.96520	202	
255.07398	106	
255.08786	76	
255.79901	82	
256.25890	228	
256.41040	106	
256.80335	72	
256.85045	176	
256.90260	96	
256.96922	74	
257.85054	120	
257.90269	80	
258.84634	1276	1+
258.99036	62	
259.01812	108	
260.83443	1180	1+
260.88500	80	
261.01022	70	
262.36855	90	
262.88092	82	
264.86261	80	
264.93307	84	
265.83479	68	
265.85518	142	
265.95702	92	
266.25766	82	
266.79897	70	
267.13169	84	
267.43314	82	
267.82063	68	
267.89483	66	
268.83957	240	
269.89059	68	
270.83748	218	
272.84316	70	
272.93736	66	
273.53197	92	
273.89941	86	
274.77804	96	
274.86260	386	1+
275.85549	96	
276.85454	1048	
277.86459	548	
277.92251	122	
278.84371	1618	1+
278.88794	62	
281.89177	118	
281.92585	84	
282.04126	128	
282.87053	134	
284.97298	70	
285.93325	66	
286.10561	66	
286.83116	76	
287.10346	82	
289.87331	106	
290.87306	156	1+
290.97844	70	
292.94606	100	
293.84731	142	
294.86284	118	
295.88033	82	
295.96325	80	
296.85399	114	
296.89596	60	
297.09893	64	
297.13700	66	
297.34038	104	
297.88349	86	
297.97660	90	
298.14347	78	
299.06904	130	
299.86847	158	
300.83790	66	
300.87940	62	
301.86085	92	
302.85200	76	
302.86878	80	
302.93084	120	
303.84852	70	
305.08920	66	
307.43767	90	
308.28998	116	
308.98769	62	
309.86877	70	
309.94455	92	
310.82726	60	
310.89034	70	
311.13262	74	
311.43142	88	
312.91544	68	
319.09272	96	
321.81161	62	
321.97508	88	
324.79257	62	
324.89203	98	
326.88222	74	
327.55553	84	
327.84910	68	
333.14173	68	
335.79162	78	
340.02587	68	
340.82827	82	
342.15128	62	
END IONS

###FS:    #m/z: 359.96048 #charge 1+
###MS: 66
###MSMS: 69
BEGIN IONS
TITLE=Cmpd 51, +MS2(359.9605), 28.0-35.0eV, 1.5min #69
RTINSECONDS=86.9475
SCANS=66,69
PEPMASS=359.96048	29756
CHARGE=1+
191.10091	126	
196.88126	90	
197.96836	94	
201.87625	72	
209.94453	72	
210.09557	86	
216.85125	106	
218.88529	78	
220.88571	212	1+
222.95091	246	
223.95754	204	
224.94736	342	1+
224.97061	130	
225.89474	72	
226.94472	470	1+
226.97202	268	
227.93172	114	
228.94040	294	
229.40748	100	
233.95506	72	
234.86880	126	
236.84565	164	
238.83337	68	
239.90664	92	
240.93763	272	
240.96036	322	
240.97359	168	
241.89874	94	
241.94007	490	
242.86379	82	
242.95758	332	
243.13745	70	
244.95500	288	1+
245.86609	68	
245.94421	656	1+
246.11242	72	
246.95137	388	1+
246.97475	98	
247.13448	82	
248.80255	290	
249.91216	80	
250.47901	84	
250.95036	156	
251.83977	76	
251.96052	66	
252.00461	116	
252.85381	100	
252.94847	108	
255.81467	80	
256.36323	74	
257.84840	98	
257.87512	72	
258.08033	68	
258.15326	84	
258.97187	132	
260.83477	210	
260.86918	72	
260.96526	112	
261.86188	68	
262.04671	68	
262.84658	72	
263.03567	76	
263.92274	82	
264.81838	178	
265.81686	72	
265.86296	94	
265.97285	76	
266.81100	458	1+
266.96724	70	
267.13398	76	
267.85871	76	
268.80466	98	
268.84167	114	
268.94755	70	
270.88173	68	
270.97661	70	
271.79595	70	
272.02701	74	
274.86138	78	
275.82132	68	
275.96666	134	
276.42295	90	
276.80472	110	
276.89310	72	
278.79539	164	
278.84513	268	
278.87725	132	
279.07525	84	
279.79658	186	
279.81650	88	
279.83776	112	
279.85514	128	
280.12434	72	
280.39793	88	
280.79199	680	1+
280.83334	88	
280.92875	84	
282.41681	92	
282.88113	74	
283.09997	72	
283.42027	72	
283.85278	70	
284.82594	104	
285.83595	70	
286.80847	70	
288.84036	264	
288.89574	88	
289.07090	78	
289.87777	76	
290.79793	74	
290.88603	74	
293.86406	114	1+
294.89360	70	
295.02829	74	
295.81151	68	
295.90220	68	
296.16009	76	
296.62077	74	
296.80772	286	1+
296.85139	68	
297.87020	78	
297.89121	76	
297.92267	78	
298.80111	1328	1+
298.85396	72	
298.89858	84	
299.87286	154	
301.86102	212	
303.17699	72	
303.35858	76	
303.95096	88	
305.35506	106	
306.10215	86	
306.81353	76	
308.91835	84	
311.85210	72	
314.27666	84	
316.81364	270	1+
316.85939	70	
316.93189	68	
319.44152	80	
321.81683	370	1+
323.01331	138	
323.81262	80	
324.01624	154	
324.45602	76	
327.88258	70	
328.40963	86	
328.95262	98	
329.88420	210	1+
330.93790	92	
336.62038	68	
336.93965	102	
343.27362	84	
344.16405	88	
344.30548	92	
345.89305	72	
346.19705	70	
352.78296	68	
358.19789	100	
360.32276	80	
361.20433	72	
364.80483	76	
365.12375	68	
END IONS

###FS:    #m/z: 322.92860 #charge 1+
###MS: 70
###MSMS: 71
BEGIN IONS
TITLE=Cmpd 52, +MS2(322.9286), 28.0-35.0eV, 1.5min #71
RTINSECONDS=90.6125
SCANS=70-71
PEPMASS=322.92860	175738
CHARGE=1+
182.87530	66	
192.88978	54	
196.89200	86	
197.06233	62	
197.17085	62	
197.95619	64	
201.04383	230	
205.97075	48	
206.94298	60	
207.97254	58	
208.93839	52	
210.41069	100	
211.91316	70	
212.87425	56	
213.87500	48	
214.90920	48	
216.96936	94	
218.89451	92	
218.96719	52	
221.87125	88	
221.94246	120	
222.89298	66	
223.95694	268	
226.81315	114	
226.84529	66	
226.89272	86	
227.89066	66	
230.88670	46	
234.95698	64	
235.90471	72	
236.84880	64	
238.06911	64	
238.89580	84	
238.94067	228	
239.08200	72	
239.79084	54	
239.90466	48	
240.08161	68	
240.81679	70	
240.86992	72	
240.93885	2984	
241.05622	90	
241.93849	8264	1+
242.18868	86	
242.81760	66	
242.94077	5930	1+
243.07379	48	
243.82745	76	
243.84465	52	
243.86058	78	
243.87620	56	
243.96733	58	
244.68150	54	
244.81541	130	
244.93833	1524	1+
245.88893	70	
246.93904	110	
246.97751	100	
247.08829	64	
248.84770	56	
249.96455	76	
250.94580	76	
255.14195	56	
256.88643	86	
257.89884	70	
258.83767	106	
258.87769	90	
258.91146	100	
260.45852	92	
260.83076	158	
261.87761	84	
261.89750	64	
262.13999	72	
262.83040	74	
263.82917	64	
263.92039	86	
264.88268	64	
265.05660	60	
266.04363	68	
266.86292	68	
267.11381	74	
267.79049	56	
268.95338	62	
269.03231	50	
270.15297	72	
270.85354	100	
272.84373	56	
272.92063	96	
272.94093	64	
272.96958	70	
274.84910	58	
274.93293	92	
276.85397	82	
276.87026	80	
276.89687	78	
278.84204	112	
279.08984	1132	1+
279.93311	58	
280.86072	74	
280.90986	66	
281.14454	72	
281.29123	54	
281.92539	90	
282.27209	74	
282.79286	80	
283.06575	186	
283.85656	68	
283.96835	102	
284.29067	448	1+
285.80889	76	
285.96238	54	
287.79671	52	
287.81143	72	
287.93233	74	
289.04601	54	
289.87842	74	
289.88767	66	
289.89065	54	
290.65352	70	
290.87984	80	
291.81857	72	
291.98263	50	
292.81176	70	
295.82016	94	
299.88438	68	
300.81251	74	
302.14508	82	
302.74694	84	
302.81305	64	
304.44998	82	
305.86125	52	
305.89197	88	
306.90840	92	
306.99646	92	
307.05680	70	
307.88814	70	
308.86658	62	
309.79540	80	
309.91437	80	
310.87250	62	
311.85396	84	
313.61298	50	
316.05105	82	
319.10387	76	
319.17404	80	
320.17080	54	
320.91016	48	
322.14079	76	
323.23856	218	1+
323.88346	70	
324.12878	54	
324.19090	72	
324.26583	72	
324.32581	72	
325.81992	122	
325.88659	80	
END IONS

###FS:    #m/z: 340.93894 #charge 1+
###MS: 70
###MSMS: 72
BEGIN IONS
TITLE=Cmpd 53, +MS2(340.9389), 28.0-35.0eV, 1.5min #72
RTINSECONDS=91.3925
SCANS=70,72
PEPMASS=340.93894	86702
CHARGE=1+
68.89978	68	
181.72949	74	
192.92834	78	
194.91347	90	
196.88261	80	
201.93917	70	
205.01669	80	
206.84920	98	
209.90515	82	
210.93624	114	
213.94090	268	
214.94150	178	
215.88629	162	
215.93428	72	
218.90175	70	
221.87602	124	
221.89244	112	
222.95259	130	
223.95453	110	
224.96159	88	
226.22719	74	
226.83447	102	
226.85537	84	
226.97140	82	
228.83905	74	
229.87200	102	
230.88893	182	
231.94883	586	1+
232.89684	70	
233.94285	74	
235.89941	94	
236.98869	74	
237.08095	70	
238.10329	106	
238.84269	108	
238.88067	76	
239.21491	80	
239.78316	74	
239.82351	106	
239.84488	70	
240.22640	88	
240.83565	844	1+
240.96528	138	
241.90574	176	
241.94219	70	
243.82897	314	1+
243.88909	82	
244.88760	78	
244.93676	86	
246.84313	142	
246.97687	138	
249.96404	226	
251.95839	134	
254.91589	76	
254.96705	184	
255.07481	100	
256.78012	78	
256.84819	74	
256.89474	98	
256.90973	140	
257.44936	100	
257.84835	146	
257.86559	72	
258.84375	480	
258.88785	68	
259.85129	476	
260.01117	130	
260.83474	1080	1+
260.88685	86	
261.42896	82	
261.90046	130	
262.82643	86	
264.85851	288	1+
265.45667	92	
266.42198	94	
266.95738	72	
267.13387	90	
268.84019	524	1+
270.84183	80	
272.84387	78	
272.91866	82	
273.87797	124	
274.87538	134	
275.86132	128	
276.85707	1176	1+
277.84214	158	
277.92163	70	
278.43757	102	
278.84462	1358	1+
278.92826	114	
279.89112	124	
279.95995	108	
280.83994	98	
280.92664	82	
280.95344	158	1+
281.00267	116	
281.42348	88	
281.85666	102	
281.89273	120	
281.93190	92	
282.87461	116	
283.85452	84	
285.03713	68	
287.87390	86	
289.88161	84	
290.34087	98	
291.16035	72	
291.82082	74	
292.79910	68	
294.55831	90	
294.86661	120	
295.23759	80	
295.43789	88	
295.86233	70	
295.89369	70	
295.97610	74	
296.85299	192	
296.96985	82	
297.81018	196	1+
297.97101	124	
298.22400	124	
299.87126	252	
300.13549	86	
300.53137	90	
300.92522	80	
301.39818	82	
301.86031	388	1+
302.17055	72	
305.19823	70	
306.13882	80	
307.90744	94	
308.65105	78	
310.80573	76	
310.82496	74	
310.91616	84	
311.82803	110	
313.72188	68	
314.77082	74	
315.80467	72	
315.83060	72	
316.05547	94	
318.79019	74	
322.88345	72	
324.28380	70	
324.89465	110	
324.94506	74	
326.17137	126	
326.98249	80	
328.82571	94	
329.82187	72	
331.99512	70	
333.79221	70	
334.96175	72	
336.86594	94	
340.94596	80	
342.77614	76	
342.89675	70	
343.19221	102	
345.85187	70	
345.90941	74	
346.43162	90	
END IONS

###FS:    #m/z: 359.96017 #charge 1+
###MS: 70
###MSMS: 73
BEGIN IONS
TITLE=Cmpd 54, +MS2(359.9602), 28.0-35.0eV, 1.6min #73
RTINSECONDS=92.1645
SCANS=70,73
PEPMASS=359.96017	24562
CHARGE=1+
173.62811	78	
193.08007	80	
205.93549	92	
206.82821	70	
209.94482	184	
212.04187	78	
212.09153	88	
215.87470	94	
218.88711	86	
221.88851	104	
222.94878	92	
223.01408	86	
223.88180	186	1+
224.94822	454	1+
224.97315	204	
225.96872	448	1+
226.04067	76	
226.83733	130	1+
226.94482	378	1+
226.96925	282	1+
227.17384	74	
228.93989	532	1+
230.81581	78	
233.96228	72	
234.86298	234	1+
236.85837	76	
238.93616	74	
239.22439	78	
240.93968	742	1+
240.95991	182	
241.90405	70	
242.94029	80	
242.95868	268	
243.83237	142	
243.89428	76	
244.90011	74	
244.95241	190	
245.94602	712	1+
246.81570	88	
246.95141	496	1+
246.96720	114	
248.80392	82	
249.39979	116	
249.44041	72	
250.09291	68	
250.80189	70	
251.83397	118	
252.21386	92	
253.91719	70	
255.20659	70	
257.05570	86	
257.83386	86	
258.83944	70	
258.85478	82	
258.97148	170	
259.84837	108	
260.83415	144	
260.97148	132	
261.08135	74	
261.97117	72	
262.82445	78	
264.81228	490	1+
265.08457	70	
265.92411	84	
267.03336	70	
267.81118	166	
267.85076	98	
267.96694	78	
268.95898	70	
269.39850	72	
269.49334	76	
269.70281	82	
269.78846	78	
269.97312	72	
270.86057	78	
273.82219	76	
273.96994	82	
275.91694	88	
276.22349	72	
276.46978	86	
276.85834	174	
277.85794	74	
278.21022	82	
278.79470	88	
278.84483	222	1+
278.87852	70	
279.24982	70	
279.80444	96	
279.82668	86	
279.89340	110	
279.92086	72	
280.79366	690	1+
280.82835	74	
281.03299	110	
281.84736	94	
282.79184	322	
283.30947	74	
284.86246	72	
284.98734	72	
285.78387	70	
285.86281	80	
286.00810	98	
287.91757	78	
288.80808	78	
289.88992	76	
290.49874	78	
290.81226	118	
291.50819	78	
292.78685	72	
294.43185	92	
295.92825	158	
296.80666	222	
297.80559	144	
297.92305	82	
298.45317	90	
298.80224	1454	1+
298.83298	72	
299.86765	72	
300.80176	354	1+
300.91467	86	
301.48543	72	
302.80040	78	
304.88515	80	
305.89321	114	
306.43237	82	
306.88645	158	
307.84272	90	
308.88419	136	
309.80034	70	
309.87120	130	
310.37472	74	
311.87160	80	
312.88494	72	
313.11320	70	
313.93698	72	
315.29647	78	
316.11915	72	
316.80929	174	
317.43481	100	
317.82098	72	
317.83124	84	
318.87988	76	
320.82193	198	1+
321.93293	72	
322.92947	72	
323.01580	74	
325.42154	72	
325.89780	76	
328.39394	70	
328.90364	68	
329.86427	74	
331.92576	86	
336.39062	82	
336.94392	138	
339.86756	72	
340.89387	78	
342.89935	114	
343.91371	104	
344.04334	74	
348.04546	70	
348.86365	74	
348.96393	92	
349.77259	78	
359.77340	72	
360.87216	148	
361.20425	88	
363.73387	78	
END IONS

###FS:    #m/z: 340.93883 #charge 1+
###MS: 74
###MSMS: 75
BEGIN IONS
TITLE=Cmpd 55, +MS2(340.9388), 28.0-35.0eV, 1.6min #75
RTINSECONDS=95.845
SCANS=74-75
PEPMASS=340.93883	118390
CHARGE=1+
172.97680	78	
198.89361	76	
206.94111	72	
208.96170	180	
209.05751	88	
212.87691	106	
213.06582	80	
213.87690	182	
213.93845	474	1+
215.89358	102	
217.88069	252	1+
218.89818	72	
219.88397	146	
222.94790	76	
223.95567	100	
224.89753	68	
224.96321	82	
225.56103	90	
225.83581	68	
226.97210	78	
227.88501	74	
228.83925	234	1+
228.90951	80	
231.82429	94	
231.90185	132	
231.94835	572	1+
232.89487	70	
233.94541	112	
235.09631	68	
236.89126	68	
237.85006	70	
237.94226	78	
238.08613	72	
238.88840	158	1+
239.95391	170	1+
240.83345	84	
241.83974	324	
241.94492	116	
242.12178	72	
242.83823	264	
242.90659	86	
243.38634	78	
243.83092	442	1+
245.70204	66	
245.83973	104	
245.87729	76	
246.85248	84	
246.89686	82	
248.98320	68	
249.96434	90	
250.98667	72	
251.00231	94	
253.97379	68	
254.07292	180	1+
254.82742	92	
254.92026	68	
255.91712	84	
256.84331	74	
256.89453	152	
257.85107	236	
258.43954	78	
258.84361	1208	1+
259.71617	80	
259.91209	76	
259.96166	70	
260.83400	1138	1+
260.86786	72	
262.84359	350	1+
262.87688	160	1+
262.92606	80	
264.10779	68	
265.01622	136	
265.41285	76	
265.43258	102	
265.87709	114	
266.01709	78	
266.84177	96	
267.13129	82	
268.01763	74	
268.83869	626	1+
268.89103	68	
269.00373	66	
270.82707	348	1+
270.84978	70	
271.42595	78	
271.78799	86	
271.84668	68	
272.41797	94	
273.88716	72	
273.90733	92	
274.87010	98	
275.81307	70	
275.86208	126	
276.85420	1080	1+
277.35506	80	
277.93373	72	
278.09574	70	
278.84288	1608	1+
280.63845	92	
281.02946	72	
281.05177	68	
281.37105	92	
281.85373	138	
282.04514	68	
282.06798	68	
282.87707	96	
284.89821	72	
285.91245	72	
290.85160	92	
290.91324	84	
292.86012	74	
292.89598	70	
293.00694	70	
293.87589	80	
294.03989	82	
294.42994	68	
294.86982	108	
294.93574	96	
295.86946	70	
296.85330	224	
296.97535	118	
297.97488	168	
298.80520	78	
298.82864	76	
298.89220	78	
298.93457	106	
299.05733	76	
299.84617	72	
299.88074	158	
301.86766	142	
302.17446	94	
302.24111	82	
302.86270	72	
302.89473	86	
303.85484	68	
305.17475	80	
305.88684	218	1+
305.93436	68	
306.43730	78	
307.84875	66	
308.29504	68	
308.88186	80	
311.85316	158	
311.88466	70	
312.41252	90	
313.19356	78	
316.60796	98	
317.39520	94	
317.58984	78	
319.79491	70	
319.89152	92	
320.72225	78	
320.89178	98	
321.21740	76	
324.88367	96	
327.87362	70	
329.91592	70	
336.39262	86	
337.83808	84	
338.36890	68	
340.89188	78	
341.38821	68	
342.80565	70	
343.70646	84	
344.74982	68	
344.98254	70	
346.17393	78	
END IONS

###FS:    #m/z: 363.95455 #charge 1+
###MS: 74
###MSMS: 76
BEGIN IONS
TITLE=Cmpd 56, +MS2(363.9545), 28.0-35.0eV, 1.6min #76
RTINSECONDS=96.617
SCANS=74,76
PEPMASS=363.95455	49516
CHARGE=1+
189.86021	76	
191.85670	72	
195.09868	68	
199.87532	68	
205.94948	84	
207.97396	84	
209.94173	158	
210.88552	262	1+
212.87833	328	
220.87373	68	
221.88523	84	
222.94893	224	
223.95575	88	
224.89215	182	
224.94957	474	1+
225.97329	280	
226.90546	90	
226.94639	1416	1+
226.96888	176	
227.93415	1016	1+
229.11448	90	
229.83931	72	
230.88962	382	1+
234.91019	92	
235.09249	98	
236.83551	68	
236.88088	76	
236.90343	78	
237.01868	78	
239.84848	170	
240.83236	228	1+
240.93915	844	
241.93886	2546	1+
242.76988	68	
242.83096	90	
242.90216	90	
242.94157	1588	1+
244.93811	316	
244.95596	538	
245.93977	212	
245.97189	98	
246.89532	72	
246.95465	156	
246.97216	134	
247.07265	68	
248.80231	502	1+
248.83804	70	
248.89503	122	
249.55125	84	
249.84999	70	
250.94553	220	
253.06682	82	
253.88185	72	
254.13445	68	
254.84943	92	
254.88467	70	
256.80146	80	
257.08513	110	
257.44732	106	
258.43938	76	
258.83546	264	1+
260.83641	132	
260.96488	208	1+
261.83700	186	
262.43424	84	
262.80161	146	
263.04134	68	
263.93043	88	
264.81732	188	
265.13473	72	
265.81304	442	1+
266.03741	86	
266.81474	316	1+
267.80657	80	
267.93108	70	
268.81610	70	
268.83978	78	
268.95575	142	
269.79546	194	1+
269.96438	102	
270.95059	78	
272.84295	104	
273.73274	78	
273.85478	82	
274.86963	70	
276.80745	194	
276.86424	106	
277.91893	164	
277.95618	80	
278.79788	160	
278.82373	70	
278.84929	330	1+
278.87791	94	
279.79309	300	
280.79463	450	
281.16570	68	
281.79037	732	1+
281.88648	92	
281.94853	68	
282.08441	86	
283.06410	124	
283.84789	132	
283.92699	78	
283.96317	68	
284.80834	70	
284.82880	122	
284.96475	68	
285.84221	68	
286.10366	70	
286.81402	148	
287.42840	84	
290.86950	88	
290.90705	78	
291.87730	112	
291.89840	78	
293.92422	106	
294.65933	72	
294.86807	96	
294.92710	92	
295.92116	90	
296.81097	180	
296.83683	68	
296.85368	74	
297.80741	172	
298.80136	568	
299.80386	400	
300.79760	898	1+
300.93791	72	
300.96356	72	
301.86062	282	1+
303.24509	68	
303.85473	128	
304.91289	70	
305.98184	72	
307.00090	102	
307.43125	108	
310.79246	80	
315.21567	100	
316.81214	606	1+
318.87152	88	
319.82172	98	
321.82047	78	
323.81870	116	
324.79697	70	
324.87711	78	
325.80928	80	
325.88224	78	
326.87050	122	
327.88006	72	
329.14884	92	
329.89534	76	
332.80797	74	
333.40205	76	
336.89312	68	
336.94485	228	
339.11199	72	
340.94627	72	
343.19897	72	
343.26940	84	
343.63811	124	
345.84060	80	
346.35443	98	
347.89217	96	
350.95596	74	
356.77137	88	
359.70092	70	
360.17838	76	
363.75016	102	
365.73168	70	
END IONS

###FS:    #m/z: 336.94425 #charge 1+
###MS: 74
###MSMS: 77
BEGIN IONS
TITLE=Cmpd 57, +MS2(336.9443), 28.0-35.0eV, 1.7min #77
RTINSECONDS=97.3895
SCANS=74,77
PEPMASS=336.94425	34650
CHARGE=1+
92.57459	66	
196.08411	60	
207.89280	62	
209.94167	76	
211.94444	392	
212.87806	280	1+
213.93764	306	1+
216.93142	78	
221.99737	74	
222.87113	90	
223.95758	70	
224.82770	70	
224.84216	74	
225.84498	66	
225.86327	60	
226.83703	80	
226.88726	92	
227.89331	126	
228.84243	70	
228.88738	62	
229.95181	466	1+
230.88749	292	1+
231.94731	292	1+
234.83480	86	
235.03818	102	
235.88284	218	1+
236.00832	72	
236.81631	74	
238.85445	68	
238.87105	68	
239.85106	110	
240.83992	776	1+
240.88136	78	
240.94049	58	
241.84298	656	1+
241.86763	78	
243.82908	70	
244.86709	98	
246.04686	110	
247.95931	72	
248.89418	72	
249.96247	72	
250.95163	72	
251.03135	68	
251.06844	92	
252.85021	74	
252.96962	332	
253.91570	60	
253.98393	68	
254.08748	72	
254.89437	92	
254.96429	114	
255.04676	76	
255.07330	298	1+
255.09279	58	
255.87764	74	
256.81360	58	
256.84866	104	
256.86347	110	
256.89179	112	
257.85549	74	
258.84967	604	1+
258.87790	78	
260.75615	66	
260.83345	60	
260.94653	100	
261.90133	60	
261.92165	72	
262.83021	64	
262.87812	72	
262.94200	62	
262.98157	70	
263.14123	66	
264.87287	96	
266.84951	62	
267.13175	66	
268.81099	58	
268.84424	206	
268.98965	70	
269.83798	240	1+
269.91865	70	
270.44331	74	
270.86286	76	
270.97675	66	
271.84861	66	
272.43806	92	
272.87701	60	
273.80788	76	
274.86007	174	
274.87540	112	
274.89383	120	
275.84091	70	
275.87205	64	
275.91289	116	
275.94480	156	
276.85511	852	1+
277.04992	100	
277.83309	216	1+
278.05851	64	
278.94427	66	
278.99769	66	
280.84546	108	
281.04735	188	
281.45555	100	
281.85127	122	
281.88039	88	
282.89531	86	
283.86932	72	
284.80893	64	
285.85303	160	
287.85534	138	
287.87390	72	
288.23024	72	
288.82892	70	
288.85107	200	1+
289.83963	76	
290.85281	216	1+
292.93568	90	
293.10439	220	1+
293.84831	78	
294.87110	78	
294.88696	80	
295.86028	70	
295.96993	62	
296.85382	74	
296.87473	62	
296.97009	96	
297.01439	76	
297.89653	76	
298.87512	66	
298.89847	82	
299.03491	70	
299.05905	142	
299.70075	98	
299.84000	70	
299.87613	82	
301.88060	64	
303.94270	72	
304.13087	78	
304.44785	74	
307.01377	70	
307.89029	76	
308.82565	64	
308.86668	62	
309.86871	64	
309.88590	86	
310.60420	62	
310.87794	164	
311.43130	78	
311.87354	74	
312.80042	68	
314.86695	70	
314.96484	94	
323.14361	62	
323.88577	68	
324.28176	66	
324.89343	130	
326.76537	62	
326.80507	62	
326.88239	60	
328.29162	82	
331.93069	62	
334.15332	106	
336.37243	114	
337.83796	72	
338.79326	74	
END IONS

###FS:    #m/z: 363.95442 #charge 1+
###MS: 78
###MSMS: 79
BEGIN IONS
TITLE=Cmpd 58, +MS2(363.9544), 28.0-35.0eV, 1.7min #79
RTINSECONDS=101.07
SCANS=78-79
PEPMASS=363.95442	38124
CHARGE=1+
84.20575	90	
191.85686	80	
194.00927	76	
194.94948	76	
196.85036	82	
196.87972	82	
198.87602	150	
201.90579	70	
206.02522	90	
209.87491	84	
209.94318	320	1+
209.99399	68	
211.87728	82	
212.87797	240	
214.07603	80	
214.88546	68	
219.86395	90	
222.95128	1054	1+
222.97587	112	
223.90052	80	
224.83314	70	
224.88859	292	
224.94706	1008	1+
224.97124	128	
225.96697	116	
226.80772	94	
226.94554	1156	1+
226.97224	210	
227.93021	222	
228.83849	130	
228.86677	80	
228.89197	154	
228.94127	1554	1+
229.09899	72	
229.84117	74	
229.95665	78	
230.07562	78	
230.84208	108	
230.88725	642	
231.61675	88	
232.89300	70	
232.95495	74	
234.40957	106	
234.79004	84	
234.87798	140	
235.79518	98	
238.94330	68	
239.10029	108	
240.82084	72	
240.83431	120	
240.89469	68	
240.94006	560	
240.96069	780	1+
241.04342	88	
241.94061	496	
242.83168	78	
242.94111	1716	1+
242.95903	578	1+
243.20462	74	
244.80981	78	
244.84254	136	
244.95461	676	
245.87542	82	
245.94211	146	
246.80818	84	
246.95132	668	
247.79871	408	1+
248.89355	280	1+
250.79789	70	
250.94873	138	
252.92814	90	
253.91187	132	
254.89069	72	
255.86226	80	
257.44962	90	
258.00589	68	
258.97449	186	
259.45341	88	
260.83209	238	1+
260.86818	234	
260.89514	114	
260.96637	246	
261.05188	68	
264.78702	68	
265.97158	214	1+
266.81009	480	1+
266.85084	80	
267.90519	80	
268.95122	98	
268.97528	72	
269.80762	72	
269.96456	194	
270.83723	228	
271.89932	76	
273.86681	74	
274.85885	80	
275.87416	112	
276.80591	100	
276.85658	84	
277.46099	72	
278.79651	368	1+
278.84263	310	
279.41363	100	
279.84382	162	
280.79173	948	1+
280.82966	210	1+
280.92039	76	
281.96292	68	
283.06273	90	
283.78974	186	
283.83901	392	1+
283.85259	116	
284.79249	80	
284.82244	374	1+
285.78607	68	
286.80918	142	
286.91033	72	
287.41362	136	
287.81963	86	
288.42454	70	
288.81036	76	
289.80845	72	
290.85403	114	
293.79991	70	
294.86710	106	
295.83163	134	
295.84734	86	
296.64399	68	
296.80613	358	1+
297.87402	68	
298.80193	1070	1+
299.87357	170	
300.80139	1200	1+
300.87055	152	
300.94640	76	
301.41305	88	
301.85923	398	1+
302.79663	156	
303.85144	314	1+
308.84154	110	
308.95089	74	
310.23225	72	
311.86615	108	
316.80870	70	
317.81224	136	
317.94011	70	
318.80034	114	
319.80624	70	
320.80790	96	
321.36481	74	
321.81951	284	1+
322.82039	222	1+
324.01253	82	
324.87643	114	
324.89357	84	
325.11334	92	
331.88995	76	
335.40694	160	
336.94313	98	
337.94172	74	
339.87423	76	
340.93268	98	
341.42462	98	
343.26837	92	
345.75865	70	
350.76987	76	
350.89171	84	
352.88874	82	
356.21620	86	
357.77761	70	
357.97479	88	
361.31893	68	
361.35373	70	
362.06592	86	
364.22824	72	
END IONS

###FS:    #m/z: 336.94385 #charge 1+
###MS: 78
###MSMS: 80
BEGIN IONS
TITLE=Cmpd 59, +MS2(336.9438), 28.0-35.0eV, 1.7min #80
RTINSECONDS=101.842
SCANS=78,80
PEPMASS=336.94385	28938
CHARGE=1+
195.45022	78	
201.04323	76	
209.88360	66	
210.88528	64	
211.94434	582	
212.87985	242	1+
213.93571	90	
215.86934	62	
215.93226	78	
218.88720	72	
219.82222	68	
221.94440	64	
223.88338	84	
223.95746	54	
224.95835	76	
225.83766	76	
225.88569	80	
226.01098	66	
227.43855	76	
227.90347	90	
228.85102	84	
228.89263	76	
229.91363	66	
229.95366	180	
230.88963	88	
231.94838	150	
232.95020	160	
234.89494	92	
236.85069	64	
236.86385	68	
236.90521	86	
238.06930	68	
238.17315	66	
238.86387	88	
239.84158	90	
239.92402	188	
240.83016	294	
240.86254	72	
241.84252	336	1+
241.86114	82	
243.95175	72	
245.90243	74	
246.82362	76	
246.85448	58	
247.96126	64	
247.97671	82	
248.89709	70	
249.01246	60	
249.98430	64	
250.01314	66	
250.82753	60	
250.94973	68	
250.98862	52	
251.84624	50	
252.84792	84	
252.93008	56	
252.95183	116	
252.96910	172	
253.90412	106	
254.84508	122	
254.96325	76	
254.98473	90	
255.18461	64	
256.07792	68	
256.87546	144	
256.90510	108	
257.85012	52	
257.96197	72	
258.84507	764	1+
259.91221	54	
261.87899	132	
262.85017	78	
262.87632	76	
264.84296	54	
264.86282	58	
266.84935	60	
267.84530	102	
268.83676	550	1+
270.11458	68	
270.84963	72	
270.97907	62	
271.84263	70	
272.82749	68	
272.88430	56	
272.97996	68	
273.86471	88	
274.87549	240	
275.86213	70	
275.91492	76	
275.93359	102	
276.85567	1228	1+
277.08281	122	
278.03841	68	
278.82826	62	
278.93352	58	
278.98286	76	
279.03035	68	
279.07317	52	
279.08943	54	
279.83890	80	
279.85798	98	
279.90955	126	
280.10593	54	
280.74149	92	
280.83841	66	
280.87906	54	
281.04571	56	
281.93787	84	
282.85603	62	
283.03181	70	
283.04627	52	
283.88966	72	
283.93754	80	
285.86068	126	
287.84720	66	
288.85457	212	1+
292.25523	82	
292.93986	74	
293.10656	222	
293.87574	66	
293.89057	66	
294.02150	54	
294.76919	72	
294.86451	218	1+
295.06215	68	
295.88348	78	
295.98059	64	
296.83234	52	
296.97537	80	
298.89232	54	
299.75890	92	
299.92052	94	
300.24172	64	
300.87726	78	
303.86951	58	
305.81884	54	
307.11732	72	
307.88362	78	
308.00663	68	
311.16946	68	
315.88300	64	
317.42571	92	
318.16797	52	
322.08273	78	
322.89203	84	
323.00282	72	
323.82161	66	
324.89231	56	
326.87588	60	
329.28010	74	
332.88194	68	
334.12192	86	
334.88989	64	
335.62058	110	
336.12922	78	
338.99913	76	
341.76277	60	
END IONS

###FS:    #m/z: 359.95993 #charge 1+
###MS: 78
###MSMS: 81
BEGIN IONS
TITLE=Cmpd 60, +MS2(359.9599), 28.0-35.0eV, 1.7min #81
RTINSECONDS=102.614
SCANS=78,81
PEPMASS=359.95993	23550
CHARGE=1+
127.10725	74	
169.66416	72	
182.86044	78	
199.95293	66	
200.87446	72	
205.94784	88	
206.94633	66	
211.47724	78	
216.85297	92	
221.89135	72	
222.94781	766	1+
222.96806	84	
223.41032	88	
223.89030	68	
224.94827	302	1+
226.94935	236	
227.03710	68	
227.43662	80	
227.84805	68	
227.89981	68	
227.93194	218	
227.95010	182	
228.94143	308	
230.82703	74	
230.86815	68	
231.90258	66	
234.86645	68	
236.86388	88	
238.20193	66	
238.93791	72	
238.96815	68	
239.10097	84	
240.93881	642	1+
240.95899	166	
241.97035	92	
242.85993	64	
242.94221	76	
242.95878	188	
244.96078	214	
245.81573	72	
245.93893	88	
246.81072	156	
246.87767	66	
246.95166	150	
246.97405	152	
248.80210	116	
249.16143	72	
249.94513	72	
251.06836	78	
251.97711	68	
252.95098	134	
253.16267	64	
253.87040	72	
257.84759	94	
258.83224	90	
259.07165	72	
259.48905	64	
259.79729	86	
259.84900	92	
260.83122	118	
260.86930	70	
260.97235	76	
261.96448	80	
262.80057	74	
262.88787	78	
263.75085	68	
263.86280	72	
263.97555	130	
264.82034	74	
265.43676	82	
265.78282	62	
266.81315	258	
267.97119	130	
268.80804	88	
268.83656	66	
268.90639	106	
268.94154	62	
268.95760	106	
269.94893	106	
270.88569	72	
271.86695	90	
272.82768	72	
272.86594	72	
273.79743	68	
273.96205	62	
274.85419	108	
275.41739	94	
275.87610	84	
276.80943	74	
276.85677	188	
277.41806	102	
278.79914	108	
278.84429	538	1+
279.90965	108	
280.51519	86	
280.79411	716	1+
280.83504	86	
280.86580	124	
281.02541	64	
281.87998	70	
283.80092	80	
284.82308	100	
286.82290	104	
286.83948	68	
289.87750	70	
291.83774	120	
292.43801	84	
292.80133	68	
292.86003	72	
295.09584	74	
295.92555	74	
296.80855	164	
296.84213	64	
296.86073	134	
296.91595	186	
297.78081	66	
298.80176	960	1+
299.83971	84	
300.11632	92	
303.83779	66	
303.88043	92	
303.94082	68	
304.01767	66	
304.93220	66	
309.87008	166	1+
313.42835	82	
314.81921	70	
314.89314	86	
315.81120	88	
316.82456	158	
316.93170	64	
318.92840	134	
320.14428	72	
320.62312	100	
320.91595	66	
321.82101	272	1+
322.92467	170	
323.01345	80	
323.76710	80	
324.84107	80	
325.88671	90	
326.89146	72	
327.84882	78	
329.86860	68	
329.94000	70	
334.87676	66	
334.94607	66	
335.16179	72	
336.92879	74	
336.94594	122	
337.88118	70	
345.45021	76	
347.75222	90	
350.34686	68	
350.39283	66	
350.85723	100	
362.85639	66	
363.04618	64	
END IONS

###FS:    #m/z: 322.92821 #charge 1+
###MS: 82
###MSMS: 83
BEGIN IONS
TITLE=Cmpd 61, +MS2(322.9282), 28.0-35.0eV, 1.8min #83
RTINSECONDS=106.282
SCANS=82-83
PEPMASS=322.92821	205112
CHARGE=1+
63.14225	78	
74.67836	60	
142.73314	56	
190.92122	56	
192.88236	66	
192.91106	60	
195.92318	66	
196.01866	44	
198.86221	44	
201.95979	54	
203.95796	70	
205.94994	126	
208.84058	74	
209.89252	84	
211.89493	80	
212.87783	76	
212.89387	64	
213.12849	70	
216.14350	104	
217.96359	66	
219.89300	50	
221.89124	70	
222.87273	66	
223.93940	66	
223.95235	44	
223.96840	50	
224.90881	58	
225.83235	84	
226.86280	48	
227.92914	130	
229.96622	64	
230.82346	58	
231.40180	52	
233.09929	94	
233.54365	78	
234.00198	78	
235.00601	60	
236.09740	68	
236.90342	58	
237.09447	66	
237.13430	62	
237.93992	58	
237.99899	72	
238.89577	54	
238.93655	112	
239.02119	66	
239.07950	112	
240.82221	52	
240.93948	2494	
241.93864	8192	1+
242.12937	76	
242.82913	68	
242.85417	82	
242.94071	5694	1+
243.82206	124	
244.06122	78	
244.12996	54	
244.54125	46	
244.81949	68	
244.93804	1190	
245.88172	74	
246.97343	110	
248.04640	46	
248.84285	76	
250.84485	72	
253.80003	46	
255.90309	52	
255.99947	82	
256.83096	56	
256.85472	98	
256.89257	72	
256.94768	170	
257.81831	66	
258.82935	132	
258.90529	60	
258.94303	62	
259.90799	74	
260.55984	100	
260.81773	72	
261.43082	144	
261.83785	62	
261.85223	50	
261.87950	44	
262.80032	54	
262.82849	46	
262.92590	82	
263.08526	44	
263.97291	50	
264.89512	68	
265.01875	164	
266.07730	42	
266.85894	70	
266.99778	70	
267.17024	48	
268.85086	56	
268.91117	68	
268.95864	132	
269.86630	80	
270.85000	64	
272.84881	62	
272.91671	74	
273.05895	64	
276.81148	54	
276.92386	66	
278.24723	70	
278.82934	56	
278.84556	118	
279.08932	1322	1+
279.82468	50	
280.81164	58	
280.91217	92	
281.38355	90	
281.90084	82	
283.06405	118	
283.24243	76	
284.29350	362	1+
284.79666	72	
285.80265	64	
287.41139	54	
289.87087	50	
290.78987	54	
290.80659	82	
290.86338	52	
290.90058	52	
290.94660	46	
291.80807	82	
294.87024	66	
296.85386	48	
296.92498	52	
297.82969	58	
297.86355	66	
298.79474	72	
301.81625	52	
301.87495	134	
303.13614	70	
304.88127	68	
306.87824	70	
307.03086	52	
307.87486	44	
308.28878	66	
309.03958	70	
309.86690	66	
309.97735	80	
311.85617	54	
312.85877	58	
319.88731	66	
320.94657	80	
323.14823	56	
324.19775	50	
325.89991	84	
326.17461	90	
326.90937	88	
328.19357	70	
328.25606	64	
END IONS

###FS:    #m/z: 363.95415 #charge 1+
###MS: 82
###MSMS: 84
BEGIN IONS
TITLE=Cmpd 62, +MS2(363.9542), 28.0-35.0eV, 1.8min #84
RTINSECONDS=107.054
SCANS=82,84
PEPMASS=363.95415	39152
CHARGE=1+
161.55210	72	
177.98984	80	
184.93516	94	
191.85680	132	
193.07994	72	
194.03488	74	
200.88535	70	
205.97245	100	
206.95170	98	
209.94079	130	
212.87775	158	
214.88911	76	
216.82131	66	
218.85650	72	
222.95111	162	
223.95947	108	
224.94658	342	1+
224.96800	206	1+
225.87815	68	
226.88522	110	
226.94633	480	1+
227.92792	68	
228.89048	66	
228.93974	814	
230.89012	464	1+
230.93896	118	
232.09346	80	
232.88388	178	
233.13498	72	
233.87797	76	
234.06403	80	
239.86698	66	
239.90432	202	1+
240.82284	112	
240.93905	608	
240.95906	394	
241.84097	74	
241.93997	472	
242.82154	80	
242.93894	1658	1+
243.83273	72	
243.90418	104	
244.84060	68	
244.95771	284	1+
245.81221	72	
245.90474	84	
245.94337	520	1+
245.97591	234	1+
246.56738	80	
246.94933	326	1+
246.97833	200	1+
248.80175	528	1+
248.92314	76	
249.93369	66	
251.26693	68	
251.80845	66	
252.78551	66	
253.08623	74	
258.82500	160	
258.84824	132	
258.97080	76	
260.91095	66	
260.96415	184	
261.83213	140	
262.43427	86	
262.84612	68	
263.82171	70	
263.97824	70	
264.82172	146	
264.95867	80	
265.82127	134	
265.97516	80	
266.80879	164	
267.80880	168	
268.81143	104	
268.83041	76	
268.88268	78	
268.95621	80	
269.17291	68	
269.88667	74	
273.84037	86	
275.43296	108	
276.81154	68	
276.85379	108	
278.84241	150	
279.85455	122	
280.79192	468	
281.79358	260	
281.85954	68	
281.99147	74	
282.78723	432	1+
282.82965	70	
282.85921	70	
283.50517	76	
283.89587	74	
284.82150	104	
284.85297	112	
284.98927	72	
285.78594	82	
285.82112	122	
285.85671	70	
286.92660	102	
287.40937	122	
287.81541	68	
287.89287	76	
287.93429	72	
289.42189	66	
290.79442	74	
290.85047	80	
292.85854	106	
292.89593	96	
293.86535	66	
295.09616	82	
296.80983	164	
296.84443	80	
297.80118	966	1+
298.80363	804	1+
299.05569	70	
299.88876	68	
300.80096	752	1+
300.87262	72	
301.85844	144	
303.85797	88	
303.94237	76	
304.89382	66	
307.43749	84	
308.13131	66	
308.81105	86	
308.86883	84	
310.78605	70	
311.81941	72	
311.85403	84	
316.81393	582	1+
318.80516	116	
319.11496	78	
321.16899	76	
321.70084	68	
321.81892	186	
322.12673	66	
323.81793	120	
324.82135	132	
324.88575	94	
325.87090	68	
326.90471	70	
327.05603	78	
327.80668	68	
327.89791	88	
329.13089	82	
329.87125	80	
330.98689	68	
332.16975	78	
332.82355	72	
333.78520	68	
339.19326	66	
341.79655	68	
341.81958	74	
343.90014	98	
351.78691	72	
353.89520	78	
354.17724	84	
355.96120	82	
356.78178	82	
359.65421	72	
361.83456	68	
365.88212	84	
366.83626	68	
367.24570	66	
END IONS

###FS:    #m/z: 336.94365 #charge 1+
###MS: 82
###MSMS: 85
BEGIN IONS
TITLE=Cmpd 63, +MS2(336.9437), 28.0-35.0eV, 1.8min #85
RTINSECONDS=107.827
SCANS=82,85
PEPMASS=336.94365	30024
CHARGE=1+
179.95283	78	
180.86642	84	
189.85528	80	
193.87237	72	
196.88804	56	
200.87454	58	
205.94769	74	
210.88098	62	
211.94377	216	
212.87906	130	
213.84258	62	
213.93824	172	
214.94481	70	
215.88208	88	
222.84172	82	
222.88931	74	
223.97394	72	
224.97389	130	
228.89636	56	
229.22942	78	
229.95401	262	
230.89438	256	
230.93163	86	
231.88958	86	
231.94664	192	
232.82554	78	
232.90612	90	
234.09945	64	
234.90652	64	
235.83522	60	
235.86339	56	
238.88582	224	
239.85818	84	
239.88182	66	
239.91067	58	
240.79773	92	
240.83244	124	
240.87569	74	
240.92671	138	
241.84153	512	1+
245.87913	70	
246.90133	60	
247.95950	80	
247.97694	72	
248.93700	60	
248.96180	70	
248.98905	60	
249.96098	60	
250.82331	118	
250.94735	230	
251.07240	88	
251.94357	128	
252.85017	70	
252.96869	236	
253.05316	72	
253.84498	84	
253.94860	76	
253.96896	146	
254.87368	56	
254.96484	152	
255.07301	58	
255.08860	60	
255.87139	58	
256.82538	74	
256.84866	82	
257.84902	156	
257.87165	94	
257.89383	110	
258.84547	352	
259.83974	160	
259.85219	246	
259.90603	60	
259.92802	90	
260.53805	62	
260.86349	98	
260.92089	88	
261.82832	64	
264.86258	170	
265.86621	114	
266.86104	60	
267.11597	64	
267.84197	120	
268.84342	446	1+
269.86622	92	
270.97679	54	
271.84177	64	
272.38350	66	
272.97176	112	
273.80615	76	
273.84654	138	
274.62735	58	
274.86350	244	1+
274.88242	184	
275.93540	78	
276.81922	66	
276.85776	908	1+
277.18924	60	
277.92803	66	
277.95618	56	
278.83536	72	
278.98315	66	
279.84715	78	
279.86280	168	
280.83382	74	
281.01258	76	
281.86986	78	
283.85653	74	
283.95193	74	
286.75813	88	
286.84947	122	
287.09110	78	
287.85506	104	
289.85431	66	
290.09054	74	
290.85661	88	
292.43978	88	
293.10485	190	1+
293.82107	58	
294.81778	78	
294.86710	146	
295.87172	112	
295.99098	66	
296.11557	72	
296.89401	56	
296.97044	60	
296.99137	72	
297.87433	72	
297.89258	162	
298.01634	80	
298.87328	60	
298.89011	64	
299.05710	78	
299.86723	62	
299.88161	134	
302.85405	66	
303.86029	290	1+
303.89776	66	
303.95961	86	
303.98344	54	
306.94692	74	
307.83816	60	
316.87011	72	
317.88058	96	
320.42101	68	
322.04328	84	
324.11770	80	
324.91170	62	
325.91532	72	
327.04031	54	
329.87344	72	
330.86864	70	
333.77852	86	
336.35902	94	
337.86294	66	
338.28957	72	
338.80001	60	
END IONS

###FS:    #m/z: 322.92839 #charge 1+
###MS: 86
###MSMS: 87
BEGIN IONS
TITLE=Cmpd 64, +MS2(322.9284), 28.0-35.0eV, 1.9min #87
RTINSECONDS=111.48
SCANS=86-87
PEPMASS=322.92839	177538
CHARGE=1+
68.89191	38	
112.48092	60	
112.52770	38	
186.47612	70	
192.80556	38	
197.96477	56	
199.02695	38	
200.19540	50	
201.04295	120	
202.04747	60	
203.86314	84	
205.94705	84	
212.87573	52	
213.89101	70	
216.87707	68	
219.94372	50	
220.57987	84	
221.06571	54	
221.87494	70	
221.94283	122	
222.86903	98	
222.89334	42	
223.95911	58	
223.97590	50	
224.44857	96	
224.95732	146	
225.78973	40	
225.84340	92	
226.09236	76	
227.46062	36	
227.92767	50	
230.83470	66	
232.07840	60	
233.91157	74	
236.00831	40	
237.06226	92	
237.92722	42	
238.89805	290	1+
238.93613	256	
239.07818	66	
239.87813	74	
240.68510	36	
240.82162	136	
240.93912	2204	
241.19010	80	
241.41142	100	
241.81635	86	
241.93831	6990	1+
241.97421	110	
242.82348	34	
242.94028	4726	1+
242.97542	48	
243.52600	44	
243.81377	70	
244.06655	36	
244.41970	80	
244.62367	46	
244.81955	72	
244.93878	1148	1+
244.99218	100	
246.97066	150	
247.16272	106	
247.50866	42	
248.03267	62	
248.65590	54	
248.85558	52	
248.91546	58	
249.93934	56	
249.96656	102	
250.94113	144	
251.38196	92	
255.82650	72	
255.84773	208	1+
256.90995	60	
257.89676	54	
257.98974	68	
258.88782	52	
259.79753	92	
259.84088	80	
260.83066	92	
260.92924	144	
261.83027	196	
261.88557	66	
262.82864	144	
262.84641	100	
262.94995	54	
264.11398	72	
265.05434	78	
265.87694	90	
266.06130	90	
266.89322	56	
267.17023	62	
267.81479	58	
267.87270	88	
267.92921	72	
268.95499	114	
271.88914	74	
272.79900	68	
272.85385	72	
273.83447	86	
275.07132	82	
275.82131	60	
275.84525	232	1+
277.74986	48	
278.47554	38	
279.06253	34	
279.09099	938	1+
279.14721	34	
279.16536	34	
280.67161	36	
281.05596	64	
281.23002	34	
282.27822	66	
282.87286	62	
283.06946	98	
283.78815	52	
284.07505	110	
284.29023	110	
284.84841	72	
284.89641	58	
285.19688	52	
285.29429	44	
285.84673	66	
286.90395	72	
287.88422	34	
288.37809	34	
290.81281	58	
292.84963	82	
293.85077	80	
297.92710	40	
299.87809	78	
300.84417	84	
302.24290	46	
304.01973	60	
306.86982	70	
306.88651	84	
307.79525	90	
307.88804	140	
308.05372	52	
308.87858	188	
309.90563	56	
311.78079	48	
311.88441	94	
312.14711	100	
313.87007	50	
314.86472	50	
315.75865	78	
315.99004	72	
318.98343	78	
320.18606	68	
320.27813	114	
322.00370	94	
322.04973	72	
322.19943	52	
323.88334	98	
325.80016	64	
328.28477	64	
END IONS

###FS:    #m/z: 340.93870 #charge 1+
###MS: 86
###MSMS: 88
BEGIN IONS
TITLE=Cmpd 65, +MS2(340.9387), 28.0-35.0eV, 1.9min #88
RTINSECONDS=112.252
SCANS=86,88
PEPMASS=340.93870	97228
CHARGE=1+
97.78265	60	
99.28070	78	
180.85485	56	
182.86513	74	
194.92057	64	
197.95939	70	
200.86376	68	
203.86779	58	
208.96146	68	
218.87248	68	
218.88818	132	
219.88410	62	
220.87440	212	1+
223.84027	66	
223.89321	78	
223.94293	94	
223.97587	60	
224.84358	128	
226.85434	76	
226.88685	60	
228.84494	186	
229.85252	74	
230.04982	84	
230.83879	82	
231.20611	60	
231.87300	72	
231.94586	84	
232.90421	104	
233.95117	158	
236.88236	94	
236.89481	58	
237.91353	64	
238.86356	74	
238.87903	84	
238.90362	66	
239.84491	134	
239.90499	84	
240.83919	852	1+
241.84285	710	1+
241.93656	74	
242.90194	62	
242.93911	108	
243.83145	114	
243.88845	104	
244.84105	304	1+
244.87889	74	
245.89272	78	
246.64044	72	
246.87198	90	
246.97490	90	
249.95492	116	
249.98602	68	
250.90889	72	
250.97894	66	
251.65626	106	
251.96049	64	
254.83359	54	
254.91514	122	
254.96886	68	
255.07132	68	
255.82666	66	
256.86193	240	
256.89497	90	
257.85029	74	
257.93311	96	
258.84632	1180	1+
259.89617	82	
259.95371	76	
260.09643	66	
260.83259	956	1+
260.91486	64	
260.93265	72	
260.96256	78	
262.83123	212	
262.84820	136	
262.86222	74	
262.88369	98	
263.38042	68	
263.84649	64	
264.85922	104	
265.81293	86	
266.84387	180	
268.84173	252	1+
270.85976	70	
271.10008	106	
271.83439	68	
271.94184	78	
272.97721	56	
274.82074	60	
274.87771	82	
274.96719	94	
275.10993	74	
275.85584	58	
275.88663	72	
275.90887	60	
275.95358	68	
276.85789	1424	1+
276.94378	64	
277.06847	70	
278.84391	1920	1+
280.06287	84	
280.16350	84	
280.93469	72	
282.87438	94	
282.96578	72	
283.03167	70	
286.85807	64	
286.89967	60	
287.09123	124	
287.90299	92	
288.84165	90	
289.45951	78	
290.85455	70	
291.39505	98	
291.83111	78	
292.88099	94	
293.33919	70	
293.85061	78	
293.90521	82	
294.86653	182	
295.15093	72	
295.86426	132	
295.96989	66	
296.85574	146	
296.98673	86	
297.89127	134	
297.97283	132	
298.24115	70	
298.25775	84	
298.84982	164	
299.05378	94	
299.79511	76	
299.82507	68	
299.86729	172	
300.88682	60	
301.11515	56	
301.86085	172	
301.88145	74	
302.80784	146	
302.85199	62	
302.87966	66	
303.40097	76	
304.17600	72	
304.87019	88	
309.80209	58	
311.85647	68	
311.88891	62	
313.88967	70	
314.85366	90	
316.94254	70	
318.90627	68	
321.87294	258	1+
328.26062	58	
329.87298	64	
336.88828	62	
337.97355	72	
339.00339	68	
341.90568	62	
344.20054	64	
344.89387	64	
END IONS

###FS:    #m/z: 359.95949 #charge 1+
###MS: 86
###MSMS: 89
BEGIN IONS
TITLE=Cmpd 66, +MS2(359.9595), 28.0-35.0eV, 1.9min #89
RTINSECONDS=113.025
SCANS=86,89
PEPMASS=359.95949	21976
CHARGE=1+
50.96621	96	
53.75427	84	
181.93648	70	
191.93504	76	
195.93313	78	
200.86914	80	
205.94947	76	
209.94046	68	
214.87291	74	
221.96298	78	
222.95186	374	
223.89226	212	
223.95063	180	
224.94549	174	
224.98231	94	
225.88747	134	
225.95045	120	
225.97307	172	
226.89395	74	
226.94627	434	1+
226.96802	116	
227.10365	84	
227.92536	136	
228.94218	252	
229.06549	72	
230.84921	70	
232.97168	102	
233.88564	66	
233.94527	66	
234.86448	168	
235.52204	106	
236.07272	76	
236.86559	66	
237.90999	72	
237.94787	76	
239.93796	484	1+
239.97525	68	
240.78260	66	
240.82767	82	
240.95885	240	1+
241.11778	74	
241.89655	86	
242.11993	86	
243.95417	84	
244.83767	84	
244.95859	154	
244.97715	70	
245.87729	78	
245.92380	72	
245.94263	78	
245.96220	78	
246.95122	212	
247.93649	70	
248.16254	76	
248.80216	408	1+
250.79997	66	
250.83885	74	
250.89171	74	
250.94910	164	
250.99081	84	
251.92755	80	
252.04997	70	
252.95635	106	
254.84590	68	
254.88302	70	
257.78270	72	
258.97462	78	
260.83217	72	
260.90086	76	
260.96889	264	1+
262.05047	68	
262.83573	68	
264.81973	96	
265.81974	70	
266.80782	418	1+
267.41068	72	
267.90915	68	
268.90649	110	
268.95246	134	
269.98324	68	
270.06785	82	
270.88479	106	
270.96079	74	
271.40766	76	
272.52151	96	
272.84368	86	
273.09119	68	
273.96248	104	
275.94546	72	
276.81524	68	
276.85561	146	
276.88681	78	
277.80703	116	
277.84158	308	1+
277.86015	70	
277.91761	72	
278.79858	68	
279.09592	80	
280.79133	650	1+
280.83727	136	
281.87834	68	
283.23844	72	
283.87937	70	
284.82268	474	1+
286.74165	66	
287.06648	68	
290.24542	90	
292.43789	90	
293.84439	84	
294.08625	68	
294.81770	66	
295.87258	88	
296.37979	86	
296.80789	248	
296.85900	142	
297.80792	144	
298.80147	772	1+
298.86009	72	
299.82068	76	
300.02924	72	
301.86422	156	
302.85576	76	
304.43741	86	
306.41813	102	
308.86194	170	1+
309.12589	94	
309.87980	66	
313.87404	72	
314.79525	76	
315.45113	80	
315.79365	122	
316.81020	138	
317.00384	82	
317.36234	74	
317.81081	72	
317.89862	66	
318.35631	86	
318.48995	94	
318.81744	200	1+
318.86464	72	
318.93929	68	
319.93569	72	
320.42787	86	
320.88512	72	
321.94873	70	
322.89442	72	
323.02638	70	
324.14882	82	
327.87155	70	
330.84174	74	
336.94239	148	
338.83633	74	
340.22777	76	
346.81667	72	
348.85201	70	
349.84386	70	
350.88489	84	
352.00810	72	
352.89813	74	
364.31717	80	
365.05604	92	
365.15234	74	
END IONS

###FS:    #m/z: 322.92841 #charge 1+
###MS: 90
###MSMS: 91
BEGIN IONS
TITLE=Cmpd 67, +MS2(322.9284), 28.0-35.0eV, 2.0min #91
RTINSECONDS=116.676
SCANS=90-91
PEPMASS=322.92841	176022
CHARGE=1+
179.96118	72	
189.00678	50	
191.92158	62	
192.88963	106	
194.97167	72	
198.95758	56	
199.88701	74	
200.86760	54	
201.04681	56	
205.18892	52	
205.94614	76	
206.97120	68	
207.97047	94	
209.11267	82	
214.88838	64	
221.89681	72	
221.94172	142	
222.98453	48	
223.41226	96	
223.95739	118	
224.94759	50	
227.16301	36	
227.39960	100	
230.04788	48	
230.92013	68	
233.82542	74	
234.09024	78	
235.90714	50	
236.79753	80	
237.42909	84	
238.04649	50	
238.93426	112	
239.07497	116	
239.78477	48	
239.83249	60	
240.46462	38	
240.78820	48	
240.86829	34	
240.90626	74	
240.93954	2248	
241.03028	40	
241.94056	1766	
242.24234	56	
242.94020	5152	1+
242.97873	52	
243.22558	38	
243.78670	50	
243.81481	130	
244.58919	36	
244.85593	60	
244.93972	524	
245.15475	36	
245.20184	38	
246.32211	46	
246.91031	36	
246.93587	72	
246.97787	58	
247.23866	74	
247.86423	112	
247.98837	72	
248.88049	74	
248.97165	38	
249.00254	66	
250.94592	86	
251.94268	60	
252.19640	44	
254.80675	50	
254.91935	84	
254.98659	64	
255.09638	36	
255.96006	56	
256.85557	40	
256.89827	68	
257.83804	62	
257.91244	58	
258.83859	64	
259.07545	78	
259.45521	100	
260.00134	38	
260.82981	74	
260.97850	72	
262.14012	76	
262.82809	220	1+
263.92470	74	
263.97238	50	
264.05259	182	1+
265.83901	78	
266.81088	50	
268.95407	52	
269.78885	84	
269.89249	58	
273.81191	68	
274.08836	58	
275.07136	34	
276.08225	72	
277.02368	74	
277.15856	68	
277.90120	74	
278.10414	68	
279.05465	76	
279.09007	980	1+
281.97075	58	
282.15654	76	
282.78607	78	
282.85257	54	
283.15581	100	
283.20657	56	
283.45638	34	
283.96826	84	
284.07017	82	
284.27291	72	
284.29130	318	1+
285.55332	50	
286.08906	72	
288.74770	44	
290.80233	62	
291.85997	54	
292.07697	68	
293.98765	62	
294.85350	88	
296.05427	38	
297.80000	36	
298.89506	34	
298.94743	64	
299.80800	88	
299.86579	78	
300.82079	42	
301.63545	38	
301.81636	80	
301.85697	74	
303.35514	66	
305.88129	190	1+
306.02496	38	
308.57975	86	
308.81262	72	
311.80464	70	
311.82141	56	
311.84761	46	
311.87161	70	
313.83301	56	
315.82610	60	
315.85449	50	
320.14196	78	
320.16639	40	
321.89159	44	
322.83626	64	
322.85434	52	
322.87642	48	
323.88349	72	
324.96283	44	
326.18789	50	
327.08272	68	
327.80455	64	
327.87792	50	
327.90029	102	
328.26508	44	
END IONS

###FS:    #m/z: 340.93872 #charge 1+
###MS: 90
###MSMS: 92
BEGIN IONS
TITLE=Cmpd 68, +MS2(340.9387), 28.0-35.0eV, 2.0min #92
RTINSECONDS=117.456
SCANS=90,92
PEPMASS=340.93872	91072
CHARGE=1+
179.87357	66	
185.87827	70	
193.94788	84	
201.88519	94	
202.87399	78	
207.60608	64	
210.83498	76	
210.88113	68	
210.89706	62	
212.88107	70	
213.93774	216	
214.83161	68	
215.82979	72	
215.88546	72	
220.80266	60	
223.83084	128	
223.84927	62	
224.81300	58	
224.83758	132	
225.84024	198	
227.01818	68	
227.78683	62	
227.91853	60	
228.84327	130	
228.94318	60	
229.84670	70	
231.84479	68	
231.95131	62	
233.03761	78	
233.89325	58	
233.95299	76	
234.85930	76	
235.88780	88	
236.82398	60	
236.88293	72	
238.89780	68	
239.84432	188	
239.86488	84	
239.92202	72	
240.83670	116	
240.88331	78	
241.83976	548	1+
241.92287	74	
241.96486	56	
242.94389	64	
243.82872	398	1+
243.88270	88	
245.98507	80	
246.85468	92	
247.86049	74	
249.98801	70	
251.86121	66	
254.96649	70	
255.07602	148	
255.84072	82	
255.90898	86	
256.83506	70	
256.89560	116	
257.26830	80	
257.86016	70	
257.93239	114	
258.84398	250	
259.83849	844	1+
259.89930	116	
259.92811	60	
259.95374	78	
260.83912	624	1+
261.03570	80	
261.88542	58	
262.84181	98	
262.87046	68	
263.43583	72	
264.87499	92	
265.03685	68	
266.84836	186	
266.86247	78	
267.83967	574	1+
268.83802	388	1+
270.82332	62	
272.82736	62	
272.84554	60	
272.88219	64	
273.84078	56	
273.91560	64	
273.94043	78	
275.82526	74	
275.85966	186	
275.88461	100	
275.91696	78	
276.85293	646	
276.88459	64	
277.06766	60	
277.31190	102	
277.80891	58	
277.86039	386	
277.93989	72	
278.84539	1296	1+
279.88077	180	
279.92444	92	
279.96620	68	
281.89478	118	
282.89356	68	
286.38418	70	
286.99542	60	
287.88646	90	
288.14295	56	
288.84081	58	
290.82736	64	
290.94041	60	
291.43911	58	
292.88765	78	
293.22785	80	
293.84139	92	
294.86620	192	
295.84143	66	
295.86509	126	
295.88143	72	
296.84612	74	
296.86868	80	
296.93398	108	
297.89121	130	
297.91639	64	
298.87501	64	
299.87200	128	
300.87981	72	
301.85579	90	
302.17038	64	
302.86696	118	
303.81830	72	
303.87187	84	
303.91677	80	
304.16900	128	
307.79724	74	
307.88109	60	
312.37044	72	
312.77860	86	
312.94589	100	
315.04589	70	
321.28116	88	
323.00483	58	
323.90110	70	
324.89206	78	
327.28229	106	
329.23136	78	
330.40834	64	
330.81307	74	
330.86959	78	
331.87482	78	
332.89094	64	
336.76002	56	
337.09567	82	
338.33676	64	
339.99917	78	
341.09596	106	
342.87844	94	
344.12533	70	
345.06901	66	
END IONS

###FS:    #m/z: 359.95933 #charge 1+
###MS: 90
###MSMS: 93
BEGIN IONS
TITLE=Cmpd 69, +MS2(359.9593), 28.0-35.0eV, 2.0min #93
RTINSECONDS=118.228
SCANS=90,93
PEPMASS=359.95933	21236
CHARGE=1+
95.96761	90	
108.15901	68	
113.58526	96	
180.86312	68	
198.87634	90	
200.86571	70	
200.95621	78	
208.89955	82	
209.84102	70	
209.88725	88	
214.87442	74	
215.93776	86	
218.88344	76	
222.94811	260	
223.83623	74	
223.95907	120	
224.49060	88	
224.94618	596	1+
224.97329	68	
226.94437	676	1+
227.84322	134	
227.88189	144	
227.92627	66	
228.94064	502	
229.47450	72	
231.88077	62	
232.82730	82	
232.84821	72	
233.82531	82	
234.18425	98	
234.86422	72	
235.86167	72	
239.42335	68	
239.79449	100	
240.23005	94	
240.94267	302	1+
240.96473	120	
241.05293	80	
241.81796	88	
241.84490	84	
241.90329	96	
241.96328	92	
242.96517	72	
243.00514	64	
243.82908	66	
243.89540	136	
244.96113	200	
245.94806	78	
246.95306	168	
247.79724	282	1+
247.83516	72	
249.08783	90	
250.94719	200	
251.04317	78	
251.08408	80	
252.87195	102	
252.90052	112	
252.95686	192	
254.97489	68	
255.22411	146	
255.90509	68	
255.95407	76	
256.41249	74	
258.41784	68	
258.84676	170	
259.88586	66	
260.83288	378	1+
260.88446	78	
260.96718	156	
261.93886	70	
261.97232	106	
262.82421	64	
262.91792	100	
262.94981	142	
264.81212	232	1+
265.92921	100	
266.81331	624	1+
268.04370	76	
268.90681	74	
268.95737	64	
269.84788	64	
269.88652	68	
270.88785	156	
273.96497	72	
275.12015	66	
275.97026	70	
276.80470	74	
276.84940	98	
278.16933	88	
278.79412	154	
278.84295	330	
279.80188	74	
279.93338	70	
280.79218	752	1+
280.84638	80	
280.99220	70	
281.87748	102	
282.87691	64	
284.82435	132	
286.82292	84	
288.11780	82	
291.97614	62	
291.99290	72	
293.11435	72	
293.44021	86	
293.84856	154	
293.86760	72	
293.93502	62	
296.80135	80	
296.82121	94	
297.80357	738	1+
297.87197	92	
297.93345	182	
298.41899	108	
298.80582	626	1+
298.85217	72	
299.87013	92	
300.80108	204	
300.91043	70	
301.85673	82	
301.88036	84	
303.86165	62	
303.94520	90	
306.11919	106	
307.89539	158	
308.42437	102	
308.98545	82	
310.13889	70	
313.80875	76	
314.82532	66	
314.88012	70	
315.80244	72	
316.81225	236	
316.86197	72	
318.80754	76	
318.96576	64	
319.82801	108	
321.81709	162	
322.72705	68	
323.01731	98	
323.92556	86	
324.01804	62	
325.01749	88	
325.82662	72	
326.00183	82	
326.95582	90	
326.99822	62	
327.13804	66	
329.87099	68	
330.83521	68	
332.06926	66	
332.83692	64	
332.86405	80	
335.61824	102	
338.17875	78	
340.93747	68	
354.79477	78	
359.78022	66	
362.22976	66	
364.04629	76	
END IONS

###FS:    #m/z: 340.93867 #charge 1+
###MS: 94
###MSMS: 95
BEGIN IONS
TITLE=Cmpd 70, +MS2(340.9387), 28.0-35.0eV, 2.0min #95
RTINSECONDS=121.886
SCANS=94-95
PEPMASS=340.93867	96810
CHARGE=1+
192.88888	74	
194.88676	122	
197.95942	90	
205.90199	72	
205.94981	100	
212.11323	84	
213.84784	74	
213.88225	68	
213.94125	100	
214.90131	58	
215.88650	132	
215.94012	96	
217.88292	128	
218.89273	72	
219.86756	76	
219.88206	82	
222.98668	66	
224.83498	122	
224.85936	102	
224.97679	64	
225.06527	68	
226.95010	82	
227.82958	74	
227.95369	60	
228.94267	72	
229.42994	72	
230.88479	66	
231.11621	72	
231.94909	244	1+
232.90422	90	
233.13664	74	
233.89310	82	
234.89658	66	
235.10405	58	
236.89811	80	
237.05687	68	
238.88644	310	1+
238.94537	80	
239.85258	120	
239.91785	80	
240.22675	110	
240.84043	136	
240.84565	136	
241.84334	868	1+
241.94617	68	
242.00540	84	
242.03594	60	
242.90174	60	
243.82842	350	1+
244.87046	116	
244.89254	64	
245.86191	76	
246.84875	74	
246.97982	76	
247.85688	64	
249.87319	70	
249.89639	68	
249.96459	112	
250.93237	94	
252.11254	80	
254.91846	204	
254.96520	226	
255.07818	110	
256.85216	156	
256.88841	80	
257.85344	116	
258.44135	76	
258.83098	86	
258.85190	284	
259.12109	60	
259.84998	242	
259.91078	86	
259.93380	74	
259.95163	98	
260.83329	1014	1+
261.06945	80	
261.87634	90	
262.07066	80	
263.07326	78	
263.88688	126	
264.86513	172	
265.85769	78	
265.98498	90	
266.84526	198	
266.86416	86	
267.13052	98	
267.45697	70	
267.81938	70	
267.83719	724	1+
268.83986	626	1+
268.86066	60	
268.95751	76	
270.82927	190	
271.81029	76	
271.84390	80	
272.87009	62	
273.84873	80	
274.29155	58	
274.85907	336	1+
274.88322	138	
275.03896	72	
276.85568	536	
277.58591	98	
277.70238	66	
277.83211	68	
277.86140	290	
278.36173	90	
278.42156	72	
278.84571	998	
279.85003	634	1+
279.91377	128	
279.96294	90	
280.09146	80	
280.88777	140	
281.46743	94	
281.86692	122	
282.87512	90	
283.88354	74	
286.07583	74	
289.87653	106	
290.81463	82	
291.43266	96	
293.17319	78	
294.86158	318	1+
296.21945	70	
296.25914	80	
296.85093	140	
297.43132	82	
297.87661	104	
297.97360	72	
298.22402	86	
298.40432	88	
298.86668	58	
299.23419	60	
299.79715	78	
299.87589	386	1+
301.85905	268	1+
303.85456	62	
304.92601	88	
305.87859	72	
306.12991	80	
306.15800	90	
306.87069	118	
307.79749	84	
307.87270	78	
308.87239	150	
311.85647	68	
312.85668	60	
315.87637	96	
319.87176	66	
320.09580	80	
324.89005	112	
324.90546	66	
325.76902	66	
325.89328	84	
327.28685	90	
329.07742	74	
331.88495	60	
337.21083	64	
339.29964	88	
342.90499	112	
343.24895	74	
END IONS

###FS:    #m/z: 363.95438 #charge 1+
###MS: 94
###MSMS: 96
BEGIN IONS
TITLE=Cmpd 71, +MS2(363.9544), 28.0-35.0eV, 2.1min #96
RTINSECONDS=122.658
SCANS=94,96
PEPMASS=363.95438	32108
CHARGE=1+
106.80964	74	
183.86612	60	
191.85623	82	
192.85672	74	
196.93115	64	
200.47947	94	
209.92034	130	
209.95315	130	
212.84904	88	
212.87600	362	1+
213.84641	62	
218.88161	68	
224.89889	62	
224.94948	186	
224.96897	70	
225.83230	92	
225.94286	890	1+
226.94570	744	1+
226.97134	174	
227.93528	728	1+
228.82031	76	
228.94019	522	1+
230.88719	508	
232.85007	106	
232.88302	178	
233.03006	96	
236.84603	96	
237.05297	72	
237.88522	68	
240.16931	70	
240.82815	72	
240.90911	70	
240.93822	470	
240.98484	72	
241.40404	80	
241.53732	80	
241.90029	78	
241.93825	1412	1+
241.96133	88	
242.84819	70	
242.94058	1036	1+
243.85530	64	
244.11863	66	
244.82318	66	
244.83422	94	
244.95664	298	1+
245.87528	72	
245.94093	178	
246.81021	120	
246.86436	74	
246.95423	136	
247.95372	90	
248.80251	430	1+
248.89782	190	
249.85409	88	
250.94945	76	
251.08585	84	
251.87281	68	
252.84802	68	
255.14161	68	
256.83918	68	
258.82807	176	
258.97411	186	
259.95406	76	
260.01511	86	
260.79790	72	
260.82895	140	
260.83873	178	
260.86344	94	
260.88315	88	
260.97113	130	
261.84090	124	
261.87898	70	
262.83210	104	
263.83871	80	
264.89285	68	
265.42080	96	
265.98180	144	
266.78165	176	
266.80934	328	
267.10211	96	
267.41883	84	
267.81390	164	
267.97331	62	
268.80710	80	
268.85845	66	
268.95585	172	
269.96578	144	
271.40360	114	
273.93012	62	
274.40555	82	
276.81180	70	
276.84073	234	1+
276.86005	102	
278.80715	68	
279.13474	72	
279.79349	124	
279.86172	72	
279.87901	98	
280.11598	66	
280.79178	276	
280.92265	86	
281.78555	228	1+
281.79868	148	
281.99171	68	
284.82325	170	
285.84418	132	
286.79178	74	
286.81877	106	
286.92449	94	
287.84672	64	
288.83832	112	
290.91299	84	
291.00339	76	
291.85201	72	
293.86740	290	1+
294.62789	76	
297.92482	68	
298.79824	892	1+
298.99654	78	
299.38718	100	
300.86788	92	
301.80638	230	1+
301.85647	140	
302.86383	86	
303.85431	80	
304.43518	70	
305.94529	72	
307.76523	64	
307.93513	72	
311.79150	74	
311.93673	88	
313.90488	68	
315.95100	70	
316.81092	74	
317.81454	254	1+
321.80064	68	
321.82065	144	
321.86912	74	
322.15562	66	
322.81063	82	
324.01610	118	
324.82134	70	
325.04473	64	
325.07127	66	
325.86204	106	
325.89600	120	
326.36130	80	
327.17579	70	
328.93708	76	
331.80993	94	
334.88576	72	
336.76905	64	
336.81196	96	
336.93886	100	
338.35474	70	
341.84213	78	
347.41556	98	
349.12523	62	
350.84797	76	
354.91710	76	
357.91906	74	
359.39797	88	
361.86545	68	
363.19804	80	
END IONS

###FS:    #m/z: 336.94415 #charge 1+
###MS: 94
###MSMS: 97
BEGIN IONS
TITLE=Cmpd 72, +MS2(336.9441), 28.0-35.0eV, 2.1min #97
RTINSECONDS=123.43
SCANS=94,97
PEPMASS=336.94415	24750
CHARGE=1+
195.04176	70	
198.95240	88	
210.88986	72	
211.94288	342	
212.87461	144	
213.93965	106	
215.42924	70	
215.88436	70	
215.97009	62	
218.88712	70	
219.78561	80	
221.86398	60	
222.84382	62	
222.97745	68	
223.96233	192	
224.83916	244	
224.98059	62	
225.87276	84	
226.86503	70	
228.92990	64	
229.84113	98	
229.95256	746	1+
230.88791	172	
230.90335	58	
232.82951	86	
232.93689	128	
233.05988	84	
233.89480	64	
233.94373	56	
234.93921	158	
235.95935	72	
236.07273	56	
236.90183	74	
237.86492	66	
238.85546	116	
238.88299	122	
239.84455	180	
239.86300	68	
239.89998	126	
240.83835	788	1+
240.96150	78	
243.83493	58	
244.12468	68	
244.83763	92	
245.39849	72	
245.87156	92	
246.97434	62	
247.96502	76	
248.82451	62	
248.90097	124	
248.98720	66	
249.36710	82	
250.00725	70	
250.94932	106	
250.98823	56	
251.87871	60	
252.45963	90	
252.92613	64	
252.94857	122	
252.96698	196	
253.80011	70	
253.90714	60	
254.96773	154	
255.07089	80	
255.78370	62	
255.91505	88	
256.84715	62	
256.86268	146	
256.89415	152	
256.91572	94	
256.96056	114	
257.87115	84	
258.84375	362	
258.87385	80	
259.84814	172	
259.86430	88	
260.81606	66	
260.85133	110	
261.83116	68	
261.86613	70	
262.84617	82	
262.87003	68	
263.82900	66	
264.83095	64	
264.87059	94	
265.01072	80	
265.09051	84	
266.85841	58	
267.14206	60	
267.84520	58	
268.83868	412	1+
271.86478	68	
271.98828	58	
272.42206	64	
272.85271	78	
273.87898	80	
274.86366	148	
275.85717	168	
275.88840	80	
275.93508	78	
276.85563	660	1+
278.83208	100	
278.87307	104	
279.83834	194	1+
280.86463	116	
280.87903	138	
280.90379	76	
284.86087	66	
284.90447	84	
285.85316	190	
286.84345	70	
287.84652	128	
288.85769	190	1+
289.87523	78	
290.90919	80	
291.85634	66	
292.43417	126	
292.82221	62	
292.84554	70	
293.10868	138	
293.42809	138	
294.10774	70	
294.85872	126	
294.88500	70	
295.89362	66	
295.98604	92	
297.86780	100	
297.89618	138	
297.92485	82	
299.79932	92	
299.82288	66	
299.87004	100	
299.90145	74	
301.87596	72	
303.20015	76	
304.02386	60	
307.74981	70	
309.86473	58	
311.86299	74	
311.90599	68	
312.92657	58	
317.89218	72	
320.75748	60	
320.88778	138	
321.37122	84	
321.73462	64	
326.89141	96	
330.49561	68	
333.00954	82	
333.77844	68	
335.80740	72	
337.20375	60	
338.90421	74	
339.82034	70	
339.88280	58	
341.22248	70	
END IONS

###FS:    #m/z: 363.95412 #charge 1+
###MS: 98
###MSMS: 99
BEGIN IONS
TITLE=Cmpd 73, +MS2(363.9541), 28.0-35.0eV, 2.1min #99
RTINSECONDS=127.084
SCANS=98-99
PEPMASS=363.95412	34236
CHARGE=1+
98.20688	94	
182.86186	72	
191.85527	70	
191.90072	76	
201.01706	74	
202.89132	76	
208.87981	80	
208.89420	70	
209.94780	170	
210.94695	122	
211.94182	96	
212.87709	394	1+
214.97905	72	
222.95044	500	1+
224.90111	76	
224.94560	332	
224.96826	150	
225.16268	74	
226.94569	872	
226.97036	138	
227.93126	144	
228.89341	82	
228.94159	1000	1+
228.96516	78	
230.88831	422	
231.80566	74	
232.88288	170	1+
234.88364	66	
236.85687	124	
237.16248	68	
240.11429	80	
240.93814	986	1+
240.95989	158	
242.93989	972	1+
242.95836	440	1+
244.32594	98	
244.81767	172	1+
244.94024	448	
244.95442	242	
245.87522	70	
245.94441	958	1+
246.39757	92	
246.84890	66	
248.02884	86	
248.80156	508	1+
251.91380	74	
252.84234	74	
252.93207	68	
256.02903	92	
256.10753	88	
256.86264	70	
257.90060	66	
258.84148	118	
258.91957	72	
260.83197	130	
260.97002	258	
261.84210	74	
262.88398	76	
262.97380	108	
264.98661	106	
265.90909	76	
266.00098	72	
266.43776	108	
266.81239	298	
266.93511	76	
267.85286	82	
267.90102	72	
267.97411	134	
267.99566	72	
268.81512	72	
268.84030	64	
268.93931	90	
270.83078	66	
271.85296	104	
272.93718	66	
272.96118	68	
274.81288	66	
276.05558	68	
276.80884	108	
276.84900	282	
276.91929	76	
277.81100	68	
277.89896	76	
278.80082	120	
278.84071	342	1+
278.87664	62	
279.92328	64	
279.95589	66	
280.78876	660	1+
280.83124	90	
280.85685	66	
281.91342	78	
283.06859	136	
283.37484	76	
283.79906	106	
283.83400	102	
283.85161	126	
283.87571	66	
283.89371	100	
283.96962	118	
284.79858	68	
284.81869	128	
284.85991	108	
284.89200	122	
285.82821	74	
285.84263	166	
286.88945	68	
286.90844	68	
287.81765	66	
289.85036	64	
289.94421	68	
290.83974	72	
292.44413	96	
292.85971	64	
293.80841	90	
293.98325	94	
295.42503	96	
295.86206	70	
295.91484	72	
296.80611	398	1+
297.43629	94	
297.87524	144	
298.14569	76	
298.79792	1492	1+
298.85628	80	
300.87583	76	
301.85898	128	
302.79484	148	
302.86976	76	
302.90929	72	
303.86138	140	
305.02687	76	
305.84415	78	
306.98587	66	
307.76930	72	
307.88281	76	
310.81872	66	
311.86348	80	
314.81665	124	
316.78932	80	
316.81385	342	1+
319.81647	514	1+
319.93134	78	
322.81826	158	
324.03981	158	1+
326.82502	72	
330.86841	70	
331.83883	100	
333.95367	78	
336.94450	72	
337.14564	82	
337.91449	64	
338.83846	78	
339.12563	64	
341.81296	82	
342.90799	66	
345.90646	66	
346.24011	86	
349.33614	74	
352.76185	82	
354.88900	100	
358.30703	94	
360.19194	64	
360.36548	68	
362.80045	64	
364.83753	74	
365.89372	98	
END IONS

###FS:    #m/z: 336.94398 #charge 1+
###MS: 98
###MSMS: 100
BEGIN IONS
TITLE=Cmpd 74, +MS2(336.9440), 28.0-35.0eV, 2.2min #100
RTINSECONDS=127.856
SCANS=98,100
PEPMASS=336.94398	26798
CHARGE=1+
193.88456	72	
193.93572	58	
197.87137	92	
201.04490	78	
203.93144	70	
205.95288	66	
211.94270	286	
212.87997	116	
213.87325	54	
213.94129	102	
215.88505	114	
217.88001	64	
221.93716	84	
221.95897	68	
222.83645	72	
222.97172	66	
223.83536	56	
223.84822	56	
224.84404	82	
224.97687	52	
226.89628	74	
226.97213	60	
227.83674	72	
227.87942	76	
228.84467	240	
229.95208	226	
230.88699	404	1+
231.95049	234	
233.79189	50	
234.82903	60	
234.90443	94	
235.03764	68	
235.89532	92	
236.07828	128	
236.85625	76	
236.90779	128	
238.84670	80	
238.86933	72	
238.96613	72	
240.84422	82	
241.15422	64	
241.84116	780	1+
241.94010	58	
242.00507	64	
243.83305	84	
244.86363	78	
247.97267	148	
248.96787	58	
249.91019	78	
249.96445	84	
250.83295	72	
250.98512	52	
251.83546	66	
251.95267	76	
252.00147	90	
252.83999	190	
252.96927	186	
254.15984	52	
254.38896	70	
254.91189	98	
254.96465	94	
255.05665	78	
255.06559	66	
255.92270	86	
255.96805	68	
256.85705	122	
256.93736	66	
257.84356	62	
257.91668	66	
257.98549	64	
258.84582	934	1+
258.86685	54	
259.85231	624	1+
260.82365	76	
260.95033	62	
261.82608	70	
261.88560	58	
261.90575	66	
262.85939	56	
262.90284	52	
263.14083	66	
263.85728	128	
266.18747	88	
266.84404	120	
267.84463	138	
268.83655	646	1+
268.95913	130	
269.85402	62	
271.07991	72	
271.78791	72	
272.84787	308	1+
273.11554	66	
273.93789	68	
274.17596	90	
274.83696	66	
274.89520	52	
274.98593	78	
275.85603	212	
275.88916	84	
276.80070	72	
276.85381	460	
277.86150	364	
277.92575	80	
278.05667	90	
278.83437	394	1+
279.86348	220	
281.86790	88	
282.84392	72	
282.86459	60	
282.87991	118	
284.44890	70	
284.87347	56	
285.84840	94	
285.86666	52	
285.97919	78	
286.84693	338	1+
286.88905	60	
287.88646	68	
288.84537	52	
289.83760	54	
290.86285	128	
291.88586	54	
292.45900	98	
292.83475	62	
292.88156	142	
293.10481	230	
293.26574	68	
294.10687	190	
294.84533	72	
294.86650	260	1+
295.24168	70	
295.30486	64	
296.99318	62	
297.22606	68	
297.82761	84	
297.88935	84	
298.30653	68	
298.87122	70	
299.87169	454	1+
301.93597	82	
302.83649	54	
310.10259	80	
310.61752	68	
311.12157	68	
313.79827	72	
313.88287	90	
314.56473	54	
315.91799	66	
318.28198	54	
318.47901	84	
319.12769	72	
319.83257	86	
320.74878	80	
322.12039	66	
324.80147	50	
325.89116	58	
327.72468	74	
331.83615	54	
338.07467	52	
339.82922	52	
END IONS

###FS:    #m/z: 359.95983 #charge 1+
###MS: 98
###MSMS: 101
BEGIN IONS
TITLE=Cmpd 75, +MS2(359.9598), 28.0-35.0eV, 2.2min #101
RTINSECONDS=128.629
SCANS=98,101
PEPMASS=359.95983	17272
CHARGE=1+
193.98530	72	
199.88891	78	
199.94252	94	
201.01712	64	
201.87114	72	
208.06598	66	
208.53583	106	
209.94174	130	
210.87218	70	
212.94391	74	
214.87032	94	
218.12308	82	
220.91017	74	
222.95156	354	1+
224.95092	140	
225.88748	66	
225.94093	74	
225.96706	82	
226.85957	74	
226.94599	448	
226.96941	112	
227.93195	138	
228.82937	102	
228.94203	434	
229.95651	94	
232.07124	72	
232.88555	74	
234.86222	216	
237.01695	94	
237.90461	68	
240.07572	80	
240.83224	66	
240.93968	768	1+
240.96340	212	1+
241.83712	86	
242.86396	64	
242.88692	118	
243.89604	90	
244.84252	86	
244.95729	160	
245.94157	148	
246.95484	106	
246.97602	120	
247.80291	80	
248.06386	74	
248.80002	262	1+
249.80344	184	1+
250.89541	74	
250.94958	68	
251.02962	86	
251.88036	64	
252.87552	72	
252.95426	112	
254.85142	104	
254.87683	68	
254.96087	68	
255.11007	88	
257.49466	76	
257.85765	120	
257.90870	70	
258.84399	102	
258.87791	70	
260.48066	76	
260.83485	78	
260.96641	274	1+
261.83599	68	
262.94661	172	
264.64711	114	
264.81767	114	
264.87458	66	
265.86089	66	
265.97295	76	
266.81298	472	1+
267.92918	72	
268.84070	68	
268.96121	64	
269.11243	74	
269.79560	66	
272.19697	92	
272.96262	74	
273.96842	72	
274.78418	94	
274.81269	66	
275.84164	76	
276.80736	68	
276.86198	82	
277.85205	72	
277.92171	114	
278.08137	68	
278.40689	72	
278.84322	198	
279.79971	112	
280.79154	514	1+
280.83992	70	
280.87544	92	
281.08315	80	
281.90077	102	
282.08232	132	
282.89753	78	
283.40909	68	
283.95173	104	
283.98268	118	
284.87331	76	
286.04158	66	
286.82514	70	
288.80197	68	
288.83913	68	
290.78980	80	
291.80611	96	
292.36628	80	
292.96116	68	
293.84628	72	
296.81051	80	
297.80001	90	
298.80251	308	
299.75055	72	
299.80118	184	
299.87810	64	
300.13373	72	
300.79955	154	
300.87173	84	
301.44128	78	
301.85889	80	
302.88829	76	
304.93454	88	
310.42692	78	
311.96894	82	
313.80021	88	
314.27445	68	
314.82121	84	
316.11016	78	
316.81299	88	
316.91385	66	
318.24669	84	
318.42832	84	
318.87139	68	
319.82349	66	
321.82503	112	
321.88470	74	
321.91516	66	
322.92733	100	
328.82393	66	
330.37958	100	
330.81711	74	
330.86650	84	
331.10320	76	
334.87850	72	
335.10148	68	
336.35024	82	
336.94705	66	
337.83121	74	
338.08162	70	
348.83628	76	
351.81697	72	
357.71494	74	
358.20033	62	
360.86867	78	
364.04554	74	
END IONS

###FS:    #m/z: 322.92832 #charge 1+
###MS: 102
###MSMS: 103
BEGIN IONS
TITLE=Cmpd 76, +MS2(322.9283), 28.0-35.0eV, 2.2min #103
RTINSECONDS=132.289
SCANS=102-103
PEPMASS=322.92832	189242
CHARGE=1+
51.13639	156	
182.93006	74	
183.05981	28	
184.88483	70	
189.92617	58	
192.88545	58	
197.86675	48	
197.88351	60	
198.45412	78	
200.87756	78	
203.89300	44	
205.26098	72	
205.94943	60	
207.97129	92	
215.87487	40	
215.89819	70	
216.06258	28	
216.85023	66	
218.95769	54	
220.87922	80	
221.06712	110	
221.94514	128	
222.87637	56	
222.95960	148	
223.95878	116	
227.73684	32	
228.37849	84	
228.62503	26	
228.84268	50	
228.92426	74	
229.10092	90	
232.89861	60	
233.91175	96	
236.53911	28	
236.94503	80	
237.06214	66	
237.90255	64	
238.93662	120	
239.07976	62	
239.10259	56	
240.28505	38	
240.83002	56	
240.91369	56	
240.93930	2104	
240.96297	218	
241.06073	40	
241.14206	42	
241.22479	36	
241.93834	6300	1+
242.10743	72	
242.81155	28	
242.91003	46	
242.94074	4506	1+
243.02493	26	
243.18273	30	
243.82219	166	
244.31270	30	
244.93917	1328	1+
244.97883	32	
245.03292	26	
245.23841	28	
245.29514	30	
245.88109	78	
246.97556	72	
247.15579	32	
247.65763	28	
247.97414	110	
248.88079	40	
248.95207	80	
250.98880	52	
252.93583	76	
253.92124	84	
254.80970	76	
254.90602	58	
255.39841	100	
256.88322	88	
257.15387	50	
258.51442	26	
259.84283	80	
260.13433	28	
260.82857	204	1+
260.84736	36	
260.92887	106	
261.43675	82	
261.79653	70	
262.09419	80	
263.93575	52	
264.46514	106	
264.89069	84	
265.05656	152	
266.89707	78	
266.96517	70	
267.06351	70	
267.21631	80	
268.82244	88	
268.95919	64	
269.10821	38	
270.94437	62	
272.10775	32	
272.81120	74	
272.89043	76	
272.98369	88	
274.91371	66	
275.84547	48	
277.83540	54	
278.42129	132	1+
279.09022	1120	1+
279.26893	58	
279.90632	52	
280.31388	30	
280.81727	50	
281.04989	88	
282.23438	40	
283.06898	162	
283.10817	76	
283.63116	32	
283.84420	36	
283.93744	78	
283.97037	58	
284.21868	26	
284.29062	334	1+
284.85295	90	
285.70076	28	
285.85424	64	
286.13923	72	
286.87250	66	
287.86776	64	
289.87843	62	
290.81467	56	
290.86098	54	
290.88831	56	
294.87835	48	
294.98870	80	
295.84929	72	
297.81083	72	
297.86613	66	
300.84001	84	
306.88029	60	
307.04155	78	
307.79075	72	
307.89652	58	
309.82125	56	
312.21124	40	
312.83500	34	
313.87212	76	
315.10680	78	
316.13187	46	
316.22785	26	
318.93249	72	
321.68195	76	
322.76642	38	
322.89638	76	
323.93004	102	
324.13232	106	
324.26393	86	
324.80101	46	
324.89410	64	
END IONS

###FS:    #m/z: 363.95439 #charge 1+
###MS: 102
###MSMS: 104
BEGIN IONS
TITLE=Cmpd 77, +MS2(363.9544), 28.0-35.0eV, 2.2min #104
RTINSECONDS=133.061
SCANS=102,104
PEPMASS=363.95439	36890
CHARGE=1+
61.72184	76	
85.65421	70	
186.92592	116	
189.86691	70	
197.95422	74	
207.94937	64	
209.94521	136	
210.88263	72	
212.86401	210	1+
212.87907	276	
213.08180	72	
214.89424	78	
216.40352	74	
220.90493	72	
221.92422	74	
222.95028	126	
223.88608	70	
223.94664	176	1+
225.89360	70	
226.89615	90	
226.94691	674	1+
227.87974	66	
228.94124	868	
230.88621	438	
231.90469	92	
232.88371	68	
233.95509	68	
234.91949	74	
236.90157	110	
238.80461	76	
240.83474	70	
240.94019	476	
240.95808	252	
241.94385	278	
242.88486	64	
242.93935	902	1+
243.81606	72	
243.83025	202	1+
243.89817	68	
243.95963	64	
244.95260	284	1+
245.93923	78	
246.95122	656	
246.97984	74	
247.80768	106	
247.86067	76	
248.80239	136	
248.83575	82	
248.89976	180	
249.41887	100	
249.80137	124	
249.90257	80	
250.93834	80	
251.04661	204	
253.83926	76	
253.92088	64	
255.63007	92	
256.03092	82	
256.10528	74	
257.15976	80	
258.45538	96	
258.83510	268	
258.94487	64	
258.96924	112	
259.39186	98	
260.83129	432	1+
260.93855	92	
260.96480	202	
261.97092	76	
263.88424	84	
264.01626	70	
265.08448	70	
265.97492	86	
266.11328	80	
266.80876	300	1+
266.85055	150	
267.97743	102	
268.05729	80	
268.95429	120	
269.86927	84	
269.96571	96	
271.85092	90	
272.88272	70	
274.84935	84	
276.85719	238	
277.41204	84	
277.80477	150	
277.85051	146	
277.91312	80	
278.66944	116	
278.79403	368	1+
278.82099	84	
278.84298	180	
280.79311	672	1+
280.83304	166	
281.86006	144	
281.88670	116	
282.78766	336	1+
283.92708	88	
284.06762	90	
285.83991	74	
286.81858	94	
286.91236	88	
287.42408	86	
287.79455	68	
287.82291	66	
289.84395	80	
289.86971	234	1+
290.79668	196	
290.85691	70	
293.85468	80	
293.87200	64	
294.86174	132	
294.92322	86	
296.02277	64	
296.81042	106	
297.11157	72	
297.80690	150	
298.39149	74	
298.80170	1036	1+
299.88246	74	
300.80368	112	
301.79718	82	
301.82463	176	
301.86117	140	
301.87858	138	
302.85506	82	
303.85318	204	
304.87880	68	
305.87230	72	
306.42879	92	
308.83670	66	
308.91873	72	
309.86903	64	
315.86557	90	
316.81278	348	1+
318.11728	72	
321.78541	74	
321.82631	116	
321.86042	70	
322.17987	76	
323.80469	112	
323.99168	68	
324.86535	82	
325.78026	76	
325.92638	90	
326.86899	66	
327.08033	64	
327.87392	96	
328.82141	70	
338.04815	70	
340.90192	156	
340.93697	66	
345.29064	92	
348.08647	74	
349.86194	88	
350.80671	84	
351.78012	74	
352.88877	68	
360.84945	72	
361.19983	66	
362.84237	80	
366.16163	68	
367.33545	68	
END IONS

###FS:    #m/z: 336.94424 #charge 1+
###MS: 102
###MSMS: 105
BEGIN IONS
TITLE=Cmpd 78, +MS2(336.9442), 28.0-35.0eV, 2.3min #105
RTINSECONDS=133.834
SCANS=102,105
PEPMASS=336.94424	26632
CHARGE=1+
104.66565	88	
180.86649	166	
196.88634	60	
197.48305	70	
198.87275	88	
198.95408	72	
201.91812	70	
211.94681	158	
212.87804	260	1+
213.93592	114	
214.87617	76	
215.93981	58	
218.89219	60	
218.92521	68	
220.87435	128	
221.99048	58	
222.83267	82	
223.16073	88	
223.82900	66	
223.84984	82	
223.97392	112	
224.95267	72	
227.83618	364	1+
229.95500	248	1+
230.89156	160	
231.94555	124	
232.95004	90	
233.82996	130	
233.89762	186	1+
233.96611	100	
234.04709	94	
234.92885	104	
235.81590	68	
236.82769	68	
238.83927	180	1+
239.03452	74	
239.85711	94	
239.95460	62	
240.84158	134	
241.05287	68	
241.84198	554	1+
241.98246	94	
242.03774	82	
242.87563	110	
243.82901	64	
243.84244	64	
243.86937	80	
244.95382	66	
245.79826	86	
245.83117	90	
246.97239	66	
247.12851	62	
250.04048	66	
250.95061	112	
251.07169	72	
251.97017	62	
252.78954	82	
252.96997	162	
254.21261	66	
254.91080	60	
254.96602	128	
255.06862	62	
256.84699	126	
256.86335	92	
256.89413	62	
257.82614	68	
257.85920	70	
257.94226	94	
258.84524	772	1+
258.86429	66	
258.88395	80	
259.82724	72	
259.84986	482	1+
259.91805	82	
259.95775	74	
260.93919	76	
261.82314	60	
261.84697	120	
262.94814	60	
264.86732	210	1+
265.96110	68	
266.85100	68	
267.84075	84	
268.83909	288	
269.00380	60	
269.83493	146	
269.85009	58	
270.08860	72	
270.84339	78	
270.98307	62	
271.86485	102	
273.60681	74	
274.87390	158	
274.89394	78	
275.84793	84	
275.86968	178	
275.92313	72	
276.85367	514	
276.94694	104	
277.86544	168	
277.96679	62	
278.83454	166	
278.90092	62	
278.98497	74	
280.86785	64	
281.04781	64	
281.85741	66	
282.87702	94	
282.91402	62	
283.02969	78	
284.48174	82	
286.84823	88	
288.83929	60	
288.88102	78	
289.88145	66	
290.91123	80	
292.87277	94	
292.91464	66	
293.08479	68	
293.10626	136	
293.86755	64	
294.87065	64	
295.89566	76	
296.99311	60	
297.82214	70	
297.83569	96	
297.97768	60	
298.84765	58	
298.99201	72	
299.87174	104	
300.36293	92	
300.88699	62	
302.45016	84	
303.20223	74	
305.88957	72	
305.99681	72	
308.84309	62	
308.86492	68	
309.97304	62	
311.85619	60	
313.88944	64	
316.84204	92	
317.17225	68	
319.81059	62	
319.84338	72	
321.22171	58	
325.80665	84	
325.89993	68	
326.89602	58	
327.01786	58	
329.87030	86	
330.87514	84	
330.92913	58	
335.27644	88	
336.95272	68	
337.19489	64	
340.83035	70	
340.88706	66	
341.99889	80	
END IONS

###FS:    #m/z: 322.92829 #charge 1+
###MS: 106
###MSMS: 107
BEGIN IONS
TITLE=Cmpd 79, +MS2(322.9283), 28.0-35.0eV, 2.3min #107
RTINSECONDS=137.527
SCANS=106-107
PEPMASS=322.92829	175110
CHARGE=1+
83.98974	28	
90.62496	32	
104.86931	78	
166.49772	68	
169.20219	32	
192.88888	76	
195.87605	60	
196.88457	72	
199.04274	86	
200.89344	62	
201.04326	68	
205.94791	64	
205.97076	60	
206.82090	62	
206.94993	44	
207.97242	70	
209.89078	74	
210.89719	82	
210.92758	78	
211.89679	60	
217.10320	74	
219.06557	74	
219.94379	72	
221.87680	114	
221.94639	98	
222.04876	72	
222.07446	102	
222.89471	38	
222.95089	28	
223.14427	76	
223.95927	348	1+
224.90293	34	
226.89475	64	
227.81663	64	
227.92760	56	
228.10214	68	
228.85942	64	
230.84744	118	
231.85042	44	
233.88581	30	
233.95481	76	
236.81090	76	
238.94063	102	
239.07636	88	
239.73353	42	
240.05310	28	
240.09680	36	
240.81674	62	
240.93964	1642	
241.15205	46	
241.94091	1372	
242.37772	76	
242.81610	56	
242.94084	5036	1+
243.82765	110	
243.87318	58	
244.06337	50	
244.72156	28	
244.81921	104	
244.83478	66	
244.93807	876	1+
245.00595	66	
245.04067	38	
245.83699	36	
245.90824	84	
246.01583	30	
246.97409	134	
247.98042	58	
248.26474	38	
248.84930	72	
250.01588	30	
250.16602	32	
251.85941	60	
254.69667	28	
254.90439	68	
255.03796	56	
256.08130	84	
256.89288	192	
256.94336	72	
258.82587	254	1+
259.00439	76	
261.47166	208	
261.83627	70	
262.82839	192	
263.85453	72	
264.87877	56	
264.89236	56	
264.98579	56	
265.24462	32	
266.04706	64	
266.06343	64	
267.23395	28	
271.80245	68	
272.86202	54	
272.87793	70	
273.79986	78	
273.84917	92	
274.11505	76	
275.14662	68	
276.17830	60	
277.13203	58	
277.86838	30	
277.92179	70	
278.49921	38	
278.52407	32	
278.86476	68	
279.05592	58	
279.09101	1060	1+
279.37257	40	
279.83218	50	
280.82968	80	
282.04925	48	
282.49697	38	
282.88907	52	
283.07338	64	
283.85464	66	
283.99727	60	
284.14622	42	
284.29168	502	1+
284.58364	36	
284.86326	56	
284.93756	82	
285.87751	66	
286.96869	46	
288.70972	34	
289.18806	56	
290.86287	78	
293.86524	34	
294.06982	72	
295.86195	44	
296.86853	48	
296.91264	90	
299.99925	78	
301.79765	74	
301.89534	86	
306.49111	66	
306.81595	72	
306.88605	196	1+
307.93731	66	
310.08763	62	
314.21772	44	
316.95760	54	
317.85003	74	
319.17383	102	
320.32212	80	
320.39705	68	
320.43676	92	
321.24385	54	
321.83615	68	
322.92512	94	
323.89271	60	
324.88571	44	
325.88425	70	
326.27435	52	
327.07088	58	
327.27996	74	
327.87559	80	
END IONS

###FS:    #m/z: 340.93873 #charge 1+
###MS: 106
###MSMS: 108
BEGIN IONS
TITLE=Cmpd 80, +MS2(340.9387), 28.0-35.0eV, 2.3min #108
RTINSECONDS=138.298
SCANS=106,108
PEPMASS=340.93873	94716
CHARGE=1+
141.51331	58	
155.40600	68	
159.71576	74	
188.05404	104	
190.93260	88	
190.98195	68	
192.93141	78	
195.92972	74	
205.94965	108	
207.96884	76	
208.98282	62	
211.06678	58	
213.93870	300	
214.89415	66	
217.88023	200	
221.88000	74	
223.93733	74	
223.95766	68	
224.83603	120	
224.96024	70	
227.93644	206	1+
228.84564	54	
229.84450	54	
230.83817	80	
230.89215	78	
231.94996	244	
232.83306	70	
233.01496	100	
235.52763	78	
236.89964	62	
237.94077	56	
238.07508	68	
238.83919	70	
238.88460	72	
239.08177	94	
240.85338	152	
240.96117	64	
241.84150	742	1+
241.86587	124	
241.92486	72	
242.82364	74	
242.92857	84	
243.82709	356	1+
243.84688	138	
243.88842	60	
244.89119	100	
245.82909	70	
245.84276	56	
246.83513	66	
246.97784	78	
247.50917	92	
249.82649	66	
249.96456	94	
249.99919	62	
250.95318	70	
253.06099	78	
254.84550	60	
254.91390	68	
255.09351	70	
256.85824	86	
256.89531	174	
256.91367	92	
256.95813	128	
257.22293	68	
257.84748	70	
258.84745	996	1+
258.89139	146	
259.01990	54	
259.85361	626	1+
259.92193	72	
260.83279	386	1+
261.01211	56	
261.89585	62	
262.83110	306	1+
263.88213	128	
265.41486	104	
265.86247	268	1+
268.13180	70	
268.83412	450	1+
269.79367	72	
269.84920	56	
272.00303	66	
273.10742	80	
273.93402	86	
274.86070	202	
274.87849	100	
275.85616	194	
275.87203	86	
275.91504	88	
275.94965	76	
276.85696	1106	1+
276.88168	56	
276.94798	82	
277.92559	82	
277.94002	92	
278.08122	72	
278.16528	84	
278.84278	940	1+
278.86223	308	
279.96822	62	
280.85221	114	
280.87388	70	
281.04784	62	
281.83922	74	
281.85757	62	
282.04565	86	
282.87417	214	
284.42627	74	
284.79877	86	
284.84868	76	
284.90957	56	
286.80202	62	
288.00697	68	
289.84604	68	
290.87577	54	
292.87460	74	
293.06384	84	
293.14419	68	
293.84646	72	
294.86439	68	
295.86418	118	
296.85608	144	
297.88666	66	
297.93119	94	
297.97244	132	
298.85413	78	
298.89340	70	
299.01319	80	
299.32536	72	
299.84607	68	
299.87348	300	1+
300.05883	56	
300.87599	234	1+
300.89033	66	
301.86069	224	
302.17477	78	
302.20888	58	
302.95379	96	
304.26178	70	
307.94208	72	
308.41836	82	
311.86107	66	
315.90153	60	
317.02534	60	
318.82749	72	
320.38597	102	
322.23927	92	
322.85018	92	
323.90330	64	
326.87281	184	1+
327.12222	66	
328.09356	66	
328.19373	64	
330.15411	86	
331.87018	72	
333.93338	110	
336.88623	82	
336.94277	56	
340.38866	60	
340.89608	62	
341.09339	54	
344.91889	56	
345.25600	64	
345.89968	58	
END IONS

###FS:    #m/z: 359.95969 #charge 1+
###MS: 106
###MSMS: 109
BEGIN IONS
TITLE=Cmpd 81, +MS2(359.9597), 28.0-35.0eV, 2.4min #109
RTINSECONDS=139.071
SCANS=106,109
PEPMASS=359.95969	19506
CHARGE=1+
64.73371	86	
183.84116	66	
188.93408	72	
197.86639	66	
205.92472	68	
209.93733	58	
209.95492	84	
212.84731	64	
212.90817	86	
214.87422	122	
217.85469	72	
221.07990	62	
222.94947	346	
222.96991	70	
223.88764	62	
223.95577	168	
224.94636	206	
224.96394	128	
225.94796	120	
225.96629	76	
226.88902	72	
226.94555	678	1+
226.97159	246	
227.93058	298	
228.93993	386	
230.83832	74	
233.08611	62	
233.95126	64	
234.85031	80	
234.86570	66	
235.83482	76	
235.87238	72	
237.97047	78	
239.86136	58	
239.91244	96	
240.93888	428	1+
240.95838	72	
241.83134	74	
241.85248	64	
241.96164	192	
242.85591	82	
242.91533	64	
242.95737	118	
244.95506	94	
245.93880	296	
246.95415	212	
246.97783	126	
247.80834	104	
248.80697	72	
249.94704	82	
249.98021	100	
250.88178	82	
250.95176	178	
251.92921	222	1+
252.87525	314	1+
253.08418	66	
260.83203	140	
260.96595	186	
261.89149	86	
262.11232	74	
262.95279	150	
263.82453	74	
263.90073	68	
265.09060	88	
265.81873	82	
266.81303	312	1+
267.78848	70	
267.97576	108	
268.88586	74	
268.89970	174	
268.95951	64	
269.96513	150	
270.79883	58	
270.83948	56	
270.85329	72	
270.88486	128	
272.80742	72	
273.94616	84	
273.96264	62	
274.96906	74	
276.81081	84	
276.86193	144	
277.80971	120	
277.92800	74	
278.80128	248	1+
278.85209	68	
278.86996	64	
279.05665	80	
280.79246	350	1+
280.81937	64	
280.85044	56	
280.87092	96	
280.92648	78	
281.86401	66	
283.97730	80	
284.82280	264	
284.89604	74	
285.54919	112	
286.87661	72	
288.38867	92	
290.80611	68	
291.78704	58	
292.43346	96	
293.97275	60	
294.79630	62	
296.80666	184	
296.85355	84	
297.80752	260	
298.80238	938	1+
298.92407	70	
300.80205	90	
301.09113	66	
302.23920	72	
303.18949	76	
303.81398	70	
303.99175	74	
305.10366	62	
305.98402	64	
306.27426	68	
306.86119	60	
308.86254	60	
311.80221	76	
313.95454	82	
314.81483	92	
314.96916	84	
315.81538	62	
315.94386	72	
316.81265	142	
321.81356	78	
321.82906	64	
322.36933	92	
322.93609	76	
323.01297	184	
323.80860	86	
323.86842	56	
324.02072	92	
324.79928	68	
324.85228	74	
328.99992	62	
329.87077	58	
333.40403	70	
333.90904	68	
335.13074	66	
335.46568	72	
336.94371	110	
337.76778	64	
337.88074	72	
339.94670	64	
340.27323	56	
340.93243	72	
341.56968	62	
342.88973	66	
350.83220	72	
350.88267	88	
355.80331	64	
357.86339	64	
358.20467	60	
364.13449	58	
END IONS

###FS:    #m/z: 322.92859 #charge 1+
###MS: 110
###MSMS: 111
BEGIN IONS
TITLE=Cmpd 82, +MS2(322.9286), 28.0-35.0eV, 2.4min #111
RTINSECONDS=142.731
SCANS=110-111
PEPMASS=322.92859	186658
CHARGE=1+
51.78478	32	
59.11331	34	
173.85954	50	
193.05766	56	
194.10525	66	
195.86423	52	
196.89839	92	
196.98277	74	
197.90935	78	
205.94665	114	
206.84205	106	
206.96400	84	
207.98017	42	
211.93447	64	
218.85189	60	
220.87546	56	
221.88397	56	
222.93888	52	
223.95944	194	
226.04647	76	
227.93031	214	
236.79711	40	
238.18087	74	
238.90149	54	
238.94328	278	
238.96258	56	
238.97918	64	
239.96153	108	
240.08559	56	
240.82245	64	
240.83777	48	
240.86790	44	
240.88165	38	
240.93893	1962	
241.02014	38	
241.77251	34	
241.93794	5482	1+
242.81406	66	
242.93967	3964	1+
243.19701	68	
243.35972	32	
243.51882	38	
244.01685	58	
244.51613	44	
244.62526	38	
244.82330	52	
244.93778	828	1+
245.17003	46	
245.32322	34	
245.86603	38	
246.83542	58	
246.86213	58	
246.97302	130	
247.86452	54	
248.19501	32	
248.84683	64	
248.86710	90	
248.88230	78	
249.12452	38	
249.76105	50	
250.13905	72	
250.94787	68	
251.07791	32	
251.15021	78	
252.78551	66	
252.92617	86	
253.64387	32	
254.81826	58	
254.86516	86	
256.90613	80	
256.99499	62	
257.83802	76	
258.82617	118	
259.02602	32	
259.95575	70	
260.43202	38	
261.82687	78	
262.21565	72	
262.82629	66	
263.94033	34	
263.97042	66	
264.38764	48	
264.83081	32	
264.87089	76	
264.92269	44	
265.01856	82	
265.08505	56	
265.25058	60	
265.41619	32	
266.83877	60	
270.83124	78	
271.89910	52	
272.92672	70	
273.03025	66	
274.84322	110	
274.86543	70	
274.93270	78	
276.85009	64	
277.09748	54	
277.86233	52	
278.02425	80	
278.84952	44	
279.09110	1266	1+
280.86122	208	1+
281.69933	38	
281.88253	42	
282.28019	56	
283.06491	148	
283.97868	62	
284.07595	62	
284.29304	176	
284.58086	36	
284.84864	84	
284.86969	40	
285.22167	58	
285.29292	68	
285.89554	62	
286.03932	58	
286.25131	76	
286.81864	52	
286.92239	54	
287.32390	32	
287.86381	76	
288.93328	60	
289.21275	30	
289.88141	62	
290.03866	74	
290.85214	30	
293.78934	50	
293.85834	54	
294.37486	58	
294.83867	72	
295.72487	50	
297.80646	44	
299.87601	86	
301.18284	58	
301.81540	52	
302.88388	90	
304.88339	48	
305.42156	78	
306.79010	74	
307.90735	56	
309.77372	72	
309.80647	52	
311.12850	70	
311.80626	66	
311.86356	46	
319.54360	38	
319.89377	76	
320.87406	74	
320.93372	62	
322.88764	78	
323.87931	74	
324.10473	48	
325.87980	32	
END IONS

###FS:    #m/z: 340.93873 #charge 1+
###MS: 110
###MSMS: 112
BEGIN IONS
TITLE=Cmpd 83, +MS2(340.9387), 28.0-35.0eV, 2.4min #112
RTINSECONDS=143.503
SCANS=110,112
PEPMASS=340.93873	93264
CHARGE=1+
71.31379	62	
194.96129	68	
197.89555	74	
201.87141	66	
207.98014	132	
213.85884	70	
213.87669	94	
213.93731	294	1+
215.88896	72	
217.97070	62	
219.89086	276	1+
221.94429	74	
222.87096	100	
222.97548	62	
223.83833	84	
224.83893	78	
224.99692	64	
226.86320	70	
226.97410	60	
227.82869	90	
227.85918	76	
228.22804	86	
228.84534	178	
228.89843	76	
229.84288	78	
231.88969	138	
231.94949	60	
232.89662	66	
233.90320	146	
233.96044	70	
234.13899	86	
235.05136	64	
236.89060	72	
236.92436	98	
237.05842	60	
237.85994	114	
238.83978	150	
238.85009	124	
238.86748	66	
238.88343	90	
239.83246	60	
240.22255	76	
240.79386	72	
240.84270	98	
240.95004	96	
241.08551	90	
241.84295	584	1+
243.83294	138	
243.87328	76	
244.83872	180	
244.86238	96	
244.90199	100	
245.84351	176	
245.86218	74	
246.85682	64	
246.97496	128	
247.03374	70	
249.91229	72	
249.95639	66	
250.08113	64	
251.88825	60	
251.90786	68	
252.83432	80	
252.88121	84	
253.10021	70	
254.83213	64	
254.90710	142	
254.96541	62	
255.44575	80	
255.96631	64	
256.85499	464	1+
257.85840	322	1+
258.08411	92	
258.84594	342	
259.05757	80	
259.80043	94	
259.85137	434	
259.95368	76	
260.83348	1064	1+
260.93064	102	
261.83777	608	1+
261.94718	78	
262.14195	76	
262.87989	72	
263.86376	258	1+
264.86757	186	1+
264.90082	108	
264.92274	74	
266.85710	72	
267.01528	78	
268.83699	436	1+
269.80568	66	
269.95695	88	
270.82906	124	
271.00950	66	
272.88438	64	
273.48085	84	
274.86310	68	
275.79477	70	
275.84197	130	
275.85551	190	
276.60484	74	
276.85376	934	1+
277.89061	94	
277.92360	72	
277.96521	66	
278.84345	1196	1+
279.88185	404	1+
279.96437	64	
280.16568	68	
280.85686	302	1+
280.91828	80	
284.08827	84	
284.84649	66	
284.90025	70	
285.03281	66	
289.86508	78	
289.89609	88	
293.40234	74	
293.84898	84	
293.87111	128	
294.86634	146	
295.84629	64	
295.97144	118	
296.38602	80	
296.85181	230	1+
296.90860	70	
296.98247	72	
297.13272	64	
297.89050	162	
298.42757	90	
298.87351	320	1+
299.87717	202	1+
299.89763	66	
300.86145	76	
301.85546	164	
302.19367	68	
302.82635	76	
302.85837	224	
302.87550	204	
303.17675	72	
305.80798	66	
306.13630	64	
310.41805	66	
310.87198	66	
310.89673	66	
313.36067	76	
314.29676	64	
314.96266	66	
317.84624	66	
319.88051	64	
322.72428	70	
322.91463	64	
322.98282	84	
324.27449	68	
325.07115	60	
326.17501	64	
326.77854	62	
327.18482	74	
330.88108	124	
334.80915	80	
335.08784	66	
336.09794	76	
341.86047	78	
341.95815	88	
343.19921	64	
344.86150	70	
END IONS

###FS:    #m/z: 359.95999 #charge 1+
###MS: 110
###MSMS: 113
BEGIN IONS
TITLE=Cmpd 84, +MS2(359.9600), 28.0-35.0eV, 2.4min #113
RTINSECONDS=144.275
SCANS=110,113
PEPMASS=359.95999	18478
CHARGE=1+
72.59414	68	
183.86321	76	
183.93443	98	
184.63802	78	
204.86368	84	
204.95515	90	
208.93680	76	
209.94246	264	
214.07972	72	
216.87353	72	
222.89138	94	
222.95338	246	1+
224.88815	106	
224.94942	220	
224.97307	104	
225.59039	98	
225.88397	82	
225.94649	104	
225.96871	96	
225.99652	82	
226.89613	76	
226.94667	396	1+
226.98161	78	
228.94083	542	
229.09346	80	
230.82334	80	
233.81810	68	
233.94167	78	
235.99693	68	
237.05307	86	
237.88611	92	
239.06853	66	
240.13855	68	
240.81661	78	
240.83732	106	
240.93936	242	
240.96336	296	1+
241.53730	70	
241.93955	108	
242.95551	202	
244.08816	84	
244.95794	294	
245.81405	72	
245.94326	116	
246.89302	80	
246.95183	326	
247.85108	78	
248.80162	382	1+
249.05691	94	
250.04808	68	
250.95595	200	1+
252.88918	72	
253.54936	74	
253.93699	74	
255.02574	78	
255.36713	96	
256.83323	68	
258.84383	196	
258.88593	78	
258.97454	78	
259.09118	76	
260.86499	72	
260.88297	72	
260.96826	268	
262.02869	76	
262.79271	68	
263.97931	66	
264.81572	224	
264.91498	86	
264.98675	86	
265.09271	70	
266.81238	146	
266.89448	70	
267.13706	110	
269.44466	100	
269.90071	66	
269.96291	72	
270.57463	74	
271.10393	68	
272.85172	198	1+
273.96654	100	
274.80465	72	
274.96924	74	
276.81135	84	
276.86156	156	
278.79444	120	
278.84237	164	
279.98874	78	
280.79305	564	1+
281.45640	104	
281.82720	72	
281.90315	90	
282.37134	74	
282.82373	194	1+
282.88531	74	
283.98078	70	
285.42698	84	
288.43016	70	
289.82919	68	
290.84298	68	
294.81526	80	
294.92933	74	
295.36204	68	
296.80899	152	
296.85270	92	
297.67510	114	
297.80698	136	
298.06262	66	
298.77111	70	
298.80188	380	
298.88325	186	1+
299.79988	194	
301.80545	108	
301.82266	72	
301.86498	72	
302.90510	74	
303.96820	68	
305.26266	90	
308.87535	66	
309.12816	76	
309.43474	106	
309.84298	74	
312.80004	72	
313.84573	72	
314.60318	78	
314.88881	70	
315.32716	68	
316.81305	130	
317.87639	74	
318.80958	74	
319.14758	88	
320.60818	106	
321.81724	108	
322.81819	108	
323.45077	100	
324.02077	86	
326.89229	90	
327.94926	100	
328.29371	74	
328.58794	84	
328.95059	118	
333.42883	84	
338.76144	78	
342.82796	68	
343.27881	70	
345.19484	88	
350.36749	82	
350.46644	88	
351.82419	78	
352.47133	88	
353.89313	70	
355.42361	76	
356.25769	88	
358.20688	80	
358.34342	82	
358.42315	88	
359.92897	84	
361.18322	72	
363.95152	88	
END IONS

###FS:    #m/z: 340.93896 #charge 1+
###MS: 114
###MSMS: 115
BEGIN IONS
TITLE=Cmpd 85, +MS2(340.9390), 28.0-35.0eV, 2.5min #115
RTINSECONDS=147.929
SCANS=114-115
PEPMASS=340.93896	100050
CHARGE=1+
73.41670	78	
187.98852	80	
189.06773	68	
190.93254	70	
190.94469	60	
192.88922	72	
192.92639	166	
197.95256	74	
207.98121	66	
209.92996	66	
213.93869	310	
215.88225	162	
215.93791	142	
216.32771	76	
218.90385	60	
220.87931	70	
220.89908	68	
221.94453	70	
222.97207	72	
223.84082	254	1+
223.96686	406	1+
226.82241	82	
226.89256	78	
226.90934	96	
227.81819	66	
228.10567	94	
228.84307	334	1+
233.40493	76	
233.88831	60	
234.91131	76	
235.41829	76	
236.80343	68	
239.10089	64	
239.78325	60	
240.22649	76	
240.83299	244	
240.89101	76	
240.95914	198	1+
241.84197	960	1+
241.90193	66	
241.93719	62	
242.86045	104	
243.83445	290	1+
244.49682	66	
244.82171	66	
245.86414	70	
245.88332	62	
245.93908	78	
246.32280	64	
246.94543	96	
247.86248	82	
247.89962	86	
248.90101	126	
249.96018	126	
251.90358	62	
252.05241	72	
252.92981	128	
254.07968	64	
254.90795	110	
254.96424	118	
255.10030	74	
255.91186	114	
256.07723	176	
256.26249	68	
256.44724	66	
256.84710	94	
256.86474	148	
256.90084	94	
256.96314	114	
257.86017	68	
257.89897	76	
258.84547	340	
258.89062	192	1+
258.90938	134	
259.44301	72	
259.85133	326	
260.83887	242	
261.83303	180	
261.86793	68	
262.83915	124	
262.85367	94	
262.87840	72	
264.07401	76	
264.86336	136	
265.98700	62	
266.84698	78	
266.86283	58	
267.13399	60	
267.14783	100	
268.09207	74	
268.83877	108	
270.82685	246	1+
272.84175	216	1+
273.92988	80	
274.79008	68	
274.90623	88	
275.87707	116	
275.92739	106	
276.85647	398	
276.89112	82	
277.05210	64	
277.86094	646	
277.92066	70	
278.84431	1198	1+
278.93012	62	
279.96997	78	
279.98608	80	
280.84211	290	1+
281.86135	140	
282.87318	150	
282.92433	108	
285.80482	64	
287.79880	62	
288.84227	204	
290.85483	74	
290.91165	60	
292.85779	80	
292.88961	90	
293.76641	74	
293.85243	88	
294.86057	174	
295.29781	68	
295.99520	66	
296.85324	134	
296.87665	78	
296.90390	98	
297.85816	152	
297.87893	122	
297.89618	114	
298.12653	100	
299.01453	152	
299.87392	134	
300.87627	120	
301.07769	130	
301.85913	96	
302.16811	80	
306.87844	72	
307.88861	120	
308.89900	72	
309.98774	60	
310.08522	60	
314.34414	74	
314.87787	72	
322.89297	72	
324.89699	60	
326.17260	78	
326.66721	76	
327.85580	62	
327.87554	100	
328.18732	68	
329.86589	62	
330.81069	62	
331.83414	70	
336.04412	60	
337.13426	70	
338.19710	72	
339.26567	98	
340.29336	70	
340.74015	72	
342.31705	78	
342.88621	68	
END IONS

###FS:    #m/z: 363.95455 #charge 1+
###MS: 114
###MSMS: 116
BEGIN IONS
TITLE=Cmpd 86, +MS2(363.9546), 28.0-35.0eV, 2.5min #116
RTINSECONDS=148.702
SCANS=114,116
PEPMASS=363.95455	39008
CHARGE=1+
193.85373	72	
209.94365	172	
210.88467	230	
210.93295	92	
211.83792	66	
212.87682	132	
214.88475	124	
215.84785	84	
217.86369	82	
222.94988	136	
222.96857	76	
223.95159	88	
224.94625	492	1+
225.96880	84	
226.85191	90	
226.88695	72	
226.94490	932	
227.86650	64	
227.93117	198	
228.89965	124	
228.94182	718	1+
230.89092	282	1+
231.84889	68	
232.88579	130	
234.87822	68	
234.95348	72	
238.83338	92	
238.85594	72	
238.88676	66	
238.96636	82	
240.82340	186	
240.94045	402	
240.96165	68	
241.08517	70	
241.83518	78	
241.94053	496	
242.82981	116	
242.86076	154	
242.94286	914	
242.96692	66	
243.81965	72	
243.93546	84	
244.82426	86	
244.93792	734	1+
244.95613	242	
245.38840	66	
245.83311	78	
245.88134	66	
246.95242	476	1+
246.98297	82	
248.80171	340	
248.90028	160	
250.79194	76	
252.07151	94	
253.12551	64	
254.83353	68	
254.85172	66	
254.88467	86	
256.44963	74	
256.84730	76	
257.90505	126	
258.83531	266	
258.97473	88	
259.43552	64	
260.83259	192	
260.96985	112	
260.99380	72	
261.83164	184	
261.96705	78	
262.02488	62	
262.82595	116	
263.84639	82	
265.00063	72	
266.81750	92	
266.84912	66	
267.10965	102	
267.81820	92	
267.99144	86	
268.12798	66	
268.81785	84	
268.84646	64	
268.89690	86	
268.95910	256	1+
269.06798	78	
271.91362	80	
275.89494	62	
276.80726	180	
276.86838	68	
277.10742	68	
277.85620	100	
277.95011	84	
278.18177	70	
278.79997	66	
278.91117	64	
279.10587	72	
279.83803	126	
279.86209	136	1+
280.63015	62	
280.79046	618	1+
281.79176	362	1+
281.89072	74	
283.06643	152	
283.81719	296	1+
283.86898	106	
284.84831	68	
284.89833	70	
285.84561	64	
285.86882	80	
285.88990	188	1+
286.82902	112	
286.97849	68	
287.02025	74	
290.80232	104	
290.92826	72	
293.11679	76	
293.85045	66	
294.86161	146	
296.80784	148	
298.80099	1186	1+
298.93536	88	
299.75072	66	
299.87288	64	
300.79412	542	1+
301.80160	336	1+
301.85873	184	
302.78583	72	
302.85644	92	
302.88366	66	
303.85038	78	
303.86965	86	
304.40514	76	
306.43104	94	
308.86464	74	
308.87976	68	
309.38502	86	
312.81535	68	
315.81558	66	
315.92471	94	
316.80981	314	1+
318.93940	78	
319.02699	86	
319.83888	104	
320.92066	64	
321.81780	226	1+
321.86255	108	
321.94883	76	
324.87648	80	
326.38971	68	
326.86945	74	
326.96040	64	
329.86876	68	
330.91559	78	
334.77516	68	
336.81100	64	
336.94907	68	
336.97618	70	
338.39574	100	
339.78324	62	
339.84282	64	
340.89293	62	
343.83396	100	
344.85290	62	
347.15705	64	
347.25779	72	
348.28127	76	
368.95839	78	
END IONS

###FS:    #m/z: 336.94370 #charge 1+
###MS: 114
###MSMS: 117
BEGIN IONS
TITLE=Cmpd 87, +MS2(336.9437), 28.0-35.0eV, 2.5min #117
RTINSECONDS=149.474
SCANS=114,117
PEPMASS=336.94370	25286
CHARGE=1+
75.32488	54	
189.90937	76	
205.94782	156	
207.84475	58	
209.39845	82	
211.94309	308	1+
212.87893	244	
213.93976	230	
214.84741	48	
215.88897	62	
216.91534	66	
218.89550	114	
220.87374	56	
222.83686	94	
222.97340	62	
223.82908	98	
224.09720	80	
224.97628	94	
226.85291	96	
227.83757	344	1+
228.08201	50	
228.89232	90	
228.90736	64	
229.95121	384	
230.88884	416	1+
230.92218	80	
231.91766	66	
231.95059	254	
232.03005	76	
235.08305	70	
235.82372	72	
235.95578	64	
238.83728	50	
238.86815	92	
238.87938	62	
239.05162	84	
239.78713	66	
239.88957	70	
239.92764	66	
240.83894	158	
240.96347	72	
241.54504	76	
241.84354	524	1+
241.98326	128	
243.82899	72	
243.84271	64	
243.85910	96	
245.91959	70	
246.85287	68	
246.93179	88	
246.97604	106	
247.96516	226	
248.89928	64	
249.89877	128	
250.60981	74	
250.95590	174	
251.78310	50	
251.84167	128	
252.84036	154	
252.97141	300	1+
254.85911	52	
254.91752	98	
254.96523	144	
255.06722	78	
255.90905	68	
256.26104	64	
256.84932	198	
256.89418	72	
257.27401	66	
257.84726	128	
258.80295	78	
258.84609	706	1+
259.14271	54	
259.85047	484	1+
260.89499	64	
261.84589	208	1+
262.81875	62	
263.13520	84	
264.86478	114	
265.01683	82	
266.90287	64	
267.14217	70	
268.84228	410	1+
269.03374	66	
269.81368	58	
269.86652	60	
270.23731	62	
270.84559	58	
271.08797	56	
271.92139	62	
272.85983	50	
272.97991	54	
273.89507	104	
274.63568	104	
274.86481	206	
274.88828	72	
275.87413	98	
276.85755	284	
276.96429	64	
277.83886	118	
277.86435	452	
277.90318	82	
278.83256	50	
278.96446	68	
279.09364	52	
279.85444	138	
280.19882	80	
281.87162	84	
284.42396	68	
285.86067	136	
286.84921	242	1+
286.87246	52	
288.03851	72	
288.19901	52	
289.07523	80	
290.85257	72	
293.10337	420	1+
293.12069	68	
293.86572	74	
293.88732	96	
294.87231	76	
295.12112	78	
295.17442	54	
295.30922	96	
297.02503	78	
297.12001	78	
297.85542	62	
297.89557	64	
298.31713	86	
298.89596	222	1+
299.01013	132	
299.87408	140	
300.87751	170	
301.86972	56	
301.89720	72	
302.86883	80	
302.92420	66	
304.89380	86	
305.08062	84	
307.16205	70	
307.87737	68	
308.98965	60	
309.85783	72	
309.88654	66	
311.86060	66	
313.42160	80	
313.89388	60	
314.85799	60	
315.00175	96	
315.12665	62	
318.87796	54	
319.89997	54	
319.94210	54	
325.77360	60	
327.89325	56	
333.11034	54	
335.76914	68	
336.07306	54	
337.40251	66	
338.60095	82	
340.90752	86	
341.86711	60	
END IONS

###FS:    #m/z: 363.95471 #charge 1+
###MS: 118
###MSMS: 119
BEGIN IONS
TITLE=Cmpd 88, +MS2(363.9547), 28.0-35.0eV, 2.6min #119
RTINSECONDS=153.135
SCANS=118-119
PEPMASS=363.95471	35626
CHARGE=1+
189.86352	138	
191.94322	70	
192.85987	76	
194.05538	76	
196.88040	108	
200.88315	78	
202.00719	76	
205.87407	68	
209.94216	134	
210.86921	70	
211.94347	70	
212.84730	76	
212.87817	268	
214.89616	80	
215.95255	66	
217.84921	78	
222.95108	806	1+
222.98626	104	
223.93358	74	
224.90885	68	
224.94680	832	1+
225.96175	66	
226.94555	1028	1+
226.97433	66	
227.90562	78	
228.83688	138	
228.89274	266	
228.94225	1052	1+
230.88775	480	1+
231.19994	76	
231.94382	74	
232.82589	76	
236.81668	70	
236.86201	80	
240.93947	448	
240.95937	318	1+
241.93885	1080	1+
242.94161	700	1+
243.82380	90	
243.84050	84	
244.84254	76	
244.89053	72	
244.93689	294	
244.95530	192	
245.92738	70	
245.95265	82	
246.91150	84	
246.95247	772	1+
246.98291	64	
248.80246	230	
248.90176	148	
249.91215	72	
250.79282	82	
250.81598	82	
250.94218	130	
250.95562	80	
251.04272	104	
252.03264	78	
254.08971	70	
254.11861	66	
254.90427	82	
256.84912	134	
256.92782	76	
258.82851	192	
258.96332	70	
259.79337	70	
260.83805	124	
260.96678	282	
261.86576	76	
262.84816	84	
265.05678	70	
265.98710	86	
266.78372	190	1+
266.81225	346	
266.96546	72	
267.53754	80	
267.81488	150	
267.97363	78	
268.81031	128	
269.97302	66	
271.63810	66	
271.81393	106	
271.84651	72	
272.88442	72	
274.86530	68	
276.85765	168	1+
277.03898	144	
278.79622	162	
278.84497	326	1+
279.79964	136	
280.79154	446	1+
280.81956	70	
281.85443	140	
281.89259	96	
282.02443	72	
282.78620	68	
282.82266	170	
282.89552	74	
283.79677	192	1+
283.82964	82	
284.81961	68	
284.85782	132	
284.88370	64	
284.98526	72	
285.84583	110	
286.03936	72	
286.82136	76	
287.13911	70	
287.93237	90	
288.89374	76	
288.91271	72	
289.89197	74	
291.93833	84	
294.86355	176	
295.80934	80	
295.86978	94	
296.80978	276	
296.93377	82	
297.80058	1036	1+
299.96747	66	
300.80033	398	1+
301.85832	122	
301.97423	72	
302.87055	74	
303.85498	86	
304.88702	94	
304.94080	74	
306.88685	106	
306.94066	78	
308.89278	86	
309.90367	68	
310.10882	68	
313.82136	74	
313.84280	70	
315.81346	68	
316.81332	68	
316.90752	78	
318.08011	72	
318.81852	66	
320.82588	64	
321.81507	156	
321.95721	96	
322.92537	72	
323.15688	72	
324.87687	84	
324.89871	66	
325.60968	88	
327.18686	72	
327.39358	82	
329.14654	68	
329.87102	122	
332.87903	94	
333.82356	82	
336.87237	66	
336.94330	170	
337.00920	70	
339.11443	74	
341.84710	68	
345.04399	82	
347.77309	64	
349.29713	78	
351.76212	72	
357.87009	100	
358.75805	76	
360.86184	72	
367.22223	82	
END IONS

###FS:    #m/z: 336.94392 #charge 1+
###MS: 118
###MSMS: 120
BEGIN IONS
TITLE=Cmpd 89, +MS2(336.9439), 28.0-35.0eV, 2.6min #120
RTINSECONDS=153.908
SCANS=118,120
PEPMASS=336.94392	23622
CHARGE=1+
185.93165	66	
199.93594	72	
201.04661	66	
203.00841	80	
203.96660	54	
205.93201	80	
205.94945	52	
206.88655	82	
206.97131	66	
211.94455	236	
212.87839	210	
213.87867	196	1+
213.93790	68	
215.94122	54	
217.88007	58	
222.87109	66	
222.96427	56	
224.94561	58	
224.97310	98	
225.10195	78	
226.85947	64	
226.88502	80	
227.19256	60	
228.84467	68	
228.89312	162	
228.99314	90	
229.89324	56	
229.95265	296	1+
230.88649	170	
231.94833	264	
232.88776	54	
233.04260	104	
234.98530	66	
235.97459	78	
236.90174	56	
237.87009	94	
239.06503	74	
239.84217	58	
239.85916	56	
240.83673	794	1+
240.85462	74	
241.84136	594	1+
241.91732	112	
243.83000	90	
243.92483	78	
244.83670	146	
244.87699	72	
246.11032	74	
246.97246	62	
247.93403	92	
248.89874	208	
249.96176	116	
250.02084	76	
250.05970	72	
250.82327	64	
250.95181	100	
252.84443	64	
252.95267	98	
252.97082	270	
253.08446	76	
254.08923	60	
254.17553	76	
254.88885	54	
254.92773	84	
254.96515	152	
255.07607	190	
255.85998	60	
255.95243	74	
256.84489	54	
256.86360	140	
256.89035	62	
257.26439	86	
257.84380	132	
257.90711	76	
258.50070	84	
258.84422	292	
258.88751	56	
259.85384	208	
260.90289	70	
261.88546	88	
262.86205	58	
262.92809	72	
263.85051	66	
265.86522	70	
266.84369	66	
267.82991	84	
267.85479	72	
268.83702	300	
269.81986	66	
269.85253	54	
270.84955	60	
270.98511	68	
271.85677	58	
272.43856	78	
272.88233	62	
272.91863	56	
273.87939	72	
273.96633	78	
274.88091	144	
275.86378	62	
276.85752	1224	1+
277.86329	740	1+
278.02398	86	
278.83073	414	1+
278.90698	80	
278.94186	54	
278.98493	66	
279.88300	200	1+
279.92115	70	
280.09995	54	
282.05655	100	
282.87092	60	
284.87117	70	
285.84880	204	1+
288.85293	114	
290.90695	94	
291.06634	68	
291.18552	56	
292.87464	64	
293.10602	192	
294.11056	110	
294.86607	82	
295.83669	76	
295.88127	78	
295.97457	72	
296.08705	54	
296.22577	62	
297.41051	90	
297.78931	66	
297.86987	56	
297.88484	52	
298.21554	68	
298.89660	128	
299.83101	56	
299.87545	176	
300.88803	76	
300.93779	72	
302.90311	96	
303.87576	144	
306.95780	72	
308.86485	270	1+
308.98789	70	
309.89088	74	
310.91566	154	
316.79581	72	
316.86155	90	
318.90181	88	
321.28333	78	
323.01160	60	
324.89215	74	
328.39599	70	
328.79024	66	
331.10556	82	
331.89506	54	
333.74964	58	
334.13774	72	
336.01448	72	
336.34748	78	
339.14168	56	
340.77852	60	
END IONS

###FS:    #m/z: 359.96011 #charge 1+
###MS: 118
###MSMS: 121
BEGIN IONS
TITLE=Cmpd 90, +MS2(359.9601), 28.0-35.0eV, 2.6min #121
RTINSECONDS=154.68
SCANS=118,121
PEPMASS=359.96011	19104
CHARGE=1+
67.93796	90	
191.09923	68	
198.83455	82	
199.87484	80	
199.93245	70	
203.89475	92	
203.96821	66	
204.90599	72	
205.95144	68	
209.94181	236	
210.86867	74	
213.01186	78	
214.87378	98	
216.86063	70	
218.88170	72	
219.07271	76	
221.89859	84	
222.95376	412	1+
223.03791	66	
223.97652	100	
224.94712	606	1+
224.97875	70	
225.96869	66	
226.94581	472	
226.97143	104	
227.83476	116	
228.84355	102	
228.89836	86	
228.94205	500	
228.98741	90	
229.85613	76	
232.09168	72	
234.86494	66	
235.91219	70	
236.88072	90	
237.83988	62	
238.89213	72	
238.93733	74	
240.87956	64	
240.93865	534	1+
241.88904	74	
241.90400	92	
242.90022	80	
242.93673	78	
242.95089	82	
243.86145	64	
243.94785	74	
244.60999	100	
244.83874	62	
244.95895	148	
245.05186	62	
245.86945	62	
246.86049	78	
246.88747	70	
246.95115	128	
246.99529	80	
247.98071	72	
248.80258	188	
248.85328	70	
249.08008	70	
249.80186	94	
250.89730	62	
250.95352	122	
251.03736	72	
252.08351	126	
252.40923	70	
252.95443	158	
253.89762	68	
254.95715	66	
255.22603	86	
256.23484	66	
256.87867	88	
256.89615	90	
258.97027	110	
259.83643	74	
260.82764	260	1+
260.96339	140	
262.96793	66	
263.86659	68	
264.81812	142	
264.97680	70	
264.99679	66	
265.07457	68	
265.81693	132	
265.97892	100	
266.81588	308	
267.05776	62	
267.41691	92	
267.84281	86	
267.87707	74	
267.96950	66	
268.08614	82	
268.84061	110	
268.90203	136	
268.92312	76	
269.84623	72	
270.88080	114	
275.83955	62	
275.92708	64	
275.95976	106	
277.83950	82	
278.79423	128	
278.84238	242	
279.09741	78	
279.84139	134	
280.79177	506	1+
281.11586	72	
281.86576	76	
281.99343	132	
282.23892	64	
282.85606	68	
282.89325	72	
284.82560	284	
285.78826	68	
290.90500	88	
291.87098	72	
292.82218	70	
295.86622	72	
296.80982	172	
296.84292	88	
296.87104	92	
297.25764	92	
297.80066	532	1+
298.05851	68	
298.58228	74	
298.80317	462	1+
298.85621	68	
299.88681	72	
301.78201	82	
302.11696	70	
303.39902	114	
304.93907	102	
310.92241	82	
314.89512	74	
314.96709	64	
315.81763	66	
316.80679	66	
318.99425	76	
321.72159	62	
321.89790	68	
322.83007	68	
322.86119	82	
323.02095	116	
324.81464	66	
328.88159	88	
329.81068	74	
330.17685	72	
330.77837	68	
340.93452	86	
345.76973	72	
347.45669	88	
351.14470	72	
353.15611	66	
354.92371	66	
355.11606	66	
356.41976	70	
363.70569	68	
END IONS

###FS:    #m/z: 322.92869 #charge 1+
###MS: 122
###MSMS: 123
BEGIN IONS
TITLE=Cmpd 91, +MS2(322.9287), 28.0-35.0eV, 2.7min #123
RTINSECONDS=158.35
SCANS=122-123
PEPMASS=322.92869	181056
CHARGE=1+
46.99909	58	
87.12274	30	
92.80463	32	
118.35342	70	
139.70793	76	
197.95947	82	
198.94887	46	
199.95303	46	
201.04533	72	
205.92338	68	
206.96954	56	
207.97589	60	
215.86931	80	
217.98536	72	
218.84921	66	
219.05972	80	
219.90760	52	
221.06713	78	
221.89341	58	
221.94248	78	
222.84904	32	
222.87836	32	
223.88794	54	
223.95822	166	
224.88112	80	
226.96856	62	
227.92760	60	
228.88164	54	
229.90815	82	
230.01974	80	
230.09447	80	
230.84742	44	
236.11515	30	
236.90361	72	
238.88633	82	
238.94148	208	
239.07453	62	
240.12547	54	
240.82419	46	
240.89089	50	
240.93963	2002	
241.94100	1034	
242.39882	34	
242.44760	34	
242.83317	78	
242.89585	90	
242.94053	4332	1+
242.96904	54	
243.09580	38	
243.11021	44	
243.22339	38	
244.81824	50	
244.93979	896	
245.69418	32	
245.81211	38	
246.06996	84	
246.12228	54	
246.63093	44	
246.86205	58	
247.10188	38	
248.85160	78	
249.83652	42	
250.96940	82	
253.08833	66	
254.91233	112	
257.17151	52	
257.55968	34	
258.82611	116	
260.83210	74	
260.96829	78	
261.82842	74	
263.90644	92	
264.78303	34	
264.80521	48	
264.83281	58	
265.07066	98	
265.73569	32	
265.87750	32	
266.85112	74	
266.86524	76	
266.95757	50	
267.86243	84	
268.05772	58	
268.95910	72	
270.88987	32	
272.44034	84	
273.84244	78	
277.77364	32	
277.81532	66	
277.91943	56	
278.50754	34	
278.84327	102	
279.05477	32	
279.08992	1284	1+
279.84502	62	
281.83709	62	
281.89079	64	
283.06878	78	
283.57726	216	
283.97043	80	
284.21664	82	
284.29377	120	
284.32399	38	
284.44666	70	
285.30027	50	
286.11013	38	
286.45883	32	
286.68386	32	
286.78761	50	
286.84350	38	
287.95727	32	
288.90591	68	
289.69958	66	
289.88361	76	
290.55089	30	
290.79389	58	
291.80178	72	
297.02896	82	
297.83802	72	
297.86779	48	
298.41294	46	
298.90869	38	
299.40842	96	
301.86955	98	
301.90389	66	
303.72435	66	
303.90386	58	
305.89122	44	
306.66116	34	
306.82870	60	
307.95867	32	
308.88593	64	
309.89476	182	
310.29495	82	
312.16321	42	
312.87876	60	
315.39405	36	
318.43917	110	
319.18697	68	
321.11361	44	
321.81398	68	
322.87239	34	
323.43526	82	
323.87502	64	
324.89534	82	
325.18849	34	
325.76895	50	
326.40308	36	
327.12661	58	
327.71556	40	
327.74687	74	
327.88665	70	
END IONS

###FS:    #m/z: 363.95460 #charge 1+
###MS: 122
###MSMS: 124
BEGIN IONS
TITLE=Cmpd 92, +MS2(363.9546), 28.0-35.0eV, 2.7min #124
RTINSECONDS=159.122
SCANS=122,124
PEPMASS=363.95460	41382
CHARGE=1+
183.86612	76	
196.85703	74	
208.88179	62	
209.94660	68	
210.93299	60	
212.87915	402	1+
218.60013	104	
218.88363	76	
220.87199	72	
223.51676	80	
223.96311	72	
224.01456	76	
224.89197	72	
224.94502	342	1+
224.98399	62	
225.98166	72	
226.88496	60	
226.94613	842	1+
226.97433	132	
228.89079	68	
228.94094	488	1+
229.85032	60	
230.83074	58	
230.88833	560	
230.91266	88	
231.08050	70	
234.79882	58	
238.83119	74	
239.90486	88	
240.83967	66	
240.93850	380	
240.95853	292	1+
241.82176	74	
241.94103	390	
242.11061	60	
242.87301	64	
242.89817	94	
242.94205	672	
243.83414	114	
243.93385	64	
244.82046	132	
244.95399	476	
245.00009	74	
245.93860	114	
245.97162	86	
246.85124	134	
246.95133	460	1+
247.80647	78	
247.86335	112	
247.93609	80	
248.80037	100	
248.89510	194	
249.80140	68	
250.81348	64	
250.89231	134	
251.84745	78	
252.87534	86	
253.90924	74	
255.97578	84	
256.95326	80	
257.07354	68	
258.84476	196	1+
260.39729	88	
260.82939	156	
260.96439	184	
261.83484	82	
261.89955	82	
261.97897	74	
262.83821	72	
263.03529	94	
263.82493	68	
263.83931	170	1+
263.88339	70	
263.90440	80	
264.07591	74	
264.88869	80	
265.05494	80	
265.81565	72	
266.78090	80	
266.81258	624	1+
267.78831	64	
268.84058	76	
268.95306	110	
270.38699	86	
271.03933	94	
271.93384	64	
272.66929	86	
273.00185	76	
274.87187	60	
275.03451	68	
275.15683	72	
275.82919	74	
276.80921	70	
276.85488	198	1+
278.84591	174	
279.79594	134	
279.84317	70	
279.86542	122	
279.91705	68	
280.79242	232	
280.91662	70	
281.79368	136	
281.85908	68	
281.86638	326	1+
282.07001	84	
282.44529	74	
282.78918	132	
282.83280	320	1+
283.79276	84	
284.79245	74	
284.82035	164	
284.84864	60	
284.87535	88	
285.24848	60	
285.91504	138	
286.80819	62	
287.80908	64	
288.06117	58	
289.85855	84	
290.79976	66	
291.53557	76	
292.35157	78	
293.06370	64	
293.11652	84	
293.43395	70	
294.84911	148	
294.92714	102	
296.80666	190	
297.80830	150	
298.80743	410	
299.79928	820	1+
299.82721	72	
299.86530	76	
299.88468	96	
300.88032	70	
301.87092	98	
301.90410	70	
303.05937	60	
304.44156	78	
305.88205	206	1+
305.91290	64	
308.14189	72	
308.85635	206	1+
309.89515	72	
315.63697	64	
316.81350	96	
319.79952	68	
319.81817	72	
319.88280	58	
321.86939	60	
322.82095	130	
322.93155	62	
323.01112	82	
324.81881	64	
324.88596	68	
325.84330	76	
329.88656	66	
341.93796	66	
345.81548	78	
347.82812	62	
355.06306	64	
360.86638	66	
361.77668	74	
364.83574	76	
364.96893	72	
END IONS

###FS:    #m/z: 336.94423 #charge 1+
###MS: 122
###MSMS: 125
BEGIN IONS
TITLE=Cmpd 93, +MS2(336.9442), 28.0-35.0eV, 2.7min #125
RTINSECONDS=159.894
SCANS=122,125
PEPMASS=336.94423	23134
CHARGE=1+
127.01846	70	
201.90087	92	
203.40736	88	
203.85464	72	
206.94446	84	
211.94522	486	1+
212.87728	146	
213.93440	68	
214.87297	96	
215.88377	64	
218.89467	78	
219.83837	86	
221.88589	86	
223.83081	86	
223.89315	68	
223.97338	106	
224.89052	70	
224.97320	82	
227.83603	94	
228.84252	136	
228.89060	106	
228.93163	60	
229.95436	200	
230.88546	228	1+
231.95033	174	
233.05446	126	
233.82725	66	
234.89659	126	
234.91748	78	
234.94769	58	
235.89344	74	
236.06177	68	
236.89229	72	
237.88558	70	
238.83891	70	
238.88252	180	
239.23558	100	
239.85997	118	
239.97718	78	
239.99450	76	
240.84245	222	
241.84203	712	1+
242.37781	58	
243.83922	122	
246.97593	116	
247.08981	64	
247.67133	74	
247.96399	148	
249.05315	68	
249.96083	66	
250.94828	170	
250.98490	76	
252.90830	66	
252.93195	76	
252.97046	264	1+
253.06504	72	
253.85862	60	
254.91697	122	
255.07264	134	
255.97028	88	
256.26337	122	
256.85513	186	
256.89891	80	
257.07912	58	
257.26228	76	
257.86602	158	1+
257.93230	72	
258.84415	210	
258.89150	70	
259.11135	58	
259.57771	78	
259.85071	178	
260.83146	72	
260.85087	146	
261.84885	270	
262.88827	84	
262.94612	66	
263.57132	102	
264.86484	70	
264.98500	72	
266.86301	156	
267.84270	68	
267.90118	80	
268.64196	58	
268.83694	260	
268.93502	72	
270.79287	88	
270.98072	64	
273.84685	70	
273.88917	58	
274.87153	72	
274.88796	72	
275.07499	68	
275.86039	234	
275.94055	72	
276.10864	66	
276.22709	78	
276.85544	1270	1+
277.42656	78	
278.83867	168	
279.04868	62	
279.83976	164	
282.86478	64	
284.85668	62	
285.02449	70	
285.10336	58	
285.84884	208	1+
286.52766	96	
286.97714	68	
287.39684	72	
288.07164	60	
289.88139	94	
289.98405	84	
290.01145	64	
290.20579	60	
290.33340	90	
291.84998	68	
291.94677	82	
293.10399	302	1+
293.84957	180	
294.86371	200	
294.88513	64	
295.37211	76	
295.86629	94	
296.22148	64	
296.77307	74	
296.87450	60	
297.90366	74	
297.98227	64	
298.31080	146	
298.86657	158	
299.87066	194	1+
300.90785	66	
303.87029	84	
304.07731	92	
305.44080	90	
305.84640	78	
305.86600	72	
306.86501	58	
308.59935	118	
310.95725	76	
314.14815	84	
316.90524	76	
322.08057	66	
322.92563	72	
327.86437	70	
329.87764	78	
333.07697	76	
333.75160	58	
334.24552	66	
335.16411	64	
335.18703	74	
335.61832	80	
335.75548	58	
335.78522	58	
337.24219	60	
337.31651	74	
338.03442	62	
340.89636	58	
END IONS

###FS:    #m/z: 322.92847 #charge 1+
###MS: 126
###MSMS: 127
BEGIN IONS
TITLE=Cmpd 94, +MS2(322.9285), 28.0-35.0eV, 2.7min #127
RTINSECONDS=163.58
SCANS=126-127
PEPMASS=322.92847	189364
CHARGE=1+
83.85905	32	
110.29832	32	
119.26347	32	
168.30278	30	
190.01073	72	
190.07993	52	
192.06283	84	
192.88729	38	
199.14835	32	
200.89514	76	
201.04683	72	
205.95053	108	
206.94456	60	
206.96942	54	
207.92785	50	
207.96696	50	
210.89732	74	
213.89644	80	
216.98189	78	
219.87850	48	
220.87043	124	
221.86051	52	
221.94574	148	
223.96059	140	
225.05998	54	
227.14047	44	
227.86740	196	1+
229.90299	42	
230.85110	62	
230.91109	70	
231.85603	66	
232.87238	72	
232.90576	238	1+
236.94303	54	
237.88145	32	
238.07862	80	
238.88262	64	
238.94172	34	
238.95658	84	
239.08019	74	
239.90258	48	
240.83199	58	
240.93910	1920	
241.93841	6432	1+
242.81891	124	
242.88196	40	
242.94084	4496	1+
243.10118	32	
243.12755	38	
243.55850	28	
243.77911	44	
243.81948	282	1+
243.90961	30	
244.00974	58	
244.77930	32	
244.93976	982	
244.98884	114	
246.17048	40	
246.22786	40	
246.97940	164	
247.19622	42	
247.70209	34	
248.38668	90	
248.82089	92	
248.84159	98	
249.84787	70	
250.18256	42	
250.72419	34	
250.96537	78	
251.94129	58	
251.95571	44	
254.80440	36	
254.85514	52	
254.93160	54	
256.89995	192	1+
257.44951	68	
257.87924	52	
258.84020	54	
258.85787	74	
259.05143	30	
259.84207	52	
260.82936	66	
260.84372	74	
261.00240	50	
261.21863	56	
261.82572	134	
263.82040	56	
263.85072	96	
264.87874	74	
266.24953	88	
266.80903	56	
267.15990	70	
268.26302	72	
268.88878	58	
270.97466	50	
271.85105	46	
272.18879	56	
273.79758	54	
273.90934	54	
274.10262	54	
274.80633	72	
274.88183	80	
276.81074	64	
277.84583	50	
278.07299	60	
278.58533	106	
279.09028	1352	1+
279.16157	64	
279.25792	80	
279.81642	46	
279.91262	54	
280.15935	34	
280.24994	58	
280.86263	54	
280.88130	92	
282.28226	62	
282.68055	34	
282.81101	60	
283.01910	78	
283.06739	96	
283.44032	28	
283.88543	44	
283.96209	62	
284.29115	390	
284.33270	30	
284.88787	70	
285.88357	62	
287.66141	108	
288.16163	46	
289.82735	50	
289.84824	72	
290.25515	30	
290.85438	66	
293.86312	56	
293.89279	70	
297.84227	54	
298.79871	60	
302.87671	200	1+
303.01456	60	
305.91093	60	
307.12536	80	
307.89438	80	
308.88596	42	
311.85646	66	
312.14683	50	
313.82171	62	
313.87617	68	
313.89814	44	
319.74491	64	
321.79615	56	
322.24360	34	
322.34504	74	
323.89882	86	
325.89550	62	
326.31049	32	
326.87594	72	
327.84025	38	
328.07583	44	
END IONS

###FS:    #m/z: 340.93902 #charge 1+
###MS: 126
###MSMS: 128
BEGIN IONS
TITLE=Cmpd 95, +MS2(340.9390), 28.0-35.0eV, 2.8min #128
RTINSECONDS=164.351
SCANS=126,128
PEPMASS=340.93902	96832
CHARGE=1+
69.34908	76	
185.92843	78	
191.93511	68	
192.92301	70	
199.11705	84	
199.95316	98	
205.94763	70	
207.97279	104	
210.93278	72	
213.87531	62	
213.88790	66	
213.94146	66	
215.88973	148	
217.87144	66	
217.88893	96	
217.93630	74	
218.87811	82	
218.89543	146	
221.87843	70	
223.97414	72	
224.84223	70	
224.97654	66	
226.83737	76	
228.84309	334	1+
228.85729	62	
228.88933	62	
228.93934	78	
230.89022	60	
231.87480	80	
231.89707	66	
231.94857	68	
232.87058	72	
232.95293	70	
233.94738	66	
234.82931	62	
236.85391	86	
236.89569	190	1+
237.06424	96	
238.06542	56	
239.85121	66	
239.92384	78	
240.83703	196	
240.86187	60	
240.87958	112	
240.90415	82	
241.83947	620	1+
241.94605	252	1+
242.32817	76	
243.83126	184	
243.91935	66	
244.84882	136	
244.88098	56	
246.85242	136	
247.43351	74	
248.97404	162	1+
249.95856	78	
249.99252	134	
251.89019	88	
253.89948	62	
253.98368	58	
254.17945	62	
254.91402	156	
254.98299	68	
255.07447	88	
255.87939	72	
255.91701	60	
256.85085	154	
256.86377	158	
256.89092	78	
256.90708	128	
257.86334	72	
257.88503	58	
257.90472	78	
258.84548	648	1+
259.91207	70	
259.95687	124	
260.83823	414	1+
260.88372	66	
261.18634	70	
261.47645	88	
262.85273	60	
262.90489	142	
263.38216	74	
263.87267	64	
263.95450	78	
264.86325	318	
265.12489	80	
266.20334	72	
266.84212	114	
267.13484	66	
267.85697	72	
268.83693	410	1+
268.90039	78	
269.59394	76	
269.84027	236	1+
269.87636	92	
272.88051	80	
272.93504	72	
274.12480	68	
274.87368	134	
274.89201	62	
275.86179	172	
276.85837	1362	1+
276.88046	102	
278.84118	714	1+
278.98512	68	
279.09505	188	1+
279.10800	72	
279.95801	58	
280.80082	56	
280.85987	120	
280.93463	64	
281.85694	108	
281.88859	64	
282.79246	66	
282.87894	64	
284.03464	74	
285.89177	64	
287.81357	88	
288.83773	86	
289.81493	74	
289.84593	64	
290.06334	86	
291.94547	106	
292.87628	72	
294.87139	118	
295.87908	112	
296.85913	72	
296.86741	90	
296.97999	68	
297.87449	56	
297.89641	66	
298.00959	56	
298.31488	66	
298.89003	94	
299.01773	62	
299.05780	66	
299.80648	122	
299.85301	68	
299.87454	110	
300.38016	62	
300.85176	312	1+
300.87104	172	
300.89740	62	
301.85477	248	1+
302.16858	66	
302.81086	62	
307.82132	54	
308.86255	74	
310.14973	64	
311.84993	84	
313.81791	70	
316.87239	78	
323.09523	104	
324.89642	68	
330.81489	68	
330.88408	56	
333.42662	94	
336.84101	60	
338.25356	54	
339.11680	62	
340.82134	72	
343.31712	70	
344.13216	80	
END IONS

###FS:    #m/z: 359.96027 #charge 1+
###MS: 126
###MSMS: 129
BEGIN IONS
TITLE=Cmpd 96, +MS2(359.9603), 28.0-35.0eV, 2.8min #129
RTINSECONDS=165.124
SCANS=126,129
PEPMASS=359.96027	16644
CHARGE=1+
87.00277	68	
180.86654	70	
185.90980	66	
197.10189	74	
197.44122	66	
203.95281	72	
207.37055	58	
207.44855	74	
215.93411	66	
216.89188	72	
220.95713	70	
221.89312	74	
222.95629	130	
223.88838	108	
224.94954	274	1+
225.86164	56	
226.94597	292	1+
228.94232	372	
232.83357	110	
232.87434	64	
234.40391	74	
234.86275	114	
236.85655	76	
236.88245	66	
236.96800	80	
237.05698	74	
237.86449	56	
238.09393	62	
238.11074	94	
239.06861	62	
240.94052	338	1+
240.96226	110	
243.16795	62	
243.88664	84	
244.41492	56	
244.85413	66	
244.95355	244	1+
245.36951	76	
245.93727	104	
246.77381	56	
246.80230	70	
246.95292	302	1+
248.81265	72	
250.03834	74	
250.83888	58	
252.06570	72	
252.10839	64	
252.89600	118	
252.95370	110	
253.92299	56	
254.89771	58	
256.84124	56	
256.96122	64	
258.85259	82	
258.96694	70	
259.12905	84	
260.83147	128	
260.97036	124	
261.46248	84	
261.84390	66	
261.96903	72	
261.99076	62	
262.83230	76	
262.95168	62	
263.97479	162	1+
264.81898	76	
264.86390	136	
265.78885	76	
265.80635	70	
265.84136	66	
266.81283	170	
267.81098	110	
268.13830	86	
268.90194	208	
268.95412	136	
269.83824	76	
269.85395	74	
270.83313	70	
270.94269	66	
275.86800	76	
275.89658	92	
275.96631	60	
277.80724	106	
278.79754	64	
278.84827	118	
279.84766	68	
279.86282	64	
279.91650	82	
280.79079	118	
280.81029	88	
280.85298	92	
280.90824	88	
281.13447	68	
281.79356	78	
282.44142	78	
282.78911	58	
282.87666	72	
282.91845	62	
283.91674	80	
284.82335	108	
284.83681	70	
285.91269	90	
286.80806	68	
287.83251	66	
288.43316	98	
288.92282	68	
288.97893	68	
289.43029	72	
290.28547	58	
291.90890	90	
292.80296	62	
293.85255	86	
293.87586	72	
295.16365	58	
296.80580	144	
296.83236	98	
296.85727	58	
297.80941	70	
298.13677	62	
298.80181	828	1+
300.79691	90	
300.86946	72	
301.73496	78	
302.08746	82	
305.09771	78	
306.86978	62	
307.88993	62	
308.82786	56	
309.09814	84	
313.02650	68	
314.81667	124	
316.80892	112	
317.88082	68	
317.93142	74	
318.11321	62	
318.80525	78	
320.92011	80	
321.81448	166	1+
323.01593	168	
324.86120	82	
324.89005	74	
325.14435	64	
326.88272	78	
329.86688	70	
332.78122	60	
332.87087	90	
334.87631	72	
336.89369	78	
336.94589	110	
338.09294	66	
347.91024	60	
348.16580	70	
350.81570	76	
351.40510	60	
352.61206	104	
359.75919	56	
361.77854	78	
363.95395	100	
END IONS

###FS:    #m/z: 322.92859 #charge 1+
###MS: 130
###MSMS: 131
BEGIN IONS
TITLE=Cmpd 97, +MS2(322.9286), 28.0-35.0eV, 2.8min #131
RTINSECONDS=168.805
SCANS=130-131
PEPMASS=322.92859	189794
CHARGE=1+
62.35340	68	
111.33699	22	
165.77908	50	
190.93086	72	
192.91604	92	
195.92109	70	
196.14482	38	
196.86745	32	
196.88810	54	
198.84005	82	
201.04107	414	1+
201.13388	28	
204.36296	30	
205.94591	72	
206.92502	94	
207.97848	84	
209.89454	58	
213.92698	56	
216.43064	100	
218.87850	200	1+
219.05247	82	
221.94640	78	
223.95957	122	
225.87271	108	
225.93559	60	
227.83863	66	
227.93021	208	
231.95148	62	
233.06542	68	
234.92529	56	
236.87870	66	
236.94119	74	
238.02568	90	
238.03899	76	
238.86004	94	
238.87904	62	
238.93998	124	
239.06719	56	
240.82619	62	
240.90246	78	
240.93834	1128	
241.01304	32	
241.94164	1692	
242.07613	42	
242.15975	30	
242.82753	44	
242.88766	112	
242.94090	4444	1+
242.96930	142	
243.15674	30	
243.21014	38	
243.30983	44	
243.33454	44	
243.82332	72	
243.86959	62	
244.00934	32	
244.62188	36	
244.93949	1072	
245.25379	38	
245.81762	68	
246.05636	90	
246.10263	26	
246.34328	30	
246.42080	72	
246.61712	36	
246.91062	52	
246.97969	114	
247.02621	28	
247.22334	24	
247.38908	24	
247.97044	66	
248.84316	58	
248.85540	58	
248.95588	76	
249.78491	28	
249.87135	24	
252.80900	84	
254.91218	60	
255.91670	70	
256.89419	58	
257.84576	54	
257.90267	52	
258.83120	138	
259.20816	40	
259.38977	32	
260.82542	282	1+
262.85767	208	1+
262.92783	76	
262.97410	58	
265.01463	38	
265.05658	136	
265.91695	74	
266.01323	50	
266.03534	86	
266.52379	34	
266.86140	86	
269.06596	36	
269.14671	80	
269.88218	60	
271.10408	84	
273.78619	122	1+
276.02692	60	
277.49688	30	
277.99563	56	
278.07529	74	
278.82930	76	
278.85768	80	
279.05991	40	
279.08915	1476	1+
279.27841	24	
279.85323	66	
280.92654	118	
281.14667	24	
281.36519	84	
281.84722	52	
282.01203	50	
282.27539	100	
282.88341	34	
282.91177	94	
283.03990	58	
283.06902	130	
283.79897	58	
283.86277	50	
283.97031	46	
284.13188	78	
284.16701	32	
284.29358	504	1+
284.80086	64	
284.89588	54	
286.86662	70	
289.11494	48	
289.29471	28	
289.43305	22	
290.85672	74	
290.90458	68	
291.99675	58	
292.80301	70	
294.87239	82	
295.82591	72	
295.84286	68	
296.12597	60	
303.88241	86	
306.43961	76	
307.88547	104	
309.04788	66	
311.71681	48	
311.86263	54	
312.38775	68	
314.81289	42	
315.18063	46	
320.25388	32	
320.47708	26	
320.80800	72	
321.22109	70	
321.79395	32	
324.89436	56	
324.97843	58	
327.22999	52	
END IONS

###FS:    #m/z: 340.93892 #charge 1+
###MS: 130
###MSMS: 132
BEGIN IONS
TITLE=Cmpd 98, +MS2(340.9389), 28.0-35.0eV, 2.9min #132
RTINSECONDS=169.577
SCANS=130,132
PEPMASS=340.93892	104258
CHARGE=1+
81.88049	56	
96.12752	68	
203.95244	82	
206.94814	70	
209.96413	146	
212.89926	54	
213.88290	68	
214.89606	92	
216.87526	88	
217.88398	72	
218.88169	134	
218.96334	56	
220.07341	56	
220.87887	158	
222.07426	76	
222.10905	82	
224.83501	84	
226.88718	72	
227.09797	54	
228.83903	66	
228.94269	64	
229.95092	62	
230.89130	118	
231.89718	80	
231.95242	160	
232.89492	62	
234.01301	72	
236.90329	82	
237.91356	56	
238.86550	80	
239.83626	76	
239.85134	58	
239.91025	102	
240.83491	194	
240.86634	70	
240.88020	58	
240.89454	88	
240.94845	72	
241.84070	654	1+
243.09911	68	
243.83596	416	1+
244.95201	58	
245.90635	84	
246.93187	80	
248.98338	54	
249.86346	74	
249.98598	62	
250.89916	82	
250.99308	58	
251.06437	102	
252.11409	68	
252.84031	72	
253.01001	72	
253.88215	92	
253.92137	70	
254.92118	172	
254.96906	70	
256.85014	366	1+
256.86544	118	
256.91765	72	
257.82028	72	
257.93436	64	
258.84654	996	1+
258.89955	78	
259.01413	74	
259.07384	60	
259.82990	810	1+
260.83353	710	1+
260.91890	68	
262.87630	68	
263.83875	66	
264.08381	94	
264.86711	70	
265.79692	64	
265.86811	74	
268.79418	58	
268.83949	248	
268.89092	62	
269.83989	148	
270.83870	196	
271.86930	62	
272.88588	80	
273.88137	64	
274.43608	88	
274.88120	156	
275.86640	132	
275.89865	88	
275.91293	62	
275.95573	68	
276.85570	714	1+
276.92546	70	
277.83589	60	
278.84338	1070	1+
278.86296	254	
279.81436	68	
280.87502	66	
280.91881	54	
280.96778	56	
281.93369	90	
282.80446	64	
282.93880	74	
283.40176	102	
284.85058	78	
286.88319	62	
288.83616	116	
288.91330	94	
289.78575	62	
294.86387	70	
296.86123	180	
296.96361	68	
297.38048	72	
297.42284	82	
297.89464	66	
297.97631	254	
298.26873	60	
298.30475	62	
298.90930	70	
298.99466	62	
299.06190	72	
299.90345	92	
300.22508	54	
300.88595	138	
301.87616	254	1+
301.95045	72	
302.09765	58	
302.18195	54	
304.85117	72	
304.87050	56	
304.99010	70	
306.12139	60	
308.79775	78	
308.87297	94	
312.88070	64	
317.94236	68	
319.61272	96	
320.87400	94	
321.42203	76	
322.92521	68	
326.16814	58	
328.19141	58	
329.20432	68	
329.90448	62	
331.80751	82	
334.79320	72	
335.83425	68	
336.35430	90	
336.93583	72	
337.39553	70	
337.89458	76	
338.87023	86	
338.89505	102	
339.27947	66	
340.88257	92	
340.95724	96	
341.17499	68	
342.20824	58	
342.90544	76	
342.92358	82	
343.42174	82	
END IONS

###FS:    #m/z: 359.96011 #charge 1+
###MS: 130
###MSMS: 133
BEGIN IONS
TITLE=Cmpd 99, +MS2(359.9601), 28.0-35.0eV, 2.9min #133
RTINSECONDS=170.35
SCANS=130,133
PEPMASS=359.96011	17942
CHARGE=1+
115.18330	66	
179.47041	70	
191.10563	64	
193.94078	62	
197.91110	88	
200.86913	64	
200.88992	78	
204.88466	66	
209.85695	76	
210.89374	76	
218.92164	80	
222.95210	186	
223.94226	60	
223.95963	74	
224.94914	312	
225.87814	72	
225.97262	68	
226.87227	84	
226.89452	62	
226.94671	392	1+
227.88053	80	
227.92611	68	
228.89642	68	
228.93971	196	
229.94359	112	
230.90900	60	
232.88565	64	
233.92109	94	
234.85941	70	
236.91649	72	
238.88103	62	
240.93644	210	1+
240.95977	82	
241.83895	80	
241.95910	252	1+
242.88305	84	
244.10899	74	
244.95199	278	
245.94375	120	
246.83538	80	
246.95042	294	
248.80074	114	
249.91406	64	
250.87765	82	
250.94924	72	
252.86790	90	
252.94491	78	
253.87220	78	
255.09625	58	
255.90309	76	
256.22933	70	
256.83098	60	
256.94542	102	
257.42981	90	
257.92462	76	
257.97374	82	
258.84387	66	
258.92315	92	
259.85654	64	
260.83297	204	
260.86738	62	
260.97350	70	
261.87463	94	
261.90958	74	
261.96906	78	
262.44030	72	
262.83456	64	
263.78876	96	
263.89882	100	
263.97908	118	
264.37358	90	
264.81482	68	
265.87685	76	
265.97705	66	
266.41187	82	
266.80671	72	
267.80823	88	
267.88870	68	
267.93504	102	
268.82356	62	
268.90487	88	
268.95503	92	
269.00966	70	
270.01938	64	
270.90209	82	
272.89834	66	
273.06795	126	
273.88322	74	
274.85516	62	
275.97645	154	
276.80893	82	
276.92958	92	
278.79789	118	
278.84455	284	
279.79393	116	
279.83952	130	
279.88003	82	
280.12850	78	
280.79286	720	1+
280.85388	104	
281.81237	60	
284.82325	134	
286.09758	58	
286.82063	72	
290.83397	74	
291.79578	74	
293.77920	88	
293.89922	72	
293.93261	76	
294.93047	248	1+
295.02087	108	
295.90411	70	
296.80820	92	
297.80847	72	
297.89956	80	
298.80439	818	1+
299.27431	68	
299.79552	66	
299.87269	112	
299.97378	78	
300.17182	68	
300.88674	64	
301.57550	68	
305.05035	96	
305.90008	66	
306.43076	78	
307.84466	84	
308.83653	78	
310.92283	62	
311.81189	148	
312.95463	80	
314.93237	112	
315.79557	82	
316.81396	204	1+
316.90992	64	
317.48941	98	
319.77942	66	
320.79076	70	
321.81686	60	
322.89001	76	
324.02938	72	
326.13747	80	
326.91015	124	
328.81486	100	
329.87208	140	
330.16325	64	
331.83182	70	
338.04332	88	
338.45448	70	
339.82909	68	
346.18100	104	
347.21431	64	
351.94380	110	
356.25575	70	
357.81663	66	
358.20470	90	
363.26075	68	
END IONS

###FS:    #m/z: 340.93893 #charge 1+
###MS: 134
###MSMS: 135
BEGIN IONS
TITLE=Cmpd 100, +MS2(340.9389), 28.0-35.0eV, 2.9min #135
RTINSECONDS=174.024
SCANS=134-135
PEPMASS=340.93893	97734
CHARGE=1+
48.17053	78	
135.18345	66	
192.92289	72	
192.93009	70	
192.95380	66	
193.00325	72	
198.88163	72	
199.86094	76	
199.89568	64	
205.95067	140	
207.40244	60	
207.98463	72	
209.96035	88	
212.87758	72	
213.94143	156	
215.89378	76	
218.89461	114	
219.90399	78	
220.87530	154	
221.87843	74	
222.97366	72	
223.96287	60	
224.84217	68	
224.97514	138	
225.94481	66	
225.97594	60	
228.84243	292	
228.88158	74	
228.93562	60	
231.88664	110	
231.95116	66	
232.95105	94	
233.89654	80	
234.07317	86	
234.46036	72	
234.90636	64	
235.86542	66	
237.91572	60	
238.83503	86	
238.85269	62	
238.88282	76	
239.84223	240	
239.90688	84	
240.83695	1098	1+
240.86413	100	
241.11413	70	
241.90123	168	
242.86332	66	
243.83246	478	1+
243.89225	62	
244.05369	86	
244.95399	66	
245.84828	102	
245.87530	70	
246.85031	162	
246.97498	78	
247.02999	80	
247.87034	68	
254.83180	88	
254.91859	158	
254.96239	188	
255.07293	184	
255.90319	86	
255.96645	72	
256.25722	68	
256.84864	638	1+
256.86676	118	
256.89385	72	
258.84560	266	
258.90763	66	
259.85429	292	
259.93024	68	
260.83493	708	1+
260.85440	166	
260.89493	80	
262.83386	80	
262.85411	72	
263.82461	86	
263.88644	76	
264.07019	68	
264.86564	240	1+
264.95698	70	
265.90687	62	
266.84464	120	
266.85686	134	
267.85197	118	
268.84259	256	
269.86414	68	
270.82933	168	
271.83471	76	
272.87621	74	
272.91568	128	
272.94501	82	
274.87278	164	
275.85509	80	
275.86803	118	
275.88422	96	
276.85641	1494	1+
276.87869	244	1+
277.86194	892	1+
278.84483	1418	1+
278.93372	60	
279.92904	138	
280.85681	410	1+
281.84908	102	
281.89245	68	
282.05255	130	
282.88030	140	
283.84646	72	
284.07384	84	
284.87540	72	
284.90460	60	
286.93896	70	
288.83721	146	
288.95862	62	
289.80642	66	
292.52367	72	
292.88735	62	
293.85849	80	
293.86783	84	
294.84508	66	
295.84726	64	
295.87724	136	
295.97123	90	
296.21697	88	
296.28863	70	
296.85885	62	
297.84455	70	
297.87493	106	
297.96945	84	
298.90289	78	
299.12415	70	
299.16425	80	
299.42521	72	
299.87101	224	
300.88581	132	
301.87610	276	1+
301.94032	66	
302.85714	112	
303.86131	88	
304.13518	100	
304.73295	92	
306.87690	106	
308.29502	76	
310.80105	98	
312.80449	68	
313.84163	76	
314.89318	64	
319.39801	72	
319.87821	78	
321.73673	72	
326.16821	60	
328.20072	76	
330.91331	62	
337.15645	62	
341.12547	70	
342.13992	68	
342.86505	78	
343.09889	94	
343.19008	64	
346.21953	84	
END IONS

###FS:    #m/z: 363.95478 #charge 1+
###MS: 134
###MSMS: 136
BEGIN IONS
TITLE=Cmpd 101, +MS2(363.9548), 28.0-35.0eV, 2.9min #136
RTINSECONDS=174.796
SCANS=134,136
PEPMASS=363.95478	37840
CHARGE=1+
86.51557	84	
191.08025	68	
192.03022	74	
193.05749	76	
198.81236	70	
201.09364	76	
205.94249	60	
208.94743	80	
209.88904	74	
209.94070	78	
210.94532	72	
212.87700	298	
214.90503	66	
222.94830	154	
223.95410	186	
224.94888	240	1+
226.89234	72	
226.94519	384	1+
226.96745	92	
227.05572	66	
227.93542	748	1+
228.89709	72	
228.94043	552	1+
230.88977	120	
231.89523	64	
233.83267	80	
235.00966	88	
235.92361	76	
236.85801	76	
237.06598	76	
238.89770	82	
238.98134	64	
239.90140	74	
240.93878	548	
241.87339	74	
241.94011	302	
242.94088	1072	1+
243.82891	72	
243.89818	158	
244.87511	60	
244.93733	380	1+
244.95578	260	
245.96721	108	
246.81200	68	
246.89831	116	
246.95316	370	
247.81173	66	
247.94574	70	
248.80489	248	
248.90144	258	1+
248.95634	64	
250.89478	80	
252.94950	78	
253.94645	74	
254.11696	86	
254.15791	60	
257.86732	60	
258.83309	96	
258.84662	138	
258.97254	136	
260.91861	86	
261.82906	458	1+
261.96946	88	
263.01959	76	
263.44368	72	
264.79278	72	
264.88476	66	
265.84706	114	
265.97505	80	
266.81289	326	1+
266.85315	96	
268.78005	64	
268.80457	78	
268.97338	62	
270.83723	94	
272.36941	94	
272.84388	84	
273.82633	68	
275.01817	98	
275.94139	66	
276.85462	114	
277.09290	60	
277.80013	92	
277.82521	80	
278.80642	122	
278.84541	182	
279.79034	772	1+
279.83497	64	
280.78857	602	1+
280.85302	312	1+
282.83128	70	
282.90173	60	
283.85071	104	
284.33881	66	
284.82398	186	
284.86722	78	
285.79671	68	
285.83856	74	
287.43226	98	
288.83937	70	
289.87614	134	
290.87554	74	
291.85011	72	
292.93759	80	
293.11669	108	
293.40022	68	
295.89583	100	
296.84695	68	
297.14965	84	
297.80208	72	
298.10520	82	
298.80030	1072	1+
299.86311	80	
299.88316	90	
300.79471	128	
300.83554	60	
301.79530	64	
301.85370	66	
302.79627	120	
303.14251	68	
303.80320	92	
303.85164	120	
304.44782	80	
305.84194	70	
305.91965	88	
306.87182	78	
307.86603	64	
309.83234	138	
310.82739	68	
311.86929	90	
311.91265	78	
315.88064	68	
316.81419	156	
317.43211	88	
318.93607	70	
319.80252	304	1+
319.95785	58	
320.03869	72	
321.81675	234	1+
322.92319	62	
322.94295	74	
322.98919	76	
324.00954	84	
324.87626	66	
326.86699	58	
326.88274	66	
327.87419	118	
328.83682	74	
329.87356	66	
331.38019	92	
335.75807	64	
336.95125	60	
340.94919	66	
343.29025	96	
346.13990	74	
346.19920	78	
348.15291	66	
353.17497	60	
357.37789	84	
359.95715	72	
361.09472	86	
362.05695	72	
363.82450	206	1+
364.20246	88	
365.79306	70	
366.32614	62	
END IONS

###FS:    #m/z: 336.94429 #charge 1+
###MS: 134
###MSMS: 137
BEGIN IONS
TITLE=Cmpd 102, +MS2(336.9443), 28.0-35.0eV, 3.0min #137
RTINSECONDS=175.568
SCANS=134,137
PEPMASS=336.94429	21784
CHARGE=1+
186.05052	54	
187.86727	72	
200.87621	74	
209.88893	66	
211.94277	454	
212.87515	208	
212.95717	96	
212.97620	82	
213.88051	86	
215.89262	80	
216.85926	60	
217.87813	50	
220.88500	146	
221.06173	70	
222.97535	90	
223.97614	52	
224.83854	64	
224.90513	54	
224.95989	60	
225.84327	70	
225.85614	50	
226.89440	50	
227.83121	56	
228.01655	56	
228.84147	214	
228.88889	126	
229.06572	72	
229.95343	448	
229.99197	80	
230.88945	210	1+
231.95246	238	
232.88543	48	
232.93818	60	
233.83464	72	
233.89798	52	
234.82783	220	1+
234.88920	52	
234.92131	56	
235.85020	60	
238.88603	162	1+
238.94892	80	
239.84745	276	
240.07036	80	
240.83860	178	
240.85200	126	
240.94238	56	
241.84369	198	
241.86190	68	
241.90536	68	
241.92280	72	
242.83930	502	1+
242.95945	96	
244.83616	118	
245.83139	68	
246.85051	56	
247.86351	130	
247.97079	338	1+
248.88099	54	
249.89853	76	
250.94997	136	
250.96740	56	
251.04113	72	
251.83792	70	
252.84401	58	
252.96986	264	
254.85326	52	
254.90984	82	
254.96554	276	1+
255.06708	60	
255.86818	66	
256.26279	82	
256.86781	292	1+
256.90483	62	
257.84991	192	
257.95782	46	
258.84581	586	1+
259.82345	64	
259.88668	66	
260.82708	118	
261.21830	54	
261.83001	86	
261.84925	226	
261.89962	160	
262.02262	98	
262.15199	76	
262.87023	50	
263.13288	66	
263.85239	72	
263.87426	50	
263.89028	68	
264.08224	66	
264.95669	84	
265.82702	90	
265.85475	50	
266.08249	136	
266.66439	52	
266.84090	66	
267.83835	88	
268.84031	424	1+
269.82584	48	
270.97068	78	
272.35095	48	
272.58196	88	
272.82140	70	
272.88222	54	
273.96456	78	
274.86376	176	
274.87715	144	
275.86614	100	
275.94192	66	
276.85624	900	1+
277.82897	50	
277.86153	508	1+
277.92403	50	
279.85752	76	
280.04030	92	
281.86283	180	1+
282.37543	104	
285.03282	78	
285.85305	52	
286.84760	68	
289.85873	72	
289.87872	88	
290.86956	54	
290.88998	54	
292.43152	84	
292.93764	80	
293.11199	192	
294.24582	152	
294.79469	58	
294.86336	138	
295.11899	66	
295.89153	72	
295.97000	58	
296.25284	82	
296.39681	78	
297.89315	188	
298.01287	110	
298.27478	62	
299.30428	56	
299.87284	64	
299.91410	66	
301.88022	60	
305.88103	310	1+
308.86472	62	
309.86511	88	
313.03280	64	
314.90406	80	
318.24227	84	
318.82963	82	
320.95801	64	
322.78201	56	
323.00465	66	
324.92113	74	
326.27433	60	
326.87604	70	
327.81999	60	
328.89497	50	
329.82418	68	
333.09737	66	
335.89978	72	
338.28050	48	
338.89036	48	
END IONS

###FS:    #m/z: 363.95438 #charge 1+
###MS: 138
###MSMS: 139
BEGIN IONS
TITLE=Cmpd 103, +MS2(363.9544), 28.0-35.0eV, 3.0min #139
RTINSECONDS=179.227
SCANS=138-139
PEPMASS=363.95438	38532
CHARGE=1+
183.93289	68	
184.35116	72	
189.86197	122	
191.94009	74	
197.91465	92	
200.88508	66	
201.88330	62	
207.87151	70	
209.94814	226	
212.87967	314	
216.86790	72	
218.85037	72	
220.88279	82	
222.95157	412	1+
224.89113	68	
224.94686	254	1+
226.89141	68	
226.94472	804	1+
226.97386	124	
228.94166	1084	1+
230.88742	358	
233.93776	68	
234.08638	64	
234.83315	58	
235.08494	90	
236.94202	68	
236.96388	82	
238.93524	86	
238.98491	56	
239.97504	66	
240.82166	242	
240.90246	76	
240.93952	804	1+
240.96073	162	
242.94188	1382	1+
243.81960	70	
244.82317	90	
244.94425	294	1+
244.95350	306	
245.84268	62	
245.88511	78	
246.91414	70	
246.94865	106	
246.97275	136	
247.84322	76	
247.91864	72	
247.95174	70	
247.98056	82	
248.80649	110	
248.84752	72	
249.85592	68	
250.80576	66	
250.91453	66	
251.04136	70	
251.87186	232	1+
252.80297	76	
252.85183	72	
252.89131	70	
253.90364	78	
254.83168	78	
254.86818	114	
256.08232	72	
258.84414	64	
260.52012	130	
260.82934	318	1+
261.07781	72	
261.83067	190	1+
261.96523	58	
264.81970	72	
264.84098	92	
265.77396	60	
265.80500	72	
265.87304	62	
266.81132	314	1+
266.95925	216	1+
267.95346	76	
267.99759	78	
268.81288	134	
268.84834	64	
269.96842	68	
271.14854	78	
271.86193	60	
273.07097	72	
276.12914	84	
276.87036	58	
277.15471	80	
277.80960	66	
277.82322	70	
278.79903	184	1+
278.84481	302	1+
278.87434	68	
279.20011	82	
279.82044	60	
280.79107	662	1+
280.84152	122	
281.92754	100	
282.79451	304	1+
282.81945	66	
283.85037	78	
284.78629	72	
284.82559	226	
284.86185	172	
284.87744	72	
284.90403	58	
285.29417	74	
285.84198	72	
286.80815	62	
288.83315	66	
289.41356	80	
289.86709	72	
290.87964	72	
292.09142	90	
292.12534	88	
293.82566	96	
293.85889	68	
295.95280	66	
296.80606	168	
296.92130	64	
297.80495	214	
298.36824	76	
298.80387	674	1+
298.86595	186	1+
298.89255	60	
299.82941	66	
300.80247	220	
300.97435	66	
301.80686	88	
301.85313	296	1+
302.90538	64	
305.85514	72	
306.43946	114	
310.88244	80	
312.97181	72	
314.82112	78	
315.83118	66	
316.14318	76	
316.81199	138	
317.42783	74	
318.81631	162	
320.92146	148	
321.75674	86	
321.82458	60	
321.88180	70	
321.97691	70	
322.90089	90	
323.18027	60	
324.33651	64	
325.28626	62	
325.52318	96	
325.87997	66	
325.90231	66	
326.73387	74	
326.87515	56	
336.94378	138	
339.82483	58	
343.79274	64	
344.03862	66	
352.12558	86	
352.34012	70	
354.10787	72	
356.41287	72	
356.89067	78	
360.17132	70	
360.21090	74	
360.37157	62	
361.36298	66	
365.21086	74	
367.88373	80	
368.11204	66	
END IONS

###FS:    #m/z: 336.94422 #charge 1+
###MS: 138
###MSMS: 140
BEGIN IONS
TITLE=Cmpd 104, +MS2(336.9442), 28.0-35.0eV, 3.0min #140
RTINSECONDS=180
SCANS=138,140
PEPMASS=336.94422	19858
CHARGE=1+
98.02693	84	
106.90478	90	
181.95968	54	
191.16172	50	
191.98603	72	
196.96895	56	
209.90327	60	
211.94248	630	
212.87780	238	
213.93864	196	
215.93622	58	
217.93842	68	
218.85288	56	
219.83298	64	
219.91048	52	
222.84157	52	
223.96040	66	
223.97531	90	
224.40597	90	
224.82918	64	
224.96938	62	
226.12746	88	
226.96994	102	
227.11816	78	
227.84988	56	
228.84568	136	
229.95549	364	
230.89042	52	
231.11273	94	
231.94545	76	
232.94332	166	1+
233.89823	100	
234.90428	92	
234.95151	70	
235.85015	70	
236.90527	66	
238.84455	52	
239.84325	128	
239.86431	86	
239.92390	72	
240.83554	124	
241.84004	136	
241.96720	90	
242.39899	80	
242.84445	288	
243.84361	160	
245.44256	90	
246.85439	70	
247.96320	68	
248.90445	162	
249.96115	56	
250.83059	52	
250.99313	198	
251.94474	80	
252.26466	64	
252.83159	174	
252.95236	68	
252.96841	184	
254.85813	182	1+
254.96944	210	
255.06699	76	
255.12600	64	
255.84057	80	
255.88951	74	
255.90563	66	
256.87718	128	
256.90180	74	
256.96145	156	
257.83566	50	
257.85472	62	
258.84705	1040	1+
260.11208	58	
260.93468	74	
261.49037	68	
261.84275	110	
262.85241	66	
262.92574	84	
263.90832	72	
264.86371	152	
265.09053	70	
265.42670	92	
266.09322	74	
266.84404	168	
266.99723	88	
267.83667	72	
267.87278	70	
268.84597	136	
268.87030	68	
268.95515	62	
269.84250	70	
270.85035	94	
271.14889	74	
271.84669	158	
272.92058	60	
272.97560	78	
274.85937	76	
274.89022	84	
274.90438	66	
275.86578	88	
275.99663	52	
276.85437	568	1+
276.87331	66	
276.89745	66	
276.98462	76	
277.37537	82	
277.91923	68	
278.83360	186	
279.92116	60	
280.88345	138	
281.04591	68	
281.11579	76	
281.79775	56	
284.89801	80	
285.88568	60	
286.84914	320	1+
289.85113	180	1+
290.92167	74	
292.88309	144	
293.08289	76	
293.10198	186	
294.80702	88	
294.88306	58	
295.90045	74	
296.00868	118	
298.31100	64	
299.31041	54	
299.88622	62	
300.98689	66	
301.88342	70	
302.89238	58	
302.95457	68	
306.43304	96	
308.86654	54	
308.90555	66	
309.86243	62	
313.93953	66	
314.84076	72	
316.92929	54	
317.08404	56	
321.22164	70	
322.26340	86	
324.89010	72	
326.61649	98	
326.74043	66	
327.93569	66	
329.09749	66	
329.80873	70	
331.81413	70	
332.87319	68	
334.82017	72	
334.87635	62	
335.88384	84	
336.05979	64	
338.22943	56	
340.06221	50	
340.51978	70	
END IONS

###FS:    #m/z: 359.96038 #charge 1+
###MS: 138
###MSMS: 141
BEGIN IONS
TITLE=Cmpd 105, +MS2(359.9604), 28.0-35.0eV, 3.1min #141
RTINSECONDS=180.772
SCANS=138,141
PEPMASS=359.96038	13996
CHARGE=1+
183.88117	74	
200.94399	86	
205.94270	66	
208.90470	74	
213.16615	96	
216.82649	66	
223.94644	72	
224.95347	256	1+
225.89491	256	1+
226.94523	402	1+
226.97195	114	
227.93688	920	1+
228.94117	770	1+
228.96685	116	
231.79834	64	
231.89782	62	
232.03358	92	
236.84176	92	
238.80297	64	
239.91420	72	
240.94243	240	
240.98414	68	
241.93773	154	
241.96501	68	
242.08371	86	
242.84457	78	
242.95543	68	
243.10486	72	
243.82341	80	
244.17832	76	
244.95641	158	
245.85820	110	
245.94197	122	
245.96195	74	
246.91026	84	
246.95213	266	
247.91100	68	
247.94982	140	
248.80517	200	
249.88674	84	
250.06111	96	
250.89349	72	
250.95300	104	
251.01028	62	
251.03531	88	
252.01125	74	
252.88317	98	
252.95227	190	
254.91593	64	
256.86459	76	
257.08495	76	
257.41379	72	
258.18084	70	
258.95495	74	
258.97105	60	
259.43426	106	
259.80517	84	
259.98340	86	
260.84024	134	
260.89093	74	
260.96255	66	
260.97816	84	
263.09334	74	
264.81371	84	
264.86703	84	
264.95091	74	
266.81384	132	
268.78645	64	
268.84339	132	
268.96162	68	
269.08595	94	
269.92075	108	
271.86915	70	
272.84382	114	
273.35717	92	
274.87979	68	
275.89075	72	
276.80876	68	
276.97875	86	
278.79456	110	
278.81063	74	
278.84221	138	
279.84188	132	
280.79075	216	
280.84547	66	
280.85750	66	
280.87707	64	
280.91604	72	
281.79189	202	
282.82943	72	
282.87074	90	
283.84630	62	
284.82350	76	
286.04766	74	
286.84124	78	
287.86986	78	
287.88445	76	
287.93235	84	
289.05829	70	
289.41754	66	
289.80438	70	
289.81897	86	
292.93784	68	
293.86971	68	
295.31123	88	
295.42282	96	
295.93210	60	
296.42865	74	
296.80689	152	
296.85162	116	
297.93362	84	
298.80187	1160	1+
300.80698	108	
301.77363	80	
301.82276	76	
303.94070	70	
304.47141	100	
304.81012	64	
305.43420	130	
306.89761	74	
307.43779	68	
308.89272	104	
311.34282	88	
312.82217	78	
314.89529	92	
316.81544	88	
316.83966	80	
317.81504	68	
318.84483	72	
318.93178	132	
319.80628	80	
319.94454	68	
320.12439	70	
321.41760	78	
322.79706	78	
322.93174	118	
324.88987	72	
327.20228	80	
327.80705	66	
328.95329	70	
329.28264	88	
329.86456	66	
331.39161	100	
331.76911	60	
332.01545	64	
334.03207	62	
337.78951	62	
337.95061	74	
340.93041	72	
341.67234	66	
344.80906	84	
347.74081	62	
352.88729	66	
360.28061	70	
360.35995	82	
360.74941	64	
END IONS

###FS:    #m/z: 322.92863 #charge 1+
###MS: 142
###MSMS: 143
BEGIN IONS
TITLE=Cmpd 106, +MS2(322.9286), 28.0-35.0eV, 3.1min #143
RTINSECONDS=184.422
SCANS=142-143
PEPMASS=322.92863	278388
CHARGE=1+
57.36932	80	
59.50053	32	
153.45890	60	
186.24315	52	
190.92759	72	
195.92600	40	
197.61233	66	
201.04361	244	1+
205.97574	52	
210.10622	42	
212.91192	38	
213.93969	74	
214.88894	62	
216.03159	72	
216.87709	84	
217.97061	68	
221.05980	78	
221.88235	66	
222.92776	92	
222.95465	32	
223.43208	80	
224.04802	70	
224.93799	46	
224.96375	54	
227.83309	46	
229.83733	72	
230.36101	26	
230.83092	62	
230.86058	72	
232.74875	26	
233.91904	70	
235.51244	28	
235.88594	92	
236.90344	72	
237.05261	48	
237.88521	66	
238.88603	120	
238.93747	234	
239.07933	92	
239.42790	84	
239.74178	30	
240.11459	56	
240.15769	72	
240.18067	40	
240.81676	114	
240.93966	1300	
240.97872	100	
241.15614	42	
241.65385	36	
241.91713	38	
241.94068	1586	
242.40631	28	
242.79118	36	
242.82176	60	
242.94145	4412	1+
242.98231	32	
243.12405	52	
243.18519	34	
243.29058	44	
243.46505	28	
243.81538	30	
243.82907	60	
244.48923	96	
244.82088	52	
244.85586	60	
244.93874	1450	1+
245.21252	34	
246.97226	74	
247.19266	30	
248.18565	30	
248.83229	44	
249.66360	38	
250.96345	40	
251.38390	102	
251.92531	58	
255.79712	70	
256.89713	174	
257.88509	68	
257.96779	66	
258.83156	136	
260.82466	90	
260.84325	30	
261.92924	34	
262.19165	42	
262.82829	74	
263.91032	50	
264.07053	44	
266.05914	72	
266.84881	70	
266.86903	134	
267.86279	64	
268.83639	72	
268.95706	42	
270.19883	34	
273.90937	52	
275.78874	130	
275.87182	58	
275.88949	62	
275.93932	66	
276.98092	76	
278.85369	94	
279.09085	1548	1+
279.11446	74	
279.15503	56	
279.28492	26	
280.14519	90	
280.49058	82	
280.80118	92	
281.85955	54	
282.02666	70	
282.14794	48	
282.27396	130	
282.96565	60	
283.05113	66	
283.06751	74	
283.79055	48	
284.07382	84	
284.29063	448	
284.31589	72	
284.84541	98	
284.86148	46	
285.03078	82	
285.84603	70	
285.87306	68	
285.96855	74	
287.92805	106	
289.02058	38	
289.78639	88	
291.10996	68	
291.90448	74	
293.85287	66	
294.27625	26	
294.79219	80	
296.03948	50	
297.13297	56	
297.88710	68	
298.11352	82	
299.41896	68	
299.97395	58	
300.33966	26	
301.86580	60	
302.21967	28	
302.24310	58	
304.81022	70	
306.12176	30	
307.88982	78	
313.38718	60	
316.92938	36	
319.28538	46	
320.15558	62	
321.38052	78	
322.81028	72	
325.89525	66	
326.89840	80	
END IONS

###FS:    #m/z: 363.95470 #charge 1+
###MS: 142
###MSMS: 144
BEGIN IONS
TITLE=Cmpd 107, +MS2(363.9547), 28.0-35.0eV, 3.1min #144
RTINSECONDS=185.194
SCANS=142,144
PEPMASS=363.95470	56072
CHARGE=1+
184.94699	86	
189.86345	80	
196.88984	66	
198.96275	66	
200.02428	70	
200.88681	76	
208.83195	62	
209.86795	58	
209.94237	78	
210.88223	64	
212.87942	270	
214.89421	70	
218.43144	70	
220.89575	62	
222.86735	88	
222.94724	148	
223.95418	76	
223.97957	86	
224.94598	366	1+
224.97030	66	
225.89284	196	1+
225.96531	62	
226.89295	242	1+
226.94709	674	1+
227.83689	76	
227.87947	72	
227.93760	712	1+
228.94129	584	1+
229.89731	68	
229.93680	62	
230.88762	254	
231.49899	74	
232.88025	66	
233.89283	76	
236.05937	64	
236.84127	82	
237.93450	78	
238.93788	68	
239.07235	64	
239.17678	98	
240.82441	74	
240.93934	280	
241.43442	70	
241.82953	64	
241.89249	74	
241.93836	826	1+
242.83975	160	
242.85642	70	
242.93938	598	1+
244.94028	184	
244.95788	378	1+
245.93821	134	
246.85437	78	
246.89124	72	
246.95234	298	1+
248.80071	252	1+
248.85827	82	
248.90169	98	
250.87412	82	
250.89908	78	
251.06651	80	
251.10944	80	
251.17375	88	
252.96350	68	
255.91934	66	
256.84885	80	
258.07033	72	
258.84272	132	
258.88208	60	
259.90812	90	
260.04465	62	
260.80578	60	
260.83087	216	
260.92877	80	
260.96675	118	
261.88752	66	
262.08447	82	
262.83136	92	
264.82508	74	
264.90675	90	
265.87185	60	
266.81447	364	1+
266.84887	72	
268.80713	126	
268.95330	64	
269.96731	62	
270.85581	314	1+
271.82643	72	
272.13210	82	
273.82406	68	
274.85382	62	
274.94279	70	
277.85209	64	
277.97248	68	
278.11814	64	
279.05493	72	
279.10503	146	
279.84921	64	
280.79138	410	1+
281.89085	78	
281.90476	94	
281.92545	74	
282.00403	76	
282.79545	160	
282.87483	70	
283.78651	64	
283.82811	58	
283.85040	58	
283.98478	124	
284.82469	150	
284.85056	72	
284.88979	96	
285.78811	82	
285.84190	184	
289.86711	100	
290.92569	84	
291.80863	62	
292.07078	82	
293.12087	60	
293.85314	74	
295.87038	70	
296.80736	338	1+
298.80192	528	
299.25749	100	
299.79855	742	1+
299.85892	92	
299.87576	66	
300.79907	464	1+
301.82716	70	
301.86263	254	
302.85664	408	1+
303.80397	72	
303.81861	58	
304.82106	72	
305.91086	78	
305.93670	96	
309.04166	90	
314.84100	66	
315.89396	76	
316.81335	86	
317.83299	72	
318.80859	142	
318.93477	78	
319.33406	90	
319.81915	60	
321.82953	68	
323.08639	64	
323.81477	92	
325.29268	70	
325.88903	76	
327.07386	60	
330.05804	68	
331.85897	68	
332.90863	62	
334.88099	72	
334.91478	60	
334.97316	68	
337.86481	70	
342.92153	86	
344.53108	106	
352.88411	74	
356.76690	60	
358.84889	66	
360.90784	96	
365.17557	66	
365.99015	72	
367.77543	76	
368.04165	70	
END IONS

###FS:    #m/z: 336.94418 #charge 1+
###MS: 142
###MSMS: 145
BEGIN IONS
TITLE=Cmpd 108, +MS2(336.9442), 28.0-35.0eV, 3.1min #145
RTINSECONDS=185.966
SCANS=142,145
PEPMASS=336.94418	21050
CHARGE=1+
82.53630	238	
113.93489	62	
192.02534	54	
200.89010	60	
211.94287	454	
212.87390	88	
212.89376	76	
213.93505	282	1+
215.93423	58	
216.89371	68	
217.93970	60	
219.90373	68	
222.04861	52	
222.83981	78	
223.82740	54	
223.95954	58	
224.87736	42	
224.95106	72	
225.84201	122	
226.00226	54	
226.89805	80	
226.96492	58	
227.99076	94	
228.84457	166	
229.95501	526	
230.88714	190	1+
231.94993	148	
232.81826	100	
233.82921	46	
233.89882	62	
236.90243	98	
236.91637	84	
237.05865	84	
237.97282	68	
238.83824	70	
238.86957	48	
238.88279	64	
238.98348	72	
239.55494	46	
239.84550	88	
239.92755	72	
240.83705	878	1+
240.85853	46	
241.84130	736	1+
243.83506	66	
243.86892	54	
244.80014	78	
245.84473	68	
246.06015	116	
246.85463	86	
247.97514	56	
248.98494	50	
249.05691	50	
250.89970	48	
250.94956	52	
251.82966	66	
251.96133	326	1+
252.86149	80	
252.96599	274	1+
253.18752	114	
253.90888	68	
254.91405	132	
255.86386	74	
256.26081	68	
256.84690	82	
256.86660	168	
257.08303	78	
257.82595	58	
257.85006	134	
257.93655	60	
258.08885	42	
258.80552	40	
258.84994	208	
258.94730	68	
259.85215	204	
260.82963	70	
260.85244	126	
261.84332	136	
261.87957	72	
262.82433	74	
264.79501	72	
265.01463	44	
265.10844	54	
265.85486	76	
266.86002	48	
267.82451	56	
267.86476	92	
268.83793	244	
269.85118	62	
270.82138	56	
270.83751	68	
270.98579	56	
271.90735	58	
272.93931	76	
274.85873	120	
274.87581	76	
275.37265	82	
275.86744	118	
276.85572	868	1+
277.83157	70	
277.86278	460	1+
277.88406	66	
278.83855	208	
279.85680	200	
280.85162	102	
280.87284	44	
281.86920	316	1+
282.04490	40	
282.87178	274	1+
285.85109	72	
286.84766	140	
286.99326	68	
287.96322	72	
288.19876	42	
290.85504	96	
290.87750	84	
293.10696	176	
293.87162	76	
294.11258	128	
294.86678	198	
294.89262	100	
295.84952	60	
296.89144	68	
297.85311	76	
297.87218	74	
297.89317	84	
298.30876	128	
298.87132	332	1+
299.01298	50	
299.06231	64	
302.84532	70	
303.84828	64	
303.91039	68	
303.94681	74	
304.02197	54	
305.09567	80	
305.84026	54	
306.85860	60	
307.12823	86	
307.88363	78	
308.85803	58	
309.88207	88	
309.91870	82	
310.87064	52	
311.88894	100	
311.90632	72	
313.87787	66	
314.88210	68	
319.07724	80	
320.81484	60	
321.94181	86	
322.27226	76	
325.15321	82	
326.61828	72	
328.81490	62	
329.86912	52	
330.20335	44	
331.82542	70	
335.62058	66	
336.94718	60	
341.24093	58	
END IONS

###FS:    #m/z: 322.92874 #charge 1+
###MS: 146
###MSMS: 147
BEGIN IONS
TITLE=Cmpd 109, +MS2(322.9287), 28.0-35.0eV, 3.2min #147
RTINSECONDS=189.631
SCANS=146-147
PEPMASS=322.92874	214596
CHARGE=1+
94.28728	72	
181.06006	50	
188.98973	80	
189.05043	88	
189.95171	70	
192.88880	38	
194.93216	72	
195.91252	68	
197.91110	84	
198.12907	76	
200.83603	124	
201.04300	220	1+
204.03697	56	
205.94875	140	
206.11350	34	
206.94841	80	
208.88884	78	
210.90231	78	
215.93781	52	
217.88726	50	
220.39944	34	
220.42480	34	
220.88650	92	
221.94606	86	
222.03011	46	
222.94806	64	
225.85449	34	
225.90060	54	
225.92254	48	
226.83729	50	
227.83142	40	
230.84175	50	
230.90163	70	
231.89152	68	
233.91420	156	
236.09546	66	
236.90208	106	
238.90162	68	
238.93769	64	
239.08194	156	
239.26035	100	
239.89532	56	
240.08160	60	
240.90613	44	
240.93997	1484	
241.94193	1108	
242.19999	62	
242.93970	3818	1+
243.81769	66	
243.83299	70	
243.87516	54	
244.81771	90	
244.91368	54	
244.93936	486	
245.02919	52	
245.06170	76	
245.09634	70	
245.15016	50	
246.75847	46	
246.81808	52	
246.86210	66	
246.91444	66	
246.97217	50	
247.80090	34	
247.91669	90	
247.94008	70	
248.83999	74	
248.86307	76	
248.94643	72	
249.33221	46	
249.84988	66	
249.92748	82	
249.96660	78	
250.80778	102	
251.03922	44	
253.14512	76	
253.80563	74	
254.90814	138	
256.89434	62	
256.97264	68	
257.83947	60	
258.89754	66	
259.22363	98	
260.83618	68	
261.47638	96	
261.81412	100	
262.04489	34	
262.85608	48	
263.86246	86	
263.89266	78	
263.93838	42	
265.87697	58	
266.85963	40	
266.87909	60	
267.02660	64	
267.09976	58	
267.79801	46	
267.93703	80	
268.99959	86	
272.86918	130	
275.98821	66	
276.84603	38	
278.09143	88	
278.84157	78	
279.08976	1272	1+
279.81615	54	
279.85508	50	
280.27479	40	
280.83617	86	
280.90386	38	
280.97172	38	
281.24159	72	
281.84933	50	
282.27896	104	
283.05894	64	
283.86488	70	
284.29232	720	1+
284.89627	38	
284.97481	98	
285.01634	90	
285.26106	64	
285.32318	90	
285.86479	78	
286.93695	46	
289.78780	78	
291.99256	34	
292.43179	92	
292.92945	80	
294.67193	56	
294.83267	48	
297.92271	50	
298.79492	74	
298.82413	80	
299.85679	50	
300.87829	68	
301.85049	76	
307.88138	34	
308.89024	38	
311.86055	60	
311.88227	58	
313.18257	62	
313.81982	80	
313.85002	38	
314.37479	74	
320.14850	68	
320.63450	56	
321.17999	66	
321.21733	82	
322.73137	42	
324.05376	38	
324.13976	62	
324.89120	104	
325.90466	60	
326.87618	50	
END IONS

###FS:    #m/z: 340.93896 #charge 1+
###MS: 146
###MSMS: 148
BEGIN IONS
TITLE=Cmpd 110, +MS2(340.9390), 28.0-35.0eV, 3.2min #148
RTINSECONDS=190.403
SCANS=146,148
PEPMASS=340.93896	111836
CHARGE=1+
69.92175	52	
186.02388	74	
189.03717	60	
190.94295	74	
192.93661	62	
196.01752	70	
199.88000	84	
201.93747	64	
203.92981	70	
207.95994	52	
213.93562	70	
214.94322	68	
215.86171	56	
217.88173	66	
218.04494	80	
218.88348	78	
218.92714	54	
220.87615	106	
221.86853	66	
221.88912	94	
221.94606	72	
222.01151	58	
222.97753	50	
223.08357	82	
223.84832	62	
223.90813	68	
223.95744	76	
224.97073	70	
226.87946	92	
227.82942	68	
227.85720	68	
228.84117	782	1+
230.88667	102	
231.84286	50	
231.88981	56	
231.94652	332	1+
234.41345	82	
234.86851	54	
234.98885	52	
235.88975	144	
235.95738	76	
236.06132	66	
236.89013	74	
237.12259	70	
238.87716	72	
238.97182	78	
239.86471	80	
240.83585	674	1+
240.90032	72	
241.37330	50	
241.83965	498	1+
241.86788	50	
242.85417	68	
242.90567	70	
243.82772	252	1+
244.84507	66	
245.95071	68	
246.53610	54	
246.85551	182	
247.85286	82	
247.90708	52	
248.89999	86	
249.96113	58	
250.04436	72	
250.83511	72	
250.99470	82	
251.88037	52	
252.06963	72	
252.84215	78	
254.90678	68	
255.07986	92	
255.90779	64	
256.86585	154	
256.89924	108	
257.82809	100	
257.85239	82	
257.91451	64	
258.84596	326	
259.85409	330	
260.83553	828	1+
260.86889	54	
261.83870	522	1+
263.85709	50	
263.88460	66	
264.07585	56	
264.83583	242	1+
265.41266	56	
266.82665	66	
266.86037	56	
267.82466	84	
267.97739	78	
268.83886	338	
269.79783	56	
269.83013	86	
270.83079	124	
271.82907	72	
272.84589	66	
274.85939	208	
274.88164	132	
275.85359	910	1+
275.87330	108	
275.89666	80	
276.85621	790	1+
276.87868	204	
277.83579	70	
277.93364	54	
278.84265	1062	1+
278.92125	88	
279.14089	70	
279.84660	718	1+
279.90684	68	
280.93667	54	
281.88851	174	
283.02965	68	
283.85871	58	
284.37824	76	
284.86086	72	
284.93159	66	
288.83935	58	
288.88528	84	
291.85870	76	
291.89688	54	
292.43554	82	
292.85176	64	
293.44877	110	
294.86609	218	
295.56338	54	
295.85145	84	
295.88127	132	
296.85805	54	
297.86648	150	
297.89748	60	
298.30454	120	
298.43584	86	
298.90154	56	
298.97522	78	
299.87074	152	
300.87669	88	
300.91890	66	
302.17359	66	
304.96664	80	
305.02675	70	
308.09468	88	
308.78686	50	
309.09367	68	
309.86012	66	
311.14089	66	
312.85678	66	
316.01183	70	
316.88796	48	
319.86924	50	
322.88116	66	
330.81164	66	
333.76061	78	
338.18138	66	
338.33447	78	
340.35892	72	
342.77129	68	
343.30348	56	
344.16165	52	
344.18455	72	
344.77975	68	
END IONS

###FS:    #m/z: 359.96006 #charge 1+
###MS: 146
###MSMS: 149
BEGIN IONS
TITLE=Cmpd 111, +MS2(359.9601), 28.0-35.0eV, 3.2min #149
RTINSECONDS=191.175
SCANS=146,149
PEPMASS=359.96006	13312
CHARGE=1+
191.10055	94	
196.88640	66	
200.88342	56	
202.86653	52	
203.10651	76	
205.94590	60	
209.94218	134	
211.86830	56	
214.87463	78	
217.03453	66	
218.44780	76	
222.95078	512	1+
224.10103	84	
224.94717	226	
225.97087	58	
226.08162	70	
226.95087	162	
226.97971	60	
227.47007	80	
227.95604	102	
228.88877	52	
228.94299	406	
230.80452	52	
230.84181	62	
230.85533	52	
232.82171	72	
232.85212	74	
233.95426	62	
234.86625	142	
235.87434	64	
236.06513	64	
236.90564	68	
239.83609	58	
240.83636	66	
240.93926	260	1+
240.95994	260	1+
241.01497	74	
241.78861	52	
241.85928	60	
241.89937	116	
242.95667	132	
243.83696	88	
244.95128	160	
245.92168	68	
245.93990	96	
246.80823	92	
246.88534	58	
246.95350	282	1+
247.89925	76	
248.81414	56	
250.83922	58	
250.90031	120	
250.95101	90	
250.96709	70	
251.03343	58	
252.86996	56	
252.95537	192	
253.14529	60	
254.91605	90	
255.22623	74	
256.85732	94	
257.18952	76	
257.87937	84	
259.79741	72	
259.85278	56	
259.94776	56	
259.97957	78	
260.07277	90	
260.82960	212	
260.88483	70	
260.96888	52	
261.10306	74	
261.88758	64	
261.96712	74	
262.95389	138	
263.88436	72	
264.82630	74	
265.05074	56	
265.08279	64	
265.81904	156	
265.86726	56	
265.96894	60	
266.81502	116	
267.80860	62	
267.91706	78	
268.84824	70	
268.95661	140	
270.36060	84	
270.88234	122	
272.04110	62	
273.86061	58	
273.96220	74	
274.85115	222	1+
275.91701	64	
275.96590	78	
276.80885	76	
277.06247	76	
277.09732	72	
277.43837	108	
278.80201	122	
278.83976	162	
279.01167	50	
279.84960	138	
280.79123	140	
280.89390	70	
281.08079	54	
281.79521	260	
281.96506	64	
282.78600	72	
282.86860	84	
283.85674	64	
284.13406	64	
284.82815	114	
284.96928	56	
285.01038	68	
286.38015	78	
289.87719	54	
289.89354	84	
291.86472	120	
292.86647	136	
293.12053	52	
294.81321	72	
294.85962	64	
296.80714	74	
296.88955	70	
296.94225	66	
297.86456	68	
297.87777	92	
298.80284	630	1+
299.13001	100	
300.07587	68	
302.85475	58	
303.94469	88	
304.82105	54	
305.07424	64	
305.87856	60	
307.11911	54	
309.92964	94	
312.05805	72	
313.86510	54	
316.80783	178	1+
316.82731	52	
316.86364	62	
318.79265	54	
319.83008	82	
321.81875	164	
322.92738	70	
323.02110	74	
323.79737	54	
326.82303	62	
335.42301	102	
338.19672	54	
349.35688	72	
357.17360	66	
357.32430	54	
358.22105	92	
359.89217	70	
END IONS

###FS:    #m/z: 322.92893 #charge 1+
###MS: 150
###MSMS: 151
BEGIN IONS
TITLE=Cmpd 112, +MS2(322.9289), 28.0-35.0eV, 3.3min #151
RTINSECONDS=194.861
SCANS=150-151
PEPMASS=322.92893	181394
CHARGE=1+
46.76024	54	
61.50213	98	
179.53061	34	
181.66350	54	
183.95774	70	
192.88914	212	
194.82417	66	
196.20613	32	
198.92470	66	
200.89337	58	
201.04711	114	
202.07876	62	
202.48572	24	
205.95132	200	
207.97222	66	
211.82910	64	
219.17238	76	
220.87191	152	
223.10379	82	
223.95574	88	
224.82946	86	
227.83017	84	
229.03228	68	
230.84443	150	
230.86073	82	
233.84983	60	
237.93062	68	
238.27395	42	
238.88993	100	
238.90240	114	
238.93900	170	
239.94283	82	
240.58243	40	
240.83278	72	
240.89485	34	
240.94095	1054	
240.96430	54	
240.98813	40	
241.08181	44	
241.21575	32	
241.29230	24	
241.47990	34	
241.85101	56	
241.94085	1562	
242.42918	28	
242.81780	60	
242.94095	4112	1+
243.06101	28	
243.11170	34	
243.16437	30	
243.49271	28	
243.71566	34	
243.84813	70	
243.89642	112	
244.28255	28	
244.43363	104	
244.73467	48	
244.81753	28	
244.93777	906	
244.99357	76	
245.04249	72	
245.98533	44	
246.84653	114	
246.97055	64	
247.16636	38	
247.71898	40	
247.89122	70	
249.92798	54	
250.89741	28	
251.22233	40	
251.82369	58	
254.15972	70	
254.86307	72	
254.91022	56	
255.88945	80	
255.95272	38	
256.16448	100	
256.89827	254	1+
257.84928	72	
258.83449	142	
259.44720	122	
259.82905	72	
260.84513	50	
260.99031	40	
261.16674	60	
261.82946	68	
262.83336	164	1+
262.94626	50	
265.05674	72	
265.10056	76	
265.23235	24	
266.94292	32	
267.79956	26	
267.89894	72	
268.05213	56	
268.79013	46	
268.95480	124	
269.36431	24	
269.39426	42	
270.07367	26	
273.81363	58	
274.94079	86	
277.04392	104	
277.93599	56	
278.19415	30	
279.08932	1142	1+
279.41163	48	
279.49355	22	
279.88795	36	
280.84646	50	
281.00043	26	
281.05656	66	
283.02775	62	
283.41098	34	
284.29351	548	
285.35055	28	
285.96240	40	
286.86405	60	
287.01386	86	
289.20671	84	
289.88016	124	
290.85465	90	
290.87349	62	
293.91372	32	
294.25485	24	
294.85326	46	
294.87035	70	
296.06094	40	
302.14065	72	
304.87460	70	
306.43501	122	
307.27816	78	
307.88759	50	
308.41786	62	
308.86342	70	
309.11948	86	
310.20706	24	
310.88121	58	
312.76330	24	
313.86535	74	
315.80763	24	
315.83545	60	
318.93941	58	
321.18653	56	
321.74760	68	
322.24382	72	
322.75756	46	
322.85008	60	
323.09054	64	
323.88584	56	
323.96099	52	
324.89554	82	
325.17530	54	
326.85835	56	
END IONS

###FS:    #m/z: 340.93912 #charge 1+
###MS: 150
###MSMS: 152
BEGIN IONS
TITLE=Cmpd 113, +MS2(340.9391), 28.0-35.0eV, 3.3min #152
RTINSECONDS=195.632
SCANS=150,152
PEPMASS=340.93912	103082
CHARGE=1+
60.40335	142	
125.08054	62	
190.95144	96	
192.88727	72	
196.88469	88	
198.87794	82	
200.88453	62	
212.94206	92	
213.93430	66	
214.88099	120	
215.88911	68	
215.93547	68	
217.88203	94	
220.82618	56	
221.87951	66	
221.89664	68	
222.97004	84	
224.83914	182	
225.84261	116	
226.86280	60	
228.74423	62	
228.84507	82	
228.88150	86	
229.90085	66	
230.84527	56	
231.84678	54	
231.88957	86	
231.95058	144	
233.87233	72	
233.89308	76	
234.06005	72	
234.98160	72	
235.13024	80	
235.92170	60	
236.84827	72	
236.89826	126	
237.14164	82	
237.89858	72	
238.89459	156	
239.84868	190	
240.83182	200	
240.84932	132	
240.92757	90	
241.83974	628	1+
241.86217	104	
242.82715	54	
242.88844	66	
242.94235	54	
243.05136	70	
243.83255	332	
244.83406	158	
244.85390	74	
244.87511	62	
244.89703	194	1+
245.83484	92	
246.85040	54	
246.97813	60	
248.85572	208	
248.88639	82	
251.84933	56	
254.86709	58	
254.91973	54	
255.07682	66	
256.46726	82	
256.86368	206	1+
256.89542	202	
256.91211	70	
257.93253	62	
258.24788	60	
258.84503	688	1+
259.91236	192	1+
259.95165	88	
260.83532	900	1+
260.85032	188	
260.95030	54	
262.92613	102	
263.87670	68	
266.84586	128	
266.87891	80	
267.13570	76	
267.84276	58	
268.83889	500	
270.83768	74	
271.81307	58	
271.82629	70	
272.83353	66	
272.88227	70	
272.92663	80	
273.01387	60	
274.84344	64	
274.86674	234	
274.92038	66	
275.08326	72	
275.85985	136	
275.88469	70	
276.85254	366	
277.01969	86	
277.86120	382	
277.91977	84	
278.84735	1036	1+
279.87659	204	
280.26014	62	
281.04778	68	
281.86766	208	1+
281.89072	72	
281.94477	76	
282.85399	64	
283.93321	72	
284.02427	64	
284.16701	70	
284.89822	76	
285.92946	82	
287.11199	74	
288.83737	80	
289.78969	102	
292.85057	92	
293.10607	64	
294.86603	134	
295.89567	64	
296.19828	62	
296.85386	68	
296.86859	74	
297.84875	54	
297.89525	118	
298.12850	60	
299.87107	148	1+
299.90140	58	
300.84662	68	
300.93375	56	
301.86747	80	
302.27714	72	
302.85616	70	
302.88052	98	
303.21500	58	
308.88166	70	
309.15418	60	
309.29883	64	
309.83681	66	
310.92709	68	
313.87402	74	
315.27881	104	
316.18402	66	
322.26350	76	
322.89896	74	
323.88346	54	
324.01630	106	
324.89010	124	
325.91530	78	
328.17382	94	
328.59205	88	
328.80776	78	
329.86648	74	
331.80977	76	
331.86981	98	
334.85194	84	
338.24409	68	
342.90930	70	
343.91820	60	
344.32156	66	
END IONS

###FS:    #m/z: 359.96075 #charge 1+
###MS: 150
###MSMS: 153
BEGIN IONS
TITLE=Cmpd 114, +MS2(359.9608), 28.0-35.0eV, 3.3min #153
RTINSECONDS=196.405
SCANS=150,153
PEPMASS=359.96075	12902
CHARGE=1+
122.93342	76	
184.86658	90	
193.94081	86	
202.88775	56	
205.94708	108	
207.97723	68	
212.88816	72	
212.90083	72	
213.00491	86	
220.95776	124	
222.94961	322	1+
223.83758	62	
223.89300	84	
224.94420	152	
224.96905	64	
225.88766	62	
225.95567	58	
226.11832	78	
226.94518	370	
226.97045	160	
228.94426	736	
229.01549	82	
231.08850	86	
232.82747	92	
232.88376	126	
233.93417	90	
234.82903	72	
234.93997	90	
235.11576	78	
236.86186	68	
238.04852	58	
238.85580	64	
240.87367	60	
240.94059	496	1+
240.96024	190	
241.96901	96	
242.88281	86	
242.90199	68	
244.83446	74	
246.12388	68	
246.80332	114	
246.95007	210	
246.96744	72	
247.97769	86	
248.80350	188	
249.80146	80	
249.86576	78	
249.95224	80	
250.79702	58	
250.95120	72	
251.03622	162	
251.89604	68	
254.15393	74	
254.80040	64	
254.93165	66	
255.17276	88	
256.85649	78	
257.85751	66	
258.85244	58	
258.97289	60	
259.91034	72	
260.94669	62	
260.96791	188	
262.83248	76	
262.88618	72	
262.94985	60	
263.83678	90	
263.85250	76	
264.81669	62	
265.87477	66	
266.81383	232	
268.84254	56	
268.90195	114	
268.94106	64	
269.96719	72	
270.88574	72	
271.00531	70	
273.97284	68	
275.07518	74	
275.84781	70	
275.86602	60	
276.81327	60	
276.88860	76	
277.89906	68	
278.80454	60	
278.82514	86	
278.84402	130	
278.91549	114	
279.79589	62	
280.79009	172	
280.81547	66	
280.84215	72	
281.79557	76	
281.86255	98	
282.83561	82	
284.82594	98	
285.00375	68	
285.40006	98	
285.79021	66	
285.81684	56	
286.01032	56	
293.87188	64	
293.92413	74	
294.85117	56	
294.89998	80	
295.13395	100	
296.01634	78	
296.80768	320	
297.17929	70	
298.80470	796	1+
298.84981	92	
299.85875	80	
299.88018	104	
300.80298	132	
301.77989	82	
301.83752	74	
303.13179	70	
304.78872	66	
304.86368	68	
308.20871	60	
308.86027	68	
309.11617	90	
309.87539	66	
310.59353	96	
312.87410	82	
314.82797	64	
314.87144	66	
314.93436	76	
315.06095	60	
316.81581	72	
317.39674	170	
318.92858	62	
319.07526	68	
321.79215	76	
321.82310	216	
322.95150	76	
323.01256	186	1+
323.36657	68	
325.16434	72	
325.93744	104	
328.28524	122	
331.16115	66	
333.93350	68	
340.93265	80	
344.17998	66	
344.75410	70	
344.89779	74	
351.74552	54	
352.62375	102	
356.31786	68	
358.89548	86	
359.27248	74	
360.27615	74	
364.78853	68	
END IONS

###FS:    #m/z: 340.93919 #charge 1+
###MS: 154
###MSMS: 155
BEGIN IONS
TITLE=Cmpd 115, +MS2(340.9392), 28.0-35.0eV, 3.3min #155
RTINSECONDS=200.077
SCANS=154-155
PEPMASS=340.93919	104284
CHARGE=1+
111.74751	74	
185.82625	84	
192.87025	56	
193.94930	62	
195.88165	64	
210.84211	66	
210.93981	70	
211.84041	122	
212.87519	132	
213.88382	78	
213.93606	144	
214.94461	90	
215.39466	66	
215.88848	102	
215.93589	74	
216.88446	80	
218.87538	78	
220.93237	72	
224.98771	72	
225.85984	72	
226.83629	64	
226.86286	62	
226.88909	58	
228.84151	156	
229.83934	62	
229.86201	66	
230.88861	60	
231.84760	98	
231.88683	124	
231.94895	212	
232.88367	66	
233.89478	142	
233.94734	150	
234.89136	64	
235.88791	112	
237.84569	88	
237.90210	58	
238.83897	62	
238.86550	90	
239.87037	68	
240.83629	150	
241.84430	204	
242.83061	412	1+
242.89989	66	
243.85208	112	
245.19828	62	
245.87930	86	
246.85465	134	
247.86056	72	
248.54166	80	
249.96137	60	
250.04800	94	
251.83462	74	
252.88145	60	
254.12298	70	
254.84537	68	
254.91522	212	
254.93548	78	
254.96342	204	
255.87552	100	
256.21545	66	
256.52803	84	
256.83229	82	
256.84902	110	
256.90208	98	
257.86567	188	
257.89710	66	
258.84843	900	1+
259.96142	78	
260.03301	90	
260.83782	698	1+
261.87170	88	
262.17582	82	
262.88065	62	
262.92386	56	
263.89857	74	
264.86188	334	1+
265.65457	74	
268.84064	304	1+
268.95729	72	
269.14697	64	
269.34192	82	
270.78757	148	1+
270.82826	136	
272.05717	62	
272.94707	104	
274.85882	122	
274.87718	94	
275.84421	70	
275.86426	128	
275.94555	134	
276.85460	404	
276.89911	66	
277.86371	598	
277.88656	88	
277.92570	72	
278.46840	84	
278.84439	758	1+
279.88258	76	
279.91906	80	
280.83949	134	
280.88325	70	
281.91488	104	
282.87332	64	
283.88557	80	
283.98682	78	
284.87744	76	
285.85882	58	
286.86732	128	
286.92055	84	
288.83333	72	
289.78352	62	
290.41524	76	
291.43907	74	
291.81003	66	
291.91556	60	
292.85399	62	
294.86727	112	
295.87777	108	
296.09673	68	
296.85262	204	1+
297.21946	76	
297.82506	60	
297.87383	66	
297.90713	78	
298.87099	74	
298.88717	78	
299.97609	60	
300.05911	68	
300.87391	152	
301.85450	56	
301.88062	68	
302.16809	86	
302.85620	86	
302.93740	72	
303.87463	74	
303.90825	64	
306.88678	82	
307.16858	94	
307.88774	68	
312.38366	96	
313.86532	62	
317.10853	78	
317.22443	62	
319.07939	58	
319.86311	66	
321.83828	66	
324.19510	60	
324.22205	62	
325.78882	70	
329.19792	74	
334.99332	78	
335.88847	68	
337.08444	78	
337.84969	66	
341.93757	106	
343.87507	78	
345.31077	76	
END IONS

###FS:    #m/z: 363.95490 #charge 1+
###MS: 154
###MSMS: 156
BEGIN IONS
TITLE=Cmpd 116, +MS2(363.9549), 28.0-35.0eV, 3.4min #156
RTINSECONDS=200.85
SCANS=154,156
PEPMASS=363.95490	35732
CHARGE=1+
96.73282	92	
105.65298	62	
194.87387	66	
196.88135	78	
197.10349	92	
207.87483	100	
207.94570	72	
208.12805	60	
208.88107	70	
209.94509	104	
209.98519	70	
212.88103	82	
218.84352	74	
219.94771	82	
222.95242	126	
224.88837	100	
224.94865	126	
225.93540	72	
225.95303	64	
226.88337	164	
226.94646	620	1+
226.97374	92	
228.94299	672	
230.88899	480	1+
232.81651	70	
233.62831	82	
233.98695	68	
235.71806	60	
236.86191	78	
238.85393	62	
239.90288	64	
240.88773	100	
240.93631	1292	1+
240.95882	62	
241.84107	70	
241.93766	1148	1+
241.96121	68	
242.93622	1060	1+
243.96145	60	
244.78496	84	
244.82903	70	
244.95532	496	
246.83132	82	
246.90080	72	
246.95132	318	
246.97544	70	
247.88343	66	
247.94209	72	
248.79944	334	1+
248.90050	104	
250.79206	66	
251.03959	68	
252.96938	62	
253.00358	70	
253.92133	62	
255.06722	86	
257.48875	90	
258.83946	120	
258.88569	70	
258.91541	72	
259.48300	66	
259.84441	82	
260.16971	60	
260.86273	78	
261.83507	88	
261.97693	126	
262.84613	66	
262.93382	66	
263.84667	62	
263.97685	108	
264.82492	116	
264.95893	82	
265.79445	58	
265.81130	368	1+
266.90339	64	
267.98077	106	
268.09828	72	
268.81347	148	
268.95720	68	
269.84194	60	
269.96357	212	
270.11855	100	
276.80938	70	
276.86021	76	
277.09517	84	
277.86218	88	
278.80551	206	
278.84268	290	1+
279.80211	112	
280.79122	244	
280.89997	60	
281.78627	346	1+
282.80504	82	
282.86626	96	
283.85195	200	
284.82776	76	
284.85876	94	
285.80273	74	
285.84095	148	
286.87681	66	
286.91416	74	
290.92771	84	
292.86834	76	
293.79845	102	
293.84840	74	
295.88122	68	
296.80638	294	1+
297.89083	68	
298.80362	358	
298.86478	80	
299.80728	300	
299.86945	68	
299.97182	64	
300.51186	82	
300.80445	184	
300.86570	60	
300.97698	70	
301.80120	112	
301.85807	80	
302.78777	74	
302.85584	68	
303.43755	76	
303.85560	120	
305.86593	74	
306.82198	68	
307.82096	76	
307.96542	64	
316.80026	78	
316.82240	72	
317.82051	124	
318.85161	80	
319.86772	70	
320.82808	78	
321.82746	70	
321.97464	72	
322.92786	60	
323.21421	74	
323.81078	68	
324.81671	72	
324.91874	82	
325.83352	86	
327.05811	88	
328.82805	62	
328.95519	98	
328.99963	78	
330.16742	78	
330.82214	70	
335.83435	68	
336.87932	86	
336.94942	92	
339.48065	94	
340.81895	60	
340.83958	64	
341.44286	90	
346.10073	64	
360.29001	76	
360.74457	68	
360.84990	72	
363.81858	58	
367.91669	92	
END IONS

###FS:    #m/z: 336.94417 #charge 1+
###MS: 154
###MSMS: 157
BEGIN IONS
TITLE=Cmpd 117, +MS2(336.9442), 28.0-35.0eV, 3.4min #157
RTINSECONDS=201.623
SCANS=154,157
PEPMASS=336.94417	19242
CHARGE=1+
110.78495	46	
179.24527	64	
196.01366	88	
196.88459	72	
198.89515	50	
204.94984	48	
206.97831	56	
207.98141	54	
211.94380	382	1+
212.87811	334	1+
213.93858	230	
214.48766	74	
215.93984	68	
215.96324	74	
217.91269	62	
218.84015	76	
218.88159	60	
218.89612	62	
221.89329	102	
223.09658	52	
223.86221	48	
223.97410	230	1+
224.84786	108	
224.87393	62	
224.96376	64	
225.82857	72	
225.84687	68	
225.86157	80	
228.83872	76	
228.90857	74	
229.93788	66	
229.95537	298	
230.88957	188	
231.88437	108	
231.94902	238	
233.94174	68	
234.83514	72	
234.90979	52	
235.07003	48	
235.88795	68	
237.78888	58	
238.83357	82	
238.89227	70	
239.83713	202	
240.84496	112	
240.97942	54	
241.84185	256	1+
241.89249	68	
241.98234	72	
243.84079	88	
245.90444	88	
246.03541	60	
246.85283	64	
247.42391	92	
247.85887	60	
247.95809	84	
248.90387	68	
248.98516	62	
249.95525	102	
250.82365	50	
250.91704	74	
250.94990	80	
250.99088	72	
251.85700	70	
252.83985	82	
252.95527	54	
252.97265	212	
253.85854	220	1+
254.92586	70	
254.96468	106	
255.07159	46	
256.81767	86	
256.84437	72	
256.89800	248	
256.91582	72	
258.41380	90	
258.84139	272	
259.85476	308	
259.87449	98	
260.85061	58	
260.88684	78	
260.95666	56	
261.82233	60	
261.85192	56	
264.86514	62	
265.08255	64	
265.87089	60	
266.05318	84	
266.84681	162	
267.84067	88	
268.84180	62	
268.98949	58	
269.84250	156	
269.89638	70	
270.84173	66	
270.97702	110	
270.99291	84	
271.86551	54	
272.92154	156	
272.96548	92	
273.81405	70	
273.87901	70	
274.86591	124	
275.86340	138	
275.87659	136	
275.92751	54	
276.79704	54	
276.85622	964	1+
277.83354	138	
277.86105	604	1+
278.10373	72	
278.11787	88	
278.84122	68	
278.90115	70	
278.91531	106	
279.82851	62	
280.12470	56	
280.89366	68	
281.27127	54	
281.84132	76	
281.87025	64	
282.87879	74	
284.99144	78	
285.85224	90	
286.84803	120	
286.86231	72	
287.43850	90	
287.85706	48	
289.85547	272	1+
289.87721	48	
290.00902	88	
291.04957	78	
292.13334	70	
293.10794	130	
293.84879	70	
294.86657	102	
295.80726	70	
297.23686	60	
297.89975	50	
298.24065	76	
298.85807	48	
299.89067	78	
300.87861	54	
305.74127	70	
306.19476	48	
318.23991	60	
319.97288	66	
320.88270	52	
324.16842	50	
326.77171	68	
329.86868	72	
333.18871	70	
338.27569	162	
338.45869	104	
340.35891	88	
341.78795	60	
341.96465	72	
342.35818	66	
END IONS

###FS:    #m/z: 363.95489 #charge 1+
###MS: 158
###MSMS: 159
BEGIN IONS
TITLE=Cmpd 118, +MS2(363.9549), 28.0-35.0eV, 3.4min #159
RTINSECONDS=205.286
SCANS=158-159
PEPMASS=363.95489	38342
CHARGE=1+
102.34933	80	
177.93074	78	
183.93286	76	
185.87802	68	
187.86566	62	
189.85988	76	
191.85348	90	
199.08739	66	
201.01699	76	
203.02230	76	
207.88547	74	
209.94391	122	
211.94545	104	
212.88122	176	
213.87699	66	
214.88708	62	
215.11228	84	
220.91373	68	
222.95141	564	1+
222.97086	86	
224.84040	100	
224.94700	342	1+
225.12362	66	
225.88948	70	
226.84436	78	
226.87955	72	
226.94580	1214	1+
226.97549	202	
227.82974	70	
228.88836	62	
228.90417	76	
228.94123	1236	1+
230.88870	468	
232.82392	72	
236.91660	80	
237.84741	86	
240.82966	156	
240.94157	362	
241.11622	70	
241.89269	68	
241.93893	1248	1+
241.95932	70	
242.34926	80	
242.90767	58	
242.94116	872	1+
244.81897	110	
244.93736	206	
244.95585	670	1+
245.81207	70	
245.94595	716	1+
246.85995	94	
246.95041	594	1+
248.80015	146	
248.84167	64	
248.90299	80	
249.86936	76	
250.94589	168	
253.08220	88	
253.84881	70	
253.90338	84	
254.86901	66	
255.91680	60	
256.83901	66	
257.01438	88	
258.82243	66	
258.84426	68	
258.96794	76	
259.10917	66	
260.83270	188	
260.89699	74	
260.96643	134	
261.96789	128	
262.00609	66	
262.82325	166	
262.84226	136	
262.90183	74	
264.81931	130	
265.79172	60	
265.81513	90	
266.81352	286	
267.13597	92	
267.77638	74	
267.79204	220	1+
267.89294	86	
267.97259	150	
268.83406	64	
269.91679	66	
269.96788	166	
270.42929	92	
271.85690	62	
274.80846	92	
276.81308	60	
276.86215	84	
277.12586	76	
278.79529	168	
278.84869	186	1+
278.90965	72	
279.79779	80	
279.92327	74	
280.79107	612	1+
280.83196	70	
280.85984	106	
281.87779	74	
282.79074	90	
283.07717	72	
283.79250	78	
284.82968	112	
285.84372	272	1+
285.98334	74	
286.81047	84	
290.79610	66	
291.11623	80	
292.84301	88	
294.90002	62	
296.80656	158	
297.80623	70	
297.87204	70	
297.95043	74	
298.80367	554	1+
299.86844	146	
300.02901	62	
300.12705	80	
300.79843	252	
301.80400	148	
301.85744	804	1+
302.79721	136	
305.88946	80	
306.84141	72	
306.92545	78	
312.07995	72	
314.81666	60	
315.81092	78	
317.81333	76	
318.87806	72	
318.93694	200	
319.36677	100	
319.82584	66	
320.04540	80	
321.81513	90	
321.83372	76	
322.16872	66	
322.81367	92	
323.81932	138	
324.81698	64	
324.83223	74	
324.87076	68	
325.02034	72	
325.27045	98	
326.04399	66	
326.15013	68	
327.42882	84	
336.94664	92	
337.38420	92	
337.86938	74	
337.94613	74	
338.79551	74	
344.18917	60	
346.16290	66	
346.80504	74	
350.06854	64	
350.89383	86	
355.02462	86	
357.90056	92	
363.18606	72	
365.98576	62	
END IONS

###FS:    #m/z: 336.94423 #charge 1+
###MS: 158
###MSMS: 160
BEGIN IONS
TITLE=Cmpd 119, +MS2(336.9442), 28.0-35.0eV, 3.5min #160
RTINSECONDS=206.058
SCANS=158,160
PEPMASS=336.94423	19334
CHARGE=1+
176.84989	80	
182.86513	82	
192.96557	64	
206.94482	82	
211.94288	106	
212.87600	86	
213.93783	124	
214.93593	76	
215.85833	66	
217.88482	60	
218.83840	52	
220.88279	68	
221.85682	52	
222.98391	128	
223.96073	50	
224.84053	122	
226.88167	52	
226.94449	80	
227.84414	52	
228.80539	72	
228.84236	236	
229.95541	190	
230.89139	238	
231.88775	68	
231.95177	250	
236.86389	70	
236.90033	56	
236.96219	74	
237.89310	70	
238.85168	74	
238.90137	50	
239.84940	158	
239.98154	68	
240.08730	54	
240.83405	146	
240.85548	100	
241.84135	392	1+
242.40075	72	
243.85903	60	
244.95004	76	
245.97530	54	
246.14482	72	
246.87593	84	
246.98193	74	
247.96200	114	
248.89698	116	
250.91278	94	
250.96907	72	
251.00036	62	
251.84150	66	
251.96436	56	
251.99742	66	
252.85805	70	
252.87252	82	
252.93011	50	
252.96914	176	
253.84684	84	
253.87818	62	
253.90535	66	
253.97401	70	
254.91652	170	
254.96298	58	
255.07378	128	
256.84884	108	
257.85601	280	
257.87314	76	
258.44332	86	
258.84665	528	1+
258.86409	170	
258.98873	76	
259.16446	68	
259.82103	58	
259.96588	62	
260.85644	192	
261.07358	84	
261.84583	126	
262.83220	86	
264.86331	124	
264.99683	70	
265.87289	60	
266.01349	62	
266.85143	110	
266.97731	68	
267.93353	66	
268.85190	76	
268.89671	50	
269.84176	172	
270.83778	58	
274.87181	194	
274.89411	100	
275.83931	50	
275.87822	176	
276.85545	330	
276.88889	90	
277.83796	62	
277.86334	394	
278.83526	86	
278.87826	70	
279.83491	64	
280.86857	58	
280.89581	58	
281.00575	80	
281.04991	74	
281.79579	66	
282.87105	62	
285.13636	70	
285.85249	70	
287.84595	76	
288.40954	82	
288.86653	56	
290.82952	78	
291.87345	50	
292.04596	78	
292.88121	56	
292.89589	62	
293.07450	82	
293.10382	198	
294.81317	52	
294.85544	76	
294.87128	90	
294.96934	54	
295.84522	68	
296.29714	68	
296.98895	88	
297.89125	58	
298.30904	60	
298.88167	66	
299.85017	72	
299.86994	160	
299.90345	72	
300.87846	64	
301.88595	80	
305.21980	84	
307.89212	60	
310.83575	62	
311.41412	72	
313.90255	74	
319.97298	52	
322.91637	78	
323.02003	78	
324.89641	70	
326.88713	72	
327.17815	72	
329.87108	68	
331.82061	68	
331.87691	82	
333.19787	54	
334.87636	66	
335.16633	76	
336.87949	104	
338.29129	70	
342.22820	74	
END IONS

###FS:    #m/z: 359.96028 #charge 1+
###MS: 158
###MSMS: 161
BEGIN IONS
TITLE=Cmpd 120, +MS2(359.9603), 28.0-35.0eV, 3.5min #161
RTINSECONDS=206.831
SCANS=158,161
PEPMASS=359.96028	15218
CHARGE=1+
184.85995	76	
189.92095	70	
191.10061	64	
197.91462	80	
198.81592	66	
200.45503	92	
205.94954	66	
206.95874	68	
207.08597	70	
210.88835	60	
212.54982	68	
216.85381	64	
219.04551	56	
221.91137	64	
222.95148	328	1+
223.88789	68	
224.13757	78	
224.88296	76	
224.94649	262	1+
225.90035	94	
226.94612	464	
226.97206	74	
228.84421	68	
228.94205	450	
232.07281	64	
232.82924	84	
235.38837	86	
238.93367	70	
240.10464	78	
240.81091	68	
240.83953	98	
240.96221	138	
241.85268	64	
241.94023	82	
241.96965	66	
241.99942	74	
242.96031	114	
243.85404	78	
243.95548	74	
244.95642	366	
245.22509	76	
245.85634	72	
245.94175	68	
246.88560	62	
246.90271	62	
246.94869	210	
248.80359	298	
249.91036	100	
250.87990	68	
250.89544	148	
250.95198	108	
250.97887	66	
251.02961	86	
251.84295	62	
251.85181	64	
251.92719	76	
252.03268	68	
252.83024	84	
253.08244	64	
253.11369	82	
253.92095	58	
254.84974	66	
257.17584	74	
258.82739	102	
258.96658	72	
260.83161	134	
261.82839	62	
262.86208	58	
262.95180	70	
264.83286	76	
264.85686	84	
264.91788	78	
265.08864	74	
265.97616	116	
266.81301	172	
266.92330	66	
267.81287	90	
267.85484	68	
267.97326	58	
268.81318	242	
269.17860	100	
269.85014	66	
269.96711	70	
270.30409	86	
271.80643	66	
271.99264	70	
272.91478	84	
274.91223	58	
274.92647	80	
275.93326	70	
275.96987	60	
276.07231	84	
276.69875	62	
276.80695	208	
276.84386	66	
276.88261	66	
278.79689	140	
278.84541	294	1+
278.87832	72	
279.01367	58	
279.79612	96	
280.79152	522	1+
281.87600	74	
281.89493	64	
283.98285	66	
284.25800	68	
284.82334	126	
286.87866	88	
289.86057	88	
290.86519	58	
290.89468	78	
291.96751	74	
293.11487	174	1+
294.87878	72	
295.85366	74	
296.80046	64	
298.80356	676	1+
300.12668	74	
300.53111	68	
300.80520	122	
302.12135	66	
302.78131	56	
302.96706	64	
304.84214	78	
306.83706	64	
307.89221	70	
308.18110	58	
308.40075	66	
312.26820	58	
314.81426	202	1+
314.89299	72	
315.91136	78	
317.90292	62	
319.82137	100	
320.84994	74	
321.81990	62	
322.82392	58	
323.16129	66	
323.81291	126	
323.88134	100	
324.97392	66	
325.01820	60	
327.12426	62	
331.90774	58	
332.82129	106	
333.87517	78	
334.87230	62	
335.62519	98	
336.94003	66	
342.26278	88	
342.67566	74	
357.25506	74	
357.70982	60	
359.85443	64	
361.21389	58	
363.19546	68	
363.27761	86	
END IONS

###FS:    #m/z: 322.92846 #charge 1+
###MS: 162
###MSMS: 163
BEGIN IONS
TITLE=Cmpd 121, +MS2(322.9285), 28.0-35.0eV, 3.5min #163
RTINSECONDS=210.488
SCANS=162-163
PEPMASS=322.92846	185342
CHARGE=1+
103.08487	80	
178.26175	72	
185.04382	64	
187.01137	68	
195.99482	78	
197.95767	56	
198.07358	106	
199.86969	68	
200.11843	28	
200.83447	58	
201.04309	70	
202.94199	40	
206.88256	66	
207.00480	60	
207.97471	106	
209.94785	54	
210.57690	50	
213.86033	54	
219.13603	64	
223.96014	76	
223.97215	126	
224.87202	62	
225.88223	46	
225.95942	56	
228.88532	78	
229.85676	80	
229.93419	34	
230.10361	78	
230.47068	28	
230.83238	80	
233.06537	128	
235.97126	44	
236.89611	78	
236.93354	68	
237.90794	112	
238.05962	36	
238.94341	92	
239.07434	52	
239.90115	54	
240.26566	68	
240.93984	1580	
241.00139	24	
241.03931	24	
241.93875	4182	1+
242.48908	42	
242.81605	66	
242.86873	228	1+
242.90736	58	
242.94085	2858	1+
242.99854	24	
243.17670	26	
243.81756	42	
243.83099	68	
243.97406	86	
244.59087	40	
244.78058	32	
244.81750	66	
244.84025	106	
244.90784	32	
244.93803	758	
244.98079	78	
245.13865	74	
245.16954	34	
245.47672	24	
246.27087	34	
246.84989	222	1+
246.86416	50	
246.89513	68	
246.97353	180	1+
247.37762	48	
247.46658	28	
247.65211	38	
247.75179	30	
249.03986	44	
249.06853	36	
251.06839	66	
252.20104	26	
253.10210	68	
253.99758	32	
254.91391	52	
255.15325	74	
256.84514	74	
258.81913	64	
258.86210	86	
259.12869	26	
259.14428	32	
260.23697	78	
261.83588	58	
262.82583	74	
262.95193	92	
263.06134	50	
263.23460	58	
263.80882	32	
264.18569	62	
264.26752	30	
264.89886	60	
265.37269	26	
265.92104	78	
273.84043	58	
274.05378	82	
274.92243	52	
276.73989	34	
277.82714	56	
277.93178	72	
278.02993	92	
278.81517	50	
278.84326	64	
278.91712	40	
279.08987	1492	1+
279.72349	28	
280.63644	38	
281.05189	38	
281.69023	26	
282.08430	52	
282.28018	140	
283.45333	24	
283.68303	24	
284.28764	258	
284.62111	24	
284.82642	26	
284.95823	52	
285.15305	22	
286.17622	88	
286.90544	26	
289.78112	60	
290.16593	66	
290.40057	92	
291.97617	92	
292.87245	58	
295.89812	50	
296.85554	78	
298.13465	62	
298.89049	60	
300.81467	90	
301.86300	38	
302.04025	66	
302.88392	88	
304.87681	74	
305.26904	76	
306.89085	58	
307.13623	94	
307.15130	94	
307.38188	108	
308.55156	26	
310.19535	72	
312.56138	74	
312.87881	68	
317.39533	72	
320.79965	56	
323.62040	92	
323.88391	34	
324.32227	30	
324.76380	52	
324.89219	58	
325.20430	56	
327.77119	80	
END IONS

###FS:    #m/z: 363.95474 #charge 1+
###MS: 162
###MSMS: 164
BEGIN IONS
TITLE=Cmpd 122, +MS2(363.9547), 28.0-35.0eV, 3.5min #164
RTINSECONDS=211.26
SCANS=162,164
PEPMASS=363.95474	38120
CHARGE=1+
181.86707	78	
189.87363	90	
193.85702	76	
199.93054	86	
202.18359	66	
206.94452	62	
207.96846	84	
209.94803	166	
212.87761	242	
219.88393	110	
222.95520	100	
222.96983	70	
223.39181	78	
223.95029	86	
224.94933	384	
224.96685	244	1+
225.89125	68	
226.06685	62	
226.94604	720	1+
227.08661	68	
228.84450	62	
228.88651	80	
228.94246	724	
230.88755	124	
232.88186	66	
236.86212	68	
239.42406	70	
240.07772	72	
240.93803	316	
240.96713	64	
241.93839	888	1+
242.93992	518	1+
243.86940	64	
243.90144	62	
244.13346	80	
244.93979	614	1+
244.94987	188	
245.82544	64	
245.94368	468	1+
246.80627	60	
246.90261	62	
247.44135	68	
248.80390	190	
248.90169	64	
249.04320	74	
249.80726	96	
250.94525	200	
252.94157	60	
253.84087	70	
254.83375	76	
258.83067	126	
258.84996	72	
258.90777	70	
258.97684	60	
259.85840	108	
260.83123	62	
261.83583	156	
262.79094	76	
262.82866	66	
262.93011	66	
263.82862	92	
263.91437	116	
264.89690	94	
265.78975	164	
265.83271	70	
265.97290	68	
266.81346	86	
266.87099	82	
267.10349	78	
268.83872	82	
268.95759	72	
270.38292	66	
271.10016	88	
272.92483	76	
275.54397	66	
276.96641	78	
277.06664	62	
278.84258	106	
280.79026	636	1+
281.11572	68	
281.85681	134	
282.82928	82	
282.96815	82	
283.79225	66	
283.83184	72	
283.86898	66	
284.82383	128	
285.14063	82	
287.81773	70	
287.92190	88	
289.11319	62	
289.85837	76	
290.04904	68	
290.88889	60	
290.91314	72	
293.84864	62	
294.12216	82	
294.85119	68	
295.07262	70	
295.81168	74	
295.96564	70	
295.99316	74	
296.80637	182	
297.80607	104	
298.80094	580	1+
298.90722	90	
300.81737	128	
300.87431	90	
300.89740	74	
301.80366	112	
301.86407	126	
302.37545	66	
302.80072	116	
303.79700	70	
303.81163	64	
303.86450	84	
304.10722	64	
304.88340	62	
307.15794	94	
307.83644	78	
307.87943	72	
310.88335	64	
311.76770	70	
312.85684	68	
313.94569	68	
314.01565	78	
316.14499	88	
317.81973	74	
318.77905	66	
319.87389	82	
320.08485	68	
320.81260	80	
321.80735	98	
322.82910	102	
323.13915	72	
325.77835	72	
325.89762	104	
326.13477	80	
327.00941	66	
327.09112	84	
336.94452	64	
337.32126	78	
338.95152	68	
340.93255	76	
340.96176	104	
341.02287	90	
342.17643	62	
348.05679	72	
350.80199	74	
353.90012	68	
357.04889	66	
357.86610	64	
360.11546	72	
362.77894	82	
363.26546	68	
365.28839	66	
365.71047	74	
367.00792	86	
END IONS

###FS:    #m/z: 336.94374 #charge 1+
###MS: 162
###MSMS: 165
BEGIN IONS
TITLE=Cmpd 123, +MS2(336.9437), 28.0-35.0eV, 3.6min #165
RTINSECONDS=212.032
SCANS=162,165
PEPMASS=336.94374	17644
CHARGE=1+
180.53303	92	
195.96583	78	
205.94772	66	
206.98875	76	
207.98256	56	
208.85659	48	
211.88455	68	
211.94316	562	
213.93969	130	
215.12661	98	
215.93459	60	
216.88718	80	
217.88399	72	
218.12303	80	
218.90175	90	
220.87567	50	
222.81598	64	
223.84154	58	
223.97593	56	
225.83932	86	
226.89253	82	
227.83490	72	
228.89752	80	
229.84095	48	
229.95201	338	
230.88766	262	
231.95269	186	
232.87428	94	
233.88338	68	
233.89645	50	
233.94571	72	
234.84220	68	
234.88326	150	
236.91736	66	
238.88455	64	
239.84864	172	
239.86425	136	
240.83336	68	
241.84193	738	1+
241.88120	96	
241.97664	46	
242.99191	76	
244.86749	72	
245.84436	72	
246.84905	74	
246.90292	84	
247.08351	60	
247.96402	188	
248.94247	60	
249.91219	56	
249.96093	84	
250.94724	96	
250.96802	114	
251.87875	78	
251.90188	62	
252.44595	64	
252.84200	84	
252.91235	92	
252.92915	90	
252.96950	322	
253.90145	86	
253.90736	86	
254.13076	88	
254.91603	76	
254.96315	128	
255.07927	56	
255.09240	84	
255.83429	92	
255.94052	58	
256.25280	72	
256.84514	62	
256.86855	86	
256.88829	74	
256.95697	64	
256.97277	82	
257.86005	130	
258.24835	68	
258.84855	662	1+
258.94507	84	
259.85302	530	1+
260.10206	72	
261.84427	64	
262.83428	74	
263.83585	82	
263.85832	62	
264.86372	146	
265.89915	54	
266.85935	74	
266.87269	68	
266.98716	76	
267.84038	60	
268.83923	414	1+
268.91483	104	
270.08005	52	
270.80893	82	
271.85919	66	
272.79906	52	
272.82961	76	
272.84763	60	
272.87187	72	
272.97614	60	
273.84477	54	
274.79213	48	
274.85969	260	
274.87263	104	
275.85825	126	
275.96828	68	
275.98828	68	
276.85822	1018	1+
276.89378	58	
277.82959	62	
277.86170	732	1+
277.91977	56	
277.98901	66	
278.26153	134	
278.83154	50	
279.89227	50	
280.26231	58	
280.82742	48	
282.87279	52	
285.84413	80	
286.85696	64	
287.84682	138	
287.88432	54	
288.88743	88	
289.77522	48	
289.85492	276	1+
290.05933	88	
291.88146	58	
293.10202	142	
293.24739	56	
293.89060	54	
294.10990	110	
294.86719	226	
294.93774	56	
295.87066	130	
295.91511	56	
299.77852	64	
299.87351	152	
302.88415	64	
304.63699	66	
305.85081	70	
306.64795	76	
308.86583	84	
311.93892	84	
312.83071	54	
315.93551	58	
320.40568	78	
322.88563	66	
324.97381	70	
328.99513	48	
329.88201	86	
332.15655	48	
336.29606	68	
336.89043	84	
338.27839	56	
338.85183	64	
END IONS

###FS:    #m/z: 322.92887 #charge 1+
###MS: 166
###MSMS: 167
BEGIN IONS
TITLE=Cmpd 124, +MS2(322.9289), 28.0-35.0eV, 3.6min #167
RTINSECONDS=215.69
SCANS=166-167
PEPMASS=322.92887	176368
CHARGE=1+
76.39541	32	
130.42338	32	
170.44072	48	
172.94104	32	
178.21254	30	
191.84318	84	
200.64443	36	
201.04175	240	
202.87958	28	
205.85965	58	
205.94787	74	
206.92901	66	
207.93334	68	
210.89878	54	
212.89689	138	
213.93436	62	
216.87528	44	
218.91436	74	
219.05109	48	
221.94431	142	
222.51028	32	
223.88612	62	
223.91525	76	
223.96536	60	
224.87356	90	
224.97671	56	
225.89511	40	
226.81667	72	
226.94813	46	
227.90360	54	
229.84510	58	
230.84583	42	
232.83483	78	
233.83328	56	
233.85202	52	
233.91012	46	
234.88005	82	
235.92239	128	
238.88819	222	1+
238.93374	46	
239.07408	44	
239.87414	52	
239.95428	72	
239.97932	64	
240.81569	52	
240.83378	72	
240.93972	1382	
241.07991	64	
241.10816	28	
241.18085	26	
241.41865	24	
241.62331	50	
241.93835	5678	1+
241.99937	72	
242.23935	24	
242.53271	34	
242.84278	34	
242.94011	3802	1+
242.98819	32	
243.05682	28	
243.19752	26	
243.24936	26	
244.13581	30	
244.93865	708	1+
245.46748	34	
245.61368	24	
245.63187	24	
245.68840	24	
245.82318	64	
245.88236	84	
246.97214	78	
247.06695	74	
247.12104	68	
247.49949	46	
247.96690	50	
248.85506	118	
248.88464	28	
248.97163	42	
250.06335	30	
250.87601	58	
250.94397	84	
251.92549	80	
254.83355	54	
254.91613	178	
254.95928	54	
256.07788	92	
256.83915	70	
256.89520	118	
258.15903	62	
258.85045	80	
258.88579	82	
260.50995	48	
261.12525	24	
262.83262	176	
264.87268	68	
265.05433	162	
265.98674	56	
267.84390	126	
268.06194	82	
268.96746	64	
270.84079	34	
272.01857	68	
272.14013	68	
272.92490	86	
274.85139	64	
274.92267	42	
275.90882	80	
276.80501	62	
276.87623	38	
278.57128	32	
278.83949	80	
279.00745	32	
279.09099	1104	1+
279.31473	26	
279.47536	32	
279.51214	40	
279.96815	66	
280.17152	26	
280.72354	30	
282.08456	68	
282.30701	40	
282.88397	108	
282.96776	50	
283.91904	68	
284.29205	552	1+
284.49424	76	
284.77905	22	
284.83407	30	
285.15519	62	
285.82304	24	
286.91010	44	
288.57005	30	
289.26198	26	
290.86091	72	
290.91317	58	
290.95315	72	
291.52505	24	
291.88674	28	
296.08844	28	
296.84327	38	
298.86254	56	
301.84805	100	
303.89548	30	
306.16420	42	
306.83547	62	
310.80556	56	
310.85329	32	
311.21694	96	
311.89573	76	
313.18314	58	
313.82632	38	
314.14596	26	
322.21959	54	
323.23652	64	
324.88748	58	
326.53179	24	
END IONS

###FS:    #m/z: 340.93924 #charge 1+
###MS: 166
###MSMS: 168
BEGIN IONS
TITLE=Cmpd 125, +MS2(340.9392), 28.0-35.0eV, 3.6min #168
RTINSECONDS=216.462
SCANS=166,168
PEPMASS=340.93924	100868
CHARGE=1+
187.00639	74	
191.87536	60	
191.95547	74	
192.92291	66	
202.27250	82	
202.87890	72	
203.89634	76	
205.94770	70	
212.87661	120	
212.89322	88	
213.87726	122	
213.94138	62	
216.05147	38	
217.88695	70	
218.88016	64	
218.90375	62	
220.88196	66	
224.83721	66	
224.87545	80	
224.95280	64	
224.97977	150	
225.82860	72	
225.91320	64	
228.84479	182	
229.82611	40	
229.84286	76	
230.87080	132	
231.94843	158	
233.86667	76	
233.89584	54	
236.90100	106	
237.86073	40	
238.89032	94	
239.84748	168	
239.92004	72	
239.96181	72	
240.83777	924	1+
240.86420	52	
241.84140	658	1+
242.02248	76	
242.83399	72	
242.89055	76	
242.91929	88	
243.83877	164	
243.86770	42	
244.85805	58	
245.82830	80	
246.05836	64	
246.86553	62	
246.97979	158	
248.85137	70	
250.99031	38	
251.84565	50	
251.95288	130	
252.84603	88	
253.90345	58	
253.93074	76	
254.01893	104	
254.86919	68	
254.92419	56	
254.96700	74	
255.02207	62	
255.07283	88	
255.13557	52	
256.25881	74	
256.86367	118	
256.89716	174	1+
257.05753	94	
257.84654	70	
258.53437	38	
258.84544	380	
258.90556	50	
259.01400	40	
259.85243	570	1+
259.90824	58	
260.83506	330	
261.84125	366	
261.90802	82	
262.83061	66	
262.88602	76	
262.92765	52	
263.83850	70	
264.86331	312	1+
264.90496	66	
264.96096	58	
266.85881	88	
267.83459	68	
267.84872	90	
268.83746	364	
270.82921	76	
271.83563	180	
271.98249	76	
274.87198	276	1+
275.54992	68	
276.85478	368	
277.30797	38	
277.86288	438	
277.92152	74	
277.98266	46	
278.84459	826	1+
278.98078	114	
279.00134	82	
280.04029	80	
280.41013	90	
280.87153	66	
281.05404	52	
281.86185	92	
283.03366	92	
284.12835	60	
284.85050	58	
285.88970	66	
286.07707	42	
286.25741	90	
286.85842	46	
287.85287	60	
288.83377	76	
290.89637	80	
291.86880	48	
292.86550	58	
293.85263	58	
294.86545	74	
294.93581	88	
295.84760	62	
296.86778	132	
297.21565	78	
297.88946	46	
297.92288	68	
297.99476	84	
298.30589	80	
298.89642	56	
299.87652	220	1+
299.92047	62	
300.11223	64	
300.27406	38	
300.85714	72	
300.97993	60	
301.85426	330	1+
302.11707	92	
304.96223	58	
305.92155	64	
307.80166	70	
309.82348	92	
311.87578	72	
313.02976	50	
313.89158	72	
316.86373	78	
317.22244	56	
318.00563	48	
318.81866	112	
318.96317	52	
321.80522	80	
325.89760	38	
326.17031	44	
333.06125	64	
334.85648	60	
337.99618	76	
343.23554	40	
344.97349	44	
346.11441	68	
END IONS

###FS:    #m/z: 359.95999 #charge 1+
###MS: 166
###MSMS: 169
BEGIN IONS
TITLE=Cmpd 126, +MS2(359.9600), 28.0-35.0eV, 3.7min #169
RTINSECONDS=217.234
SCANS=166,169
PEPMASS=359.95999	12864
CHARGE=1+
49.56712	66	
191.10399	80	
191.95553	86	
193.03198	56	
199.87314	72	
200.86924	80	
209.02358	82	
209.94216	194	
210.87051	108	
216.86440	64	
218.42050	90	
222.95212	190	
223.89354	60	
224.94652	164	
224.96856	152	
225.89482	52	
226.84535	88	
226.94603	464	1+
226.97653	66	
227.88328	70	
227.93153	72	
228.83894	72	
228.94335	224	
228.96135	64	
232.82740	58	
232.88371	86	
233.94577	62	
234.91753	68	
236.15770	72	
237.09999	88	
237.89871	62	
238.05955	52	
239.88785	64	
240.94020	474	1+
240.96324	92	
241.78370	70	
243.82538	72	
243.89855	140	
243.96188	62	
244.95718	172	
244.97103	80	
245.96308	76	
246.95035	128	
248.80772	118	
249.88135	82	
250.94697	178	
251.06866	50	
251.42266	66	
252.87336	52	
253.86041	70	
253.93462	68	
254.02667	62	
255.20837	86	
255.89718	84	
257.91258	82	
258.82942	162	
259.96964	82	
260.83020	316	1+
260.96709	126	
261.96933	88	
262.26645	50	
262.86224	70	
263.51159	86	
263.86083	74	
263.88862	74	
263.93864	66	
265.09197	184	1+
265.96697	54	
266.80311	64	
266.81640	64	
266.86724	80	
267.78269	60	
267.81206	182	
267.97119	66	
268.80776	128	
268.83253	60	
268.90503	88	
269.96932	90	
270.61498	82	
270.89525	60	
272.84973	80	
272.87101	138	
273.81003	60	
273.85058	176	1+
273.90771	48	
273.93796	102	
273.95365	68	
275.79899	70	
275.96587	72	
276.80903	88	
276.89283	64	
277.88502	66	
278.80234	72	
278.84308	110	
278.88021	88	
279.09560	66	
280.79341	158	
280.97175	74	
281.03193	74	
281.04611	92	
281.79228	128	
281.87196	76	
282.82743	112	
282.86074	56	
283.98508	64	
284.82353	68	
288.86858	98	
290.36893	74	
290.79603	50	
291.39082	100	
291.59859	70	
292.44229	84	
296.80682	234	
297.80507	134	
298.80080	752	1+
299.90393	66	
299.92887	50	
300.80698	116	
301.77974	60	
301.96993	98	
302.05712	76	
304.88271	50	
306.88032	68	
307.79340	72	
307.83618	56	
307.87464	92	
309.79735	58	
312.42057	68	
312.64850	80	
314.81891	48	
315.92648	60	
317.81075	58	
319.05997	66	
321.82345	128	
321.84917	82	
322.82038	52	
322.92960	52	
324.00961	68	
325.19762	86	
326.74742	78	
328.28957	96	
329.86622	54	
333.22465	76	
333.89064	94	
334.16450	70	
335.14195	58	
336.94931	74	
337.04854	70	
339.84717	68	
342.78527	66	
344.75664	78	
344.89334	80	
347.85277	56	
347.94465	88	
357.25287	64	
358.19794	72	
END IONS

###FS:    #m/z: 322.92870 #charge 1+
###MS: 170
###MSMS: 171
BEGIN IONS
TITLE=Cmpd 127, +MS2(322.9287), 28.0-35.0eV, 3.7min #171
RTINSECONDS=220.911
SCANS=170-171
PEPMASS=322.92870	162402
CHARGE=1+
73.49138	24	
161.07944	30	
188.80419	66	
195.92112	48	
196.96408	44	
197.90950	80	
198.84163	68	
200.83601	66	
201.03797	84	
204.16658	40	
205.94801	88	
205.96011	78	
206.03403	72	
206.93936	94	
217.84041	92	
218.88160	80	
218.93464	70	
219.05236	70	
220.87428	122	
220.89743	82	
221.00047	24	
222.95716	86	
223.96116	64	
224.82043	46	
225.11678	28	
226.06114	74	
226.83139	60	
227.83490	70	
228.02029	78	
228.85010	54	
229.83555	60	
230.82802	84	
233.88161	64	
236.91667	40	
238.09562	60	
238.88442	68	
240.51343	28	
240.81768	136	
240.83258	54	
240.88123	48	
240.93926	1256	
240.98241	30	
241.10442	26	
241.17470	28	
241.94080	1068	
242.82183	38	
242.84057	92	
242.94143	3028	1+
243.52793	30	
243.80013	34	
243.82729	74	
244.12773	36	
244.17989	32	
244.23559	28	
244.28162	24	
244.51679	22	
244.67138	26	
244.93858	770	
245.07503	76	
245.27533	44	
245.32524	36	
245.90417	64	
246.10768	34	
246.44378	28	
246.59397	34	
246.86222	74	
246.97463	44	
246.98019	74	
248.84164	82	
248.85706	66	
249.11718	42	
249.88895	62	
250.79977	64	
250.94807	78	
250.96346	60	
251.09755	66	
252.10639	36	
254.01124	100	
254.82987	66	
254.91793	72	
256.88222	66	
256.89674	64	
258.09633	60	
258.83942	128	
259.10523	48	
260.83614	70	
261.05577	30	
261.83820	62	
262.03289	54	
262.82601	72	
263.03146	72	
263.82279	54	
265.05832	108	
266.03109	50	
266.85400	96	
268.09398	50	
269.98925	66	
271.79996	54	
273.99491	76	
274.84690	72	
276.83763	72	
278.04657	88	
278.57064	24	
279.08898	1108	1+
279.17785	34	
279.24812	28	
279.32568	34	
280.12478	72	
280.98775	32	
282.04920	76	
282.22698	52	
282.27324	142	
283.06181	164	
283.97071	46	
284.29336	218	
284.37897	24	
284.85129	68	
285.29031	88	
285.79208	56	
286.14541	34	
286.28019	22	
286.81661	74	
287.10187	30	
287.84229	66	
288.86199	44	
289.00659	26	
289.44388	26	
289.90464	64	
291.23381	22	
292.86419	60	
294.82816	68	
294.85976	78	
295.14048	72	
295.84550	48	
300.81013	42	
301.02021	32	
301.08269	22	
303.13613	84	
305.88049	28	
305.90050	54	
306.87848	40	
307.82048	62	
308.07513	54	
309.83075	26	
311.85654	54	
314.85792	32	
314.95867	38	
315.27349	24	
322.04733	82	
323.31806	88	
326.09562	38	
327.89992	58	
END IONS

###FS:    #m/z: 340.93899 #charge 1+
###MS: 170
###MSMS: 172
BEGIN IONS
TITLE=Cmpd 128, +MS2(340.9390), 28.0-35.0eV, 3.7min #172
RTINSECONDS=221.685
SCANS=170,172
PEPMASS=340.93899	94716
CHARGE=1+
65.37953	78	
193.89287	84	
199.96854	60	
204.48764	96	
212.87067	64	
213.94328	66	
215.89677	136	
215.93589	68	
218.12491	64	
218.87443	92	
218.89072	72	
220.87454	102	
221.59686	60	
221.92785	80	
222.94700	138	
223.83065	68	
223.95943	78	
223.97250	78	
224.96590	60	
225.08522	56	
225.10215	66	
225.83590	60	
225.87732	64	
226.84846	68	
226.95255	84	
227.83427	112	
228.08147	68	
228.84083	56	
229.83550	84	
230.82338	70	
230.84088	66	
231.96256	80	
232.66250	70	
232.95123	68	
233.89464	78	
233.94151	76	
233.95503	80	
234.89510	72	
236.90521	116	
237.85122	82	
237.95360	104	
238.86190	64	
238.88667	58	
238.93814	56	
239.92578	86	
241.20197	60	
241.84399	372	
241.90953	146	
242.85474	134	
243.83801	276	
244.83536	360	
244.85448	66	
246.87951	86	
246.97382	110	
247.87625	68	
249.85004	62	
249.88678	62	
250.91477	78	
250.99243	54	
251.03141	58	
252.91060	62	
253.23475	94	
253.84661	92	
253.91154	70	
254.90834	66	
256.26187	72	
256.84970	68	
256.85751	74	
256.89910	162	
256.92344	72	
257.84980	82	
258.07244	100	
258.84589	926	1+
259.84926	528	1+
259.92015	78	
260.01112	68	
260.83450	116	
261.43692	64	
261.83880	196	
261.85700	288	1+
262.83326	98	
263.88527	116	
265.57866	92	
266.14956	70	
266.84568	148	
267.04124	64	
267.41470	72	
267.82458	66	
267.85088	70	
268.84342	356	1+
269.88644	70	
270.81045	104	
272.85166	68	
272.93205	56	
274.85838	166	
274.87231	82	
274.89794	58	
274.92877	70	
275.85355	66	
275.87630	56	
276.85515	380	
276.86565	338	
277.11159	72	
277.85929	282	
278.84658	890	1+
278.87672	134	
278.92863	70	
279.06930	94	
280.83801	72	
280.87093	64	
280.90806	74	
281.83730	66	
281.89250	108	
282.11112	70	
283.03172	76	
286.06397	66	
292.87246	64	
293.21546	64	
293.89284	66	
294.11401	72	
295.86670	190	1+
296.97209	74	
297.12230	66	
297.19775	86	
297.89630	132	
297.94223	62	
298.01408	74	
298.27919	62	
298.95788	72	
299.86416	68	
299.96733	68	
300.87963	86	
301.23196	74	
301.85885	64	
301.87588	54	
301.95059	58	
302.87109	54	
303.86969	72	
304.73288	62	
304.92380	100	
310.87093	158	
311.79981	80	
315.90097	54	
320.96213	72	
321.27672	68	
321.73912	70	
321.80070	72	
324.15743	68	
332.83025	64	
333.43556	92	
338.85646	52	
342.21931	54	
342.89407	74	
343.37404	86	
344.19825	88	
345.25188	56	
END IONS

###FS:    #m/z: 359.96013 #charge 1+
###MS: 170
###MSMS: 173
BEGIN IONS
TITLE=Cmpd 129, +MS2(359.9601), 28.0-35.0eV, 3.7min #173
RTINSECONDS=222.457
SCANS=170,173
PEPMASS=359.96013	12944
CHARGE=1+
78.07122	56	
193.93925	120	
196.88110	74	
200.90035	68	
209.54042	102	
209.94246	144	
210.84753	68	
213.08929	60	
214.87546	158	
216.82271	58	
217.87802	64	
220.95582	72	
221.94267	66	
223.89498	64	
223.95065	120	
224.94784	102	
225.94597	184	
226.94522	286	
228.94306	212	
232.88021	60	
236.89576	78	
238.04090	94	
240.90067	72	
240.93871	154	
240.95692	80	
241.84859	76	
241.89665	62	
241.93766	220	
242.85209	74	
242.96142	160	
243.89928	98	
244.06121	96	
244.95518	252	
245.94476	128	
245.96599	74	
246.80811	64	
246.95402	102	
248.80802	232	
248.85545	66	
249.80339	68	
250.84515	58	
250.94808	94	
251.02395	56	
251.89613	66	
252.41672	92	
252.87544	148	
253.46172	104	
253.87230	112	
253.88983	80	
254.88077	74	
255.92475	76	
255.96213	58	
256.46925	82	
258.05073	56	
258.84620	124	
258.96505	64	
259.44655	76	
260.87297	74	
260.90887	64	
262.81665	70	
262.88209	64	
262.93766	68	
263.82277	74	
263.87654	84	
264.61896	84	
264.82071	62	
265.81297	80	
266.81211	458	1+
268.84855	78	
269.91042	58	
269.96283	76	
270.67583	72	
270.82735	78	
271.88337	74	
272.24762	58	
273.84674	58	
273.96049	68	
274.50936	60	
274.85644	154	
274.87999	64	
275.86184	66	
275.92118	80	
276.11897	74	
277.79850	150	
277.81634	88	
277.91359	94	
278.79627	60	
278.84527	444	1+
280.79531	448	1+
282.84792	84	
283.07732	84	
284.03240	58	
285.88546	68	
285.93950	70	
288.89769	88	
289.83598	58	
290.11999	134	
290.80399	66	
291.80176	60	
291.85865	72	
293.08138	98	
294.86822	86	
296.80863	182	
296.89595	74	
297.94822	82	
298.80285	414	
298.85392	80	
298.97296	64	
299.07707	66	
300.79099	86	
301.86149	68	
303.81391	70	
304.78689	62	
304.94739	90	
305.13638	90	
308.42666	70	
309.03061	68	
312.82432	92	
314.81255	78	
316.78509	70	
316.81598	62	
316.83083	74	
316.93831	58	
317.18296	60	
317.81958	66	
318.84044	114	
319.82571	94	
319.95337	64	
320.13984	78	
321.81508	138	
321.83383	102	
323.02786	136	
323.91438	70	
324.89401	72	
325.17314	72	
325.81112	68	
326.93807	74	
327.97575	66	
328.93328	58	
328.99714	76	
331.93537	74	
332.78294	58	
336.94042	96	
339.06918	60	
340.26847	72	
341.29523	90	
342.82122	64	
343.42874	92	
349.15949	72	
349.84382	76	
350.79067	66	
351.44861	86	
358.36980	58	
END IONS

###FS:    #m/z: 340.93892 #charge 1+
###MS: 174
###MSMS: 175
BEGIN IONS
TITLE=Cmpd 130, +MS2(340.9389), 28.0-35.0eV, 3.8min #175
RTINSECONDS=226.137
SCANS=174-175
PEPMASS=340.93892	98374
CHARGE=1+
174.07006	72	
181.93494	72	
192.87890	74	
202.88416	80	
203.89000	66	
205.95118	58	
206.06412	68	
206.95175	76	
207.97045	52	
208.98244	56	
212.86487	94	
213.93772	216	
214.94077	106	
215.88609	140	
218.88548	154	
219.96197	74	
221.04380	72	
221.94090	58	
222.08355	70	
222.95167	60	
223.83987	68	
224.98245	54	
226.89431	66	
228.84498	184	
228.94662	76	
229.84404	74	
230.90534	58	
231.90820	66	
231.94700	180	
232.84988	66	
232.88739	68	
233.94376	54	
235.86338	56	
236.84717	50	
236.88830	210	1+
239.78372	70	
239.84831	222	
239.91046	68	
240.79398	74	
240.83259	82	
241.07763	78	
241.84031	878	1+
243.82950	372	1+
243.85147	92	
243.92111	98	
244.87453	78	
245.84661	72	
246.85329	82	
246.97619	60	
248.99502	104	
250.90508	56	
250.96376	58	
253.12352	64	
253.84864	74	
254.44568	102	
254.83950	56	
254.90434	52	
254.95923	118	
255.07074	84	
255.90137	56	
256.26067	52	
256.84489	276	1+
256.86265	84	
256.89245	180	1+
256.91539	118	
256.94311	56	
257.86816	86	
257.91049	74	
258.84808	884	1+
258.94285	64	
259.85238	624	1+
259.96170	78	
260.83135	344	
260.91623	66	
261.43065	72	
261.84385	218	
262.84389	146	
262.87025	70	
263.84671	140	
266.84485	66	
266.86492	106	
266.99342	70	
267.13968	70	
267.84869	70	
267.92534	74	
268.83937	188	1+
268.85814	96	
271.83526	58	
272.82512	68	
273.00198	52	
273.88129	64	
274.86093	268	1+
275.35409	66	
276.85554	610	
277.08702	56	
277.15473	64	
277.86226	584	
277.92766	54	
277.96682	54	
278.84556	1548	1+
278.89253	62	
278.92132	70	
279.91871	66	
280.03617	88	
280.25812	98	
280.94925	76	
281.17952	60	
281.90694	62	
282.87019	312	1+
283.09804	70	
283.15981	70	
283.23664	66	
283.84822	60	
284.89192	94	
286.86640	78	
286.93305	72	
287.87213	64	
287.90511	76	
287.98468	64	
288.83617	162	
288.92492	82	
292.86826	62	
293.88260	50	
294.11592	52	
294.84476	68	
294.99454	86	
295.85758	412	1+
296.81549	74	
297.87393	70	
297.89582	112	
297.97594	60	
298.85605	86	
299.87180	186	
300.86992	92	
301.05948	52	
301.87184	80	
302.94337	50	
304.87695	70	
305.89152	64	
307.79936	60	
310.89672	64	
313.20872	64	
313.89296	92	
319.87203	52	
321.00374	60	
321.74802	72	
323.92354	64	
325.93300	74	
325.99820	50	
326.16834	72	
327.76876	66	
329.90695	82	
330.87754	50	
336.91315	78	
338.87247	64	
339.82460	86	
341.28179	58	
341.35185	66	
344.25331	58	
345.19011	86	
345.55993	66	
346.27663	52	
END IONS

###FS:    #m/z: 363.95495 #charge 1+
###MS: 174
###MSMS: 176
BEGIN IONS
TITLE=Cmpd 131, +MS2(363.9549), 28.0-35.0eV, 3.8min #176
RTINSECONDS=226.91
SCANS=174,176
PEPMASS=363.95495	33886
CHARGE=1+
191.84668	100	
203.99999	64	
204.05763	66	
207.87336	56	
208.83726	70	
210.92756	70	
211.88009	302	1+
212.84696	56	
218.85080	68	
219.94762	88	
222.96058	222	1+
224.95061	58	
226.89073	56	
226.94957	892	1+
226.97127	54	
227.87964	52	
228.24077	52	
228.85555	68	
228.88926	68	
228.94166	444	1+
230.88913	304	
232.01331	74	
232.82020	72	
233.96731	200	
237.05088	72	
240.86825	66	
240.93719	188	
240.96039	110	
241.15393	64	
241.81730	114	
241.94072	1208	1+
242.84471	52	
242.96223	232	
243.83167	108	
244.81953	72	
244.85019	72	
244.93555	156	
245.82548	62	
245.88122	64	
245.96510	52	
246.80817	68	
246.90277	88	
246.93589	90	
246.95138	374	
246.98313	80	
247.73693	62	
247.80676	56	
247.95220	204	
248.80350	94	
248.84654	54	
250.94515	158	
250.97884	68	
256.10727	68	
256.44552	60	
256.84370	78	
256.89807	78	
258.94304	74	
259.84476	62	
259.89053	66	
259.99336	106	
260.83630	306	1+
263.88698	66	
264.81797	140	
264.84068	70	
265.06265	54	
265.96531	76	
266.09131	64	
266.81702	148	
266.98729	86	
267.81404	260	
267.97229	150	
268.39766	58	
268.80622	66	
269.46870	60	
270.10605	78	
271.85706	68	
272.90019	54	
274.83895	70	
275.05730	64	
276.23332	72	
276.86199	66	
277.80898	56	
277.85383	80	
278.80878	68	
278.84157	120	
278.88639	94	
278.92745	80	
279.79961	116	
279.87822	56	
280.78945	198	
280.83095	104	
281.79578	104	
281.89342	322	1+
282.28049	88	
282.78998	368	1+
282.83299	74	
282.86231	92	
282.91636	68	
283.73034	110	
283.77185	68	
283.82775	74	
284.95439	86	
284.98712	60	
285.78833	52	
287.88777	66	
289.87714	72	
290.86271	66	
291.15859	106	
291.79353	70	
292.85992	68	
293.80008	76	
293.89076	72	
295.42330	102	
296.80899	154	
296.85964	68	
297.58799	60	
297.80188	66	
298.42542	80	
298.80373	866	1+
298.96639	66	
300.80204	152	
301.80208	96	
301.81560	92	
301.83325	72	
301.85876	72	
301.88041	76	
301.91638	88	
302.00171	72	
302.80025	66	
302.86491	88	
303.08908	62	
303.88057	84	
306.93233	82	
308.95753	56	
314.82339	72	
315.10883	78	
315.82412	112	
316.81217	238	1+
318.02300	58	
318.80142	54	
319.85197	58	
320.80844	70	
320.84095	68	
321.06576	74	
322.81828	70	
322.92730	54	
322.98352	62	
323.81554	58	
324.88574	72	
327.28018	70	
331.88989	60	
332.04241	118	
334.29246	88	
340.78852	62	
344.28014	74	
345.27886	58	
350.95840	54	
353.75660	72	
360.87057	76	
362.16213	56	
END IONS

###FS:    #m/z: 336.94445 #charge 1+
###MS: 174
###MSMS: 177
BEGIN IONS
TITLE=Cmpd 132, +MS2(336.9444), 28.0-35.0eV, 3.8min #177
RTINSECONDS=227.682
SCANS=174,177
PEPMASS=336.94445	15534
CHARGE=1+
188.71138	64	
195.89341	80	
196.96034	56	
197.04830	66	
210.88487	154	
211.94244	226	
213.94103	112	
215.93616	68	
216.14342	36	
216.88426	66	
218.89620	80	
221.89134	64	
222.97541	62	
223.04832	56	
223.84750	66	
223.95773	90	
223.97032	78	
225.86739	70	
228.84245	62	
228.89448	38	
228.93556	58	
229.95728	146	
230.13879	38	
230.88864	112	
231.88529	94	
231.90284	56	
231.95954	54	
232.04566	64	
232.90613	66	
234.94753	70	
235.57296	98	
236.88426	40	
236.89986	76	
237.84942	74	
238.84869	74	
238.89984	66	
239.84940	46	
239.89935	42	
240.83738	662	1+
240.88142	68	
241.15781	78	
241.83988	558	1+
241.86755	86	
242.11235	38	
243.37607	34	
243.83837	44	
243.84419	80	
244.85438	84	
245.87928	72	
246.85433	70	
246.90110	60	
246.97993	52	
247.85089	66	
248.96766	82	
249.93541	48	
250.83326	54	
250.94940	92	
250.98545	122	
251.98374	38	
252.83252	62	
252.95450	88	
252.97766	72	
254.66346	36	
256.21746	46	
256.86053	44	
256.96278	66	
257.10083	84	
257.83354	76	
257.86232	46	
258.84691	578	1+
258.92459	68	
258.99105	36	
259.85044	412	1+
260.82953	72	
260.90114	84	
261.31190	32	
261.83432	40	
262.87996	58	
263.91878	60	
264.53448	34	
264.86842	84	
266.84637	70	
266.92346	64	
267.84610	48	
268.84105	428	1+
269.10436	34	
269.85616	64	
270.98307	52	
271.91729	56	
272.85392	104	
272.88613	40	
273.09567	40	
273.87102	78	
274.85833	372	1+
275.83539	52	
276.85598	1188	1+
276.90698	54	
276.97688	42	
277.46092	64	
277.83621	150	
278.59901	42	
278.83620	196	
278.88268	72	
278.90522	84	
279.85862	172	
280.92029	76	
281.92362	58	
282.87069	136	
286.84856	166	
287.23480	68	
287.85063	144	
290.09729	54	
291.92763	86	
292.09769	68	
292.90494	56	
293.08769	82	
293.10523	104	
293.84923	104	
294.03148	50	
294.11160	66	
294.88516	100	
295.28460	34	
295.87510	38	
295.90234	52	
296.87479	60	
297.26199	50	
297.28989	70	
297.81680	54	
297.96981	78	
298.30250	84	
299.41906	64	
299.87067	120	
301.88651	86	
304.85719	68	
306.87618	60	
307.80584	38	
309.88411	86	
310.86827	78	
312.83080	74	
314.38786	38	
316.88102	46	
316.89768	36	
317.42571	118	
317.65374	40	
320.61464	106	
320.81264	48	
322.42912	68	
322.93638	110	
325.32602	76	
325.85566	64	
326.81149	64	
329.86635	48	
333.89919	64	
335.06069	82	
335.15084	76	
335.19570	82	
337.73216	36	
END IONS

###FS:    #m/z: 363.95461 #charge 1+
###MS: 178
###MSMS: 179
BEGIN IONS
TITLE=Cmpd 133, +MS2(363.9546), 28.0-35.0eV, 3.9min #179
RTINSECONDS=231.363
SCANS=178-179
PEPMASS=363.95461	35242
CHARGE=1+
183.93622	70	
189.02711	104	
189.85947	78	
191.85496	66	
200.84476	62	
206.57039	98	
206.88273	70	
208.89568	62	
208.92417	64	
210.90066	88	
212.66972	86	
212.87668	452	1+
219.84393	78	
222.94911	186	
222.97903	54	
223.95156	174	
224.94810	416	
224.97858	76	
226.89544	70	
226.94724	470	1+
227.89302	70	
227.92946	72	
228.89092	102	
228.94126	968	1+
230.84366	106	
230.88876	220	
232.90230	70	
236.85250	66	
238.07096	70	
240.82050	66	
240.93909	608	1+
240.96172	406	
242.82495	80	
242.86263	110	
242.90181	88	
242.93991	702	1+
242.96037	202	
243.85399	76	
244.93978	276	1+
244.95670	618	1+
245.83494	68	
246.95402	396	1+
248.80371	306	1+
248.89965	128	
249.89860	78	
249.96263	54	
250.89715	136	
250.94445	118	
250.96820	106	
251.00619	78	
251.06299	72	
253.82729	56	
254.88697	92	
254.95705	56	
257.84362	68	
258.83274	64	
258.94495	54	
259.01841	98	
260.83876	94	
260.97332	114	
261.82962	110	
261.93521	74	
262.82856	70	
262.85056	68	
262.96185	72	
263.93231	66	
263.94821	68	
264.97896	68	
265.08373	116	
265.78893	68	
265.81784	114	
266.37776	94	
266.80967	520	1+
266.86109	72	
267.79243	82	
267.97981	94	
268.12443	58	
270.79527	62	
271.85494	114	
271.88311	70	
273.91155	68	
274.02747	62	
275.80891	72	
276.07220	76	
276.40015	60	
276.82128	66	
276.85644	238	1+
277.80255	298	1+
278.84232	268	1+
279.78941	690	1+
279.90874	78	
280.10622	68	
280.79143	556	1+
280.83816	80	
280.88759	86	
280.92859	62	
281.86168	78	
281.89709	70	
283.06480	74	
283.79438	66	
284.80299	92	
284.82958	54	
284.87744	62	
285.00196	66	
285.07429	62	
288.03005	106	
288.09880	64	
289.87178	70	
290.06326	96	
290.42965	60	
290.85858	74	
293.11390	86	
293.85040	54	
294.90815	90	
296.01436	66	
296.82402	60	
297.80691	198	
298.80048	438	
298.87096	96	
299.80054	274	
299.86848	56	
299.91856	82	
299.93996	70	
300.80272	150	
301.80010	206	
301.86207	216	
302.80471	152	
304.91297	82	
309.89258	70	
311.86499	72	
314.81902	80	
315.81987	82	
317.92682	80	
318.40206	82	
318.42648	58	
318.93088	54	
318.94582	68	
319.82371	148	
319.88270	86	
321.29220	60	
321.83111	78	
321.88455	78	
322.93191	72	
324.82116	60	
324.87320	56	
325.01659	134	
328.84569	72	
328.90354	66	
329.87996	72	
333.11914	60	
334.14872	72	
335.82321	90	
336.87466	80	
336.94471	126	
337.90078	62	
338.84317	70	
339.05340	72	
340.20054	86	
352.76204	100	
360.24570	84	
361.85098	58	
362.08717	94	
366.31196	60	
366.95432	58	
367.73298	60	
END IONS

###FS:    #m/z: 336.94435 #charge 1+
###MS: 178
###MSMS: 180
BEGIN IONS
TITLE=Cmpd 134, +MS2(336.9443), 28.0-35.0eV, 3.9min #180
RTINSECONDS=232.135
SCANS=178,180
PEPMASS=336.94435	15444
CHARGE=1+
102.30113	112	
111.60209	82	
161.74558	88	
181.01623	74	
182.86844	88	
191.84886	52	
203.92649	60	
205.06601	84	
208.05195	58	
211.94420	242	
212.88043	208	
213.93882	136	
214.87985	74	
216.83207	86	
216.96932	70	
218.89507	140	
222.97919	68	
223.82525	62	
223.97564	66	
226.86122	80	
227.84017	64	
228.84427	130	
229.95335	258	
230.84026	68	
230.88986	300	1+
230.99129	102	
231.94843	112	
232.09753	76	
232.89129	52	
232.92281	90	
232.93792	86	
233.82836	134	
233.84961	70	
234.87595	80	
234.91377	58	
236.82574	66	
236.85043	64	
236.88079	60	
236.90992	130	
237.07951	64	
238.04842	72	
238.84083	76	
238.88712	58	
239.90091	76	
240.14266	82	
240.81474	78	
240.84631	130	
240.93672	70	
240.97288	76	
241.10075	72	
241.83950	366	
242.94015	82	
243.08213	102	
243.84880	58	
244.88869	84	
244.95780	84	
245.84662	64	
246.94338	64	
246.97976	60	
247.96774	164	
248.17593	72	
248.88449	50	
248.90362	76	
249.82531	222	1+
249.90241	80	
249.92165	68	
250.94973	82	
250.99054	72	
251.98176	76	
252.87717	66	
252.91259	60	
252.92619	56	
252.96585	122	
253.06110	52	
254.90807	50	
254.95954	142	
255.88352	82	
256.03642	62	
256.87644	70	
256.89425	58	
256.91787	52	
257.85320	52	
257.93217	66	
258.84165	122	
259.85238	568	1+
260.86860	68	
261.83266	112	
261.85401	74	
262.95111	76	
263.95447	56	
264.85378	74	
264.86491	54	
265.92534	74	
266.01748	54	
266.41816	102	
266.84505	72	
267.84011	242	
268.13246	54	
268.84091	172	
269.86181	52	
270.92426	54	
271.10005	72	
271.85274	84	
271.91332	52	
272.88003	72	
274.86995	124	
274.90451	70	
275.84720	114	
275.87126	118	
275.94340	72	
276.82827	150	
276.85744	1112	1+
277.13415	78	
277.83463	100	
277.86204	700	1+
278.38864	94	
278.83793	66	
280.85463	66	
282.85831	72	
286.84546	78	
286.86225	56	
287.84565	52	
291.85671	126	
292.88323	82	
292.90401	66	
293.10724	332	
293.86649	162	1+
296.23819	52	
297.88917	124	
298.83311	58	
298.85179	76	
299.05805	78	
299.09817	48	
299.80616	64	
299.86757	132	
299.88698	196	1+
300.86600	56	
301.40451	68	
301.89496	80	
304.91298	88	
305.85725	74	
309.86303	108	
310.86726	124	
317.21812	62	
320.89607	70	
321.74122	76	
324.01417	64	
328.87471	78	
330.81272	56	
333.21147	102	
333.74480	66	
334.13777	64	
337.78115	50	
338.79780	70	
339.13706	74	
339.29300	106	
340.35426	54	
END IONS

###FS:    #m/z: 359.95999 #charge 1+
###MS: 178
###MSMS: 181
BEGIN IONS
TITLE=Cmpd 135, +MS2(359.9600), 28.0-35.0eV, 3.9min #181
RTINSECONDS=232.909
SCANS=178,181
PEPMASS=359.95999	13586
CHARGE=1+
141.00419	64	
191.91115	54	
194.94564	62	
218.88711	70	
220.42331	58	
220.89368	70	
221.41802	66	
222.94833	118	
224.94731	156	
224.96834	118	
225.96909	42	
226.88263	50	
226.94646	254	
226.96778	158	
227.94768	156	
228.86855	58	
228.94243	218	
232.88388	72	
233.82144	50	
233.95483	72	
233.98658	56	
236.84916	62	
236.98178	80	
237.06017	72	
237.84144	92	
238.13541	76	
239.02892	74	
239.10286	76	
240.85100	40	
240.87197	72	
240.93918	358	1+
240.95858	400	1+
241.89816	68	
242.88309	64	
244.87910	66	
244.95670	322	1+
245.94419	104	
246.80627	80	
246.95227	222	
248.80318	248	
249.91422	64	
250.89499	232	
250.95017	128	
251.22026	78	
252.94146	60	
253.11767	50	
254.08776	66	
254.87780	70	
255.09454	86	
256.80376	50	
257.83367	68	
258.83878	50	
258.97353	152	
260.11951	60	
260.19122	58	
260.83731	52	
260.96853	64	
262.95195	80	
263.83762	44	
263.90465	70	
265.12473	62	
266.81458	124	
267.81456	82	
267.97367	46	
268.04861	88	
268.79795	66	
269.85627	82	
271.14851	62	
271.88906	84	
271.92956	88	
272.94955	52	
273.11555	44	
273.84041	86	
274.80456	72	
276.81028	94	
276.86335	74	
276.89484	78	
276.99905	66	
277.35886	52	
277.91573	70	
278.79475	146	
278.81036	46	
278.84236	204	
278.88037	72	
279.86948	62	
279.90242	56	
280.12685	60	
280.41613	70	
280.79100	594	1+
281.84417	44	
281.99979	72	
282.79214	82	
282.82916	48	
282.92027	66	
283.08740	50	
283.80475	80	
283.83043	68	
284.82064	94	
284.83425	66	
291.12078	74	
291.92791	80	
292.80986	50	
292.86231	78	
292.87696	54	
292.91053	42	
295.81984	68	
296.80594	160	
297.80432	126	
298.80168	556	1+
298.84954	60	
298.88185	86	
299.80412	352	1+
299.83759	80	
299.87608	124	
300.00362	66	
301.13176	62	
301.73322	48	
302.91567	64	
303.72668	48	
303.89961	88	
309.79106	62	
310.86863	60	
314.13284	66	
315.83534	54	
316.14729	60	
316.81240	74	
317.82198	76	
318.88436	80	
318.90015	70	
319.82778	46	
321.82038	56	
321.92469	46	
322.35618	50	
322.92345	52	
323.02223	68	
323.88781	60	
324.28825	62	
324.84096	74	
324.86518	64	
325.13114	60	
327.28021	102	
329.88652	72	
331.05413	72	
331.20615	60	
334.00756	80	
337.94399	140	
338.84062	44	
340.15295	102	
342.20368	46	
348.90705	94	
350.82306	50	
355.05614	64	
357.86596	42	
360.86799	72	
361.16921	80	
362.08690	44	
END IONS

###FS:    #m/z: 322.92852 #charge 1+
###MS: 182
###MSMS: 183
BEGIN IONS
TITLE=Cmpd 136, +MS2(322.9285), 28.0-35.0eV, 4.0min #183
RTINSECONDS=236.576
SCANS=182-183
PEPMASS=322.92852	155870
CHARGE=1+
48.38299	18	
55.48582	18	
117.79963	42	
135.69938	24	
143.17924	18	
146.26808	64	
157.19449	18	
163.48205	20	
163.63909	32	
189.88549	32	
192.88706	106	
194.86185	70	
195.91577	62	
196.00895	60	
197.52780	36	
197.91800	80	
198.83828	44	
201.04478	138	
202.48739	32	
203.95776	108	
205.94611	116	
206.97097	68	
207.97847	60	
209.99392	82	
212.99047	58	
217.58867	30	
218.03609	60	
218.40079	40	
218.87076	70	
218.89813	30	
219.05258	82	
220.87279	42	
222.95892	74	
222.99176	36	
223.95567	68	
224.89770	54	
224.95842	144	
225.81758	70	
226.52647	36	
227.90753	58	
229.97534	40	
230.84826	24	
234.30245	34	
234.84247	54	
234.89858	80	
235.79745	70	
237.88934	76	
238.82579	68	
238.91674	50	
238.93546	114	
239.02264	70	
239.95229	72	
240.08018	54	
240.43181	88	
240.86224	22	
240.90064	48	
240.93903	1688	
241.06629	32	
241.10053	28	
241.81703	18	
241.87170	50	
241.89815	66	
241.93830	3850	1+
242.39377	24	
242.82226	86	
242.94046	2764	1+
242.97718	28	
243.02853	56	
243.82998	164	
244.20153	28	
244.66280	24	
244.80401	54	
244.93937	648	
245.09619	40	
245.18029	38	
245.35982	24	
245.41262	22	
245.53667	36	
245.81382	42	
246.01386	24	
246.10598	50	
246.18431	32	
246.35399	46	
246.94920	56	
246.97242	70	
246.98576	74	
248.79749	52	
248.83569	50	
250.46125	32	
250.98900	68	
251.06645	74	
253.64311	22	
254.33311	20	
254.88067	94	
255.14546	18	
256.79789	86	
257.90695	54	
258.11024	68	
258.82571	224	1+
261.84386	56	
262.00737	54	
263.83271	64	
264.22209	30	
264.87286	46	
265.06889	34	
267.94155	64	
268.15605	24	
268.92292	84	
272.94342	80	
273.84670	80	
275.94128	38	
276.17928	32	
277.01970	54	
278.99136	34	
279.03198	32	
279.09132	890	1+
280.02383	40	
280.22208	54	
282.27620	66	
282.95973	60	
283.07095	48	
283.78664	78	
283.97049	64	
284.29222	210	
285.22987	26	
285.86888	50	
286.74374	36	
289.87952	92	
290.87760	60	
292.15435	44	
292.87492	68	
297.81927	124	
298.80722	26	
300.12461	72	
300.87627	94	
306.88661	74	
307.18588	66	
307.68720	28	
307.88366	66	
310.70702	30	
310.87032	66	
312.88292	52	
314.86015	46	
316.08266	32	
318.81738	58	
318.92712	20	
320.86515	92	
321.88230	54	
322.16428	74	
322.98239	54	
326.23704	58	
327.07166	52	
327.81746	32	
328.12664	28	
END IONS

###FS:    #m/z: 363.95487 #charge 1+
###MS: 182
###MSMS: 184
BEGIN IONS
TITLE=Cmpd 137, +MS2(363.9549), 28.0-35.0eV, 4.0min #184
RTINSECONDS=237.348
SCANS=182,184
PEPMASS=363.95487	36268
CHARGE=1+
183.56003	58	
183.86457	90	
192.91273	88	
195.04451	60	
198.45406	82	
200.89156	56	
205.39833	90	
206.03410	76	
206.94653	68	
209.94606	74	
212.87822	350	1+
214.88918	62	
219.41078	76	
219.93485	70	
221.90218	74	
222.94968	174	
223.97415	64	
224.81653	70	
224.89197	70	
224.94801	184	
225.11861	98	
225.94482	554	1+
226.94715	468	1+
226.97749	66	
227.84046	74	
227.93002	90	
228.84440	72	
228.94338	444	
229.95951	60	
230.88998	172	
232.88132	58	
232.89518	66	
237.00742	78	
238.05603	60	
238.84029	218	
239.90081	74	
240.90235	84	
240.93805	296	
240.96570	152	
241.14452	60	
241.84662	66	
241.94052	330	
242.83097	66	
242.94156	548	
242.97267	72	
244.83858	74	
244.94074	62	
244.95929	276	
245.94285	76	
245.95927	128	
246.81028	102	
246.94856	332	1+
248.10831	60	
248.80713	76	
248.83777	66	
248.90004	224	
249.09725	58	
250.79995	58	
250.87011	72	
251.04653	110	
251.06885	66	
251.80713	86	
253.93271	68	
254.83168	82	
254.94357	84	
257.08118	62	
257.40989	88	
258.83455	74	
259.42940	70	
259.84488	72	
260.83071	368	1+
260.96246	60	
261.01010	76	
261.93760	64	
263.93636	72	
264.81839	130	
265.81880	136	
265.86698	70	
266.81416	180	
266.91311	72	
267.81247	238	1+
267.85695	78	
267.97752	80	
268.14050	60	
268.95913	94	
269.36041	74	
269.96450	142	
270.96866	72	
273.98472	80	
275.93332	68	
277.80994	144	
277.91650	126	
278.79947	260	
278.84652	484	1+
279.80141	168	
279.85250	318	1+
280.79213	416	1+
280.83989	70	
281.85909	110	
282.37724	70	
282.78713	198	
282.84098	62	
283.96833	80	
285.82123	144	
285.85157	132	
286.91215	88	
287.81752	78	
287.85685	62	
287.93664	76	
291.96988	70	
293.11235	60	
295.81162	158	
296.80840	166	
296.91264	78	
297.80708	230	
298.80970	216	
298.88559	76	
299.79966	416	1+
299.85858	64	
300.78241	64	
301.85765	112	
302.24307	78	
302.80453	56	
302.86336	66	
305.82306	56	
307.13399	82	
307.88013	262	
311.89304	62	
314.91282	72	
316.81464	164	
316.94256	66	
317.81534	208	1+
318.93652	62	
319.06202	84	
319.24183	60	
319.96637	60	
320.17485	82	
322.28985	94	
322.82254	140	
323.04667	82	
323.79515	60	
324.83891	100	
324.85701	92	
324.88517	92	
326.86731	62	
326.88265	80	
327.86901	72	
336.94369	112	
337.63489	98	
338.84086	90	
339.39255	88	
346.83464	78	
346.99704	70	
350.83879	56	
350.88928	66	
352.89321	60	
359.07704	72	
362.17855	76	
364.58222	80	
365.04875	58	
366.37119	74	
END IONS

###FS:    #m/z: 336.94391 #charge 1+
###MS: 182
###MSMS: 185
BEGIN IONS
TITLE=Cmpd 138, +MS2(336.9439), 28.0-35.0eV, 4.0min #185
RTINSECONDS=238.12
SCANS=182,185
PEPMASS=336.94391	17248
CHARGE=1+
99.78907	52	
185.92180	98	
200.86240	96	
201.02581	76	
210.83469	52	
211.94331	350	
212.87644	276	
213.87592	116	
214.89428	52	
216.90459	72	
218.87805	80	
219.97696	64	
221.87480	40	
222.83617	58	
222.97384	116	
223.83241	68	
223.97759	42	
224.84010	262	1+
224.89039	70	
224.97290	60	
225.84187	180	1+
227.87034	54	
228.84376	180	
228.89104	52	
228.93754	80	
229.95351	184	
230.03872	78	
230.89297	66	
231.82079	76	
231.95020	268	1+
234.84217	70	
235.81974	44	
236.45592	40	
237.05861	80	
237.84929	50	
239.84517	134	
240.83886	84	
240.86413	72	
240.88896	68	
240.90521	192	
241.82020	86	
241.84152	316	1+
242.85859	90	
243.83789	136	
245.87725	38	
246.09334	64	
246.83926	48	
246.85646	76	
247.96780	170	
248.89640	222	
249.82300	56	
250.82647	320	1+
250.90513	42	
250.94415	70	
250.99058	46	
251.82967	274	1+
252.16286	42	
252.84779	64	
252.88518	38	
252.93233	64	
252.95133	56	
252.96762	264	
253.19960	50	
254.83400	40	
254.91479	58	
254.96712	70	
255.96826	80	
256.02721	106	
256.07416	54	
256.84746	82	
256.86396	148	
257.22902	40	
258.78298	38	
258.84951	98	
258.86187	104	
259.81909	50	
259.85032	364	1+
260.94846	54	
261.85170	58	
261.87952	38	
262.40247	72	
262.83725	136	
263.84093	64	
264.10814	92	
264.85749	142	
265.03487	102	
266.47192	66	
266.84678	122	
267.84272	68	
267.86282	70	
267.99734	44	
268.83785	298	1+
269.07447	66	
269.85436	36	
269.93891	80	
269.95510	64	
272.81500	52	
273.84438	40	
274.86253	168	
274.89222	52	
274.90884	76	
275.86079	136	
275.88410	52	
275.91910	86	
276.82128	60	
276.85803	402	
277.83749	44	
277.86039	456	
278.10359	102	
278.84137	248	
279.85816	84	
279.88633	70	
280.84006	70	
280.86681	74	
282.88039	128	
283.02168	70	
283.13397	66	
283.22404	44	
284.29051	50	
285.84699	72	
286.84617	230	1+
286.86058	86	
287.86552	48	
289.09632	70	
289.98837	62	
293.10191	200	
293.84635	86	
294.12206	46	
295.86803	222	1+
296.25902	64	
298.26414	78	
298.85690	86	
298.87717	72	
298.89197	64	
299.87883	124	
300.84621	70	
300.88240	64	
301.85660	72	
301.89525	66	
307.24173	38	
307.87294	72	
307.93974	80	
308.08160	58	
309.87415	126	
310.88997	78	
312.52878	92	
312.80035	96	
312.84141	100	
314.72769	62	
316.82475	52	
318.86231	56	
319.88757	64	
321.72835	62	
322.82411	72	
323.24285	40	
328.17602	66	
333.27842	88	
334.87189	60	
336.98733	90	
337.95296	108	
END IONS

###FS:    #m/z: 322.92860 #charge 1+
###MS: 186
###MSMS: 187
BEGIN IONS
TITLE=Cmpd 139, +MS2(322.9286), 28.0-35.0eV, 4.0min #187
RTINSECONDS=241.772
SCANS=186-187
PEPMASS=322.92860	154380
CHARGE=1+
143.59970	82	
180.86499	34	
184.38285	90	
185.92474	68	
194.93402	58	
194.97347	38	
200.83434	88	
201.04440	162	
204.18220	32	
208.09089	24	
210.89752	46	
217.61569	72	
218.88530	86	
220.89590	40	
221.94262	60	
222.94782	66	
223.89151	66	
223.96497	50	
227.93878	44	
228.37827	22	
228.84237	40	
230.08695	72	
230.82825	38	
234.79533	74	
235.87633	80	
236.88056	30	
236.90709	92	
237.92891	72	
238.04639	66	
238.88482	68	
238.97563	74	
239.07630	74	
240.78706	24	
240.82406	38	
240.87618	88	
240.93994	1442	
241.18990	24	
241.82586	74	
241.94025	952	
241.96472	98	
242.94104	2496	1+
242.96887	60	
243.09691	24	
243.14126	50	
243.65467	34	
243.89023	72	
243.95359	54	
244.58118	46	
244.62342	22	
244.85218	86	
244.93798	498	
245.02715	24	
245.50184	32	
245.75049	28	
245.95262	132	
246.23575	32	
246.42598	32	
246.75888	22	
246.86996	32	
246.97382	102	
246.99541	28	
247.23653	76	
247.88391	78	
247.97462	48	
248.02290	66	
248.48564	64	
248.88241	18	
251.53951	18	
252.10588	30	
253.90046	22	
253.97501	30	
256.83693	134	
256.89615	80	
257.83964	78	
257.89526	58	
258.89576	80	
259.80668	32	
259.83110	86	
259.84866	72	
259.88648	22	
259.91712	22	
260.31904	20	
261.84370	92	
262.07859	40	
262.30895	36	
262.83028	58	
262.84656	58	
262.91897	18	
262.99573	28	
263.02535	22	
265.84509	66	
265.85848	70	
266.04731	48	
266.81299	48	
266.98035	52	
270.10852	62	
270.84531	76	
271.49236	28	
271.84049	58	
271.86080	66	
274.22444	38	
274.41797	76	
276.07195	94	
277.81926	84	
277.93386	66	
278.80258	78	
279.03410	54	
279.09041	1318	1+
279.17972	40	
279.22469	32	
279.25780	26	
279.28475	46	
279.30074	28	
279.38601	22	
279.45571	26	
279.90687	70	
279.94769	50	
282.08436	72	
282.27520	134	
282.34639	78	
282.80667	78	
283.04521	26	
283.78206	68	
284.11303	28	
284.29073	460	1+
286.85600	86	
289.88197	58	
290.81275	44	
292.09360	80	
292.67509	28	
295.13912	20	
295.83844	36	
296.82142	40	
297.18024	24	
299.40820	92	
299.81009	74	
304.79303	62	
305.90443	54	
306.92122	86	
307.88777	42	
308.89088	62	
309.87628	196	1+
309.97905	72	
311.14325	80	
313.04575	50	
313.80223	64	
316.82447	62	
316.94475	70	
318.29496	86	
318.31274	72	
318.81186	68	
321.93060	122	
324.31910	40	
326.26826	54	
END IONS

###FS:    #m/z: 340.93884 #charge 1+
###MS: 186
###MSMS: 188
BEGIN IONS
TITLE=Cmpd 140, +MS2(340.9388), 28.0-35.0eV, 4.1min #188
RTINSECONDS=242.544
SCANS=186,188
PEPMASS=340.93884	99726
CHARGE=1+
133.88027	44	
186.95121	46	
195.93290	64	
197.92507	68	
201.87809	64	
205.97271	56	
209.92473	68	
210.90055	50	
210.93252	58	
212.87706	202	
213.93685	70	
218.88157	66	
220.87267	66	
221.09354	72	
221.89522	76	
221.94284	64	
222.97529	72	
223.83254	80	
223.88231	68	
224.83556	86	
224.97254	82	
226.06110	82	
226.88507	56	
226.94640	80	
228.83918	244	1+
228.89640	130	
230.88661	74	
231.88953	56	
231.95161	172	
232.88006	68	
233.89522	250	1+
233.94748	80	
236.85779	46	
237.94423	58	
238.84853	70	
239.84128	74	
240.05894	80	
240.23022	68	
240.84285	526	1+
241.12135	68	
241.23406	70	
241.82885	82	
241.84411	356	1+
241.90414	66	
242.82917	52	
243.82636	98	
243.84398	118	
243.89799	76	
244.82620	72	
244.84528	54	
244.89862	50	
248.89783	54	
249.62102	48	
249.82859	78	
249.85770	68	
249.89663	80	
250.90303	68	
251.08180	46	
251.44228	48	
252.09314	50	
253.04914	102	
253.90137	52	
254.91383	64	
256.85127	72	
256.86574	70	
256.89639	88	
257.86748	58	
257.93670	46	
258.84447	234	
259.85113	496	
259.91196	74	
260.83769	682	1+
260.87902	70	
260.93289	72	
260.94640	72	
261.14109	56	
261.88350	90	
262.82733	72	
262.87619	72	
263.25682	42	
264.86258	52	
265.86491	42	
266.84701	112	
266.86247	138	
267.13182	70	
268.82611	62	
269.83518	164	
269.90849	80	
270.83035	172	
272.23742	64	
272.93119	56	
273.87913	88	
274.86641	56	
274.89444	116	
275.80863	52	
275.83752	42	
275.86263	138	
275.88459	122	
276.85660	494	
277.86322	534	
277.91123	224	1+
278.25112	70	
278.84442	1232	1+
278.88005	52	
278.91313	180	1+
279.88594	92	
279.99913	56	
280.04701	48	
281.10132	44	
281.87415	86	
282.34823	60	
282.83134	72	
282.86453	68	
283.86367	118	
284.84016	60	
285.14290	74	
286.80408	86	
286.86866	88	
292.88930	44	
293.86947	68	
294.12498	100	
294.86447	322	1+
295.89074	126	
297.00723	76	
297.10970	52	
297.84866	72	
297.87079	90	
298.30696	58	
298.88992	70	
299.00481	84	
299.86891	162	
300.77432	64	
302.16986	84	
302.86675	148	
302.94395	58	
303.87863	80	
303.91230	80	
305.87647	52	
306.80681	64	
307.79558	60	
307.88775	108	
309.04368	68	
310.88994	64	
314.86448	64	
319.29447	76	
320.84765	88	
320.90296	88	
324.88770	76	
325.89769	66	
326.21252	54	
326.80923	70	
328.18964	64	
328.41872	84	
328.75717	50	
334.88098	82	
339.97187	46	
343.11479	56	
345.95438	98	
346.36851	66	
END IONS

###FS:    #m/z: 359.96016 #charge 1+
###MS: 186
###MSMS: 189
BEGIN IONS
TITLE=Cmpd 141, +MS2(359.9602), 28.0-35.0eV, 4.1min #189
RTINSECONDS=243.315
SCANS=186,189
PEPMASS=359.96016	10714
CHARGE=1+
184.97175	84	
187.85741	74	
199.84565	72	
205.97579	72	
209.95151	66	
210.86671	70	
214.14662	64	
214.87367	96	
221.47459	74	
222.95166	106	
223.88957	140	
224.04920	66	
224.95003	124	
225.88739	54	
225.94930	72	
226.88909	92	
226.94102	126	
226.97212	94	
227.94997	88	
228.94230	402	
229.87820	60	
232.91374	84	
233.88373	68	
233.90039	68	
233.95653	56	
233.97551	62	
234.86583	176	
234.96269	74	
236.82796	50	
238.96623	82	
240.87177	50	
240.88735	84	
240.94091	178	
240.96613	68	
241.08349	80	
241.93744	160	
241.96120	64	
242.86166	58	
242.95605	268	
244.95450	186	
246.80541	116	
246.95512	298	
248.80380	114	
248.82211	76	
249.00051	50	
249.04085	64	
249.60336	50	
249.82686	64	
250.87029	70	
250.91087	70	
250.94955	184	
250.96479	126	
251.02975	64	
252.13619	68	
252.88868	78	
252.95706	62	
253.11388	66	
254.07374	50	
256.15895	66	
258.00788	62	
259.90813	64	
259.97386	64	
260.83466	120	
260.91494	76	
260.95025	52	
260.96956	58	
261.83776	64	
262.94795	76	
264.82888	72	
265.08482	66	
265.78661	56	
265.96894	66	
266.81286	278	1+
266.91612	72	
267.96870	100	
268.01153	92	
268.80446	58	
268.84429	116	
268.88669	88	
269.96488	84	
270.88860	106	
271.83061	60	
273.90823	50	
273.96756	130	
274.86132	60	
275.06522	58	
275.96972	52	
276.86044	66	
277.80292	68	
277.86422	70	
278.79616	50	
278.85367	154	
278.87310	160	
279.06310	72	
279.10381	76	
280.79353	166	
281.34679	104	
281.79089	114	
282.79641	72	
282.83126	64	
283.98285	52	
284.44043	82	
284.82753	104	
285.82737	64	
286.82267	74	
290.34357	92	
290.80413	92	
290.82556	60	
291.89008	52	
292.09135	64	
292.94184	108	
293.41520	76	
294.12210	78	
296.80866	130	
297.80707	116	
297.85543	62	
298.80237	542	1+
298.84520	90	
299.85885	80	
299.87822	62	
299.92046	60	
300.22922	58	
300.78480	74	
300.80244	70	
301.78014	50	
301.85676	192	1+
302.75586	86	
309.13878	90	
310.41393	166	
311.24959	80	
314.79058	116	
314.88074	120	
315.82180	64	
316.81061	58	
316.85834	124	
318.95683	60	
319.03573	70	
320.12218	68	
320.83029	84	
321.13798	52	
322.14006	54	
323.01851	98	
324.01592	72	
325.85964	60	
334.95951	78	
336.94421	112	
338.38441	106	
350.63195	68	
357.30359	68	
359.86860	74	
361.12732	72	
363.54889	78	
365.06336	58	
END IONS

###FS:    #m/z: 322.92861 #charge 1+
###MS: 190
###MSMS: 191
BEGIN IONS
TITLE=Cmpd 142, +MS2(322.9286), 28.0-35.0eV, 4.1min #191
RTINSECONDS=246.976
SCANS=190-191
PEPMASS=322.92861	150112
CHARGE=1+
56.87463	20	
57.04799	18	
74.79531	26	
99.89824	34	
110.35107	20	
174.84041	76	
189.05897	78	
191.44381	38	
194.45749	62	
196.85906	76	
198.98888	86	
199.14656	60	
200.89151	62	
201.04093	120	
202.03677	68	
205.91614	48	
206.92164	60	
207.06110	66	
207.99165	88	
210.02621	52	
214.87840	70	
217.61189	18	
219.05791	132	
222.94994	66	
223.00017	20	
223.95582	134	
224.81459	82	
226.85937	52	
227.93353	48	
228.85000	34	
229.43452	28	
230.56227	32	
230.60144	94	
230.83072	42	
230.84950	74	
232.17588	68	
232.45881	60	
233.99617	70	
235.11693	74	
236.89003	56	
236.90362	72	
238.90717	78	
238.93757	154	
238.97580	32	
239.83801	68	
239.88748	100	
240.07810	68	
240.87703	58	
240.94059	914	
241.10914	22	
241.39332	26	
241.90297	64	
241.94153	806	
242.13738	36	
242.82375	66	
242.85635	40	
242.87559	34	
242.94089	2532	1+
243.10498	50	
243.12588	22	
243.31170	34	
243.38859	28	
243.83181	222	1+
243.86933	72	
243.99015	44	
244.81762	62	
244.94084	468	
244.96566	24	
245.04025	30	
245.19410	44	
245.40019	24	
246.52195	34	
246.97594	84	
247.68455	20	
247.89586	38	
247.93416	38	
248.34407	22	
248.75162	20	
248.85132	42	
249.18276	24	
249.28732	34	
250.22469	38	
251.06858	70	
253.85262	92	
254.82979	92	
255.09667	74	
255.91915	78	
256.03291	74	
256.89543	90	
256.96980	20	
258.83652	46	
260.82967	70	
261.08546	98	
261.82601	132	
261.86378	80	
262.83091	108	
262.84788	64	
262.95555	42	
263.83266	70	
263.97826	62	
264.83439	26	
265.06092	62	
265.80877	24	
266.03343	86	
266.81273	80	
266.83910	50	
266.85477	44	
267.06588	46	
267.18196	48	
271.77181	80	
274.04785	70	
274.94287	92	
275.91687	66	
275.94540	68	
277.02977	68	
277.86631	56	
277.91950	62	
278.25124	38	
278.83979	62	
279.09116	1352	1+
279.15066	32	
279.23721	30	
280.96159	56	
282.02445	30	
283.06919	58	
283.59363	22	
283.75514	24	
283.96232	52	
284.04516	70	
284.29269	350	1+
284.69486	40	
284.87760	66	
285.04723	50	
285.70315	24	
287.97371	42	
289.28405	40	
294.36649	28	
300.84223	52	
304.85510	68	
305.21104	88	
307.80163	56	
312.15338	28	
312.73523	28	
319.11282	64	
319.15452	38	
324.86793	52	
324.98055	64	
325.15102	60	
325.27050	40	
325.76232	76	
325.89562	48	
327.26463	40	
328.07359	34	
328.24364	42	
END IONS

###FS:    #m/z: 340.93903 #charge 1+
###MS: 190
###MSMS: 192
BEGIN IONS
TITLE=Cmpd 143, +MS2(340.9390), 28.0-35.0eV, 4.2min #192
RTINSECONDS=247.748
SCANS=190,192
PEPMASS=340.93903	101722
CHARGE=1+
133.25739	50	
190.93760	74	
190.94984	48	
192.88899	86	
198.95583	90	
200.86240	74	
204.86214	66	
209.13373	74	
210.93119	66	
212.83461	78	
213.93936	156	
215.93625	134	
218.90519	56	
220.87062	56	
220.90658	108	
221.89342	52	
222.90566	86	
223.83979	104	
224.83094	78	
224.87544	78	
225.95129	54	
226.82635	58	
227.11282	64	
227.83418	104	
228.84184	306	
229.74798	106	
230.88785	110	
231.88404	72	
232.05440	52	
232.89604	160	
234.95129	76	
235.97614	68	
236.02737	72	
236.90936	62	
236.93556	66	
237.85667	58	
237.90429	62	
238.84167	290	1+
238.85801	58	
238.88592	86	
239.81906	80	
239.96933	80	
240.23189	62	
240.83288	146	
241.83887	490	1+
241.85519	160	
243.83199	290	
243.94024	46	
244.83488	124	
245.82753	66	
246.86541	116	
246.97209	56	
246.98953	66	
248.87853	60	
249.95844	66	
251.83769	68	
252.30368	100	
252.85368	54	
252.93595	58	
253.01382	58	
254.01873	60	
254.83984	46	
254.86495	76	
254.91203	86	
254.95358	66	
255.07306	78	
256.25949	96	
256.84935	100	
256.89602	318	1+
256.91052	62	
257.88139	72	
257.92859	92	
258.84355	430	
258.85948	134	
259.01430	78	
259.04786	86	
259.39566	60	
259.85274	252	
259.91040	54	
259.92601	74	
259.95716	56	
260.83349	1002	1+
263.87616	74	
263.89040	72	
264.86940	166	
265.12846	66	
265.92108	58	
266.86101	50	
267.94321	54	
268.84017	296	
269.86211	66	
271.82623	106	
271.90523	72	
272.06742	66	
272.84166	42	
272.87199	56	
274.85384	74	
274.87696	158	
275.35814	80	
275.86223	148	
276.85278	336	
276.86916	94	
276.89901	66	
276.91712	74	
277.85912	272	
277.88125	80	
277.92199	52	
278.84516	760	1+
280.99227	76	
281.86355	80	
282.59593	46	
282.87712	72	
282.96982	84	
284.06182	50	
284.91246	72	
287.88604	134	
288.83663	76	
290.93859	58	
292.84733	56	
293.85064	78	
293.88615	68	
294.81108	66	
294.86645	118	
295.08755	80	
296.29077	58	
296.85860	64	
296.89570	52	
296.97859	56	
297.84436	78	
297.87868	48	
298.01411	96	
298.12194	84	
298.85846	50	
298.89131	118	
298.92327	60	
299.87112	78	
300.84853	64	
301.86538	66	
301.92726	46	
301.94450	60	
302.86105	84	
302.99925	46	
304.19313	68	
304.87890	74	
309.86260	98	
311.86096	58	
312.07773	60	
322.05191	72	
322.86584	78	
323.23851	74	
324.23919	60	
331.71108	76	
339.22518	64	
340.28207	48	
342.31235	52	
END IONS

###FS:    #m/z: 359.95956 #charge 1+
###MS: 190
###MSMS: 193
BEGIN IONS
TITLE=Cmpd 144, +MS2(359.9596), 28.0-35.0eV, 4.2min #193
RTINSECONDS=248.521
SCANS=190,193
PEPMASS=359.95956	11156
CHARGE=1+
98.54314	82	
191.10222	78	
193.52917	72	
198.81387	64	
202.94334	66	
205.97445	78	
212.07576	70	
212.87951	56	
214.34907	80	
218.85094	62	
219.88930	58	
220.95766	78	
221.51841	82	
222.95346	80	
223.88563	210	1+
224.94162	84	
224.95465	80	
224.97149	124	
225.09251	72	
225.87444	68	
225.95770	58	
226.81661	68	
226.94375	262	
227.87390	68	
227.94982	120	
228.84251	64	
228.92058	86	
228.93994	352	
232.82481	86	
234.86600	178	
234.93629	66	
235.02318	74	
237.04690	62	
238.84287	80	
238.93508	74	
238.96981	76	
240.13294	72	
240.90048	66	
240.94089	204	
241.83720	78	
241.90386	70	
241.93459	62	
242.95909	146	
243.96455	100	
244.92346	70	
244.95922	204	
245.81585	60	
245.88304	66	
246.86615	74	
246.90608	60	
246.95011	136	
246.97590	78	
248.80341	128	
249.06497	72	
250.79977	68	
250.95295	170	
251.03939	130	
251.07631	74	
251.87632	70	
252.12400	62	
252.93434	56	
252.95051	66	
254.80074	58	
255.22597	68	
256.88219	96	
259.85682	98	
260.83837	84	
261.85180	80	
261.88564	76	
263.87898	68	
264.81770	100	
264.86465	70	
265.81889	110	
265.85490	68	
266.81285	248	
266.86887	58	
266.92915	82	
266.97721	64	
267.86089	68	
268.84072	98	
268.91257	70	
269.90285	72	
270.88581	98	
272.79284	70	
274.94322	64	
275.96796	254	
276.86312	120	
277.80679	66	
277.86022	88	
278.14862	94	
278.79495	114	
278.84627	182	
280.10771	66	
280.79026	350	
280.87087	72	
281.79483	198	
281.85769	86	
284.82082	70	
286.83539	58	
286.86204	98	
289.24651	66	
289.83572	70	
291.86256	70	
292.26579	90	
293.11658	86	
293.92199	62	
296.80496	106	
296.87693	72	
297.81066	64	
298.80092	636	1+
298.98990	80	
299.20631	62	
300.86120	62	
301.51579	78	
302.23219	60	
302.87099	90	
302.89648	80	
303.14235	76	
304.44580	80	
304.83373	68	
305.03339	56	
306.00340	76	
308.11851	58	
309.08272	72	
309.11514	62	
309.80210	82	
309.91862	54	
311.85851	72	
313.16300	106	
313.77834	80	
314.82008	70	
314.97154	84	
315.90699	86	
316.43966	86	
316.88109	76	
316.93143	70	
318.89739	76	
319.05547	76	
320.05432	80	
320.75079	58	
320.82097	64	
322.05640	62	
324.01831	60	
328.89041	76	
332.87549	64	
334.89931	70	
340.26653	70	
340.89852	64	
341.14313	56	
346.29287	74	
359.31209	90	
364.74390	62	
END IONS

###FS:    #m/z: 340.93892 #charge 1+
###MS: 194
###MSMS: 195
BEGIN IONS
TITLE=Cmpd 145, +MS2(340.9389), 28.0-35.0eV, 4.2min #195
RTINSECONDS=252.185
SCANS=194-195
PEPMASS=340.93892	96590
CHARGE=1+
63.52728	80	
190.92766	52	
192.92991	54	
196.88802	88	
200.97529	80	
202.87727	72	
208.11913	72	
210.94882	58	
212.87805	68	
212.89007	74	
213.86168	76	
213.87673	78	
213.93897	230	
214.11567	52	
215.85643	66	
215.88149	192	1+
220.62554	52	
220.89378	80	
220.97985	60	
221.85117	56	
222.89308	62	
223.06343	72	
223.83271	68	
223.85293	100	
223.88409	74	
225.82135	62	
226.87234	66	
228.84737	80	
230.84743	84	
231.89149	110	
231.95126	78	
232.88411	64	
232.95713	70	
233.98387	58	
234.89862	72	
236.04816	100	
236.88195	74	
236.91322	68	
238.85250	72	
238.89412	108	
239.84549	138	
239.89708	76	
240.84097	240	
240.88757	66	
240.94420	70	
241.84155	932	1+
241.90040	64	
243.83179	296	1+
244.85819	56	
245.00591	66	
245.44449	70	
245.99273	76	
246.85625	100	
246.90119	78	
246.98258	66	
248.03266	64	
250.90117	66	
250.95340	70	
252.85220	72	
254.82420	70	
254.91988	70	
254.95112	76	
255.07788	150	
255.92279	64	
256.46732	96	
256.84779	138	
256.89419	54	
256.97278	72	
257.84936	76	
257.86527	80	
257.92837	54	
258.84391	300	
259.84182	150	
259.85714	250	
259.91615	58	
260.83642	212	
260.86543	104	
261.83025	200	
261.85216	146	
261.91535	56	
263.88382	126	
264.86669	164	
266.85804	128	
267.82668	58	
267.83896	738	1+
268.14388	96	
268.84075	620	1+
268.87658	66	
269.82195	68	
269.94898	68	
270.72609	48	
270.83302	74	
271.84248	124	
272.91673	54	
273.04672	54	
273.88096	58	
274.19238	66	
274.86139	48	
275.86141	112	
275.95158	72	
276.85687	1118	1+
276.90699	78	
277.83747	58	
277.91537	50	
278.84402	598	1+
278.88083	50	
278.92771	68	
279.04246	54	
279.13248	54	
279.91096	58	
280.85672	106	
280.91204	46	
281.86080	62	
281.87522	66	
281.89457	76	
281.92960	78	
282.83952	64	
282.87846	184	
283.85669	70	
283.88323	72	
283.89765	84	
286.78727	64	
290.85453	78	
290.89031	84	
291.34933	78	
292.86476	76	
292.89618	50	
294.86208	72	
294.88269	58	
295.88352	134	
296.86375	126	
297.87086	80	
297.88832	144	
298.88372	62	
299.01491	68	
299.85058	214	1+
299.87288	362	1+
301.25342	56	
303.86989	48	
304.79400	152	
308.81294	58	
308.86466	76	
309.29421	58	
310.01749	48	
310.42442	76	
310.88772	82	
311.91935	124	
314.92998	48	
315.13531	58	
316.83324	66	
318.76829	50	
321.90897	66	
324.88998	74	
327.88248	68	
328.18346	100	
333.78752	74	
336.71243	66	
336.85652	72	
346.06639	66	
END IONS

###FS:    #m/z: 363.95468 #charge 1+
###MS: 194
###MSMS: 196
BEGIN IONS
TITLE=Cmpd 146, +MS2(363.9547), 28.0-35.0eV, 4.2min #196
RTINSECONDS=252.958
SCANS=194,196
PEPMASS=363.95468	35244
CHARGE=1+
183.85801	62	
183.93592	54	
184.93334	62	
185.86976	98	
190.86128	76	
191.86008	66	
201.87478	58	
211.90749	68	
212.87719	158	
216.90226	66	
218.85080	72	
221.88958	70	
222.94983	250	1+
224.97869	92	
225.95192	52	
226.89087	72	
226.94589	528	
226.96919	158	1+
227.87895	74	
227.92583	64	
227.95060	264	
228.90454	136	
228.93989	356	
229.04891	92	
229.27461	52	
230.82907	64	
230.88849	128	
232.88182	70	
236.85252	106	
238.85224	66	
239.88989	56	
240.82234	60	
240.93845	266	
241.85243	82	
241.93890	636	1+
242.83300	80	
242.91517	66	
242.94153	342	1+
243.93630	64	
244.83081	60	
244.95668	256	1+
245.80999	78	
245.85025	86	
246.95128	314	
247.91667	58	
248.80475	140	
248.85754	64	
248.89804	210	
248.97570	78	
250.80058	250	1+
250.85833	70	
251.15590	84	
251.83558	54	
254.91210	60	
258.09827	66	
258.83282	154	
258.84905	94	
258.96885	76	
260.83372	112	
261.83991	76	
261.92334	68	
262.51999	82	
263.88240	60	
264.87062	74	
266.81340	294	
266.85315	58	
267.97284	120	
268.80978	62	
269.96317	62	
270.83041	72	
272.87403	84	
273.26154	80	
273.91396	70	
275.90046	66	
276.81093	76	
276.86425	60	
276.97061	62	
277.87841	72	
278.79449	68	
278.81885	82	
278.84405	310	
279.79149	78	
279.84884	142	
280.79348	52	
280.80757	78	
280.84006	78	
281.09759	68	
281.79349	130	
281.83712	98	
281.86164	54	
281.89474	74	
282.79080	162	
283.86314	66	
283.99519	82	
284.82583	218	
284.87856	122	
285.02658	66	
285.84176	140	
286.82280	62	
288.82072	64	
288.83509	54	
289.80195	64	
289.91498	70	
290.79192	90	
290.93618	76	
291.86269	54	
293.85074	72	
295.38886	74	
295.85978	60	
296.80706	244	
296.96609	68	
297.80907	122	
298.11157	62	
298.80209	514	1+
300.80080	414	1+
300.92538	54	
301.86108	98	
302.79377	68	
302.86650	166	
303.85515	216	
305.84414	66	
306.89096	74	
307.87467	76	
307.96086	78	
310.89228	76	
311.85857	74	
312.09263	52	
315.15428	66	
315.82434	88	
316.81537	144	
316.92050	74	
318.61264	104	
318.81627	60	
319.81380	100	
319.94554	66	
320.14645	86	
320.93575	72	
320.95776	88	
321.81614	74	
321.98129	64	
322.60071	120	
322.81702	86	
323.93624	60	
328.95284	84	
335.61161	86	
336.94455	72	
341.02108	58	
341.81037	58	
344.98263	70	
345.84995	52	
353.84901	84	
361.19744	64	
361.24848	62	
361.31654	92	
365.28613	62	
366.30972	70	
366.42736	78	
366.71872	64	
END IONS

###FS:    #m/z: 336.94399 #charge 1+
###MS: 194
###MSMS: 197
BEGIN IONS
TITLE=Cmpd 147, +MS2(336.9440), 28.0-35.0eV, 4.3min #197
RTINSECONDS=253.73
SCANS=194,197
PEPMASS=336.94399	15608
CHARGE=1+
52.16718	62	
74.81527	120	
89.78028	38	
182.86706	72	
192.05064	56	
194.88065	58	
196.29939	132	
201.93574	100	
205.92662	72	
209.89097	46	
211.94581	186	
212.87745	100	
212.93843	84	
213.24515	80	
213.87775	142	
213.93799	142	
217.88024	62	
218.88750	214	1+
220.91715	84	
223.82928	58	
223.97405	50	
224.83864	76	
224.85892	76	
224.89593	68	
224.96928	72	
228.84432	80	
228.89069	80	
228.94305	100	
229.90996	80	
229.95521	394	
230.84385	76	
230.89001	280	1+
231.95136	74	
232.82368	58	
232.94728	74	
233.83084	62	
234.94193	54	
236.82645	34	
236.94473	34	
237.05988	88	
237.86056	58	
238.85397	42	
238.94914	74	
239.84546	56	
239.86519	84	
239.92164	76	
240.84819	66	
241.84418	174	
243.54723	80	
243.83822	106	
246.84672	72	
247.96888	80	
248.89611	58	
248.96189	78	
249.84243	40	
249.90050	56	
249.95984	64	
250.82778	92	
252.00123	40	
252.91252	38	
252.95095	76	
252.97052	88	
253.83296	72	
253.85260	80	
253.93185	66	
254.85937	72	
254.91581	188	
255.07258	66	
256.25886	74	
256.85467	334	1+
256.87476	66	
258.46320	36	
258.83993	134	
258.89981	60	
258.93154	66	
259.01853	46	
259.94600	54	
260.83670	74	
260.86545	64	
261.84996	86	
262.94967	130	
263.83052	74	
263.88406	84	
264.86356	128	
264.99674	66	
265.86591	56	
266.46793	84	
266.84566	126	
266.92302	70	
267.86080	68	
268.84084	274	
269.99143	72	
270.86039	52	
271.98441	74	
273.88203	38	
274.85509	94	
274.87322	138	
275.86111	78	
275.89532	48	
276.85710	1242	1+
277.08093	84	
277.16499	66	
277.82548	50	
277.86269	832	1+
277.98706	52	
278.83621	78	
279.08956	74	
279.20260	52	
279.83510	72	
282.87607	192	
283.83157	36	
285.85078	74	
286.85756	88	
286.87487	62	
286.91202	60	
287.84570	174	
289.80239	104	
290.94035	54	
292.87876	50	
292.93463	72	
293.10280	142	
294.86085	128	
294.87663	78	
296.85551	52	
296.88443	138	
297.12838	78	
297.87541	74	
297.89290	44	
298.21998	70	
298.30240	68	
298.88532	76	
299.88878	150	
300.00573	52	
300.85726	84	
300.87597	74	
301.82689	46	
304.81880	60	
306.88494	62	
309.83232	76	
310.87252	48	
312.87224	64	
321.12276	98	
321.16483	56	
322.89632	90	
324.89413	40	
326.81836	40	
328.59219	42	
328.78393	48	
333.24735	52	
336.98531	74	
337.12529	58	
338.06798	42	
340.30452	48	
340.87360	88	
341.77420	68	
END IONS

###FS:    #m/z: 363.95456 #charge 1+
###MS: 198
###MSMS: 199
BEGIN IONS
TITLE=Cmpd 148, +MS2(363.9546), 28.0-35.0eV, 4.3min #199
RTINSECONDS=257.384
SCANS=198-199
PEPMASS=363.95456	33716
CHARGE=1+
53.14297	54	
184.93355	64	
189.86008	70	
191.85622	86	
203.85961	80	
207.87496	54	
207.89278	54	
207.95798	78	
208.94189	74	
209.94074	66	
212.87599	186	
215.87451	98	
220.88289	66	
222.95141	142	
223.95457	80	
224.94650	418	
224.96510	122	
226.01978	56	
226.94521	788	1+
227.83487	56	
227.88142	70	
227.89614	68	
228.81877	72	
228.83122	54	
228.88326	50	
228.94022	694	1+
230.88581	134	
231.90693	70	
234.87621	64	
234.93820	54	
236.43309	66	
236.84473	218	1+
236.86180	70	
236.91689	66	
238.09760	60	
239.09161	102	
239.91592	86	
240.84523	80	
240.93954	292	
240.96587	112	
241.83710	78	
241.89641	72	
241.94202	274	
241.96330	84	
242.83011	134	
242.86556	62	
242.94298	806	1+
244.81391	68	
244.82911	72	
244.93916	318	1+
244.95633	618	1+
244.98239	60	
245.82914	76	
245.84831	80	
246.61940	100	
246.80887	70	
246.86210	52	
246.95009	370	
246.97600	90	
247.11105	58	
248.79994	66	
250.89168	74	
252.06575	72	
252.89218	52	
253.92684	72	
254.84367	68	
255.95792	72	
258.94672	98	
258.97075	72	
260.50654	94	
260.83278	82	
260.96521	304	1+
261.82973	102	
262.07815	56	
262.84655	66	
262.91993	82	
263.05353	50	
263.83808	120	
264.05823	72	
265.79278	104	
266.79069	76	
266.81468	246	
266.90501	56	
268.80918	114	
268.95310	62	
268.97756	62	
269.96622	152	
271.95629	72	
272.88647	84	
273.94044	60	
274.10874	74	
274.84928	64	
276.86431	68	
276.89889	76	
276.92137	88	
277.80868	118	
277.85759	134	
278.79677	258	1+
278.84101	248	1+
278.86401	76	
279.91670	52	
280.60354	78	
280.79053	708	1+
280.81104	60	
280.85863	124	
281.88839	76	
283.44085	62	
283.84963	98	
283.98291	58	
284.78632	62	
284.85256	58	
285.82114	86	
285.88334	54	
285.97051	68	
286.84789	72	
287.81873	142	
287.89083	52	
288.83500	70	
289.91707	66	
290.82105	80	
293.70959	52	
293.84227	94	
296.81167	146	
297.21543	66	
297.81003	100	
297.92526	76	
298.01394	64	
298.80250	258	
299.80801	104	
299.87381	78	
300.80050	264	1+
300.98089	68	
302.78777	82	
302.82831	68	
303.86983	148	
306.88448	72	
307.83903	146	
308.83961	82	
309.83451	76	
310.13699	58	
310.79912	60	
313.97655	54	
314.81897	66	
316.81359	62	
316.93128	68	
317.81296	60	
321.82394	90	
321.86474	66	
323.81745	54	
323.85038	68	
324.85539	82	
326.84246	50	
326.87153	62	
327.78768	70	
329.19992	66	
330.37054	84	
332.43373	60	
342.81678	68	
360.11760	76	
365.14485	72	
366.09137	70	
END IONS

###FS:    #m/z: 336.94411 #charge 1+
###MS: 198
###MSMS: 200
BEGIN IONS
TITLE=Cmpd 149, +MS2(336.9441), 28.0-35.0eV, 4.3min #200
RTINSECONDS=258.156
SCANS=198,200
PEPMASS=336.94411	15548
CHARGE=1+
72.40905	42	
118.91772	114	
133.78524	42	
205.58503	92	
205.94407	72	
208.97745	56	
209.84296	80	
211.94333	298	
212.87764	134	
213.88351	92	
213.93619	54	
215.88179	48	
219.88765	86	
222.83801	80	
222.98277	60	
223.96245	80	
224.83479	80	
224.98393	78	
228.84436	62	
229.95375	132	
230.88513	52	
231.88437	62	
232.82214	56	
232.95503	52	
234.90613	82	
235.82364	50	
237.86065	76	
237.90606	80	
238.85980	78	
239.84192	56	
240.24134	46	
240.83184	56	
240.84728	78	
240.86437	56	
241.84311	528	
241.87350	64	
241.94417	66	
242.83956	110	
242.85410	80	
243.82423	82	
244.85366	140	
246.39358	82	
246.85456	104	
246.90297	50	
246.97406	60	
248.90106	78	
250.17605	92	
250.81925	48	
250.99059	66	
251.83693	78	
251.85516	72	
252.94787	130	
252.96901	70	
253.90274	72	
254.08745	78	
254.83397	76	
254.90987	44	
255.07321	50	
256.85076	108	
256.88627	112	
256.90809	78	
256.95512	72	
256.99842	70	
257.84765	330	1+
257.87547	76	
258.88814	78	
259.85497	188	
260.85578	116	
260.94644	56	
263.85653	72	
263.89655	90	
264.86999	80	
266.86267	134	
267.83464	62	
268.83603	176	
269.07423	70	
269.83724	176	
270.79677	86	
270.90352	72	
270.98068	48	
271.84903	88	
272.44254	74	
272.87802	48	
272.91665	74	
272.93314	80	
273.34874	40	
273.94815	84	
274.30212	42	
274.85985	136	
274.87765	66	
275.85749	54	
275.87862	94	
275.93333	88	
276.85407	256	
276.98300	68	
277.86426	356	1+
278.13221	46	
278.83816	106	
279.84275	62	
279.86263	138	
279.91082	60	
280.85633	104	
281.84230	144	
282.05744	72	
283.78426	64	
283.88359	144	
283.99522	78	
284.79476	58	
285.79894	44	
285.84323	68	
286.85136	140	
287.84495	56	
287.90709	70	
288.85387	66	
288.95009	72	
292.85783	50	
292.88115	58	
293.85388	48	
294.23792	70	
294.86608	54	
295.11495	68	
295.25634	66	
295.89811	84	
296.33951	54	
296.98245	74	
297.41227	68	
297.86590	220	1+
298.30860	48	
298.89649	64	
300.43960	90	
300.98953	44	
301.04242	56	
301.09780	46	
302.95837	64	
303.85921	86	
305.81244	44	
306.88484	52	
306.98373	66	
310.85852	74	
310.87329	90	
312.09682	56	
312.12960	60	
312.95223	84	
314.67076	94	
315.76289	44	
316.10805	62	
317.98792	66	
321.42212	68	
331.74483	78	
332.12717	74	
339.81247	54	
340.89146	48	
341.17273	88	
END IONS

###FS:    #m/z: 359.96002 #charge 1+
###MS: 198
###MSMS: 201
BEGIN IONS
TITLE=Cmpd 150, +MS2(359.9600), 28.0-35.0eV, 4.4min #201
RTINSECONDS=258.928
SCANS=198,201
PEPMASS=359.96002	9620
CHARGE=1+
59.30046	78	
206.89705	74	
206.94481	68	
207.08762	88	
209.94412	62	
210.49250	100	
211.07757	62	
213.86591	60	
215.87487	94	
215.89065	64	
216.83261	64	
220.95595	68	
222.95305	96	
222.97009	128	
223.95741	72	
224.95065	278	1+
226.08106	66	
226.94539	132	
226.97187	58	
227.19215	44	
227.85528	70	
227.89969	48	
227.94672	94	
228.82393	64	
228.94290	248	
230.84741	80	
232.88736	72	
232.95679	62	
233.83276	80	
233.87999	64	
234.86677	68	
235.07951	70	
235.90519	68	
236.84498	122	
237.84382	94	
238.93754	56	
240.93676	136	
240.96344	78	
241.85033	74	
241.94023	80	
242.90614	60	
242.96013	128	
243.95946	70	
244.83321	56	
244.95798	178	
246.84721	54	
246.95015	120	
246.97607	82	
247.04965	78	
248.80375	318	1+
249.16532	64	
250.83679	104	
250.85017	66	
250.89371	78	
250.94568	220	
251.02983	80	
251.87069	54	
252.95566	70	
253.03554	66	
253.08407	74	
253.19159	66	
253.93273	60	
254.12266	82	
255.22391	66	
255.54005	104	
259.97560	80	
260.79763	72	
260.84137	86	
260.96869	78	
262.83285	104	
262.94713	52	
264.82287	92	
265.81889	88	
266.81559	152	
267.18594	56	
268.82183	92	
268.90291	72	
269.98318	92	
270.88606	52	
271.37533	66	
272.87809	100	
273.89536	64	
274.85220	258	1+
275.89056	58	
275.97222	70	
276.80923	148	
278.79613	78	
278.84643	126	
279.85117	54	
280.17376	58	
280.78976	296	1+
280.84207	56	
280.86693	66	
281.04384	68	
281.08328	70	
281.80412	66	
281.83891	74	
281.85999	72	
281.89088	86	
282.10348	44	
282.77982	76	
282.85821	116	
282.96755	70	
283.07535	46	
283.87104	64	
283.98711	64	
284.89608	48	
287.85748	44	
288.79988	58	
289.78969	140	
289.88158	98	
290.81474	44	
291.78478	54	
291.79959	68	
291.89406	68	
293.89260	72	
295.34290	86	
295.86210	90	
296.02039	60	
296.81271	136	
296.84900	52	
297.79988	66	
298.07982	90	
298.11580	72	
298.80265	1006	1+
298.85174	68	
299.15115	66	
302.86463	56	
303.40961	72	
309.87520	74	
310.99985	138	
312.86766	68	
312.94604	72	
314.12694	72	
314.81259	68	
316.15358	42	
316.22816	58	
316.81365	198	
317.81954	84	
318.87795	76	
319.87020	44	
320.28972	56	
321.07191	48	
321.97491	60	
325.54537	64	
328.89012	60	
328.95712	68	
333.42654	88	
333.81213	70	
345.75141	46	
346.75944	60	
353.89960	72	
361.07603	52	
362.83868	86	
364.31278	50	
END IONS

###FS:    #m/z: 322.92843 #charge 1+
###MS: 202
###MSMS: 203
BEGIN IONS
TITLE=Cmpd 151, +MS2(322.9284), 28.0-35.0eV, 4.4min #203
RTINSECONDS=262.595
SCANS=202-203
PEPMASS=322.92843	134240
CHARGE=1+
51.42053	88	
57.36842	18	
74.06511	18	
83.47828	36	
116.40713	56	
118.50300	18	
124.96217	18	
134.88669	18	
147.07854	16	
147.59126	16	
147.92561	16	
148.08097	18	
148.36801	16	
148.84702	16	
193.92631	22	
197.86483	44	
197.91309	68	
200.89042	52	
201.04101	196	
207.93509	86	
207.97295	146	
214.91067	74	
215.87642	78	
217.60097	78	
218.90200	66	
220.12635	66	
221.89858	50	
224.87445	20	
225.85965	70	
226.08428	40	
226.09762	32	
227.86443	66	
227.99900	28	
228.81811	30	
228.90765	68	
230.88119	64	
233.03909	58	
234.92308	80	
237.18891	20	
238.89130	74	
238.93564	90	
239.07451	72	
240.93937	1366	
240.96345	38	
241.27232	42	
241.94072	678	
242.24786	60	
242.46478	22	
242.50819	34	
242.66945	22	
242.82524	70	
242.89066	28	
242.94050	2194	1+
243.10291	20	
243.20031	40	
243.25482	18	
243.60573	20	
244.10940	56	
244.47787	28	
244.82054	72	
244.83343	64	
244.89647	60	
244.93969	542	
245.08453	32	
245.75014	20	
246.03902	50	
246.72522	24	
246.89711	52	
246.96328	100	
247.50856	28	
247.86106	68	
247.87827	66	
248.02109	72	
248.60639	22	
248.87477	58	
249.03547	54	
250.95169	92	
251.06854	42	
252.86953	58	
254.86455	58	
254.91645	48	
256.90213	62	
257.88740	70	
258.85396	76	
260.04587	20	
260.06617	26	
260.83429	72	
260.86345	60	
261.82813	144	
261.93489	34	
262.82817	200	
265.05281	64	
265.27660	32	
266.89909	82	
268.40283	38	
270.08221	70	
271.01535	56	
274.68124	20	
274.90421	74	
277.92141	66	
278.03427	76	
278.17764	58	
278.84339	70	
279.01556	78	
279.06426	24	
279.09019	1370	1+
279.13987	20	
279.16131	40	
279.20420	26	
279.84729	78	
280.22940	24	
280.26789	26	
280.89158	30	
281.81129	34	
282.05150	42	
282.38238	26	
283.07303	78	
283.24352	30	
283.82729	32	
284.06455	120	
284.21064	76	
284.23439	20	
284.29124	394	1+
284.40815	22	
285.02858	50	
285.20903	42	
286.67939	40	
286.89503	66	
286.96022	34	
287.85501	26	
289.88168	74	
291.03458	30	
291.85839	62	
292.85365	94	
293.89675	74	
297.19188	76	
298.13264	78	
299.76946	58	
299.78835	60	
299.81241	76	
300.91518	58	
303.20107	22	
308.26856	28	
308.87752	36	
311.11307	74	
317.73858	18	
319.39763	72	
319.69179	20	
319.81914	50	
324.20391	70	
325.75795	84	
326.16829	46	
326.89764	64	
END IONS

###FS:    #m/z: 363.95458 #charge 1+
###MS: 202
###MSMS: 204
BEGIN IONS
TITLE=Cmpd 152, +MS2(363.9546), 28.0-35.0eV, 4.4min #204
RTINSECONDS=263.367
SCANS=202,204
PEPMASS=363.95458	30740
CHARGE=1+
182.86329	86	
183.84631	62	
185.92333	58	
189.86339	84	
191.86217	78	
192.86150	66	
206.96768	68	
208.95793	92	
210.87937	60	
217.84768	62	
218.86187	76	
222.94767	66	
224.94412	170	
224.97423	156	
225.88002	62	
225.94684	66	
225.97142	100	
226.88697	74	
226.94580	876	1+
226.96775	136	
227.92789	58	
228.94035	606	1+
230.83621	68	
230.88747	228	
231.03985	62	
233.03360	78	
233.87588	80	
236.84611	124	
239.78295	68	
240.53664	106	
240.82442	88	
240.94064	452	
240.96228	112	
241.03778	98	
241.41730	66	
241.49751	82	
241.85070	150	
241.94062	228	
242.82722	76	
242.94110	534	
242.95733	226	
243.83095	72	
243.89430	92
[truncated: 2,399,287 more chars]
