# Supplementary material for: High-Throughput Venomics
Source: J Proteome Res. 2023 Apr 3;22(6):1734–46. doi: 10.1021/acs.jproteome.2c00780 (PMC10243144; doi:10.1021/acs.jproteome.2c00780)
Supplement: Supplementary file 9 — pr2c00780_si_009.zip [file pr2c00780_si_009.zip › Manual files/Calloselasma rhodostoma MGF/210702_Calloselasma_halfplate000070_5.1.201.mgf]

###	D:\Data\Julien\210702_Cr_half_TFA\210702_Calloselasma_halfplate000070.d\ProteinAnalysisResults.mgf
###	D:\Data\Julien\210702_Cr_half_TFA\210702_Calloselasma_halfplate000070.d\analysis.baf
###	210702_Calloselasma_halfplate000070.d
###	Instrument: maXis HD
###	Manufacturer: Bruker
###    PeakWidth 0.30, MiniumIntensity 10, S/N 1Apply threshold 0, Threshold 10
###    Retain Residuals no, Create neutrally no,
###    FullScan Parameters: AdductIon (+)+H (-)-H, LowMass 0, HighMass 8000, MaxCharge charge decon 4, MinPeaks 3
###    Perf. isotope decon yes, Max Charge Istopic decon 6, MW agreement 0.00, Abund. cutoff 2.00, Envelope cutoff 75.00
###    MaxRes   Parameters: AdductIon (+)+H (-)-H, LowMass 0, HighMass 8000 
###    Perf. isotope decon yes, Max Charge Istopic decon 6, Abund. cutoff 2.00
###    MSn      Parameters: AdductIon (+)+H (-)-H, LowMass 0, HighMass 8000 
###    Perf. isotope decon yes, Max Charge Istopic decon 4, Abund. cutoff 0.05
###    Global Charge Limit: no 3, Prefer FullScan Result: yes, Export what: 2 (0=non deconv/1=deconv only/2=mixed), NoMSMSSignals: 150, Intensity threshold: 10, NoMSSignals (deconv): 2, NoMSSignals (non-deconv): 2, NormalizeData: no, SingleCharged: yes
###
COM=210702_Calloselasma_halfplate000070.d
USERNAME=Demo User

###FS:    #m/z: 415.29981 #charge 1+
###MS: 1
###MSMS: 2
BEGIN IONS
TITLE=Cmpd 1, +MS2(415.2998), 28.0-35.0eV, 0.0min #2
RTINSECONDS=1.3115
SCANS=1-2
PEPMASS=415.29981	19250
CHARGE=1+
208.94639	2676	
211.94357	6918	
213.93878	2770	
222.95124	17496	1+
224.94728	6726	
226.94627	11040	
227.19803	3404	
228.94225	22944	1+
234.96952	6494	
234.99696	4528	
235.20417	9060	1+
238.14744	4434	
239.14544	13652	1+
240.22982	3334	
240.96018	15040	1+
243.22737	7106	1+
244.95620	5668	
245.18316	3298	
245.22241	2692	
245.94391	13370	1+
247.23957	3492	
249.18221	3302	
249.25424	2624	
249.97129	24626	1+
250.94538	38652	1+
250.99678	6680	
251.19696	7070	
252.46948	2486	
252.97024	230490	1+
253.21306	8860	1+
254.94047	12706	
254.96450	104576	1+
255.23005	4482	
256.26057	5308	
258.96390	3996	
260.16025	3564	
261.97318	8024	
263.97760	36830	1+
265.97564	4484	
267.97187	4516	
268.95640	14012	1+
270.97992	4642	
274.08955	2720	
274.27153	9574	1+
277.21358	2586	
279.09089	5620	
279.22876	7876	1+
281.24409	15546	1+
282.17462	3760	
282.27598	13092	
283.17325	16192	1+
283.26036	13640	1+
284.29225	8196	1+
285.20176	4094	
285.21933	3346	
285.94077	18706	1+
287.20179	6306	1+
287.25032	18410	1+
288.25007	10534	1+
290.26592	26948	1+
291.09827	4166	
291.19480	7860	1+
291.97245	10194	1+
292.10052	2700	
293.10547	2572	
293.20694	9274	1+
293.24482	6932	1+
293.97466	16314	1+
293.99586	15546	1+
294.93588	5142	
295.12739	4216	
295.18598	2884	
295.22407	14916	1+
295.29255	7494	1+
295.99266	5774	
297.07862	9312	1+
297.23919	17302	1+
297.90296	3358	
298.27046	3886	
299.20009	3262	
299.25094	3058	
300.28625	8364	1+
301.25914	5158	1+
302.17240	4974	
302.30219	16984	1+
303.17334	2724	
303.19056	8358	1+
303.94989	4900	
304.28257	5806	
305.24449	2790	
305.26572	5074	
307.18599	2754	
307.24492	39144	1+
309.19892	3494	
309.25686	7722	1+
309.27357	4540	
310.30696	14994	1+
311.05306	2874	
311.16304	6488	1+
311.21902	10402	1+
311.25667	3928	
311.27561	6512	1+
311.86918	2926	
311.93313	4520	
311.98474	18940	1+
312.32241	7560	1+
312.94625	5072	
313.21658	9550	1+
313.23346	6870	1+
313.27007	5440	
313.28653	3626	
313.92765	82174	1+
314.26622	3096	
316.28077	14738	1+
316.31739	7108	1+
316.93867	2806	
317.20997	3806	
318.29751	30458	1+
318.93316	51738	1+
320.93246	16390	
321.27577	2600	
322.92835	260548	1+
323.01522	7564	
323.23718	23054	1+
323.29123	3198	
324.20552	2790	
324.28882	10976	1+
324.32303	4256	
325.25249	46480	1+
325.30760	2844	
326.17142	3092	
326.19914	4136	
326.87274	3046	
326.96586	2636	
327.00445	7022	
327.19872	13290	1+
327.26792	63380	1+
328.31856	5942	
329.00228	6036	
329.16224	7618	1+
329.22703	25150	1+
329.28221	13018	1+
330.16760	5848	1+
330.33381	36368	1+
331.22702	31916	1+
331.30355	13742	1+
331.93914	4612	
334.94984	12678	1+
335.00122	39182	1+
335.20412	2566	
335.25441	3996	
336.94377	260478	1+
337.06282	2986	
337.21550	6042	1+
337.23454	2852	
337.24985	3090	
337.27098	3294	
338.33819	31586	1+
339.23146	9628	1+
339.26770	4118	
339.28510	4258	
340.35373	7162	1+
340.93846	136336	1+
341.02636	7728	1+
341.24758	54920	1+
341.28448	10774	1+
342.33313	2822	
343.02328	3292	
343.20966	2990	
343.26370	62962	1+
343.29309	4470	
344.02148	8818	1+
344.31260	5704	1+
344.34919	15274	1+
345.20501	14204	1+
346.32825	15898	1+
347.02436	5662	
347.20809	12874	1+
347.23979	2846	
349.22990	4720	1+
349.25365	4160	
349.29179	98718	1+
351.27098	33796	1+
352.89539	5016	
353.21170	5236	1+
353.28153	5454	1+
353.30275	3084	
353.89502	2658	
354.08951	4770	
354.31523	23106	1+
354.95455	3154	
355.06620	10502	1+
355.22700	6754	1+
355.26364	3670	
355.28264	3604	
355.29975	4828	
356.27575	2638	
356.30885	8636	1+
356.34998	5688	
357.06553	2562	
357.19289	7938	1+
357.24179	8240	
357.96529	7334	
358.24858	16444	1+
358.36493	43602	1+
358.94882	9710	
359.25222	11092	1+
359.95952	173792	1+
360.34399	5960	1+
361.27252	2762	
363.21654	12648	1+
363.30705	16500	1+
363.95447	87908	1+
365.23295	5700	
365.28599	6056	1+
365.31590	2654	
366.32635	23546	1+
367.25993	3144	
367.29904	4688	
367.33237	17602	1+
367.93637	9172	
368.18741	9336	1+
368.30508	13112	1+
368.38397	11910	1+
368.42212	7476	1+
369.27710	5432	1+
369.34634	9054	1+
371.09777	40782	1+
371.22495	8128	1+
371.27398	36974	1+
371.31611	3412	
371.36094	4016	
372.32521	49898	1+
372.37977	9538	1+
373.09582	9078	1+
373.25148	20066	1+
374.35955	15896	1+
375.19984	7334	1+
376.20496	5322	1+
376.25658	24830	1+
376.88368	2514	
377.28740	4802	
378.28863	2552	
379.26167	2662	
379.30356	6448	1+
381.25886	2586	
381.31242	3940	
381.96536	4900	
382.19761	9648	1+
382.31372	2894	
382.40045	4998	
383.20105	7094	1+
383.24012	3088	
383.29254	6992	1+
383.32795	30396	1+
383.40031	6346	
385.29054	7732	1+
385.34153	8818	1+
385.37616	2762	
386.39620	152092	1+
387.19096	2526	
387.24849	13398	1+
388.22464	11102	1+
389.22837	8370	1+
389.28676	7472	1+
391.24794	3214	
391.28428	3048	
393.22671	4242	
393.26352	6602	
393.31822	207394	1+
395.29701	17894	1+
396.41683	10584	1+
397.23817	2556	
397.30501	6100	1+
397.34532	8648	1+
399.23446	5976	1+
399.26926	7906	1+
399.32176	6924	1+
400.21104	6698	1+
400.37494	4508	
400.41179	80136	1+
401.25754	2694	
401.28632	6058	1+
401.33777	4524	
402.22844	9114	1+
402.35432	7756	1+
403.22852	7292	1+
403.26587	3490	
403.30200	2464	
404.27334	6670	1+
405.18664	2698	
405.32109	2446	
407.29754	22004	1+
407.33295	15756	1+
409.29723	4944	1+
409.34439	3608	
409.36732	3410	
410.34488	52968	1+
411.12070	3080	
411.28806	2748	
411.31616	14964	1+
412.41224	11126	1+
413.28780	3176	
414.31808	2576	
414.42770	167118	1+
415.24722	6354	1+
415.30012	93730	1+
417.24983	4202	1+
417.28088	6546	1+
417.33106	7340	1+
419.24399	2578	
419.31109	5376	1+
419.33461	3206	
420.34285	6180	1+
END IONS

###FS:    #m/z: 396.41695 #charge 1+
###MS: 1
###MSMS: 3
BEGIN IONS
TITLE=Cmpd 2, +MS2(396.4170), 28.0-35.0eV, 0.1min #3
RTINSECONDS=2.0835
SCANS=1,3
PEPMASS=396.41695	3576
CHARGE=1+
215.88461	422	1+
217.88164	992	1+
222.95138	1470	1+
222.97123	452	1+
224.94712	1878	1+
224.97066	718	
225.97262	364	
227.19683	366	1+
232.13561	348	1+
235.89182	378	1+
237.88754	234	
240.22748	134	
240.96168	762	1+
242.14663	238	1+
242.80256	176	1+
242.95734	808	1+
244.80193	254	
246.97418	170	
250.12757	132	
251.03355	334	1+
251.90578	120	
252.05622	164	
252.10573	228	
252.12697	136	
253.90164	284	1+
256.04770	214	1+
256.91344	172	1+
258.97265	232	
259.09416	144	
260.96676	868	1+
261.15087	340	
261.48407	132	
262.07440	230	1+
262.09883	136	
262.14688	172	
265.01378	132	
265.08849	204	1+
265.97528	126	
266.12663	194	
266.24554	136	
267.13855	122	
268.22876	180	
268.97234	128	
270.86591	138	
276.62665	122	
277.09638	174	
278.83526	130	
280.26145	308	1+
282.89438	186	1+
283.98372	142	
284.09326	312	1+
285.16589	210	1+
285.19857	138	
288.84970	268	1+
290.16065	168	
291.10391	150	
292.10506	158	
293.04998	132	
293.18298	152	
293.88399	120	
294.09006	120	
295.02284	288	
295.27585	134	
296.08254	120	
296.29140	574	1+
296.88196	324	
297.91711	152	
297.97510	224	
298.04863	184	1+
298.17390	202	1+
298.92129	204	1+
298.93999	140	
299.85772	194	
301.13939	126	
301.84840	202	
302.18154	242	1+
303.28012	136	
304.77117	194	1+
305.16708	212	
305.65896	100	1+
306.12455	362	1+
306.29809	146	
307.01941	124	
307.12873	262	1+
307.20465	214	
307.28442	202	
308.06744	134	
308.18290	126	
308.28948	156	
308.87061	148	
309.11659	126	
310.30719	540	
310.34146	490	1+
310.80855	130	1+
310.88465	412	1+
310.98155	188	1+
311.13382	150	
311.20267	142	
311.23167	210	1+
311.29339	546	
311.86680	818	1+
311.88697	348	1+
313.16267	122	
313.86428	242	1+
313.92506	494	1+
314.17103	144	
314.88746	520	1+
315.14137	186	
315.16728	214	1+
315.22894	124	
315.92812	130	
318.08965	132	
318.93253	2494	1+
321.12295	182	
322.12217	120	
322.34341	170	
322.85008	176	
323.01602	5408	1+
323.24164	280	1+
327.88206	136	
328.18379	182	1+
328.79540	146	
328.80964	218	1+
329.87841	1336	1+
329.90424	326	1+
330.16182	182	1+
330.94317	134	
331.28941	234	1+
331.87214	646	1+
332.10529	248	1+
332.90658	208	1+
333.10676	170	1+
333.13188	252	1+
333.26416	288	1+
333.87565	154	1+
334.18717	164	
334.95161	420	
335.34155	142	
335.89100	218	1+
336.13115	250	1+
336.27396	130	1+
336.32476	232	
336.87189	136	1+
336.94322	6790	1+
337.05797	176	
337.08819	162	1+
337.17127	172	
337.24803	170	
337.66854	258	
338.01011	238	1+
338.33892	376	
338.37029	142	
339.26446	204	1+
339.34409	212	
340.35641	658	1+
340.86539	158	
341.02530	350	1+
341.20263	228	1+
341.28063	318	1+
342.10335	168	
342.35715	146	1+
342.90387	134	
344.93270	122	
347.07828	264	1+
347.89211	324	1+
349.88405	186	
352.15223	238	1+
352.19576	454	1+
352.39103	1066	1+
353.12799	198	
353.21779	138	
353.33455	188	1+
354.06703	192	1+
354.37115	206	
354.80576	124	
355.30463	154	1+
356.09877	158	
356.16238	134	
356.32598	138	
356.88593	222	1+
357.06716	136	
357.08430	140	
357.10970	132	
357.16570	152	
358.11098	212	1+
358.15678	122	
358.36474	130	
358.66120	152	
358.87523	172	
359.16009	202	
359.96280	476	1+
361.22314	198	1+
361.32015	154	
363.11173	124	
363.26811	168	
364.04188	188	
364.26562	120	
364.39014	462	
365.39291	210	
366.40496	130	
370.22348	370	1+
373.16211	522	
375.22861	170	
375.31748	220	1+
376.05363	200	1+
376.25765	1578	1+
376.29438	198	
376.35458	134	
376.83568	124	
376.88719	150	
377.28179	298	
378.33262	268	1+
378.37219	160	
379.26078	168	
379.29699	742	1+
380.19873	140	
380.23720	160	1+
380.38454	306	1+
381.18504	164	
382.19867	628	1+
382.27383	174	
382.40116	2684	1+
387.15684	190	
392.21166	480	1+
392.23789	264	1+
392.27695	126	
392.74073	142	
393.05686	246	1+
393.27988	162	
393.31089	424	1+
393.32419	152	
394.25530	142	
394.34304	196	
395.12417	148	
395.16529	156	
395.29301	156	1+
395.36256	612	1+
396.13245	176	1+
396.19326	124	
396.32467	144	
396.36667	608	1+
396.41962	536	1+
396.44490	168	
396.97627	126	
397.24880	142	
397.32157	242	
397.34213	134	
398.20470	148	
398.23487	1056	1+
398.34420	476	1+
399.27037	1390	1+
399.31028	322	
399.85257	288	1+
400.31373	194	
400.85864	214	1+
401.15364	128	
401.17382	240	
401.24221	136	
401.33345	176	
END IONS

###FS:    #m/z: 336.94372 #charge 1+
###MS: 1
###MSMS: 4
BEGIN IONS
TITLE=Cmpd 3, +MS2(336.9437), 28.0-35.0eV, 0.1min #4
RTINSECONDS=2.856
SCANS=1,4
PEPMASS=336.94372	2240
CHARGE=1+
65.87593	86	
74.33156	96	
158.70689	104	
161.57998	90	
202.94726	90	
204.07017	106	
205.94666	196	
206.98872	86	
210.07046	86	
211.94303	3392	1+
213.93899	1020	1+
215.88453	100	
215.93412	334	
222.08709	100	
222.94624	92	
223.97136	222	1+
224.14310	90	
229.95337	2812	1+
231.95025	1014	1+
233.91538	86	
233.94530	286	1+
234.09003	86	
234.14946	92	
237.06289	106	
239.13083	224	1+
239.90175	126	
241.04642	148	
241.09106	88	
246.99338	94	
247.96411	956	1+
248.03709	560	1+
248.98585	462	1+
249.14023	86	
249.95891	198	
250.69100	86	
250.94907	118	
250.98580	128	
251.03020	142	
251.11714	106	
251.24322	114	
251.93524	82	
252.23070	86	
252.25683	104	
252.56288	98	
252.96995	1200	1+
253.08869	322	1+
253.11768	132	
253.55709	84	
254.66293	108	
254.96542	646	1+
255.07408	682	1+
255.55549	88	
255.90923	88	
256.03579	98	
256.25967	84	
256.95797	136	
257.08467	114	
258.53390	84	
258.79864	90	
259.06992	128	
259.09400	184	
260.05676	114	
261.25106	140	
263.05537	172	
264.09021	108	
264.14768	92	
265.01466	462	1+
266.56627	90	
267.09845	130	
268.14409	94	
268.95868	228	1+
268.99722	84	
269.11433	88	
270.97980	318	
271.20418	92	
272.97443	82	
273.87496	86	
274.17739	156	
274.24573	86	
276.11068	172	
277.06850	90	
277.11765	110	
277.14106	132	
277.98273	94	
278.04448	86	
279.96380	90	
281.04704	380	
281.06459	160	
282.11752	288	
282.27113	128	
283.02835	498	1+
284.87926	92	
285.07131	146	
285.14488	88	
286.09566	188	1+
286.27111	142	
289.07271	152	
289.56789	94	
289.90225	120	
290.12011	86	
290.14504	124	1+
290.48808	92	
292.05833	396	1+
292.10140	612	1+
292.17430	96	
292.24148	112	
292.26031	88	
293.03808	104	
293.06348	252	1+
293.10471	528	1+
293.14355	96	
293.20992	174	
293.22742	92	
293.27806	266	1+
293.99457	222	1+
294.21672	90	
296.09857	144	
296.97054	170	1+
297.21523	112	
297.73010	88	
298.08066	216	
298.31025	190	
298.59492	104	
299.06170	260	
299.96168	110	
300.06966	112	
300.23495	90	
301.05400	124	
302.06037	182	
302.24421	140	
303.04522	134	
304.09647	86	
305.00720	206	1+
305.12847	120	
305.14140	108	
305.22107	114	
307.28300	176	
309.06762	132	
309.32398	118	
310.34039	112	
310.87685	82	
311.06535	108	
317.24440	90	
319.08315	160	
319.17016	140	
320.23778	154	
320.25797	142	
321.08528	104	
321.22236	138	
321.33609	92	
322.07132	158	1+
322.23123	1220	1+
323.14238	124	
323.23613	1026	1+
323.30540	138	
325.00647	88	
325.25823	86	
327.17867	106	
327.81578	86	
330.06691	88	
333.04784	104	
333.07115	94	
333.09788	198	1+
333.91988	84	
334.20263	130	
335.16767	280	1+
335.29505	128	
336.21769	444	1+
337.17502	356	1+
337.19553	184	
337.25181	458	1+
337.34426	90	
338.06140	88	
338.28135	144	
339.08745	314	1+
339.15917	94	
339.30560	92	
340.14454	110	
340.18696	148	
340.29607	180	
340.35701	182	
340.39221	438	
341.24650	164	
341.28768	100	
341.41979	102	
342.27824	188	
END IONS

###FS:    #m/z: 531.40556 #charge 1+
###MS: 5
###MSMS: 6
BEGIN IONS
TITLE=Cmpd 4, +MS2(531.4056), 28.8-35.9eV, 0.1min #6
RTINSECONDS=6.5065
SCANS=5-6
PEPMASS=531.40556	185116
CHARGE=1+
236.04996	220	1+
237.09536	230	1+
239.18074	194	1+
243.90781	180	1+
248.09888	190	1+
249.03753	178	
250.12792	264	1+
255.17287	412	1+
255.23031	200	
256.88535	144	1+
257.88501	184	1+
259.97674	262	1+
261.97033	250	1+
262.09650	352	1+
265.10082	224	1+
266.86827	260	1+
267.13443	254	1+
268.11047	168	
272.07595	198	
273.00470	344	1+
273.18623	196	
274.00673	230	1+
274.16975	320	1+
278.01111	364	1+
281.04908	266	1+
281.13037	326	
282.27740	480	1+
282.95334	172	
283.25844	748	1+
284.00312	562	1+
284.05152	244	1+
284.07587	162	1+
285.87519	160	1+
288.85715	202	
289.87978	556	1+
291.19522	488	1+
293.04132	320	
293.10777	164	1+
293.19004	178	
293.86193	166	
295.91726	2644	1+
296.12956	198	
296.96529	214	1+
298.15423	172	
298.80069	336	1+
298.87616	414	1+
299.06031	168	
299.11476	228	1+
300.84993	180	
300.93059	246	
302.10065	166	1+
302.17495	268	1+
302.90854	216	1+
303.90552	264	1+
304.07431	226	1+
304.25840	224	
304.90633	192	1+
305.12518	166	
305.96818	176	1+
306.18868	178	1+
306.27706	322	
307.01330	230	1+
307.10839	164	
307.13110	228	1+
307.89065	256	
308.10490	182	1+
308.21234	176	1+
308.89108	166	
310.31025	182	1+
311.29064	334	1+
313.04327	236	1+
313.28568	224	1+
313.92740	4042	1+
314.86733	714	1+
314.89000	362	
316.13172	254	1+
316.86267	386	
316.88854	372	
316.93420	270	1+
317.89015	220	
318.02345	274	1+
318.08835	210	1+
318.85843	616	1+
318.88994	210	
318.93300	972	1+
319.02644	308	1+
319.16628	148	1+
321.12014	294	1+
322.12398	190	1+
324.01102	406	1+
324.85908	486	1+
324.96507	188	
325.16084	296	1+
326.02002	370	1+
327.00277	174	
327.18960	248	
327.23004	206	
328.89149	178	
329.14957	254	1+
329.31611	316	1+
331.09974	302	1+
331.86148	158	
332.13031	198	1+
332.88091	424	1+
332.90465	428	
333.05338	206	1+
334.16184	246	1+
334.90102	318	
335.19967	210	1+
335.89635	212	
336.04201	184	
336.17477	164	
336.89048	188	
336.94186	2390	1+
337.12170	192	1+
337.89146	402	1+
338.19310	270	
339.18744	196	
339.34242	136	1+
339.87583	384	1+
340.14060	232	
341.00980	354	1+
342.88012	174	1+
343.10014	178	1+
345.20606	4010	1+
346.06691	198	
347.87955	184	1+
348.14702	214	1+
350.16060	292	1+
350.87921	692	1+
351.13403	226	
351.35410	192	1+
353.86056	160	
353.90149	250	1+
353.96541	206	1+
354.05066	358	
354.10562	150	1+
355.06631	480	
355.14337	160	
356.10355	364	1+
356.16022	272	1+
356.89352	166	
359.02702	202	
359.96486	200	
361.10287	206	1+
363.03396	126	1+
363.21683	216	
364.85015	228	1+
364.99215	166	
365.14025	282	
365.32046	212	1+
366.32187	162	1+
367.19661	174	1+
367.30124	216	1+
369.17811	436	1+
369.21907	216	1+
369.84122	204	1+
371.12770	204	
371.97241	290	
372.21225	212	1+
373.12926	276	
374.08913	158	
374.19394	308	1+
374.81540	194	
375.13663	308	1+
376.18303	310	1+
376.88326	382	1+
376.90277	184	1+
377.23375	180	1+
378.38130	226	1+
379.26350	238	1+
380.10756	142	1+
380.22652	160	
383.15360	308	
383.21261	336	1+
383.33307	374	1+
384.21451	270	1+
384.97528	264	1+
385.25567	300	1+
388.21738	188	1+
389.28685	166	1+
390.83818	966	1+
390.85873	210	
391.14827	170	
391.29442	274	1+
392.86428	968	1+
394.35749	232	1+
394.83293	546	1+
394.85696	202	
395.20905	440	1+
397.00456	312	1+
397.10704	198	1+
397.16608	706	1+
398.00966	216	1+
398.20754	354	1+
398.86817	256	
399.24599	292	1+
400.06319	170	1+
400.98150	166	
401.16595	348	1+
401.87889	160	1+
402.03669	288	1+
402.98686	258	1+
403.01003	158	
403.16464	314	1+
403.86859	702	1+
404.22162	216	1+
405.86492	262	
405.97793	86	1+
407.86301	274	
408.84966	784	
409.84952	544	
409.90735	570	1+
410.13434	244	1+
410.17046	252	1+
410.27680	268	1+
410.87302	1232	1+
411.15186	192	1+
412.18093	300	1+
412.20740	176	
412.33803	170	
412.84333	804	1+
412.86829	680	1+
413.08190	274	1+
414.03733	218	1+
414.17973	178	
414.86475	276	
415.19120	192	
415.21946	408	1+
415.28987	270	
415.81666	290	1+
415.84750	166	
416.18137	480	
416.22397	346	1+
416.28673	274	
416.87592	450	1+
417.24664	544	1+
417.28337	266	1+
417.82356	244	1+
418.40170	228	1+
418.87332	174	
419.17562	544	1+
419.21442	158	
419.88174	218	
420.87815	162	
421.88141	710	1+
422.16167	184	
422.37592	206	1+
422.99954	178	1+
423.12701	336	1+
423.31387	212	1+
423.38287	142	1+
423.86579	528	1+
424.12816	240	1+
425.17726	350	1+
426.86039	1174	1+
426.88747	368	1+
427.13413	740	1+
427.26940	190	
428.84282	236	
428.88517	2462	1+
429.34636	182	1+
430.85514	460	
430.88022	1130	
431.16777	178	
431.86602	1614	1+
432.28374	248	1+
432.31448	256	1+
432.51584	96	1+
433.85081	340	
434.12501	154	1+
434.24946	218	
434.88404	496	1+
435.42023	150	1+
435.86199	300	
438.23002	190	1+
439.17771	168	
439.89368	492	
440.23463	350	1+
440.88976	318	1+
441.10832	160	1+
442.19112	158	
443.87276	170	
444.23736	174	
444.87052	2302	1+
445.17294	200	
445.29323	172	1+
445.31748	266	1+
445.91871	222	1+
446.89736	334	1+
448.14496	180	
448.89039	234	
449.14488	690	1+
449.87621	1512	1+
451.11136	216	1+
451.39315	210	
451.90059	292	
452.89604	630	1+
453.25809	270	1+
453.36224	214	1+
453.84994	282	1+
454.22157	252	1+
454.44484	172	1+
456.17562	190	1+
456.89659	504	1+
457.29969	218	1+
457.90137	426	1+
458.13540	210	1+
458.18421	194	1+
460.24478	162	
462.22259	172	
462.88233	460	
463.09790	218	1+
463.88527	290	
464.88349	228	
465.16933	360	1+
467.39757	202	1+
467.88570	3152	1+
469.39277	226	1+
469.90969	158	
470.39688	184	1+
471.18016	162	
471.28011	214	1+
472.88855	170	
473.15892	362	1+
474.19042	204	1+
474.40214	360	1+
476.40172	372	1+
476.86618	340	1+
477.87019	228	1+
478.31198	200	1+
480.26947	212	1+
481.12439	240	1+
481.27376	158	1+
483.16947	164	1+
483.29791	228	1+
485.20505	386	1+
485.89931	666	
486.89611	728	1+
487.26734	384	1+
487.39691	182	1+
488.12105	246	
488.16765	178	
488.22490	196	1+
488.34396	232	
489.35664	182	
490.18764	214	1+
490.22185	208	1+
490.30275	164	
490.35159	398	1+
490.42481	406	1+
491.32765	230	1+
491.35517	272	1+
491.42846	292	1+
492.28525	194	
492.37877	276	1+
492.47652	168	
493.30120	180	
493.35253	266	1+
494.17841	180	1+
494.23269	242	1+
495.15437	118	1+
495.32923	348	1+
495.83777	210	1+
495.94425	164	
498.17409	164	1+
499.34393	158	
499.36350	446	1+
500.26473	174	1+
500.31812	114	1+
500.36513	380	1+
502.94507	156	1+
503.12894	376	1+
506.22018	190	1+
508.28614	176	1+
508.42915	168	
508.59096	106	1+
508.91819	248	1+
508.94937	180	1+
509.34921	186	
509.37979	700	1+
509.95663	112	1+
510.05404	1168	1+
510.24861	250	1+
510.46154	392	1+
511.09599	174	1+
511.31557	290	1+
511.35952	662	1+
511.44163	612	1+
511.46519	238	1+
511.51850	138	1+
512.19065	216	1+
512.23495	284	1+
512.29829	188	
512.40480	172	
513.12848	1366	1+
513.24375	174	1+
513.27858	190	1+
513.32817	586	1+
513.36255	208	
513.41430	190	
513.91343	204	1+
514.11536	302	1+
514.37409	158	
514.40835	184	
514.49324	314	1+
515.37011	280	
515.40244	160	
516.17807	130	1+
516.23191	230	1+
516.33706	170	
516.36761	274	
516.39578	410	1+
516.44298	246	
516.48597	368	1+
517.39567	276	1+
517.43353	244	1+
518.27046	256	1+
519.90707	190	1+
520.78099	196	1+
524.15949	262	1+
526.28195	494	1+
526.53060	160	
526.97401	246	1+
527.05607	352	1+
527.36432	302	1+
527.41246	588	1+
527.50675	862	1+
527.97644	164	1+
528.48466	344	
528.51327	638	1+
528.54475	798	1+
529.05602	256	1+
529.27187	214	
529.32566	500	1+
529.37885	236	
529.40745	1194	1+
529.46761	166	
529.48979	1094	1+
529.71460	96	1+
530.14629	408	1+
530.19863	1930	1+
530.23346	468	1+
530.36615	280	
530.45361	1414	1+
530.49311	796	1+
530.82787	190	1+
531.10509	312	1+
531.14936	320	1+
531.34425	2366	1+
531.40529	456	
531.45663	1022	1+
532.31204	162	
532.43463	282	
532.48318	228	
533.39478	412	1+
533.43222	416	
533.48874	286	
534.17902	156	1+
534.21325	392	1+
534.33209	666	1+
534.47101	268	
534.53244	208	1+
535.21644	298	1+
535.45751	328	
535.51058	160	
536.06540	150	1+
536.47712	302	1+
END IONS

###FS:    #m/z: 393.31884 #charge 1+
###MS: 5
###MSMS: 7
BEGIN IONS
TITLE=Cmpd 5, +MS2(393.3188), 28.0-35.0eV, 0.1min #7
RTINSECONDS=7.2785
SCANS=5,7
PEPMASS=393.31884	147094
CHARGE=1+
181.43163	128	
199.93501	556	
201.93252	480	1+
212.88849	120	
213.89332	140	
214.88362	156	
215.88525	362	
216.88112	914	1+
217.88244	648	1+
219.87731	568	1+
222.95184	1200	1+
223.97294	128	
224.94767	1864	1+
227.19370	138	
228.86480	138	
229.10060	252	1+
229.89292	330	1+
232.02872	220	1+
233.89748	408	1+
234.14262	136	
235.89231	534	1+
237.95153	138	
240.96102	1026	
241.02875	162	1+
242.95761	722	1+
245.04155	168	
245.12115	142	
246.08330	150	
246.14695	158	
246.98182	174	
247.94180	202	
250.17026	112	
251.05176	182	
252.96039	116	
253.90515	258	
254.03960	146	
254.90826	168	
255.04058	138	
255.10826	260	
255.89581	114	
256.01352	110	
256.10700	140	
256.91241	124	
257.04349	132	
257.90596	244	1+
258.03891	120	
258.97413	114	
260.02498	166	
260.96614	1250	1+
262.04843	292	1+
263.97799	142	
265.01540	338	1+
265.97118	132	
266.99778	116	
267.99871	142	
268.93402	122	
268.97273	142	
269.04821	108	
269.85940	214	1+
271.92040	152	
272.92775	146	
273.05604	166	
273.12601	138	
273.43276	110	
273.86479	126	
273.93482	114	
273.98745	110	
276.11310	182	
277.19727	142	
278.82796	278	1+
279.25426	192	1+
281.04800	818	1+
281.85062	208	1+
283.78198	166	1+
283.98288	336	1+
284.78159	202	1+
285.00329	236	
286.14796	126	
287.07773	154	
287.18191	146	1+
288.07038	118	
288.20936	122	
289.09178	236	1+
289.78476	152	
289.79954	174	
289.93196	218	
290.85709	118	
293.85885	172	1+
294.08377	128	
294.27375	142	
295.12732	122	
295.91613	2038	1+
296.16627	142	
297.07152	206	
297.97890	154	
299.05969	242	1+
299.78378	258	1+
300.07840	206	1+
301.85238	282	
304.79717	164	
306.14244	192	1+
306.43019	182	1+
306.86388	158	
306.88771	354	1+
306.93417	152	
307.03588	142	
307.29603	190	
307.79587	434	1+
308.29461	624	1+
308.32100	112	
308.87253	318	1+
309.87485	196	1+
310.08103	126	
310.11604	192	1+
310.31085	208	
311.07924	134	
311.23181	122	
311.31114	160	
311.86764	1302	1+
311.89228	208	
311.93535	144	
312.04323	230	1+
312.16061	294	1+
312.95288	146	1+
313.04686	150	1+
313.06966	126	
313.16147	192	1+
313.86394	800	1+
313.89388	164	1+
313.92766	3396	1+
315.17650	418	1+
316.12148	126	
317.20839	196	1+
318.93311	1940	1+
319.30744	204	1+
319.32786	156	1+
320.19083	152	1+
320.23570	136	
321.14964	232	1+
323.01560	162	
323.92012	288	1+
325.15097	136	
325.29044	146	
326.88215	298	
327.14299	218	1+
327.16062	124	
327.88143	198	
328.18551	166	
328.31976	142	
329.12363	316	1+
329.87889	1284	1+
329.90926	116	
330.81231	160	
331.08915	246	1+
331.27856	128	
331.87533	466	1+
331.90277	288	1+
333.14520	206	
333.20000	220	1+
333.25977	142	
334.04323	246	1+
334.95017	206	
336.32421	138	
336.79286	132	
336.94368	5810	1+
337.01185	172	1+
337.06552	112	
337.17147	244	
337.19664	128	
337.33886	386	1+
338.86572	118	
339.08687	288	1+
339.19387	218	1+
340.17271	170	
347.14867	240	1+
347.24385	152	
347.89169	422	1+
350.90541	156	
352.17604	148	1+
352.30779	108	
352.36449	176	
352.89071	152	
353.15491	122	
354.17573	272	1+
354.26173	204	
354.36679	170	
355.06284	110	
355.42161	122	
355.88880	108	
356.15345	308	1+
356.93325	112	
357.23986	122	
359.28982	136	
359.96006	796	1+
360.16257	184	1+
361.95184	110	
368.17915	118	
369.19138	328	1+
370.12978	148	
370.84890	130	1+
371.23256	132	
371.30642	148	
372.17276	114	
373.15869	480	1+
373.17863	260	
374.26159	120	
375.20329	180	1+
376.11411	282	1+
376.19138	202	1+
376.26078	542	1+
377.28206	152	
377.35309	132	
377.40209	172	1+
378.34604	126	
378.37775	140	
379.25568	118	
379.30261	154	
380.38481	174	
381.18669	186	1+
382.22462	114	
383.33485	116	
387.15508	264	
389.05648	216	1+
389.22531	360	1+
389.24579	398	1+
389.38897	140	
390.10757	142	
390.18763	124	
392.37391	252	1+
393.09810	150	
393.31503	168	
393.34781	404	1+
394.31311	158	
394.40465	140	
395.29586	150	
396.29347	140	
396.38585	130	
396.41479	406	
397.31234	114	
398.22822	134	
398.29680	112	
END IONS

###FS:    #m/z: 322.92881 #charge 1+
###MS: 5
###MSMS: 8
BEGIN IONS
TITLE=Cmpd 6, +MS2(322.9288), 28.0-35.0eV, 0.2min #8
RTINSECONDS=8.0505
SCANS=5,8
PEPMASS=322.92881	139624
CHARGE=1+
174.08765	80	
189.04524	82	
194.06028	86	
201.01366	80	
205.01325	88	
215.66345	82	
215.88871	84	
219.16888	176	
221.80891	94	
222.07716	86	
222.11092	84	
223.95472	154	
223.97286	86	
224.97657	262	
227.93454	172	
229.00586	84	
229.92092	80	
231.14439	80	
233.06880	130	
233.15923	80	
234.04229	164	
235.05501	82	
235.13744	214	1+
236.09151	84	
237.09827	84	
237.11310	102	
237.65052	110	
238.96151	152	
239.04764	82	
239.07903	608	1+
240.89712	120	
240.94426	190	
241.94151	202	
242.15804	80	
242.93923	916	1+
243.45135	80	
244.03704	158	
244.90988	86	
245.04501	98	
245.09217	96	
245.11098	84	
246.97669	190	
247.68862	114	
248.95020	118	
248.98342	134	
249.15548	90	
250.94545	250	
251.08792	80	
252.18219	90	
252.66820	86	
252.99569	104	
253.83707	82	
254.11113	232	
254.95121	84	
255.06414	88	
256.17616	106	
256.21346	88	
257.03953	108	
257.94818	86	
259.01502	108	
259.15042	96	
260.03934	134	
260.10962	196	1+
260.17484	114	
261.22964	78	
261.99279	78	
262.17111	150	
264.07253	152	
264.65861	108	
265.01774	156	
265.05547	134	
266.01891	96	
266.11925	78	
267.08852	150	
267.17712	94	
268.00264	112	
268.05840	326	1+
269.00174	422	
270.03165	98	
274.07357	130	
274.15954	102	
274.18184	102	
274.65183	102	
276.11683	78	
277.09289	92	
277.51226	88	
278.24399	126	
278.75940	84	
279.08959	1056	1+
279.23029	138	
279.27876	94	
280.14304	528	1+
280.23356	122	
280.25595	148	
281.04815	258	
281.18943	98	
282.80438	82	
283.02143	160	
283.06864	202	
283.26155	306	1+
284.09467	226	1+
284.16204	132	
284.29161	1576	1+
284.74687	102	
286.22644	92	
287.05778	82	
287.22619	86	
288.86005	94	
290.19317	80	
290.20760	80	
292.87469	84	
293.25922	94	
293.41080	92	
293.98497	92	
294.15963	98	
295.18450	90	
295.92317	92	
296.21840	200	1+
299.40841	94	
300.12301	94	
302.24587	124	
303.07803	150	
303.68538	86	
304.18750	112	
304.25965	426	1+
304.88744	112	
304.99244	100	
305.08229	82	
305.12618	126	
305.19158	98	
306.08487	84	
306.15765	82	
306.27648	188	
306.79088	196	
306.87952	200	
307.17436	142	
307.28052	124	
307.30443	132	
308.29208	372	1+
309.09556	100	
309.22214	174	
310.02210	470	1+
310.07639	80	
310.30711	500	1+
310.58662	102	
311.02416	396	1+
313.02894	244	1+
313.16309	86	
315.45084	108	
315.92886	80	
320.26284	78	
320.82995	86	
321.27944	98	
321.32944	82	
322.07452	214	1+
322.16216	102	
322.30305	384	1+
323.02115	88	
323.05079	80	
323.13099	752	1+
323.23598	4478	1+
323.28044	124	
323.30502	282	1+
323.33505	98	
324.20465	728	1+
324.90513	90	
325.89488	184	
326.37598	126	
327.07384	92	
327.11196	170	1+
327.17245	126	
327.18872	100	
327.21441	86	
327.24907	304	1+
327.37541	92	
END IONS

###FS:    #m/z: 322.92869 #charge 1+
###MS: 9
###MSMS: 10
BEGIN IONS
TITLE=Cmpd 7, +MS2(322.9287), 28.0-35.0eV, 0.2min #10
RTINSECONDS=11.729
SCANS=9-10
PEPMASS=322.92869	124996
CHARGE=1+
124.04817	80	
188.97965	100	
197.86724	190	
198.97650	78	
200.12659	92	
201.04213	178	
201.79094	80	
203.10796	98	
205.05698	84	
209.96208	84	
213.12657	82	
219.05414	80	
219.16961	176	
219.85453	84	
221.94179	162	
222.00652	94	
223.95750	176	
224.97405	122	
225.19237	100	
225.96833	200	
226.07755	78	
226.87220	100	
227.92820	184	
228.12592	86	
231.07940	90	
231.14970	82	
233.04385	130	
233.06727	348	
233.13843	80	
233.89512	156	
236.16900	78	
238.03128	94	
238.87566	178	1+
238.89189	82	
238.93604	106	
238.95469	92	
239.07708	580	1+
240.17290	86	
240.38228	78	
240.94046	900	1+
241.06425	80	
242.61402	94	
242.94105	1188	1+
243.01341	204	1+
243.82523	100	
244.62535	80	
244.93813	302	
245.06523	78	
245.93998	140	
246.86231	94	
247.02421	94	
247.95157	104	
247.97658	88	
248.98498	136	
249.96517	186	
250.08688	102	
251.03520	90	
252.42434	84	
252.73629	84	
253.11730	86	
254.23604	78	
254.55330	86	
255.01001	92	
255.13950	118	
256.07594	92	
257.02568	144	
258.01338	78	
258.11836	106	
259.04291	188	1+
259.11093	78	
260.17216	162	
260.20299	190	1+
260.93064	80	
262.23145	78	
263.98141	134	
264.61312	84	
264.97529	94	
265.01307	122	
265.11819	130	
265.15440	80	
266.06770	124	
266.08485	84	
266.27548	84	
266.99895	180	
267.12996	178	1+
267.95918	90	
267.99951	132	
268.05922	284	
268.22670	84	
268.95545	106	
269.00428	292	
269.44670	94	
271.17488	170	
271.98426	78	
272.17057	80	
273.23046	78	
273.25804	98	
274.03138	84	
274.10093	210	1+
274.16540	82	
275.14490	204	1+
277.09928	86	
277.46918	108	
278.11471	108	
278.25934	90	
279.09053	1488	1+
279.23366	84	
280.14124	944	1+
280.25703	80	
280.98385	82	
281.04724	190	
281.12015	82	
281.24134	224	1+
281.80802	84	
282.80669	78	
283.03330	152	1+
283.06447	256	1+
283.25796	106	
284.18552	90	
284.29093	1574	1+
284.90345	84	
285.09113	84	
286.20109	78	
286.23854	80	
288.78476	80	
289.02525	168	1+
289.14114	130	
289.23593	78	
289.87131	88	
290.21075	122	
292.12474	92	
292.98510	202	1+
293.04472	84	
293.07645	80	
293.79794	84	
294.15873	118	
295.01130	78	
298.14674	90	
298.91109	96	
299.05263	172	
299.85486	88	
301.12984	194	1+
303.11280	144	
304.18466	146	
304.26166	124	
305.26241	118	
306.12580	100	
306.20109	78	
306.27649	114	
306.90157	82	
307.24389	186	1+
307.89101	116	
308.29264	550	1+
309.38254	86	
310.30924	438	1+
311.02627	236	
312.02742	110	
313.02736	268	
316.51607	100	
319.02906	90	
319.17712	104	
319.95964	92	
320.22053	100	
320.29400	182	1+
321.11810	126	
321.16239	80	
321.27232	82	
322.06725	248	1+
322.13114	78	
323.23601	5000	1+
324.13602	552	1+
324.20496	940	1+
324.33884	84	
325.04073	146	
325.90411	82	
326.24814	412	1+
326.37214	110	
327.20900	96	
327.25004	350	1+
END IONS

###FS:    #m/z: 393.31849 #charge 1+
###MS: 9
###MSMS: 11
BEGIN IONS
TITLE=Cmpd 8, +MS2(393.3185), 28.0-35.0eV, 0.2min #11
RTINSECONDS=12.501
SCANS=9,11
PEPMASS=393.31849	102708
CHARGE=1+
196.89167	104	
201.92957	284	
202.89654	118	
207.08250	118	
212.88972	270	
213.89068	186	
214.88264	750	1+
215.88523	508	1+
217.87941	1236	1+
219.94291	152	
220.87736	136	
220.95653	144	
222.95301	174	
222.96899	116	
223.95381	162	
224.94687	1586	1+
224.96900	110	
227.01807	108	
229.40661	112	
229.93463	116	
230.90101	302	
231.89891	134	
232.89613	124	
233.06787	146	
233.89515	784	1+
234.11253	104	
235.08075	204	1+
235.83770	112	
235.89250	948	1+
237.06751	136	
237.88906	412	1+
237.95090	224	
239.10226	220	
240.96046	890	1+
241.19012	96	
241.91271	94	
242.80423	104	
242.95648	538	1+
243.55480	104	
244.03507	300	1+
244.97330	178	1+
245.13168	122	
249.08859	134	
250.09061	122	
251.15043	236	
253.04427	116	
253.90307	122	
254.86185	124	
255.91099	126	
256.91024	186	
257.04041	186	
257.41988	140	
258.45522	112	
258.90770	432	1+
258.97467	292	
259.10183	120	
260.96614	852	1+
261.17684	110	
262.05437	96	
263.98948	110	
265.97592	168	
267.78233	174	1+
267.89696	150	
270.10423	232	1+
271.12602	236	1+
271.78845	102	
272.13096	168	1+
272.17539	100	
274.08889	174	1+
274.91228	184	1+
275.90534	126	1+
277.19192	140	
281.04961	96	
281.85435	102	
283.98215	354	1+
284.47560	102	
284.68058	94	
285.00535	164	
285.85524	166	
287.02387	170	
289.78563	340	1+
289.93382	480	1+
290.50272	94	
291.78592	158	
292.09280	96	
293.86125	126	
293.87916	238	1+
294.27988	188	
295.00806	112	
295.27733	98	
295.87608	282	1+
295.91757	1368	1+
296.07514	98	
297.05057	124	
297.32523	100	
298.84612	150	
299.06027	328	1+
299.79733	194	
300.78847	122	
301.51135	98	
301.84309	320	1+
302.18709	196	1+
302.84629	268	1+
303.27137	144	
303.86342	442	1+
304.86395	266	1+
305.26729	108	
305.92032	152	
306.86185	160	
307.05411	104	
307.28158	266	
307.79870	438	1+
308.28787	340	
308.31270	102	
308.86982	436	1+
309.87200	266	1+
311.86743	1484	1+
311.89538	102	
312.08232	114	
312.80487	176	
312.94566	104	
313.86637	518	
313.92739	2796	1+
314.88789	230	
316.07666	180	1+
316.93899	384	
317.21910	110	
318.93326	1454	1+
319.07727	100	
320.13302	96	
320.29227	156	
323.01334	184	
323.03779	214	1+
324.80220	208	1+
324.87462	176	
326.88354	318	
327.19111	146	
327.88208	204	
328.81657	100	
328.87997	118	
329.18640	202	1+
329.87839	2064	1+
330.80955	724	1+
331.87394	640	1+
331.93907	100	
332.12724	180	1+
333.09921	98	
334.16863	110	
334.30181	140	
334.95225	154	
335.90108	118	
336.94256	4058	1+
337.00126	284	1+
337.19456	110	
337.66839	104	
338.13351	216	1+
338.18534	100	
340.86207	104	
343.28266	142	
344.08423	96	
347.16670	98	
347.89015	1038	1+
349.07892	124	
349.11695	128	
349.88796	318	
350.88837	168	
351.04258	128	
351.33235	124	
352.09115	98	
352.11899	96	
352.18904	120	
352.25517	110	
352.89698	172	
354.19914	172	
354.88843	136	
359.95766	550	1+
362.00489	94	
363.18842	220	1+
363.33694	150	
369.22989	94	
372.16456	258	1+
372.20605	112	
372.31654	194	
374.25229	96	
375.99791	138	
376.25807	146	
376.34982	532	1+
377.28252	242	1+
378.08178	112	
380.09133	126	
380.17965	116	
382.19309	128	
387.15986	240	1+
387.35758	112	
389.24617	400	
391.18492	108	
391.28249	94	
391.33647	130	
392.23556	300	1+
393.10403	116	
393.20507	374	1+
393.31812	110	
393.42427	106	
394.08935	110	
394.31123	306	
395.16428	264	1+
395.35964	634	1+
396.19630	118	
396.41253	104	
397.24730	96	
397.30110	96	
END IONS

###FS:    #m/z: 531.40538 #charge 1+
###MS: 9
###MSMS: 12
BEGIN IONS
TITLE=Cmpd 9, +MS2(531.4054), 28.8-35.9eV, 0.3min #12
RTINSECONDS=13.2735
SCANS=9,12
PEPMASS=531.40538	97422
CHARGE=1+
199.93617	164	
214.04723	170	1+
233.06688	252	1+
235.87881	186	1+
237.09695	216	1+
238.92996	162	
239.87629	260	
239.92511	222	1+
244.05832	220	1+
245.92252	168	
251.09295	318	1+
254.03767	252	1+
259.06064	136	
259.97336	648	1+
261.13117	138	
263.05559	170	1+
263.90638	260	
265.98813	462	1+
266.06219	136	
267.93810	136	
269.12130	156	
270.99074	136	
275.85260	274	1+
276.96339	136	
277.12706	206	1+
277.98287	222	
281.85070	202	1+
285.01092	148	
285.97461	186	
289.87996	248	
290.88325	252	
291.98777	140	
293.87704	402	1+
295.91714	1314	1+
296.28739	208	1+
296.85265	150	
296.88483	234	
298.14369	176	1+
298.84049	168	1+
298.87587	692	
300.87615	326	1+
303.88373	188	
306.27960	218	
307.09995	208	1+
307.88861	252	
308.88182	424	1+
309.29398	222	1+
310.14018	138	
311.88242	224	
313.15386	144	
313.88874	460	1+
313.92837	3790	1+
314.21215	148	
314.86311	1040	1+
316.85860	274	
316.88722	254	
317.88952	266	
318.85741	314	1+
318.88759	352	1+
318.93357	812	1+
320.93163	166	
321.09793	278	1+
323.16477	236	1+
325.90434	140	
327.89076	286	1+
328.14613	180	
328.18499	148	
329.88020	280	
330.89795	158	
331.89063	262	
332.15674	140	
332.87089	184	
332.89725	704	1+
333.86212	156	
333.87922	138	
334.87299	196	
335.83052	210	1+
336.31926	222	
336.86413	184	
336.89762	276	1+
336.94306	1382	1+
337.12535	218	1+
338.13172	152	1+
338.18878	234	1+
338.34016	180	1+
339.10163	234	1+
339.86004	428	1+
344.02513	160	
345.20612	554	1+
345.23062	184	
345.90981	138	1+
348.17295	238	1+
349.87773	172	
350.09296	218	1+
350.88246	234	
350.94213	158	
351.73854	140	1+
352.90478	226	
353.02755	176	
353.89538	200	
353.95714	312	1+
355.06612	172	
356.04356	352	1+
356.09441	238	1+
356.88709	566	1+
357.81773	154	
357.88886	404	1+
358.82797	136	
359.85062	160	
359.95909	190	
360.14136	238	1+
360.88810	172	1+
361.86192	218	
363.26866	186	
365.12165	198	
365.14176	324	1+
369.10619	146	
369.88076	146	
370.85623	138	
371.25700	150	1+
371.97196	180	
372.12523	266	1+
372.99629	144	
373.14219	282	1+
373.20879	142	
373.90344	284	1+
374.23351	302	1+
375.88289	446	1+
376.85216	220	1+
377.06541	154	
377.12909	152	
377.88433	210	1+
377.96934	152	1+
378.91068	160	1+
379.17399	148	1+
379.21972	220	
380.85622	338	1+
382.19583	144	
382.85044	186	
383.15543	310	
383.89504	168	
384.17269	204	1+
384.33022	222	1+
385.85684	148	
386.93115	146	
386.96839	174	1+
387.89408	142	
389.84595	140	
390.84200	490	
390.87599	150	
391.08005	192	1+
391.84355	276	
391.91262	138	
392.82989	146	
392.86539	700	1+
393.08197	218	1+
393.79434	346	1+
394.83547	184	1+
394.86342	196	
395.22619	224	1+
395.77321	254	1+
398.87118	152	
398.92319	204	
400.85582	210	
401.16289	182	
401.23640	172	
402.16971	176	
403.87210	918	1+
404.19137	150	
405.86204	446	1+
407.12681	164	1+
407.86668	138	
408.85064	1058	1+
408.86966	668	
409.91036	204	
410.13940	206	1+
410.82494	144	
410.84706	378	1+
410.87510	948	1+
412.12241	246	
412.81939	182	
412.84321	500	
412.87011	690	1+
413.07266	190	
414.10418	250	1+
414.86197	232	
414.88422	162	
415.17933	290	1+
415.28818	152	
416.15403	254	1+
416.80679	136	
416.87938	214	
417.21226	136	
417.23894	218	1+
418.19815	136	
418.85319	188	
419.17477	310	1+
419.88595	198	
421.87375	344	
422.87786	186	
423.02415	156	
423.87217	172	
424.21791	206	1+
425.08922	150	
425.18428	170	
426.86034	516	1+
426.87901	516	1+
428.88452	2148	1+
428.92402	150	
429.23847	304	1+
430.18620	162	
430.23507	330	1+
430.85449	436	
430.88085	828	
431.87084	1008	1+
432.04234	200	1+
432.14211	246	1+
433.13977	230	1+
433.57519	226	1+
433.85431	202	
434.88955	264	
435.85711	180	
435.88676	194	
435.91184	152	
436.85192	140	
438.10763	248	
439.19842	142	
439.89540	504	1+
443.23446	214	1+
444.18835	202	1+
444.87437	882	
444.92278	224	1+
445.87108	432	
446.14858	198	
446.36490	152	1+
446.89175	378	1+
447.13400	428	1+
449.23152	290	1+
449.87904	340	
450.87224	526	1+
451.23507	230	1+
452.26948	334	
453.89479	310	
457.19063	148	1+
457.90026	438	1+
460.38315	252	1+
460.86440	148	1+
461.23866	244	1+
462.87973	430	1+
465.21138	228	1+
467.19876	176	1+
467.88722	960	1+
468.46833	150	
469.40033	192	1+
469.85498	326	1+
469.89236	140	
469.90927	410	1+
470.40303	210	1+
471.25338	246	1+
471.28258	186	
472.22720	136	
472.31009	310	1+
473.32279	140	
475.30399	190	1+
485.44073	196	1+
485.89520	812	1+
487.89664	142	
488.39755	136	
489.25444	236	
490.28087	176	1+
490.50317	156	1+
491.23491	194	1+
491.90206	172	
495.26047	108	1+
497.32973	142	
503.13708	280	1+
504.25336	114	1+
506.13751	148	1+
508.91105	360	1+
509.91216	226	1+
510.05401	1184	1+
510.31534	146	1+
510.37585	308	1+
511.05645	708	1+
511.27229	318	1+
511.48200	354	1+
512.36084	176	1+
512.50462	126	1+
513.12803	612	1+
513.33551	298	1+
514.40104	310	1+
516.39079	138	
516.44037	294	1+
517.44478	224	1+
518.25554	200	1+
526.34168	386	1+
526.38048	250	1+
527.42279	260	
527.47163	184	1+
528.22911	254	1+
528.26833	138	
528.29984	288	1+
528.39465	436	1+
528.47365	134	1+
528.50434	536	1+
528.98484	190	1+
529.15030	140	
529.31751	176	1+
529.98556	184	1+
530.11711	236	1+
530.19887	756	1+
530.34389	134	
530.48665	438	1+
531.12016	184	1+
531.34713	856	1+
531.38253	314	1+
531.44892	144	
532.04340	176	1+
532.25466	196	1+
532.38658	204	1+
532.41960	278	1+
532.47791	490	1+
533.34554	568	1+
533.46667	214	
533.52446	174	1+
534.12924	130	1+
534.28133	136	
534.31434	384	1+
534.39443	222	1+
534.50848	178	1+
535.32198	334	1+
535.46164	362	1+
535.49405	150	1+
END IONS

###FS:    #m/z: 322.92881 #charge 1+
###MS: 13
###MSMS: 14
BEGIN IONS
TITLE=Cmpd 10, +MS2(322.9288), 28.0-35.0eV, 0.3min #14
RTINSECONDS=16.97
SCANS=13-14
PEPMASS=322.92881	130218
CHARGE=1+
71.04665	74	
191.00911	112	
192.88612	136	
192.97245	80	
194.14268	72	
196.14104	90	
199.95819	84	
201.04402	126	
202.85967	88	
204.53693	76	
204.86356	78	
208.97198	72	
209.12654	72	
210.89592	104	
217.15204	76	
223.21203	92	
223.86743	74	
223.95936	224	
224.96003	90	
224.97501	76	
225.55003	94	
226.12184	80	
226.97029	76	
227.95302	110	
230.07000	72	
232.14202	76	
234.06392	78	
234.14889	214	
236.03309	90	
236.12928	72	
236.64446	104	
236.99018	80	
238.87880	84	
238.94415	88	
239.08179	190	
239.90459	174	
240.03967	80	
240.81946	100	
240.87361	84	
240.94062	762	
241.01089	76	
241.06257	78	
241.94028	510	
242.94161	1838	1+
244.93949	164	
244.95774	86	
244.98258	80	
245.94260	92	
246.97617	234	
247.14239	92	
247.18440	72	
248.98397	86	
249.01027	82	
249.05490	74	
249.22969	86	
249.98988	72	
250.94575	152	
252.92653	144	
253.05493	80	
253.11013	116	
253.23264	82	
254.05593	82	
255.01150	118	
256.12120	92	
256.96692	82	
257.90448	90	
257.97790	84	
258.03505	92	
258.05050	80	
259.05171	100	
259.87473	72	
259.94364	92	
260.07452	124	
260.17612	110	
261.01569	72	
261.18060	74	
261.22570	112	
261.88707	186	
262.98005	226	1+
263.85762	72	
264.08975	84	
264.15998	104	
264.24723	84	
265.06061	86	
265.11677	74	
265.14241	100	
265.42764	110	
265.88895	88	
266.24425	142	
266.86421	128	
267.00010	118	
267.04148	78	
267.09458	124	
267.99566	326	1+
268.06244	74	
269.00007	186	1+
269.95475	82	
270.27769	72	
272.05927	78	
274.09295	82	
274.17527	100	
277.06831	74	
277.15019	86	
278.25032	178	1+
279.09289	956	1+
280.14229	298	
281.04943	154	
281.18682	130	
281.99565	152	
282.08565	120	
283.06922	170	
283.09773	74	
283.98903	100	
284.08022	94	
284.12355	84	
284.29217	1258	1+
284.82352	128	
285.03620	70	
285.08354	134	
286.98080	70	
288.02589	76	
289.13163	70	
290.85486	186	
291.00123	72	
293.02623	76	
294.87010	102	
295.12100	70	
297.94594	76	
298.07358	70	
298.86879	82	
299.05022	262	1+
303.88236	76	
304.18471	158	
304.92583	98	
305.08080	108	
305.19165	136	
305.29908	108	
305.89377	78	
306.20708	86	
307.07802	80	
307.27268	92	
307.89216	124	
307.90918	72	
308.29314	604	1+
308.71121	106	
309.76079	78	
310.30581	334	
311.02602	502	1+
311.26046	70	
313.03052	320	1+
315.44646	98	
315.75843	72	
315.92863	76	
317.04731	78	
319.08385	72	
320.29610	100	
320.31545	72	
320.43000	78	
321.12539	200	1+
323.19952	490	1+
323.23686	1954	1+
323.88477	256	1+
324.13457	290	1+
324.20213	418	1+
324.28568	78	
327.24650	376	
328.22255	76	
END IONS

###FS:    #m/z: 340.93913 #charge 1+
###MS: 13
###MSMS: 15
BEGIN IONS
TITLE=Cmpd 11, +MS2(340.9391), 28.0-35.0eV, 0.3min #15
RTINSECONDS=17.742
SCANS=13,15
PEPMASS=340.93913	80610
CHARGE=1+
191.02937	84	
192.89031	76	
205.94952	84	
208.95406	140	
212.02766	82	
213.11978	94	
213.93929	362	1+
215.93808	256	
216.00095	102	
223.95364	76	
224.63233	100	
224.92712	80	
224.97406	152	
225.00047	92	
226.94238	118	
227.10878	192	1+
231.94792	1446	1+
233.89929	142	
235.89112	80	
236.00458	78	
238.42714	104	
240.90599	78	
241.12588	118	
241.16066	114	
241.22845	84	
242.94290	126	
243.93430	76	
243.99014	96	
244.44332	82	
246.90466	88	
246.97412	120	
248.98747	106	
249.71409	80	
249.95777	300	
249.99464	144	
250.98477	86	
251.95646	104	
252.09090	86	
252.92019	76	
252.97303	76	
253.09594	212	
253.44957	94	
254.96428	608	1+
255.07622	522	1+
255.17155	154	
256.18990	106	
256.80767	88	
256.96071	192	
257.56343	102	
258.93514	98	
259.00026	78	
260.43894	78	
261.08745	134	
262.96745	76	
263.07704	84	
265.02080	288	1+
266.24706	142	
266.40983	76	
266.99783	342	
267.13674	116	
267.75227	102	
267.89899	92	
269.00268	118	
269.11035	82	
269.13624	80	
270.24136	120	
272.04504	78	
272.49074	104	
272.84369	94	
272.93389	122	
272.97330	92	
273.21509	76	
276.85590	88	
276.91317	170	
277.96194	160	
278.96511	78	
279.09376	98	
279.25534	102	
279.96149	138	
280.12043	80	
280.14013	102	
281.04850	256	1+
281.06590	132	
282.16873	150	
282.27596	130	
282.88551	78	
283.02609	210	
283.95570	76	
284.16092	92	
284.28952	256	
284.46293	82	
284.99341	92	
286.75405	92	
286.95141	138	
290.85763	116	
292.04949	76	
292.94526	90	
293.10582	92	
293.23615	82	
295.04511	96	
295.14327	96	
296.08266	216	1+
296.15204	80	
296.79843	88	
296.97426	132	
297.97226	244	1+
298.24667	86	
299.02995	76	
299.05983	194	
300.04919	152	
300.06317	122	
301.90310	124	
303.03642	148	
303.07128	76	
303.28157	186	1+
303.94675	92	
305.44711	78	
305.78369	92	
307.24070	100	
307.28477	92	
307.76480	96	
307.89875	76	
309.18068	100	
309.26633	78	
309.86671	82	
310.08495	98	
311.02239	124	
313.03126	222	1+
316.10024	84	
318.27606	164	
320.25409	86	
320.29823	88	
320.43415	100	
320.82142	80	
321.14577	138	
321.32179	142	
322.13757	110	
322.30771	80	
323.01796	88	
323.13250	86	
323.23609	776	1+
324.28653	126	
324.89152	76	
324.92424	82	
325.10944	82	
325.89378	98	
327.17235	126	
327.79122	120	
328.07390	154	1+
328.18615	294	1+
329.87401	80	
334.32368	122	
334.87647	90	
335.31795	206	1+
335.90190	80	
337.83528	84	
338.20736	78	
338.25448	92	
340.26236	86	
340.91052	130	
341.25014	106	
342.10569	80	
343.20504	116	
343.24443	142	
343.90907	92	
END IONS

###FS:    #m/z: 336.94448 #charge 1+
###MS: 13
###MSMS: 16
BEGIN IONS
TITLE=Cmpd 12, +MS2(336.9445), 28.0-35.0eV, 0.3min #16
RTINSECONDS=18.514
SCANS=13,16
PEPMASS=336.94448	69844
CHARGE=1+
181.87011	80	
206.12577	92	
208.98481	102	
211.94360	2144	1+
213.89835	78	
213.93792	914	1+
215.89325	80	
215.93626	148	
221.08530	82	
222.95344	76	
222.97081	582	1+
223.97226	394	1+
224.19910	162	
224.62683	80	
229.18802	82	
229.95307	1648	1+
230.88465	72	
230.90545	96	
231.94928	926	1+
232.12528	102	
233.89826	298	1+
234.15038	98	
236.07930	146	
236.94489	78	
237.06584	72	
241.06198	138	
243.36735	88	
243.55861	102	
245.49814	116	
246.07571	86	
246.90471	72	
246.97648	82	
247.15395	164	
247.96467	598	1+
248.61114	74	
249.07886	106	
249.72970	74	
249.84215	76	
249.95851	342	1+
250.17600	82	
250.98302	134	
251.00995	76	
252.08892	78	
252.23315	124	
252.95233	94	
252.97024	1322	1+
253.44190	94	
253.88778	84	
254.06009	80	
254.90814	98	
254.96218	604	1+
255.07403	290	1+
256.91355	78	
257.53191	94	
257.86733	82	
257.91665	92	
258.01704	82	
258.94285	90	
258.96097	76	
259.00633	92	
259.05359	72	
260.04018	90	
260.65882	82	
261.43650	80	
262.50179	76	
263.20064	80	
264.90268	80	
265.01762	116	
266.24362	120	
266.99556	94	
272.18256	72	
272.97665	168	
273.75088	74	
274.20244	72	
275.17888	92	
276.01470	92	
276.85664	74	
280.05850	76	
280.96951	72	
281.04932	438	1+
282.28213	96	
283.02645	120	
283.07280	74	
286.91429	84	
288.88916	92	
289.07285	108	
289.14006	72	
290.99915	84	
291.13096	72	
291.27355	78	
291.85944	148	
292.93762	86	
293.10493	310	
293.26575	120	
293.29070	108	
295.20777	72	
295.85986	72	
296.87638	74	
296.97011	72	
297.97363	146	
298.18137	76	
298.30596	88	
298.57979	194	
299.05824	284	1+
299.71232	80	
300.03855	120	
300.15662	86	
300.17356	84	
301.26616	76	
302.28871	164	
302.82167	84	
303.06563	78	
303.21703	84	
303.25618	184	
304.12234	72	
304.26370	76	
304.42662	154	
304.77361	102	
306.88160	90	
308.14843	74	
308.29264	404	1+
308.44803	78	
308.99507	138	
309.32111	160	
310.31002	74	
310.69075	70	
311.02924	124	
311.40981	86	
311.89947	74	
313.02616	74	
313.12175	80	
313.20287	96	
313.30224	104	
314.18073	80	
314.28533	106	
315.02711	84	
315.25278	102	
315.52321	76	
315.77832	86	
318.27722	140	
318.36912	114	
319.05121	98	
320.29155	74	
321.22202	108	
321.24435	88	
321.86035	78	
322.13427	160	
322.30710	192	1+
323.01466	150	
323.23720	274	
323.93726	80	
324.26581	88	
324.58664	86	
325.00021	76	
325.29069	84	
325.89566	154	
327.13695	126	
329.17083	84	
331.10521	80	
334.32838	82	
335.06613	228	1+
335.80533	102	
336.32238	164	
336.74177	76	
338.25450	142	
338.28469	112	
339.13160	188	1+
340.37881	100	
END IONS

###FS:    #m/z: 340.93931 #charge 1+
###MS: 17
###MSMS: 18
BEGIN IONS
TITLE=Cmpd 13, +MS2(340.9393), 28.0-35.0eV, 0.4min #18
RTINSECONDS=22.2075
SCANS=17-18
PEPMASS=340.93931	73888
CHARGE=1+
105.09573	100	
190.92414	84	
196.97750	92	
200.11605	110	
205.53731	90	
206.96414	188	1+
207.49242	80	
209.17093	84	
213.93836	1252	1+
215.88591	418	
215.93513	342	
217.15022	80	
217.88207	292	1+
217.93508	144	
223.88956	88	
223.95375	148	
224.97826	98	
226.87760	152	
227.10000	86	
229.90630	84	
230.88899	98	
231.94871	1280	1+
233.05042	78	
233.90098	276	
233.94747	394	1+
235.87095	86	
236.00472	84	
236.02738	80	
236.99865	106	
237.01686	82	
239.21850	98	
239.94490	84	
240.93888	90	
240.95553	88	
242.70663	88	
242.98624	84	
243.95732	80	
244.85390	86	
244.87938	86	
245.94285	94	
246.97656	94	
247.24612	92	
247.93788	188	1+
249.95921	376	
253.07307	96	
253.23568	150	
254.87465	80	
254.96667	826	1+
255.07259	278	
255.09700	78	
256.04828	78	
256.07700	174	
257.89143	82	
258.03303	78	
258.97654	88	
259.96873	80	
261.99074	90	
264.03369	84	
264.92669	86	
265.01725	124	
265.04657	76	
265.93897	76	
266.99819	206	
267.06635	120	
268.86888	126	
269.12175	100	
269.41252	80	
269.89049	76	
270.19412	78	
271.90595	80	
272.84592	138	
272.93506	86	
272.98133	78	
275.86179	98	
278.25505	120	
279.22490	92	
279.85132	90	
279.90702	178	
279.96351	232	
280.26026	116	
281.04718	298	1+
281.89243	86	
282.00996	158	1+
282.27870	360	1+
282.88512	88	
283.01648	192	1+
283.14539	96	
283.20304	88	
284.24551	102	
285.74849	78	
286.42782	84	
286.77052	90	
286.90813	92	
287.88406	78	
289.00828	102	
289.23028	122	
289.57829	94	
290.18271	80	
291.96982	82	
292.21944	78	
294.27373	76	
294.81930	76	
294.86682	76	
295.20769	106	
296.98261	146	
297.97316	212	
298.08346	132	
299.05881	232	1+
299.09827	78	
299.27860	78	
300.35680	86	
301.05707	90	
301.27243	80	
302.17117	112	
302.24826	88	
303.17010	76	
303.77768	108	
303.93989	120	
304.26360	168	
304.44361	114	
304.55720	86	
305.27126	86	
306.15582	82	
306.41775	82	
307.30213	144	
307.89321	100	
308.29236	210	1+
310.30996	96	
311.02248	78	
311.16481	78	
312.02346	82	
312.94592	80	
313.03304	226	
317.11292	92	
317.86966	88	
318.60367	80	
320.29680	92	
321.03932	162	1+
322.12885	78	
322.30096	96	
322.78400	98	
323.23896	336	1+
323.30708	134	
324.30392	122	
326.14356	82	
326.17660	90	
326.33957	96	
327.28655	88	
327.33783	132	
328.19610	84	
328.31439	222	
328.42953	110	
330.19669	80	
335.28792	86	
336.80043	88	
337.19291	82	
337.36176	78	
339.63898	108	
340.39109	114	
340.79409	96	
342.20033	106	
342.90317	82	
343.23893	214	
343.31732	84	
344.00517	88	
END IONS

###FS:    #m/z: 336.94479 #charge 1+
###MS: 17
###MSMS: 19
BEGIN IONS
TITLE=Cmpd 14, +MS2(336.9448), 28.0-35.0eV, 0.4min #19
RTINSECONDS=22.98
SCANS=17,19
PEPMASS=336.94479	58322
CHARGE=1+
56.29185	100	
136.19177	76	
186.86689	76	
196.04797	148	
201.05726	86	
203.99977	88	
204.13836	82	
205.00441	98	
211.94430	1570	
212.87647	134	
213.94069	388	1+
214.12632	80	
215.93615	116	
217.88576	110	
217.93801	74	
219.94209	76	
222.95778	184	1+
222.97438	102	
222.98531	104	
223.97681	164	
229.84663	90	
229.95390	1552	1+
230.89284	102	
231.06196	76	
231.94950	1168	1+
232.89561	264	1+
234.05998	106	
235.04152	78	
235.95565	110	
236.79373	90	
237.18890	82	
238.06705	86	
239.03280	72	
239.17869	72	
239.90451	76	
240.93857	72	
241.05244	92	
241.98973	72	
247.07663	204	1+
247.36781	74	
247.96641	774	
248.98503	114	
249.04029	144	
249.96090	490	1+
249.97605	84	
251.03216	278	1+
251.86661	96	
251.95897	76	
252.23332	98	
252.56880	90	
252.96914	1152	1+
253.01310	92	
254.96590	530	
255.07355	412	1+
256.44160	84	
256.96383	172	
257.95605	80	
258.43563	94	
258.46100	116	
259.97533	74	
260.24274	80	
260.90284	80	
261.09052	138	
261.21731	96	
262.64120	90	
263.05720	142	
263.88462	102	
264.07580	84	
265.01637	294	1+
266.44770	82	
266.99842	376	1+
267.12762	84	
268.10982	78	
268.62488	78	
269.00558	102	
270.42101	98	
270.97901	162	
273.51324	86	
274.07057	80	
274.86175	106	
275.00997	82	
276.02145	106	
276.74423	84	
276.98660	82	
277.05601	94	
277.21356	90	
278.04814	80	
278.96220	88	
279.04859	84	
279.82934	156	
280.13873	78	
280.27884	132	
281.04952	148	
282.27698	200	
283.41201	86	
285.06172	80	
286.26123	82	
288.07177	72	
289.18777	100	
290.09060	88	
290.70372	100	
291.06567	98	
291.27559	78	
293.10914	416	1+
293.29521	86	
293.87907	78	
293.98897	114	
295.01906	274	1+
295.97614	92	
296.22975	76	
296.94646	100	
296.97520	118	
297.97121	74	
298.30601	80	
299.92697	74	
300.06209	78	
301.02746	76	
301.74358	76	
302.27937	76	
304.77603	82	
305.92380	98	
306.16215	92	
306.21825	84	
306.79180	86	
307.02000	90	
307.29295	366	1+
308.29529	258	1+
309.11942	94	
310.31184	116	
312.02516	90	
312.86976	74	
313.30877	120	
314.11317	74	
314.77527	98	
315.62993	86	
316.09913	76	
316.43101	80	
320.08837	84	
320.21698	76	
321.03002	86	
321.22621	74	
322.13555	160	
322.31007	102	
323.01278	100	
323.24089	96	
324.32552	80	
325.90158	84	
326.88593	138	
327.89342	76	
328.81447	106	
329.28892	88	
332.08928	74	
333.13839	154	
334.15468	124	
334.29450	78	
335.30398	122	
335.33637	142	
336.81599	102	
337.11951	126	
337.15663	102	
338.14532	78	
338.18353	74	
339.08020	78	
340.22818	128	
340.25972	84	
340.85766	72	
END IONS

###FS:    #m/z: 359.96069 #charge 1+
###MS: 17
###MSMS: 20
BEGIN IONS
TITLE=Cmpd 15, +MS2(359.9607), 28.0-35.0eV, 0.4min #20
RTINSECONDS=23.752
SCANS=17,20
PEPMASS=359.96069	47948
CHARGE=1+
75.06383	80	
192.88863	88	
199.05463	80	
199.86793	82	
200.88815	76	
210.41242	82	
222.95033	368	1+
224.94660	772	1+
224.97642	116	
225.37663	84	
226.88946	278	1+
226.94396	386	
226.96729	166	
228.62320	76	
228.94861	378	
230.12790	80	
232.94339	112	
233.95990	110	
233.99791	86	
234.98133	100	
239.21279	84	
240.87182	104	
240.93924	300	
240.95963	206	
241.89465	76	
241.94149	220	
241.96235	132	
242.95310	210	
243.91144	78	
244.95873	120	
245.84463	116	
245.94674	430	1+
246.95271	278	1+
246.97599	84	
247.16682	76	
248.07354	76	
248.61120	80	
250.02725	202	1+
253.01586	78	
253.12127	78	
254.91778	86	
254.96885	84	
255.00807	82	
255.15332	80	
256.14847	88	
257.03954	86	
259.89812	246	1+
260.96889	216	
262.26117	80	
263.24843	88	
263.86257	82	
264.96852	88	
265.01070	90	
265.97792	102	
267.05939	94	
267.24814	78	
268.84233	118	
270.23331	84	
270.90009	84	
271.05142	82	
274.03333	80	
275.05276	86	
275.20970	94	
275.95348	130	
276.63939	106	
277.93393	90	
277.97245	86	
278.10164	78	
278.98271	84	
279.75434	88	
281.00865	80	
282.12992	96	
283.06468	102	
283.09994	76	
284.89527	116	
284.92900	80	
284.94781	80	
284.99131	98	
285.03894	88	
286.07228	84	
286.10852	88	
288.10904	130	
289.03547	138	
289.14592	98	
290.75808	78	
292.85718	174	1+
294.85536	86	
295.01767	168	
295.28346	78	
296.86420	90	
297.19651	80	
297.88245	118	
298.80367	120	
299.00246	78	
300.34395	90	
302.22132	86	
302.24416	96	
304.09677	82	
304.27232	82	
304.80365	96	
306.28053	96	
306.94032	76	
308.28551	154	
308.30780	98	
309.97685	90	
310.34405	334	1+
311.85963	106	
313.28264	100	
313.84738	134	
314.11148	180	1+
315.30271	98	
315.84789	86	
316.09702	88	
316.80690	78	
316.92723	82	
317.07565	100	
318.59504	80	
318.94391	80	
320.22556	80	
321.02138	78	
321.22519	110	
321.87337	80	
322.20080	138	
323.01520	1694	1+
323.23356	86	
324.26452	78	
324.88764	162	
325.14208	84	
326.78253	92	
327.00005	92	
327.11125	118	
327.18533	108	
327.79144	96	
329.29390	108	
329.31241	86	
330.12952	84	
330.16471	152	
333.21338	86	
333.32093	86	
336.33168	86	
336.80038	80	
336.89505	92	
337.30421	100	
339.23423	194	
339.34437	258	1+
343.31937	92	
344.38482	96	
345.14645	82	
347.11506	134	
348.12938	100	
349.10459	108	
349.95816	94	
350.31429	104	
350.33737	82	
352.88863	84	
355.68756	78	
356.18083	120	
357.07154	100	
357.15461	202	1+
357.30105	208	1+
357.32730	78	
358.36678	184	
360.25283	80	
365.18729	76	
END IONS

###FS:    #m/z: 340.93905 #charge 1+
###MS: 21
###MSMS: 22
BEGIN IONS
TITLE=Cmpd 16, +MS2(340.9391), 28.0-35.0eV, 0.5min #22
RTINSECONDS=27.429
SCANS=21-22
PEPMASS=340.93905	71168
CHARGE=1+
180.86731	140	
181.16354	90	
185.09703	78	
197.87894	106	
205.95058	150	
207.97980	140	
208.88236	132	
209.11643	92	
212.87924	90	
213.93932	1536	1+
215.88514	560	1+
215.94228	158	1+
217.88213	274	
217.94206	94	
219.88006	164	
220.86811	86	
223.82527	92	
223.96679	114	
224.40241	80	
228.55263	108	
230.88960	418	1+
230.95374	132	
231.14213	116	1+
231.86144	84	
231.94902	1506	1+
233.20019	94	
233.94719	376	
234.00722	92	
234.08834	92	
238.04737	100	
238.91486	98	
238.94473	134	
239.87806	84	
239.90838	96	
240.23004	190	
240.84514	94	
240.88762	90	
241.94394	102	
242.05097	104	
242.48093	92	
242.93724	100	
246.97260	272	
247.08034	78	
248.16026	80	
249.02021	94	
249.82092	104	
249.96186	374	
251.90679	254	1+
251.95883	174	
252.47140	86	
253.08270	120	
253.18184	88	
253.64521	114	
253.83504	90	
254.03664	84	
254.96609	446	1+
255.07370	422	1+
255.44548	82	
255.91111	98	
257.91140	122	
259.85460	80	
259.96914	80	
260.47858	98	
261.84067	124	
262.96425	154	
263.24470	104	
265.01461	146	
266.02703	92	
266.12317	80	
267.13563	164	
268.13748	120	
270.05964	90	
271.18014	106	
271.99137	112	
272.93309	110	
272.97572	96	
273.78339	78	
274.22439	80	
274.80215	78	
276.85996	88	
277.62870	94	
277.95642	108	
278.12821	100	
278.24191	120	
278.94056	80	
279.10137	102	
279.13521	172	
279.19436	94	
279.85405	122	
279.89412	116	
279.96322	202	
280.06192	88	
280.13672	116	
280.25827	86	
280.86464	88	
281.04670	284	1+
281.25772	82	
282.27534	154	
282.60607	102	
282.96976	110	
284.02305	140	
284.91271	98	
286.22807	78	
286.92236	88	
287.71138	80	
288.06988	134	
288.82443	98	
288.88924	88	
291.21482	78	
291.86040	112	
293.14577	84	
293.27899	150	1+
295.94210	94	
295.97319	428	1+
296.00123	94	
297.11258	164	
297.89295	78	
297.97073	260	
299.00251	84	
299.05756	294	1+
299.88064	82	
301.94865	88	
302.09560	90	
302.17504	188	
302.24206	140	
303.17018	84	
303.26846	82	
304.09085	252	1+
305.20271	78	
306.88309	322	1+
307.24310	84	
307.28258	250	
307.79684	88	
308.29274	148	
308.79138	88	
309.58803	86	
310.10447	82	
310.91388	100	
311.23655	88	
312.02937	184	1+
313.06528	88	
316.92833	230	1+
319.70028	82	
320.27373	84	
321.30085	90	
322.13807	258	1+
323.01103	126	
325.25156	116	
328.18642	190	
328.30162	216	1+
328.31592	102	
329.86670	92	
330.06471	96	
330.19668	80	
330.54039	102	
332.89668	186	1+
332.97359	84	
336.81179	82	
336.85206	94	
337.21757	84	
341.02519	86	
341.25239	82	
341.36797	100	
341.39255	114	
342.24902	80	
343.20462	160	1+
343.24504	254	1+
343.26560	78	
344.28465	80	
344.75893	94	
345.21991	82	
345.30384	82	
END IONS

###FS:    #m/z: 336.94437 #charge 1+
###MS: 21
###MSMS: 23
BEGIN IONS
TITLE=Cmpd 17, +MS2(336.9444), 28.0-35.0eV, 0.5min #23
RTINSECONDS=28.201
SCANS=21,23
PEPMASS=336.94437	53108
CHARGE=1+
196.17027	84	
196.18738	74	
197.96097	86	
210.90016	108	
211.94380	1920	1+
212.89911	90	
213.94024	678	1+
214.89412	90	
214.99881	86	
215.93821	84	
217.88707	78	
221.88579	82	
223.97244	120	
224.97459	220	
225.11490	84	
227.17950	76	
227.87382	108	
229.95454	1998	1+
230.89041	102	
231.95034	554	1+
233.95665	88	
234.83444	92	
235.01529	72	
235.08304	80	
235.89538	90	
238.06513	80	
238.12022	84	
238.89568	88	
239.84584	114	
239.90314	92	
240.88705	80	
240.99780	94	
242.14450	88	
242.79471	76	
246.97410	114	
247.05592	102	
247.96319	502	
248.98533	184	
249.14567	76	
249.95945	176	
250.89531	100	
250.96707	76	
250.98703	76	
251.00460	90	
251.10169	100	
251.17582	76	
251.96998	72	
252.22546	90	
252.82648	94	
252.97098	1426	1+
253.06071	74	
253.21530	80	
254.09131	76	
254.96401	1008	1+
255.07443	498	1+
255.10306	108	
256.91584	74	
256.95103	100	
257.84958	82	
258.01115	74	
258.12164	86	
258.14126	80	
258.84758	72	
264.44312	86	
264.97285	90	
265.01653	72	
267.82253	88	
268.84241	96	
268.87253	72	
268.89270	84	
269.55385	92	
269.88016	92	
270.98688	124	
272.74233	98	
274.02739	76	
274.19361	130	
274.42773	86	
275.97416	128	
278.87896	86	
278.96848	78	
279.07320	72	
280.25332	72	
281.04551	448	1+
283.09574	92	
283.80680	74	
283.93112	78	
284.02707	92	
284.80720	76	
289.07067	74	
290.04055	92	
292.06617	72	
292.24029	82	
293.10635	182	
293.18773	72	
294.00019	76	
294.89321	122	
295.00924	98	
295.06417	88	
295.80703	74	
295.97430	216	
296.95295	84	
296.97229	92	
297.03649	132	
297.24120	104	
297.91833	98	
297.97061	84	
298.01804	78	
298.08195	148	
298.65646	76	
299.05818	140	
299.71014	72	
303.43727	78	
303.77562	94	
303.90897	106	
304.03656	82	
305.27996	80	
306.94456	76	
307.28813	150	1+
307.79087	84	
307.88970	92	
308.13975	86	
308.80292	80	
309.28529	96	
309.32877	88	
310.09152	84	
310.28206	92	
311.08482	74	
313.60853	88	
313.85211	100	
314.91896	72	
315.04325	82	
315.29811	94	
315.95064	118	
316.17338	80	
317.08903	84	
319.29895	156	1+
319.77942	74	
320.43847	88	
321.08509	72	
321.33187	78	
323.23512	240	
323.79065	74	
323.88067	118	
324.27257	74	
325.90201	74	
326.24126	78	
327.07540	78	
328.30289	72	
329.13747	74	
329.19110	84	
329.81725	100	
334.23524	172	1+
336.34498	124	
337.88964	80	
338.14955	80	
338.25293	106	
340.18283	94	
340.82575	78	
341.18217	76	
341.32007	94	
341.89315	144	
END IONS

###FS:    #m/z: 359.96053 #charge 1+
###MS: 21
###MSMS: 24
BEGIN IONS
TITLE=Cmpd 18, +MS2(359.9605), 28.0-35.0eV, 0.5min #24
RTINSECONDS=28.973
SCANS=21,24
PEPMASS=359.96053	40926
CHARGE=1+
88.51665	80	
191.09900	86	
205.17672	84	
209.94034	254	
212.90974	80	
213.03363	84	
219.21058	84	
219.61992	84	
222.95187	708	1+
224.94693	612	1+
224.96807	322	1+
226.02035	94	
226.94485	468	
226.97290	306	
227.87007	76	
227.92916	98	
228.85739	78	
228.88535	80	
228.94337	222	
232.41909	94	
232.86093	92	
234.88034	124	
235.95755	90	
238.21502	114	
239.01524	88	
240.93999	454	1+
240.96145	184	
241.96894	152	
242.95585	272	1+
244.95287	86	
245.81559	92	
245.92341	82	
245.93980	444	
246.01616	102	
246.95155	382	
246.97802	82	
247.04349	78	
247.97673	82	
248.79904	84	
250.94265	100	
250.96615	118	
251.24727	134	
252.03046	96	
253.19580	92	
254.81416	78	
254.83422	84	
255.04982	78	
259.91687	126	
259.99154	78	
260.96661	260	1+
262.96358	80	
263.01674	118	
263.97916	146	
264.18644	208	1+
265.06826	252	1+
266.07145	222	1+
266.24171	98	
266.48768	86	
266.81520	96	
267.05534	100	
267.80251	84	
268.24863	84	
269.54358	82	
270.86145	84	
271.92333	92	
271.94776	94	
272.89992	200	1+
273.97253	80	
274.06007	86	
275.04647	78	
276.08612	88	
277.40189	92	
279.89357	90	
280.06534	90	
280.79327	182	
280.84820	82	
282.93060	104	
284.10481	78	
285.00171	86	
287.57591	78	
289.99526	82	
290.06955	136	
290.87333	86	
291.24189	96	
291.97601	84	
292.04316	88	
292.49458	78	
293.11860	82	
294.85109	84	
295.01953	362	1+
295.90011	76	
295.92966	100	
296.27407	142	
296.90009	82	
297.80420	82	
298.14326	78	
298.50787	84	
298.87738	86	
299.79882	194	
299.87298	124	
300.10979	78	
300.87293	186	1+
302.12767	82	
302.22113	266	1+
303.01829	84	
303.94673	82	
305.26255	104	
306.21398	100	
307.88123	80	
308.29710	80	
308.79531	78	
308.88388	140	
309.29621	114	
309.79449	96	
310.09100	98	
310.34418	172	
313.01751	92	
314.87294	102	
316.24343	80	
316.81004	126	
317.39272	92	
318.59271	80	
318.93458	166	
320.32751	88	
320.64085	78	
322.23412	332	1+
322.34022	158	1+
322.38031	88	
323.01621	916	1+
324.09317	80	
324.14942	164	
328.32700	108	
329.32520	78	
329.87068	80	
331.21474	78	
334.79321	100	
335.20444	88	
335.79358	86	
336.94119	412	1+
337.91701	90	
338.31420	84	
339.24234	94	
339.34461	352	1+
340.31806	78	
340.92993	88	
341.02736	148	
342.16695	138	
342.20225	102	
342.24859	94	
342.63251	102	
342.94870	112	
343.16912	90	
343.27973	94	
343.83391	94	
349.10705	346	1+
351.52249	88	
352.88526	118	
354.20258	140	
354.93061	96	
354.99540	78	
356.83942	82	
357.05299	86	
357.32537	396	1+
357.86766	138	1+
358.19906	336	1+
359.23053	80	
359.25603	90	
361.80841	108	
363.26325	130	
363.36843	102	
363.84853	92	
364.03375	78	
END IONS

###FS:    #m/z: 322.92865 #charge 1+
###MS: 25
###MSMS: 26
BEGIN IONS
TITLE=Cmpd 19, +MS2(322.9286), 28.0-35.0eV, 0.6min #26
RTINSECONDS=32.6655
SCANS=25-26
PEPMASS=322.92865	167656
CHARGE=1+
85.28541	76	
194.97319	72	
195.11736	76	
196.96909	76	
200.84781	204	1+
201.04346	140	
202.04211	138	
205.01146	82	
205.91053	96	
205.94848	176	
208.89391	84	
213.95013	80	
214.89232	80	
215.88433	450	1+
218.97597	78	
219.03615	84	
220.19696	76	
221.07067	74	
221.89813	72	
223.81418	106	
223.95716	348	1+
223.99603	78	
227.06091	80	
227.93121	188	
229.95860	72	
230.86052	96	
230.89990	76	
232.58985	72	
233.59625	88	
233.84009	72	
233.88825	112	
233.95483	72	
235.65569	92	
235.71799	80	
236.14228	76	
237.08499	84	
237.21780	234	1+
238.90810	92	
238.94083	344	1+
238.96791	84	
239.07985	126	
240.94043	2362	
241.94147	2094	
242.03902	78	
242.94082	6398	1+
243.09132	78	
243.19904	84	
243.91553	76	
244.00932	82	
244.03419	72	
244.88273	104	
244.93889	1294	1+
245.44429	78	
245.86165	74	
246.87224	82	
246.93953	86	
246.97379	512	1+
248.01686	154	1+
248.21066	76	
248.95017	72	
250.94105	126	
251.04130	78	
252.23526	88	
253.92282	108	
254.46525	86	
254.97094	78	
256.84908	112	
257.04943	92	
257.83994	76	
258.18064	76	
259.05359	74	
260.01686	96	
260.59186	72	
260.84738	86	
261.47830	74	
261.89377	80	
262.15557	80	
262.63324	84	
262.83225	80	
262.97576	124	
263.10089	120	
263.86630	78	
264.25446	224	1+
264.95477	80	
265.02043	80	
265.05679	98	
266.04119	172	1+
266.99737	162	
268.00367	130	
268.95199	186	
269.00871	74	
269.06077	130	
269.83180	74	
270.70578	74	
270.93032	82	
271.84168	264	1+
271.87676	94	
272.75654	90	
272.88400	88	
277.07456	84	
278.01753	94	
278.09138	80	
279.01757	72	
279.09129	992	1+
279.23097	72	
279.85489	72	
280.05550	128	
280.13664	86	
280.87506	74	
282.06355	586	1+
282.72614	74	
282.86845	72	
283.06661	516	1+
283.12720	78	
284.29255	448	
286.92267	90	
289.77728	74	
290.87664	142	
290.94030	80	
293.23846	92	
294.27985	74	
294.79813	78	
295.12877	182	1+
299.05715	138	
299.07836	206	1+
299.67167	80	
299.78219	84	
301.81415	84	
303.25573	84	
303.27715	76	
304.72852	74	
305.21520	72	
305.27105	76	
305.77747	80	
305.89574	72	
306.07182	80	
306.27683	116	
306.88405	98	
307.20253	122	
307.79063	72	
307.88801	166	
308.29126	236	1+
308.96801	80	
309.91227	72	
310.04192	72	
310.16982	202	1+
310.30873	366	1+
311.02473	254	1+
311.85021	102	
312.87195	130	
313.85426	80	
314.12842	106	
317.06713	92	
317.25920	78	
317.29640	72	
318.08246	80	
319.05105	72	
319.30490	86	
320.63875	98	
322.31000	96	
322.81052	82	
323.23747	864	1+
323.31148	72	
324.13851	92	
324.19787	74	
324.28579	92	
324.89614	124	
325.13796	84	
325.89543	168	
326.89726	88	
327.88447	92	
328.26265	80	
END IONS

###FS:    #m/z: 359.96062 #charge 1+
###MS: 25
###MSMS: 27
BEGIN IONS
TITLE=Cmpd 20, +MS2(359.9606), 28.0-35.0eV, 0.6min #27
RTINSECONDS=33.436
SCANS=25,27
PEPMASS=359.96062	40696
CHARGE=1+
195.89151	102	
205.94420	174	
209.93900	126	
222.14926	90	
222.95233	796	1+
223.00475	92	
223.21669	132	
224.94679	1158	1+
224.96803	172	
225.97064	190	
226.11630	84	
226.88708	134	
226.94601	502	1+
226.97132	126	
227.93687	88	
228.94362	412	1+
231.88732	92	
232.11203	86	
234.09000	94	
239.02479	90	
239.83138	198	1+
240.94002	288	
240.96031	296	
241.94195	150	
242.95768	630	1+
244.87118	86	
244.95390	298	
244.97901	90	
245.46137	108	
245.94159	246	
246.80628	162	
246.95121	308	
247.97534	144	
248.63839	92	
248.80332	164	
248.84371	84	
249.04673	104	
249.80430	132	
250.94916	214	
251.04168	126	
252.10733	144	
252.12209	98	
255.09443	88	
255.14151	98	
258.84705	122	
258.97672	170	
259.97951	88	
260.96850	382	
262.97769	86	
263.19649	88	
263.98022	90	
264.81570	152	
265.41843	102	
265.45854	86	
265.97720	164	
266.24630	158	
266.81338	232	
266.92586	124	
267.01750	98	
267.06738	100	
267.81654	122	
267.94903	108	
267.96997	152	
268.16840	90	
268.95563	332	
269.96363	174	
271.05654	112	
273.08919	86	
275.94153	84	
275.98822	152	
276.85342	116	
277.86092	138	
278.80115	284	1+
280.01330	86	
280.26074	206	1+
280.73500	88	
280.79275	246	
281.79109	100	
281.86618	86	
282.47620	86	
283.27712	120	
284.82021	112	
287.09301	86	
287.13868	94	
287.60511	94	
292.00540	90	
292.05761	98	
295.02536	120	
295.92984	152	
296.22775	86	
296.32508	102	
296.91460	92	
296.93106	102	
297.46107	90	
298.26744	94	
298.40613	112	
298.58442	94	
298.80453	334	
299.80292	146	
299.83334	86	
302.80988	106	
303.89886	188	
304.44128	100	
305.30773	84	
306.79282	162	
307.89020	178	
307.93969	92	
308.12462	88	
308.29103	334	
308.74176	84	
310.34326	176	
310.79924	90	
311.27739	94	
311.86282	86	
312.79827	118	
314.80162	116	
315.45087	90	
316.28471	230	1+
316.81644	136	
317.58317	86	
317.93138	86	
318.47424	90	
318.93306	130	
319.16722	90	
321.22354	130	
321.79833	94	
322.31431	92	
323.01897	820	1+
323.04463	96	
323.24715	92	
323.84467	142	
324.32294	118	
327.19546	92	
327.80565	152	
328.31397	86	
330.73663	98	
333.26486	86	
334.28243	172	
336.94410	322	
338.33587	160	
339.34368	88	
340.35543	116	
342.16721	114	
342.28358	130	
343.90668	86	
346.13653	90	
349.83069	144	
350.10564	128	
350.81549	90	
350.89411	108	
351.18375	128	
354.94928	88	
358.36622	106	
359.81469	100	
359.96616	84	
360.17695	118	
361.33136	176	1+
362.08453	104	
362.29362	86	
364.34741	92	
364.69672	124	
END IONS

###FS:    #m/z: 313.92873 #charge 1+
###MS: 25
###MSMS: 28
BEGIN IONS
TITLE=Cmpd 21, +MS2(313.9287), 28.0-35.0eV, 0.6min #28
RTINSECONDS=34.208
SCANS=25,28
PEPMASS=313.92873	21314
CHARGE=1+
180.66682	100	
188.91737	72	
193.96969	170	
196.96223	86	
197.86651	80	
205.94676	252	1+
208.94181	94	
212.87532	190	1+
213.83349	74	
221.06524	76	
221.59129	76	
222.97183	70	
223.97036	194	
223.98873	74	
226.94419	80	
227.53472	104	
227.92584	70	
228.07581	108	
228.09810	84	
229.96760	72	
231.09574	74	
231.85597	284	
231.87093	78	
232.07669	90	
232.82940	88	
232.94242	126	
233.40493	72	
233.85158	120	
234.96966	814	1+
235.11492	74	
235.78966	78	
235.90446	86	
236.15544	98	
237.09594	72	
237.12566	116	
237.95370	84	
238.41956	94	
239.89510	84	
240.20158	88	
240.80318	74	
242.09109	76	
242.45823	90	
243.05315	80	
244.56767	86	
245.11146	72	
245.60408	92	
246.90482	80	
246.96907	104	
248.94595	158	1+
249.98765	104	
250.89743	70	
251.11301	96	
251.98391	116	
252.06940	228	
253.05696	80	
253.08188	116	
253.22680	78	
253.24027	104	
255.16914	90	
255.72425	72	
256.02073	80	
257.01002	72	
259.85847	80	
261.70684	108	
261.88533	84	
263.10099	86	
263.15684	70	
264.84879	220	1+
265.09914	80	
266.04073	114	
266.24185	130	
266.99887	146	
268.15819	94	
268.43971	94	
268.85713	74	
268.90455	72	
268.95530	98	
269.00541	78	
269.19503	98	
269.80369	82	
269.99737	82	
270.27279	300	
270.46146	92	
270.79898	80	
272.04898	78	
272.09571	72	
272.98154	80	
273.48088	78	
273.85850	78	
275.05063	88	
275.17305	72	
276.11457	74	
277.02752	74	
277.07367	106	
278.24500	76	
279.75045	78	
280.26639	160	
282.88399	92	
282.92839	102	
283.03305	144	
283.39547	84	
284.79019	76	
284.87728	72	
284.90855	70	
287.17424	78	
287.26581	100	
287.91540	76	
289.12319	84	
289.38402	94	
290.13695	76	
291.27546	86	
292.05988	72	
294.04882	180	
295.21057	164	
296.16423	72	
296.92529	72	
297.09679	76	
297.44723	72	
297.92264	70	
298.07976	78	
298.18126	82	
298.41915	100	
298.58207	72	
299.11925	76	
300.87254	102	
300.92490	138	
301.24914	74	
301.93128	106	
302.15740	74	
302.82583	70	
305.76037	74	
305.87551	78	
306.52121	106	
306.78759	104	
306.83027	144	
307.80395	72	
307.89318	134	
308.18745	70	
308.29687	84	
308.31085	110	
308.88827	78	
309.30171	78	
311.10273	106	
311.80295	78	
311.83905	72	
312.11946	72	
313.16974	94	
314.27724	244	
314.80121	82	
315.16081	96	
315.28356	102	
317.76900	76	
317.87007	80	
319.13231	84	
319.19356	78	
END IONS

###FS:    #m/z: 322.92887 #charge 1+
###MS: 29
###MSMS: 30
BEGIN IONS
TITLE=Cmpd 22, +MS2(322.9289), 28.0-35.0eV, 0.6min #30
RTINSECONDS=37.8945
SCANS=29-30
PEPMASS=322.92887	174178
CHARGE=1+
112.78569	72	
131.47447	72	
145.70583	72	
173.94513	80	
183.09601	68	
184.15586	94	
185.12715	76	
185.86497	68	
187.02153	74	
190.89440	226	1+
194.00423	82	
194.97681	76	
195.91872	210	1+
201.03908	130	
205.94870	242	
205.97235	126	
207.07896	72	
212.89537	68	
216.14736	68	
219.94745	72	
221.89324	122	
221.94546	120	
221.96451	68	
222.95665	226	
222.99567	72	
223.02150	70	
223.07642	72	
223.22105	70	
223.96146	146	
224.22235	68	
224.97615	104	
225.13314	80	
227.92752	90	
228.10556	76	
228.12799	100	
228.86682	96	
233.89459	70	
233.91461	162	
234.13141	78	
234.49229	86	
234.91184	82	
235.87819	78	
237.02244	72	
238.93710	298	1+
239.06400	70	
239.07752	274	1+
239.10470	76	
239.90487	76	
240.63388	82	
240.93960	3932	
241.94157	2118	
242.94034	7770	1+
243.88245	134	
244.81373	76	
244.93891	2144	1+
246.97317	386	1+
247.09766	78	
248.85058	170	1+
248.93094	78	
248.99333	142	
249.05913	74	
249.96279	90	
250.20896	74	
251.06642	92	
251.24751	68	
251.92962	80	
251.95069	70	
252.24096	80	
256.00319	78	
256.96724	142	1+
261.15680	84	
261.97485	76	
262.09647	68	
263.09611	132	
264.11487	120	1+
265.06148	82	
265.15703	74	
265.85701	216	1+
265.96310	74	
266.20939	76	
267.74802	72	
267.79845	68	
267.99522	88	
268.05377	140	
268.95556	72	
270.86242	118	
271.27696	148	
271.91734	90	
272.13206	88	
272.44217	86	
272.91917	86	
273.85177	144	
274.21232	76	
276.04748	84	
276.79541	128	
278.24640	188	1+
278.83917	98	
279.04453	80	
279.09166	1582	1+
280.14115	98	
281.17423	74	
281.38755	78	
282.29071	72	
282.81888	72	
282.87469	88	
282.97410	72	
283.06780	298	1+
283.11828	74	
283.16867	106	
283.88758	90	
284.29248	784	1+
284.83806	68	
285.15738	94	
286.02503	72	
287.15959	74	
287.80509	72	
288.02180	86	
289.88136	82	
290.91502	74	
291.84587	72	
291.87655	106	
291.92550	72	
292.88743	96	
293.85807	224	1+
295.07711	80	
297.25758	92	
297.43562	82	
297.91638	80	
298.85926	74	
300.81469	84	
301.09112	72	
301.10591	72	
302.84948	76	
304.13754	72	
304.18851	74	
305.11461	86	
306.07327	70	
306.28497	88	
307.09335	72	
307.29677	92	
307.79928	90	
307.88670	260	1+
308.10742	78	
308.29330	300	
308.91834	108	
309.29258	128	
310.14355	72	
310.30501	334	
311.94732	76	
312.03514	126	
313.02812	112	
313.22830	86	
314.07630	72	
315.06280	74	
315.83268	68	
317.15209	70	
318.80751	80	
320.14484	72	
321.14692	72	
323.21608	272	1+
323.23716	520	1+
324.10647	70	
324.19037	118	
324.25259	134	
324.29227	84	
324.89358	256	1+
325.19071	76	
326.69625	78	
328.06462	74	
328.26025	76	
END IONS

###FS:    #m/z: 313.92834 #charge 1+
###MS: 29
###MSMS: 31
BEGIN IONS
TITLE=Cmpd 23, +MS2(313.9283), 28.0-35.0eV, 0.7min #31
RTINSECONDS=38.6665
SCANS=29,31
PEPMASS=313.92834	23358
CHARGE=1+
193.96973	88	
195.89513	78	
196.64877	92	
197.90577	72	
198.89542	70	
207.97346	100	
209.89220	186	1+
211.97569	80	
215.89646	70	
218.13020	90	
218.96175	74	
219.89833	72	
220.07482	72	
223.95591	166	
223.97569	122	
225.86177	70	
226.08872	78	
228.87776	78	
228.94183	136	
230.89302	122	
231.85513	132	
232.08291	136	
232.94546	72	
233.75765	82	
233.85163	70	
233.95488	92	
234.10534	68	
234.13151	74	
234.92486	72	
234.93799	72	
234.96883	512	
235.12263	70	
235.90582	126	
235.99701	84	
237.08501	98	
237.97626	80	
238.37596	72	
240.19387	70	
241.59100	94	
244.22419	100	
245.44036	112	
245.98898	78	
246.17208	98	
246.97436	70	
247.83534	68	
247.90515	102	
247.97583	118	
249.04522	72	
249.18248	68	
249.97806	72	
250.04797	104	
251.52777	72	
252.06911	238	
255.14932	70	
255.17286	70	
256.26478	74	
257.44526	80	
260.94544	152	
262.05437	70	
262.88045	110	
263.86050	70	
264.08593	76	
264.96298	78	
265.18676	70	
265.26141	168	
265.62084	68	
266.46579	92	
266.85690	136	
266.87697	70	
266.99940	102	
267.23819	72	
268.11397	82	
268.80047	70	
268.97548	76	
269.04186	84	
269.98108	88	
270.14246	84	
270.27641	156	
270.93421	106	
271.28017	70	
271.87269	96	
272.20088	84	
272.44226	98	
272.84600	182	
273.06846	68	
273.70616	96	
275.09550	68	
276.16376	84	
276.43100	74	
277.02865	72	
277.07451	84	
278.10784	78	
279.09344	136	
279.78952	86	
281.05813	70	
281.09743	78	
281.83687	84	
281.95857	90	
282.27203	80	
283.85848	68	
283.89786	94	
283.95173	124	
284.80497	110	
284.85862	100	
285.79615	74	
286.91206	74	
288.25950	100	
289.15870	84	
290.87347	80	
292.17096	96	
292.25313	68	
293.06181	70	
293.25618	126	
293.41503	86	
293.84447	100	
294.10302	72	
294.82195	86	
295.12333	84	
297.27678	76	
297.83401	70	
298.27902	84	
300.06312	72	
301.07624	78	
303.94651	144	
304.26798	80	
304.91936	70	
305.87459	72	
305.92993	102	
306.27823	72	
306.31670	74	
306.88232	70	
307.29113	76	
307.30849	80	
307.88894	212	1+
308.30370	82	
308.52388	104	
308.78913	74	
309.10654	208	1+
309.29404	80	
310.14073	68	
311.14117	86	
311.86081	90	
312.32267	124	
312.35714	94	
313.25199	72	
314.27833	360	
315.28759	210	
315.84153	78	
316.17318	86	
316.22329	68	
317.20254	94	
318.09087	68	
319.03343	76	
END IONS

###FS:    #m/z: 318.93407 #charge 1+
###MS: 29
###MSMS: 32
BEGIN IONS
TITLE=Cmpd 24, +MS2(318.9341), 28.0-35.0eV, 0.7min #32
RTINSECONDS=39.4385
SCANS=29,32
PEPMASS=318.93407	17832
CHARGE=1+
182.53497	82	
191.86194	100	
192.88720	70	
197.96027	154	
198.92130	68	
201.03647	126	
204.00549	88	
204.92338	92	
205.94810	104	
213.88396	68	
216.12890	70	
219.01445	98	
219.05975	84	
221.06732	132	
223.04887	76	
223.96413	236	1+
226.96257	72	
227.08501	70	
227.93120	150	
232.94310	104	
233.03363	72	
233.05414	84	
233.14364	122	
234.06184	66	
234.91205	82	
234.96907	780	1+
235.01544	88	
235.11160	72	
237.81516	92	
238.02339	84	
238.93804	192	
238.97358	82	
239.07673	192	1+
239.90145	136	
240.51173	80	
240.68914	82	
240.86198	94	
240.93971	2956	1+
241.01797	80	
242.72368	86	
243.87348	68	
243.90192	90	
245.94079	148	
246.97282	238	1+
247.11096	70	
248.20277	78	
248.90349	68	
249.97224	68	
250.11011	88	
250.24410	86	
250.90873	84	
250.95107	122	
251.95436	70	
252.95352	66	
253.79803	70	
254.11484	70	
254.83561	80	
255.00801	72	
256.10345	78	
258.21821	74	
259.15110	86	
260.07851	90	
260.20588	84	
261.25214	92	
262.18561	68	
262.53766	108	
263.97422	82	
264.23575	96	
264.99867	86	
266.98903	86	
267.86884	76	
268.00050	82	
268.75583	98	
269.08597	66	
269.80352	108	
269.96491	72	
269.98531	96	
271.45017	90	
272.52516	102	
272.94497	86	
274.17975	72	
275.84920	232	1+
276.02901	72	
276.82126	70	
277.90224	122	
278.26026	78	
278.50521	96	
278.98273	80	
279.09096	710	1+
280.00713	86	
280.27216	126	
280.95733	78	
281.05680	184	1+
281.28901	118	
281.83664	72	
282.03274	86	
282.14280	82	
282.27420	106	
282.48894	68	
283.02977	68	
283.94149	68	
286.88896	98	
287.92217	116	
288.19479	66	
289.87084	76	
290.85714	74	
291.11831	98	
292.87037	86	
293.29490	84	
293.98705	70	
294.81306	80	
294.97134	74	
296.10713	88	
296.66512	92	
297.03115	76	
298.12029	68	
298.38068	66	
298.86559	110	
299.25126	78	
301.67571	78	
302.00300	68	
303.27524	82	
304.77783	76	
304.87588	332	1+
305.26504	104	
305.76509	96	
305.89359	80	
306.14303	76	
306.28023	76	
306.41759	72	
306.85449	70	
308.86472	72	
309.88818	70	
309.91245	72	
309.97475	74	
310.17771	70	
310.21720	68	
310.87450	72	
310.99805	76	
312.12526	118	
312.91521	70	
314.41144	94	
315.08674	68	
315.18051	78	
315.20481	68	
315.28505	80	
315.78264	76	
316.23246	76	
317.15458	78	
317.89184	70	
318.94206	88	
319.09623	130	
320.03228	68	
320.21885	84	
321.94844	72	
322.85238	106	
323.23181	78	
323.85714	76	
323.89278	82	
END IONS

###FS:    #m/z: 322.92869 #charge 1+
###MS: 33
###MSMS: 34
BEGIN IONS
TITLE=Cmpd 25, +MS2(322.9287), 28.0-35.0eV, 0.7min #34
RTINSECONDS=43.1345
SCANS=33-34
PEPMASS=322.92869	155130
CHARGE=1+
192.88887	198	
193.89286	80	
194.09164	78	
196.20107	102	
198.98547	72	
201.04469	236	1+
204.43852	92	
205.94789	488	1+
205.97091	98	
206.92702	72	
209.90343	72	
210.17870	112	
212.43882	100	
214.87250	70	
221.06540	204	1+
222.12169	80	
222.94981	158	
223.96075	216	
224.11158	72	
224.19619	144	
224.95990	134	
227.93017	278	
229.55830	88	
232.21509	80	
233.95477	80	
235.09627	72	
235.13571	82	
235.84231	82	
236.20455	72	
236.88073	70	
238.88825	70	
238.93769	162	
239.07743	188	
240.00876	98	
240.94045	3230	
240.99368	70	
241.00894	78	
241.13249	90	
241.94247	2484	
242.81821	144	
242.94062	8774	1+
243.07058	72	
243.22300	86	
243.81748	78	
243.91719	70	
243.99398	80	
244.93976	2144	1+
245.19663	86	
245.99843	74	
246.97345	206	
247.97847	78	
248.03855	86	
248.97094	72	
252.23141	84	
255.84794	70	
256.08296	72	
257.09694	86	
258.90381	88	
259.81499	70	
259.91797	80	
260.83044	130	
260.85739	76	
260.93264	86	
261.11109	92	
261.42680	100	
261.83471	120	
262.82944	98	
262.92069	140	
263.84465	72	
263.98524	118	
264.10132	82	
265.05862	72	
266.05817	140	
266.21958	72	
266.86646	126	
267.08348	76	
268.82002	72	
268.95396	112	
269.00747	100	
269.17652	104	
269.89032	76	
270.79695	76	
271.27993	76	
272.01677	78	
272.44228	80	
275.07909	70	
277.73517	106	
278.16712	74	
279.08917	764	1+
280.13965	84	
281.04584	72	
281.09727	84	
281.15713	82	
281.84789	96	
283.06690	314	1+
283.82986	74	
284.29225	532	1+
284.43614	80	
284.92643	82	
285.84629	72	
288.40308	84	
289.41361	74	
289.90672	106	
291.86667	74	
293.15411	76	
293.84731	258	1+
293.88752	140	
294.28255	70	
294.44468	90	
294.59844	76	
294.87707	72	
296.13861	90	
298.08803	84	
299.41893	78	
299.97367	72	
300.88474	86	
302.20861	96	
302.88560	72	
303.01396	72	
303.36712	74	
303.88488	68	
304.12444	78	
304.26663	144	
305.21542	72	
306.22040	84	
306.27279	178	
306.64815	92	
307.05235	72	
307.88642	90	
308.29118	260	
308.79534	86	
309.22094	78	
309.29161	138	
309.35670	72	
309.80533	76	
309.88630	72	
310.30778	336	
310.37876	84	
310.84732	82	
311.01268	82	
311.86932	72	
311.92592	70	
312.02642	182	1+
312.05616	70	
313.80022	76	
313.85231	78	
318.68272	76	
319.79066	102	
320.14637	82	
320.84525	78	
321.28182	72	
322.25231	78	
323.13151	280	1+
323.23988	248	
323.63605	76	
323.88483	78	
324.24167	260	
325.28477	82	
325.83320	74	
326.18215	150	1+
326.89611	80	
328.09384	92	
END IONS

###FS:    #m/z: 340.93890 #charge 1+
###MS: 33
###MSMS: 35
BEGIN IONS
TITLE=Cmpd 26, +MS2(340.9389), 28.0-35.0eV, 0.8min #35
RTINSECONDS=43.907
SCANS=33,35
PEPMASS=340.93890	65254
CHARGE=1+
188.13832	82	
197.70885	86	
206.02165	80	
207.97679	116	
209.88737	90	
213.20377	78	
213.93939	226	
215.88526	398	1+
215.93776	154	
217.88397	176	
219.88116	100	
222.62741	80	
224.97489	208	
225.86151	76	
225.88363	110	
226.16800	72	
226.82664	134	
227.02204	76	
230.88826	116	
231.09366	100	
231.94990	160	
233.89664	346	
233.94345	72	
234.84218	84	
235.89851	94	
236.89212	76	
238.84010	92	
240.83713	130	
241.88108	90	
241.98036	82	
242.42356	76	
242.94492	80	
243.82827	90	
246.13349	78	
246.15474	98	
246.97703	132	
247.84793	148	
249.96006	142	
250.10616	76	
250.59562	94	
250.96173	72	
251.54318	80	
253.51415	104	
254.90779	76	
254.96217	260	1+
255.07453	140	
255.90115	72	
256.07390	118	
256.89004	92	
258.84319	376	1+
258.90938	86	
260.84145	108	
260.93248	94	
261.84583	128	
261.90917	82	
262.55957	72	
262.83732	138	
263.41982	80	
263.59722	76	
264.07994	86	
265.26043	76	
266.24345	80	
266.50381	88	
266.85892	72	
266.96507	92	
267.01723	94	
267.13686	130	
267.99943	134	
268.83862	188	
269.11230	94	
269.83893	164	
270.83837	116	
271.17998	96	
271.94365	74	
273.80579	74	
274.81482	150	
274.97547	72	
275.42515	108	
275.57021	78	
276.15766	88	
276.85623	260	
277.15835	88	
277.82826	82	
277.84239	518	1+
278.96463	76	
279.24545	80	
280.04819	76	
281.04558	124	
281.83924	96	1+
281.85526	88	
282.27734	126	
284.71554	100	
285.01845	80	
285.85633	80	
286.91230	80	
289.00754	114	
290.00713	84	
290.14695	74	
290.75622	74	
290.85856	74	
292.26541	90	
292.43758	100	
292.85084	92	
293.14801	78	
293.85329	110	
293.88435	228	
294.24646	80	
294.86518	72	
294.92492	80	
295.27724	72	
296.99717	96	
297.97603	172	
298.37443	88	
299.25087	72	
300.08424	74	
302.76171	94	
303.79261	80	
305.15298	118	
306.78850	120	
307.02856	100	
307.09681	76	
307.29136	86	
307.79463	92	
308.11823	88	
308.28953	262	
308.79769	82	
310.91582	72	
312.76976	78	
314.86109	82	
315.27451	82	
318.43080	78	
318.82950	132	
323.23508	210	
324.88827	238	
325.23708	82	
326.10379	80	
326.24604	72	
326.33447	78	
327.74901	86	
328.18762	162	
329.14637	146	
329.86991	136	
330.21005	76	
331.37103	102	
332.93099	84	
333.43521	78	
334.78866	88	
336.09748	80	
336.79591	78	
337.22469	198	1+
337.27604	80	
341.10093	102	
343.18341	84	
344.25290	100	
345.37023	92	
346.10532	92	
END IONS

###FS:    #m/z: 336.94457 #charge 1+
###MS: 33
###MSMS: 36
BEGIN IONS
TITLE=Cmpd 27, +MS2(336.9446), 28.0-35.0eV, 0.8min #36
RTINSECONDS=44.679
SCANS=33,36
PEPMASS=336.94457	60004
CHARGE=1+
179.43901	100	
181.54735	94	
196.88276	82	
198.95739	72	
205.95077	176	
207.99329	74	
211.03440	74	
211.88432	78	
211.94237	836	1+
212.87712	466	1+
213.89352	136	
213.93763	142	
214.11901	138	
214.88280	428	1+
215.88509	364	1+
217.88726	74	
221.93879	74	
222.97040	518	1+
223.97297	448	1+
224.19657	208	1+
225.84114	78	
227.99436	98	
229.13040	92	
229.44842	78	
229.95354	674	
230.42764	94	
230.88584	282	
231.95012	414	
232.12537	76	
232.93806	74	
233.18718	76	
233.95073	78	
234.14528	154	
235.95370	88	
236.89958	72	
237.08663	84	
238.22039	92	
238.84383	114	
239.95031	78	
241.83902	106	
242.17898	84	
243.39384	72	
245.22108	80	
245.72529	98	
245.87516	74	
246.93544	102	
247.96422	144	1+
248.02319	80	
248.89807	82	
249.96256	76	
250.82345	74	
250.96669	80	
250.98610	230	1+
251.88047	72	
251.90015	72	
252.46915	88	
252.96930	844	1+
254.04448	72	
254.91790	98	
254.96416	350	1+
255.07326	182	
255.09157	186	
255.82966	86	
256.07204	72	
256.09377	84	
256.57547	76	
256.91306	250	1+
256.96657	108	
258.84724	230	1+
259.95160	74	
261.47054	106	
261.87384	90	
263.87858	96	
264.85083	232	1+
265.06659	74	
265.46057	78	
265.89676	78	
267.84269	94	
268.64516	80	
268.84302	140	
269.09416	84	
269.84521	136	
270.83477	104	
270.93425	92	
270.98072	102	
271.41559	84	
271.75340	100	
272.57591	74	
272.84162	142	
274.86120	72	
276.07398	72	
276.85702	428	
279.85705	92	
280.25393	100	
281.00266	80	
281.04894	142	
281.60818	94	
281.88011	76	
287.20107	86	
287.85087	122	
288.85589	110	
289.91298	84	
290.26204	84	
290.86237	164	
291.27898	114	
291.35308	84	
291.86206	102	
293.10735	224	1+
293.28864	78	
294.28437	80	
294.88066	72	
296.76227	76	
297.93981	76	
298.78804	74	
299.01133	70	
299.06028	104	
300.38219	78	
303.15500	80	
303.94264	94	
304.76732	86	
306.88028	230	1+
306.92097	100	
308.28721	190	
308.79529	86	
309.24665	96	
309.42814	94	
311.86067	192	1+
312.40966	88	
312.99565	80	
313.02401	86	
313.88922	98	
316.10986	76	
316.99688	88	
317.99683	84	
318.17861	162	
318.27705	218	1+
320.62319	92	
321.19730	84	
321.21367	98	
321.28131	78	
321.62698	88	
321.92422	74	
322.02546	122	
322.31923	92	
323.83275	72	
324.24167	110	
324.88986	106	
325.13759	74	
325.29718	74	
325.89223	72	
326.87996	190	1+
327.07772	112	
327.28445	98	
327.30430	94	
328.09353	80	
328.95716	88	
329.05502	76	
329.86730	136	
333.06985	78	
334.84938	74	
335.13968	78	
336.19132	126	
336.80287	72	
336.87594	76	
337.21998	74	
338.74366	74	
339.60033	78	
340.27738	74	
341.38838	90	
341.89642	216	1+
END IONS

###FS:    #m/z: 340.93891 #charge 1+
###MS: 37
###MSMS: 38
BEGIN IONS
TITLE=Cmpd 28, +MS2(340.9389), 28.0-35.0eV, 0.8min #38
RTINSECONDS=48.3635
SCANS=37-38
PEPMASS=340.93891	62332
CHARGE=1+
185.87473	86	
188.02887	74	
189.95500	198	
196.88477	100	
201.87455	112	
205.94515	216	
206.92857	80	
208.39395	82	
208.95973	122	
213.93863	900	1+
215.88767	402	
215.93663	198	
217.88183	130	
218.89803	82	
220.87640	160	
221.99016	82	
223.96318	120	
224.83837	76	
224.97685	150	
226.92488	88	
227.80362	76	
228.85004	86	
229.02669	88	
229.94522	94	
231.17208	112	
231.88650	136	
231.94939	572	1+
233.89600	432	1+
233.94676	216	
235.10350	96	
235.88930	332	1+
235.94808	152	
236.84774	100	
237.06263	78	
238.94870	78	
239.04199	82	
239.94972	276	1+
240.22607	148	
240.83943	106	
242.06274	92	
242.12744	78	
242.85693	126	
242.87660	116	
243.82753	546	1+
243.89359	78	
246.97388	104	
248.11605	78	
250.94686	78	
252.34238	78	
253.21930	80	
254.03465	102	
254.24817	84	
254.90278	128	
254.96315	488	1+
255.07310	382	1+
255.12143	118	
256.18026	86	
256.66963	114	
256.89727	100	
256.91280	138	
256.96403	362	1+
257.21122	76	
257.90859	94	
257.92432	80	
258.84612	354	
259.85334	188	
259.90860	84	
260.23276	76	
261.02584	80	
261.84033	310	1+
262.25599	78	
262.38455	94	
264.87277	88	
266.55392	80	
266.99745	82	
267.13241	118	
268.83858	288	
269.95675	106	
270.82057	122	
272.24559	74	
274.19218	82	
274.42997	92	
274.88654	84	
274.91042	86	
275.85571	96	
276.85186	254	
277.81763	126	
277.85307	228	
277.92661	112	
277.95648	88	
278.85450	216	
279.84977	442	1+
280.13953	78	
280.16735	104	
280.25917	118	
281.05205	144	
281.18584	76	
281.36704	108	
281.85956	88	
281.94187	78	
282.04495	80	
282.39377	88	
283.03046	98	
284.88770	86	
285.09697	138	
285.29840	82	
285.93096	92	
286.11010	78	
286.91611	76	
286.97671	78	
288.26559	80	
289.88144	92	
290.85229	214	1+
290.95694	74	
293.80400	136	
295.97222	88	
296.28034	94	
296.86624	94	
296.97342	108	
297.97369	176	
298.85700	116	
299.41690	76	
299.87103	128	
300.27814	100	
301.26797	78	
302.16923	306	1+
303.91228	98	
303.94462	78	
307.30510	120	
307.79739	104	
308.29107	220	
309.30479	88	
309.77174	76	
310.07844	74	
311.77180	76	
311.88178	168	
312.79823	74	
313.86745	106	
313.95903	96	
321.42637	90	
321.82273	86	
321.87849	106	
323.06686	106	
324.08664	76	
324.24391	88	
325.25489	78	
325.89093	92	
328.18622	154	
329.14618	92	
329.32691	84	
329.81432	86	
329.87079	74	
331.76679	86	
333.43072	78	
334.31275	78	
334.95500	106	
335.24708	90	
339.11417	88	
342.38246	98	
343.29901	98	
344.32339	92	
344.89749	82	
346.30977	138	
END IONS

###FS:    #m/z: 336.94465 #charge 1+
###MS: 37
###MSMS: 39
BEGIN IONS
TITLE=Cmpd 29, +MS2(336.9446), 28.0-35.0eV, 0.8min #39
RTINSECONDS=49.136
SCANS=37,39
PEPMASS=336.94465	56916
CHARGE=1+
185.12234	70	
192.02018	76	
197.86614	122	
198.03708	80	
204.84271	76	
205.95198	128	
207.97136	200	
211.15053	76	
211.94351	756	
213.07301	82	
213.93533	456	1+
215.88922	280	
219.01973	74	
223.97226	292	1+
224.19838	76	
226.86670	90	
226.89810	72	
227.03301	72	
227.06441	72	
228.67712	76	
228.93915	80	
229.95458	972	1+
230.88661	86	
230.90760	116	
231.90069	152	
231.95009	554	
232.89134	80	
232.90672	120	
233.40675	74	
233.82895	108	
233.89858	196	
233.94957	124	
234.91189	88	
234.95103	84	
235.14904	76	
236.05414	166	1+
236.71072	78	
236.96957	72	
237.01866	72	
238.04572	210	
238.09556	76	
243.03396	74	
246.54207	76	
246.97985	88	
247.97111	90	
248.65397	88	
248.89896	162	
249.11464	86	
249.96111	104	
250.95597	78	
250.97119	100	
250.99558	126	
251.06047	96	
252.00725	76	
252.06742	78	
252.96850	458	1+
253.05883	78	
254.90608	74	
254.96259	222	
255.07321	560	
255.97394	86	
256.84709	192	
256.88030	74	
256.90160	96	
257.83741	88	
258.84736	160	
259.85393	106	
259.92542	76	
260.42712	82	
262.54163	70	
263.24837	78	
264.80937	82	
264.91275	82	
267.40684	76	
267.87757	76	
268.83244	126	
268.94899	70	
269.86407	76	
270.16267	74	
270.80087	86	
270.98219	74	
271.91352	144	
272.90116	222	1+
273.25567	80	
274.82882	84	
274.87723	96	
275.87404	78	
276.85398	694	1+
276.95394	76	
277.05828	76	
277.97084	72	
278.83354	82	
278.86581	164	
279.09757	80	
279.84283	88	
280.09570	80	
280.26131	76	
280.88106	74	
281.05125	214	
282.86623	74	
283.03343	110	
283.89176	72	
285.84912	182	
286.84854	152	
286.87456	72	
287.85417	114	
288.27403	88	
289.21282	74	
290.85292	76	
291.17057	80	
292.09961	86	
292.85781	92	
292.87871	70	
292.99008	82	
293.10636	342	
293.43697	132	
293.85040	100	
295.85556	80	
295.91893	108	
295.97293	140	
296.09846	72	
296.97589	154	
297.07125	88	
299.06150	150	
301.10823	74	
303.66194	88	
304.40296	82	
305.03979	138	1+
306.23311	92	
307.19218	74	
307.79715	72	
308.29179	156	
308.87066	106	
309.32891	74	
310.30786	72	
310.94626	74	
311.83643	74	
313.87392	88	
314.29621	104	
315.85918	80	
317.93995	102	
318.85154	74	
319.30889	74	
320.61466	106	
320.76622	74	
323.12376	84	
323.53207	88	
323.88924	256	1+
324.27710	84	
324.57550	120	
324.76338	82	
327.06878	72	
327.89140	76	
329.88098	166	1+
331.76496	90	
333.43093	74	
336.32234	90	
340.15270	84	
340.42255	72	
341.91247	90	
END IONS

###FS:    #m/z: 359.96072 #charge 1+
###MS: 37
###MSMS: 40
BEGIN IONS
TITLE=Cmpd 30, +MS2(359.9607), 28.0-35.0eV, 0.9min #40
RTINSECONDS=49.908
SCANS=37,40
PEPMASS=359.96072	40678
CHARGE=1+
180.87131	76	
197.95793	76	
199.14799	78	
206.94796	82	
209.94530	206	
210.87562	78	
210.92377	76	
222.95114	668	1+
223.03237	82	
223.89500	120	
223.97504	78	
224.94728	700	1+
225.89682	76	
225.97369	112	
226.94865	152	
226.97004	280	
227.93439	904	1+
228.94033	584	1+
229.09325	78	
231.88399	76	
232.01322	92	
232.85756	244	1+
232.93796	82	
235.95349	74	
236.08198	78	
236.43868	116	
236.87303	82	
238.94139	80	
239.90482	130	
240.83746	128	
240.87945	94	
240.93891	534	1+
240.96027	352	1+
241.01471	92	
242.95850	562	1+
243.00517	76	
244.93674	82	
244.96496	352	1+
245.07119	88	
245.94115	372	
246.93777	104	
246.95356	476	
247.97917	216	
248.02865	80	
248.04231	80	
248.80053	412	1+
248.90746	80	
249.15340	76	
250.94734	182	
251.03154	158	
251.97779	98	
252.87336	76	
252.95328	132	
253.91537	76	
256.45742	80	
257.84294	278	1+
258.97249	258	1+
260.89500	88	
260.96956	208	
261.74244	78	
263.47393	80	
264.16568	94	
264.42511	100	
264.82053	114	
264.87373	148	
265.44651	78	
265.82421	146	
266.49213	78	
266.81357	552	
267.85285	78	
267.88126	180	1+
267.97914	86	
269.90964	78	
270.88252	138	
271.37900	96	
272.07671	114	
274.30573	100	
274.86536	78	
275.96774	96	
276.80423	146	
276.97308	124	
277.10742	92	
277.80674	100	
277.85986	80	
277.91536	84	
278.79835	348	1+
279.85732	194	1+
280.26131	92	
280.79221	906	1+
281.44725	92	
283.82213	384	1+
284.82431	280	1+
284.87873	120	
286.97441	92	
287.07257	78	
287.40932	78	
291.15596	76	
291.40541	90	
291.97573	84	
293.27067	86	
293.84810	210	
295.87792	94	
295.92967	142	
296.80829	174	
297.13046	80	
297.38061	88	
297.80605	102	
298.80365	1290	1+
299.41977	94	
300.17153	84	
300.80384	116	
300.90165	96	
302.25583	90	
303.34533	76	
303.72410	92	
303.94459	80	
304.90847	92	
306.44129	92	
307.28049	114	
307.39877	84	
307.78644	78	
308.29881	130	
309.48212	100	
310.74715	86	
310.86585	126	
311.43586	84	
311.85874	78	
313.13687	76	
314.16980	82	
314.39611	82	
314.82536	78	
314.94311	152	1+
315.27205	78	
316.81433	404	1+
319.93207	112	
320.88035	88	
321.42535	184	
321.81589	90	
322.11605	86	
323.01419	514	1+
323.11577	126	
323.99389	82	
326.26350	90	
327.02890	80	
328.09363	90	
328.79612	114	
334.87920	80	
336.94021	168	
338.11745	80	
338.82003	84	
339.22743	126	
340.87330	78	
341.24290	78	
343.10800	98	
343.15112	78	
343.91133	94	
348.09108	82	
348.63173	102	
351.99420	76	
352.88677	136	
353.18656	78	
354.72260	86	
355.27546	80	
355.61820	80	
356.91589	128	
357.76869	96	
359.26897	120	
360.79150	100	
362.22502	82	
362.99154	88	
364.96199	76	
365.14872	136	
END IONS

###FS:    #m/z: 340.93903 #charge 1+
###MS: 41
###MSMS: 42
BEGIN IONS
TITLE=Cmpd 31, +MS2(340.9390), 28.0-35.0eV, 0.9min #42
RTINSECONDS=53.574
SCANS=41-42
PEPMASS=340.93903	61848
CHARGE=1+
65.00479	80	
190.12252	90	
191.90256	84	
198.52300	96	
208.15302	92	
208.88809	112	
213.93879	500	
215.88577	602	1+
215.94102	180	
217.88276	136	
220.87746	82	
224.95882	190	
224.97758	112	
225.88244	100	
226.11629	76	
226.89432	80	
226.95173	100	
228.86834	82	
230.84560	136	
230.95081	144	
231.89001	178	
231.94857	418	
233.89604	190	
233.94337	118	
235.48788	84	
235.89303	120	
236.88749	140	
237.88311	186	1+
239.90457	96	
240.22732	126	
240.94124	76	
240.98235	76	
241.83999	202	1+
241.86394	90	
242.85605	82	
242.93747	94	
243.14105	88	
243.82479	314	1+
245.12103	88	
245.40198	122	
246.87933	76	
246.97022	162	
247.83170	92	
248.98459	178	1+
249.13066	86	
249.22755	76	
249.96075	88	
251.14238	74	
251.92525	88	
253.04717	146	
254.04025	92	
254.96288	120	
255.07319	734	1+
255.95219	78	
256.89205	138	
256.95974	126	
257.08100	122	
257.15014	86	
257.90675	76	
258.84791	396	1+
259.00746	90	
260.51586	86	
260.84415	154	
261.84001	112	
261.93156	78	
262.41620	78	
262.47810	80	
262.83525	130	
263.83588	80	
263.85460	86	
263.87955	118	
264.06997	82	
265.01977	126	
265.99891	86	
266.86659	88	
266.96321	88	
267.13737	116	
267.83057	76	
268.11829	94	
268.14013	80	
268.83673	472	1+
271.02230	76	
271.83793	130	
271.95593	100	
272.98150	98	
274.89861	142	
275.85759	122	
276.09872	94	
276.85419	404	
276.91271	82	
277.85493	212	
277.90548	110	
278.85093	134	
279.04636	84	
279.84749	356	1+
279.96872	168	
281.05193	112	
281.79948	110	
281.89524	102	
282.05544	88	
282.27245	140	
283.10229	76	
283.24030	82	
285.07211	80	
285.42462	78	
285.86053	76	
287.44461	104	
288.21974	94	
293.96980	90	
294.27159	88	
294.94603	94	
295.10229	84	
295.86946	100	
295.97422	86	
297.86130	76	
297.98369	136	
298.07810	116	
299.07588	92	
299.86888	226	
300.20998	94	
301.19382	78	
301.26177	78	
302.17402	80	
302.85477	164	
302.96921	78	
303.44599	76	
304.27972	88	
305.15958	84	
307.78869	88	
308.28902	120	
308.88634	120	
309.81271	76	
310.91387	100	
311.15640	76	
313.22405	78	
313.87347	100	
314.78856	92	
318.93238	82	
321.44185	88	
323.23434	168	
325.89432	84	
326.20550	82	
326.30240	104	
326.79597	90	
327.12007	76	
328.18550	92	
328.31376	80	
329.86623	118	
329.90889	162	
330.88628	96	
331.10763	74	
332.82357	80	
333.28956	82	
336.80249	86	
342.31355	112	
342.89536	120	
343.32392	76	
343.91828	78	
344.95037	78	
END IONS

###FS:    #m/z: 336.94428 #charge 1+
###MS: 41
###MSMS: 43
BEGIN IONS
TITLE=Cmpd 32, +MS2(336.9443), 28.0-35.0eV, 0.9min #43
RTINSECONDS=54.3465
SCANS=41,43
PEPMASS=336.94428	61304
CHARGE=1+
183.06620	102	
193.89274	76	
205.94970	80	
207.97248	136	
208.88675	68	
211.87577	392	1+
211.94374	800	1+
212.87799	336	1+
213.93600	350	1+
215.88551	100	
217.88114	196	
223.90427	90	
223.95764	182	
223.97607	282	1+
224.96238	80	
226.91464	74	
227.42732	78	
228.20403	82	
229.95316	582	1+
230.88976	308	1+
231.20769	106	
231.95039	586	
232.07837	82	
232.47703	102	
232.93982	92	
233.89711	186	
234.14831	78	
235.89075	112	
236.09129	80	
236.99617	82	
237.05663	92	
237.93449	78	
238.90533	72	
239.36097	74	
240.83008	100	
241.02830	86	
241.84030	126	
241.87746	70	
241.98545	128	
242.79458	92	
243.55494	78	
245.83699	84	
245.87339	70	
246.97529	172	
247.96627	422	1+
248.88246	72	
248.89893	152	1+
248.98711	72	
249.96262	344	1+
250.12566	70	
250.94568	154	
250.96562	252	1+
250.98452	108	
251.03657	72	
252.97206	474	
254.96777	156	
255.07200	440	1+
255.10442	82	
255.82454	74	
256.90958	148	1+
258.24179	84	
258.43930	94	
258.84443	276	
259.86510	152	
259.95180	68	
260.10601	72	
264.04006	78	
264.50341	82	
265.07255	70	
265.10633	84	
266.99515	84	
267.84317	132	
268.05016	88	
268.84347	166	
269.11554	100	
269.88116	156	
271.91544	94	
272.90434	84	
272.93622	88	
273.34522	84	
273.85064	70	
273.87888	98	
273.93384	74	
275.06287	88	
275.84642	122	
275.86031	94	
276.18844	84	
276.85525	338	
277.85466	268	1+
277.86527	144	
278.83486	214	1+
278.88010	72	
278.95413	114	
279.06472	78	
280.19436	100	
280.85029	156	
280.93362	160	
281.04812	144	
283.02971	122	
285.84810	72	
287.84776	158	
287.90512	92	
288.10925	70	
288.43887	70	
290.86163	96	
292.28232	78	
292.43337	90	
292.84954	76	
292.86632	96	
293.01248	114	
293.10902	132	
293.85244	70	
293.99786	190	
294.84725	78	
294.86314	174	
295.27778	70	
295.87844	78	
298.83473	72	
298.86873	72	
299.05850	106	
300.05904	72	
300.92495	72	
303.38828	94	
303.41164	90	
303.72630	72	
304.88285	94	
306.27936	118	
306.39414	100	
307.30625	84	
307.63366	94	
307.88320	80	
308.29494	82	
309.25535	72	
309.29394	74	
309.79324	70	
309.89038	70	
310.88127	72	
311.91511	70	
313.87167	146	
314.11982	68	
314.87523	92	
317.05828	72	
319.20041	72	
319.82337	86	
319.96410	82	
320.92669	82	
321.42618	84	
323.30905	70	
324.89346	176	1+
327.00903	98	
327.41295	86	
328.06280	68	
328.12934	92	
328.80802	92	
329.87116	70	
330.87547	68	
331.87312	118	
334.30855	72	
335.92663	92	
336.04560	70	
337.07434	120	
337.39535	88	
337.97003	116	
339.04417	78	
339.50538	70	
340.14843	78	
END IONS

###FS:    #m/z: 359.96041 #charge 1+
###MS: 41
###MSMS: 44
BEGIN IONS
TITLE=Cmpd 33, +MS2(359.9604), 28.0-35.0eV, 1.0min #44
RTINSECONDS=55.1185
SCANS=41,44
PEPMASS=359.96041	42282
CHARGE=1+
183.86461	116	
199.88886	82	
209.92092	98	
211.44665	84	
221.88726	206	1+
222.95218	308	
223.88648	198	1+
223.94416	866	1+
224.94594	732	1+
224.96905	260	1+
226.94624	428	
226.96895	212	
226.99370	98	
227.88499	112	
227.93146	128	
228.14474	74	
228.94085	222	
230.56762	76	
230.92003	80	
231.71949	76	
231.91582	82	
232.95527	130	
234.86786	96	
234.88407	136	
234.96430	84	
236.89204	90	
238.40083	78	
238.94066	78	
239.17505	80	
239.52088	76	
240.84243	82	
240.89159	124	
240.93880	698	
240.96183	418	
241.90304	176	
241.94119	340	
242.93145	102	
242.95802	476	
243.94852	154	
244.95643	124	
245.94425	128	
246.95262	190	
246.97600	194	
247.93384	92	
248.80289	220	
248.82574	88	
249.80520	168	
250.95005	82	
251.15031	98	
251.92121	88	
252.11109	90	
253.94643	90	
254.03433	86	
256.93309	74	
258.44142	86	
258.84662	100	
259.08943	82	
259.86293	96	
260.11407	78	
260.49239	76	
260.96520	222	1+
262.40832	88	
262.95755	102	
263.03549	82	
264.79484	76	
264.81769	96	
266.81449	550	1+
266.86076	92	
267.06563	78	
268.95919	84	
270.86684	80	
273.78191	100	
275.86611	98	
276.85803	80	
277.86262	116	
278.79633	286	1+
278.84238	124	
279.77113	84	
279.85994	148	1+
279.90042	104	
280.79176	888	1+
280.83992	102	
282.90986	98	
283.20933	76	
283.98297	128	
284.82357	180	
287.43425	90	
287.86553	76	
290.42940	86	
291.47498	84	
292.26975	94	
292.43820	128	
292.93365	100	
293.78306	88	
293.84668	86	
293.88573	108	
295.02186	90	
296.80689	712	1+
296.91754	80	
297.40796	78	
297.82363	116	
298.80249	1816	1+
300.86549	92	
301.30012	86	
301.88019	122	
302.48193	80	
303.95284	78	
304.24492	82	
306.61131	86	
306.81338	86	
306.92953	76	
307.28158	156	
307.93089	106	
310.92245	162	
312.88278	90	
316.38929	84	
316.81762	130	
316.86469	104	
316.92474	82	
316.94264	120	
318.59487	88	
318.81954	98	
318.93909	112	
319.85657	184	1+
320.13986	82	
321.04974	74	
321.22022	132	
321.31877	84	
321.81684	158	1+
322.26771	80	
322.73293	78	
322.83481	78	
322.97149	90	
323.01511	286	
323.23386	86	
323.37535	82	
324.01702	136	
326.27440	86	
326.43403	94	
327.81227	80	
328.10915	86	
329.31148	80	
329.81489	90	
336.32293	78	
336.36779	78	
336.94411	80	
337.94941	152	
338.87018	84	
339.33832	104	
340.36152	82	
340.82843	82	
340.95940	90	
341.88741	88	
342.20215	112	
342.81450	102	
342.85093	100	
347.03564	100	
353.27623	92	
355.94234	82	
356.35701	76	
358.19317	126	
358.27226	98	
358.84406	82	
363.74798	88	
END IONS

###FS:    #m/z: 322.92866 #charge 1+
###MS: 45
###MSMS: 46
BEGIN IONS
TITLE=Cmpd 34, +MS2(322.9287), 28.0-35.0eV, 1.0min #46
RTINSECONDS=58.776
SCANS=45-46
PEPMASS=322.92866	171272
CHARGE=1+
51.60475	66	
166.04812	68	
166.42681	72	
180.86815	68	
192.70464	88	
192.89006	132	
193.04395	68	
201.04028	222	
203.87004	96	
205.94949	380	1+
206.97218	102	
210.90356	76	
211.11442	66	
211.89529	82	
214.94107	62	
218.90165	62	
220.87452	66	
221.89486	64	
221.94301	320	1+
223.95834	386	
224.88103	66	
225.59036	88	
225.95946	64	
227.39801	88	
227.93172	114	
228.91096	74	
230.82138	64	
230.90732	72	
232.95631	66	
233.89662	86	
233.99415	96	
235.05663	80	
236.13678	74	
237.06564	64	
237.90653	82	
238.02552	70	
238.88632	154	
238.93978	282	
239.07724	158	
239.68972	84	
240.07970	162	
240.85653	64	
240.91211	62	
240.93986	3348	
240.98054	68	
241.82019	64	
241.89834	66	
241.94194	2684	
242.00700	72	
242.86542	68	
242.91339	62	
242.94115	9506	1+
243.82297	120	
244.93872	2522	1+
244.98098	90	
245.86591	64	
246.21989	70	
246.97398	174	
247.18635	76	
247.97594	104	
248.00550	66	
248.12178	70	
248.41194	94	
248.80293	80	
249.64414	76	
249.96614	72	
250.93534	64	
250.95307	110	
251.83957	72	
251.93069	74	
252.82070	68	
254.81384	74	
254.86515	66	
255.07272	224	1+
255.28492	70	
256.90181	76	
258.84805	72	
258.91111	72	
259.93763	74	
261.82565	148	1+
261.88115	180	1+
263.09921	88	
264.23377	80	
264.85459	62	
265.01267	122	
265.05650	174	
265.15447	74	
265.84462	82	
266.09716	66	
266.24735	78	
266.79849	210	1+
267.86686	72	
271.14854	76	
271.81013	62	
272.43618	126	
272.84691	86	
274.85184	148	1+
277.91101	72	
278.78986	76	
278.82900	64	
278.91302	118	
279.08961	914	1+
281.79561	78	
282.05754	74	
282.26785	66	
283.06867	102	
283.80097	76	
284.28994	298	
284.80276	66	
284.85953	138	
285.29578	196	
286.91378	116	
287.76874	78	
288.80566	86	
289.11033	64	
289.78532	128	
289.87751	214	1+
290.85649	142	
291.70518	66	
291.87747	88	
292.86479	90	
293.11417	64	
293.28681	66	
293.81279	68	
294.84273	78	
296.87662	78	
298.81595	92	
299.75661	80	
301.84294	70	
302.24489	90	
302.88370	74	
303.77329	74	
304.01076	66	
304.26044	150	
305.92781	76	
306.88269	222	
307.21141	80	
307.29121	80	
308.29177	150	
308.87368	100	
309.29841	140	
309.92090	74	
310.16923	86	
310.30646	116	
310.32738	84	
311.01972	70	
311.41638	68	
311.85741	118	
313.89345	64	
314.40505	72	
314.85148	74	
317.01446	68	
317.07993	80	
321.19769	64	
321.23901	72	
322.94065	64	
323.23440	206	1+
323.79285	72	
324.20425	74	
324.85936	76	
325.24374	66	
325.89729	62	
END IONS

###FS:    #m/z: 359.96027 #charge 1+
###MS: 45
###MSMS: 47
BEGIN IONS
TITLE=Cmpd 35, +MS2(359.9603), 28.0-35.0eV, 1.0min #47
RTINSECONDS=59.5485
SCANS=45,47
PEPMASS=359.96027	39580
CHARGE=1+
76.09844	74	
176.94781	96	
180.86140	72	
183.92946	82	
194.89774	80	
196.10668	96	
197.91291	76	
208.03765	86	
210.94573	104	
213.08899	92	
219.88364	72	
220.80442	72	
220.88837	88	
221.89051	128	
222.95080	588	1+
223.87464	72	
224.94759	710	1+
226.94383	468	
226.96625	106	
227.92579	84	
228.91107	136	
228.93940	454	
228.95738	116	
229.09123	96	
233.96043	98	
234.09555	72	
234.86874	244	1+
240.83208	140	
240.94109	454	
240.96167	524	1+
241.90222	72	
241.94126	250	
242.95573	208	
243.95927	92	
244.95312	190	
245.94054	358	
246.80714	174	
246.94978	174	
246.97586	294	
248.80222	650	1+
249.15832	116	
250.79015	72	
250.81029	96	
250.95070	88	
251.94664	76	
252.03447	84	
253.16636	72	
253.87597	76	
254.48857	102	
254.90417	72	
255.86583	162	
258.41378	72	
258.85609	98	
258.97456	94	
259.04167	82	
260.85311	230	1+
260.96809	192	
261.42898	98	
262.05040	74	
262.37887	94	
262.95982	80	
263.88440	76	
264.10997	96	
264.45110	80	
265.84413	126	
267.42092	86	
268.85225	76	
268.91680	76	
268.96113	112	
269.96965	332	1+
272.84366	158	
274.87133	78	
275.81495	82	
276.41297	74	
276.58461	80	
276.82183	78	
276.85377	136	
277.41622	74	
278.03601	78	
278.24680	86	
278.80104	164	
278.83978	182	1+
278.85685	124	
280.10392	78	
280.39964	88	
280.79420	658	1+
280.82453	86	
280.92838	84	
281.04466	74	
281.11211	72	
281.95441	76	
281.98965	86	
282.89124	82	
283.83041	116	
284.82290	178	
287.41358	82	
288.05937	88	
292.43579	76	
292.88517	118	
292.90595	76	
296.80539	160	
298.17294	80	
298.80400	1834	1+
298.85156	90	
298.87298	82	
299.03940	98	
299.86861	250	1+
300.09054	94	
300.97616	84	
301.85898	76	
301.98481	72	
302.18316	78	
302.88914	142	
304.06231	80	
305.89560	98	
306.78751	82	
307.50423	74	
307.89288	76	
308.25858	72	
310.87478	90	
311.80206	78	
312.79160	72	
313.93718	92	
314.42454	72	
316.28884	72	
316.40696	76	
316.81288	446	1+
317.87230	76	
318.05815	78	
319.30319	102	
319.93094	72	
320.30263	80	
320.75192	74	
321.81713	122	
321.99713	72	
322.03413	92	
322.85872	88	
322.92726	72	
323.01777	230	1+
323.86135	76	
324.89566	138	
325.90100	102	
326.79638	228	1+
328.18515	80	
328.28478	72	
328.88582	140	
329.82625	78	
329.86973	112	1+
330.75022	96	
336.95129	144	
337.78567	94	
337.87381	90	
338.83400	72	
338.87437	72	
339.38808	82	
341.14227	82	
342.89534	124	
342.91459	84	
343.30796	78	
344.81603	90	
345.89969	80	
352.90462	108	
358.16549	72	
358.19758	102	
361.99827	74	
END IONS

###FS:    #m/z: 313.92841 #charge 1+
###MS: 45
###MSMS: 48
BEGIN IONS
TITLE=Cmpd 36, +MS2(313.9284), 28.0-35.0eV, 1.0min #48
RTINSECONDS=60.3205
SCANS=45,48
PEPMASS=313.92841	19286
CHARGE=1+
190.82926	82	
190.84106	64	
193.97146	116	
194.82064	66	
195.91775	50	
196.96243	60	
199.14634	72	
199.89035	56	
205.94946	78	
207.94594	72	
209.20637	80	
211.90590	190	
211.98361	150	
212.87759	62	
213.08882	54	
217.91068	94	
222.94786	68	
223.96047	334	
223.98297	68	
224.21100	76	
224.97309	50	
226.94071	86	
227.88195	52	
227.89433	64	
228.05736	68	
228.07256	52	
228.90683	60	
228.93541	82	
230.88855	154	
231.94006	88	
232.89661	84	
233.85156	146	
234.90025	58	
234.91921	64	
234.96801	482	
235.85351	138	
235.91236	74	
236.23850	78	
238.17878	58	
238.79515	74	
238.88103	62	
239.10077	76	
239.95201	76	
241.45724	118	
243.03949	72	
246.09676	64	
246.95471	66	
247.81418	78	
247.97857	74	
248.16212	58	
248.85322	76	
248.95470	64	
249.16511	82	
249.86356	66	
249.89823	70	
249.95675	54	
250.89900	72	
250.94389	126	
250.98663	138	
251.91586	70	
252.99254	82	
253.06456	56	
253.23367	122	
253.90516	64	
254.06976	94	
254.14784	52	
256.10924	52	
258.14128	78	
258.91529	62	
258.94280	52	
260.23520	56	
260.47061	76	
260.94379	72	
261.90550	86	
262.40565	48	
262.88589	74	
262.92041	50	
266.12729	66	
266.90090	82	
267.86859	90	
267.88684	56	
268.39773	62	
268.80416	78	
268.90463	52	
269.16937	88	
269.85809	56	
270.07998	74	
270.85139	94	
270.90422	66	
271.23781	50	
271.27762	64	
271.90337	72	
271.97038	52	
273.12382	62	
273.90317	66	
274.94500	84	
275.17485	78	
276.08219	52	
276.85712	116	
278.08335	46	
279.02372	58	
279.08925	66	
280.26096	126	
282.23906	56	
282.85424	66	
283.86469	50	
283.88335	48	
283.95172	98	
284.20426	70	
284.88965	90	
288.12791	72	
289.05836	76	
289.88146	76	
290.42520	74	
290.85740	72	
292.86849	56	
293.86147	50	
294.87248	60	
295.16756	72	
297.04200	68	
297.06290	58	
297.84862	76	
297.89114	66	
298.14980	80	
299.93088	68	
300.27166	64	
300.40331	80	
302.87960	104	
303.09138	48	
304.85732	92	
304.87563	160	1+
305.93431	76	
306.26987	54	
309.05877	48	
309.86420	88	
310.85076	80	
311.85116	102	
312.15577	88	
312.17054	68	
312.23351	54	
313.91777	64	
314.28246	536	1+
314.31820	86	
314.34179	88	
314.81885	76	
314.91461	78	
315.11505	72	
315.41150	74	
315.83254	50	
316.26043	76	
316.79347	60	
318.91923	72	
END IONS

###FS:    #m/z: 322.92864 #charge 1+
###MS: 49
###MSMS: 50
BEGIN IONS
TITLE=Cmpd 37, +MS2(322.9286), 28.0-35.0eV, 1.1min #50
RTINSECONDS=63.983
SCANS=49-50
PEPMASS=322.92864	181904
CHARGE=1+
61.90315	80	
82.10189	64	
178.32729	74	
185.11194	82	
192.88555	66	
196.85874	78	
201.04092	192	
201.86040	64	
201.94771	88	
205.94857	288	
206.92367	74	
207.96466	80	
208.06771	64	
209.88011	82	
210.03484	80	
210.42845	74	
210.90412	76	
212.89713	72	
213.87861	72	
215.01848	68	
215.97727	92	
217.43784	80	
218.40794	90	
221.06633	122	
221.11082	98	
221.94614	64	
221.96426	108	
222.07045	78	
222.94958	68	
222.96439	74	
223.95687	186	
225.87622	76	
225.92101	84	
225.93531	84	
226.97584	68	
227.10341	88	
227.93136	74	
228.90925	74	
228.93250	106	
229.10821	82	
233.95580	104	
234.01310	70	
234.13924	80	
237.37044	64	
238.21666	64	
238.93764	292	
238.97936	86	
239.07808	294	
239.90663	80	
240.82251	70	
240.88065	98	
240.90039	68	
240.93993	3036	
241.82567	76	
241.90199	96	
241.91713	62	
241.93839	12866	1+
241.98798	74	
242.47243	104	1+
242.94078	9238	1+
242.98694	80	
243.81691	66	
244.63704	110	1+
244.83101	64	
244.93936	1794	1+
246.97607	334	
248.84777	62	
249.03132	64	
250.04193	92	
251.01595	80	
252.92779	66	
253.11359	72	
253.16551	76	
254.97270	66	
255.10016	68	
255.90200	218	1+
256.07610	74	
256.42209	66	
256.83117	66	
257.04937	68	
258.81071	88	
258.96242	70	
259.82486	84	
260.11778	70	
260.79816	66	
260.92873	88	
261.83023	192	1+
261.88841	150	
261.92556	80	
262.16771	68	
265.05471	68	
265.21073	74	
265.85667	76	
265.92899	66	
266.05719	66	
266.79283	74	
267.12972	70	
268.01337	68	
268.95710	74	
269.04378	76	
270.80076	78	
271.09375	64	
271.77568	64	
273.06488	88	
273.93395	90	
275.92526	82	
276.94167	70	
278.02979	80	
278.19993	80	
278.84953	72	
279.09123	972	1+
279.96227	84	
280.85453	66	
280.91220	78	
281.44516	96	
281.78901	216	1+
282.03874	68	
282.87899	100	
283.04187	86	
283.97359	80	
284.29185	526	1+
284.45046	70	
285.13464	82	
286.42585	72	
287.23455	94	
287.82405	68	
289.17535	70	
289.39040	74	
289.79369	66	
292.79717	66	
294.90819	74	
297.91861	76	
298.83888	72	
299.15315	82	
301.05285	72	
305.89127	210	1+
306.88351	118	
307.30985	64	
308.29269	186	
310.04638	74	
310.31148	226	
311.12361	72	
311.40544	106	
311.75011	90	
314.97555	88	
315.99644	98	
316.94440	72	
317.81067	64	
319.76869	68	
319.86277	74	
319.93990	82	
321.81916	110	
322.27440	72	
323.23702	70	
323.90207	126	
324.05376	82	
324.20162	80	
324.89006	92	
325.22188	74	
325.31717	68	
327.81792	70	
END IONS

###FS:    #m/z: 313.92782 #charge 1+
###MS: 49
###MSMS: 51
BEGIN IONS
TITLE=Cmpd 38, +MS2(313.9278), 28.0-35.0eV, 1.1min #51
RTINSECONDS=64.7555
SCANS=49,51
PEPMASS=313.92782	21180
CHARGE=1+
50.19767	82	
122.83679	58	
188.87817	76	
192.82251	80	
193.93377	68	
193.96648	72	
194.97323	72	
196.05873	68	
205.10455	54	
205.87394	56	
205.94921	142	
213.04603	170	
213.08919	62	
218.99982	42	
220.11533	58	
220.80437	48	
222.92778	124	
223.39733	80	
223.95979	264	1+
227.92950	82	
230.93797	124	
231.85601	188	
231.90132	158	
231.95133	64	
232.06929	66	
232.90619	56	
232.95662	80	
233.85419	106	
234.82894	66	
234.84871	60	
234.97158	278	1+
235.85177	52	
236.13664	118	
237.55147	72	
237.87741	62	
237.94995	74	
240.04159	70	
240.88689	60	
242.83872	52	
243.08578	42	
243.16970	56	
243.87298	42	
245.40979	66	
245.44050	62	
246.95484	92	
247.02241	76	
247.04339	82	
247.91081	42	
247.98826	78	
248.64036	82	
248.85004	46	
248.90560	68	
248.94985	132	
249.40556	102	
249.85001	62	
249.90843	56	
249.95899	72	
250.67540	90	
250.88170	64	
250.89879	66	
250.94937	226	
251.94268	62	
251.98167	66	
252.04216	70	
252.24508	70	
252.95256	88	
253.41275	66	
253.88195	88	
254.78878	62	
254.83566	64	
254.92011	72	
257.09299	56	
257.21090	116	
257.81576	46	
258.90524	60	
258.94662	122	
259.55380	102	
260.93075	74	
264.79369	48	
266.95517	76	
267.86107	70	
267.97927	84	
268.90298	74	
268.95447	120	
270.02537	66	
270.27808	72	
270.80297	58	
270.88172	46	
270.96480	56	
271.44183	68	
271.86287	78	
272.19877	52	
272.84855	172	1+
272.96632	154	
273.16410	72	
273.92574	66	
274.08197	66	
274.13724	66	
274.18596	74	
274.82489	64	
275.16876	70	
275.24219	60	
278.91310	78	
279.27638	58	
279.78130	86	
279.81403	56	
280.40620	80	
281.02086	72	
281.79749	56	
281.84084	46	
282.05930	80	
282.88514	60	
283.88575	50	
284.42161	82	
284.87727	68	
284.92911	62	
285.11150	84	
286.94147	52	
288.91835	54	
289.87581	90	
290.88141	54	
293.02731	46	
293.04040	78	
293.08488	82	
293.70118	98	
293.84827	52	
294.14535	66	
294.85131	64	
294.93779	74	
295.06807	74	
295.83676	148	
295.88323	60	
296.10502	154	
297.36550	86	
298.76681	44	
301.87431	82	
302.88602	62	
307.87918	68	
307.89357	72	
308.87978	74	
309.86886	84	
310.14380	66	
310.17358	78	
310.32737	54	
310.84440	70	
310.87245	72	
313.09777	110	
314.28112	172	
315.28521	72	
315.80663	62	
315.97649	44	
316.11430	100	
318.21187	46	
END IONS

###FS:    #m/z: 318.93405 #charge 1+
###MS: 49
###MSMS: 52
BEGIN IONS
TITLE=Cmpd 39, +MS2(318.9341), 28.0-35.0eV, 1.1min #52
RTINSECONDS=65.5275
SCANS=49,52
PEPMASS=318.93405	14680
CHARGE=1+
185.90159	58	
190.89399	66	
192.89068	68	
193.96914	142	
198.95077	74	
201.04670	58	
203.79490	52	
203.95257	74	
205.94863	142	
209.02343	78	
211.03453	68	
213.90381	80	
215.95765	68	
218.96880	86	
220.03340	66	
221.06472	142	
221.09262	82	
221.94309	122	
222.94583	58	
223.95690	226	
224.91070	88	
225.89477	80	
227.85358	84	
227.87212	74	
227.93067	236	
230.89055	66	
231.85794	70	
233.85148	222	1+
233.91539	90	
234.15946	52	
234.96862	378	1+
235.93502	88	
236.01201	66	
236.07619	84	
236.57859	94	
236.82590	70	
237.09889	48	
238.08731	50	
238.24708	76	
238.83108	66	
238.88499	264	1+
238.93952	176	
238.95871	52	
239.46338	72	
240.43065	110	
240.79728	54	
240.93889	4056	1+
241.47044	106	
242.88836	68	
245.05012	78	
245.88317	56	
246.10070	68	
246.14711	82	
246.87351	64	
246.97319	264	1+
247.10694	50	
248.02699	64	
248.91119	54	
249.07818	84	
250.47137	86	
250.79805	58	
250.91120	70	
250.95663	90	
251.16770	98	
251.92536	72	
252.95614	58	
253.01026	56	
255.14925	58	
256.10927	78	
256.89986	62	
257.81183	86	
258.82844	102	
258.84829	68	
258.98046	48	
259.03573	60	
261.23835	62	
261.47243	84	
263.12980	68	
264.80508	46	
264.99872	78	
265.05726	82	
265.38151	64	
266.87688	62	
268.95516	58	
269.33405	60	
270.82733	68	
271.17280	78	
271.91338	86	
271.94962	100	
274.06604	80	
274.13298	66	
275.84777	46	
276.85804	110	
277.02141	78	
277.07645	74	
278.39057	92	
278.85980	54	
278.98882	62	
279.09075	1590	1+
279.15886	58	
279.20735	88	
280.26016	74	
281.79367	68	
282.04720	52	
282.27000	82	
282.80488	58	
282.88282	64	
283.07185	160	
283.87497	60	
284.02404	80	
284.87103	52	
284.92722	58	
286.58067	76	
286.99340	68	
289.10437	62	
289.87740	56	
292.83681	96	
293.41474	78	
294.84436	56	
295.18648	82	
296.00336	48	
296.84500	94	
297.81453	72	
298.83051	62	
300.03521	92	
300.89344	72	
301.01666	84	
301.05304	58	
301.87572	52	
302.24410	70	
303.05747	78	
303.15127	58	
303.85267	68	
304.47345	94	
304.94294	84	
305.87415	94	
307.22222	72	
307.30826	76	
308.09469	58	
308.86464	120	
309.90764	94	
311.89135	50	
312.04953	80	
312.15799	62	
315.10228	112	
315.28450	54	
315.95071	58	
317.81706	72	
318.02326	86	
320.16165	124	
321.11407	70	
321.14883	84	
323.05511	46	
323.14344	68	
323.24508	72	
323.87890	68	
END IONS

###FS:    #m/z: 322.92862 #charge 1+
###MS: 53
###MSMS: 54
BEGIN IONS
TITLE=Cmpd 40, +MS2(322.9286), 28.0-35.0eV, 1.2min #54
RTINSECONDS=69.202
SCANS=53-54
PEPMASS=322.92862	181326
CHARGE=1+
49.86231	64	
54.61308	56	
157.48117	64	
178.36494	76	
183.00639	70	
192.88668	92	
197.91777	68	
197.96141	60	
199.13791	62	
199.87465	64	
201.04592	64	
202.00546	58	
205.94692	140	
205.97090	220	1+
206.94831	78	
208.88225	80	
211.00397	62	
212.02215	70	
212.89171	62	
214.48559	66	
221.89129	166	
221.96603	116	
222.12548	84	
222.89098	84	
222.94417	82	
223.95944	368	
224.93613	66	
225.19588	72	
227.93320	68	
228.85340	66	
229.11356	64	
233.95126	62	
235.00599	78	
235.53522	82	
236.07998	74	
236.83334	72	
237.06609	68	
237.92699	66	
238.08419	76	
238.45944	104	
238.90909	72	
238.93920	278	
239.07615	260	1+
239.09411	110	
239.89132	74	
239.95989	60	
240.88161	68	
240.93978	3086	
241.05112	88	
241.94162	2298	
242.81693	214	1+
242.85131	72	
242.94076	7082	1+
244.08604	96	
244.84423	78	
244.90353	58	
244.93888	2150	1+
246.40347	76	
246.97392	352	1+
247.84609	186	1+
248.94980	56	
248.97318	68	
249.99566	72	
250.94543	74	
251.07035	78	
251.92505	194	
254.08711	70	
254.91216	70	
255.09443	64	
255.22178	94	
256.07228	58	
256.82145	74	
256.85876	92	
256.89780	80	
257.90856	68	
258.85598	64	
258.88974	68	
260.22094	66	
260.83032	172	
260.89710	112	
261.08555	76	
261.82370	62	
262.80848	64	
262.84482	278	1+
263.82906	94	
263.98005	132	
264.89692	62	
264.94096	64	
266.05925	66	
266.24530	90	
266.81677	58	
267.03738	56	
267.40887	68	
267.88270	72	
267.91301	84	
268.29320	76	
268.95732	114	
272.84462	86	
274.85097	68	
275.01607	68	
277.15630	68	
277.81278	84	
278.84947	68	
278.90511	70	
279.03618	78	
279.08985	658	1+
280.06567	134	
280.26189	68	
281.88565	76	
282.04333	58	
282.11119	58	
282.85803	60	
283.06754	124	
284.06349	80	
284.29134	328	
284.82570	82	
285.07234	68	
285.29364	318	
286.43803	80	
286.87240	212	1+
286.90809	74	
288.11708	58	
288.19881	62	
288.23236	92	
289.78958	82	
289.83139	64	
289.87799	270	1+
290.85671	68	
290.96361	82	
293.77883	76	
293.84829	74	
297.02274	100	
298.91136	88	
299.92035	80	
300.89457	60	
301.19788	64	
301.87132	70	
301.92286	78	
302.24505	90	
303.86741	82	
305.87640	58	
306.07823	62	
306.24167	58	
307.90091	68	
308.13359	70	
308.16992	82	
308.28704	174	
308.86678	58	
310.30715	194	
310.87861	70	
311.82795	66	
314.18499	62	
314.91926	64	
316.79170	72	
318.02971	68	
321.11599	58	
323.83704	76	
324.19077	82	
324.33860	64	
324.89160	180	1+
326.14622	68	
327.17808	72	
END IONS

###FS:    #m/z: 340.93890 #charge 1+
###MS: 53
###MSMS: 55
BEGIN IONS
TITLE=Cmpd 41, +MS2(340.9389), 28.0-35.0eV, 1.2min #55
RTINSECONDS=69.9745
SCANS=53,55
PEPMASS=340.93890	77536
CHARGE=1+
184.10112	70	
185.92148	78	
189.06744	72	
192.92364	172	
192.99116	78	
203.93136	78	
207.97911	88	
209.06428	76	
212.87765	74	
213.93826	554	1+
215.88756	168	
217.57576	86	
220.03860	84	
223.03422	84	
223.95627	368	1+
225.85952	72	
226.94419	88	
227.84167	82	
227.95360	76	
230.88905	170	
231.94997	194	
233.86470	72	
233.89120	72	
233.91554	70	
233.95441	162	
234.02995	78	
236.91566	72	
237.02059	84	
238.83698	92	
238.85042	72	
240.14251	72	
240.83524	716	1+
241.81551	80	
241.83938	526	1+
241.86979	76	
241.96334	78	
243.07996	106	
243.59539	82	
243.83194	386	1+
243.86551	76	
244.87723	72	
244.95396	80	
244.99374	76	
245.45762	80	
246.96861	86	
248.08108	78	
248.96876	92	
249.90412	76	
249.95213	132	
252.92800	142	
254.06662	176	1+
254.61027	116	
254.96750	356	1+
255.04550	76	
255.09066	86	
255.60844	90	
255.91152	80	
256.85227	180	
256.89697	190	
258.84808	708	1+
258.93684	70	
259.89619	70	
260.83242	478	
260.91477	70	
260.93254	218	
261.83910	214	
262.36876	80	
262.82805	94	
263.07521	92	
263.80666	72	
263.87467	90	
263.99032	84	
264.60919	80	
264.86586	90	
265.01849	144	
266.15986	82	
266.84476	108	
267.13985	110	
267.84150	76	
267.88668	78	
268.84058	518	1+
268.90883	104	
268.95715	80	
269.81249	86	
270.83689	102	
272.84268	72	
274.85841	204	
274.87574	176	
275.50523	74	
275.84129	126	
275.86442	136	
276.59870	108	
276.85470	684	
277.74759	70	
277.83114	88	
277.86010	352	
278.01149	72	
278.84401	994	1+
279.91061	78	
279.92702	106	
279.96417	158	
281.04729	84	
281.89286	82	
283.83979	72	
288.86307	82	
288.92401	86	
290.85015	78	
293.25288	78	
293.43591	104	
293.84848	78	
293.87565	70	
294.23791	86	
294.86490	296	
297.05868	72	
297.09878	82	
297.13048	86	
297.80190	78	
297.87816	70	
297.90577	70	
299.87108	76	
299.94163	108	
301.85996	136	
301.87464	174	
302.87098	142	
302.94558	72	
303.45235	88	
304.20789	86	
304.44563	70	
304.86561	100	
304.88558	88	
305.79059	80	
306.41782	84	
306.92725	72	
307.89320	176	
308.28869	142	
309.87085	74	
309.88821	70	
311.86171	84	
312.80482	70	
312.85910	98	
318.43050	82	
319.86778	76	
322.30519	90	
323.13263	70	
323.75319	74	
323.81498	86	
324.30569	78	
325.18633	76	
325.89544	76	
326.16961	112	
326.28987	86	
326.78917	70	
328.98810	76	
329.87290	102	
330.87523	72	
334.84254	74	
334.91463	72	
344.56277	86	
344.90979	98	
345.90700	78	
END IONS

###FS:    #m/z: 336.94431 #charge 1+
###MS: 53
###MSMS: 56
BEGIN IONS
TITLE=Cmpd 42, +MS2(336.9443), 28.0-35.0eV, 1.2min #56
RTINSECONDS=70.747
SCANS=53,56
PEPMASS=336.94431	49358
CHARGE=1+
73.62500	74	
85.91133	66	
202.04728	72	
206.54024	110	
206.96926	76	
207.94536	80	
211.94408	630	1+
212.87580	334	1+
213.90064	80	
213.93960	456	1+
215.88882	206	
217.09966	92	
217.88539	66	
217.93644	74	
218.84202	68	
220.88991	80	
221.99550	76	
222.97368	74	
223.45043	92	
223.82394	96	
223.90965	84	
223.95914	70	
224.83306	72	
224.97881	96	
225.90400	72	
227.95513	68	
228.89446	92	
229.95332	1006	1+
230.88947	710	1+
231.94877	440	1+
232.37808	70	
232.82771	72	
235.89031	112	
238.89284	174	1+
239.84098	78	
240.83781	502	1+
241.94193	80	
242.00120	66	
243.10837	72	
243.84430	144	
243.88478	78	
245.87905	180	
246.98023	166	
247.96416	244	
248.05787	78	
248.89572	128	
249.00247	66	
249.96327	150	
250.94397	120	
250.99263	68	
251.82751	80	
251.95102	86	
251.97390	64	
252.97039	540	
253.84085	92	
254.09500	72	
254.92398	220	1+
254.96581	324	1+
255.07606	196	
256.85560	338	1+
256.91552	70	
257.25154	142	
257.94045	66	
258.84712	1014	1+
258.91726	70	
260.82339	68	
260.93936	118	
261.84200	78	
263.85655	76	
263.92215	70	
264.19357	98	
264.79289	108	
266.86314	86	
266.88725	64	
267.05178	72	
267.83423	512	1+
268.83812	442	1+
268.91481	108	
269.35401	80	
270.84717	70	
270.98062	120	
271.79995	84	
272.82131	72	
272.84155	102	
272.89713	142	
272.92058	72	
273.88123	64	
274.82281	64	
274.85908	162	
274.89524	110	
275.86726	120	
276.22900	72	
276.85613	582	
276.89692	72	
277.11767	72	
277.83749	82	
277.86131	314	
278.00717	68	
278.25324	64	
278.88840	68	
279.83276	68	
280.01131	78	
280.82131	84	
280.86645	66	
280.89336	110	
281.82467	66	
281.86149	98	
283.81524	68	
285.25673	72	
285.85077	240	1+
286.40929	82	
286.87658	78	
288.74135	80	
288.85365	72	
289.86897	78	
291.86475	96	
292.17951	84	
292.43785	214	
292.88092	88	
293.10753	340	
293.84405	72	
294.80483	84	
294.86534	234	1+
295.05394	66	
296.09839	84	
296.97205	96	
296.99105	74	
297.00265	182	1+
297.24070	102	
297.89296	68	
297.91628	74	
297.94376	76	
298.00438	148	1+
298.40188	70	
298.90474	68	
299.91630	100	
304.01753	80	
304.86348	92	
306.91895	90	
308.86699	132	
310.87306	66	
311.85844	70	
312.42236	106	
312.82316	66	
312.86775	78	
313.85712	94	
313.87476	68	
317.87634	68	
318.59486	72	
319.12120	68	
320.21245	66	
320.90455	70	
321.02800	76	
321.16644	78	
321.91749	72	
323.98289	82	
324.88739	64	
325.13315	74	
326.62268	76	
327.83589	80	
327.88145	66	
328.26071	84	
329.28704	72	
331.88086	80	
332.82361	66	
334.79323	74	
335.08559	64	
342.31893	68	
END IONS

###FS:    #m/z: 340.93913 #charge 1+
###MS: 57
###MSMS: 58
BEGIN IONS
TITLE=Cmpd 43, +MS2(340.9391), 28.0-35.0eV, 1.3min #58
RTINSECONDS=74.4195
SCANS=57-58
PEPMASS=340.93913	107724
CHARGE=1+
180.79392	90	
181.06132	106	
188.95254	72	
189.16205	72	
192.92358	150	
193.89469	84	
194.92013	82	
199.09600	88	
207.38312	80	
207.98079	74	
210.90251	72	
212.87744	152	
213.93909	654	1+
215.93874	132	
218.88519	78	
220.88255	110	
221.89308	76	
222.95165	76	
223.11304	74	
223.95818	116	
224.97112	72	
228.84189	182	
230.89785	84	
231.89015	124	
231.94986	742	1+
233.89552	108	
233.94759	110	
234.92305	82	
234.94177	74	
235.88686	132	
237.06206	140	
237.89717	92	
238.08035	76	
238.88360	160	
239.84487	106	
240.06091	72	
240.08330	84	
240.84612	310	
240.95775	150	
241.26075	76	
241.84026	520	1+
241.86010	180	
241.90202	160	
243.83136	164	
244.82823	228	
245.86669	72	
246.97392	124	
247.44696	100	
247.85508	78	
248.08206	122	
248.97542	72	
249.15939	78	
250.87842	80	
250.91848	74	
250.94316	124	
250.97691	82	
253.11336	72	
254.04221	94	
254.86107	74	
254.91184	104	
254.96679	204	
255.07225	120	
255.87201	72	
255.92062	144	
255.96112	376	1+
256.07661	124	
256.44140	80	
256.84933	190	
256.86568	124	
257.85135	92	
257.90241	84	
258.84555	1504	1+
260.83611	926	1+
260.93441	92	
261.38910	88	
261.88339	72	
263.85926	124	
264.86135	110	
266.80086	78	
267.84469	86	
267.87693	96	
268.84191	276	
268.85728	76	
270.83985	152	
271.17092	74	
272.38945	104	
274.86138	126	
275.85362	146	
276.85674	454	
276.88367	80	
277.85885	290	
277.97051	72	
278.84570	1200	1+
278.96514	120	
279.02655	84	
279.08154	72	
279.88795	76	
279.91031	158	
280.84602	306	
280.91540	88	
281.84399	148	
281.86072	110	
282.41042	78	
282.85010	94	
282.87275	162	
284.27138	86	
285.10960	84	
285.21505	74	
285.89795	78	
290.78768	76	
290.93824	180	1+
291.05765	78	
291.86413	72	
292.01997	72	
292.83661	72	
292.87035	76	
292.93360	74	
293.03644	88	
293.85157	120	
294.85729	250	1+
295.87766	194	1+
296.10893	74	
296.26138	94	
297.00948	268	1+
297.92039	90	
297.97686	88	
299.88232	256	1+
300.81960	76	
301.86528	94	
302.17363	294	1+
303.94653	82	
304.93487	106	
305.04402	74	
307.27587	72	
307.88004	124	
308.88359	158	
309.91417	88	
312.04063	84	
312.87085	156	1+
314.95836	72	
316.49633	76	
318.90682	92	
319.16948	76	
320.21205	76	
321.27872	112	
322.04775	76	
323.73765	106	
324.37236	78	
324.89287	90	
325.13975	156	
326.17027	88	
326.39893	86	
326.89357	92	
327.12266	76	
327.81340	76	
328.81478	80	
330.91097	92	
332.36213	76	
340.12515	88	
341.89235	92	
342.13067	92	
343.20338	106	
344.04990	74	
344.75178	80	
END IONS

###FS:    #m/z: 336.94450 #charge 1+
###MS: 57
###MSMS: 59
BEGIN IONS
TITLE=Cmpd 44, +MS2(336.9445), 28.0-35.0eV, 1.3min #59
RTINSECONDS=75.1915
SCANS=57,59
PEPMASS=336.94450	52948
CHARGE=1+
48.92254	88	
79.94107	64	
87.42360	88	
114.22490	70	
186.03202	86	
193.88782	78	
197.45889	82	
198.90920	66	
206.95149	74	
207.97679	96	
208.88207	70	
208.89371	76	
209.88903	72	
211.94268	1116	1+
212.88030	172	
213.93986	586	1+
215.85104	84	
215.88476	182	
215.89804	80	
217.88372	68	
217.93418	92	
220.87463	116	
222.84516	66	
222.94987	84	
223.95675	260	1+
226.97401	72	
227.04794	66	
228.90001	80	
229.08982	76	
229.89301	70	
229.95553	932	1+
230.88773	348	1+
231.67682	66	
231.94941	872	1+
232.07650	66	
233.82859	84	
233.89696	270	1+
234.83267	76	
235.79724	64	
236.02165	94	
236.07990	70	
237.88897	72	
238.90904	92	
239.92190	72	
240.83719	542	1+
240.89840	84	
241.83925	412	1+
243.82554	106	
244.86357	90	
245.87515	70	
247.96357	570	1+
248.85326	80	
248.89663	130	
249.52388	68	
249.90051	72	
250.94995	154	
250.96904	82	
250.99727	78	
252.06942	76	
252.96998	714	1+
253.06078	68	
253.90372	72	
254.08731	78	
254.86128	74	
254.96480	362	
254.99227	64	
255.07569	236	
255.79734	82	
255.91088	78	
256.86097	152	
256.88806	88	
257.25637	66	
257.83444	142	
257.86912	130	
257.89315	70	
257.91716	72	
258.18096	64	
258.84471	528	1+
259.95977	88	
260.85505	116	
260.94255	66	
262.41833	82	
262.51805	74	
262.89389	112	
263.86344	156	
264.03593	70	
264.86475	98	
264.90467	72	
265.01654	130	
266.85882	68	
266.98919	72	
267.13383	78	
268.82241	86	
268.84166	194	
268.98510	74	
269.83792	72	
270.97985	124	
271.09178	72	
271.47607	82	
271.90938	82	
272.89666	70	
272.97349	66	
273.93188	80	
274.46871	88	
274.86284	134	
275.98805	68	
276.85508	944	1+
277.03988	86	
277.42825	72	
278.84458	108	
278.85986	82	
278.96231	166	1+
279.86155	82	
279.94550	72	
282.09444	82	
282.41230	64	
282.86640	78	
282.97619	66	
283.04639	76	
284.42360	72	
286.78910	66	
287.41558	80	
287.85702	74	
289.76016	80	
290.18670	64	
290.85651	206	1+
293.10478	474	1+
296.13235	72	
296.28629	84	
296.41187	84	
297.02255	66	
297.08596	84	
298.58224	82	
298.96890	66	
299.86342	70	
299.89920	72	
303.08495	66	
303.75185	68	
303.87624	80	
303.94037	70	
304.44357	98	
305.82077	68	
307.04396	66	
308.18755	68	
308.85160	76	
309.77352	70	
309.89037	78	
310.73590	66	
310.82976	94	
310.89896	72	
312.05143	66	
316.18837	64	
319.81034	92	
320.94854	66	
322.76444	64	
323.82793	66	
324.88820	210	
326.84698	80	
330.03138	76	
330.88206	80	
331.03157	66	
334.36632	92	
336.88858	74	
338.74073	66	
340.07807	66	
340.33383	70	
END IONS

###FS:    #m/z: 363.95488 #charge 1+
###MS: 57
###MSMS: 60
BEGIN IONS
TITLE=Cmpd 45, +MS2(363.9549), 28.0-35.0eV, 1.3min #60
RTINSECONDS=75.9635
SCANS=57,60
PEPMASS=363.95488	41696
CHARGE=1+
71.29635	72	
180.34992	84	
191.85767	126	
192.41343	76	
192.88604	96	
205.94615	76	
209.91913	82	
209.93856	120	
210.88548	130	
210.96855	80	
211.88257	86	
212.87766	370	1+
213.89082	86	
215.98655	80	
218.42032	92	
221.83636	74	
222.95185	430	1+
224.89555	84	
224.94455	632	1+
226.94647	1254	1+
226.97420	206	
227.93478	142	
228.89674	324	1+
228.94195	1442	1+
230.85867	78	
230.88858	318	
238.45946	82	
240.56691	90	
240.94157	886	
240.96204	280	
241.83922	72	
241.85185	266	1+
241.94141	514	
242.93975	1422	1+
243.82029	114	
244.15133	82	
244.95499	858	1+
245.94367	838	1+
248.80395	290	
248.82997	74	
248.89568	404	1+
249.80346	138	
250.94867	86	
252.03637	88	
252.88886	74	
253.60626	72	
253.85648	74	
253.90520	92	
254.06781	84	
254.89066	84	
258.84355	122	
258.96820	122	
259.64284	76	
259.83700	154	
259.85060	150	
259.90395	104	
260.96418	234	1+
261.83818	114	
262.84564	88	
263.98796	72	
265.87034	120	
266.40959	86	
266.81229	296	
266.97517	94	
267.10150	72	
267.78535	172	
268.38969	82	
268.51845	80	
268.84939	72	
269.83797	82	
269.86831	78	
269.96922	118	
271.01507	76	
271.84700	268	1+
273.40192	84	
273.48284	84	
275.02044	82	
275.28303	78	
276.80767	128	
276.85656	76	
278.79948	428	1+
278.85125	542	1+
279.85269	368	1+
280.10155	72	
280.79426	808	1+
281.89332	224	1+
282.78472	298	1+
282.91815	72	
282.96993	74	
283.06890	88	
283.85221	356	
284.82722	176	
285.78874	130	
285.82464	120	
286.79229	94	
286.94533	76	
287.08081	72	
287.81609	160	1+
288.85807	84	
290.88592	82	
291.36559	72	
291.43890	104	
291.85836	72	
292.93540	100	
293.84203	72	
295.83884	86	
295.92548	130	
296.05581	90	
296.81027	170	
296.93143	134	
297.80351	176	
297.87834	72	
298.07961	100	
298.80110	1312	1+
299.92921	116	
300.15649	72	
300.86982	132	
300.94429	76	
301.80084	276	1+
301.85792	230	
301.94197	78	
302.13849	80	
303.85233	174	
303.92330	72	
305.27118	76	
306.91072	72	
306.92768	86	
307.02440	82	
308.04712	72	
308.27342	74	
308.84933	92	
310.42213	78	
310.79913	72	
310.93097	78	
312.88037	78	
314.01751	122	
314.76208	76	
315.92644	84	
316.81487	524	1+
318.13272	78	
318.80533	78	
319.81727	80	
320.09592	80	
321.27895	116	
321.43288	80	
321.81994	122	
322.98476	80	
324.41178	80	
324.88980	96	
325.17775	80	
326.85464	138	
326.94220	100	
330.86837	74	
331.77140	98	
336.94287	264	
338.33446	80	
342.20799	78	
343.19878	78	
343.77688	86	
344.43523	80	
345.38636	94	
348.81986	96	
349.32167	120	
349.76760	82	
350.32218	72	
354.23662	72	
355.91690	88	
356.18552	76	
356.20429	90	
359.85201	80	
360.87277	140	
360.90551	72	
367.32410	128	
END IONS

###FS:    #m/z: 340.93915 #charge 1+
###MS: 61
###MSMS: 62
BEGIN IONS
TITLE=Cmpd 46, +MS2(340.9392), 28.0-35.0eV, 1.3min #62
RTINSECONDS=79.6275
SCANS=61-62
PEPMASS=340.93915	108332
CHARGE=1+
192.88883	68	
196.88456	78	
201.86053	78	
203.94012	70	
203.95420	80	
205.94941	74	
209.88739	102	
209.94930	76	
210.94724	80	
212.87401	148	
212.97809	88	
213.93757	646	1+
214.88087	80	
215.88693	386	
215.93912	134	
216.87738	200	1+
216.96765	68	
222.95052	154	
222.96984	80	
223.95801	184	
224.84271	86	
225.89664	78	
226.84627	84	
228.08147	94	
228.84084	190	
230.84742	92	
230.88669	76	
231.88585	68	
231.94965	746	1+
233.89692	194	
233.94271	148	
233.95692	68	
234.89694	130	
235.95209	134	
237.19271	86	
237.89389	242	1+
238.25100	80	
239.88579	78	
240.83681	218	
240.86529	72	
240.93948	134	
240.96718	72	
241.12196	184	1+
241.84378	604	1+
242.82892	162	
242.89704	218	1+
243.83130	570	1+
243.87142	66	
244.99247	98	
246.97552	168	
248.40023	118	
248.88426	68	
249.95981	348	1+
252.27206	80	
254.96508	198	
255.09238	72	
255.92264	88	
256.03401	106	
256.26188	134	
256.96684	76	
257.26635	76	
257.86497	196	
258.84473	1012	1+
259.95746	144	
260.83476	536	
260.92077	76	
261.83627	652	1+
262.04243	66	
262.85546	74	
263.09732	90	
265.86750	110	
266.41753	72	
266.79895	80	
266.84776	202	
267.13586	92	
267.82681	76	
268.09394	72	
268.84113	456	1+
269.02087	72	
270.82688	236	
270.91795	80	
272.08786	66	
272.88209	100	
272.93890	86	
272.97934	98	
274.85594	230	
275.01033	72	
275.80940	72	
275.84240	104	
276.46423	72	
276.85651	550	
276.88678	94	
277.86155	528	
277.92138	74	
278.12209	72	
278.33529	96	
278.84371	2504	1+
279.90439	72	
280.04407	72	
280.09539	74	
280.37929	74	
281.85392	136	
282.39569	108	
282.88612	176	
283.87517	72	
286.23011	104	
286.84743	72	
286.93500	88	
288.83620	70	
289.83583	68	
290.85452	66	
291.44106	88	
292.79072	68	
293.88509	116	1+
294.86175	94	
295.86269	120	
295.97068	124	
296.85142	256	
296.86892	78	
297.25342	70	
297.97029	158	
298.08380	74	
298.80957	68	
299.87567	80	
300.87715	98	
302.17456	68	
303.10816	72	
303.94238	112	
303.99373	76	
306.05712	80	
306.88151	106	
308.29704	84	
308.89159	96	
309.93804	112	
310.28390	86	
312.24678	68	
312.95002	70	
314.01968	74	
317.75503	98	
317.88954	74	
320.92357	102	
321.22378	90	
321.42837	84	
321.85453	76	
321.98587	74	
325.89067	72	
326.17675	72	
328.95076	68	
329.87176	202	1+
329.89135	104	
330.16159	106	
330.81346	94	
334.04766	76	
336.78274	70	
337.86706	76	
338.27585	98	
338.35482	78	
338.82459	70	
339.87892	70	
341.30442	74	
341.63553	104	
342.89975	120	
344.89681	100	
345.39736	102	
345.87919	78	
END IONS

###FS:    #m/z: 336.94464 #charge 1+
###MS: 61
###MSMS: 63
BEGIN IONS
TITLE=Cmpd 47, +MS2(336.9446), 28.0-35.0eV, 1.4min #63
RTINSECONDS=80.3995
SCANS=61,63
PEPMASS=336.94464	47626
CHARGE=1+
67.31384	98	
162.88767	110	
192.88731	72	
195.07886	70	
199.86619	72	
200.94563	78	
203.93335	76	
205.94784	144	
207.94031	68	
208.01640	72	
211.94125	748	1+
212.88042	122	
213.93866	388	
214.09384	82	
215.88611	196	
215.93781	118	
215.95022	72	
216.90415	80	
218.89619	74	
220.88493	68	
223.96940	126	
224.97818	238	1+
226.42668	100	
226.88458	78	
228.84992	84	
228.89351	130	
229.95386	1060	
230.88980	222	
231.82786	66	
231.94768	364	1+
236.89397	102	
236.91871	64	
237.43681	84	
239.84760	68	
239.89529	66	
240.06621	70	
240.08940	76	
240.83208	118	
240.85085	96	
241.84191	248	
242.85168	120	
243.84172	106	
243.87892	66	
245.44603	84	
246.05050	74	
247.92714	70	
247.96493	402	1+
248.02125	92	
248.15868	66	
248.89727	148	
248.91337	66	
249.09750	78	
249.52981	72	
249.96149	384	1+
250.83690	70	
250.95159	66	
251.03336	72	
251.10135	94	
251.83668	244	1+
252.97098	818	1+
253.04524	74	
253.90937	84	
254.00689	70	
254.08731	78	
254.90530	132	
254.96512	172	
255.06845	142	
255.95032	78	
256.25632	84	
256.34734	72	
256.78978	66	
256.85110	140	
256.94721	80	
257.86927	224	1+
258.44124	74	
258.84604	814	1+
259.00842	88	
259.16834	68	
259.85223	514	1+
260.15752	64	
260.93067	68	
261.85376	70	
261.93911	66	
262.83427	64	
264.85657	92	
265.87182	72	
266.13326	92	
266.15512	68	
266.86283	74	
266.97321	80	
267.11551	80	
267.83032	118	
267.86682	76	
268.83857	574	1+
268.95895	124	
270.97850	66	
271.84696	86	
271.91701	94	
273.81592	76	
274.85518	124	
274.87762	66	
275.85893	158	
276.85929	748	1+
276.88683	106	
277.22153	66	
277.83592	194	
277.95922	146	
278.84470	114	
279.87945	116	
281.86675	138	
284.86497	88	
285.05129	66	
285.13219	74	
285.84602	78	
286.80102	90	
286.84772	148	
287.42613	106	
287.84606	220	
287.90717	98	
288.83490	68	
289.39221	78	
290.85436	68	
291.87313	76	
292.87669	78	
293.10502	122	
293.85033	88	
294.11024	132	
294.81104	68	
294.85424	112	
294.87165	110	
295.26893	80	
295.88103	316	1+
297.01237	72	
297.90789	88	
298.30830	78	
299.06417	152	
299.86662	126	
299.88406	148	
301.89958	70	
302.82577	68	
303.13582	68	
303.22568	80	
305.15934	76	
305.87675	84	
308.88186	82	
308.95735	74	
310.86192	68	
311.94491	96	
319.82125	76	
321.74548	78	
322.20824	74	
323.78831	80	
324.82569	70	
324.88884	106	
327.40003	80	
327.75913	66	
332.42725	104	
332.80489	68	
334.04083	78	
334.81103	66	
336.32060	66	
337.09348	76	
340.25486	80	
END IONS

###FS:    #m/z: 363.95476 #charge 1+
###MS: 61
###MSMS: 64
BEGIN IONS
TITLE=Cmpd 48, +MS2(363.9548), 28.0-35.0eV, 1.4min #64
RTINSECONDS=81.172
SCANS=61,64
PEPMASS=363.95476	44140
CHARGE=1+
53.19144	70	
130.38695	84	
191.85656	72	
192.92817	72	
198.87608	72	
206.95180	72	
207.97232	82	
209.94424	170	
212.87922	198	
220.67500	98	
222.95004	230	
222.98100	94	
223.94503	706	1+
224.88827	76	
224.94577	466	1+
224.97179	188	
225.56463	84	
226.88263	118	
226.94645	450	
226.97406	228	
227.95241	306	
228.02036	108	
228.94148	900	1+
229.02843	88	
230.88652	336	1+
233.09170	92	
235.10228	76	
238.93644	128	
240.82128	116	
240.83944	94	
240.87375	90	
240.90540	140	
240.93853	648	
240.96078	244	
241.84461	78	
241.93836	2666	1+
242.94063	1838	1+
243.82839	76	
244.84286	132	
244.90099	150	
244.95578	386	1+
245.83847	86	
245.94674	854	1+
246.80908	142	
246.95122	612	1+
247.80529	82	
248.80196	856	1+
248.90532	126	
250.42305	90	
250.94705	278	1+
251.03026	72	
251.04513	142	
252.00332	164	
252.79904	78	
253.83694	74	
253.96233	78	
255.96597	70	
256.91117	74	
256.93729	82	
257.89081	78	
258.84307	94	
259.85007	112	
259.94971	90	
260.83236	110	
260.87703	86	
261.83457	128	
262.92769	88	
265.05844	72	
265.10467	74	
266.81569	250	
267.13589	70	
267.81650	224	
268.45992	86	
268.81531	194	
268.84329	80	
268.96090	90	
269.80177	136	
269.85613	76	
269.96996	72	
271.97219	70	
272.91040	90	
274.08820	72	
274.81269	76	
275.05055	76	
276.03343	100	
276.81049	156	
276.85542	84	
277.20557	98	
277.84557	78	
278.79697	288	
278.84234	226	
278.89661	78	
279.79202	130	
279.84169	154	
279.85578	104	
280.43474	108	
280.79008	732	1+
280.83996	74	
280.89366	74	
281.98385	104	
282.77351	76	
282.79650	168	
282.81957	324	1+
283.78651	308	1+
283.85030	200	
283.86995	88	
284.07798	74	
286.82045	72	
286.90809	84	
288.00707	76	
289.04369	82	
290.79437	380	1+
291.82787	90	
292.44180	74	
294.85259	114	
296.85853	104	
297.80480	166	
297.88882	72	
298.80350	718	
299.04731	72	
299.79997	1060	1+
299.87250	142	
299.92900	70	
300.86658	74	
301.79712	380	1+
301.86159	112	
302.85529	238	
303.81995	70	
303.85668	194	
304.72621	72	
304.86696	122	
305.79894	72	
306.93603	72	
307.12130	76	
307.84070	104	
316.81135	606	1+
317.43019	84	
317.97265	78	
318.12174	76	
318.42171	86	
318.84033	80	
320.82024	264	1+
320.91641	128	
320.95195	74	
321.36684	82	
321.86904	78	
322.89012	206	1+
323.16558	72	
323.31116	74	
323.81528	166	1+
324.86925	108	
326.87028	148	
328.88797	76	
330.85847	78	
334.88099	72	
336.94626	246	
337.53535	72	
337.97751	76	
339.12550	78	
341.89429	76	
342.76668	72	
343.19227	82	
343.28546	102	
343.84981	76	
345.62564	90	
347.76330	78	
351.04582	70	
352.88622	74	
365.03940	92	
365.27870	78	
368.20836	106	
END IONS

###FS:    #m/z: 322.92879 #charge 1+
###MS: 65
###MSMS: 66
BEGIN IONS
TITLE=Cmpd 49, +MS2(322.9288), 28.0-35.0eV, 1.4min #66
RTINSECONDS=84.8345
SCANS=65-66
PEPMASS=322.92879	270076
CHARGE=1+
84.62339	52	
161.57701	76	
192.06440	100	
197.00524	96	
198.88296	52	
198.92741	92	
200.88664	66	
201.04413	110	
202.95234	98	
203.05206	66	
205.94957	130	
205.98095	82	
206.97402	84	
207.97749	74	
208.94199	76	
209.05801	116	
209.91919	188	
211.03103	70	
215.96826	72	
218.89643	50	
219.95462	94	
221.88937	70	
221.94362	236	
222.08509	88	
223.95980	94	
223.98113	50	
224.96159	102	
224.97665	60	
225.89278	80	
228.90577	62	
230.10940	72	
237.82282	72	
238.05181	66	
238.78672	112	
238.94235	316	
239.07490	86	
239.65958	72	
239.79609	54	
240.82262	58	
240.90480	148	
240.93954	4464	
241.38084	58	
241.67476	50	
241.87887	52	
241.90027	68	
241.93764	13164	1+
242.88092	84	
242.93966	9824	1+
243.82155	146	
243.87686	78	
243.89605	62	
244.17056	84	
244.81967	74	
244.84236	78	
244.87500	72	
245.93494	120	
246.98472	92	
247.01569	108	
247.32258	78	
248.88228	52	
249.81103	72	
249.92389	62	
250.94765	72	
251.92539	74	
254.90817	262	1+
254.95122	60	
255.20025	60	
256.96481	74	
257.82005	72	
257.91470	78	
258.82950	136	
258.90256	52	
259.85858	78	
260.62719	82	
260.92877	100	
261.88752	188	
261.97860	128	
262.82740	100	
262.91192	62	
264.13009	66	
264.80709	64	
264.87163	100	
265.85883	84	
266.25338	62	
266.92303	102	
268.04822	54	
268.95932	68	
269.80348	62	
270.42509	112	
270.80904	88	
273.79350	64	
273.83626	54	
274.90872	102	
275.06902	66	
275.40515	86	
275.44203	72	
277.09287	66	
277.11946	106	
278.03396	86	
278.84521	114	
279.08930	1068	1+
279.84312	104	
280.85483	54	
281.04558	66	
281.09924	84	
281.83260	154	
281.96886	60	
282.31348	60	
282.86426	88	
283.07093	58	
284.29363	818	1+
284.87103	72	
284.90658	54	
286.02670	58	
286.86397	86	
286.89776	70	
289.78355	50	
291.80202	56	
292.80517	84	
296.26746	64	
296.85845	106	
297.92726	66	
299.82088	62	
300.80176	52	
301.86962	80	
302.83028	60	
303.88470	74	
303.98729	92	
304.75464	54	
305.87630	88	
306.75327	68	
306.88694	110	
307.79708	72	
307.86545	118	
307.90082	66	
308.01458	72	
308.29085	84	
308.81930	72	
308.86928	64	
311.86082	58	
311.88229	68	
312.97622	68	
314.86906	80	
319.28770	52	
320.76818	66	
320.94249	76	
321.14054	54	
322.27231	80	
322.89626	66	
323.30478	58	
325.22824	84	
325.40803	70	
325.88622	56	
326.18120	62	
327.80654	74	
END IONS

###FS:    #m/z: 363.95474 #charge 1+
###MS: 65
###MSMS: 67
BEGIN IONS
TITLE=Cmpd 50, +MS2(363.9547), 28.0-35.0eV, 1.5min #67
RTINSECONDS=85.6065
SCANS=65,67
PEPMASS=363.95474	41852
CHARGE=1+
73.18629	82	
140.18289	88	
190.89357	92	
200.94684	150	
208.94559	72	
209.93982	316	
212.87793	162	
213.88170	104	
221.90425	70	
222.95128	416	1+
224.86256	90	
224.94664	148	
225.88178	84	
225.95033	70	
226.94656	996	1+
226.97130	176	
227.92858	144	
228.94039	1116	1+
230.88959	520	1+
230.91465	72	
233.03536	74	
238.93746	112	
239.90463	76	
240.83570	98	
240.93941	580	
240.96158	248	1+
241.82115	122	
241.85807	102	
241.94035	618	
242.05276	72	
242.85873	126	
242.94132	1750	1+
243.89787	72	
244.83874	90	
244.88094	80	
244.93874	184	
244.95573	504	1+
245.94137	218	
246.21813	76	
246.95073	776	1+
246.97702	78	
247.83397	72	
248.80164	120	
248.89994	280	
249.08599	72	
250.02686	78	
250.80247	204	
250.94641	128	
251.79059	82	
251.89791	102	
255.02010	70	
255.79509	68	
255.98762	76	
257.91281	76	
258.42149	114	
258.90775	74	
258.92933	74	
259.85652	76	
259.99550	80	
260.82334	70	
260.97449	142	
261.84548	86	
261.95297	96	
263.48742	94	
264.88075	68	
264.97728	98	
265.85372	274	1+
266.81153	388	
267.83226	256	1+
267.97117	80	
268.79119	102	
268.81150	120	
268.85692	108	
269.41456	132	1+
269.81151	80	
269.85993	84	
269.97115	226	
270.44357	92	
271.71722	76	
272.90063	78	
274.81138	108	
275.86183	74	
276.64767	90	
276.80971	80	
276.85636	136	
277.81001	72	
278.79739	202	
278.82219	228	1+
278.85135	78	
279.79270	120	
279.85088	158	
280.39375	70	
280.79049	814	1+
280.85055	80	
281.41461	94	
281.88927	126	
282.43721	82	
282.83009	216	
282.91380	84	
283.06920	70	
283.98471	68	
284.76960	122	
284.82985	212	
284.85127	114	
284.87749	92	
285.21309	70	
285.86052	78	
288.22809	76	
288.72657	82	
288.84560	76	
292.39780	100	
293.11222	88	
293.85454	70	
294.86749	116	
294.92517	102	
295.42679	104	
296.81063	180	
296.84690	76	
296.97428	84	
297.81137	104	
297.92915	72	
298.80305	764	1+
299.88434	72	
300.79790	696	1+
301.39736	104	
301.86179	340	
301.90137	78	
303.81505	76	
303.85466	150	
305.78406	70	
305.92156	78	
307.43527	72	
308.87316	144	
310.95036	92	
311.86201	172	
312.85867	142	
315.81585	212	1+
315.83922	72	
316.90281	104	
317.88308	70	
318.93141	146	
319.90891	72	
321.16428	84	
321.28551	82	
321.81670	288	1+
322.92719	76	
324.89431	104	
325.24405	72	
325.80872	76	
325.82664	70	
327.87018	212	1+
328.90831	70	
334.90337	92	
335.83410	86	
336.94014	122	
337.86975	68	
339.03032	78	
339.82854	80	
340.83270	72	
346.75651	88	
346.87123	84	
355.87749	82	
358.79743	70	
361.18145	100	
365.09116	78	
365.27871	72	
366.93067	76	
368.81919	72	
END IONS

###FS:    #m/z: 359.96024 #charge 1+
###MS: 65
###MSMS: 68
BEGIN IONS
TITLE=Cmpd 51, +MS2(359.9602), 28.0-35.0eV, 1.5min #68
RTINSECONDS=86.379
SCANS=65,68
PEPMASS=359.96024	28086
CHARGE=1+
73.73587	70	
184.86806	86	
191.99112	78	
200.87272	92	
201.86582	74	
207.94906	96	
209.09472	88	
209.92089	106	
209.94107	82	
210.88821	78	
211.06664	92	
216.85169	114	
220.38662	78	
220.95944	68	
222.94961	208	
223.88597	130	
223.95872	88	
224.88847	68	
224.94731	300	
224.97134	170	
226.88376	138	
226.94567	324	
227.93121	226	
227.95453	192	
228.84264	88	
228.94196	680	
230.85668	74	
230.99506	92	
231.12192	66	
232.07840	68	
232.95675	72	
234.84422	82	
237.12842	66	
237.84711	80	
240.03395	82	
240.52317	72	
240.83366	68	
240.93888	828	1+
240.96096	214	
241.95905	110	
242.82741	66	
242.90427	104	
242.95676	214	
242.97265	70	
244.08808	74	
244.95630	494	
245.94186	158	
246.80818	92	
246.95334	486	
246.97975	86	
248.37302	70	
248.80106	328	
252.87110	68	
252.96192	84	
256.07382	100	
256.41394	72	
256.85293	104	
258.09790	68	
258.84127	142	
259.84076	72	
259.96948	92	
260.87047	68	
260.96654	148	
261.86967	80	
261.93136	124	
262.44618	100	
262.81262	70	
263.79676	66	
263.86031	158	1+
264.55102	82	
264.89499	68	
265.81100	382	1+
265.98278	92	
266.81233	270	1+
267.87133	112	
269.86402	94	
269.96812	74	
270.47152	74	
270.84111	72	
272.84455	132	
272.95540	74	
275.89014	66	
275.97191	76	
276.81126	98	
278.80367	110	
278.84178	356	1+
278.88362	114	
280.79140	656	1+
281.05404	70	
282.79080	100	
283.00470	76	
283.82554	76	
283.87053	184	1+
283.98551	140	
284.39496	70	
284.82364	88	
284.98065	72	
285.81831	212	1+
288.18003	80	
288.85795	82	
291.79969	100	
292.92070	74	
293.85468	114	
294.44220	78	
294.85541	70	
295.87461	76	
296.80857	518	1+
296.87241	70	
297.04795	70	
297.14331	76	
297.18161	86	
297.54789	80	
297.82524	74	
298.06482	94	
298.13683	66	
298.80070	1056	1+
298.85224	70	
299.05343	72	
300.09506	76	
300.97847	78	
304.48098	78	
305.02874	72	
305.84419	72	
305.99458	82	
306.50825	76	
307.62709	76	
308.02363	70	
308.81693	72	
309.14959	86	
309.80169	74	
309.90985	72	
310.79773	102	
315.80602	184	1+
315.95696	80	
316.84497	70	
318.39767	72	
318.44166	68	
319.95082	82	
320.39262	78	
320.92517	78	
321.01034	68	
323.02315	208	
323.96512	72	
326.91582	84	
328.82784	112	
329.86751	114	
330.82823	82	
330.86156	92	
333.80984	84	
334.95353	144	
336.94220	72	
338.96508	92	
339.90369	74	
342.90430	136	
349.76515	70	
350.75603	68	
353.87429	80	
357.30616	70	
357.86108	74	
358.21180	66	
359.22803	72	
END IONS

###FS:    #m/z: 322.92879 #charge 1+
###MS: 69
###MSMS: 70
BEGIN IONS
TITLE=Cmpd 52, +MS2(322.9288), 28.0-35.0eV, 1.5min #70
RTINSECONDS=90.0355
SCANS=69-70
PEPMASS=322.92879	232234
CHARGE=1+
136.62075	60	
156.52222	68	
179.43283	50	
188.65563	44	
189.92798	72	
193.88969	60	
195.91596	66	
201.04566	246	
202.04808	110	
203.47704	36	
205.97445	56	
207.08059	72	
207.96225	38	
212.93326	92	
216.88594	52	
217.91437	78	
220.86646	52	
220.88088	88	
220.97578	58	
221.93533	72	
222.79961	60	
222.95879	66	
223.07993	84	
223.95566	78	
226.83721	66	
226.89067	64	
227.92778	46	
228.88520	76	
230.83801	56	
231.78296	36	
231.91766	86	
232.93047	88	
233.51726	84	
235.89718	64	
236.10452	100	
236.95431	56	
237.80594	98	
238.13715	34	
238.88478	72	
238.93887	184	
239.78491	68	
239.88007	156	
240.93989	3116	
241.93857	9430	1+
242.26483	42	
242.81916	102	
242.83323	54	
242.94089	6654	1+
242.98992	42	
243.06997	40	
243.08130	48	
243.41676	68	
243.72156	40	
243.82193	88	
243.86160	64	
244.12601	50	
244.88468	72	
244.93886	1476	1+
244.97651	112	
245.60923	38	
245.79640	38	
245.96777	354	1+
246.05643	48	
246.48645	34	
246.84830	202	1+
247.13314	38	
247.40015	34	
248.94715	146	
252.84986	66	
253.85239	64	
254.79449	82	
254.90976	58	
255.07284	82	
255.14369	54	
256.82908	58	
256.85259	66	
256.89789	216	
258.83127	138	
258.85035	66	
258.92549	66	
259.88009	68	
260.82953	376	1+
261.09238	46	
261.14881	68	
261.83299	364	1+
261.86199	68	
262.11601	64	
262.86840	54	
264.96438	54	
265.01466	70	
266.83258	64	
266.88738	54	
267.12550	60	
267.57949	34	
268.85261	66	
269.91252	84	
269.95271	70	
270.06983	96	
270.84113	80	
271.43584	76	
271.46190	62	
275.79238	58	
276.85795	42	
277.92351	72	
278.84966	214	1+
279.09094	940	1+
279.25409	54	
279.35834	70	
280.02549	84	
280.84410	80	
281.25361	60	
282.27006	76	
282.97999	58	
283.07277	68	
283.79032	94	
284.21028	74	
284.29125	404	
284.86404	40	
285.86467	80	
286.79966	74	
287.87788	64	
288.88132	40	
289.91486	54	
291.82523	72	
291.88345	58	
295.97188	56	
296.82161	74	
298.82404	50	
299.75461	74	
299.79054	50	
299.86290	60	
299.99048	68	
302.98437	54	
303.74767	62	
305.87650	66	
306.87420	34	
307.40731	78	
307.79733	68	
307.88996	90	
309.90968	82	
310.88124	94	
310.95955	40	
311.83678	48	
311.88659	78	
312.81817	60	
312.91638	36	
313.83927	50	
316.81753	54	
317.76890	46	
317.86538	54	
319.86283	80	
320.18558	72	
320.81719	42	
323.72629	66	
323.91266	46	
324.89023	60	
324.90588	72	
326.90053	68	
327.89118	74	
END IONS

###FS:    #m/z: 359.96044 #charge 1+
###MS: 69
###MSMS: 71
BEGIN IONS
TITLE=Cmpd 53, +MS2(359.9604), 28.0-35.0eV, 1.5min #71
RTINSECONDS=90.8075
SCANS=69,71
PEPMASS=359.96044	25262
CHARGE=1+
151.64359	84	
172.67494	70	
189.94984	72	
200.03137	76	
209.94582	78	
210.94331	80	
212.85249	72	
216.88604	72	
218.85983	74	
220.96840	72	
221.88788	142	
222.95651	546	1+
223.88763	98	
223.96092	356	1+
224.94903	196	
225.89207	86	
225.96898	160	
226.94494	330	1+
226.97054	138	
227.01261	84	
227.93318	162	
228.86489	68	
228.94320	760	
229.84866	66	
233.98487	80	
234.82514	68	
234.86625	284	
234.98140	78	
235.90858	68	
236.11978	78	
238.83125	70	
238.93989	106	
240.83177	88	
240.93828	462	1+
240.96230	196	
241.89504	148	
241.90943	72	
241.96243	112	
242.90577	74	
242.95952	106	
243.94884	106	
244.95567	366	1+
246.80714	126	
246.95368	404	
248.79866	296	1+
251.06209	78	
252.55496	98	
252.87348	80	
252.97281	84	
254.12077	86	
254.37896	86	
254.41243	78	
254.95314	94	
256.43166	74	
256.85058	72	
258.84325	234	
258.87683	148	
260.83239	356	
260.86702	66	
260.93255	116	
260.97317	136	
262.95259	126	
263.84653	68	
263.93650	82	
264.07182	74	
264.42132	74	
264.81991	132	
264.96277	76	
265.80741	64	
265.86479	72	
266.81282	536	1+
268.81135	100	
268.83019	78	
269.11461	68	
270.10620	76	
270.86152	74	
270.87906	74	
272.90051	78	
274.84126	72	
275.86654	72	
276.80991	120	
276.83765	78	
276.85495	248	1+
277.82003	94	
278.42720	98	
278.80095	68	
278.84393	580	
278.92594	72	
279.10000	66	
279.79367	72	
280.79255	580	1+
280.89146	76	
281.88010	74	
282.27400	72	
282.78790	74	
282.82952	66	
282.87153	162	
283.98922	66	
284.82353	198	
285.06585	114	
285.08660	68	
287.78414	78	
290.81261	66	
291.00530	84	
291.79941	64	
291.86033	72	
292.93146	66	
293.85063	72	
293.90530	70	
294.43373	64	
295.48806	82	
296.80459	190	
296.93159	70	
297.80927	74	
298.28305	68	
298.80406	672	
299.01571	72	
299.80350	406	
299.88168	102	
300.80345	280	
302.24097	74	
308.84078	106	
309.15162	86	
309.42171	76	
310.83341	70	
310.86614	70	
311.87795	72	
315.27880	84	
316.45048	70	
316.81801	70	
317.86751	66	
318.79893	88	
320.14200	78	
320.81920	84	
321.81723	176	
323.02014	122	
323.87687	94	
324.02038	168	
324.06472	64	
324.87623	68	
330.87076	92	
332.84355	88	
336.82757	106	
337.83566	70	
338.73432	76	
339.16411	70	
339.21120	68	
339.86513	66	
340.28658	104	
340.88706	80	
340.93898	64	
344.87768	72	
346.88025	106	
351.76603	96	
354.77600	78	
357.19561	230	1+
358.99790	70	
361.18306	70	
362.28554	72	
364.31698	88	
END IONS

###FS:    #m/z: 313.92792 #charge 1+
###MS: 69
###MSMS: 72
BEGIN IONS
TITLE=Cmpd 54, +MS2(313.9279), 28.0-35.0eV, 1.6min #72
RTINSECONDS=91.5795
SCANS=69,72
PEPMASS=313.92792	11118
CHARGE=1+
67.21420	18	
80.98014	20	
87.91917	18	
95.54860	20	
154.10603	32	
166.56879	26	
191.94004	92	
192.82388	40	
193.70842	20	
193.91506	86	
194.82411	64	
196.11493	36	
204.07162	76	
207.74370	24	
207.93498	60	
209.90881	26	
212.87754	80	
214.92492	78	
215.94132	80	
216.87331	76	
217.87837	56	
217.90751	68	
222.62347	20	
223.95935	64	
224.95976	56	
226.83294	22	
227.72763	44	
228.89810	32	
229.84854	48	
230.57901	44	
230.89002	172	
231.94008	82	
233.84584	32	
234.89133	46	
234.97045	232	
236.91273	32	
239.52838	32	
239.81060	50	
239.91223	76	
241.89242	66	
245.88872	56	
245.98493	56	
248.43313	70	
248.90165	94	
248.94998	122	
249.88482	80	
249.89828	88	
250.08484	82	
250.83690	78	
250.96005	68	
252.93019	112	
252.95162	40	
253.15054	28	
253.91705	78	
254.95128	62	
255.02993	48	
255.10034	68	
256.80525	70	
257.15570	74	
257.88895	70	
258.93921	70	
260.90484	52	
261.77210	46	
263.87017	28	
263.90037	46	
264.80276	56	
264.85273	46	
265.26902	36	
265.44352	18	
265.85263	26	
266.78178	26	
267.84285	46	
268.90272	64	
268.95917	70	
268.99495	54	
269.00895	82	
269.82144	64	
270.27574	138	
272.76590	50	
272.84368	82	
272.98369	76	
274.85103	68	
275.82109	82	
276.84998	42	
277.03578	50	
277.07248	50	
277.27640	30	
278.34633	20	
278.42430	162	
279.09551	62	
279.89417	24	
280.80911	82	
280.92620	78	
282.14035	48	
284.07996	22	
285.86263	20	
286.04425	18	
286.79771	56	
286.86404	60	
286.91688	160	
288.85624	46	
289.87717	60	
289.97548	74	
290.85038	70	
291.14332	26	
291.85386	80	
292.43158	94	
292.80515	52	
293.93875	98	
294.01671	40	
294.61909	68	
296.81423	26	
296.86382	68	
296.91877	94	
297.18562	48	
297.37896	54	
299.53670	26	
299.82922	66	
300.79738	74	
300.99085	72	
302.15748	82	
303.19138	42	
303.30449	32	
303.82905	36	
305.10039	30	
305.16705	18	
305.49753	22	
305.87655	60	
305.89350	54	
306.41785	88	
306.87787	134	
307.88981	58	
308.86477	122	
308.89063	72	
309.88392	60	
309.95708	34	
310.24929	46	
310.72972	28	
311.04313	22	
311.68042	86	
313.05250	82	
313.14438	20	
313.41758	62	
314.27923	288	
315.28953	82	
316.31307	24	
316.53917	20	
316.81773	88	
317.97933	78	
318.82765	68	
END IONS

###FS:    #m/z: 322.92902 #charge 1+
###MS: 73
###MSMS: 74
BEGIN IONS
TITLE=Cmpd 55, +MS2(322.9290), 28.0-35.0eV, 1.6min #74
RTINSECONDS=95.2335
SCANS=73-74
PEPMASS=322.92902	204758
CHARGE=1+
88.12445	52	
95.77379	52	
113.75402	34	
131.96197	56	
150.33362	38	
194.97159	76	
197.91297	70	
198.81365	74	
200.88804	48	
201.04359	352	1+
203.65614	36	
205.82983	50	
205.94919	206	
206.83481	68	
207.92607	106	
207.96821	34	
208.90815	60	
213.88915	80	
216.85180	68	
220.92635	50	
221.06726	58	
221.49446	88	
221.80161	86	
222.95046	164	
223.95575	184	
225.89665	54	
227.92904	78	
228.30583	74	
228.92974	78	
230.83436	38	
234.93628	76	
236.79010	44	
236.90703	62	
237.13409	54	
237.93273	62	
238.79345	42	
238.90705	70	
238.94006	148	
239.07705	190	
239.87820	114	
239.90182	88	
240.88617	60	
240.90520	66	
240.94088	2656	
241.94063	1614	
242.83868	62	
242.90728	50	
242.94038	4764	1+
243.81731	88	
243.89787	60	
244.21250	60	
244.26272	36	
244.84890	72	
244.93941	1188	
246.13726	38	
246.18339	70	
247.92037	36	
249.06843	80	
249.85201	68	
250.19792	36	
250.94680	88	
251.90585	70	
252.26614	38	
254.86684	74	
255.09427	66	
255.91477	64	
255.95590	92	
256.02479	84	
256.26054	60	
256.84417	58	
256.89729	338	
257.85355	68	
258.62097	60	
258.82862	224	1+
259.88015	78	
260.13931	46	
262.82775	72	
263.86318	90	
263.90029	64	
264.79502	114	
265.05478	94	
265.86073	76	
265.98075	42	
266.06535	58	
266.86116	60	
266.95898	44	
268.41562	56	
268.95304	70	
269.80372	70	
270.93042	66	
272.43593	90	
272.88804	56	
273.03657	84	
273.81203	70	
274.42173	84	
274.85302	62	
275.02597	66	
276.14517	56	
276.85599	50	
277.23593	50	
278.84235	68	
279.09072	920	1+
279.19401	86	
280.85691	78	
280.87073	104	
281.24764	42	
282.08010	68	
282.88726	70	
283.06778	158	
283.27956	72	
283.97851	38	
284.11132	66	
284.22934	44	
284.24945	34	
284.29307	216	
284.40505	38	
284.95737	36	
285.29519	118	
287.09755	46	
287.86552	60	
287.88645	72	
290.81054	72	
290.85005	224	1+
290.88344	58	
292.05580	76	
292.89382	40	
292.97565	38	
294.84877	54	
296.22178	66	
296.29333	56	
298.42768	62	
299.87155	34	
300.75695	60	
301.80315	72	
302.24327	58	
303.88232	94	
304.95182	36	
305.74135	50	
307.79910	42	
308.81264	84	
308.86872	86	
308.89051	58	
309.44103	58	
310.09604	64	
311.86255	70	
317.82158	70	
320.24126	52	
323.23598	68	
323.99388	64	
324.23036	76	
326.16588	54	
326.59386	86	
326.90029	102	
327.04222	60	
327.28233	70	
END IONS

###FS:    #m/z: 340.93909 #charge 1+
###MS: 73
###MSMS: 75
BEGIN IONS
TITLE=Cmpd 56, +MS2(340.9391), 28.0-35.0eV, 1.6min #75
RTINSECONDS=96.006
SCANS=73,75
PEPMASS=340.93909	97104
CHARGE=1+
100.15507	70	
138.69249	74	
186.88876	74	
194.91679	80	
196.88281	66	
197.95775	78	
200.86212	64	
201.94952	68	
205.94586	92	
211.89717	78	
213.87506	60	
213.93780	126	
214.91782	58	
215.94039	148	
216.87965	70	
217.86202	66	
219.88376	60	
220.87668	182	
221.99964	68	
222.90235	62	
223.83059	64	
224.83859	86	
224.97713	82	
226.89655	82	
226.94069	68	
227.88129	60	
228.84369	260	1+
229.03180	60	
230.88753	154	
231.94789	66	
232.84456	80	
232.87447	60	
234.89687	70	
235.89145	92	
238.87091	134	
239.23578	102	
239.92925	62	
240.83773	158	
240.90986	78	
241.48004	92	
241.84052	736	
241.88001	68	
241.90954	60	
241.96309	86	
242.41993	94	
242.83179	158	
243.83155	296	
244.23944	76	
244.86545	98	
245.87339	66	
245.94098	84	
246.40108	80	
246.84934	104	
247.07059	88	
248.95284	232	1+
249.89673	60	
250.90105	76	
251.06446	72	
251.92525	78	
251.96610	72	
253.09392	126	
254.83356	68	
254.87470	72	
254.90761	66	
254.96503	70	
255.09035	70	
256.84698	88	
257.84913	148	
257.92438	84	
258.40769	106	
258.84452	346	
259.01881	66	
259.84893	382	
259.96343	66	
260.83501	762	1+
260.98643	70	
261.81786	86	
261.88503	136	
262.89984	70	
263.47748	66	
263.85680	278	1+
265.42669	106	
265.79692	94	
266.84365	118	
266.99540	66	
267.01137	72	
267.82071	70	
267.84273	76	
267.99516	66	
268.83842	438	1+
269.83969	254	1+
270.90194	142	
271.86465	80	
273.80385	88	
274.86146	78	
274.88402	198	1+
275.84354	66	
275.86398	58	
276.85528	518	
277.83358	76	
277.86391	516	
278.84349	2122	1+
278.92733	68	
279.09181	100	
279.16796	66	
279.89404	66	
280.06686	64	
280.09444	58	
281.03758	60	
282.87888	138	
282.99645	102	
287.93646	80	
288.41145	68	
288.83700	64	
290.80215	58	
290.82292	74	
291.86248	64	
292.43588	78	
292.87255	62	
293.86223	160	1+
295.10241	68	
296.85602	136	
296.89026	160	1+
297.78927	84	
299.08941	74	
299.87247	294	1+
300.84959	80	
301.21491	70	
301.85780	132	
301.90791	62	
302.22152	72	
302.31159	90	
302.86018	84	
303.13593	60	
303.80554	72	
303.94222	82	
304.38370	72	
304.94933	66	
308.29285	68	
309.98128	58	
310.88772	72	
312.87397	78	
314.95813	62	
320.84786	82	
320.88491	60	
321.72829	78	
326.16787	74	
327.28646	104	
328.28922	76	
329.49406	62	
329.89312	58	
330.08268	76	
330.89297	78	
331.82291	76	
335.98726	70	
336.15837	66	
339.04841	78	
339.08023	88	
341.05006	72	
341.92145	82	
344.75675	60	
END IONS

###FS:    #m/z: 336.94442 #charge 1+
###MS: 73
###MSMS: 76
BEGIN IONS
TITLE=Cmpd 57, +MS2(336.9444), 28.0-35.0eV, 1.7min #76
RTINSECONDS=96.778
SCANS=73,76
PEPMASS=336.94442	32812
CHARGE=1+
178.05030	64	
196.96739	62	
197.96099	72	
199.27303	98	
206.97834	74	
209.88349	68	
211.94374	396	
212.88165	76	
213.93692	184	
216.88245	74	
217.88998	80	
217.93465	86	
220.83693	114	
222.90758	104	
222.95524	66	
223.95926	66	
223.97385	334	1+
225.84153	68	
225.86512	62	
226.85924	74	
226.97209	86	
227.07739	84	
228.84070	58	
228.89247	72	
229.95352	246	
230.88773	166	
230.91265	74	
231.88594	102	
231.95309	288	1+
233.84404	72	
233.89642	74	
236.87301	60	
238.01962	64	
238.83807	500	1+
239.83995	332	1+
239.89638	110	
241.35461	78	
241.81438	60	
241.84470	244	
242.83970	202	
243.83916	170	
244.07823	62	
244.86762	70	
245.04810	108	
246.80415	62	
247.96099	210	
248.85338	68	
250.02860	82	
250.95466	70	
251.82548	128	
251.88440	64	
251.91828	70	
252.96936	256	
253.62349	88	
254.91377	124	
254.97159	114	
255.07748	136	
255.96581	62	
256.85037	296	1+
256.89190	206	
257.26043	70	
257.94803	84	
258.84742	104	
258.92111	88	
259.84986	170	
259.87228	64	
260.86314	78	
260.94280	60	
262.84027	90	
263.10902	88	
263.83839	68	
263.86530	94	
264.86271	106	
265.85480	76	
266.86900	70	
267.41667	98	
267.84868	72	
268.84141	392	1+
270.09812	102	
271.80196	58	
271.95615	58	
273.84848	84	
274.39118	76	
274.92873	76	
275.83940	68	
275.86122	122	
276.85516	302	
276.90069	74	
277.85987	254	
278.08253	154	1+
278.20830	72	
278.84262	78	
278.86339	172	
278.89859	66	
279.88382	86	
280.82371	94	
282.85647	74	
284.82130	66	
285.18012	80	
285.84931	378	1+
285.87277	92	
285.89604	76	
286.43792	88	
286.87889	74	
287.89278	66	
288.88507	72	
289.85343	168	
290.85242	66	
291.86250	114	
292.85157	90	
292.86831	74	
293.10645	104	
294.10549	72	
294.26137	62	
294.84885	62	
294.86720	72	
294.89738	62	
294.99678	72	
296.97391	74	
298.25173	66	
298.30026	70	
299.10858	72	
299.30190	74	
299.87169	184	
300.88000	112	
301.02115	66	
301.79503	60	
302.87515	64	
304.26596	80	
305.17475	66	
305.99695	66	
307.80349	66	
307.88132	86	
308.89965	198	1+
309.81036	80	
310.85101	72	
312.95881	68	
313.87592	60	
315.71044	68	
316.44187	70	
318.07600	72	
318.24238	68	
320.23841	62	
320.99927	70	
322.80353	72	
323.07962	90	
324.00729	64	
324.29261	60	
325.89959	90	
327.75336	84	
328.87019	82	
330.82137	60	
331.88556	60	
334.16193	62	
334.25197	72	
339.88331	62	
340.23234	74	
340.25231	68	
341.96692	98	
END IONS

###FS:    #m/z: 340.93895 #charge 1+
###MS: 77
###MSMS: 78
BEGIN IONS
TITLE=Cmpd 58, +MS2(340.9390), 28.0-35.0eV, 1.7min #78
RTINSECONDS=100.435
SCANS=77-78
PEPMASS=340.93895	89578
CHARGE=1+
76.29583	72	
171.96537	76	
182.98130	66	
189.04214	90	
190.89043	64	
191.94259	64	
191.95382	80	
192.93269	72	
194.92533	68	
196.88292	84	
197.86953	74	
199.86443	74	
200.88123	74	
207.13881	80	
208.93829	84	
208.97892	74	
209.16209	74	
209.91912	70	
212.87215	62	
212.89080	120	
213.89445	88	
213.93996	148	
217.89011	178	1+
217.93630	84	
221.87860	138	
221.96253	66	
222.95551	76	
223.90428	64	
223.97308	124	
225.88312	130	
225.99065	100	
226.03881	86	
226.84994	76	
226.86677	64	
226.95728	100	
227.83396	68	
228.84423	166	
229.85039	144	
229.89654	64	
230.88684	64	
231.88621	68	
231.94852	498	1+
233.89866	140	
233.91562	66	
236.05922	66	
236.90591	74	
237.89140	84	
237.91765	78	
238.83697	70	
238.85627	150	
239.84244	82	
239.88089	120	
240.22416	116	
240.84594	130	
240.90043	74	
240.99390	66	
241.84537	200	
241.90177	98	
241.94194	70	
242.83209	66	
242.85062	126	
243.83093	128	
243.89808	76	
244.83841	72	
244.88078	66	
245.83292	70	
245.87374	66	
246.86199	96	
247.60548	72	
247.86528	72	
248.82839	76	
248.84339	64	
248.89948	66	
249.90224	80	
249.96375	102	
250.94478	116	
251.54723	86	
251.58413	68	
251.96048	62	
252.03825	68	
253.92700	72	
254.83760	68	
254.96412	138	
255.07482	142	
256.84846	210	
256.89171	196	
256.91175	168	
258.84728	1126	1+
258.95948	66	
258.97263	76	
260.83303	1156	1+
261.90133	74	
262.90983	68	
263.80059	74	
265.84870	70	
267.83888	578	1+
268.24487	76	
268.84058	426	1+
268.89663	74	
270.53412	110	
270.82808	106	
271.82822	68	
272.93881	150	
273.85282	80	
273.91142	64	
274.86174	116	
275.81489	70	
275.85911	70	
276.85354	568	
277.86008	422	
278.84384	1944	1+
279.82415	68	
280.87270	72	
281.86098	108	
281.89453	72	
282.04737	96	
282.11502	62	
282.87242	86	
283.87649	118	
283.90211	66	
284.84649	78	
284.93757	64	
287.88621	72	
288.84347	92	
288.89131	80	
289.83978	162	
293.85244	204	1+
293.86921	70	
295.88202	184	
298.85826	70	
298.87707	66	
299.88867	80	
300.10154	94	
300.81185	68	
300.86657	94	
301.26372	76	
301.85871	418	1+
302.16462	68	
302.89658	70	
303.94252	78	
308.83654	82	
314.86717	106	
315.79994	72	
317.00312	72	
317.90289	74	
322.82394	68	
322.98931	106	
325.90184	70	
326.93121	66	
327.41349	156	
328.09332	66	
333.01604	64	
334.90989	92	
336.77777	72	
337.86130	106	
337.89435	86	
342.78696	68	
343.04672	70	
345.21266	134	
END IONS

###FS:    #m/z: 336.94423 #charge 1+
###MS: 77
###MSMS: 79
BEGIN IONS
TITLE=Cmpd 59, +MS2(336.9442), 28.0-35.0eV, 1.7min #79
RTINSECONDS=101.208
SCANS=77,79
PEPMASS=336.94423	30690
CHARGE=1+
136.38550	98	
198.87254	70	
205.00060	68	
205.95282	66	
211.94253	480	1+
212.10786	86	
212.87873	254	
213.94022	164	
215.87098	74	
215.88835	104	
215.93430	148	
217.88752	100	
222.84525	60	
223.95851	90	
224.83861	56	
226.85373	68	
227.08120	104	
227.95197	58	
229.19015	68	
229.84484	74	
229.95331	590	1+
230.88734	86	
233.11424	68	
233.89798	132	
233.95309	66	
236.85624	72	
237.83521	106	
238.17325	64	
238.87424	90	
238.88717	114	
239.84982	74	
239.90416	132	
239.98954	66	
240.84008	200	
241.84261	396	
242.83200	86	
243.08744	70	
243.83853	62	
246.85908	88	
247.96476	210	
249.99140	56	
250.95005	62	
251.93456	78	
251.96619	66	
252.96961	184	
253.84661	86	
253.90724	76	
254.08540	70	
254.88462	70	
254.90705	74	
254.96261	108	
255.07075	76	
255.87179	62	
256.84703	72	
256.86474	80	
256.93755	68	
257.85303	86	
258.79382	134	
258.84702	1146	1+
258.87552	64	
259.90423	68	
259.93404	66	
260.83034	118	
261.92937	76	
262.84222	78	
262.94968	62	
264.82877	64	
264.98672	60	
267.82453	82	
267.84665	116	
268.84195	280	
268.87269	66	
269.85591	84	
270.84312	78	
270.98497	94	
271.84440	78	
272.43421	86	
272.84765	62	
273.81188	72	
273.88282	68	
274.40537	94	
274.85979	116	
274.88471	70	
275.83746	78	
275.86850	170	
275.88633	104	
275.90686	84	
276.85304	452	
276.87396	156	
276.90083	72	
277.27517	78	
277.36292	58	
277.82228	70	
277.86163	316	
277.88475	92	
277.96064	76	
278.84375	74	
278.86488	206	
279.09991	94	
279.86105	156	
279.99275	66	
280.84640	66	
280.87682	104	
281.03779	68	
281.85869	68	
282.88511	66	
282.96580	72	
284.79354	78	
284.86900	70	
285.84830	124	
286.85240	92	
286.91202	72	
287.85710	82	
287.91149	56	
288.94773	104	
289.86276	74	
290.01121	72	
290.82732	68	
290.86703	88	
291.03909	60	
291.07634	64	
291.37811	102	
292.86207	64	
293.10565	108	
293.85666	80	
294.85489	64	
294.88107	72	
296.00123	148	1+
296.81526	72	
296.85148	66	
296.96978	62	
298.89196	68	
299.06419	58	
299.86892	208	
299.88644	90	
300.05010	74	
301.91220	82	
302.94774	92	
303.87171	90	
304.44574	84	
306.45648	84	
307.14887	66	
309.86818	70	
309.89706	72	
309.93162	72	
312.86974	82	
318.87116	86	
320.41443	82	
324.28342	70	
324.81269	58	
324.89136	90	
326.04588	70	
331.84960	86	
334.95699	84	
END IONS

###FS:    #m/z: 363.95476 #charge 1+
###MS: 77
###MSMS: 80
BEGIN IONS
TITLE=Cmpd 60, +MS2(363.9548), 28.0-35.0eV, 1.7min #80
RTINSECONDS=101.98
SCANS=77,80
PEPMASS=363.95476	30436
CHARGE=1+
68.77455	92	
182.86413	124	
183.93112	70	
189.86237	130	
191.93838	90	
198.87976	86	
198.96630	78	
207.89068	68	
207.98110	76	
210.88039	80	
212.88114	148	
222.95295	128	
223.95201	80	
224.94811	290	1+
224.96847	138	
225.92119	76	
225.96984	376	1+
226.88270	70	
226.94585	230	
227.84201	72	
227.92751	130	
227.94937	216	
228.89484	74	
228.94023	528	1+
230.88872	422	
231.79958	70	
233.89109	86	
233.96979	78	
236.14593	80	
236.89967	74	
240.94004	472	
240.96162	296	
241.94160	492	
242.84121	80	
242.94040	740	
243.93633	446	
243.95785	158	
244.09186	74	
244.12812	72	
244.85581	78	
244.94116	330	
244.95480	358	
244.97864	72	
245.94148	314	
246.95078	534	
247.01826	76	
248.14467	76	
248.79842	164	1+
248.89693	118	
250.78878	72	
250.79764	68	
250.92822	68	
253.53559	76	
254.87198	96	
254.90401	76	
255.93271	70	
256.26065	74	
257.40584	80	
257.87700	74	
259.84871	72	
259.97144	72	
260.86919	76	
260.96891	108	
261.66329	82	
261.83913	86	
262.85010	78	
263.12719	76	
263.84638	150	
263.91426	82	
264.81918	130	
265.79076	92	
265.81986	160	
266.78355	86	
266.81162	354	1+
267.96910	76	
268.10800	80	
268.81109	86	
268.95193	112	
269.81746	70	
270.93020	80	
272.52922	88	
275.09351	78	
275.39441	104	
275.98418	84	
276.84566	68	
276.87118	102	
277.40172	88	
277.93357	74	
278.79876	154	
278.84586	298	1+
279.80301	96	
279.86994	176	1+
280.00088	86	
280.79213	322	1+
280.83763	92	
281.80742	120	
281.96796	118	
282.78411	278	1+
282.82624	130	
282.85816	74	
282.93058	80	
283.81952	262	1+
284.82041	190	1+
284.85240	74	
285.03867	162	
285.41634	84	
286.83429	76	
286.84042	348	1+
288.38462	94	
289.82073	68	
290.34363	102	
291.40152	70	
292.01364	72	
292.92707	82	
295.86276	144	
296.80446	84	
296.84696	78	
297.80884	178	
297.93104	92	
298.11783	80	
298.80153	672	1+
299.42924	90	
299.86791	70	
300.79818	582	1+
301.04200	70	
301.82359	74	
301.85978	250	1+
302.79400	72	
303.85584	168	
307.43960	70	
309.36748	86	
310.88556	72	
313.94391	74	
314.81654	70	
314.84493	78	
315.88720	80	
316.81082	184	
317.56795	72	
317.81868	354	1+
320.00253	88	
320.05403	78	
320.59715	70	
320.61682	80	
324.83185	72	
326.87276	76	
329.82641	78	
333.76039	80	
335.40462	72	
337.22633	90	
337.94571	96	
341.07079	66	
344.83765	132	
344.91414	78	
348.05911	72	
348.13468	66	
350.90528	68	
352.82874	72	
352.88870	86	
357.92603	74	
359.96392	70	
361.18309	72	
361.24880	72	
362.86536	70	
366.75377	74	
367.77537	68	
368.21589	76	
END IONS

###FS:    #m/z: 340.93900 #charge 1+
###MS: 81
###MSMS: 82
BEGIN IONS
TITLE=Cmpd 61, +MS2(340.9390), 28.0-35.0eV, 1.8min #82
RTINSECONDS=105.645
SCANS=81-82
PEPMASS=340.93900	92244
CHARGE=1+
133.70286	66	
189.86019	66	
190.94789	84	
196.88771	160	
201.86792	74	
201.91819	70	
202.86670	84	
203.02059	84	
204.88463	94	
208.84438	64	
208.92955	68	
213.93726	180	
214.86717	72	
215.88402	234	
215.93766	68	
217.96498	68	
218.89605	66	
219.94916	84	
220.87620	130	
220.90998	78	
221.94281	70	
222.83520	100	
222.95157	72	
223.96303	128	
224.93221	72	
224.97463	84	
225.84085	76	
227.83465	70	
228.84648	398	1+
230.03088	66	
230.07022	68	
230.88789	130	
231.87770	66	
231.95325	214	
232.89482	72	
232.95179	282	
233.89730	140	
234.90594	78	
235.03223	64	
235.89505	66	
236.90733	120	
237.06589	78	
237.81306	68	
237.90426	64	
238.04169	126	
238.84123	318	1+
238.88419	68	
239.89773	190	1+
240.84895	220	
240.95912	84	
241.84206	638	1+
242.96671	62	
243.83245	260	1+
244.90355	66	
244.94224	90	
245.89250	70	
246.97011	68	
248.46252	80	
248.98826	86	
253.80345	66	
254.90667	102	
255.07330	160	
255.62062	92	
255.88935	72	
255.92074	88	
255.96973	82	
256.26076	68	
256.84707	70	
256.86286	144	
256.89655	296	
257.40622	86	
257.85593	80	
258.84797	898	1+
259.01599	66	
259.85220	558	1+
259.92984	66	
259.94389	74	
260.83581	714	1+
260.87973	98	
261.82451	70	
261.90354	112	
263.34992	88	
263.87160	188	1+
265.35472	68	
265.46058	142	
265.81645	66	
266.38402	72	
266.83535	86	
266.85676	74	
267.13405	62	
267.86308	72	
268.13834	64	
268.84067	452	1+
268.96110	80	
269.00133	90	
269.90459	98	
270.82594	186	
270.84928	176	
271.00723	76	
271.80414	66	
271.82420	128	
273.79394	118	
273.89433	66	
274.84318	66	
274.85931	212	
274.87859	110	
275.87262	100	
275.91468	74	
276.85531	960	1+
276.93207	108	
276.98698	80	
277.93768	78	
278.84412	1252	1+
279.87424	136	
279.89401	82	
281.86617	426	1+
281.96280	72	
282.87153	262	1+
284.17325	70	
284.86933	80	
285.00172	68	
287.86948	94	
289.78518	80	
290.96952	72	
292.85172	68	
293.00486	82	
295.02223	68	
295.87255	158	
295.97489	66	
296.97774	146	
297.09059	66	
297.89024	192	1+
297.97841	74	
298.01557	92	
298.84560	106	
299.05587	106	
299.78000	92	
299.82045	66	
299.86781	188	
300.88042	72	
301.79920	64	
301.85583	112	
301.87497	128	
303.05884	86	
306.88899	62	
307.88559	68	
311.88650	76	
313.88261	92	
315.84358	74	
316.43078	70	
317.83891	70	
321.28336	86	
321.98792	78	
322.93381	78	
324.88955	74	
327.83359	74	
328.19120	72	
331.76031	76	
331.79159	74	
331.94381	80	
336.95354	88	
339.18190	66	
340.29318	66	
342.20519	64	
342.25786	82	
END IONS

###FS:    #m/z: 363.95535 #charge 1+
###MS: 81
###MSMS: 83
BEGIN IONS
TITLE=Cmpd 62, +MS2(363.9554), 28.0-35.0eV, 1.8min #83
RTINSECONDS=106.417
SCANS=81,83
PEPMASS=363.95535	31548
CHARGE=1+
208.87995	88	
209.94209	264	1+
212.85969	70	
212.87798	302	
215.89277	68	
215.96831	72	
222.95406	290	
223.95359	156	
224.94744	480	1+
224.96808	94	
225.89119	84	
225.97059	102	
226.83163	76	
226.90267	114	
226.94469	752	
226.97611	92	
227.92574	74	
228.44139	92	
228.94213	594	1+
230.88803	496	1+
231.08989	66	
236.84659	66	
236.90557	82	
238.93560	72	
240.82797	74	
240.93870	470	
240.96543	80	
241.93769	1726	1+
242.82172	66	
242.84066	66	
242.86150	80	
242.86997	86	
242.93935	1092	1+
242.98699	68	
243.12966	98	
243.83077	166	
244.82506	64	
244.95499	366	
245.94675	108	
246.39947	92	
246.80445	76	
246.95278	130	
246.97985	68	
247.96226	88	
248.55687	90	
248.80057	274	1+
248.81938	144	
248.88013	64	
248.97161	70	
250.78933	158	
250.83501	74	
251.05476	68	
251.80822	76	
251.96418	66	
252.40084	94	
253.90316	72	
253.98189	68	
254.91027	72	
256.85079	80	
257.32339	78	
259.84667	70	
260.82668	380	1+
260.84529	72	
260.86884	200	1+
260.96653	72	
262.96166	64	
264.81777	104	
265.91505	68	
265.97118	74	
266.78340	168	
266.81351	280	1+
267.92285	66	
268.90476	86	
268.95602	146	
269.22323	72	
269.96513	70	
271.11733	78	
271.85617	106	
272.96942	66	
273.83647	68	
274.81242	88	
275.10878	216	1+
276.80789	122	
276.83970	66	
276.97752	72	
277.86217	64	
277.99095	68	
278.03409	76	
278.35954	72	
278.79459	106	
278.84569	196	
279.80068	140	
279.84267	84	
280.10178	74	
280.79223	186	
280.84213	70	
280.98405	68	
281.10320	68	
281.79378	304	
281.89067	148	
281.90334	126	
282.79193	172	
282.86399	126	
283.06703	82	
283.77788	112	
283.86677	72	
283.89585	78	
284.82391	212	
285.82404	114	
285.84122	90	
286.82038	66	
286.85850	200	1+
294.01047	80	
294.86841	72	
294.91239	100	
296.38425	76	
296.80710	272	1+
296.92896	148	
297.79619	68	
298.41430	90	
298.80332	650	1+
300.80236	336	
300.86049	126	
301.80006	256	
301.85957	170	
303.85795	136	
303.90591	94	
304.85808	120	
306.18358	64	
306.87401	66	
309.87091	68	
310.89512	70	
311.95153	72	
313.01519	74	
313.81343	70	
316.18620	94	
316.80847	82	
318.81423	84	
319.77775	68	
319.81012	84	
320.81032	192	
320.91829	66	
323.82144	72	
323.84354	80	
323.92970	80	
324.28823	76	
324.78808	74	
324.89222	74	
325.32805	84	
328.83678	68	
328.91253	70	
329.88679	70	
331.82729	84	
335.62068	84	
339.45570	92	
341.42004	96	
342.74869	68	
347.18931	80	
350.81546	86	
357.19426	106	
357.38038	74	
363.95150	68	
365.93161	66	
366.47179	96	
END IONS

###FS:    #m/z: 336.94438 #charge 1+
###MS: 81
###MSMS: 84
BEGIN IONS
TITLE=Cmpd 63, +MS2(336.9444), 28.0-35.0eV, 1.8min #84
RTINSECONDS=107.19
SCANS=81,84
PEPMASS=336.94438	28610
CHARGE=1+
45.99006	88	
47.00841	62	
126.08050	162	
189.89880	90	
192.88675	60	
202.00524	74	
206.41688	90	
210.88241	140	
211.94292	272	
212.87479	126	
213.93907	300	1+
215.85857	76	
215.88719	334	1+
220.87120	66	
221.94460	78	
222.63802	66	
223.95926	142	
224.83845	66	
224.97483	138	
225.84694	62	
226.94984	94	
227.10135	70	
228.83551	94	
228.85163	68	
228.97601	72	
229.95507	578	
231.82792	64	
231.88787	68	
231.94827	110	
233.90166	72	
234.82770	52	
234.88924	90	
237.87574	78	
237.92519	86	
238.81815	52	
238.83705	72	
238.88398	76	
238.91657	74	
238.94512	72	
239.83715	92	
239.87426	66	
240.83554	504	1+
240.84989	82	
241.83907	428	1+
243.66992	66	
243.84668	102	
245.00419	72	
245.06909	60	
246.12203	62	
246.84679	62	
246.90854	54	
246.97992	60	
247.96212	108	
248.87675	72	
248.90019	194	1+
248.97557	68	
249.95971	102	
250.83619	66	
250.95252	150	
251.97597	64	
252.94791	70	
252.96552	58	
253.79782	70	
253.96978	62	
254.96049	118	
256.00127	74	
256.86741	118	
256.89389	76	
256.91386	64	
257.08479	60	
257.91281	58	
258.84652	242	
258.86109	320	
259.85269	530	1+
260.82619	84	
262.96183	72	
264.12989	84	
264.83285	54	
264.87660	70	
265.86509	58	
267.91703	72	
268.02532	70	
268.83818	658	1+
270.03958	70	
270.08181	68	
271.85717	76	
273.88701	76	
273.94989	108	
274.85574	80	
274.87568	154	
275.86878	238	
276.03500	60	
276.85672	770	1+
276.91666	208	1+
277.82916	80	
277.96886	54	
278.83698	90	
278.98848	56	
279.79981	78	
279.86997	112	
280.09731	76	
282.81894	52	
282.86643	66	
282.90598	66	
283.88210	66	
283.89600	118	
285.84112	54	
286.15279	70	
286.84528	92	
286.86010	82	
287.84341	166	
289.14404	56	
289.94612	86	
290.85628	140	
291.84424	208	1+
292.87317	116	
293.10174	56	
293.12681	104	
293.97686	86	
294.86593	126	
294.90618	66	
295.97621	60	
296.25917	60	
296.99426	126	
297.89258	72	
298.86026	60	
299.77809	74	
299.87527	258	1+
300.18205	64	
301.90989	52	
306.88209	72	
307.12130	84	
309.87775	68	
309.99642	54	
310.82497	70	
313.85899	72	
313.87608	68	
314.86254	76	
315.62992	88	
316.87360	60	
317.10221	54	
318.82284	54	
318.90397	86	
321.95017	68	
324.29227	72	
324.88985	78	
324.90759	58	
325.83295	60	
325.93947	60	
327.03577	54	
327.39328	86	
328.95364	90	
329.81528	64	
329.87445	100	
330.88596	52	
337.59613	70	
338.89299	60	
339.82237	68	
340.14132	62	
341.41315	72	
341.62876	102	
END IONS

###FS:    #m/z: 322.92868 #charge 1+
###MS: 85
###MSMS: 86
BEGIN IONS
TITLE=Cmpd 64, +MS2(322.9287), 28.0-35.0eV, 1.9min #86
RTINSECONDS=110.861
SCANS=85-86
PEPMASS=322.92868	185932
CHARGE=1+
115.43146	74	
188.53330	28	
190.92764	70	
193.88792	62	
195.91937	40	
197.00522	96	
199.95663	70	
200.94603	52	
201.04342	138	
205.09910	76	
205.95054	228	
206.98528	50	
208.06940	68	
209.91935	84	
210.29119	32	
211.04326	46	
211.93985	52	
212.16323	62	
213.92534	66	
220.89536	34	
221.94944	74	
223.86180	48	
223.95971	126	
225.86167	46	
227.92931	68	
229.43742	106	
230.82782	24	
230.90722	78	
231.43421	34	
232.82850	66	
233.91934	88	
234.85557	60	
234.89103	52	
237.81911	72	
238.83152	66	
238.88096	216	1+
238.93655	158	
239.08370	78	
239.13717	52	
239.90467	84	
240.82393	138	
240.94000	2560	
241.93860	6456	1+
242.63583	30	
242.94093	4646	1+
243.06293	30	
243.82892	84	
244.04001	52	
244.93792	1100	1+
245.24504	32	
245.69056	24	
245.81052	64	
246.12563	80	
246.20472	24	
246.64494	28	
246.70231	42	
246.97716	84	
247.07205	32	
247.82987	38	
247.89311	106	
247.97461	46	
248.20292	68	
248.27265	38	
248.50160	30	
248.85562	160	
250.94187	78	
252.83250	66	
252.94153	48	
252.97530	34	
253.00795	36	
254.83743	74	
255.81838	34	
255.83818	98	
256.80365	54	
256.85561	24	
256.89501	110	
258.36034	28	
262.83126	118	
265.06029	72	
266.01683	38	
266.83073	34	
266.86286	64	
267.50090	24	
268.95722	32	
269.80574	58	
270.67032	34	
271.90353	46	
272.03709	28	
272.17245	64	
272.41984	40	
272.44411	76	
272.94090	74	
273.30237	50	
273.85243	52	
275.13419	78	
276.78866	28	
276.96219	76	
276.99077	24	
277.92743	92	
278.24500	68	
278.84315	84	
279.09071	1288	1+
279.13661	78	
279.24094	24	
279.90909	34	
280.36116	32	
280.93284	74	
281.02146	48	
281.65107	26	
281.90677	66	
282.27843	54	
282.34096	26	
282.56488	28	
282.86042	70	
282.96972	44	
283.03938	24	
283.06473	48	
284.29328	454	
286.91628	64	
289.88552	76	
289.94212	66	
290.25685	26	
290.86076	74	
291.98228	70	
292.78213	36	
294.16430	66	
296.85233	102	
296.92122	76	
297.85967	44	
299.05771	30	
299.22164	26	
299.31053	30	
299.80804	70	
302.26852	62	
302.87326	42	
303.23219	72	
304.88913	102	
306.79614	42	
307.88781	54	
308.87750	68	
309.14540	26	
310.87022	54	
311.16705	76	
311.85811	154	1+
313.13695	38	
315.75835	56	
320.24715	42	
320.82350	64	
321.58909	42	
323.62243	28	
323.93424	78	
324.89834	58	
325.32772	30	
326.71167	32	
327.14857	56	
327.70647	56	
END IONS

###FS:    #m/z: 363.95466 #charge 1+
###MS: 85
###MSMS: 87
BEGIN IONS
TITLE=Cmpd 65, +MS2(363.9547), 28.0-35.0eV, 1.9min #87
RTINSECONDS=111.632
SCANS=85,87
PEPMASS=363.95466	33914
CHARGE=1+
89.66181	78	
165.15337	72	
183.86282	74	
184.89654	106	
191.86279	66	
194.88262	76	
208.97226	66	
209.94434	78	
212.87782	176	
213.04266	72	
214.89593	84	
222.95230	128	
224.88837	80	
224.94258	164	
224.96806	94	
225.96249	90	
226.94623	408	
227.95336	276	
228.89480	72	
228.94083	556	1+
230.89433	154	
231.88853	114	
232.88335	66	
234.00202	70	
234.88069	74	
234.90606	66	
236.79356	66	
237.03958	74	
238.80828	68	
240.82413	84	
240.88516	72	
240.93979	386	
240.96011	116	
241.93948	1036	1+
242.83112	126	
242.88493	72	
242.94208	622	1+
244.63868	76	
244.93808	78	
244.95605	290	
245.84195	104	
245.87936	120	
245.94523	120	
246.45129	74	
246.85846	96	
246.90629	138	
246.95077	174	
246.97047	106	
247.87241	66	
248.40033	74	
248.80368	104	
249.79850	292	1+
249.89452	68	
249.90820	64	
251.06511	120	
251.86413	78	
256.91775	80	
257.92028	74	
258.84200	82	
258.91130	84	
259.14465	94	
259.84345	72	
260.80766	82	
260.84173	130	
260.86706	84	
261.82703	216	1+
262.84645	68	
263.88234	80	
263.97625	70	
264.53094	82	
264.81468	64	
265.82282	78	
266.09302	70	
266.81061	422	1+
266.89111	64	
267.88689	72	
267.96106	100	
268.61894	76	
268.81220	134	
268.95517	110	
269.96870	202	
270.89769	70	
274.92571	76	
275.93307	76	
276.85844	202	1+
276.92728	72	
278.84795	136	
278.87924	142	
279.10275	146	
279.79459	188	
279.83982	126	
280.79348	264	
280.83574	66	
280.86245	76	
280.99014	80	
282.79351	284	1+
282.80978	112	
283.78432	74	
283.84980	92	
283.99945	66	
284.06953	76	
284.82384	168	
284.84437	62	
285.79369	62	
286.89316	64	
287.41144	90	
288.03430	78	
289.80421	66	
289.86709	130	
290.82755	66	
291.93818	80	
292.85768	70	
292.96508	66	
293.15673	70	
293.85706	66	
294.41694	72	
294.82184	66	
296.81587	114	
297.80557	138	
298.80210	854	1+
298.85181	96	
299.00335	82	
299.88321	134	
300.79973	108	
301.85940	246	1+
302.03598	72	
302.90488	86	
303.86094	138	
305.82897	68	
306.93214	72	
307.09330	66	
307.84549	70	
308.13481	120	
308.43549	68	
311.86063	70	
314.81658	74	
316.81024	468	1+
316.89437	72	
318.93484	66	
321.28549	78	
321.82477	72	
321.89117	70	
322.89212	76	
323.87896	68	
324.02286	74	
324.89173	72	
326.94244	74	
327.06904	70	
335.12580	84	
336.94092	142	
337.95819	108	
338.09515	74	
342.77336	68	
344.24378	66	
348.85192	72	
351.13529	96	
352.88495	114	
358.08848	68	
360.28043	92	
360.86595	82	
365.79960	78	
END IONS

###FS:    #m/z: 359.96029 #charge 1+
###MS: 85
###MSMS: 88
BEGIN IONS
TITLE=Cmpd 66, +MS2(359.9603), 28.0-35.0eV, 1.9min #88
RTINSECONDS=112.405
SCANS=85,88
PEPMASS=359.96029	17968
CHARGE=1+
45.74802	80	
193.08319	78	
198.89189	82	
201.87269	66	
208.88502	72	
209.93904	122	
210.09539	68	
212.84573	112	
214.86895	78	
216.85723	64	
221.90395	70	
222.88723	246	1+
222.95151	460	
224.94948	500	
224.97150	86	
225.97206	76	
226.88512	60	
226.94703	98	
227.93408	148	
227.95350	78	
228.94055	518	1+
230.89044	84	
232.82376	84	
234.87042	82	
234.97969	76	
235.85926	72	
235.90492	68	
238.88453	96	
240.83585	136	
240.87093	146	
240.93951	578	1+
240.96090	470	1+
242.08718	78	
242.95991	194	
244.95513	188	
245.93891	70	
246.95382	296	
246.97540	66	
247.85100	66	
247.88944	80	
247.93215	78	
248.80751	68	
249.08589	62	
249.80918	66	
249.88683	80	
249.94308	80	
251.02466	116	
252.05008	78	
252.95631	122	
253.43005	98	
255.99349	74	
257.12437	60	
258.09213	70	
258.84418	110	
258.88744	66	
258.96125	128	
259.43315	86	
259.83669	72	
260.83399	82	
260.86134	102	
261.11907	78	
262.04445	72	
262.88223	68	
263.98417	68	
264.03186	78	
264.79354	148	
264.81864	66	
264.83659	78	
265.18484	68	
265.97901	64	
266.81725	280	1+
267.00928	72	
267.38683	70	
267.97337	72	
268.83048	62	
268.91072	68	
268.95887	82	
269.12017	62	
270.82963	80	
270.88613	76	
271.09808	82	
271.87294	70	
271.93592	68	
273.96411	134	
274.81962	76	
275.97191	68	
276.85191	72	
277.74136	66	
278.84381	318	1+
279.80397	66	
280.79654	206	
281.34871	88	
281.79131	72	
281.85865	68	
281.90679	82	
282.77387	120	
282.83563	62	
284.82099	150	
285.85658	134	
289.82490	62	
292.41506	66	
292.81377	70	
292.86419	74	
293.43612	66	
293.89666	66	
295.79257	72	
295.85760	80	
296.80852	126	
296.85402	82	
297.81668	84	
297.92064	60	
298.60331	86	
298.80189	408	
298.85502	122	
301.91530	78	
301.93178	72	
304.01734	64	
304.89590	90	
305.92676	74	
306.43085	84	
306.88159	130	
307.83400	192	
307.94598	88	
311.11510	68	
311.85870	60	
315.28956	66	
315.40506	102	
316.81532	76	
316.83513	68	
317.81258	184	1+
318.90422	78	
319.16061	74	
320.91587	84	
321.87665	72	
322.81475	72	
322.92722	62	
323.01272	116	
323.82377	74	
324.90312	70	
325.12014	74	
325.92175	90	
326.81793	70	
327.94444	92	
334.87883	70	
336.40625	88	
336.94172	136	
337.94817	64	
344.90005	84	
350.35831	72	
352.34445	64	
353.39393	70	
354.05245	76	
354.95155	78	
358.16598	80	
359.37922	66	
361.14134	82	
361.47036	94	
END IONS

###FS:    #m/z: 322.92876 #charge 1+
###MS: 89
###MSMS: 90
BEGIN IONS
TITLE=Cmpd 67, +MS2(322.9288), 28.0-35.0eV, 1.9min #90
RTINSECONDS=116.066
SCANS=89-90
PEPMASS=322.92876	190812
CHARGE=1+
51.20046	58	
79.47181	76	
101.51751	66	
117.59459	34	
172.44792	24	
188.95923	86	
195.92289	66	
196.01186	70	
200.83451	78	
201.01521	78	
201.05327	112	
201.91295	74	
202.04720	70	
203.17126	50	
205.95025	106	
205.96944	92	
206.92525	72	
207.14041	28	
208.90490	66	
215.87614	64	
217.87272	44	
220.87905	82	
221.15998	56	
221.94425	76	
222.89831	56	
222.95341	60	
223.96587	156	
224.81821	46	
225.88185	52	
227.92878	210	
228.23735	94	
230.87920	36	
233.02248	26	
233.04493	68	
238.93894	38	
239.07927	138	
239.83814	80	
240.79946	56	
240.82075	142	
240.89114	44	
240.93959	2550	
241.44218	30	
241.86566	74	
241.93830	5816	1+
242.03758	28	
242.24788	52	
242.40839	32	
242.42565	106	
242.44311	26	
242.57150	32	
242.68704	36	
242.88319	42	
242.94071	4192	1+
242.97135	32	
243.24643	24	
243.41715	32	
244.64755	36	
244.82384	72	
244.87330	98	
244.90756	66	
244.93832	784	
245.87514	56	
246.09496	26	
246.33848	24	
246.97506	124	
247.12237	24	
248.10025	30	
248.84752	58	
249.31062	36	
249.97233	78	
250.00917	72	
250.13919	36	
250.94396	56	
251.76928	68	
251.80231	46	
252.65852	28	
254.91778	180	
256.26057	82	
257.90150	60	
258.90540	58	
258.97507	26	
260.83342	70	
261.47248	90	
261.83075	102	
261.84206	82	
261.90532	64	
262.09230	58	
262.82621	74	
263.83834	68	
263.85444	60	
264.79088	32	
266.92752	32	
266.95908	50	
268.85443	76	
269.80859	26	
269.88418	40	
270.85114	68	
271.39618	30	
271.42332	68	
272.43793	110	
272.84653	216	
272.92064	76	
274.95932	32	
275.91693	68	
276.85701	50	
277.89082	38	
278.79450	46	
279.09022	1124	1+
279.12259	86	
279.42213	26	
279.90765	70	
280.85237	62	
280.96793	82	
281.86999	82	
282.63943	66	
282.92057	142	1+
283.06253	48	
283.96387	62	
284.06717	100	
284.20660	68	
284.29801	168	
284.87940	72	
285.87920	70	
287.87163	86	
288.89989	86	
289.86820	108	
291.86974	64	
292.85173	56	
293.43603	80	
293.86557	34	
297.93971	80	
300.00598	44	
300.79721	92	
302.88824	58	
304.21206	64	
305.87621	80	
307.79483	72	
308.82136	42	
308.86246	54	
308.88808	38	
309.11908	58	
309.37841	34	
309.82975	48	
309.89273	54	
314.16536	60	
316.81572	46	
318.85345	28	
320.76171	68	
320.81881	90	
321.12396	72	
322.89630	80	
322.99546	56	
326.78920	62	
327.49297	34	
END IONS

###FS:    #m/z: 359.96041 #charge 1+
###MS: 89
###MSMS: 91
BEGIN IONS
TITLE=Cmpd 68, +MS2(359.9604), 28.0-35.0eV, 2.0min #91
RTINSECONDS=116.838
SCANS=89,91
PEPMASS=359.96041	17284
CHARGE=1+
169.90236	76	
188.90194	66	
207.07539	72	
207.41497	72	
207.97732	76	
209.94301	162	
216.87515	92	
222.95351	308	1+
222.97535	66	
224.42807	58	
224.94993	154	
224.97910	78	
225.88561	142	
225.94824	68	
226.87748	72	
226.94598	546	1+
226.97405	102	
228.94054	290	
230.86792	82	
231.06428	66	
232.83875	78	
232.89875	92	
234.86366	122	
234.88158	86	
235.82337	66	
235.87622	78	
236.83909	62	
236.89386	62	
239.87982	68	
240.89072	142	
240.94086	328	
240.96054	124	
241.83884	72	
241.94146	212	
242.05960	68	
242.88267	94	
242.95633	148	
243.82900	64	
244.95596	506	1+
245.01521	62	
246.80943	74	
246.95369	188	
247.84884	78	
248.80089	190	
248.81829	74	
249.80330	72	
250.93043	68	
250.94780	98	
252.87195	212	
253.83298	70	
255.14316	66	
255.37688	80	
256.88997	82	
258.96942	106	
259.84656	72	
259.87231	82	
260.83232	158	
261.83205	84	
262.84609	72	
263.79860	62	
263.81354	288	1+
263.86490	96	
264.85068	74	
265.05062	60	
265.85701	68	
266.65230	80	
266.81320	544	
266.93304	66	
267.96754	78	
268.80999	70	
268.83748	112	
268.96072	178	1+
271.86497	76	
272.84438	106	
273.02002	62	
274.40361	92	
274.81445	76	
274.84959	114	
274.86511	72	
275.80092	74	
276.80807	78	
276.84355	80	
277.87634	64	
278.80041	152	
278.84794	242	1+
279.79355	74	
280.79126	514	1+
280.84211	92	
280.86899	110	
281.98947	70	
282.79394	70	
282.82920	100	
282.87046	62	
283.41618	72	
284.79659	76	
284.82878	90	
285.81490	84	
286.85553	142	
287.23644	64	
288.86648	62	
289.37352	66	
290.92765	64	
291.79773	70	
291.85731	88	
292.08724	82	
293.84218	74	
294.79832	84	
295.46313	66	
295.83457	64	
296.80985	94	
296.85776	128	
296.87424	96	
296.92566	60	
296.95631	90	
297.37192	74	
297.81047	64	
298.40819	80	
298.80547	580	
299.00145	94	
299.80309	274	
299.85873	74	
299.89922	84	
299.91654	72	
300.43101	68	
300.80206	340	
301.02107	86	
308.86722	68	
312.81565	66	
314.82096	76	
315.81813	110	
316.78040	72	
316.81594	158	
316.87338	128	
318.81647	78	
321.81602	68	
321.83382	78	
321.87788	66	
322.86121	60	
322.92352	122	
324.86520	68	
324.88509	70	
332.40679	80	
334.62704	112	
334.85849	72	
336.62694	86	
336.94919	84	
338.94263	64	
344.20079	74	
344.41019	92	
344.91599	86	
357.13408	60	
357.42176	100	
358.78733	138	
359.79845	64	
359.86109	66	
364.77684	66	
365.10245	60	
END IONS

###FS:    #m/z: 313.92860 #charge 1+
###MS: 89
###MSMS: 92
BEGIN IONS
TITLE=Cmpd 69, +MS2(313.9286), 28.0-35.0eV, 2.0min #92
RTINSECONDS=117.61
SCANS=89,92
PEPMASS=313.92860	9672
CHARGE=1+
48.74581	16	
49.43670	16	
49.49888	16	
49.78959	16	
50.02555	16	
53.53123	16	
53.73897	16	
80.51286	24	
89.69194	18	
121.39579	64	
141.76331	42	
182.89185	88	
192.82691	48	
193.96812	50	
205.95279	86	
206.93220	80	
206.96765	50	
207.09503	70	
210.91822	40	
212.89007	52	
214.82930	76	
221.94419	90	
222.04704	30	
223.93727	60	
223.98326	70	
225.96675	26	
227.94650	48	
228.23004	68	
230.91260	56	
230.94631	78	
231.85546	44	
231.86726	86	
233.85150	84	
233.94783	28	
234.04492	18	
234.07130	26	
234.96813	188	
235.14036	22	
235.83860	26	
235.95575	68	
236.88242	70	
236.94111	58	
237.88710	40	
238.24377	42	
239.12560	64	
239.24213	24	
243.58530	36	
244.72385	32	
244.96160	86	
244.97710	34	
245.87906	86	
246.09857	36	
246.97635	56	
248.57533	28	
248.95002	38	
248.97330	54	
249.86242	34	
249.97595	48	
250.94770	180	1+
252.07347	26	
252.95699	140	
253.08517	26	
253.80187	54	
253.89753	44	
254.08723	80	
254.36933	42	
255.10621	74	
256.02285	50	
256.30586	20	
256.94319	30	
257.08499	66	
257.27604	40	
258.93902	32	
259.62904	68	
259.87069	54	
260.87699	50	
260.92640	34	
260.94593	66	
261.14869	90	
261.48007	60	
262.48674	24	
262.95042	42	
263.51243	20	
265.88878	72	
267.28716	24	
267.90699	94	
268.36527	20	
268.71954	100	
270.27658	262	1+
270.54268	22	
270.80647	86	
271.21170	44	
271.97008	52	
272.85609	68	
272.88192	44	
272.92691	76	
273.24320	94	
274.47315	36	
274.96315	82	
275.93522	102	
277.07689	74	
277.40179	22	
277.98691	54	
278.13752	20	
279.00753	86	
279.85089	32	
280.16540	28	
280.81114	60	
281.62517	24	
281.88040	70	
284.12235	24	
285.87152	94	
286.75125	26	
286.80414	40	
286.92014	44	
287.88013	46	
288.00081	62	
288.12907	18	
289.77501	38	
290.88198	56	
292.09757	62	
292.31482	20	
293.03031	56	
294.84695	64	
295.85147	60	
297.11484	40	
297.79761	30	
299.90577	106	
300.18279	28	
301.81804	72	
303.87598	66	
306.14066	74	
306.78572	74	
307.39655	88	
307.99956	32	
309.38598	24	
309.47126	24	
309.50775	18	
309.61806	18	
310.80249	52	
310.87266	56	
311.90260	68	
312.27066	32	
312.40525	80	
313.86095	62	
314.28060	156	
314.40065	50	
314.46157	20	
316.26686	36	
316.28666	22	
316.79352	52	
317.02531	72	
END IONS

###FS:    #m/z: 322.92878 #charge 1+
###MS: 93
###MSMS: 94
BEGIN IONS
TITLE=Cmpd 70, +MS2(322.9288), 28.0-35.0eV, 2.0min #94
RTINSECONDS=121.266
SCANS=93-94
PEPMASS=322.92878	188608
CHARGE=1+
127.56029	72	
190.89183	66	
191.53714	48	
193.89627	74	
193.91700	50	
201.04700	124	
203.95763	70	
204.84817	68	
205.94697	284	
206.83146	68	
206.88099	68	
207.97397	88	
208.97377	94	
210.96689	50	
212.89044	64	
215.92332	76	
220.01147	54	
220.87217	100	
221.06895	54	
222.86349	72	
224.95077	60	
226.91637	56	
227.83688	80	
227.93060	134	
228.43439	68	
229.03946	80	
235.79311	42	
236.88080	194	1+
237.05678	46	
237.16401	64	
237.78085	38	
237.83594	102	
237.87843	212	1+
238.93911	278	1+
239.07943	70	
239.78665	58	
240.08151	72	
240.93923	1986	
241.11582	36	
241.17123	50	
241.45927	46	
241.94249	1574	
242.12164	80	
242.19247	62	
242.72207	38	
242.94059	6034	1+
242.99997	54	
243.83113	74	
243.91171	56	
244.81709	68	
244.85202	94	
244.93823	1644	1+
244.99428	68	
245.06141	74	
246.02931	76	
246.85094	56	
246.91827	38	
246.97621	310	
247.25371	58	
247.89440	50	
247.93591	68	
248.83191	58	
248.84758	44	
248.96000	82	
248.97345	56	
249.97210	66	
251.09632	80	
251.90386	90	
252.06159	82	
254.80615	86	
255.10717	82	
255.88340	78	
255.93087	68	
256.81335	82	
256.84671	56	
256.89238	64	
257.09101	68	
258.14318	64	
258.29718	38	
258.83708	142	
260.83541	68	
260.97608	90	
261.05958	92	
261.50012	40	
261.98507	64	
262.83013	44	
263.82460	76	
264.85480	66	
266.85096	72	
267.24818	82	
270.00954	90	
273.92144	74	
274.83068	80	
276.80082	58	
276.98449	68	
278.84124	72	
279.02651	44	
279.09072	950	1+
279.91459	52	
280.67934	36	
281.26610	72	
281.86764	78	
282.09916	66	
282.22153	60	
282.83520	48	
282.93680	82	
283.81125	60	
284.29049	258	
284.46913	44	
284.89202	58	
285.29518	124	
286.17869	36	
286.84979	64	
286.91400	66	
287.42800	70	
288.05502	60	
288.81215	72	
290.88154	102	
291.87945	74	
292.82415	46	
292.88495	62	
292.91670	74	
293.39618	100	
293.85466	74	
294.85324	100	
297.56507	36	
297.81873	58	
299.78665	86	
301.41304	74	
301.92913	40	
303.14883	96	
303.80979	70	
304.79078	56	
305.88551	90	
307.03507	46	
307.80157	116	
308.11414	62	
308.16354	58	
308.86131	96	
309.86239	52	
310.10251	56	
310.13476	52	
310.80308	62	
311.79771	40	
313.44583	68	
314.42226	92	
316.86342	72	
317.41038	72	
318.82535	62	
320.18576	52	
320.78380	64	
321.42404	76	
321.73863	54	
323.88581	48	
324.81670	48	
325.89772	62	
END IONS

###FS:    #m/z: 340.93937 #charge 1+
###MS: 93
###MSMS: 95
BEGIN IONS
TITLE=Cmpd 71, +MS2(340.9394), 28.0-35.0eV, 2.1min #95
RTINSECONDS=122.039
SCANS=93,95
PEPMASS=340.93937	96194
CHARGE=1+
152.01567	76	
191.95014	72	
197.88357	70	
199.89407	66	
210.93384	114	
213.88891	70	
213.93579	76	
213.95213	66	
215.04032	68	
215.88459	110	
220.90277	78	
221.89318	168	
222.97524	80	
225.83753	78	
225.88190	74	
225.95947	84	
227.84783	66	
228.83909	292	1+
230.60468	68	
231.42793	80	
231.94914	80	
233.90618	70	
233.94731	154	
235.86684	94	
235.88980	78	
236.00473	72	
236.45744	102	
236.89212	98	
236.91080	118	
237.06115	70	
237.90636	64	
238.90171	70	
238.96800	72	
239.84558	66	
239.88359	66	
239.92727	66	
239.95237	66	
240.23225	70	
240.79747	76	
240.84896	156	
240.95932	78	
241.84194	326	
242.84032	254	
242.86543	68	
243.83179	100	
244.17612	80	
244.82792	132	
244.90210	64	
244.96326	74	
245.06519	68	
245.87535	82	
246.85001	84	
248.99059	72	
249.64602	76	
249.95857	62	
249.98584	72	
250.82320	76	
251.89365	84	
253.83517	86	
254.92469	80	
254.96898	66	
255.07300	86	
256.83761	64	
256.89471	186	
257.84348	86	
257.85926	64	
258.84642	662	
258.89164	114	
258.96868	72	
259.85376	392	
259.96144	78	
260.83500	672	1+
260.88676	68	
261.87785	66	
261.94709	66	
262.75471	76	
262.82883	74	
263.43369	64	
264.86077	200	1+
266.02293	80	
266.84821	102	
267.40500	80	
267.83636	442	1+
268.94496	82	
272.82699	120	
272.84279	70	
272.91489	68	
272.97970	72	
274.51545	86	
274.86635	134	
274.89001	70	
275.84100	94	
275.87634	62	
276.85512	536	1+
276.97043	68	
277.91926	68	
278.84296	1526	1+
278.92954	62	
279.07113	64	
279.95905	130	
280.01223	70	
280.39960	80	
280.86697	90	
281.00077	66	
281.05803	76	
281.89484	66	
283.02763	66	
283.85639	70	
284.88774	80	
288.84165	168	1+
291.86736	104	
292.87446	72	
292.89346	76	
293.88620	74	
294.36242	76	
294.87234	72	
295.86559	70	
295.96792	204	1+
296.08579	72	
296.85490	84	
297.89091	88	
298.30627	68	
298.87159	324	1+
298.89634	70	
299.30984	70	
299.96950	66	
300.07138	80	
300.89515	68	
300.93127	90	
301.86063	386	1+
302.06775	72	
302.17040	136	
302.94470	90	
304.40487	84	
307.81246	72	
307.87032	70	
308.29307	78	
310.83793	62	
310.88306	70	
311.10182	70	
311.86264	144	
312.82624	74	
313.85676	66	
318.42398	84	
322.79917	66	
322.82283	110	
323.00671	80	
326.90251	68	
327.86692	78	
329.86733	152	
331.75593	62	
332.75341	80	
333.86827	64	
334.87880	70	
340.90320	66	
342.30790	68	
342.90655	72	
344.18686	66	
344.32601	74	
345.18054	100	
END IONS

###FS:    #m/z: 336.94409 #charge 1+
###MS: 93
###MSMS: 96
BEGIN IONS
TITLE=Cmpd 72, +MS2(336.9441), 28.0-35.0eV, 2.1min #96
RTINSECONDS=122.81
SCANS=93,96
PEPMASS=336.94409	25974
CHARGE=1+
168.71707	64	
190.89529	78	
195.04715	76	
200.87985	72	
201.93564	82	
203.92965	62	
204.08396	70	
205.95148	66	
208.85118	72	
208.98637	70	
210.89532	68	
211.94422	466	
212.87879	208	1+
213.94109	150	
218.88125	64	
218.88938	68	
219.91471	76	
220.89538	80	
222.87076	66	
222.96066	78	
223.85078	74	
223.88043	66	
223.95561	90	
226.82239	62	
226.85370	68	
229.95233	244	
230.54339	88	
230.89470	258	
230.92560	82	
231.06961	72	
231.88577	76	
231.94504	88	
232.84725	116	
232.94913	152	
233.83071	104	
234.83416	76	
237.06210	80	
238.85606	72	
238.88532	90	
239.10071	74	
240.83608	112	
241.84625	120	
242.85609	60	
243.84632	64	
244.01547	72	
244.37229	66	
244.91361	78	
245.01942	72	
246.85325	104	
246.97687	90	
247.96573	108	
248.86297	78	
249.85399	60	
249.90994	90	
250.05581	66	
250.84088	82	
250.95185	76	
251.83949	118	
251.92514	66	
252.94925	72	
252.96768	330	
253.04202	126	
253.18796	70	
254.87059	104	
254.96673	120	
255.06911	76	
255.92091	102	
255.95597	72	
256.86870	86	
256.89281	198	
257.82805	64	
257.86131	394	1+
258.84663	502	1+
258.89889	80	
259.89811	72	
260.85331	68	
261.88385	68	
264.05987	78	
264.86285	112	
265.01462	82	
266.84995	146	
266.86579	154	
267.82743	108	
268.83730	284	
268.95723	60	
270.80280	72	
270.84617	148	
271.84437	78	
271.98042	60	
272.05263	64	
274.44439	68	
274.84082	60	
274.87696	60	
275.86992	70	
276.85503	372	
277.03171	66	
277.83217	96	
277.86683	126	
278.13447	62	
278.82974	80	
278.86078	198	
278.87476	146	
279.00719	68	
279.84087	76	
279.88216	70	
280.85333	68	
280.87499	90	
280.95515	88	
282.87453	66	
287.11175	80	
288.85782	222	
290.85540	144	
291.85625	78	
291.90405	94	
292.82208	62	
293.01543	60	
293.98289	60	
294.10700	84	
294.86232	160	1+
295.94430	66	
296.22740	100	
297.88659	62	
298.23317	124	
298.41257	80	
298.81341	74	
298.86341	102	
299.87500	70	
300.81862	74	
301.81819	100	
302.17018	60	
302.40307	82	
303.69004	82	
304.86354	86	
305.14002	74	
305.81177	76	
306.26520	74	
306.93691	142	
309.87736	60	
311.88130	158	
315.21099	78	
320.90494	68	
322.89455	72	
325.28399	94	
325.86671	82	
327.01790	82	
328.75437	72	
328.94138	72	
330.76786	76	
334.88525	70	
338.27329	86	
340.29097	102	
340.89174	72	
341.37007	76	
341.88779	64	
END IONS

###FS:    #m/z: 340.93885 #charge 1+
###MS: 97
###MSMS: 98
BEGIN IONS
TITLE=Cmpd 73, +MS2(340.9389), 28.0-35.0eV, 2.1min #98
RTINSECONDS=126.46
SCANS=97-98
PEPMASS=340.93885	110720
CHARGE=1+
50.30903	72	
190.89553	64	
194.88248	78	
198.95042	78	
200.87064	74	
206.88469	92	
209.93340	68	
212.87931	72	
213.87750	64	
213.94043	232	
214.87609	88	
215.88364	266	1+
215.94002	62	
217.88850	86	
217.93788	74	
218.87410	64	
219.89638	62	
221.89136	68	
222.81971	72	
222.84882	62	
224.12642	104	
224.97614	138	
226.94200	74	
226.97405	76	
228.84512	354	1+
228.97055	98	
230.88559	302	1+
230.96303	66	
231.85595	76	
231.94845	296	
232.83495	80	
233.83675	70	
235.12269	62	
236.85134	234	1+
236.90299	242	
238.83771	82	
238.94525	262	1+
239.06679	80	
239.84193	68	
240.23024	64	
240.83413	538	1+
240.85628	166	1+
240.90226	68	
243.82987	192	
243.89576	64	
244.27990	76	
244.83541	136	
244.90014	86	
245.81947	76	
245.86854	76	
245.88879	60	
246.86016	62	
246.95114	92	
247.01256	62	
247.36610	78	
248.89694	162	
248.96572	64	
249.82661	64	
249.98962	82	
250.89614	90	
252.42243	82	
253.00990	94	
253.84849	58	
253.97392	60	
254.87480	94	
255.07695	68	
255.84403	68	
255.85769	100	
255.91511	64	
256.16868	62	
256.85917	126	
256.88995	218	1+
256.93531	66	
257.09105	82	
257.84774	110	
257.86234	58	
258.40595	82	
258.84208	454	
259.85104	376	
260.83331	874	1+
261.87952	74	
262.91524	74	
263.88574	106	
264.86342	274	
265.96290	78	
266.84216	128	
266.86483	70	
266.98109	82	
267.82255	72	
267.84705	64	
268.44570	76	
268.84162	548	1+
268.87660	80	
269.81766	60	
270.83276	68	
272.92297	66	
274.87636	62	
274.89740	124	
275.80469	80	
275.86425	152	
275.94331	76	
276.22488	72	
276.85613	410	
277.86192	278	
277.92546	64	
278.84524	1076	1+
278.91011	148	1+
279.09154	68	
279.96220	116	
280.84546	192	
280.88937	82	
281.86364	108	
281.88939	82	
281.97486	60	
282.81828	68	
282.93894	68	
283.32511	68	
283.43042	76	
283.87350	60	
283.88759	62	
284.26410	72	
284.79017	76	
286.86027	66	
288.83835	112	
290.10105	114	
291.21047	76	
294.86432	382	1+
295.97347	116	
296.92742	66	
296.97384	68	
297.85505	242	1+
297.89752	64	
297.97881	132	
298.66268	80	
300.86087	334	1+
301.19787	68	
301.92700	60	
302.17229	66	
303.88687	62	
304.94507	64	
306.88677	66	
308.87949	62	
309.11254	64	
310.30769	106	
311.86710	74	
313.89768	62	
316.78792	80	
317.86561	62	
318.41315	74	
319.94006	72	
324.19501	96	
325.89101	72	
326.88049	66	
328.18500	64	
328.91908	76	
329.43618	64	
330.94875	84	
331.08308	68	
334.18698	82	
334.87626	68	
338.13333	68	
342.19862	82	
342.84847	62	
343.28801	68	
345.75836	60	
END IONS

###FS:    #m/z: 363.95468 #charge 1+
###MS: 97
###MSMS: 99
BEGIN IONS
TITLE=Cmpd 74, +MS2(363.9547), 28.0-35.0eV, 2.1min #99
RTINSECONDS=127.233
SCANS=97,99
PEPMASS=363.95468	41906
CHARGE=1+
185.92008	80	
204.02657	88	
209.92271	78	
209.94323	322	
211.87361	102	
212.87812	352	1+
216.90429	92	
222.94678	126	
223.95593	64	
224.94887	290	1+
224.96708	394	1+
226.00772	72	
226.94467	578	
227.15512	66	
228.94152	1242	1+
230.83000	156	
230.88733	326	
230.95932	84	
233.83827	70	
238.05598	78	
238.92237	66	
239.06469	78	
240.85451	106	
240.89778	228	1+
240.93975	720	
240.96514	136	
241.00136	126	
241.44562	66	
241.93977	1712	1+
241.96489	68	
242.94155	1128	1+
243.04140	88	
244.87507	66	
244.93903	574	1+
244.95598	532	
245.89451	90	
246.95471	282	
247.08386	68	
247.14203	66	
248.91520	88	
249.15961	68	
249.49513	114	
249.86581	72	
249.95849	70	
250.79687	132	
250.94498	110	
251.06185	66	
251.79751	126	
251.92595	130	1+
251.99147	72	
252.14137	90	
252.42445	64	
253.94637	70	
254.84744	78	
256.80160	76	
258.83486	72	
259.86872	66	
260.12009	94	
260.65100	78	
260.83521	188	1+
260.89694	72	
261.82436	102	
262.82328	78	
264.81857	72	
264.85460	86	
266.81290	426	1+
267.86081	72	
268.80914	134	
268.90903	64	
269.39413	68	
269.80767	68	
270.81687	94	
270.98255	94	
272.13625	66	
272.86208	72	
272.91742	136	
273.86258	66	
274.91812	70	
276.62515	86	
276.86006	104	
277.92366	80	
278.04839	76	
278.84361	216	
279.79812	158	
279.84905	116	
280.79299	598	
280.84538	92	
282.79407	216	1+
282.83119	88	
282.90576	64	
283.84226	68	
283.86077	84	
284.78476	78	
285.82107	70	
285.86472	92	
286.88719	66	
286.91848	66	
287.82582	70	
289.09502	66	
289.15648	72	
290.79578	110	
292.43355	70	
293.80011	86	
293.84706	72	
294.92288	78	
296.81581	68	
296.89383	68	
297.42268	70	
297.81120	74	
297.83374	68	
298.80021	592	
298.82430	64	
298.91994	90	
299.80066	556	1+
299.86960	112	
300.00343	70	
301.85707	214	1+
301.90790	108	
304.06910	90	
305.72823	66	
305.95029	68	
307.42892	88	
307.87516	70	
308.29288	78	
308.40274	66	
309.05652	74	
309.87977	94	
309.90330	82	
311.85604	86	
312.01873	78	
312.35309	74	
312.88682	66	
315.87624	64	
315.92914	76	
316.80436	90	
317.11509	68	
317.40576	76	
319.06395	84	
320.82553	80	
320.93113	66	
321.86901	72	
322.90732	76	
322.95164	74	
324.82867	110	
326.15912	78	
326.86823	106	
326.89780	76	
329.94215	84	
334.14432	86	
337.19936	68	
340.80102	72	
342.90142	150	
343.03050	68	
343.71763	72	
344.17998	76	
347.93054	82	
348.26714	64	
352.78465	68	
352.88594	72	
359.74019	64	
359.78679	72	
361.86277	98	
367.12996	68	
368.33820	66	
END IONS

###FS:    #m/z: 336.94402 #charge 1+
###MS: 97
###MSMS: 100
BEGIN IONS
TITLE=Cmpd 75, +MS2(336.9440), 28.0-35.0eV, 2.2min #100
RTINSECONDS=128.005
SCANS=97,100
PEPMASS=336.94402	26820
CHARGE=1+
183.86474	84	
190.93069	54	
205.95109	92	
210.89520	102	
210.99519	86	
211.94337	378	1+
212.87545	186	
213.93824	146	
214.64414	54	
214.87588	74	
215.93230	70	
215.96843	84	
220.86996	56	
221.88470	82	
223.83132	78	
223.96334	84	
226.83718	74	
227.87956	64	
228.91113	72	
229.86272	58	
229.95290	318	
230.01966	60	
230.88743	290	
231.88804	324	
231.95898	54	
232.82511	66	
233.89468	182	
233.93800	68	
234.91941	64	
235.11508	88	
235.82145	56	
236.90115	144	
237.05843	72	
238.89761	62	
239.85336	138	
240.00591	60	
240.83530	168	
241.07743	68	
241.84636	218	
242.83897	142	
244.88679	72	
244.91175	74	
245.89082	134	
246.85434	76	
246.97694	110	
247.96311	76	
248.89940	226	1+
248.98136	82	
249.85352	126	
250.00538	66	
250.95538	130	
251.88069	62	
252.85585	90	
252.95644	104	
252.97220	322	
253.83122	62	
254.08537	72	
254.83950	64	
254.85926	66	
254.91436	76	
254.96209	54	
255.07768	88	
255.91865	74	
255.99969	60	
256.84681	126	
256.89873	86	
257.83397	58	
257.85820	164	
257.89501	82	
258.84609	530	1+
258.93685	76	
259.85005	396	1+
260.82762	72	
261.83962	64	
261.90731	58	
262.94611	78	
265.01645	70	
265.98675	58	
266.00899	54	
266.84685	80	
266.86865	62	
266.99342	76	
268.84010	332	1+
268.87243	92	
269.86824	82	
270.83701	54	
270.97892	150	
271.09375	64	
273.96032	66	
274.86517	96	
274.88361	74	
275.78841	68	
276.85603	1104	1+
277.82733	74	
278.82885	60	
278.84318	76	
279.10157	76	
279.80963	54	
280.09779	82	
281.90722	56	
282.36084	78	
282.87187	130	
282.91827	64	
283.94988	60	
285.84869	114	
286.85560	156	
286.91579	86	
287.84672	62	
289.84811	84	
290.36907	86	
290.85665	76	
291.86039	124	
293.10560	182	
293.80878	70	
293.87582	78	
294.86233	150	
295.99060	72	
296.40965	110	
297.89101	52	
298.88576	72	
298.93258	100	
299.87389	60	
299.98878	72	
300.56301	70	
300.87719	158	
300.90790	56	
301.87688	138	
302.93733	64	
303.20657	66	
304.02584	70	
306.05256	52	
307.87305	64	
308.10582	62	
308.77174	66	
308.87570	94	
309.86010	74	
309.88155	78	
310.42005	68	
310.81651	62	
310.86809	52	
311.93649	76	
314.89929	64	
320.42764	76	
323.75119	68	
323.83245	70	
324.89418	136	
325.37891	92	
325.77549	64	
326.90685	72	
332.76739	60	
334.82700	92	
338.72751	80	
338.86083	82	
339.86057	70	
340.25940	72	
341.27255	74	
END IONS

###FS:    #m/z: 340.93908 #charge 1+
###MS: 101
###MSMS: 102
BEGIN IONS
TITLE=Cmpd 76, +MS2(340.9391), 28.0-35.0eV, 2.2min #102
RTINSECONDS=131.659
SCANS=101-102
PEPMASS=340.93908	110480
CHARGE=1+
192.89230	62	
192.92821	106	
193.92187	70	
199.93752	80	
200.87799	68	
205.94778	186	
206.97458	78	
207.79506	68	
207.96871	152	
208.93829	90	
212.87563	74	
213.87658	62	
213.94500	188	
215.93533	118	
216.90436	70	
217.89269	76	
218.42229	102	
218.89280	68	
219.87559	212	1+
220.89760	60	
220.95948	114	
221.94626	80	
223.90950	62	
223.96128	60	
224.83675	92	
224.96362	68	
224.97523	66	
225.99455	80	
226.92393	78	
227.83307	126	
227.92580	90	
228.84463	186	
228.93706	86	
229.85596	70	
230.83643	68	
230.89133	154	
231.95061	376	1+
232.83120	70	
233.92286	72	
234.84031	66	
234.86839	72	
236.88779	74	
238.83881	70	
238.85805	80	
239.78094	80	
239.84944	130	
239.95310	190	1+
240.79935	74	
241.84031	512	
241.89658	184	
241.94191	96	
242.85476	108	
243.83107	308	1+
243.91145	72	
244.95594	100	
245.83689	68	
245.89261	70	
246.85223	262	1+
249.83263	100	
249.89843	66	
252.96313	60	
253.88965	60	
253.95229	76	
254.90469	204	
254.92176	92	
254.96663	66	
255.17085	74	
256.84686	130	
256.89910	106	
256.96081	72	
257.41000	82	
257.94809	84	
258.10396	68	
258.31567	60	
258.84305	476	
258.90528	70	
259.85216	548	1+
260.83320	516	1+
260.89275	72	
261.84871	258	1+
261.90106	116	
262.82718	164	
263.88034	64	
264.90398	108	
264.95676	66	
265.39254	64	
266.86414	92	
268.84016	162	
268.90656	94	
269.83994	94	
270.83286	150	
270.86951	64	
270.90595	76	
271.82766	78	
271.84083	84	
272.84942	82	
273.86264	74	
273.93390	66	
274.85972	68	
274.87180	96	
275.84851	92	
276.80691	62	
276.85466	474	
277.06723	88	
277.18898	80	
277.37108	100	
277.83134	60	
277.86431	344	
277.92748	68	
278.84744	1724	1+
278.88425	98	
279.92079	134	
280.89006	196	1+
280.91827	68	
281.00084	86	
283.79866	66	
283.85024	60	
286.78733	92	
287.85698	72	
289.83752	80	
290.85445	70	
292.81168	64	
292.87927	198	1+
293.42757	80	
294.86418	60	
295.84777	250	1+
297.38236	72	
297.97275	116	
299.87235	266	1+
299.92379	102	
300.05651	76	
300.77996	58	
301.86317	312	
303.18100	76	
304.20357	68	
306.96817	62	
308.93348	70	
309.01580	66	
312.07742	80	
316.75642	72	
316.92728	70	
319.89149	70	
319.92858	72	
320.03873	92	
320.83022	66	
321.38224	80	
323.80423	76	
324.88853	134	
325.94385	80	
326.25247	78	
328.82318	66	
331.86765	68	
335.78284	80	
336.77105	60	
337.10442	66	
337.90549	70	
338.39761	74	
339.18646	80	
342.19028	62	
342.30550	70	
342.89921	66	
343.14179	82	
346.41141	60	
END IONS

###FS:    #m/z: 363.95462 #charge 1+
###MS: 101
###MSMS: 103
BEGIN IONS
TITLE=Cmpd 77, +MS2(363.9546), 28.0-35.0eV, 2.2min #103
RTINSECONDS=132.431
SCANS=101,103
PEPMASS=363.95462	43282
CHARGE=1+
100.85539	66	
156.62856	58	
181.37867	82	
183.86378	114	
185.85637	74	
187.13897	74	
193.08487	68	
195.89505	70	
205.95479	76	
206.93764	70	
210.03485	74	
212.87810	214	
215.04174	84	
218.08290	62	
221.07986	72	
222.94933	78	
224.94531	358	
225.15344	100	
225.94284	974	1+
225.96892	78	
226.94542	816	1+
226.97290	132	
228.90182	74	
228.94095	560	1+
230.09280	66	
230.88868	456	1+
230.94464	70	
231.86338	72	
234.06384	60	
235.98553	66	
237.06593	80	
238.93840	84	
240.94022	552	
240.97004	64	
240.98591	64	
241.87548	62	
241.94188	378	
241.96102	82	
242.94015	1246	1+
243.91340	64	
243.95392	496	1+
244.82228	268	1+
244.84478	58	
244.93823	576	1+
244.95625	424	1+
246.83950	80	
246.95254	370	
248.16221	76	
248.80346	124	
248.82411	64	
248.89879	130	
249.74883	66	
249.90052	66	
250.89652	96	
251.49084	96	
252.07941	94	
254.86322	70	
255.02217	64	
255.10608	78	
256.08575	74	
257.91271	76	
258.14906	62	
258.83461	226	1+
258.97057	70	
260.89112	66	
260.97140	286	1+
261.83647	184	1+
261.88784	126	1+
261.90224	62	
265.05666	78	
265.79463	74	
266.41035	92	
266.52197	92	
266.81114	80	
266.82720	102	
266.92301	64	
267.81345	94	
267.84989	62	
268.80424	70	
268.95799	72	
271.85536	220	1+
272.89111	62	
272.96545	86	
274.81267	72	
275.98911	70	
276.80519	66	
276.92554	102	
278.84719	276	
279.38696	88	
279.85043	128	
279.89413	70	
280.79139	252	
280.84198	80	
280.87908	72	
281.51753	80	
281.85748	64	
282.42499	64	
282.78725	292	1+
283.81602	158	1+
283.85333	194	
284.29325	60	
285.85664	60	
285.90198	72	
286.89971	74	
288.84115	70	
289.41013	96	
289.86692	86	
291.12036	58	
291.88826	58	
293.36226	82	
293.40447	88	
293.85080	74	
296.80931	76	
296.85587	76	
298.06499	86	
298.41275	92	
298.80437	662	1+
298.85199	96	
299.10464	68	
300.04168	112	
300.42067	72	
300.79877	510	1+
301.80118	288	1+
301.82291	86	
301.85953	316	1+
302.81723	84	
304.15416	80	
305.90217	60	
306.88840	80	
306.93415	72	
307.89658	64	
308.83245	58	
311.85836	80	
311.96031	104	
314.96942	76	
318.44392	72	
318.94559	74	
321.83574	80	
323.79716	74	
323.81501	82	
323.92510	60	
324.87193	70	
324.88969	90	
326.02380	70	
326.96461	66	
327.12201	78	
327.36890	76	
328.13562	68	
328.87701	62	
329.87547	110	
331.87649	70	
339.01464	76	
339.14157	64	
340.42481	68	
340.79650	78	
342.79823	64	
344.90027	66	
346.86430	76	
351.92986	68	
352.88181	64	
353.73788	72	
354.42195	66	
357.40344	70	
360.78713	66	
361.27424	82	
363.27048	132	
363.85129	68	
365.36998	80	
366.82003	74	
367.29028	66	
END IONS

###FS:    #m/z: 336.94414 #charge 1+
###MS: 101
###MSMS: 104
BEGIN IONS
TITLE=Cmpd 78, +MS2(336.9441), 28.0-35.0eV, 2.3min #104
RTINSECONDS=133.203
SCANS=101,104
PEPMASS=336.94414	24764
CHARGE=1+
79.21357	62	
198.03364	82	
205.95160	84	
209.00229	74	
210.87773	64	
211.94504	218	
212.87750	54	
213.93822	162	
216.88595	78	
216.91045	56	
217.87997	86	
217.93614	74	
218.86891	72	
219.04519	54	
221.84562	60	
222.95565	190	1+
222.97030	72	
223.83074	148	
223.97235	68	
224.83361	54	
226.87951	72	
226.89437	62	
226.94041	68	
228.83887	84	
229.95386	328	
230.88383	148	
231.89546	72	
231.94753	94	
233.95566	54	
234.45840	96	
236.11399	50	
236.85059	68	
236.87881	64	
237.04716	112	
237.86064	74	
237.88352	50	
238.04083	62	
238.84082	80	
238.88250	130	
238.91994	56	
239.17674	64	
239.85923	128	
239.92569	72	
240.83436	154	
240.93691	72	
241.84188	360	
241.89254	68	
242.84191	204	
243.84441	116	
243.86346	100	
245.07288	68	
246.85433	50	
246.87377	58	
247.83158	56	
248.89871	72	
248.96360	72	
249.82644	58	
249.95875	138	
250.89736	70	
250.95645	62	
250.98683	52	
252.94000	74	
252.96847	156	
253.95238	94	
254.96285	58	
255.06727	60	
255.13575	52	
255.20879	50	
255.91754	66	
256.41616	60	
256.84553	100	
256.87687	166	
257.85609	154	
258.84701	682	1+
259.89635	72	
261.01389	62	
261.93702	98	
262.86004	56	
262.92389	88	
262.95179	84	
263.17467	68	
264.85700	68	
264.91257	72	
265.42649	70	
265.96299	62	
267.82583	70	
267.83629	352	1+
268.83737	360	1+
268.88293	58	
270.04379	70	
271.96194	66	
273.85866	78	
274.83289	64	
275.14215	100	
275.86199	214	
275.90704	70	
275.92318	90	
276.83740	148	
276.85720	1158	1+
276.88251	98	
277.86254	692	1+
277.97074	52	
278.83635	112	
278.88135	80	
279.87965	68	
279.95687	76	
281.04406	54	
282.87678	72	
283.88141	64	
284.87302	56	
285.61586	62	
285.85443	60	
286.85003	68	
286.90585	90	
287.03262	58	
287.84352	84	
288.81634	64	
289.88194	58	
290.85658	94	
291.87946	68	
292.43603	66	
293.10475	138	
293.12395	60	
293.86585	50	
294.11223	100	
294.86625	66	
294.88896	56	
297.22402	78	
297.89000	340	1+
298.30862	56	
298.97478	56	
299.80986	76	
299.87108	74	
300.90792	68	
301.84999	54	
301.92494	66	
302.88820	60	
303.85486	80	
305.00289	54	
307.88350	58	
308.87953	72	
310.86636	56	
313.40446	96	
316.80484	58	
316.94658	68	
322.94928	84	
325.72237	50	
326.88746	58	
329.92004	60	
332.89351	72	
336.99192	64	
337.88718	72	
338.09949	62	
338.81106	68	
338.88570	84	
340.91174	66	
341.31586	78	
END IONS

###FS:    #m/z: 322.92874 #charge 1+
###MS: 105
###MSMS: 106
BEGIN IONS
TITLE=Cmpd 79, +MS2(322.9287), 28.0-35.0eV, 2.3min #106
RTINSECONDS=136.857
SCANS=105-106
PEPMASS=322.92874	204124
CHARGE=1+
54.70921	32	
81.47088	22	
82.95415	26	
83.34635	26	
185.94315	66	
192.12378	58	
195.89203	40	
199.03561	66	
199.10656	76	
201.04311	72	
201.93742	78	
203.36094	22	
205.94930	280	
205.97400	56	
207.96853	66	
210.37661	34	
214.19104	66	
214.86705	64	
214.95219	66	
215.92675	66	
218.07000	68	
219.05791	58	
220.87053	124	
221.89236	94	
221.94148	128	
222.05408	96	
222.16470	36	
222.96982	64	
223.97761	66	
225.13171	58	
226.91839	52	
227.93032	40	
228.61609	42	
231.88624	66	
232.90235	64	
233.85514	42	
233.89278	52	
234.93608	50	
235.82552	62	
235.84244	52	
236.12538	28	
236.89572	32	
237.00727	60	
237.02443	70	
237.03789	58	
238.83523	64	
238.93848	134	
239.07858	68	
239.77514	34	
239.90449	72	
240.06058	70	
240.88895	62	
240.94010	2084	
241.11046	32	
241.93876	6610	1+
242.81943	68	
242.86148	24	
242.94060	4314	1+
243.13433	28	
243.14959	24	
243.83289	66	
243.87113	86	
244.51412	76	
244.77352	36	
244.81738	76	
244.84717	26	
244.93880	974	
245.18049	40	
246.23751	34	
247.04534	62	
247.13621	24	
247.77990	24	
247.88368	74	
247.97690	76	
248.52584	38	
249.10519	44	
249.83664	54	
251.78888	52	
252.43447	34	
254.91603	98	
256.89974	94	
257.88091	66	
258.83406	54	
258.97698	34	
259.83619	100	
260.08653	68	
260.79433	44	
260.83529	78	
261.82797	54	
261.88528	48	
262.85034	88	
262.88409	74	
265.05672	50	
265.95503	54	
266.06351	40	
268.84451	60	
270.41113	84	
271.09432	64	
272.83334	42	
274.84331	60	
274.92853	88	
275.84913	58	
276.82212	58	
278.95807	58	
278.97638	32	
279.09086	910	1+
279.32138	30	
279.39123	32	
279.60500	50	
280.26396	100	
280.29995	24	
280.92417	68	
281.13371	34	
281.18998	92	
281.23244	64	
282.27361	190	
282.80710	88	
282.86861	86	
283.12685	80	
283.26096	80	
283.92916	50	
284.29165	290	1+
285.30982	94	
287.19897	32	
288.05949	56	
288.23319	24	
292.39806	28	
294.50519	28	
297.93765	70	
298.85377	56	
299.41478	76	
299.81110	54	
300.40803	72	
300.95688	48	
301.91230	76	
304.88484	56	
304.90433	78	
306.82435	74	
308.87533	134	
311.13233	72	
311.86155	144	
311.89515	60	
313.87183	88	
314.84725	78	
315.99428	56	
317.76254	70	
322.76145	54	
323.86371	62	
324.86100	52	
325.77326	56	
325.89928	52	
326.25896	68	
326.89353	62	
327.88894	50	
END IONS

###FS:    #m/z: 363.95484 #charge 1+
###MS: 105
###MSMS: 107
BEGIN IONS
TITLE=Cmpd 80, +MS2(363.9548), 28.0-35.0eV, 2.3min #107
RTINSECONDS=137.63
SCANS=105,107
PEPMASS=363.95484	39780
CHARGE=1+
58.38942	58	
190.92753	74	
207.87288	96	
209.94338	240	
212.87929	396	1+
222.94846	88	
223.95585	64	
224.94660	502	1+
224.97458	62	
225.96988	92	
226.88688	72	
226.94745	872	1+
226.97143	252	
227.04227	72	
227.93019	100	
228.94222	406	1+
230.88676	212	
230.95386	74	
232.02928	74	
232.88914	68	
234.87404	70	
236.84315	64	
236.85623	72	
237.07714	70	
237.88916	66	
239.84186	90	
240.93829	1004	1+
240.96242	270	1+
241.89643	60	
242.37196	78	
242.94155	758	1+
243.81949	76	
243.96124	66	
244.42006	80	
244.95616	232	
245.86755	72	
245.93961	194	
246.15094	58	
246.80804	72	
246.95397	654	1+
246.97289	60	
247.80437	72	
248.80097	440	1+
248.87251	66	
248.89840	232	
250.94682	118	
250.97284	68	
251.96644	86	
253.84361	104	
254.07589	68	
254.89815	76	
255.14749	60	
255.90301	70	
258.82624	62	
258.84406	68	
259.83680	76	
259.92012	66	
260.03301	72	
260.83493	304	1+
261.86357	76	
262.80434	66	
263.11519	66	
264.10404	58	
264.82470	60	
264.97687	74	
265.03053	78	
265.80892	334	1+
265.85694	72	
266.84303	58	
266.86410	66	
267.91290	80	
267.96722	72	
268.84456	70	
268.95839	72	
269.96893	74	
270.85395	74	
270.88574	72	
271.88486	76	
272.80110	90	
273.93802	78	
276.50456	60	
276.80407	122	
277.79852	58	
277.87469	62	
278.42105	98	
278.79928	128	
278.84328	216	
279.80230	116	
280.09777	84	
280.79338	612	1+
280.83051	112	
280.85858	78	
280.94720	70	
283.77915	84	
283.84708	98	
283.90422	70	
284.86053	70	
284.88972	58	
285.82310	58	
288.86246	62	
290.88071	72	
291.03068	72	
291.22507	68	
292.10987	58	
292.81166	74	
294.79438	62	
295.93075	186	
296.81097	82	
298.41936	66	
298.80500	164	
299.79812	534	1+
299.87132	68	
299.89266	74	
299.91022	60	
300.12873	68	
300.80114	454	1+
301.86040	132	
303.85637	238	
304.34693	74	
304.81200	78	
304.83784	72	
306.84053	88	
307.93316	82	
308.40063	78	
309.87730	102	
310.95286	64	
311.13023	60	
311.86505	98	
313.02571	60	
314.82606	60	
315.05650	68	
315.81111	60	
316.81265	480	1+
318.93457	108	
319.82820	72	
319.87859	82	
319.93659	110	
320.10449	70	
320.82348	72	
321.81240	94	
324.81654	70	
326.87367	58	
327.07362	76	
329.87419	68	
332.87076	98	
336.78703	74	
336.94034	112	
337.14614	74	
337.94575	60	
340.73757	64	
340.84855	68	
341.93953	68	
344.90456	76	
347.15465	58	
347.88478	64	
349.82985	72	
350.76752	68	
351.13097	88	
352.79182	58	
357.02709	68	
357.87708	92	
358.77506	80	
359.98042	70	
360.40651	110	
368.78882	60	
END IONS

###FS:    #m/z: 359.95990 #charge 1+
###MS: 105
###MSMS: 108
BEGIN IONS
TITLE=Cmpd 81, +MS2(359.9599), 28.0-35.0eV, 2.3min #108
RTINSECONDS=138.402
SCANS=105,108
PEPMASS=359.95990	17222
CHARGE=1+
77.66596	68	
183.93444	84	
184.93341	64	
194.94892	60	
205.41398	76	
209.94136	134	
211.91469	64	
216.85344	70	
218.87984	66	
222.95161	262	
223.88938	66	
223.95008	182	
224.94341	360	1+
224.97741	148	
226.96667	84	
228.94191	448	
230.06835	60	
233.89464	74	
234.86078	122	
235.09606	78	
236.06702	80	
236.90526	74	
238.06889	72	
238.96236	88	
239.42197	64	
240.93779	264	
240.95894	130	
241.84296	70	
241.89823	70	
241.93998	234	
242.95972	130	
244.83696	68	
244.95994	206	
246.81183	64	
246.95280	198	
246.97986	60	
248.80089	82	
248.99701	100	
250.40713	94	
250.94732	112	
252.04402	80	
252.37760	84	
254.16768	70	
254.85532	72	
255.85397	68	
257.89859	60	
258.13771	64	
258.83585	116	
260.82348	78	
260.87303	60	
260.95058	144	
261.82371	78	
263.82658	72	
264.08582	84	
264.97279	60	
265.12056	62	
265.97701	58	
266.80987	284	1+
266.88681	70	
267.04358	76	
267.96827	60	
268.85536	116	
269.87793	66	
269.96707	78	
270.88067	142	
271.04320	60	
273.80573	84	
274.79215	60	
275.97342	154	
276.86223	138	
276.91291	60	
277.91128	196	
278.79526	150	
278.84282	236	
280.78962	494	1+
280.84201	76	
280.86773	60	
281.12829	74	
281.97107	66	
281.99548	62	
282.80688	88	
282.83485	70	
282.91831	68	
283.81295	66	
283.98084	68	
284.81843	244	1+
285.84180	74	
286.85599	70	
287.80506	64	
289.00189	98	
289.62874	84	
290.87127	72	
291.44554	90	
291.78094	72	
291.79738	74	
291.97371	70	
292.86828	66	
295.26451	70	
296.43052	78	
296.80983	170	
296.85158	78	
296.94873	72	
297.13695	78	
297.80551	126	
298.74212	78	
298.80493	404	
298.93884	62	
298.96855	84	
299.80033	104	
299.85022	68	
300.14854	76	
300.91860	84	
301.86510	82	
305.86355	60	
307.37957	116	
308.38542	76	
309.87585	130	
311.85648	78	
312.94787	68	
313.90472	68	
314.81668	60	
316.80940	62	
317.88307	84	
319.39981	88	
319.83203	66	
320.94877	72	
321.28095	106	
321.70607	94	
321.81625	68	
322.82610	78	
323.02228	78	
323.89469	76	
324.01490	82	
324.90015	118	
325.94431	94	
327.39769	94	
327.88263	60	
329.81710	86	
330.91098	64	
333.82619	62	
335.85011	68	
336.95122	68	
339.04635	130	
339.47174	74	
339.96708	68	
344.79523	68	
348.40723	94	
353.79798	90	
353.88808	78	
357.78887	84	
360.90990	74	
361.34668	86	
361.86499	80	
364.78160	60	
END IONS

###FS:    #m/z: 322.92860 #charge 1+
###MS: 109
###MSMS: 110
BEGIN IONS
TITLE=Cmpd 82, +MS2(322.9286), 28.0-35.0eV, 2.4min #110
RTINSECONDS=142.065
SCANS=109-110
PEPMASS=322.92860	200848
CHARGE=1+
50.07420	32	
66.96074	32	
129.31504	32	
190.90242	70	
196.88595	28	
196.93306	32	
197.95610	74	
198.04767	88	
201.04380	150	
202.04543	68	
203.06091	90	
205.94759	72	
205.97425	50	
207.97240	32	
210.90594	62	
214.12617	76	
217.91614	46	
217.96919	78	
218.84899	90	
219.87643	92	
219.94391	82	
220.02964	84	
220.87166	88	
221.06897	42	
221.92055	34	
222.95157	72	
223.07440	52	
223.58834	46	
223.95859	168	
225.24918	28	
225.85759	28	
226.32327	30	
227.25256	36	
228.89082	78	
230.84931	54	
230.90692	62	
232.96033	76	
236.83388	66	
237.08290	70	
238.87908	58	
238.93392	78	
238.95849	88	
239.07967	152	
239.79044	48	
239.90678	30	
240.26425	62	
240.88601	138	
240.93949	1654	
241.43040	58	
241.93830	5716	1+
242.65324	46	
242.87713	46	
242.94064	3862	1+
243.08554	82	
243.19874	32	
243.25824	32	
243.82482	104	1+
244.92077	122	
244.93916	1086	
245.14556	70	
245.22338	46	
245.57506	38	
245.86379	62	
246.06962	36	
246.99746	34	
248.61714	30	
248.95209	58	
249.95886	100	
250.83484	68	
250.99069	84	
252.88315	64	
253.91509	34	
254.82984	58	
255.13351	54	
255.89150	80	
256.85294	72	
257.00038	72	
257.84545	62	
258.86967	30	
259.81694	28	
259.83069	60	
260.05436	76	
260.94661	32	
261.79796	66	
261.83202	78	
262.05450	72	
262.18563	26	
262.83552	76	
263.83039	54	
263.84640	36	
264.80072	80	
264.82242	44	
264.91652	76	
265.85230	50	
266.86082	44	
266.92511	60	
267.83467	66	
269.33142	34	
269.84624	74	
269.89854	74	
271.01512	44	
273.48299	94	
273.94188	92	
275.60106	26	
276.74154	60	
278.55717	26	
278.70194	72	
278.83631	58	
278.84950	92	
279.08935	1290	1+
280.06470	60	
280.30319	66	
280.85908	94	
280.92229	76	
280.97784	40	
281.85150	34	
282.95697	34	
283.06648	68	
283.22188	30	
284.12140	50	
284.29335	270	1+
285.71491	32	
286.40907	98	
286.86646	74	
286.90019	58	
288.78669	28	
288.85814	86	
290.90022	32	
293.27819	30	
293.94938	52	
295.85741	88	
296.39648	82	
298.97749	42	
299.79333	52	
300.88909	94	
304.01715	68	
305.36770	74	
305.80556	84	
306.96653	54	
307.35341	34	
310.80101	50	
312.58746	30	
312.71520	30	
312.87848	82	
313.67049	34	
316.76540	44	
319.00495	46	
319.76459	56	
321.34917	46	
321.79007	44	
322.30351	58	
322.90993	28	
324.12434	52	
324.89398	76	
326.89795	88	
END IONS

###FS:    #m/z: 359.96018 #charge 1+
###MS: 109
###MSMS: 111
BEGIN IONS
TITLE=Cmpd 83, +MS2(359.9602), 28.0-35.0eV, 2.4min #111
RTINSECONDS=142.837
SCANS=109,111
PEPMASS=359.96018	16162
CHARGE=1+
180.87144	76	
183.93276	62	
189.90226	70	
201.87260	62	
207.88881	86	
207.94571	72	
208.93285	92	
209.94123	134	
210.87914	92	
212.96898	66	
215.83137	72	
216.85158	72	
217.86566	80	
218.88544	62	
222.95158	140	
222.97718	66	
223.88570	68	
224.90240	72	
224.94465	170	
226.89617	98	
226.94915	90	
227.71818	86	
227.88709	116	
227.90702	62	
227.92456	72	
227.93358	84	
227.95004	82	
228.94050	56	
229.95076	78	
232.40977	84	
234.86842	78	
236.85217	130	
236.90332	80	
237.05067	86	
239.90073	86	
240.13528	72	
240.94177	264	1+
240.96037	290	1+
242.95655	218	
243.86752	86	
243.95146	80	
244.13012	66	
244.95943	476	1+
245.83575	64	
246.90260	74	
246.95105	232	
248.80505	142	
248.84561	80	
248.98318	92	
249.80132	88	
250.94743	70	
250.95818	62	
252.11805	58	
252.95519	140	
253.47883	76	
254.40046	92	
255.10982	68	
256.80742	70	
256.84510	76	
258.84336	104	
258.98440	66	
259.62289	68	
260.07472	76	
261.83763	64	
263.83656	60	
266.81210	144	
267.81832	60	
267.97712	66	
268.80988	56	
269.97269	110	
270.88146	70	
271.10392	62	
273.85251	92	
275.42342	70	
275.89047	68	
276.02115	64	
278.40684	112	
278.79585	204	
278.81671	86	
278.84690	288	
278.88364	74	
279.09927	66	
279.87762	58	
280.79590	212	
280.83266	64	
280.86681	94	
280.89975	66	
281.79803	84	
284.79735	72	
284.82172	148	
284.89169	78	
285.81723	68	
285.83355	84	
286.83499	64	
286.85597	76	
287.90287	56	
288.42414	72	
288.81408	72	
288.99158	64	
290.83810	58	
290.85658	100	
290.87954	90	
291.10577	76	
291.41399	78	
291.88347	80	
291.92348	60	
292.05996	68	
292.81885	56	
292.85569	76	
293.98960	68	
295.83653	78	
295.85339	74	
296.01197	68	
296.80918	216	
298.80118	154	
298.81981	116	
299.80200	298	1+
300.80575	202	1+
300.87378	72	
301.79061	56	
302.89004	64	
302.92423	60	
304.98575	72	
305.73240	72	
306.87807	66	
306.89962	66	
308.85173	68	
309.91453	84	
311.86074	74	
313.85677	66	
314.81442	112	
314.94301	78	
316.81430	66	
318.87954	68	
318.93361	92	
320.90455	64	
321.82271	78	
322.81237	66	
322.92538	72	
324.01640	58	
328.88380	98	
329.87064	70	
332.43547	92	
334.75496	76	
334.94852	58	
336.94564	214	
339.03938	70	
342.76422	72	
342.83041	82	
350.81554	64	
353.06163	70	
356.29905	62	
358.20231	62	
358.23006	104	
360.35530	84	
END IONS

###FS:    #m/z: 313.92792 #charge 1+
###MS: 109
###MSMS: 112
BEGIN IONS
TITLE=Cmpd 84, +MS2(313.9279), 28.0-35.0eV, 2.4min #112
RTINSECONDS=143.61
SCANS=109,112
PEPMASS=313.92792	8890
CHARGE=1+
66.50833	18	
86.23250	16	
89.52920	18	
90.44243	16	
90.70420	16	
92.35948	16	
93.03692	16	
93.81344	42	
94.56035	16	
95.30812	16	
95.99987	16	
96.07689	16	
96.26956	16	
111.60317	24	
114.88443	18	
119.96176	18	
170.23231	18	
186.87722	72	
193.09518	36	
193.97146	114	
199.13922	76	
203.94991	20	
204.08340	32	
205.94574	66	
208.88682	54	
211.98281	44	
212.05976	70	
212.87740	42	
214.06880	52	
215.89833	60	
217.94430	64	
218.56554	20	
221.94285	58	
223.86382	72	
223.95353	38	
224.84211	106	
224.86437	62	
225.95618	66	
226.94614	78	
226.97225	88	
228.07416	66	
230.89039	72	
230.94999	62	
231.85573	58	
232.06606	68	
232.07866	92	
232.86273	36	
232.98752	26	
233.79887	68	
233.85310	64	
234.45565	24	
234.85719	54	
234.97081	162	
235.33245	32	
237.06615	72	
237.12848	68	
241.07391	22	
241.89050	80	
243.16778	76	
244.89424	42	
244.98461	18	
246.97670	88	
247.85266	70	
248.83579	64	
248.84954	124	
248.90741	70	
248.94869	136	
249.86335	72	
250.14310	66	
250.94859	144	
251.89401	72	
252.17673	48	
252.95376	196	
253.00250	68	
253.18670	20	
253.85472	76	
254.15581	52	
255.00894	26	
255.82234	58	
256.82143	90	
258.14337	62	
258.94088	74	
259.93534	46	
260.94839	44	
261.04064	20	
262.60432	32	
262.95737	46	
263.91043	72	
264.14960	34	
264.88873	54	
266.86683	24	
267.48922	38	
268.90292	52	
268.95624	122	
270.10024	64	
270.27409	100	
270.80888	64	
273.22362	22	
273.96821	130	
274.84864	56	
275.97206	62	
275.99225	78	
276.80467	38	
276.92027	32	
278.88435	100	
280.12865	58	
281.86973	44	
281.90513	72	
284.97681	34	
286.91837	70	
287.03156	20	
287.27507	20	
287.33127	22	
289.87719	80	
290.12012	32	
290.88152	38	
291.39296	22	
291.98012	72	
293.85261	76	
293.86724	90	
293.97469	154	
294.19795	70	
294.26832	26	
294.96090	56	
295.38692	22	
297.00330	44	
297.09234	66	
298.85210	50	
299.24348	20	
301.85229	62	
302.81935	64	
303.73069	60	
305.01141	82	
305.14651	72	
305.80787	56	
305.87434	112	
307.72387	88	
309.90969	90	
310.05042	86	
310.86155	54	
311.15618	22	
311.30145	52	
311.63607	18	
311.95632	30	
313.79821	70	
314.27963	274	1+
315.21694	32	
315.86548	52	
316.81363	38	
317.12937	32	
317.33197	26	
END IONS

###FS:    #m/z: 322.92870 #charge 1+
###MS: 113
###MSMS: 114
BEGIN IONS
TITLE=Cmpd 85, +MS2(322.9287), 28.0-35.0eV, 2.5min #114
RTINSECONDS=147.291
SCANS=113-114
PEPMASS=322.92870	202470
CHARGE=1+
157.57805	72	
180.79077	68	
188.93417	86	
192.85120	38	
199.94415	76	
201.04240	148	
201.93222	58	
203.17655	66	
204.88299	58	
205.94788	80	
208.95066	72	
217.02211	52	
217.89985	62	
218.93627	28	
218.97826	26	
221.02998	70	
221.18701	52	
221.94514	56	
223.97036	82	
224.82027	114	
224.84581	68	
224.87512	40	
224.91221	72	
224.97125	46	
227.83300	76	
228.90957	64	
229.05956	70	
230.84069	86	
232.91556	74	
233.95497	88	
235.79554	60	
236.90159	56	
236.94479	74	
238.88199	74	
238.90850	76	
238.93750	114	
239.90084	88	
240.67544	26	
240.77397	34	
240.82435	154	
240.90782	40	
240.93914	3016	1+
241.09105	28	
241.10808	36	
242.01064	50	
242.04896	28	
242.09110	74	
242.79011	32	
242.81938	72	
242.94067	4836	1+
244.15725	38	
244.78313	28	
244.91378	62	
244.93764	892	
246.97207	54	
247.61523	30	
247.88825	40	
248.86277	70	
249.96141	84	
250.35894	32	
251.80041	52	
252.80079	62	
253.87367	66	
254.84193	62	
254.86585	62	
254.91862	68	
255.97365	102	
256.10128	72	
256.18367	38	
256.91585	80	
258.07817	68	
258.83472	66	
260.85732	60	
260.93439	52	
261.83061	206	1+
261.87952	66	
262.17594	62	
264.06391	58	
264.52316	76	
264.69091	30	
264.80895	68	
265.02013	56	
265.05647	82	
266.96322	48	
268.05756	68	
268.80217	52	
270.92996	98	
271.85232	74	
272.84744	90	
273.97456	74	
275.80858	66	
277.14205	66	
277.74138	28	
278.24110	70	
279.09036	1526	1+
279.51854	34	
279.59016	84	
279.79546	62	
279.84665	64	
280.29496	68	
280.93065	68	
280.97762	60	
281.11776	82	
281.25520	54	
281.87188	56	
281.96041	76	
282.26996	88	
282.82715	78	
282.85618	72	
283.06680	78	
283.10210	74	
284.29288	746	1+
284.68530	30	
284.84233	62	
284.87857	74	
285.62845	28	
286.29686	66	
286.85359	70	
288.87878	88	
289.80627	80	
289.99264	30	
290.87727	62	
292.06606	80	
293.98346	54	
294.76894	62	
295.75335	34	
296.04927	74	
296.86380	62	
297.89934	70	
298.83568	44	
298.87952	56	
299.14884	86	
300.05654	74	
301.62435	28	
301.89297	80	
307.79070	38	
308.86006	84	
309.88168	78	
309.91835	82	
311.76969	56	
311.89719	56	
312.80018	52	
312.83923	64	
313.12173	38	
314.85173	68	
314.87805	54	
318.76132	68	
320.05183	80	
321.88864	66	
322.26778	52	
323.30658	32	
323.98497	70	
326.37449	78	
326.92438	80	
328.18057	52	
END IONS

###FS:    #m/z: 340.93916 #charge 1+
###MS: 113
###MSMS: 115
BEGIN IONS
TITLE=Cmpd 86, +MS2(340.9392), 28.0-35.0eV, 2.5min #115
RTINSECONDS=148.064
SCANS=113,115
PEPMASS=340.93916	110354
CHARGE=1+
183.86793	72	
190.92771	68	
191.95382	88	
194.88947	70	
198.89682	84	
208.95857	56	
209.84785	56	
210.90047	76	
210.93403	68	
211.86288	58	
212.48883	88	
213.93763	66	
214.89602	66	
216.89168	52	
218.89422	78	
219.13781	56	
220.88263	114	
222.97176	110	
223.88025	84	
223.89501	66	
223.95721	66	
224.83848	72	
224.97654	52	
225.04837	50	
226.82955	88	
226.87413	78	
227.83657	60	
227.95905	60	
228.84170	130	
228.90555	66	
230.88651	50	
231.94858	64	
232.40052	62	
232.84070	76	
235.13980	52	
235.86674	54	
236.85076	110	
238.92621	80	
239.85048	140	
239.92930	78	
240.84782	100	
241.84434	488	1+
241.90294	122	
242.86534	64	
243.83065	372	
243.88646	66	
244.82916	306	
244.90020	68	
246.39361	80	
246.85698	122	
246.98343	66	
249.00831	62	
253.00396	58	
253.08632	66	
254.84758	72	
255.07285	72	
255.14937	66	
255.87547	52	
255.96581	62	
256.07188	68	
256.85429	204	
256.89530	264	
257.83559	78	
257.85344	102	
258.84216	308	
259.10321	68	
259.85261	312	
259.96540	60	
260.83585	544	1+
260.90876	54	
261.83829	348	1+
262.81625	56	
262.89021	88	
263.86239	86	
263.88439	118	
266.84424	114	
266.85702	90	
266.99670	66	
268.84241	110	
269.42109	82	
269.83045	388	1+
269.85177	58	
272.84746	68	
272.97898	54	
273.85872	76	
273.87898	76	
274.42573	90	
274.86007	190	
274.89207	80	
274.91623	70	
275.84742	50	
275.87118	568	1+
276.85494	386	
277.14604	50	
277.86234	490	1+
277.90711	52	
277.93195	126	
277.96632	52	
278.84382	980	1+
279.95789	72	
280.93664	82	
281.52958	70	
281.89352	124	
282.07002	56	
282.79418	68	
282.87780	178	
283.86057	82	
283.88137	68	
284.90028	56	
284.96009	62	
285.91251	70	
287.39076	52	
289.16274	72	
290.85219	70	
290.87730	86	
290.94047	68	
294.11139	70	
294.87438	208	1+
296.07929	50	
296.85229	122	
296.95077	58	
297.81668	84	
297.88899	248	1+
297.94632	74	
297.97539	54	
298.86078	86	
299.81040	50	
299.87260	140	
300.05697	64	
300.87603	176	1+
301.86296	64	
302.16847	90	
302.18946	62	
303.27680	54	
304.82523	50	
304.95162	76	
305.21140	62	
306.88429	66	
307.81028	56	
308.81276	100	
311.86277	66	
313.60240	96	
316.75658	70	
317.93340	96	
319.88290	60	
322.98465	68	
324.87195	92	
325.90756	52	
326.80739	66	
326.86901	66	
328.95472	56	
329.93985	70	
331.81380	54	
334.84927	78	
335.08286	62	
335.88137	50	
339.18433	84	
339.73611	94	
342.20585	66	
342.84603	62	
END IONS

###FS:    #m/z: 336.94448 #charge 1+
###MS: 113
###MSMS: 116
BEGIN IONS
TITLE=Cmpd 87, +MS2(336.9445), 28.0-35.0eV, 2.5min #116
RTINSECONDS=148.836
SCANS=113,116
PEPMASS=336.94448	24738
CHARGE=1+
185.92506	72	
192.90241	80	
198.89518	80	
207.97386	84	
208.05340	56	
211.94427	222	
212.87996	62	
213.86214	56	
213.87851	76	
213.93804	206	1+
220.87375	74	
221.89094	60	
222.84882	70	
223.95742	74	
223.97788	68	
224.90663	62	
225.84296	62	
226.97088	114	
227.13285	64	
229.87840	188	1+
229.95244	182	
230.09248	70	
231.94807	338	
232.04476	80	
232.82736	68	
232.89096	74	
235.87276	108	
236.96390	82	
237.05275	72	
238.85234	106	
239.10634	66	
239.81538	58	
239.86095	80	
240.83275	114	
240.85196	108	
240.92572	56	
240.93801	52	
241.84099	444	1+
244.93441	54	
247.97034	218	1+
248.84953	68	
248.89742	112	
248.95008	58	
249.96254	74	
251.92532	68	
251.98611	64	
252.83016	60	
252.95462	118	
252.97061	354	
254.07941	64	
254.90020	54	
254.91785	62	
254.96519	120	
255.92086	72	
255.96197	68	
256.26482	56	
256.84984	106	
257.84558	68	
258.09416	68	
258.84870	594	1+
258.86932	74	
259.18023	80	
259.83474	72	
259.90802	52	
260.24082	74	
260.82353	92	
260.93087	74	
261.84893	142	
261.88762	92	
262.02880	88	
262.05850	90	
262.84219	68	
262.94799	72	
263.85421	72	
264.86855	70	
264.92652	60	
265.05277	82	
265.08297	80	
267.83812	56	
268.83920	338	
268.96750	64	
269.42254	96	
269.84800	204	
270.03673	74	
270.99503	82	
272.88026	56	
272.94090	156	1+
273.77335	74	
274.85464	50	
274.87721	106	
274.89397	56	
275.43971	112	
275.86981	152	
276.10661	64	
276.85093	290	
276.87058	72	
276.91133	102	
277.08726	56	
277.84114	58	
277.86155	344	
277.98700	52	
278.82489	76	
278.85696	56	
278.96452	60	
279.83899	60	
279.86115	86	
280.84023	80	
280.87825	52	
281.86189	64	
281.87558	50	
282.86824	58	
283.04196	68	
284.90835	66	
286.38213	76	
286.85357	146	
288.84583	62	
289.85849	60	
290.85490	170	
293.10464	294	1+
294.86390	172	
294.87970	58	
295.85351	86	
296.22129	54	
297.87191	80	
298.22153	60	
298.87484	72	
299.86860	130	
300.87206	72	
300.98265	78	
301.90985	86	
302.86235	86	
302.94143	86	
303.85675	70	
304.02575	58	
304.43911	74	
310.86661	64	
310.97005	74	
312.79229	72	
312.80636	88	
312.88023	52	
317.15440	54	
317.88055	60	
323.97640	80	
326.84472	64	
326.88679	86	
328.20265	52	
329.28469	106	
331.87023	64	
332.87519	58	
333.96247	94	
335.00685	50	
336.93989	78	
337.83741	54	
339.91070	84	
340.35239	60	
340.93482	92	
342.36673	72	
END IONS

###FS:    #m/z: 340.93887 #charge 1+
###MS: 117
###MSMS: 118
BEGIN IONS
TITLE=Cmpd 88, +MS2(340.9389), 28.0-35.0eV, 2.6min #118
RTINSECONDS=152.505
SCANS=117-118
PEPMASS=340.93887	106044
CHARGE=1+
184.88166	68	
190.86120	56	
190.94576	58	
206.97977	64	
208.85852	54	
209.94428	80	
210.93393	92	
212.87612	68	
213.89268	72	
213.93784	212	
215.89049	106	
216.88957	122	
222.94661	64	
224.95820	58	
226.84650	60	
227.83687	64	
227.90358	82	
227.92045	56	
228.84294	214	
228.94088	54	
229.85083	92	
230.84757	140	
230.89390	106	
231.88743	100	
231.94736	212	
232.89845	64	
232.95371	114	
233.04246	60	
234.88532	62	
235.89140	70	
236.42931	88	
237.10733	80	
238.88356	230	1+
239.04397	68	
239.83939	786	1+
239.86729	114	
239.91225	80	
240.84265	714	1+
240.95793	78	
241.84026	604	1+
243.05479	72	
243.82802	282	
244.88608	86	
244.91178	88	
246.82561	78	
247.83731	84	
248.99285	54	
249.40388	68	
250.83529	156	1+
250.94595	82	
251.02558	54	
251.95825	76	
254.83965	110	
254.86531	72	
254.96205	72	
255.07358	110	
255.91516	60	
256.85627	126	
256.89204	78	
257.84543	86	
257.86814	114	
257.93046	84	
258.39566	94	
258.84663	658	1+
259.90301	188	1+
259.92978	68	
260.01270	68	
260.84684	396	1+
261.83486	198	
263.84464	70	
263.88629	68	
264.07577	90	
264.86371	70	
266.10298	70	
266.84391	154	
267.12980	66	
268.00329	72	
268.03959	86	
268.83897	100	
269.40963	90	
269.42344	104	
269.83856	224	
269.85590	72	
270.82769	238	
270.93424	86	
271.53529	54	
272.88023	74	
272.97747	68	
274.38932	66	
274.83999	64	
274.85849	206	
274.88783	134	
274.91548	68	
275.41549	102	
275.85219	60	
275.86831	116	
276.02092	70	
276.85506	410	
277.86050	686	
278.84618	1578	1+
279.08927	70	
279.92001	72	
279.96800	66	
279.98259	106	
280.26198	72	
280.89535	66	
281.05186	86	
281.84719	94	
281.86342	60	
281.89632	86	
282.83574	58	
282.85818	92	
285.85062	60	
288.83782	66	
288.86258	68	
288.88713	74	
289.87800	74	
290.15748	56	
294.41062	76	
294.86461	122	
295.82836	56	
295.86951	156	
295.97645	236	1+
296.85621	164	
297.86455	108	
297.89456	162	
298.84967	60	
298.88796	56	
299.06174	64	
299.11069	92	
299.14681	76	
299.87247	224	
300.81000	76	
300.87961	110	
301.87012	104	
302.85810	158	
303.11645	58	
303.84422	56	
307.89198	74	
309.07195	68	
313.87195	56	
316.91840	74	
317.77551	72	
320.81912	84	
320.91347	68	
321.74539	66	
322.89405	78	
324.89188	78	
324.90989	62	
325.89730	72	
326.87681	110	
326.89804	68	
327.81125	68	
329.89533	102	
332.87726	78	
334.87941	102	
340.79852	60	
341.29160	92	
342.90962	72	
346.40934	104	
END IONS

###FS:    #m/z: 363.95460 #charge 1+
###MS: 117
###MSMS: 119
BEGIN IONS
TITLE=Cmpd 89, +MS2(363.9546), 28.0-35.0eV, 2.6min #119
RTINSECONDS=153.278
SCANS=117,119
PEPMASS=363.95460	34982
CHARGE=1+
108.81372	66	
189.86185	112	
209.09296	72	
209.94058	140	
210.15585	66	
210.88466	76	
212.87565	66	
216.82305	64	
218.88383	62	
222.95136	526	1+
223.88499	112	
224.90500	88	
224.94841	270	
224.97476	122	
225.96928	82	
226.90715	74	
226.94596	540	
226.97139	170	
227.96217	120	
228.06292	68	
228.94076	1058	1+
229.02470	100	1+
230.88827	146	
230.90403	70	
231.88809	90	
232.89482	72	
236.84279	78	
237.08109	72	
237.81324	74	
238.93913	68	
240.81818	58	
240.84685	56	
240.90248	86	
240.93964	338	
240.96378	130	
241.83908	84	
241.93864	996	1+
242.83204	276	1+
242.84835	58	
242.94041	626	1+
242.95862	72	
244.81132	66	
244.93622	212	1+
244.95404	466	1+
246.95310	394	1+
246.97223	70	
248.80680	68	
248.84755	58	
249.80364	64	
250.38987	80	
250.79240	128	
250.80978	56	
250.94183	66	
252.80074	58	
254.87074	158	
254.90818	58	
254.93550	74	
256.09545	78	
256.85252	80	
256.89404	66	
256.94339	96	
258.97064	106	
258.98835	60	
260.43101	88	
260.83134	152	
260.96053	56	
261.83582	198	1+
262.79035	72	
263.87870	68	
264.81579	110	
265.79037	182	1+
266.27156	80	
266.81898	70	
267.07807	56	
267.97548	58	
268.41760	104	
268.85231	62	
269.83611	70	
269.97103	74	
270.02400	70	
270.14284	72	
271.83055	72	
271.90970	72	
272.12828	146	
272.87175	116	
273.88099	72	
275.12766	60	
275.88001	62	
276.89166	68	
276.92954	80	
277.79555	314	1+
278.79928	222	1+
278.84195	462	1+
280.10798	82	
280.78912	96	
282.78803	166	
282.80458	90	
282.89926	62	
283.80270	66	
283.82159	62	
284.82375	74	
285.03272	76	
285.85477	76	
286.81242	68	
287.41368	76	
287.81875	56	
290.85218	76	
291.94873	62	
292.83041	56	
293.88412	60	
294.85320	72	
296.80384	116	
296.85553	84	
297.81000	124	
297.89100	64	
297.92650	56	
298.80224	366	1+
298.82189	86	
299.86100	128	
299.88160	120	
300.79899	454	1+
301.86043	90	
302.02075	68	
302.86656	64	
302.90727	82	
303.82919	100	
303.85328	80	
304.82511	62	
305.87897	182	1+
306.36854	80	
308.81738	68	
308.87114	72	
310.29488	66	
310.78823	82	
310.90514	58	
311.86050	78	
312.91129	64	
313.40430	70	
314.81576	94	
315.01517	56	
315.44869	86	
316.81525	76	
317.81275	68	
318.14779	88	
318.81602	180	
318.93266	72	
320.29552	58	
322.82097	128	
325.02240	56	
332.21208	68	
335.13949	66	
336.94479	72	
337.95748	80	
344.40759	88	
346.39320	70	
352.88334	110	
354.73425	64	
354.89844	72	
357.71225	70	
360.81237	70	
360.87085	58	
361.14872	56	
361.25316	74	
362.37685	76	
364.30066	62	
366.92333	90	
367.82234	82	
END IONS

###FS:    #m/z: 336.94404 #charge 1+
###MS: 117
###MSMS: 120
BEGIN IONS
TITLE=Cmpd 90, +MS2(336.9440), 28.0-35.0eV, 2.6min #120
RTINSECONDS=154.05
SCANS=117,120
PEPMASS=336.94404	21904
CHARGE=1+
70.37339	48	
182.86501	76	
199.95457	98	
203.98603	56	
207.94185	66	
211.94184	186	
213.93848	272	
214.87612	72	
215.88549	60	
216.06223	86	
218.89558	72	
220.89367	74	
223.84893	64	
223.87311	44	
223.95873	76	
223.97571	66	
224.97655	60	
226.97052	66	
228.13355	86	
228.84245	74	
228.89645	52	
229.95307	166	
230.89020	60	
231.95493	114	
232.94748	56	
234.82525	90	
234.88194	66	
236.02700	100	
238.85455	210	
239.84499	140	
239.86285	164	
240.83372	90	
240.84989	112	
240.92504	66	
240.95784	62	
241.84010	840	1+
243.04125	44	
244.86761	44	
245.85401	90	
245.93103	68	
246.85465	62	
247.95904	58	
248.89980	218	
250.01095	82	
250.90131	76	
250.94975	128	
251.03944	56	
252.83041	96	
252.93083	90	
252.96936	218	
253.03755	82	
253.83481	72	
253.86605	50	
253.89546	70	
253.92103	84	
254.91369	158	
254.96684	72	
255.07627	170	
255.85781	78	
256.88417	74	
257.85797	94	
257.91049	60	
258.84440	260	
259.84913	172	
259.86796	136	
259.90463	54	
260.84935	112	
261.85545	68	
261.96721	72	
262.87212	128	
262.88809	74	
263.94815	102	
264.05212	92	
265.01628	44	
265.92519	60	
266.43367	42	
266.84653	114	
266.86122	96	
266.99506	72	
267.85078	68	
268.82499	64	
268.84204	260	1+
268.86872	46	
269.85997	56	
271.81202	46	
273.86677	60	
273.89305	86	
274.82061	68	
275.84349	72	
275.86830	98	
276.85729	1120	1+
276.86846	152	
276.97425	62	
277.83350	120	
277.86187	808	1+
277.92969	62	
278.15468	60	
278.84326	76	
278.88420	80	
279.83654	64	
279.89036	54	
279.97022	58	
279.99283	44	
284.02192	46	
284.84648	60	
285.02642	48	
285.85344	62	
286.85045	142	
287.82397	72	
287.84281	58	
289.98399	68	
293.10473	382	1+
294.86402	68	
294.98389	54	
296.40927	86	
297.89644	66	
298.00248	52	
298.31278	56	
298.88170	96	
299.01529	80	
299.05878	56	
299.86925	88	
300.88236	72	
302.88144	44	
303.89294	66	
304.86831	60	
305.90213	60	
306.79359	44	
306.87596	48	
307.89407	54	
308.85612	62	
308.87334	72	
309.89043	64	
311.80178	64	
311.85947	100	
311.88902	64	
312.87492	48	
313.84138	56	
314.86259	74	
317.88505	70	
317.94197	92	
318.85548	56	
321.97456	46	
322.03640	68	
322.13773	66	
322.51927	46	
323.88529	46	
325.90203	52	
325.93986	56	
329.82160	80	
332.40008	100	
332.91957	104	
333.05921	70	
338.34334	62	
341.77886	62	
END IONS

###FS:    #m/z: 340.93898 #charge 1+
###MS: 121
###MSMS: 122
BEGIN IONS
TITLE=Cmpd 91, +MS2(340.9390), 28.0-35.0eV, 2.6min #122
RTINSECONDS=157.718
SCANS=121-122
PEPMASS=340.93898	94858
CHARGE=1+
69.20808	112	
177.00303	66	
192.89056	62	
196.88112	60	
197.86977	72	
201.94785	82	
203.88628	72	
205.94610	82	
206.95251	78	
209.92828	60	
209.94225	72	
210.83267	78	
211.84220	126	
212.93903	362	1+
213.88001	68	
215.88776	126	
215.93593	72	
216.88968	70	
218.13408	66	
218.89628	60	
219.87462	82	
220.87356	136	
223.83522	144	
225.83364	120	
225.90759	64	
226.85674	78	
226.87208	68	
227.83859	70	
228.83825	264	1+
228.94098	58	
229.97354	78	
231.01899	72	
231.83193	58	
231.89149	110	
231.94782	106	
232.38526	74	
232.94648	112	
234.69899	82	
236.91082	72	
237.06221	72	
237.86210	214	1+
237.89860	66	
239.84210	72	
239.90683	70	
240.01318	86	
240.84386	154	
240.88183	136	
241.02066	70	
241.83939	486	
242.84319	280	
242.96110	76	
243.83881	98	
243.89608	66	
244.82653	72	
244.83779	94	
246.89470	72	
246.97600	156	
247.84749	78	
247.87438	62	
248.97767	60	
249.01411	76	
249.95475	72	
251.84735	90	
251.92731	62	
252.86728	64	
253.01217	72	
253.90129	62	
254.91189	94	
254.95583	120	
255.91471	92	
256.07431	64	
256.86331	172	
256.89163	88	
256.92146	80	
257.85674	350	1+
258.01894	80	
258.84359	590	1+
258.93340	68	
260.83237	228	
260.85439	120	
260.93435	88	
261.83978	90	
261.84939	210	
262.82979	86	
264.85905	68	
264.90477	62	
266.07921	66	
267.01938	94	
267.13588	124	
267.85777	170	
268.14419	86	
268.84026	458	1+
270.82490	150	
271.92128	78	
272.84349	60	
273.88931	72	
274.15333	90	
274.87650	170	
274.89411	156	
275.86142	172	
275.89020	60	
276.85668	420	
277.86175	232	
277.91922	114	
277.97252	66	
278.84476	816	1+
278.86597	206	
280.86772	132	
281.88403	60	
282.87487	70	
282.89528	90	
282.93032	66	
283.87498	70	
284.86286	132	
288.75824	60	
288.83341	90	
291.87503	68	
292.84951	72	
292.87024	62	
292.92703	84	
293.81887	84	
294.87003	222	
295.86327	74	
295.96581	66	
296.33084	58	
296.85617	128	
297.87005	108	
297.89391	134	
298.30636	64	
298.87559	104	
299.87098	140	
300.97238	68	
301.85807	158	
301.87286	72	
302.87607	144	
303.92932	62	
308.28196	116	
309.04388	82	
310.71451	66	
313.01975	80	
314.81006	66	
318.89092	100	
319.75521	72	
322.20377	82	
323.88801	80	
325.89521	58	
326.66055	78	
327.78436	72	
332.93113	72	
333.78947	70	
337.89190	88	
339.26093	60	
342.76002	66	
342.84150	60	
343.22370	72	
345.21931	94	
346.19911	64	
END IONS

###FS:    #m/z: 363.95468 #charge 1+
###MS: 121
###MSMS: 123
BEGIN IONS
TITLE=Cmpd 92, +MS2(363.9547), 28.0-35.0eV, 2.7min #123
RTINSECONDS=158.49
SCANS=121,123
PEPMASS=363.95468	33322
CHARGE=1+
189.87716	68	
192.84948	100	
193.89111	76	
196.88295	76	
203.88932	74	
205.94535	92	
209.94142	72	
210.95617	74	
211.83278	60	
212.87723	260	
216.84259	72	
222.39284	100	
222.95019	70	
223.95191	68	
223.97934	56	
224.94791	238	
225.87272	76	
226.87776	92	
226.89445	92	
226.94484	508	1+
227.88503	84	
227.96454	86	
228.94210	1070	
229.89891	92	
230.88882	310	
232.11442	70	
232.88726	108	
234.87602	78	
234.95875	74	
234.99647	100	
235.62737	84	
239.07227	56	
240.87179	92	
240.93793	538	1+
240.96150	128	
241.95782	128	
242.84054	74	
242.85955	56	
242.90082	80	
242.93728	1934	1+
243.82530	92	
243.98840	76	
244.09933	64	
244.12804	74	
244.95881	162	
246.81000	108	
247.82969	70	
247.98045	96	
248.89665	158	
248.91526	102	
250.94979	68	
251.91341	72	
255.02602	82	
255.37123	90	
255.85412	74	
255.91692	68	
255.98748	56	
256.85447	70	
258.83462	96	
258.97263	72	
259.84301	150	
260.96854	72	
262.81558	74	
262.89777	60	
263.84664	94	
264.89453	74	
265.08679	86	
266.80476	78	
267.81714	74	
267.84091	72	
267.96860	160	
267.98341	80	
268.81021	124	
268.84385	60	
269.87242	88	
269.96285	86	
271.83435	72	
272.51907	72	
273.79585	64	
273.84451	68	
276.81079	64	
276.85178	126	
276.90509	70	
278.79862	66	
278.84316	264	1+
278.86599	68	
278.88246	66	
279.78735	436	1+
280.32183	90	
280.38338	86	
280.78970	374	1+
280.83590	64	
280.91403	82	
281.81417	130	
281.85663	126	
281.90938	74	
282.14421	96	
282.78857	74	
283.06883	172	
283.81901	172	1+
283.96422	68	
283.98066	62	
284.78011	88	
284.96039	92	
285.21760	76	
285.81775	156	1+
285.84795	66	
285.89372	58	
286.85594	102	
288.84962	68	
291.10369	98	
292.43961	64	
293.04705	64	
293.84635	78	
293.92860	72	
294.10671	70	
296.03330	82	
296.80357	64	
297.80305	310	1+
297.86579	60	
299.30850	82	
299.88002	74	
300.80316	366	1+
300.95053	82	
301.85687	64	
302.79160	78	
302.86439	76	
303.44608	106	
303.85498	122	
304.06468	72	
307.88124	78	
310.87096	62	
310.89211	90	
313.88698	72	
315.83029	60	
315.84813	74	
316.81477	244	1+
318.81866	76	
320.81823	126	
320.91395	74	
321.84269	66	
322.93822	94	
323.80811	68	
324.89198	70	
326.87772	58	
327.23121	100	
329.87196	70	
330.90646	66	
331.85847	72	
338.95825	58	
340.93435	80	
342.53515	78	
345.96586	64	
347.88493	62	
354.90281	78	
359.85648	84	
359.90085	92	
363.76948	64	
365.77397	74	
366.30309	60	
367.34434	80	
END IONS

###FS:    #m/z: 336.94392 #charge 1+
###MS: 121
###MSMS: 124
BEGIN IONS
TITLE=Cmpd 93, +MS2(336.9439), 28.0-35.0eV, 2.7min #124
RTINSECONDS=159.262
SCANS=121,124
PEPMASS=336.94392	21050
CHARGE=1+
159.84896	94	
188.88355	50	
193.89114	92	
198.89862	78	
200.86559	76	
211.94269	248	
212.87663	364	1+
213.94240	78	
214.94656	68	
216.88593	80	
217.88369	62	
218.89063	50	
223.83125	106	
223.94994	62	
223.97598	44	
225.84470	64	
226.87791	82	
227.02523	56	
227.09785	42	
227.19942	76	
227.85347	68	
228.83862	70	
228.85137	56	
228.89451	74	
229.95593	78	
230.88438	106	
231.94895	56	
232.93514	50	
233.05813	82	
233.91156	68	
239.02484	50	
239.84717	68	
239.86643	74	
240.83987	138	
241.04327	54	
241.84187	738	1+
243.83516	120	
244.22382	46	
244.40263	78	
244.84048	96	
246.85048	56	
247.00391	40	
247.86813	60	
247.96539	120	
248.89664	116	
249.96683	58	
250.82707	84	
250.84452	80	
250.95144	124	
251.96239	72	
252.94804	80	
252.96827	40	
253.90897	274	1+
254.85731	72	
255.13205	42	
255.87934	58	
256.84983	92	
256.86637	132	
256.89201	66	
257.65622	80	
257.84823	118	
257.87332	54	
257.91861	92	
258.84529	816	1+
258.87980	52	
258.93101	58	
259.84806	532	1+
259.90031	64	
260.04465	98	
260.07214	40	
260.17563	70	
261.58941	88	
261.93510	104	
262.83229	76	
263.84447	54	
264.46139	40	
264.86450	62	
264.87861	76	
265.01452	42	
266.01128	72	
267.84270	68	
268.83837	272	
268.85486	58	
268.87783	114	
269.55570	48	
269.83800	156	
270.84728	76	
271.92133	58	
272.51542	40	
272.84567	72	
272.87195	76	
273.79580	78	
273.88898	82	
273.93360	52	
274.84701	68	
274.86526	76	
274.88358	48	
275.86506	80	
275.87981	56	
276.11671	90	
276.63925	52	
276.85874	764	1+
277.14191	76	
277.93814	56	
278.01538	46	
278.84327	56	
279.04007	70	
279.83679	72	
279.86121	104	
280.86551	202	1+
280.89319	86	
281.04614	54	
281.88849	66	
282.83946	78	
285.84718	370	1+
287.87156	66	
289.87757	58	
290.81482	78	
290.85059	52	
292.88706	70	
293.08910	52	
294.10940	138	
294.87043	66	
295.02197	70	
295.87146	136	
295.96742	42	
296.21294	66	
296.97180	50	
297.89870	42	
298.23028	80	
298.89194	74	
299.86858	54	
299.89284	68	
302.81115	72	
302.87944	52	
305.84224	62	
306.81782	88	
306.88290	72	
307.88357	74	
309.92486	74	
313.89993	84	
314.08538	70	
316.20821	68	
319.86721	58	
322.10688	60	
325.82560	100	
326.89122	72	
330.41948	76	
331.88331	90	
333.87659	42	
333.92683	88	
334.77749	68	
335.13957	46	
337.17664	74	
337.86253	72	
339.32452	68	
341.27699	50	
341.85568	58	
END IONS

###FS:    #m/z: 322.92870 #charge 1+
###MS: 125
###MSMS: 126
BEGIN IONS
TITLE=Cmpd 94, +MS2(322.9287), 28.0-35.0eV, 2.7min #126
RTINSECONDS=162.928
SCANS=125-126
PEPMASS=322.92870	138222
CHARGE=1+
65.30692	40	
85.31814	18	
88.10933	42	
88.60137	26	
128.69022	18	
175.54733	16	
176.57705	16	
178.88196	16	
179.85553	16	
182.59292	16	
182.86190	22	
183.20404	24	
185.61857	16	
189.87733	46	
192.06249	78	
192.96879	72	
196.93278	28	
197.90606	36	
197.96634	68	
198.92567	102	
199.10997	24	
199.95471	72	
201.04349	166	
202.02969	66	
205.94783	92	
206.97301	44	
207.97384	28	
211.07021	80	
217.05603	70	
218.89091	54	
220.87531	64	
221.88545	66	
222.90376	78	
223.85617	58	
226.97565	46	
227.79226	32	
227.93137	66	
228.09228	38	
228.88814	96	
231.89324	66	
236.90331	70	
237.83045	66	
238.88563	94	
238.93960	164	
239.07994	56	
240.82016	76	
240.93875	1186	
241.93810	4292	1+
242.01926	26	
242.30988	20	
242.93993	3104	1+
243.18496	24	
243.48779	18	
243.82152	60	
244.02668	52	
244.11491	92	
244.32513	26	
244.44580	36	
244.47923	36	
244.93814	908	1+
245.08450	34	
245.28539	22	
246.13715	34	
247.89912	72	
248.95825	70	
250.52221	34	
250.97169	48	
251.45816	24	
251.60657	30	
254.32325	40	
255.17881	18	
255.42189	88	
255.76811	100	
256.89392	74	
257.89499	72	
258.90935	68	
260.83760	152	
261.23209	56	
261.82801	86	
261.88337	70	
263.14472	62	
263.44072	24	
263.90028	60	
263.92632	56	
264.01503	34	
265.22863	90	
265.71258	26	
265.78673	24	
266.04584	58	
266.84671	68	
266.87074	56	
266.99122	40	
267.03521	42	
267.11752	70	
268.20640	82	
268.84634	34	
268.94925	60	
270.10048	60	
270.36252	18	
270.78265	80	
272.84555	70	
272.91461	70	
276.85993	72	
277.02755	42	
278.02194	48	
278.83326	62	
279.08929	826	1+
279.16137	56	
279.32317	34	
279.85313	80	
280.91194	70	
281.76769	22	
282.24499	36	
283.06725	66	
283.30004	34	
284.18358	32	
284.29199	654	1+
284.31993	28	
284.39892	30	
284.56336	18	
284.85582	44	
286.62728	138	
286.93059	32	
287.87158	30	
288.03626	20	
288.24053	20	
289.88140	44	
289.89875	38	
290.82279	72	
290.87829	84	
291.63710	20	
293.84948	26	
293.93462	76	
295.14972	22	
295.42913	18	
296.75364	30	
297.01457	64	
300.86329	60	
306.83060	88	
306.87805	56	
307.88969	40	
308.89560	88	
309.94447	66	
310.14561	70	
313.52813	38	
318.90400	60	
319.05736	20	
323.01428	26	
323.16598	38	
323.23871	68	
323.30833	30	
324.14426	60	
326.90671	34	
327.12446	38	
327.21992	50	
END IONS

###FS:    #m/z: 363.95462 #charge 1+
###MS: 125
###MSMS: 127
BEGIN IONS
TITLE=Cmpd 95, +MS2(363.9546), 28.0-35.0eV, 2.8min #127
RTINSECONDS=163.701
SCANS=125,127
PEPMASS=363.95462	32512
CHARGE=1+
191.86190	76	
194.96140	78	
196.90346	62	
197.13427	64	
198.87630	86	
199.87819	72	
205.03268	68	
205.95460	82	
206.94818	64	
209.94026	158	
210.86706	62	
212.87861	120	
213.85342	68	
213.97182	90	
222.95554	58	
223.84709	92	
224.94684	290	1+
224.96835	68	
226.94848	506	1+
227.82544	64	
227.93015	142	
228.83915	86	
228.88167	70	
228.90565	78	
228.94191	130	
229.93602	66	
230.83598	62	
230.84820	64	
230.88574	288	1+
231.80179	84	
232.81797	60	
233.88360	64	
234.87977	66	
236.99777	70	
238.94690	68	
239.84561	74	
239.91273	60	
240.93893	230	
241.94040	274	
242.81214	84	
242.93978	442	
242.97059	56	
242.99192	68	
243.03555	60	
243.18351	76	
243.82512	160	
243.86174	80	
243.93432	72	
244.95347	292	1+
245.94260	138	
245.97929	70	
246.86600	78	
246.95246	250	1+
246.97445	80	
247.83552	70	
248.80800	78	
248.89882	74	
249.88099	66	
250.04593	92	
250.80716	90	
250.82057	78	
250.89355	58	
250.94400	84	
253.55314	102	
253.90331	60	
255.96611	60	
256.91949	88	
256.93534	76	
258.82839	80	
258.87404	70	
259.84180	58	
259.91196	74	
259.93991	70	
260.82939	342	
260.96079	68	
261.09342	70	
261.83103	182	
261.84644	70	
263.88472	64	
263.97794	78	
264.82063	114	
264.87091	58	
264.91456	92	
266.81089	94	
267.97384	72	
268.80816	82	
268.84424	70	
270.88599	66	
271.91166	72	
272.86599	70	
274.90626	70	
275.14228	88	
276.81653	76	
277.80317	88	
278.79515	200	
278.84248	72	
278.86400	72	
279.79747	206	
280.38611	88	
280.79174	324	
280.84195	72	
281.79081	188	
282.78538	110	
282.90567	64	
283.84186	62	
283.91264	72	
284.82537	302	1+
284.85028	82	
284.93935	58	
284.97923	72	
286.42990	74	
290.83547	86	
291.66113	72	
293.86502	68	
295.43562	96	
296.80664	62	
298.13717	66	
298.19146	62	
298.42111	76	
298.80426	534	1+
301.28732	58	
301.86299	58	
302.24739	58	
302.80535	102	
303.85481	66	
303.94687	80	
304.85274	68	
304.93441	68	
306.06535	72	
306.78807	80	
307.88115	66	
307.89661	88	
315.76314	66	
316.83110	66	
317.81706	66	
318.91700	58	
320.80388	62	
321.83152	76	
322.07199	72	
322.89632	72	
322.92440	106	
323.81958	60	
326.13713	72	
330.87807	122	
331.21024	74	
331.88096	58	
336.94045	162	
338.88031	70	
339.95356	70	
344.17751	78	
348.81049	78	
349.76558	84	
350.89160	94	
355.78277	58	
365.78371	76	
367.31852	68	
367.82707	56	
END IONS

###FS:    #m/z: 359.96031 #charge 1+
###MS: 125
###MSMS: 128
BEGIN IONS
TITLE=Cmpd 96, +MS2(359.9603), 28.0-35.0eV, 2.8min #128
RTINSECONDS=164.481
SCANS=125,128
PEPMASS=359.96031	14882
CHARGE=1+
156.27657	52	
180.86416	138	
205.94590	54	
205.97393	66	
208.13150	64	
210.86827	66	
210.90080	98	
214.89792	72	
217.89082	82	
220.95951	58	
222.95297	390	1+
223.03947	66	
224.88999	82	
224.94678	142	
225.95554	78	
226.89635	76	
226.94628	224	
227.92990	144	
227.94962	114	
228.94000	246	
232.07286	78	
234.86423	146	
235.86699	70	
235.92906	72	
237.91192	78	
239.83841	54	
240.93942	208	1+
240.96051	268	
240.97659	96	
241.07653	52	
242.84272	62	
242.96036	218	
243.94959	72	
244.35457	84	
244.95648	368	
246.36256	88	
246.84672	82	
246.95188	78	
248.80048	118	
248.91518	66	
250.09077	82	
250.43273	84	
250.83492	68	
252.95506	54	
254.11858	56	
254.89026	70	
256.00511	76	
258.56164	86	
258.82850	174	
258.84582	72	
260.83579	262	1+
260.94646	84	
260.97017	94	
260.99629	54	
261.88335	72	
262.95242	108	
264.81855	78	
265.97490	58	
266.81247	182	
267.00716	58	
267.81200	78	
268.84441	76	
268.90934	76	
268.95920	62	
269.23495	56	
269.95059	100	
272.84156	70	
273.11321	118	
273.96644	86	
275.97383	60	
276.80705	222	
276.87017	56	
276.91916	72	
277.08469	68	
278.84846	286	1+
278.87823	70	
278.91321	88	
279.80147	56	
280.79422	114	
280.87496	76	
280.89974	90	
281.85650	82	
281.87815	98	
282.77962	58	
283.08110	56	
283.82943	68	
284.82250	242	1+
286.09735	82	
286.81245	80	
287.91118	72	
288.28036	52	
288.80803	70	
290.81036	84	
291.86252	84	
291.92558	58	
293.86744	58	
293.93486	72	
294.52240	100	
294.85528	74	
295.89158	74	
295.96535	126	
296.80612	188	
296.88538	60	
296.93577	62	
297.80655	140	
298.80177	322	1+
298.84760	74	
298.88044	104	
299.06184	64	
299.82480	68	
300.81665	66	
300.85910	96	
300.95274	72	
301.77773	86	
302.09121	66	
303.39294	66	
303.61508	70	
304.84212	74	
308.00658	68	
308.81916	80	
308.87072	76	
309.35239	64	
309.80202	70	
310.88332	56	
315.81944	70	
316.43100	92	
316.93993	58	
317.81507	62	
317.87210	64	
318.03630	72	
318.57278	74	
318.81207	78	
320.93361	64	
321.21725	74	
321.82455	58	
322.07419	60	
322.82127	74	
325.02271	60	
326.94670	84	
328.80990	76	
331.11499	60	
335.95569	90	
339.25444	64	
339.81321	54	
340.96393	96	
341.87857	68	
342.43281	86	
349.77909	78	
352.88425	56	
353.77464	58	
353.88591	84	
354.72946	86	
355.55559	102	
357.77753	56	
359.20246	96	
361.78795	70	
END IONS

###FS:    #m/z: 322.92858 #charge 1+
###MS: 129
###MSMS: 130
BEGIN IONS
TITLE=Cmpd 97, +MS2(322.9286), 28.0-35.0eV, 2.8min #130
RTINSECONDS=168.16
SCANS=129-130
PEPMASS=322.92858	132764
CHARGE=1+
47.15997	18	
52.68027	74	
72.34310	74	
78.16136	18	
100.25700	18	
116.52235	30	
190.90016	58	
192.88543	72	
197.02222	62	
201.04378	142	
202.04592	80	
202.05774	76	
203.43895	16	
203.94367	18	
205.90515	66	
205.94947	166	
206.53312	16	
206.95153	108	
207.09995	84	
207.70653	16	
207.87114	16	
207.97033	52	
208.21943	34	
209.26855	16	
209.89423	70	
210.46216	16	
211.89897	36	
211.94167	62	
219.24494	36	
220.87448	22	
221.90023	46	
221.91677	110	
222.94976	64	
223.96109	60	
224.20658	20	
228.18161	92	
229.45404	106	
234.81971	50	
238.88803	84	
239.78661	58	
239.94449	90	
240.81642	52	
240.93952	1164	
241.19543	26	
241.82211	50	
241.94057	862	
242.88318	58	
242.94019	2530	1+
243.11060	44	
244.78000	24	
244.81928	88	
244.86178	34	
244.93929	474	
245.17842	28	
245.20591	28	
246.58434	26	
246.77415	22	
246.84457	66	
246.86603	66	
246.97584	212	
247.70783	28	
248.31117	18	
249.27582	20	
249.87500	50	
250.51413	22	
250.85441	40	
252.92708	122	
255.00820	92	
256.89590	58	
257.84347	18	
257.87497	42	
260.08466	48	
260.83555	78	
261.84801	70	
261.87556	92	
262.82753	98	
262.95758	38	
264.87698	68	
265.05308	114	
265.14060	24	
266.12308	60	
267.01119	68	
268.88677	26	
268.91072	92	
269.36606	84	
269.80757	42	
271.85879	50	
272.12818	48	
273.16408	28	
274.05185	66	
276.81506	78	
278.81681	66	
278.92750	48	
279.02885	28	
279.08944	1024	1+
279.23306	18	
279.73189	20	
280.10810	92	
280.22699	68	
281.82697	18	
282.01508	20	
282.06359	24	
282.08635	62	
282.28035	72	
282.49145	28	
283.00491	74	
283.03590	30	
283.06583	128	
283.27757	68	
283.42451	34	
283.86696	80	
284.29169	424	1+
284.35197	24	
284.39158	18	
284.81554	26	
285.90417	68	
285.99854	34	
288.11118	20	
288.14078	80	
289.19181	34	
289.81236	48	
289.87527	44	
290.15116	54	
290.74865	66	
290.87893	68	
291.66002	24	
292.09956	42	
292.16680	78	
295.84095	54	
297.06191	34	
297.88911	52	
301.85680	82	
302.24291	78	
303.94724	126	
305.87643	100	
306.09539	84	
306.88689	68	
307.44608	86	
309.91638	72	
311.41232	74	
311.86281	58	
312.32336	24	
316.73896	28	
316.88811	42	
317.82426	70	
319.16707	60	
319.85481	48	
322.34033	58	
324.74409	56	
324.80774	18	
325.00041	70	
326.80916	20	
326.99808	68	
END IONS

###FS:    #m/z: 359.96007 #charge 1+
###MS: 129
###MSMS: 131
BEGIN IONS
TITLE=Cmpd 98, +MS2(359.9601), 28.0-35.0eV, 2.8min #131
RTINSECONDS=168.932
SCANS=129,131
PEPMASS=359.96007	15156
CHARGE=1+
80.08803	52	
193.08316	100	
193.93578	64	
200.87622	66	
200.89172	70	
202.87557	72	
207.02752	92	
209.94338	104	
210.09574	74	
212.83810	72	
215.96286	72	
221.90389	104	
222.95324	56	
223.88826	66	
224.83666	66	
224.95086	56	
225.99260	84	
226.94585	704	1+
227.93604	352	1+
228.84613	54	
228.88355	70	
228.90182	46	
229.13497	72	
230.84923	60	
231.88082	212	1+
232.95487	68	
233.97559	68	
234.86528	130	
234.92671	78	
235.04355	64	
235.90277	96	
240.86670	86	
240.95805	54	
241.90191	46	
241.94593	46	
242.96131	80	
243.04510	58	
244.95646	240	
246.95488	54	
248.80467	198	
249.94504	66	
250.94979	188	
251.06649	80	
252.41938	106	
252.83991	54	
252.87675	82	
252.92612	46	
252.95394	144	
253.03339	66	
255.14526	74	
255.85191	74	
256.14498	72	
256.84677	74	
256.87046	58	
256.89204	52	
258.51258	102	
258.83235	68	
258.97286	56	
259.44123	90	
259.91003	48	
260.83155	152	
260.85337	66	
260.96605	64	
262.82643	50	
264.81665	74	
264.90270	64	
264.96415	192	1+
265.81879	58	
266.81570	164	
267.84249	110	
267.88085	68	
268.82001	82	
268.95619	64	
269.96489	76	
270.86269	48	
270.87572	82	
272.05303	68	
272.85566	66	
272.93688	74	
273.96521	98	
274.80857	70	
275.96640	104	
277.86633	64	
277.90079	48	
277.94410	68	
278.39634	46	
278.79186	264	1+
278.84405	246	
280.10785	60	
280.79019	214	
280.82158	80	
280.84854	128	
281.79535	126	
281.86171	78	
282.11965	66	
282.82490	48	
282.87465	78	
283.82341	74	
283.85652	96	
284.82750	58	
286.93667	62	
287.09282	64	
291.86165	58	
292.10625	60	
292.80536	96	
293.87009	66	
293.94986	58	
294.85526	84	
296.80698	180	1+
297.82562	84	
298.80471	452	1+
298.84772	92	
300.87061	150	
300.91256	52	
303.94236	86	
305.20691	100	
306.04856	52	
306.81810	60	
307.84045	76	
307.87521	74	
308.13152	60	
308.87566	88	
309.87513	50	
310.41599	76	
310.98075	54	
311.15199	64	
311.87350	72	
315.81848	48	
316.86126	74	
316.89124	184	
318.87980	62	
319.13195	88	
319.79931	72	
319.95392	56	
320.24987	72	
320.95784	84	
321.12036	76	
321.82278	52	
322.81939	66	
323.01346	140	
323.13053	70	
323.93634	72	
324.45405	76	
324.82807	50	
326.87905	88	
327.00021	66	
336.96267	92	
342.63265	126	
344.96632	64	
347.88954	52	
348.29494	92	
353.88829	88	
354.75024	78	
360.87080	76	
361.27913	54	
362.25311	56	
362.83256	58	
END IONS

###FS:    #m/z: 313.92809 #charge 1+
###MS: 129
###MSMS: 132
BEGIN IONS
TITLE=Cmpd 99, +MS2(313.9281), 28.0-35.0eV, 2.9min #132
RTINSECONDS=169.703
SCANS=129,132
PEPMASS=313.92809	6576
CHARGE=1+
48.42313	18	
64.99783	18	
79.66669	18	
95.86268	104	
155.21010	16	
155.42205	16	
156.99589	16	
157.36690	16	
159.14643	16	
159.19601	16	
161.17283	16	
161.55967	16	
162.30971	16	
162.55228	16	
163.16185	16	
163.52438	16	
166.19992	16	
168.66586	16	
168.78070	16	
168.94026	16	
171.83980	16	
171.88327	16	
172.54072	16	
172.71980	16	
173.54381	16	
173.89663	16	
173.93711	16	
176.39435	16	
176.72230	16	
181.21502	16	
181.22825	16	
185.08382	50	
187.03994	16	
187.95966	16	
189.63845	16	
189.66043	16	
189.84480	16	
190.93085	26	
191.33658	16	
191.92137	68	
191.96215	16	
193.40243	16	
193.97165	50	
194.22811	16	
195.11901	16	
195.31117	16	
195.61862	24	
196.86210	56	
197.15685	16	
198.45555	16	
199.25207	16	
200.14572	16	
200.96651	16	
204.89315	30	
205.94949	48	
208.93657	60	
212.87391	28	
213.89259	50	
214.09391	20	
219.65161	24	
220.90668	44	
223.95751	40	
225.65859	18	
226.88043	66	
232.06705	56	
233.11231	76	
233.82749	66	
234.93985	56	
234.96740	196	
235.10840	58	
235.12721	18	
235.84634	64	
235.95199	54	
238.79548	72	
238.87576	26	
239.05164	60	
240.94789	60	
241.14429	88	
242.69915	28	
243.87512	96	
243.89057	40	
244.88314	54	
245.13814	24	
245.91985	62	
245.94288	56	
246.56506	18	
246.82529	74	
247.79292	46	
248.11585	52	
248.94958	108	
249.95069	46	
250.95160	204	
252.95178	114	
253.10369	72	
255.88540	60	
257.79275	74	
258.14119	66	
259.13278	66	
260.94471	74	
260.99834	68	
262.47807	22	
263.10939	40	
264.02832	68	
264.10875	20	
264.77846	22	
265.91250	28	
268.29916	70	
268.85258	40	
268.90760	138	
270.27591	70	
270.46932	48	
270.69446	32	
270.88800	38	
270.94860	60	
271.02017	20	
271.27606	66	
272.14219	18	
272.96612	60	
273.96492	82	
274.96922	74	
275.99667	70	
277.02498	98	
277.07263	72	
279.80395	24	
280.85640	56	
282.07976	104	
286.86608	52	
286.91216	42	
290.18346	32	
295.09786	26	
298.01386	18	
298.89234	60	
300.88875	76	
302.88385	82	
308.33180	30	
308.79097	42	
308.88159	72	
309.88642	66	
310.96112	78	
311.90179	72	
312.24226	74	
312.26185	124	
312.32156	98	
312.81590	38	
314.11094	72	
314.27939	210	
316.08054	20	
316.50559	36	
319.21438	18	
319.34959	34	
END IONS

###FS:    #m/z: 322.92861 #charge 1+
###MS: 133
###MSMS: 134
BEGIN IONS
TITLE=Cmpd 100, +MS2(322.9286), 28.0-35.0eV, 2.9min #134
RTINSECONDS=173.372
SCANS=133-134
PEPMASS=322.92861	136924
CHARGE=1+
56.08378	16	
56.60826	16	
57.75130	16	
57.98296	16	
58.30600	16	
59.48111	16	
88.61598	18	
115.18998	18	
115.25852	18	
141.97688	18	
173.98084	18	
192.88527	64	
193.93722	66	
195.95530	92	
197.90908	58	
198.92632	86	
199.86459	40	
199.88672	86	
202.04545	82	
202.29151	26	
204.04888	92	
209.36430	72	
212.14000	18	
213.92163	80	
217.03786	54	
217.91969	62	
218.90377	76	
219.79841	80	
219.99496	56	
221.93682	44	
224.98928	68	
225.93566	64	
227.10541	18	
227.83662	70	
227.93302	90	
227.97213	24	
228.09456	32	
228.91133	50	
230.82875	46	
230.85475	72	
233.03714	48	
235.38854	70	
236.14409	68	
237.05334	46	
237.06933	48	
238.25842	38	
238.94281	66	
239.07420	18	
239.85901	100	
240.26990	90	
240.81959	110	
240.89953	136	
240.93990	1648	
241.94059	934	
242.46962	70	
242.48447	36	
242.88077	24	
242.94033	2780	1+
243.04756	28	
243.11455	46	
243.26597	58	
243.41114	32	
243.46958	20	
243.52051	42	
243.59816	26	
243.89829	84	
244.13392	22	
244.22960	30	
244.56388	32	
244.81834	102	
244.88488	46	
244.93749	642	
244.96146	48	
245.35183	40	
246.85259	76	
246.91621	70	
246.93903	52	
246.97105	130	
247.09161	70	
247.23854	38	
247.59807	36	
248.06936	36	
248.40387	34	
249.46388	22	
249.92930	56	
250.94592	56	
253.16033	46	
253.94235	80	
254.91323	122	
256.89762	88	
258.81453	74	
258.83413	40	
259.82891	66	
261.83204	118	
262.77675	32	
263.06726	78	
263.97649	76	
264.23546	54	
264.86492	64	
264.89298	66	
265.06259	72	
266.87335	64	
267.38547	24	
268.95312	88	
272.80666	58	
274.24686	32	
275.81070	46	
275.87236	66	
276.10460	66	
277.95809	72	
278.85573	66	
279.08947	798	1+
279.28230	22	
279.52530	28	
280.72037	28	
280.80197	22	
280.85680	52	
281.09711	78	
282.04709	66	
282.14815	26	
282.16229	18	
282.68865	30	
282.80260	100	
282.83329	44	
282.86263	28	
282.91207	74	
283.80074	74	
283.89274	20	
283.97103	94	
284.22873	26	
284.29281	122	
284.63259	28	
284.95623	28	
285.29428	54	
287.86737	60	
288.89100	46	
289.17724	54	
290.84828	70	
301.75818	24	
302.83025	72	
303.83319	54	
304.14794	74	
304.81863	66	
305.79506	46	
307.88922	190	
309.90990	74	
314.86871	64	
315.44009	86	
323.22747	64	
324.17556	62	
324.24143	74	
324.34391	32	
END IONS

###FS:    #m/z: 340.93899 #charge 1+
###MS: 133
###MSMS: 135
BEGIN IONS
TITLE=Cmpd 101, +MS2(340.9390), 28.0-35.0eV, 2.9min #135
RTINSECONDS=174.144
SCANS=133,135
PEPMASS=340.93899	84132
CHARGE=1+
185.92648	56	
190.94781	76	
192.88717	72	
196.89132	72	
198.89718	68	
198.95232	82	
199.10996	54	
200.86048	86	
205.95468	74	
206.97130	58	
213.95041	82	
215.88560	108	
216.89315	62	
222.94967	60	
222.96260	84	
223.82693	56	
224.82579	72	
224.84230	196	1+
225.88034	54	
226.77954	226	
227.93675	94	
231.94577	64	
232.84788	68	
232.90629	80	
238.84456	92	
238.88134	50	
239.99829	64	
240.84194	156	
240.93451	80	
241.12750	76	
241.84396	296	
242.82910	72	
242.93654	58	
243.07220	80	
243.84265	334	1+
244.83295	86	
244.93473	46	
246.06271	68	
246.94335	68	
247.96136	80	
248.98119	52	
249.98010	54	
250.96556	64	
252.88672	70	
254.83946	46	
255.07458	48	
255.41413	78	
255.86964	68	
255.91466	46	
256.26059	50	
256.85250	104	
256.89489	190	
257.01994	78	
257.84468	74	
258.26747	66	
258.84567	194	
258.86410	158	
258.89745	72	
258.97265	72	
259.84747	454	
259.86861	70	
259.94787	76	
260.83470	230	
260.85919	82	
260.92876	70	
261.83834	164	
261.86368	64	
261.91926	74	
262.83416	74	
262.85441	226	1+
262.90222	66	
263.84047	52	
264.84288	88	
265.80060	74	
265.86122	62	
266.34549	80	
266.85083	80	
267.01553	60	
267.81878	72	
267.84279	66	
268.84163	272	1+
268.86252	58	
270.83720	50	
271.85244	122	
271.98439	78	
272.83946	48	
272.97258	68	
273.48283	70	
274.87761	200	
275.86824	84	
276.85412	338	
277.86406	264	
277.96846	98	
278.84403	692	1+
278.87936	80	
278.92972	56	
278.97882	60	
279.87552	72	
279.95860	66	
280.87487	88	
280.88940	60	
280.90985	74	
280.92401	60	
281.06063	68	
281.46607	70	
281.86515	48	
282.89108	74	
282.93025	42	
283.92475	72	
285.89399	66	
286.02656	76	
286.12845	74	
288.82253	80	
288.87498	112	
293.86339	78	
294.86394	138	
294.88703	66	
294.92917	114	
295.84944	68	
295.87534	190	1+
296.96122	60	
297.93112	62	
298.89669	48	
298.97641	74	
299.01929	72	
299.41684	74	
299.87150	60	
300.02472	64	
300.88016	232	
301.86088	78	
302.21483	64	
302.85373	64	
303.86091	64	
305.80767	92	
305.89565	74	
307.76257	64	
309.28989	76	
311.04770	72	
312.41346	68	
313.37808	74	
313.87864	98	
313.89641	84	
320.75725	80	
320.88541	60	
321.02598	70	
324.83418	78	
325.15544	74	
326.11019	68	
326.89766	60	
329.01293	72	
335.44069	104	
337.19487	70	
337.83083	72	
338.83372	88	
340.30442	88	
343.97494	76	
END IONS

###FS:    #m/z: 336.94434 #charge 1+
###MS: 133
###MSMS: 136
BEGIN IONS
TITLE=Cmpd 102, +MS2(336.9443), 28.0-35.0eV, 3.0min #136
RTINSECONDS=174.916
SCANS=133,136
PEPMASS=336.94434	18902
CHARGE=1+
185.91842	56	
186.83873	58	
186.87031	64	
191.88908	68	
196.89137	78	
206.85983	60	
209.13534	72	
209.87655	64	
210.87739	46	
211.94676	62	
212.87413	82	
212.89709	72	
213.94132	54	
215.89421	70	
218.89797	74	
219.90186	76	
222.82846	60	
222.84896	68	
223.84737	74	
223.97774	66	
224.07343	50	
224.84170	128	
225.90039	94	
228.83913	54	
228.89443	70	
229.95373	330	
230.88774	262	
231.94913	254	
233.09530	50	
233.15716	76	
233.84487	54	
234.87965	46	
235.03047	60	
235.82554	58	
239.84501	102	
239.86153	78	
239.92157	74	
240.00166	56	
240.82624	80	
240.85070	106	
240.89864	70	
240.94066	56	
241.84236	190	
241.86262	76	
242.14668	106	
242.85128	110	
243.84071	62	
243.85570	74	
243.92117	50	
244.83876	66	
245.86966	96	
246.37800	98	
246.83121	60	
248.90375	182	
249.99166	68	
251.04114	58	
251.15802	46	
251.83172	58	
252.03623	64	
252.84849	114	
252.95386	158	
252.96778	52	
253.90355	68	
254.01304	52	
254.90046	56	
254.96874	72	
255.96793	86	
256.07418	86	
256.84683	66	
256.86387	116	
257.86731	88	
258.84557	580	1+
259.87638	72	
260.85140	124	
261.84014	66	
261.86004	66	
263.82874	70	
264.86451	58	
265.96523	62	
266.84086	78	
266.85787	116	
266.98948	66	
267.84143	118	
268.84042	284	1+
268.85650	60	
270.83934	84	
271.78403	78	
272.87195	58	
274.85852	138	
274.87064	260	1+
274.88814	92	
275.10996	46	
276.85517	286	
277.01505	58	
277.86545	186	
278.83730	56	
278.86226	132	
279.02609	70	
279.04420	54	
279.09792	68	
279.88610	66	
281.04933	68	
281.86442	126	
282.80852	60	
282.87242	64	
283.80261	84	
285.84597	74	
286.85151	146	
286.89762	98	
288.87657	72	
291.85632	46	
292.99251	52	
293.10852	352	
293.87393	134	
294.10327	70	
294.93094	202	1+
296.10069	90	
297.01012	46	
297.14581	54	
297.86543	72	
297.89255	114	
298.26828	46	
298.85840	64	
298.90687	58	
299.15356	70	
300.05906	60	
300.88323	196	
302.87695	80	
303.76889	68	
303.82867	54	
303.87405	58	
304.77117	86	
305.88925	120	
306.87866	96	
307.87480	76	
308.85167	78	
308.87092	54	
309.52965	60	
309.86642	76	
310.87315	96	
310.89872	54	
310.91808	72	
316.80708	82	
320.14848	54	
322.88760	60	
323.87025	48	
323.89426	60	
324.91621	98	
325.89333	58	
336.36549	104	
337.19509	82	
340.80295	72	
342.20746	78	
342.33722	80	
END IONS

###FS:    #m/z: 340.93886 #charge 1+
###MS: 137
###MSMS: 138
BEGIN IONS
TITLE=Cmpd 103, +MS2(340.9389), 28.0-35.0eV, 3.0min #138
RTINSECONDS=178.584
SCANS=137-138
PEPMASS=340.93886	82590
CHARGE=1+
115.10913	104	
197.90239	58	
201.87991	64	
205.94937	68	
207.89077	72	
208.09975	74	
208.84078	88	
208.95774	58	
212.87967	112	
213.89093	78	
213.93974	206	
219.89073	68	
220.87539	54	
221.89115	64	
224.84656	124	
226.89072	80	
227.11265	78	
227.83288	66	
227.93300	78	
230.84735	144	
230.95366	68	
231.89262	78	
231.91373	72	
231.94751	60	
232.82161	66	
232.95668	70	
235.83503	72	
237.87560	72	
238.96204	64	
239.84936	74	
239.90081	76	
240.22424	58	
240.83680	770	1+
240.87783	72	
241.83926	664	1+
241.90036	138	
242.85986	70	
242.94566	66	
243.83085	258	
244.84240	62	
245.91003	78	
246.05428	70	
246.85255	54	
246.94880	78	
246.97590	124	
251.83750	56	
252.87893	66	
253.97583	86	
254.91225	70	
255.07421	58	
255.87738	66	
256.25700	66	
256.85235	98	
256.86451	132	
256.89224	174	
256.95517	64	
257.82943	76	
257.85861	62	
257.87908	72	
257.89719	68	
258.84465	378	
258.90713	78	
259.84373	368	
259.89617	54	
259.91084	62	
260.83231	452	
260.92700	74	
261.82580	70	
261.84619	260	
262.87935	128	
262.98163	62	
263.15878	66	
264.09783	72	
266.86670	66	
267.04943	66	
267.79217	84	
267.83853	80	
268.84031	172	
269.08411	86	
269.84297	108	
270.83841	140	
273.90331	68	
274.85807	146	
274.87907	74	
274.96301	78	
275.42146	90	
275.86105	72	
275.99418	68	
276.85898	668	1+
278.02416	56	
278.84278	522	
279.74360	60	
279.85507	182	
279.91259	76	
279.96625	82	
280.85237	148	
280.88300	84	
280.96778	68	
282.87869	54	
282.89948	90	
283.00284	60	
283.86278	62	
287.83633	84	
288.83522	68	
289.84174	98	
289.87944	72	
290.93993	60	
291.16669	62	
291.45828	56	
291.87870	74	
292.43352	82	
293.88201	94	
294.86573	168	
294.88290	56	
295.83476	56	
295.86257	96	
295.87880	178	
296.13240	60	
296.23482	100	
296.25302	64	
296.85249	116	
296.88086	66	
297.02911	86	
298.30649	62	
298.89416	114	
299.23834	86	
299.86687	58	
299.91202	82	
300.02507	62	
300.86701	104	
300.91886	56	
301.79910	62	
301.85980	182	
304.85955	80	
305.14339	56	
306.81098	60	
306.85014	62	
307.23302	74	
308.89050	72	
309.91624	98	
313.81080	66	
317.86763	66	
320.20352	64	
322.92527	106	
323.80707	84	
325.89542	76	
326.16817	72	
331.83166	82	
336.57509	84	
343.25564	58	
343.95221	86	
344.25957	70	
344.77251	72	
END IONS

###FS:    #m/z: 363.95433 #charge 1+
###MS: 137
###MSMS: 139
BEGIN IONS
TITLE=Cmpd 104, +MS2(363.9543), 28.0-35.0eV, 3.0min #139
RTINSECONDS=179.356
SCANS=137,139
PEPMASS=363.95433	29344
CHARGE=1+
61.49905	88	
89.09179	72	
205.95364	110	
207.88359	68	
209.84785	60	
209.94497	156	
210.87935	68	
211.02202	84	
212.87905	212	
214.89247	64	
220.94463	64	
222.94945	58	
224.87378	62	
224.94425	178	
224.97729	138	
225.89306	76	
225.97612	82	
226.94530	602	1+
228.89449	88	
228.94009	740	
230.83045	66	
230.88814	428	
233.91159	58	
234.89290	68	
236.02936	88	
236.84286	80	
236.90184	58	
237.03004	98	
237.84924	76	
239.91232	80	
240.93136	94	
240.95945	78	
241.94016	356	
242.94281	596	
242.97437	88	
243.09512	80	
243.83386	116	
243.89424	72	
243.93241	80	
243.96905	96	
244.95498	302	
245.81593	56	
245.94342	204	
246.84101	90	
246.95293	324	
246.97779	154	
248.89763	216	
250.80412	64	
250.94632	114	
251.99568	72	
252.42257	100	
254.14827	86	
254.86870	126	
255.91099	64	
258.86973	64	
258.90335	62	
258.97038	66	
260.78982	86	
260.82736	92	
260.84356	62	
260.96802	130	
261.83833	106	
263.93614	76	
266.78076	78	
266.81345	310	
266.91885	92	
268.33516	100	
268.83773	90	
268.95026	66	
269.38651	88	
269.84387	110	
269.88287	126	
270.81489	100	
270.83536	78	
273.12727	56	
274.81477	68	
274.86766	62	
276.81098	60	
277.87855	72	
277.89896	54	
278.84531	114	
279.11198	78	
279.83257	58	
280.05070	62	
280.79587	116	
281.11150	78	
281.43081	82	
281.79432	122	
281.85467	136	
281.90276	68	
282.79206	96	
283.06483	70	
283.79154	78	
283.85377	106	
283.90609	60	
283.98510	158	
284.82152	154	
285.79835	64	
285.81703	72	
285.84400	64	
285.99355	72	
287.81960	54	
287.86140	74	
288.01563	88	
288.82017	72	
289.87103	92	
289.99225	72	
290.42754	60	
290.86278	72	
291.12446	56	
291.86264	54	
292.81800	62	
294.84901	94	
294.87025	54	
297.82108	70	
297.90573	74	
298.80360	190	
299.03212	70	
299.80201	124	
300.79983	170	
300.82720	78	
300.87273	126	
301.80007	108	
301.85658	136	
302.85592	136	
302.88618	60	
303.85513	130	
309.05668	94	
309.83631	58	
310.02052	122	
312.85898	54	
315.37452	108	
315.85931	60	
316.12293	76	
316.81345	180	
318.82490	78	
318.89355	74	
319.59509	82	
320.25206	60	
320.95340	56	
321.82925	56	
322.81450	186	1+
325.86447	60	
326.86883	94	
327.07348	64	
329.09939	76	
334.87246	74	
348.92522	80	
356.79779	58	
357.15024	72	
365.30251	58	
366.98432	54	
END IONS

###FS:    #m/z: 336.94397 #charge 1+
###MS: 137
###MSMS: 140
BEGIN IONS
TITLE=Cmpd 105, +MS2(336.9440), 28.0-35.0eV, 3.0min #140
RTINSECONDS=180.128
SCANS=137,140
PEPMASS=336.94397	18964
CHARGE=1+
98.17652	58	
195.87440	76	
205.94587	72	
206.97275	78	
211.94424	210	
212.90253	86	
213.87480	82	
213.95250	78	
216.91138	70	
220.06942	82	
220.87347	84	
221.88058	66	
222.97311	72	
223.08166	54	
223.83054	56	
224.48512	36	
224.97131	112	
225.89676	82	
227.10160	80	
227.51645	38	
227.84260	78	
228.83979	86	
229.95365	228	
230.10705	72	
230.88354	124	
231.94932	78	
232.84624	68	
233.90208	46	
234.81781	74	
235.12437	96	
236.90525	66	
237.91891	54	
238.79151	52	
238.84065	60	
239.84358	96	
239.86517	46	
239.88363	68	
240.83775	422	1+
240.95966	66	
242.85417	70	
243.00674	40	
243.71371	36	
246.00073	72	
246.45889	100	
246.85430	60	
246.97436	54	
247.43162	82	
247.86426	72	
247.96292	78	
248.91117	60	
249.95680	70	
249.98587	66	
251.83743	74	
252.92767	78	
252.96698	52	
253.10187	40	
253.78592	66	
254.12486	38	
254.91281	120	
254.96892	116	
255.06160	72	
255.90518	68	
256.25870	62	
256.51807	78	
256.85196	70	
256.89767	42	
256.91582	90	
257.85226	72	
257.93447	60	
258.84268	278	1+
258.85656	224	
258.87989	54	
259.20386	86	
261.06355	82	
261.83996	62	
261.85371	62	
262.83627	88	
262.87325	188	
262.91582	40	
264.87278	96	
265.86106	70	
267.80868	64	
267.84851	124	
267.95542	40	
268.06986	84	
269.08186	70	
269.84219	50	
270.97874	98	
271.84441	76	
271.85886	54	
272.84360	54	
272.92241	76	
273.86269	72	
274.86262	92	
274.89065	52	
275.86616	248	
276.85685	184	
277.18063	46	
277.83168	58	
277.86114	154	
277.96660	62	
278.83738	62	
279.00039	48	
279.10282	140	
279.86339	82	
279.89826	60	
279.95373	44	
280.88927	38	
280.91406	60	
281.64294	102	
281.94999	68	
282.13364	58	
282.87258	120	
282.92731	56	
283.14571	38	
283.66017	68	
286.14322	66	
286.85287	176	
286.89754	48	
290.81462	72	
290.85444	64	
290.87982	68	
291.86034	66	
293.10270	182	
293.17507	82	
294.11153	68	
294.86363	62	
295.88395	60	
295.99310	68	
296.13249	68	
297.22154	92	
297.89143	54	
298.86862	62	
299.85682	78	
299.87989	68	
300.54841	36	
300.89105	70	
301.88192	48	
305.71762	66	
305.89348	54	
309.86886	56	
310.84854	64	
311.87391	76	
313.88060	100	
316.05338	78	
317.81717	54	
323.89448	62	
334.26771	64	
334.95499	80	
336.36085	78	
340.35867	52	
340.71896	42	
END IONS

###FS:    #m/z: 340.93849 #charge 1+
###MS: 141
###MSMS: 142
BEGIN IONS
TITLE=Cmpd 106, +MS2(340.9385), 28.0-35.0eV, 3.1min #142
RTINSECONDS=183.786
SCANS=141-142
PEPMASS=340.93849	66434
CHARGE=1+
48.31124	90	
122.78087	72	
192.92626	72	
192.95537	82	
194.88736	54	
195.89535	68	
198.85889	62	
206.98136	56	
208.88714	54	
208.95775	66	
213.93994	266	
215.93587	76	
217.96172	78	
220.87204	76	
221.87658	66	
221.89143	74	
223.84378	66	
223.96118	62	
224.84676	142	
226.87008	56	
227.91847	74	
228.84340	138	
229.84489	78	
231.94864	102	
232.86480	60	
236.39410	64	
236.90691	170	
237.95903	68	
238.84762	62	
239.81949	66	
239.84282	82	
239.86079	72	
240.84028	66	
240.84871	58	
240.85120	56	
241.23211	56	
241.84066	614	1+
241.88108	64	
241.96023	46	
242.86955	50	
242.94597	62	
244.26285	78	
244.89645	56	
244.96527	72	
246.80813	60	
246.84860	64	
248.85709	68	
248.98860	82	
249.08971	48	
252.84804	56	
252.86959	72	
253.96791	58	
254.82991	62	
254.86108	68	
254.91597	72	
255.92347	76	
256.85735	130	
256.90594	76	
257.82789	44	
257.85815	78	
257.87122	44	
258.07628	86	
258.84917	784	1+
258.97865	76	
259.90965	94	
260.83385	204	
261.68680	78	
261.84131	208	
262.14224	56	
262.84854	132	
262.91000	56	
263.82259	80	
264.07579	74	
264.84852	68	
264.86965	48	
264.89879	50	
266.86231	48	
267.13375	62	
268.83815	74	
268.95528	48	
269.11229	66	
269.84375	64	
270.83664	118	
270.88999	50	
271.83024	78	
272.86796	60	
273.78936	54	
273.80968	70	
274.85921	62	
275.83552	66	
275.86380	120	
275.87929	84	
276.85830	754	1+
276.87844	84	
277.22594	58	
277.86302	514	1+
278.84351	1280	1+
278.92539	70	
279.88375	112	
279.89834	80	
279.91235	48	
279.92717	84	
281.52576	56	
281.80399	94	
282.87241	50	
283.85739	108	
284.93305	56	
285.87312	68	
286.84565	74	
288.84552	74	
290.83510	52	
292.16889	86	
292.88855	80	
293.81249	80	
294.86095	134	
295.87271	84	
295.88944	60	
296.29297	62	
296.86816	72	
296.90836	66	
297.88469	68	
297.94175	58	
297.97809	96	
298.21494	52	
298.30638	124	
298.87065	206	1+
299.04226	60	
299.31046	92	
300.05566	136	
300.85263	56	
301.85758	190	
302.17244	62	
304.84643	78	
305.12324	70	
307.79538	62	
307.85952	80	
307.90137	98	
308.89890	90	
309.87293	98	
310.42216	104	
312.87622	58	
313.61297	88	
318.96579	52	
319.76423	56	
320.61876	92	
321.86440	66	
322.40459	80	
324.88539	72	
325.80012	70	
329.10419	68	
329.86166	50	
333.38588	90	
334.87665	60	
338.38885	82	
342.90090	66	
344.06626	48	
END IONS

###FS:    #m/z: 363.95414 #charge 1+
###MS: 141
###MSMS: 143
BEGIN IONS
TITLE=Cmpd 107, +MS2(363.9541), 28.0-35.0eV, 3.1min #143
RTINSECONDS=184.558
SCANS=141,143
PEPMASS=363.95414	24520
CHARGE=1+
161.17583	66	
183.85608	64	
208.87708	58	
209.93716	96	
210.88302	52	
212.88117	54	
216.84983	56	
224.94541	282	
225.96631	112	
226.87405	58	
226.89084	78	
226.94673	434	1+
226.96634	78	
227.83477	90	
227.89772	52	
227.92939	72	
228.94131	358	
230.88867	360	
231.87099	66	
232.82952	54	
233.04495	58	
233.84033	72	
238.61887	112	
238.95268	92	
239.93399	128	
240.93861	164	
240.95904	226	1+
241.93951	264	
242.00331	82	
242.93854	236	
242.95646	162	
243.81061	82	
243.84153	62	
243.93439	48	
244.81871	124	
244.95517	214	
245.94522	674	1+
246.95039	430	1+
247.04722	60	
247.16131	60	
247.85653	90	
248.80024	348	1+
250.89315	74	
251.84350	52	
251.97224	72	
252.79521	104	
254.57478	100	
255.30253	62	
256.86645	64	
256.90023	72	
256.91742	72	
258.96675	58	
259.84605	76	
259.87887	56	
260.82785	252	1+
260.86531	52	
260.90677	58	
260.97014	62	
262.84234	104	
262.87381	64	
264.81769	102	
264.89888	56	
265.97083	66	
266.81209	412	
266.86288	136	
267.10566	86	
267.85673	68	
269.97089	82	
271.80234	52	
272.89620	74	
272.94897	88	
273.05269	76	
274.86306	56	
276.81131	58	
276.90706	100	
277.81211	122	
278.79734	122	
278.84096	150	
279.78976	390	1+
279.91605	64	
281.11187	72	
281.84498	78	
281.88657	62	
282.08599	52	
282.78868	114	
283.84879	100	
284.06992	60	
284.78843	66	
284.82362	68	
284.87104	74	
286.78521	64	
288.57219	108	
289.08953	66	
290.85638	54	
294.92296	86	
295.02822	54	
295.09776	48	
296.85740	60	
296.91262	70	
297.82308	86	
297.87170	46	
298.75627	58	
298.80285	432	1+
298.85591	80	
298.99169	48	
299.46536	84	
299.82470	72	
299.86864	94	
300.80159	152	
300.87037	118	
301.09746	78	
301.80120	104	
301.85975	126	
301.89425	86	
302.24089	66	
304.95141	52	
306.06413	48	
308.15925	62	
308.82145	112	
309.03727	86	
315.75878	70	
316.81741	56	
316.84988	104	
317.81736	100	
318.18920	58	
318.81417	108	
319.31219	46	
319.88477	56	
319.90900	52	
320.80817	70	
321.82295	78	
321.90649	68	
322.05421	70	
322.36494	76	
322.92896	138	
323.64533	52	
324.32777	64	
324.81337	60	
326.33862	60	
326.82925	60	
326.86698	68	
330.85948	46	
336.94234	80	
337.14301	48	
337.42242	92	
338.81820	58	
341.90380	56	
343.15539	88	
343.78614	52	
345.79688	50	
347.02907	72	
347.22807	54	
352.78716	54	
355.21074	82	
358.71832	56	
358.82809	64	
362.84247	64	
364.86566	74	
END IONS

###FS:    #m/z: 336.94406 #charge 1+
###MS: 141
###MSMS: 144
BEGIN IONS
TITLE=Cmpd 108, +MS2(336.9441), 28.0-35.0eV, 3.1min #144
RTINSECONDS=185.33
SCANS=141,144
PEPMASS=336.94406	19826
CHARGE=1+
205.96622	74	
206.14855	42	
207.94737	56	
207.97037	82	
211.94206	360	
212.88663	78	
213.88546	98	
213.93781	62	
216.88957	66	
218.90329	60	
219.93646	64	
222.84345	74	
222.89463	86	
222.97729	64	
223.83097	92	
223.97033	36	
224.83704	76	
225.83939	56	
227.86441	62	
228.84445	66	
229.94707	114	
230.88790	174	
231.74941	38	
231.89168	104	
231.94755	120	
232.95096	84	
233.90589	60	
235.04552	64	
238.05214	68	
238.89017	74	
239.84197	34	
239.86095	108	
239.90276	88	
240.82824	62	
240.86403	56	
241.84255	140	
241.87470	88	
241.90196	94	
241.98263	50	
242.84480	154	
243.83861	92	
244.12991	66	
244.86178	62	
247.04552	80	
247.60722	32	
247.96501	50	
248.90085	146	
248.99085	74	
249.90631	64	
249.96056	104	
250.95349	58	
250.99270	44	
251.48089	40	
251.94502	58	
252.11234	46	
252.84227	68	
252.88714	36	
252.93215	54	
252.94953	48	
252.96698	156	
253.96229	78	
254.90257	82	
254.91667	150	
256.84862	66	
256.89591	72	
257.31951	32	
257.85364	80	
257.93224	66	
257.98137	32	
258.84600	252	
259.44507	86	
259.85295	288	
260.82480	74	
260.85532	232	
261.82984	46	
261.85040	116	
261.97279	80	
262.86209	72	
262.94790	52	
263.82844	68	
264.86482	100	
266.42182	72	
267.83640	46	
268.83808	164	
269.19068	42	
269.84328	82	
271.88710	74	
274.86108	266	
274.89571	50	
275.12202	70	
275.84234	50	
275.86994	128	
275.93014	38	
276.62543	34	
276.82870	40	
276.85744	228	
276.88169	40	
276.92114	84	
277.86036	314	
279.04053	46	
279.79907	54	
280.92840	76	
281.03779	58	
281.05200	58	
281.86797	82	
282.87060	74	
282.91583	72	
283.91454	64	
284.03266	42	
286.85134	262	1+
288.81622	78	
290.87495	200	1+
291.85224	52	
291.89184	68	
293.10494	174	
293.53483	44	
294.12814	84	
295.87166	110	
296.19355	70	
297.12630	62	
297.87285	128	
297.90581	46	
298.85613	66	
298.88004	134	
299.87183	58	
300.88254	64	
301.87989	52	
304.16321	42	
304.85519	82	
306.03335	76	
306.82495	66	
309.85360	64	
311.86043	72	
312.86112	34	
313.81055	40	
315.17971	36	
315.66056	38	
318.86028	76	
320.12432	56	
320.95529	76	
321.75432	64	
322.67137	78	
322.92720	72	
325.77339	38	
326.89374	54	
329.87091	50	
329.98446	100	
331.16129	32	
332.12943	56	
332.63998	82	
334.08613	58	
340.99116	80	
END IONS

###FS:    #m/z: 322.92834 #charge 1+
###MS: 145
###MSMS: 146
BEGIN IONS
TITLE=Cmpd 109, +MS2(322.9283), 28.0-35.0eV, 3.2min #146
RTINSECONDS=188.993
SCANS=145-146
PEPMASS=322.92834	108440
CHARGE=1+
85.34893	36	
90.66456	34	
100.24721	64	
105.90660	18	
121.88386	24	
140.61069	32	
157.55180	16	
158.96834	16	
161.39271	16	
164.44425	16	
164.53244	16	
164.78348	28	
165.33197	16	
166.14926	16	
168.47454	16	
168.60526	16	
168.83653	16	
170.57213	16	
174.12664	16	
176.14817	16	
176.64232	16	
179.17111	16	
182.06237	66	
182.56471	16	
182.91163	16	
184.96502	16	
186.92573	68	
187.13399	16	
197.91302	60	
198.89527	70	
201.04134	100	
203.33241	26	
205.94584	66	
206.94797	74	
208.06775	82	
208.89205	66	
209.91925	66	
210.89866	44	
214.35604	36	
216.87720	70	
217.01262	92	
220.87636	138	
221.94246	60	
221.96282	64	
222.96794	60	
225.86154	84	
227.93385	70	
228.84792	74	
229.85413	64	
230.87530	76	
236.80139	58	
236.94993	50	
237.96657	32	
238.79428	20	
238.93382	58	
239.01331	46	
239.13486	86	
240.48482	34	
240.82616	56	
240.93952	894	
241.19567	34	
241.23579	40	
241.31623	52	
241.46852	36	
241.81692	18	
241.94076	622	
242.11047	52	
242.93840	2796	1+
243.27126	36	
244.13776	36	
245.51059	20	
245.53047	32	
245.73887	34	
246.08519	18	
246.84684	244	1+
247.22983	28	
248.31794	26	
248.76415	20	
248.87254	72	
250.07988	34	
250.88967	66	
250.94564	44	
251.94081	66	
254.90643	76	
256.89226	30	
256.90801	54	
257.91451	80	
258.84664	52	
258.85978	56	
258.89773	46	
259.12672	70	
259.94163	52	
263.21350	34	
264.07590	76	
264.10974	64	
264.22560	52	
264.75969	18	
264.81906	66	
264.87262	64	
265.12084	58	
266.85118	68	
267.11658	24	
268.30887	38	
268.95909	54	
269.02558	76	
273.92222	54	
274.01503	38	
275.88229	72	
275.91269	74	
278.97551	24	
278.99297	92	
279.01355	20	
279.09011	950	1+
279.11515	18	
279.17454	28	
280.90412	60	
282.27874	48	
282.36683	18	
282.42976	18	
282.83359	70	
283.05661	34	
283.34791	34	
283.98269	30	
284.28930	444	1+
284.97652	26	
285.07447	82	
285.21698	32	
287.54272	136	
287.88800	48	
288.17826	40	
289.87980	48	
291.07438	46	
292.86178	36	
293.84839	78	
294.87868	74	
295.86429	38	
296.86614	72	
297.82299	22	
297.89078	78	
302.81761	64	
303.13815	42	
305.90208	58	
306.03114	74	
306.87816	58	
308.20003	66	
308.87731	52	
310.97655	66	
315.85993	30	
316.82876	46	
321.25457	84	
324.76104	50	
325.16199	62	
326.90290	66	
327.29760	70	
END IONS

###FS:    #m/z: 363.95433 #charge 1+
###MS: 145
###MSMS: 147
BEGIN IONS
TITLE=Cmpd 110, +MS2(363.9543), 28.0-35.0eV, 3.2min #147
RTINSECONDS=189.765
SCANS=145,147
PEPMASS=363.95433	22970
CHARGE=1+
191.85833	66	
196.88101	106	
204.09628	86	
204.90061	66	
205.95121	54	
207.94040	72	
208.89374	74	
209.94341	112	
212.87830	242	
217.89457	86	
222.95199	138	
224.83651	78	
224.95827	100	
225.94846	54	
226.94679	516	1+
226.96930	80	
227.93203	206	
227.96631	82	
228.93953	484	
230.88884	160	
234.87989	66	
238.89404	78	
240.80708	66	
240.94118	262	
240.96206	344	1+
241.83139	66	
241.93984	318	
242.13134	52	
242.85584	72	
242.94147	480	
243.93440	70	
243.95541	88	
244.17028	64	
244.95329	292	
245.94081	56	
246.80877	56	
246.95155	242	
247.81327	106	
248.80542	134	
248.89783	76	
249.80754	56	
250.94579	182	
251.81032	104	
253.90649	52	
254.85727	74	
255.11002	86	
258.84447	142	
260.86695	70	
260.88280	76	
260.96919	132	
261.83418	66	
261.96486	58	
261.99920	66	
264.85464	84	
264.86897	80	
264.91487	66	
265.26465	64	
265.79476	72	
265.81865	58	
266.78660	84	
266.81206	228	
266.85308	234	1+
267.81480	116	
267.97066	112	
268.81800	74	
268.82681	78	
268.84437	88	
268.95290	66	
268.97535	72	
269.07209	52	
269.81172	72	
269.96709	98	
273.02609	58	
275.91731	80	
277.85784	70	
277.94216	62	
278.84249	146	
278.90273	94	
279.01165	56	
279.85002	66	
280.10966	128	
280.79174	204	
280.99012	76	
281.79166	82	
281.84964	106	
282.78365	66	
282.79815	76	
282.88719	70	
283.08118	86	
283.78419	128	
284.10065	76	
284.78020	70	
284.79445	72	
284.82379	86	
284.88135	140	
285.84370	66	
286.80780	58	
287.88956	126	
287.95300	70	
288.83934	56	
290.95274	62	
294.86577	62	
296.80228	100	
296.83640	90	
297.80741	104	
298.79886	604	1+
299.80101	334	1+
299.90366	78	
300.86994	64	
301.12939	62	
301.50262	58	
301.79555	322	1+
301.86713	70	
301.98878	54	
302.90954	56	
303.85065	60	
305.91527	92	
306.80479	64	
306.87357	80	
307.43782	86	
308.90979	76	
316.81629	146	
318.79649	86	
318.94119	58	
319.81695	66	
320.96863	60	
321.79200	72	
321.85115	72	
322.91407	64	
324.03824	90	
325.83107	102	
326.34089	84	
327.00239	62	
328.82793	66	
330.62042	106	
332.81037	64	
337.11003	88	
337.75411	84	
338.17384	60	
340.89822	54	
342.02352	52	
342.63267	92	
342.82572	66	
343.88599	88	
344.80008	58	
345.22414	70	
345.72839	62	
347.92385	68	
349.81805	82	
351.87687	54	
354.83396	70	
359.20929	68	
360.17801	68	
364.27957	94	
364.31691	88	
367.83164	60	
END IONS

###FS:    #m/z: 359.95987 #charge 1+
###MS: 145
###MSMS: 148
BEGIN IONS
TITLE=Cmpd 111, +MS2(359.9599), 28.0-35.0eV, 3.2min #148
RTINSECONDS=190.536
SCANS=145,148
PEPMASS=359.95987	12334
CHARGE=1+
195.04194	82	
200.87254	84	
206.97267	44	
209.94073	138	
210.90066	70	
212.84882	82	
212.87394	48	
214.06175	54	
214.87462	70	
216.84988	124	
222.94816	342	
223.88203	72	
224.94778	96	
225.94473	66	
226.94899	140	
226.97296	176	
227.95370	92	
228.93834	368	
230.92762	68	
232.88357	56	
234.86300	56	
235.84428	54	
238.96596	76	
240.82697	74	
240.89059	52	
240.93820	440	1+
240.96159	62	
241.96239	64	
242.86170	58	
242.93492	68	
242.95891	136	
243.82704	46	
243.95930	68	
244.95559	234	
245.86757	68	
246.80823	46	
246.95086	70	
247.43357	92	
248.80265	218	
249.92548	72	
250.38407	58	
250.89501	60	
250.95598	98	
252.02061	74	
252.88188	82	
252.94271	86	
253.03344	80	
254.07558	68	
256.95287	70	
258.84048	50	
258.97440	152	
260.82758	72	
260.94433	70	
260.96382	96	
261.83195	52	
262.95175	46	
263.48553	74	
263.90635	76	
264.07404	50	
264.95666	64	
265.78707	78	
265.81666	72	
266.81102	270	1+
267.83858	56	
267.96917	72	
268.81309	46	
268.87036	90	
268.95527	80	
269.83767	68	
270.88140	56	
271.99422	74	
273.86256	106	
274.91436	94	
275.97062	154	
276.81311	68	
276.85586	66	
276.98871	54	
277.80685	78	
277.86632	66	
278.84372	204	
280.03208	70	
280.06682	56	
280.25168	64	
280.78936	318	
280.83422	64	
281.79976	54	
281.84916	70	
282.82750	138	
282.98419	84	
283.07483	46	
283.93306	70	
283.98476	72	
284.82550	70	
285.86888	54	
288.84972	78	
289.83345	70	
291.86482	94	
292.80514	56	
292.86568	184	1+
293.10367	64	
293.84849	68	
295.06620	88	
296.80809	336	
297.81902	56	
297.88459	82	
298.18122	56	
298.66910	88	
298.80056	574	1+
299.89293	64	
300.79939	94	
301.83931	64	
301.86278	54	
301.88476	72	
302.94987	76	
303.84169	72	
304.08567	46	
306.11488	70	
306.87630	54	
307.89168	66	
309.94228	96	
310.10000	72	
312.85226	96	
313.87180	78	
314.82511	46	
316.06652	60	
316.81136	64	
317.15656	72	
317.94227	106	
318.09120	86	
318.80528	66	
318.93016	62	
319.22176	62	
321.88902	62	
322.25009	58	
323.01736	66	
324.02075	68	
325.01154	52	
334.87412	92	
334.90795	92	
336.87023	90	
338.86109	64	
340.80507	56	
341.19106	66	
341.40652	52	
342.43501	72	
342.90075	62	
343.12841	58	
346.79100	94	
348.74199	50	
354.89175	62	
358.20220	50	
359.78428	68	
360.86363	56	
362.28345	64	
END IONS

###FS:    #m/z: 322.92822 #charge 1+
###MS: 149
###MSMS: 150
BEGIN IONS
TITLE=Cmpd 112, +MS2(322.9282), 28.0-35.0eV, 3.2min #150
RTINSECONDS=194.183
SCANS=149-150
PEPMASS=322.92822	111274
CHARGE=1+
63.48609	32	
83.37500	20	
119.11812	26	
129.86858	18	
143.16713	20	
195.89841	94	
199.46171	38	
201.04293	122	
203.87167	66	
204.29454	16	
205.01443	30	
205.74682	16	
209.03414	16	
209.19961	38	
210.74728	16	
211.97388	72	
214.96803	60	
216.03682	50	
216.20034	22	
216.22851	32	
216.34229	32	
216.62023	110	
221.72479	16	
221.89306	92	
221.94627	276	1+
222.45677	30	
223.18445	16	
223.46062	22	
224.33619	32	
226.08663	106	
226.33403	34	
226.34916	32	
226.36561	16	
227.83673	86	
227.90185	48	
229.91559	50	
230.49861	16	
230.96480	84	
231.84473	78	
234.92601	46	
234.93951	94	
236.00267	68	
238.45928	72	
238.94815	70	
239.95056	58	
240.31484	24	
240.93799	1008	
241.02599	38	
241.15970	44	
241.28062	24	
241.94154	810	
242.20658	24	
242.79858	44	
242.88852	20	
242.94142	2372	1+
243.11101	32	
243.13047	30	
243.16690	24	
243.22158	36	
243.53589	30	
243.81827	152	
244.48707	32	
244.93865	676	1+
245.04247	66	
245.71843	18	
246.94181	100	
247.03407	24	
247.67111	24	
248.48631	18	
248.88615	76	
249.14204	26	
249.99153	62	
250.62881	18	
250.83151	52	
250.96108	68	
253.83677	50	
255.07680	80	
256.89273	196	1+
257.80801	74	
257.93023	54	
258.83277	62	
260.83368	60	
261.09027	24	
261.18271	88	
261.83162	136	
261.85874	44	
265.44865	74	
265.98718	28	
266.88474	74	
267.04731	74	
267.93509	62	
268.10190	38	
269.79776	60	
269.94265	64	
271.78975	72	
272.84344	56	
274.85340	48	
276.80073	48	
276.90692	74	
278.03186	48	
278.52407	36	
278.86821	92	
278.91326	62	
279.05894	46	
279.09120	1336	1+
279.47304	32	
279.69113	28	
279.88847	54	
280.29475	32	
280.37702	38	
280.82759	56	
281.83473	66	
281.97286	32	
282.29311	106	
283.06505	44	
283.22377	54	
283.85869	76	
284.06987	78	
284.13980	62	
284.29398	330	1+
284.62017	20	
284.64731	18	
284.87107	78	
285.89218	34	
286.80789	68	
286.91524	20	
288.90798	60	
288.99381	60	
290.00162	24	
290.85912	120	
291.57524	18	
291.85028	72	
291.87121	50	
293.27935	20	
294.01296	30	
296.94901	62	
301.74011	24	
301.99130	44	
304.26152	66	
304.74807	68	
308.02795	58	
308.32311	24	
308.88695	48	
309.28097	22	
310.90257	38	
314.16675	22	
315.69592	34	
315.82856	38	
319.17372	64	
319.28568	66	
320.82123	84	
324.26353	58	
325.04717	70	
326.39408	20	
326.97338	34	
327.18677	52	
END IONS

###FS:    #m/z: 359.95948 #charge 1+
###MS: 149
###MSMS: 151
BEGIN IONS
TITLE=Cmpd 113, +MS2(359.9595), 28.0-35.0eV, 3.3min #151
RTINSECONDS=194.956
SCANS=149,151
PEPMASS=359.95948	12762
CHARGE=1+
147.40199	50	
184.85641	70	
194.98001	76	
200.87597	70	
204.51052	72	
205.94609	72	
207.95068	66	
208.03947	68	
210.92023	66	
217.82009	60	
222.89284	86	
222.94964	228	
223.89015	68	
223.97190	62	
224.94606	128	
225.07430	58	
225.93372	58	
226.21069	64	
226.94610	246	
227.92941	76	
228.40793	102	
228.94304	250	
230.80262	54	
232.82739	64	
234.82900	98	
234.86854	94	
236.85995	98	
237.20389	48	
238.93562	110	
239.85539	52	
239.88179	52	
240.94094	76	
240.96284	166	
241.78938	46	
241.94058	132	
242.02046	52	
242.98599	52	
243.16412	44	
243.90185	82	
243.94589	88	
244.95696	336	
245.07349	46	
245.94126	96	
246.92175	100	
246.95837	182	
248.80502	144	
250.94597	72	
252.95449	86	
256.86668	82	
258.03881	60	
258.84825	74	
260.20128	62	
260.83928	80	
260.94593	42	
260.96343	164	
261.83794	88	
261.94103	72	
262.83406	76	
263.97833	74	
264.87660	46	
265.95724	60	
266.81041	46	
266.82091	62	
266.86260	66	
267.77626	72	
267.82242	68	
267.84687	68	
267.96922	66	
268.95704	58	
269.84840	54	
273.96322	120	
273.99070	72	
274.03341	78	
275.80046	74	
275.97173	124	
276.85178	64	
277.85786	56	
278.79868	50	
278.83991	318	1+
278.88032	58	
278.91956	64	
280.79353	144	
280.82944	72	
282.79220	50	
282.82904	64	
282.86676	62	
282.90562	76	
283.82119	54	
284.82550	76	
285.79011	70	
285.86042	90	
286.04332	72	
287.87984	90	
290.79994	98	
291.01981	40	
291.86475	72	
294.80684	52	
295.01974	52	
295.82866	54	
296.80898	76	
296.90836	68	
297.80349	56	
298.80453	250	
298.85199	74	
299.58048	92	
299.79944	66	
299.85031	56	
299.86936	46	
299.99929	82	
300.82712	74	
301.05057	70	
302.81074	50	
303.26192	100	
305.21979	66	
308.44601	86	
309.03074	64	
310.82908	82	
314.88003	56	
315.03891	46	
315.89158	84	
316.10355	62	
316.27801	46	
316.81435	50	
318.80967	46	
318.86268	74	
319.81916	74	
320.82535	60	
320.91770	62	
322.81476	54	
323.01103	80	
324.85654	66	
324.89402	70	
327.03086	50	
327.39753	78	
328.18921	80	
328.82767	72	
330.82404	80	
336.39010	92	
336.88812	76	
336.92459	56	
337.91883	94	
340.93930	60	
341.29288	116	
342.27160	70	
344.20478	76	
344.89323	70	
346.92804	106	
350.34658	74	
351.40489	82	
356.42182	74	
364.83066	76	
END IONS

###FS:    #m/z: 313.92786 #charge 1+
###MS: 149
###MSMS: 152
BEGIN IONS
TITLE=Cmpd 114, +MS2(313.9279), 28.0-35.0eV, 3.3min #152
RTINSECONDS=195.728
SCANS=149,152
PEPMASS=313.92786	7614
CHARGE=1+
45.53900	16	
47.55545	16	
49.74021	16	
50.96386	44	
64.41012	32	
82.94489	34	
83.56241	16	
114.44263	18	
116.66015	18	
156.21066	16	
156.91128	16	
157.66280	16	
157.84787	16	
159.56806	16	
162.38481	16	
170.78870	16	
174.44275	16	
175.09207	16	
177.76856	16	
177.78002	16	
180.79210	16	
184.30929	16	
184.59780	16	
184.81808	16	
185.85955	16	
186.28835	16	
186.44927	16	
187.01307	16	
189.01837	16	
189.38488	16	
189.62830	16	
191.06491	16	
193.44683	16	
193.89797	16	
194.78469	16	
194.84296	16	
196.49361	16	
197.16892	16	
199.34741	18	
203.52478	16	
207.93311	16	
208.17399	16	
209.15133	16	
209.83558	18	
211.89147	18	
212.92216	34	
213.41351	16	
214.21071	16	
214.40845	16	
214.45324	24	
214.57210	16	
216.04235	16	
216.85181	56	
218.54748	16	
218.93067	16	
221.84558	42	
221.86385	74	
222.27732	16	
222.94062	86	
224.96177	128	
225.94274	16	
227.30325	16	
227.87770	54	
228.94073	68	
230.88858	54	
233.94369	60	
234.92116	62	
234.97270	92	
239.84748	74	
241.13289	86	
242.44082	18	
242.89792	56	
245.95997	74	
247.88959	68	
247.92403	34	
248.94928	88	
249.95665	38	
250.92109	58	
250.95241	210	
252.89400	120	
252.95801	124	
254.91621	62	
257.13634	70	
258.94235	62	
259.94805	48	
260.88761	28	
261.00007	80	
262.95365	42	
264.63772	28	
264.83465	74	
265.02624	22	
265.55263	52	
267.24508	20	
268.90875	46	
269.12042	60	
269.96084	56	
270.24148	92	
270.27163	50	
270.88365	72	
270.90405	76	
270.96264	88	
271.27427	72	
273.63821	24	
273.93576	68	
273.96042	68	
277.02649	108	
278.84113	70	
279.33868	20	
280.79883	42	
280.84191	26	
280.92235	68	
280.94266	38	
281.01361	36	
281.36995	20	
282.10322	52	
282.13997	62	
282.18053	36	
282.86225	68	
283.26304	26	
285.85035	76	
286.79994	72	
286.91613	62	
287.91770	70	
291.79784	42	
294.00608	64	
294.81949	26	
295.04697	32	
295.38892	80	
296.22323	20	
296.33525	18	
298.38289	30	
298.49567	36	
298.83088	56	
298.98329	80	
299.02701	22	
299.10019	84	
299.75675	82	
299.99622	30	
300.81872	62	
301.13802	56	
303.88446	44	
304.95387	102	
308.12268	92	
311.86310	64	
314.27857	256	
314.39403	68	
316.13288	18	
318.12150	68	
319.18891	28	
319.23954	20	
END IONS

###FS:    #m/z: 322.92801 #charge 1+
###MS: 153
###MSMS: 154
BEGIN IONS
TITLE=Cmpd 115, +MS2(322.9280), 28.0-35.0eV, 3.3min #154
RTINSECONDS=199.38
SCANS=153-154
PEPMASS=322.92801	112828
CHARGE=1+
59.48031	48	
67.02506	18	
84.02996	22	
100.47844	18	
128.49249	18	
159.26026	18	
159.69288	24	
160.24495	28	
183.05780	18	
192.95894	64	
193.89973	82	
198.83788	60	
201.04359	296	
201.16170	68	
201.94974	60	
205.94315	28	
205.97078	68	
207.09284	34	
207.97401	46	
208.83907	92	
213.88741	52	
217.92176	56	
220.87558	50	
221.05436	78	
221.94267	146	
222.05576	74	
222.99941	50	
223.15143	18	
223.95940	162	
225.06678	70	
226.11964	56	
226.48202	18	
226.49942	28	
227.09225	32	
228.83702	66	
230.82888	66	
230.85335	64	
232.01495	78	
232.82505	28	
233.83098	44	
236.87711	74	
236.94522	56	
238.04247	54	
239.08423	106	
239.71765	30	
240.90838	28	
240.93903	1516	1+
242.93838	2854	1+
243.20620	102	
243.26930	20	
243.82170	122	
244.17269	28	
244.81916	44	
244.84609	50	
245.49327	20	
245.80027	24	
245.81943	84	
246.49736	28	
246.84857	54	
246.93917	70	
246.97345	48	
247.23679	68	
247.32326	30	
247.93968	214	1+
249.11509	66	
249.83055	32	
250.13313	62	
250.93383	28	
250.96535	94	
252.07327	60	
252.82365	42	
254.04825	76	
254.86890	52	
254.90440	72	
254.91988	88	
255.99566	86	
258.83621	60	
260.83475	60	
260.94035	114	
261.01977	70	
261.93542	66	
262.84032	66	
262.93269	20	
264.19166	54	
264.26180	50	
265.05839	54	
266.03530	66	
266.84519	64	
266.88077	66	
267.99346	18	
268.79835	60	
268.83652	48	
269.04469	20	
269.13013	30	
269.49109	22	
270.98669	98	
271.06571	36	
271.86265	66	
272.87877	30	
275.90869	24	
277.92566	84	
279.09049	694	1+
279.16508	24	
279.34846	36	
279.67831	24	
280.53991	40	
280.55628	52	
281.09522	146	
281.12813	78	
281.50216	34	
281.97340	46	
282.76734	28	
283.07043	40	
283.16395	62	
283.80159	74	
283.85465	28	
284.07402	68	
284.28871	326	
284.32836	20	
284.65767	40	
284.87311	78	
285.56821	40	
285.65105	26	
285.84822	62	
286.15645	28	
289.87943	54	
291.66584	40	
291.88765	50	
292.93330	100	
293.04003	56	
298.79400	50	
300.51298	18	
300.78030	78	
300.89339	66	
301.00370	66	
301.80529	92	
302.24925	40	
302.87087	62	
303.90161	52	
306.87383	54	
309.12782	56	
309.42576	90	
310.84011	48	
313.79790	38	
313.86948	56	
313.88460	56	
316.87665	70	
319.39985	82	
320.61644	58	
321.84715	50	
323.23553	92	
324.27001	80	
324.85872	64	
326.77808	50	
END IONS

###FS:    #m/z: 340.93849 #charge 1+
###MS: 153
###MSMS: 155
BEGIN IONS
TITLE=Cmpd 116, +MS2(340.9385), 28.0-35.0eV, 3.4min #155
RTINSECONDS=200.152
SCANS=153,155
PEPMASS=340.93849	71566
CHARGE=1+
137.47881	94	
168.01717	40	
183.86110	66	
191.86348	44	
191.93665	72	
192.89041	82	
212.88484	48	
213.90000	46	
213.93387	152	
213.94695	86	
214.87253	62	
218.87992	64	
220.82984	76	
220.87695	64	
220.90861	68	
221.82347	88	
221.89327	66	
223.99065	72	
228.84329	130	
229.89778	48	
230.84547	90	
231.88597	72	
231.94562	40	
236.11005	72	
239.10859	70	
239.83238	52	
239.86490	72	
239.90827	68	
240.14238	76	
240.83345	50	
241.83887	392	
242.85212	168	
243.83515	138	
243.92884	96	
244.84044	126	
244.86738	58	
245.83893	56	
245.94084	80	
246.52303	40	
246.85445	70	
248.85704	48	
248.97520	40	
249.89670	72	
249.96627	92	
250.98865	50	
252.84620	48	
252.92416	60	
253.09040	62	
253.41053	98	
254.90882	68	
255.83218	50	
256.81912	58	
256.84505	42	
256.86215	84	
256.89607	46	
257.85530	70	
258.84488	116	
259.85280	288	
260.83068	244	
260.89282	72	
261.01010	50	
261.84893	76	
262.83928	72	
262.89541	76	
263.01719	56	
265.12657	76	
265.87462	64	
266.84702	82	
266.93412	48	
267.17610	54	
267.84866	92	
268.83967	332	
268.98326	44	
269.86451	48	
269.89217	52	
270.04156	92	
270.83547	68	
270.85924	64	
272.92432	48	
273.86499	48	
274.87274	120	
274.89201	64	
275.42744	96	
275.87982	100	
276.85446	494	
277.86118	492	
277.90735	72	
277.94623	52	
277.96230	56	
277.99504	44	
278.39266	56	
278.84393	462	
278.88671	78	
278.99706	80	
279.85162	282	
279.88189	66	
280.87093	84	
280.89134	46	
281.84934	58	
282.87261	64	
283.13304	60	
284.02863	62	
284.44449	52	
284.81116	40	
286.80618	80	
286.96192	78	
287.82167	74	
288.86013	40	
289.87825	38	
290.80220	74	
291.09083	58	
291.86260	60	
292.02629	60	
293.06572	64	
293.87160	56	
294.06924	64	
294.80258	54	
294.84687	66	
294.86563	106	
296.28884	46	
296.85426	72	
297.07674	42	
297.86326	42	
297.89092	68	
298.85397	70	
298.96688	44	
299.00911	46	
299.86937	108	
299.89285	48	
300.06275	68	
301.05382	46	
301.86287	74	
302.85156	62	
302.87507	74	
305.12755	74	
306.88226	50	
309.96186	92	
311.96884	56	
316.86808	68	
319.96625	70	
323.66655	50	
323.83718	40	
330.45080	70	
338.39564	104	
339.27459	84	
340.02164	94	
341.13822	58	
342.30773	68	
344.31194	48	
345.37916	60	
END IONS

###FS:    #m/z: 336.94371 #charge 1+
###MS: 153
###MSMS: 156
BEGIN IONS
TITLE=Cmpd 117, +MS2(336.9437), 28.0-35.0eV, 3.4min #156
RTINSECONDS=200.923
SCANS=153,156
PEPMASS=336.94371	15050
CHARGE=1+
69.63996	114	
101.95468	92	
198.95581	68	
205.94599	62	
210.88272	64	
211.94364	258	
212.87556	292	1+
213.93640	114	
215.04163	48	
218.88531	66	
222.97017	64	
223.95943	54	
223.97933	56	
224.83499	66	
224.89380	58	
224.97296	110	
225.82278	50	
227.05882	88	
227.89403	70	
227.92213	46	
229.95661	144	
230.01205	66	
230.88686	316	1+
231.94764	66	
233.84583	68	
234.82688	50	
234.92124	88	
236.89975	290	
238.85713	66	
238.93568	68	
239.80456	52	
239.85701	66	
239.87041	76	
240.83571	374	1+
240.85637	98	
240.88333	44	
241.85484	148	
242.85199	56	
242.94977	76	
245.86172	58	
246.90448	48	
246.97780	78	
248.88615	70	
248.98977	110	
249.96033	80	
249.99162	84	
250.88759	70	
250.94765	62	
250.99049	70	
251.04110	42	
251.10920	72	
251.82580	60	
251.84731	76	
252.04982	72	
252.46713	74	
252.82068	54	
252.84390	66	
252.95159	126	
252.96975	116	
253.04322	66	
253.92517	66	
254.08931	72	
254.82590	54	
254.89644	68	
254.91378	104	
256.03054	40	
256.07811	72	
256.44548	100	
256.90105	156	
258.80691	42	
258.84170	106	
258.85630	94	
258.93875	50	
259.85363	130	
260.85124	50	
261.84368	62	
262.87099	66	
263.05705	68	
263.84252	78	
264.87077	138	
265.08102	58	
266.86279	82	
266.90828	118	
266.99375	66	
268.84085	250	
269.83274	56	
271.03123	60	
271.84490	66	
271.87680	72	
272.98153	58	
275.82486	38	
275.86582	84	
275.97648	44	
276.85477	1076	1+
276.93331	46	
277.14998	66	
277.83211	146	
278.83780	66	
278.96624	66	
279.83664	56	
279.88204	58	
279.92974	38	
280.84431	84	
280.86277	56	
280.99834	60	
281.85317	78	
282.94492	80	
285.85013	78	
285.86900	54	
286.81458	52	
286.84924	234	1+
287.79239	50	
290.88186	56	
290.96955	96	
291.86463	72	
292.88810	176	
293.10394	126	
293.85089	42	
294.85654	72	
294.99276	66	
295.10386	52	
295.87241	44	
296.21043	78	
296.48148	46	
297.88892	120	
299.01517	42	
299.05574	78	
299.46750	80	
299.87595	66	
300.05865	66	
300.07337	80	
300.87632	72	
301.01240	84	
301.94849	76	
302.88800	58	
303.88472	46	
304.11790	74	
304.72831	72	
304.86594	44	
305.89804	98	
306.43505	92	
306.75524	72	
308.82368	76	
309.86208	78	
319.86978	44	
321.86426	68	
325.00905	44	
325.76686	66	
327.28225	110	
333.07364	88	
338.94217	60	
339.05496	48	
339.74535	74	
340.89581	86	
341.90160	44	
END IONS

###FS:    #m/z: 340.93867 #charge 1+
###MS: 157
###MSMS: 158
BEGIN IONS
TITLE=Cmpd 118, +MS2(340.9387), 28.0-35.0eV, 3.4min #158
RTINSECONDS=204.587
SCANS=157-158
PEPMASS=340.93867	69798
CHARGE=1+
85.19005	78	
107.09263	80	
186.91241	68	
192.88879	70	
192.92819	62	
209.88523	80	
209.92102	70	
212.87735	54	
213.94119	64	
214.88330	64	
215.94646	68	
217.93444	76	
217.96706	68	
218.88492	74	
220.92278	66	
221.09980	68	
221.14727	98	
222.82514	78	
223.08351	66	
223.83623	98	
223.97235	62	
224.97644	66	
225.96851	52	
226.82953	104	
226.86866	58	
226.88106	52	
226.89421	66	
227.83136	60	
228.84520	136	
228.93183	60	
228.95048	60	
230.84755	100	
230.88818	60	
231.88806	66	
235.89133	106	
236.90544	62	
238.86747	76	
238.93750	108	
239.85789	66	
240.81670	58	
240.83753	126	
240.86034	126	
240.95556	72	
241.15783	66	
241.48206	102	
241.84467	390	1+
241.89958	110	
243.82921	286	1+
243.97662	108	
245.88305	72	
246.95271	72	
250.83498	86	
250.90127	68	
250.95741	52	
250.99171	80	
252.12597	60	
252.87742	60	
253.08673	64	
255.07085	72	
255.13549	84	
255.90310	66	
256.83556	74	
256.86379	74	
256.89956	70	
257.85449	102	
257.90337	106	
258.00535	70	
258.80103	58	
258.84880	760	1+
258.86577	64	
258.89155	98	
258.93490	66	
259.85346	522	1+
259.91604	122	
259.95973	68	
260.81761	82	
260.83883	140	
261.84018	204	
262.14386	54	
262.83606	118	
263.49367	62	
263.84480	54	
263.90848	52	
264.09430	70	
264.86340	106	
265.86273	64	
266.84261	136	
267.62779	96	
267.84491	60	
268.00937	76	
268.83705	106	
268.85845	60	
269.84405	68	
270.82726	168	
271.91155	68	
272.92066	66	
274.81634	68	
274.86226	128	
274.90404	72	
274.96735	52	
275.84591	54	
275.86765	122	
276.85287	504	
277.82341	54	
277.86153	406	
277.91533	56	
278.84545	1260	1+
278.98739	58	
279.32533	122	
279.87915	78	
279.91057	118	
279.96787	68	
280.83579	66	
280.86969	96	
281.00237	56	
281.88843	62	
282.87967	136	
283.86275	62	
284.92500	164	
286.79727	60	
286.84536	74	
288.83513	78	
289.37187	80	
289.88376	54	
290.85239	54	
293.88507	54	
294.86770	98	
295.88530	72	
295.93363	64	
296.23591	62	
297.86541	56	
297.88358	56	
298.21346	68	
298.85172	140	
299.00874	58	
299.81852	76	
300.87588	78	
301.86069	70	
301.90746	58	
302.16622	70	
302.87487	68	
303.89099	66	
304.09227	66	
305.90424	68	
306.93812	94	
307.96935	78	
313.89344	78	
314.24848	58	
323.05354	54	
323.33787	80	
324.89834	68	
326.17226	88	
339.90832	82	
340.91174	56	
342.88274	92	
END IONS

###FS:    #m/z: 363.95392 #charge 1+
###MS: 157
###MSMS: 159
BEGIN IONS
TITLE=Cmpd 119, +MS2(363.9539), 28.0-35.0eV, 3.4min #159
RTINSECONDS=205.358
SCANS=157,159
PEPMASS=363.95392	25402
CHARGE=1+
202.94905	66	
208.80539	68	
209.94182	74	
210.88292	66	
212.87946	252	1+
221.15300	70	
221.84546	88	
222.95351	122	
223.95147	68	
224.88955	64	
224.94288	90	
224.97648	72	
225.94849	72	
226.94700	512	1+
228.94018	204	
230.88679	224	
232.87810	66	
236.96392	76	
238.85543	72	
239.87212	94	
240.93744	226	
240.96318	70	
241.94220	212	
241.95612	68	
242.81779	80	
242.94106	542	
243.84075	60	
243.93370	124	
244.95578	378	1+
245.84835	56	
245.94299	134	
246.43582	82	
246.80439	84	
246.84499	66	
246.95250	446	
247.80447	66	
248.80289	120	
248.84137	60	
249.80135	108	
249.96440	86	
250.09857	70	
250.94195	62	
251.97385	66	
254.11885	74	
255.92847	80	
256.46110	88	
258.85036	80	
260.39746	66	
260.83390	108	
261.83473	154	
262.82794	56	
262.96554	74	
263.84229	70	
264.81322	66	
264.95882	66	
265.81909	106	
266.81535	76	
266.85135	148	
267.81498	118	
267.88676	68	
267.97448	62	
268.04991	60	
268.95804	144	
269.80346	80	
269.83796	64	
270.80315	60	
270.83711	68	
274.20619	78	
274.82063	68	
274.84725	58	
274.94068	68	
275.81491	66	
276.81105	60	
276.92159	64	
277.85163	74	
278.79566	112	
278.82711	72	
278.86790	60	
279.03283	80	
279.09959	60	
279.80782	68	
280.79562	112	
281.79686	142	
281.84950	70	
281.98930	80	
282.79821	94	
282.82752	62	
283.79062	60	
283.85008	80	
283.88728	66	
283.98062	74	
284.79228	68	
284.82128	58	
285.84814	66	
286.84327	82	
289.86807	66	
289.89380	94	
290.86497	68	
291.83320	62	
293.87573	68	
294.75410	74	
295.87708	76	
296.80675	70	
297.79994	90	
297.82325	86	
298.80679	206	
299.80503	228	
300.79483	116	
300.82460	88	
300.92232	126	
301.80883	124	
301.85843	72	
302.81192	106	
303.19778	74	
303.85380	262	
304.90883	68	
306.43099	56	
306.84576	74	
310.92890	60	
311.13040	92	
311.86261	56	
313.85642	74	
313.90917	74	
314.97777	70	
315.94640	76	
316.81457	112	
317.42779	60	
317.81455	80	
317.88096	60	
318.93711	68	
319.06196	80	
319.13456	62	
321.03870	74	
321.09821	78	
321.81651	76	
322.81272	72	
322.92283	62	
323.40191	94	
325.15311	106	
326.84017	72	
331.80733	72	
334.84946	88	
335.80518	70	
336.94362	100	
340.05081	80	
348.07974	80	
349.35213	92	
350.63639	74	
352.89090	78	
354.20482	76	
361.13216	72	
361.85080	68	
363.72203	58	
END IONS

###FS:    #m/z: 336.94374 #charge 1+
###MS: 157
###MSMS: 160
BEGIN IONS
TITLE=Cmpd 120, +MS2(336.9437), 28.0-35.0eV, 3.5min #160
RTINSECONDS=206.13
SCANS=157,160
PEPMASS=336.94374	16740
CHARGE=1+
61.74697	38	
81.50417	78	
104.02392	32	
116.58589	32	
187.88926	56	
198.95063	100	
201.12712	42	
208.92610	84	
211.94730	94	
212.94554	66	
213.87662	96	
213.93511	160	
215.86933	70	
220.09663	54	
221.89152	60	
222.83823	58	
223.83269	76	
224.84039	72	
224.93970	82	
224.98389	64	
226.89310	108	
227.81998	56	
228.83655	104	
229.95492	300	1+
230.03837	40	
230.05525	68	
230.09085	82	
230.88497	226	
231.33093	38	
231.94892	106	
232.95278	42	
233.05040	64	
233.88887	52	
233.94937	68	
234.91020	64	
234.94348	84	
235.03418	74	
236.89382	86	
237.85723	56	
237.91167	62	
238.85571	58	
238.88809	100	
239.83839	150	
239.98450	40	
240.82062	64	
240.84176	72	
241.84044	756	1+
242.06989	74	
243.87315	66	
244.95203	62	
245.28824	52	
246.85639	174	
248.89766	68	
249.95663	76	
249.98990	52	
250.94957	58	
250.96712	72	
251.06453	70	
251.83354	108	
251.96598	38	
252.95360	72	
252.97395	74	
253.08488	40	
253.15278	72	
254.09114	86	
254.91401	36	
254.97144	76	
255.07426	42	
256.04655	92	
256.25503	64	
256.80352	52	
256.84748	224	1+
256.86433	72	
256.90785	62	
257.34303	48	
258.18473	54	
258.54218	34	
258.84228	66	
259.85431	376	1+
261.84138	122	
261.85694	42	
262.94551	70	
263.87435	66	
264.86082	64	
265.86502	40	
267.84288	82	
267.86266	48	
268.84158	322	1+
269.94904	78	
270.09033	98	
270.13436	38	
270.92194	48	
271.87492	36	
271.91529	76	
272.91640	74	
273.91332	44	
274.85941	60	
274.87864	162	
275.87198	52	
275.93929	80	
276.85090	108	
276.87214	78	
277.86026	130	
277.88417	58	
277.92750	64	
278.83009	122	
278.85705	118	
278.87642	44	
278.98048	50	
279.02786	48	
279.82205	60	
279.83669	84	
279.87678	66	
280.26809	54	
280.82565	98	
280.85637	72	
280.87526	54	
281.04764	36	
281.86778	92	
282.86827	84	
282.98630	50	
283.78627	38	
283.90815	46	
284.43607	70	
285.88960	46	
286.80191	48	
286.84944	50	
287.80695	40	
287.85150	194	
289.67861	32	
290.85663	34	
292.95046	80	
293.08709	46	
293.10852	270	1+
293.87167	68	
294.87437	80	
296.97371	70	
297.10322	64	
297.15156	62	
297.24906	42	
297.87384	68	
298.30828	58	
299.86507	72	
299.89107	48	
300.88474	90	
302.07827	66	
307.88664	120	
310.85538	52	
315.28077	84	
315.91793	70	
317.94208	58	
334.97057	74	
338.79524	60	
340.34803	60	
340.43614	94	
341.38575	94	
END IONS

###FS:    #m/z: 340.93858 #charge 1+
###MS: 161
###MSMS: 162
BEGIN IONS
TITLE=Cmpd 121, +MS2(340.9386), 28.0-35.0eV, 3.5min #162
RTINSECONDS=209.791
SCANS=161-162
PEPMASS=340.93858	68564
CHARGE=1+
192.93657	66	
192.95867	66	
196.88635	74	
197.97674	84	
200.88829	72	
209.08921	64	
210.88125	74	
211.90945	90	
213.93897	232	
215.68902	38	
215.88737	46	
218.87278	96	
219.89456	68	
220.87163	52	
223.96178	58	
224.83960	64	
226.86260	110	
227.83465	66	
228.02940	44	
228.84417	38	
229.84656	74	
230.83707	160	
232.88750	56	
232.95868	72	
233.89016	106	
233.94338	54	
233.95649	80	
234.06753	54	
235.90109	218	1+
235.91999	72	
237.86063	78	
238.07097	96	
238.88245	72	
239.85722	128	
239.89510	70	
240.03806	34	
240.16895	74	
240.22458	70	
240.84430	142	
241.84104	494	
241.92698	62	
242.01796	72	
242.82903	106	
243.65707	60	
243.76987	44	
243.82980	130	
243.93265	72	
244.12224	44	
244.83831	208	
244.86668	122	
244.88854	80	
246.97601	68	
249.05290	86	
250.92636	66	
252.83219	72	
252.89665	58	
252.91067	76	
254.86084	66	
254.88265	64	
254.90014	66	
254.92114	56	
255.02748	52	
255.12005	68	
255.89911	52	
255.93071	68	
255.96783	46	
256.07773	78	
256.25875	74	
256.86408	82	
256.89256	352	1+
256.96080	68	
257.26621	44	
257.85243	102	
257.87112	50	
258.85013	246	
259.05577	78	
259.85238	128	
259.87192	82	
259.91399	60	
259.95158	72	
260.16528	86	
260.83501	300	
260.85769	252	
260.97006	54	
261.31726	40	
261.70449	44	
261.83977	182	
262.08025	36	
262.88197	36	
263.87227	72	
264.86255	58	
264.98697	66	
265.84886	56	
265.94700	40	
266.83874	70	
266.85936	186	
268.84011	486	1+
269.04984	38	
269.21293	58	
270.82520	50	
272.91999	168	
272.93687	50	
272.97574	50	
274.85986	94	
275.81506	46	
275.86994	74	
276.85683	880	1+
277.40158	44	
277.82938	44	
278.84365	1060	1+
279.07508	40	
279.09880	66	
280.11782	36	
280.79055	36	
280.86709	74	
281.04579	54	
282.87278	60	
282.93554	62	
284.92421	38	
285.94566	76	
290.71632	40	
291.80626	60	
292.74687	46	
294.88042	68	
296.86359	90	
297.85484	46	
297.89308	54	
298.87127	114	
299.00894	80	
299.02807	72	
299.05640	132	
299.88223	76	
300.19678	60	
301.86189	256	1+
303.93344	66	
305.13365	34	
308.40479	78	
309.88393	66	
310.80327	74	
313.13072	68	
314.04402	50	
316.87450	58	
317.84130	76	
318.86652	60	
319.88259	106	
323.26510	34	
323.90123	72	
325.00732	48	
326.14359	68	
328.86806	60	
328.91698	50	
332.84866	50	
338.27136	84	
340.80059	60	
342.43742	40	
345.90879	68	
END IONS

###FS:    #m/z: 363.95435 #charge 1+
###MS: 161
###MSMS: 163
BEGIN IONS
TITLE=Cmpd 122, +MS2(363.9544), 28.0-35.0eV, 3.5min #163
RTINSECONDS=210.563
SCANS=161,163
PEPMASS=363.95435	24794
CHARGE=1+
51.06267	110	
139.15848	32	
191.86858	92	
191.95536	72	
193.89650	74	
205.95143	44	
207.87291	42	
208.94193	56	
209.94588	42	
212.87560	152	
214.86753	58	
217.91646	84	
219.88226	78	
221.91680	76	
222.87063	40	
222.94996	74	
224.94990	82	
224.97295	72	
225.05008	66	
225.87973	38	
225.95405	50	
226.94353	922	1+
226.96773	102	
227.32161	38	
227.85350	44	
228.94136	676	1+
230.83696	68	
230.88600	104	
231.89320	50	
231.93844	72	
234.92152	60	
236.04970	42	
237.91934	64	
240.83204	46	
240.93927	136	
240.96324	126	
241.86980	68	
241.91341	60	
241.93726	666	1+
242.93814	418	1+
243.67963	56	
244.82535	70	
244.93576	196	
244.95588	420	
245.36551	34	
245.87204	46	
246.34698	34	
246.80953	38	
246.91018	64	
246.95049	358	
248.80281	114	
248.89672	162	
250.79780	118	
251.86498	66	
253.07630	64	
255.13000	92	
258.84465	124	
259.96537	84	
260.83467	72	
260.96828	76	
261.82412	34	
261.84198	74	
261.88178	78	
261.90319	72	
262.39830	78	
262.42628	72	
262.88779	54	
263.82676	136	
265.86705	54	
266.03730	80	
266.44763	88	
266.92500	52	
268.13235	66	
268.80802	72	
269.84793	80	
270.80323	58	
270.82743	66	
271.43175	96	
272.80102	66	
277.86612	72	
277.89899	38	
278.79711	272	1+
278.81487	76	
278.84469	346	1+
278.92356	58	
280.78940	402	1+
281.11177	58	
281.85941	82	
281.89262	64	
283.06894	130	
283.10600	40	
283.42208	74	
283.97012	72	
284.78622	72	
284.82380	40	
284.97251	56	
285.84349	204	
285.90615	70	
285.97706	44	
286.02885	54	
288.73707	72	
288.87866	62	
289.01650	72	
289.86905	60	
292.86186	64	
293.39382	82	
293.84340	116	
296.80833	50	
298.80025	444	
298.81450	358	1+
298.85819	66	
298.99641	60	
299.86303	44	
300.79292	64	
301.79422	104	
301.85997	118	
302.89201	70	
303.72393	38	
303.85260	60	
304.79931	56	
306.88650	70	
307.81654	52	
307.84320	88	
308.91394	64	
311.85835	92	
312.86354	56	
314.81899	44	
316.80946	114	
317.75612	54	
317.81721	54	
320.80366	62	
320.91780	76	
321.13463	38	
321.86486	62	
322.81685	66	
324.02295	64	
324.88562	48	
325.83073	68	
325.86875	58	
326.17238	80	
326.85125	78	
326.87784	52	
327.07405	48	
327.89136	72	
328.81005	36	
330.66524	84	
335.79153	50	
336.93780	70	
337.94158	90	
339.85183	72	
340.88053	56	
340.93224	82	
341.89200	68	
342.16245	54	
343.85627	74	
347.97205	88	
362.35591	80	
365.03151	40	
END IONS

###FS:    #m/z: 336.94383 #charge 1+
###MS: 161
###MSMS: 164
BEGIN IONS
TITLE=Cmpd 123, +MS2(336.9438), 28.0-35.0eV, 3.6min #164
RTINSECONDS=211.335
SCANS=161,164
PEPMASS=336.94383	14182
CHARGE=1+
71.82914	32	
124.72049	38	
130.09818	32	
185.92669	84	
192.89543	76	
202.43139	32	
206.83508	78	
207.98302	64	
210.02787	76	
211.93970	62	
212.87523	122	
212.94763	38	
213.93727	210	
216.80970	28	
218.65110	28	
220.87573	56	
220.91187	106	
223.95965	74	
223.97947	42	
224.96406	38	
224.98014	74	
226.85190	44	
228.78314	34	
229.95829	220	
229.97392	44	
230.88513	110	
231.88706	104	
231.94561	64	
232.82762	52	
233.82503	52	
234.82713	78	
234.84195	68	
234.92113	46	
236.08379	40	
236.91092	64	
237.06027	90	
238.06336	78	
239.84172	96	
239.86467	32	
240.83205	252	
241.84063	328	
241.86403	50	
241.91932	86	
241.99547	28	
242.85145	104	
243.83490	34	
243.91888	38	
244.82712	46	
245.89096	74	
246.90469	68	
246.97689	118	
247.96646	66	
248.96764	48	
250.82916	50	
250.95258	128	
251.14027	32	
251.38552	66	
251.98184	50	
252.22324	54	
252.83222	78	
252.93121	182	1+
252.96736	146	
253.84845	150	
254.08356	68	
254.90989	70	
254.96771	62	
255.07095	62	
256.84888	66	
256.89617	72	
257.85723	88	
257.95976	40	
258.84242	174	
258.85964	72	
258.89546	226	1+
258.92882	46	
259.85438	192	
260.85190	190	
260.87667	36	
260.99046	34	
261.09342	46	
261.84962	74	
262.39641	98	
262.95157	48	
263.42769	78	
266.88475	82	
267.83871	50	
267.85741	208	1+
268.83937	290	1+
269.04579	50	
271.07364	52	
271.49287	30	
273.84247	78	
274.86052	46	
275.84758	94	
275.87198	54	
276.85569	538	1+
276.88360	126	
276.92588	38	
277.82910	90	
277.88659	74	
277.94003	40	
277.99296	30	
278.20576	68	
278.84516	84	
279.90221	38	
280.10248	96	
280.85836	66	
281.08273	30	
282.06801	32	
283.94536	78	
285.84805	80	
286.84743	84	
287.08664	64	
287.84451	262	
288.86004	104	
289.87355	54	
289.94883	30	
290.84880	150	
290.88367	84	
292.93351	108	
293.08264	28	
293.10560	124	
293.87109	240	1+
295.05805	64	
295.38481	100	
295.82627	62	
296.85758	40	
297.90775	50	
299.86663	144	
300.04411	36	
300.88886	40	
301.37288	78	
301.87832	54	
302.53111	80	
304.86153	70	
305.22414	60	
305.86386	38	
307.88976	72	
309.86521	38	
312.40951	34	
312.88255	44	
313.86728	78	
314.04171	58	
315.90681	60	
321.25689	92	
321.48383	30	
324.30219	30	
326.89304	42	
327.84876	48	
329.89756	74	
332.25463	72	
333.32774	72	
334.15306	74	
335.38250	66	
338.14929	80	
340.29127	48	
END IONS

###FS:    #m/z: 322.92818 #charge 1+
###MS: 165
###MSMS: 166
BEGIN IONS
TITLE=Cmpd 124, +MS2(322.9282), 28.0-35.0eV, 3.6min #166
RTINSECONDS=215.009
SCANS=165-166
PEPMASS=322.92818	109102
CHARGE=1+
55.27558	28	
119.02232	36	
129.12651	100	
143.47613	16	
144.10339	16	
145.36054	16	
145.69976	16	
145.84208	16	
148.64328	16	
150.66217	16	
151.10713	16	
151.75688	16	
152.08834	16	
153.88660	16	
155.65405	16	
157.29451	16	
157.56413	16	
158.44084	16	
161.52845	18	
179.21714	18	
189.92423	72	
191.04153	50	
192.88524	64	
194.89249	70	
195.04352	72	
198.73927	26	
198.82754	56	
200.04150	20	
200.88814	52	
201.04338	140	
202.04540	56	
204.51481	18	
205.94791	48	
206.96950	66	
207.97064	62	
212.88644	56	
213.09423	82	
215.04887	74	
215.07434	50	
215.86571	18	
219.04337	70	
219.05567	52	
219.99483	18	
220.87218	74	
222.91874	76	
224.03654	38	
224.06314	20	
224.39564	30	
225.37189	22	
226.76392	44	
226.81640	34	
230.84019	54	
235.86300	60	
236.89020	60	
237.03553	68	
237.08308	58	
238.89943	80	
238.93734	66	
239.09140	52	
239.90289	34	
240.82421	66	
240.93765	822	
240.96494	106	
241.28080	22	
241.87894	20	
241.94073	488	
241.98967	54	
242.20370	20	
242.24404	56	
242.54766	48	
242.90373	18	
242.94010	1752	1+
243.04873	74	
243.20805	92	
243.30987	48	
244.05143	26	
244.20784	20	
244.82318	70	
244.93778	526	
245.18445	30	
245.44034	80	
245.83495	72	
246.18167	24	
246.85228	54	
247.05518	102	
249.00156	20	
249.51424	100	
250.07908	38	
251.54080	42	
251.85506	92	
255.84011	56	
256.89998	74	
257.89317	60	
257.94620	62	
258.85193	52	
259.83665	72	
260.88293	84	
261.57166	38	
261.83206	70	
264.47937	32	
266.05065	44	
267.04518	80	
267.86072	64	
269.87629	72	
270.85379	28	
270.98293	66	
272.82923	46	
272.85368	90	
272.88828	60	
272.92680	100	
272.94091	64	
276.84581	80	
278.95857	48	
279.08980	1424	1+
279.21932	52	
279.23801	24	
279.40131	104	
280.53965	32	
280.58385	24	
281.79984	42	
281.85762	68	
282.17919	84	
282.22282	30	
283.21156	44	
284.19279	34	
284.29276	478	1+
284.86276	48	
287.30524	18	
288.95210	34	
288.99548	56	
289.86863	40	
289.96316	72	
291.90677	102	
293.85464	66	
293.88396	196	1+
293.97253	50	
297.94578	54	
298.54403	68	
301.08366	18	
301.81157	34	
303.59138	18	
305.99250	62	
307.88748	74	
308.80629	44	
312.41172	66	
314.98036	58	
315.87638	46	
322.92061	80	
324.89156	72	
325.75322	70	
326.75833	32	
326.89153	96	
327.38454	94	
327.79328	62	
END IONS

###FS:    #m/z: 363.95462 #charge 1+
###MS: 165
###MSMS: 167
BEGIN IONS
TITLE=Cmpd 125, +MS2(363.9546), 28.0-35.0eV, 3.6min #167
RTINSECONDS=215.781
SCANS=165,167
PEPMASS=363.95462	24608
CHARGE=1+
81.07565	38	
96.55585	70	
169.59854	44	
182.86669	76	
191.85668	42	
194.88220	38	
196.88112	48	
200.94722	76	
203.80190	44	
204.03833	44	
209.94232	56	
210.87926	40	
212.87565	78	
215.97399	84	
217.27862	38	
222.95435	138	
222.97346	54	
224.94649	432	1+
226.87276	38	
226.94825	318	1+
226.97161	124	
228.89373	104	
228.94157	436	
230.88761	204	
233.48932	34	
237.84737	56	
237.87978	72	
238.03505	60	
239.04504	40	
239.15038	68	
240.94278	198	
240.96116	72	
241.93944	134	
242.81765	72	
242.85017	84	
242.94186	366	
243.81173	60	
243.83239	200	
243.93309	62	
243.95556	60	
244.89587	132	
244.95628	184	
245.94253	62	
246.25644	42	
246.53024	88	
246.95266	122	
246.97382	56	
247.03574	42	
247.15150	36	
247.81013	70	
247.84313	72	
248.80519	58	
248.84136	52	
248.89704	94	
250.94421	112	
251.07424	62	
251.88023	58	
251.95233	52	
252.79380	78	
252.95322	84	
258.87785	108	
260.83940	42	
260.97668	78	
261.84061	114	
263.08107	76	
263.82857	92	
264.84486	76	
265.79293	120	
266.81668	94	
266.84075	56	
267.92908	68	
268.84674	56	
268.95118	86	
269.01331	66	
270.28570	42	
272.87605	78	
275.85762	78	
277.83538	50	
277.89473	50	
278.51337	74	
278.79310	54	
278.84758	58	
279.79381	74	
280.79147	262	1+
281.89448	72	
282.08432	60	
282.82294	64	
283.11233	78	
283.85476	76	
284.77201	50	
284.79368	62	
285.02898	36	
287.09290	52	
288.80784	68	
290.10952	70	
291.82270	56	
294.00005	76	
294.09282	62	
296.06703	76	
296.15137	64	
296.80500	242	1+
296.92763	48	
298.80756	194	
299.00245	72	
299.80203	166	
299.86717	76	
300.83058	92	
300.91897	54	
301.79065	64	
301.85882	94	
301.91861	112	
302.79214	68	
303.84225	50	
303.85677	70	
304.81430	82	
304.86143	78	
305.11432	68	
307.18787	52	
307.83587	80	
308.08114	54	
308.14180	52	
308.90141	72	
311.93020	70	
312.86094	60	
316.87695	60	
318.12590	58	
318.95464	70	
320.82578	96	
321.99942	36	
322.92967	62	
323.23194	58	
324.01360	74	
324.04483	54	
324.80989	72	
326.09255	78	
326.86519	66	
327.07363	96	
328.89030	70	
329.37796	60	
330.27888	36	
332.81216	82	
336.93826	66	
343.36712	36	
343.38987	36	
343.91328	104	
344.18583	46	
347.31699	78	
351.93873	78	
354.77594	38	
357.85386	58	
358.61371	114	
360.25287	44	
363.80650	42	
365.25535	60	
END IONS

###FS:    #m/z: 359.96032 #charge 1+
###MS: 165
###MSMS: 168
BEGIN IONS
TITLE=Cmpd 126, +MS2(359.9603), 28.0-35.0eV, 3.6min #168
RTINSECONDS=216.553
SCANS=165,168
PEPMASS=359.96032	9460
CHARGE=1+
50.90148	34	
115.14800	30	
193.07497	50	
201.87424	40	
209.93545	60	
214.87801	70	
215.89433	56	
219.90544	70	
220.95207	68	
222.95162	366	1+
222.97148	84	
223.97582	66	
224.91233	54	
224.94314	110	
224.96968	64	
225.02464	64	
225.88845	116	
226.87855	112	
226.94466	492	
227.83386	72	
228.54375	32	
228.94056	338	
228.98028	38	
229.08389	56	
232.88338	38	
232.94151	48	
233.90770	62	
233.95073	60	
234.06362	76	
234.11424	86	
236.79557	118	
236.83561	38	
238.06131	82	
240.12521	76	
240.83565	80	
240.93871	202	1+
240.95757	76	
242.07036	50	
242.96037	190	
243.95383	50	
244.95863	332	1+
246.80598	78	
246.90062	46	
246.95262	128	
247.07673	48	
247.97856	42	
248.93638	100	
249.81685	52	
249.84018	50	
250.84074	60	
250.89739	64	
250.94763	64	
251.13054	32	
251.84537	54	
252.89075	68	
252.90759	70	
253.41235	40	
254.85165	66	
255.91666	84	
256.86454	46	
257.35668	72	
258.91125	66	
258.96836	72	
259.16431	90	
260.94819	60	
260.96636	108	
261.07337	102	
261.96562	60	
262.39835	74	
262.84642	66	
262.94727	60	
265.81699	82	
266.17146	50	
266.81148	132	
267.02665	118	
268.85041	86	
269.05576	58	
269.19868	38	
269.94704	50	
269.96884	64	
270.88362	40	
271.14469	68	
271.84436	62	
271.86063	70	
274.80621	30	
274.97705	60	
276.79907	50	
276.86402	44	
277.89288	74	
278.84209	124	
278.99307	58	
279.79362	122	
280.59179	52	
280.79222	540	1+
280.95938	30	
281.00255	80	
281.90064	40	
282.79207	64	
284.79021	72	
284.82381	66	
284.92284	36	
286.87662	90	
288.09685	54	
289.15853	56	
291.85199	76	
291.86879	62	
292.79526	166	1+
293.14147	58	
294.86485	70	
295.14469	74	
295.89590	106	
296.80253	42	
296.86829	66	
296.98453	72	
297.81258	86	
298.80233	470	1+
299.23613	54	
299.87455	96	
300.80079	112	
301.77980	116	
302.28543	38	
304.01093	36	
304.80774	68	
304.87041	34	
305.88396	80	
305.91299	70	
306.86294	54	
314.80872	32	
314.95974	36	
316.11661	90	
316.81246	82	
316.86392	74	
318.93452	50	
320.96417	44	
321.23681	60	
321.82025	48	
322.92507	56	
323.01308	74	
324.94706	64	
326.80922	72	
331.82283	54	
336.85927	42	
336.94537	88	
337.94357	68	
338.09762	64	
339.90813	44	
345.81504	62	
346.93181	64	
351.79631	62	
352.87958	58	
356.25056	66	
356.70693	68	
359.19751	66	
359.96614	50	
360.21102	38	
364.01001	66	
END IONS

###FS:    #m/z: 322.92810 #charge 1+
###MS: 169
###MSMS: 170
BEGIN IONS
TITLE=Cmpd 127, +MS2(322.9281), 28.0-35.0eV, 3.7min #170
RTINSECONDS=220.214
SCANS=169-170
PEPMASS=322.92810	109956
CHARGE=1+
45.22712	16	
45.94013	18	
47.27135	16	
52.58311	18	
62.06368	90	
94.11309	16	
109.73157	18	
110.61334	40	
117.78755	18	
183.60480	16	
183.82117	16	
184.68289	16	
186.23472	16	
190.37303	16	
190.51368	16	
191.47248	16	
193.90321	76	
197.03440	72	
197.12754	16	
197.72105	16	
199.16021	16	
200.46549	16	
200.51426	40	
201.03878	142	
201.34713	20	
201.91123	68	
203.67721	16	
205.94963	176	
205.97767	66	
206.28613	18	
207.96938	92	
208.62778	16	
208.72712	16	
212.26163	16	
212.54617	16	
213.26464	16	
213.88552	80	
214.16938	16	
214.37529	20	
215.79876	16	
215.84045	80	
216.66366	16	
216.85899	88	
219.88547	64	
220.05860	88	
220.86416	104	
220.94008	238	1+
221.87284	68	
221.88765	64	
222.95042	62	
222.97332	52	
223.75165	18	
224.81649	62	
226.90169	56	
227.34921	30	
227.93142	74	
228.84939	42	
232.02832	66	
237.88703	70	
238.88461	88	
238.93713	94	
238.95843	60	
239.07458	122	
239.11050	94	
240.07787	76	
240.93794	1342	
241.04350	30	
241.93830	2150	1+
241.96523	24	
242.01174	22	
242.60145	20	
242.81382	70	
242.82910	26	
242.94012	1440	1+
243.34786	30	
243.96169	46	
244.93882	108	
245.20582	80	
245.29625	42	
245.93927	50	
246.30666	24	
247.24410	66	
247.78026	20	
248.42202	24	
248.84945	80	
251.92499	60	
253.04046	38	
254.91599	138	
256.70310	26	
256.90770	82	
258.83225	88	
259.00830	94	
260.82935	60	
262.83369	48	
262.94983	100	
268.84461	72	
269.86438	48	
269.89493	48	
271.39935	78	
271.66338	20	
272.81523	72	
274.84305	72	
275.93529	76	
276.00012	28	
276.86391	64	
277.19095	88	
279.05341	34	
279.09066	1138	1+
279.11924	20	
279.20804	26	
279.75852	34	
280.53643	18	
281.05171	48	
281.06930	68	
281.08394	52	
281.17977	34	
281.24327	60	
282.39974	20	
282.85809	88	
283.05675	58	
283.13279	100	
283.81114	62	
284.05956	74	
284.29403	310	1+
284.86547	56	
288.06533	24	
289.87929	70	
289.89813	62	
290.11151	84	
290.96738	36	
291.01355	76	
293.88217	90	
295.33404	20	
295.84951	54	
296.44909	34	
299.83317	96	
306.39408	32	
307.88131	66	
308.29084	82	
308.89048	80	
316.30521	24	
316.81770	64	
320.86748	50	
321.18391	30	
321.19977	20	
321.27760	30	
322.24581	78	
322.76627	82	
323.21656	70	
324.13975	68	
325.11985	18	
325.23702	62	
325.90207	72	
326.88709	68	
327.17132	88	
END IONS

###FS:    #m/z: 359.96009 #charge 1+
###MS: 169
###MSMS: 171
BEGIN IONS
TITLE=Cmpd 128, +MS2(359.9601), 28.0-35.0eV, 3.7min #171
RTINSECONDS=220.987
SCANS=169,171
PEPMASS=359.96009	9974
CHARGE=1+
147.31523	72	
187.91430	62	
208.94010	84	
209.94059	66	
212.84720	66	
214.87318	36	
216.88052	44	
220.96670	96	
221.94415	68	
222.94745	232	
222.96772	50	
223.13665	36	
223.87289	70	
223.95756	92	
224.13564	60	
224.94956	292	
224.97317	114	
225.94449	74	
226.94789	80	
227.83296	60	
227.95529	72	
228.94147	240	
229.82969	40	
232.82857	68	
232.88365	74	
234.86273	68	
236.92425	60	
238.83495	74	
238.93941	48	
239.02697	64	
239.83985	76	
240.90062	84	
240.94195	170	
240.95871	164	
241.35979	72	
241.93498	118	
241.95733	234	1+
242.82190	50	
242.85598	64	
242.95094	40	
243.83293	84	
244.86563	58	
244.95707	200	
245.84846	40	
245.94065	118	
246.95211	108	
247.80451	116	
247.90883	72	
248.80076	116	
249.08578	64	
249.60932	46	
249.80443	142	
249.86352	52	
250.78657	58	
250.89517	76	
250.94772	74	
251.03141	44	
251.84129	68	
252.11453	76	
252.88698	68	
253.00203	38	
254.10917	58	
256.90783	70	
257.00807	66	
257.06934	68	
258.82231	64	
258.85015	106	
260.95223	48	
260.97023	68	
262.95099	90	
265.36231	54	
265.82897	68	
266.78280	38	
266.81838	40	
266.84665	38	
266.92901	64	
267.81462	68	
268.90671	78	
270.88190	68	
271.36478	40	
273.91147	70	
276.80080	60	
278.80048	62	
278.84355	130	
278.91500	66	
279.84710	94	
279.87332	44	
279.91668	58	
280.79025	140	
281.79063	62	
282.80548	72	
282.82755	92	
282.87028	46	
283.02939	52	
283.13894	40	
283.88366	72	
284.03019	68	
284.82470	48	
285.02661	78	
286.41309	82	
286.85607	130	
290.83576	96	
290.94032	92	
294.89946	68	
295.93152	66	
295.99272	66	
296.80694	50	
297.79994	496	1+
298.30437	60	
298.80119	330	1+
298.89009	68	
298.99639	78	
299.09372	94	
299.87788	74	
301.78412	60	
301.92912	58	
302.86422	58	
307.83576	52	
308.89266	54	
309.02436	66	
309.86215	68	
310.00221	54	
312.68305	90	
312.91771	52	
314.27642	82	
316.81463	204	
317.87430	68	
318.80991	64	
318.92961	42	
319.03111	68	
321.27223	38	
321.89295	60	
322.74897	46	
322.91625	78	
323.01783	70	
323.15678	80	
324.15962	70	
324.82979	62	
324.89838	54	
326.84681	78	
329.00165	74	
329.21803	48	
333.88599	64	
334.95061	64	
335.14233	72	
339.09624	56	
339.16041	42	
340.80773	76	
340.89392	60	
345.87022	62	
347.41775	56	
352.91036	42	
362.11489	50	
END IONS

###FS:    #m/z: 313.92804 #charge 1+
###MS: 169
###MSMS: 172
BEGIN IONS
TITLE=Cmpd 129, +MS2(313.9280), 28.0-35.0eV, 3.7min #172
RTINSECONDS=221.759
SCANS=169,172
PEPMASS=313.92804	6050
CHARGE=1+
46.47100	16	
46.76613	16	
47.25784	16	
48.85132	16	
115.07403	16	
115.40226	16	
116.36325	16	
116.93618	16	
117.02117	16	
117.27236	16	
117.47857	16	
118.40672	16	
120.42486	16	
121.63526	16	
121.88321	16	
123.72431	16	
126.67001	16	
126.97977	16	
129.71890	16	
130.15421	16	
130.97361	16	
131.67016	16	
131.82378	18	
132.98098	16	
133.12970	16	
133.32246	16	
134.80964	16	
135.76656	16	
136.27640	16	
138.08276	16	
138.12461	16	
138.22132	16	
140.73886	16	
143.67918	16	
143.96192	16	
144.13877	16	
144.38655	16	
145.01727	16	
146.84030	16	
148.22439	16	
149.55490	16	
150.66217	16	
153.70538	16	
153.71756	16	
154.11365	16	
155.45190	16	
156.05416	16	
156.37031	16	
157.38693	16	
160.30880	16	
162.73550	16	
166.13660	16	
166.99872	18	
168.29608	16	
171.00861	16	
176.80719	16	
177.36113	16	
182.11536	16	
182.80038	16	
183.09269	16	
184.47102	16	
186.28834	16	
187.49195	16	
187.89091	72	
188.26449	16	
190.06311	16	
192.97063	16	
193.96991	58	
194.44722	16	
195.02815	58	
196.24066	16	
198.14949	16	
199.46532	16	
200.15961	16	
200.85511	16	
201.15281	16	
201.27299	16	
202.94021	66	
203.95765	74	
206.13273	16	
207.00809	16	
210.96288	60	
223.86549	76	
224.95679	68	
227.07398	58	
230.90879	56	
234.50158	90	
236.23255	30	
237.92506	52	
240.86265	34	
244.44294	82	
246.90272	34	
246.97209	126	
247.07233	70	
248.03745	18	
248.08652	24	
248.90393	56	
248.94657	98	
249.09728	22	
249.44828	18	
249.94752	96	
250.11216	48	
250.95755	92	
252.95312	64	
253.18169	34	
253.83270	62	
259.30017	32	
260.94844	78	
263.05334	68	
263.90057	66	
265.95967	52	
266.06101	56	
266.89900	50	
266.99353	64	
267.80259	50	
268.77681	32	
270.19606	40	
270.27691	118	
270.71216	26	
270.96216	30	
272.16019	66	
272.96705	52	
273.96631	42	
274.04166	70	
274.79190	42	
276.19219	26	
276.95397	20	
277.03352	80	
277.07468	52	
280.00208	18	
282.84986	18	
286.91645	70	
287.91115	82	
290.85669	56	
291.09106	82	
293.85244	70	
294.84728	56	
296.13257	74	
298.26635	66	
301.98048	62	
303.80087	52	
305.89179	68	
306.81789	42	
307.87669	76	
310.19498	48	
311.22762	66	
314.13741	22	
314.18066	64	
314.28091	364	1+
315.45564	72	
316.32159	24	
END IONS

###FS:    #m/z: 322.92811 #charge 1+
###MS: 173
###MSMS: 174
BEGIN IONS
TITLE=Cmpd 130, +MS2(322.9281), 28.0-35.0eV, 3.8min #174
RTINSECONDS=225.435
SCANS=173-174
PEPMASS=322.92811	107892
CHARGE=1+
45.91682	16	
46.13593	16	
46.48858	16	
46.88041	16	
47.17683	16	
49.80346	16	
51.05745	54	
51.34035	16	
53.05790	16	
53.55189	16	
53.58874	16	
53.73267	16	
54.80371	16	
56.26785	16	
56.58517	16	
56.77006	16	
58.50025	16	
58.51247	16	
60.68421	16	
61.69085	16	
63.24368	16	
63.34528	16	
64.19250	16	
64.67648	18	
65.76037	16	
66.51133	16	
66.98486	16	
67.88837	16	
68.17196	16	
68.31906	16	
69.88592	16	
70.92450	16	
71.66272	16	
80.35816	18	
97.06450	20	
158.90360	62	
188.08421	40	
196.88201	50	
197.86975	90	
201.04327	88	
202.04499	52	
202.92246	70	
205.95477	28	
206.88122	68	
206.96221	66	
210.10634	82	
210.12546	62	
212.10573	22	
212.19520	26	
214.89418	52	
216.85728	34	
218.94517	64	
219.06777	22	
219.10163	28	
219.89642	50	
222.71408	26	
230.79161	86	
230.84188	62	
232.92441	60	
237.06965	78	
238.93970	124	
239.08004	64	
239.15295	24	
240.07593	68	
240.81945	102	
240.93967	1526	1+
241.32546	28	
241.39616	50	
241.42448	32	
242.94046	2320	1+
243.10080	22	
243.78118	28	
243.88065	94	
244.05135	100	
244.47576	28	
244.93857	440	1+
246.12193	64	
246.83725	86	
247.14891	46	
247.83454	20	
247.97465	42	
248.79320	20	
250.48311	28	
251.44190	30	
251.65627	18	
251.95242	84	
251.98795	72	
252.49254	22	
254.86703	80	
254.91461	226	
254.95905	60	
255.42982	20	
256.13894	26	
256.90009	64	
257.89471	68	
260.83132	80	
262.83482	70	
263.55520	32	
264.02021	54	
265.85695	52	
268.93877	46	
270.55381	22	
270.92410	18	
273.67260	24	
276.01476	18	
277.83939	64	
277.88867	72	
277.92990	58	
278.83303	84	
279.09039	1250	1+
279.19797	22	
279.27387	28	
279.33814	40	
279.35618	18	
279.39559	32	
279.91071	88	
280.15939	64	
280.54550	26	
280.94915	64	
281.26797	72	
281.39471	30	
281.78303	28	
281.84286	44	
282.27803	82	
282.56924	26	
283.09745	46	
283.85027	24	
284.15860	18	
284.20851	54	
284.29313	470	
285.20889	52	
286.84161	26	
287.34731	36	
291.41177	86	
291.87130	50	
295.66797	32	
296.97794	34	
297.83794	50	
299.05970	40	
301.18288	60	
304.12007	76	
307.02858	76	
307.89173	74	
309.89694	98	
311.27306	28	
320.61873	96	
322.16417	42	
324.39188	86	
324.81319	30	
324.83415	38	
325.31719	70	
326.78430	20	
326.89771	64	
327.81146	52	
END IONS

###FS:    #m/z: 340.93851 #charge 1+
###MS: 173
###MSMS: 175
BEGIN IONS
TITLE=Cmpd 131, +MS2(340.9385), 28.0-35.0eV, 3.8min #175
RTINSECONDS=226.207
SCANS=173,175
PEPMASS=340.93851	67880
CHARGE=1+
98.19836	62	
116.14341	98	
127.25785	48	
149.86741	32	
185.35099	32	
197.05676	70	
210.88091	50	
213.94108	42	
215.62469	30	
216.10537	38	
216.91305	56	
217.93964	78	
218.88200	70	
220.87255	72	
221.73393	34	
222.86703	56	
223.96456	30	
224.83852	82	
224.88089	80	
224.97975	96	
225.17403	66	
226.83139	90	
226.89598	46	
228.84261	74	
228.94615	52	
231.54950	32	
231.94380	68	
232.02428	72	
232.86096	102	
233.93017	48	
235.17178	42	
236.92217	58	
236.95428	68	
237.89727	200	1+
237.93060	78	
238.83511	72	
238.85800	50	
239.84169	86	
240.83341	220	
240.84751	72	
241.81396	54	
241.84169	324	
242.84230	196	
243.83474	114	
243.87117	66	
244.83039	72	
245.82535	72	
246.45137	30	
246.85461	76	
246.90437	28	
247.44729	28	
248.11202	70	
248.95384	30	
251.84932	72	
251.93860	72	
254.09110	54	
254.86946	74	
255.12965	64	
256.25688	66	
256.84839	148	
256.87232	76	
256.91564	80	
257.85156	98	
257.90861	60	
257.92629	34	
258.84743	982	1+
258.86974	78	
259.95758	54	
260.11822	36	
260.14177	30	
260.83361	256	
260.92852	64	
261.84745	120	
262.85208	74	
262.91237	52	
262.96751	54	
263.83119	70	
263.84681	114	
264.86456	70	
264.97066	54	
265.01666	78	
265.79667	70	
266.02712	84	
266.85989	146	
266.99919	48	
268.51860	30	
268.83817	118	
270.39907	98	
270.83547	130	
270.94057	66	
273.11934	46	
274.87017	56	
274.88929	88	
275.86072	150	
275.91462	100	
276.85310	304	
277.01724	74	
277.86384	174	
277.92585	30	
278.15066	86	
278.79846	64	
278.84783	904	1+
278.88072	58	
279.04218	54	
279.10628	34	
279.83770	128	
279.90970	68	
280.42442	32	
281.05011	52	
281.35729	32	
281.83264	78	
281.89019	74	
281.98963	48	
282.28012	50	
282.86591	70	
283.07498	78	
283.87531	78	
284.78820	32	
286.84539	70	
288.84339	96	
292.85123	48	
294.86159	68	
296.29514	74	
296.85166	234	1+
297.24502	58	
297.87637	76	
297.89125	52	
298.01395	66	
298.88789	78	
299.87157	56	
300.87149	32	
301.85722	138	
302.21103	66	
302.88181	76	
302.89848	70	
304.26150	54	
305.88068	74	
307.71944	68	
308.80608	68	
309.97470	48	
314.79693	88	
315.10424	58	
316.00296	56	
320.85413	80	
321.54955	34	
323.86353	72	
323.88135	58	
328.00489	48	
335.87042	40	
336.83401	54	
338.27378	58	
338.93332	104	
340.17557	64	
341.20869	58	
END IONS

###FS:    #m/z: 336.94344 #charge 1+
###MS: 173
###MSMS: 176
BEGIN IONS
TITLE=Cmpd 132, +MS2(336.9434), 28.0-35.0eV, 3.8min #176
RTINSECONDS=226.98
SCANS=173,176
PEPMASS=336.94344	13004
CHARGE=1+
52.16180	74	
195.89165	66	
196.31830	70	
198.95956	64	
208.84782	36	
209.05539	82	
210.07229	48	
211.83630	64	
211.94469	386	
212.87972	200	
212.95467	54	
213.93245	86	
214.87248	52	
214.93727	46	
217.87840	128	
219.85833	26	
220.90293	68	
221.88569	96	
222.83970	76	
222.91306	70	
223.83096	118	
223.97782	40	
226.20207	28	
226.89533	140	
228.84248	138	
228.89092	64	
229.11222	88	
229.95404	152	
230.62367	30	
230.88761	170	
231.38842	26	
231.89249	80	
231.94763	42	
232.06914	86	
232.94971	64	
233.89483	46	
234.89122	78	
235.94412	50	
238.11815	82	
238.84591	150	
239.44079	78	
239.84492	136	
240.02675	44	
240.86239	72	
241.84079	594	1+
242.44255	42	
242.80513	22	
242.81927	46	
243.83844	54	
244.88488	90	
245.84436	74	
246.09572	52	
246.58447	30	
246.85997	66	
246.97396	70	
247.96317	134	
248.95796	78	
249.54787	24	
249.81908	72	
249.90036	88	
249.94876	62	
251.39980	26	
251.82751	124	
251.90605	56	
251.92535	52	
252.88143	38	
252.95738	110	
252.97070	136	
253.11556	66	
254.72864	26	
254.88344	68	
254.91217	22	
254.96669	156	
255.00848	52	
255.09425	62	
255.86584	66	
256.26248	84	
256.89808	58	
257.84642	98	
258.06470	68	
258.84760	880	1+
258.96149	36	
258.97491	60	
259.60747	26	
259.85226	506	1+
259.96138	84	
260.82169	60	
261.84931	80	
262.83220	68	
264.85852	58	
266.93730	62	
267.10546	84	
267.83071	74	
268.83629	324	1+
268.99928	50	
270.90577	62	
272.84319	112	
272.91280	40	
274.87461	80	
274.94922	68	
275.06476	38	
275.17505	62	
275.86401	72	
275.97200	76	
276.14771	74	
276.25127	24	
276.85707	770	1+
278.83260	80	
278.92564	68	
279.05444	78	
280.89582	34	
281.05181	56	
281.85749	50	
281.89043	94	
282.87022	60	
283.37700	40	
284.33907	30	
286.86819	46	
287.84456	60	
288.43443	32	
288.84946	92	
290.80818	70	
292.03908	74	
293.04884	52	
293.10419	210	
293.82311	60	
294.09656	22	
294.86309	118	
297.54110	28	
297.88173	58	
299.06605	48	
299.87370	112	
300.53928	28	
300.88170	88	
301.60299	76	
301.68395	84	
302.86438	80	
305.09521	54	
305.89360	60	
306.16393	32	
306.88847	62	
307.89844	82	
309.86650	66	
312.86969	76	
317.82810	72	
324.89405	38	
328.91696	76	
332.83906	62	
334.95511	108	
335.19754	66	
336.93777	78	
339.80874	48	
340.38834	92	
341.27253	56	
342.19662	66	
END IONS

###FS:    #m/z: 340.93839 #charge 1+
###MS: 177
###MSMS: 178
BEGIN IONS
TITLE=Cmpd 133, +MS2(340.9384), 28.0-35.0eV, 3.9min #178
RTINSECONDS=230.644
SCANS=177-178
PEPMASS=340.93839	69930
CHARGE=1+
161.80326	78	
183.60142	66	
185.87619	54	
199.88315	82	
206.94632	56	
212.83618	68	
213.93910	146	
214.88333	102	
214.93739	52	
215.88525	52	
215.93255	52	
216.85348	68	
217.01781	50	
217.88714	80	
218.02136	96	
218.88586	76	
221.89304	40	
222.92429	36	
223.94319	58	
225.85399	78	
226.82564	68	
228.84620	80	
228.86274	74	
228.94645	42	
230.88885	44	
231.94736	226	
231.97580	58	
233.89552	270	1+
235.11327	86	
236.81640	58	
238.83693	72	
238.85980	42	
239.08528	32	
239.38187	32	
239.85066	54	
240.84131	226	
241.38385	36	
241.84051	630	1+
241.89421	74	
242.18817	36	
242.86552	96	
242.90373	70	
242.92098	72	
242.94748	38	
243.83428	310	
244.82011	66	
244.86549	56	
244.95174	52	
244.99953	30	
245.84643	48	
246.89668	80	
247.07228	60	
247.40806	40	
247.85645	48	
248.84787	46	
248.89948	66	
248.97561	68	
251.06858	56	
251.83762	102	
251.90188	72	
252.83442	82	
252.97122	50	
253.80141	62	
254.84146	58	
254.91223	82	
254.96127	70	
255.86769	44	
256.84725	48	
256.86051	50	
256.89425	76	
256.91360	78	
257.40776	72	
257.85961	90	
257.93522	174	
258.84578	552	1+
258.86395	68	
258.96850	52	
259.84905	388	1+
259.95265	78	
260.83458	548	1+
261.91334	48	
262.82246	66	
262.85689	48	
263.85051	60	
263.91095	76	
264.86682	254	1+
265.01880	60	
265.86065	44	
266.84877	50	
266.86669	46	
267.83882	54	
268.84038	182	
270.82455	182	
272.28355	30	
272.89229	68	
273.87880	50	
274.84972	54	
274.86354	66	
274.89803	60	
275.85980	176	
275.95142	78	
276.20470	78	
276.82020	40	
276.85674	734	1+
276.89701	58	
276.99098	78	
277.86139	468	1+
277.90701	80	
278.01398	32	
278.84246	858	1+
279.47325	32	
279.80369	52	
280.86148	60	
280.92194	48	
281.89072	70	
282.04693	76	
282.87288	54	
282.89343	72	
282.93532	32	
285.03515	50	
289.84153	80	
289.88008	104	
289.95477	40	
290.68074	34	
292.88531	84	
295.87652	238	1+
296.86176	38	
297.21936	64	
297.43951	66	
297.81033	38	
297.86328	54	
297.90812	70	
297.97585	58	
299.03997	32	
299.05875	42	
299.87163	52	
299.91860	64	
300.82096	62	
300.87632	106	
300.91037	56	
301.77122	64	
301.85966	214	
302.91350	72	
306.89538	82	
307.65703	98	
307.88790	74	
311.89116	40	
313.89591	46	
317.73439	68	
319.05734	38	
322.67355	36	
325.28822	54	
327.82437	66	
328.92800	64	
329.15314	62	
329.87080	58	
338.80633	54	
340.28874	34	
341.08672	80	
342.90972	34	
END IONS

###FS:    #m/z: 363.95428 #charge 1+
###MS: 177
###MSMS: 179
BEGIN IONS
TITLE=Cmpd 134, +MS2(363.9543), 28.0-35.0eV, 3.9min #179
RTINSECONDS=231.417
SCANS=177,179
PEPMASS=363.95428	23420
CHARGE=1+
101.72187	56	
183.96266	42	
190.85804	80	
196.88292	62	
202.08059	82	
212.87383	50	
213.22525	38	
223.95919	66	
224.83522	48	
224.95198	78	
225.97052	100	
226.94386	250	1+
226.97420	124	
227.23281	42	
227.92769	86	
228.90939	56	
228.94187	256	
228.96698	102	
229.61562	40	
229.91561	44	
230.03483	52	
230.88896	192	
237.83793	62	
238.86424	66	
240.09859	66	
240.11981	82	
240.82211	42	
240.93727	234	
241.93923	184	
242.94102	412	1+
243.73110	70	
244.90209	102	
244.94111	118	
244.95620	312	
245.01138	104	
245.82708	74	
245.93901	94	
246.81122	90	
246.90205	64	
246.95071	202	
247.08244	42	
248.10022	46	
248.79917	52	
248.83969	48	
248.89994	66	
249.79954	56	
250.86642	72	
250.89928	44	
251.04116	72	
251.07025	68	
254.91406	72	
256.90611	72	
258.83467	72	
259.10314	50	
260.83120	58	
260.95839	48	
263.84271	42	
264.85466	46	
264.88277	34	
265.04810	42	
266.09724	72	
266.78884	86	
266.81839	48	
266.94202	36	
267.81223	70	
268.83623	58	
268.88664	50	
270.16082	50	
271.86879	68	
276.85921	50	
277.86043	74	
278.79621	68	
278.84436	44	
279.00103	60	
279.84554	56	
280.02953	78	
280.78923	124	
280.94001	68	
281.79529	136	
282.79227	132	
282.88301	76	
283.79039	98	
283.98083	50	
284.29283	70	
284.86097	136	
285.17589	40	
285.83331	52	
286.81417	84	
286.89108	84	
287.71363	36	
287.82567	62	
287.89482	66	
287.91112	96	
287.96761	86	
288.50540	70	
288.81196	38	
289.81487	84	
289.88365	86	
290.74618	36	
290.88351	50	
290.94845	66	
295.13395	36	
296.80684	72	
296.83458	48	
297.80677	88	
298.12827	74	
298.59294	40	
298.80136	92	
299.79958	72	
300.43535	68	
300.78874	74	
300.80828	68	
300.85256	66	
301.79479	62	
301.86164	140	
301.88664	60	
302.80472	52	
302.84288	84	
302.86655	74	
303.13177	52	
304.84197	76	
305.75601	58	
306.93417	86	
307.23525	58	
308.81304	40	
308.88161	44	
312.88949	56	
313.93261	50	
315.78460	60	
316.81382	78	
317.94104	68	
321.91980	60	
322.89842	46	
324.20628	56	
324.22576	34	
326.14796	72	
326.86937	82	
327.98890	54	
328.86565	40	
329.86845	56	
332.09350	78	
332.85716	66	
332.87930	92	
336.32634	42	
336.77318	66	
343.76814	58	
345.86800	66	
360.35299	66	
361.18326	80	
361.97710	42	
363.84604	68	
365.95276	84	
END IONS

###FS:    #m/z: 336.94335 #charge 1+
###MS: 177
###MSMS: 180
BEGIN IONS
TITLE=Cmpd 135, +MS2(336.9434), 28.0-35.0eV, 3.9min #180
RTINSECONDS=232.189
SCANS=177,180
PEPMASS=336.94335	13314
CHARGE=1+
60.49305	32	
70.24471	98	
70.25301	54	
190.50548	32	
195.37126	58	
206.98682	32	
209.94063	102	
211.94313	314	1+
212.87623	128	
213.93755	100	
215.86888	70	
217.93652	48	
218.04516	56	
218.88352	64	
219.28619	32	
220.86994	70	
221.89476	90	
222.38721	68	
223.80482	60	
225.83960	88	
226.88162	44	
228.89071	32	
229.95518	150	
230.88672	318	
230.94438	62	
231.82785	94	
231.94552	54	
232.88381	52	
235.31082	38	
236.08746	72	
236.86557	60	
237.05936	70	
237.85868	68	
237.89299	34	
238.04812	72	
238.84353	106	
238.88442	82	
239.52418	32	
239.82821	58	
239.86066	74	
240.84356	140	
240.86457	66	
241.84207	488	1+
243.86388	66	
244.79995	64	
244.86314	36	
247.96895	108	
248.89396	52	
248.96361	66	
249.96422	30	
250.83732	104	
250.90132	68	
250.95361	76	
250.98463	44	
251.07632	62	
251.83383	52	
251.95800	36	
252.83387	124	
252.93203	90	
252.97379	136	
253.79991	40	
253.84063	40	
254.00118	60	
254.96685	62	
255.07650	40	
255.22209	32	
255.85994	68	
255.90332	62	
256.84715	50	
256.87218	58	
256.89604	148	
257.41792	62	
257.99349	30	
258.84615	656	1+
259.01598	76	
259.85059	376	1+
259.96156	66	
260.06257	44	
260.25311	36	
260.72861	30	
260.87893	62	
261.12106	60	
261.16869	50	
262.88598	74	
263.84246	38	
264.86008	142	
265.02252	64	
266.98932	52	
267.84893	68	
267.87489	48	
267.96930	58	
268.84038	130	
269.84673	54	
270.62091	78	
270.84670	174	
271.09812	80	
271.84955	202	1+
274.69241	100	
274.85113	68	
274.87447	66	
274.89220	46	
275.84622	82	
275.86694	108	
276.15461	38	
276.17790	70	
276.85537	292	
276.89250	74	
277.09918	124	
277.21768	60	
277.83351	80	
277.86350	532	1+
278.02448	28	
278.45382	38	
278.83098	78	
278.88632	30	
279.08531	78	
279.84057	50	
281.98117	64	
282.04662	66	
282.71968	26	
284.28833	32	
285.84413	32	
285.87091	62	
286.84624	136	
287.84947	108	
289.87742	78	
290.33123	68	
290.85882	86	
290.88169	66	
292.04921	78	
292.95664	78	
293.10702	84	
293.86965	78	
293.90544	62	
294.10971	86	
294.17038	54	
294.89171	194	1+
295.87257	74	
297.88910	72	
298.02224	50	
298.30662	116	
298.87074	326	1+
299.05554	72	
300.06081	66	
304.02360	58	
310.87697	74	
310.95909	32	
311.87837	78	
314.86879	80	
315.27443	118	
316.86564	58	
319.20440	66	
320.42520	66	
326.92050	86	
336.22810	56	
337.83554	66	
339.04155	40	
340.07820	72	
END IONS

###FS:    #m/z: 340.93866 #charge 1+
###MS: 181
###MSMS: 182
BEGIN IONS
TITLE=Cmpd 136, +MS2(340.9387), 28.0-35.0eV, 3.9min #182
RTINSECONDS=235.839
SCANS=181-182
PEPMASS=340.93866	72256
CHARGE=1+
102.24390	88	
200.87625	64	
206.93229	76	
210.05307	56	
210.89741	40	
213.89261	48	
213.93686	112	
214.89067	62	
215.88670	72	
217.88009	74	
218.89274	82	
221.88712	68	
221.99543	72	
222.28454	40	
222.97210	42	
223.96098	52	
224.46327	42	
224.83464	84	
224.95810	60	
225.90225	66	
225.95205	72	
226.10325	78	
227.83496	66	
228.84532	128	
228.85930	44	
231.94840	122	
234.91591	72	
235.89163	70	
236.10256	62	
238.06131	78	
238.88829	78	
238.89487	66	
238.94549	60	
239.81628	84	
239.84358	54	
240.22437	72	
240.84698	114	
240.93661	66	
241.81244	66	
241.83761	302	
241.90761	64	
242.84010	154	
243.83196	314	
244.12028	46	
244.31639	40	
244.83574	142	
244.88662	60	
245.83515	70	
245.87711	46	
245.96205	46	
246.85240	74	
248.99818	76	
249.95700	72	
249.98591	56	
250.98675	50	
252.58072	92	
252.88531	40	
254.86878	72	
254.90807	70	
255.02590	78	
255.96804	78	
256.26268	144	
256.84577	112	
256.86506	154	
256.89955	136	
257.84926	162	
257.93036	54	
258.84377	380	
258.91330	102	
259.85142	182	
259.89613	92	
259.92605	66	
260.83223	146	
261.83890	272	
261.91906	64	
262.32917	54	
262.91013	48	
264.59504	40	
264.85905	68	
264.87850	86	
265.86388	140	
265.88082	78	
266.40585	74	
266.86188	78	
266.88067	44	
266.90520	38	
267.13377	50	
267.17793	64	
267.36461	74	
267.89800	48	
268.01151	60	
268.12817	66	
268.83933	244	
270.83939	48	
271.91921	52	
272.83127	58	
272.92690	92	
272.97912	52	
273.91553	72	
274.85854	138	
274.89008	62	
275.86318	70	
275.87532	50	
276.85704	256	
277.86538	396	
277.99975	54	
278.84582	1048	1+
278.91093	58	
279.80793	80	
279.89197	66	
280.26011	62	
280.87915	74	
281.84374	100	
281.86603	122	
282.87504	58	
283.85221	66	
283.87116	90	
288.83828	70	
288.88549	114	
289.83971	56	
289.85888	70	
290.89231	52	
293.87809	78	
294.85721	78	
297.87416	46	
297.89116	72	
298.00113	76	
298.22152	76	
298.30663	140	
298.79684	68	
298.85621	60	
299.87041	324	1+
299.89249	48	
300.85263	78	
301.02116	60	
301.85737	300	
303.86144	66	
303.88793	90	
305.89996	100	
306.91210	40	
307.16226	54	
311.90389	74	
311.98620	90	
312.69810	38	
318.76179	46	
322.18612	74	
322.27435	72	
331.90133	84	
340.46774	44	
343.90003	98	
344.84774	44	
346.15524	52	
END IONS

###FS:    #m/z: 363.95411 #charge 1+
###MS: 181
###MSMS: 183
BEGIN IONS
TITLE=Cmpd 137, +MS2(363.9541), 28.0-35.0eV, 4.0min #183
RTINSECONDS=236.612
SCANS=181,183
PEPMASS=363.95411	24632
CHARGE=1+
103.87565	58	
197.89028	84	
200.83624	56	
207.87477	62	
207.94535	58	
208.92227	62	
212.87833	274	
221.98080	90	
222.84918	72	
222.94811	116	
224.97677	50	
225.86896	40	
225.89475	50	
226.94421	166	
226.97949	56	
227.05174	68	
227.92769	58	
228.83881	66	
228.88156	66	
228.89366	48	
228.93898	462	
229.42811	40	
229.91718	88	
230.84724	80	
230.88892	172	
230.94818	92	
231.82637	66	
231.88435	108	
232.88319	54	
236.90526	48	
237.06404	52	
239.98250	80	
240.93741	182	
240.96086	236	1+
241.94537	74	
242.94289	440	
243.81836	40	
243.93634	68	
243.96910	78	
244.93932	88	
244.96553	68	
245.82539	74	
246.80821	100	
246.95449	178	
247.80892	100	
248.80261	256	1+
248.83782	56	
248.89842	164	
249.05770	62	
250.02256	60	
251.04298	58	
252.07531	68	
256.86264	66	
257.83564	40	
258.82918	98	
258.85997	70	
258.97651	80	
260.44069	82	
260.83309	66	
261.83198	78	
262.83037	76	
263.83264	68	
263.90818	60	
265.05673	72	
265.81484	68	
266.81101	266	1+
266.86757	72	
266.91281	42	
267.88256	68	
268.78262	46	
268.80111	134	
269.05979	74	
269.81531	50	
269.96698	158	
270.80293	48	
270.86347	54	
270.97256	88	
271.85478	50	
276.80468	78	
277.09087	70	
277.10500	72	
277.89262	56	
278.08956	58	
278.84842	66	
279.87591	68	
280.79255	72	
281.79350	80	
281.89438	64	
282.08429	84	
282.79204	72	
282.82837	92	
283.06294	76	
283.78427	72	
283.85522	58	
284.82244	194	
285.85236	54	
286.91411	80	
287.33011	104	
288.96008	72	
289.87534	114	
289.91264	56	
290.34340	42	
293.86513	114	
296.80339	144	
296.88530	80	
297.80234	344	1+
297.90597	68	
298.18170	72	
298.80461	292	1+
298.92793	116	
299.86328	70	
300.80660	112	
301.80344	56	
301.85890	82	
302.87944	86	
303.00764	66	
303.85559	60	
304.83781	60	
304.87001	60	
304.89376	66	
307.43529	88	
308.09873	74	
310.87689	66	
312.13192	54	
312.35301	40	
312.83057	40	
313.28254	72	
314.81864	54	
318.80762	62	
319.81283	122	
320.80344	84	
321.25900	64	
321.82048	64	
322.81326	58	
322.92724	62	
323.06882	52	
325.15540	74	
331.11507	50	
334.29002	104	
335.94718	206	1+
338.48134	66	
338.88790	94	
339.80661	48	
340.08492	54	
340.94593	80	
341.84201	58	
346.13929	40	
346.89601	94	
347.11335	40	
348.72584	60	
349.31963	64	
351.72022	50	
358.82080	76	
361.27881	56	
363.07405	52	
368.29334	72	
END IONS

###FS:    #m/z: 336.94375 #charge 1+
###MS: 181
###MSMS: 184
BEGIN IONS
TITLE=Cmpd 138, +MS2(336.9437), 28.0-35.0eV, 4.0min #184
RTINSECONDS=237.384
SCANS=181,184
PEPMASS=336.94375	12796
CHARGE=1+
91.27482	54	
153.22325	88	
193.56038	20	
206.97254	30	
207.04846	70	
208.88342	72	
210.88191	48	
211.94462	158	
211.98537	20	
212.84171	68	
212.87652	110	
213.04582	38	
213.94136	64	
214.07402	42	
218.00046	20	
221.94238	74	
222.94782	78	
222.97191	90	
223.96776	60	
224.83884	60	
225.86182	64	
226.54531	24	
227.00803	36	
227.19609	84	
229.90622	68	
229.95457	56	
230.88662	74	
231.13489	30	
231.94961	268	
232.89094	42	
233.87019	86	
234.91737	66	
235.79231	26	
239.56032	60	
239.84998	44	
240.00182	42	
240.83986	690	1+
240.87578	56	
240.95752	100	
241.84288	504	1+
242.35097	28	
244.83853	74	
246.45034	22	
246.94215	20	
247.89722	52	
247.96906	52	
249.95682	72	
250.83695	68	
250.89316	72	
250.95687	72	
250.98273	82	
251.83951	82	
251.95838	64	
252.92295	24	
252.97018	320	1+
253.11367	86	
254.00906	68	
254.90459	142	
254.96251	134	
255.04532	22	
255.07078	56	
255.89336	56	
256.26052	92	
256.84658	228	
256.86240	56	
257.85847	142	
257.90456	64	
257.95582	40	
258.84907	544	1+
259.91410	56	
261.39507	32	
261.84197	30	
261.91298	58	
262.70290	26	
263.10364	28	
264.61498	34	
264.86460	72	
266.84657	46	
267.83647	60	
268.83822	250	
270.10808	42	
270.83517	24	
270.96233	108	
271.90537	32	
272.88011	68	
273.14575	30	
273.88166	68	
274.87684	158	
275.08529	30	
275.11880	24	
275.88113	88	
276.64178	38	
276.85717	108	
276.86703	168	
277.79254	22	
277.83853	212	1+
277.86317	362	1+
277.92931	76	
278.99694	42	
279.76052	38	
279.86248	74	
280.84204	46	
281.59374	42	
281.85513	34	
282.87395	194	
282.92837	70	
284.73225	20	
285.84550	114	
286.85027	78	
287.58599	22	
290.88297	84	
291.00730	56	
292.43756	80	
292.83449	74	
292.85138	62	
292.87906	46	
293.11001	60	
293.85237	56	
294.22750	102	
294.86532	106	
295.87473	58	
296.80463	76	
297.06735	40	
297.26380	68	
298.01593	60	
298.60760	28	
298.90080	58	
299.33155	52	
299.46276	26	
299.72699	74	
299.87137	40	
299.89039	40	
300.03308	56	
300.84808	78	
300.90158	30	
302.87970	56	
304.97386	26	
307.77124	72	
310.84430	58	
315.83696	80	
315.86542	72	
317.21332	70	
318.65165	116	
318.89511	36	
331.85428	64	
332.62395	76	
334.90324	74	
334.95280	80	
336.63561	34	
336.87481	62	
337.00128	64	
337.92620	32	
338.72225	24	
338.75910	38	
340.11185	58	
340.28849	76	
END IONS

###FS:    #m/z: 322.92821 #charge 1+
###MS: 185
###MSMS: 186
BEGIN IONS
TITLE=Cmpd 139, +MS2(322.9282), 28.0-35.0eV, 4.0min #186
RTINSECONDS=241.041
SCANS=185-186
PEPMASS=322.92821	107902
CHARGE=1+
54.15837	16	
54.87646	16	
55.58554	16	
55.61393	16	
56.58424	16	
57.45306	16	
57.90070	16	
58.74094	16	
59.05853	16	
59.08685	16	
59.83014	16	
60.11924	16	
62.30967	16	
63.07972	16	
63.82409	16	
65.01367	16	
66.11135	16	
68.73786	16	
75.67584	32	
118.23314	26	
131.61098	18	
138.33744	22	
160.46283	20	
192.88715	58	
197.86293	72	
200.92293	58	
201.04670	50	
205.95144	84	
206.94623	74	
206.96733	42	
207.97203	58	
209.08913	74	
212.15962	70	
214.99615	28	
215.05617	36	
219.89474	76	
220.05524	80	
221.07252	68	
223.95733	68	
224.89382	48	
229.84314	56	
230.47280	38	
230.82666	62	
233.01098	28	
233.08971	28	
233.70760	30	
236.39338	88	
236.95996	82	
238.88612	52	
238.93394	38	
239.07973	36	
240.82069	54	
240.90004	58	
240.93824	1196	1+
241.02604	74	
241.08690	78	
241.18424	28	
242.05858	36	
242.15411	20	
242.83083	34	
242.93922	2338	1+
244.13950	34	
244.45251	22	
244.93860	358	
245.81783	60	
246.67339	30	
246.84267	88	
246.97214	54	
247.09169	72	
248.42534	18	
248.59174	58	
250.55516	18	
251.06431	44	
253.23118	34	
254.87278	40	
254.92372	54	
256.89390	86	
256.94106	68	
257.44674	30	
257.89942	56	
258.83081	70	
258.95289	36	
262.21354	72	
263.15505	70	
263.91815	74	
265.06042	72	
266.79447	58	
268.85433	78	
273.79365	78	
274.92341	20	
275.38517	56	
276.10629	60	
276.14334	56	
276.42308	68	
277.84191	72	
278.03427	68	
278.60664	38	
279.02702	24	
279.06621	36	
279.08941	962	1+
279.26776	32	
279.33155	18	
280.31268	26	
280.83394	84	
280.85846	18	
281.18678	18	
281.31158	50	
281.46797	40	
281.80188	62	
282.22447	20	
282.27811	94	
282.87890	56	
283.02944	54	
283.07290	60	
283.95986	72	
284.07967	22	
284.16667	20	
284.28964	152	
284.68788	28	
284.86695	42	
285.24665	68	
285.30013	64	
285.67566	38	
287.81323	80	
288.81647	40	
289.88359	72	
292.84292	18	
293.87140	54	
297.82344	84	
301.13373	34	
302.98914	42	
304.00703	30	
304.44136	74	
305.81439	64	
306.24157	86	
307.79718	68	
307.87896	86	
307.89465	56	
308.94877	40	
312.13369	60	
312.87626	56	
315.88935	58	
316.76310	44	
319.16909	58	
319.24860	58	
319.56762	20	
319.63651	44	
320.15504	78	
320.25181	48	
321.88019	58	
325.89772	68	
327.06890	78	
328.27003	70	
END IONS

###FS:    #m/z: 363.95440 #charge 1+
###MS: 185
###MSMS: 187
BEGIN IONS
TITLE=Cmpd 140, +MS2(363.9544), 28.0-35.0eV, 4.1min #187
RTINSECONDS=241.812
SCANS=185,187
PEPMASS=363.95440	28006
CHARGE=1+
102.04667	76	
183.92932	66	
191.85984	128	
200.89198	78	
201.87801	58	
207.94734	80	
212.88097	54	
218.85441	86	
223.83470	56	
224.94975	288	
224.96743	124	
226.94885	388	1+
226.97414	74	
227.87944	72	
227.94410	68	
228.94180	618	
230.88767	132	
231.59039	90	
234.92863	68	
236.04346	78	
238.11815	74	
238.88604	66	
239.90456	74	
239.96548	68	
240.83733	78	
240.85290	56	
240.87161	68	
240.88739	74	
240.94218	132	
240.97270	86	
241.83711	46	
241.94023	184	
241.95756	56	
242.88072	50	
242.94035	694	1+
242.96363	80	
243.96109	62	
244.10329	84	
244.93866	76	
244.95528	122	
245.94683	388	1+
246.81358	82	
246.95130	280	1+
248.81103	130	
248.84736	82	
248.89775	78	
249.81025	84	
251.04322	66	
252.79723	50	
252.92418	72	
255.14352	82	
255.84806	80	
258.07218	70	
258.83423	48	
258.97645	56	
260.82929	68	
260.84770	84	
260.94609	58	
260.96849	54	
261.82674	68	
262.16956	68	
262.80261	76	
263.82979	146	
264.07779	76	
264.26743	48	
264.81854	126	
266.24732	74	
266.59194	58	
266.77672	80	
266.81269	74	
266.84660	74	
267.78053	56	
267.96933	76	
269.16237	58	
269.95324	66	
270.44944	82	
270.93416	48	
272.83155	90	
273.84649	70	
273.98890	72	
276.39661	80	
276.80887	66	
276.86109	88	
278.79818	130	
278.84956	60	
279.84299	78	
280.79036	420	
280.81295	58	
281.08734	56	
281.78224	78	
281.88198	68	
282.79473	98	
283.07290	58	
283.79192	170	
284.05718	90	
284.82479	152	
285.70667	66	
285.84504	80	
285.98702	48	
286.81860	66	
286.87249	68	
286.89336	82	
287.09714	60	
287.61327	48	
288.10079	64	
288.80576	56	
288.89758	66	
288.99988	90	
289.86457	72	
290.79569	60	
290.88388	90	
296.81271	118	
297.81463	62	
297.96947	66	
298.80557	380	
298.84743	64	
298.95347	48	
299.82203	78	
299.92695	88	
300.80350	78	
301.80959	74	
302.57388	82	
302.80665	66	
303.81603	64	
305.11425	134	
306.14716	58	
306.42878	84	
306.87596	60	
312.89594	74	
316.81538	72	
318.82505	56	
320.82041	78	
320.91346	68	
320.95536	50	
321.52101	82	
321.80342	52	
323.81049	90	
324.02242	64	
325.04239	64	
326.83136	64	
327.07113	162	
327.30881	50	
332.29057	76	
333.90174	74	
339.11192	68	
342.95749	48	
347.14079	62	
349.77489	104	
351.76167	84	
353.75659	68	
363.40584	78	
364.17154	70	
365.26443	72	
365.91962	70	
END IONS

###FS:    #m/z: 359.95986 #charge 1+
###MS: 185
###MSMS: 188
BEGIN IONS
TITLE=Cmpd 141, +MS2(359.9599), 28.0-35.0eV, 4.1min #188
RTINSECONDS=242.584
SCANS=185,188
PEPMASS=359.95986	9560
CHARGE=1+
140.90220	22	
143.89497	20	
196.87763	78	
212.97814	58	
213.93062	94	
214.87092	58	
214.90727	62	
216.85710	40	
218.19263	20	
222.87438	36	
222.88941	66	
222.95039	200	
224.94622	56	
225.97113	90	
226.94644	430	1+
226.96973	114	
228.94165	530	1+
232.88204	70	
233.43840	68	
233.96636	38	
234.84033	66	
235.87082	48	
240.93918	102	
240.96223	294	
240.97674	76	
241.89447	64	
241.94415	304	1+
241.96317	20	
242.15597	70	
244.89040	66	
244.95372	108	
245.85427	58	
245.93896	64	
246.14490	74	
246.95128	322	
247.85298	64	
247.97283	72	
248.80128	268	
248.82781	24	
249.80408	118	
250.89899	74	
250.94887	150	
251.88061	32	
251.90350	56	
252.84784	70	
252.87959	62	
252.93600	44	
252.95391	108	
253.41360	22	
254.84730	78	
258.84397	86	
260.77999	22	
260.83721	58	
260.94597	80	
260.98028	28	
261.83787	48	
263.78692	70	
266.81186	148	
267.81684	58	
268.79468	58	
268.80801	60	
268.85032	58	
270.88600	80	
273.96834	38	
274.12893	40	
276.06879	30	
276.40053	32	
276.79672	60	
276.84587	78	
276.87642	70	
276.93090	34	
276.95862	22	
277.17886	40	
277.49388	40	
277.83750	64	
278.84133	40	
279.85706	74	
279.90641	60	
279.96837	24	
280.76600	32	
280.79117	324	1+
280.87712	76	
280.89762	68	
280.92176	32	
281.01581	24	
281.04365	52	
281.87824	68	
284.03238	80	
284.82174	48	
286.87452	54	
286.90797	86	
287.13234	60	
287.91544	88	
288.84548	62	
290.80628	50	
292.87137	130	
293.80426	80	
294.20838	28	
294.85567	38	
295.81980	46	
295.93613	66	
296.81361	74	
296.84247	46	
296.92515	80	
296.96599	36	
297.73724	22	
297.80139	46	
297.81771	50	
297.84856	84	
297.90379	40	
298.10724	78	
298.80577	424	
298.94712	28	
299.02347	30	
299.80087	80	
299.87789	84	
300.10115	28	
301.85144	78	
303.17422	66	
305.97322	70	
310.87277	62	
311.86036	72	
311.93214	70	
313.81297	60	
314.82087	32	
315.91366	78	
316.80644	110	
316.83918	36	
316.91217	44	
317.85663	92	
318.82080	80	
319.94008	84	
321.08952	80	
321.16905	28	
321.81742	90	
323.71953	34	
323.84809	26	
324.88978	92	
325.48638	22	
326.14367	80	
326.81796	36	
326.84272	62	
329.87182	20	
336.94904	32	
337.94623	62	
338.88337	92	
340.62127	42	
340.81891	26	
350.76084	64	
353.71025	66	
355.19952	82	
356.14611	88	
359.34409	38	
360.21985	72	
END IONS

###FS:    #m/z: 322.92834 #charge 1+
###MS: 189
###MSMS: 190
BEGIN IONS
TITLE=Cmpd 142, +MS2(322.9283), 28.0-35.0eV, 4.1min #190
RTINSECONDS=246.25
SCANS=189-190
PEPMASS=322.92834	105534
CHARGE=1+
62.50368	32	
78.80537	18	
86.56121	18	
106.73719	18	
118.74903	18	
126.76954	16	
127.06835	16	
127.09049	16	
128.54678	16	
130.02116	16	
133.07303	16	
133.69845	16	
136.07435	16	
138.90356	16	
139.78631	16	
140.21637	16	
141.35281	18	
141.38055	16	
142.44547	16	
161.22272	18	
189.98186	98	
192.89235	40	
195.91051	84	
198.57839	18	
201.02752	24	
201.05421	94	
202.94211	66	
202.95672	20	
203.89656	52	
205.69244	72	
205.71146	30	
218.91785	36	
219.05421	72	
221.94423	68	
222.95887	70	
223.95964	56	
224.96183	82	
224.98134	44	
228.05213	70	
228.85020	50	
229.83897	58	
230.84512	36	
233.09708	90	
234.22321	50	
234.36464	26	
235.35703	18	
236.90345	80	
238.88258	72	
239.06650	92	
240.06452	94	
240.83555	54	
240.93927	732	
240.96115	58	
241.29415	24	
241.45336	38	
241.49815	22	
241.94316	512	
242.00121	32	
242.66549	32	
242.81774	84	
242.87706	68	
242.94011	1352	1+
243.53576	28	
243.75598	34	
243.81937	44	
244.23753	22	
244.27755	28	
244.81352	68	
244.93755	378	
246.72532	34	
246.83512	68	
246.96627	52	
247.07434	18	
247.23261	72	
247.85100	74	
248.61313	80	
248.82435	24	
248.83990	66	
249.15948	76	
251.96803	18	
256.49661	50	
256.92587	22	
257.91431	66	
258.79282	82	
258.82443	54	
259.07562	32	
259.43704	76	
260.83722	84	
262.84215	18	
262.89424	62	
263.09337	26	
264.26545	84	
265.01675	62	
265.08847	76	
266.06286	66	
266.10536	50	
266.85314	56	
266.89198	26	
266.97397	26	
267.09478	66	
268.30356	36	
270.43725	98	
270.92202	80	
270.95252	68	
273.85461	78	
276.36974	68	
277.96896	40	
278.55019	24	
278.84546	78	
279.09023	994	1+
279.23404	26	
279.29564	18	
279.85502	66	
279.91254	44	
280.84502	64	
280.85908	130	
281.20443	54	
281.28685	22	
282.27576	140	
282.85420	40	
282.89752	68	
283.06671	86	
283.32190	28	
283.96834	64	
284.20401	84	
284.28950	340	
285.56898	18	
286.28857	94	
286.42127	80	
287.71709	30	
287.92154	22	
288.27006	66	
289.04389	34	
294.84901	18	
297.26385	32	
303.74308	58	
307.79475	38	
308.01687	76	
308.88855	70	
310.79888	76	
312.88246	30	
314.59668	22	
314.81980	22	
315.86542	70	
316.48092	32	
317.13225	68	
319.13873	66	
322.19495	58	
323.88567	86	
325.08645	60	
326.29630	40	
326.36079	22	
END IONS

###FS:    #m/z: 359.96010 #charge 1+
###MS: 189
###MSMS: 191
BEGIN IONS
TITLE=Cmpd 143, +MS2(359.9601), 28.0-35.0eV, 4.1min #191
RTINSECONDS=247.022
SCANS=189,191
PEPMASS=359.96010	9344
CHARGE=1+
170.19100	66	
173.23194	42	
202.87519	54	
209.93497	48	
216.85422	94	
220.85329	64	
222.95133	54	
223.03791	88	
223.93362	42	
223.95179	84	
224.94667	192	
225.90209	74	
225.95589	124	
225.97033	76	
226.89459	72	
226.94444	68	
226.97492	114	
228.28924	44	
228.94137	68	
232.88399	54	
233.96226	66	
234.86846	78	
235.07566	54	
235.62022	98	
235.85929	56	
236.87674	60	
239.93124	78	
240.83351	72	
240.93858	122	
240.96125	154	
241.84645	64	
241.89442	74	
241.93262	56	
241.97269	82	
242.88532	64	
242.94905	92	
242.96208	156	
244.83076	54	
244.95593	148	
245.84258	64	
246.81765	72	
246.85257	58	
246.95257	144	
247.86449	68	
248.80360	164	
250.95161	82	
251.04288	94	
251.07615	72	
251.88238	62	
251.98574	50	
252.87146	62	
252.95792	84	
255.92499	60	
256.86469	60	
256.90375	66	
260.83323	52	
260.94843	56	
260.97066	232	
261.90923	50	
262.84619	70	
263.86630	44	
265.12461	42	
266.12932	98	
266.53800	90	
267.13356	66	
268.83414	92	
269.08396	44	
269.84807	154	
269.90596	62	
270.88368	58	
272.88200	78	
273.97102	60	
275.96959	84	
276.86001	64	
278.79894	66	
278.84215	52	
279.79237	162	
280.12246	72	
280.79259	114	
280.84849	46	
280.86675	40	
281.22191	44	
281.80432	78	
281.84658	126	
281.86967	66	
282.10417	40	
282.78403	72	
283.98690	52	
284.90425	60	
285.56367	68	
286.81624	88	
287.87158	68	
288.14496	64	
288.87236	48	
290.86056	52	
294.86584	70	
294.90365	72	
295.81574	50	
295.93188	92	
296.81198	64	
297.80415	92	
298.80110	446	
299.79696	56	
300.12259	74	
300.19960	76	
300.79101	52	
301.96095	50	
302.20660	54	
302.96471	76	
303.94249	104	
304.79320	70	
304.81655	46	
308.79751	56	
309.87087	82	
310.87234	58	
311.12571	64	
312.45039	58	
313.83914	84	
313.89785	80	
315.08457	88	
315.81786	68	
316.80607	60	
316.86807	56	
318.88009	70	
318.93237	104	
319.05546	40	
320.17966	54	
321.95901	70	
322.79992	52	
322.93199	60	
323.01053	64	
324.88881	106	
324.93837	100	
327.80461	54	
329.96446	88	
331.87664	54	
334.29061	74	
334.94864	48	
336.94012	124	
337.93718	54	
342.88503	58	
344.14334	64	
347.87353	54	
348.15735	52	
354.88674	60	
357.05269	62	
358.34862	50	
364.25618	72	
364.98539	72	
365.28083	50	
END IONS

###FS:    #m/z: 313.92793 #charge 1+
###MS: 189
###MSMS: 192
BEGIN IONS
TITLE=Cmpd 144, +MS2(313.9279), 28.0-35.0eV, 4.2min #192
RTINSECONDS=247.794
SCANS=189,192
PEPMASS=313.92793	4816
CHARGE=1+
45.89769	16	
47.36595	16	
49.52048	16	
49.80086	16	
51.69996	16	
51.77769	18	
52.02185	16	
73.32297	18	
83.91494	22	
142.68445	16	
144.17416	16	
144.52823	16	
144.84727	16	
145.52195	16	
146.13882	16	
146.33780	16	
148.41581	16	
150.97584	16	
151.12071	16	
152.09699	32	
152.39288	16	
152.71744	16	
153.10768	16	
157.45934	18	
159.06124	16	
160.12695	16	
160.78645	32	
164.69629	36	
165.50411	16	
165.70638	16	
167.17649	16	
167.93944	16	
168.74241	16	
169.03603	16	
169.11267	16	
170.26435	16	
172.77790	16	
173.00394	16	
174.31303	16	
175.00597	16	
175.05146	16	
177.63597	16	
178.80477	16	
179.23851	16	
179.90822	16	
180.55608	16	
182.20817	16	
185.55667	16	
188.52067	16	
190.41370	16	
190.43415	84	
190.58907	24	
190.63064	16	
192.07261	28	
192.47969	16	
194.03743	22	
194.69387	16	
194.77612	16	
195.79196	16	
196.34216	16	
197.04479	16	
198.02678	16	
199.46532	16	
201.55182	16	
202.99083	16	
204.06995	16	
204.49115	16	
208.78034	16	
211.23242	16	
212.87402	76	
214.64405	16	
215.93950	76	
216.08566	16	
216.31677	16	
219.31783	16	
220.24624	16	
221.94587	52	
222.88915	48	
223.34921	38	
223.95374	52	
225.00055	18	
226.92990	58	
226.96115	64	
228.89458	100	
229.01357	72	
232.08576	70	
233.93591	96	
234.97400	78	
235.95720	58	
237.14620	18	
237.80382	32	
237.87783	82	
239.10265	68	
241.86185	56	
241.89126	60	
242.33779	30	
246.26243	18	
247.89326	60	
248.94452	142	
249.94731	78	
249.96264	22	
250.91482	72	
252.89867	58	
252.93181	88	
253.07643	62	
253.94829	42	
259.95024	64	
260.94859	70	
262.94390	66	
263.86247	72	
263.89952	118	
264.84099	68	
267.16170	74	
268.89880	70	
269.18868	58	
270.27785	62	
271.42440	22	
274.90224	48	
275.04768	186	
275.96981	84	
276.86392	72	
276.93143	68	
277.24408	32	
277.36904	82	
278.25712	94	
281.90487	84	
282.58706	32	
282.80326	38	
283.14718	46	
285.38331	78	
287.91953	68	
290.40229	50	
293.86918	54	
298.01816	66	
299.10859	68	
301.86135	48	
307.80141	92	
309.88210	70	
310.89012	66	
311.02631	48	
314.12952	18	
314.20932	38	
314.25896	58	
314.28049	150	
314.31153	24	
315.29387	72	
316.16039	64	
316.29330	92	
317.80293	28	
317.88825	26	
END IONS

###FS:    #m/z: 322.92819 #charge 1+
###MS: 193
###MSMS: 194
BEGIN IONS
TITLE=Cmpd 145, +MS2(322.9282), 28.0-35.0eV, 4.2min #194
RTINSECONDS=251.462
SCANS=193-194
PEPMASS=322.92819	106112
CHARGE=1+
64.94636	18	
68.19827	40	
68.80202	18	
75.21826	18	
79.90361	18	
101.82209	18	
109.69556	18	
128.55652	18	
132.39398	16	
132.94841	16	
134.04795	16	
134.44775	16	
135.09779	16	
135.62352	16	
137.22412	18	
139.32067	16	
140.89040	16	
146.59489	16	
147.56733	16	
148.93086	16	
150.69081	16	
151.02412	16	
151.67975	16	
152.57332	16	
154.57741	16	
155.12670	26	
155.64640	16	
157.40541	16	
158.25541	16	
158.68823	16	
158.70061	16	
163.66416	16	
163.87787	16	
168.09065	16	
168.36459	16	
169.08393	16	
170.52081	16	
171.39421	16	
174.61146	16	
188.92374	66	
190.93056	36	
192.47969	18	
200.95965	36	
201.03641	34	
201.19435	30	
202.04721	92	
203.97003	64	
209.08551	48	
216.91148	72	
217.96339	40	
219.49168	22	
220.89633	20	
222.94968	76	
223.96835	68	
224.20280	22	
226.07327	32	
227.13120	86	
227.83843	50	
228.90734	64	
236.94687	60	
238.87585	60	
238.90376	62	
238.93826	338	1+
239.08374	70	
240.07220	52	
240.83368	56	
240.93951	404	
241.58713	20	
241.78370	32	
241.84596	32	
241.93811	2128	1+
242.01693	62	
242.65402	40	
242.86344	20	
242.93989	1462	1+
243.25030	36	
243.28874	42	
244.01397	20	
244.05557	36	
244.81932	98	
244.93734	384	1+
245.87524	68	
246.57577	30	
246.97592	46	
248.84176	68	
248.85514	70	
248.87852	68	
248.91508	52	
248.93880	74	
249.51127	22	
249.77236	22	
249.85019	84	
250.01105	64	
252.56873	48	
253.11343	72	
253.88214	36	
254.83358	64	
254.90711	56	
256.89025	90	
257.90491	58	
258.08235	76	
260.04822	48	
260.06887	26	
262.50614	46	
263.89803	22	
264.04295	26	
264.85078	54	
265.55044	20	
266.84934	36	
269.90447	76	
270.50274	20	
271.87279	48	
273.38381	24	
274.94724	46	
277.14192	68	
278.00515	80	
278.84151	54	
279.02790	18	
279.08958	1222	1+
279.12032	80	
280.27851	66	
280.83991	72	
281.11458	48	
281.18060	18	
282.27218	72	
282.96579	70	
283.06746	126	
283.09556	44	
284.29059	496	1+
284.58368	32	
284.66359	30	
286.43837	54	
286.61361	20	
286.81813	36	
289.87403	126	
290.95528	48	
291.47460	20	
292.81776	58	
293.80015	48	
294.80276	30	
296.81420	148	
301.87378	66	
304.72424	20	
308.28301	20	
310.46969	38	
315.78276	50	
319.22528	72	
320.61234	88	
321.97785	22	
322.18851	74	
322.23039	70	
324.79244	60	
325.31284	66	
326.14379	68	
326.18316	60	
327.86215	56	
END IONS

###FS:    #m/z: 340.93862 #charge 1+
###MS: 193
###MSMS: 195
BEGIN IONS
TITLE=Cmpd 146, +MS2(340.9386), 28.0-35.0eV, 4.2min #195
RTINSECONDS=252.234
SCANS=193,195
PEPMASS=340.93862	75062
CHARGE=1+
164.43795	26	
185.92832	78	
190.74779	38	
190.94457	34	
192.92377	56	
195.87272	68	
212.87988	66	
213.93947	134	
214.95370	68	
215.93422	72	
216.12190	28	
217.82553	64	
217.89623	84	
218.88894	68	
218.90166	86	
222.89665	50	
222.97521	46	
224.97899	54	
226.88355	74	
226.94984	66	
231.94975	78	
233.81391	70	
234.05806	58	
235.84824	80	
238.83891	46	
238.86163	72	
238.89455	74	
238.91272	50	
238.96973	78	
239.82290	60	
239.84675	64	
239.87782	48	
239.92258	120	
240.23204	72	
240.83093	68	
240.84956	106	
240.92489	68	
240.93862	40	
241.36155	26	
241.83740	574	1+
241.89032	94	
241.91134	72	
242.47899	28	
243.59687	32	
243.82867	170	
244.87528	54	
244.90621	54	
245.03048	32	
249.91209	88	
249.97809	78	
251.83554	62	
251.91927	100	
252.84393	64	
254.87886	152	
254.91395	48	
255.90107	70	
256.49678	32	
256.89606	130	
257.85098	52	
257.87112	44	
258.24389	70	
258.84538	340	
259.21156	30	
259.85611	260	
259.95496	114	
260.13193	32	
260.59345	32	
260.79761	48	
260.83156	264	
260.85743	142	
260.88481	58	
261.88939	78	
261.91932	38	
262.83627	182	1+
263.08318	46	
263.59563	28	
263.88515	60	
265.86983	82	
266.86917	118	
268.84007	228	
269.25121	54	
269.85001	76	
270.79893	32	
270.82778	176	
274.85933	76	
274.88821	66	
275.41955	98	
275.84344	124	
275.86579	60	
276.85700	800	1+
277.14606	68	
278.84533	454	
278.88239	66	
278.96065	52	
279.17367	56	
279.20849	80	
279.84271	232	
280.83776	38	
280.87043	60	
280.98621	30	
281.04793	56	
281.60810	26	
281.71281	28	
281.79986	70	
284.86067	72	
286.86435	36	
287.02661	58	
288.81178	38	
288.83912	100	
288.86517	32	
290.23312	56	
291.86230	70	
293.18547	46	
293.85259	46	
295.86920	96	
295.99077	78	
296.22185	132	
296.55213	34	
296.85790	98	
297.86587	30	
298.46138	28	
299.10480	28	
299.77798	26	
299.86744	102	
300.88237	52	
300.90996	46	
301.06126	72	
301.72866	34	
301.85432	130	
302.85140	70	
302.94356	80	
303.88947	34	
303.90746	34	
304.59794	28	
309.89561	58	
310.42233	86	
320.61443	88	
321.12935	72	
322.08247	30	
322.19312	62	
323.23602	40	
324.90263	48	
329.11551	58	
336.94487	72	
340.05754	76	
340.79873	42	
340.83985	34	
341.62204	80	
341.70128	74	
342.31685	96	
342.71682	62	
344.25537	64	
345.82215	68	
END IONS

###FS:    #m/z: 336.94410 #charge 1+
###MS: 193
###MSMS: 196
BEGIN IONS
TITLE=Cmpd 147, +MS2(336.9441), 28.0-35.0eV, 4.3min #196
RTINSECONDS=253.007
SCANS=193,196
PEPMASS=336.94410	12664
CHARGE=1+
63.56631	60	
130.05336	32	
131.20817	32	
178.74260	38	
182.86677	70	
211.94310	390	
213.94304	68	
214.91047	72	
215.85490	64	
216.24327	48	
216.88439	70	
219.88947	42	
220.82628	68	
221.88738	52	
222.89653	78	
223.97591	64	
224.83495	54	
225.82465	80	
227.82936	88	
229.93615	78	
229.95235	96	
230.89080	146	
231.94975	170	
232.87420	60	
234.62040	46	
234.91360	52	
235.05295	32	
237.85298	82	
238.89380	68	
239.85424	104	
240.83385	124	
240.90609	68	
241.46489	24	
241.84169	426	
243.13722	46	
243.28491	46	
243.86574	38	
243.96097	26	
244.86549	128	
246.63644	108	
246.94697	54	
248.89969	42	
249.82305	70	
249.94720	68	
249.96577	72	
250.82720	86	
250.84641	68	
250.94575	72	
251.83362	76	
252.75976	32	
252.85011	30	
252.93593	66	
252.95162	50	
252.96849	290	
254.04632	74	
254.82427	32	
254.91223	78	
254.97108	60	
255.07871	80	
255.97397	84	
256.07955	88	
256.84445	78	
256.86154	68	
256.89653	46	
257.07338	28	
257.85362	90	
258.84462	456	1+
258.86571	92	
258.97083	70	
259.84957	276	1+
260.54755	52	
260.64108	38	
260.82217	192	1+
261.84549	58	
262.62714	38	
263.90626	66	
265.18101	42	
266.86257	68	
266.89429	60	
267.84059	66	
267.92508	52	
268.83766	252	
268.86234	62	
269.85337	76	
270.08380	76	
270.84525	72	
270.85964	46	
271.10242	60	
271.78788	26	
271.84073	92	
272.86180	72	
272.89828	78	
274.66158	24	
274.86126	82	
275.87408	64	
276.78407	28	
276.83739	72	
276.85633	680	1+
276.87088	92	
277.09704	92	
277.91736	66	
277.97697	46	
278.62104	26	
278.65258	26	
278.83851	62	
279.03032	30	
279.83240	68	
280.48845	64	
280.84405	74	
280.86478	66	
280.87933	64	
280.94501	58	
281.04571	56	
281.11422	36	
281.85761	140	
282.81048	44	
284.85828	62	
286.82368	32	
286.85155	76	
288.86434	44	
289.89406	76	
290.84808	48	
290.89000	58	
292.86428	78	
293.10359	88	
294.81547	68	
294.88890	76	
294.93558	72	
295.87781	94	
296.95283	60	
297.21823	72	
297.86862	74	
298.87348	74	
301.19360	78	
302.58988	36	
305.89441	48	
305.94494	90	
306.89983	24	
307.88109	60	
308.80176	46	
311.13258	56	
317.08233	48	
317.78170	58	
318.89310	40	
323.80590	74	
324.21501	50	
324.89441	44	
326.52825	24	
330.73218	38	
331.90547	40	
337.20865	76	
338.15168	70	
340.35220	122	
340.36970	50	
END IONS

###FS:    #m/z: 340.93873 #charge 1+
###MS: 197
###MSMS: 198
BEGIN IONS
TITLE=Cmpd 148, +MS2(340.9387), 28.0-35.0eV, 4.3min #198
RTINSECONDS=256.666
SCANS=197-198
PEPMASS=340.93873	75372
CHARGE=1+
46.63522	66	
189.97669	52	
190.09525	66	
190.94450	44	
191.96205	62	
192.93135	66	
201.97209	72	
210.93625	72	
212.87914	54	
213.93807	256	1+
215.88890	126	
218.88328	38	
220.87700	70	
221.88807	80	
222.08364	50	
222.81781	98	
222.87640	56	
223.89692	52	
223.95911	52	
224.83847	78	
226.85188	90	
226.94967	64	
226.96646	74	
227.83684	230	1+
230.85984	128	
231.88953	50	
231.94835	174	
232.94534	88	
233.94763	68	
234.44881	60	
236.05694	44	
236.90530	74	
237.82864	48	
237.91101	90	
239.01136	42	
239.06885	60	
239.83995	78	
239.85698	86	
239.87065	70	
239.89903	66	
239.92000	76	
240.83558	702	1+
240.85383	88	
240.87963	62	
241.83889	486	1+
241.85773	62	
243.83228	110	
244.83845	58	
244.95764	72	
245.48632	46	
245.89835	92	
246.89096	66	
247.41798	82	
247.85872	54	
249.02000	84	
249.39387	92	
249.95866	150	
250.93021	48	
252.89871	52	
253.92282	50	
254.87861	70	
254.91364	100	
255.07469	120	
255.85803	110	
255.94233	56	
256.86352	76	
256.90187	114	
257.85425	116	
257.90068	78	
258.84323	200	
258.90173	56	
258.92524	80	
258.94145	60	
259.79918	76	
259.85357	170	
259.92146	90	
260.83388	172	
260.85816	156	
261.84193	230	1+
262.91006	68	
262.93978	92	
262.96166	84	
263.89237	54	
263.92207	68	
264.86403	166	1+
264.89873	82	
265.84481	60	
266.83905	48	
266.85782	108	
266.87294	84	
266.99527	146	
267.86879	64	
268.83273	138	
268.95729	50	
270.82601	144	
272.88007	52	
273.11746	38	
273.85221	50	
273.87282	62	
274.87624	244	
274.93251	76	
275.86543	92	
276.85445	594	
277.01732	34	
277.86372	392	
278.84230	348	
278.86270	252	
278.92777	40	
279.84379	230	
280.11073	48	
280.89753	66	
281.86226	56	
282.87466	134	
283.87524	58	
284.85218	56	
285.91632	70	
288.84547	70	
289.06866	72	
292.86882	66	
293.11879	58	
294.86571	64	
295.89363	40	
296.16624	64	
296.85177	114	
297.88655	64	
298.30865	80	
298.88973	94	
299.84589	68	
300.24798	66	
300.87320	66	
300.87959	70	
301.02729	68	
301.85860	76	
303.16787	70	
303.87386	68	
306.88424	52	
308.27162	102	
308.86857	70	
313.89356	72	
315.22084	36	
318.85361	72	
321.21068	72	
321.27873	106	
323.06181	68	
324.79465	72	
324.89606	54	
330.84519	40	
330.87747	74	
331.04477	86	
332.69116	66	
333.18691	102	
333.83234	100	
334.88973	74	
336.91072	78	
345.26498	56	
345.77195	86	
END IONS

###FS:    #m/z: 363.95435 #charge 1+
###MS: 197
###MSMS: 199
BEGIN IONS
TITLE=Cmpd 149, +MS2(363.9543), 28.0-35.0eV, 4.3min #199
RTINSECONDS=257.439
SCANS=197,199
PEPMASS=363.95435	28940
CHARGE=1+
100.52264	64	
191.85833	76	
194.85684	40	
197.05856	88	
203.94531	64	
209.94447	138	
210.88576	136	
212.87853	58	
212.90991	74	
220.90440	50	
221.89297	54	
222.95907	72	
224.94579	64	
224.97648	58	
225.05753	78	
225.89279	78	
225.95932	64	
226.94466	692	1+
226.96650	62	
227.20338	42	
228.89087	94	
228.94016	510	1+
229.12499	66	
229.83728	46	
229.99380	78	
230.82887	38	
233.40113	86	
233.88186	54	
233.95666	64	
235.06975	114	
236.94296	66	
237.89882	72	
237.92532	62	
238.05971	70	
238.93596	62	
239.96535	90	
240.93873	216	
240.96143	128	
241.89874	134	1+
241.93914	132	
242.93970	448	
242.95979	138	
243.93871	218	
244.93632	110	
244.95585	290	1+
245.88890	66	
245.94283	50	
246.95013	220	
247.81042	68	
248.79884	78	
249.79774	62	
250.13669	88	
250.94196	80	
251.04300	42	
251.14626	68	
251.90404	68	
253.03739	66	
254.86884	76	
255.05501	36	
256.86654	64	
258.84432	50	
260.82779	48	
260.96249	76	
261.83182	72	
261.96566	44	
262.82813	70	
262.98532	64	
264.07100	118	
264.81941	48	
265.88285	62	
266.81386	136	
266.85244	48	
267.41247	34	
267.81194	62	
267.82832	74	
269.14626	68	
269.96491	72	
273.43409	82	
274.79821	48	
276.81088	68	
277.11141	64	
278.79466	116	
278.84328	170	
278.97873	46	
279.09973	68	
279.80288	70	
279.84077	68	
279.87358	78	
280.79783	300	
281.11577	96	
281.78890	76	
282.78387	48	
283.79052	68	
283.84970	106	
286.87884	60	
287.83828	66	
288.84354	64	
288.85781	48	
289.87467	82	
293.92615	72	
295.79432	54	
296.81135	64	
298.80298	252	
299.05099	46	
299.80582	152	
300.06279	74	
300.80603	216	
300.86973	64	
301.49640	42	
301.79751	126	
301.86071	154	
302.37973	72	
303.01382	94	
303.16143	40	
303.85650	64	
307.13367	58	
307.62087	32	
307.77544	66	
307.87505	44	
307.91989	36	
312.13380	72	
312.86102	58	
313.87186	74	
316.80961	142	
318.80759	76	
319.77718	66	
319.86969	64	
321.82052	58	
321.97906	48	
323.93426	60	
324.88077	52	
324.89663	80	
325.36554	42	
327.41533	98	
329.84643	46	
334.13556	62	
337.39086	92	
337.95514	62	
340.93703	70	
342.23935	60	
343.85182	38	
344.32468	34	
347.96715	88	
351.86994	86	
352.75244	66	
355.41877	86	
358.11403	54	
360.93576	56	
361.73187	82	
362.00058	70	
363.27938	52	
364.96899	62	
365.15166	72	
366.11692	52	
END IONS

###FS:    #m/z: 336.94377 #charge 1+
###MS: 197
###MSMS: 200
BEGIN IONS
TITLE=Cmpd 150, +MS2(336.9438), 28.0-35.0eV, 4.3min #200
RTINSECONDS=258.211
SCANS=197,200
PEPMASS=336.94377	12898
CHARGE=1+
80.16940	112	
113.99254	34	
184.88142	66	
188.12623	66	
197.15171	58	
209.11749	60	
211.94377	288	
211.97029	66	
212.87733	148	
212.94748	142	
213.94300	108	
214.18730	38	
216.01693	40	
216.05870	34	
217.11932	70	
218.89065	74	
219.88215	84	
222.86925	68	
223.83305	244	1+
223.95731	72	
224.63684	24	
224.97492	74	
226.36459	20	
228.83889	88	
229.90265	56	
229.95271	78	
230.88789	358	1+
231.94581	72	
232.77014	24	
233.22305	80	
233.87230	54	
233.94175	66	
234.37358	20	
234.83083	58	
234.95448	54	
235.83287	66	
237.06781	84	
239.85240	134	
240.83603	452	1+
240.90554	54	
241.77203	28	
241.98428	42	
242.24021	42	
242.88450	82	
243.83849	66	
244.01786	28	
244.18007	38	
244.86381	72	
244.97017	64	
245.89448	52	
247.96376	98	
247.99890	24	
249.05280	72	
249.47556	34	
250.34709	28	
250.94591	64	
251.07248	84	
251.83648	28	
251.85913	66	
252.95324	96	
252.97370	68	
253.48297	30	
253.85333	68	
253.90301	166	
254.09718	62	
254.91591	46	
254.93140	50	
256.85559	78	
256.87258	86	
256.89432	128	
256.95926	42	
257.84327	40	
257.85940	78	
258.34018	30	
258.84179	68	
259.02990	38	
259.06554	64	
259.40163	40	
259.85011	472	1+
260.21684	34	
260.75800	22	
260.78384	30	
260.83137	70	
260.86402	62	
261.03560	82	
262.26131	32	
263.03333	74	
264.14779	86	
264.88875	56	
265.84253	50	
267.83292	66	
268.84129	298	1+
269.83429	68	
269.91296	46	
270.40136	30	
272.13418	64	
273.88272	56	
274.53560	28	
274.87176	76	
274.89178	70	
275.86590	58	
275.94537	70	
276.79979	28	
276.85674	260	
276.94412	52	
277.18289	38	
277.56702	30	
277.86191	186	
277.92139	102	
278.01160	64	
278.04235	74	
278.65980	22	
278.83107	52	
278.86173	112	
278.99714	54	
279.29884	36	
279.83893	204	
279.86572	100	
281.84614	30	
283.13098	68	
283.69934	30	
284.92518	54	
285.81728	40	
285.85034	66	
286.84867	318	1+
288.20022	34	
292.89816	44	
293.10693	110	
293.18369	64	
294.10718	62	
294.13361	28	
294.20048	40	
294.84894	68	
294.86621	70	
294.88911	54	
295.79495	26	
297.87419	68	
297.89288	82	
298.16551	38	
298.28283	88	
298.31056	86	
299.06208	64	
299.88087	106	
300.30638	24	
300.38413	28	
300.83781	84	
301.86333	80	
304.85709	72	
308.06685	62	
308.86660	46	
310.86296	190	
312.67086	24	
317.86893	60	
327.95579	78	
334.78967	44	
339.22239	30	
END IONS

###FS:    #m/z: 340.93857 #charge 1+
###MS: 201
###MSMS: 202
BEGIN IONS
TITLE=Cmpd 151, +MS2(340.9386), 28.0-35.0eV, 4.4min #202
RTINSECONDS=261.869
SCANS=201-202
PEPMASS=340.93857	73814
CHARGE=1+
183.86603	40	
188.88318	88	
196.88659	52	
200.87259	66	
202.07679	58	
202.12227	78	
205.07440	62	
206.92320	78	
206.96758	86	
210.93786	36	
213.21840	72	
213.93573	70	
215.88539	42	
215.93601	38	
218.89446	72	
219.90385	52	
220.00240	52	
221.87495	48	
222.88758	52	
222.90947	94	
222.95520	58	
224.83853	130	
224.95994	82	
225.84853	46	
226.85352	68	
226.94623	130	
226.96687	40	
228.84245	46	
228.87767	52	
230.07376	60	
230.84359	48	
230.89227	74	
231.95050	184	
232.94362	50	
234.02462	40	
236.89678	64	
238.83924	226	1+
239.82114	86	
239.88734	74	
240.93648	52	
241.84152	642	1+
242.67016	38	
242.90019	62	
242.93832	54	
243.05694	94	
243.83118	220	
243.85978	42	
244.83927	128	
245.93324	76	
248.03236	68	
248.85159	76	
251.84741	58	
251.92898	78	
253.19163	58	
254.81430	68	
254.83565	56	
254.91697	78	
254.96678	58	
255.97364	52	
256.25290	62	
256.85199	322	1+
256.89194	66	
256.91189	40	
257.40801	88	
257.89292	66	
258.84526	472	1+
258.86772	62	
258.92742	48	
259.92381	52	
259.95556	84	
260.70061	38	
260.83188	262	1+
260.85339	70	
260.92686	36	
261.16649	76	
261.85127	76	
262.84598	54	
265.83855	234	1+
266.85622	48	
267.16997	52	
268.83722	356	1+
268.97140	54	
270.83303	66	
271.44047	82	
272.92216	90	
274.85559	54	
275.02844	38	
275.74180	38	
275.84756	42	
275.88010	66	
276.56584	40	
276.85500	276	
276.89073	84	
276.95493	70	
277.20532	38	
277.85937	496	
277.93016	160	
278.28644	48	
278.75054	36	
278.84734	614	1+
278.98481	92	
279.15505	100	
279.71741	44	
279.87788	62	
279.89205	72	
281.03768	52	
281.85543	142	
281.87205	68	
281.89177	72	
282.86225	68	
284.49329	34	
284.87744	50	
284.93763	60	
285.80256	58	
287.75713	36	
288.83563	138	
288.85777	40	
288.87851	54	
289.04602	82	
291.85849	48	
291.87305	60	
292.76915	42	
292.86430	54	
292.88501	66	
294.09029	70	
294.11807	60	
295.88119	62	
295.93390	62	
297.00604	56	
297.86237	174	1+
297.88888	58	
298.22712	98	
298.30021	56	
298.88369	62	
299.73546	54	
301.85867	148	
302.84814	42	
302.92625	42	
303.00784	66	
305.16313	38	
306.00756	70	
306.89555	70	
310.87260	40	
310.90720	68	
314.82761	36	
318.90439	50	
319.87193	54	
320.88273	40	
321.78509	66	
324.89405	58	
327.28662	98	
328.85210	56	
331.15447	70	
333.88837	90	
340.16875	78	
341.90558	60	
344.19624	70	
345.23760	96	
345.76496	46	
END IONS

###FS:    #m/z: 363.95426 #charge 1+
###MS: 201
###MSMS: 203
BEGIN IONS
TITLE=Cmpd 152, +MS2(363.9543), 28.0-35.0eV, 4.4min #203
RTINSECONDS=262.642
SCANS=201,203
PEPMASS=363.95426	25354
CHARGE=1+
82.21862	194	
112.57967	32	
125.27141	46	
205.10355	118	
210.87939	40	
210.93476	100	
211.86636	46	
212.87930	264	
213.89120	74	
214.89395	68	
218.86015	40	
219.85641	74	
222.95197	192	
222.96636	72	
224.94198	142	
225.88560	78	
226.94651	574	1+
226.97204	66	
227.92007	58	
228.89257	70	
228.94109	402	1+
230.88842	154	
230.91485	48	
231.05443	86	
232.88919	58	
232.94166	66	
236.89571	120	
236.94911	48	
238.93955	58	
239.84776	68	
240.93822	180	
240.96131	72	
241.94612	164	
242.89920	40	
242.94021	392	
243.83480	70	
243.93464	36	
244.85761	38	
244.93383	90	
244.95475	226	
244.98641	104	
245.46768	40	
245.86797	54	
246.95122	284	
246.96895	42	
247.81022	78	
248.80129	208	
248.89679	78	
251.04304	136	
251.09800	42	
251.21841	36	
253.02564	64	
256.86449	44	
258.43167	70	
258.90523	66	
259.82500	46	
259.84916	42	
260.82660	66	
260.84039	88	
260.86106	74	
260.97005	92	
261.83972	40	
262.83829	36	
263.84837	56	
263.86434	60	
263.87803	64	
264.96451	88	
265.05471	48	
266.81088	242	
266.93093	46	
267.78442	68	
267.84076	62	
267.97503	196	
268.95515	144	
269.96503	94	
272.96941	64	
273.88090	86	
274.02933	114	
276.86143	62	
277.80677	50	
277.84154	88	
278.79805	72	
278.85358	72	
279.85731	48	
280.11209	64	
280.78633	78	
280.84924	64	
282.77604	50	
282.79257	78	
282.81465	54	
283.06364	66	
283.78688	88	
283.85029	84	
284.11075	34	
284.82236	132	
285.91630	58	
286.88920	108	
288.92065	92	
289.10006	84	
289.83032	66	
290.96759	100	
291.80845	70	
291.85618	78	
292.18134	38	
293.10987	86	
295.83858	62	
295.91814	42	
296.80910	88	
297.11382	102	
297.81772	64	
298.80132	150	
299.80302	118	
299.92388	78	
300.79764	260	
300.88288	54	
300.92305	74	
301.80966	160	
303.95286	52	
304.85504	60	
304.88639	66	
306.83265	62	
307.18564	66	
307.86860	32	
308.09448	76	
308.87550	84	
309.58796	80	
310.81630	62	
312.80672	58	
313.83311	54	
316.81096	84	
318.99399	52	
319.02473	92	
319.85394	68	
320.74868	80	
321.82032	56	
322.82126	74	
323.83245	50	
324.88983	78	
326.17903	58	
326.61816	92	
327.30237	58	
328.07599	52	
328.82998	66	
328.93704	102	
330.87486	56	
331.16099	56	
338.08875	54	
338.34133	64	
343.12156	52	
343.82226	58	
366.82933	62	
368.06737	98	
END IONS

###FS:    #m/z: 336.94356 #charge 1+
###MS: 201
###MSMS: 204
BEGIN IONS
TITLE=Cmpd 153, +MS2(336.9436), 28.0-35.0eV, 4.4min #204
RTINSECONDS=263.414
SCANS=201,204
PEPMASS=336.94356	13198
CHARGE=1+
83.57038	28	
131.54745	40	
141.57785	26	
191.91619	88	
198.88643	84	
211.94100	232	
213.47664	26	
213.93656	208	
214.01876	66	
214.11724	72	
215.93764	60	
221.94785	54	
223.83500	80	
225.82659	78	
226.51181	52	
226.84996	68	
227.83863	46	
227.90721	58	
228.79420	44	
228.85894	62	
229.95326	130	
229.97347	68	
230.87735	56	
230.89243	58	
230.98283	24	
231.07133	62	
231.94750	46	
232.67788	26	
232.83507	76	
233.89866	92	
234.91674	120	
235.04533	64	
235.06431	80	
235.85370	60	
236.89603	34	
236.91660	92	
237.89611	52	
238.08391	48	
238.13166	28	
239.07827	30	
239.71597	30	
239.84790	74	
241.05451	66	
241.83884	452	1+
244.12396	32	
244.90766	30	
245.43839	70	
245.87370	66	
247.96130	68	
248.89798	78	
249.95617	50	
249.99160	56	
250.65691	24	
250.83875	42	
250.85245	66	
250.95017	102	
251.06931	102	
251.87862	52	
251.99000	38	
252.83255	58	
252.97032	268	
253.91498	40	
253.96601	68	
254.82770	52	
254.91885	42	
254.97092	70	
255.06297	90	
255.14546	86	
256.86501	214	
256.89390	54	
257.85307	140	
258.84377	560	1+
258.87616	88	
259.94981	54	
260.04678	76	
260.82338	82	
260.85209	102	
261.84625	110	
261.99676	26	
263.87837	64	
264.07766	66	
264.13075	32	
264.86665	50	
264.98261	66	
266.18552	74	
266.99321	50	
268.84538	158	
269.83479	100	
269.85323	102	
271.84452	90	
271.95406	84	
272.81907	60	
272.87611	72	
272.91857	56	
274.03534	82	
274.15546	62	
274.85960	56	
274.89212	52	
275.86759	120	
276.85330	254	
277.10112	26	
277.86249	310	1+
278.05844	70	
278.84461	68	
280.92438	36	
281.08898	64	
281.85252	120	
282.06788	76	
283.33133	26	
283.87692	68	
286.86021	70	
287.84910	382	1+
287.89273	58	
290.85660	68	
291.99051	64	
292.86939	72	
293.10519	160	
293.84828	44	
293.88835	76	
294.10927	72	
294.86783	56	
295.91475	50	
295.97609	78	
297.89521	76	
298.00126	70	
298.17718	48	
298.21092	64	
298.27288	36	
298.30679	70	
299.19438	28	
299.87752	100	
300.15934	76	
300.88019	26	
300.91644	84	
303.20633	70	
304.81007	72	
306.92989	44	
308.87542	84	
308.96374	86	
310.14554	66	
313.90002	72	
316.11644	50	
316.86363	46	
320.89401	54	
321.04347	72	
331.13877	52	
332.13633	72	
333.20688	40	
335.89262	56	
338.92404	38	
340.14145	28	
340.90962	94	
341.77168	64	
341.92852	88	
END IONS

###FS:    #m/z: 322.92819 #charge 1+
###MS: 205
###MSMS: 206
BEGIN IONS
TITLE=Cmpd 154, +MS2(322.9282), 28.0-35.0eV, 4.5min #206
RTINSECONDS=267.068
SCANS=205-206
PEPMASS=322.92819	113694
CHARGE=1+
66.30419	16	
66.33519	16	
66.48830	16	
66.67166	16	
66.95371	16	
67.08841	16	
67.37940	16	
67.50949	16	
68.96100	16	
69.24274	18	
69.37973	16	
70.72609	16	
72.63901	16	
73.95099	16	
74.45873	16	
75.64913	16	
76.04375	16	
76.92542	16	
77.73205	16	
78.45366	16	
78.67025	16	
78.73235	16	
78.75741	16	
80.13538	16	
80.70359	16	
84.65252	16	
84.67963	16	
97.28661	66	
105.19508	18	
137.52348	18	
147.80610	32	
157.46550	18	
167.96490	18	
173.32873	18	
179.33074	32	
185.65444	48	
192.86507	58	
192.88646	20	
195.91585	54	
199.07362	86	
205.94768	76	
205.96380	46	
207.97536	36	
212.96192	74	
215.79059	18	
215.89888	18	
215.91587	26	
216.30438	32	
219.05409	66	
220.87356	76	
221.93837	42	
222.88259	86	
223.00685	20	
223.88790	76	
223.96376	102	
226.02574	32	
227.84032	82	
227.92580	62	
228.17812	54	
228.93708	54	
230.84909	70	
233.09184	52	
236.00656	50	
236.94105	72	
237.05479	66	
238.94233	28	
239.07617	28	
240.01867	92	
240.93949	1080	
241.83553	66	
241.93702	2210	1+
242.11109	34	
242.49617	38	
242.78911	20	
242.93914	1358	1+
243.06834	18	
243.10289	28	
243.83063	56	
244.81493	94	
244.94015	590	
245.22709	102	
245.92740	28	
246.05605	32	
246.47911	22	
246.97018	74	
247.08121	36	
248.85353	78	
248.96930	22	
250.20151	22	
250.94762	86	
252.42648	64	
252.75618	26	
253.99554	64	
254.74734	22	
256.29012	18	
256.89386	56	
258.83822	62	
258.88948	94	
260.29818	20	
260.55388	26	
261.83390	70	
262.47024	28	
263.19639	62	
263.88639	90	
264.49929	66	
264.83652	40	
265.05359	142	
265.07853	72	
265.50667	32	
266.86279	76	
268.80607	58	
269.54516	24	
271.17662	80	
272.91478	38	
275.88727	20	
277.78067	32	
279.03705	28	
279.08976	952	1+
279.13145	22	
279.30716	30	
279.84921	68	
279.89854	32	
280.03067	20	
281.04193	72	
281.89447	56	
282.84697	20	
282.90769	66	
282.94367	22	
283.85879	68	
284.29194	394	1+
284.92895	38	
287.79773	30	
287.89027	70	
288.86009	60	
289.86367	22	
290.06989	42	
293.12879	20	
293.54982	28	
298.02469	74	
304.30211	18	
305.81855	62	
307.90496	48	
310.13268	46	
311.86082	30	
312.11482	40	
312.13109	28	
313.44866	24	
314.87132	68	
317.13681	20	
318.27922	82	
322.14245	72	
322.23267	104	
323.22741	52	
324.25464	86	
END IONS

###FS:    #m/z: 363.95440 #charge 1+
###MS: 205
###MSMS: 207
BEGIN IONS
TITLE=Cmpd 155, +MS2(363.9544), 28.0-35.0eV, 4.5min #207
RTINSECONDS=267.841
SCANS=205,207
PEPMASS=363.95440	26132
CHARGE=1+
189.86500	84	
191.88389	68	
193.85170	68	
208.85295	52	
211.15383	46	
213.87844	72	
221.90026	40	
222.95263	94	
223.85815	88	
223.99059	100	
224.94733	362	1+
225.89648	66	
226.21599	36	
226.94548	426	1+
226.97429	104	
227.92785	70	
228.94125	632	1+
229.26044	52	
229.96016	70	
230.88925	374	
231.79593	48	
233.15161	74	
235.01367	56	
236.14040	80	
237.06269	68	
237.85519	56	
239.97496	66	
240.82594	50	
240.93705	120	
240.96039	142	
241.04543	54	
241.06692	62	
241.09292	48	
241.89069	70	
242.93981	324	
242.96335	150	
243.81540	72	
243.83488	116	
243.93446	62	
244.81919	64	
244.93256	96	
244.95835	166	
245.74020	34	
245.84275	72	
246.83700	88	
246.90007	98	
246.95551	186	
247.94493	38	
248.08082	56	
248.80287	164	
248.90144	52	
248.95597	38	
250.89612	40	
250.94770	92	
251.04299	70	
254.90997	62	
256.85283	62	
258.13946	66	
258.85020	72	
258.97888	50	
259.83085	68	
259.91193	74	
260.83720	68	
260.96803	42
[truncated: 2,111,939 more chars]
