# Supplementary material for: High-Throughput Venomics
Source: J Proteome Res. 2023 Apr 3;22(6):1734–46. doi: 10.1021/acs.jproteome.2c00780 (PMC10243144; doi:10.1021/acs.jproteome.2c00780)
Supplement: Supplementary file 9 — pr2c00780_si_009.zip [file pr2c00780_si_009.zip › Manual files/Calloselasma rhodostoma MGF/210702_Calloselasma_halfplate000071_5.1.201.mgf]

###	D:\Data\Julien\210702_Cr_half_TFA\210702_Calloselasma_halfplate000071.d\ProteinAnalysisResults.mgf
###	D:\Data\Julien\210702_Cr_half_TFA\210702_Calloselasma_halfplate000071.d\analysis.baf
###	210702_Calloselasma_halfplate000071.d
###	Instrument: maXis HD
###	Manufacturer: Bruker
###    PeakWidth 0.30, MiniumIntensity 10, S/N 1Apply threshold 0, Threshold 10
###    Retain Residuals no, Create neutrally no,
###    FullScan Parameters: AdductIon (+)+H (-)-H, LowMass 0, HighMass 8000, MaxCharge charge decon 4, MinPeaks 3
###    Perf. isotope decon yes, Max Charge Istopic decon 6, MW agreement 0.00, Abund. cutoff 2.00, Envelope cutoff 75.00
###    MaxRes   Parameters: AdductIon (+)+H (-)-H, LowMass 0, HighMass 8000 
###    Perf. isotope decon yes, Max Charge Istopic decon 6, Abund. cutoff 2.00
###    MSn      Parameters: AdductIon (+)+H (-)-H, LowMass 0, HighMass 8000 
###    Perf. isotope decon yes, Max Charge Istopic decon 4, Abund. cutoff 0.05
###    Global Charge Limit: no 3, Prefer FullScan Result: yes, Export what: 2 (0=non deconv/1=deconv only/2=mixed), NoMSMSSignals: 150, Intensity threshold: 10, NoMSSignals (deconv): 2, NoMSSignals (non-deconv): 2, NormalizeData: no, SingleCharged: yes
###
COM=210702_Calloselasma_halfplate000071.d
USERNAME=Demo User

###FS:    #m/z: 635.42924 #charge 1+
###MS: 1
###MSMS: 2
BEGIN IONS
TITLE=Cmpd 1, +MS2(635.4292), 31.3-39.1eV, 0.0min #2
RTINSECONDS=1.3125
SCANS=1-2
PEPMASS=635.42924	7996
CHARGE=1+
208.94568	4162	
211.94317	8976	
222.95062	12812	1+
226.94546	14550	
227.19680	5236	
228.94174	27720	1+
234.96915	8264	
234.99751	7694	
235.20210	4354	
238.14719	10766	
239.14577	31560	1+
240.22882	5146	
240.96143	11728	1+
243.22775	15694	1+
244.95564	9236	
245.18328	4148	
245.63001	3792	
245.94393	17038	1+
249.97097	41090	1+
250.94568	44686	1+
251.19676	6494	
252.96997	370896	1+
253.21261	7086	
254.94073	16296	
254.96522	151804	1+
255.22843	4878	
256.25998	6302	
256.96273	21710	1+
258.96392	5366	
260.16033	10640	
261.97375	13330	
263.97697	52538	1+
265.97437	5982	
267.97196	6102	
268.95674	17488	1+
270.97926	7622	
274.27060	13466	1+
279.09016	6920	1+
279.22897	5460	
281.24406	15646	1+
282.17022	35504	1+
282.27578	15838	
283.17219	24534	1+
283.25961	17072	1+
284.29114	9524	1+
285.94025	31494	1+
287.25095	34030	1+
287.65814	4690	
288.15622	6080	1+
289.65696	4240	
290.26536	29348	1+
291.09789	9536	1+
291.19483	7268	
291.97180	12982	1+
293.20763	6156	
293.97408	28980	1+
293.99546	23632	1+
294.93528	4444	
295.12613	4678	
295.22327	12198	1+
295.99153	7456	
296.29103	4982	
297.07880	4828	
297.23854	15432	1+
297.90224	5396	
298.27104	5118	
299.25346	3808	
300.28583	10060	1+
301.26377	7360	1+
302.17151	10222	1+
302.26428	5336	1+
302.30153	22754	1+
303.94957	10926	1+
304.18472	16454	1+
304.28114	6642	
304.68733	3796	
305.26558	13344	1+
305.95174	4412	
307.24450	36258	1+
309.18694	11530	1+
309.25748	7290	1+
309.27308	5018	
309.67140	5374	
310.30678	17926	1+
311.05242	3986	
311.21830	6030	
311.27206	4836	
311.86901	3896	
311.93424	4130	
311.98444	25682	1+
312.16918	11158	1+
312.32223	10930	1+
312.94595	6898	
313.17131	8668	1+
313.21683	5848	
313.23370	7200	1+
313.26616	11686	1+
313.28582	4844	
313.92733	103416	1+
316.28132	20180	1+
316.31675	9980	1+
318.29669	37272	1+
318.93304	67222	1+
320.93229	27250	1+
321.27611	7756	1+
322.92801	400128	1+
323.01577	5570	
323.23621	20218	1+
324.28933	13604	1+
324.32247	9556	1+
325.25218	45498	1+
326.19621	39460	1+
326.87110	5088	
327.00512	4316	
327.19810	28478	1+
327.26767	57444	1+
328.31707	8916	1+
329.22622	19282	1+
329.28065	11386	1+
330.16961	12072	1+
330.33318	51276	1+
331.22645	18736	1+
331.30313	17894	1+
331.68398	6110	
331.93777	6270	
334.94978	11916	
335.00065	65348	1+
336.17484	6860	1+
336.94333	313484	1+
337.21674	7096	1+
338.33817	40300	1+
339.23142	8882	1+
339.27030	6644	1+
339.28428	3818	
340.35287	8604	1+
340.93812	198056	1+
341.02531	5552	
341.24685	47722	1+
341.28406	10208	1+
342.33309	4136	
343.22502	7614	1+
343.26318	60494	1+
343.29196	5612	
344.31032	7030	1+
344.34833	18682	1+
345.02350	8518	1+
345.20432	12430	1+
346.32797	21142	1+
347.02340	6536	
347.20271	13612	1+
349.29167	291268	1+
351.15785	6938	1+
351.27051	27450	1+
352.89500	7624	
353.21256	4558	
353.27885	4584	
353.69797	3780	
353.89500	4782	
354.08984	5722	
354.31434	36376	1+
355.06599	11326	1+
355.22562	6854	1+
355.91772	3966	
356.27691	7242	1+
356.34824	10532	1+
357.19484	12430	1+
357.24126	9432	
357.96478	9732	
358.19681	8738	1+
358.24919	14686	1+
358.36437	61888	1+
358.94795	13052	
359.95904	221934	1+
360.34407	8360	1+
361.97954	5010	
363.21607	14124	1+
363.30701	32982	1+
363.95428	130878	1+
364.17948	5038	1+
365.23310	4810	
365.31453	4910	
366.32410	35102	1+
367.29857	4206	
367.33119	21840	1+
367.93615	9412	
368.18648	8760	
368.30356	11708	1+
368.38485	9876	
368.42216	6158	
369.34714	10022	1+
369.38355	5424	
370.22620	4532	
371.09539	46770	1+
371.22377	15676	1+
371.27328	89654	1+
371.35921	4898	
371.90386	3806	
372.32469	61206	1+
372.37979	12718	1+
373.25261	13240	1+
374.35912	19866	1+
375.30419	5458	1+
376.20873	8852	1+
376.25550	28906	1+
377.28561	5020	
379.30229	7992	1+
381.31264	4226	
381.33092	4028	
381.96433	5818	
382.19926	13192	1+
382.21938	4158	
382.40071	4000	
383.29298	6872	1+
383.32742	29748	1+
383.39955	5582	
385.28851	10000	1+
385.34096	5478	
386.18396	7112	1+
386.39582	192620	1+
387.24734	29182	1+
388.22347	10748	1+
389.22713	7948	1+
389.28214	9882	1+
393.22664	5982	1+
393.26249	6998	1+
393.31816	555150	1+
395.18264	5522	1+
395.29795	19408	1+
396.18105	6640	1+
396.41627	13856	1+
397.34166	6168	1+
398.16877	5270	1+
399.23194	4460	
399.26953	6414	1+
399.32178	7142	1+
400.21147	10332	1+
400.37337	8142	1+
400.41159	111916	1+
401.22842	7632	1+
401.25980	3944	
401.28680	8418	1+
401.33686	4762	
403.20827	9084	1+
407.29638	26180	1+
407.33314	35846	1+
408.17249	4976	1+
409.19643	6092	1+
410.34419	153684	1+
412.17109	11336	1+
412.32285	5768	
412.41119	14130	1+
413.07328	6420	1+
413.32463	4014	
414.31618	3848	
414.42735	232504	1+
415.24853	8590	1+
415.29978	195332	1+
417.27831	4356	
417.32769	4400	
418.32927	8554	1+
419.33240	6288	1+
421.25736	5338	1+
421.31165	8188	1+
421.34807	6826	1+
423.24837	10780	1+
423.32956	4292	
424.32456	7736	1+
424.36348	18142	1+
425.24202	6790	1+
425.32586	5070	1+
426.18436	17380	1+
426.29383	9556	1+
427.30154	6596	1+
427.38662	5250	
428.44231	19436	1+
428.88296	3976	
429.20983	6022	1+
429.31440	15206	1+
430.38440	7010	
431.08353	23462	1+
431.27256	77476	1+
431.32907	4864	1+
431.38945	3866	
432.19925	6030	1+
434.30717	5818	1+
434.36101	8518	1+
435.36515	5734	1+
437.34419	524298	1+
437.88389	5034	
439.16078	6860	1+
439.89031	8452	1+
442.25339	7042	1+
442.45773	8108	1+
442.87807	5356	1+
443.18891	5476	1+
443.29278	8334	1+
443.33175	8400	1+
443.38373	3820	
444.38012	19136	1+
444.87061	31058	1+
445.11483	9844	1+
445.28936	7640	1+
447.31043	19374	1+
448.37027	6616	1+
449.23504	7864	1+
449.87595	4830	
451.15407	3876	
451.35753	26892	1+
451.89912	11920	1+
453.89419	6948	1+
454.37071	510288	1+
456.19865	6476	1+
457.34895	4624	
459.27126	7318	1+
459.32566	146674	1+
461.25415	6090	1+
462.38935	3910	
462.90578	6642	1+
464.36662	7924	1+
465.16971	6872	1+
465.28288	5806	1+
465.33886	7784	1+
465.42457	5732	1+
467.16397	7910	1+
467.41102	22196	1+
467.88643	20360	1+
468.38499	28642	1+
468.41475	19468	1+
470.35518	7012	1+
471.23891	7810	1+
473.22460	7104	1+
473.33997	9548	1+
475.29889	110620	1+
481.37001	414748	1+
482.25610	6948	1+
483.18833	6734	1+
483.23811	6018	1+
484.40996	11604	1+
485.37863	4006	
486.37930	13516	1+
486.42678	37748	1+
487.32078	4990	
488.21280	17108	1+
488.31430	9948	1+
488.71806	23358	1+
489.24872	14476	1+
489.31411	6648	1+
490.24998	10758	1+
490.58115	5138	
490.90361	10442	1+
492.26445	8944	1+
493.20376	12840	1+
493.45450	6104	1+
495.33192	6618	1+
495.38504	14458	1+
497.24704	8208	1+
497.38228	4532	
498.21338	6802	1+
498.24468	6244	1+
498.39718	882818	1+
499.35753	3904	
501.22840	13300	1+
501.37030	4006	
501.72590	4064	
502.37474	6756	
503.29960	8406	1+
503.35181	70212	1+
504.10850	4588	1+
505.28522	6014	1+
506.38987	7814	1+
507.43127	4494	1+
507.84513	9130	1+
508.36798	8870	1+
509.27226	11682	1+
509.30786	8980	1+
509.37092	6788	1+
509.44834	7680	1+
510.27538	9624	1+
510.31104	7102	1+
510.55671	8628	1+
510.85100	10538	1+
511.21567	21416	1+
511.39607	4008	
512.29956	6152	1+
512.41087	38860	1+
512.47535	9436	1+
512.85691	34948	1+
513.48249	7158	1+
514.30400	6818	1+
515.23248	4680	
515.30695	4804	1+
517.29853	4590	1+
518.37173	7846	
519.24595	7346	1+
519.32585	134042	1+
519.47067	6100	1+
520.38673	17964	1+
520.44565	6922	1+
521.45207	4876	1+
521.48812	6478	1+
521.86166	3974	
522.16967	9706	1+
522.26808	6640	1+
522.38448	5300	
522.59257	3930	
523.10999	44656	1+
523.17573	10588	1+
523.27500	4774	1+
523.38621	4050	
523.41475	3916	
523.46667	7392	1+
524.85654	11118	1+
525.39627	332486	1+
525.85434	9570	1+
526.16769	5356	1+
526.31447	5724	1+
527.49330	10634	1+
528.17041	8622	1+
528.49540	9940	1+
529.22707	16102	1+
529.38759	5484	1+
529.44821	6422	1+
530.19578	11280	1+
530.28503	11572	1+
530.86832	6712	1+
531.28903	11802	1+
531.40440	682100	1+
532.33550	11732	1+
533.23508	11128	1+
533.33839	9234	1+
533.87696	9680	1+
534.23683	8536	1+
534.46243	7354	1+
535.46907	5306	1+
535.87229	39062	1+
536.33755	9376	1+
536.38329	8308	1+
537.23483	8422	1+
537.28057	8770	1+
537.43875	5148	1+
537.47859	9558	1+
538.34115	8248	1+
538.40640	13926	1+
538.58804	21486	1+
538.86962	15010	1+
539.22927	84872	1+
539.41283	10788	1+
540.86246	14096	1+
541.39034	4756	
541.51009	10542	1+
542.26003	3900	
542.42326	932162	1+
542.50889	8198	1+
543.29299	6654	1+
544.37728	8998	1+
545.25603	15890	1+
545.38413	6844	1+
546.47217	6344	1+
547.37852	54490	1+
547.47459	4480	1+
547.50264	6032	1+
548.24253	6822	1+
548.30278	7788	1+
549.48165	5576	1+
550.52256	7114	1+
550.62441	8614	1+
551.32910	9388	1+
551.49293	11388	1+
551.87710	12588	1+
552.39206	7740	1+
552.43460	9284	1+
553.29947	9866	1+
553.39400	5744	1+
553.44211	7112	1+
553.87617	6928	1+
554.34745	16114	1+
554.50832	7004	1+
555.24548	5602	
555.43322	29606	1+
555.45780	4040	
556.22860	3890	
556.34258	14728	1+
556.43853	25488	1+
556.52332	16574	1+
557.23948	89524	1+
557.29684	6904	1+
558.41289	8846	1+
558.88858	10312	1+
560.22207	10182	1+
560.32188	7338	1+
560.38156	6028	1+
561.32434	5460	1+
561.40517	6924	1+
562.49134	8502	1+
563.18745	5952	1+
563.35200	146354	1+
563.46511	4556	1+
563.49810	6126	1+
564.13575	6916	1+
565.18523	15626	1+
565.22543	5604	1+
565.35880	55754	1+
565.47697	11196	1+
565.51482	9212	1+
565.59427	8238	
565.92827	9318	
566.18737	13286	1+
566.26194	7938	1+
566.61897	18044	1+
567.77865	19458	1+
568.27958	13170	1+
568.52633	6002	1+
568.56282	4710	1+
569.19643	6636	1+
569.24113	10452	1+
569.42233	253484	1+
570.24206	7836	1+
570.29680	7494	1+
570.54201	3912	
571.34993	7272	1+
572.35416	4822	1+
572.52400	10186	1+
574.49668	8088	1+
575.24903	18112	1+
575.29681	7712	1+
575.50146	5864	1+
576.40232	7716	1+
576.44589	8064	1+
577.36784	10364	1+
577.44524	6224	1+
577.51205	5642	1+
577.55557	4954	1+
578.24984	4138	1+
578.41658	6230	1+
578.45497	8980	1+
579.45437	7160	1+
579.49261	4780	1+
580.25548	19730	1+
580.32009	6738	1+
580.37132	7490	1+
580.42801	7828	1+
580.57330	10046	
581.32388	4970	1+
581.37276	5164	1+
581.43329	5842	1+
581.47468	6854	1+
581.54952	15294	1+
583.43803	9818	1+
583.48917	11696	1+
584.25880	8802	1+
584.55616	14160	1+
585.31014	10604	1+
586.31300	8474	1+
586.44944	845684	1+
587.36374	6296	1+
587.51308	10286	1+
588.30735	7350	
588.51343	7914	1+
589.28360	12394	
590.30930	16334	1+
590.92602	4562	1+
591.26145	6716	1+
591.40378	42802	1+
591.49262	6164	1+
591.59320	3936	
592.46474	6654	1+
593.50574	5788	1+
594.36996	6692	1+
594.54587	7652	1+
594.65047	7916	1+
595.28018	5652	1+
595.36803	4836	1+
595.45373	5688	1+
595.49291	7904	1+
596.41352	10040	1+
596.59255	6390	1+
597.41491	8028	1+
597.45436	6118	1+
597.50426	5024	
597.56785	8112	1+
598.26407	13242	1+
598.51152	15876	1+
598.57353	5644	1+
599.28424	5908	1+
599.42971	19824	1+
600.25307	6516	1+
600.46269	27388	1+
601.32518	5508	1+
601.53290	7734	1+
602.41286	6246	1+
603.41919	4484	1+
604.24997	11368	1+
605.30774	13644	1+
605.38408	3978	1+
605.54702	6500	1+
605.77853	9074	1+
606.27243	9074	1+
606.31006	13688	1+
606.48216	7234	1+
607.37713	153326	1+
608.25189	7618	1+
608.46054	7278	1+
608.49940	10242	1+
608.60242	27682	1+
609.50565	7774	1+
610.57599	5098	
611.31414	6406	1+
611.48152	4476	
611.52670	18548	1+
612.28574	8656	1+
612.38530	8662	1+
612.46742	4152	
612.58761	6434	1+
613.29052	6952	1+
613.38970	5772	1+
613.44817	203170	1+
615.32829	8508	1+
615.37493	10806	1+
616.33558	6226	1+
616.54614	15754	1+
617.55015	15436	1+
618.24362	7156	1+
619.31885	7774	1+
619.53012	5282	1+
620.48051	8776	1+
621.26548	7858	1+
621.35662	6734	1+
621.39905	9220	1+
621.50271	5192	1+
621.54222	11224	1+
622.27272	5432	1+
622.36140	4442	1+
622.61259	6598	1+
623.33698	4182	1+
623.45445	9848	1+
623.51581	6044	1+
624.26753	8904	1+
624.62170	3832	
625.32049	6504	1+
625.41301	8720	1+
625.52929	9040	1+
625.56872	22150	1+
626.46269	10248	1+
626.50483	8898	1+
627.29353	3992	
627.31986	10540	1+
627.37232	9312	1+
627.46202	7476	1+
628.32130	8016	1+
628.37845	6908	1+
629.51353	11662	
630.33363	7678	1+
630.47547	635358	1+
630.61235	5402	
631.56681	8904	1+
631.59976	8626	1+
632.60595	5744	1+
633.30772	17544	1+
634.37789	12494	1+
635.25936	5414	1+
635.38005	10878	1+
635.42970	30000	1+
635.51760	6954	1+
636.59206	7372	1+
636.63337	6628	
637.34212	8562	1+
637.53483	8378	1+
637.56822	3908	
637.62351	5874	
638.43500	9474	1+
638.46799	8964	1+
638.57359	4102	
638.60591	10834	1+
639.28864	15620	1+
639.40335	7698	1+
639.46901	6230	1+
639.55271	53568	1+
640.61922	8592	1+
END IONS

###FS:    #m/z: 512.85867 #charge 1+
###MS: 1
###MSMS: 3
BEGIN IONS
TITLE=Cmpd 2, +MS2(512.8587), 28.3-35.4eV, 0.1min #3
RTINSECONDS=2.0925
SCANS=1,3
PEPMASS=512.85867	7904
CHARGE=1+
227.19628	460	1+
228.20001	314	1+
230.97303	178	
233.99521	166	
236.02776	202	
237.99943	182	1+
240.02692	232	
241.01187	270	1+
244.03634	588	1+
245.07380	206	
245.13485	188	
246.10725	260	1+
248.00817	294	1+
249.01461	260	1+
249.09204	214	1+
251.05916	310	1+
252.11087	200	1+
253.12157	202	1+
253.21798	186	
253.98912	180	1+
254.14696	230	1+
255.22984	234	
259.06144	164	
260.15983	184	
263.10000	406	1+
263.17211	198	1+
267.13308	430	1+
268.05583	348	1+
270.03661	182	1+
270.06876	302	1+
270.13769	238	1+
273.07522	366	1+
278.13514	186	1+
280.03425	342	1+
280.85005	174	1+
281.10983	166	
281.23650	212	1+
282.12774	286	1+
283.05085	232	
283.26183	176	
283.91669	240	1+
285.12415	668	1+
285.94543	164	
286.12695	590	1+
287.12559	240	1+
287.17453	230	1+
288.06386	330	1+
288.22711	222	1+
289.87844	412	1+
290.01834	204	1+
290.97598	268	1+
291.05202	320	1+
291.27795	236	1+
291.97995	204	1+
294.12560	398	1+
295.06388	246	1+
296.09144	470	1+
296.15674	180	
296.29172	226	
296.87932	168	
297.09689	354	1+
297.87632	670	1+
298.22745	338	1+
298.85236	212	
298.87871	570	1+
300.04179	182	
300.87155	556	1+
301.00662	298	1+
301.84898	284	1+
302.03641	164	
302.87313	220	1+
303.06476	334	1+
303.12307	238	
304.19370	232	1+
304.25837	214	
305.04733	258	1+
305.27158	390	1+
306.18060	218	1+
306.27542	292	1+
306.78968	188	
307.13200	380	1+
307.78702	464	1+
307.88804	480	1+
308.11225	304	1+
308.28829	576	1+
309.21569	192	1+
310.88870	166	
311.00190	396	1+
311.04765	322	1+
311.12689	168	
311.29278	202	
311.88070	384	1+
312.27485	200	1+
312.96716	246	1+
313.10428	212	1+
313.92815	428	1+
314.14899	504	1+
314.86436	1114	1+
315.10323	242	1+
315.12776	208	
316.10499	158	1+
316.28648	228	1+
316.88511	440	1+
317.13143	236	
318.86055	390	1+
318.88554	436	
322.13550	200	
322.17015	170	
322.31544	198	
323.12278	186	
323.15029	196	
323.24129	352	1+
324.08630	290	1+
324.13827	174	
324.19916	398	1+
324.28496	252	1+
324.85741	214	
324.87767	180	
324.94664	240	1+
325.86420	352	1+
325.89835	236	
326.24004	204	
327.00692	154	1+
327.06581	242	1+
327.14152	188	
327.19425	570	1+
327.25228	202	1+
327.89638	258	
328.15491	582	1+
328.19287	358	1+
330.06162	198	1+
330.14501	304	1+
330.90234	182	1+
331.08958	304	1+
331.12609	282	1+
331.17543	332	1+
332.01813	182	
332.86690	952	1+
333.06261	236	1+
333.23364	306	1+
333.86653	590	1+
333.95967	174	1+
334.15615	224	
334.22930	370	1+
334.89043	770	1+
336.17574	438	1+
336.94116	456	1+
337.09446	200	
337.14774	176	
337.25447	272	1+
338.14100	378	1+
338.16158	168	
338.82512	204	1+
338.87290	412	1+
339.09316	200	
339.14420	314	1+
339.15596	230	1+
339.18826	588	1+
339.24120	214	1+
341.04235	282	1+
341.10095	306	1+
341.11919	174	
342.16381	246	1+
342.88642	212	
343.13633	466	1+
343.21174	262	1+
344.08535	164	
344.10160	396	1+
345.07693	272	1+
346.90730	236	1+
347.12289	416	1+
347.89521	210	1+
347.91983	182	1+
348.08407	186	1+
350.14153	174	
350.88716	264	
350.94492	240	1+
351.00532	208	1+
351.03271	272	1+
351.12189	372	1+
351.32736	252	1+
351.87769	768	1+
352.19520	328	1+
352.91162	272	1+
354.90389	294	
355.06723	198	
355.17423	226	
355.19451	416	1+
356.26308	190	1+
357.16978	226	
357.18795	238	
357.22369	392	
358.02374	282	1+
358.19128	476	
359.07349	244	1+
359.13464	248	1+
359.16611	248	1+
359.18662	346	
360.07950	162	1+
360.20674	470	1+
360.41354	170	
360.89880	166	
361.69243	188	
362.18569	190	1+
364.12740	352	1+
364.23978	206	
366.17003	524	1+
366.95242	230	1+
367.17551	380	1+
368.83287	300	1+
368.89747	194	
369.11547	224	1+
369.13680	376	1+
369.88302	494	1+
370.27181	380	1+
372.20537	572	1+
373.38823	308	1+
374.23586	280	1+
374.25740	258	1+
374.99018	242	1+
375.19747	520	1+
375.83523	376	1+
375.88103	406	1+
375.97662	236	1+
376.15975	164	
376.83689	298	1+
376.85649	236	1+
376.88282	266	1+
377.20270	426	1+
378.09615	258	1+
378.14636	300	1+
378.99081	190	1+
379.18362	364	1+
380.85142	664	1+
381.19479	314	1+
381.22468	240	1+
382.15237	420	1+
383.33064	234	1+
383.89382	272	1+
384.20908	218	1+
385.06430	208	1+
385.11254	232	1+
385.33595	166	1+
386.10294	458	1+
386.23288	294	1+
387.14047	296	1+
387.17259	372	1+
387.85769	478	1+
387.89624	620	1+
387.97831	244	1+
388.99013	172	1+
390.07983	194	1+
390.83796	520	
391.84081	240	
391.89769	490	1+
392.21593	432	1+
392.82048	210	
392.86014	2178	1+
392.89880	352	1+
393.19387	622	1+
393.22246	278	1+
393.28741	256	1+
393.78710	426	1+
394.07468	344	1+
394.13617	268	1+
394.82498	196	1+
395.05551	328	1+
395.18049	210	
395.23402	372	1+
396.13215	410	1+
396.38259	180	
396.77716	232	
396.85646	192	
397.20076	264	
397.29704	182	1+
398.86462	848	1+
399.07480	170	1+
399.12802	210	1+
399.16058	162	1+
399.27550	198	
400.85069	154	1+
401.14282	330	1+
401.25227	536	1+
402.21582	1006	1+
403.41525	158	1+
403.87035	1142	1+
403.91149	166	1+
404.31363	186	1+
405.11530	216	1+
405.15941	234	
405.23052	302	1+
405.85567	236	1+
405.90443	770	1+
406.19832	140	1+
406.23627	192	1+
407.36809	276	1+
408.01739	194	1+
408.85252	602	
409.21939	176	
409.45527	136	1+
409.85148	302	
410.05694	274	1+
410.17509	178	
410.58429	110	1+
410.87289	1368	1+
410.91128	370	1+
411.06182	178	1+
411.24192	286	
411.28629	164	
411.35250	256	1+
411.83928	202	
412.14180	380	1+
412.16697	168	
412.18624	202	
412.21458	210	
412.24047	458	1+
412.30824	432	1+
412.84428	638	1+
412.87052	760	1+
413.07271	12762	1+
413.31160	390	1+
413.81229	252	1+
415.15071	198	
415.18981	506	1+
415.21660	216	
416.17111	434	1+
416.87462	620	1+
417.06983	116	1+
417.14655	196	1+
417.17494	296	1+
417.24059	526	1+
417.96494	216	1+
418.21723	522	1+
418.32657	272	1+
419.26750	212	
419.29139	202	1+
420.04933	240	1+
421.87972	878	1+
422.21359	184	1+
422.23295	292	1+
423.27047	182	1+
423.86996	362	1+
424.12275	250	1+
424.20342	206	1+
424.48581	102	1+
424.90864	248	1+
425.33373	166	
426.85882	842	1+
426.88680	356	1+
427.01531	302	1+
427.19321	438	1+
428.14245	284	
428.88314	3042	1+
428.91324	530	1+
429.07162	166	
429.14265	222	
429.24972	962	1+
430.14783	290	
430.31066	210	1+
430.88050	1144	
431.08330	590	1+
431.86686	776	
432.17588	194	
432.23333	218	
432.87786	488	1+
433.14654	370	1+
433.20410	310	
433.22303	444	1+
433.41902	220	1+
433.86038	242	
434.35133	278	1+
434.88278	284	
435.14174	184	
435.85715	312	1+
437.19354	298	1+
438.06022	256	1+
438.88394	828	1+
439.03160	174	
439.88698	732	1+
441.99139	106	1+
442.09984	192	
443.24459	238	1+
444.04068	226	1+
444.87325	838	
445.28510	244	1+
445.37784	264	1+
445.87153	470	
446.89383	348	
447.30186	216	1+
447.43423	202	1+
447.64729	162	1+
448.16255	294	
448.30388	312	1+
449.23462	172	
449.40401	782	1+
449.87651	442	
450.10011	296	1+
450.13286	402	1+
450.40710	674	1+
450.45870	200	1+
450.87984	208	
451.89805	168	
453.16668	192	
453.37984	280	
453.85777	178	1+
454.05748	150	1+
454.28904	164	1+
454.33020	328	1+
455.21767	284	1+
455.33510	236	1+
456.23886	322	1+
456.42086	300	1+
457.29922	212	
457.90437	386	1+
458.31024	254	1+
460.24089	434	1+
460.41556	246	1+
462.88391	364	1+
463.15356	206	
463.25323	216	1+
463.30123	196	1+
463.37653	380	1+
464.37889	254	1+
467.09017	282	1+
467.14177	254	1+
467.19775	234	
467.25167	236	1+
467.88524	840	1+
468.88660	492	1+
468.95299	314	1+
469.16985	282	1+
469.22617	324	1+
469.91292	254	
470.17161	200	1+
470.19982	186	
470.43677	222	
471.14501	312	1+
472.04953	318	1+
472.19895	220	
472.26602	178	
473.22878	202	
473.32367	176	
473.38319	532	1+
474.41806	250	1+
476.12145	262	
476.16718	406	1+
477.17232	278	1+
477.25101	178	
477.29254	164	
477.37447	326	1+
477.41068	170	
478.37827	234	1+
479.19458	174	
479.25219	156	1+
479.28706	390	1+
480.91511	174	
481.39395	200	1+
482.21507	226	1+
482.25641	254	1+
482.37308	174	1+
484.98421	398	1+
485.89749	294	
489.15536	158	1+
489.31115	320	1+
489.37761	186	1+
490.74595	90	1+
491.25900	258	1+
491.39313	230	
491.42561	438	
491.99977	182	1+
492.36372	492	1+
492.43435	390	
492.47731	312	1+
492.54657	346	1+
492.65991	154	1+
493.24077	276	1+
493.32441	164	1+
493.44175	264	
494.07914	364	1+
494.24719	160	1+
494.42579	166	
494.52207	138	1+
495.08256	260	1+
495.35675	210	
495.38636	262	
495.42025	512	1+
495.79143	182	
496.12203	224	1+
496.23658	198	
496.42594	410	1+
497.20176	160	1+
497.33456	568	1+
497.38023	378	1+
498.01585	162	1+
498.46613	634	1+
500.37372	192	1+
500.44475	246	1+
501.01427	998	1+
501.37476	224	1+
501.43232	218	1+
501.46980	140	1+
502.21499	152	1+
502.23903	194	1+
503.23675	182	1+
503.79373	166	
503.89412	266	1+
505.10016	286	1+
505.26537	208	1+
506.27032	136	1+
507.82007	138	1+
508.39229	208	
508.53717	410	1+
508.90819	300	1+
509.20556	280	1+
509.28556	470	
509.30899	924	1+
509.37777	1318	1+
509.43508	638	1+
509.46739	1036	1+
509.90838	192	1+
510.04019	312	1+
510.12442	368	1+
510.30998	678	1+
510.38923	986	1+
510.43984	436	1+
510.50367	310	1+
511.08459	178	1+
511.12853	274	1+
511.35823	314	
511.39652	620	1+
512.27965	478	1+
512.31273	188	
512.43830	1054	1+
512.47875	696	1+
512.50497	450	1+
512.61752	154	1+
512.94730	390	1+
513.33533	600	1+
513.36772	232	
513.40918	1216	1+
513.43730	692	1+
514.02788	124	1+
514.06735	596	1+
514.35596	182	
514.41353	794	1+
514.49455	1074	1+
514.52890	910	1+
514.78702	114	1+
515.07222	446	1+
515.13816	266	1+
515.18763	314	1+
515.26893	264	
515.32774	844	1+
515.38832	290	
515.87389	212	1+
515.97483	228	1+
516.02957	260	1+
516.24538	370	1+
516.38997	542	
516.42993	912	1+
516.47770	752	1+
516.87030	136	1+
516.96248	210	1+
517.17702	234	1+
517.20610	342	1+
517.28709	302	1+
517.32404	372	1+
517.36632	1738	1+
517.55875	158	1+
517.85223	126	1+
518.02731	214	1+
END IONS

###FS:    #m/z: 519.31754 #charge 1+
###MS: 1
###MSMS: 4
BEGIN IONS
TITLE=Cmpd 3, +MS2(519.3175), 28.5-35.6eV, 0.1min #4
RTINSECONDS=2.865
SCANS=1,4
PEPMASS=519.31754	4840
CHARGE=1+
224.12295	198	1+
232.98085	206	1+
239.02179	232	1+
240.11809	174	1+
243.96736	198	
248.02412	540	1+
249.02409	328	1+
251.03715	584	1+
251.10192	160	1+
253.15932	194	
254.04392	362	1+
255.22877	358	
257.12971	492	1+
257.22696	170	
259.03726	226	1+
260.02101	178	
260.10508	200	
261.18131	170	
261.96953	258	
263.10502	212	
264.06451	312	1+
264.10784	212	
265.06729	180	1+
266.13146	470	1+
266.25488	278	1+
267.05701	328	1+
267.13550	396	1+
267.25924	218	1+
268.10900	212	
269.01602	174	1+
269.08735	320	1+
269.11683	308	1+
272.04730	180	
274.96973	174	1+
275.07502	198	1+
275.12443	282	1+
277.04863	298	1+
278.01705	236	1+
281.00276	208	1+
281.04730	164	
281.07156	328	1+
281.14641	164	
282.04652	236	1+
282.17262	174	
282.94874	180	1+
283.13867	348	1+
283.26068	340	1+
284.13737	332	1+
285.05394	272	1+
285.19459	172	
287.05812	374	1+
287.98462	220	
289.09669	150	1+
289.87939	940	1+
290.91741	264	1+
291.08696	172	
291.16243	302	1+
292.05602	280	1+
292.18137	170	
294.01110	204	1+
295.15357	256	1+
296.10083	160	1+
296.20088	184	
297.00817	202	1+
298.13405	266	1+
300.05547	418	1+
301.10759	190	
302.00716	334	
303.94815	240	
305.14140	192	1+
305.89159	174	
305.91752	222	1+
305.96252	220	1+
306.17905	360	1+
306.27504	192	
307.08090	292	1+
307.13626	498	1+
307.27972	168	
307.88816	1222	1+
308.03147	176	1+
308.14334	304	1+
308.28941	706	1+
308.79370	218	
309.08479	186	
309.17203	246	1+
309.27315	334	
311.06445	234	
311.29164	258	
311.88430	224	
312.28023	366	1+
312.88620	178	
313.28334	246	1+
314.15245	684	1+
314.86190	1254	1+
318.12591	178	
318.85872	194	
321.22006	254	1+
322.06035	174	1+
322.26751	272	1+
322.85209	216	
322.90027	230	1+
323.11529	324	1+
323.85511	198	
323.90375	160	1+
324.11925	192	1+
324.87567	360	
324.98065	294	1+
325.08128	204	
325.16474	182	
325.24005	334	1+
325.89970	460	1+
327.89352	660	1+
328.13670	266	1+
328.16278	330	1+
328.31872	240	1+
328.87708	252	
329.08392	200	1+
329.87487	590	1+
330.87969	418	1+
331.14942	172	
332.00997	390	1+
332.86837	888	1+
333.09484	274	1+
333.11161	268	1+
333.77835	188	
334.16007	216	
335.25389	276	1+
336.93817	210	1+
337.17900	260	1+
338.13401	172	
338.87044	388	1+
339.04484	316	1+
339.09439	174	
340.10093	392	1+
340.55374	102	1+
341.14315	266	1+
341.30659	262	1+
341.84779	190	1+
342.17590	388	1+
342.87509	676	1+
343.00647	214	1+
343.09364	480	1+
343.13839	276	1+
343.20921	200	1+
345.06244	236	1+
345.86892	1116	1+
346.16173	174	
346.81769	702	1+
347.11326	276	1+
349.02062	276	1+
349.19625	246	1+
350.88120	1164	1+
350.92738	306	1+
350.96253	190	
351.16701	344	1+
352.13475	206	1+
353.24209	452	1+
353.81444	216	1+
354.09390	344	1+
356.06280	208	1+
356.14000	176	1+
356.84293	174	
357.31767	242	1+
358.10212	266	1+
358.18299	1084	1+
360.16811	180	
360.89114	552	1+
361.16191	196	
361.18529	698	1+
361.23560	222	1+
363.01752	266	1+
363.10418	290	1+
363.16854	208	
363.19011	300	1+
364.04100	160	1+
364.14187	282	1+
364.83025	1340	1+
365.07888	612	1+
365.18105	220	
365.19360	594	1+
366.18649	418	1+
367.15512	300	1+
367.26065	280	1+
367.32924	298	1+
368.17431	192	
368.56180	106	1+
368.83317	356	1+
368.89004	664	1+
369.83614	214	1+
369.99085	230	1+
371.14407	220	
371.17285	190	
371.20435	294	1+
371.28986	244	1+
372.03601	256	1+
372.13337	278	1+
372.19422	482	1+
374.10836	190	
374.16849	166	
374.87762	270	1+
375.22464	232	
376.02956	164	1+
376.18524	232	1+
377.36329	124	1+
377.83396	180	1+
378.05757	214	1+
378.18009	178	
379.05415	174	1+
379.21520	632	1+
380.10313	166	
380.79236	150	1+
380.85872	366	1+
381.11269	610	1+
381.90376	262	1+
382.31963	242	1+
382.84105	1140	1+
383.19797	496	1+
384.15231	326	1+
384.20325	432	1+
384.26511	196	
384.66431	150	1+
385.35348	276	1+
387.09095	246	
387.15428	468	1+
387.24318	232	
387.26023	226	
387.83999	440	1+
387.89990	170	
388.21259	180	1+
388.28001	346	1+
388.84265	270	1+
389.97541	216	1+
390.13344	304	1+
390.83988	2142	1+
390.89460	280	1+
390.98531	234	1+
391.05069	262	1+
391.09600	346	1+
391.20785	164	
391.30744	260	1+
391.33411	164	1+
391.38094	236	1+
392.82858	276	1+
392.89886	250	1+
394.00340	174	
394.13302	602	1+
394.18918	174	
394.22731	378	1+
395.19043	444	1+
395.79778	310	1+
396.19619	346	1+
396.80077	234	1+
397.13090	608	1+
397.97162	252	1+
398.32326	252	1+
398.86320	462	1+
399.13163	172	
399.21413	558	1+
400.12489	182	
400.15221	368	1+
400.84924	1252	1+
401.25260	724	1+
401.87297	460	1+
402.21426	1366	1+
402.83457	240	1+
403.15356	590	1+
403.19594	200	
403.26946	282	1+
403.76798	116	1+
403.87051	3160	1+
403.90097	290	1+
405.21110	2210	1+
405.85853	316	
406.14975	208	
406.80574	138	1+
406.85704	842	
407.16547	354	1+
407.20927	1028	1+
407.86034	578	
408.08241	322	1+
408.69267	120	1+
408.84976	6718	1+
410.33806	164	1+
410.91489	486	1+
410.98918	230	1+
411.13342	594	1+
411.23416	166	
411.40995	118	1+
412.04871	176	
412.08428	200	
412.13519	520	1+
412.84221	178	
413.07211	176	
413.18715	340	1+
413.28244	168	
414.07538	816	1+
414.18767	216	1+
414.21663	192	
414.31415	196	1+
414.86363	208	
414.98410	156	1+
415.14565	714	1+
416.87182	250	
417.12578	340	1+
417.24522	260	1+
417.36995	146	1+
418.85600	420	
419.88305	584	1+
420.20547	316	1+
420.25239	200	1+
420.36160	198	1+
421.16692	192	
421.20847	248	1+
421.88020	1414	1+
422.11591	302	1+
422.81486	258	1+
423.32440	172	
423.86457	1056	1+
424.06477	174	1+
424.39109	1074	1+
424.86471	628	1+
425.23946	260	1+
426.85873	6028	1+
427.22114	164	
427.27766	288	1+
428.13938	468	1+
428.25821	190	
428.30345	272	1+
429.09975	180	
429.18904	278	1+
429.24485	720	1+
429.34689	184	1+
430.15000	560	1+
431.40430	352	1+
432.87874	604	1+
433.11856	334	1+
433.15028	256	
434.15728	406	1+
434.84964	292	1+
435.23631	166	
436.01940	200	1+
436.12526	240	1+
436.21788	398	1+
437.16286	196	
437.18417	454	1+
437.24561	244	
438.15994	240	
439.12734	324	1+
439.85472	478	1+
439.89187	1420	1+
440.06258	456	1+
440.14984	396	
440.20761	332	1+
441.20553	198	1+
441.32642	190	1+
442.25163	178	
442.87903	1454	1+
443.02773	250	1+
443.19496	250	1+
443.26438	174	
443.42267	200	1+
444.00145	180	1+
444.17634	386	1+
444.25131	196	
444.87121	12044	1+
445.30054	242	
446.15428	224	
446.38162	258	1+
447.28860	290	1+
447.92977	216	1+
448.15634	290	1+
449.87390	186	
450.15619	580	1+
451.15840	462	1+
451.26242	340	1+
451.35856	324	1+
452.27002	384	1+
452.92137	238	1+
453.01949	190	1+
453.21527	330	1+
453.32227	160	1+
453.44443	122	1+
454.09989	278	1+
455.33660	210	1+
455.90668	246	
456.16814	474	1+
456.37829	184	1+
457.06283	230	1+
457.20409	166	
457.23355	378	1+
457.29506	400	1+
457.35453	180	1+
457.90120	1444	1+
458.23711	314	1+
458.28687	520	1+
459.90529	196	
460.05355	192	1+
460.33914	690	1+
460.88700	300	1+
461.34229	678	1+
461.37939	208	
461.42523	264	1+
462.25106	194	
462.37743	174	
462.87969	1420	1+
463.11799	224	1+
463.23931	266	1+
463.98204	312	1+
464.16824	202	
464.38039	210	1+
464.67887	274	1+
465.15578	306	1+
465.98613	222	1+
467.88568	644	1+
468.16771	306	1+
468.94449	348	1+
469.17478	202	1+
469.28267	170	
469.88300	248	1+
470.30171	220	
471.16185	458	1+
474.17819	426	1+
474.21938	178	
474.25393	366	1+
474.40378	226	1+
476.11888	196	
476.17712	476	1+
476.80461	136	1+
477.04898	186	
477.07900	234	1+
477.37792	258	1+
478.17678	238	1+
478.25598	464	1+
479.12425	198	
479.25561	324	1+
479.87597	206	1+
480.15417	288	1+
480.43389	316	1+
480.98462	510	1+
481.11937	162	1+
481.16777	248	1+
481.21097	1018	1+
481.30409	216	1+
481.35547	278	
482.07407	174	1+
482.26646	226	1+
482.39848	270	1+
482.99061	262	1+
483.23131	382	1+
483.32339	180	
483.45360	194	
484.30513	316	1+
484.36581	3770	1+
484.40814	386	1+
484.98660	358	1+
486.30509	352	1+
487.17789	178	1+
487.27462	164	1+
488.39864	168	
490.26173	160	1+
496.89772	238	1+
497.27438	292	1+
497.32435	232	
497.36981	202	
498.32067	496	1+
498.46325	166	
499.10492	194	1+
499.21447	264	1+
499.39074	168	
500.18429	234	1+
500.26076	230	1+
500.39590	212	
500.43126	226	
501.01281	1190	1+
501.18946	166	1+
501.35757	304	
501.41232	318	
501.45847	354	1+
502.05388	194	1+
502.28475	224	
502.32108	682	1+
502.46113	308	1+
503.17082	160	1+
503.22146	312	1+
503.42027	898	1+
503.52250	222	1+
504.16997	106	1+
504.26679	268	1+
504.38507	402	1+
505.05108	180	1+
505.10173	196	
505.40601	224	
505.90410	198	1+
506.00882	100	1+
506.24074	176	
507.18859	566	1+
507.25310	322	1+
508.19165	500	1+
508.25021	306	1+
510.23586	188	1+
511.19474	304	1+
513.08337	186	1+
514.19626	238	1+
514.29260	324	1+
514.52717	594	1+
515.11956	164	1+
515.21505	520	1+
515.25262	476	1+
515.32775	882	1+
515.38457	396	
515.46689	1502	1+
515.50490	210	
515.52821	486	1+
516.22052	412	1+
516.35887	212	
516.38530	578	
516.43741	400	
516.47245	1294	1+
517.03585	290	1+
517.29351	174	
517.32593	556	1+
517.36613	3716	1+
517.43596	350	
517.72595	284	1+
518.03134	246	1+
518.13486	502	1+
518.40643	230	
518.43926	480	
518.46300	294	
518.77902	260	1+
519.06598	270	1+
519.13643	434	1+
519.23021	356	1+
519.32533	101712	1+
519.42241	318	
519.45079	1354	1+
519.53966	280	1+
519.58007	280	1+
519.61976	236	1+
519.66314	324	1+
519.67939	244	1+
519.75781	194	
519.78104	214	1+
519.88858	148	1+
520.20732	376	1+
520.39173	578	1+
520.45198	976	1+
520.49294	940	1+
520.67691	162	1+
521.25022	420	1+
521.41944	170	
521.52960	318	1+
521.78106	276	1+
521.91645	198	1+
522.09347	252	
522.16673	216	1+
522.28206	186	
522.46289	354	
522.59430	3916	1+
522.74962	254	1+
522.78566	190	1+
522.89146	174	1+
522.91794	160	1+
523.11555	386	1+
523.23652	242	1+
523.30872	252	1+
523.40102	288	1+
523.44458	278	1+
523.47962	294	
523.65008	156	1+
523.72520	94	1+
523.75431	182	1+
524.06718	234	1+
524.44691	164	1+
524.48072	252	
524.90489	278	1+
END IONS

###FS:    #m/z: 498.39720 #charge 1+
###MS: 5
###MSMS: 6
BEGIN IONS
TITLE=Cmpd 4, +MS2(498.3972), 28.0-35.0eV, 0.1min #6
RTINSECONDS=6.5465
SCANS=5-6
PEPMASS=498.39720	354536
CHARGE=1+
191.94835	352	1+
192.95029	248	1+
219.07906	184	
221.13415	544	1+
222.87116	208	1+
227.19592	210	1+
230.03108	408	1+
233.06607	280	
233.15188	298	1+
239.14472	1488	1+
243.08396	244	1+
243.22879	1792	1+
244.06073	354	1+
245.00818	188	
245.98156	246	1+
249.03904	312	1+
249.88594	210	
252.11999	386	1+
255.16100	668	1+
255.22980	246	
258.01207	204	1+
258.06960	178	
258.11983	170	1+
258.14369	214	1+
259.04553	192	
261.15747	304	1+
263.10733	186	
265.15912	288	1+
267.01545	194	1+
268.85599	248	
269.11976	358	1+
270.07285	190	
270.95134	218	1+
271.10358	184	1+
271.91611	252	1+
272.84991	206	1+
273.17094	934	1+
274.09456	204	1+
275.16245	146	1+
275.84781	304	1+
276.14855	308	1+
277.09178	404	1+
277.18875	256	
277.21416	202	1+
278.06446	192	1+
280.18446	242	1+
281.09855	196	1+
281.10855	232	1+
281.96943	174	1+
282.06920	296	
283.17121	2718	1+
283.26061	218	
285.09174	186	
286.10515	236	1+
286.86862	196	
287.08392	188	
287.25528	1736	1+
287.88389	246	1+
288.06362	560	1+
288.14004	234	1+
289.25855	234	1+
289.87823	1200	1+
290.11602	154	1+
290.18359	248	1+
290.86321	196	
291.88090	286	1+
292.91445	222	1+
293.05982	358	1+
293.16692	222	
293.95310	198	1+
294.07792	232	1+
298.11591	346	1+
299.14688	438	1+
299.18656	1508	1+
299.87259	774	1+
300.09758	292	
300.14975	264	1+
300.87500	606	1+
301.05018	390	1+
301.09973	292	1+
301.28308	200	
301.92387	278	1+
303.01655	232	1+
303.85477	318	1+
304.15547	316	1+
304.87360	196	
305.02684	248	1+
305.18805	156	1+
305.89845	590	1+
306.06804	304	1+
306.78958	218	
307.13012	194	
307.28335	220	
307.79997	178	
307.88989	1840	1+
307.92800	180	1+
308.28969	798	1+
308.96706	350	1+
309.18488	384	1+
309.88611	670	1+
309.90560	246	1+
310.04127	164	1+
310.30616	204	
311.09674	180	
311.16648	296	
311.88537	838	1+
312.11724	254	
312.86758	198	
313.16438	200	
313.26779	200	
314.28902	230	1+
316.15890	278	1+
316.86411	374	1+
316.92786	204	1+
317.16012	200	1+
317.19682	1202	1+
318.82929	182	1+
318.88175	462	1+
319.92621	210	
319.96307	202	1+
322.89438	186	
323.11314	322	1+
323.19131	262	1+
323.24049	370	1+
323.85119	136	1+
323.90130	186	
324.38083	150	1+
324.89141	282	
325.12543	276	1+
325.89881	750	
326.16763	194	
326.86485	250	1+
326.89624	948	1+
327.07394	300	1+
327.10321	188	
327.19815	5386	1+
327.25864	292	1+
328.16123	336	1+
328.26130	212	1+
329.12253	316	1+
330.21712	204	1+
330.53050	86	1+
331.10495	448	1+
331.22753	228	1+
331.28007	232	1+
331.86699	274	1+
331.87968	510	1+
333.16559	236	
333.86410	312	1+
334.15626	464	1+
335.15939	322	1+
335.27309	214	
336.08283	312	1+
336.89314	350	
338.09992	242	1+
338.92693	258	1+
338.97015	268	1+
339.00099	316	1+
339.29700	316	1+
339.82870	266	
340.00211	188	1+
340.85481	176	
341.11725	194	
341.97606	394	1+
342.08463	212	1+
342.16389	186	
342.18630	192	
342.90777	390	1+
343.07513	162	1+
343.15402	204	
343.21234	6138	1+
343.90753	264	1+
344.16950	364	
345.19307	400	1+
346.11542	414	1+
346.14004	304	1+
346.21042	304	1+
346.81524	270	1+
347.11892	354	1+
347.17649	322	1+
348.91304	438	1+
348.97435	306	1+
349.29128	352	1+
349.97689	222	1+
350.14620	360	1+
350.22285	200	1+
350.81714	246	1+
350.88202	200	
351.03299	282	1+
351.11150	364	1+
351.27539	298	1+
352.17475	268	1+
352.98763	154	1+
353.06521	372	1+
353.09035	354	1+
353.13602	368	1+
355.11903	268	
355.82972	314	1+
355.89349	518	1+
356.17928	196	
356.32876	152	1+
357.00528	314	1+
357.15174	264	1+
358.24391	338	1+
358.91065	374	1+
359.40321	208	1+
360.04798	250	1+
360.10847	218	
360.13712	192	1+
360.18112	464	1+
360.90949	192	
361.22272	4188	1+
361.71371	92	1+
361.85983	354	
362.57899	116	1+
362.72058	104	1+
363.01397	320	1+
363.16295	180	
363.18530	186	
363.21920	1406	1+
363.92406	392	1+
364.01892	254	1+
364.07479	180	
364.82971	324	
365.12413	178	
365.50836	86	1+
366.32371	194	1+
367.13935	290	1+
367.17957	450	1+
367.32793	132	1+
367.84075	224	
369.07165	184	
369.83306	586	1+
370.01076	296	1+
370.90675	240	1+
370.95845	248	1+
371.17109	580	1+
371.20438	504	1+
372.21031	428	1+
374.14074	184	
375.12016	440	1+
375.19728	380	1+
375.91848	368	1+
376.02165	158	1+
376.11823	280	1+
376.28321	190	1+
379.12719	192	
379.16864	218	
380.11601	544	1+
380.85731	638	1+
381.37260	116	1+
382.16727	380	1+
382.19916	240	
382.83807	350	
384.10076	312	1+
384.23930	550	1+
384.85202	484	1+
385.16008	238	
386.13726	196	
386.16111	350	1+
386.28178	248	1+
386.97086	294	1+
387.15217	336	1+
387.23786	11262	1+
387.84511	374	
388.10885	162	1+
389.27088	254	1+
389.79717	270	1+
389.85118	206	
390.20432	268	1+
390.84093	776	1+
391.11689	324	1+
391.15933	306	1+
391.20685	202	1+
393.03595	170	1+
393.31776	1032	1+
394.08483	402	1+
394.20759	372	1+
394.83051	354	1+
394.85586	894	1+
396.85824	448	1+
397.20568	190	
397.81572	258	1+
398.12651	190	1+
398.24761	184	
398.86653	628	1+
399.23080	186	
399.32192	242	
399.96245	242	1+
400.10447	178	
400.21701	460	1+
400.32660	246	
400.85060	236	
401.17410	352	1+
401.24071	246	1+
401.87094	694	1+
403.13789	270	
403.22309	180	
403.87047	3154	1+
404.16340	400	1+
404.38329	244	1+
405.24856	2460	1+
405.86024	538	
406.86420	272	
407.24196	480	1+
407.85615	1058	1+
408.13250	294	1+
408.79121	202	
408.85358	646	1+
409.98246	210	1+
411.21921	366	
411.87490	196	
412.08793	1634	1+
412.12476	332	
412.36936	308	1+
412.86783	702	1+
412.91643	204	1+
413.07071	302	
413.12561	494	1+
413.17798	232	
413.25799	182	
413.80106	190	1+
414.15668	390	1+
414.18722	184	
414.86479	282	1+
414.96014	94	1+
415.08036	266	1+
415.11205	232	1+
415.16347	260	1+
415.18952	574	1+
415.28497	198	
416.13675	430	1+
416.34969	186	
416.87167	366	1+
417.17109	202	
417.24135	496	1+
417.99469	198	1+
419.22408	230	
419.88384	346	
420.14010	392	1+
420.25783	286	1+
420.97114	220	1+
421.07811	116	1+
421.88132	1846	1+
422.82092	154	1+
423.15604	176	
423.23376	190	1+
423.86726	410	
424.38266	226	1+
424.87134	200	
425.22019	258	1+
425.92111	226	1+
426.22465	216	1+
426.86260	472	1+
427.26933	480	1+
428.26967	356	1+
428.31701	184	1+
429.13172	620	1+
429.36922	140	1+
429.88454	280	
430.21849	262	1+
430.23521	242	1+
430.88008	1472	1+
432.01759	358	1+
432.18982	312	1+
432.42289	174	1+
433.19773	204	1+
433.23734	198	1+
433.28299	272	1+
434.14499	534	1+
435.88140	378	1+
436.20825	322	1+
437.17073	328	1+
437.24211	428	1+
437.34460	818	1+
437.89661	286	
438.88963	2114	1+
439.35967	178	
439.38243	346	1+
439.89113	1832	1+
440.19036	138	1+
441.06388	230	1+
442.25936	224	1+
442.40076	292	1+
442.87299	180	
443.14836	254	1+
443.17695	320	1+
443.26296	162	1+
443.29669	252	1+
443.37541	362	1+
444.13445	162	1+
444.30111	172	1+
444.38050	304	1+
444.87073	836	
445.01130	138	1+
446.88404	190	
446.92571	134	1+
448.14341	196	
449.15001	238	1+
449.23401	150	1+
449.88178	314	1+
450.14016	218	1+
451.09495	338	1+
452.36004	226	1+
453.11653	240	1+
453.23751	266	
453.44026	200	1+
454.06586	214	1+
455.24562	190	
455.27958	252	1+
455.90541	304	1+
456.16178	346	1+
456.25240	250	
456.49014	126	1+
456.87710	196	
457.05592	308	1+
457.15981	222	1+
457.20412	2036	1+
457.25933	230	
457.89875	1410	1+
458.13931	270	1+
458.24880	194	
458.32293	216	
459.09809	254	
459.30969	580	1+
459.34251	188	
460.03164	238	1+
460.13325	232	
460.28113	390	1+
460.37704	424	1+
460.94618	642	1+
461.08373	166	1+
461.10679	172	1+
461.33161	466	1+
461.38113	312	1+
462.24024	296	1+
462.35260	214	1+
462.88151	250	1+
463.39628	310	1+
464.16595	308	
464.82787	176	
466.40270	802	1+
467.15408	196	
467.30879	280	1+
467.89159	118	1+
471.28993	282	1+
473.38361	298	1+
474.16529	212	1+
475.20331	232	1+
475.90159	220	1+
477.10723	558	1+
477.26369	180	
477.31716	188	
477.38092	292	
478.07629	216	
478.10960	346	1+
478.33720	414	1+
478.37305	196	
478.40344	202	
479.08799	254	1+
479.29417	232	1+
479.38226	180	
479.40650	176	
479.42809	450	1+
479.46845	450	1+
480.24054	228	1+
480.36950	194	
480.38915	234	
480.47122	396	1+
480.92078	226	1+
481.26694	278	1+
481.36947	4036	1+
481.94433	224	1+
482.40813	200	
483.01048	222	1+
483.04600	94	1+
483.21684	308	1+
484.28180	274	1+
484.37078	438	1+
484.40502	264	1+
484.44588	228	1+
487.71595	282	
490.85830	212	1+
491.26477	246	1+
493.13432	304	1+
494.13651	280	1+
494.21930	384	1+
494.40304	184	
494.46472	592	
494.56080	1240	1+
494.75458	144	1+
494.83260	156	1+
495.19900	150	1+
495.24739	200	
495.27716	234	
495.37732	186	
495.40936	856	1+
495.44745	296	
495.48635	250	
496.25487	514	1+
496.40916	506	1+
496.43932	508	1+
497.37972	216	
498.05550	304	1+
498.19941	302	1+
498.23713	206	
498.26196	586	1+
498.40232	218	
498.46293	196	
498.50728	280	1+
499.13262	238	1+
499.19393	176	1+
499.32918	248	
499.35988	1376	1+
499.39045	384	
499.42973	530	1+
499.47625	746	1+
499.90016	212	1+
500.43926	322	1+
500.48169	520	1+
500.51260	700	1+
501.00944	136	1+
501.20212	208	
501.22988	1894	1+
501.29720	254	
501.33154	238	
502.26658	198	
502.30881	180	
502.37578	616	
502.42153	478	1+
502.45954	758	1+
502.63164	254	1+
502.79357	242	1+
503.13404	344	1+
503.18675	226	
503.35188	49746	1+
503.53817	166	1+
503.60383	186	1+
503.63389	202	1+
503.73107	224	1+
503.85485	192	1+
END IONS

###FS:    #m/z: 393.31829 #charge 1+
###MS: 5
###MSMS: 7
BEGIN IONS
TITLE=Cmpd 5, +MS2(393.3183), 28.0-35.0eV, 0.1min #7
RTINSECONDS=7.3195
SCANS=5,7
PEPMASS=393.31829	353198
CHARGE=1+
197.04472	124	
199.89991	136	
199.93499	498	1+
201.92700	528	1+
212.88559	306	1+
215.88521	800	1+
217.88187	1280	1+
217.94557	212	
219.87766	564	1+
220.95432	118	
222.95164	1762	1+
224.19636	126	
224.94646	1724	1+
227.19894	244	
227.86158	268	1+
230.89257	510	1+
233.06487	282	
233.89658	470	
234.89102	922	1+
235.85565	130	
236.03331	262	1+
236.89012	392	1+
237.04832	180	
237.09507	236	
237.95226	192	
239.88184	132	
240.88655	260	1+
240.96091	762	1+
242.15326	134	
242.95688	1034	1+
244.03587	398	1+
244.13837	138	
245.04006	228	1+
245.88940	140	
245.92078	238	
246.03544	200	1+
250.03571	172	1+
251.90384	142	
252.22618	142	
253.12027	150	
253.90026	176	
254.04000	140	
254.95615	122	
255.10502	272	1+
255.92198	152	
257.91150	156	
258.05329	180	1+
258.97280	302	1+
260.03011	240	1+
260.96719	664	1+
261.00309	144	
262.05080	180	1+
262.90309	130	
263.10280	118	
263.97802	234	
264.13306	148	
265.08947	146	
265.24206	240	1+
265.94913	204	1+
265.97318	298	1+
266.04287	258	1+
266.99905	132	
269.12125	160	
270.11364	128	
270.86134	122	
271.92563	166	1+
272.91452	144	
276.92018	122	
277.09668	500	1+
277.90399	210	
279.83346	176	
280.26334	128	
280.84899	146	
282.12183	164	
283.26008	124	
283.98051	156	
284.08311	220	1+
285.00674	146	
285.85856	190	
285.91709	130	
287.00144	248	1+
287.89086	204	1+
288.06210	348	1+
288.20781	118	
288.23075	148	
288.84923	148	
289.78891	192	
289.92980	222	
290.08748	160	
290.11277	184	1+
291.04820	160	
291.07630	160	1+
292.05836	330	1+
293.06637	382	1+
293.14022	146	
293.20427	168	1+
293.92308	132	
293.97357	248	
294.08765	148	
294.12519	154	
294.18666	258	1+
294.87527	300	
295.85015	136	
295.91466	1760	1+
296.17121	116	1+
296.88045	228	
297.04598	130	
298.79733	156	1+
298.84545	380	1+
299.05639	322	1+
300.11159	226	1+
300.84418	186	
301.07779	370	1+
301.84968	140	
302.25308	208	1+
303.03917	226	1+
303.86735	282	
304.10576	122	
304.76081	118	
304.81012	190	1+
305.01324	128	
305.08266	124	
305.91755	142	
306.86202	128	
307.28507	122	
307.30815	142	
307.79951	502	1+
307.86213	120	
308.11677	126	
308.29158	468	1+
308.86961	246	
309.10017	126	
309.86608	208	
310.12382	122	
310.30759	370	1+
310.87664	132	
311.16165	126	
311.86752	2192	1+
311.89615	300	1+
311.93580	176	
311.98512	118	
312.94335	122	
313.03078	174	
313.05575	240	1+
313.86475	598	1+
313.92681	4256	1+
314.89320	198	
315.11464	274	1+
315.18360	130	
315.87888	238	1+
316.88261	168	1+
317.08809	274	1+
317.93791	126	
318.93392	2904	1+
319.12032	158	
319.14897	188	1+
321.87333	296	1+
322.15941	208	1+
322.30642	200	1+
322.85585	130	
323.01553	156	
323.89568	204	1+
324.08514	142	
325.71825	80	1+
326.15363	246	1+
326.88113	676	1+
327.13357	128	
327.80034	236	1+
328.06325	200	1+
329.16728	128	
329.87785	2066	1+
329.90872	358	1+
330.00128	208	1+
330.15881	128	
330.24604	190	1+
330.81990	136	
330.90091	152	
331.87309	602	1+
332.00614	174	1+
332.09161	436	1+
332.14539	122	
332.19290	234	1+
332.89429	308	1+
333.07535	142	
333.82207	144	
333.87550	192	1+
333.89375	298	1+
334.94879	216	
335.29486	204	1+
336.15703	418	1+
336.23619	154	1+
336.32117	208	
336.39041	198	1+
336.94323	5696	1+
337.16781	258	1+
337.86534	256	1+
338.33626	206	
339.06367	132	
339.09039	166	
339.22650	138	1+
343.21367	118	
343.64028	118	
343.91230	192	
344.20135	164	
346.26582	146	
346.94113	140	
347.88885	194	
349.12587	220	1+
349.88152	370	1+
350.21210	152	1+
350.91270	276	1+
351.11155	274	1+
352.19030	148	
352.35238	176	1+
352.90052	212	1+
352.92050	256	1+
353.14568	184	
354.16207	188	1+
354.18840	140	
354.21084	280	1+
356.09806	416	1+
357.06687	194	1+
357.96618	138	
358.87552	124	
359.02031	150	1+
359.24136	152	1+
359.96126	356	1+
361.93002	138	1+
363.15013	180	1+
366.13741	158	1+
366.33540	128	
369.95138	136	
370.12202	146	
370.72932	208	
371.11381	224	1+
371.32374	300	1+
372.26479	124	
372.89403	206	1+
373.16001	170	
373.19049	474	1+
373.21379	128	
374.09996	128	
374.19559	266	1+
376.11564	230	
376.25448	556	1+
377.10340	250	1+
377.22665	212	1+
377.27691	132	
377.35092	246	
377.95093	140	1+
378.36638	188	
379.25722	128	
379.29523	188	1+
379.36592	170	
379.78918	132	
380.38880	370	1+
382.18500	124	
384.14563	148	
387.16354	222	1+
389.12377	188	1+
389.16756	132	
389.24518	484	1+
389.33586	256	1+
389.37018	156	1+
391.31169	120	
391.39986	214	
392.20346	178	
392.24018	376	1+
392.30929	586	1+
393.11538	222	1+
393.27921	220	1+
393.34649	122	
393.38654	128	
394.31409	340	1+
395.15099	172	1+
395.25821	138	
395.35864	208	
395.42575	120	
396.41439	668	
396.44283	132	
397.18895	156	
397.30499	156	
397.33457	130	
398.23767	240	1+
398.34813	132	
END IONS

###FS:    #m/z: 542.42331 #charge 1+
###MS: 5
###MSMS: 8
BEGIN IONS
TITLE=Cmpd 6, +MS2(542.4233), 29.0-36.3eV, 0.2min #8
RTINSECONDS=8.092
SCANS=5,8
PEPMASS=542.42331	304570
CHARGE=1+
191.95450	270	1+
228.00873	176	1+
233.06654	810	
235.23945	202	1+
237.03683	156	
239.14840	210	
241.90702	230	1+
243.22938	206	
243.94105	146	
244.13038	342	1+
244.23157	224	
245.97701	304	1+
247.94299	648	1+
252.12310	210	1+
252.98132	304	1+
253.03640	200	1+
254.07814	210	1+
255.15978	152	
257.91269	170	1+
258.94993	198	
259.08271	222	
259.97662	188	1+
261.12885	854	1+
263.99191	162	
264.26519	752	1+
265.09282	178	1+
265.16352	464	1+
265.95623	176	
266.04297	146	1+
266.99247	164	
267.89948	482	1+
267.94759	156	
267.99153	566	1+
268.96907	248	
268.99158	454	1+
270.07172	162	1+
270.92708	254	
271.92678	160	
271.95033	256	1+
272.16572	402	1+
273.16881	340	1+
273.92354	312	
274.11821	262	1+
275.84887	202	
276.96692	148	
277.11584	224	1+
277.14182	402	1+
279.07144	218	1+
281.04558	562	1+
282.11300	154	1+
282.27882	380	1+
283.17187	654	1+
283.25987	324	1+
284.87528	192	1+
285.00434	382	
285.22672	98	1+
285.93803	328	1+
286.00660	246	
286.06576	428	1+
287.00401	154	
287.25493	816	1+
288.93539	948	1+
289.87741	384	1+
289.98303	244	1+
290.92200	146	
291.93377	454	
293.16404	226	1+
293.87804	200	1+
293.92871	148	
294.95371	274	1+
295.05186	260	1+
296.87993	190	
296.93053	156	
297.90632	296	1+
299.00969	230	1+
299.05789	154	
299.18252	932	1+
299.27115	150	
300.08277	470	1+
301.11677	180	
302.95084	586	1+
303.94945	442	1+
304.15107	520	1+
305.15345	442	1+
305.92315	436	1+
306.11537	356	1+
306.79787	208	1+
307.14954	158	
307.28251	168	
307.88526	492	1+
308.14168	164	
308.17432	154	
308.28907	168	
309.01284	148	
310.05279	236	1+
310.15818	462	1+
310.30681	358	1+
311.86560	400	1+
312.11947	276	1+
312.86835	266	1+
314.16679	182	1+
315.04872	184	1+
315.85864	240	
315.88130	262	1+
317.19751	1298	1+
319.21032	224	1+
319.85987	208	1+
319.88682	188	1+
322.04136	184	1+
324.88733	486	1+
325.10825	214	
326.01517	420	1+
326.13282	156	
326.96245	150	1+
327.19731	728	1+
327.89635	158	
329.00194	172	1+
329.10164	218	1+
330.07666	298	1+
330.16749	362	1+
330.87702	212	
331.94722	158	1+
332.87610	552	1+
332.90055	298	
334.19039	248	1+
335.88508	342	
337.88136	340	1+
339.16312	162	1+
341.11859	146	
342.15032	244	1+
342.83875	186	1+
343.05737	214	1+
343.21188	1776	1+
343.87454	220	
344.15242	310	1+
345.17861	194	1+
345.22305	154	
346.92260	310	1+
347.82150	146	
347.88465	500	1+
348.24487	156	1+
348.71651	170	
348.88618	418	1+
349.05678	296	1+
350.05821	292	1+
350.88559	476	1+
350.94283	510	1+
351.12553	322	1+
352.18382	294	1+
352.88889	340	1+
353.21753	272	1+
355.06790	386	
355.17108	424	1+
355.89107	296	
356.06327	1232	1+
356.09897	242	1+
356.17912	266	1+
356.95298	208	1+
357.06571	828	1+
357.14474	194	1+
357.89686	266	1+
358.90067	208	1+
358.98294	174	
359.12777	150	
360.08632	214	1+
360.14198	160	
361.08645	170	1+
361.22082	1546	1+
361.88208	204	
362.01488	186	1+
362.89546	300	
363.15757	242	1+
363.87862	946	1+
363.94704	326	1+
364.14740	278	1+
364.31511	204	1+
364.90959	250	
364.99772	180	1+
366.16656	184	1+
366.24079	166	1+
367.90964	170	
368.89359	238	
369.18233	410	1+
369.34918	180	1+
369.83650	282	1+
369.90215	590	1+
370.96594	202	
371.22263	2554	1+
371.96612	152	
372.96516	480	1+
373.09465	282	1+
373.14847	226	1+
373.89880	238	
375.90905	148	
376.11079	180	1+
376.17317	314	1+
379.11096	168	
379.15126	324	1+
379.91178	436	1+
379.95814	396	1+
380.91645	298	1+
380.96382	336	1+
381.17841	148	
382.92366	592	1+
382.95018	324	1+
383.11880	190	
383.15842	248	1+
383.19879	174	
383.22436	1580	1+
383.32796	294	1+
384.06375	216	1+
384.53192	250	1+
384.91648	786	1+
385.18338	572	1+
385.24533	330	1+
385.36247	88	1+
385.91876	670	1+
386.20576	216	
386.38545	114	1+
387.09303	136	1+
387.12489	140	1+
387.17736	444	1+
387.23878	6038	1+
387.84058	188	
387.91324	570	1+
388.93203	154	
388.97527	470	
389.12014	268	1+
389.21226	772	1+
389.97571	242	
390.11921	172	1+
390.21919	470	1+
390.83910	1154	1+
390.97064	708	1+
391.30200	162	
391.86990	170	1+
391.90690	240	1+
392.19361	176	
393.31674	184	
394.96232	172	1+
395.07109	166	
395.13083	130	1+
395.28778	174	1+
395.38328	216	1+
397.17155	256	1+
397.22796	234	1+
399.15102	170	1+
399.18916	462	1+
399.23270	200	
399.98576	180	1+
401.05247	150	1+
401.11462	414	1+
401.23560	684	1+
401.25959	168	
401.91652	604	1+
403.13893	290	1+
403.86995	1078	1+
404.28544	164	1+
404.93006	496	1+
405.13313	448	1+
405.24617	1282	1+
405.35942	308	1+
405.85756	468	1+
405.93210	336	1+
406.13396	332	1+
406.29189	448	1+
407.02206	204	1+
407.22247	194	
407.29588	374	1+
407.81767	160	
408.17811	160	
408.85055	1392	1+
408.96398	278	1+
409.11304	258	1+
409.15505	270	1+
409.24015	226	1+
409.33991	166	
409.62597	156	1+
409.80766	166	
410.05674	390	1+
410.84178	354	1+
411.06079	290	1+
411.18987	154	
411.22068	168	
411.99135	518	1+
412.27621	164	1+
412.82449	284	1+
413.11898	254	1+
413.19903	224	1+
413.98320	396	1+
414.05385	218	1+
414.12359	210	1+
414.23053	526	1+
414.87212	184	1+
415.05273	156	1+
415.17249	268	1+
415.23302	410	1+
416.86481	456	1+
417.04529	148	
417.86946	378	1+
418.19195	162	
420.38851	154	
420.88020	682	1+
421.11786	326	1+
421.88243	498	1+
422.22504	174	
422.86398	878	1+
422.91531	214	1+
423.14486	180	
423.31127	188	1+
423.86526	836	1+
424.03609	84	1+
424.08988	242	1+
424.14168	184	
424.24515	200	
425.15165	318	1+
425.20392	220	
425.23021	180	
426.22010	394	1+
426.23996	180	
426.86088	1296	1+
427.19103	436	1+
427.26168	430	1+
427.79844	280	1+
428.16444	236	1+
428.19527	298	1+
428.26776	302	1+
428.86404	712	1+
429.86922	420	1+
430.00746	164	
431.26389	14526	1+
431.86434	1868	1+
432.00331	196	
432.97958	114	1+
433.18606	350	1+
433.24437	468	1+
434.13534	100	1+
434.99663	156	1+
435.10703	160	1+
435.22703	266	1+
435.70144	164	
436.22949	208	1+
437.19023	264	1+
437.24861	184	1+
438.22836	220	1+
438.27750	204	1+
439.15503	168	1+
439.89058	942	1+
441.26045	144	1+
442.15027	298	1+
442.29000	246	1+
442.87530	356	1+
443.15024	180	1+
443.21058	528	1+
443.22581	168	
443.82472	250	1+
444.02061	148	
444.87022	3228	1+
445.18933	270	
445.25328	156	
445.31040	152	
445.34310	366	1+
445.43905	210	1+
446.19515	194	
446.24220	236	1+
446.34614	244	1+
446.77846	192	1+
448.00390	206	1+
448.34768	152	
448.87202	1420	1+
449.00860	168	1+
449.15114	184	1+
449.87450	1236	1+
451.23645	118	1+
454.16635	170	
454.23334	314	1+
455.90605	168	
456.11832	264	1+
456.82765	276	1+
456.88306	188	
457.19141	168	
457.23760	352	1+
457.90312	738	1+
458.19280	238	1+
458.21137	344	1+
458.87139	198	1+
459.10474	316	1+
459.32628	270	1+
460.10706	278	1+
461.20918	152	
461.25364	236	
461.29279	186	1+
462.19005	150	
462.46360	156	1+
462.81493	200	1+
462.88212	420	
462.99516	200	1+
463.19476	750	1+
463.25509	434	1+
463.38420	400	1+
463.89100	220	
464.15717	192	
464.35420	184	
464.38468	332	1+
465.89336	530	1+
466.19763	272	1+
466.23321	192	1+
466.35419	228	
467.19925	224	1+
467.88597	2414	1+
468.16902	378	1+
469.23194	196	1+
469.83960	230	1+
472.20141	166	1+
472.90289	370	1+
473.50556	194	1+
474.18040	166	1+
474.50731	132	1+
475.25004	316	1+
476.25470	280	1+
476.78508	164	1+
478.08375	428	1+
478.17824	204	1+
478.95533	246	1+
479.83100	246	1+
479.91146	246	1+
480.21011	506	1+
480.27235	216	1+
480.33517	304	1+
480.89923	370	1+
480.98443	190	1+
481.21412	354	1+
481.28545	312	1+
481.36793	592	1+
481.43857	178	
481.99275	214	1+
482.27913	196	1+
482.32097	146	1+
482.96444	150	1+
483.18376	174	1+
483.23768	152	
485.26607	184	
485.89644	1008	1+
486.11181	290	1+
486.25638	208	1+
487.33550	174	1+
487.35966	192	
487.39473	236	
488.24283	180	1+
489.16045	244	1+
489.42267	168	1+
490.90439	374	1+
492.27534	210	1+
492.84488	150	
496.26453	180	1+
497.41266	308	1+
497.91458	274	
499.87803	188	1+
501.09051	350	1+
501.23227	590	1+
501.36231	416	1+
502.20897	268	1+
502.32142	324	1+
502.36743	298	1+
502.43967	276	1+
503.12829	394	
503.27061	736	1+
503.32455	208	1+
503.42645	168	1+
503.97660	278	1+
504.11603	2006	1+
504.16523	236	1+
504.23029	328	1+
504.26975	518	1+
504.36984	322	1+
505.23000	234	1+
505.37009	186	1+
505.41071	202	1+
505.43626	268	1+
505.47849	192	1+
506.20102	162	
506.31892	468	1+
506.48348	150	1+
506.88067	192	1+
507.22794	328	1+
507.36645	170	
507.39671	186	
507.45985	388	1+
508.22922	224	1+
508.46339	298	1+
509.37327	188	1+
511.18308	260	1+
512.18391	188	1+
513.04226	88	1+
515.16962	224	1+
516.17954	288	1+
516.25549	134	1+
516.28857	220	1+
517.28820	162	1+
520.41678	164	
520.47067	568	1+
521.17069	230	1+
521.23354	182	1+
521.36303	344	1+
521.47482	472	1+
521.51509	408	1+
522.02331	160	
522.32259	224	1+
522.36806	212	1+
522.44527	412	1+
522.48725	256	1+
523.32588	156	1+
523.42573	246	1+
524.03420	170	1+
524.29215	262	1+
524.34305	398	1+
524.46143	374	1+
524.47875	628	1+
525.34346	308	1+
525.39471	2142	1+
526.05600	324	1+
526.25341	200	1+
526.62476	136	1+
528.40040	556	1+
528.42706	284	1+
528.47208	252	1+
529.42717	228	1+
531.37436	244	1+
534.87995	106	1+
535.78422	96	1+
538.15869	598	1+
538.27419	226	1+
538.31955	212	
538.40655	198	
538.49135	628	1+
538.52639	160	
539.20471	242	1+
539.32895	148	
539.42598	226	
539.47286	590	1+
540.34399	146	
540.37015	380	1+
540.44836	150	
540.47659	476	1+
540.53750	568	1+
540.79262	186	1+
540.93784	198	1+
541.03995	230	1+
541.18592	204	1+
541.28491	206	
541.37130	260	1+
541.51744	660	1+
541.79803	144	1+
542.12234	176	1+
542.23976	384	1+
542.28728	842	1+
542.42013	716	1+
542.48345	166	1+
542.51869	486	1+
542.55675	320	1+
543.05651	360	1+
543.15652	248	1+
543.25029	250	1+
543.29285	624	1+
543.34279	204	
543.38063	580	1+
544.19027	168	
544.41424	208	
544.45045	178	
544.50850	716	1+
544.71488	94	1+
545.03795	220	1+
545.25703	1032	1+
545.32789	968	1+
545.43086	180	
545.47617	190	
545.53515	218	
545.84485	182	1+
546.14591	312	1+
546.21494	204	1+
546.29316	594	1+
546.37042	210	
546.43406	208	
546.47322	514	1+
546.63816	154	1+
546.68484	142	1+
546.92503	336	1+
547.15314	200	1+
547.21878	134	1+
547.25472	160	
547.37765	20662	
547.44987	266	
547.49672	330	1+
547.52441	172	
547.64251	120	1+
END IONS

###FS:    #m/z: 393.31834 #charge 1+
###MS: 9
###MSMS: 10
BEGIN IONS
TITLE=Cmpd 7, +MS2(393.3183), 28.0-35.0eV, 0.2min #10
RTINSECONDS=11.775
SCANS=9-10
PEPMASS=393.31834	255836
CHARGE=1+
187.14506	158	
193.95411	120	
197.19471	206	
199.89737	204	
199.93378	282	
199.99102	130	
200.92829	356	1+
202.89303	232	
213.88478	252	
214.88309	344	
215.88588	1102	1+
217.88123	2362	1+
217.94742	226	
219.87645	966	1+
219.93933	124	
222.95107	2264	1+
223.21221	148	1+
224.94665	2442	1+
224.97710	132	
227.19502	326	
229.87835	108	
230.04021	128	
230.89830	194	
231.89343	196	
232.89332	852	1+
233.04662	134	
233.07172	138	
233.86105	134	
233.89698	704	1+
235.89013	1484	1+
237.04388	114	
237.06495	324	1+
237.95162	118	
238.96931	160	
239.05624	164	
239.78853	200	
239.89981	130	
240.96132	1236	1+
241.13863	108	
241.89718	140	
241.97451	110	
242.95704	692	1+
244.03553	352	1+
246.97478	384	1+
249.10713	172	
250.01222	114	
251.14511	118	
251.95231	152	
252.10824	186	
253.90333	202	1+
255.03970	324	1+
255.89917	168	
256.91634	134	
257.04038	166	
257.91005	130	
258.13882	110	
258.90958	390	1+
258.97293	290	
260.96652	1256	1+
265.01332	122	
265.05253	132	
266.08268	108	
266.96432	272	1+
269.22401	114	
269.86723	128	
269.89556	220	
270.02450	142	
270.86254	116	
271.92317	442	1+
273.04458	122	
273.10059	182	1+
275.01530	206	1+
277.08189	134	
278.82983	114	
278.97781	148	
280.25976	130	
281.04470	560	1+
281.11366	110	
282.29311	128	
283.02492	118	
283.98406	198	
284.18313	144	1+
285.79272	132	
287.05810	240	1+
288.85296	400	1+
288.87842	246	
289.78575	244	
289.92480	426	1+
290.02453	114	
290.14352	104	
292.18342	266	1+
293.16647	130	
293.88283	232	
294.27783	314	1+
294.87871	134	
295.91615	1360	1+
296.00411	204	1+
296.11974	116	
296.87950	284	1+
298.10207	188	1+
298.84613	140	
299.05645	156	
299.78309	296	1+
299.86307	154	
300.59250	110	
300.78544	202	1+
301.01145	274	1+
301.84491	206	
302.84726	142	
302.88545	198	1+
303.05957	108	
303.80128	150	
304.10952	132	
304.12401	226	1+
306.86451	250	
307.79819	526	1+
307.88975	190	
308.29133	396	1+
308.87071	538	1+
309.14647	120	
309.89605	118	
310.17353	114	
310.30597	344	
310.80849	104	
311.10406	188	
311.86873	2416	1+
311.89535	190	
311.98875	160	
312.79898	404	1+
313.04703	156	1+
313.08724	284	1+
313.86138	1016	1+
313.92650	3642	1+
314.89282	178	
315.17211	148	
316.88260	118	
317.08130	138	
318.93229	2378	1+
319.13626	208	1+
320.10212	290	1+
323.01383	276	
324.87446	150	
326.87888	484	
327.88365	362	
328.18452	174	
328.20861	120	
328.88579	200	
329.29247	166	
329.87823	2526	1+
329.90285	722	1+
330.21001	108	
330.81882	120	
331.04331	334	1+
331.87627	534	1+
331.94144	146	
332.08677	738	1+
332.12486	136	
332.21654	130	
332.90020	374	1+
334.31073	122	
334.89936	128	
334.94810	200	
336.80110	170	
336.94312	5456	1+
337.09189	144	
337.16942	126	
337.54025	106	
338.99324	176	1+
340.05837	196	1+
343.16158	208	1+
344.12319	200	1+
346.94529	168	
347.88622	1046	1+
348.16511	290	1+
348.20513	134	
348.33629	126	
349.76054	124	
349.91262	154	1+
351.17880	212	1+
352.12374	124	
352.34946	272	1+
352.38997	112	
352.89081	454	1+
353.35034	166	1+
354.29258	322	1+
355.29746	264	1+
355.88249	120	
355.90487	110	
356.04766	112	
356.09309	308	1+
356.17508	178	1+
356.96239	116	
357.21829	168	
357.91216	124	
358.10918	124	
358.19167	106	
358.87209	166	1+
359.25330	126	
359.96134	474	1+
363.17690	296	1+
370.17764	218	
371.20686	140	1+
371.25275	186	1+
371.32006	206	
373.15772	106	
374.15061	290	1+
374.26639	168	
375.15336	240	1+
375.86073	106	
376.19208	140	
376.21713	214	1+
376.25604	554	1+
376.35924	120	
377.34874	322	
377.85114	106	
378.12440	136	
378.34988	138	
378.37478	152	
379.36089	110	
381.18538	186	1+
382.03171	114	
384.21440	198	
388.24737	370	1+
389.25294	314	1+
389.28689	258	1+
390.19276	164	
391.37426	164	1+
392.29848	140	
393.12020	200	1+
393.13825	110	
393.20161	126	
393.24683	220	1+
393.31099	472	1+
394.37918	350	1+
394.77598	110	
394.89765	108	
395.35804	290	
396.36713	162	
396.41485	184	
397.25017	174	
397.36778	116	
END IONS

###FS:    #m/z: 349.29215 #charge 1+
###MS: 9
###MSMS: 11
BEGIN IONS
TITLE=Cmpd 8, +MS2(349.2921), 28.0-35.0eV, 0.2min #11
RTINSECONDS=12.547
SCANS=9,11
PEPMASS=349.29215	192110
CHARGE=1+
75.17247	108	
113.16806	84	
191.96006	94	
192.92523	142	
194.11160	92	
196.16497	94	
205.94338	170	
219.17969	120	
221.12604	86	
223.97267	110	
224.98698	126	
227.93859	108	
228.87753	94	
230.84462	144	
231.03571	94	
233.07067	152	
233.11437	102	
233.96794	82	
234.07113	96	
235.64054	84	
237.96685	92	
238.52362	82	
240.92335	100	
241.13678	84	
241.98133	102	
243.71948	156	
244.58297	84	
245.54027	80	
245.96020	132	
246.96639	86	
247.91859	94	
248.04392	114	
248.95440	92	
250.02801	208	1+
250.90084	102	
250.94799	116	
251.17323	132	
252.23200	314	1+
253.08306	118	
254.86299	82	
257.20120	90	
257.21688	80	
257.90739	110	
259.40538	80	
260.05635	82	
260.92240	98	
262.21948	82	
263.00181	248	1+
264.07247	96	
265.11340	140	
266.14971	80	
267.13557	82	
267.83910	86	
267.93312	90	
269.03140	98	
269.69255	118	
271.62984	92	
272.44187	188	
274.84692	134	
275.19509	82	
276.12475	110	
278.25701	136	
278.43135	88	
280.10432	150	
280.29754	96	
281.06436	84	
281.23304	82	
282.23268	84	
283.21379	98	
283.24050	208	1+
285.02073	96	
285.16337	82	
286.49212	86	
286.91234	84	
288.02802	88	
288.20581	580	1+
289.26834	120	
289.36711	80	
290.12900	84	
290.19830	218	
290.41513	132	
290.58828	94	
292.03129	108	
293.19392	90	
293.85470	146	
294.04930	770	1+
294.11480	84	
294.28090	84	
295.17254	100	
297.17019	98	
299.15116	90	
299.85240	84	
300.04579	120	
300.22793	80	
301.90338	102	
302.07748	114	
302.25120	96	
303.12937	94	
304.18849	100	
304.22167	128	
304.87427	92	
306.13847	80	
306.57918	126	
306.79170	458	1+
307.08659	166	
307.13172	122	
307.16845	92	
307.28593	188	
307.30726	122	
307.96094	114	
308.29421	148	
308.86778	170	
308.96378	80	
309.32249	164	
310.13044	96	
310.30984	210	
310.92435	92	
311.01742	140	
311.05182	212	
311.24517	102	
311.76290	82	
311.80632	82	
312.32231	86	
313.99371	88	
314.19394	94	
317.80199	80	
319.08700	120	
319.79048	90	
321.06193	154	
322.33597	82	
322.89627	102	
324.82522	90	
327.28252	80	
327.30718	224	1+
328.15698	96	
328.18982	384	1+
328.26685	236	
329.12617	84	
330.32793	94	
332.08828	232	1+
333.17596	108	
333.32418	194	
336.79930	192	
336.94616	106	
343.16537	228	1+
345.10747	124	
346.06944	80	
346.27239	128	
346.31269	250	1+
346.94856	96	
347.16837	128	
348.20398	436	1+
349.07972	140	
349.17829	98	
349.28780	108	
349.31479	112	
349.36106	100	
350.11951	82	
350.32520	112	
351.33145	322	
352.17385	136	
352.36593	92	
354.24279	88	
END IONS

###FS:    #m/z: 498.39723 #charge 1+
###MS: 9
###MSMS: 12
BEGIN IONS
TITLE=Cmpd 9, +MS2(498.3972), 28.0-35.0eV, 0.3min #12
RTINSECONDS=13.319
SCANS=9,12
PEPMASS=498.39723	187248
CHARGE=1+
49.96300	212	
229.03176	224	1+
239.14634	324	1+
241.12259	132	
243.04729	168	
243.23001	382	1+
249.13876	210	1+
252.11506	144	
252.22442	174	
253.03629	174	
255.15936	592	1+
256.95662	162	1+
259.04147	140	
260.04080	218	
262.96617	174	1+
263.05231	142	
263.99549	220	1+
264.95086	142	1+
267.92766	204	1+
268.10795	160	
269.00244	248	1+
269.12124	240	
271.20722	136	
273.00369	170	1+
273.17153	322	1+
275.85444	198	1+
277.06910	206	1+
277.08948	144	1+
279.89445	146	
279.99849	188	1+
281.11176	256	1+
282.07097	338	1+
282.11783	158	1+
283.17193	484	1+
285.00793	196	1+
285.13585	218	1+
285.94353	258	
286.04416	144	
286.99370	142	
287.25097	158	
287.79243	150	
289.87917	1082	1+
290.12438	534	1+
290.15382	186	1+
290.86452	154	
291.87412	140	
292.96990	258	1+
293.16025	148	
293.87057	780	1+
296.86710	160	
296.90840	154	
296.97357	174	1+
297.03313	208	
297.06702	212	1+
297.88009	204	
298.11285	228	1+
298.87786	134	
299.18633	968	1+
299.86736	850	1+
299.90380	230	1+
300.08125	290	1+
300.15395	160	
300.86861	670	1+
303.07161	162	
303.15022	362	1+
303.85872	306	
303.88330	422	1+
304.08518	362	1+
305.00735	160	
305.11074	202	1+
307.79502	218	
307.88596	1426	1+
307.91391	154	
308.29161	448	
309.01449	170	1+
309.18388	158	
309.88751	650	
310.98852	186	1+
311.88268	1076	1+
312.15207	170	
312.25220	176	
312.86624	190	
313.08195	170	1+
314.15741	136	
314.86236	396	1+
314.88730	336	1+
316.05587	268	1+
317.13389	134	
317.19738	408	1+
318.03581	296	1+
318.87862	554	1+
319.10795	264	1+
319.19623	228	1+
319.92342	154	
319.96026	302	1+
321.14673	528	1+
321.81924	136	
322.07815	258	1+
322.14906	458	1+
322.89743	630	
323.17764	138	
323.89957	338	
324.86001	204	
324.89257	2508	1+
325.08651	192	1+
325.15548	412	1+
325.81208	144	
325.89365	1770	1+
325.93909	214	1+
326.94435	146	1+
327.13930	398	1+
327.19868	1152	
328.14274	326	1+
328.18561	242	
329.89247	130	1+
330.08105	230	1+
331.08513	192	1+
333.11162	160	
333.17778	168	
333.82986	144	
333.90588	136	
334.90046	146	
335.14455	144	
335.16740	244	1+
336.08090	146	
336.89528	556	1+
337.14219	172	1+
337.82938	138	
337.88051	192	
337.90015	362	1+
338.20131	170	1+
339.10519	314	1+
339.26426	138	
339.82442	446	1+
339.90472	666	1+
340.12192	256	1+
340.81059	252	1+
340.90600	520	1+
341.54312	170	
341.88008	274	1+
342.19725	156	
343.08573	278	1+
343.21155	2794	1+
343.91206	262	1+
344.09339	192	1+
344.11505	178	1+
346.13914	276	1+
346.81585	212	1+
346.87249	232	1+
347.02735	106	1+
348.91318	432	1+
349.17365	286	1+
349.91345	254	1+
350.00790	232	1+
350.17675	244	1+
351.04991	216	1+
352.09540	208	1+
352.90626	156	
352.99046	226	1+
353.21496	254	1+
353.82791	184	
354.04406	156	
354.19555	150	
354.21651	214	1+
354.90242	368	1+
355.13116	154	
356.06497	186	1+
356.10920	334	1+
356.18110	350	1+
356.89918	328	1+
357.91410	316	1+
358.22286	138	
358.68594	208	1+
358.86939	346	1+
360.86899	218	1+
361.22424	2050	1+
361.90558	152	
362.84789	234	1+
363.18080	144	
363.21951	904	1+
364.83322	416	1+
365.30885	148	
366.13127	150	
368.96196	164	1+
369.83485	282	
369.93798	152	
370.07550	250	1+
370.21049	140	
374.10745	378	1+
374.27221	228	1+
375.19822	218	1+
375.86894	140	1+
376.15646	230	1+
376.91972	318	1+
377.22543	236	1+
377.99900	190	1+
378.37040	144	
379.08804	210	1+
381.11632	168	
381.83585	308	1+
381.86276	168	
382.19611	136	
382.86463	308	1+
383.09398	320	1+
383.87115	192	1+
384.09745	200	1+
384.23369	474	1+
384.84521	302	
384.96954	298	1+
385.34363	160	
385.97019	294	1+
386.13474	144	
387.23793	5026	1+
387.84338	616	1+
388.88409	320	1+
390.83976	424	1+
391.10295	144	
391.14403	176	
392.88393	138	
393.31701	230	
394.15872	142	
394.32348	138	
394.79687	280	1+
394.83093	226	1+
394.85635	606	1+
394.93488	160	
395.13101	204	
395.17753	174	
395.80368	168	1+
397.10345	216	
397.24320	222	1+
397.30184	152	
397.93085	152	1+
398.86758	222	
399.16727	134	
400.86127	158	
400.91486	170	
401.11446	306	1+
401.82709	148	
401.84917	216	
401.87886	426	
402.86284	302	
403.05147	192	
403.87061	1982	1+
403.89931	266	1+
404.79597	220	1+
405.21010	150	
405.24858	966	1+
405.85770	556	1+
406.07150	188	1+
406.39320	188	1+
407.24563	164	
407.36279	122	1+
407.85967	1192	1+
408.77272	144	1+
408.87815	164	
410.18276	142	
411.87806	148	
411.96610	218	1+
412.02486	140	1+
412.08806	792	1+
412.12378	352	1+
412.19219	148	
412.22350	376	1+
412.72909	280	1+
412.84089	174	1+
412.86845	156	
413.07008	198	
413.23005	258	1+
414.10032	204	
414.14870	138	
414.19555	494	1+
414.88471	154	1+
414.96620	206	1+
415.17454	154	
415.19721	420	1+
416.13529	304	1+
416.23401	494	1+
416.31719	156	1+
417.33602	306	1+
417.40640	152	
417.88442	202	
418.33683	198	1+
418.39984	152	
418.85860	220	
418.87541	232	
419.11052	274	1+
419.13681	372	1+
419.25403	338	1+
419.88593	598	
420.14505	332	1+
420.87599	302	
421.15248	260	1+
421.87965	2274	1+
423.86394	530	1+
425.12277	252	1+
425.24777	158	
425.87815	216	
426.86411	426	1+
427.13476	232	1+
427.98028	174	1+
429.23645	202	1+
429.88294	188	
429.99028	130	1+
430.13698	138	
430.16699	254	1+
430.87465	1274	1+
431.18610	208	1+
432.12648	508	1+
432.23194	140	
432.34945	272	1+
433.16101	222	1+
433.24443	134	
433.28994	212	1+
434.00432	384	1+
434.88827	492	1+
435.00818	326	1+
435.85611	134	
436.10851	278	1+
436.34211	526	1+
436.87754	146	
437.09117	174	1+
437.34277	396	1+
437.87663	154	
437.90076	320	
438.96290	136	1+
439.14524	182	
439.23424	146	
439.89044	1050	1+
440.24727	222	1+
441.36531	164	1+
441.88564	160	
442.31600	186	1+
442.87543	252	1+
443.14231	192	1+
443.20892	234	1+
443.25439	134	
444.86758	368	
444.88993	136	
445.14218	172	1+
448.14189	292	1+
448.16144	146	
448.88742	158	
449.87939	242	1+
450.21798	258	1+
454.19339	192	1+
454.26270	362	1+
455.91048	208	
456.76987	142	1+
457.20387	612	1+
457.33844	170	1+
457.90201	1972	1+
458.19002	298	1+
458.27054	150	1+
460.23911	288	1+
460.33067	314	1+
461.15783	264	1+
461.37340	264	1+
464.39010	366	1+
464.88860	202	1+
465.29288	172	1+
465.89085	144	1+
467.88318	310	1+
470.90819	264	1+
475.94147	220	1+
476.35875	548	1+
477.36498	392	1+
477.41151	316	1+
478.02231	198	1+
478.08292	336	1+
478.28539	276	1+
479.42328	450	1+
480.24448	288	1+
481.19747	210	1+
481.37011	1330	1+
481.60803	148	
483.30728	162	
483.36400	380	1+
485.90220	160	
491.17238	192	1+
491.18843	208	1+
492.24614	186	
493.13412	140	
493.38358	438	1+
494.56147	338	1+
495.23530	142	
495.47746	454	1+
496.23380	480	1+
496.32734	260	1+
497.24416	292	1+
497.30645	132	
497.33484	170	1+
497.38226	138	
499.27572	630	1+
499.35556	290	1+
499.39191	286	
500.14530	188	1+
500.40682	650	1+
500.48310	540	1+
500.51004	390	1+
501.05359	190	1+
501.22898	716	1+
501.37014	668	1+
501.41359	502	1+
501.46382	362	1+
502.05257	126	1+
502.25702	304	1+
502.31442	260	
502.46729	246	1+
502.84749	140	1+
503.01466	190	1+
503.08428	132	1+
503.29723	178	
503.35151	14900	1+
503.44942	98	1+
503.55153	134	
END IONS

###FS:    #m/z: 322.92850 #charge 1+
###MS: 13
###MSMS: 14
BEGIN IONS
TITLE=Cmpd 10, +MS2(322.9285), 28.0-35.0eV, 0.3min #14
RTINSECONDS=16.984
SCANS=13-14
PEPMASS=322.92850	181630
CHARGE=1+
192.88756	132	
196.92425	86	
199.05436	78	
199.87300	78	
201.04323	238	
205.94919	372	1+
206.92335	86	
208.97715	134	
215.88516	134	
216.13632	90	
221.99331	78	
222.01178	84	
222.63090	80	
223.95791	490	1+
223.97232	204	
224.20360	80	
224.97565	232	
225.95206	90	
226.13833	80	
226.91651	102	
227.06088	78	
227.92891	178	
232.09350	82	
233.03169	92	
233.06324	118	
233.89750	144	
236.01227	78	
236.07266	86	
236.09891	88	
236.89395	78	
237.86059	92	
237.89855	96	
238.03851	88	
238.50312	78	
238.94175	110	
239.07561	154	
239.90273	124	
240.06454	100	
240.08349	216	
240.93901	982	
240.96033	222	
241.94231	624	
242.05275	82	
242.93974	2550	1+
243.03438	210	1+
243.07098	106	
244.93821	854	1+
246.53978	120	
246.87712	130	
246.97341	254	1+
247.14966	88	
247.17838	80	
248.10616	236	1+
248.65564	80	
248.98826	152	
250.94321	120	
251.03994	122	
251.86086	80	
252.06739	82	
253.15141	102	
254.16548	168	
256.06791	78	
256.97067	210	
257.00244	78	
258.25558	96	
259.03176	130	
260.17628	118	
260.92977	178	
260.98990	78	
261.18265	98	
261.66301	86	
262.87989	80	
263.05613	128	
263.07128	160	
264.10170	80	
264.94469	90	
265.01863	114	
265.13752	96	
266.52015	86	
266.94886	78	
267.00050	194	
267.99959	814	1+
268.14192	80	
268.95103	134	
269.00117	680	1+
269.19006	82	
269.79128	78	
270.85109	88	
270.97178	118	
271.27829	118	
272.09751	90	
273.07678	84	
274.01116	84	
275.21368	78	
276.99258	84	
277.09463	142	
277.12376	94	
277.85779	86	
278.00141	108	
278.07446	138	
278.13317	134	
279.09035	1198	1+
279.91471	100	
279.98222	102	
280.14185	210	1+
281.04467	250	1+
282.15419	86	
283.06532	400	1+
283.12661	78	
284.02630	100	
284.26768	86	
284.29087	1342	1+
284.98715	82	
286.06388	78	
286.21592	82	
288.06331	226	
289.40898	94	
290.05905	88	
291.09073	86	
292.05697	140	
293.06469	134	
294.27834	104	
294.31793	98	
294.52415	112	
295.06836	84	
299.05978	118	
299.19356	82	
299.27857	88	
300.02242	80	
300.25643	92	
300.97404	80	
302.29013	82	
303.11133	122	
304.18859	94	
306.25726	82	
307.05200	78	
307.28331	226	
307.40507	94	
307.89193	78	
308.29394	492	
309.00913	86	
309.04487	98	
309.22251	80	
310.30636	618	
311.02210	214	
312.03107	226	
313.02714	690	1+
315.43111	88	
317.08317	116	
319.07922	88	
319.27874	82	
320.14514	202	1+
320.25286	134	
320.90250	80	
321.58046	86	
323.10592	100	
323.23695	2268	1+
323.30272	96	
324.13290	634	1+
324.20406	162	
325.15136	80	
326.19764	286	
326.27852	86	
326.33675	88	
326.70689	80	
327.24609	374	
327.26936	174	
328.27012	160	
END IONS

###FS:    #m/z: 393.31843 #charge 1+
###MS: 13
###MSMS: 15
BEGIN IONS
TITLE=Cmpd 11, +MS2(393.3184), 28.0-35.0eV, 0.3min #15
RTINSECONDS=17.757
SCANS=13,15
PEPMASS=393.31843	116558
CHARGE=1+
196.89056	132	
199.93418	504	1+
201.88903	112	
201.93019	312	
212.89171	138	
214.88265	1344	1+
215.88489	908	1+
217.88043	1284	1+
219.87740	640	
219.94020	190	1+
222.95230	1024	1+
224.94639	2110	1+
227.03611	144	
227.10909	148	
227.90693	110	
228.63246	98	
230.89168	430	1+
232.89270	1282	1+
233.89561	1090	1+
235.89252	1274	1+
237.10928	100	
237.88650	222	1+
237.95008	348	
238.46133	102	
239.05931	106	
239.78677	238	
240.78791	96	
240.95993	1154	1+
241.07684	248	1+
242.95694	522	1+
244.03529	136	
246.06637	218	1+
246.87781	270	1+
247.94426	210	1+
250.02912	238	1+
251.14228	146	
252.10204	106	
252.90131	260	1+
253.03046	218	1+
253.11428	164	
254.13045	104	
254.90260	226	1+
256.05867	110	
257.04269	198	1+
257.79931	386	1+
258.91057	266	1+
258.97059	370	1+
260.90346	216	
260.96865	492	1+
263.07624	180	1+
263.10824	274	1+
264.17730	118	
265.97102	254	1+
266.00499	94	
266.12516	122	
267.13485	146	
267.78370	424	1+
267.92241	118	
271.78703	398	1+
271.91670	302	
272.04792	136	
272.13610	148	
273.07859	100	
273.90358	176	1+
273.91906	142	
275.80864	148	
275.87584	100	
277.10183	114	
277.82899	360	1+
278.09556	118	
278.83190	310	1+
280.15628	148	
281.04589	116	
281.90275	102	
283.14435	118	
283.98216	120	
285.11567	100	
285.15307	130	
285.85321	228	
286.00169	114	
288.85209	282	
289.06349	122	
289.79163	556	1+
289.93166	198	
290.93216	108	
291.20647	132	
291.80126	138	
293.06115	182	
295.85117	124	
295.88263	416	1+
295.91662	1416	1+
296.80716	298	1+
296.94620	96	
297.10654	164	1+
297.78404	118	
297.81015	246	1+
297.91680	118	
298.85324	126	
299.78335	708	1+
299.85873	170	
300.81304	116	
300.84638	536	1+
300.87180	94	
301.14156	96	
301.15537	144	
301.77903	232	1+
301.85025	464	1+
303.14345	226	1+
303.80591	138	
304.88161	174	1+
305.03189	96	
305.43839	224	
305.80502	146	
306.43266	96	
306.86447	412	1+
307.13057	104	
307.28432	126	
307.79675	1098	1+
307.88628	158	
308.14198	110	
308.29002	378	1+
308.86283	452	1+
309.09639	216	1+
309.86665	314	1+
309.91706	102	
310.09806	178	1+
310.30564	104	
310.64088	110	
311.86782	1956	1+
311.89213	284	
312.16044	158	
312.80529	706	1+
312.89683	172	
313.01956	110	
313.12272	116	
313.86341	1094	1+
313.92649	4216	1+
317.08095	116	
318.82664	130	
318.93357	2568	1+
318.95960	126	
323.31567	116	
323.41717	110	
323.90200	126	
323.92220	104	
324.15914	198	1+
325.14029	164	
325.80487	156	
326.87945	620	1+
328.05905	110	
329.87622	2678	1+
329.90406	284	1+
329.93201	108	
329.99063	166	1+
330.19993	124	
330.21788	208	1+
330.81353	1100	1+
331.12606	276	1+
331.89790	158	
332.05819	204	1+
332.81561	194	1+
332.86945	244	1+
332.90348	102	
333.08768	142	
333.23255	116	
333.92072	118	
334.09020	104	
334.15907	114	
334.94894	136	
335.05815	110	
336.01658	198	1+
336.31905	112	
336.89028	120	
336.94311	4548	1+
337.06306	126	
337.11110	128	
337.16065	98	
338.09068	150	1+
338.33803	130	
339.83451	134	
340.86376	130	
341.13504	258	1+
343.11660	106	
344.29364	146	
347.89038	666	1+
348.11136	128	
348.82357	114	
349.08122	230	1+
349.88482	280	1+
351.05703	168	
351.33430	142	
351.94139	102	
352.25667	100	
352.89432	264	1+
353.27118	102	
353.91501	180	1+
354.14222	106	
354.25674	260	1+
354.88551	138	
355.87551	150	
356.18641	152	
356.73943	104	
358.21404	98	
359.95565	262	
361.67180	106	
363.17543	110	
365.19278	172	1+
367.63023	96	
371.14544	106	
372.17820	136	
372.31070	118	
372.79133	98	
375.35262	136	
376.05442	114	
376.25717	206	
376.34648	784	1+
377.27628	146	
377.34904	696	1+
384.83619	98	
387.16045	144	
389.25099	332	1+
389.28641	98	
390.25481	248	1+
391.14567	106	
391.22482	144	
392.17206	124	
393.20171	102	
393.31428	146	
394.13406	96	
394.21379	114	
394.26549	104	
395.29343	98	
395.35989	402	
396.36809	582	1+
396.42914	150	
397.23701	198	
397.33137	240	1+
END IONS

###FS:    #m/z: 340.93875 #charge 1+
###MS: 13
###MSMS: 16
BEGIN IONS
TITLE=Cmpd 12, +MS2(340.9388), 28.0-35.0eV, 0.3min #16
RTINSECONDS=18.529
SCANS=13,16
PEPMASS=340.93875	113368
CHARGE=1+
62.33680	92	
65.25146	104	
185.14864	90	
203.92828	164	
212.88995	82	
213.86594	88	
213.93713	826	1+
215.07422	80	
215.88600	262	
216.94754	78	
217.88031	228	1+
222.14552	86	
222.97526	184	
223.52758	110	
223.97192	80	
224.93800	90	
224.97486	166	
226.87036	136	
226.94451	186	1+
226.97572	84	
230.03829	78	
230.15007	90	
231.94738	784	1+
232.62688	82	
233.90490	118	
233.94465	86	
235.00844	130	1+
235.09412	90	
235.95956	106	
236.03592	90	
236.93947	80	
237.08526	136	
237.65234	90	
238.04992	108	
239.72601	102	
240.22908	176	
240.90407	102	
242.04830	96	
243.89418	120	
244.03749	146	
244.95603	168	
246.97590	92	
247.64985	110	
248.14879	100	
248.98585	90	
249.09757	92	
249.96179	144	
249.99549	80	
251.90971	84	
253.91895	96	
253.99544	234	1+
254.96253	324	
255.07351	968	1+
255.09458	86	
256.93517	92	
256.96312	108	
257.05521	96	
259.13641	100	
259.91569	110	
260.06242	94	
261.20724	86	
261.97493	82	
263.05727	78	
265.01738	184	
266.10903	118	
266.99581	684	1+
267.06157	98	
267.13583	280	
267.16919	96	
271.05946	80	
271.43388	86	
271.92139	80	
271.96575	104	
272.93323	188	
274.06837	90	
276.82719	82	
277.06428	100	
277.19298	96	
277.51612	78	
277.59382	94	
278.24803	142	
278.27862	130	
278.85003	118	
278.98097	82	
279.01590	82	
279.96319	236	
280.19815	80	
280.54172	100	
281.04720	126	
281.06751	104	
281.14145	84	
282.04759	142	
282.18317	82	
282.27691	262	1+
282.45337	80	
282.94527	92	
283.02595	260	1+
283.05839	110	
284.28703	186	
288.06576	218	
289.06871	120	
290.14452	110	
292.43947	88	
292.75488	86	
294.85218	88	
295.15036	80	
295.20783	144	
295.96909	524	1+
297.68518	86	
298.06882	122	
298.30858	80	
298.58235	96	
299.05790	230	1+
299.19968	158	
299.31261	88	
301.04648	112	
302.95150	122	
303.90389	80	
304.26223	166	
305.29488	102	
306.88132	132	
307.10378	84	
307.23958	164	
307.28542	106	
307.30529	140	
307.87741	364	1+
308.29078	318	
308.31003	88	
310.03509	88	
310.41596	108	
310.57821	86	
311.02573	762	1+
311.86839	128	
313.00269	104	
321.18200	96	
321.21282	78	
321.73462	82	
322.13439	122	
322.30766	102	
323.19238	80	
323.23732	402	1+
323.26011	86	
323.29745	328	1+
324.89640	92	
325.23849	82	
327.22383	96	
327.81996	82	
328.18893	106	
328.58635	110	
331.19213	80	
332.09341	146	
332.17412	82	
333.28516	106	
335.31893	148	
336.33205	144	
337.15869	86	
338.17847	94	
338.21735	162	1+
338.25098	104	
340.31147	80	
340.39788	80	
342.17821	100	
342.24569	100	
342.26495	154	
342.94837	80	
345.16402	84	
345.29929	94	
END IONS

###FS:    #m/z: 322.92860 #charge 1+
###MS: 17
###MSMS: 18
BEGIN IONS
TITLE=Cmpd 13, +MS2(322.9286), 28.0-35.0eV, 0.4min #18
RTINSECONDS=22.1955
SCANS=17-18
PEPMASS=322.92860	162018
CHARGE=1+
171.96703	82	
181.16710	82	
191.95443	138	
192.89024	84	
193.02683	80	
193.08495	80	
193.94760	76	
196.94981	96	
200.94245	110	
201.04082	474	1+
204.06631	112	
205.95108	126	
206.86304	94	
208.90833	86	
211.03443	84	
217.12863	78	
218.01937	94	
219.05796	90	
219.17084	98	
221.22035	76	
222.07054	82	
222.95139	146	
222.97161	172	
223.95794	332	
224.97453	236	1+
225.92612	86	
227.09942	98	
227.86452	78	
228.55282	114	
229.91727	76	
230.07186	92	
231.05080	78	
234.14257	84	
235.00000	80	
235.87543	144	
236.16283	76	
237.02190	130	
237.06124	142	
238.93782	230	
239.07857	148	
239.13692	76	
240.93907	1106	
240.96100	182	
241.94136	822	
242.03949	80	
242.88122	110	1+
242.93970	2854	1+
243.01247	86	
243.08896	84	
244.03652	296	1+
244.13588	80	
244.93911	1050	1+
245.11876	90	
246.03396	146	1+
246.97213	504	1+
247.06277	88	
248.20078	108	
249.04866	100	
250.16819	78	
250.94629	78	
250.96721	82	
252.12978	102	
252.22522	110	
253.23105	124	
255.44549	72	
255.86965	76	
255.92864	84	
256.67365	78	
257.00104	84	
257.19518	100	
257.98330	82	
259.10275	88	
259.89422	106	
261.06765	80	
261.48209	98	
262.20536	80	
262.85017	86	
262.95948	82	
263.05412	226	
263.17057	84	
263.45744	78	
264.22551	80	
264.26324	94	
265.04544	244	1+
265.22435	84	
265.85306	78	
266.24543	122	
266.99611	764	1+
267.13391	76	
267.99841	474	1+
268.08975	84	
269.11811	86	
270.85542	122	
271.16670	76	
273.01182	76	
273.98049	80	
274.13486	86	
275.05748	78	
275.17479	86	
277.09641	74	
278.00863	76	
278.08527	90	
278.86179	80	
279.08903	1062	1+
280.13624	372	1+
280.25913	90	
280.92831	88	
280.99414	76	
281.04501	434	1+
281.08307	80	
282.21146	88	
283.07139	96	
283.28349	88	
283.85852	84	
284.29052	1264	1+
285.81487	78	
286.10143	72	
288.06650	110	
290.02558	74	
290.86240	148	
291.97374	76	
292.05573	126	
293.08672	74	
293.53675	106	
293.85036	74	
295.08519	72	
295.10447	78	
295.83030	80	
299.05982	80	
300.16488	74	
301.77751	102	
302.17087	82	
303.10564	112	
303.14160	202	1+
304.25918	114	
304.43914	82	
305.11449	150	
305.25428	74	
307.13816	88	
308.04468	86	
308.08171	74	
308.29394	282	1+
308.79312	78	
309.12656	76	
309.14432	110	
310.01924	432	1+
310.30706	382	
310.42881	96	
311.02291	362	1+
313.02692	448	
313.87839	98	
318.13669	98	
319.94177	80	
320.13532	80	
321.12140	124	
322.19635	124	
322.27206	76	
323.23680	1846	1+
323.26490	94	
323.29564	78	
324.06218	72	
324.10227	78	
324.13241	328	
324.20244	130	
324.32770	78	
324.89030	116	
325.21005	150	
326.18516	90	
326.20343	84	
327.24837	308	
END IONS

###FS:    #m/z: 340.93888 #charge 1+
###MS: 17
###MSMS: 19
BEGIN IONS
TITLE=Cmpd 14, +MS2(340.9389), 28.0-35.0eV, 0.4min #19
RTINSECONDS=22.9675
SCANS=17,19
PEPMASS=340.93888	94276
CHARGE=1+
142.55530	108	
185.93645	80	
193.02191	94	
200.16480	78	
206.11845	86	
207.87472	80	
208.95560	174	
210.18274	102	
211.94393	82	
213.93931	506	
215.88686	330	
217.88157	102	
218.88251	140	
219.02688	98	
220.89716	78	
221.60219	104	
221.89409	150	
226.94796	162	
228.02781	98	
231.94909	430	1+
233.04678	84	
233.89133	200	1+
233.95296	90	
234.10311	82	
235.13583	84	
237.06775	82	
239.05052	118	
240.22869	170	
240.94189	132	
242.85959	90	
244.03464	150	
244.95855	102	
246.97382	130	
247.96308	94	
247.98051	80	
250.02486	80	
250.98366	116	
251.03970	122	
251.07793	88	
251.09379	80	
251.96590	222	1+
254.96610	112	
255.07309	136	
256.07176	84	
256.26258	80	
256.94104	82	
258.01300	80	
258.81423	98	
258.91141	82	
259.95953	82	
260.06250	108	
260.92867	90	
261.11273	108	
261.83890	90	
263.89238	84	
264.06962	210	
264.21360	122	
265.00903	286	1+
265.26055	82	
266.86306	82	
267.03742	82	
267.14554	88	
269.00066	268	
269.25521	82	
270.03933	82	
271.16460	80	
271.46201	84	
272.97951	118	
273.79163	94	
274.05356	80	
274.07394	80	
275.90647	94	
276.12895	92	
277.19945	138	
277.24057	102	
277.64506	94	
278.19576	98	
278.94873	162	
278.96742	122	
279.97073	138	
280.06419	126	
280.11805	90	
280.26106	128	
280.96727	112	
281.04754	122	
281.23109	78	
281.83284	78	
282.07793	84	
282.27160	114	
286.18215	86	
286.93082	158	
286.97852	80	
287.67144	90	
288.05911	134	
289.07408	128	
289.87741	148	
291.20537	84	
291.98023	84	
292.43311	102	
293.92830	88	
294.29262	104	
296.97945	106	
297.04570	84	
297.56453	78	
297.91435	100	
297.97572	236	
298.07990	94	
298.22177	94	
300.05836	132	
301.88221	86	
302.17440	94	
302.89206	114	
303.17001	104	
305.04255	130	
305.15370	140	
305.71723	100	
306.11591	90	
306.27510	126	
306.77467	86	
306.96734	94	
307.28508	122	
308.29118	318	1+
309.32635	114	
310.06111	94	
311.02723	84	
312.03032	506	1+
312.79781	86	
316.08372	80	
316.85602	92	
317.39470	78	
318.28721	94	
320.09815	88	
321.08053	80	
322.08498	96	
322.12748	262	1+
323.23694	500	1+
323.30279	80	
323.32450	96	
323.78616	84	
324.18403	100	
325.30127	94	
326.96673	96	
327.17737	138	
327.85545	84	
328.00966	118	
328.18977	164	1+
328.31154	92	
328.97052	104	
329.81923	100	
332.08700	256	1+
333.29632	94	
337.10089	100	
337.25978	96	
337.35975	114	
339.16685	78	
340.22220	84	
340.25712	84	
340.65322	92	
342.21350	80	
342.30608	114	
END IONS

###FS:    #m/z: 336.94448 #charge 1+
###MS: 17
###MSMS: 20
BEGIN IONS
TITLE=Cmpd 15, +MS2(336.9445), 28.0-35.0eV, 0.4min #20
RTINSECONDS=23.7395
SCANS=17,20
PEPMASS=336.94448	90384
CHARGE=1+
185.86989	78	
195.03691	90	
203.13963	78	
203.92983	74	
204.00666	76	
205.95064	80	
208.07112	82	
211.94373	1592	1+
212.87920	80	
213.93802	734	1+
215.15699	78	
215.88701	202	
217.19376	86	
222.20418	82	
223.06879	92	
223.87462	80	
223.95581	204	1+
223.97602	102	
224.07873	104	
227.06283	78	
228.65101	102	
229.05974	84	
229.95350	1622	
231.01348	76	
231.94948	400	
232.88915	82	
232.95120	230	
233.04477	132	
233.89606	140	
233.94443	130	
234.13719	80	
236.14027	84	
236.88997	84	
237.06430	190	1+
237.22813	80	
238.96800	86	
239.14424	78	
239.92747	82	
241.05663	110	
245.01554	108	
245.87551	78	
247.96286	458	1+
248.03250	160	
248.69628	84	
248.85326	76	
249.96065	166	
250.06913	86	
250.12317	86	
250.95431	134	
250.98465	190	
251.95038	82	
252.03242	84	
252.92387	98	
252.97033	1160	1+
254.08848	192	
254.96661	174	
255.07376	254	
255.10731	154	
256.88595	76	
257.82774	90	
258.84478	208	
258.89311	172	1+
258.90829	126	
261.95893	90	
262.04247	102	
262.21816	110	
263.05439	130	
263.17283	106	
264.17566	84	
266.21313	88	
267.13518	198	
267.99461	200	1+
269.08451	86	
269.23098	78	
269.79752	78	
270.24099	76	
270.98158	146	
271.10281	86	
271.81027	76	
272.79705	90	
272.84985	84	
274.05599	82	
274.06998	102	
275.22523	88	
275.83764	112	
276.23100	86	
277.00497	94	
277.95993	162	
278.17321	102	
278.83251	126	
278.90492	78	
279.28026	86	
279.83521	82	
279.96312	124	
280.25998	76	
281.04868	250	
281.22857	110	
281.25775	84	
283.39099	88	
284.42155	108	
284.43795	100	
285.92697	96	
286.87878	82	
287.50931	78	
290.85508	160	
293.10202	188	
293.27163	90	
294.12440	88	
294.44637	100	
295.06609	82	
296.04570	132	
296.33087	88	
297.81455	76	
297.97462	226	
298.08152	90	
299.05597	240	1+
301.08050	88	
302.03164	102	
302.24562	130	
303.94126	126	
304.10931	76	
305.83548	92	
307.28349	76	
307.79680	158	
308.29551	200	1+
308.92033	104	
309.02142	140	
309.11897	74	
309.80809	110	
309.88981	102	
310.08108	100	
316.95320	112	
317.26795	84	
318.20054	104	
318.88194	78	
319.08371	94	
321.03394	80	
321.07653	128	
322.13263	292	1+
322.91604	96	
323.23844	232	
325.89654	120	
327.18008	86	
327.30862	82	
327.80417	92	
328.30699	100	
332.08677	154	
332.19619	78	
334.15984	84	
334.87614	82	
335.21159	76	
336.19678	76	
337.08465	206	
337.35932	156	
338.17659	78	
338.25868	142	
338.76363	78	
340.08491	88	
340.80066	76	
341.25409	74	
342.33687	82	
END IONS

###FS:    #m/z: 322.92880 #charge 1+
###MS: 21
###MSMS: 22
BEGIN IONS
TITLE=Cmpd 16, +MS2(322.9288), 28.0-35.0eV, 0.5min #22
RTINSECONDS=27.4055
SCANS=21-22
PEPMASS=322.92880	178298
CHARGE=1+
80.20014	92	
184.10758	118	
186.48790	82	
190.04452	72	
190.93414	96	
193.04737	78	
193.89276	162	
195.11751	92	
196.03427	74	
196.17008	150	
199.04057	74	
201.16142	76	
205.94832	186	
206.97382	182	1+
207.99518	76	
209.91764	76	
210.90221	70	
211.03099	76	
213.13014	80	
214.89432	80	
217.94333	94	
218.12291	96	
219.17638	98	
219.65254	102	
221.96436	120	
222.87262	84	
222.96994	496	1+
223.88596	88	
223.89881	74	
223.96001	220	
225.49255	84	
227.02952	80	
227.92694	92	
232.43766	72	
233.03980	190	
233.06895	198	
233.95571	142	
233.98493	74	
234.03730	100	
236.06087	72	
237.09888	72	
237.58234	104	
238.00838	80	
238.04246	72	
238.94016	142	
239.07617	638	1+
239.78667	80	
240.93979	2338	
240.96073	320	1+
241.01677	78	
241.91128	92	
241.93823	6352	1+
242.84052	74	
242.94038	4532	1+
243.10843	84	
243.14052	90	
243.72345	94	
243.82442	72	
243.87713	418	1+
244.10703	72	
244.93887	1420	1+
246.17184	82	
246.97452	318	1+
248.20564	130	
248.98018	110	
249.04508	124	
249.09025	88	
249.65695	98	
250.94721	126	
253.00006	90	
253.16400	74	
254.91196	76	
255.21003	94	
255.81655	72	
255.83411	72	
256.95298	76	
257.40784	80	
257.90979	216	1+
257.95410	78	
258.14898	106	
259.95541	70	
261.13675	210	1+
261.82611	78	
263.09118	78	
263.12805	70	
263.98094	76	
264.01519	232	1+
264.07014	84	
264.91275	92	
264.99867	96	
265.01804	200	1+
265.05550	120	
265.27039	72	
265.89065	74	
266.24721	260	1+
266.99747	250	
267.99954	662	1+
268.05758	82	
269.00025	418	1+
269.02566	72	
271.27991	88	
272.10378	72	
272.84042	186	1+
274.08031	210	1+
274.92637	86	
276.16807	72	
276.86034	182	
278.02764	74	
278.12011	88	
278.23887	80	
279.09120	1182	1+
279.20423	78	
280.14047	170	
280.22996	96	
282.74670	78	
282.81881	80	
283.04462	124	1+
283.07097	100	
283.26087	90	
283.89589	72	
284.29314	680	1+
284.66180	72	
286.03190	74	
288.12689	80	
288.18900	76	
288.87249	88	
289.88536	92	
290.86749	118	
291.23347	74	
292.26741	70	
292.77388	98	
293.09095	82	
293.98943	82	
294.27114	114	
294.85457	84	
295.28478	178	
299.12355	106	
299.81836	74	
301.02082	76	
302.11467	78	
302.24082	212	
304.97705	74	
305.12388	98	
306.05684	76	
306.15444	132	
306.18781	84	
306.88300	386	1+
306.90576	96	
307.12946	74	
307.28742	782	1+
307.95660	76	
308.29212	668	1+
308.31495	86	
309.03096	76	
309.06321	78	
309.14264	78	
309.30806	82	
310.30582	228	
312.02676	768	1+
312.83606	134	
315.88064	156	
316.99477	72	
320.14862	74	
321.18771	106	
321.32268	72	
322.14450	72	
323.23618	1262	1+
323.88653	118	
324.09546	78	
324.13404	292	
324.17134	94	
324.20339	124	
324.88731	128	
325.11752	74	
325.20810	74	
326.19465	78	
327.26582	230	1+
END IONS

###FS:    #m/z: 340.93896 #charge 1+
###MS: 21
###MSMS: 23
BEGIN IONS
TITLE=Cmpd 17, +MS2(340.9390), 28.0-35.0eV, 0.5min #23
RTINSECONDS=28.1775
SCANS=21,23
PEPMASS=340.93896	94840
CHARGE=1+
161.42065	128	
190.92399	84	
192.05104	98	
200.85525	84	
203.00891	110	
203.02429	88	
204.17871	80	
205.02348	80	
213.93766	880	1+
214.88168	664	1+
215.88487	566	1+
215.93921	128	
217.88124	214	
218.94155	96	
220.04054	86	
221.90403	82	
223.97561	126	
224.97532	256	
227.14000	116	
230.88827	86	
231.94788	1286	1+
232.50888	82	
233.89433	122	
234.07696	102	
235.14697	78	
235.51444	80	
235.69529	102	
235.88994	90	
237.05947	158	
238.04600	90	
238.21297	78	
240.21088	82	
240.23097	128	
241.12066	110	
242.94009	202	
242.96481	82	
243.50098	90	
243.55490	88	
243.83279	130	
244.10703	116	
244.13790	88	
246.97307	102	
247.98227	194	1+
248.14284	78	
248.42134	94	
249.03811	190	1+
249.96070	170	
251.41164	104	
251.95454	128	
252.23018	130	
253.16010	258	1+
254.08904	80	
254.24199	96	
254.83619	94	
255.07401	242	1+
255.96454	226	
256.01793	146	
256.14087	82	
256.26016	192	
256.84667	88	
256.91455	128	
256.95653	78	
258.04075	78	
259.07913	140	
260.12962	80	
260.90658	92	
264.07266	138	
265.25838	96	
266.24390	200	
266.99759	238	
267.05960	144	
267.13602	152	
268.00007	150	
268.95502	80	
268.99991	340	
270.08600	88	
270.38468	100	
272.93454	210	
272.97641	132	
273.03219	84	
274.17160	84	
275.99824	80	
276.84906	138	
277.08665	102	
277.11466	104	
277.19915	90	
277.96136	354	1+
278.14848	78	
279.03617	100	
279.88197	88	
281.10422	122	
281.99058	120	
282.10537	92	
282.27287	154	
282.85717	126	
283.02964	90	
283.10486	182	1+
283.27797	142	
283.94435	160	
284.87929	84	
284.91455	84	
289.23572	90	
290.27945	118	
292.01552	82	
292.10801	202	1+
292.25916	82	
293.64184	86	
295.03674	90	
295.83995	198	1+
296.32788	140	
296.94048	80	
297.11991	100	
297.97395	210	
299.05822	110	
300.05315	118	
300.19271	80	
301.07980	138	
301.10173	82	
301.86295	202	1+
302.06127	82	
302.20643	82	
302.24583	112	
302.27274	80	
302.94349	94	
303.93165	94	
304.89768	100	
306.27433	236	
306.79222	106	
307.28173	110	
307.79263	84	
308.28827	160	
308.79767	78	
309.33056	80	
310.38764	94	
311.02665	374	1+
311.86480	102	
313.02801	414	1+
313.17147	120	
313.45402	94	
318.16316	82	
318.95886	80	
319.08807	106	
319.21741	84	
322.23357	278	1+
323.30446	118	
324.17071	102	
324.24084	212	1+
324.30743	136	
325.88403	78	
328.12443	92	
328.18854	118	
328.31604	82	
328.99245	112	
331.18347	80	
332.06245	82	
332.14290	80	
332.87949	92	
336.80707	92	
340.00768	82	
340.39326	94	
341.13299	100	
341.26514	90	
341.31022	150	
343.87212	90	
344.24585	80	
344.27327	144	
345.76845	92	
END IONS

###FS:    #m/z: 336.94463 #charge 1+
###MS: 21
###MSMS: 24
BEGIN IONS
TITLE=Cmpd 18, +MS2(336.9446), 28.0-35.0eV, 0.5min #24
RTINSECONDS=28.9495
SCANS=21,24
PEPMASS=336.94463	79390
CHARGE=1+
148.40981	78	
158.95756	120	
189.01475	80	
195.96382	94	
196.16491	78	
205.90538	80	
205.94869	114	
206.97453	90	
207.97964	118	
210.92015	78	
211.94421	2226	1+
212.10790	94	
212.87658	262	1+
213.93864	930	
213.95683	78	
215.88568	288	
219.12890	80	
220.09678	84	
223.93347	90	
223.97041	234	
224.97211	262	
225.46664	90	
229.07835	84	
229.46685	88	
229.95412	1588	1+
230.05358	84	
230.88736	282	1+
231.94993	928	1+
232.09346	116	
235.89389	390	
236.07727	96	
236.91862	100	
238.04615	130	
239.90073	120	
240.07461	112	
241.03559	88	
241.08139	88	
241.94012	82	
243.92678	90	
244.12446	100	
245.48266	96	
246.97904	128	
247.08012	82	
247.96445	620	1+
249.03814	84	
249.19794	114	
249.96113	600	1+
250.04328	102	
250.94160	140	1+
250.98851	200	
251.95934	94	
252.08379	278	1+
252.97026	1328	1+
253.05695	80	
254.96464	308	1+
255.07313	770	1+
256.91164	78	
257.08259	98	
258.84355	184	
260.43282	84	
261.83573	82	
265.00270	112	
265.02056	86	
265.99284	186	1+
267.19385	80	
268.03218	82	
269.90625	96	
270.21928	88	
270.80067	100	
270.85867	182	1+
271.96170	92	
273.22907	78	
273.75282	90	
274.18984	186	1+
274.92427	78	
275.66202	84	
275.84780	80	
276.09217	86	
276.85380	258	
278.86596	88	
279.09159	214	1+
280.01543	138	
280.14901	82	
280.86246	112	
281.04861	98	
281.26339	94	
281.27924	106	
282.28018	84	
282.85818	78	
282.88445	92	
283.07712	82	
283.68662	102	
284.87055	88	
285.10927	78	
285.44755	98	
286.44434	108	
286.84914	100	
288.07970	94	
290.06548	80	
290.08658	100	
290.92137	84	
291.91277	96	
292.08686	78	
292.68967	90	
293.10565	292	1+
293.24231	92	
294.14941	88	
295.97152	142	
296.08801	88	
296.97212	84	
297.06147	98	
297.97718	200	
298.41944	86	
299.05815	132	
299.46763	92	
299.96082	162	
301.28921	84	
301.69452	82	
303.13577	138	
303.94017	86	
304.44108	88	
305.78816	108	
306.79286	150	
306.88461	152	
307.07581	86	
307.31245	80	
307.73477	80	
307.78832	84	
308.87684	84	
310.58242	84	
311.27085	92	
311.85918	164	
311.87707	120	
312.14236	102	
312.18164	84	
314.16771	90	
315.95926	88	
316.36100	82	
316.55553	82	
317.44762	80	
318.29717	122	
319.09476	78	
319.23521	82	
319.28129	78	
320.31106	92	
321.06968	174	
321.42207	98	
321.79608	96	
322.13140	182	
323.09051	130	
323.23700	160	
324.89338	112	
327.30415	84	
328.81213	80	
329.86834	142	
331.28849	80	
333.85468	84	
334.87847	78	
336.80011	94	
336.82293	100	
337.25574	96	
337.32775	88	
338.24708	90	
338.28000	80	
339.10207	98	
340.11673	88	
340.26680	248	1+
341.81481	110	
END IONS

###FS:    #m/z: 336.94459 #charge 1+
###MS: 25
###MSMS: 26
BEGIN IONS
TITLE=Cmpd 19, +MS2(336.9446), 28.0-35.0eV, 0.6min #26
RTINSECONDS=32.644
SCANS=25-26
PEPMASS=336.94459	99580
CHARGE=1+
104.33786	92	
197.95754	90	
203.45291	82	
205.94766	184	
206.98067	88	
208.97550	154	
210.90308	148	
211.94386	1580	1+
212.87547	168	
213.93964	574	1+
215.88793	264	
215.93636	130	
217.88131	94	
217.93612	80	
221.07446	82	
221.94258	106	
223.21576	86	
223.97343	326	
224.97675	164	
226.89979	90	
227.06453	82	
228.41520	80	
228.89559	202	
229.95352	1420	1+
230.07370	86	
230.14807	114	
230.69996	94	
230.88942	122	
231.94816	934	1+
232.02980	88	
233.03533	82	
233.89681	126	
235.89710	144	
235.94059	82	
237.07361	94	
237.22851	80	
238.05070	102	
238.88250	88	
238.94134	108	
239.06321	114	
240.95288	218	1+
242.05624	104	
244.99773	80	
245.19028	84	
246.40301	80	
246.97428	230	
247.05484	102	
247.96502	338	1+
249.04224	178	
249.82793	86	
249.95867	172	
250.95666	164	
250.98771	102	
251.92514	80	
251.96703	112	
252.96876	1388	1+
253.00212	90	
253.02899	94	
254.96511	372	1+
255.07273	1154	1+
255.13656	92	
255.95403	98	
257.03568	78	
257.06521	82	
257.45526	86	
257.85211	188	1+
258.20451	94	
258.99638	104	
259.16634	100	
259.92420	98	
260.05850	88	
262.04339	120	
262.08430	86	
262.83228	82	
263.05338	164	
264.05703	100	
265.01867	94	
266.99797	316	1+
267.13791	112	
267.45695	86	
268.83740	264	1+
268.95713	112	
269.03558	80	
269.10221	86	
269.82386	90	
270.97892	118	
271.22122	80	
272.20355	96	
272.84728	160	
274.26514	88	
275.07493	92	
275.19927	160	
275.22916	82	
275.83947	96	
276.85747	340	1+
278.07358	114	
279.01129	94	
279.25947	272	1+
279.27613	80	
279.95615	220	1+
280.11614	160	1+
281.04729	338	1+
283.02875	124	
284.76757	104	
284.89809	100	
285.55146	92	
285.81066	84	
286.42561	84	
286.84809	182	
287.84676	120	
287.90912	82	
287.95291	78	
288.51559	82	
288.95597	86	
291.03484	202	1+
291.06780	86	
293.06932	100	
293.10641	158	
294.12819	82	
294.27429	98	
295.20525	86	
295.30032	90	
295.97096	390	1+
296.10360	78	
296.48954	96	
296.97352	266	1+
296.99031	88	
297.02253	136	
298.34858	82	
298.93454	82	
299.05991	336	1+
300.13301	84	
300.75899	108	
300.94605	100	
305.87747	110	
306.17930	92	
306.42435	100	
306.88044	160	
307.04246	124	
307.80805	78	
307.92416	92	
308.04077	82	
308.30008	98	
309.30579	92	
311.10625	82	
311.85939	106	
313.26345	92	
313.86936	114	
315.63413	92	
319.09947	162	
320.80148	82	
322.89843	84	
323.02648	80	
323.13691	114	
323.92960	82	
324.89227	302	1+
328.30936	82	
328.81653	148	
329.82218	212	1+
329.87814	94	
329.89675	88	
331.16574	86	
334.27439	88	
334.29685	128	
336.31168	86	
336.62657	100	
337.02342	106	
338.73335	122	
339.11173	100	
340.12997	92	
340.39366	114	
341.17906	88	
341.83307	86	
END IONS

###FS:    #m/z: 359.96072 #charge 1+
###MS: 25
###MSMS: 27
BEGIN IONS
TITLE=Cmpd 20, +MS2(359.9607), 28.0-35.0eV, 0.6min #27
RTINSECONDS=33.416
SCANS=25,27
PEPMASS=359.96072	79430
CHARGE=1+
116.89905	84	
194.08761	82	
198.87598	96	
199.08384	88	
201.49275	102	
203.93157	88	
205.94910	102	
207.94913	92	
215.95471	84	
218.90879	102	
221.89222	114	
222.95212	652	
223.94517	1066	1+
224.94643	744	1+
226.88488	138	
226.94573	382	
226.97247	284	
227.88242	120	
227.93591	614	1+
228.94193	380	1+
229.16323	82	
231.83523	120	
234.62584	96	
236.03125	90	
239.39522	106	
240.93691	718	1+
240.96067	506	1+
242.18654	88	
242.95520	298	
244.95495	488	
245.25394	84	
245.94047	318	
246.95123	444	
246.97774	110	
247.08760	94	
247.13514	82	
247.92815	88	
249.09720	88	
249.14786	88	
249.99270	120	
250.95176	138	
250.98925	130	
253.08786	112	
254.08128	84	
257.02401	82	
257.47272	90	
257.92839	82	
257.97147	86	
260.44454	104	
260.96917	576	1+
261.04301	202	1+
261.26771	100	
261.50394	92	
263.92415	90	
264.15490	124	
264.99749	166	
265.21836	106	
265.97464	164	
266.81147	322	
267.78340	82	
268.83523	174	
268.95301	100	
269.96777	84	
271.03922	94	
273.08273	140	
273.86474	86	
274.11245	118	
275.86330	82	
276.42884	92	
277.18865	152	1+
277.88159	272	1+
278.79365	278	1+
279.03391	84	
280.26424	126	
280.79266	206	
280.92837	134	
281.84994	128	
282.27430	88	
282.99052	112	
283.05623	82	
284.06963	88	
285.55118	92	
286.91229	100	
287.13465	126	
288.05851	136	1+
289.07700	92	
290.94734	98	
291.90015	84	
292.80761	82	
293.43705	126	
293.62108	96	
294.86001	136	
294.92286	92	
294.97107	104	
295.02009	108	
295.56226	84	
296.58893	84	
296.81036	186	1+
298.08061	288	1+
298.80067	448	1+
299.93749	82	
299.99926	86	
300.39272	114	
301.88851	82	
302.22403	132	
302.25615	92	
303.11679	88	
303.14226	98	
303.76545	284	1+
303.97662	150	
304.26131	84	
304.93197	94	
305.14931	92	
305.42539	96	
306.28435	106	
306.79531	126	
306.86280	94	
307.28811	522	1+
307.89397	82	
308.29199	348	1+
308.79106	108	
310.31077	122	
310.34354	110	
311.02619	90	
311.86410	114	
313.84519	94	
317.79319	86	
318.79849	98	
318.92970	100	
319.88271	236	1+
320.81240	82	
322.30574	118	
323.01787	928	1+
323.03750	112	
323.22978	116	
323.82359	82	
324.89953	94	
325.01156	128	
326.27215	86	
328.79837	88	
329.87483	194	
330.17079	110	
330.87104	94	
331.04933	82	
331.16998	90	
332.10453	84	
333.16594	102	
333.83792	168	1+
334.27429	86	
334.95352	128	
336.94263	386	1+
338.33262	174	1+
339.04156	90	
340.35437	88	
341.20901	86	
341.23053	82	
341.25437	102	
341.36144	186	
343.16492	108	
343.98634	86	
344.18490	186	1+
346.11016	206	1+
346.73130	88	
348.51038	104	
349.10428	98	
350.35252	108	
351.71558	102	
352.30985	86	
357.18969	88	
358.19673	82	
358.23951	96	
358.35227	106	
362.11892	92	
362.39284	92	
363.10994	94	
END IONS

###FS:    #m/z: 313.92840 #charge 1+
###MS: 25
###MSMS: 28
BEGIN IONS
TITLE=Cmpd 21, +MS2(313.9284), 28.0-35.0eV, 0.6min #28
RTINSECONDS=34.188
SCANS=25,28
PEPMASS=313.92840	32436
CHARGE=1+
182.07882	76	
190.93430	84	
190.95638	82	
192.88461	222	1+
193.96979	78	
206.94482	86	
208.05010	76	
209.01621	78	
209.09637	88	
217.86543	70	
218.95246	82	
219.11604	78	
219.94034	82	
220.96502	80	
222.95175	204	1+
223.47070	90	
223.97337	516	1+
226.87261	86	
227.42729	72	
228.08698	90	
228.89996	82	
228.98181	80	
229.93206	86	
231.07870	106	
231.72142	70	
231.86274	178	
231.95783	146	
232.20198	80	
232.62510	108	
232.95119	72	
233.08315	94	
234.85894	74	
234.97101	410	
235.00021	72	
235.91000	80	
237.89463	84	
238.21477	86	
238.90134	72	
241.81600	98	
242.02798	70	
242.22287	72	
244.03408	78	
245.05790	102	
245.44515	208	
246.91253	72	
247.24408	100	
247.97294	70	
248.04490	134	
248.89986	72	
249.03974	86	
249.07397	72	
250.04391	80	
250.94591	72	
250.98758	146	
251.92328	72	
252.04000	82	
252.08794	186	1+
252.57249	76	
252.79376	70	
252.96885	76	
253.23084	74	
254.23785	100	
254.95917	84	
255.16913	88	
256.91346	84	
256.94311	86	
256.96864	102	
257.16543	100	
257.45512	92	
257.54596	72	
257.90444	86	
259.74181	74	
259.95938	86	
260.15946	78	
261.44679	98	
261.88364	74	
262.95563	74	
263.03930	72	
264.99429	72	
265.23650	76	
266.24322	76	
266.25357	88	
266.86074	78	
266.99807	142	
267.13543	86	
268.29522	74	
270.27369	384	1+
270.99258	72	
271.84799	82	
272.58006	160	
273.23695	82	
273.37912	84	
274.88963	88	
274.91436	78	
275.97395	72	
277.02538	94	
278.92326	80	
279.09139	74	
280.12858	74	
280.26978	76	
281.07645	78	
281.87208	72	
281.91091	104	
282.15847	80	
282.27642	130	
284.87928	70	
285.88721	88	
286.86401	130	
286.91481	110	
287.87306	72	
288.73674	74	
288.83910	86	
289.45085	82	
290.87300	72	
291.84996	80	
292.05300	76	
292.11892	72	
292.14139	76	
292.26754	104	
293.03948	84	
294.05008	230	
294.16400	88	
294.27112	74	
294.61696	76	
294.85315	70	
295.07663	100	
295.83876	132	
296.92299	78	
298.03462	210	1+
298.98319	104	
299.64644	78	
300.23055	94	
302.81289	76	
304.77364	100	
305.82274	72	
306.40712	76	
307.30533	128	
307.80774	84	
307.88915	156	
308.81710	104	
309.25525	84	
309.74991	92	
310.31689	168	
311.02804	154	
311.12567	70	
312.04175	94	
312.35569	148	
312.43951	74	
314.27947	406	1+
314.93015	86	
315.08224	70	
315.10305	116	
316.13064	140	
318.11918	104	
318.22018	72	
318.92791	82	
319.06202	72	
END IONS

###FS:    #m/z: 359.96047 #charge 1+
###MS: 29
###MSMS: 30
BEGIN IONS
TITLE=Cmpd 22, +MS2(359.9605), 28.0-35.0eV, 0.6min #30
RTINSECONDS=37.8715
SCANS=29-30
PEPMASS=359.96047	53874
CHARGE=1+
51.91112	94	
117.78621	94	
139.30628	104	
180.87137	100	
182.86496	100	
183.05467	94	
193.08011	150	
196.01020	94	
203.07479	84	
205.95672	84	
207.40423	114	
209.94416	276	
210.86856	90	
210.88621	90	
215.22718	84	
220.95899	276	
222.95155	2700	1+
223.03976	114	
223.11284	120	
223.56616	94	
223.88994	446	1+
224.94756	2538	1+
224.97164	108	
225.88265	144	
225.97476	156	
226.88283	176	
226.94624	1072	1+
226.96760	234	
226.98887	142	
227.93044	264	
228.94175	696	
231.95390	186	1+
234.86447	94	
235.01912	86	
235.06975	96	
236.03810	144	
238.96964	142	
240.93903	588	
240.96251	1360	1+
241.00474	124	
241.94040	452	
242.20562	84	
242.88333	126	
242.90276	116	
242.95831	1272	1+
244.45432	82	
244.95549	474	
245.19211	86	
245.93928	212	
246.95483	502	
246.97168	346	
248.80499	202	1+
248.95810	108	
249.24075	116	
250.94898	136	
250.96553	126	
251.03947	166	
251.05587	94	
252.03622	82	
252.95570	106	
253.91673	204	
255.01797	82	
255.10634	88	
255.80290	90	
256.16380	148	
257.97385	88	
258.11571	98	1+
258.97315	120	
260.96693	1082	1+
262.96879	612	1+
263.00326	98	
263.05507	94	
264.84882	84	
266.81605	164	
267.01324	82	
267.13769	92	
268.13194	82	
268.81415	104	
268.95484	194	
269.00151	92	
269.96671	190	
269.98787	126	
270.88929	268	1+
271.89123	220	1+
273.97020	82	
274.43839	88	
274.96329	94	
275.05674	82	
276.07777	98	
276.40252	98	
276.80629	86	
276.85486	224	1+
278.01036	160	1+
278.73025	118	
280.15908	84	
280.25792	156	
280.74301	82	
280.79165	444	1+
281.49886	104	
282.27421	292	1+
283.04847	82	
283.91640	92	
283.98473	132	
284.90224	96	
285.12291	186	1+
285.74839	88	
286.51701	84	
286.89125	106	
287.88582	102	
289.55949	82	
290.06763	100	
291.79327	96	
293.14794	84	
293.79551	88	
294.27914	106	
295.02006	130	
295.92766	148	
296.81423	142	
297.14742	86	
297.20222	96	
297.80032	350	1+
297.93680	182	
300.47993	86	
300.80343	110	
300.90390	88	
300.97919	168	
301.59425	92	
305.27321	96	
306.79397	82	
307.79594	96	
307.88996	138	
308.26673	88	
309.28876	96	
309.87944	90	
310.30604	182	
310.34213	206	
315.15668	108	
315.43123	90	
316.10549	90	
316.81213	106	
317.60275	88	
317.81305	126	
317.93017	428	1+
318.93423	358	1+
319.27232	100	
319.80575	86	
319.96838	96	
321.81696	90	
322.94714	110	
323.01445	768	1+
323.23910	132	
323.84608	196	1+
324.24137	90	
324.89461	242	1+
326.06198	106	
328.17818	102	
328.38467	90	
330.80395	86	
336.94259	564	1+
339.23863	336	1+
340.36192	150	
343.81312	86	
344.33787	82	
344.41210	82	
345.18757	94	
348.33588	82	
350.11500	112	
350.35333	88	
355.29853	88	
356.18218	120	
356.41505	86	
358.16258	86	
358.19998	118	
359.32609	290	1+
359.95444	86	
363.33271	126	
364.03912	92	
END IONS

###FS:    #m/z: 313.92850 #charge 1+
###MS: 29
###MSMS: 31
BEGIN IONS
TITLE=Cmpd 23, +MS2(313.9285), 28.0-35.0eV, 0.7min #31
RTINSECONDS=38.645
SCANS=29,31
PEPMASS=313.92850	24800
CHARGE=1+
110.57698	72	
111.85900	80	
188.91537	84	
189.92764	76	
193.96994	102	
197.03466	68	
204.09821	72	
204.16466	126	
205.95124	124	
205.96714	70	
206.95064	122	
210.88629	90	
211.17548	68	
215.00393	96	
217.95241	76	
218.89602	84	
219.02885	80	
219.10131	80	
220.02954	78	
221.94616	68	
222.94419	88	
223.97220	186	
224.00524	74	
224.45018	76	
225.01713	72	
225.08529	100	
225.86629	134	
227.42916	92	
227.88299	78	
229.98244	100	
230.88824	188	
230.91697	74	
231.12936	72	
231.85632	72	
233.70138	86	
233.89850	86	
234.96966	912	1+
235.39205	82	
235.85379	68	
236.10057	70	
238.08034	80	
241.09044	80	
241.13113	84	
242.71424	84	
242.88581	72	
244.06098	72	
245.92147	84	
245.95608	134	
246.91048	78	
246.97405	150	
247.97825	78	
248.17391	68	
248.94820	138	
249.03733	314	
249.08959	76	
250.16436	78	
250.21286	88	
250.94705	124	
251.97801	108	
252.07505	84	
252.10886	186	
252.23340	120	
252.59444	78	
252.92786	80	
254.24196	72	
254.78836	84	
256.85244	72	
257.94997	76	
258.03673	78	
258.14545	72	
260.04265	68	
260.16747	88	
260.83535	74	
260.86418	74	
261.86799	72	
261.88731	130	
263.90412	74	
265.01834	70	
265.11688	84	
266.09491	68	
266.86578	122	
267.04353	68	
268.57067	86	
269.22186	70	
269.98309	72	
270.12215	94	
270.27651	198	
272.22722	88	
272.37911	98	
272.57770	76	
272.84153	92	
272.92474	78	
274.05408	72	
276.24159	238	1+
276.90486	82	
277.02452	154	
277.85802	68	
278.16210	86	
280.26009	94	
282.01403	78	
282.11746	84	
283.10811	84	
284.89170	96	
284.96027	86	
285.06817	82	
285.08867	86	
285.88733	108	
286.42322	92	
286.91250	88	
287.91103	70	
288.89982	68	
290.02091	170	1+
290.39805	96	
290.88150	88	
292.06816	78	
292.18577	68	
292.88086	72	
292.91851	76	
292.99471	70	
293.28231	76	
293.84769	142	
294.05121	368	1+
296.19770	72	
296.30571	94	
296.88737	80	
297.21719	104	
298.95997	80	
301.10405	80	
303.07581	74	
303.96575	102	
305.79047	72	
305.89996	74	
306.27161	70	
306.78549	90	
306.87791	86	
306.93840	98	
307.22194	84	
307.30443	74	
307.88835	104	
308.28387	74	
308.80813	70	
309.31777	76	
309.79725	82	
309.98320	76	
310.28167	70	
310.30114	70	
310.41354	80	
313.20656	84	
313.24762	76	
314.09122	78	
314.28171	298	
315.28113	164	
318.27945	110	
319.07498	84	
END IONS

###FS:    #m/z: 318.93345 #charge 1+
###MS: 29
###MSMS: 32
BEGIN IONS
TITLE=Cmpd 24, +MS2(318.9335), 28.0-35.0eV, 0.7min #32
RTINSECONDS=39.425
SCANS=29,32
PEPMASS=318.93345	19540
CHARGE=1+
98.04031	84	
193.90113	74	
193.96912	66	
193.98518	72	
195.90897	76	
195.99320	76	
197.08954	76	
197.95928	72	
199.14979	74	
199.95281	100	
200.01013	114	
201.00993	76	
201.04376	150	
202.04190	68	
203.91915	72	
205.94656	312	1+
205.96165	76	
207.96973	90	
209.01090	68	
212.07401	68	
214.90675	104	
215.87652	84	
215.93223	100	
221.17467	72	
221.89496	78	
221.96828	296	1+
222.03012	82	
222.95555	102	
223.95892	188	
226.97384	70	
227.93101	174	
230.45002	80	
232.95092	78	
233.82683	72	
234.64457	96	
234.96920	748	1+
235.43363	78	
235.85161	88	
238.18839	70	
238.93811	198	
239.07959	238	
239.90450	76	
240.91583	74	
240.93918	3894	1+
243.10303	72	
243.19094	114	
245.93895	196	
246.02759	206	1+
246.97097	274	1+
247.62480	80	
248.53178	84	
248.70602	72	
248.85125	142	
249.43688	78	
249.96520	70	
251.10151	100	
252.23081	92	
252.92789	74	
255.04708	84	
256.83880	82	
256.97058	100	
258.90285	130	
258.94865	74	
258.97567	116	
259.17002	68	
260.01513	92	
260.83555	72	
261.09952	70	
262.01861	78	
262.17958	66	
262.90972	68	
262.96583	74	
266.02696	74	
266.99315	136	
267.08150	94	
267.13977	76	
267.84761	194	1+
268.13628	118	
269.00219	138	
270.11022	66	
270.27822	106	
271.21678	82	
271.28207	80	
272.76237	104	
272.95710	76	
273.96415	78	
274.26806	70	
276.23086	94	
277.01970	68	
277.04073	102	
277.07136	66	
277.18928	74	
278.42968	78	
279.09020	1278	1+
279.24537	176	1+
280.26417	66	
282.09555	100	
282.72606	74	
283.06756	134	
283.13270	78	
283.94768	78	
284.28878	88	
284.82563	74	
286.96479	68	
287.15946	70	
287.27587	94	
287.86523	76	
287.88203	90	
287.92564	86	
288.78273	84	
288.99803	70	
289.07278	66	
290.11334	84	
292.05547	106	
292.18365	78	
292.27810	80	
292.88107	78	
293.04873	72	
293.27831	150	
294.15786	86	
295.91692	66	
297.85690	70	
298.16012	70	
299.13401	78	
299.19559	66	
300.80992	66	
301.10599	86	
301.80104	80	
301.87813	238	1+
302.16814	114	
302.32163	84	
303.25335	70	
303.36672	106	
303.74528	102	
304.26335	68	
304.76060	84	
305.14890	72	
306.21789	66	
306.28044	76	
307.17258	70	
307.43102	68	
307.88468	204	1+
308.29021	196	
308.32081	100	
308.92292	76	
309.17367	70	
310.41582	70	
310.80106	72	
311.07136	74	
313.02750	78	
314.71843	96	
315.10860	84	
315.28863	106	
315.50739	76	
316.21024	72	
321.82715	72	
322.30838	268	1+
322.92944	76	
323.02204	74	
323.23465	370	
323.26960	68	
323.88340	80	
END IONS

###FS:    #m/z: 322.92865 #charge 1+
###MS: 33
###MSMS: 34
BEGIN IONS
TITLE=Cmpd 25, +MS2(322.9287), 28.0-35.0eV, 0.7min #34
RTINSECONDS=43.1075
SCANS=33-34
PEPMASS=322.92865	169934
CHARGE=1+
83.39960	70	
87.03712	84	
111.13815	92	
116.68008	76	
151.58615	82	
168.73940	92	
188.98476	74	
192.88689	136	
196.86032	210	1+
196.96719	70	
197.91628	72	
201.04485	94	
205.01501	70	
205.94892	274	
205.97129	124	
207.94716	72	
207.97347	166	
209.18524	72	
209.63807	90	
210.89753	166	1+
213.92683	96	
221.94449	268	1+
221.96418	90	
223.96197	200	
224.96298	102	
225.06118	74	
226.04231	72	
227.92475	84	
228.08712	70	
229.45570	70	
229.85788	74	
232.04308	72	
232.56496	88	
237.05277	84	
237.06608	78	
237.80781	78	
237.90611	84	
238.07385	182	1+
238.90057	278	1+
238.93875	276	
240.93990	3318	
241.07044	124	1+
241.20142	78	
241.93819	12090	1+
242.11399	206	1+
242.94058	8718	1+
242.97647	94	
244.45842	84	
244.93846	1780	1+
244.97516	86	
245.04373	72	
246.97485	596	1+
248.12299	144	1+
249.01420	80	
249.15730	70	
250.46975	92	
250.92467	192	1+
250.94593	102	
251.08182	88	
251.24373	74	
252.82252	78	
253.21768	80	
253.38513	100	
253.56679	78	
254.60025	84	
255.90470	218	1+
257.13207	80	
260.83260	122	
261.05356	80	
261.19462	72	
261.63104	106	
263.87671	70	
263.98225	76	
264.05120	72	
265.05876	124	
265.22359	92	
265.25983	86	
265.92886	114	
266.14132	74	
266.25922	72	
266.91474	90	
268.00948	108	
268.05763	84	
268.95582	128	
269.23697	74	
269.57578	88	
269.84205	70	
270.88150	92	
271.89304	78	
272.08363	92	
272.43582	92	
272.54324	82	
274.93067	70	
275.17916	76	
275.93290	74	
278.84062	72	
279.09061	1526	1+
279.84686	76	
280.07110	72	
280.14113	122	
281.26810	110	
281.97451	232	1+
282.04734	70	
282.08309	130	
282.88481	112	
282.97203	238	1+
283.19934	206	1+
283.41798	88	
284.06246	72	
284.29317	456	1+
284.36617	102	
284.87122	82	
286.11183	76	
286.58326	104	
286.92870	98	
287.24699	84	
289.79362	72	
289.87291	70	
289.99237	70	
290.25583	72	
290.85797	170	
291.38237	86	
291.97201	70	
293.08257	74	
294.27547	116	
294.93665	230	1+
295.01150	78	
296.87874	80	
297.44807	82	
299.91608	74	
301.02088	74	
301.87773	258	1+
302.12313	80	
302.24603	118	
302.80444	70	
304.26688	78	
304.79500	82	
305.79907	92	
306.03309	78	
306.24565	96	
306.87950	172	
307.31052	84	
307.75861	70	
307.88697	168	
308.29203	304	
308.87239	216	1+
309.29729	178	
309.84666	70	
309.91309	252	1+
310.14329	72	
310.30760	330	
311.02063	128	
311.79111	80	
312.02443	190	
312.14051	78	
313.02791	172	
315.03429	88	
316.91151	84	
317.00540	78	
319.40834	92	
320.27843	102	
320.37696	86	
322.91577	94	
323.10574	86	
323.23638	348	1+
323.82787	70	
324.89209	166	
324.93599	84	
325.31705	88	
325.78879	84	
326.90160	72	
327.08459	70	
327.18204	70	
328.37817	78	
END IONS

###FS:    #m/z: 340.93867 #charge 1+
###MS: 33
###MSMS: 35
BEGIN IONS
TITLE=Cmpd 26, +MS2(340.9387), 28.0-35.0eV, 0.8min #35
RTINSECONDS=43.88
SCANS=33,35
PEPMASS=340.93867	74310
CHARGE=1+
205.94881	182	
206.92159	90	
213.93731	404	
215.88520	158	
216.89377	96	
217.88336	158	
220.87740	76	
221.89125	92	
226.86922	144	
228.93545	82	
230.94435	80	
231.89127	86	
231.94793	476	1+
233.89515	274	1+
235.88740	90	
236.43662	94	
236.90099	78	
237.09034	80	
240.22859	208	
242.95628	142	
243.55546	126	
243.92081	92	
243.94796	90	
244.05522	96	
244.88090	104	
245.83765	122	
246.97462	186	
247.93964	86	
247.96864	82	
249.57244	90	
249.96042	92	
249.97595	76	
250.89921	84	
250.92229	80	
252.22525	90	
252.46913	98	
252.97068	84	
253.79954	92	
253.95817	140	
254.00570	78	
254.90038	96	
254.96387	316	
255.07164	468	1+
256.84646	214	1+
256.90559	92	
256.92093	108	
256.96683	122	
257.09060	80	
257.40980	102	
258.97653	78	
259.84578	130	
259.99515	80	
261.64293	98	
261.83567	132	
262.96378	120	
264.12971	86	
264.97436	84	
265.86711	80	
266.02495	92	
266.84660	92	
267.13528	92	
267.45691	80	
267.82916	202	1+
269.11289	150	
269.92052	100	
270.58663	90	
270.85134	92	
271.09191	84	
274.85832	246	1+
274.98738	94	
276.06425	84	
276.85271	278	
277.85531	172	
278.64233	94	
278.76140	84	
278.84570	262	
278.86680	122	
278.92256	84	
278.99819	92	
279.84937	262	
279.89626	88	
279.91465	78	
279.94374	88	
279.96351	172	
280.11816	116	
280.26514	118	
280.89142	78	
281.05395	158	
281.42444	84	
281.89418	140	
282.11735	80	
284.44849	82	
285.10523	86	
287.13055	88	
289.07705	100	
292.28450	104	
293.13089	84	
293.84545	80	
294.25037	170	
295.20315	78	
295.27402	96	
295.97248	90	
296.86572	108	
296.93356	78	
296.97899	120	
297.96066	92	
298.41225	98	
298.87714	78	
300.02055	114	
301.82585	246	1+
302.16931	108	
302.75771	80	
303.55496	82	
304.92669	154	
305.19182	84	
305.87431	84	
306.77659	104	
306.88196	140	
307.10179	84	
307.28462	84	
307.87373	138	
308.09435	80	
308.30554	106	
309.22060	98	
310.73589	82	
311.02395	158	
311.12374	80	
311.32308	94	
313.02744	104	
314.09181	80	
316.85664	130	
318.98931	86	
319.54896	86	
319.59278	78	
319.62366	92	
321.32314	108	
322.10902	78	
322.20092	116	
322.75718	86	
323.30339	116	
324.89222	134	
325.78205	78	
325.88860	90	
326.13684	98	
327.29547	88	
328.31359	86	
329.64995	94	
329.82372	92	
330.87304	190	1+
334.28778	116	
335.79387	80	
336.25300	106	
339.16594	80	
339.24075	80	
340.02126	78	
341.24527	166	
342.19491	82	
342.82571	78	
END IONS

###FS:    #m/z: 359.96025 #charge 1+
###MS: 33
###MSMS: 36
BEGIN IONS
TITLE=Cmpd 27, +MS2(359.9602), 28.0-35.0eV, 0.8min #36
RTINSECONDS=44.652
SCANS=33,36
PEPMASS=359.96025	48050
CHARGE=1+
202.87881	94	
205.94749	162	
209.94266	130	
219.91478	82	
220.95919	142	
221.88768	190	1+
222.87452	90	
222.95077	734	1+
222.97002	86	
222.99419	82	
224.94843	334	
225.86983	204	1+
225.96787	118	
226.88829	196	
226.94759	458	1+
226.97163	310	
227.93227	208	
228.93976	596	
228.97788	102	
229.89872	84	
233.88518	122	
238.88992	90	
238.96730	106	
240.93875	966	1+
240.96160	560	1+
241.68630	82	
242.54194	86	
242.88073	84	
242.96021	488	1+
243.14687	84	
244.96062	218	1+
245.80801	82	
245.94020	180	
246.70599	88	
246.94939	224	
246.97502	138	1+
247.38701	86	
248.80073	126	
250.88811	102	
251.04496	80	
252.23071	118	
252.41475	84	
252.92011	130	
253.12305	78	
253.78977	78	
255.93437	84	
256.10142	84	
258.08432	78	
258.14331	84	
258.43941	80	
258.97151	140	
259.01412	82	
260.95018	98	
260.96734	392	
263.88645	108	
264.81650	78	
265.14241	86	
265.42543	84	
265.93868	92	
265.97259	122	
266.09698	82	
266.24523	96	
266.81461	284	
267.96752	104	
269.11539	122	
269.95253	78	
270.01130	82	
272.94881	90	
274.91782	288	1+
276.04952	96	
276.07565	108	
276.42690	82	
276.85441	214	
277.12608	112	
277.15823	90	
277.79664	86	
278.05832	86	
278.79823	142	
279.13253	78	
279.79451	112	
280.04753	82	
280.43693	84	
280.79085	346	
281.79050	160	
281.90093	160	
283.51348	104	
283.89987	90	
284.09035	102	
284.82079	82	
284.86682	78	
285.35832	80	
287.91280	82	
292.26079	168	
292.43721	88	
293.05967	80	
293.26352	78	
293.35809	82	
295.02202	140	
295.84486	78	
295.92079	220	1+
296.27815	84	
297.25888	96	
298.13252	90	
298.80181	240	
298.83909	110	
299.80209	186	
300.28608	82	
300.39469	80	
300.80206	98	
301.25537	82	
301.99739	100	
302.22284	236	1+
303.40075	104	
307.29088	250	1+
307.30955	110	
307.89200	84	
309.22480	80	
310.88973	78	
311.88818	142	
312.12520	100	
312.14498	152	
313.86985	80	
315.20577	164	
315.81150	382	1+
316.09501	102	
316.14499	98	
316.81343	274	1+
318.26857	82	
319.59298	104	
319.97939	80	
320.14031	116	
321.21940	136	
322.30966	92	
322.83210	98	
322.86735	96	
322.89233	80	
323.01506	358	1+
327.44444	98	
327.79557	84	
327.94433	80	
328.19814	86	
329.32211	94	
329.36247	84	
329.86777	120	
330.16550	128	
332.77172	98	
334.92372	82	
334.94959	102	
335.89924	130	
336.08378	82	
336.94265	428	1+
340.16846	84	
340.27032	98	
341.70800	92	
341.90579	82	
342.84867	90	
345.18982	94	
347.82992	84	
350.86873	88	
351.82832	80	
352.88852	150	
356.18078	104	
357.22441	84	
357.26416	106	
360.17553	138	
364.04050	84	
364.17409	80	
END IONS

###FS:    #m/z: 322.92869 #charge 1+
###MS: 37
###MSMS: 38
BEGIN IONS
TITLE=Cmpd 28, +MS2(322.9287), 28.0-35.0eV, 0.8min #38
RTINSECONDS=48.33
SCANS=37-38
PEPMASS=322.92869	174270
CHARGE=1+
138.52788	74	
191.10386	76	
195.08459	76	
195.45719	76	
198.86914	82	
201.00848	86	
201.86219	82	
202.96471	84	
205.94776	368	1+
209.94744	80	
210.89708	128	
212.90074	84	
213.89298	76	
220.88288	70	
222.95106	206	
223.96310	136	
224.96176	72	
224.97487	114	
227.92970	296	
228.43554	106	
228.66019	102	
230.05142	88	
230.92169	68	
231.08633	72	
231.94741	74	
232.87041	86	
232.91927	94	
233.06723	78	
234.13160	86	
235.21667	96	
235.79125	72	
235.91798	78	
237.09051	78	
238.88615	70	
238.94066	364	1+
239.07663	234	
239.54131	104	
239.90642	138	
240.93904	3082	
241.12322	84	
241.83494	82	
241.89786	88	
241.94119	2540	
242.08644	98	
242.82521	78	
242.94060	8316	1+
243.07820	76	
243.19223	72	
243.45085	98	
243.88340	94	
244.93925	2490	1+
245.88283	74	
245.90516	88	
246.57743	72	
246.97493	524	1+
247.01842	92	
248.04618	84	
248.95036	78	
248.98512	76	
250.00918	72	
251.84152	72	
251.91164	84	
251.97437	72	
254.08922	108	
254.80108	128	
254.95506	92	
256.94725	80	
257.09472	70	
258.82778	82	
259.07919	82	
259.10892	100	
260.93038	102	
261.33715	82	
261.39288	80	
261.56784	72	
261.84566	72	
261.88180	70	
261.91340	70	
262.94954	70	
263.85314	136	
263.90043	76	
263.97617	80	
265.05686	190	
265.24668	212	1+
266.06319	126	
266.86584	298	1+
266.88445	134	
267.84668	78	
270.27975	86	
271.18686	80	
272.84631	166	
275.10344	90	
276.85807	130	
278.19995	78	
278.85164	70	
278.96604	72	
279.08974	1416	1+
281.16712	86	
281.24946	78	
282.18516	88	
282.87452	100	
283.06896	182	
283.86567	128	
283.92660	102	
283.96791	76	
284.02203	86	
284.29014	332	1+
284.84624	72	
284.95212	72	
285.21111	86	
285.89988	70	
286.03394	112	
286.15941	80	
286.22591	72	
287.87932	88	
288.62438	88	
290.14888	70	
291.97769	68	
292.08808	122	
292.43735	72	
292.66026	84	
293.81847	86	
293.85238	138	
293.97306	112	
296.93602	76	
300.10573	80	
300.82009	102	
301.86290	76	
301.89082	72	
301.92082	78	
302.10181	78	
302.91783	86	
303.37941	78	
304.28490	84	
304.69211	86	
304.80763	70	
306.07821	72	
306.27508	138	
306.87496	222	
307.12347	70	
307.89588	156	
308.28975	148	
309.25953	88	
309.30707	100	
310.05022	76	
310.30668	392	
310.42236	96	
310.89639	80	
314.03255	82	
314.86906	76	
320.99250	84	
323.23707	592	1+
323.28460	82	
323.33323	78	
324.20431	124	
324.89611	110	
325.93050	110	
327.17986	84	
328.15354	74	
328.31353	76	
END IONS

###FS:    #m/z: 340.93907 #charge 1+
###MS: 37
###MSMS: 39
BEGIN IONS
TITLE=Cmpd 29, +MS2(340.9391), 28.0-35.0eV, 0.8min #39
RTINSECONDS=49.1025
SCANS=37,39
PEPMASS=340.93907	75408
CHARGE=1+
183.58501	76	
204.39986	94	
208.97737	78	
211.97732	96	
212.89524	134	
213.89531	100	
213.93971	482	1+
215.89029	152	
215.93701	146	1+
217.88088	212	
221.63883	78	
222.89247	88	
222.97996	118	
224.97933	196	
226.06075	80	
226.83515	78	
230.11461	84	
230.18202	74	
231.95368	252	
233.81378	90	
233.89250	202	
233.94779	218	
235.89298	164	
235.94993	74	
236.88958	86	
238.04858	100	
238.15235	76	
238.79706	84	
239.83815	104	
239.85806	146	
240.22719	84	
240.83532	218	
241.11757	74	
241.83645	162	
242.02215	80	
242.12323	102	
243.82778	286	1+
243.95344	110	
244.88263	76	
246.97558	178	
248.03194	124	
248.04827	84	
249.96341	122	
250.99017	114	
251.90011	74	
251.97182	86	
253.82681	84	
253.95994	76	
254.88598	188	1+
254.90207	74	
254.97095	148	
255.07267	148	
256.07715	204	
256.80173	78	
256.84993	152	
256.91056	122	
256.95499	86	
257.24043	80	
257.85338	94	
258.84436	368	
259.13491	86	
259.87037	76	
260.21087	74	
260.84165	174	
261.03379	94	
261.84010	288	
262.62129	76	
264.07383	136	
264.56079	78	
264.96254	92	
266.86402	124	
267.83866	98	
267.96199	154	
268.14093	142	
268.81779	102	
268.84064	252	
268.95603	130	
269.08795	82	
270.84007	98	
274.87926	136	
275.05289	74	
275.85622	92	
276.85450	500	1+
277.91556	128	
277.96350	76	
278.84512	294	1+
279.68877	100	
279.96474	116	
279.99878	76	
280.86131	350	1+
281.04965	134	
281.20016	92	
282.07213	76	
282.11915	76	
282.27984	86	
282.56294	92	
284.80075	86	
284.99536	84	
286.82040	100	
287.40320	116	
289.72892	82	
290.86349	82	
291.85921	318	1+
292.43970	154	
293.10144	94	
293.84599	110	
295.93157	78	
296.86622	78	
298.08797	114	
299.01209	144	
299.06178	84	
299.87378	124	
300.53522	86	
302.86424	150	
302.94781	80	
303.27462	78	
305.22315	96	
305.87867	208	1+
307.23778	74	
307.38582	86	
308.29322	462	1+
309.32731	132	
310.86609	96	
311.06296	84	
311.82785	76	
311.86140	84	
311.95164	94	
312.77617	80	
312.95657	82	
313.02909	104	
313.19976	88	
313.85976	202	1+
315.89140	92	
317.84783	110	
318.25742	86	
319.30759	74	
319.81706	92	
319.98803	102	
322.13761	96	
323.19643	78	
323.23602	78	
325.21716	82	
325.45414	78	
326.16938	110	
327.17749	76	
328.18455	132	
328.81468	86	
329.30893	106	
329.87240	234	
331.80497	74	
334.05426	96	
334.61803	98	
334.77728	84	
335.78680	74	
337.24835	96	
338.21917	76	
338.39738	74	
339.09124	86	
340.97082	96	
341.31773	88	
342.19835	82	
END IONS

###FS:    #m/z: 336.94464 #charge 1+
###MS: 37
###MSMS: 40
BEGIN IONS
TITLE=Cmpd 30, +MS2(336.9446), 28.0-35.0eV, 0.9min #40
RTINSECONDS=49.8745
SCANS=37,40
PEPMASS=336.94464	62962
CHARGE=1+
185.16865	74	
185.62511	70	
195.15843	88	
196.01352	90	
196.88694	134	
197.96350	72	
205.94867	200	
208.98281	70	
211.61639	108	
211.94458	836	
213.89981	76	
213.93683	522	1+
215.88347	116	
219.89305	80	
221.48351	90	
222.97360	96	
223.41200	94	
223.95418	122	
223.96932	178	
224.96015	74	
224.97459	104	
225.49055	102	
225.94576	204	1+
228.89421	74	
229.88710	390	1+
229.95363	1226	
230.19862	82	
230.88933	328	1+
231.94844	438	
233.04083	70	
235.90272	76	
235.95904	74	
236.07800	82	
237.14341	80	
238.02372	72	
238.11995	104	
238.21865	86	
238.56955	84	
240.83496	440	1+
240.85820	74	
241.83831	312	1+
243.15811	74	
245.90040	70	
247.96299	168	
248.89786	80	
248.96372	70	
248.98090	350	1+
249.95922	172	
250.22054	72	
250.95111	82	
250.96588	76	
252.03834	182	1+
252.09299	74	
252.78164	70	
252.92973	142	
252.97100	434	1+
253.06671	78	
253.19447	76	
253.90504	74	
253.96037	522	1+
254.61803	68	
254.96440	450	1+
255.07352	422	1+
255.92643	74	
256.87344	324	1+
256.91757	108	
257.84723	92	
258.15306	68	
258.85023	224	1+
261.05351	82	
261.88612	78	
262.99736	92	
263.17097	78	
264.93057	68	
265.90480	72	
266.22559	76	
266.41166	70	
267.02201	106	
267.14383	112	
267.84974	100	
267.97128	74	
268.84022	322	
268.96079	94	
269.07371	110	
269.82982	74	
273.57291	88	
273.78926	80	
273.85032	76	
274.86094	172	
275.17088	70	
275.92523	88	
276.85354	632	1+
279.10566	72	
279.81394	74	
279.89606	84	
280.00131	110	
281.88840	74	
282.88323	72	
283.91436	70	
286.98081	70	
287.84772	82	
288.11958	70	
288.72444	76	
288.91779	104	
288.97907	80	
289.13349	68	
289.86989	86	
290.85553	156	
292.08108	72	
292.13125	80	
292.22332	72	
292.94179	84	
293.18147	68	
293.41696	80	
294.39618	74	
294.86605	240	
297.17052	72	
297.97338	72	
299.00911	98	
299.87564	122	
300.13931	70	
300.23510	88	
301.14266	72	
301.70718	72	
302.10606	86	
302.83219	86	
303.86536	96	
304.77330	84	
304.92993	70	
305.78074	142	
306.02668	80	
307.30840	70	
307.88748	114	
308.29608	152	
308.31439	82	
308.87272	84	
309.14494	78	
309.76488	92	
309.96599	76	
311.77147	68	
313.88051	74	
315.15421	80	
318.60172	98	
319.02673	84	
319.88486	74	
321.04960	72	
323.00739	68	
323.23127	68	
324.26336	72	
324.77678	100	
324.89195	114	
327.88677	68	
328.87904	86	
331.48976	74	
331.77152	72	
333.82316	82	
334.99315	94	
336.75500	72	
336.86771	94	
336.95810	88	
336.98070	72	
338.17175	72	
340.95712	88	
342.00768	78	
342.20306	86	
END IONS

###FS:    #m/z: 322.92877 #charge 1+
###MS: 41
###MSMS: 42
BEGIN IONS
TITLE=Cmpd 31, +MS2(322.9288), 28.0-35.0eV, 0.9min #42
RTINSECONDS=53.559
SCANS=41-42
PEPMASS=322.92877	173288
CHARGE=1+
162.32077	76	
184.89302	72	
188.14805	74	
189.92446	156	
192.88561	72	
196.12903	82	
199.88688	78	
201.04296	334	
203.05199	72	
205.95145	206	
205.96913	74	
206.92512	76	
206.94541	136	
209.83910	100	
210.18438	96	
212.07921	74	
212.86673	72	
213.86558	76	
213.89626	76	
215.88650	70	
217.53743	114	
221.07247	76	
221.89266	144	
222.38350	88	
223.11647	80	
223.95816	562	1+
224.89568	96	
227.00178	96	
227.95514	80	
231.09949	80	
232.07277	72	
234.90988	78	
235.51836	72	
237.14916	74	
237.89828	240	1+
238.29440	98	
238.82941	72	
238.93840	388	
239.07871	326	1+
239.92737	72	
240.89316	92	
240.93952	4456	
241.00118	78	
241.90949	106	
241.93848	14924	1+
242.94092	10318	1+
244.03796	82	
244.93870	2272	1+
245.04143	74	
245.05639	84	
245.08994	76	
245.87713	88	
246.08994	74	
246.94199	110	
246.97172	154	
247.24035	76	
248.85517	76	
250.09450	76	
250.94692	234	
251.23940	100	
251.85322	96	
252.83737	98	
253.35376	88	
254.24596	72	
254.42022	72	
255.15895	76	
255.66554	80	
256.26051	78	
256.45321	72	
256.90172	74	
257.88910	72	
257.91458	74	
258.44134	76	
259.94557	96	
260.92968	114	
261.01372	72	
262.21549	86	
263.05531	84	
263.89784	132	
264.74142	76	
265.05851	118	
265.84874	72	
266.01881	78	
266.04963	90	
266.06719	72	
266.24912	98	
268.95427	74	
269.00220	80	
269.05169	78	
269.14427	72	
270.79272	86	
271.96996	86	
274.81846	76	
275.04022	72	
275.20559	96	
275.42142	90	
276.12041	72	
277.18287	84	
278.81253	86	
279.09080	768	
279.42803	78	
279.95571	80	
280.09363	404	
283.06573	82	
283.81794	86	
284.06316	96	
284.29057	638	1+
284.65169	92	
284.90832	80	
285.90409	78	
289.92539	86	
292.04196	82	
292.27580	94	
293.14577	78	
298.24720	72	
298.82190	92	
301.15932	70	
301.20606	78	
301.87579	78	
302.88087	94	
302.99674	94	
303.87815	188	1+
305.92135	80	
306.27169	82	
306.87958	122	
306.89379	82	
307.16392	74	
307.20493	78	
307.30602	94	
307.95697	70	
308.29246	184	
308.88604	132	
308.94205	82	
309.29634	102	
309.90957	72	
310.30641	98	
312.02730	70	
312.16778	116	
313.24553	78	
313.77151	100	
315.79779	82	
317.02972	86	
317.42346	74	
317.76901	74	
317.93540	106	
318.05384	74	
319.03542	78	
320.42954	104	
320.66468	74	
321.43079	92	
321.76969	80	
323.19830	78	
323.23653	274	1+
324.13287	86	
324.20057	158	
324.88864	380	1+
324.99828	94	
325.31678	70	
325.39237	82	
328.16914	102	
END IONS

###FS:    #m/z: 340.93898 #charge 1+
###MS: 41
###MSMS: 43
BEGIN IONS
TITLE=Cmpd 32, +MS2(340.9390), 28.0-35.0eV, 0.9min #43
RTINSECONDS=54.331
SCANS=41,43
PEPMASS=340.93898	75812
CHARGE=1+
76.95008	86	
160.85339	88	
196.85684	84	
205.94969	148	
209.16032	82	
210.89043	74	
212.96007	86	
213.93879	174	
214.87441	94	
215.88524	424	1+
215.93587	74	
221.02312	74	
221.80539	86	
221.94517	108	
222.94816	120	
223.89502	98	
223.96481	164	
224.44831	98	
224.97283	106	
226.94788	76	
227.12932	76	
227.89248	84	
227.91274	82	
229.03934	84	
230.10339	86	
230.14811	82	
231.88794	140	1+
231.94617	372	1+
233.07102	86	
233.11965	80	
234.03350	78	
235.88967	84	
237.08290	72	
238.83495	92	
239.50341	88	
239.84567	72	
240.22723	84	
240.83206	252	
241.84479	206	
241.90031	74	
242.41427	110	
242.83896	170	
242.94764	104	
243.02425	78	
244.82988	96	
245.08090	76	
245.15575	86	
245.82356	74	
245.87731	76	
246.97402	306	1+
249.97451	76	
250.84081	74	
250.99661	76	
251.24144	84	
251.95378	130	
253.93283	84	
254.83547	78	
254.96657	228	
255.07428	460	1+
255.09830	86	
255.79098	72	
255.84418	80	
256.16239	80	
256.85013	232	1+
256.94116	86	
256.96764	124	
257.26209	84	
257.42175	84	
257.92276	74	
258.84483	412	1+
259.91640	212	1+
261.55797	76	
261.83865	256	
262.38829	84	
263.92418	80	
264.86286	80	
264.95452	82	
265.71474	80	
266.80464	90	
266.86325	102	
267.13466	86	
267.89280	74	
268.00528	82	
268.83959	386	
269.83669	200	
270.40070	74	
270.83844	112	
270.94629	92	
272.12800	94	
274.87148	72	
274.96917	72	
276.85614	1030	1+
278.26749	74	
278.84700	708	1+
279.04844	106	
279.88381	136	
279.91262	86	
280.44082	74	
280.87716	98	
280.94016	114	
280.97778	88	
282.86633	84	
283.20101	98	
283.85258	84	
284.05708	90	
287.20383	118	
287.91352	102	
288.05523	78	
289.83101	72	
289.88113	146	
290.85771	116	
292.43344	112	
293.84944	116	
293.88031	80	
293.93903	72	
294.27338	80	
294.86457	164	
295.21387	74	
295.97079	94	
296.85879	120	
297.86541	100	
298.88571	88	
298.90858	104	
299.01528	110	
299.05794	136	
299.59288	102	
299.89439	74	
300.12441	96	
300.39883	76	
302.16934	134	
303.02692	100	
305.28720	320	1+
306.84989	94	
306.87746	110	
307.24140	74	
307.31478	80	
307.88325	72	
308.28968	180	1+
309.32193	114	
309.90753	78	
310.80010	98	
310.92653	86	
311.82155	94	
313.02477	136	
315.29614	112	
317.42534	86	
317.50427	102	
318.92824	80	
319.20438	76	
320.14611	74	
323.28910	88	
324.89340	88	
325.04433	72	
326.28997	72	
328.28905	74	
329.85735	76	
333.99150	76	
335.89716	82	
336.80057	74	
337.88964	98	
337.94375	78	
343.95892	100	
END IONS

###FS:    #m/z: 336.94441 #charge 1+
###MS: 41
###MSMS: 44
BEGIN IONS
TITLE=Cmpd 33, +MS2(336.9444), 28.0-35.0eV, 1.0min #44
RTINSECONDS=55.103
SCANS=41,44
PEPMASS=336.94441	61968
CHARGE=1+
192.89142	102	
197.95963	74	
199.98776	70	
206.94990	88	
207.87648	82	
207.89927	90	
210.89330	90	
211.94314	1008	
213.87823	70	
213.93891	476	1+
215.85833	74	
215.88681	144	
217.88286	160	
218.06501	80	
221.94408	76	
223.14247	78	
223.97573	82	
224.97679	176	
227.09974	90	
227.89048	72	
228.91681	86	
229.95380	1016	
230.88685	422	1+
231.94952	284	
233.89669	248	
233.94366	70	
234.14813	70	
234.88175	108	
237.06975	74	
237.56520	80	
238.84071	80	
239.78675	76	
240.83095	144	
240.96212	132	
241.84014	120	
241.98789	80	
243.14675	72	
245.87130	72	
245.91174	78	
246.90266	96	
247.96260	254	
248.14486	84	
248.89836	148	
249.22710	76	
249.82839	74	
250.82573	232	1+
250.98241	208	
251.92347	70	
251.94500	104	
252.11341	76	
252.97011	652	
253.13053	72	
253.90339	70	
254.18317	84	
254.96379	290	
254.98825	70	
255.07280	506	
256.13597	132	
256.84962	78	
256.95900	82	
257.24035	74	
257.92031	74	
258.14604	90	
258.84145	224	
260.55000	72	
261.46442	70	
263.79846	70	
263.85833	92	
265.90270	84	
266.86274	72	
267.83398	330	1+
268.07963	74	
268.78802	86	
270.26334	102	
270.83915	82	
270.98513	76	
271.11006	74	
271.91731	76	
274.85803	74	
274.96519	90	
275.10944	82	
275.83967	76	
275.85980	72	
276.85205	238	
277.02998	76	
277.41626	72	
277.85329	158	
278.03709	72	
278.56024	78	
278.96621	72	
281.02283	72	
281.13426	72	
281.19194	70	
281.86378	154	
283.07694	72	
283.86459	78	
286.85263	104	
287.01368	86	
288.83293	90	
290.86006	282	1+
291.40535	84	
292.98356	70	
293.10502	114	
293.15003	80	
293.92911	78	
294.85448	76	
294.99680	74	
295.84719	80	
297.12027	70	
297.90234	124	
297.92670	76	
297.97519	118	
298.07959	88	
298.30704	216	
299.41236	84	
299.84624	70	
300.07766	70	
303.89730	76	
303.94647	96	
304.76956	78	
304.86564	86	
306.77666	88	
306.89289	134	
307.51263	112	
307.78407	86	
307.81634	76	
307.89391	74	
309.32349	146	
309.88089	90	
309.90114	70	
310.14508	70	
310.32265	78	
311.03474	72	
311.86217	124	
312.01873	100	
312.96712	106	
313.87760	120	
314.24393	70	
318.97855	72	
319.10134	104	
323.27353	80	
323.80152	76	
324.89345	70	
326.15243	72	
326.90460	70	
328.62082	102	
330.19879	92	
330.29439	100	
331.88081	108	
333.77861	92	
334.20233	98	
336.89734	90	
336.94209	72	
341.08628	78	
342.28032	90	
END IONS

###FS:    #m/z: 336.94429 #charge 1+
###MS: 45
###MSMS: 46
BEGIN IONS
TITLE=Cmpd 34, +MS2(336.9443), 28.0-35.0eV, 1.0min #46
RTINSECONDS=58.7855
SCANS=45-46
PEPMASS=336.94429	64442
CHARGE=1+
183.06781	78	
186.05217	80	
192.88931	214	
205.94312	70	
206.10832	70	
210.19884	72	
210.88094	92	
211.94347	1392	1+
212.88111	390	1+
213.87480	80	
213.93847	738	1+
215.88403	504	1+
215.93530	150	
217.01247	70	
217.89004	220	
217.91807	70	
217.93783	76	
217.96868	82	
221.89323	270	1+
221.94260	96	
222.94758	206	
222.96425	94	
223.95971	310	
223.97292	250	1+
227.03494	98	
228.90731	118	
229.89299	76	
229.95334	1470	
230.81931	78	
230.88672	364	1+
230.91439	74	
231.90644	82	
231.94813	820	1+
232.87783	74	
233.91501	78	
236.90434	98	
237.07920	72	
238.05550	98	
239.05123	78	
239.90398	222	
240.84311	102	
240.95931	78	
241.14037	78	
241.40552	102	
241.84038	114	
242.85767	92	
243.08765	70	
246.42406	78	
246.89677	70	
246.97569	216	
247.14369	80	
247.95089	84	
247.96562	368	1+
248.01550	76	
248.90009	112	
249.95921	248	1+
250.82502	176	
250.94011	134	
251.83927	80	
251.96559	108	
252.96911	512	
253.90188	76	
254.05784	70	
254.91192	74	
254.96119	378	1+
255.07190	462	
256.02069	86	
256.64020	86	
256.84831	152	
256.90755	80	
257.82765	82	
258.40358	82	
258.84246	454	1+
258.90603	124	
259.98511	76	
260.94249	84	
263.83250	84	
264.86472	90	
265.01994	106	
265.08637	72	
265.16252	90	
265.97873	92	
266.01277	76	
266.84278	80	
267.19979	72	
268.83731	100	
269.83975	158	
269.97799	70	
270.44153	72	
271.84437	78	
272.43610	78	
272.57993	86	
272.83313	72	
272.92827	92	
272.95093	78	
273.00179	70	
274.42570	76	
274.87554	80	
275.86014	184	
275.90252	104	
276.85628	788	1+
276.98388	110	
278.83328	78	
279.08852	82	
279.10227	102	
280.26381	74	
282.96955	92	
283.00585	80	
285.23003	76	
285.91845	88	
286.84537	90	
286.87089	114	
288.84753	72	
290.07772	102	
290.14281	74	
290.85736	180	
291.87149	108	
293.10211	162	
293.14639	72	
293.75590	92	
293.91350	84	
294.86789	142	
295.11167	70	
295.38902	88	
295.73301	72	
295.79393	132	1+
295.97033	104	
296.15127	94	
296.95507	172	
297.88895	126	
298.14301	82	
298.30722	94	
299.05500	112	
299.31242	78	
299.86715	166	
300.17806	92	
300.88037	90	
301.83061	88	
304.02607	72	
304.43716	94	
305.26232	74	
305.85053	70	
305.86552	82	
306.28472	96	
306.41821	72	
306.88214	126	
308.87293	72	
311.87085	70	
312.81104	92	
315.18283	82	
317.37533	78	
319.20210	74	
319.22175	74	
322.32279	86	
325.89482	320	1+
331.21026	82	
334.31694	74	
335.09202	90	
336.33429	90	
337.19480	76	
337.94625	84	
339.24412	126	
340.25659	70	
340.84171	74	
341.16338	74	
END IONS

###FS:    #m/z: 359.96005 #charge 1+
###MS: 45
###MSMS: 47
BEGIN IONS
TITLE=Cmpd 35, +MS2(359.9601), 28.0-35.0eV, 1.0min #47
RTINSECONDS=59.5575
SCANS=45,47
PEPMASS=359.96005	40586
CHARGE=1+
190.03612	74	
193.08488	74	
205.94870	120	
209.94222	82	
215.87452	78	
218.94899	80	
222.89087	86	
222.95009	578	1+
223.88833	278	1+
224.94634	644	1+
224.97130	118	
225.12212	82	
225.96861	126	
226.88565	100	
226.94643	242	
226.96698	104	
227.92952	140	
227.95603	174	
228.08899	74	
228.93976	306	
229.95013	144	
231.11230	74	
231.89510	100	
233.89278	80	
233.95632	146	
234.86448	222	
235.96484	84	
237.22836	100	
238.09553	74	
239.02102	82	
240.83171	158	
240.93917	486	
240.96170	398	
241.94005	468	
241.96211	206	
242.88594	114	
242.90563	86	
242.95810	422	
243.83869	92	
244.88759	90	
244.95450	190	
244.98360	130	
245.44271	78	
245.94136	284	
246.87937	76	
246.95476	266	
246.97979	80	
247.81045	106	
248.80184	322	1+
249.85368	74	
250.95019	126	
250.96519	74	
252.11309	194	
253.61563	86	
253.79784	90	
255.49646	94	
256.51031	82	
256.85262	80	
258.97212	158	
260.96788	270	
261.83008	76	
261.88270	78	
261.98264	84	
263.07267	78	
263.17467	82	
263.98839	80	
265.81082	386	1+
265.96794	120	
266.58186	84	
266.81372	320	1+
267.97319	152	
268.11415	82	
268.86425	92	
268.95101	86	
269.95092	80	
270.03238	136	1+
275.00997	84	
276.81084	300	
276.85373	86	
276.88275	94	
277.80151	104	
277.84935	100	
278.79772	240	
278.84694	248	1+
278.87763	204	1+
279.05482	82	
280.79337	806	1+
281.86154	130	
281.87098	84	
282.82778	108	
282.86843	74	
282.90348	76	
283.60847	92	
283.98281	156	
284.82386	192	
289.56779	76	
291.07204	92	
292.43338	86	
293.42118	90	
294.29237	84	
294.86623	132	
294.89638	158	
295.02410	82	
295.57667	94	
296.80848	192	
297.80432	140	
298.09876	80	
298.58208	76	
298.80282	970	1+
299.86941	106	
300.16485	78	
300.80905	192	1+
301.07831	86	
302.89843	76	
303.19576	78	
304.25290	86	
304.28071	90	
307.29559	74	
307.90724	82	
308.29479	92	
308.44795	92	
310.90488	74	
312.82100	120	
314.94053	90	
315.23737	96	
315.28299	76	
315.82603	84	
316.81104	446	1+
316.87653	88	
317.88259	80	
318.43911	94	
318.86870	82	
319.59936	88	
321.04168	90	
321.17511	106	
322.30529	82	
322.62064	134	
322.82270	82	
322.99067	92	
323.01199	182	
324.01998	124	
324.32226	136	
324.46015	74	
329.86619	96	
330.32607	82	
332.63537	84	
332.83002	78	
334.88160	80	
335.00207	74	
336.08403	76	
336.30705	112	
338.60771	94	
339.15464	84	
340.31582	80	
340.92988	86	
342.78445	78	
343.91097	84	
352.36502	78	
354.78706	86	
358.21828	94	
359.19771	96	
359.80048	94	
360.86236	108	
END IONS

###FS:    #m/z: 313.92791 #charge 1+
###MS: 45
###MSMS: 48
BEGIN IONS
TITLE=Cmpd 36, +MS2(313.9279), 28.0-35.0eV, 1.0min #48
RTINSECONDS=60.3295
SCANS=45,48
PEPMASS=313.92791	19736
CHARGE=1+
185.86460	62	
192.88555	56	
193.89453	66	
196.05835	120	
196.95882	62	
198.86921	84	
207.93158	66	
211.11279	80	
211.90208	68	
215.89334	60	
217.90563	68	
221.94469	114	
221.97158	66	
222.10906	58	
222.41999	80	
223.21015	72	
223.95549	74	
223.97669	210	
226.89622	82	
227.88105	78	
227.95160	62	
228.84992	70	
230.85677	92	
230.88771	78	
231.07286	70	
231.85724	190	
231.94016	88	
231.96262	78	
232.07724	64	
232.93612	62	
233.85593	82	
234.96668	468	1+
235.45414	88	
237.12450	70	
237.79053	64	
237.88889	94	
238.80068	60	
238.89758	106	
239.15008	84	
239.79819	72	
239.88184	88	
241.04324	68	
242.91305	86	
244.85606	68	
246.97301	72	
247.88587	58	
247.98240	74	
248.94840	82	
249.04288	58	
250.84664	76	
250.89496	68	
250.94622	66	
250.98362	104	
252.03630	60	
252.07309	72	
252.10670	68	
252.23351	70	
252.57071	84	
252.92851	88	
252.95523	74	
253.00586	70	
253.05504	198	
256.09923	70	
256.79372	70	
257.04353	64	
257.94394	84	
258.09421	68	
261.88354	82	
261.99673	100	
262.39065	74	
264.13565	90	
266.19355	66	
266.86478	60	
266.88904	64	
268.02277	62	
268.80824	62	
268.92277	76	
269.14824	56	
269.26114	60	
269.88821	60	
270.05542	92	
270.19886	100	
270.23522	56	
270.27195	72	
270.28590	94	
272.38314	80	
272.84965	90	
272.93262	54	
272.97135	58	
274.82462	76	
274.90810	70	
276.85974	66	
277.39339	58	
278.14059	56	
278.84309	62	
281.16496	68	
282.88286	70	
284.24939	100	
284.79872	164	
286.04742	80	
286.88308	56	
286.92025	64	
286.96620	98	
287.12404	58	
287.43820	80	
287.93820	66	
288.86953	198	1+
289.81847	60	
290.41064	84	
290.85668	74	
291.85395	74	
292.03040	62	
292.43504	84	
293.84749	130	
294.88071	58	
295.15899	72	
298.80505	62	
299.53803	56	
299.81407	80	
300.23517	66	
300.42456	68	
300.70808	74	
300.87210	98	
302.11910	100	
303.88291	94	
304.48210	98	
305.07147	76	
305.26681	84	
305.91505	70	
306.27392	92	
307.04175	70	
307.88700	82	
308.88621	58	
309.13837	58	
310.32253	64	
310.34879	70	
310.88245	138	
312.17512	62	
312.26175	94	
312.85668	54	
313.07592	70	
313.36492	72	
313.77814	104	
314.02164	68	
314.27863	164	
315.28077	174	
315.45062	64	
315.80235	68	
316.10120	88	
317.92431	70	
318.08629	94	
318.10819	60	
END IONS

###FS:    #m/z: 359.96048 #charge 1+
###MS: 49
###MSMS: 50
BEGIN IONS
TITLE=Cmpd 37, +MS2(359.9605), 28.0-35.0eV, 1.1min #50
RTINSECONDS=63.9905
SCANS=49-50
PEPMASS=359.96048	41386
CHARGE=1+
53.94988	222	
174.56601	108	
177.93404	86	
192.92616	90	
193.07817	78	
205.94825	178	
208.06759	102	
208.88057	134	
208.93665	144	
209.91899	90	
215.85451	84	
216.84841	80	
222.89430	110	
222.95115	1496	1+
224.03850	84	
224.89446	106	
224.94634	1430	1+
224.97041	98	
225.16709	118	
225.80088	94	
225.88105	270	1+
226.90123	76	
226.94749	800	1+
226.97407	88	
227.87176	110	
228.94141	710	
232.03532	92	
233.85231	120	
235.06975	80	
235.91010	88	
236.04790	100	
238.93939	136	
239.83793	76	
239.90449	134	
240.93780	878	1+
240.96155	1318	1+
241.83683	86	
242.88141	126	
242.95977	344	
243.42451	76	
243.95719	442	1+
245.94067	130	
246.95016	390	
247.03570	82	
247.07055	90	
247.80616	80	
247.82388	82	
248.04807	76	
248.10810	76	
248.80048	392	1+
248.93250	100	
250.05170	88	
251.03436	128	
251.40687	76	
251.72443	98	
252.87720	148	
254.84713	208	1+
255.93616	92	
258.84549	180	
258.97224	268	
259.48432	90	
259.49838	106	
259.52791	156	1+
260.47437	92	
260.86896	94	
260.94249	86	
260.96659	852	1+
263.90019	80	
263.97614	106	
264.82162	140	
264.96423	222	1+
264.98264	94	
265.08648	76	
265.86315	90	
266.81352	646	1+
267.85293	80	
267.97285	184	
268.84348	104	
268.95401	410	1+
269.15042	84	
270.88604	178	
271.05549	80	
271.81184	78	
273.89307	100	
273.99469	86	
274.81867	80	
275.99953	78	
276.23728	100	
276.85676	178	
277.85948	124	
277.90497	82	
278.24495	132	
278.85095	112	
279.48360	98	
279.84720	80	
279.92074	140	
280.79143	716	1+
282.78916	128	
282.85818	80	
283.98411	204	
284.82484	110	
284.98517	136	
285.10749	82	
285.69230	106	
285.82336	104	
286.80251	82	
287.91334	80	
287.93424	76	
289.07496	78	
289.90387	96	
290.80834	112	
290.92534	76	
291.78485	88	
293.97476	82	
293.99351	90	
295.81319	104	
296.80541	208	
297.80083	1216	1+
298.80324	1022	1+
298.89832	96	
299.86712	80	
300.79694	194	
301.86067	94	
302.27277	92	
302.81931	92	
303.25333	94	
303.94209	92	
304.79304	76	
304.93428	84	
306.28227	90	
306.42605	80	
306.79391	86	
306.88786	112	
307.78393	216	1+
308.88184	142	
310.14960	80	
310.30643	134	
310.87692	148	1+
310.93295	82	
314.24583	78	
314.81510	568	1+
315.15432	76	
316.11193	76	
317.81489	80	
317.93984	94	
318.94122	92	
319.95133	82	
321.88877	92	
323.01440	160	
324.85847	80	
325.14636	88	
329.87266	210	
330.86623	98	
335.16621	78	
336.94053	90	
337.94155	78	
338.79743	76	
339.21126	86	
340.83680	76	
341.10686	84	
343.89960	78	
345.11660	76	
348.06132	80	
349.69406	94	
351.30822	78	
352.80789	84	
355.70980	124	
357.91890	84	
359.18118	80	
359.81928	82	
END IONS

###FS:    #m/z: 313.92853 #charge 1+
###MS: 49
###MSMS: 51
BEGIN IONS
TITLE=Cmpd 38, +MS2(313.9285), 28.0-35.0eV, 1.1min #51
RTINSECONDS=64.763
SCANS=49,51
PEPMASS=313.92853	19238
CHARGE=1+
190.82734	58	
193.90697	52	
194.91835	80	
204.83509	72	
205.95098	72	
207.02923	58	
208.20584	82	
211.07372	80	
213.08698	62	
214.06536	72	
217.94332	84	
217.95971	76	
218.88106	52	
220.05807	50	
221.94257	64	
221.96422	72	
223.03377	50	
223.96550	122	
226.50038	68	
226.97020	58	
227.79230	52	
228.12229	74	
228.83021	100	
229.01519	68	
230.59541	86	
230.94359	188	1+
231.06920	58	
231.85434	70	
231.87333	130	
231.89071	56	
232.07578	126	
232.93900	86	
233.85448	112	
234.96806	248	
234.99476	76	
235.84942	128	
235.96127	60	
236.00846	60	
236.91450	54	
237.42521	92	
238.90898	70	
239.11213	86	
239.84585	54	
241.89995	64	
242.90744	80	
243.16998	76	
245.39423	66	
247.95154	68	
247.97844	56	
248.51811	80	
248.94242	200	1+
248.97924	58	
249.11094	92	
250.08136	134	
250.11381	76	
251.97640	142	
252.00114	54	
252.07503	54	
252.56674	74	
252.95152	62	
253.09019	138	
253.15624	78	
253.80176	78	
253.85613	70	
256.10128	86	
256.37101	86	
257.10860	64	
257.15775	72	
257.34288	102	
257.93454	54	
258.15924	54	
258.42127	70	
258.87768	72	
259.09538	52	
260.11805	66	
261.10898	78	
261.88145	88	
262.96378	82	
263.05519	72	
263.97009	68	
265.80455	68	
267.96109	100	
268.01750	60	
268.09970	66	
268.17406	92	
268.85851	62	
268.90656	82	
269.80338	52	
270.04066	56	
270.07578	62	
270.27361	86	
271.09383	78	
271.24578	76	
271.87914	62	
273.18218	68	
273.80966	68	
274.15518	60	
274.26133	78	
274.97732	72	
275.96868	158	
276.98649	78	
277.03381	68	
277.11532	60	
278.83096	78	
279.02984	52	
279.89819	52	
281.26246	52	
282.01808	96	
282.91791	70	
283.14318	92	
283.43702	64	
285.05133	90	
285.91847	56	
286.86828	64	
288.57194	66	
290.83950	78	
290.86061	70	
291.86015	54	
293.48625	68	
293.85253	64	
293.98914	54	
294.04840	58	
295.27074	58	
297.02895	74	
298.03272	88	
301.83727	70	
302.88769	72	
303.09982	66	
303.82224	66	
304.10485	72	
304.88065	72	
305.49864	58	
305.88070	100	
305.92381	76	
307.79957	52	
307.93312	62	
308.86874	68	
308.89702	76	
308.95297	58	
310.13890	54	
311.87365	68	
311.89093	68	
312.42446	80	
312.92182	106	
313.11277	56	
313.42137	100	
314.20279	68	
314.27948	142	
315.28583	54	
316.81017	66	
318.13457	54	
318.27480	100	
END IONS

###FS:    #m/z: 318.93352 #charge 1+
###MS: 49
###MSMS: 52
BEGIN IONS
TITLE=Cmpd 39, +MS2(318.9335), 28.0-35.0eV, 1.1min #52
RTINSECONDS=65.535
SCANS=49,52
PEPMASS=318.93352	14936
CHARGE=1+
146.41803	74	
194.82734	72	
195.06930	70	
195.90032	82	
201.94245	70	
205.07809	66	
205.94964	140	
211.00754	90	
211.89839	74	
211.98830	88	
213.93055	78	
216.90948	84	
220.05659	100	
220.87178	64	
221.07435	96	
221.96460	60	
223.81539	68	
223.89115	72	
223.95538	166	
225.73401	66	
226.89595	58	
228.33773	64	
228.99467	76	
229.86894	72	
232.86677	60	
233.85126	70	
233.88629	154	
234.79708	74	
234.97030	504	
234.99465	64	
235.07929	76	
235.13410	74	
235.85340	168	
235.95470	112	
236.97155	88	
237.22639	66	
237.88905	76	
238.15435	122	
238.93718	228	
238.95548	92	
239.07975	198	
239.10581	80	
239.95223	70	
240.08027	160	
240.78428	62	
240.93908	3620	1+
241.31219	54	
242.09768	76	
243.07788	70	
243.83281	72	
243.92882	74	
245.55784	92	
245.87502	66	
245.94087	62	
246.97542	568	1+
249.09726	80	
249.15559	100	
249.96842	84	
250.04291	72	
250.09644	70	
250.46926	80	
251.07015	58	
251.47513	70	
252.95728	78	
253.83899	62	
254.90430	74	
256.90393	64	
258.44123	88	
260.17329	78	
262.60914	84	
262.94969	66	
263.93628	60	
265.14673	60	
266.86866	98	
266.97749	62	
267.99752	56	
268.81016	78	
268.86248	72	
268.96023	70	
269.23309	70	
269.90422	68	
271.83028	60	
271.85263	72	
272.84334	60	
272.91641	78	
273.48493	60	
273.80561	72	
273.96245	66	
274.04748	80	
274.14725	88	
275.91887	118	
276.15561	62	
276.89668	70	
277.09897	62	
277.13185	90	
278.24088	78	
279.08932	1590	1+
279.14703	74	
279.82450	62	
279.86107	72	
280.90571	72	
281.81202	90	
281.98950	68	
282.08222	70	
282.27573	70	
282.90557	72	
282.94054	90	
284.90008	92	
286.19307	78	
287.80308	58	
288.19274	62	
288.86623	58	
289.87786	94	
290.85289	148	1+
292.84689	72	
294.28627	64	
294.81969	54	
294.85331	68	
295.28155	66	
297.11368	76	
298.43174	68	
298.79430	82	
298.84503	56	
299.81568	60	
300.26945	72	
300.85043	78	
301.89707	70	
302.88175	66	
303.79510	62	
306.27160	96	
306.75767	62	
306.87583	84	
307.31250	54	
307.79934	72	
307.88538	202	1+
308.86998	74	
310.42863	86	
310.78609	56	
310.82257	56	
311.88016	74	
313.03005	58	
315.28757	62	
315.81080	80	
315.83902	92	
316.75835	60	
316.90712	56	
317.89127	68	
318.97607	116	
319.13204	58	
319.16044	60	
320.25196	68	
320.89160	58	
323.00425	92	
323.24259	66	
323.35739	106	
END IONS

###FS:    #m/z: 322.92865 #charge 1+
###MS: 53
###MSMS: 54
BEGIN IONS
TITLE=Cmpd 40, +MS2(322.9286), 28.0-35.0eV, 1.2min #54
RTINSECONDS=69.1985
SCANS=53-54
PEPMASS=322.92865	223828
CHARGE=1+
192.88708	72	
193.88840	126	
197.95960	70	
198.14770	76	
198.87015	124	
199.87810	100	
200.89503	68	
201.02404	98	
201.04093	426	1+
205.95098	108	
207.93146	80	
208.08166	66	
208.93862	142	
212.89508	140	
215.02405	72	
218.84906	74	
219.05087	72	
220.86901	94	
221.94672	222	1+
221.96439	138	
223.87860	92	
224.89209	68	
225.90417	122	
226.89782	66	
227.11261	116	
227.92696	160	
229.45758	68	
231.94933	76	
233.00892	80	
233.82499	92	
234.03150	76	
235.94990	72	
237.90623	82	
237.92117	86	
238.43659	72	
238.88428	68	
238.94378	276	1+
239.07681	114	
239.90281	72	
240.14403	72	
240.81949	114	
240.93984	4558	
241.07567	100	
241.12379	148	
241.94153	3206	
242.94022	9540	1+
244.82324	82	
244.93895	2206	
245.82118	84	
245.87343	78	
246.96970	114	
247.40839	68	
247.97676	72	
248.06564	72	
249.91573	68	
249.96581	126	
250.14091	80	
250.94898	80	
252.07323	72	
252.10965	112	
252.13988	98	
254.88244	82	
255.90701	70	
258.83330	114	
258.89741	72	
258.97244	76	
259.15419	78	
259.40545	76	
260.09026	68	
260.80951	82	
261.03380	76	
261.83240	138	
262.13994	78	
262.83152	128	
262.97171	78	
263.43803	72	
263.94219	68	
263.97411	66	
264.15549	92	
264.85059	84	
265.03852	72	
265.05401	178	
266.14711	84	
266.86536	206	1+
267.25015	66	
268.71345	78	
268.80621	84	
268.95847	208	
269.04550	90	
270.84157	118	
271.81974	86	
272.84943	76	
272.95127	72	
273.91122	72	
274.79397	66	
274.88363	78	
274.93052	100	
275.02407	78	
275.82106	86	
275.88816	76	
276.78817	72	
277.91540	72	
278.84374	134	
279.08998	1216	1+
279.14071	72	
279.79551	72	
279.90413	76	
280.27824	66	
280.81130	68	
280.86434	68	
281.85744	108	
281.98757	148	
282.29041	66	
283.15947	88	
283.97439	68	
284.29290	228	
284.86739	86	
285.04325	82	
285.94369	138	
288.25074	66	
288.82216	70	
288.89349	66	
289.87497	230	
290.85309	120	
290.89218	92	
292.25923	66	
292.84083	68	
293.87695	88	
294.78871	72	
298.14289	66	
299.82482	78	
301.86086	68	
301.88871	82	
302.21067	90	
302.26408	76	
302.81070	72	
304.44151	74	
305.88605	272	1+
306.97280	72	
307.81846	72	
307.91133	86	
308.28761	166	
314.88843	72	
320.22949	68	
320.91777	70	
321.82494	84	
322.23454	68	
322.82334	66	
322.90046	66	
322.95157	70	
323.22062	68	
323.24049	82	
323.95720	104	
324.89050	272	1+
326.28987	78	
326.67140	92	
327.91137	144	
328.18222	68	
END IONS

###FS:    #m/z: 340.93885 #charge 1+
###MS: 53
###MSMS: 55
BEGIN IONS
TITLE=Cmpd 41, +MS2(340.9388), 28.0-35.0eV, 1.2min #55
RTINSECONDS=69.9705
SCANS=53,55
PEPMASS=340.93885	94816
CHARGE=1+
79.21362	76	
194.89111	74	
198.91236	88	
203.93149	84	
206.90027	72	
209.89235	74	
213.87653	160	
213.93749	250	1+
215.85304	66	
215.88505	454	1+
217.87927	90	
224.97737	164	
225.08505	66	
226.87196	78	
226.94059	82	
227.95181	80	
228.86452	82	
231.88972	80	
231.90641	88	
231.95146	308	1+
233.89236	124	
233.94649	292	1+
234.03349	66	
235.89227	130	
238.05770	94	
238.09178	66	
238.89562	86	
238.92256	84	
239.78497	76	
240.16513	78	
240.22931	116	
240.83700	70	
240.93998	100	
241.83550	118	
241.93834	72	
242.84320	78	
242.88445	78	
243.82722	600	1+
244.04001	102	
244.87128	78	
244.95642	86	
245.09605	72	
245.83648	92	
247.57817	78	
247.94173	92	
248.98484	74	
249.05230	72	
249.95323	66	
249.98969	82	
250.11398	80	
250.55870	88	
252.35234	70	
252.38710	96	
253.09406	78	
253.93661	74	
254.87362	116	
254.91337	114	
254.96672	128	
255.07177	274	
256.85454	92	
256.89922	98	
257.85729	142	
257.89878	70	
258.84660	990	1+
258.87487	78	
259.87454	82	
260.00287	74	
260.83542	824	1+
260.93054	80	
262.86278	80	
263.00942	74	
264.07436	90	
265.85100	70	
266.84390	84	
266.86053	156	
266.88879	72	
267.13324	80	
268.13813	116	
268.79389	80	
268.83824	476	1+
269.90814	70	
269.99493	72	
270.82722	128	
271.84237	104	
271.89120	74	
272.84998	92	
272.93280	100	
274.85888	268	1+
275.91822	78	
275.94017	76	
276.06394	74	
276.85496	496	
277.23793	72	
277.84789	128	
277.86345	322	
277.92452	72	
278.84457	1456	1+
278.86828	232	
279.90283	224	
281.00313	72	
283.24439	72	
283.44706	76	
286.07869	80	
286.87445	66	
287.92159	78	
288.98743	74	
290.86574	68	
291.44503	86	
293.11007	72	
294.31170	88	
294.86308	276	
295.85008	74	
295.86387	120	
295.94199	112	
295.97456	124	
296.85513	132	
297.83134	82	
298.07976	114	
299.05828	150	
299.87084	346	1+
302.16838	70	
302.83874	74	
302.86241	68	
302.93472	82	
304.81636	76	
305.89133	82	
306.43428	70	
307.79069	70	
308.28950	106	
309.97896	68	
310.13449	82	
310.82053	76	
310.87867	126	
311.83652	72	
312.84810	84	
314.11745	90	
314.79279	68	
315.81981	68	
315.88710	80	
316.05987	70	
321.14250	70	
322.15564	70	
322.26998	88	
324.24111	76	
324.89171	82	
328.07099	76	
328.18688	88	
328.81664	72	
330.43311	68	
331.88780	70	
332.76954	76	
333.28967	90	
336.86781	80	
337.88489	84	
338.39533	80	
339.32662	94	
340.18422	118	
341.83064	80	
342.20527	88	
342.89886	240	1+
343.07395	78	
345.91346	72	
END IONS

###FS:    #m/z: 359.96054 #charge 1+
###MS: 53
###MSMS: 56
BEGIN IONS
TITLE=Cmpd 42, +MS2(359.9605), 28.0-35.0eV, 1.2min #56
RTINSECONDS=70.743
SCANS=53,56
PEPMASS=359.96054	39626
CHARGE=1+
191.93825	76	
191.96048	100	
195.99135	92	
200.87079	82	
212.84725	136	
216.85657	138	
222.88366	222	1+
222.95064	636	
224.07522	78	
224.94543	278	1+
225.97023	110	
226.94561	536	1+
226.97038	144	
227.14048	86	
227.93167	108	
228.94101	542	
230.86404	84	
233.82687	82	
234.86510	156	
238.94335	74	
238.96763	82	
239.08188	76	
240.84064	92	
240.93916	1108	1+
240.96176	534	1+
241.97621	92	
242.85771	74	
242.89013	126	
242.95767	416	1+
243.85772	82	
244.07610	98	
244.43901	94	
244.95249	172	
245.83667	76	
245.94372	552	1+
245.96017	78	
246.97283	76	
248.80141	304	
249.12666	72	
249.80074	144	
249.86155	74	
250.93992	82	
252.84777	80	
252.86749	84	
252.95683	86	
253.92315	80	
254.96486	78	
255.13743	78	
255.41004	88	
257.43723	102	
258.97084	114	
259.39145	74	
259.84205	72	
259.97485	82	
260.96817	134	
261.43268	96	
262.82599	72	
263.88425	74	
263.97610	76	
264.81721	224	1+
265.80078	84	
266.04514	88	
266.80995	684	1+
268.84028	140	
269.97207	132	
270.84308	76	
270.88984	106	
271.04115	92	
271.09465	80	
274.08418	74	
274.82248	78	
275.43494	72	
275.70479	84	
275.97182	78	
276.80640	170	
276.85489	162	
277.91656	94	
278.84323	252	
278.86873	78	
278.92554	74	
279.09158	76	
279.79832	186	
280.78971	1204	1+
280.82614	82	
280.91814	82	
281.05386	84	
282.82901	122	
282.86243	106	
283.82819	112	
284.82604	100	
287.85718	84	
289.02063	78	
289.83034	122	
289.93585	100	
289.99448	80	
290.86658	88	
291.93254	76	
292.95645	76	
293.11099	104	
294.80884	78	
295.10217	96	
295.42689	106	
295.81178	98	
295.82822	86	
295.93120	108	
296.42815	92	
296.80741	180	
296.94385	86	
297.80573	118	
298.36796	82	
298.80366	690	
298.84712	94	
298.91949	76	
299.80085	598	1+
300.14379	86	
301.78622	72	
301.85547	122	
301.88199	82	
302.85903	80	
302.94776	98	
303.87816	86	
305.13379	76	
306.01604	100	
306.79179	152	
306.93364	78	
307.84587	94	
308.80173	108	
308.86849	74	
310.34236	86	
312.16674	74	
315.14811	80	
315.83499	76	
316.45692	88	
316.81449	336	1+
317.40159	90	
317.81571	210	1+
317.84985	90	
319.08817	78	
321.14876	78	
322.30968	78	
323.01482	176	
323.81337	84	
324.01446	162	
324.89030	186	1+
324.95390	78	
328.81460	82	
333.88368	88	
335.22010	102	
336.94465	314	1+
340.13912	88	
340.30936	72	
340.94020	74	
341.10438	86	
342.90758	140	
344.78978	128	
344.90376	180	
346.41152	92	
352.88836	84	
353.74713	98	
353.90554	106	
355.73159	86	
356.72824	74	
357.11527	86	
358.19465	168	
360.35093	78	
END IONS

###FS:    #m/z: 322.92876 #charge 1+
###MS: 57
###MSMS: 58
BEGIN IONS
TITLE=Cmpd 43, +MS2(322.9288), 28.0-35.0eV, 1.3min #58
RTINSECONDS=74.403
SCANS=57-58
PEPMASS=322.92876	344408
CHARGE=1+
46.77198	92	
90.46217	88	
187.82993	66	
189.04060	70	
191.93498	66	
197.95626	126	
199.88868	82	
201.04719	134	
203.48613	66	
205.94590	470	1+
205.96901	160	1+
207.97223	316	
209.91910	72	
210.90047	70	
212.43711	80	
213.08909	64	
213.88369	78	
213.99504	84	
215.96656	84	
217.05591	66	
220.87200	76	
220.95587	92	
221.94534	70	
222.94909	190	
223.87125	72	
223.90590	88	
223.95811	174	
226.07559	78	
226.09593	74	
226.87006	92	
227.92496	132	
229.92608	68	
230.84389	110	
232.08773	68	
233.89855	102	
235.79138	92	
237.52002	86	
237.79060	90	
238.88562	114	
238.93948	378	
239.04396	68	
239.07869	66	
239.15402	70	
239.78290	68	
240.93920	5472	
241.90683	82	
241.94111	4472	
242.09051	76	
242.16355	114	1+
242.85943	168	
242.94051	13594	1+
243.00462	80	
243.82912	120	
244.06473	76	
244.82106	162	
244.93854	2742	1+
244.99144	142	
245.87365	72	
246.06973	76	
246.97314	412	1+
247.86536	106	
248.83952	78	
248.95599	74	
250.83882	68	
250.91213	78	
250.94727	144	
252.90669	68	
254.84919	66	
255.02975	76	
256.41393	86	
256.89790	92	
257.12011	82	
257.41568	70	
258.14724	74	
258.89529	72	
259.14055	90	
259.96146	68	
260.82727	296	1+
261.93109	116	
261.98708	74	
262.43624	68	
262.79820	76	
263.97601	76	
264.23924	74	
264.55307	72	
265.05280	114	
268.83814	178	1+
268.86637	82	
268.89763	142	
268.95099	78	
269.07825	66	
269.80573	64	
270.90978	66	
271.42995	80	
272.44451	118	
274.79005	72	
275.92896	70	
276.83584	72	
276.85686	124	
276.87459	70	
279.09018	754	1+
279.41568	78	
279.80177	84	
279.84452	84	
280.83163	66	
280.91402	82	
281.09866	116	
282.16243	78	
282.86007	66	
282.88276	66	
282.90144	72	
282.94279	94	
283.06357	94	
283.08140	76	
283.80499	74	
283.82114	74	
284.05296	68	
284.29287	608	1+
284.90656	74	
286.92443	76	
289.42377	82	
290.81467	64	
291.79563	80	
292.97757	78	
293.85039	126	
293.87158	86	
294.84682	68	
295.83009	184	1+
295.91464	80	
296.12168	82	
299.66743	84	
299.87248	70	
301.09316	94	
303.13791	86	
304.88353	166	
306.03735	74	
306.43282	78	
306.80901	72	
306.88360	144	
307.19838	80	
307.88746	146	
308.10948	80	
308.29008	148	
309.28979	68	
310.31414	78	
310.88554	64	
310.91148	66	
311.03269	72	
311.86030	162	1+
312.41382	92	
312.75899	64	
312.80808	204	1+
313.88698	66	
315.28518	84	
318.85142	82	
319.76426	66	
321.93926	80	
323.02879	66	
323.38606	98	
324.20381	76	
324.89526	270	1+
326.27631	72	
326.33186	72	
326.55159	76	
END IONS

###FS:    #m/z: 340.93907 #charge 1+
###MS: 57
###MSMS: 59
BEGIN IONS
TITLE=Cmpd 44, +MS2(340.9391), 28.0-35.0eV, 1.3min #59
RTINSECONDS=75.1755
SCANS=57,59
PEPMASS=340.93907	135956
CHARGE=1+
104.03704	86	
190.89849	88	
193.89295	84	
197.86812	92	
207.07679	96	
208.88498	74	
209.11565	72	
209.84611	72	
210.93443	80	
213.93827	628	1+
214.87867	86	
215.88473	144	
215.93479	244	
217.88032	104	
220.87337	72	
221.13628	112	
221.94230	86	
222.96929	304	1+
223.95824	120	
226.85811	84	
226.88549	88	
227.90160	72	
228.94741	112	
230.88645	72	
231.94892	648	1+
233.89712	170	
233.94798	126	
235.88977	154	
236.19912	78	
236.82011	78	
236.90434	116	
237.06504	76	
238.06708	76	
238.81612	74	
238.88819	128	
239.84709	130	
239.87226	80	
240.83538	754	1+
240.84726	92	
241.01470	128	
241.45973	94	
241.83908	504	1+
241.90086	158	
242.85654	144	
242.93946	200	
243.82797	402	1+
244.84345	204	1+
245.87913	70	
246.09467	98	
248.00563	86	
248.89589	112	
250.01118	74	
250.84834	70	
250.96705	74	
251.96259	122	
252.92577	72	
253.79379	76	
254.01674	88	
254.78840	98	
254.96644	442	1+
255.07119	230	
256.80534	80	
256.85321	108	
256.87629	130	
256.93929	116	
256.96213	84	
257.90447	78	
257.92638	76	
258.84356	480	
258.88934	76	
258.96215	148	1+
259.85134	294	
259.93563	92	
260.43081	76	
260.83176	1176	1+
261.47216	78	
263.07505	78	
263.83803	158	
264.08769	76	
264.86431	322	1+
266.84982	126	
266.88079	74	
267.86458	134	
268.83833	674	1+
268.85632	74	
270.11258	70	
270.83670	236	1+
272.82356	74	
272.89424	88	
273.87291	88	
274.86131	120	
274.87774	152	
275.09258	102	
276.12682	82	
276.39413	98	
276.85350	604	
277.85495	442	
277.92350	258	1+
278.84424	1798	1+
278.91532	70	
279.84898	1142	1+
279.90121	72	
282.27422	72	
282.86535	120	
283.05850	86	
283.93697	94	
284.07789	72	
285.96005	92	
286.41301	92	
286.88606	94	
286.91189	78	
288.41998	80	
288.83757	138	
292.17115	70	
292.86401	72	
292.88103	72	
294.48225	76	
294.86539	142	
295.04694	82	
295.85159	82	
295.93343	70	
295.97366	82	
296.08784	70	
297.41833	84	
297.82081	72	
297.85595	106	
297.88143	80	
297.88513	84	
297.95662	90	
297.97258	72	
298.00951	102	
298.30658	72	
299.05781	74	
299.84381	74	
299.87618	122	
299.89912	90	
300.87243	176	
301.86278	120	
302.05707	84	
302.44768	84	
304.01734	84	
304.86957	70	
306.88081	206	1+
306.92962	90	
307.03059	74	
307.28433	78	
307.44611	96	
308.88168	72	
311.87142	76	
312.95429	86	
313.45400	84	
314.38326	92	
321.95260	70	
324.46942	88	
324.89537	240	
324.92939	146	
329.28427	78	
329.89045	80	
332.85917	72	
336.15375	72	
336.89933	72	
338.27788	70	
338.91075	76	
339.79997	74	
341.84653	78	
342.29151	80	
344.78176	72	
END IONS

###FS:    #m/z: 363.95462 #charge 1+
###MS: 57
###MSMS: 60
BEGIN IONS
TITLE=Cmpd 45, +MS2(363.9546), 28.0-35.0eV, 1.3min #60
RTINSECONDS=75.948
SCANS=57,60
PEPMASS=363.95462	57136
CHARGE=1+
189.02858	80	
192.14755	78	
195.96892	82	
201.87282	74	
209.94175	132	
210.86856	82	
212.87720	570	
222.94945	660	1+
223.97406	78	
224.84032	76	
224.87552	166	1+
224.94849	382	1+
225.88040	178	1+
226.82755	76	
226.94600	1258	1+
226.96969	270	
227.93157	270	
228.82772	76	
228.94094	1032	1+
230.88906	312	1+
231.42619	96	
231.84660	80	
232.80677	96	
232.88139	156	
236.11016	82	
238.93603	130	
239.84366	86	
240.83228	186	
240.93923	786	
240.96348	212	
241.93721	3628	1+
242.81790	90	
242.93958	2608	1+
243.55664	78	
243.83016	86	
243.89611	148	
243.95957	108	
244.63111	92	
244.93905	342	
244.95503	434	
245.03291	92	
245.83292	78	
245.93970	296	
246.95234	624	1+
248.39052	90	
248.80317	428	1+
248.89356	94	
250.15864	84	
250.80311	142	
250.86589	90	
250.94760	86	
251.84433	130	
251.94463	78	
252.81183	88	
252.99806	76	
254.95878	84	
255.14737	76	
256.83473	78	
257.33285	80	
258.85581	78	
259.02800	78	
259.38758	106	
259.85127	130	
260.82925	368	1+
260.96610	386	1+
261.95905	96	
262.89793	80	
265.78558	164	
266.78565	120	
266.81125	470	1+
268.83614	84	
269.81108	104	
269.92040	76	
269.94671	78	
270.82277	98	
271.90882	134	
273.43799	78	
275.81283	82	
276.80715	268	1+
277.91520	88	
278.42907	98	
278.79589	262	
278.84382	344	1+
278.94379	86	
279.05270	88	
279.87993	78	
280.79143	798	1+
281.92137	78	
282.15624	78	
282.79617	126	
283.77167	78	
283.79449	158	
283.83608	100	
283.98953	136	
284.23309	86	
284.78207	108	
284.82056	472	1+
284.85037	186	
285.14073	74	
285.43102	112	
285.84839	162	
286.33599	102	
286.53343	90	
286.86345	126	
286.97897	74	
287.86317	78	
290.79567	102	
291.85428	90	
292.85964	76	
294.86074	130	
295.21386	78	
295.85057	146	
296.80957	128	
296.85327	78	
296.92726	112	
297.80157	92	
298.80145	1134	1+
299.96317	110	
300.79926	794	1+
300.94213	78	
301.85766	410	1+
302.25138	80	
302.97756	78	
303.85529	256	
305.93208	82	
306.43698	78	
307.83753	102	
308.05140	86	
308.86527	128	
309.43424	100	
309.91625	88	
311.85406	80	
312.04695	80	
312.83054	84	
312.86097	88	
312.88675	86	
314.81066	466	1+
314.99505	88	
315.57088	96	
315.80894	440	1+
315.92853	76	
317.41263	84	
317.94002	94	
318.80952	144	
319.87126	96	
320.81671	220	1+
321.97876	74	
322.92276	148	
323.39734	78	
324.89276	250	
325.16419	78	
327.88465	82	
329.40692	74	
329.87265	142	
330.37035	96	
331.86755	94	
334.87836	132	
339.82438	128	
341.91912	82	
344.08838	76	
344.40542	84	
344.83379	76	
345.86303	108	
346.02739	88	
346.13266	130	
347.36947	80	
348.88169	76	
352.76395	94	
352.85234	108	
354.27624	74	
359.74919	134	
362.09625	98	
368.20858	76	
368.77413	78	
END IONS

###FS:    #m/z: 322.92842 #charge 1+
###MS: 61
###MSMS: 62
BEGIN IONS
TITLE=Cmpd 46, +MS2(322.9284), 28.0-35.0eV, 1.3min #62
RTINSECONDS=79.6135
SCANS=61-62
PEPMASS=322.92842	273804
CHARGE=1+
59.83399	76	
121.32657	74	
125.81728	72	
188.93234	60	
191.93141	64	
195.89677	84	
196.01359	64	
197.95927	100	
198.93467	112	
200.88812	64	
200.94752	74	
201.04667	156	
203.95578	66	
204.42093	88	
205.94783	146	
205.96719	208	1+
206.94443	64	
210.11660	72	
210.87548	84	
210.90070	84	
211.10027	66	
217.86210	62	
218.89257	66	
218.99611	86	
221.94312	112	
222.94953	70	
223.86724	74	
223.95671	108	
224.96780	64	
225.12389	74	
225.93885	58	
227.83514	68	
227.92731	126	
230.17035	74	
230.84727	72	
235.11686	92	
235.97425	62	
236.89760	82	
236.92592	72	
236.94315	60	
237.84559	66	
238.88417	70	
238.93755	244	
238.98867	72	
239.07729	188	
240.82241	66	
240.93950	3554	
241.83138	90	
241.85319	154	
241.94065	3652	
242.18231	138	1+
242.94034	9886	1+
243.87887	86	
244.93922	2198	
244.98826	72	
245.56271	72	
246.97422	400	1+
247.82988	84	
249.45351	82	
250.04189	66	
250.83122	68	
250.90856	92	
250.94397	162	
251.01381	88	
251.15394	68	
251.90362	76	
251.97763	76	
252.91794	68	
252.96891	86	
253.06858	78	
254.88652	68	
254.91011	122	
255.00214	62	
255.15706	92	
256.89567	166	
257.16572	78	
257.81394	68	
259.86649	74	
260.83177	158	1+
261.43244	72	
262.82045	60	
263.81674	66	
265.01858	62	
265.91297	66	
266.03714	70	
266.05750	68	
266.85499	66	
267.46881	66	
267.79240	60	
267.84449	82	
268.83734	178	1+
269.78714	94	
270.41292	88	
270.44941	84	
273.81204	66	
274.86557	70	
274.89389	76	
277.23380	68	
277.84750	80	
278.83929	94	
278.92736	68	
279.08966	1176	1+
279.90640	76	
280.14780	60	
280.25980	68	
282.80851	68	
282.93038	112	
283.06694	66	
283.96609	62	
283.99066	60	
284.07033	176	
284.20848	76	
284.29147	432	1+
285.07626	72	
285.89151	56	
286.87231	88	
286.89315	82	
287.06363	72	
288.02361	76	
289.99839	84	
290.82530	78	
290.86042	60	
290.89357	100	
291.09748	84	
292.01586	60	
292.26517	58	
292.87463	88	
293.80187	58	
293.84844	98	
293.88611	90	
294.85760	72	
294.87842	78	
296.83268	72	
296.91685	78	
299.81415	78	
301.18281	76	
304.85915	78	
304.87416	84	
304.94703	82	
306.13864	68	
306.88124	194	
307.05378	90	
307.88428	134	
308.28884	62	
308.86432	62	
308.92683	84	
309.88447	96	
310.28582	108	
312.87382	88	
313.84341	66	
319.77304	66	
321.18845	68	
321.22595	56	
323.88327	56	
324.85866	80	
324.89498	324	1+
325.85988	70	
325.90022	200	1+
325.95728	70	
326.15250	68	
END IONS

###FS:    #m/z: 340.93878 #charge 1+
###MS: 61
###MSMS: 63
BEGIN IONS
TITLE=Cmpd 47, +MS2(340.9388), 28.0-35.0eV, 1.4min #63
RTINSECONDS=80.386
SCANS=61,63
PEPMASS=340.93878	119282
CHARGE=1+
180.86812	80	
187.86711	70	
193.00995	68	
196.41815	98	
196.88090	70	
199.04417	70	
201.85865	72	
203.93148	78	
204.86709	80	
205.95133	80	
210.87561	78	
210.93608	78	
213.94012	120	
215.89431	72	
217.88678	66	
217.93845	152	
219.01589	76	
220.87363	124	
223.83422	78	
223.88222	88	
223.97389	74	
225.87874	72	
226.85728	92	
226.90309	88	
227.14424	70	
227.83993	228	1+
230.88461	72	
231.94801	554	1+
233.90025	72	
235.11682	84	
236.79361	78	
236.93915	122	
237.87125	72	
237.89479	82	
237.94034	66	
238.06690	76	
238.82347	86	
238.84152	238	1+
239.79427	72	
239.93370	142	1+
240.83300	182	
240.90010	68	
241.84227	346	
242.83748	218	
242.94126	128	
243.50106	92	
243.83092	636	1+
245.90030	90	
246.00451	98	
246.86211	98	
247.53413	102	
249.12822	78	
249.96038	92	
250.10223	76	
251.42855	108	
251.82005	70	
253.87187	68	
254.91397	134	
255.07377	244	1+
255.51819	88	
255.86174	70	
256.84665	214	
256.87618	68	
256.89308	140	
257.41755	76	
257.86342	78	
258.42739	66	
258.84468	906	1+
259.96259	92	
260.83374	1022	1+
262.87885	144	
262.96762	74	
264.07297	106	
264.39527	98	
264.90446	66	
266.00480	84	
266.41558	76	
266.86557	98	
266.99930	122	
267.13332	90	
268.83924	438	1+
270.07386	96	
270.83507	98	
272.92440	114	
274.79628	68	
274.86104	350	1+
274.89340	226	
274.92627	72	
275.66399	84	
276.01686	74	
276.85319	664	
276.87994	94	
277.85807	316	
277.95822	66	
278.84457	1510	1+
279.10509	68	
279.15118	90	
279.81385	76	
279.87985	156	1+
280.41403	78	
281.04833	98	
281.80728	86	
281.86400	114	
282.00205	68	
282.04492	86	
282.87400	218	
284.81280	68	
287.90709	84	
288.83807	168	
289.87319	66	
291.90007	74	
292.87483	70	
293.87075	66	
293.89490	68	
294.86523	248	
294.90577	72	
295.00075	78	
295.86824	118	
297.06949	72	
297.89039	66	
297.91565	66	
297.98055	74	
298.22585	68	
298.80491	72	
299.87309	152	
299.89435	66	
300.81398	68	
301.86006	230	
302.17229	86	
302.40516	82	
305.09062	86	
305.40209	80	
306.04821	80	
308.17194	88	
308.88816	68	
309.37614	90	
310.42868	84	
311.42269	86	
313.90664	74	
314.16986	90	
315.84781	78	
317.42757	90	
317.88084	68	
318.82627	108	
319.93107	76	
320.92256	74	
322.89889	78	
323.83015	82	
324.36980	86	
324.88799	160	
325.08870	78	
326.87782	106	
327.77338	78	
328.18652	110	
331.37550	78	
332.05331	78	
332.76287	174	
336.68783	70	
336.78425	66	
336.86115	66	
342.20330	68	
342.31314	134	
END IONS

###FS:    #m/z: 363.95433 #charge 1+
###MS: 61
###MSMS: 64
BEGIN IONS
TITLE=Cmpd 48, +MS2(363.9543), 28.0-35.0eV, 1.4min #64
RTINSECONDS=81.1585
SCANS=61,64
PEPMASS=363.95433	45582
CHARGE=1+
189.86002	76	
193.85165	82	
194.88923	84	
197.95762	72	
205.95638	72	
209.94138	226	
211.10922	72	
212.87881	214	
213.99700	92	
214.10319	72	
215.01824	82	
218.01238	76	
219.86190	90	
221.03040	80	
222.95270	158	
223.95296	140	
224.83682	76	
224.94622	590	1+
226.94695	1322	1+
226.96997	262	
227.92884	124	
228.83534	74	
228.93911	1102	1+
230.88765	252	
232.89313	72	
233.96168	136	
234.12378	82	
238.93550	76	
238.98678	78	
240.81932	78	
240.83676	146	
240.93878	646	
241.93766	2818	1+
242.81408	70	
242.86988	172	1+
242.93981	1858	1+
242.96304	204	
243.03786	90	
243.74461	80	
243.81797	84	
243.95250	852	1+
244.83064	72	
244.93722	620	1+
244.95544	704	1+
246.78282	86	
246.90409	136	
246.95344	602	1+
246.96935	278	
247.12832	84	
248.80163	326	1+
248.89627	228	1+
249.01511	72	
250.94224	200	
251.36030	84	
251.91905	72	
254.91386	92	
255.09835	82	
255.23316	80	
256.87599	72	
257.53812	114	
258.84484	240	
260.84392	126	
260.86619	94	
260.93498	86	
260.96410	512	1+
261.02579	104	
262.90372	78	
266.78631	108	
266.81117	642	1+
266.84472	70	
266.87477	72	
267.97177	110	
268.81265	156	
268.92710	74	
268.95704	176	
269.80453	108	
269.95092	74	
269.96659	118	
270.83065	268	1+
273.30393	98	
274.87965	92	
275.95986	72	
276.84133	80	
276.85819	128	
276.88646	72	
277.84079	490	1+
277.92548	108	
278.80063	92	
278.84293	418	1+
278.92127	86	
279.05661	92	
279.80247	118	
280.79325	228	
281.79026	390	1+
281.80534	216	
281.85620	70	
282.82265	120	
282.84152	86	
282.97845	344	1+
283.79112	74	
283.84876	92	
283.98345	218	1+
284.46895	76	
284.82172	328	1+
284.94770	76	
286.81387	138	
287.88370	162	1+
288.81892	74	
290.01742	84	
290.40439	80	
292.43338	82	
292.80963	82	
293.09127	70	
293.43574	70	
293.94079	78	
294.84985	148	
295.44009	72	
296.12185	74	
296.80931	222	
297.80664	220	
297.92686	74	
298.80337	738	
299.06639	82	
299.80054	1060	1+
302.00155	116	
303.80094	72	
303.85509	202	
304.17149	78	
305.87484	182	1+
305.98140	84	
306.89762	146	
308.20002	82	
309.04768	84	
309.21873	72	
310.84853	78	
311.86296	272	1+
313.93570	124	
314.26771	78	
314.82092	78	
316.81500	244	
317.04059	92	
317.81176	172	
317.93574	74	
318.81446	96	
321.81472	278	1+
322.98445	72	
325.13330	70	
325.77342	76	
329.86933	76	
330.70956	72	
330.86618	94	
336.62448	72	
336.82512	72	
339.13649	102	
339.30871	70	
340.90028	88	
341.17945	72	
342.63248	84	
346.22389	110	
347.21423	94	
347.30343	92	
348.83138	70	
348.84717	72	
351.02719	82	
352.38599	70	
352.88613	82	
353.19978	88	
355.91923	76	
357.78104	94	
360.82383	98	
361.80437	70	
364.90798	72	
365.45932	88	
366.38494	72	
366.87620	72	
368.17081	84	
END IONS

###FS:    #m/z: 363.95419 #charge 1+
###MS: 65
###MSMS: 66
BEGIN IONS
TITLE=Cmpd 49, +MS2(363.9542), 28.0-35.0eV, 1.4min #66
RTINSECONDS=84.8225
SCANS=65-66
PEPMASS=363.95419	45092
CHARGE=1+
76.06204	90	
85.26034	78	
117.84892	144	
182.86683	84	
189.86219	132	
191.85677	86	
192.85961	92	
197.95759	78	
198.89505	90	
200.84839	78	
200.88674	98	
201.15981	78	
208.05162	88	
208.95595	94	
209.91565	96	
209.94157	220	
210.88468	80	
211.51456	100	
212.87859	418	
216.90604	98	
216.94772	92	
217.95589	80	
220.91354	80	
221.94061	82	
222.95101	1364	1+
224.89820	134	
224.94706	1070	1+
225.93358	76	
226.90737	70	
226.94621	1128	1+
226.97135	266	
227.88218	118	
227.92918	114	
228.46000	94	
228.94157	1198	1+
230.85653	140	
230.88787	692	1+
230.92063	118	
230.94989	78	
231.94015	90	
231.95311	76	
231.97607	76	
233.96133	164	
234.10311	72	
236.85755	114	
236.93027	94	
237.95322	80	
238.93478	110	
240.93995	522	
240.96225	544	1+
241.08700	74	
241.91606	72	
241.94027	634	
242.94150	2268	1+
244.03803	80	
244.79808	74	
244.81666	104	
244.93831	614	1+
244.95747	722	1+
245.84198	164	1+
245.90415	90	
246.90245	82	
246.95047	718	1+
246.98715	88	
247.80024	478	1+
247.97253	92	
248.38283	72	
248.80194	320	1+
248.83389	72	
248.90135	76	
249.84609	78	
250.93973	74	
251.14607	84	
251.79796	188	
252.81257	98	
253.39862	90	
253.90522	76	
254.92560	100	
255.37679	86	
258.84199	112	
258.97239	88	
259.43900	110	
259.96642	234	1+
260.83277	212	1+
260.98785	74	
262.82907	136	
263.98484	94	
264.81725	244	1+
265.78927	142	
265.98657	76	
266.41751	102	
266.80773	342	1+
267.96450	82	
269.42246	96	
269.96512	124	
270.15254	106	
272.88392	96	
273.92953	74	
276.80610	452	1+
276.84772	80	
277.08257	78	
277.91931	92	
278.79444	122	
278.84521	282	1+
278.90664	144	
279.09959	80	
279.80325	74	
280.79379	632	1+
280.84212	96	
280.90562	72	
281.85753	78	
282.79603	322	1+
282.82823	78	
283.84775	78	
283.88341	90	
283.98085	72	
284.79293	112	
284.82013	250	1+
284.84945	120	
284.92495	78	
286.81848	134	
286.90632	78	
293.44225	94	
293.91343	86	
295.11277	76	
295.92314	94	
296.80761	262	1+
297.18536	82	
298.80262	770	1+
300.79914	692	1+
300.86944	92	
301.14029	80	
301.85792	252	1+
301.91194	76	
302.81301	122	
302.84100	82	
302.87244	70	
303.80754	138	
303.85436	210	
306.83287	90	
307.09715	88	
307.29765	74	
307.83682	90	
309.91640	76	
311.85437	138	
313.33253	76	
313.87836	104	
314.82410	146	
316.17087	80	
316.81233	178	
316.92258	114	
318.80093	76	
318.84679	74	
319.75734	72	
319.81005	140	
321.81997	90	
322.18185	82	
323.23491	104	
325.89522	86	
326.86466	94	
327.87905	90	
328.19121	76	
333.93085	82	
334.77096	72	
336.93953	134	
337.14295	88	
337.96855	78	
340.93676	146	
349.76300	84	
354.90028	72	
355.69922	94	
359.14625	74	
360.32496	80	
361.22041	74	
362.91664	72	
362.98484	74	
END IONS

###FS:    #m/z: 336.94422 #charge 1+
###MS: 65
###MSMS: 67
BEGIN IONS
TITLE=Cmpd 50, +MS2(336.9442), 28.0-35.0eV, 1.5min #67
RTINSECONDS=85.5945
SCANS=65,67
PEPMASS=336.94422	37458
CHARGE=1+
76.23229	92	
77.09237	70	
93.46146	94	
186.76468	64	
196.88437	68	
197.96095	64	
201.01523	92	
203.92962	56	
208.97892	72	
209.84609	72	
211.94400	534	1+
212.11294	74	
217.95422	54	
221.80722	62	
222.98081	74	
223.96178	338	1+
224.83834	64	
225.83339	340	1+
225.94651	58	
227.19772	82	
228.20377	82	
229.95320	1028	1+
230.88698	292	1+
231.91789	56	
231.94820	526	1+
232.82794	96	
233.82407	140	
233.89673	58	
233.94695	122	
234.22158	68	
235.04720	84	
236.07810	62	
236.79532	58	
237.04687	66	
238.60723	92	
238.97544	80	
239.84278	312	
240.84361	134	
240.96511	66	
241.84037	544	1+
243.82774	126	
245.87333	72	
246.98001	74	
247.96578	264	
248.86109	72	
248.89551	100	
248.99855	58	
249.09156	60	
249.96112	140	
250.95060	134	
251.83641	66	
251.96980	74	
252.04004	78	
252.83416	68	
252.96862	510	1+
253.55528	60	
253.90561	126	
254.96445	368	
255.04736	70	
255.07455	174	
255.85606	60	
255.87936	58	
255.91874	82	
256.85005	126	
256.89758	154	
256.96449	74	
257.83452	80	
257.84722	142	
258.84694	654	1+
259.92186	86	
260.85476	104	
260.87309	70	
260.93057	90	
262.86230	58	
262.95339	64	
264.93047	70	
265.05039	102	
265.84856	82	
265.91700	92	
266.84762	134	
267.13482	76	
267.83682	380	1+
267.85469	80	
268.83984	326	1+
268.90381	58	
269.86920	56	
270.83285	92	
270.96250	86	
272.87792	58	
273.80404	60	
273.97642	72	
274.83270	58	
274.85792	322	1+
274.88789	76	
275.90850	58	
276.85695	792	1+
277.02778	68	
277.81104	60	
277.83144	86	
278.83582	112	
278.85647	92	
278.96035	54	
279.85071	204	
279.95994	68	
280.03987	76	
280.84613	84	
280.89536	70	
280.92410	64	
281.99541	90	
282.52045	100	
282.87463	156	
283.13924	66	
285.87087	62	
285.90443	62	
286.43846	136	
286.84337	76	
286.87233	88	
287.07421	70	
287.84960	70	
289.40646	74	
289.50926	78	
290.81238	74	
290.85623	228	1+
292.94159	62	
293.04698	84	
293.10648	570	
294.85874	146	
294.90791	76	
295.99515	72	
296.80445	70	
296.89354	58	
297.87792	66	
298.21946	56	
299.05826	138	
299.87088	212	
305.86553	74	
306.89536	84	
306.98569	84	
307.88970	88	
309.86912	196	
310.25139	60	
311.86905	74	
312.86600	88	
313.05039	68	
313.41739	76	
314.18085	54	
316.81108	90	
317.99480	72	
319.02441	68	
321.83170	92	
322.88978	62	
323.30017	56	
323.90110	90	
324.89163	58	
325.94843	80	
326.76257	74	
327.07124	62	
329.89551	58	
332.89311	62	
333.07679	64	
333.87482	68	
334.17785	72	
334.87189	80	
336.98300	70	
END IONS

###FS:    #m/z: 359.95973 #charge 1+
###MS: 65
###MSMS: 68
BEGIN IONS
TITLE=Cmpd 51, +MS2(359.9597), 28.0-35.0eV, 1.5min #68
RTINSECONDS=86.366
SCANS=65,68
PEPMASS=359.95973	26864
CHARGE=1+
187.50030	84	
199.03743	78	
209.94200	178	
211.87165	72	
214.88326	82	
215.87078	72	
216.41238	72	
216.85351	78	
218.85639	76	
218.88692	72	
220.95928	84	
221.96243	92	
222.94843	416	1+
222.97182	72	
223.03765	66	
223.89306	78	
224.89010	66	
224.94738	204	
225.94487	128	
226.88749	80	
226.94590	754	1+
226.97114	134	
228.93981	632	
229.80735	76	
233.84601	76	
233.88161	68	
234.43400	96	
234.86154	102	
235.19973	84	
236.83699	72	
237.13381	70	
238.84252	172	1+
238.92382	70	
239.87972	78	
239.96351	76	
240.88278	66	
240.93920	396	
240.95925	326	
241.89948	278	
241.93935	200	
242.85604	72	
242.95837	306	
243.42269	98	
244.55795	86	
244.95658	520	
245.44045	94	
245.94745	564	1+
246.01782	72	
246.10826	68	
246.80730	122	
246.95130	412	1+
248.07694	76	
248.80296	262	1+
249.87334	78	
250.94765	128	
252.00514	84	
252.11210	70	
252.79145	70	
252.88049	214	1+
252.95207	92	
255.64755	72	
255.92064	70	
256.40432	72	
256.92339	66	
257.40608	72	
257.99533	72	
258.84435	216	
258.87791	82	
259.95362	112	
259.96949	70	
260.83351	74	
260.96877	186	
261.97097	86	
262.84764	94	
263.96935	204	1+
264.82033	86	
265.53464	94	
266.81294	332	
267.90267	84	
267.92292	68	
267.96915	66	
268.95391	152	
269.04971	68	
269.79757	90	
269.81341	66	
270.88989	78	
271.91094	76	
273.79364	88	
274.09039	72	
274.81587	118	
274.99380	66	
275.38882	84	
275.81508	160	1+
276.85707	272	1+
277.89505	66	
278.80237	66	
278.84247	322	1+
278.87814	76	
279.79533	70	
279.83444	72	
280.79179	578	1+
280.91819	98	
281.05426	70	
281.85235	128	
282.44301	76	
282.80207	66	
282.86212	84	
284.07989	88	
284.82202	86	
287.09701	84	
287.12821	72	
289.80089	244	1+
290.78754	74	
291.97769	72	
293.52009	96	
295.93170	92	
296.08822	68	
296.80842	298	1+
296.92060	78	
297.18972	80	
297.83816	76	
298.80317	460	
298.84755	66	
298.90679	68	
299.42088	86	
299.80247	208	
300.80360	286	
300.86096	68	
301.18150	82	
301.36160	86	
301.84454	90	
302.40505	94	
302.87492	72	
305.87243	70	
305.89930	78	
308.92046	120	
309.12113	78	
309.92933	68	
310.85067	78	
310.91556	92	
312.03808	80	
313.87625	72	
316.81023	204	
316.87000	68	
318.80942	70	
319.05123	66	
319.82570	68	
322.38219	72	
322.89385	86	
323.01629	106	
323.89008	102	
332.38204	78	
336.12451	84	
337.86236	74	
342.78981	70	
343.15328	68	
346.04834	70	
346.60121	84	
348.90224	80	
349.45061	80	
350.61317	82	
360.11039	76	
360.85639	140	
361.83905	76	
END IONS

###FS:    #m/z: 336.94417 #charge 1+
###MS: 69
###MSMS: 70
BEGIN IONS
TITLE=Cmpd 52, +MS2(336.9442), 28.0-35.0eV, 1.5min #70
RTINSECONDS=90.042
SCANS=69-70
PEPMASS=336.94417	34510
CHARGE=1+
52.04584	74	
114.37034	80	
181.11151	60	
192.08472	100	
196.06867	90	
198.89687	74	
199.95290	94	
205.94802	72	
206.88457	124	
206.95320	84	
207.97387	74	
208.87976	64	
208.98608	86	
210.88289	126	
211.94328	1434	1+
212.87639	398	1+
213.08873	84	
213.93887	602	1+
214.89272	84	
215.88690	126	
215.93652	210	
217.87806	72	
217.90890	72	
219.83825	108	
219.90141	78	
220.12960	86	
221.94980	94	
222.94780	90	
222.97005	70	
223.84367	62	
224.86587	74	
224.99700	78	
225.95741	72	
226.94409	72	
227.06277	70	
227.19397	74	
227.84037	74	
228.02013	62	
229.01169	80	
229.90074	82	
229.95374	1312	1+
230.88829	348	
231.94793	418	1+
232.37587	102	
233.05423	76	
233.89564	144	
234.83851	62	
235.89350	70	
236.90395	72	
238.85803	66	
238.87188	60	
239.48835	82	
239.84727	96	
239.86460	62	
240.94131	112	
241.84025	640	1+
241.91897	72	
242.85752	110	
243.41684	98	
243.82138	94	
243.87685	84	
244.89437	70	
246.85046	68	
246.94534	70	
246.97677	134	
247.96434	226	
248.88952	70	
248.98287	58	
249.51644	72	
249.90312	78	
250.95115	90	
251.83329	68	
251.89988	72	
251.95365	64	
252.93752	60	
252.96871	376	1+
254.14633	72	
254.92172	68	
254.96358	166	
255.01753	66	
255.07290	96	
255.09564	60	
255.87742	88	
256.13956	94	
256.85075	374	1+
256.89461	72	
258.84866	872	1+
258.87943	72	
258.90339	68	
259.82478	72	
260.83502	84	
261.81995	82	
262.89195	78	
262.94753	66	
263.49739	80	
264.86109	338	1+
266.17515	80	
266.84442	98	
267.83438	564	1+
268.83917	476	1+
268.87248	82	
268.90255	72	
269.98486	92	
270.47167	72	
270.54023	70	
270.81887	72	
274.88305	126	
274.91032	64	
275.85977	182	
276.85624	858	1+
276.87647	84	
276.99029	70	
277.02951	62	
277.83707	210	
278.83426	124	
278.94253	66	
279.09146	90	
279.86513	70	
279.91265	70	
280.82131	90	
280.86223	156	
281.85306	76	
281.87810	68	
281.97880	64	
282.80477	64	
282.87610	86	
283.02349	70	
285.86505	78	
286.85256	250	1+
291.86280	68	
292.86407	88	
293.10378	134	
293.86917	70	
294.86382	254	
295.97363	72	
296.43021	86	
297.88952	184	
298.07561	70	
298.21920	68	
298.31048	82	
299.05706	118	
299.87211	206	
301.96766	70	
303.86411	244	1+
304.82698	68	
305.90016	98	
306.89931	64	
307.74325	92	
312.22498	60	
322.85683	80	
323.13048	62	
324.28819	62	
324.85445	66	
324.89245	142	
327.87318	58	
328.90583	90	
330.05580	68	
336.74409	90	
337.29381	92	
337.31873	78	
337.83534	86	
337.88063	76	
338.08577	82	
339.73610	72	
339.93077	72	
END IONS

###FS:    #m/z: 359.95943 #charge 1+
###MS: 69
###MSMS: 71
BEGIN IONS
TITLE=Cmpd 53, +MS2(359.9594), 28.0-35.0eV, 1.5min #71
RTINSECONDS=90.814
SCANS=69,71
PEPMASS=359.95943	24942
CHARGE=1+
111.58408	72	
191.10078	74	
199.08218	80	
205.49163	106	
208.88404	142	
209.94406	86	
211.88256	88	
213.89465	66	
217.84015	78	
217.91074	74	
218.81101	72	
218.88860	68	
221.63888	98	
222.41992	84	
222.94996	616	1+
223.89341	94	
224.89551	76	
224.94855	460	
224.97210	122	
225.89469	70	
225.96911	84	
226.94491	560	1+
227.92517	144	
228.94059	666	1+
231.79418	76	
233.83255	82	
234.87713	100	
235.12242	94	
235.95192	66	
236.79946	74	
238.93930	132	
239.86096	76	
240.93931	516	
240.96422	404	
241.78377	68	
241.90063	150	
241.94071	258	
242.83279	88	
242.95704	132	
243.82694	68	
244.91529	74	
244.95641	242	1+
245.86174	82	
245.94227	148	
246.80606	148	
246.95104	352	
247.07996	72	
247.96895	72	
248.80207	222	
249.95041	314	1+
252.87304	510	
258.82798	142	
258.96959	148	
260.79765	90	
260.82835	126	
260.94422	84	
260.96942	302	
261.21622	72	
262.12589	70	
262.90588	84	
262.94920	66	
263.84064	72	
263.97414	86	
264.81189	348	1+
264.90062	94	
265.81205	346	1+
267.85083	68	
268.84026	84	
268.95507	128	
269.04177	68	
269.96682	70	
270.82095	68	
274.00712	68	
275.96906	128	
276.85791	76	
276.95181	98	
277.79871	72	
277.81301	80	
277.95224	74	
278.79668	132	
278.82505	68	
278.84600	138	
278.87795	112	
279.80149	72	
280.10388	66	
280.79212	538	1+
281.91083	68	
281.99560	86	
282.06140	98	
282.85936	222	1+
282.92844	84	
283.95142	70	
284.81999	216	1+
284.92482	76	
287.02450	74	
288.84583	74	
289.10021	74	
289.89195	78	
290.85435	80	
291.05958	78	
291.96953	78	
292.91676	68	
292.93568	90	
293.14761	70	
294.11378	66	
295.92254	66	
296.80802	272	
297.15567	94	
297.81407	158	
298.41013	94	
298.80153	1524	1+
298.84644	94	
300.05438	68	
300.85250	86	
300.88895	112	
302.86625	70	
304.83390	78	
306.86274	98	
307.14238	68	
309.79324	70	
312.10971	68	
313.85230	66	
314.17630	106	
315.75863	68	
316.81299	206	
316.94449	82	
317.03631	80	
317.97263	66	
318.26798	100	
319.93314	78	
320.76377	88	
320.99916	72	
321.82830	118	
322.82579	92	
323.01630	204	
325.85092	84	
328.07342	76	
328.81020	80	
328.83222	72	
329.85517	104	
331.87636	80	
332.88168	86	
335.73960	70	
337.08864	70	
337.89637	78	
338.34120	100	
339.89104	80	
340.81431	72	
341.63755	66	
345.13718	82	
348.18488	86	
348.90505	70	
349.88715	86	
350.82265	72	
350.87063	74	
351.52897	86	
352.16446	68	
352.88611	66	
360.86597	70	
362.84639	68	
362.86999	74	
END IONS

###FS:    #m/z: 313.92747 #charge 1+
###MS: 69
###MSMS: 72
BEGIN IONS
TITLE=Cmpd 54, +MS2(313.9275), 28.0-35.0eV, 1.6min #72
RTINSECONDS=91.5865
SCANS=69,72
PEPMASS=313.92747	12100
CHARGE=1+
48.99561	18	
91.83523	36	
91.99621	36	
92.93506	18	
131.32232	16	
131.57714	16	
132.72193	16	
133.17075	16	
133.49261	16	
134.38364	16	
135.45194	16	
135.73791	16	
135.97979	16	
137.15648	16	
138.39457	16	
139.87905	20	
146.49525	32	
151.07237	18	
184.85830	52	
189.39835	18	
190.82900	54	
192.88164	90	
193.91937	148	
205.94795	182	
211.98249	80	
212.89343	60	
213.37736	28	
217.93981	64	
218.89257	30	
219.89857	68	
223.96095	72	
223.97421	52	
224.05748	30	
224.13044	58	
224.95638	82	
227.87195	56	
228.03688	20	
228.89083	40	
228.91660	36	
230.03108	76	
230.88271	72	
231.82283	56	
231.85611	108	
231.93824	68	
232.20569	58	
233.85309	52	
233.95462	88	
234.22342	90	
234.96771	238	
235.00299	18	
235.15920	18	
236.42324	18	
238.79324	76	
239.87976	70	
240.87547	74	
241.85055	42	
242.00318	86	
243.84250	62	
244.37394	106	
244.53980	20	
244.95959	82	
247.98055	54	
248.07488	28	
248.57432	28	
249.02590	34	
249.82176	24	
249.94416	186	
249.96825	84	
250.01689	80	
250.59850	20	
250.92836	58	
250.94900	110	
251.07796	62	
252.92780	80	
252.95709	72	
254.08318	50	
256.85256	82	
256.87217	84	
258.94084	38	
259.16424	64	
259.85218	78	
260.94226	108	
260.98620	20	
262.15002	70	
264.84167	122	
264.93067	74	
265.90265	76	
268.79027	72	
268.89596	88	
268.95907	76	
268.98902	62	
270.27598	64	
270.31191	46	
271.28064	86	
271.83667	66	
271.97179	86	
272.83156	58	
274.93857	86	
276.46883	20	
277.02731	82	
277.07757	64	
278.09119	90	
278.82673	68	
279.02372	42	
279.86153	38	
280.48825	26	
281.82027	40	
282.64146	72	
285.15511	82	
286.86008	56	
286.91597	80	
287.78932	22	
287.91839	26	
290.13661	62	
290.95899	86	
291.13075	68	
291.82681	20	
291.88141	76	
292.05152	20	
292.84326	58	
292.89575	76	
293.49233	30	
293.80182	56	
293.84082	20	
294.35469	24	
295.84509	72	
297.86133	40	
298.64676	26	
299.84358	30	
299.92244	50	
299.96286	76	
305.87173	32	
306.87495	74	
307.10586	42	
308.76623	20	
308.88511	114	
308.96345	98	
309.11038	80	
310.22969	66	
311.21453	80	
312.14121	26	
312.26863	66	
312.80965	50	
314.27821	408	1+
315.13467	20	
316.95743	70	
317.21976	74	
317.39080	72	
317.92874	70	
318.44558	62	
319.48741	24	
END IONS

###FS:    #m/z: 322.92820 #charge 1+
###MS: 73
###MSMS: 74
BEGIN IONS
TITLE=Cmpd 55, +MS2(322.9282), 28.0-35.0eV, 1.6min #74
RTINSECONDS=95.256
SCANS=73-74
PEPMASS=322.92820	169504
CHARGE=1+
107.51893	96	
139.12082	48	
145.68779	42	
163.09910	64	
191.95025	76	
193.86902	64	
196.85685	72	
197.88337	48	
199.95638	66	
201.04075	330	1+
204.94277	72	
205.87188	64	
205.94765	240	
206.91970	76	
206.97090	74	
207.11240	72	
207.97027	92	
209.92088	80	
210.90072	72	
220.00949	60	
220.86988	64	
221.88190	58	
222.91120	56	
222.94819	58	
222.97722	92	
224.53089	50	
224.83652	58	
227.83106	48	
227.89227	50	
227.92943	132	
228.93144	74	
230.82577	104	
233.06888	70	
234.07121	82	
234.85334	76	
235.94006	58	
236.92783	54	
236.94673	56	
237.99307	86	
238.02534	80	
238.93904	234	1+
239.08402	200	1+
239.41423	102	
239.82532	70	
239.90569	62	
239.92569	78	
240.93917	2790	
240.98027	76	
241.12712	68	
241.17107	44	
241.94118	2032	
242.00542	44	
242.81918	188	1+
242.94070	6338	1+
242.97531	46	
242.99203	40	
243.76149	40	
244.84512	94	
244.93895	1268	1+
246.97595	118	
247.98033	40	
248.13101	70	
248.91904	60	
249.93707	44	
250.94566	58	
251.90947	90	
253.04299	68	
254.06188	56	
254.91565	72	
255.84436	72	
256.89902	226	
257.02188	92	
257.85914	74	
257.87917	72	
258.07008	70	
258.43924	106	
258.83177	226	1+
258.89036	54	
259.93399	72	
260.01884	72	
260.11582	70	
260.85911	76	
261.82980	46	
262.17948	50	
263.87230	54	
263.97631	58	
264.93060	110	
265.01485	96	
265.05471	40	
266.79033	62	
266.85666	80	
266.88881	78	
266.95736	72	
267.85056	76	
267.89181	44	
268.83637	48	
268.99929	84	
269.79553	84	
272.84307	68	
272.93509	104	
273.11156	58	
273.91745	76	
274.84707	72	
275.03019	54	
275.11004	94	
276.01290	72	
277.93798	58	
278.03601	80	
278.84165	66	
279.08871	900	1+
279.17963	70	
280.10392	76	
281.31741	80	
282.86043	66	
282.96971	88	
283.06678	84	
283.18446	70	
283.40156	52	
283.85072	84	
284.29065	434	1+
287.89453	82	
290.86457	78	
291.13969	60	
292.42263	48	
293.84614	68	
294.02924	50	
294.09677	46	
294.79210	64	
297.37442	68	
297.89335	50	
301.05700	42	
301.82032	70	
301.84151	52	
303.22768	68	
303.89286	64	
304.02370	56	
305.89356	74	
305.91934	74	
306.15614	40	
306.72709	60	
307.23542	66	
307.79709	70	
308.87514	78	
309.40421	94	
310.84209	58	
310.88127	72	
311.86687	70	
314.80775	76	
316.80426	66	
316.82843	72	
319.14288	60	
319.86727	100	
321.22576	92	
322.86137	74	
323.13006	60	
323.84579	56	
323.88518	78	
325.82002	74	
326.13680	64	
END IONS

###FS:    #m/z: 340.93857 #charge 1+
###MS: 73
###MSMS: 75
BEGIN IONS
TITLE=Cmpd 56, +MS2(340.9386), 28.0-35.0eV, 1.6min #75
RTINSECONDS=96.028
SCANS=73,75
PEPMASS=340.93857	85732
CHARGE=1+
168.57185	82	
197.95782	92	
201.87958	74	
203.95224	94	
204.93027	78	
208.95757	74	
212.85234	76	
212.87944	80	
212.90433	66	
213.88631	126	
213.93807	198	
214.88638	66	
214.98056	72	
216.93924	114	
221.88971	70	
223.96286	76	
223.97748	68	
224.83838	72	
224.85852	78	
227.10795	116	
228.84365	120	
230.88545	274	1+
231.89953	80	
231.94585	332	1+
235.82601	152	1+
235.86869	70	
238.07076	70	
238.85016	134	
238.86734	68	
238.88384	272	1+
239.82647	66	
239.84252	130	
239.92066	90	
240.84756	148	
241.84323	200	
241.90373	96	
242.82922	82	
242.84594	106	
243.82888	218	
243.85087	206	
243.93639	82	
244.83108	146	
244.88449	74	
245.83288	84	
246.97804	72	
247.96884	92	
248.86771	124	
249.95626	196	
253.15065	66	
253.87996	70	
254.09160	86	
254.84927	72	
254.91342	98	
254.96392	126	
255.90852	66	
256.84624	140	
256.87631	84	
256.89475	114	
256.96478	76	
257.06321	72	
257.98140	68	
258.84673	908	1+
259.38751	98	
259.95749	72	
260.83348	782	1+
261.85308	74	
261.88374	80	
261.90937	80	
262.87710	74	
262.89431	164	1+
263.16694	80	
263.84435	118	
264.18556	68	
264.86483	168	
264.96272	68	
265.01813	76	
265.12041	86	
265.64052	80	
265.80272	94	
266.01314	92	
266.41373	78	
266.84947	76	
267.13385	72	
267.87520	80	
268.84105	528	1+
270.82843	160	
271.78190	68	
272.12211	68	
272.93053	80	
274.85709	66	
274.87405	108	
274.90071	78	
275.43779	94	
275.83964	72	
275.92085	84	
275.94008	82	
276.81942	76	
276.85866	458	
276.96615	82	
277.86118	448	
277.96448	92	
278.57454	102	
278.84449	1222	1+
279.94583	80	
279.96172	88	
280.83635	120	
281.04981	74	
281.87103	74	
281.89034	144	
281.91416	94	
282.86271	134	
282.93652	70	
284.40060	102	
284.80670	98	
284.87101	78	
284.89604	96	
285.85244	74	
285.87691	84	
286.89320	92	
288.83596	118	
290.86605	84	
292.92924	90	
293.86505	72	
294.86496	124	
295.19918	72	
296.85136	250	
297.97317	66	
298.85172	68	
299.87123	212	
299.96954	72	
301.15688	74	
301.85890	86	
302.17319	128	
304.42428	102	
306.87150	74	
308.23029	68	
308.97871	92	
309.00063	66	
309.29159	80	
309.42350	74	
312.07080	88	
313.36703	90	
317.83038	70	
317.88965	72	
322.75708	66	
324.90082	72	
325.14168	74	
326.99583	66	
327.21544	82	
334.11968	78	
336.00513	102	
338.39750	90	
339.05754	80	
339.29278	66	
339.36502	68	
344.27124	68	
344.82959	84	
344.89553	88	
345.20780	72	
END IONS

###FS:    #m/z: 336.94372 #charge 1+
###MS: 73
###MSMS: 76
BEGIN IONS
TITLE=Cmpd 57, +MS2(336.9437), 28.0-35.0eV, 1.7min #76
RTINSECONDS=96.8
SCANS=73,76
PEPMASS=336.94372	31620
CHARGE=1+
97.82386	70	
105.21389	100	
161.64884	86	
191.89584	88	
196.88274	68	
199.89822	128	
203.13956	78	
205.94607	90	
207.97943	72	
211.94250	1096	1+
213.93782	234	1+
215.89963	82	
215.93031	90	
216.82819	64	
216.91133	78	
220.87834	104	
222.98075	74	
223.97753	70	
224.85412	156	
224.97314	108	
226.94771	84	
227.14230	62	
227.83329	72	
228.84792	94	
228.90378	70	
229.95459	1082	1+
230.89202	192	
231.95020	318	
231.97763	94	
233.89684	58	
234.82600	108	
234.91163	92	
235.83463	68	
236.88611	68	
237.07160	60	
238.04432	72	
238.85192	64	
238.88337	60	
239.85620	82	
239.91963	62	
240.84117	660	1+
240.92906	84	
241.03564	60	
241.84172	428	1+
241.93621	76	
242.78686	58	
244.90755	76	
244.98068	78	
245.85037	272	1+
246.97440	120	
247.96003	314	1+
249.90490	106	
249.95961	206	1+
250.94763	124	
251.07360	58	
252.96751	236	
253.93282	78	
253.97187	138	
254.16347	78	
254.92188	62	
254.96270	108	
255.07868	120	
255.88134	98	
255.95486	82	
256.84884	92	
256.89294	108	
257.78825	64	
258.80086	92	
258.84777	514	1+
260.03076	58	
261.17853	86	
261.53201	60	
263.00565	78	
263.82677	66	
265.01254	66	
265.83861	78	
265.92872	84	
266.85794	118	
266.99380	180	1+
268.83792	872	1+
268.86427	104	
269.89039	60	
271.98401	92	
272.83715	92	
273.81411	66	
273.88525	58	
274.86114	70	
274.96503	64	
275.44386	64	
275.86559	162	
275.95192	68	
276.85853	592	1+
277.83773	198	
277.96206	56	
278.83358	142	
278.96615	58	
279.83365	124	
280.23734	72	
281.04919	58	
281.41938	68	
281.83479	70	
281.85859	132	
282.80459	68	
282.86804	174	
283.23609	80	
283.42208	92	
283.94539	66	
284.92075	82	
285.37924	76	
285.84791	180	
286.42953	80	
286.66651	74	
286.84942	354	1+
286.93378	60	
289.03719	66	
289.07265	66	
290.86502	92	
291.87922	62	
292.44206	82	
292.69809	86	
292.90825	92	
293.09959	182	
293.86038	86	
295.85654	58	
296.80037	60	
296.88728	64	
298.88555	58	
298.91980	72	
299.01301	118	
299.86703	184	
300.01800	72	
301.87565	60	
303.01576	58	
303.89097	60	
305.02431	56	
305.91527	68	
306.72943	76	
306.87819	68	
306.91472	70	
307.40947	74	
308.03626	68	
308.87973	88	
309.16648	72	
309.97511	120	
310.82340	118	
310.84638	64	
312.85988	156	
317.07126	76	
323.90327	60	
325.89421	122	
327.82688	58	
328.16878	72	
328.88145	74	
331.71553	88	
333.22231	76	
333.90397	94	
334.95493	206	
337.04392	60	
337.19962	58	
338.13325	68	
338.94205	68	
339.82346	152	
340.85944	76	
END IONS

###FS:    #m/z: 322.92836 #charge 1+
###MS: 77
###MSMS: 78
BEGIN IONS
TITLE=Cmpd 58, +MS2(322.9284), 28.0-35.0eV, 1.7min #78
RTINSECONDS=100.464
SCANS=77-78
PEPMASS=322.92836	260168
CHARGE=1+
182.88011	80	
190.09045	74	
192.88713	58	
193.88605	66	
201.03916	114	
205.94549	216	
205.97047	60	
206.97101	108	
207.97135	260	
210.89006	78	
212.89181	76	
219.42140	102	
220.95759	58	
221.94061	136	
222.02825	74	
222.90204	80	
222.94228	92	
222.96090	70	
223.95615	86	
224.96178	84	
224.97506	68	
227.83551	138	
227.86044	114	
227.93853	68	
228.09059	60	
228.91844	56	
229.91163	76	
229.93015	50	
230.84155	42	
232.90420	96	
234.81743	48	
234.93627	76	
236.93214	76	
237.90606	76	
238.89965	58	
238.93723	320	
239.07233	80	
240.05029	102	
240.08526	62	
240.34400	68	
240.82643	66	
240.90659	116	
240.93925	3488	
241.12680	44	
241.88080	78	
241.94076	3068	
242.04504	62	
242.94035	8476	1+
242.97360	60	
243.81559	78	
243.83675	100	
243.88244	46	
244.14348	62	
244.82242	78	
244.85447	42	
244.87892	64	
244.93837	1468	1+
244.99153	80	
246.97598	294	1+
246.99346	72	
247.08569	72	
248.07736	66	
248.83014	52	
249.45990	100	
250.50247	80	
250.84086	84	
250.94403	66	
251.00990	46	
253.83681	86	
253.97356	56	
254.90427	56	
255.80094	56	
255.90516	80	
255.92466	84	
256.03286	66	
256.30767	68	
256.44941	84	
256.88991	48	
257.07726	50	
258.82835	134	
258.88854	118	
258.97492	66	
260.05236	86	
260.83119	66	
261.82667	126	
262.45216	50	
262.82835	60	
264.48121	74	
264.88859	66	
265.05821	66	
265.10453	92	
266.24740	80	
266.51190	70	
266.82207	88	
266.86102	84	
267.86224	70	
268.84018	68	
270.37446	48	
270.96042	92	
272.82531	64	
273.80998	52	
275.95786	74	
276.85504	122	
276.87199	52	
277.91978	60	
279.09150	1634	1+
279.35809	110	
279.44688	78	
280.14248	66	
282.14792	70	
282.96651	150	
283.07483	68	
283.80665	72	
283.85840	76	
284.06943	48	
284.29015	486	1+
284.44637	96	
284.85640	82	
286.92026	82	
290.85851	58	
290.88162	58	
291.80578	70	
293.84364	54	
293.87987	42	
295.81958	66	
296.85368	56	
297.78272	74	
298.81982	70	
300.93995	74	
301.08239	48	
301.85854	50	
302.81313	70	
303.07807	52	
304.15244	44	
306.38349	54	
306.84517	74	
307.14670	62	
307.91768	78	
308.86742	62	
309.87725	68	
311.88314	42	
313.10191	64	
313.88038	76	
314.94939	102	
315.85928	92	
316.80010	52	
317.82142	60	
318.82711	48	
321.32687	66	
322.19026	60	
323.78644	66	
324.13321	84	
324.88936	68	
325.25273	62	
327.20228	80	
END IONS

###FS:    #m/z: 340.93860 #charge 1+
###MS: 77
###MSMS: 79
BEGIN IONS
TITLE=Cmpd 59, +MS2(340.9386), 28.0-35.0eV, 1.7min #79
RTINSECONDS=101.236
SCANS=77,79
PEPMASS=340.93860	123112
CHARGE=1+
49.44365	70	
49.96474	106	
192.92455	70	
204.86008	78	
210.88104	90	
211.93828	72	
212.87911	68	
212.89563	62	
213.93500	288	1+
214.91572	62	
215.88715	90	
217.88202	102	
217.90700	62	
217.95979	80	
221.87818	72	
222.94245	84	
222.97248	164	
224.97849	68	
225.83913	68	
226.88695	66	
226.94990	74	
228.85681	96	
228.94808	66	
229.84271	68	
231.94658	170	
232.82937	72	
233.89545	124	
233.94639	144	
236.89807	108	
236.95240	74	
239.84134	184	
239.90088	66	
240.83298	248	
240.84611	120	
240.86430	86	
240.90056	72	
241.00068	110	
241.84231	428	
241.93842	80	
242.84133	254	
242.89996	76	
243.83501	554	1+
244.87640	64	
244.91812	104	
244.93477	66	
245.87310	162	
246.97983	80	
247.80831	78	
247.84496	70	
248.84155	82	
248.99035	116	
249.96142	148	
250.04586	64	
250.94366	104	
251.83926	88	
252.90846	72	
254.91785	404	1+
254.96647	70	
255.07859	82	
255.96586	82	
256.07407	80	
256.14252	70	
256.85012	266	1+
256.89289	236	
256.90733	128	
257.93410	66	
258.84625	978	1+
258.87349	84	
259.81504	62	
259.89067	70	
259.91030	76	
259.95280	136	
260.34356	76	
260.83209	426	
261.84336	322	1+
262.83117	128	
262.86132	242	1+
264.07603	62	
264.35360	66	
264.83075	72	
265.87476	72	
265.97276	296	1+
266.89089	88	
266.91486	78	
267.13075	134	
267.41465	66	
267.84118	100	
268.83870	406	1+
268.95014	114	
269.78554	68	
269.95306	74	
270.83040	122	
270.84341	124	
271.91747	70	
272.92875	90	
273.91982	72	
274.52337	74	
274.85990	94	
275.85939	70	
275.91526	160	
275.96978	106	
276.85490	340	
277.45262	98	
277.83431	110	
277.86242	454	
278.84323	1574	1+
280.91838	82	
281.02506	80	
281.04981	102	
281.35750	84	
281.83746	102	
281.85502	118	
281.89151	164	
282.86713	92	
282.89115	92	
285.88949	78	
287.92278	136	
288.92683	74	
290.85010	78	
292.85787	136	
292.93943	64	
293.86913	66	
294.86726	252	1+
295.84925	66	
295.95281	86	
296.85436	186	
296.96966	120	
297.81466	68	
297.86818	88	
297.97418	264	
298.00758	62	
298.30782	134	
298.78791	62	
298.85901	142	
299.87793	340	1+
301.75626	82	
301.85904	280	
302.87041	124	
303.07792	64	
303.16551	66	
303.94026	102	
305.00072	68	
305.89590	64	
306.16003	68	
308.27320	64	
308.31023	74	
313.93251	92	
319.92005	90	
320.22987	82	
321.90846	82	
323.22723	64	
324.15013	70	
324.87878	70	
324.90292	102	
325.11253	76	
328.18931	122	
329.03494	68	
330.83281	62	
333.43297	84	
334.95706	98	
338.95581	74	
340.77151	68	
END IONS

###FS:    #m/z: 363.95439 #charge 1+
###MS: 77
###MSMS: 80
BEGIN IONS
TITLE=Cmpd 60, +MS2(363.9544), 28.0-35.0eV, 1.7min #80
RTINSECONDS=102.008
SCANS=77,80
PEPMASS=363.95439	47074
CHARGE=1+
149.50837	76	
189.86669	78	
192.01983	82	
193.90317	104	
200.94402	72	
207.87049	72	
207.95080	72	
207.97548	148	
209.93956	74	
212.62157	90	
212.87872	124	
212.98309	70	
221.90404	100	
222.95255	176	
223.95540	144	
224.94583	168	
224.97106	84	
225.97070	128	
226.94728	798	
227.92868	154	
227.95449	434	
228.14091	84	
228.89624	76	
228.94143	662	
230.83242	78	
230.88793	402	1+
232.07619	106	
233.06539	80	
233.58505	76	
238.93837	128	
239.88545	112	
240.90806	72	
240.93997	848	1+
241.05276	68	
242.83506	154	1+
242.94008	1492	1+
243.85192	68	
244.95537	482	
245.93965	110	
246.80635	74	
246.95308	416	
247.80881	104	
248.80186	176	
249.00350	142	
249.79993	74	
249.90091	80	
250.94765	68	
250.97337	74	
251.05270	76	
251.94474	72	
252.50443	92	
252.79306	72	
253.90317	114	
254.92950	94	
256.86049	74	
258.84607	150	
258.87998	72	
258.95874	92	
260.42878	92	
260.97482	126	
263.41969	80	
264.06322	228	1+
264.86882	74	
265.00445	68	
265.43632	78	
265.81862	80	
266.81407	298	
266.88901	80	
267.77435	86	
267.81078	254	
268.84752	94	
268.96103	102	
269.00551	92	
269.95262	100	
269.96937	72	
271.80816	76	
271.84242	122	
272.91449	74	
273.89705	82	
275.11784	88	
276.81099	86	
277.11535	70	
277.87239	122	
278.63213	178	
278.81883	102	
278.84476	202	
278.92339	72	
279.12231	102	
279.84977	134	
280.79499	430	1+
280.83142	120	
281.89458	70	
282.39381	82	
282.79392	92	
282.83556	170	
282.86426	70	
283.07154	152	
283.26499	68	
283.78797	84	
283.80473	76	
283.82372	82	
283.84695	186	
283.87300	76	
284.82103	104	
284.84436	98	
285.84196	88	
285.98093	72	
287.42177	94	
288.41134	92	
291.94207	68	
293.84413	88	
294.37705	106	
296.78554	72	
296.80150	150	
297.79936	990	1+
297.85625	72	
298.80180	822	1+
299.00677	86	
299.14682	72	
300.80756	244	
301.79385	98	
301.86036	152	
302.85958	98	
302.90183	160	1+
303.99166	72	
304.22910	70	
305.12831	68	
305.80766	74	
307.83470	122	
307.87612	80	
311.03931	70	
312.86943	76	
316.81120	126	
317.81027	200	
318.85594	70	
318.93146	142	
319.40409	92	
319.88699	70	
321.21043	78	
322.81315	108	
323.80715	110	
324.88268	80	
329.41167	70	
329.86544	128	
330.54447	82	
331.80829	120	
332.91302	76	
333.15037	72	
334.90538	82	
342.70972	74	
342.90064	122	
342.91671	72	
349.16144	80	
358.16538	68	
360.86943	134	
365.87001	70	
366.18957	68	
366.93705	74	
368.78146	70	
END IONS

###FS:    #m/z: 322.92823 #charge 1+
###MS: 81
###MSMS: 82
BEGIN IONS
TITLE=Cmpd 61, +MS2(322.9282), 28.0-35.0eV, 1.8min #82
RTINSECONDS=105.666
SCANS=81-82
PEPMASS=322.92823	261660
CHARGE=1+
71.47786	62	
161.65631	68	
188.04742	90	
192.89064	76	
195.89138	72	
196.85884	58	
199.95798	84	
201.04409	86	
203.80017	60	
205.94772	60	
206.97472	62	
207.97740	102	
219.05037	90	
220.89191	70	
221.94090	66	
222.52438	62	
222.95511	68	
223.92437	58	
223.95909	188	
224.44271	84	
224.55675	98	
224.87703	58	
224.95762	90	
225.04653	68	
225.85442	80	
226.12170	84	
226.82733	68	
227.83723	68	
227.93128	52	
230.82840	156	
230.87532	52	
236.83523	92	
237.52902	48	
237.90024	70	
238.45387	70	
238.93613	180	
239.08149	64	
239.79062	52	
240.79943	74	
240.82059	224	1+
240.88014	54	
240.90287	76	
240.93953	3012	
241.09205	52	
241.90342	68	
241.94092	2412	
242.93970	6734	1+
242.98016	74	
243.81718	58	
243.83096	68	
243.85497	62	
244.03030	86	
244.83268	64	
244.91534	52	
244.93836	1734	1+
246.57686	52	
246.63046	50	
246.85436	54	
246.97555	162	
247.94199	90	
248.80455	52	
249.82691	66	
249.96836	72	
250.46733	100	
250.96121	76	
251.38369	94	
251.92311	82	
253.11767	66	
253.89981	64	
254.78833	70	
254.91593	64	
255.83833	56	
256.09147	68	
256.43754	92	
256.89031	122	
256.95088	92	
257.98543	82	
258.04652	68	
258.83125	138	
261.05742	72	
261.83352	196	
261.85159	80	
262.04264	76	
262.35068	90	
262.82635	92	
262.85007	62	
262.87448	58	
264.25156	48	
266.99305	70	
267.09948	54	
268.10031	62	
268.63678	86	
268.83858	50	
268.95282	72	
269.80547	92	
269.83762	88	
271.93960	94	
275.06290	66	
275.16680	52	
275.84327	68	
276.89685	72	
277.86180	84	
278.84440	112	
279.09048	714	1+
279.26390	86	
279.42215	60	
280.83982	70	
281.92938	64	
282.21434	76	
283.06127	102	
283.79433	50	
283.85239	50	
283.95153	74	
284.11309	74	
284.23959	72	
284.29139	370	1+
285.92318	74	
286.41085	74	
287.10739	90	
287.86049	90	
287.91539	76	
288.06100	72	
289.14385	78	
290.39175	72	
290.85641	60	
291.87697	58	
292.82805	54	
293.82503	72	
296.85761	58	
297.06056	66	
299.90357	84	
300.81835	104	
300.86537	72	
300.91842	64	
302.81304	58	
302.88346	70	
303.87114	96	
304.88275	64	
306.04604	98	
306.88647	62	
307.88327	66	
308.28833	84	
308.88184	58	
310.41569	86	
311.80397	56	
311.85618	72	
315.98549	58	
317.72552	68	
319.82363	62	
319.86086	78	
323.07051	60	
324.19960	64	
324.77041	58	
324.89114	110	1+
325.14218	62	
325.15950	64	
END IONS

###FS:    #m/z: 340.93829 #charge 1+
###MS: 81
###MSMS: 83
BEGIN IONS
TITLE=Cmpd 62, +MS2(340.9383), 28.0-35.0eV, 1.8min #83
RTINSECONDS=106.438
SCANS=81,83
PEPMASS=340.93829	127052
CHARGE=1+
102.62159	60	
195.00737	82	
213.94196	76	
215.88526	62	
216.88599	84	
217.93602	144	
218.87799	72	
221.88132	104	
222.86722	72	
222.97551	62	
223.95303	76	
223.97559	68	
224.96356	88	
226.07743	80	
227.06466	86	
228.84614	70	
230.95373	70	
231.94999	244	
232.95385	138	
233.13672	66	
233.80082	60	
233.90027	68	
236.88587	82	
237.86997	140	
237.91369	74	
238.88320	104	
239.84690	144	
239.87968	60	
240.83443	324	
240.87426	342	1+
240.90414	70	
240.96020	120	
241.84177	276	
242.83982	174	
242.90954	70	
242.93234	72	
243.83020	614	1+
243.87472	76	
243.94792	98	
244.86341	80	
244.95570	80	
245.84044	78	
246.83163	84	
246.85414	78	
246.97204	76	
247.47003	84	
247.84339	64	
248.84827	96	
248.89592	72	
249.96445	72	
250.90296	74	
251.87480	62	
253.83838	274	1+
253.95781	90	
254.91306	72	
254.96654	110	
255.91262	64	
256.82677	68	
256.89761	66	
257.25024	92	
258.05041	72	
258.84284	442	
258.95449	66	
259.03177	74	
259.84988	662	
260.01895	74	
260.83313	1156	1+
260.88904	70	
261.13670	74	
262.72876	86	
263.03402	80	
263.84631	64	
264.86674	62	
266.86297	68	
268.55220	78	
268.83951	254	1+
269.94476	96	
270.82419	72	
271.83445	90	
271.86674	112	
272.82515	236	
272.84939	78	
273.98267	98	
274.86024	306	1+
275.00613	66	
275.03418	68	
276.85421	414	
277.85098	214	
277.86766	404	
277.92725	64	
278.84366	1660	1+
278.92790	70	
278.96709	66	
278.99018	86	
279.06179	90	
279.88884	138	
279.96521	128	
280.85877	270	1+
281.91790	84	
282.05110	68	
282.82928	96	
282.95317	96	
284.84620	70	
284.92734	68	
286.83105	216	1+
288.92438	60	
292.87556	62	
292.89967	80	
293.13541	60	
293.86302	148	
293.89496	66	
294.87264	258	
294.91628	76	
295.83662	86	
295.86133	144	
296.37749	86	
296.43881	92	
296.85363	110	
296.87688	80	
296.89780	66	
296.91953	60	
296.97211	242	1+
297.89373	140	
298.22574	68	
298.30248	72	
298.43818	82	
298.85047	70	
298.91203	90	
299.48663	90	
299.87196	156	
299.89460	80	
300.06509	92	
300.44353	86	
301.86468	390	1+
302.24706	68	
302.86578	282	1+
302.93903	74	
303.23828	72	
303.85630	82	
304.89598	72	
306.48636	80	
307.88774	78	
311.88691	112	
313.02386	76	
315.36789	76	
316.78024	62	
317.76233	70	
319.84121	72	
319.96192	86	
320.94640	100	
321.27670	70	
321.80049	78	
323.79955	80	
326.89572	60	
328.24228	70	
328.81688	72	
330.87961	92	
330.90438	60	
334.60203	96	
337.01664	90	
340.88449	68	
342.20310	94	
END IONS

###FS:    #m/z: 363.95420 #charge 1+
###MS: 81
###MSMS: 84
BEGIN IONS
TITLE=Cmpd 63, +MS2(363.9542), 28.0-35.0eV, 1.8min #84
RTINSECONDS=107.209
SCANS=81,84
PEPMASS=363.95420	46356
CHARGE=1+
59.28722	82	
121.90902	88	
196.88722	86	
209.94422	96	
210.97715	72	
211.87011	94	
212.87946	324	1+
214.89600	70	
222.95310	372	1+
224.83316	154	
224.89381	128	
224.94634	370	
225.88570	68	
226.83117	74	
226.94567	608	
226.97192	158	
227.92999	128	
228.94083	1146	1+
230.83351	86	
230.88619	558	1+
232.82558	68	
232.88339	70	
236.39509	92	
236.89562	76	
238.82355	88	
238.93438	100	
238.98669	92	
239.91412	80	
239.96191	82	
240.81804	136	
240.93930	592	
241.89450	78	
241.93948	614	
242.85748	108	
242.94032	1604	1+
243.81821	140	
243.85022	74	
244.94109	184	
244.95890	300	1+
245.83066	70	
245.94235	180	
246.80446	114	
246.84092	70	
246.91609	94	
246.95049	492	
246.97190	142	
248.80102	208	
250.97221	98	
252.04407	72	
252.12788	98	
252.87332	86	
252.88869	72	
253.83012	104	
254.88427	70	
255.86160	80	
256.83513	96	
259.93792	70	
260.83742	86	
260.96565	128	
261.82864	256	
261.87929	70	
262.86623	84	
263.10896	76	
264.78287	74	
264.81270	80	
265.52877	84	
266.81825	172	
267.81538	118	
267.97209	148	
268.03782	94	
268.84018	76	
268.95241	98	
269.96851	130	
270.82714	174	
271.02710	70	
271.83439	120	
271.85428	122	
274.06168	86	
274.87792	150	
276.85450	80	
277.80653	68	
277.96851	72	
278.79502	126	
278.84379	150	
278.87564	96	
279.04612	100	
279.84498	108	
280.02142	78	
280.79542	202	
280.82786	82	
281.79341	128	
282.26382	72	
282.82293	70	
283.65185	70	
283.79535	138	
283.85095	112	
283.91432	70	
283.94815	88	
284.77449	116	
284.81475	562	1+
285.86892	78	
286.07672	72	
287.95284	74	
288.37387	72	
288.41960	90	
288.83749	104	
288.89123	70	
290.85482	154	
292.88285	70	
293.79147	78	
293.85029	76	
296.93354	88	
297.80868	152	
298.42777	72	
298.80397	282	
298.99163	74	
299.08328	68	
299.79769	706	1+
299.87295	144	
299.94814	88	
299.98196	70	
300.79911	538	1+
300.87016	68	
300.90149	86	
301.85630	392	1+
306.43270	80	
306.85423	74	
306.87825	112	
306.90163	108	
307.10156	72	
307.87709	122	
308.86465	72	
312.92170	78	
315.81950	140	
316.81526	126	
318.44140	74	
318.81158	76	
320.95696	144	
321.42178	86	
321.81383	72	
322.10221	72	
326.86889	116	
329.99571	80	
331.80156	102	
336.90601	94	
336.93776	72	
338.79761	72	
338.87662	72	
342.91206	84	
344.16862	78	
344.41207	92	
346.76326	80	
346.96221	72	
347.78402	80	
352.77173	136	
354.84029	70	
356.84646	112	
364.88908	86	
367.22426	76	
367.87638	88	
END IONS

###FS:    #m/z: 363.95411 #charge 1+
###MS: 85
###MSMS: 86
BEGIN IONS
TITLE=Cmpd 64, +MS2(363.9541), 28.0-35.0eV, 1.9min #86
RTINSECONDS=110.862
SCANS=85-86
PEPMASS=363.95411	43116
CHARGE=1+
73.90351	90	
116.85380	92	
182.86525	82	
184.86486	78	
186.85845	102	
189.86420	282	
193.41105	74	
200.88430	182	
205.93721	74	
207.86928	74	
207.89979	70	
208.94662	72	
209.94061	96	
210.88737	118	
212.87451	146	
216.82632	80	
221.88934	72	
222.94800	398	
223.95444	348	
224.94691	804	
224.96719	68	
225.97265	138	
226.89674	122	
226.94578	1400	1+
226.97036	96	
227.93019	128	
228.94089	988	1+
229.78503	74	
229.85399	82	
230.88628	536	1+
231.16092	86	
231.87107	72	
233.07022	90	
233.10104	66	
233.94708	90	
236.83520	84	
237.84359	78	
238.89932	72	
238.93727	110	
240.83771	82	
240.93886	636	
240.95973	420	
241.84174	70	
241.91026	90	
241.93944	3048	1+
242.86049	130	
242.94077	1792	1+
243.82188	186	1+
243.96308	68	
244.93757	378	
245.84452	86	
246.94837	338	
246.97545	68	
247.03781	74	
248.80247	618	1+
248.89453	114	
249.13244	78	
250.79401	130	
250.94737	272	
251.04676	82	
251.09755	74	
253.83084	74	
255.10621	92	
256.90368	74	
257.08093	68	
258.84595	128	
258.97642	162	
259.44106	90	
260.80746	76	
260.83294	204	
260.96680	144	
261.83703	132	
261.97077	86	
262.79427	80	
262.87823	68	
262.96576	74	
263.91410	68	
264.85466	86	
264.88253	72	
264.90263	74	
264.96084	74	
265.85460	136	
266.00504	66	
266.78464	108	
266.81248	342	1+
267.12797	72	
267.14144	86	
268.77973	74	
268.80821	128	
269.97119	240	
270.83736	70	
271.81429	72	
272.89021	82	
273.88716	74	
274.97136	76	
275.36644	78	
275.42124	94	
275.86593	92	
276.85595	130	
277.85597	78	
278.79457	200	1+
278.84407	386	1+
278.88823	82	
279.10810	80	
279.16930	66	
280.79654	386	
281.09294	92	
281.79575	170	
283.78988	198	
283.84509	172	1+
284.42373	94	
285.79607	98	
286.85579	84	
289.41391	104	
290.85638	72	
291.53310	92	
292.89354	72	
293.85577	164	1+
295.93048	150	
296.81724	124	
296.91673	76	
297.82653	82	
298.80332	866	1+
298.82889	126	
299.83755	94	
299.85431	70	
300.79981	518	1+
301.02506	90	
301.95890	88	
302.00574	82	
302.24913	74	
302.85153	68	
305.86539	72	
306.43061	74	
307.87914	78	
308.94645	100	
311.85609	80	
315.91543	100	
317.83946	70	
318.64754	96	
318.93209	88	
320.81774	134	
320.95035	70	
321.81714	132	
322.15614	74	
322.30525	66	
323.82581	74	
324.82079	70	
324.86066	96	
325.03817	74	
329.01905	68	
329.86846	74	
330.87289	78	
333.75800	76	
334.87198	86	
336.93782	150	
340.10326	78	
342.20290	78	
343.84273	70	
347.87106	68	
352.87976	76	
357.99542	68	
362.86994	78	
366.95364	76	
END IONS

###FS:    #m/z: 336.94369 #charge 1+
###MS: 85
###MSMS: 87
BEGIN IONS
TITLE=Cmpd 65, +MS2(336.9437), 28.0-35.0eV, 1.9min #87
RTINSECONDS=111.634
SCANS=85,87
PEPMASS=336.94369	28354
CHARGE=1+
187.87210	72	
206.96921	76	
208.87539	198	1+
211.31818	76	
211.94284	384	
211.96827	72	
212.87368	70	
213.89463	96	
213.93913	310	1+
214.89563	92	
215.88570	66	
218.89288	106	
220.86782	66	
221.98087	78	
223.41399	76	
223.55685	74	
223.83043	66	
223.97279	84	
224.95814	136	
225.97759	72	
226.93673	90	
227.82906	70	
229.95639	486	1+
230.88770	260	1+
231.94862	112	
232.82728	84	
232.90221	112	
232.95132	72	
233.90111	74	
233.94570	188	
234.85688	70	
235.85335	82	
236.84839	68	
237.06199	76	
238.82544	74	
238.88846	62	
238.93916	82	
239.84802	176	
240.79355	70	
240.82803	64	
240.84791	172	
241.84331	236	
242.06839	78	
242.89014	64	
243.46673	74	
243.84342	70	
245.12130	72	
245.87324	90	
245.89811	140	
246.95652	64	
247.96213	216	
249.95914	134	
250.94480	128	
251.00148	76	
251.82478	88	
252.06554	84	
252.92385	64	
252.96760	218	
253.43982	90	
254.85714	88	
254.96745	278	
254.98213	68	
255.07681	100	
255.86582	74	
256.90190	76	
257.84904	134	
258.84506	342	
258.87003	70	
259.85079	272	
259.89817	82	
260.83526	160	
260.92874	66	
261.85014	198	
262.91377	72	
263.10914	78	
264.85458	78	
264.87267	96	
265.08423	118	
265.84664	66	
266.84393	64	
266.99153	66	
267.83051	80	
267.84539	132	
267.89075	72	
267.95917	82	
268.84019	540	1+
269.08195	74	
269.82964	68	
269.88819	90	
272.36292	100	
272.88989	84	
272.97738	68	
274.04991	70	
274.87508	154	
275.86175	182	
276.85808	776	1+
277.42824	76	
277.83960	74	
277.95830	72	
278.83637	70	
279.79553	72	
280.89953	66	
281.04341	66	
281.09952	70	
282.14806	60	
284.82574	70	
284.86467	68	
285.81093	88	
285.89788	70	
286.85304	138	
287.41750	72	
290.85587	80	
291.73898	82	
292.81552	90	
292.88250	72	
292.93646	142	
293.10033	194	1+
293.41048	80	
294.86394	144	
295.03663	90	
295.86870	82	
296.02448	76	
296.90823	62	
297.87921	156	
298.88742	68	
298.99581	62	
299.31476	66	
299.86983	174	
299.96504	70	
300.86865	78	
304.02351	76	
306.88442	68	
307.89498	134	
308.87287	64	
309.97266	70	
312.78701	62	
312.84369	72	
314.43973	64	
320.90897	80	
320.95525	76	
322.13356	66	
323.88349	70	
325.89688	144	
327.15135	60	
328.84548	80	
328.88329	64	
329.86907	64	
332.76721	64	
332.85933	68	
333.88151	70	
335.42265	88	
336.93323	64	
338.16080	72	
338.86073	64	
340.28445	78	
340.43109	96	
340.90045	134	1+
342.20290	62	
END IONS

###FS:    #m/z: 359.95925 #charge 1+
###MS: 85
###MSMS: 88
BEGIN IONS
TITLE=Cmpd 66, +MS2(359.9592), 28.0-35.0eV, 1.9min #88
RTINSECONDS=112.406
SCANS=85,88
PEPMASS=359.95925	21512
CHARGE=1+
177.89778	80	
182.86176	68	
186.93428	76	
187.09870	92	
192.10869	66	
197.85245	64	
203.83761	66	
205.94671	152	
206.88431	84	
207.76668	80	
207.94401	72	
209.94339	158	
216.85426	66	
216.93477	78	
218.88495	86	
220.42871	82	
220.95209	64	
221.96058	100	
222.95044	304	
222.97336	104	
223.03389	62	
223.88826	80	
223.96286	68	
224.88833	168	
224.94896	168	
225.88552	94	
226.94601	400	
228.35953	88	
228.94099	532	1+
228.97275	64	
232.95476	72	
233.96221	92	
234.09556	68	
234.86936	78	
234.91918	86	
235.86292	70	
236.90882	66	
240.13348	112	
240.90033	64	
240.93736	612	1+
240.96258	168	
241.04878	80	
241.85787	70	
241.90081	140	
242.95554	164	
243.83264	76	
244.85022	92	
244.95605	298	1+
245.89445	74	
245.94065	350	
247.40658	82	
247.94740	74	
248.80079	144	
249.37636	82	
250.88145	66	
251.04496	118	
251.89380	66	
254.05971	80	
254.86876	70	
256.87218	70	
256.92544	72	
257.85142	74	
258.83056	116	
258.97170	172	
262.43015	78	
262.81839	80	
262.94742	66	
265.81491	68	
266.81410	122	
268.00121	68	
268.86634	130	
268.89457	76	
269.83566	62	
271.12409	84	
272.09959	88	
272.84345	144	
273.91132	70	
273.97012	110	
274.86530	72	
277.90715	68	
278.79494	118	
278.84216	164	
279.36415	80	
279.84459	80	
280.79208	438	1+
280.84342	120	
281.85251	72	
281.88202	68	
282.82912	82	
283.71591	70	
283.98065	72	
284.82747	128	
285.82740	114	
287.41537	104	
288.41132	78	
288.82208	70	
288.83535	86	
289.82076	64	
290.79998	76	
292.03683	72	
292.93955	82	
294.87201	66	
295.02076	144	
295.83434	72	
295.95318	66	
296.80794	176	
296.87666	68	
297.80514	112	
297.89200	84	
298.80255	844	1+
298.84702	76	
299.14694	74	
299.85437	176	1+
299.87939	118	
300.80142	234	
302.92616	90	
302.96707	66	
303.40969	84	
305.12087	92	
305.87213	68	
307.43549	88	
307.92858	90	
313.86094	66	
314.27845	86	
315.84558	88	
316.81310	76	
318.87541	80	
318.93463	146	
319.27232	80	
321.81583	66	
321.92381	62	
322.82333	68	
322.88310	68	
322.92329	68	
323.01883	76	
323.23189	86	
324.88937	218	1+
326.85996	74	
327.96690	82	
333.94879	72	
334.97769	108	
335.12547	64	
335.87470	80	
336.04587	106	
336.94662	76	
337.83772	72	
339.23609	66	
340.94112	82	
349.82250	68	
351.50356	78	
353.67996	100	
358.20237	66	
358.92302	64	
359.02752	92	
360.79594	82	
360.87027	80	
363.37072	100	
END IONS

###FS:    #m/z: 336.94375 #charge 1+
###MS: 89
###MSMS: 90
BEGIN IONS
TITLE=Cmpd 67, +MS2(336.9438), 28.0-35.0eV, 1.9min #90
RTINSECONDS=116.072
SCANS=89-90
PEPMASS=336.94375	29386
CHARGE=1+
184.30754	72	
189.90732	70	
192.86814	96	
192.88865	88	
199.94949	62	
200.83953	104	
206.94611	66	
207.84626	64	
211.87551	86	
211.94333	882	1+
212.87658	80	
213.88354	64	
213.93933	590	1+
215.88959	108	
215.93438	84	
216.88831	96	
220.87730	74	
221.90561	66	
223.95572	118	
223.97128	106	
227.83162	60	
228.84874	82	
228.89275	74	
228.91657	72	
229.95352	1084	
230.88716	618	1+
231.91746	68	
231.94904	432	1+
233.51561	106	
236.87127	70	
236.90355	66	
238.85192	66	
238.88427	66	
239.84286	174	
240.83589	156	
241.06998	68	
241.84129	510	1+
243.83709	282	1+
243.87872	90	
244.12799	74	
244.44304	100	
245.11342	92	
246.97181	72	
247.96729	62	
247.98854	118	
248.89977	80	
248.96348	68	
249.82279	96	
249.96032	120	
250.49742	66	
250.88916	74	
250.97736	64	
251.83355	78	
251.87825	70	
252.78363	66	
252.83356	208	1+
252.95039	114	
252.96826	404	
254.02282	74	
254.86631	62	
254.88259	72	
254.92086	134	
254.96700	128	
255.07374	132	
255.86168	72	
255.89731	66	
256.84860	152	
256.86382	126	
256.89785	112	
257.84517	100	
257.86410	164	
257.89960	64	
258.84560	862	1+
258.97056	76	
259.85090	492	1+
259.95376	86	
261.84313	190	1+
261.89022	78	
263.87237	68	
265.86071	62	
266.84465	66	
266.86090	80	
267.78826	72	
267.84060	72	
268.84332	436	1+
269.04032	72	
270.91116	156	1+
272.03083	80	
272.81298	74	
272.97761	102	
273.39331	70	
273.48277	68	
273.90150	60	
274.85740	280	
274.90936	242	1+
275.83513	80	
275.86735	198	
276.85708	812	1+
276.89249	68	
277.86071	526	1+
277.96246	66	
278.83666	64	
278.87608	76	
279.05241	92	
279.84743	74	
280.84320	116	
280.88073	66	
281.04778	82	
282.80231	60	
284.87967	62	
285.85028	78	
286.85207	202	
287.84723	200	
288.15935	60	
288.20307	66	
288.23636	66	
288.86610	70	
288.94874	72	
292.88698	82	
293.10588	64	
293.81463	62	
294.12629	78	
294.24215	94	
294.43381	72	
294.86464	344	1+
295.07488	76	
295.97152	74	
295.99064	70	
296.85703	78	
297.00159	68	
297.88636	130	
297.97819	60	
298.59707	76	
298.93035	60	
299.31281	64	
299.82675	60	
299.85010	60	
299.87138	96	
299.88853	104	
300.88445	66	
300.94654	74	
302.95807	60	
303.85052	66	
303.86963	104	
308.83190	90	
308.86385	96	
314.07228	68	
315.75409	80	
317.88286	72	
318.94766	88	
319.86497	84	
323.00645	72	
324.17279	80	
324.89414	84	
325.89750	74	
328.95460	102	
329.88039	72	
332.93093	90	
333.17722	66	
333.43537	74	
335.62483	74	
336.26857	70	
337.79516	66	
337.94145	76	
338.90392	66	
339.78393	112	
END IONS

###FS:    #m/z: 359.95979 #charge 1+
###MS: 89
###MSMS: 91
BEGIN IONS
TITLE=Cmpd 68, +MS2(359.9598), 28.0-35.0eV, 2.0min #91
RTINSECONDS=116.846
SCANS=89,91
PEPMASS=359.95979	18938
CHARGE=1+
191.10400	84	
198.86578	82	
200.87989	66	
203.94709	72	
208.01976	72	
209.94225	78	
210.94175	78	
210.96301	86	
214.12614	78	
214.87609	68	
219.90374	64	
222.95158	220	1+
224.94809	432	1+
224.97293	78	
225.90216	98	
225.97023	72	
226.94618	758	1+
227.88336	72	
227.92919	110	
228.94062	190	
230.80619	72	
230.85665	66	
232.88708	72	
232.94712	66	
233.84954	80	
233.87565	118	
234.86398	358	
237.11320	72	
239.90286	80	
240.03766	66	
240.43390	72	
240.82612	78	
240.93859	304	
240.96284	476	
241.08536	84	
241.90570	86	
241.95213	64	
242.86143	90	
242.92603	82	
242.93952	74	
242.95564	208	
243.58567	74	
244.89621	94	
244.95390	390	1+
245.04990	86	
246.95215	220	
248.44833	100	
248.80076	72	
249.11781	76	
250.79566	82	
250.94861	210	
251.03122	88	
251.05541	66	
252.87656	84	
252.95322	118	
252.97461	74	
253.91880	72	
254.05005	76	
254.96686	80	
256.37477	102	
258.83008	68	
258.86579	80	
258.97221	108	
260.83134	78	
260.97097	104	
262.85306	260	1+
262.87586	78	
262.94473	134	
263.83425	106	
263.96194	94	
264.81680	106	
265.82048	66	
266.81161	200	
266.83648	68	
268.95287	64	
269.90445	88	
269.97266	146	
270.88431	112	
271.91350	72	
274.43992	68	
276.80690	64	
276.85487	80	
277.91516	76	
278.42273	66	
278.79594	70	
278.84239	226	
278.94998	86	
279.80375	64	
279.86313	82	
280.05629	66	
280.10972	88	
280.79410	274	
281.79462	190	
281.85509	66	
282.83113	74	
282.85177	64	
283.38073	80	
284.83179	96	
286.78708	80	
288.81534	114	
289.83538	86	
290.43548	80	
292.88504	76	
293.90100	68	
294.05477	68	
294.84905	82	
295.86608	68	
295.90615	66	
296.81005	120	
297.08478	74	
297.81833	106	
298.80367	584	
298.85240	86	
298.95350	76	
299.79561	140	
299.87797	72	
300.80333	70	
300.86951	90	
300.94418	70	
301.05916	68	
301.86923	74	
302.94536	82	
303.96172	64	
304.39836	82	
306.87592	68	
309.82330	78	
311.86257	112	
312.12742	82	
314.81877	64	
315.27246	82	
315.50338	78	
316.81056	108	
318.83458	64	
318.92598	98	
323.01555	172	
323.92103	68	
324.01795	90	
330.87030	68	
335.90401	80	
336.93743	168	
338.36390	68	
339.27005	76	
340.93702	72	
341.15227	80	
343.13035	70	
344.02282	72	
344.45997	86	
347.90329	70	
350.11580	100	
351.04575	82	
353.84408	108	
358.05859	70	
358.36978	92	
359.95915	78	
364.90774	88	
END IONS

###FS:    #m/z: 313.92784 #charge 1+
###MS: 89
###MSMS: 92
BEGIN IONS
TITLE=Cmpd 69, +MS2(313.9278), 28.0-35.0eV, 2.0min #92
RTINSECONDS=117.618
SCANS=89,92
PEPMASS=313.92784	11522
CHARGE=1+
55.22901	106	
85.50372	20	
85.61327	18	
115.47478	18	
129.71442	26	
137.84042	18	
156.37026	16	
158.15652	16	
158.32952	16	
158.73769	16	
166.27911	74	
176.93654	34	
179.53942	18	
189.91256	70	
190.89028	80	
193.96960	66	
196.05334	48	
200.92491	80	
205.89294	78	
205.94763	84	
206.07978	80	
209.99908	52	
212.85758	28	
212.98649	24	
215.06542	28	
216.88214	54	
219.44871	18	
223.95269	62	
224.11366	60	
224.88805	66	
225.87269	72	
226.06993	66	
227.95235	150	
228.42462	56	
228.94083	76	
229.89719	88	
231.15871	54	
231.26919	26	
231.86332	74	
232.07667	54	
232.86684	48	
232.92462	54	
232.93958	58	
234.94728	88	
234.96806	208	
235.12998	66	
235.79183	102	
236.36280	66	
239.05345	72	
239.80033	76	
240.83003	56	
242.94330	44	
244.11473	58	
246.10088	54	
246.22291	18	
246.89879	64	
246.92498	100	
246.97238	40	
247.13498	24	
249.08193	92	
249.85164	50	
250.90124	128	
250.94952	210	
251.12676	78	
251.89767	84	
252.89464	152	1+
252.94961	50	
256.85302	48	
257.06011	20	
257.91059	114	
259.94753	72	
260.10800	76	
260.47228	34	
260.93859	52	
261.82385	74	
261.88160	66	
263.43578	66	
263.90023	26	
264.41747	52	
264.56083	30	
264.79271	60	
266.32430	30	
266.56813	110	
267.86054	100	
268.90934	112	
269.35406	92	
269.90632	56	
270.87541	66	
271.27985	66	
271.95969	78	
272.96540	56	
273.17823	68	
273.80974	60	
274.34462	72	
274.50272	26	
274.82722	82	
275.13431	92	
275.97180	56	
277.11222	18	
277.26561	26	
277.82305	44	
278.17319	60	
278.86192	48	
280.14064	18	
282.82056	36	
283.80890	66	
283.92052	50	
286.91694	254	
287.54089	68	
288.91819	60	
288.99968	78	
292.10625	64	
292.27611	42	
292.83019	30	
292.85561	90	
293.01093	28	
293.88635	68	
295.83040	66	
296.69087	64	
296.80902	60	
297.94389	80	
298.03736	62	
298.18104	64	
299.81220	64	
300.02824	28	
300.42441	108	
300.81842	18	
301.88006	62	
302.14069	62	
306.87571	58	
307.89444	62	
308.89013	62	
309.89686	40	
309.95192	20	
310.16887	30	
310.87707	44	
311.47672	28	
312.22461	70	
312.26182	20	
312.84793	32	
313.11119	32	
314.13359	36	
314.21559	78	
314.29008	98	
314.49828	24	
314.79476	40	
314.92313	86	
315.36794	18	
316.25623	58	
316.87759	24	
317.62330	26	
END IONS

###FS:    #m/z: 322.92838 #charge 1+
###MS: 93
###MSMS: 94
BEGIN IONS
TITLE=Cmpd 70, +MS2(322.9284), 28.0-35.0eV, 2.0min #94
RTINSECONDS=121.296
SCANS=93-94
PEPMASS=322.92838	204648
CHARGE=1+
92.77413	32	
93.05752	46	
177.23027	32	
193.97997	70	
198.95742	56	
201.04846	72	
203.85599	36	
203.87344	76	
205.94757	148	
206.06744	30	
209.81101	38	
209.94537	66	
210.87743	76	
212.89190	62	
213.92334	50	
219.05625	56	
219.70651	28	
219.89092	54	
220.86986	126	
221.94051	82	
222.90015	74	
222.95531	98	
223.27620	38	
223.95959	150	
224.87323	66	
225.85968	66	
226.70357	32	
226.84072	72	
227.92967	86	
228.92408	50	
230.83223	70	
231.87454	80	
232.96030	76	
235.82151	80	
237.83793	40	
238.05361	66	
238.83320	58	
238.88825	64	
238.93939	80	
239.09971	44	
239.61553	44	
240.82251	130	
240.90969	72	
240.93907	2278	
240.96653	40	
241.08525	50	
241.21865	42	
241.29469	32	
241.94108	1386	
242.94129	5192	
243.04252	74	
243.09600	32	
243.26388	36	
243.81620	192	1+
243.93791	154	
244.44085	82	
244.83641	66	
244.93969	1212	1+
245.22082	72	
245.87696	76	
245.99768	32	
246.84832	46	
246.85842	44	
246.97885	136	
247.04812	34	
248.87860	66	
248.98707	34	
252.29754	32	
252.92394	40	
254.03032	78	
255.14921	74	
255.92268	68	
256.89570	74	
257.39888	30	
257.89272	56	
258.18241	28	
260.25070	32	
260.68749	28	
260.83917	84	
261.07948	66	
261.09748	68	
261.82398	324	1+
262.85993	68	
262.92379	66	
262.95548	86	
264.08794	70	
265.26537	28	
266.04383	112	
266.19938	34	
267.08129	64	
267.91077	100	
267.98530	54	
268.05773	88	
268.95095	80	
270.12004	88	
271.85659	62	
271.89490	66	
275.84561	54	
276.84937	48	
278.91389	54	
279.08972	564	1+
279.27396	44	
279.91082	52	
280.83173	60	
281.06035	54	
281.26010	48	
281.87174	72	
281.89624	52	
282.27405	132	
283.00294	58	
283.07180	178	
283.97018	62	
284.28655	678	1+
284.40270	38	
284.88579	90	
285.96039	32	
286.84981	66	
286.89726	70	
287.79870	76	
288.79941	42	
290.85438	66	
293.98667	64	
294.30529	62	
294.82200	50	
295.07075	80	
296.89134	72	
297.04164	38	
297.86749	80	
298.25065	32	
299.98671	66	
300.81228	72	
301.81406	56	
302.15737	30	
302.87659	52	
303.13826	80	
305.89567	74	
307.88771	66	
308.86666	74	
309.87649	122	
309.90968	86	
309.93329	48	
310.41612	80	
310.91345	84	
311.85620	60	
312.36157	60	
313.91938	72	
315.85957	66	
316.92892	52	
318.84897	68	
322.89429	48	
324.89667	176	
324.92046	46	
325.88854	176	
327.77980	68	
328.18670	76	
END IONS

###FS:    #m/z: 340.93881 #charge 1+
###MS: 93
###MSMS: 95
BEGIN IONS
TITLE=Cmpd 71, +MS2(340.9388), 28.0-35.0eV, 2.1min #95
RTINSECONDS=122.069
SCANS=93,95
PEPMASS=340.93881	105944
CHARGE=1+
63.64264	82	
114.85148	94	
151.81426	76	
189.86527	84	
192.92119	92	
197.91946	66	
199.88516	66	
200.87599	68	
202.07358	66	
205.94598	72	
208.97907	70	
211.93103	82	
216.89142	104	
218.87618	86	
220.87884	98	
221.88557	68	
224.88828	96	
225.84670	70	
226.94665	76	
227.13675	70	
227.97387	66	
229.84131	68	
230.84556	72	
230.90156	70	
231.88936	64	
231.94901	180	
232.88368	148	
233.90391	68	
236.07991	62	
238.04818	72	
238.84147	60	
238.88656	68	
238.90167	88	
239.85093	76	
239.88352	62	
240.78593	68	
240.83804	226	
240.91373	62	
240.95576	78	
241.84457	522	
242.82828	76	
242.94387	72	
243.82924	302	1+
243.89376	64	
244.86346	70	
246.97414	80	
248.97336	80	
249.02767	70	
251.84719	66	
251.89188	92	
252.97263	92	
253.14445	58	
254.86668	68	
255.13542	64	
255.96210	64	
256.78522	64	
256.86102	166	
257.84844	114	
257.87904	64	
257.90034	70	
257.95771	78	
258.84622	718	1+
259.43906	78	
259.84820	404	1+
260.83347	1144	1+
260.93652	82	
261.03183	88	
261.39279	84	
262.85167	98	
262.89597	100	
263.03349	98	
264.83859	70	
264.86386	138	
264.92443	80	
265.35047	60	
265.83955	66	
265.86029	70	
266.82858	82	
266.84869	118	
266.85891	118	
267.42059	80	
267.85062	102	
268.84054	212	
268.91471	64	
269.83933	102	
269.91638	68	
269.93462	72	
270.36047	70	
270.53807	88	
270.82983	94	
271.83428	90	
271.89716	74	
272.98746	70	
274.87819	104	
275.86192	70	
275.88209	76	
276.82354	74	
276.85766	586	
277.86252	328	
277.95773	176	1+
278.84580	1062	1+
278.92524	66	
278.99994	82	
279.89817	70	
280.01955	72	
280.41021	70	
280.85864	388	1+
280.99449	66	
281.89661	86	
282.88385	66	
282.92158	122	1+
283.81938	72	
283.85021	62	
283.88562	70	
285.81069	64	
288.84527	92	
289.83936	62	
293.85025	72	
294.86714	140	
295.89370	68	
296.84597	150	
296.86611	70	
297.88440	66	
297.97457	120	
298.81594	86	
298.95806	76	
299.05908	106	
299.86965	318	1+
300.05686	102	
301.81368	62	
301.85687	112	
302.16823	62	
302.80425	76	
302.82365	70	
302.84524	62	
303.84606	72	
305.03283	82	
305.94927	64	
306.44378	88	
306.87319	64	
309.80580	88	
314.81870	64	
315.88722	86	
318.86384	116	
322.17512	76	
322.40924	60	
322.73555	72	
322.82343	70	
326.36758	78	
330.87087	64	
333.02514	64	
334.40228	78	
338.37482	68	
340.71944	62	
342.13487	66	
342.63039	62	
344.77935	84	
346.06854	76	
346.12320	64	
END IONS

###FS:    #m/z: 336.94406 #charge 1+
###MS: 93
###MSMS: 96
BEGIN IONS
TITLE=Cmpd 72, +MS2(336.9441), 28.0-35.0eV, 2.1min #96
RTINSECONDS=122.84
SCANS=93,96
PEPMASS=336.94406	27058
CHARGE=1+
193.86902	60	
198.89760	118	
202.83011	68	
204.83199	70	
205.94632	72	
210.88625	72	
211.94271	424	
212.86311	78	
212.87725	56	
213.88396	66	
213.94078	78	
214.93921	150	
215.93578	92	
220.87534	76	
220.90812	72	
220.95784	74	
223.85465	82	
223.96351	68	
224.50169	98	
224.82735	78	
225.39656	94	
226.89615	74	
229.95276	256	
230.88988	114	
230.90565	78	
231.95100	126	
231.98689	66	
233.82695	70	
234.83249	66	
237.07137	78	
237.39687	90	
237.87856	188	1+
237.91737	56	
237.98183	66	
238.56371	130	
238.85963	70	
239.84760	140	
239.86637	76	
239.90548	108	
240.83707	102	
241.84147	240	
242.84327	112	
243.82904	60	
244.84037	64	
247.93000	76	
248.90547	94	
248.93256	70	
249.00428	70	
249.95774	132	
250.83292	58	
250.94944	68	
250.97922	60	
251.18301	70	
251.82567	90	
251.92707	96	
251.94272	78	
252.96984	462	
254.96266	64	
255.07634	104	
256.13476	68	
256.26245	98	
256.86909	102	
256.89802	60	
257.85426	64	
257.87134	86	
258.08003	78	
258.85151	254	
258.89958	110	
259.85056	126	
259.96612	76	
260.93478	62	
261.83827	78	
262.81029	84	
262.84219	86	
263.44968	78	
263.90219	76	
264.79078	74	
264.82851	64	
264.86170	112	
265.85871	62	
266.84883	74	
266.98724	120	
267.84805	142	
268.84094	330	
268.86666	130	
268.89854	74	
269.79556	86	
269.83373	78	
272.88029	64	
272.97522	126	
274.85888	152	
275.85755	66	
275.87180	78	
275.89823	106	
276.85478	722	1+
276.87510	76	
276.94779	58	
277.09123	90	
277.93962	80	
278.83907	242	
279.00525	72	
279.08130	66	
279.84878	110	
279.86723	108	
280.88729	94	
280.91223	62	
281.06213	78	
281.79758	84	
281.83681	60	
281.86029	124	
281.87587	58	
282.87019	64	
283.80880	56	
285.84986	82	
286.04947	60	
286.84961	120	
287.09489	76	
287.84238	56	
289.85205	74	
290.82717	56	
291.09759	62	
292.81147	68	
292.86421	96	
293.10886	100	
295.86598	76	
295.97681	84	
296.10531	66	
296.14060	74	
296.32870	60	
297.88687	72	
299.88204	62	
300.88687	74	
305.88265	58	
305.92172	72	
307.10592	74	
307.79285	84	
308.85932	108	
310.88768	68	
313.36476	86	
316.43286	72	
317.39052	76	
318.87766	72	
321.97885	84	
325.54518	84	
326.85147	60	
328.95698	102	
330.87075	84	
334.87607	68	
336.62214	100	
337.75441	58	
340.26598	64	
342.09172	72	
END IONS

###FS:    #m/z: 322.92863 #charge 1+
###MS: 97
###MSMS: 98
BEGIN IONS
TITLE=Cmpd 73, +MS2(322.9286), 28.0-35.0eV, 2.1min #98
RTINSECONDS=126.513
SCANS=97-98
PEPMASS=322.92863	202148
CHARGE=1+
62.05456	38	
87.38446	72	
93.28449	46	
192.06763	98	
192.63980	30	
196.89325	52	
197.91285	58	
198.92484	56	
199.89902	64	
201.04127	334	1+
205.94930	72	
207.97205	124	
211.92913	30	
213.91197	38	
214.06362	68	
215.02009	78	
218.90283	44	
220.03867	48	
220.88103	62	
221.94429	74	
222.95164	46	
223.95882	250	1+
224.03278	84	
225.86310	150	
225.90947	72	
226.08118	36	
227.40140	118	
227.81476	54	
228.26686	48	
228.87402	72	
229.95069	72	
230.83786	38	
231.89882	72	
233.90595	60	
234.22345	34	
236.90913	50	
237.02225	44	
237.06388	40	
237.51609	112	
238.05954	64	
238.89489	64	
238.93752	134	
240.82211	72	
240.91956	34	
240.93952	1936	
241.93850	6356	1+
242.81754	52	
242.94029	4574	1+
242.99278	38	
243.18304	38	
243.21958	44	
243.61790	36	
243.99181	52	
244.22204	42	
244.81581	60	
244.93841	1126	1+
245.09020	44	
245.60757	34	
246.97962	80	
247.21321	48	
247.50178	34	
248.07684	34	
248.81826	50	
248.83594	68	
248.97710	76	
249.10317	72	
250.47116	86	
250.94759	44	
250.96512	82	
253.80557	76	
254.91779	56	
255.11202	84	
255.95095	102	
256.85080	68	
256.90395	88	
257.07969	52	
258.82934	58	
258.84832	70	
260.80340	34	
261.82169	68	
262.47413	66	
263.41979	94	
264.00986	72	
264.84481	72	
265.08248	58	
266.99720	74	
267.78621	44	
268.79779	70	
268.96306	76	
270.82292	52	
272.91743	30	
274.11855	34	
275.09938	76	
275.84959	46	
275.90312	212	1+
275.92882	146	
276.86251	54	
277.26912	34	
277.83329	58	
278.03390	56	
278.84534	50	
279.08983	944	1+
279.14703	54	
279.57566	30	
280.74520	32	
280.88722	60	
280.94886	64	
282.14022	68	
282.28634	56	
282.88915	60	
283.02337	82	
283.06877	90	
283.60020	30	
284.07167	52	
284.28946	272	
285.20661	36	
285.29483	180	
286.09316	44	
286.79363	82	
288.12578	74	
288.86598	62	
289.05226	54	
289.87840	134	
289.90842	60	
290.01520	54	
290.87960	78	
293.85029	48	
294.85094	54	
296.83415	60	
296.90602	118	
297.15784	70	
297.89484	66	
300.62685	32	
301.85668	58	
302.14645	38	
304.02579	66	
304.12653	84	
304.91269	82	
305.10412	30	
306.17966	58	
306.89511	56	
308.86634	72	
308.99593	68	
309.87179	48	
310.80092	76	
311.14321	50	
319.27256	44	
321.06280	74	
321.19478	52	
322.24562	46	
322.30296	82	
322.96682	42	
323.81028	80	
324.14008	32	
325.03554	84	
326.21244	72	
327.83097	76	
END IONS

###FS:    #m/z: 340.93901 #charge 1+
###MS: 97
###MSMS: 99
BEGIN IONS
TITLE=Cmpd 74, +MS2(340.9390), 28.0-35.0eV, 2.1min #99
RTINSECONDS=127.286
SCANS=97,99
PEPMASS=340.93901	106836
CHARGE=1+
190.92052	80	
204.88107	68	
205.94764	76	
208.84413	82	
210.93458	60	
213.93832	354	1+
221.88033	78	
223.83613	136	
223.97202	74	
224.89354	64	
224.97990	56	
226.82394	68	
227.83684	74	
228.84326	116	
228.94284	96	
230.84017	62	
231.85400	70	
231.94882	56	
233.90027	100	
233.95666	68	
236.86536	76	
237.06198	64	
237.86729	156	
238.89309	102	
239.84762	74	
239.88357	84	
240.83801	136	
240.84226	66	
240.93292	76	
241.84052	488	1+
241.90379	140	
243.82878	382	1+
243.84832	72	
243.89038	100	
243.94035	78	
245.83664	78	
246.85136	82	
246.94867	62	
246.97182	64	
247.64212	106	
247.97083	100	
248.89385	74	
249.96571	58	
250.01862	74	
250.90319	62	
251.04481	62	
252.92876	84	
254.82947	58	
254.92152	72	
254.96818	90	
255.07728	66	
255.12950	162	
255.78929	64	
255.91268	66	
256.84256	78	
256.89391	102	
257.83146	62	
257.84738	78	
257.87099	56	
258.84329	436	
259.85241	226	
259.95850	58	
260.83681	624	1+
260.85356	136	
260.93045	90	
261.22605	92	
261.90153	60	
262.88008	80	
262.90376	68	
263.19854	66	
264.07174	74	
264.85909	62	
265.38717	86	
266.84528	68	
266.89302	66	
266.99528	58	
267.13764	76	
268.55060	70	
268.84113	254	
269.83923	118	
269.85427	212	1+
271.84454	66	
272.10755	74	
273.05856	74	
273.97261	56	
274.87607	126	
275.79847	58	
275.86558	202	
276.85978	328	
277.86103	286	
278.03583	70	
278.84626	572	
278.90259	68	
278.99399	66	
279.84907	708	1+
279.87802	64	
279.92697	58	
279.95941	106	
281.90885	60	
282.84146	82	
282.88084	68	
284.82531	62	
288.83886	66	
289.91907	94	
290.85290	114	
290.94238	58	
292.09976	88	
292.93140	82	
293.90076	64	
294.86532	82	
296.80062	62	
296.85406	124	
296.87664	58	
297.88363	192	1+
298.30891	122	
298.85381	60	
299.03837	58	
299.79284	58	
299.87426	64	
300.06697	70	
300.14178	64	
300.87057	136	
301.15720	112	
301.87138	170	
302.17455	64	
303.37520	82	
303.86720	60	
304.88499	64	
305.89155	66	
305.92797	92	
307.94574	76	
308.89683	58	
310.09986	68	
311.89953	92	
316.83495	68	
317.88712	88	
319.88493	64	
320.01455	66	
321.00819	78	
322.79704	76	
323.25636	68	
327.87130	66	
328.80813	70	
328.89202	80	
329.18849	58	
329.87738	72	
332.48097	66	
335.62044	88	
335.97840	74	
336.29098	106	
337.85369	74	
337.99759	88	
339.31311	94	
340.23970	60	
340.29296	70	
341.81725	64	
342.00992	60	
END IONS

###FS:    #m/z: 363.95433 #charge 1+
###MS: 97
###MSMS: 100
BEGIN IONS
TITLE=Cmpd 75, +MS2(363.9543), 28.0-35.0eV, 2.2min #100
RTINSECONDS=128.058
SCANS=97,100
PEPMASS=363.95433	38942
CHARGE=1+
189.86168	62	
196.89124	64	
204.07512	82	
211.88962	86	
212.88277	80	
214.88468	82	
222.95045	316	
224.95117	518	
226.91078	66	
226.94479	506	1+
227.92726	74	
228.89255	94	
228.94071	922	1+
230.88925	146	
233.80630	76	
233.97006	74	
238.93647	124	
239.89701	70	
239.99209	66	
240.82008	80	
240.94032	832	
240.95961	182	
241.93696	1640	1+
242.81374	74	
242.83080	58	
242.90185	72	
242.93911	1178	1+
243.25591	72	
243.82704	76	
243.96114	72	
244.93764	164	
244.95472	580	
245.84820	58	
245.89429	64	
245.94663	566	1+
246.85479	98	
246.95241	400	1+
246.97221	68	
248.80313	134	
248.89832	98	
249.54316	80	
249.81113	104	
250.94157	158	
251.04883	60	
253.90528	64	
253.91914	72	
253.93230	64	
254.91413	68	
255.95193	76	
256.90003	58	
260.80338	70	
260.82824	246	1+
260.96865	98	
261.93893	70	
261.96399	62	
262.90610	64	
264.82054	88	
265.83304	70	
266.81067	458	1+
268.78190	80	
268.85663	68	
268.95697	84	
268.97499	66	
269.85589	80	
269.96808	120	
270.15847	84	
270.86349	76	
271.88692	68	
274.38298	84	
276.11503	68	
276.63302	80	
276.86212	70	
277.92044	82	
278.80207	62	
278.84386	292	1+
279.84985	160	1+
280.78804	200	
280.89541	86	
281.78720	404	1+
281.80973	60	
281.84721	72	
282.08222	66	
282.84357	212	1+
283.06692	70	
283.84979	144	1+
284.82327	66	
285.17572	92	
285.85138	66	
285.99322	100	
287.03685	64	
287.10664	84	
287.86540	106	
290.13022	58	
290.85798	166	1+
291.84577	80	
291.88764	70	
295.02825	76	
295.92825	108	
296.81132	78	
297.12630	68	
297.80721	90	
298.80369	862	1+
298.87360	92	
299.92053	72	
300.08824	68	
300.91649	68	
301.02743	72	
301.80507	132	
301.88652	66	
301.90345	74	
303.85202	118	
303.86966	76	
306.03952	74	
307.18137	66	
307.43757	76	
307.82499	68	
307.90942	72	
308.83285	72	
308.86881	76	
311.66338	94	
311.81059	60	
311.87123	60	
312.45500	64	
312.49430	66	
312.79349	68	
314.30493	68	
314.80922	200	1+
314.90797	64	
317.81258	276	1+
319.86273	72	
320.08235	76	
320.22311	100	
320.80608	56	
321.37765	58	
321.82205	88	
322.82773	64	
324.81013	74	
324.87638	64	
325.25042	82	
327.85999	78	
330.80598	76	
330.88160	90	
330.98885	90	
331.72909	60	
334.11713	72	
334.18216	74	
336.83167	78	
336.94077	98	
337.85626	56	
338.77722	78	
338.93944	60	
340.93780	74	
342.07371	84	
342.80277	80	
342.87795	76	
344.16647	68	
344.90003	70	
348.92088	68	
349.86612	76	
349.89402	78	
350.88243	58	
351.83277	60	
354.96296	68	
356.41988	66	
356.90875	66	
356.94812	58	
361.86503	66	
END IONS

###FS:    #m/z: 322.92857 #charge 1+
###MS: 101
###MSMS: 102
BEGIN IONS
TITLE=Cmpd 76, +MS2(322.9286), 28.0-35.0eV, 2.2min #102
RTINSECONDS=131.724
SCANS=101-102
PEPMASS=322.92857	201994
CHARGE=1+
182.88346	76	
188.11610	72	
190.12089	64	
190.92573	92	
194.97487	68	
196.06722	78	
197.86692	144	
199.93898	72	
201.04095	130	
205.84183	46	
205.94773	88	
205.97223	54	
206.09591	60	
207.97195	76	
208.04485	58	
211.94329	72	
211.99880	66	
213.09048	58	
214.93216	94	
218.89066	60	
220.85867	42	
221.87130	68	
221.88963	58	
222.88736	82	
223.95836	126	
223.97924	48	
224.90853	82	
225.90367	54	
226.82014	54	
226.89394	78	
226.91272	40	
227.92786	54	
230.83429	60	
230.90907	56	
233.91155	56	
235.82537	70	
237.79271	70	
238.06535	68	
238.93757	178	
239.08382	50	
239.87962	60	
240.42040	92	
240.82156	110	
240.89836	54	
240.94021	1918	
241.94071	1542	
242.81952	60	
242.94040	4708	1+
243.01466	68	
243.15234	48	
243.72723	48	
243.88084	72	
244.85387	160	
244.88110	66	
244.93810	1030	1+
245.39785	94	
245.61715	42	
248.01343	60	
248.86014	64	
248.97759	62	
250.51202	48	
250.79975	78	
250.94569	56	
250.96554	50	
251.07011	66	
252.93364	66	
253.94638	54	
254.91079	72	
255.81275	56	
256.89436	126	
257.89309	40	
258.14707	84	
258.83411	138	
258.98049	60	
259.45101	76	
261.85151	64	
262.21337	82	
262.83012	40	
262.97074	94	
263.97223	64	
264.03420	58	
264.85251	56	
265.05341	142	
265.08677	64	
265.24438	88	
266.06296	74	
266.86752	46	
266.89013	50	
266.96386	126	
268.78606	58	
268.87266	76	
268.90861	74	
269.88388	52	
271.90307	86	
271.94181	86	
272.84546	82	
272.86190	56	
275.90868	78	
276.85586	42	
276.87606	60	
278.07291	62	
278.83497	92	
278.84939	54	
279.09067	718	1+
280.19839	62	
281.04184	50	
281.23729	76	
282.27602	68	
282.87969	136	
283.06770	56	
283.48428	78	
283.85207	48	
283.97023	48	
284.04293	78	
284.29157	232	1+
284.30976	86	
284.87538	56	
286.85192	70	
286.88900	64	
287.89649	68	
290.86695	56	
291.02390	40	
291.86255	84	
292.55908	42	
293.85012	40	
294.95665	68	
295.95576	54	
296.06459	72	
297.86146	70	
298.85371	66	
299.78017	68	
303.04589	74	
303.76016	66	
303.95715	46	
304.90695	42	
305.08221	78	
305.09913	38	
306.14039	90	
306.87979	60	
307.00780	46	
307.29176	42	
307.88686	100	
308.16961	58	
309.88157	82	
309.91419	66	
310.88316	84	
312.80216	62	
312.93013	62	
314.22013	54	
317.87657	84	
319.82519	54	
322.77253	54	
324.07122	78	
324.80060	68	
END IONS

###FS:    #m/z: 340.93886 #charge 1+
###MS: 101
###MSMS: 103
BEGIN IONS
TITLE=Cmpd 77, +MS2(340.9389), 28.0-35.0eV, 2.2min #103
RTINSECONDS=132.495
SCANS=101,103
PEPMASS=340.93886	113238
CHARGE=1+
183.29696	66	
185.92475	70	
192.88177	78	
194.93190	106	
198.90555	70	
206.96199	72	
211.84343	64	
212.87910	80	
212.90967	64	
213.89269	64	
213.93584	152	
216.88582	64	
220.87730	70	
223.83847	70	
223.95993	72	
223.97925	66	
224.83942	150	
224.89761	70	
226.84244	72	
226.87956	86	
228.86855	72	
229.89486	68	
230.84195	88	
230.88474	70	
231.94848	204	
232.42474	88	
232.88551	76	
233.87011	72	
234.91527	72	
234.99081	82	
236.88614	72	
236.90243	64	
237.08878	64	
237.79437	62	
237.90800	90	
238.84236	62	
238.88611	66	
239.88544	82	
239.95411	78	
240.82000	60	
240.84015	170	
241.84122	682	1+
241.90945	64	
241.94413	66	
242.02618	102	
242.90375	106	
244.83020	60	
244.86538	74	
246.85062	120	
246.95650	94	
247.05014	74	
249.97213	72	
250.03236	64	
250.15673	78	
250.96134	72	
253.92326	72	
254.90788	92	
254.96271	106	
255.07114	72	
255.91216	212	1+
255.95039	72	
255.97155	80	
256.85009	118	
256.87916	66	
256.89171	72	
257.84465	72	
258.84913	932	1+
259.85514	654	1+
260.83252	278	
261.80190	66	
261.83222	174	
261.87145	84	
261.91903	72	
262.83795	120	
262.90555	70	
264.07406	72	
264.86156	286	
266.84659	90	
267.13769	78	
268.83764	606	1+
268.85841	78	
269.92257	72	
270.88140	72	
271.02912	68	
271.83541	134	
271.99034	84	
272.89477	70	
274.85859	424	1+
274.97308	86	
275.87605	74	
275.95134	68	
276.85751	846	1+
278.84366	1224	1+
278.93779	86	
279.93322	70	
280.53109	82	
280.81518	70	
280.85983	94	
280.91998	68	
281.04808	64	
282.85194	102	
282.87883	64	
282.89643	140	
283.87938	70	
285.88928	62	
287.41352	66	
287.76935	70	
287.85079	64	
287.89850	64	
288.01324	60	
288.19451	78	
288.42391	78	
288.85801	64	
289.83991	74	
289.88141	66	
290.36263	82	
290.88145	76	
291.88987	66	
292.43550	78	
292.88437	192	
293.84601	224	1+
293.90305	72	
294.88460	68	
295.83849	68	
295.87375	122	
295.88915	64	
297.88454	110	
298.30199	66	
298.87325	76	
299.86569	102	
299.88295	78	
300.87628	72	
301.86431	130	
302.17358	94	
303.09087	96	
304.38764	76	
304.43476	64	
305.83556	82	
306.88229	90	
306.93368	78	
307.14458	62	
307.88923	74	
308.41574	70	
311.86624	72	
312.83252	70	
314.90370	84	
316.86750	60	
317.93519	62	
321.83352	74	
322.11995	66	
326.93778	66	
328.18720	72	
329.81447	72	
331.81078	80	
336.86572	66	
336.88801	76	
340.35185	66	
345.05996	66	
345.86786	66	
END IONS

###FS:    #m/z: 363.95439 #charge 1+
###MS: 101
###MSMS: 104
BEGIN IONS
TITLE=Cmpd 78, +MS2(363.9544), 28.0-35.0eV, 2.3min #104
RTINSECONDS=133.267
SCANS=101,104
PEPMASS=363.95439	40348
CHARGE=1+
182.81843	66	
189.85820	72	
200.87932	60	
205.94767	68	
207.88706	68	
207.98258	80	
208.88515	72	
209.94316	140	
211.94359	62	
212.86132	76	
212.88009	186	
213.84969	90	
222.95304	280	1+
224.89204	70	
224.94476	418	
224.97446	64	
226.89211	70	
226.94677	370	
227.92550	84	
227.94953	190	
228.87400	70	
228.89922	88	
228.94148	686	1+
229.84459	64	
230.88930	252	
231.98669	78	
232.88145	70	
233.03503	62	
233.88896	106	
235.86328	74	
236.88456	74	
237.24930	72	
240.94021	470	
241.93765	1272	1+
242.83271	150	
242.93979	850	1+
244.93876	446	1+
244.95587	334	
245.89827	72	
246.88931	58	
246.90647	66	
246.95262	414	
247.93622	68	
248.80335	190	1+
248.88420	82	
250.89891	62	
251.79587	86	
252.07334	68	
252.90071	68	
253.90313	64	
254.88257	88	
255.22577	94	
256.85169	132	
257.95788	68	
258.44255	60	
260.12778	70	
260.44078	102	
260.83084	282	1+
260.93228	106	
260.96796	152	
261.05635	58	
262.83008	184	
262.98349	76	
263.16048	60	
263.84374	80	
263.89346	84	
263.94390	78	
265.82501	60	
265.87876	70	
265.90062	78	
266.81465	60	
267.81720	192	
268.79601	92	
268.82401	72	
268.95319	120	
268.97115	70	
269.97094	98	
271.03952	70	
271.85450	68	
271.90312	68	
272.84151	58	
272.96733	112	
276.81120	70	
277.92547	62	
278.79677	120	
278.84377	126	
278.89257	76	
279.10156	62	
279.79049	350	1+
279.85275	66	
280.79136	238	1+
280.91002	64	
281.84687	62	
281.98402	74	
282.79338	110	
282.82536	68	
282.96403	128	
282.97989	62	
283.07071	60	
283.78847	170	
283.85077	120	
283.91625	76	
284.82415	146	
284.91445	88	
284.97281	68	
285.78579	82	
285.88343	58	
285.93733	66	
287.79554	104	
287.86923	62	
287.98201	66	
289.86941	110	
290.86087	76	
293.11317	130	
294.82361	58	
294.89333	76	
295.81138	80	
296.86441	68	
297.80568	80	
297.87829	80	
298.41235	72	
298.80361	308	1+
298.85621	58	
298.92808	76	
299.35527	82	
300.78553	106	
300.80427	160	
301.12960	70	
301.34886	72	
301.79601	168	
301.85772	136	
302.85334	100	
303.85664	66	
306.88203	82	
308.57330	92	
308.84712	60	
308.97236	80	
310.85959	92	
310.88958	100	
314.05888	72	
316.82409	68	
318.86450	72	
319.82329	72	
320.42314	72	
320.82544	66	
321.80721	76	
321.82645	258	
322.84795	62	
323.86554	58	
325.13502	66	
326.45622	96	
329.87276	74	
339.81882	72	
340.80771	60	
340.89157	72	
340.90946	74	
342.79161	90	
353.84893	68	
359.84507	84	
361.18539	62	
END IONS

###FS:    #m/z: 363.95447 #charge 1+
###MS: 105
###MSMS: 106
BEGIN IONS
TITLE=Cmpd 79, +MS2(363.9545), 28.0-35.0eV, 2.3min #106
RTINSECONDS=136.921
SCANS=105-106
PEPMASS=363.95447	41792
CHARGE=1+
138.94117	68	
189.03511	72	
204.88625	78	
205.97074	72	
206.89646	66	
206.94467	72	
206.97300	76	
207.99514	88	
208.86897	76	
209.94215	134	
210.10405	66	
210.88362	138	
212.87838	104	
222.94920	560	
223.95497	270	
224.81654	96	
224.94736	516	1+
224.97003	186	
225.85429	104	
225.89828	80	
226.94582	932	1+
226.97213	84	
227.83100	80	
227.88119	80	
228.89995	68	
228.94061	1684	1+
230.84199	90	
230.88415	146	
232.88184	80	
234.02986	80	
237.06790	72	
238.07357	66	
238.94313	78	
240.83160	134	
240.93956	496	
240.96244	244	
241.94249	266	
242.94091	1154	
243.95473	964	1+
244.83435	128	
244.93920	232	
245.94645	878	1+
246.02549	82	
246.95067	738	1+
248.79887	64	
248.89904	184	
249.80622	142	
251.00989	78	
251.09360	84	
251.50433	66	
251.93115	72	
252.03637	82	
254.84127	64	
254.90586	130	
255.10438	84	
258.96330	64	
259.84156	146	
259.86477	80	
259.89611	78	
260.83081	110	
260.96845	134	
263.09089	78	
263.88610	64	
264.06375	66	
264.99646	98	
265.78666	106	
266.81144	330	1+
266.97451	66	
267.96909	90	
268.80598	88	
268.84432	90	
268.86592	126	
268.91870	72	
268.93667	68	
268.96099	72	
269.96315	134	
272.86402	66	
276.14750	68	
276.99463	66	
277.93770	78	
277.99705	74	
278.79432	86	
278.84313	98	
279.79426	124	
280.15094	66	
280.78968	388	1+
280.80812	82	
280.83239	144	
281.85945	86	
282.12546	70	
282.43094	68	
282.78622	116	
283.42216	72	
283.79012	70	
283.87448	140	
284.11736	68	
284.89832	78	
285.82720	84	
285.85180	70	
286.90153	88	
289.41099	68	
289.86775	190	
290.85446	70	
291.46420	84	
292.10187	66	
292.44154	74	
293.11652	70	
293.36660	88	
295.09776	72	
297.14745	86	
297.80653	70	
297.83142	68	
298.80212	512	
298.93643	64	
298.97913	86	
299.80192	306	
299.87053	120	
300.18645	82	
300.80279	252	
300.84192	84	
301.06119	72	
301.42137	84	
301.86675	140	
302.01874	68	
302.05152	72	
304.86424	72	
306.84766	98	
306.86502	66	
307.12955	76	
308.83326	68	
312.91766	66	
313.87495	152	
316.82305	170	
320.10244	78	
321.12902	72	
321.81816	74	
322.15767	72	
324.01511	68	
325.04890	76	
326.92442	68	
327.06928	74	
327.84859	70	
331.15643	76	
334.79089	66	
336.94341	142	
338.85153	74	
340.93676	70	
341.77389	78	
343.83358	74	
344.78142	80	
346.65133	80	
348.90452	76	
360.98019	86	
362.14980	82	
362.21781	78	
363.15530	78	
364.08750	76	
365.79010	66	
END IONS

###FS:    #m/z: 336.94418 #charge 1+
###MS: 105
###MSMS: 107
BEGIN IONS
TITLE=Cmpd 80, +MS2(336.9442), 28.0-35.0eV, 2.3min #107
RTINSECONDS=137.693
SCANS=105,107
PEPMASS=336.94418	24264
CHARGE=1+
186.87051	72	
190.88350	78	
200.94897	82	
211.94282	526	
212.75216	66	
212.87656	150	
213.93835	296	
214.89223	66	
215.88741	58	
218.05904	74	
218.87788	68	
221.83998	66	
222.79921	82	
223.95545	66	
224.84422	104	
224.95069	92	
224.96934	78	
228.84984	80	
228.87220	56	
229.44476	112	
229.95493	270	1+
230.88926	290	1+
231.95118	64	
233.89080	78	
233.94582	78	
235.42209	110	
235.82181	76	
236.84862	66	
236.88360	60	
236.96750	88	
237.06582	70	
239.08919	66	
239.84759	70	
239.89516	70	
240.84196	596	1+
240.93838	72	
240.96009	102	
241.84319	368	1+
241.90190	78	
241.96124	78	
242.82325	66	
242.88267	86	
244.55827	76	
244.84458	60	
246.84854	92	
247.76787	60	
247.96147	76	
248.89408	78	
249.96420	58	
250.82889	74	
250.95128	72	
251.90756	70	
252.85568	112	
252.89474	68	
252.96749	302	
253.86602	70	
254.87077	60	
254.90183	68	
254.96539	106	
255.07168	168	
256.85158	114	
256.96695	60	
257.84937	64	
257.86915	78	
257.93613	72	
258.44117	104	
258.84434	144	
258.93718	70	
259.01440	58	
259.84906	138	
259.94351	66	
260.86262	186	
260.90429	118	
261.85051	118	
262.87424	78	
262.95169	70	
263.06931	56	
263.87062	70	
264.86453	108	
266.86502	74	
266.90310	72	
267.14186	86	
267.43867	60	
268.84204	516	1+
268.91053	72	
269.83175	136	
270.29196	92	
270.80682	132	
271.87107	74	
271.92545	72	
272.06709	68	
272.84042	62	
272.91255	76	
273.87073	70	
274.89609	66	
275.00975	66	
275.85312	60	
275.90665	74	
275.92708	68	
276.15950	56	
276.83047	254	1+
276.85509	434	1+
276.88107	110	
277.08996	80	
277.11766	68	
278.86076	96	
278.98117	62	
280.91396	72	
281.01880	60	
281.36480	92	
282.88481	66	
283.35999	86	
285.10533	72	
285.85133	210	
286.84351	90	
286.86479	72	
287.00325	60	
287.84867	56	
288.14447	68	
289.82526	76	
292.04707	82	
292.44814	84	
293.10478	56	
293.85390	82	
293.86749	72	
294.10716	68	
294.90784	56	
295.96955	74	
296.85733	56	
297.82944	58	
297.88299	66	
298.21944	72	
299.00020	74	
299.86995	216	
300.88663	66	
300.92484	66	
301.81824	84	
302.87131	106	
302.89831	80	
303.03765	84	
303.79692	72	
304.44148	78	
306.00089	70	
306.89734	78	
308.90538	74	
310.42029	96	
312.84812	66	
316.86174	62	
319.86965	68	
321.86475	68	
326.00214	64	
328.88584	72	
329.87087	74	
333.32309	66	
334.46525	84	
337.77446	70	
338.44039	72	
END IONS

###FS:    #m/z: 359.96010 #charge 1+
###MS: 105
###MSMS: 108
BEGIN IONS
TITLE=Cmpd 81, +MS2(359.9601), 28.0-35.0eV, 2.3min #108
RTINSECONDS=138.465
SCANS=105,108
PEPMASS=359.96010	15396
CHARGE=1+
189.68063	76	
195.92621	60	
201.94244	78	
211.83417	96	
213.86393	68	
214.08137	56	
216.91163	72	
220.84443	80	
220.88809	78	
221.90207	78	
222.87830	66	
222.95250	274	1+
222.97355	68	
223.87629	72	
224.94646	430	
224.96723	116	
225.96746	102	
226.89242	72	
226.94438	444	
226.97207	84	
227.92773	82	
228.94026	590	
231.90633	70	
232.82749	72	
232.88190	128	
234.85975	130	
234.96146	68	
235.90619	54	
237.05637	64	
240.82743	80	
240.94049	326	1+
240.96089	230	
241.84077	68	
241.85450	60	
241.88909	64	
242.93924	74	
242.95610	112	
244.95778	162	
245.93972	140	
245.95775	58	
246.81007	64	
246.95274	294	
246.97275	86	
247.14388	90	
247.80976	134	
248.80118	192	1+
250.95246	128	
251.97162	62	
252.84200	76	
252.87608	134	
253.91891	76	
254.78449	74	
258.82840	78	
258.96825	56	
260.83570	210	1+
260.87067	52	
262.25316	76	
262.87395	72	
263.07105	60	
263.85448	76	
265.08431	94	
266.81698	220	
267.16768	68	
267.79642	82	
267.84648	82	
267.97602	112	
268.20023	54	
268.25859	88	
268.84034	152	
268.95690	126	
269.88514	72	
269.96653	66	
270.83310	72	
273.85260	68	
273.96418	62	
274.06997	76	
275.86158	74	
276.80677	64	
276.97242	56	
277.42008	96	
278.14846	74	
278.79600	72	
278.84602	136	
279.85709	72	
279.87543	72	
280.78911	318	1+
280.92253	68	
280.96950	66	
281.86229	142	
281.89243	58	
282.83140	56	
285.01840	72	
285.23173	66	
285.82930	58	
285.93545	74	
291.10328	60	
291.79978	52	
291.91072	64	
295.92717	68	
296.39003	78	
297.79964	80	
297.81630	70	
298.80123	282	
299.92666	64	
300.86947	78	
301.05467	70	
302.03781	64	
305.25397	82	
307.83586	76	
308.81434	58	
309.80364	72	
310.87691	66	
311.85100	72	
311.92796	70	
314.38087	96	
314.90393	64	
314.94293	64	
316.81174	136	
317.43639	72	
317.81073	74	
317.87154	122	
320.92442	68	
321.76290	56	
321.91714	56	
322.82994	62	
323.01764	102	
326.04350	86	
326.96558	104	
327.99805	64	
328.20222	84	
328.28690	86	
328.78990	56	
329.86608	62	
329.89547	64	
329.91512	66	
330.08953	82	
330.77659	66	
333.07874	70	
335.62532	74	
336.94419	62	
338.80430	88	
340.11195	82	
341.00684	84	
342.20750	80	
345.26034	84	
345.97044	78	
348.91181	54	
349.00120	54	
354.89556	60	
356.04454	68	
356.74893	78	
357.85848	54	
358.19550	56	
361.71677	52	
363.19944	64	
END IONS

###FS:    #m/z: 336.94431 #charge 1+
###MS: 109
###MSMS: 110
BEGIN IONS
TITLE=Cmpd 82, +MS2(336.9443), 28.0-35.0eV, 2.4min #110
RTINSECONDS=142.111
SCANS=109-110
PEPMASS=336.94431	23684
CHARGE=1+
193.88926	70	
205.95387	78	
206.88814	66	
211.84483	72	
211.94504	544	1+
212.87908	158	
213.93935	334	
214.12616	80	
215.88365	56	
215.93035	50	
218.95997	66	
219.03411	64	
219.83666	56	
220.87712	124	
221.89103	66	
221.96431	68	
222.97194	54	
223.88037	82	
223.97579	52	
224.97858	74	
225.88295	74	
226.83956	72	
228.84612	92	
228.89635	82	
229.95451	516	
230.89014	270	1+
231.90647	56	
231.95217	194	
232.47486	84	
234.90432	68	
235.91679	74	
237.47809	88	
237.86823	74	
238.94714	72	
239.83598	72	
239.85756	130	
240.83816	208	
241.84291	432	1+
242.87874	56	
242.91501	64	
243.84029	122	
243.86309	64	
244.89504	138	
246.84306	54	
246.97692	108	
247.77518	64	
247.96187	244	
248.01500	94	
248.89619	62	
248.99257	70	
249.95886	158	
250.83669	94	
250.96118	54	
251.07381	76	
251.82585	72	
251.87650	54	
251.90750	66	
251.96787	76	
251.98194	68	
252.78952	56	
252.92788	130	
252.95192	132	
252.96910	350	
253.80336	74	
254.08906	60	
254.90241	62	
254.91908	142	
255.09212	66	
256.81335	80	
256.89012	72	
256.91162	86	
257.85627	108	
257.95423	58	
258.84784	744	1+
258.98233	94	
259.85138	462	1+
261.17871	92	
261.85120	112	
261.91210	86	
263.85211	68	
264.04578	52	
264.37730	104	
265.01755	130	
265.85651	64	
266.15951	82	
266.86141	104	
268.83730	148	
269.84189	86	
270.94399	80	
270.97680	68	
271.84857	52	
272.84732	228	1+
272.87985	52	
272.92048	76	
274.87761	82	
275.85746	68	
275.88020	58	
275.94524	62	
276.43109	84	
276.85705	1026	1+
276.98442	52	
277.80660	58	
277.83728	66	
278.84400	96	
278.95152	90	
279.83696	82	
279.92701	106	
281.05616	72	
281.39154	74	
281.79123	72	
281.85506	66	
283.09563	70	
283.87099	66	
286.43976	62	
286.84974	274	1+
286.86937	62	
287.11573	56	
287.81533	66	
287.92382	70	
288.79727	56	
289.87732	82	
289.91075	64	
291.13909	100	
291.89203	54	
292.05768	72	
292.10373	64	
292.86186	64	
293.11014	78	
294.80252	66	
294.86488	122	
295.04511	56	
296.08983	66	
296.34349	76	
296.85746	80	
297.82949	70	
297.89309	60	
297.92049	58	
298.86455	332	1+
298.88132	92	
301.88406	56	
302.06775	90	
304.85705	106	
309.86879	130	
309.96360	76	
312.82373	60	
316.75881	54	
318.39072	62	
318.87095	70	
323.87204	54	
324.77254	56	
324.89388	70	
326.87124	76	
326.89337	68	
327.28634	94	
327.88839	64	
329.21959	54	
337.87647	64	
338.77722	56	
339.21100	56	
END IONS

###FS:    #m/z: 359.95953 #charge 1+
###MS: 109
###MSMS: 111
BEGIN IONS
TITLE=Cmpd 83, +MS2(359.9595), 28.0-35.0eV, 2.4min #111
RTINSECONDS=142.884
SCANS=109,111
PEPMASS=359.95953	17656
CHARGE=1+
183.93122	56	
185.86277	86	
187.86708	80	
187.92626	72	
191.10553	60	
191.95543	70	
200.00684	102	
200.87076	74	
203.05748	54	
205.90011	70	
209.94574	60	
212.89702	66	
219.88727	84	
220.95747	82	
221.89502	66	
222.95199	290	
223.04939	60	
224.66739	56	
224.94581	236	
224.97187	110	
225.94415	622	1+
226.85340	88	
226.88320	68	
226.94378	366	1+
226.96812	62	
227.79233	72	
228.08510	100	
228.94225	712	
234.86482	70	
237.84726	62	
237.90794	92	
239.90463	76	
240.93854	756	1+
240.96123	112	
241.89641	80	
241.96108	72	
244.85942	78	
244.91540	94	
244.95495	186	
245.83308	70	
245.89054	76	
245.93721	140	
246.94873	326	
246.97401	146	
247.03752	88	
247.81786	66	
248.84141	60	
248.85528	58	
248.95590	68	
250.88964	66	
250.94783	66	
251.06810	92	
251.89207	64	
252.95328	74	
253.09216	76	
253.38507	72	
255.88117	96	
257.90272	100	
258.83212	78	
258.84688	146	
258.97039	96	
260.83508	66	
260.92666	70	
260.94641	66	
260.96734	98	
262.92579	62	
262.94702	138	
263.91840	56	
264.82067	64	
265.06664	104	
265.87686	60	
266.40982	78	
266.81316	258	1+
268.90708	160	
269.84580	78	
269.96570	80	
270.90187	68	
272.91832	64	
273.96652	56	
274.81687	68	
275.56195	96	
276.45751	80	
276.80889	80	
276.85953	72	
277.84020	330	1+
278.79914	106	
278.88454	70	
279.14870	72	
280.40790	82	
280.79270	130	
280.80742	196	
280.93676	56	
281.79402	122	
281.89442	70	
282.88891	90	
283.05860	80	
284.82451	72	
285.99558	74	
289.93162	68	
290.83984	58	
291.89195	76	
292.43327	90	
292.49643	72	
292.93335	62	
294.93120	88	
296.04770	58	
296.80691	198	
298.80424	472	1+
299.86499	66	
301.88026	64	
304.78217	70	
306.13616	70	
306.92941	90	
307.43100	98	
308.25601	66	
308.84317	54	
311.03086	60	
312.85669	58	
313.91337	78	
314.81648	72	
314.94309	68	
316.81861	136	
316.86984	76	
317.19343	84	
317.41014	74	
318.46975	66	
318.81825	54	
319.78838	70	
320.95499	60	
321.80006	62	
321.81837	92	
322.88961	74	
322.99869	54	
323.01609	80	
323.42815	76	
323.50560	74	
324.95147	88	
328.71671	58	
330.16301	104	
334.88010	224	1+
336.78202	54	
336.94328	140	
337.85589	64	
338.73677	70	
339.75180	68	
340.93665	66	
343.16898	72	
343.76545	98	
346.75412	78	
346.98506	86	
348.93443	82	
352.88190	68	
356.13250	72	
357.78613	66	
358.78133	60	
360.86108	62	
365.02039	62	
END IONS

###FS:    #m/z: 313.92777 #charge 1+
###MS: 109
###MSMS: 112
BEGIN IONS
TITLE=Cmpd 84, +MS2(313.9278), 28.0-35.0eV, 2.4min #112
RTINSECONDS=143.656
SCANS=109,112
PEPMASS=313.92777	8400
CHARGE=1+
45.79374	18	
79.66666	32	
92.91434	20	
93.60271	18	
106.20374	18	
111.89666	16	
112.14229	16	
112.97606	16	
113.25685	16	
114.27451	16	
114.38480	16	
114.75807	16	
114.86333	16	
115.11615	16	
115.35474	16	
115.86569	16	
116.13020	16	
116.21093	16	
116.66011	16	
117.83016	16	
118.50291	16	
119.54247	16	
119.61767	16	
121.16574	16	
121.56210	16	
122.67888	16	
122.90475	16	
123.13629	18	
123.50583	16	
123.59318	18	
123.92103	16	
124.21099	16	
124.66575	16	
125.32472	16	
125.50074	16	
127.31897	16	
129.60140	16	
130.72214	16	
130.92860	16	
131.18726	16	
131.27729	16	
132.14679	16	
134.02232	16	
134.40214	16	
134.86948	16	
167.51338	34	
180.59397	32	
188.49364	18	
201.95468	66	
205.53749	26	
212.87566	62	
213.88681	28	
214.92829	60	
214.97541	52	
217.41688	26	
225.86136	74	
226.97161	76	
227.87922	210	1+
228.94823	52	
230.18906	68	
231.07512	90	
231.85563	38	
232.94897	46	
234.97038	288	
236.27431	18	
236.79564	60	
237.00726	50	
237.84998	22	
238.92221	48	
238.93920	68	
239.92189	76	
240.79203	64	
240.95571	68	
240.98422	22	
241.88267	54	
243.88852	50	
244.88828	64	
244.98064	52	
245.02887	68	
246.87155	92	
246.93749	72	
247.11190	58	
247.14755	36	
247.95305	62	
248.89963	90	
248.94539	252	1+
250.96363	50	
252.57052	30	
252.89292	62	
252.95238	122	
253.13095	66	
253.89531	54	
253.92676	72	
255.79077	70	
255.91475	52	
255.93136	22	
256.00910	88	
256.94102	40	
260.94777	86	
261.05953	74	
262.94733	68	
265.96511	54	
266.42755	60	
268.91068	50	
269.21864	30	
269.80546	72	
269.96280	56	
269.99699	72	
270.27876	184	
270.86338	68	
271.23969	62	
271.72721	30	
271.97421	68	
273.85480	62	
276.91524	56	
279.17567	52	
282.02886	66	
282.88238	100	
284.87283	36	
285.84830	72	
286.83333	32	
286.88991	22	
286.91797	48	
286.93476	82	
287.03885	48	
287.41963	24	
287.67678	20	
288.95209	26	
289.82316	54	
289.88347	56	
289.96425	28	
291.88240	20	
292.43748	72	
293.58766	78	
294.80674	48	
295.00187	30	
297.83369	50	
299.25298	52	
299.75335	26	
299.82909	74	
300.81822	66	
304.89383	80	
307.89600	86	
309.86230	62	
310.87284	68	
311.81498	68	
312.26591	48	
312.47659	76	
314.27993	208	
314.50037	40	
315.28898	106	
316.92261	82	
END IONS

###FS:    #m/z: 322.92819 #charge 1+
###MS: 113
###MSMS: 114
BEGIN IONS
TITLE=Cmpd 85, +MS2(322.9282), 28.0-35.0eV, 2.5min #114
RTINSECONDS=147.312
SCANS=113-114
PEPMASS=322.92819	179198
CHARGE=1+
67.62366	70	
71.19050	28	
143.10274	32	
192.88204	64	
195.91219	72	
196.89307	78	
197.91431	84	
198.92302	144	
200.87257	78	
201.04107	76	
202.57111	28	
205.02717	86	
205.94843	76	
205.96724	78	
206.93365	92	
207.97520	130	
209.91773	60	
213.83893	66	
214.90512	44	
215.11461	28	
215.50862	34	
216.96734	76	
217.87289	80	
218.87949	50	
219.05595	60	
219.89656	102	
220.87166	52	
221.94278	172	
222.90365	54	
222.94975	72	
223.95805	276	
224.31214	38	
225.10548	86	
226.93686	60	
227.92774	30	
228.07574	28	
228.84988	68	
228.90733	68	
230.03810	30	
230.84711	54	
232.00168	82	
233.15883	68	
236.89648	62	
236.94313	72	
238.87741	106	
238.93985	164	
239.08545	62	
239.84550	48	
240.89275	54	
240.94006	1600	
241.07503	58	
241.85416	76	
241.94077	1422	
242.06066	98	
242.18455	36	
242.94028	4628	1+
242.98011	62	
243.01271	64	
243.21539	32	
243.23482	80	
243.45115	30	
243.76207	38	
243.88027	54	
244.06880	44	
244.14911	28	
244.17594	38	
244.93784	560	
246.37632	54	
249.96725	180	
250.10206	30	
250.47700	84	
251.93302	70	
252.28771	26	
252.78528	84	
253.89942	80	
254.85712	62	
254.91193	76	
256.89047	64	
257.23232	52	
258.83989	150	
258.88996	38	
258.97273	72	
261.82801	66	
262.14359	66	
262.82892	54	
262.95141	74	
263.23247	84	
263.43182	90	
264.09960	62	
264.90868	72	
265.05477	64	
266.10717	58	
266.88896	78	
269.03752	72	
269.85996	58	
270.00704	68	
272.44243	66	
274.37898	80	
274.88158	32	
276.98658	50	
277.64098	70	
278.24688	68	
279.09105	1080	1+
279.23093	90	
279.91595	64	
280.46364	34	
281.05227	62	
282.18553	90	
282.27307	136	
282.86414	54	
282.99447	66	
283.06866	314	
283.16437	66	
284.29195	500	1+
284.53367	38	
284.87801	114	
285.11270	60	
285.85421	52	
286.18840	28	
287.88122	114	
289.87159	80	
291.81029	56	
293.83583	74	
293.85241	68	
301.09733	62	
302.87924	60	
303.72834	72	
303.80522	50	
303.87804	42	
304.73474	80	
305.19174	64	
305.81633	72	
306.38537	92	
306.88044	40	
307.79308	64	
307.89153	70	
310.82287	80	
310.87913	56	
311.80449	58	
311.86039	76	
314.85371	36	
315.87871	66	
319.60859	60	
322.91427	54	
323.24075	30	
323.84127	60	
323.88360	66	
324.19474	64	
324.44017	28	
325.14431	96	
325.19070	62	
326.59422	80	
327.87537	86	
END IONS

###FS:    #m/z: 340.93873 #charge 1+
###MS: 113
###MSMS: 115
BEGIN IONS
TITLE=Cmpd 86, +MS2(340.9387), 28.0-35.0eV, 2.5min #115
RTINSECONDS=148.084
SCANS=113,115
PEPMASS=340.93873	102926
CHARGE=1+
63.88301	66	
188.88506	56	
189.88701	72	
190.94979	52	
191.95364	58	
197.88665	94	
205.94893	64	
207.42003	48	
208.87062	72	
208.97543	74	
210.93799	138	
212.93833	72	
213.93503	76	
215.85818	98	
215.87418	66	
215.88705	86	
216.12731	64	
218.87275	70	
218.89443	88	
218.97766	62	
221.87568	126	
221.96061	56	
223.83955	56	
224.97490	84	
225.51489	80	
226.85353	82	
226.88130	62	
228.84412	72	
229.84102	62	
229.85269	64	
231.95358	52	
232.89454	92	
236.82617	66	
237.06256	66	
239.86065	70	
239.89900	68	
240.89457	86	
240.91194	72	
241.04148	72	
241.12552	54	
241.46077	96	
241.82349	68	
241.84530	160	
241.86160	68	
242.83561	424	1+
244.95426	56	
245.10777	52	
245.83291	78	
245.85967	54	
245.90030	72	
246.16223	90	
246.43802	76	
246.86243	58	
248.87078	56	
250.50428	112	
251.88230	78	
252.37932	84	
252.52595	52	
253.23247	56	
254.90756	218	1+
255.07073	86	
255.09838	74	
255.87573	70	
256.85239	50	
256.86820	60	
257.86529	68	
258.00721	80	
258.39971	100	
258.84739	756	1+
258.94687	90	
259.82520	64	
259.84863	840	1+
259.90424	68	
259.92934	64	
259.95756	56	
260.83218	302	
260.88412	66	
261.07954	52	
262.84267	66	
263.09891	78	
263.79235	96	
263.84850	70	
263.89410	78	
264.90061	60	
265.82060	70	
265.86885	78	
266.96491	48	
267.92287	58	
268.84022	234	
269.85886	92	
270.83506	72	
271.84252	72	
272.79666	72	
272.82688	70	
273.88481	54	
274.87574	118	
275.86194	118	
276.85344	470	
277.85901	480	
277.92763	74	
278.84602	1222	1+
278.96546	100	
278.98467	62	
279.91692	62	
279.96391	64	
280.87904	102	
280.98936	80	
281.85792	116	
282.11296	60	
282.88080	82	
284.93116	72	
286.92258	70	
287.88196	64	
291.23338	72	
291.85203	78	
291.87915	68	
293.98121	48	
294.81093	86	
294.86159	190	
296.85529	54	
296.96983	52	
297.89187	106	
297.90690	94	
298.27053	78	
298.31737	56	
299.86936	80	
299.97121	60	
300.88425	68	
301.87245	106	
302.16820	66	
302.86896	48	
302.94341	72	
303.87367	76	
304.73715	72	
304.79101	64	
304.88876	76	
305.86993	76	
306.88014	68	
308.98729	62	
309.45371	88	
312.83470	82	
315.88265	92	
318.86587	110	
320.88925	80	
322.89857	68	
323.82346	54	
324.88738	62	
327.28407	82	
332.03308	64	
332.88146	54	
337.95931	118	
340.82797	74	
342.20506	62	
343.90639	88	
344.43949	66	
END IONS

###FS:    #m/z: 336.94388 #charge 1+
###MS: 113
###MSMS: 116
BEGIN IONS
TITLE=Cmpd 87, +MS2(336.9439), 28.0-35.0eV, 2.5min #116
RTINSECONDS=148.856
SCANS=113,116
PEPMASS=336.94388	22468
CHARGE=1+
139.18442	68	
190.98346	70	
191.89068	76	
205.95645	62	
206.00948	94	
206.97473	72	
208.82640	74	
211.94248	336	
212.87405	66	
213.14433	76	
213.93770	78	
218.89608	74	
220.87014	72	
221.15459	62	
222.87258	86	
223.99241	50	
224.84029	156	
224.97054	106	
225.82459	58	
225.84123	90	
227.84592	68	
228.84242	72	
229.84308	58	
229.95530	102	
230.63109	84	
230.89042	320	
231.95063	74	
232.81440	58	
234.01461	68	
235.90284	66	
236.07817	82	
236.79778	66	
237.05675	74	
238.85580	74	
239.85057	224	
240.83432	128	
241.84225	454	
242.84502	222	
242.90550	86	
243.08195	56	
243.84011	144	
245.12661	92	
246.91039	76	
248.90163	56	
249.95453	62	
250.95952	60	
250.99249	54	
251.04505	58	
251.06426	78	
252.97350	100	
253.46523	90	
254.87097	96	
254.95912	66	
255.17474	64	
256.07994	68	
256.13290	74	
256.85235	110	
258.84536	328	1+
260.82163	70	
260.85663	66	
261.81993	52	
263.05328	68	
264.03583	82	
265.01632	70	
265.80049	54	
266.15507	58	
266.86186	60	
267.83978	100	
268.83485	458	1+
268.95900	58	
269.20087	96	
269.92834	74	
270.80103	68	
271.44406	62	
271.83620	78	
273.84875	62	
273.94196	64	
274.11237	66	
274.86699	76	
275.85898	150	
276.83236	94	
276.85583	300	
276.97856	66	
277.07923	64	
277.40165	94	
277.82741	66	
277.85113	90	
277.86429	404	1+
277.92657	112	
277.96026	64	
278.13841	80	
278.84309	56	
278.89854	68	
279.07098	96	
279.79550	54	
279.82972	90	
280.81512	60	
280.84396	68	
281.83690	80	
281.85771	78	
282.88271	70	
285.00351	58	
286.40486	92	
286.79539	86	
286.85289	202	
287.84863	60	
287.87780	84	
288.85596	60	
291.79115	100	
291.81872	56	
291.86247	84	
292.03884	64	
292.40612	80	
293.10596	300	
293.14989	58	
293.43179	104	
294.87622	82	
296.85118	72	
297.87553	154	
297.89812	120	
297.95864	66	
298.26621	86	
298.85620	66	
299.12327	74	
299.73121	68	
299.89721	50	
300.05913	68	
300.87364	62	
302.88129	56	
302.94783	96	
306.89295	66	
308.87069	54	
308.94637	92	
309.38034	94	
309.97706	64	
310.29670	80	
310.86370	82	
311.14113	78	
311.86244	64	
312.01230	64	
313.85634	66	
313.88856	70	
314.86003	68	
314.87755	74	
318.99822	64	
320.91990	102	
327.47791	90	
327.79552	72	
327.87142	62	
328.95277	88	
338.25754	76	
339.26702	78	
340.34992	72	
END IONS

###FS:    #m/z: 322.92839 #charge 1+
###MS: 117
###MSMS: 118
BEGIN IONS
TITLE=Cmpd 88, +MS2(322.9284), 28.0-35.0eV, 2.6min #118
RTINSECONDS=152.513
SCANS=117-118
PEPMASS=322.92839	173476
CHARGE=1+
52.91852	70	
68.87127	32	
79.75978	60	
165.72381	50	
192.89051	86	
193.95624	28	
195.44146	44	
195.87609	52	
196.88451	68	
197.06696	42	
198.83966	56	
198.99729	60	
199.93721	62	
201.04533	88	
202.04851	76	
205.94943	62	
207.94892	74	
209.90160	72	
210.89723	70	
214.89238	58	
218.89082	78	
219.90734	44	
221.88763	60	
222.82334	64	
222.94950	88	
223.93552	40	
223.96042	38	
227.93101	72	
229.93625	56	
230.84109	54	
232.38399	32	
233.91352	68	
236.96384	92	
237.96853	66	
238.87687	50	
238.93631	112	
238.96019	94	
238.98289	58	
239.05000	30	
239.07835	102	
239.37065	68	
239.88347	54	
240.00521	32	
240.82597	74	
240.88699	86	
240.91409	60	
240.93901	1208	
241.93823	4736	1+
241.96384	44	
242.10802	32	
242.15034	34	
242.58792	32	
242.66859	28	
242.82729	74	
242.89765	36	
242.94034	3278	1+
243.14711	34	
243.16751	32	
243.19007	24	
243.40516	26	
243.53127	30	
243.70019	40	
244.27031	26	
244.87487	56	
244.93856	704	1+
245.34790	28	
245.90400	62	
245.96973	34	
246.85524	32	
246.97572	108	
247.77732	30	
247.98046	68	
248.85125	80	
250.11734	36	
250.20308	40	
250.43067	32	
250.94323	150	
251.60936	74	
252.93192	100	
254.86703	72	
254.91051	92	
254.92553	70	
255.17076	72	
255.91886	98	
256.89582	66	
256.92920	52	
258.41537	44	
258.84142	154	
258.97425	70	
259.81288	56	
259.86457	40	
259.94353	86	
260.83951	70	
260.89454	38	
261.83015	44	
261.90124	56	
262.12815	60	
262.82343	116	
263.22668	40	
264.27010	58	
265.05266	60	
265.62232	36	
265.98512	62	
266.85886	44	
268.86469	70	
269.80337	60	
270.82910	130	
271.85294	84	
275.80477	54	
276.84375	72	
276.86064	48	
277.02330	70	
278.07699	46	
278.83313	114	
278.85047	70	
279.08880	1124	1+
279.81800	72	
281.05375	56	
281.81998	58	
281.89648	98	
281.98728	50	
282.27178	54	
282.87690	58	
283.20518	46	
283.96590	64	
284.29309	364	1+
284.84813	56	
284.89380	82	
286.87003	144	1+
287.75933	56	
288.44893	24	
288.80734	62	
288.85370	46	
290.86454	44	
291.11200	82	
291.86861	58	
293.00687	68	
299.40369	88	
299.80541	80	
302.81711	70	
302.95387	94	
305.01995	84	
306.88814	46	
307.89619	54	
308.93132	56	
309.39983	32	
310.00054	56	
313.10276	28	
314.86428	52	
315.01959	68	
319.30725	68	
321.21502	94	
322.29420	24	
324.88659	170	1+
324.92071	44	
326.33838	56	
326.39168	54	
END IONS

###FS:    #m/z: 340.93875 #charge 1+
###MS: 117
###MSMS: 119
BEGIN IONS
TITLE=Cmpd 89, +MS2(340.9388), 28.0-35.0eV, 2.6min #119
RTINSECONDS=153.286
SCANS=117,119
PEPMASS=340.93875	100686
CHARGE=1+
94.23598	90	
191.95206	120	
193.00974	80	
205.95109	80	
209.87993	82	
210.03114	78	
210.94037	84	
210.95589	58	
211.82910	56	
213.93951	66	
213.95405	54	
215.88471	128	
216.83369	76	
222.89813	58	
223.97598	102	
224.83979	76	
224.98025	56	
226.85578	60	
226.87772	54	
227.82970	84	
227.87923	74	
228.84489	228	
230.88859	76	
230.90126	96	
231.88209	76	
232.93216	84	
237.90973	66	
238.84634	76	
238.86557	68	
238.89002	60	
239.10436	72	
239.86082	74	
240.85683	66	
241.84106	416	1+
242.90546	74	
242.94397	76	
243.84034	376	1+
243.93434	56	
246.93911	72	
246.97581	76	
248.02707	68	
249.94321	66	
250.62676	78	
250.91299	60	
250.93969	70	
250.96312	72	
252.09476	80	
254.85940	66	
255.07661	58	
256.25844	70	
256.80521	56	
256.84862	68	
256.89256	134	
257.41961	92	
257.85385	102	
257.95180	54	
258.80066	82	
258.84738	122	
258.85716	146	
259.85037	324	
259.94778	80	
260.83392	240	
260.86494	76	
260.88879	62	
260.91680	76	
261.84349	114	
262.83276	72	
262.96149	66	
263.85566	62	
263.87917	104	
265.11666	58	
266.84259	82	
266.86559	56	
267.13371	88	
267.82838	66	
267.84039	360	1+
268.19064	76	
268.80604	68	
268.84268	304	1+
269.83438	104	
269.87416	64	
270.83179	148	
271.83857	78	
272.84554	72	
274.86321	94	
274.87982	122	
275.86532	230	
275.88121	82	
275.93919	70	
276.85653	1010	1+
276.99020	80	
277.85091	156	
277.98521	56	
278.84374	818	1+
279.91037	66	
280.86512	72	
280.91222	66	
281.04582	62	
281.27611	70	
282.03457	74	
282.80227	58	
282.88264	90	
283.87168	66	
283.92887	88	
284.87940	72	
285.93730	56	
285.97455	72	
286.86818	80	
287.05343	66	
287.87566	76	
288.83721	70	
291.95052	80	
292.91220	90	
293.95974	80	
294.65532	56	
294.85434	124	
294.94380	90	
295.43536	96	
295.63612	58	
295.97365	58	
297.86624	124	
297.89188	188	
297.97772	76	
299.05772	86	
299.86931	62	
299.96909	66	
300.89945	66	
300.92088	56	
300.95251	72	
301.03571	84	
301.85703	54	
302.17215	72	
307.88656	124	
308.92481	98	
309.92258	128	
310.87860	66	
312.80227	68	
312.86320	112	
313.87387	68	
313.88904	58	
318.82052	74	
321.92620	54	
322.71769	72	
324.89237	154	1+
325.79325	54	
326.94474	70	
328.18668	90	
329.77269	88	
330.80610	60	
331.81165	60	
331.88314	70	
334.74565	70	
338.18740	70	
338.27786	70	
340.15516	98	
340.87828	82	
342.17334	68	
END IONS

###FS:    #m/z: 363.95455 #charge 1+
###MS: 117
###MSMS: 120
BEGIN IONS
TITLE=Cmpd 90, +MS2(363.9546), 28.0-35.0eV, 2.6min #120
RTINSECONDS=154.057
SCANS=117,120
PEPMASS=363.95455	33294
CHARGE=1+
114.05865	58	
194.91312	106	
197.09824	72	
197.88357	58	
197.95596	148	
200.87954	70	
203.89473	64	
205.94754	84	
205.97931	58	
207.94715	88	
209.91589	76	
209.94240	78	
212.87861	160	
212.89352	76	
214.89411	84	
215.02715	62	
222.94963	82	
223.96600	70	
224.89171	134	
224.94716	462	1+
224.97342	68	
225.83045	66	
226.94715	646	1+
226.97210	160	
227.93721	72	
228.94340	510	
228.98054	68	
230.89248	84	
231.88379	60	
232.81990	68	
234.03723	88	
236.84268	60	
238.96789	92	
240.83183	68	
240.94047	306	
240.95793	92	
241.93912	134	
241.96045	104	
242.81767	70	
242.85783	58	
242.88244	74	
242.93879	1114	1+
244.87912	60	
244.95413	468	
245.05229	68	
245.94175	68	
246.06882	104	
246.95120	504	1+
247.88168	68	
248.80260	164	
248.89949	192	
249.90596	72	
250.89481	64	
250.92418	118	
250.94382	58	
250.96632	58	
251.04107	70	
252.88506	70	
253.05093	82	
253.41618	74	
253.90325	108	
254.87485	82	
256.40028	104	
257.08495	70	
258.84416	72	
258.86001	68	
258.88931	92	
259.84901	60	
260.83345	136	
260.87136	62	
260.97802	60	
261.82557	58	
261.86373	60	
261.96292	68	
262.83447	80	
263.82725	114	
263.84628	152	
265.82072	70	
265.96890	62	
266.81261	156	
267.87458	74	
267.97726	70	
268.85614	62	
269.85992	58	
269.95301	56	
272.87929	66	
274.05568	72	
274.42765	114	
277.93351	62	
278.78824	80	
278.85368	58	
278.99785	64	
279.80239	130	
279.85312	62	
280.79412	182	
281.12003	58	
281.79314	78	
281.84875	120	1+
281.98723	74	
282.79054	330	1+
283.87524	70	
283.96365	130	
284.82223	76	
284.88117	318	1+
285.84281	132	
285.99330	98	
286.16524	92	
286.42351	114	
286.78323	82	
287.87813	56	
288.37817	92	
288.79766	66	
288.84951	80	
289.88347	58	
290.99719	84	
291.96337	76	
292.14998	84	
293.12854	60	
296.80885	82	
297.06053	74	
297.41837	76	
298.41671	70	
298.80375	452	1+
299.82280	58	
299.93724	60	
300.79972	202	
301.79391	208	
301.85850	174	
302.86289	116	
303.91431	76	
303.94469	68	
304.90221	76	
305.97270	68	
312.81547	56	
315.87186	68	
316.82030	76	
317.81954	86	
317.97059	60	
319.82531	64	
320.82141	60	
322.81820	112	
322.92391	68	
323.29159	72	
323.85879	62	
323.94292	58	
324.82553	70	
325.80001	58	
328.81011	88	
329.80824	80	
336.92182	88	
336.94315	122	
345.70355	66	
350.89166	68	
359.86339	78	
360.36431	72	
361.86041	66	
362.18024	64	
364.07779	58	
END IONS

###FS:    #m/z: 322.92818 #charge 1+
###MS: 121
###MSMS: 122
BEGIN IONS
TITLE=Cmpd 91, +MS2(322.9282), 28.0-35.0eV, 2.6min #122
RTINSECONDS=157.717
SCANS=121-122
PEPMASS=322.92818	171004
CHARGE=1+
106.48982	26	
122.98236	32	
191.09902	62	
192.73539	38	
192.88682	80	
195.60813	42	
195.81772	70	
201.04315	68	
202.92614	72	
205.91513	64	
205.94789	142	
205.96855	60	
206.08336	56	
206.22346	32	
215.97362	72	
217.08965	44	
218.90172	88	
219.62328	86	
220.87776	58	
221.54952	62	
222.94054	68	
223.05632	64	
223.95977	254	1+
227.83475	38	
227.93216	110	
228.09835	34	
230.83400	82	
230.84743	66	
230.94237	56	
231.11980	42	
234.41001	26	
236.89555	66	
236.99990	54	
238.80061	42	
238.89581	46	
238.94333	50	
239.05780	28	
239.07408	54	
239.09405	20	
239.89008	70	
240.86391	28	
240.88024	160	
240.93889	3020	1+
240.96942	28	
241.82067	196	1+
241.90369	66	
242.09682	40	
242.24214	76	
242.89413	46	
242.93924	3578	1+
243.00536	50	
243.11502	44	
243.14484	20	
243.20989	72	
243.39411	28	
243.50293	22	
243.89215	44	
244.81545	60	
244.93807	1006	
244.98638	62	
245.16237	28	
245.32667	28	
246.05267	80	
246.93233	24	
246.97416	40	
247.04706	22	
247.21896	24	
247.53852	22	
247.55495	40	
247.76086	26	
248.90552	72	
249.50332	22	
251.03307	38	
251.44027	60	
252.83423	50	
252.92574	66	
254.06967	82	
254.91596	90	
255.91095	68	
256.66945	70	
257.40779	86	
258.31104	30	
258.83682	176	
259.87040	44	
259.89575	74	
260.82703	384	1+
262.98360	74	
263.05910	50	
263.83659	70	
264.07751	58	
265.05227	68	
265.93870	82	
266.86142	94	
266.88276	78	
268.95486	114	
270.66940	24	
270.87169	72	
272.44000	76	
273.96607	30	
276.81498	54	
276.85580	70	
276.90075	74	
277.02143	96	
279.04135	28	
279.09015	1088	1+
279.25570	28	
279.93330	82	
280.85978	96	
281.45752	26	
281.85720	214	1+
281.96854	64	
282.51126	34	
282.69268	40	
283.01519	44	
283.03806	56	
283.30384	60	
283.37241	30	
284.07051	108	
284.09248	20	
284.29312	536	1+
284.63899	36	
284.79441	48	
284.86092	56	
284.96862	54	
285.03304	62	
286.09074	56	
287.29186	26	
287.72402	28	
290.85886	60	
291.08182	56	
292.64746	20	
294.10729	66	
294.45519	40	
295.85658	76	
296.84711	32	
296.88485	82	
297.81622	44	
297.97136	58	
298.04232	24	
298.85137	54	
298.87279	74	
298.94706	72	
299.21461	62	
300.78626	66	
303.81403	76	
307.88599	54	
308.86222	56	
311.10197	50	
319.17818	74	
321.03213	58	
321.32076	58	
322.30521	58	
323.88104	46	
324.14194	86	
324.87634	24	
325.90181	78	
326.88894	74	
327.88677	40	
END IONS

###FS:    #m/z: 340.93847 #charge 1+
###MS: 121
###MSMS: 123
BEGIN IONS
TITLE=Cmpd 92, +MS2(340.9385), 28.0-35.0eV, 2.7min #123
RTINSECONDS=158.488
SCANS=121,123
PEPMASS=340.93847	107578
CHARGE=1+
48.56672	64	
190.00545	82	
192.92110	82	
194.50002	54	
202.04373	72	
202.15379	68	
207.38465	70	
212.94582	68	
213.88851	58	
214.08110	88	
215.88693	140	
215.93425	64	
215.98298	56	
218.14472	60	
218.87976	54	
220.87548	136	
223.93556	70	
224.84024	128	
224.88838	54	
224.97638	160	
225.95552	64	
226.84421	96	
226.91260	68	
227.83394	128	
228.84249	76	
230.02510	84	
231.94835	134	
232.88552	84	
234.89665	66	
235.84218	58	
235.89367	208	1+
238.11095	76	
238.84277	70	
239.82055	56	
239.84742	108	
239.92531	56	
240.82970	72	
240.84500	64	
240.86988	54	
241.11592	68	
241.83900	474	1+
243.16794	84	
243.82839	368	1+
245.03631	78	
246.85565	180	
248.05377	66	
248.89421	70	
248.98911	70	
249.43855	74	
249.89234	82	
249.95264	102	
250.91642	66	
253.41253	82	
254.96141	94	
255.86204	66	
256.26229	54	
256.85174	150	
256.89402	184	
257.84894	100	
257.93228	74	
258.84733	316	
258.86988	68	
258.89350	74	
259.02985	72	
259.84899	288	
259.95183	70	
259.99682	62	
260.83140	438	1+
260.85176	200	
260.92835	68	
262.39622	116	
262.83403	70	
263.05331	60	
266.86056	116	
267.40457	80	
267.79612	66	
267.86482	92	
269.85417	56	
269.86802	68	
270.82526	78	
270.84486	94	
271.39516	74	
272.82514	62	
272.84565	86	
272.87978	54	
272.91235	58	
272.93649	60	
272.99550	68	
273.86672	72	
273.89707	88	
274.86112	84	
275.86606	70	
275.88164	58	
276.85794	470	
276.98041	60	
277.07880	66	
277.33239	106	
277.86359	310	
278.84607	900	1+
278.90690	68	
279.86084	176	
279.91050	64	
279.93128	60	
280.84961	132	
281.00661	64	
281.86425	82	
281.89414	60	
283.02725	90	
283.07505	62	
285.94367	116	
286.91199	76	
287.08876	66	
287.80045	56	
288.84322	74	
290.85424	66	
292.89961	84	
294.09234	64	
294.89934	62	
294.97569	90	
295.87406	72	
295.89555	74	
295.96758	74	
296.90407	60	
297.08393	72	
297.88847	94	
297.97140	56	
298.25545	76	
298.85779	66	
298.87930	76	
299.86919	72	
300.18629	64	
300.88324	72	
301.88092	94	
301.95669	68	
302.17431	154	
305.83990	86	
306.87573	76	
309.87976	68	
309.89886	82	
309.99199	66	
310.10652	56	
310.86398	70	
314.89271	78	
316.05295	70	
318.11896	58	
323.06612	94	
326.82256	94	
328.56503	88	
333.90202	70	
334.84005	70	
335.82052	70	
338.21686	60	
342.20272	72	
342.62128	100	
342.89627	68	
END IONS

###FS:    #m/z: 363.95440 #charge 1+
###MS: 121
###MSMS: 124
BEGIN IONS
TITLE=Cmpd 93, +MS2(363.9544), 28.0-35.0eV, 2.7min #124
RTINSECONDS=159.261
SCANS=121,124
PEPMASS=363.95440	34810
CHARGE=1+
125.82680	64	
184.92830	60	
189.86163	72	
190.85958	64	
191.85404	82	
197.93169	56	
200.94734	76	
205.95129	62	
209.94678	58	
210.88263	68	
212.87750	114	
212.96698	78	
218.85102	66	
219.92912	78	
220.90380	54	
222.95460	108	
224.94343	120	
225.94456	944	1+
226.94674	808	1+
227.93241	122	
228.85517	60	
228.89093	62	
228.93934	954	1+
229.95644	90	
230.89051	440	
232.97352	56	
233.38218	58	
233.90976	72	
234.55618	58	
236.84656	54	
238.94719	66	
240.06806	92	
240.94079	262	
240.96139	240	1+
241.82759	98	
241.84080	64	
241.94257	198	
242.81958	64	
242.85986	68	
242.89411	68	
242.93966	1032	1+
243.06277	70	
243.83285	58	
244.94089	178	
244.95513	288	1+
245.81334	188	1+
245.88860	100	
245.93175	54	
246.95079	226	
246.97580	62	
248.80319	276	1+
248.90153	122	
249.84470	58	
249.89477	68	
252.93364	66	
253.21338	70	
254.91361	54	
255.00595	94	
258.84574	144	
260.83448	190	
261.85142	66	
261.97092	76	
264.93243	90	
265.80454	78	
266.78673	62	
266.81139	182	
266.86077	78	
267.97749	82	
268.84009	76	
268.95729	56	
271.39117	74	
271.45163	72	
271.88080	86	
272.93657	92	
273.82184	68	
275.80874	56	
276.80084	64	
277.81495	68	
277.85577	70	
278.79653	64	
278.84214	74	
279.80023	116	
280.10760	70	
280.78961	246	
280.99430	64	
281.43268	70	
281.89216	66	
282.04918	70	
282.77788	56	
283.84873	208	1+
283.98286	70	
284.13351	54	
284.82838	158	
284.86784	66	
284.98315	66	
285.09280	62	
285.83991	64	
285.88958	58	
286.15937	82	
286.81005	212	
287.86927	76	
288.07986	72	
289.14786	82	
289.82689	84	
291.07633	60	
291.43273	102	
293.09114	124	
294.41885	78	
296.80537	186	1+
297.90376	58	
298.80144	372	
299.94586	62	
300.80293	220	1+
301.85949	136	
303.85342	164	
304.43956	64	
304.73287	78	
304.85072	64	
306.02862	54	
306.43703	104	
306.87998	70	
308.29516	72	
308.92042	92	
309.86866	80	
310.39407	70	
311.88735	68	
312.43332	92	
312.82197	82	
313.80227	66	
316.81534	66	
317.39917	98	
317.81276	80	
318.89524	54	
319.82518	226	
319.87578	70	
320.81629	58	
321.81710	94	
322.90067	80	
324.11549	70	
324.90036	52	
325.86829	58	
326.87883	88	
327.07800	82	
327.84422	78	
328.90114	72	
328.95274	58	
329.86837	104	
333.84340	58	
334.10835	80	
334.88059	78	
336.94433	54	
339.85370	76	
340.87084	66	
343.80864	86	
345.92237	68	
347.84370	84	
348.15274	70	
352.91652	60	
357.18274	70	
361.92802	62	
368.82571	56	
END IONS

###FS:    #m/z: 363.95394 #charge 1+
###MS: 125
###MSMS: 126
BEGIN IONS
TITLE=Cmpd 94, +MS2(363.9539), 28.0-35.0eV, 2.7min #126
RTINSECONDS=162.948
SCANS=125-126
PEPMASS=363.95394	35024
CHARGE=1+
182.86510	74	
185.92485	68	
189.85934	96	
191.85714	152	
197.95962	66	
199.87479	70	
205.95118	72	
207.88710	74	
212.84524	72	
212.87882	296	1+
212.89313	74	
214.89424	86	
215.88195	66	
222.95264	1030	1+
224.03642	70	
224.92128	64	
224.94555	672	
225.13485	74	
225.88464	136	
225.96475	102	
226.94469	800	
226.97973	78	
227.85141	78	
227.93231	214	
227.95783	176	
228.05375	68	
228.89958	66	
228.94099	716	1+
229.82427	76	
230.12953	78	
230.86633	78	
230.88962	294	
232.88981	84	
233.96417	76	
236.84671	62	
239.97895	66	
240.83166	62	
240.89648	62	
240.93932	458	
240.96049	544	1+
241.91335	106	
241.93892	946	1+
242.83681	86	
242.94202	598	1+
243.90363	66	
244.93805	182	
244.95529	442	
245.93883	98	
246.95301	664	1+
247.42411	68	
248.81067	68	
248.90005	98	
248.94803	72	
249.80147	78	
250.84675	72	
250.89531	74	
250.95058	68	
252.95344	72	
254.03667	102	
258.97172	186	
259.84481	62	
260.83511	156	
260.96875	138	
261.83568	76	
265.07047	70	
265.96683	66	
265.98497	92	
266.81400	256	
266.84471	100	
268.80649	98	
269.85350	78	
269.95864	98	
270.80275	64	
270.82490	74	
270.93002	86	
271.80213	84	
272.49053	92	
273.79277	70	
274.94895	66	
275.06478	86	
275.45395	66	
275.91696	82	
276.08004	76	
276.47609	90	
276.85210	64	
277.83113	80	
277.86134	76	
277.92545	74	
278.83967	110	
279.79783	114	
280.79730	304	
280.83364	108	
282.78949	116	
282.82705	68	
282.99034	84	
283.05440	72	
284.87728	102	
284.98481	68	
285.84606	116	
286.81910	134	
286.90993	80	
288.90782	84	
289.86244	72	
290.80097	148	
290.85224	80	
290.92351	74	
291.87096	82	
295.91731	202	1+
296.81023	96	
298.80192	524	1+
298.93029	68	
299.42497	88	
299.87459	74	
300.79749	352	1+
300.96761	68	
301.85427	260	
303.85681	64	
306.27578	110	
306.77904	104	
307.14045	78	
308.40208	102	
309.09116	68	
309.14719	78	
310.84255	64	
310.91153	66	
311.11504	72	
311.81714	74	
316.80888	308	
317.82576	64	
318.93003	68	
319.86935	78	
322.60952	88	
322.81885	68	
323.88549	68	
324.17735	74	
324.90497	64	
325.25497	98	
325.96177	82	
326.85157	120	
328.20603	92	
329.87044	64	
331.83830	66	
332.96237	74	
333.84563	80	
336.94347	92	
337.86915	78	
338.40431	88	
341.84671	70	
343.88560	64	
345.18942	66	
346.19181	68	
346.35400	88	
347.82539	86	
350.99038	84	
351.87417	74	
360.25250	70	
361.48638	94	
362.82105	72	
365.89358	80	
367.29699	68	
END IONS

###FS:    #m/z: 336.94399 #charge 1+
###MS: 125
###MSMS: 127
BEGIN IONS
TITLE=Cmpd 95, +MS2(336.9440), 28.0-35.0eV, 2.8min #127
RTINSECONDS=163.721
SCANS=125,127
PEPMASS=336.94399	21532
CHARGE=1+
53.53026	88	
60.71964	54	
211.94357	170	
212.88264	214	
213.93755	262	
213.97000	92	
215.85654	58	
215.88585	134	
217.90889	98	
217.98167	64	
219.90905	64	
221.87282	80	
222.16758	82	
222.28087	50	
224.83832	58	
224.97630	116	
226.81836	72	
226.89534	74	
228.83864	86	
228.89606	66	
229.83537	68	
229.95379	186	
230.88886	192	1+
231.94919	50	
232.83489	78	
232.93781	78	
234.82713	56	
234.90784	56	
235.84231	52	
236.89375	84	
238.84459	156	
238.86034	158	
238.88262	58	
239.10847	58	
239.84751	158	
240.83837	144	
241.15381	62	
241.84142	402	
241.90001	78	
242.02238	56	
242.90546	78	
243.84619	74	
244.07610	54	
244.83091	82	
244.89804	70	
246.85807	58	
246.97793	94	
247.96570	100	
248.89568	76	
249.83637	78	
249.90033	66	
250.94954	134	
251.07035	90	
251.86433	60	
252.96842	202	
253.80179	58	
254.84324	82	
254.86466	70	
254.91372	118	
254.96211	132	
255.11535	62	
255.92277	96	
256.85069	78	
256.87385	132	
256.89482	52	
257.86138	100	
258.84659	202	
258.87290	72	
258.89947	62	
258.97439	64	
259.85847	206	
260.88288	66	
261.84307	88	
262.83513	60	
264.06191	68	
264.86555	154	
264.88079	78	
265.87666	96	
266.03303	58	
266.85371	102	
266.87286	78	
267.84261	84	
268.84438	60	
269.83661	126	
269.85189	54	
271.98640	62	
272.84761	66	
272.86565	70	
274.86314	144	
274.90488	82	
275.85920	148	
276.85679	500	1+
276.87635	64	
276.89047	64	
277.86168	310	1+
278.89458	82	
279.82635	56	
279.86092	172	
280.87092	62	
281.82837	86	
284.24351	52	
284.81103	66	
285.84999	68	
286.85276	174	
287.86556	96	
288.84984	50	
289.42787	82	
289.86675	52	
290.85130	60	
292.43759	82	
293.10253	200	
293.89257	78	
294.11330	52	
294.88205	140	
295.84291	62	
295.95721	54	
296.26970	56	
296.87449	54	
296.98212	66	
297.89317	78	
298.01596	46	
298.90035	70	
299.40619	70	
299.83969	56	
299.88348	82	
301.87377	124	
302.86004	58	
302.90857	56	
303.85894	52	
304.91091	50	
308.88018	138	
309.86424	128	
311.85162	58	
311.92105	82	
312.85681	80	
313.84542	66	
314.17630	78	
314.86251	56	
316.13839	58	
318.24187	74	
318.52030	84	
319.86273	54	
320.72854	54	
320.95512	72	
322.19730	76	
324.42939	92	
327.86447	88	
328.19501	52	
329.87288	48	
330.28124	86	
332.16944	64	
333.28715	70	
334.24302	82	
END IONS

###FS:    #m/z: 359.95940 #charge 1+
###MS: 125
###MSMS: 128
BEGIN IONS
TITLE=Cmpd 96, +MS2(359.9594), 28.0-35.0eV, 2.8min #128
RTINSECONDS=164.493
SCANS=125,128
PEPMASS=359.95940	15998
CHARGE=1+
180.46201	70	
200.92290	94	
208.93282	62	
211.86459	86	
218.89769	64	
222.95356	124	
223.88553	76	
224.00152	76	
224.85874	56	
224.88258	66	
224.94706	144	
225.86382	64	
226.88988	156	
226.94444	296	
226.97161	58	
227.87940	100	
228.06659	84	
228.94149	262	
230.01385	64	
232.95095	68	
234.92484	76	
236.82374	54	
236.89183	72	
236.90526	66	
238.88029	64	
238.93800	70	
238.95065	92	
239.07420	50	
239.84383	60	
240.83558	86	
240.93824	384	1+
240.96284	140	
241.90035	124	
242.09118	72	
242.86789	84	
242.95761	322	1+
243.20835	56	
243.87513	60	
244.83292	64	
244.95700	288	
245.94015	146	
246.80623	54	
246.94972	392	
247.11275	72	
247.80614	56	
248.80396	60	
248.91338	82	
250.95747	76	
251.04525	66	
252.89522	58	
252.95184	110	
255.91844	72	
256.23092	58	
256.84908	60	
257.92395	58	
258.07002	60	
258.84825	50	
258.97070	62	
259.11688	98	
259.97432	120	
261.16054	50	
261.96888	62	
262.95144	80	
263.84437	82	
263.87932	118	
263.94221	66	
264.79883	60	
264.81450	76	
264.83703	82	
265.05237	74	
265.10639	66	
266.80975	110	
267.83831	56	
267.89273	86	
267.96318	78	
269.90798	84	
269.96310	62	
270.87380	56	
270.88757	66	
271.88688	66	
271.94966	66	
272.07947	62	
273.00983	70	
274.85717	84	
275.92099	82	
275.94529	84	
275.96560	106	
277.80232	56	
278.80011	60	
278.84407	126	
278.93552	104	
280.79105	226	
280.84993	68	
281.79437	108	
281.85525	78	
281.90075	70	
282.78998	130	
282.95701	84	
283.81936	68	
283.92476	80	
283.98289	50	
284.42555	66	
284.82329	58	
285.79603	80	
285.83342	76	
287.09494	92	
291.92128	84	
292.37245	96	
292.85962	64	
293.83613	70	
293.85001	62	
294.86362	58	
295.87274	52	
296.80870	56	
297.80690	130	
297.90146	108	
298.79890	460	1+
300.36695	52	
301.83973	102	
301.86277	78	
301.91217	78	
303.22571	86	
303.87778	50	
304.78211	50	
304.96204	68	
305.77788	68	
309.77124	52	
309.85159	78	
309.93126	82	
310.90808	60	
315.13469	56	
315.94397	100	
316.80228	54	
316.82166	70	
317.43443	68	
318.93454	68	
319.83847	82	
322.92949	70	
323.01315	82	
324.02935	50	
324.88733	84	
329.84627	78	
333.81838	54	
337.80830	52	
338.82904	94	
343.90894	64	
343.95878	102	
344.18670	52	
354.29515	82	
356.83921	60	
360.73489	50	
363.81816	68	
364.81405	84	
END IONS

###FS:    #m/z: 336.94317 #charge 1+
###MS: 129
###MSMS: 130
BEGIN IONS
TITLE=Cmpd 97, +MS2(336.9432), 28.0-35.0eV, 2.8min #130
RTINSECONDS=168.161
SCANS=129-130
PEPMASS=336.94317	20382
CHARGE=1+
48.78609	90	
178.92140	70	
192.88723	80	
199.86069	76	
200.94367	66	
208.98107	60	
210.94350	80	
211.94247	700	
212.87623	198	
213.93530	160	
214.40130	78	
214.87998	70	
214.94441	68	
218.83893	60	
218.89531	108	
219.88538	70	
223.96101	70	
223.97594	84	
224.83674	70	
224.97659	64	
226.89441	64	
227.95181	68	
228.84586	130	
229.83380	58	
229.91908	58	
229.95397	430	1+
230.88679	208	
233.82874	58	
233.89463	66	
233.94870	122	
234.91951	78	
234.94109	80	
236.89974	66	
238.86346	134	
238.88829	136	
239.92338	68	
240.83563	60	
240.89433	62	
240.93723	76	
241.84085	464	
242.81441	58	
242.84143	214	
242.86935	80	
243.84036	134	
244.87679	70	
245.84046	86	
246.84880	56	
247.96487	72	
248.89947	174	
248.97723	76	
249.82662	100	
249.95323	92	
249.98963	70	
250.83053	76	
252.84101	140	
252.92791	66	
252.95038	78	
252.96708	176	
253.90235	158	
253.94811	56	
254.09228	70	
254.90949	142	
254.92962	82	
254.97054	64	
255.07162	152	
255.91965	74	
256.85041	164	
256.89162	78	
257.69298	72	
257.85115	66	
257.90256	78	
258.41932	64	
258.82866	86	
258.84951	654	1+
259.93784	78	
259.95938	72	
260.94636	80	
261.84181	60	
261.87548	58	
261.89920	66	
261.93501	84	
262.40233	102	
262.86608	68	
262.89769	68	
262.95145	72	
264.85028	84	
264.86390	56	
265.08653	82	
266.85205	168	
268.83749	116	
268.86033	74	
269.02753	72	
269.84044	166	
270.85635	128	
271.40348	74	
274.84054	116	
274.86413	406	1+
274.87965	58	
276.05784	76	
276.85246	140	
276.88878	74	
277.06819	76	
277.83481	100	
277.85699	584	1+
278.88213	92	
278.98736	108	
279.83843	64	
280.79237	58	
280.86244	64	
280.88289	64	
282.88292	60	
283.03152	66	
283.80927	78	
283.92080	64	
284.89164	56	
286.86846	74	
287.85033	226	1+
290.86254	62	
292.84392	56	
292.87244	62	
293.10205	108	
293.87372	106	
294.09647	68	
294.86149	72	
294.87887	88	
295.83439	66	
295.96948	70	
297.89325	70	
298.30431	84	
298.85580	90	
298.90452	66	
300.41599	68	
300.81862	82	
301.99519	76	
302.37941	78	
304.86776	56	
305.88708	110	
309.79283	58	
310.86797	82	
310.91984	76	
317.76006	70	
317.89595	62	
319.95961	58	
320.95968	66	
325.94194	60	
327.41317	78	
328.89226	78	
329.99329	76	
330.74087	58	
333.09438	58	
333.20856	70	
334.94793	64	
336.12264	62	
336.86567	82	
338.19201	74	
END IONS

###FS:    #m/z: 359.95959 #charge 1+
###MS: 129
###MSMS: 131
BEGIN IONS
TITLE=Cmpd 98, +MS2(359.9596), 28.0-35.0eV, 2.8min #131
RTINSECONDS=168.933
SCANS=129,131
PEPMASS=359.95959	15254
CHARGE=1+
195.04342	90	
198.09956	86	
203.86832	76	
205.94971	74	
206.40611	70	
209.94247	74	
216.82613	84	
216.85245	114	
217.85071	62	
222.87822	82	
222.95643	134	
224.94636	148	
225.02813	80	
225.89473	72	
226.86282	52	
226.94276	226	
227.93354	496	1+
227.94702	142	
228.89987	76	
228.93897	348	1+
230.96867	90	
232.84986	88	
233.38229	70	
233.88328	70	
233.94340	92	
233.96210	72	
234.84035	62	
235.86103	54	
236.87872	56	
237.86087	66	
238.90123	82	
239.90092	70	
240.83165	56	
240.87342	74	
240.93893	104	
240.96081	52	
241.80063	54	
241.89630	114	
241.95656	78	
242.95566	74	
244.95522	456	
245.93318	66	
246.80908	168	
246.92970	56	
246.95150	374	
247.79488	50	
248.04204	64	
249.05476	78	
249.80172	72	
249.91204	78	
250.95173	108	
251.02913	70	
251.07592	54	
252.88781	88	
252.95700	122	
253.84094	76	
254.85487	74	
256.03302	58	
256.84655	78	
256.92523	86	
257.89721	58	
258.82970	122	
258.84615	190	
260.83341	56	
260.86515	66	
260.88487	48	
260.96708	64	
261.97476	76	
262.84832	72	
265.80268	66	
266.03486	98	
266.40972	74	
266.81183	386	
267.97130	66	
268.84627	82	
268.88668	72	
268.95323	68	
269.80722	56	
269.96526	120	
270.88373	70	
271.88706	58	
271.92762	50	
272.83317	56	
274.34647	72	
274.84086	66	
274.86733	62	
275.91692	72	
275.96976	72	
276.07988	54	
276.39645	62	
276.85798	50	
277.93776	68	
278.79597	210	1+
278.84093	274	1+
278.91656	66	
280.79485	278	
280.83568	92	
281.87054	130	1+
282.79301	116	
282.98184	80	
283.96161	60	
284.81937	52	
285.05160	72	
285.82336	58	
287.91506	72	
290.86262	72	
291.10163	78	
293.98089	66	
294.85550	50	
295.93996	58	
296.02337	56	
296.81160	54	
296.85533	70	
297.82503	48	
297.88886	82	
298.80225	664	1+
298.83461	76	
299.96070	50	
300.80137	50	
301.86095	74	
302.38147	82	
307.84008	82	
312.88235	84	
313.01762	56	
313.19533	62	
315.45272	58	
316.81304	76	
316.87489	86	
317.88908	60	
318.88888	60	
318.95221	74	
319.82053	82	
321.84690	64	
323.01455	114	
323.75536	76	
324.01354	64	
326.14344	96	
328.14461	74	
328.79462	60	
329.81261	80	
329.88172	58	
329.93753	88	
330.75019	72	
334.87839	96	
336.94744	78	
338.27379	58	
340.88917	100	
343.77652	68	
344.17957	68	
344.25488	58	
346.78645	52	
354.79155	48	
357.76563	70	
358.26957	58	
360.86372	70	
361.17832	74	
END IONS

###FS:    #m/z: 313.92731 #charge 1+
###MS: 129
###MSMS: 132
BEGIN IONS
TITLE=Cmpd 99, +MS2(313.9273), 28.0-35.0eV, 2.9min #132
RTINSECONDS=169.706
SCANS=129,132
PEPMASS=313.92731	7858
CHARGE=1+
46.57149	18	
47.74478	28	
54.49686	18	
78.25790	26	
88.02509	18	
92.47529	24	
140.65724	16	
142.19785	16	
143.72624	16	
145.33976	16	
146.42392	16	
146.85216	16	
147.93745	16	
150.10798	16	
151.16897	16	
152.35645	16	
152.98458	16	
153.11522	16	
153.49684	16	
154.55751	16	
154.72090	16	
155.10757	16	
155.87928	16	
156.09859	16	
159.54318	16	
160.00416	16	
160.86114	16	
161.19928	16	
162.58510	16	
162.81221	16	
162.90623	16	
163.11161	16	
166.36454	16	
193.97155	90	
194.22120	18	
197.22403	18	
198.06492	66	
201.91977	80	
202.86477	72	
207.83935	82	
209.94210	76	
214.50814	24	
216.78313	32	
217.85102	88	
217.91428	46	
218.87243	74	
225.91517	62	
226.12550	52	
227.07722	66	
229.39054	76	
229.84863	60	
229.94158	48	
230.80046	32	
230.83647	40	
231.85229	98	
231.86727	46	
231.88196	68	
232.94247	102	
234.93025	38	
234.94755	54	
234.96810	96	
235.95091	96	
236.05528	62	
239.38755	38	
239.78850	70	
239.95401	70	
241.80066	30	
242.79275	68	
243.04242	20	
245.97137	80	
246.98169	86	
248.94409	66	
248.95966	76	
248.97367	60	
249.95666	42	
250.84856	54	
250.89566	188	
251.94491	46	
252.86582	64	
252.93049	94	
252.95161	120	
254.99817	80	
255.09635	78	
255.99334	34	
256.13077	72	
256.90007	72	
257.13980	52	
258.94272	118	
258.97871	74	
260.94069	66	
261.12586	18	
262.85016	66	
262.94979	78	
262.97337	78	
263.61631	22	
263.90615	80	
265.89480	74	
266.72235	80	
266.84477	64	
267.86487	82	
268.78569	28	
268.87649	92	
268.90661	56	
270.19109	82	
270.88765	82	
271.27583	64	
272.96544	62	
274.13693	56	
275.30483	28	
276.01473	34	
277.02955	78	
278.24483	70	
279.82647	72	
281.00442	34	
281.96225	72	
282.86441	68	
286.87447	46	
286.91376	56	
289.88137	76	
290.87536	76	
291.39703	24	
291.90464	58	
291.97161	84	
293.97932	78	
294.35793	22	
295.83644	68	
296.06274	62	
296.19843	20	
298.92393	84	
299.83748	62	
299.89075	28	
301.62617	46	
302.10596	24	
302.31849	26	
302.88354	66	
305.73692	52	
309.13452	42	
309.89707	84	
310.19080	84	
310.33943	22	
310.68838	20	
310.91803	24	
311.93517	34	
312.32054	66	
312.77021	40	
312.86521	54	
313.05420	22	
314.27947	408	
315.44445	48	
317.81933	50	
END IONS

###FS:    #m/z: 322.92803 #charge 1+
###MS: 133
###MSMS: 134
BEGIN IONS
TITLE=Cmpd 100, +MS2(322.9280), 28.0-35.0eV, 2.9min #134
RTINSECONDS=173.355
SCANS=133-134
PEPMASS=322.92803	140170
CHARGE=1+
73.51978	84	
97.55055	28	
101.04239	20	
188.96588	78	
190.89173	66	
190.93260	88	
191.06404	20	
192.88866	86	
193.25212	32	
195.91559	64	
198.27397	26	
199.94979	54	
200.95762	66	
201.04255	264	1+
201.35655	20	
207.97362	38	
218.89605	80	
219.05422	92	
222.79922	24	
222.95143	68	
223.89299	52	
225.86877	82	
226.70938	22	
226.78861	30	
226.81133	82	
226.87561	70	
227.86064	88	
227.99064	74	
230.84769	66	
232.16071	20	
234.92658	68	
237.09026	72	
237.12431	48	
238.93561	86	
239.08349	78	
239.90631	82	
240.87853	82	
240.90416	46	
240.93834	1014	
241.90015	20	
241.94018	840	
242.10062	26	
242.42822	22	
242.60519	28	
242.79681	66	
242.94137	3218	1+
242.99674	36	
243.27721	74	
243.31736	28	
243.81333	48	
243.97628	32	
244.13776	24	
244.93937	572	
244.96283	30	
245.13331	28	
245.27488	34	
245.60191	36	
245.87711	38	
246.04483	22	
246.94024	20	
246.97109	124	
247.23818	82	
247.31829	24	
247.50605	34	
247.58196	22	
247.95542	98	
248.02293	28	
248.85316	82	
250.94766	152	
251.06835	62	
253.91714	54	
256.83527	66	
256.89577	74	
256.91154	72	
257.51195	28	
258.83604	82	
258.89362	30	
259.85860	64	
260.84349	54	
261.84162	94	
262.10007	60	
263.10289	72	
265.80873	72	
266.90108	86	
267.86456	72	
267.99513	48	
268.03158	62	
268.91269	54	
268.95577	78	
269.04198	70	
275.95143	22	
277.84151	48	
278.11580	74	
278.15685	24	
278.86554	32	
279.08823	994	1+
279.16517	52	
279.34937	28	
279.42736	32	
279.86950	68	
279.92720	54	
281.08877	74	
281.10738	52	
281.25615	36	
281.61806	26	
282.28036	72	
282.40181	30	
282.61056	34	
283.07269	42	
283.91431	62	
284.29271	364	1+
284.73413	24	
284.85868	68	
284.90024	54	
285.05955	90	
285.91675	44	
286.43816	76	
286.85184	62	
287.88206	68	
287.89852	40	
290.77260	52	
290.78845	22	
290.86552	130	
293.90606	22	
295.06602	64	
296.80389	34	
296.89988	78	
297.32332	44	
297.85055	54	
297.87188	48	
299.06018	60	
299.77469	40	
300.92947	44	
301.17631	20	
302.81086	52	
302.85379	66	
303.13809	70	
303.87809	84	
304.79694	90	
304.87707	84	
306.04599	72	
306.22649	40	
307.89078	100	
309.50575	30	
311.94541	42	
312.79588	28	
315.84191	74	
318.84899	76	
319.81927	66	
319.88490	74	
321.88642	80	
327.16892	40	
327.28643	82	
328.11355	76	
END IONS

###FS:    #m/z: 340.93822 #charge 1+
###MS: 133
###MSMS: 135
BEGIN IONS
TITLE=Cmpd 101, +MS2(340.9382), 28.0-35.0eV, 2.9min #135
RTINSECONDS=174.127
SCANS=133,135
PEPMASS=340.93822	82970
CHARGE=1+
88.11495	76	
97.96380	48	
137.03711	100	
190.94094	74	
199.89384	64	
201.96152	80	
209.94221	60	
211.09497	98	
212.93287	44	
213.86566	66	
214.88514	66	
216.95279	46	
217.88373	52	
218.89707	148	
220.87733	100	
221.06152	64	
223.84867	172	1+
223.95350	58	
224.83714	66	
224.97540	48	
226.96657	72	
227.83340	400	1+
227.91450	80	
230.49278	92	
230.88707	44	
232.08575	62	
233.16666	42	
235.86314	62	
236.85409	74	
236.88634	74	
237.06015	60	
238.85979	48	
238.88459	84	
238.89951	54	
238.92395	50	
239.85122	100	
240.03566	52	
240.83198	132	
240.85252	62	
241.84107	910	1+
241.88546	72	
242.90578	70	
243.82956	158	
243.89058	70	
243.93594	90	
244.84204	148	
244.85949	68	
245.84134	102	
246.85033	60	
247.97865	58	
248.90353	82	
250.44817	70	
250.98672	66	
253.90127	90	
254.09503	66	
254.96784	64	
255.05687	78	
255.13933	90	
256.25760	142	
256.86184	156	
256.89543	130	
257.83014	42	
257.84570	70	
257.85963	66	
257.91250	62	
258.80254	92	
258.84606	910	1+
258.99997	46	
259.82668	66	
259.96573	70	
260.08798	78	
260.83403	350	1+
261.12317	38	
261.92305	72	
262.92746	66	
264.86656	64	
265.03473	54	
265.94706	72	
266.84278	290	1+
268.80579	66	
268.83311	70	
268.86844	76	
268.89862	72	
270.42709	44	
270.82100	62	
270.84130	54	
272.88595	58	
272.93115	62	
274.42385	70	
274.85733	66	
274.87547	76	
274.89497	40	
275.85863	226	
276.82915	48	
276.85581	918	1+
277.83966	98	
277.90740	48	
278.84097	352	
279.30277	50	
279.40355	76	
279.85610	300	1+
279.87604	186	1+
279.89200	72	
280.84313	116	
280.91055	156	
280.99614	38	
281.04559	66	
281.83704	76	
281.89418	132	
282.85842	52	
283.86680	54	
283.90440	66	
287.42814	90	
288.04047	58	
288.44276	76	
288.84340	50	
289.78549	74	
289.86064	42	
289.87913	54	
290.94443	66	
293.85244	42	
294.86575	86	
295.87271	96	
295.96731	58	
296.11974	68	
296.80056	44	
297.90976	58	
297.97780	50	
298.72446	54	
298.88358	66	
299.81397	44	
300.86087	82	
300.88681	62	
300.98473	76	
301.85942	88	
302.88141	68	
303.74549	62	
303.85873	54	
308.87026	58	
310.26651	58	
311.93407	66	
313.86981	44	
316.86345	80	
321.05666	80	
322.98239	54	
324.89397	76	
326.81777	82	
328.17808	70	
328.90545	68	
329.62524	84	
333.74217	106	
334.95296	64	
335.04921	66	
338.08144	76	
340.66504	48	
340.96154	82	
341.26333	72	
342.31688	58	
343.60166	54	
END IONS

###FS:    #m/z: 336.94367 #charge 1+
###MS: 133
###MSMS: 136
BEGIN IONS
TITLE=Cmpd 102, +MS2(336.9437), 28.0-35.0eV, 3.0min #136
RTINSECONDS=174.899
SCANS=133,136
PEPMASS=336.94367	19456
CHARGE=1+
197.86602	60	
198.95590	88	
199.51200	86	
202.04543	64	
205.86672	88	
205.94742	90	
211.94162	260	
212.88030	116	
214.46062	38	
218.83979	62	
219.90399	90	
220.86993	64	
221.96236	82	
223.89484	80	
223.95725	92	
224.83836	60	
227.82955	54	
228.84245	62	
229.95566	254	
230.84579	72	
230.88835	132	
230.90308	68	
231.94737	158	
232.94539	82	
233.82535	60	
234.83185	68	
236.87872	60	
236.90913	56	
237.87010	46	
238.84050	66	
239.14471	74	
239.84419	212	
239.86444	86	
240.82806	110	
240.84243	126	
241.84248	308	
241.98037	60	
242.83967	130	
245.87700	70	
247.96893	98	
248.82629	50	
249.30672	50	
249.75192	38	
250.83107	110	
251.82689	90	
252.09461	80	
252.92788	58	
252.97318	60	
253.96987	86	
254.90813	78	
254.92942	64	
254.96710	74	
255.91281	90	
256.85264	86	
256.92542	86	
256.94309	48	
257.85501	50	
257.88472	58	
258.84385	384	
259.49433	38	
259.85396	272	1+
259.95975	40	
260.13374	78	
260.15811	42	
260.82724	54	
260.94857	68	
261.43243	94	
261.83787	80	
262.91371	72	
263.92453	48	
264.86663	90	
266.79860	62	
266.86275	72	
267.10947	56	
267.13390	72	
267.41480	52	
268.83709	228	
268.95696	80	
269.86632	42	
271.80631	54	
271.91729	64	
272.24147	74	
272.88993	58	
274.38298	54	
274.85915	74	
274.87586	68	
275.18103	64	
275.86698	184	
275.95363	54	
276.81282	56	
276.85666	734	1+
276.89266	76	
277.18604	40	
277.82631	72	
277.87917	82	
277.91950	60	
278.83949	162	
279.50614	40	
279.84593	118	
280.86989	76	
280.89308	94	
281.85982	64	
282.87276	52	
285.85639	40	
286.84556	150	
286.98898	94	
287.84848	84	
289.08944	78	
290.40201	80	
291.96316	38	
292.26549	60	
293.10430	234	
293.87763	104	
293.99784	60	
294.27583	74	
294.86387	76	
295.08738	76	
295.10390	78	
295.86836	72	
296.88502	66	
297.62919	38	
297.86968	40	
297.89197	84	
298.31051	86	
298.85405	68	
299.01348	44	
299.84815	84	
301.84353	62	
302.39669	88	
302.41344	42	
303.85455	38	
304.85487	70	
309.86454	74	
312.78065	100	
312.83502	84	
314.13278	58	
314.92547	56	
315.90899	70	
318.00998	78	
319.87160	78	
320.95777	60	
321.38254	44	
327.28440	82	
327.87753	60	
328.83877	64	
329.94880	76	
331.93885	48	
332.81423	64	
333.33201	92	
333.78296	52	
333.90203	46	
339.54367	72	
END IONS

###FS:    #m/z: 322.92787 #charge 1+
###MS: 137
###MSMS: 138
BEGIN IONS
TITLE=Cmpd 103, +MS2(322.9279), 28.0-35.0eV, 3.0min #138
RTINSECONDS=178.551
SCANS=137-138
PEPMASS=322.92787	138832
CHARGE=1+
56.40055	18	
104.50726	20	
131.62080	18	
141.15156	24	
142.72694	16	
142.81644	18	
143.23644	16	
143.95156	16	
144.79993	16	
145.72491	16	
147.00993	16	
149.07470	16	
151.55571	16	
152.42921	16	
152.52625	16	
154.88743	16	
154.93633	16	
156.25972	16	
157.20823	16	
158.54126	16	
161.95942	18	
192.88388	46	
193.47238	34	
196.92914	74	
198.92358	72	
201.04148	164	
205.94596	110	
205.97733	66	
206.00119	26	
206.94967	72	
207.97717	42	
208.92414	82	
210.00902	18	
212.03357	20	
216.27006	28	
220.88168	78	
221.82890	80	
222.14542	54	
222.87434	66	
223.12656	30	
224.81839	66	
224.96378	68	
226.84965	66	
230.83978	100	
230.93908	68	
232.44318	90	
233.82710	76	
234.94375	84	
235.88195	56	
235.92620	22	
236.12129	36	
236.90111	62	
236.94889	40	
237.05262	54	
238.87953	156	
238.93879	114	
239.03792	68	
239.07426	68	
239.44819	42	
239.95046	58	
240.07819	188	
240.49448	18	
240.81633	48	
240.82956	62	
240.93967	1894	
241.00108	30	
241.44839	30	
241.93773	3972	1+
242.85389	66	
242.93989	2708	1+
243.03197	28	
243.25137	36	
243.42740	18	
243.82037	124	
243.86920	66	
244.81929	70	
244.83509	30	
244.85961	22	
244.93980	670	
245.07122	100	
245.90624	56	
246.16201	30	
246.38954	26	
246.70358	28	
246.93917	36	
246.97421	52	
247.97829	82	
250.94340	64	
252.13782	82	
253.54125	28	
253.80152	60	
254.66312	28	
254.86303	88	
254.88829	92	
256.89001	126	
256.92999	26	
257.91029	62	
258.43919	80	
258.83615	62	
260.31394	32	
260.35555	24	
261.82579	396	1+
262.82845	270	1+
263.97612	64	
264.10572	42	
264.79682	64	
265.24845	38	
265.57194	70	
265.88312	72	
269.84986	66	
271.61668	22	
273.79333	28	
274.85949	62	
275.62696	26	
276.43965	70	
277.79419	32	
277.87404	94	
278.02816	66	
278.24909	72	
278.84142	70	
279.09015	866	1+
279.22981	32	
279.27141	24	
279.90993	22	
280.52107	24	
281.12877	52	
281.36276	30	
281.82525	22	
281.86757	50	
282.21867	18	
282.27611	68	
282.54048	40	
282.88491	64	
283.06786	54	
283.87060	24	
283.93533	70	
284.29012	522	
287.40528	74	
287.96936	40	
289.87914	74	
292.40198	90	
294.12232	56	
297.93961	84	
304.79050	52	
306.06982	48	
307.88489	54	
308.87288	76	
309.86203	78	
310.87246	60	
312.85860	46	
317.82402	64	
318.83173	64	
323.87651	40	
326.33446	58	
327.07548	74	
END IONS

###FS:    #m/z: 340.93812 #charge 1+
###MS: 137
###MSMS: 139
BEGIN IONS
TITLE=Cmpd 104, +MS2(340.9381), 28.0-35.0eV, 3.0min #139
RTINSECONDS=179.322
SCANS=137,139
PEPMASS=340.93812	86278
CHARGE=1+
53.35194	52	
193.88088	70	
200.89681	48	
208.84224	56	
212.87927	56	
213.93712	82	
215.93391	66	
216.88949	52	
220.87671	128	
221.87176	118	
222.83067	38	
222.94057	54	
224.83091	88	
224.88856	66	
224.96209	66	
224.97713	68	
225.03547	42	
227.83790	76	
228.94808	102	
229.83929	114	
230.84075	70	
230.89184	68	
231.89081	96	
231.95512	68	
232.19412	36	
234.08636	66	
235.23528	34	
236.88613	68	
238.04812	78	
238.84869	52	
239.84551	62	
240.10512	42	
240.27935	32	
240.85198	90	
240.88137	70	
241.37690	66	
241.84683	464	1+
242.84022	50	
243.83354	154	
244.36821	72	
246.80984	32	
246.85430	80	
246.88908	78	
247.97262	54	
250.94590	74	
252.52189	100	
252.76758	56	
252.84181	56	
252.92516	60	
253.08604	64	
253.83673	78	
254.13027	70	
254.81029	70	
255.07097	48	
255.79879	68	
256.85078	138	
256.86826	66	
256.92346	194	1+
256.93915	72	
257.84221	724	1+
258.84424	626	1+
258.96634	34	
259.27872	106	
259.91591	70	
260.28596	34	
260.83202	426	
260.85226	152	
261.84045	230	
261.88372	56	
262.82996	106	
262.85433	208	
262.91082	60	
266.84346	118	
267.00109	74	
267.82205	56	
268.14795	98	
268.84066	364	
270.82890	84	
271.01190	34	
272.86351	54	
272.88837	58	
272.91469	46	
272.93281	64	
272.97722	98	
273.85614	32	
274.85835	114	
274.88164	68	
275.94907	32	
276.85939	718	1+
277.07473	62	
277.92748	88	
278.82083	30	
278.84323	1066	1+
279.44229	36	
279.80745	40	
279.96250	32	
280.83832	164	
281.00239	62	
281.83303	62	
281.85523	150	
281.89288	58	
281.91948	78	
281.99544	40	
282.88474	92	
283.88764	66	
285.85628	82	
285.90634	58	
286.80827	78	
289.00816	44	
292.38940	30	
292.87239	94	
292.99414	72	
293.79967	60	
293.86311	88	
294.87090	86	
295.00923	76	
295.85356	66	
295.87482	38	
296.86470	40	
297.85085	64	
297.97542	60	
298.30617	50	
298.84319	66	
298.87222	66	
298.88929	114	
298.92181	84	
299.86797	356	1+
302.80860	90	
302.85158	68	
304.22297	52	
304.87841	32	
305.21100	92	
306.11297	48	
306.42421	76	
307.74126	48	
309.42587	104	
309.92053	80	
311.86925	54	
318.86407	66	
318.90169	54	
324.28124	72	
326.17883	78	
328.13058	32	
328.83434	50	
330.08255	36	
334.80236	66	
335.42258	88	
336.65174	34	
337.79695	80	
339.26996	50	
340.29575	52	
340.82773	70	
342.04617	80	
342.96673	32	
343.27412	46	
344.36201	62	
344.95013	76	
END IONS

###FS:    #m/z: 363.95361 #charge 1+
###MS: 137
###MSMS: 140
BEGIN IONS
TITLE=Cmpd 105, +MS2(363.9536), 28.0-35.0eV, 3.0min #140
RTINSECONDS=180.094
SCANS=137,140
PEPMASS=363.95361	33382
CHARGE=1+
182.86673	64	
190.89181	72	
196.85355	68	
205.07102	78	
205.88418	60	
209.94388	64	
210.88001	122	
212.88027	86	
222.93309	56	
222.95146	54	
223.83470	64	
224.94548	426	1+
224.96734	84	
225.85967	72	
225.92617	78	
226.82016	74	
226.94633	540	1+
226.97772	72	
227.93128	100	
228.93982	684	1+
230.88949	180	
232.01200	64	
232.88721	64	
234.95894	64	
240.81826	72	
240.93823	408	
240.96248	336	
241.83882	70	
241.93789	774	1+
242.48267	72	
242.94013	506	1+
242.96254	96	
243.81897	232	1+
243.89793	94	
243.91654	84	
244.89824	106	
244.93981	150	
244.95646	250	
244.97675	74	
245.81932	72	
245.86743	72	
245.93871	114	
246.80596	72	
246.85614	66	
246.95267	426	
246.97065	134	
247.81796	88	
247.86253	54	
248.80520	76	
248.90162	68	
249.80317	70	
249.95470	52	
250.78838	94	
250.83472	74	
250.89154	64	
251.45156	62	
252.93392	70	
254.81766	68	
254.86464	56	
254.88835	68	
257.91644	104	
258.84531	116	
258.88577	78	
258.97044	60	
260.82918	80	
260.96815	144	
261.84035	144	
263.79860	60	
264.07453	176	
264.81660	84	
264.96041	72	
265.06447	66	
266.81048	70	
267.86057	84	
267.96935	68	
268.79162	56	
268.80902	74	
271.85563	52	
272.13186	80	
275.80889	74	
275.83088	68	
276.80878	74	
276.85677	124	
277.91666	84	
278.79612	92	
278.84072	160	
278.88190	52	
279.80370	80	
279.85510	60	
279.90869	66	
280.02353	58	
280.79237	164	
280.83920	100	
281.78905	62	
282.84188	56	
282.89327	62	
283.06222	128	
283.88520	88	
284.78806	54	
284.82216	256	1+
284.99743	94	
286.91617	104	
288.79940	74	
288.83728	72	
291.82458	54	
291.89831	102	
292.80929	70	
292.97976	60	
296.81103	72	
297.80401	104	
298.79789	458	1+
298.82384	66	
299.92872	72	
300.88379	74	
301.13357	72	
301.81367	80	
302.12304	88	
303.02237	70	
303.85460	52	
303.86970	76	
306.09784	72	
311.82575	72	
311.86041	58	
316.77400	80	
316.81326	104	
316.85462	74	
318.81610	60	
318.95423	52	
320.17518	66	
320.81671	82	
321.81966	94	
323.86569	56	
324.81887	66	
327.07355	70	
327.77684	64	
329.90181	74	
331.02352	52	
332.91969	80	
333.81181	68	
333.87947	54	
334.91223	84	
335.84987	68	
336.85886	80	
336.94365	146	
341.71043	72	
343.36954	94	
345.74883	82	
346.78830	54	
348.21906	52	
348.85423	58	
349.91271	70	
352.89071	68	
355.35866	76	
355.91890	82	
361.29284	66	
365.30197	56	
365.91955	74	
366.88789	54	
END IONS

###FS:    #m/z: 322.92776 #charge 1+
###MS: 141
###MSMS: 142
BEGIN IONS
TITLE=Cmpd 106, +MS2(322.9278), 28.0-35.0eV, 3.1min #142
RTINSECONDS=183.755
SCANS=141-142
PEPMASS=322.92776	116634
CHARGE=1+
53.88398	28	
60.51595	16	
61.59056	16	
61.91479	16	
63.23291	16	
155.54438	24	
158.39133	18	
183.58311	18	
185.92804	66	
190.49412	18	
190.92897	78	
193.14800	18	
196.91825	42	
198.88125	90	
205.94918	54	
207.12988	72	
207.97363	126	
208.25018	24	
209.90395	20	
214.89064	46	
215.25688	22	
218.90695	72	
219.17605	86	
219.89265	30	
223.95957	32	
224.95980	62	
226.96800	46	
228.91098	70	
229.83734	82	
230.83040	46	
232.10089	74	
235.03598	88	
235.66505	18	
236.84645	20	
236.89960	58	
237.06582	80	
238.04419	84	
238.60548	88	
238.81231	62	
238.94160	82	
239.07874	118	
239.09565	68	
239.94629	26	
240.02278	32	
240.10402	24	
240.18998	28	
240.93880	1230	
241.08571	22	
241.94087	812	
242.53998	20	
242.82337	106	
242.93923	2584	1+
243.01747	18	
243.29329	24	
243.31911	24	
243.86359	66	
244.27209	22	
244.57622	20	
244.75086	26	
244.81390	66	
244.96216	32	
245.62118	22	
245.84837	68	
245.87518	36	
246.97697	104	
247.56282	18	
248.68880	22	
248.84461	42	
249.96809	96	
250.97184	20	
251.35045	22	
251.86688	92	
252.82621	70	
252.87318	86	
254.44944	18	
254.94884	22	
255.84227	32	
256.10328	54	
256.90347	32	
257.79985	56	
258.01477	44	
258.83033	62	
260.01699	88	
260.43862	98	
261.69755	28	
261.80222	38	
262.39828	68	
262.83031	128	
263.00227	28	
263.64282	44	
263.97984	70	
264.95250	56	
265.08838	74	
265.84506	60	
266.98907	50	
267.81862	70	
267.85244	56	
268.13581	68	
268.95298	82	
270.82928	40	
270.84926	66	
270.87948	62	
271.84720	40	
274.84299	66	
276.61953	24	
277.87005	60	
278.13411	68	
278.84129	62	
278.88014	20	
279.08910	788	1+
279.29247	26	
279.39137	26	
279.95572	76	
279.99072	20	
280.17775	68	
280.91617	68	
280.99868	28	
282.00403	24	
283.06698	92	
284.29268	448	1+
284.30859	76	
284.81498	36	
285.85827	50	
286.11147	20	
286.27964	26	
286.90763	74	
287.21138	20	
287.89855	58	
287.93232	76	
290.99463	68	
292.35367	68	
292.86010	44	
292.97337	82	
293.28859	26	
296.82779	88	
297.89737	80	
300.85258	46	
302.81093	64	
303.87172	80	
304.05231	50	
305.12930	54	
306.88404	66	
307.85744	62	
307.88962	78	
309.87082	68	
314.88203	86	
316.81784	86	
319.26786	48	
321.17303	18	
322.83442	38	
324.38404	18	
326.22969	56	
328.40588	26	
END IONS

###FS:    #m/z: 340.93826 #charge 1+
###MS: 141
###MSMS: 143
BEGIN IONS
TITLE=Cmpd 107, +MS2(340.9383), 28.0-35.0eV, 3.1min #143
RTINSECONDS=184.536
SCANS=141,143
PEPMASS=340.93826	76058
CHARGE=1+
141.19364	92	
193.94262	88	
195.39313	36	
201.87801	80	
212.88100	52	
213.87646	56	
213.94610	76	
214.89789	80	
215.10297	80	
215.90147	50	
215.93740	54	
215.97208	78	
220.87692	68	
221.90423	52	
223.07994	64	
223.66889	100	
224.95269	72	
224.97642	70	
225.83558	46	
226.82575	52	
226.89237	72	
226.93118	74	
226.94975	48	
227.83495	72	
228.84075	42	
230.83966	70	
230.88472	76	
231.03384	44	
231.90612	66	
231.94384	68	
232.00019	68	
236.83551	40	
236.90412	118	
238.85123	90	
238.88461	54	
238.89938	44	
239.09679	70	
239.84689	126	
240.84550	92	
240.92313	78	
241.84008	298	
241.90009	80	
241.95935	44	
242.84247	134	
242.97449	82	
243.82978	266	1+
246.85011	102	
246.97232	64	
250.42443	72	
251.94677	46	
252.84785	84	
256.26048	68	
256.84977	124	
256.87142	68	
256.89723	74	
257.85511	60	
257.90463	36	
257.96158	52	
258.84248	162	
258.90534	54	
258.93335	70	
259.85093	258	
259.91571	50	
259.93599	82	
259.95346	70	
260.83531	674	1+
261.40103	44	
261.93737	56	
262.82201	60	
262.87414	44	
262.90993	94	
262.97549	70	
263.03111	54	
263.85658	48	
264.79651	42	
264.89211	92	
265.82662	48	
266.04507	60	
266.41764	96	
266.75859	38	
266.94336	56	
266.98729	66	
268.79359	88	
268.83752	414	1+
269.88806	88	
269.93063	58	
270.82987	130	
272.84159	56	
272.86481	36	
274.11254	68	
274.85481	208	1+
274.88762	68	
275.93953	84	
276.85459	548	1+
276.94395	64	
277.74983	38	
277.93557	42	
278.84346	1096	1+
279.87557	64	
280.08093	66	
280.84504	220	
280.86871	74	
280.92198	60	
281.04722	80	
281.58368	52	
281.89224	60	
282.87275	50	
283.87503	58	
285.09319	48	
288.83706	46	
290.88979	54	
292.87221	58	
293.86078	56	
294.87038	72	
294.89308	66	
295.85412	258	1+
295.87474	148	
296.85861	166	1+
296.87104	82	
297.03928	50	
297.84636	44	
297.89579	196	
298.09018	74	
298.21978	62	
298.24928	38	
298.30865	62	
298.88546	46	
298.90259	90	
298.92824	62	
299.87488	132	
300.23423	72	
300.85436	68	
300.87384	72	
300.89076	72	
301.70300	42	
301.89513	78	
302.86040	66	
302.87781	52	
302.89177	56	
303.84168	68	
304.94640	42	
305.07358	62	
306.94652	64	
307.02863	72	
307.94362	92	
308.86068	72	
310.79887	50	
310.82061	70	
310.85710	72	
311.73065	100	
312.71515	52	
320.82561	52	
325.20632	88	
325.89260	52	
330.86397	64	
332.02864	102	
338.26191	64	
345.79652	56	
END IONS

###FS:    #m/z: 363.95356 #charge 1+
###MS: 141
###MSMS: 144
BEGIN IONS
TITLE=Cmpd 108, +MS2(363.9536), 28.0-35.0eV, 3.1min #144
RTINSECONDS=185.308
SCANS=141,144
PEPMASS=363.95356	25342
CHARGE=1+
178.93461	44	
183.93281	50	
185.92810	68	
189.86338	84	
191.85844	70	
195.09076	58	
209.94057	84	
210.01697	44	
212.87846	72	
221.88939	48	
222.94966	48	
222.97514	50	
223.15216	46	
223.96165	52	
224.94551	580	1+
224.96758	106	
226.94530	468	1+
226.97091	88	
227.05334	60	
227.11097	58	
227.85893	56	
228.84964	60	
228.88862	104	
228.94120	392	1+
228.96406	74	
230.88698	220	
232.88552	90	
236.85914	44	
238.06315	58	
238.88650	56	
240.84111	54	
240.94161	300	
240.95924	114	
241.84080	90	
241.93980	224	
241.95547	64	
242.94237	762	1+
244.93096	76	
244.95498	186	
245.87169	70	
246.95147	238	
247.80798	58	
248.80113	52	
248.89432	120	
249.81090	70	
250.94501	138	
252.85363	64	
253.85030	70	
254.82369	78	
254.96684	58	
256.95096	82	
257.97540	80	
258.43919	110	
258.84423	70	
258.96959	102	
259.97517	58	
260.82958	180	
261.88333	62	
264.81579	64	
265.81259	64	
265.97086	74	
266.03282	84	
266.62428	98	
266.80041	48	
266.81833	162	
267.42264	84	
267.79854	52	
269.02158	60	
269.88189	66	
269.97660	110	
270.82498	68	
272.13604	82	
272.85801	68	
273.84051	76	
276.85630	254	1+
276.88849	64	
276.91091	74	
278.79405	76	
278.84139	116	
279.89811	80	
280.79277	310	1+
281.10750	76	
282.78587	68	
282.96329	68	
283.07517	80	
283.78423	72	
283.82748	124	
283.88529	88	
284.79017	52	
284.82307	66	
284.84394	76	
284.87715	72	
285.84084	94	
285.86070	52	
289.87705	64	
290.87522	94	
292.36209	62	
293.92594	90	
295.79211	56	
295.83684	50	
296.80450	76	
297.80200	56	
297.92679	40	
298.45894	104	
298.80132	364	1+
298.93421	68	
299.86276	78	
299.88893	58	
299.92459	54	
300.22469	74	
300.79780	268	
301.80525	114	
301.87129	56	
302.79605	56	
302.81988	104	
302.87320	64	
303.94219	68	
304.00236	68	
304.79078	60	
304.84406	74	
305.90410	70	
306.43919	104	
308.87071	72	
309.72274	44	
310.03035	54	
310.86593	54	
310.94627	78	
311.85831	66	
314.43325	80	
314.81717	88	
316.90277	58	
318.86428	50	
318.94998	76	
319.09452	74	
321.87230	184	1+
322.80830	44	
324.01806	68	
326.85999	62	
326.88658	68	
327.90037	42	
328.83665	86	
331.00025	70	
335.24005	52	
336.94767	132	
339.90023	50	
340.93680	60	
340.96618	100	
343.75806	52	
345.71028	50	
348.28308	72	
352.88411	58	
353.88376	46	
362.84191	60	
365.27141	60	
365.80215	58	
365.94276	66	
367.71612	54	
368.78577	52	
END IONS

###FS:    #m/z: 363.95417 #charge 1+
###MS: 145
###MSMS: 146
BEGIN IONS
TITLE=Cmpd 109, +MS2(363.9542), 28.0-35.0eV, 3.2min #146
RTINSECONDS=188.974
SCANS=145-146
PEPMASS=363.95417	24668
CHARGE=1+
183.85792	82	
191.04454	80	
191.85954	114	
192.86159	86	
198.86912	84	
200.88838	114	
204.10143	80	
205.88264	60	
205.94934	64	
207.94897	74	
209.93690	56	
210.46380	84	
210.83654	74	
210.88211	68	
213.87819	56	
214.89419	98	
218.84148	96	
222.95191	280	1+
224.94665	224	
225.94448	608	1+
225.96472	64	
227.02913	72	
227.89212	70	
227.93301	64	
228.89793	72	
228.94072	620	1+
229.87626	62	
230.88725	220	
231.10274	64	
232.89092	60	
234.99640	54	
236.84417	62	
240.93972	138	
240.95391	138	
241.84311	70	
241.94174	78	
242.83093	62	
242.93929	506	1+
243.83259	120	
244.85018	58	
244.93826	198	
244.95376	338	1+
245.93935	202	
246.94972	348	1+
246.97773	66	
248.80265	172	1+
248.90032	120	
255.91080	68	
256.83081	64	
258.84357	140	
258.97247	86	
260.83216	68	
260.97058	198	
261.82971	74	
263.86886	72	
263.93213	70	
263.97302	140	
264.11360	66	
264.40526	80	
264.81660	76	
265.78473	60	
265.84079	78	
265.97505	66	
266.78686	68	
266.81833	72	
266.85265	58	
267.90694	78	
267.96994	106	
268.92487	94	
268.95492	208	
268.98301	78	
269.96752	120	
270.40682	98	
271.92163	64	
272.82932	66	
272.91041	74	
275.42955	62	
277.85170	78	
277.91938	66	
279.02368	84	
279.85019	60	
280.09774	78	
280.79501	176	
280.83576	60	
281.79357	74	
281.98509	56	
282.83429	96	
283.78839	126	
283.84518	98	
283.98688	80	
284.82297	178	
285.11794	68	
288.60741	74	
289.96911	56	
290.89200	70	
291.88535	68	
293.92203	100	
295.84709	62	
295.94217	72	
296.81276	62	
297.10738	84	
297.80707	146	
298.78195	80	
298.80353	282	
299.79756	136	
299.87116	172	
300.18231	68	
300.80073	90	
301.38097	82	
301.80382	72	
301.86129	142	
302.12309	74	
302.93901	72	
303.72180	56	
303.85438	132	
304.86136	64	
304.96232	80	
305.91079	74	
306.80270	86	
306.93177	66	
307.84104	134	
310.81189	90	
311.82794	84	
314.58128	72	
314.86470	58	
315.88919	72	
315.95250	66	
317.25494	62	
317.81405	64	
318.81382	72	
318.93320	76	
319.82542	70	
320.29137	76	
321.07411	88	
322.81709	56	
323.82140	84	
325.02225	92	
325.32354	58	
325.85542	68	
326.16816	62	
326.85351	72	
326.87128	82	
327.07325	92	
329.82384	76	
330.87964	66	
331.91901	78	
332.85057	60	
336.93973	74	
338.90141	72	
339.65239	102	
341.74895	98	
345.95675	108	
353.72879	64	
357.01774	70	
357.83955	72	
364.27485	54	
365.38431	58	
END IONS

###FS:    #m/z: 336.94412 #charge 1+
###MS: 145
###MSMS: 147
BEGIN IONS
TITLE=Cmpd 110, +MS2(336.9441), 28.0-35.0eV, 3.2min #147
RTINSECONDS=189.746
SCANS=145,147
PEPMASS=336.94412	17560
CHARGE=1+
191.89431	64	
208.08706	40	
208.94381	70	
209.06247	42	
210.88263	104	
211.94395	146	
212.87933	100	
213.93716	112	
216.10701	58	
218.89974	48	
220.98097	38	
223.82443	88	
224.97122	52	
225.95724	72	
225.97201	60	
226.83165	42	
226.84991	50	
227.83682	44	
229.85192	80	
229.95228	254	
230.87987	56	
231.95440	56	
232.91521	72	
232.94746	66	
233.83089	56	
235.89874	60	
236.07988	68	
236.82398	76	
236.90802	110	
237.94001	54	
238.84142	102	
239.07535	64	
239.44678	54	
239.83999	82	
239.86638	52	
240.83354	126	
240.85464	46	
241.19389	48	
241.84091	478	1+
241.98623	54	
242.82707	58	
243.38029	88	
243.83100	66	
243.86908	64	
244.84034	86	
245.84640	56	
248.02859	62	
248.89328	62	
250.55086	92	
250.83083	60	
250.94742	94	
250.96255	124	1+
251.09941	74	
251.92881	78	
252.92187	90	
253.90909	72	
254.82943	42	
254.91798	82	
254.96306	120	
255.06734	98	
255.08658	86	
256.86698	66	
257.07516	46	
257.84801	86	
257.90253	86	
257.93834	40	
258.84738	608	1+
259.91183	54	
260.03467	76	
261.15463	64	
261.82804	60	
261.84765	80	
262.10979	76	
262.85223	76	
262.92208	64	
264.86656	72	
266.02078	74	
266.14731	64	
266.87092	58	
266.91680	52	
267.08539	76	
267.84480	56	
267.86844	64	
268.83734	226	
268.85622	82	
269.11968	68	
272.84797	58	
272.88008	70	
272.92250	68	
272.98126	60	
273.84433	40	
274.85726	208	
274.87358	84	
275.86373	202	
276.86302	120	
276.90486	80	
277.86185	332	
277.93168	58	
278.24067	38	
278.83116	64	
279.84532	64	
279.87873	126	
280.87715	68	
281.85954	60	
281.93809	70	
282.83331	60	
282.86653	66	
285.85280	62	
286.85059	96	
287.84044	74	
287.87794	58	
288.83935	64	
288.91839	60	
290.96304	38	
292.87010	52	
292.90606	86	
293.02137	70	
293.10333	48	
293.85222	68	
293.87383	44	
295.81541	66	
295.89561	80	
297.22382	78	
297.88116	98	
297.89653	86	
298.30837	46	
298.86866	58	
299.47594	38	
299.86533	54	
299.91833	58	
300.79278	70	
300.88251	74	
301.14456	64	
305.88275	66	
306.88199	68	
308.87146	62	
309.86210	64	
310.85942	78	
311.89733	86	
312.84126	76	
313.90647	64	
316.73217	78	
318.77028	82	
323.16464	36	
325.86848	52	
329.87949	64	
329.93963	72	
333.76957	72	
334.00918	42	
336.43447	44	
338.23239	42	
341.21777	58	
341.71469	62	
END IONS

###FS:    #m/z: 359.95953 #charge 1+
###MS: 145
###MSMS: 148
BEGIN IONS
TITLE=Cmpd 111, +MS2(359.9595), 28.0-35.0eV, 3.2min #148
RTINSECONDS=190.518
SCANS=145,148
PEPMASS=359.95953	12440
CHARGE=1+
115.43638	66	
158.01595	72	
191.95735	54	
207.79838	50	
209.89792	90	
209.93709	58	
214.86891	50	
215.96828	54	
218.88707	66	
218.91235	78	
219.86920	66	
219.89264	70	
222.94893	184	
222.97159	56	
223.95208	130	
223.97056	66	
224.94560	158	
224.97438	90	
225.88565	68	
225.94826	66	
226.94928	304	
227.93287	54	
228.89246	78	
228.94120	86	
233.95923	82	
234.86461	94	
235.86507	68	
238.93569	62	
240.83066	138	
240.94072	126	
240.96335	126	
241.85611	52	
241.96295	50	
242.82121	54	
242.85400	70	
242.95352	84	
243.95930	72	
244.95639	110	
244.98874	62	
246.64032	94	
246.94897	274	
247.86036	76	
248.80655	60	
250.80371	52	
250.87546	68	
250.94712	174	
250.96728	52	
251.05102	82	
251.89576	58	
251.93190	102	
251.94609	82	
251.97202	50	
252.95502	126	
253.07231	72	
256.10129	76	
256.26051	84	
256.90413	86	
258.45917	84	
258.89571	72	
259.43910	78	
260.19291	54	
260.83131	60	
260.96299	94	
261.57566	98	
261.91313	64	
261.96974	80	
262.95571	112	
263.82844	58	
264.82467	52	
264.86247	70	
265.78443	86	
265.81659	68	
266.81299	102	
266.90506	66	
267.02907	62	
267.80897	116	
268.95526	150	
269.95725	80	
271.89491	60	
272.36904	80	
272.43800	74	
272.83544	68	
274.81254	68	
275.96590	76	
276.85792	54	
277.13359	70	
278.84417	84	
280.79860	52	
280.83973	58	
280.89742	62	
280.93051	68	
281.13072	52	
281.19380	54	
281.79488	94	
281.84688	90	
281.88400	64	
282.77719	64	
282.79156	50	
284.52106	82	
284.82695	102	
285.10539	80	
286.85995	50	
288.89775	78	
289.92743	64	
290.88175	68	
291.79526	60	
295.88079	72	
296.06250	74	
296.23805	78	
296.81394	58	
296.91297	66	
297.80730	122	
298.01847	54	
298.13880	78	
298.79966	270	
299.07698	70	
299.79503	90	
299.86711	66	
300.79700	58	
300.86233	70	
301.77961	72	
304.96653	78	
305.00916	76	
307.88774	64	
308.87930	64	
310.84649	74	
317.87049	98	
319.93765	84	
320.82310	72	
321.81599	72	
322.30072	78	
322.83869	86	
322.89196	74	
323.01752	58	
323.41716	72	
326.80907	84	
327.28408	64	
327.81991	66	
334.96162	72	
336.94441	66	
338.86313	78	
338.94446	62	
342.26190	84	
346.13257	86	
347.78837	54	
354.85650	60	
356.32927	68	
358.18862	66	
358.73015	58	
363.19503	104	
END IONS

###FS:    #m/z: 336.94343 #charge 1+
###MS: 149
###MSMS: 150
BEGIN IONS
TITLE=Cmpd 112, +MS2(336.9434), 28.0-35.0eV, 3.3min #150
RTINSECONDS=194.191
SCANS=149-150
PEPMASS=336.94343	17902
CHARGE=1+
77.12043	68	
185.72242	124	
198.87792	74	
205.97237	48	
206.95872	62	
209.03229	96	
210.88435	68	
211.94328	268	
212.87720	232	1+
213.95006	62	
215.93537	142	
217.88356	80	
218.10467	76	
220.88615	66	
221.16035	64	
221.96425	76	
223.97387	58	
224.87717	70	
224.98230	74	
226.82976	48	
228.83673	68	
228.89086	90	
229.95188	182	
230.88598	174	
231.94913	146	
234.82876	84	
234.91778	50	
234.93966	72	
235.02650	92	
236.89385	72	
237.39101	58	
237.73218	48	
238.83880	90	
238.85775	66	
239.86626	142	
240.43960	56	
240.82703	106	
240.84514	92	
240.96710	76	
241.83886	500	1+
242.02213	76	
243.82517	58	
243.86139	56	
246.21619	64	
246.85024	56	
246.90101	62	
246.97200	80	
247.95729	88	
249.83432	84	
249.95643	124	
250.93799	88	
250.95324	164	
251.83546	62	
251.97639	60	
252.15308	84	
252.96697	232	
253.04320	60	
253.90229	58	
254.08320	92	
254.85913	64	
254.91375	52	
254.96376	122	
255.07515	198	
255.86960	50	
256.86881	120	
256.90429	70	
256.95880	84	
257.83158	70	
257.85723	94	
257.88087	64	
257.90445	74	
257.91821	92	
258.85084	62	
258.96841	54	
259.04739	54	
259.15434	66	
259.85089	466	1+
260.91055	78	
261.85201	58	
261.90925	80	
262.82912	142	
262.86799	80	
263.82838	66	
264.86330	134	
264.91850	80	
265.79086	64	
266.85868	76	
266.87261	78	
266.95530	70	
266.98917	72	
267.84072	118	
268.83982	458	1+
269.15872	72	
269.89614	76	
269.91438	78	
272.83973	68	
272.87374	166	
273.93593	72	
274.85514	72	
274.88979	82	
274.91017	68	
275.15855	66	
275.87762	130	
276.85943	422	1+
277.85343	196	
279.09567	62	
279.21035	68	
279.83666	54	
280.83565	60	
280.86474	114	
281.85334	62	
281.86818	236	1+
281.88310	72	
282.88294	76	
282.91161	58	
284.89630	68	
285.85434	78	
285.87912	80	
286.76239	48	
286.84951	88	
290.01111	64	
292.86592	66	
293.10513	288	1+
293.84717	54	
293.89254	62	
294.89156	66	
294.90738	54	
295.87025	56	
296.18095	72	
298.22364	56	
299.05828	52	
299.46571	100	
299.85925	66	
299.87375	78	
301.40633	66	
301.88230	62	
303.14019	58	
306.88213	90	
308.87289	56	
310.88668	70	
311.48999	72	
313.61495	82	
318.10820	48	
321.17316	70	
321.86871	60	
322.99135	58	
323.60702	90	
323.72857	54	
324.89667	104	
324.92935	60	
329.73269	54	
329.81702	66	
332.36647	64	
334.88280	70	
335.13939	56	
336.90835	72	
337.25095	68	
END IONS

###FS:    #m/z: 359.95938 #charge 1+
###MS: 149
###MSMS: 151
BEGIN IONS
TITLE=Cmpd 113, +MS2(359.9594), 28.0-35.0eV, 3.3min #151
RTINSECONDS=194.964
SCANS=149,151
PEPMASS=359.95938	12752
CHARGE=1+
180.86125	72	
187.03471	70	
195.93103	64	
199.88928	60	
199.97360	72	
206.01269	54	
207.91167	78	
209.94412	56	
216.85608	114	
217.85075	54	
219.05234	40	
220.96509	80	
221.89107	92	
222.94990	140	
223.88749	100	
224.89204	58	
224.94555	138	
224.96905	50	
225.88348	76	
225.94074	426	1+
227.84207	56	
228.94053	496	
231.82610	54	
232.88333	58	
233.88706	54	
234.86463	46	
236.08504	54	
238.06333	58	
238.94319	58	
239.03200	62	
240.93890	166	
240.96015	124	
241.91139	64	
241.96304	92	
242.88459	102	
242.95549	90	
244.95945	72	
245.88871	40	
246.04869	92	
246.64807	42	
246.95683	66	
248.80239	122	
249.80348	110	
250.85844	56	
251.85905	66	
252.95350	98	
255.04557	70	
255.85186	122	
257.85314	66	
259.85849	86	
260.83132	212	
260.95023	82	
262.91786	68	
262.95170	48	
263.84436	54	
263.87209	60	
264.42489	50	
264.81713	94	
264.83440	72	
266.81014	56	
266.95926	54	
267.96712	66	
268.15429	68	
268.90485	72	
269.79959	76	
269.84877	148	
269.90440	60	
270.95836	64	
272.85965	58	
274.00677	48	
274.84676	60	
278.07082	62	
278.80182	44	
278.84722	56	
279.09566	60	
279.10986	40	
279.79431	56	
280.36872	52	
280.79446	174	
281.80796	70	
281.86993	72	
281.97062	56	
282.79021	56	
282.82708	60	
283.82733	54	
283.86861	60	
283.89377	68	
284.82414	50	
284.98709	88	
285.03049	76	
285.35392	76	
285.82301	84	
286.15502	44	
286.85560	72	
291.09725	92	
291.87708	72	
292.92072	82	
293.85234	68	
293.98747	56	
294.92484	86	
296.80208	154	
296.81738	74	
296.87638	78	
297.42474	56	
297.80120	70	
297.81287	74	
297.87810	94	
297.92490	62	
298.80666	234	
299.18751	44	
299.23627	40	
300.80556	62	
300.84180	68	
300.85705	66	
301.86295	90	
302.78303	54	
302.91968	68	
305.83790	84	
308.88844	42	
309.86893	58	
312.71132	46	
315.27633	100	
315.88501	78	
317.92205	42	
318.52917	104	
319.88495	64	
319.93085	108	
320.92001	68	
321.04356	68	
322.85877	80	
323.01355	102	
324.02128	66	
324.72796	74	
324.81460	52	
326.94654	126	
327.13151	44	
333.37679	44	
334.04301	90	
334.81777	66	
336.81393	56	
336.94067	278	
337.92777	54	
338.87202	146	
340.82607	54	
355.56436	72	
359.85652	78	
362.83924	48	
363.59552	100	
363.95622	66	
364.27284	78	
364.76031	52	
END IONS

###FS:    #m/z: 313.92801 #charge 1+
###MS: 149
###MSMS: 152
BEGIN IONS
TITLE=Cmpd 114, +MS2(313.9280), 28.0-35.0eV, 3.3min #152
RTINSECONDS=195.736
SCANS=149,152
PEPMASS=313.92801	5866
CHARGE=1+
48.86370	20	
66.56287	20	
69.75876	22	
79.46561	30	
88.22798	18	
91.39782	18	
104.18255	24	
120.73764	16	
120.94282	16	
121.04006	16	
121.32799	16	
125.10350	16	
126.41581	16	
126.45999	16	
127.43399	16	
127.98906	16	
129.18097	16	
132.66534	16	
133.23168	16	
134.11758	16	
136.87188	16	
141.22869	16	
141.87882	16	
142.50404	16	
144.03260	16	
144.64630	16	
145.99778	16	
146.38974	16	
146.52348	16	
147.21099	16	
149.72308	16	
149.79070	16	
149.86736	16	
150.11850	18	
153.03470	16	
154.06939	16	
156.71440	16	
157.24364	16	
157.36222	16	
157.58874	16	
163.06143	16	
164.69466	16	
165.55461	16	
169.48808	16	
169.70396	16	
171.49866	16	
175.14076	16	
176.11552	16	
176.70265	16	
177.28258	16	
177.93716	16	
181.14719	16	
186.08889	16	
187.79297	16	
189.19560	16	
189.57412	16	
195.47072	16	
195.66305	16	
196.89824	16	
198.76086	20	
200.14565	16	
200.35416	16	
201.02214	16	
201.57441	16	
201.63543	16	
202.94703	24	
205.89821	56	
205.94269	64	
208.92056	52	
210.00977	22	
211.98431	52	
218.86170	78	
222.95526	70	
223.96472	54	
224.06043	54	
226.58358	18	
227.87748	72	
230.89386	98	
233.87391	18	
234.92362	52	
234.96721	188	
241.82445	28	
242.09179	30	
242.81199	80	
245.96361	80	
247.90200	18	
248.16283	40	
249.94662	50	
249.98568	22	
250.12557	76	
250.94805	210	
250.96692	100	
251.91925	74	
252.92416	70	
252.95310	204	
252.97670	54	
254.49065	26	
254.91986	72	
255.91444	32	
255.94594	92	
256.20348	72	
258.69785	18	
258.94478	64	
259.02240	66	
260.88866	64	
262.93745	70	
264.79842	70	
267.12163	24	
270.13230	78	
270.27843	94	
270.34828	24	
270.86516	44	
271.27789	84	
274.02099	88	
274.26087	36	
274.85903	70	
274.99169	72	
275.97508	40	
276.19618	28	
278.93974	82	
280.82932	72	
281.09514	52	
282.87676	28	
283.06879	26	
285.10316	66	
286.91639	66	
286.93092	76	
288.57511	28	
292.35995	38	
294.04401	82	
294.17013	50	
294.36731	24	
294.79806	62	
297.93755	98	
302.96469	76	
306.88231	72	
309.43626	104	
312.26192	80	
313.03056	52	
313.25602	76	
313.80324	36	
313.84137	78	
314.13305	36	
314.28037	186	
314.86005	76	
315.22641	44	
315.28283	70	
316.73437	24	
317.34228	20	
319.03129	36	
END IONS

###FS:    #m/z: 322.92784 #charge 1+
###MS: 153
###MSMS: 154
BEGIN IONS
TITLE=Cmpd 115, +MS2(322.9278), 28.0-35.0eV, 3.3min #154
RTINSECONDS=199.401
SCANS=153-154
PEPMASS=322.92784	123380
CHARGE=1+
86.02904	22	
99.43121	18	
101.08115	24	
152.03983	16	
152.12464	16	
152.47621	16	
152.68400	16	
186.89564	82	
186.96786	52	
195.91915	80	
201.04210	162	
205.94929	36	
205.96697	58	
211.73770	18	
213.40109	34	
216.19693	34	
218.85104	120	
219.05237	68	
221.94215	64	
222.89475	88	
222.95161	118	
223.95815	58	
226.26578	20	
227.83304	92	
228.32776	30	
228.84229	94	
228.93347	72	
229.08023	82	
229.89705	66	
233.13105	88	
233.14751	32	
234.94734	76	
238.88411	22	
240.26889	160	
240.60961	24	
240.93930	656	
241.00690	20	
241.87131	24	
241.93794	3964	1+
242.04383	36	
242.56708	70	
242.77927	30	
242.81717	188	1+
242.94025	2764	1+
242.97058	46	
243.14625	40	
243.86156	46	
244.35836	20	
244.50799	36	
244.85376	72	
244.93729	256	
245.13242	18	
245.59222	22	
245.86148	36	
245.93927	182	
246.54803	44	
246.85052	74	
246.97261	102	
247.84945	22	
248.31821	50	
248.88281	90	
249.93008	32	
250.71044	32	
251.22490	24	
252.05173	56	
254.16347	58	
254.91724	116	
254.96685	84	
255.05886	22	
255.17169	24	
255.89300	46	
256.14829	62	
256.83317	36	
257.88863	62	
258.81236	38	
258.83538	112	
258.89110	24	
258.97235	62	
259.85527	44	
259.95646	22	
260.84935	64	
261.47815	84	
261.84172	38	
262.83946	92	
263.02502	28	
263.31273	32	
263.97261	50	
264.82664	82	
264.84262	48	
265.16860	84	
267.84016	118	
267.88471	98	
269.68035	42	
269.87213	72	
271.85643	114	
272.43610	78	
273.00165	20	
274.32294	28	
276.26753	42	
276.91501	62	
277.92536	74	
279.04856	36	
279.06484	66	
279.09038	1310	1+
279.38687	34	
279.85700	26	
281.87800	54	
281.98682	24	
282.29545	44	
282.80129	70	
283.10578	58	
283.20714	76	
283.28351	44	
284.05286	28	
284.11953	70	
284.26605	24	
284.29170	408	
284.64415	22	
284.70107	20	
284.85876	34	
284.88974	70	
284.96230	74	
285.85387	44	
285.91689	36	
285.96624	54	
286.08056	86	
286.64982	30	
287.54871	22	
290.81860	48	
290.87936	88	
291.03249	64	
292.27167	18	
293.84625	84	
302.21285	18	
303.90170	56	
303.92513	18	
304.15230	40	
304.80763	24	
305.90027	64	
305.92805	58	
307.89186	94	
308.61187	84	
312.90833	56	
313.75188	40	
317.11271	72	
318.05944	48	
320.15496	20	
320.25116	40	
321.12466	124	
324.76311	70	
325.20824	40	
327.18097	18	
327.87765	50	
327.91076	76	
END IONS

###FS:    #m/z: 340.93821 #charge 1+
###MS: 153
###MSMS: 155
BEGIN IONS
TITLE=Cmpd 116, +MS2(340.9382), 28.0-35.0eV, 3.4min #155
RTINSECONDS=200.173
SCANS=153,155
PEPMASS=340.93821	78766
CHARGE=1+
192.94859	62	
195.88998	76	
205.95115	78	
206.09380	100	
210.93073	72	
212.88447	54	
213.88008	66	
213.93758	72	
214.87784	80	
215.88876	128	
220.87395	100	
222.96440	80	
223.82792	132	
223.87841	86	
223.95565	66	
224.84394	68	
228.90180	80	
229.89326	78	
230.88661	90	
231.95000	192	
232.85525	60	
232.88510	64	
234.91385	70	
236.84841	72	
237.90012	58	
238.79125	82	
238.83629	66	
238.86524	58	
238.88839	74	
239.84747	56	
239.90453	60	
240.04529	48	
240.84697	112	
240.87532	70	
241.11575	50	
241.83932	406	1+
241.91480	52	
242.94198	72	
243.83520	140	
248.82790	80	
248.90159	68	
249.88663	46	
249.96816	78	
252.33834	78	
254.09305	86	
254.91998	66	
254.96684	50	
255.93260	70	
256.06979	72	
256.25863	72	
256.84981	266	
256.88001	68	
256.89731	88	
257.85184	110	
258.84246	482	
258.86003	170	
259.83302	70	
259.85367	314	
259.95943	62	
260.83544	268	
261.83911	168	
262.82654	64	
262.85194	52	
264.02410	64	
264.07322	200	
266.86252	52	
266.90907	94	
266.96886	66	
266.99871	50	
267.13356	82	
267.84894	56	
267.87454	70	
268.06552	64	
268.84131	126	
268.94494	100	
269.83777	184	
269.89240	90	
270.82865	122	
272.07355	68	
272.94298	66	
273.85231	86	
274.36896	70	
274.87229	224	1+
275.81094	56	
275.86315	96	
276.81280	72	
276.85466	208	
277.86230	294	
277.91836	124	
278.84351	450	
278.86214	258	
278.93696	68	
279.80313	50	
279.85206	376	1+
281.19416	84	
281.86125	60	
281.89875	84	
281.96890	50	
282.10459	72	
282.87111	212	
284.88421	66	
285.82972	48	
286.79650	78	
287.95702	84	
290.85480	92	
291.85600	78	
291.88170	78	
291.89570	66	
292.86858	52	
293.85243	66	
294.16209	72	
294.86655	272	
295.69324	66	
296.89878	78	
297.85489	64	
297.89526	72	
297.92242	84	
298.30753	52	
298.88972	50	
299.05840	202	
299.31642	62	
299.42724	106	
299.89064	64	
299.95864	80	
300.08036	80	
300.87811	60	
301.82250	54	
301.86808	74	
301.88437	78	
301.93109	86	
302.88098	144	
304.85270	92	
306.87773	76	
308.88741	154	
309.08871	70	
316.07048	54	
316.90947	76	
317.16506	66	
321.00396	58	
321.80026	46	
321.81595	72	
323.95175	70	
325.88222	56	
326.13471	82	
326.17205	62	
334.90739	52	
335.96701	62	
342.23942	64	
342.32092	78	
344.30271	74	
344.33702	52	
345.85395	76	
346.13982	72	
END IONS

###FS:    #m/z: 336.94308 #charge 1+
###MS: 153
###MSMS: 156
BEGIN IONS
TITLE=Cmpd 117, +MS2(336.9431), 28.0-35.0eV, 3.4min #156
RTINSECONDS=200.945
SCANS=153,156
PEPMASS=336.94308	17478
CHARGE=1+
45.41722	30	
161.85942	32	
198.95392	84	
201.28158	36	
208.10302	62	
210.88278	92	
211.95441	72	
212.05408	44	
212.87417	68	
212.94913	74	
213.11531	30	
213.93498	78	
214.87431	66	
216.98143	30	
217.94141	38	
218.84148	40	
218.89779	58	
220.87537	60	
221.88215	44	
223.97035	60	
224.84274	204	1+
226.87008	66	
227.82178	52	
228.84455	96	
229.81472	44	
229.90424	86	
229.95143	204	
230.11689	36	
230.88886	146	
231.81470	50	
231.94966	178	
233.94538	56	
234.77057	34	
236.03823	66	
236.92583	62	
237.91755	62	
237.94591	68	
238.86903	56	
238.97574	34	
239.26759	34	
239.84819	60	
239.91961	58	
240.83546	584	1+
240.96350	72	
243.83560	82	
244.96194	74	
245.51739	56	
245.86763	66	
246.97969	52	
248.89969	48	
249.95712	88	
250.76104	74	
250.95031	118	
250.99051	72	
251.04499	66	
251.08384	80	
251.83734	80	
252.96957	116	
253.90371	116	
254.83880	78	
254.87264	84	
255.07118	44	
256.17379	62	
256.85151	248	1+
256.89593	74	
257.18103	36	
257.90670	88	
257.93803	50	
258.02302	70	
258.13965	52	
258.84883	360	1+
258.91322	82	
259.94755	60	
260.93588	94	
261.84895	70	
261.85808	76	
262.68717	34	
262.86387	68	
262.95351	84	
263.40370	88	
263.83638	38	
265.86671	84	
266.84488	60	
268.00136	58	
268.83743	82	
269.84221	40	
270.12614	76	
270.85742	54	
271.86269	118	
273.03815	96	
274.87439	210	
274.89390	58	
275.85598	220	
276.85364	172	
277.83543	64	
277.86130	622	1+
277.88584	72	
277.90920	56	
278.13211	32	
279.83243	44	
280.46157	94	
280.88153	54	
282.01293	32	
282.86227	72	
285.85025	66	
286.15746	34	
287.79697	46	
287.87348	44	
288.89089	64	
290.10078	58	
290.75143	34	
290.88183	70	
291.42646	52	
291.90423	62	
293.09933	76	
293.12038	72	
293.18130	82	
294.10760	56	
294.27350	98	
294.85892	128	
295.86856	66	
295.90227	56	
295.96973	52	
296.25260	82	
296.85150	86	
297.88021	44	
297.99482	56	
298.30015	68	
298.87617	162	
299.05551	84	
299.87683	124	
300.06506	66	
301.88438	76	
304.79481	76	
309.86659	68	
311.92558	60	
312.86983	64	
312.91747	54	
313.40863	80	
324.98041	46	
325.95770	48	
327.28770	86	
327.42687	42	
328.18661	70	
329.18454	38	
329.28898	62	
331.10939	68	
333.92170	64	
334.80247	44	
337.08192	34	
339.27449	70	
340.10050	38	
340.69028	34	
340.82333	38	
341.64928	32	
END IONS

###FS:    #m/z: 322.92813 #charge 1+
###MS: 157
###MSMS: 158
BEGIN IONS
TITLE=Cmpd 118, +MS2(322.9281), 28.0-35.0eV, 3.4min #158
RTINSECONDS=204.598
SCANS=157-158
PEPMASS=322.92813	119416
CHARGE=1+
57.89608	56	
58.63852	44	
74.98519	32	
131.45884	32	
133.58484	16	
133.97115	16	
134.67560	16	
134.87518	16	
136.99977	16	
137.52487	16	
139.53811	16	
139.66579	16	
139.86757	16	
140.15817	16	
141.24037	16	
142.39852	16	
142.43369	16	
143.00874	16	
147.03673	18	
158.55982	18	
185.92305	66	
195.94463	74	
198.95745	48	
201.04110	100	
202.04703	50	
203.74281	18	
205.94411	74	
205.97225	50	
211.07192	60	
212.89353	78	
214.41574	74	
215.92853	80	
219.06678	94	
219.32503	18	
219.94338	116	
220.87109	84	
222.97516	60	
223.95716	64	
225.59527	36	
225.93366	84	
227.93108	72	
232.13470	52	
232.95292	74	
233.51340	42	
236.62333	34	
237.05069	70	
237.06946	60	
237.08674	76	
238.89004	70	
238.93776	226	
239.07783	72	
240.07943	88	
240.50781	18	
240.59552	18	
240.88950	28	
240.93902	1608	1+
241.18351	22	
242.06038	66	
242.12728	24	
242.82538	52	
242.88046	36	
242.90906	160	
242.94034	2374	1+
242.97446	18	
243.02719	22	
243.19645	22	
243.85609	68	
244.65981	22	
244.82181	94	
244.93855	352	
244.98643	20	
245.39021	84	
245.41338	46	
246.48014	20	
246.97376	70	
247.96095	68	
249.93506	56	
250.95923	84	
251.10540	62	
251.93267	36	
253.86012	72	
255.38464	108	
256.89533	94	
256.91553	52	
258.83611	70	
259.88215	56	
260.83223	56	
260.95711	20	
261.88806	106	
262.19755	22	
262.82978	168	1+
263.21835	22	
263.72317	40	
264.86439	48	
265.04821	54	
265.08646	66	
266.87074	64	
267.80417	54	
272.75601	20	
274.17762	84	
276.85569	76	
276.99264	74	
278.84317	70	
278.96041	86	
279.08999	950	1+
279.13668	42	
279.24732	18	
279.99274	58	
280.56837	24	
280.83785	58	
280.92816	26	
280.98596	36	
282.30787	22	
282.57489	24	
283.06285	98	
283.43251	28	
284.20825	56	
284.29164	370	1+
284.61804	28	
284.67440	48	
284.89783	42	
285.17588	32	
285.33551	24	
286.79744	62	
287.55814	18	
290.85435	82	
291.87725	102	
292.36210	56	
293.70300	18	
293.79590	78	
294.85724	96	
296.93999	52	
299.81408	68	
303.09077	68	
303.21911	76	
305.80410	94	
305.83440	28	
307.02306	20	
309.90093	56	
310.85949	64	
314.58111	88	
314.61167	56	
319.19768	78	
319.87375	56	
320.39559	22	
322.11773	58	
323.88091	56	
324.25682	84	
324.28991	62	
325.29245	32	
326.09917	54	
327.22551	20	
327.80427	68	
327.89339	66	
328.46490	26	
END IONS

###FS:    #m/z: 340.93877 #charge 1+
###MS: 157
###MSMS: 159
BEGIN IONS
TITLE=Cmpd 119, +MS2(340.9388), 28.0-35.0eV, 3.4min #159
RTINSECONDS=205.378
SCANS=157,159
PEPMASS=340.93877	82286
CHARGE=1+
95.55874	68	
125.58191	56	
189.92413	54	
190.93229	48	
203.87364	100	
208.88679	70	
214.97528	70	
215.93311	130	
217.88174	80	
219.88560	70	
220.87682	120	
222.87637	48	
222.98469	68	
224.01984	100	
224.83649	72	
224.97092	70	
227.84985	48	
228.11647	94	
228.83865	56	
229.83536	88	
230.40343	56	
231.89317	92	
232.84965	50	
233.40272	90	
233.94335	80	
234.41337	100	
236.89955	74	
236.91849	64	
237.06602	84	
238.04809	68	
238.83674	56	
238.89405	58	
238.97716	48	
239.86862	112	
239.91937	142	
240.83179	74	
240.85650	52	
241.83920	188	
242.83862	138	
242.85200	82	
242.89995	74	
243.83136	92	
243.85146	70	
243.94791	84	
244.84065	82	
245.88073	60	
246.24477	42	
247.89907	60	
250.90855	66	
251.87621	74	
252.84197	74	
254.90795	64	
255.06856	52	
256.85142	66	
256.90286	94	
256.91737	72	
257.90840	92	
257.92225	66	
258.84322	242	
259.82760	494	1+
259.84595	328	
259.86641	98	
259.91420	52	
259.95890	68	
260.83075	368	1+
261.86153	70	
261.89349	74	
262.20650	42	
262.83420	62	
263.84237	58	
264.85586	78	
265.85789	116	
265.97297	74	
266.83910	40	
266.90879	62	
266.99734	60	
268.83989	128	
269.01571	108	
269.15823	66	
269.83754	66	
270.81490	78	
271.83155	64	
271.84402	164	1+
272.93097	54	
273.87896	60	
274.87720	56	
275.87177	60	
276.80883	78	
276.85742	466	1+
276.87089	198	
277.24621	58	
277.91338	66	
277.93781	74	
278.84432	974	1+
279.88855	168	
280.00290	52	
280.09333	70	
280.20525	40	
280.93064	110	
281.04750	68	
281.84314	70	
281.86952	72	
282.80675	58	
284.08408	48	
284.83219	62	
284.87514	54	
288.83780	110	
288.89009	52	
289.04790	50	
291.79572	62	
292.85237	44	
293.85065	54	
293.92175	70	
294.80891	120	
294.86793	78	
295.87542	64	
296.22949	70	
296.86801	56	
296.89104	52	
297.08401	58	
297.85887	78	
297.88852	242	1+
298.23621	84	
298.31695	54	
298.80073	76	
298.85199	86	
299.86208	134	
299.88645	82	
301.44716	80	
301.85496	60	
302.86613	62	
303.86534	74	
303.88243	78	
305.89341	54	
306.27177	62	
308.30140	78	
309.58322	60	
309.88402	72	
310.24710	48	
311.05210	42	
311.96239	72	
313.86921	64	
313.89776	96	
314.96252	90	
318.84857	44	
321.61329	80	
322.81459	76	
322.89391	64	
323.79486	70	
323.88385	42	
330.78588	72	
333.79181	70	
338.16468	78	
338.87207	98	
341.05269	88	
343.30764	50	
END IONS

###FS:    #m/z: 363.95427 #charge 1+
###MS: 157
###MSMS: 160
BEGIN IONS
TITLE=Cmpd 120, +MS2(363.9543), 28.0-35.0eV, 3.5min #160
RTINSECONDS=206.15
SCANS=157,160
PEPMASS=363.95427	24158
CHARGE=1+
205.94606	82	
208.89400	84	
209.94162	180	
210.03299	78	
212.87215	98	
218.85278	54	
222.95116	150	
223.06532	76	
224.88623	72	
224.95079	74	
224.96901	62	
225.82651	64	
226.87038	64	
226.94845	700	1+
226.97472	68	
227.88854	204	1+
228.94168	484	1+
229.09540	60	
230.85581	78	
230.88619	70	
231.89326	64	
232.95662	102	
234.88145	74	
234.95675	64	
235.95194	86	
238.97558	66	
239.06278	62	
240.94064	330	1+
240.96090	192	
241.96121	72	
242.11000	72	
242.93982	270	
243.82116	54	
244.93280	78	
244.95651	372	
246.80484	64	
246.87193	78	
246.94940	292	1+
247.07983	54	
247.89730	94	
248.80329	88	
248.84134	70	
248.89762	66	
249.80897	56	
251.08022	78	
251.49292	58	
252.07711	72	
252.57795	148	
252.94757	80	
254.91602	72	
255.90896	100	
257.92233	78	
258.83712	174	
258.97423	54	
259.89834	62	
259.96739	88	
260.83160	86	
261.88722	58	
262.39424	68	
262.82839	68	
263.79362	72	
263.87616	54	
263.97166	60	
264.81286	64	
264.97676	84	
265.01434	64	
266.44588	80	
266.81298	108	
267.81248	58	
267.96909	64	
268.79191	72	
268.83968	54	
269.01538	84	
269.87610	80	
269.97079	54	
271.97202	104	
272.84566	70	
275.85716	70	
276.81021	58	
276.88628	66	
277.92334	70	
278.79200	72	
278.84399	182	
278.95626	60	
279.11596	90	
280.10879	92	
280.79485	146	
280.83028	84	
281.85310	78	
281.97267	70	
282.88697	56	
284.29505	78	
285.84277	86	
288.82396	58	
288.88902	62	
290.80617	74	
293.85248	84	
293.91133	54	
294.00404	62	
296.80633	226	
296.93134	82	
297.39928	86	
298.42105	88	
298.80187	254	1+
300.00339	80	
300.99159	54	
301.79718	58	
301.85776	62	
302.85411	62	
303.85445	60	
303.89723	94	
305.89557	84	
306.43274	76	
307.43309	132	
307.84234	68	
307.89102	72	
308.25199	66	
308.83189	66	
311.12570	64	
313.14980	56	
313.86072	70	
316.04862	76	
316.85027	72	
317.80798	78	
317.88500	52	
318.85758	76	
319.59925	88	
320.82561	136	
320.93095	84	
322.97766	76	
323.81355	54	
323.84175	72	
323.98920	54	
324.06913	76	
324.89242	82	
325.11963	70	
326.86907	74	
327.86418	76	
328.81633	56	
334.95699	72	
335.17303	96	
336.95076	76	
340.96839	74	
345.93194	60	
351.86507	84	
353.89749	60	
354.37322	64	
357.15492	68	
358.94874	90	
359.08363	70	
360.10101	74	
360.21320	82	
362.18518	76	
365.89368	70	
366.29793	68	
368.32141	82	
END IONS

###FS:    #m/z: 322.92804 #charge 1+
###MS: 161
###MSMS: 162
BEGIN IONS
TITLE=Cmpd 121, +MS2(322.9280), 28.0-35.0eV, 3.5min #162
RTINSECONDS=209.813
SCANS=161-162
PEPMASS=322.92804	117324
CHARGE=1+
57.06278	18	
71.94621	18	
92.15725	28	
132.46176	34	
132.95969	16	
133.45855	16	
134.61718	16	
136.49432	16	
136.53449	18	
138.26747	16	
138.81091	16	
138.85720	16	
139.28149	16	
139.81965	16	
140.20324	16	
140.25691	24	
142.35164	16	
142.95001	16	
145.15625	16	
146.03191	16	
146.52497	16	
148.95628	16	
149.68552	16	
149.99967	16	
150.10797	16	
150.51897	16	
152.47620	16	
192.29730	28	
192.45236	18	
194.90296	22	
195.67348	28	
197.02068	80	
201.04310	244	
202.03669	68	
207.09895	32	
208.82640	52	
212.89710	102	
215.89773	64	
218.98873	78	
220.40391	22	
220.87918	68	
221.88194	40	
222.95004	66	
223.35763	24	
225.85418	52	
228.00157	92	
230.50971	20	
230.83405	44	
230.90704	64	
238.56915	30	
239.07099	62	
239.32954	20	
240.82016	72	
240.93951	940	
240.96395	58	
241.06796	54	
241.65933	40	
241.94121	502	
242.01865	60	
242.81280	40	
242.85563	24	
242.94086	1760	1+
242.98977	32	
243.82519	152	
244.25568	22	
244.85245	48	
244.93761	330	
244.97891	80	
245.42650	30	
245.44397	104	
245.81952	66	
245.87153	68	
246.91022	18	
246.98162	22	
247.26304	26	
248.36555	36	
248.72765	36	
248.84362	66	
249.93165	32	
253.07627	66	
253.16996	70	
254.82024	58	
254.91125	48	
255.01398	82	
255.90280	38	
256.89658	102	
257.84140	80	
258.82650	62	
259.89385	64	
260.35554	34	
260.41276	34	
260.85107	66	
261.83001	170	
261.90947	58	
262.02049	66	
262.80846	60	
262.83090	122	
264.99051	54	
267.83495	54	
268.09790	36	
268.92663	56	
269.08013	70	
270.81290	84	
270.84525	60	
272.92681	72	
273.04219	60	
275.87127	32	
276.91887	46	
278.02988	76	
278.34728	50	
278.84103	70	
278.88006	82	
279.08812	1022	1+
279.20804	30	
279.22860	26	
279.46169	24	
279.96185	18	
280.10757	48	
280.13026	24	
280.25788	44	
280.32449	22	
282.27586	76	
282.68909	22	
283.02320	76	
283.06680	56	
284.29292	380	
285.17158	18	
285.27004	26	
286.09519	78	
287.23034	70	
289.30042	20	
289.87947	56	
291.05408	38	
293.11667	72	
299.05762	60	
303.87583	36	
307.89172	78	
309.10032	24	
311.75818	28	
312.97179	32	
313.83260	86	
318.30978	86	
320.23853	30	
321.06086	36	
321.80474	56	
323.79726	70	
324.34871	20	
324.45151	28	
325.91047	70	
325.96612	104	
326.20743	30	
327.07325	66	
END IONS

###FS:    #m/z: 340.93858 #charge 1+
###MS: 161
###MSMS: 163
BEGIN IONS
TITLE=Cmpd 122, +MS2(340.9386), 28.0-35.0eV, 3.5min #163
RTINSECONDS=210.586
SCANS=161,163
PEPMASS=340.93858	74032
CHARGE=1+
200.86714	70	
202.88207	40	
212.88099	64	
215.88337	74	
216.88072	66	
219.89274	74	
222.89477	72	
224.83432	332	1+
224.97284	60	
226.94981	92	
228.83857	84	
229.09863	70	
231.95120	84	
233.40484	86	
234.90981	72	
234.98119	68	
236.88639	74	
236.90152	36	
237.21876	72	
237.90106	94	
238.88493	114	
239.84438	110	
239.86960	58	
239.92167	68	
240.83541	134	
240.88740	76	
240.94160	80	
241.84235	220	
241.93422	52	
242.84132	126	
242.86143	68	
243.83298	106	
244.12786	56	
244.82576	46	
244.84597	64	
245.48265	38	
246.12244	28	
246.85217	68	
248.07700	30	
248.98091	72	
249.00217	72	
249.06041	36	
249.72188	38	
249.95629	66	
250.90302	64	
251.00418	58	
252.37171	32	
254.01686	84	
255.01698	30	
255.83982	46	
256.86505	132	
257.04749	30	
257.22185	30	
257.84991	66	
257.89642	62	
258.15103	78	
258.84606	750	1+
258.86416	92	
259.52442	40	
259.90800	212	
259.95299	98	
260.76371	44	
260.83054	162	
260.85130	238	1+
260.95841	82	
261.89676	128	
262.00235	28	
262.52383	72	
262.82846	68	
263.49732	94	
264.83670	74	
264.86378	52	
266.86466	68	
268.84623	174	
269.12214	30	
269.83965	48	
269.91851	66	
270.12418	48	
270.82824	52	
272.82934	70	
272.94093	72	
272.97920	50	
273.26523	38	
274.86184	80	
275.03275	62	
275.86485	148	
275.87994	78	
276.85869	282	
276.88434	68	
276.94813	58	
276.99703	36	
277.86319	332	
278.84356	440	
278.92301	64	
278.98208	92	
279.20635	36	
279.85250	294	
279.87802	72	
280.06841	30	
280.64205	28	
280.84551	60	
280.92506	68	
281.08074	46	
281.79971	34	
281.88972	168	
282.03453	70	
282.90136	72	
282.95101	74	
283.83765	44	
285.05589	36	
285.52829	74	
287.09507	60	
289.00186	98	
289.42993	92	
290.24325	72	
290.88387	58	
292.86351	42	
292.93766	70	
293.86119	72	
294.86843	132	
295.89609	70	
296.85152	44	
297.23605	54	
297.89376	90	
298.85164	62	
298.87079	50	
298.91713	62	
300.79513	30	
300.84411	58	
300.87865	66	
301.15697	28	
301.85895	240	1+
301.87792	78	
303.09947	54	
303.13567	86	
304.07308	86	
305.86357	46	
305.89136	74	
306.89733	52	
307.88154	46	
308.02575	36	
309.87948	78	
310.02652	78	
312.93692	72	
314.86666	34	
322.16405	32	
323.88356	46	
324.87411	72	
327.89974	48	
337.84873	54	
338.02707	40	
340.15767	64	
341.61493	86	
345.89541	62	
END IONS

###FS:    #m/z: 363.95410 #charge 1+
###MS: 161
###MSMS: 164
BEGIN IONS
TITLE=Cmpd 123, +MS2(363.9541), 28.0-35.0eV, 3.6min #164
RTINSECONDS=211.358
SCANS=161,164
PEPMASS=363.95410	26578
CHARGE=1+
82.26090	54	
83.37619	50	
113.55900	78	
188.86137	82	
199.88692	66	
207.87121	40	
209.88655	44	
209.93849	150	
212.87711	78	
218.88347	64	
220.88277	72	
222.95023	238	
224.94939	266	
224.96930	42	
225.96661	84	
226.94667	354	1+
226.96855	162	
227.92312	56	
228.90912	34	
228.94079	470	1+
230.88961	98	
231.15346	64	
232.01521	50	
233.88330	82	
234.83650	40	
236.84687	66	
236.87505	76	
239.06647	86	
240.81848	60	
240.94025	170	
240.95965	74	
241.09665	42	
241.94001	200	
241.96715	72	
242.15018	78	
242.81368	74	
242.90170	72	
242.94050	678	1+
244.81778	48	
244.83487	64	
244.94193	114	
244.95643	290	
245.88841	56	
245.93830	282	
246.87935	68	
246.94961	180	
246.97564	72	
247.11666	72	
248.80613	86	
248.83584	70	
248.89977	122	
249.80537	46	
250.80167	68	
250.83664	94	
250.94571	78	
251.80054	72	
251.83947	76	
253.45130	70	
253.90140	70	
254.37881	86	
254.95493	94	
255.84605	62	
255.88316	98	
258.83395	54	
259.97946	52	
260.83286	146	
260.91447	78	
261.84107	60	
262.91400	54	
263.09518	50	
264.84053	50	
265.11419	54	
265.84530	208	1+
266.00092	74	
266.80258	304	1+
267.81820	118	
267.97523	54	
268.13213	64	
269.88219	66	
269.96717	56	
270.82935	62	
271.92130	60	
272.91407	48	
274.09833	90	
274.93258	76	
275.03637	72	
275.98810	54	
276.90169	72	
277.86200	108	
278.84306	50	
279.79337	70	
279.90629	52	
280.79401	222	
282.80468	58	
282.89503	80	
283.80044	60	
283.82534	76	
283.98445	74	
284.07364	68	
284.29911	66	
284.78444	38	
284.85434	86	
285.98098	54	
286.45023	96	
286.86412	80	
287.92148	104	
289.81842	68	
291.05551	74	
291.83715	62	
292.80299	74	
293.17499	42	
293.80420	86	
293.85264	52	
295.80919	72	
295.88930	76	
296.19823	58	
296.80879	92	
297.80446	88	
297.86117	64	
298.36791	74	
298.80211	306	1+
300.40989	52	
300.78647	148	
300.86946	72	
301.57757	38	
301.80006	146	
301.83770	50	
301.85633	96	
303.85475	58	
303.94005	80	
304.99230	62	
306.52994	38	
306.88782	134	
307.89278	72	
308.92078	80	
309.91621	64	
312.45696	40	
314.81668	44	
319.80665	104	
320.96486	54	
321.82450	60	
321.86010	38	
321.89347	74	
322.20142	44	
323.81717	64	
324.86289	82	
325.14184	68	
325.90499	46	
326.87589	62	
340.76662	66	
344.47842	62	
344.84303	94	
350.78091	76	
361.62201	66	
364.11047	74	
367.77507	64	
END IONS

###FS:    #m/z: 363.95419 #charge 1+
###MS: 165
###MSMS: 166
BEGIN IONS
TITLE=Cmpd 124, +MS2(363.9542), 28.0-35.0eV, 3.6min #166
RTINSECONDS=215.012
SCANS=165-166
PEPMASS=363.95419	24532
CHARGE=1+
170.00475	74	
187.05376	52	
187.86878	64	
189.86490	108	
191.86126	72	
193.04215	90	
200.89859	92	
205.95107	60	
209.94048	80	
210.88456	74	
211.94499	76	
212.87704	234	
214.35100	80	
214.89231	60	
215.97012	78	
222.94710	302	1+
224.04718	82	
224.94957	388	1+
226.94676	312	1+
226.97373	72	
227.92933	66	
228.94076	1016	1+
228.96298	54	
230.82472	56	
230.89160	224	1+
232.88296	128	
237.05643	88	
240.03271	142	
240.23179	70	
240.93954	522	1+
240.96488	134	
241.85028	70	
241.90957	62	
241.95709	74	
242.85802	144	
242.93978	540	1+
242.95707	74	
242.98238	80	
243.83399	86	
244.81758	72	
244.95195	298	
246.90266	92	
246.95034	424	
248.80002	164	
248.89793	94	
249.80131	68	
249.82645	106	
249.86940	64	
250.90511	50	
250.94603	50	
252.89259	86	
253.89737	54	
254.03031	74	
255.81866	66	
256.83871	102	
256.92916	70	
258.84608	66	
258.89940	66	
258.96754	162	
259.04373	56	
259.85038	138	
259.91224	80	
260.83155	266	1+
260.96713	292	
262.85028	84	
262.96342	66	
263.04313	64	
263.86835	74	
263.97774	122	
264.80074	50	
264.84141	194	1+
265.81396	286	1+
266.81464	314	1+
267.16209	74	
267.43069	60	
267.97417	142	
268.80393	72	
268.89298	58	
269.97152	108	
270.83723	66	
271.87558	80	
272.13216	70	
273.79170	68	
273.88064	78	
274.82071	80	
275.39464	64	
277.81295	74	
278.83627	232	1+
279.79953	68	
280.79117	56	
281.12333	66	
282.39549	92	
282.79049	126	
282.82711	66	
282.88471	54	
283.40352	60	
283.98674	84	
284.83378	92	
284.89174	78	
284.93098	94	
284.99520	72	
285.74863	58	
285.82302	58	
285.84807	70	
286.14280	90	
286.45229	76	
286.81825	76	
287.80912	74	
288.96020	60	
289.85854	72	
289.89161	60	
290.14918	62	
290.87204	100	
293.87786	64	
295.86405	66	
296.80828	198	
298.11532	72	
298.42095	94	
298.80375	664	1+
298.82184	84	
299.80839	384	1+
300.79507	144	
300.87934	116	
301.06563	52	
301.81364	96	
301.85528	114	
302.90274	66	
302.94570	68	
304.89134	64	
306.99835	74	
307.82073	70	
314.81757	140	
316.14685	58	
316.81050	200	
317.81056	86	
318.18730	62	
319.17354	64	
319.30314	50	
319.97534	72	
321.12677	54	
321.78976	72	
322.03231	56	
322.92923	76	
323.88118	66	
326.04384	72	
326.33414	70	
327.08007	86	
334.87654	60	
336.94432	82	
339.82786	52	
340.01658	58	
342.76452	82	
345.09619	68	
345.29049	60	
346.97829	68	
352.38357	88	
352.88191	52	
355.87257	68	
356.41261	68	
358.80196	58	
359.97077	70	
362.76925	68	
366.33518	72	
367.29723	66	
END IONS

###FS:    #m/z: 336.94332 #charge 1+
###MS: 165
###MSMS: 167
BEGIN IONS
TITLE=Cmpd 125, +MS2(336.9433), 28.0-35.0eV, 3.6min #167
RTINSECONDS=215.786
SCANS=165,167
PEPMASS=336.94332	15290
CHARGE=1+
70.84404	68	
161.52371	32	
181.41833	38	
192.89042	92	
199.89380	56	
201.91444	78	
205.94934	70	
208.84241	88	
210.89740	34	
211.94343	120	
212.87626	76	
213.94009	74	
216.91506	54	
218.89804	38	
218.99999	62	
219.83436	76	
220.87531	72	
223.88953	138	
224.85526	72	
225.95748	66	
227.22934	50	
228.89471	46	
229.08381	34	
229.85014	66	
229.88744	96	
229.95512	176	
230.88832	74	
230.90318	32	
230.98333	36	
231.88627	44	
231.94530	126	
233.89110	40	
233.94336	54	
234.83071	56	
234.88340	90	
234.92849	66	
235.06615	68	
235.82333	70	
236.84548	26	
236.86945	62	
236.88250	44	
237.84918	34	
237.89283	76	
238.38129	34	
238.83492	90	
238.93004	66	
239.84991	178	
240.84315	94	
241.83986	194	
242.84388	182	
242.97270	76	
243.83401	96	
243.85394	66	
246.85981	84	
247.83926	90	
248.89061	70	
248.90317	74	
250.11901	44	
250.94850	142	
250.97100	78	
251.83730	64	
252.94201	80	
252.96880	210	
253.08403	80	
253.18177	90	
253.85237	54	
254.08930	70	
254.11877	54	
254.90791	60	
254.95550	84	
255.67919	28	
255.92244	54	
256.04211	28	
256.35898	28	
256.85462	124	
256.88010	92	
256.89781	90	
257.80974	68	
257.83240	56	
257.85338	56	
257.94574	56	
257.98332	62	
258.22051	32	
258.84921	454	1+
258.87649	54	
259.85197	332	1+
260.79932	46	
261.07519	34	
261.43043	88	
261.92922	66	
262.95211	142	
263.87859	56	
264.85446	56	
264.87055	96	
267.11165	60	
267.83250	46	
268.83795	456	1+
271.06334	76	
271.10795	36	
272.91469	82	
273.92566	108	
274.86101	150	
275.84523	104	
275.86981	86	
275.88377	54	
276.80644	26	
276.85685	424	1+
277.12343	28	
277.23171	42	
277.83312	56	
278.84103	70	
278.86615	86	
278.97033	46	
279.85524	40	
279.87128	70	
280.10376	82	
281.16403	28	
281.26759	30	
281.60785	36	
281.86360	134	
281.92105	42	
283.85905	68	
284.02861	38	
284.86534	40	
284.88145	44	
285.84923	320	1+
288.39355	28	
290.13416	68	
291.85577	198	1+
292.88123	50	
293.10772	196	
294.06714	78	
294.83829	32	
294.86379	150	
295.88754	42	
296.89344	34	
297.89423	144	
298.07295	70	
298.87164	38	
298.89008	210	1+
299.86959	58	
300.01838	70	
300.81209	54	
300.87620	84	
301.97354	38	
302.34982	46	
302.85804	60	
308.87512	52	
308.89047	82	
311.35857	32	
318.11495	62	
320.86061	64	
321.29173	100	
330.83016	46	
337.89390	72	
337.94808	50	
340.03966	80	
END IONS

###FS:    #m/z: 359.95930 #charge 1+
###MS: 165
###MSMS: 168
BEGIN IONS
TITLE=Cmpd 126, +MS2(359.9593), 28.0-35.0eV, 3.6min #168
RTINSECONDS=216.558
SCANS=165,168
PEPMASS=359.95930	11152
CHARGE=1+
49.36340	72	
195.98079	74	
200.88645	66	
205.94758	76	
206.97965	76	
209.94216	184	
217.85986	64	
220.49975	58	
222.95130	62	
223.89124	100	
224.94856	78	
225.06120	68	
225.07595	40	
225.96860	40	
226.87926	58	
226.94295	270	
226.97115	132	
227.88109	92	
228.93844	276	
229.07624	46	
229.49869	92	
229.93014	92	
230.95762	80	
232.88161	62	
234.05202	42	
234.53909	42	
234.87400	72	
234.90029	72	
235.43877	76	
236.95036	86	
236.99233	70	
237.85111	60	
237.87710	70	
238.10144	52	
238.86559	68	
239.81881	46	
239.87396	90	
239.95978	92	
240.94004	232	
240.96370	158	
241.94024	104	
242.90380	64	
243.84809	44	
243.96151	46	
244.89993	76	
244.95479	126	
245.93685	76	
245.95407	72	
246.15265	46	
246.80978	70	
246.95205	148	
246.97764	50	
247.87769	68	
247.96702	146	
248.80134	72	
249.80326	52	
250.79430	68	
250.83482	52	
250.94293	90	
251.84931	88	
251.93081	60	
252.03993	102	
252.23119	46	
252.95414	126	
255.90795	90	
255.95412	72	
256.96269	88	
258.84772	42	
259.84461	56	
260.11369	44	
260.13554	54	
260.83567	92	
260.85890	44	
260.97204	72	
261.83184	56	
262.82212	72	
262.90786	78	
262.95566	52	
263.88234	72	
265.81671	40	
265.88242	72	
266.81802	198	
267.96899	62	
268.90279	58	
269.84974	48	
271.84231	72	
273.96589	66	
275.79865	58	
275.87389	74	
275.96666	122	
276.81075	46	
276.85331	86	
276.93348	50	
277.79827	50	
278.84278	148	
278.92804	40	
279.84289	68	
280.78846	232	
280.80420	66	
280.83778	50	
281.84594	192	
282.90796	62	
283.00907	62	
283.98056	94	
284.82565	92	
285.06214	52	
285.82318	54	
285.90808	62	
289.05998	68	
293.02391	74	
293.11396	78	
293.12975	40	
294.84251	68	
295.87175	68	
296.80531	110	
298.80436	356	1+
299.87120	86	
300.79711	54	
300.82056	84	
301.08277	78	
301.81147	66	
301.85660	54	
305.41243	92	
306.93378	58	
308.42407	84	
309.79476	42	
310.41363	92	
310.81427	76	
310.83145	54	
315.93727	80	
316.81209	138	
317.87409	52	
318.11949	58	
318.93673	60	
321.81376	48	
322.02966	66	
323.15436	58	
323.24057	84	
323.41288	92	
323.81925	76	
324.38502	46	
326.81567	68	
328.80787	40	
328.88534	54	
333.81655	74	
336.93734	128	
342.83916	88	
344.86156	74	
346.81117	68	
356.23677	58	
360.01741	78	
END IONS

###FS:    #m/z: 336.94362 #charge 1+
###MS: 169
###MSMS: 170
BEGIN IONS
TITLE=Cmpd 127, +MS2(336.9436), 28.0-35.0eV, 3.7min #170
RTINSECONDS=220.211
SCANS=169-170
PEPMASS=336.94362	15130
CHARGE=1+
163.41461	82	
181.86194	70	
190.90349	74	
193.88778	72	
196.88462	76	
199.73583	78	
200.83603	56	
202.83675	64	
205.94758	66	
211.94216	496	
212.87576	226	
212.89588	70	
213.90191	60	
213.93837	132	
214.89411	44	
214.94298	80	
215.86001	70	
215.93780	80	
216.89143	68	
217.88522	134	
218.86873	82	
218.95974	92	
220.87695	62	
222.97173	36	
223.83053	78	
223.95899	52	
224.83848	52	
224.96922	122	
225.10660	40	
225.95917	60	
229.88187	46	
229.95384	388	
230.88719	130	
231.94961	136	
232.89837	52	
232.96039	74	
234.91374	146	
235.89115	66	
236.82020	74	
236.90798	76	
237.06392	74	
237.08870	68	
237.99875	76	
238.83767	108	
238.88058	84	
239.13666	72	
239.85034	174	
239.95035	56	
240.83096	128	
240.86992	48	
240.97275	56	
241.82175	86	
241.84061	456	1+
241.96314	50	
242.95367	66	
243.84050	196	
244.04644	52	
244.82329	70	
246.86000	66	
247.96080	36	
247.98002	68	
248.14293	72	
248.89756	82	
249.88070	66	
249.90784	64	
250.95351	46	
252.07928	74	
252.10826	54	
252.93389	50	
252.96740	138	1+
253.57098	80	
253.82708	60	
253.90825	68	
254.08898	80	
254.96367	80	
255.06518	60	
255.92033	70	
256.85525	60	
256.89248	100	
257.86112	52	
258.01509	84	
258.85444	194	
259.85666	256	
260.63914	44	
260.85293	66	
261.49088	50	
261.84793	70	
262.87559	46	
265.89095	68	
265.91285	88	
266.85039	78	
267.00923	66	
267.82065	58	
267.98116	74	
268.83908	344	
269.12022	64	
269.84302	148	
271.83824	54	
272.89576	88	
273.86650	48	
273.93953	58	
274.85705	148	
274.88857	104	
275.88192	42	
276.85724	632	1+
278.83687	64	
279.25743	114	
279.40733	76	
279.84020	96	
279.85534	52	
279.87205	148	
280.93836	74	
281.04516	128	
282.87673	68	
282.96958	66	
286.85390	108	
287.84429	54	
288.85234	120	
292.04700	72	
292.85373	44	
292.87463	52	
293.10774	176	
293.85044	74	
294.11139	72	
294.17249	78	
294.86429	86	
298.03932	82	
298.84549	50	
299.06598	70	
299.87631	62	
300.07786	88	
300.26895	46	
302.87729	66	
305.83976	56	
305.88520	64	
306.16200	62	
306.92064	58	
308.87959	126	
309.19894	130	
310.86581	70	
311.81495	54	
314.28538	48	
315.29617	90	
316.86798	70	
318.17843	54	
324.90274	56	
325.89985	72	
331.88094	128	
332.78094	82	
336.94021	74	
337.29641	70	
337.77646	42	
339.86773	68	
END IONS

###FS:    #m/z: 359.95966 #charge 1+
###MS: 169
###MSMS: 171
BEGIN IONS
TITLE=Cmpd 128, +MS2(359.9597), 28.0-35.0eV, 3.7min #171
RTINSECONDS=220.983
SCANS=169,171
PEPMASS=359.95966	12614
CHARGE=1+
191.10233	60	
191.95730	64	
196.01534	70	
199.60988	50	
200.87803	52	
210.87733	82	
214.85993	66	
214.87431	74	
221.88719	64	
222.94653	256	1+
223.88745	84	
223.90226	76	
224.96750	124	
225.94830	72	
226.89598	94	
226.94801	174	
227.00738	90	
227.95709	80	
228.84363	60	
228.94163	264	
233.77815	66	
233.82523	68	
235.00018	74	
237.05062	58	
237.09025	80	
238.93746	62	
240.83075	130	
240.90220	52	
240.93858	68	
240.96285	160	
241.06607	80	
241.86743	68	
241.93393	88	
242.85591	72	
242.89978	60	
242.95139	62	
243.86142	46	
244.89235	72	
244.95784	232	
245.85425	78	
246.94700	80	
247.24033	68	
247.81271	86	
248.80035	142	
249.80727	48	
250.95370	68	
251.10321	78	
251.83749	50	
252.87529	74	
252.96502	72	
253.93651	68	
254.86058	56	
254.87866	68	
254.90788	86	
255.06680	64	
255.22960	48	
258.82849	70	
258.97238	72	
259.00593	56	
260.83163	44	
260.95055	64	
260.96938	136	
261.89144	98	
262.83578	84	
262.94751	94	
263.88408	70	
263.97429	68	
264.82052	56	
265.81555	142	
265.87895	62	
266.81384	186	
266.99131	60	
267.80670	68	
267.97109	50	
268.84273	120	
269.96047	116	
270.86749	54	
272.84531	92	
273.86245	76	
273.96325	114	
274.86772	60	
274.92875	52	
276.81074	62	
276.83740	46	
276.86620	106	
278.80440	82	
278.84460	114	
278.88838	56	
279.09334	62	
279.79575	64	
279.84581	108	
280.79186	314	
280.92250	76	
281.80567	48	
281.87192	66	
281.89221	64	
281.98922	62	
282.79120	66	
284.92106	58	
288.83080	82	
292.12935	66	
292.94999	84	
294.46122	44	
295.10595	78	
295.81759	50	
295.83197	60	
295.92979	54	
296.81277	62	
297.80330	66	
298.80334	506	
299.00254	90	
299.80396	264	
299.84381	70	
299.90751	74	
301.40869	100	
301.79448	92	
301.85860	64	
305.92563	72	
310.87892	44	
312.88471	52	
314.81660	70	
314.88608	126	
316.81414	100	
316.86569	50	
317.10181	50	
317.81377	166	
317.88036	62	
318.40177	66	
318.80907	66	
318.90164	74	
318.93683	64	
322.82470	70	
322.92062	100	
323.02457	72	
323.86993	88	
334.94838	94	
335.88374	58	
336.86988	64	
336.94582	54	
338.19414	78	
342.85052	74	
343.09191	62	
346.92135	78	
349.12717	74	
350.82965	62	
352.89735	66	
359.34632	62	
361.25279	56	
361.39533	46	
362.76225	56	
363.92048	56	
END IONS

###FS:    #m/z: 313.92795 #charge 1+
###MS: 169
###MSMS: 172
BEGIN IONS
TITLE=Cmpd 129, +MS2(313.9280), 28.0-35.0eV, 3.7min #172
RTINSECONDS=221.755
SCANS=169,172
PEPMASS=313.92795	5560
CHARGE=1+
47.50125	18	
95.33072	18	
112.57963	16	
113.92167	16	
114.09605	16	
114.25350	18	
114.58976	16	
114.98970	16	
115.23211	16	
116.38440	16	
116.91489	16	
118.95514	16	
119.04891	16	
125.86967	18	
127.55600	16	
127.56709	16	
128.51610	16	
129.35548	16	
130.07572	16	
132.55929	16	
134.46051	16	
138.59109	16	
139.14820	16	
139.78045	16	
142.00755	16	
144.17558	16	
144.46618	16	
145.26131	16	
145.65228	16	
145.87762	16	
146.50713	16	
147.56728	16	
148.68066	16	
148.88286	16	
149.76666	16	
150.40449	16	
150.56567	16	
153.09547	16	
154.98218	16	
155.32786	18	
156.88199	16	
157.44079	16	
159.89545	16	
160.48758	16	
160.53737	16	
163.13670	16	
163.86523	16	
164.21595	16	
166.03526	16	
167.22724	16	
167.43055	16	
168.14313	16	
172.60518	16	
172.68262	16	
173.21229	16	
175.10663	16	
176.22471	16	
177.93716	16	
181.22818	16	
181.34551	66	
181.47953	16	
182.15507	16	
187.55746	16	
187.68697	16	
189.23783	16	
190.22390	16	
193.96791	52	
194.96624	76	
200.20819	18	
205.94874	52	
211.88056	34	
211.90947	18	
211.98341	20	
216.08909	68	
224.36538	24	
227.83516	52	
227.88104	64	
228.22885	70	
228.96674	32	
231.01871	56	
231.93806	44	
232.93395	20	
233.51350	18	
233.94513	26	
234.94110	72	
234.96994	82	
237.60116	18	
237.64266	28	
238.10679	18	
241.88870	74	
245.03470	56	
246.85033	72	
246.88717	62	
246.97599	134	
248.94864	102	
249.00621	18	
249.50637	22	
249.85185	38	
249.95098	60	
251.03614	18	
251.94841	52	
252.95196	242	
254.68257	22	
255.17117	48	
255.98527	28	
256.36249	22	
258.94631	64	
258.97058	70	
259.03972	90	
260.96602	80	
263.07997	30	
263.14697	94	
263.90420	70	
264.89662	48	
265.01054	76	
265.86482	54	
266.10322	78	
266.91696	50	
267.94306	32	
268.90685	78	
269.15451	74	
270.27556	120	
270.63172	24	
271.15053	106	
272.97737	66	
273.96425	60	
276.86208	68	
277.02953	120	
279.10382	72	
282.11917	74	
287.85181	18	
288.12044	20	
288.13593	32	
288.43633	28	
289.97760	70	
289.99873	56	
293.42965	54	
294.83002	68	
294.90135	42	
298.79001	60	
300.79702	30	
301.82008	70	
310.21062	46	
310.35290	74	
312.31153	32	
314.28097	110	
314.76737	28	
315.28551	90	
317.16751	24	
319.32673	34	
END IONS

###FS:    #m/z: 322.92810 #charge 1+
###MS: 173
###MSMS: 174
BEGIN IONS
TITLE=Cmpd 130, +MS2(322.9281), 28.0-35.0eV, 3.8min #174
RTINSECONDS=225.409
SCANS=173-174
PEPMASS=322.92810	106830
CHARGE=1+
50.78612	28	
61.42107	18	
62.66116	48	
66.24918	18	
66.36513	28	
69.65315	36	
69.70124	18	
88.58936	18	
90.14252	16	
90.63869	16	
90.67610	16	
90.81647	16	
91.91508	16	
94.01897	16	
94.26560	16	
94.75265	16	
94.87700	16	
95.02059	16	
95.73052	16	
96.86804	16	
96.87650	16	
97.01917	16	
97.95515	16	
98.06821	16	
100.08916	26	
110.38078	32	
141.70119	22	
142.47473	18	
186.95759	24	
187.08023	30	
187.16999	18	
196.91724	66	
196.99985	68	
199.84040	74	
201.04307	94	
204.40841	58	
205.86265	26	
205.94393	84	
207.88541	68	
207.95069	80	
207.97381	38	
209.93698	86	
213.98431	92	
215.86001	70	
218.89451	66	
220.87717	56	
222.89262	36	
223.95659	156	
223.97387	54	
226.56334	78	
227.87372	18	
227.93107	86	
230.83054	72	
230.84614	48	
232.87968	74	
235.31465	20	
235.65740	20	
235.91198	66	
236.58770	76	
236.80966	28	
236.94107	78	
236.96835	20	
237.24356	36	
238.88269	80	
238.95054	66	
239.08716	66	
239.88823	156	
240.23747	28	
240.82533	22	
240.88882	22	
240.93937	614	
241.08126	26	
241.93790	1824	1+
242.07951	20	
242.11938	46	
242.64717	22	
242.81384	72	
242.91108	36	
242.94005	1244	1+
243.15149	24	
244.93805	436	1+
244.97421	40	
245.82520	118	
245.87149	74	
246.84851	78	
246.89860	92	
246.97190	148	
248.10441	36	
249.97207	92	
250.83681	40	
252.89844	80	
254.90896	18	
255.07077	44	
256.89490	46	
257.04150	22	
260.82746	54	
261.82895	80	
262.00642	24	
262.83038	52	
263.64109	60	
265.05467	70	
265.85847	72	
266.37137	102	
266.89087	84	
268.56533	30	
270.82699	18	
277.81894	82	
278.03176	58	
278.11195	82	
279.03820	32	
279.06364	20	
279.09025	1204	1+
279.13868	20	
279.16729	24	
279.19337	56	
279.32831	18	
279.80065	18	
279.85308	36	
279.88172	78	
282.08009	84	
282.83847	30	
282.85586	78	
282.88517	64	
282.96357	56	
283.62864	34	
283.77591	38	
283.86276	56	
284.29078	180	
285.16099	68	
285.43890	18	
285.75248	20	
285.96412	52	
286.87413	76	
287.51364	38	
287.79889	24	
288.02181	58	
289.88124	94	
291.31938	24	
294.39791	86	
297.17596	18	
297.39498	22	
299.19350	70	
299.87431	54	
302.81768	58	
305.90608	58	
306.87585	58	
308.42737	32	
308.86463	66	
309.88856	54	
322.37577	66	
323.05942	66	
324.82546	50	
325.05596	72	
325.31688	68	
END IONS

###FS:    #m/z: 340.93870 #charge 1+
###MS: 173
###MSMS: 175
BEGIN IONS
TITLE=Cmpd 131, +MS2(340.9387), 28.0-35.0eV, 3.8min #175
RTINSECONDS=226.181
SCANS=173,175
PEPMASS=340.93870	68584
CHARGE=1+
180.86503	34	
201.62981	32	
213.13183	66	
213.84243	90	
213.87813	50	
214.89398	70	
215.87079	40	
217.86009	78	
218.90515	64	
223.14213	90	
223.83641	76	
223.97387	44	
224.84202	78	
224.97658	64	
226.94792	64	
228.84255	70	
228.96119	60	
229.84660	60	
230.84734	30	
231.85209	60	
231.95035	240	
233.88840	102	
233.94934	56	
236.85227	78	
236.88849	58	
237.90985	80	
238.80287	72	
238.88253	78	
239.04748	78	
239.84639	136	
239.89343	66	
239.92196	50	
240.06825	68	
240.22788	52	
240.83999	476	1+
240.85270	90	
240.87731	76	
240.96113	82	
241.91923	66	
242.77537	32	
242.81019	32	
242.83061	64	
242.94178	44	
243.83279	166	
244.05514	60	
244.07577	74	
244.29341	64	
244.38349	88	
244.57513	34	
244.83532	106	
245.83224	104	
246.49741	28	
248.44244	28	
249.86914	60	
250.96311	80	
252.84854	82	
253.84034	46	
254.84277	64	
254.87829	70	
254.90619	80	
254.96261	64	
255.04915	32	
256.84918	114	
256.88833	154	
257.08669	66	
257.24623	70	
257.83831	154	
257.85977	142	
257.95801	64	
258.38219	48	
258.84524	256	
259.67975	32	
259.85223	172	
259.91963	60	
260.75180	28	
260.83494	526	1+
262.80423	30	
262.93165	68	
263.88840	52	
264.01766	32	
264.86458	104	
265.86860	60	
265.98685	58	
266.85753	68	
267.18777	88	
268.83866	150	
268.95094	28	
270.83724	154	
273.89504	56	
274.86435	108	
274.88313	60	
274.90826	90	
275.86403	142	
276.85213	246	
276.87107	108	
277.86029	410	
278.84385	814	1+
278.87997	74	
278.89889	32	
279.29855	32	
279.37246	68	
279.90854	76	
279.92707	56	
280.86247	70	
280.87882	92	
280.91800	72	
281.86369	114	
282.87444	54	
283.84173	82	
284.97278	80	
286.80173	36	
288.83486	60	
291.85909	200	1+
294.86253	106	
294.87836	58	
295.04332	38	
295.06059	36	
295.09340	50	
297.00969	66	
297.89814	58	
298.35504	88	
298.86865	68	
299.06663	38	
299.81418	66	
299.93941	74	
300.88114	128	
301.86340	62	
301.87788	90	
301.89752	66	
302.94779	50	
304.02562	86	
304.44977	48	
305.87642	30	
308.87738	42	
309.91218	28	
312.84119	54	
315.79986	80	
316.75419	76	
318.14363	72	
320.86523	54	
321.28200	106	
323.82582	74	
324.89393	44	
325.08481	38	
327.88424	70	
328.08673	46	
330.02436	52	
331.26382	92	
334.83342	64	
337.39301	80	
337.88119	58	
340.79423	28	
344.32327	82	
345.25588	68	
END IONS

###FS:    #m/z: 336.94349 #charge 1+
###MS: 173
###MSMS: 176
BEGIN IONS
TITLE=Cmpd 132, +MS2(336.9435), 28.0-35.0eV, 3.8min #176
RTINSECONDS=226.953
SCANS=173,176
PEPMASS=336.94349	14284
CHARGE=1+
130.81976	28	
151.53779	36	
182.83692	90	
185.97514	66	
190.96957	38	
196.88265	66	
196.96199	34	
199.14300	68	
206.97048	30	
207.97383	80	
211.94203	296	1+
212.16048	28	
212.88005	64	
213.93630	60	
215.63896	28	
216.91491	66	
218.89198	62	
222.96439	58	
223.88748	68	
224.97666	60	
226.83523	68	
226.88135	72	
227.09404	82	
228.84126	70	
229.95317	258	1+
230.88969	170	1+
231.94858	120	
231.98224	80	
232.95654	78	
233.84583	48	
235.89704	72	
236.85428	68	
236.90125	56	
238.86168	44	
238.88782	60	
239.91418	68	
240.17065	28	
240.83309	156	
240.84823	116	
240.86421	48	
241.84275	284	1+
242.89986	88	
243.03945	44	
243.83278	50	
244.44455	70	
244.89218	72	
245.80427	30	
246.69997	92	
247.04181	38	
247.95901	68	
250.95157	72	
250.96723	40	
251.06257	62	
251.95002	72	
252.97828	94	
254.09285	64	
254.83530	82	
254.90706	142	
254.96522	72	
255.97166	74	
256.26368	138	
256.86449	58	
256.88984	62	
257.85549	130	
258.65052	28	
258.84466	140	
259.84557	64	
259.94734	30	
260.82696	94	
260.86287	64	
260.94634	72	
261.84579	148	
262.09016	84	
262.14414	48	
262.65273	26	
262.88003	84	
262.90594	48	
262.94575	66	
263.20869	60	
263.37482	28	
264.85072	72	
266.78079	38	
266.85055	78	
267.10941	70	
267.82460	32	
267.84058	68	
268.83814	154	
269.83117	124	
270.83545	50	
270.93814	48	
270.98661	48	
272.91674	42	
273.84227	66	
273.86547	86	
273.90121	56	
274.85923	42	
274.87959	68	
275.07484	26	
275.33398	32	
275.87001	82	
276.85583	498	1+
276.92163	70	
277.85836	306	1+
277.96235	56	
278.83570	96	
278.99267	76	
279.61491	36	
279.83227	66	
280.11976	72	
281.99162	94	
282.83975	34	
282.86212	84	
283.10369	48	
283.72213	40	
284.02394	70	
284.05969	26	
284.45085	34	
284.85428	66	
284.88075	26	
286.85513	142	
287.33458	28	
287.85288	68	
289.85191	72	
293.10495	128	
293.20214	38	
293.85443	62	
293.95142	76	
294.10946	72	
294.64845	38	
294.83191	70	
294.86915	102	
295.92534	62	
296.28472	68	
296.82617	34	
297.83130	66	
297.89401	62	
298.89213	44	
299.06529	64	
299.87029	50	
300.38816	80	
300.86757	96	
301.88053	28	
302.88344	34	
305.85069	72	
305.95776	76	
309.87060	60	
313.94136	72	
314.60742	64	
318.98478	60	
321.42597	68	
324.86499	68	
333.22669	52	
334.25848	90	
336.24432	38	
339.19806	68	
340.29292	32	
END IONS

###FS:    #m/z: 322.92815 #charge 1+
###MS: 177
###MSMS: 178
BEGIN IONS
TITLE=Cmpd 133, +MS2(322.9282), 28.0-35.0eV, 3.9min #178
RTINSECONDS=230.642
SCANS=177-178
PEPMASS=322.92815	103016
CHARGE=1+
59.46310	28	
60.60096	72	
104.37549	32	
142.84872	16	
143.25554	16	
143.66735	16	
146.14025	16	
146.31554	20	
147.23334	16	
147.97926	16	
151.48316	16	
155.04639	16	
158.89707	16	
159.92340	16	
160.16418	16	
161.47222	16	
162.48021	16	
163.86366	16	
165.74426	16	
165.98463	16	
169.79195	16	
174.60652	16	
176.98024	16	
178.57072	34	
180.01028	16	
181.06618	54	
182.06061	16	
184.98830	58	
186.73282	24	
187.09373	42	
187.95126	20	
192.05395	24	
192.39145	34	
194.87727	50	
196.88775	106	
201.04489	110	
201.05877	78	
202.08205	26	
203.95570	66	
204.41026	38	
206.96770	62	
207.91014	72	
218.84876	54	
220.76065	32	
220.88089	72	
221.94819	86	
223.95936	68	
224.07341	26	
224.85143	72	
227.07938	22	
229.90597	92	
230.11844	90	
230.13320	24	
233.26816	34	
234.03914	82	
234.82322	66	
238.88227	66	
238.94139	44	
239.07740	130	
240.26804	68	
240.93907	590	
241.94196	400	
242.32193	24	
242.85212	26	
242.93755	1932	1+
243.83454	78	
243.96504	86	
244.10889	18	
244.99240	52	
245.14598	40	
245.63171	24	
245.89483	30	
246.11998	82	
246.97601	128	
247.10730	26	
248.83962	70	
248.85548	56	
249.00071	76	
249.88093	54	
250.94364	46	
252.02844	30	
252.13942	78	
252.38537	42	
254.91192	88	
254.97249	22	
256.83881	52	
256.89190	18	
257.79786	50	
258.83046	44	
259.26686	46	
259.89305	20	
260.09823	70	
260.83161	54	
261.08230	90	
261.84194	44	
262.03856	54	
262.81049	70	
263.02740	94	
263.80040	52	
263.83045	70	
263.86034	72	
263.93811	68	
264.45063	24	
264.59974	24	
268.89680	46	
269.89636	70	
269.92350	20	
270.99421	38	
271.85031	64	
275.81898	68	
275.85577	42	
277.02525	58	
278.84070	62	
278.98569	18	
279.05614	28	
279.09082	1162	1+
279.19384	70	
280.23114	26	
280.83042	70	
280.96958	68	
281.85125	46	
283.06870	98	
283.85833	80	
284.29268	366	
284.90013	48	
284.94571	38	
287.08031	74	
287.30014	24	
289.21480	64	
289.78723	72	
289.98269	24	
290.44914	26	
294.86164	70	
295.44294	32	
298.83484	72	
299.01090	60	
307.79057	68	
310.05218	68	
310.18652	84	
311.43357	66	
312.24224	62	
313.83251	52	
313.87810	50	
314.86011	72	
318.84895	70	
319.61904	106	
320.13496	62	
324.00921	18	
324.67141	20	
324.88746	68	
326.28339	74	
327.09327	70	
END IONS

###FS:    #m/z: 340.93874 #charge 1+
###MS: 177
###MSMS: 179
BEGIN IONS
TITLE=Cmpd 134, +MS2(340.9387), 28.0-35.0eV, 3.9min #179
RTINSECONDS=231.414
SCANS=177,179
PEPMASS=340.93874	65626
CHARGE=1+
82.13396	58	
109.58901	44	
129.90638	26	
191.30254	30	
191.95519	24	
193.88952	72	
206.80836	32	
211.88950	70	
218.88868	64	
220.88827	76	
222.86898	62	
223.88018	90	
224.85864	74	
224.87362	66	
224.97459	110	
227.93511	52	
228.77397	36	
228.84348	190	
228.96872	94	
229.85004	80	
230.85890	78	
230.94575	92	
231.88774	132	
231.94590	72	
233.89650	70	
234.97748	88	
235.73121	30	
236.89563	72	
237.03536	66	
237.05649	76	
237.08271	36	
237.90950	28	
239.82260	80	
240.82540	64	
240.88421	72	
241.13258	34	
241.85627	92	
241.92772	60	
242.84558	140	
242.87311	68	
242.92656	46	
243.16221	28	
243.51554	32	
243.79527	24	
243.83194	148	
245.88666	62	
246.57678	40	
247.23635	66	
248.86099	88	
248.89973	70	
249.95773	130	
251.64641	72	
252.84956	76	
254.48091	84	
254.93147	70	
254.96510	52	
254.98056	52	
256.51220	80	
256.86009	60	
257.83720	56	
257.86161	90	
257.91617	38	
258.76538	32	
258.84652	518	1+
258.86137	66	
259.03582	44	
259.06920	28	
260.05072	40	
260.31371	36	
260.83208	248	
261.83889	330	
261.90542	24	
264.10762	24	
264.87469	82	
265.10633	46	
265.87228	138	
266.84781	152	
268.84234	142	
269.83981	54	
269.85782	92	
269.90859	70	
270.83513	98	
271.00987	32	
271.83881	80	
272.08144	34	
272.84729	34	
273.13362	24	
274.81722	28	
274.85816	268	
274.88389	70	
274.91214	64	
276.85636	630	1+
277.82183	26	
278.30541	42	
278.84254	382	
278.92536	80	
278.99413	28	
279.84498	170	
279.93083	78	
280.00506	70	
280.68901	36	
280.84335	130	
280.86054	66	
280.87906	86	
280.90373	84	
280.92009	88	
281.01048	24	
281.85641	44	
281.86156	72	
282.87236	74	
283.02514	80	
284.69891	28	
284.87922	74	
285.86651	72	
287.80510	66	
288.84318	66	
290.84257	26	
294.86570	38	
295.84724	70	
295.87829	86	
296.84253	68	
296.88095	104	
297.97352	40	
298.14293	100	
298.30213	66	
298.80273	28	
300.87410	68	
300.89527	56	
301.85763	144	
306.88860	64	
307.31710	32	
308.29687	70	
309.86888	60	
313.39104	32	
314.89258	76	
317.26047	24	
317.89361	78	
318.75670	40	
322.98876	40	
323.89214	74	
327.99765	38	
328.03779	50	
330.22183	24	
330.80807	58	
331.73331	72	
333.03201	28	
333.79105	28	
340.69202	30	
342.11936	60	
342.91658	68	
345.19205	70	
345.76023	68	
END IONS

###FS:    #m/z: 363.95407 #charge 1+
###MS: 177
###MSMS: 180
BEGIN IONS
TITLE=Cmpd 135, +MS2(363.9541), 28.0-35.0eV, 3.9min #180
RTINSECONDS=232.186
SCANS=177,180
PEPMASS=363.95407	24778
CHARGE=1+
116.84980	34	
164.52910	86	
205.86453	64	
206.00742	70	
209.89430	78	
209.94100	166	
210.88818	54	
212.84540	68	
218.89594	62	
219.94188	66	
222.95348	66	
223.95942	54	
224.32858	40	
224.94637	86	
225.19960	36	
225.88394	40	
225.95209	82	
226.89064	70	
226.94625	760	1+
226.98539	76	
227.92576	54	
228.80932	66	
228.84410	66	
228.89062	96	
228.92409	112	
228.94152	598	1+
229.83556	80	
230.88828	216	
232.89106	50	
233.89446	72	
236.91469	88	
237.05650	56	
237.82453	84	
238.93772	46	
240.10034	52	
240.94009	222	1+
240.95637	40	
241.96322	74	
242.93960	294	1+
242.95786	62	
243.83014	118	
244.84034	80	
244.95470	308	
245.25970	44	
246.86959	72	
246.95083	130	
247.80280	40	
247.84690	70	
247.95318	66	
248.89702	128	
249.60530	78	
249.80216	114	
250.94590	84	
250.98481	64	
251.04498	50	
251.06645	90	
252.04656	62	
252.65682	60	
257.40777	64	
259.52618	82	
260.83142	200	
260.85708	70	
260.96802	78	
261.25571	68	
263.95246	52	
264.23346	82	
264.81883	60	
265.45539	40	
266.18148	120	
266.81231	108	
267.79657	72	
270.80691	34	
274.91207	62	
275.83713	30	
276.80817	110	
276.85779	52	
277.11944	84	
277.85984	52	
277.92134	42	
277.99931	70	
278.79449	70	
278.84271	262	1+
278.88520	206	1+
280.12233	50	
280.79039	244	1+
282.79514	92	
282.81571	206	1+
282.84364	74	
283.06677	32	
283.95972	66	
284.42347	74	
284.77975	80	
286.81447	52	
288.81590	46	
289.75185	36	
289.86857	50	
289.89172	72	
290.89208	96	
292.43875	40	
294.48170	30	
294.83408	40	
294.91056	78	
295.36567	88	
295.92535	100	
296.80632	124	
297.81258	72	
297.85065	76	
297.92059	60	
297.96269	62	
298.80283	170	
299.58762	32	
299.80707	96	
300.80305	82	
301.24428	40	
301.80452	110	
301.86139	110	
302.88433	72	
303.12430	50	
303.85375	168	
304.86985	48	
306.87819	80	
308.79788	44	
309.81931	64	
310.81387	46	
310.96342	62	
314.04588	64	
314.09580	74	
317.98787	72	
318.81633	68	
319.22883	60	
320.13743	80	
321.97931	56	
322.80349	72	
323.01528	74	
323.08368	56	
323.84320	68	
324.23011	68	
325.13110	62	
325.94381	68	
326.88885	108	
326.90431	58	
332.44023	68	
336.94888	76	
337.86029	34	
337.90955	66	
339.82895	68	
344.18227	70	
344.75233	52	
349.31799	44	
349.76053	68	
352.18988	32	
352.85126	50	
358.11850	38	
360.17577	62	
366.94004	38	
368.74822	50	
368.86372	54	
369.15154	52	
END IONS

###FS:    #m/z: 322.92843 #charge 1+
###MS: 181
###MSMS: 182
BEGIN IONS
TITLE=Cmpd 136, +MS2(322.9284), 28.0-35.0eV, 3.9min #182
RTINSECONDS=235.856
SCANS=181-182
PEPMASS=322.92843	108950
CHARGE=1+
100.61631	18	
107.80546	18	
130.88364	16	
135.05207	16	
138.45235	16	
143.34962	16	
143.81752	18	
143.86759	16	
150.34878	16	
151.79767	16	
152.06406	16	
152.47620	16	
153.44815	16	
155.47328	16	
155.81796	16	
157.23902	16	
161.22422	16	
161.78444	16	
163.27474	16	
164.82232	16	
167.86937	16	
169.11261	16	
171.47132	16	
174.65034	16	
175.05464	16	
178.35673	16	
178.98701	16	
179.17105	16	
184.82970	16	
186.48944	16	
187.08017	16	
187.24000	44	
187.41623	16	
190.06135	16	
190.84764	16	
191.96207	16	
192.22927	16	
195.91729	78	
198.92496	54	
201.04065	154	
202.04539	60	
205.91330	36	
205.94435	78	
206.24912	56	
206.95145	60	
207.97356	36	
211.10414	42	
222.86734	52	
222.96984	38	
224.00419	26	
226.82194	54	
227.05891	36	
228.83853	70	
228.86549	18	
230.91815	70	
236.90719	62	
237.00935	112	
237.95895	52	
238.89196	26	
238.94111	84	
239.90634	90	
240.37897	28	
240.87154	50	
240.93959	1030	
241.00599	20	
241.09469	52	
241.89838	106	
241.93720	1870	1+
242.19787	18	
242.42836	18	
242.93944	1318	1+
242.98211	20	
243.11564	24	
243.82009	144	
244.05709	20	
244.10211	86	
244.49460	70	
244.93890	526	1+
244.99220	68	
245.82304	50	
245.85228	28	
246.97692	128	
247.20444	20	
247.83166	80	
248.18346	26	
248.71370	28	
248.88405	80	
248.94059	42	
249.67990	22	
250.24760	58	
250.79592	24	
254.71024	28	
256.89742	70	
257.84529	40	
257.85929	30	
258.39575	18	
258.84013	62	
259.87840	60	
260.15934	26	
260.97634	50	
262.80610	64	
263.98000	76	
265.06035	146	
266.85124	122	
268.05777	64	
268.81972	32	
270.80293	56	
270.84902	44	
271.66267	32	
272.49061	88	
273.14165	32	
274.12262	22	
278.77739	28	
279.08953	780	1+
279.17362	48	
279.52639	40	
279.85950	76	
279.87371	72	
279.90657	44	
280.53145	42	
280.89577	72	
281.10437	22	
281.47465	26	
283.06854	40	
283.28199	124	
283.43661	40	
284.29262	250	
284.63070	32	
284.73108	34	
284.80576	20	
285.19047	64	
285.47954	24	
285.85199	64	
286.52516	20	
287.16148	40	
287.94023	102	
290.85854	74	
295.76448	42	
296.97151	80	
298.48785	24	
306.81787	28	
307.88531	86	
308.13746	50	
309.86617	48	
310.11504	68	
311.17325	34	
311.28461	30	
311.80224	46	
313.99672	20	
319.03764	60	
320.81677	62	
323.02225	54	
324.73471	76	
326.28763	64	
END IONS

###FS:    #m/z: 340.93879 #charge 1+
###MS: 181
###MSMS: 183
BEGIN IONS
TITLE=Cmpd 137, +MS2(340.9388), 28.0-35.0eV, 4.0min #183
RTINSECONDS=236.629
SCANS=181,183
PEPMASS=340.93879	67576
CHARGE=1+
95.55403	62	
180.87460	74	
191.95161	74	
197.89020	72	
200.87592	104	
201.87979	72	
202.88244	40	
208.96829	68	
210.21977	34	
211.00581	74	
213.86228	66	
213.93851	114	
218.84702	66	
221.88198	70	
222.97375	68	
222.98835	52	
223.87680	70	
224.83279	282	1+
226.87746	76	
226.91637	50	
228.84236	58	
228.89637	92	
229.84234	140	
230.84261	84	
231.84652	58	
231.88740	230	1+
231.94768	76	
232.95106	82	
234.90780	92	
235.90254	52	
235.91951	54	
237.94002	58	
238.85080	92	
238.90121	76	
239.02469	68	
239.85231	86	
239.86830	88	
240.22775	74	
240.83610	328	1+
241.31011	30	
241.81460	40	
241.97335	30	
244.82318	90	
244.83662	54	
244.88484	68	
245.84779	50	
245.86738	44	
246.88867	30	
247.12078	32	
248.89786	76	
249.06418	28	
250.97336	70	
251.06837	64	
254.00497	72	
254.90426	82	
254.91830	52	
254.96279	52	
255.88607	82	
255.97344	74	
256.44925	72	
256.89991	64	
258.84232	242	
258.93699	52	
259.84770	212	
260.01302	90	
260.82954	310	
260.85238	144	
261.68265	28	
261.84281	236	
261.91113	86	
263.88837	82	
264.86681	58	
265.14454	36	
266.84870	74	
267.13860	28	
267.84150	66	
267.92287	88	
268.84231	60	
268.86562	42	
268.96302	30	
269.11020	68	
269.94874	64	
270.82499	86	
271.78966	86	
274.86250	50	
274.91420	34	
274.98944	64	
275.81481	54	
275.84715	44	
275.86571	106	
276.85721	372	
277.82083	70	
277.86094	330	
277.94377	64	
278.36552	56	
278.84198	388	1+
278.99312	58	
279.90833	84	
280.84403	56	
280.88122	66	
280.90962	70	
280.93237	64	
281.11756	44	
281.86548	36	
282.12553	74	
282.84566	66	
283.04821	38	
283.87104	70	
284.85010	40	
285.86253	70	
288.91634	30	
290.39107	38	
294.86776	56	
295.85664	120	
295.87345	46	
296.10668	72	
296.22972	72	
296.41119	48	
296.85340	78	
297.88881	86	
298.31244	40	
298.85907	52	
299.88011	56	
299.89470	64	
300.00947	82	
300.87149	44	
301.86100	32	
301.88065	72	
302.07037	90	
302.85346	54	
302.86811	50	
303.19968	48	
303.93987	56	
305.87619	88	
306.43265	78	
306.57793	30	
306.80265	74	
309.36938	68	
311.99915	50	
312.85658	66	
313.88027	44	
326.87159	78	
327.22338	36	
328.18475	56	
329.87287	66	
331.88955	52	
331.91090	30	
336.83627	48	
338.23449	34	
340.27038	112	
341.88960	40	
344.24868	72	
345.29709	42	
346.17354	80	
END IONS

###FS:    #m/z: 363.95432 #charge 1+
###MS: 181
###MSMS: 184
BEGIN IONS
TITLE=Cmpd 138, +MS2(363.9543), 28.0-35.0eV, 4.0min #184
RTINSECONDS=237.401
SCANS=181,184
PEPMASS=363.95432	25068
CHARGE=1+
69.20807	78	
180.86646	82	
202.94358	62	
203.95411	90	
207.86929	64	
208.45589	86	
209.86761	100	
209.94360	172	
210.88105	80	
212.87909	146	
213.37797	72	
213.88008	60	
215.96463	62	
218.85819	88	
219.14122	72	
221.90959	100	
222.95101	214	
223.95168	84	
224.93777	78	
224.95250	72	
225.84685	62	
225.94661	72	
226.94538	510	1+
226.96721	174	
227.96281	84	
228.94085	536	1+
229.96005	86	
230.89127	206	
232.89459	72	
233.58105	96	
233.96218	64	
234.07117	78	
234.88542	68	
235.07765	76	
237.96845	82	
240.94055	134	
241.94311	208	
242.84365	60	
242.85258	64	
242.93923	174	
242.96101	80	
243.93633	78	
244.12800	56	
244.93777	124	
244.95780	266	1+
245.93796	160	
246.87173	62	
246.90614	54	
246.95117	254	
246.97467	122	
247.00217	118	
247.71966	88	
247.97071	80	
248.80003	146	
248.85326	98	
248.90139	70	
249.79961	78	
249.90049	86	
250.04393	64	
250.87599	58	
251.03157	62	
251.44584	78	
251.79464	70	
253.91496	86	
259.89927	108	
260.23862	64	
260.84309	76	
260.96416	120	
261.82630	48	
261.83932	52	
261.85768	66	
261.89316	50	
262.03443	62	
262.91378	76	
263.80641	82	
263.90648	70	
264.00984	68	
264.96434	60	
265.05856	50	
265.89466	94	
265.97901	126	
266.81370	84	
267.81939	48	
267.91499	76	
267.97501	158	
268.80597	86	
268.84434	56	
268.95891	72	
269.09815	98	
269.79738	70	
269.96269	78	
270.10587	68	
270.96043	76	
271.95769	74	
272.12996	62	
274.06786	74	
275.10588	64	
278.79385	62	
278.81649	56	
278.83716	78	
279.79732	70	
279.90649	56	
280.79443	200	
280.87479	84	
280.94264	72	
281.79451	102	
281.81189	72	
281.86958	72	
281.88845	64	
282.78617	54	
282.88515	66	
283.85241	70	
284.85023	76	
284.99954	48	
285.12645	48	
289.86789	86	
293.48839	76	
294.50362	68	
295.90419	76	
296.81103	66	
297.81700	70	
298.80244	172	
298.93050	64	
299.79937	462	1+
299.86703	90	
299.99044	68	
300.94416	52	
301.85870	144	
303.85434	76	
306.98118	58	
310.85498	62	
312.82825	76	
315.18066	68	
315.80705	164	1+
317.00136	58	
321.81401	52	
324.80987	60	
325.07576	86	
325.87312	64	
326.00791	68	
328.75412	82	
336.85891	60	
336.94202	72	
340.10300	48	
340.93238	68	
341.90140	62	
342.91678	58	
343.25339	86	
345.72625	60	
357.03630	70	
358.83696	68	
360.28028	70	
360.35967	84	
364.29803	70	
366.33773	70	
END IONS

###FS:    #m/z: 363.95431 #charge 1+
###MS: 185
###MSMS: 186
BEGIN IONS
TITLE=Cmpd 139, +MS2(363.9543), 28.0-35.0eV, 4.0min #186
RTINSECONDS=241.056
SCANS=185-186
PEPMASS=363.95431	24110
CHARGE=1+
86.02281	64	
102.71753	36	
137.05726	32	
179.29746	30	
183.86263	72	
190.86804	86	
191.85626	152	
196.88273	50	
205.94738	64	
207.87123	86	
209.94145	160	
210.72075	38	
210.88266	94	
211.94550	38	
212.87679	232	
212.89812	150	
214.89408	72	
214.91226	86	
218.05916	66	
221.10351	64	
222.48292	38	
222.62154	38	
222.95164	254	
224.94536	282	
224.97009	64	
225.94836	146	
226.39884	32	
226.94606	584	1+
226.97323	70	
227.14031	66	
227.88836	50	
227.93118	78	
227.97382	48	
228.93994	696	1+
230.83771	48	
230.88999	68	
230.98154	90	
231.87429	48	
232.87977	62	
236.83893	72	
240.94040	208	
240.96492	88	
240.98013	34	
241.91912	58	
241.93965	180	
241.96477	64	
242.85603	42	
242.93785	738	1+
242.95962	212	
244.85812	118	
244.95611	96	
245.82727	62	
245.92176	68	
246.95344	656	1+
248.89016	64	
249.05465	54	
251.36022	94	
251.99703	56	
252.10819	60	
253.86020	44	
258.84789	188	
259.83495	50	
260.83160	58	
260.90539	76	
260.97368	68	
262.31775	32	
263.04945	32	
263.98020	72	
265.12430	70	
266.81051	80	
266.97121	52	
267.81223	56	
267.95326	82	
268.70100	52	
268.80191	72	
268.84220	74	
269.07199	58	
269.81224	142	
269.96667	64	
270.84372	76	
271.85241	30	
272.88089	138	
273.25320	54	
274.80221	52	
274.88636	72	
275.85751	74	
277.89499	54	
278.85136	174	
278.87831	40	
278.92985	130	
279.02985	40	
279.25762	46	
280.79632	140	
280.86048	86	
281.10951	90	
281.79203	118	
281.85553	42	
281.90492	80	
281.93369	70	
282.78359	56	
282.81900	56	
282.93841	68	
283.43035	80	
283.78835	50	
283.82759	68	
284.78806	70	
285.02820	48	
285.92684	74	
286.81831	40	
286.92383	32	
287.08683	68	
288.00277	80	
289.22727	44	
290.91089	84	
291.65265	34	
291.96985	64	
292.93312	86	
294.88875	50	
296.80310	126	
298.14723	60	
298.80372	384	1+
299.11911	42	
300.78846	56	
300.84852	72	
301.86410	122	
302.80437	74	
303.80324	52	
303.86082	82	
303.89952	52	
305.28337	32	
305.44504	62	
308.12918	50	
308.87595	40	
315.31369	86	
316.81343	76	
317.80855	74	
318.93017	72	
320.81243	76	
322.83245	156	
324.88751	52	
326.89091	42	
328.95675	70	
329.87283	70	
330.01555	68	
332.87936	40	
336.93548	72	
337.94581	72	
340.32931	34	
343.27387	60	
349.79491	52	
363.95543	76	
365.27590	50	
366.18734	90	
367.33719	72	
368.75296	74	
END IONS

###FS:    #m/z: 336.94423 #charge 1+
###MS: 185
###MSMS: 187
BEGIN IONS
TITLE=Cmpd 140, +MS2(336.9442), 28.0-35.0eV, 4.1min #187
RTINSECONDS=241.828
SCANS=185,187
PEPMASS=336.94423	15460
CHARGE=1+
81.37684	30	
122.79857	82	
131.28854	32	
190.29187	32	
206.86481	32	
210.88618	82	
211.94126	206	
213.93570	70	
214.89392	68	
215.89071	158	
217.89617	94	
217.91072	70	
218.89048	68	
221.94052	68	
223.37151	26	
223.85656	48	
223.97224	88	
224.07219	48	
224.17594	34	
224.97300	70	
226.84057	42	
226.86822	76	
228.84230	70	
228.88869	50	
229.04687	66	
229.95613	174	
230.70574	40	
230.86391	62	
230.88916	58	
231.95500	62	
232.09178	56	
233.82533	48	
235.89869	50	
238.07657	68	
238.87085	80	
238.89340	62	
239.84514	176	
239.86482	72	
239.90249	72	
239.92568	68	
240.83164	72	
241.73597	34	
241.84267	176	
242.83932	190	
242.86907	48	
242.95559	58	
243.86910	58	
244.85755	78	
245.24128	26	
245.26254	26	
245.85972	76	
247.96457	86	
248.89588	70	
249.08782	98	
249.51962	30	
249.96236	78	
250.21321	48	
251.09145	84	
251.83548	94	
251.85118	70	
251.96005	66	
252.83797	64	
252.90256	72	
252.95718	80	
253.16801	52	
253.89753	62	
253.98147	106	
254.09932	62	
254.83250	38	
254.85304	58	
254.90570	68	
254.96706	68	
254.98868	34	
255.03546	52	
256.27028	72	
256.74509	28	
256.84837	66	
256.88997	134	
257.85053	110	
258.14094	48	
258.84137	378	
258.86197	154	
259.01778	72	
259.85523	194	
260.93007	38	
261.88347	76	
264.81660	70	
265.05831	70	
266.86496	76	
267.84182	182	
268.83635	68	
268.85227	60	
269.25323	30	
270.75829	40	
271.84144	68	
272.92646	56	
273.62682	30	
273.87893	168	
274.09471	42	
274.86791	66	
275.46982	36	
275.84010	132	
275.86187	76	
275.88868	60	
276.85301	238	
276.88838	112	
277.11307	42	
278.83496	36	
278.86723	194	
279.09982	64	
279.84022	80	
280.80506	32	
282.12132	26	
282.86111	60	
282.86999	64	
286.84962	186	
287.62457	26	
287.85505	68	
288.87007	64	
291.12028	70	
293.11297	82	
293.87162	128	
294.11262	78	
294.86427	74	
295.87056	92	
296.13886	92	
298.22336	66	
298.86017	94	
299.86823	32	
299.99245	58	
300.87770	156	
301.04506	32	
301.88661	54	
310.86834	58	
314.20017	82	
322.73717	56	
323.87672	80	
324.88971	54	
326.79375	28	
330.77434	62	
330.86820	80	
330.90407	88	
331.80924	68	
334.26772	54	
334.95295	82	
335.88985	28	
338.35917	50	
338.84953	52	
339.99376	32	
340.15247	68	
END IONS

###FS:    #m/z: 359.95958 #charge 1+
###MS: 185
###MSMS: 188
BEGIN IONS
TITLE=Cmpd 141, +MS2(359.9596), 28.0-35.0eV, 4.1min #188
RTINSECONDS=242.6
SCANS=185,188
PEPMASS=359.95958	8708
CHARGE=1+
71.10551	52	
189.09248	50	
189.96312	62	
209.94136	134	
210.03131	88	
216.82982	74	
218.84338	62	
218.88506	58	
218.94312	62	
221.91851	76	
222.95095	74	
223.88840	102	
223.90988	52	
223.95911	74	
224.94527	202	
224.96938	134	
225.88172	58	
226.02979	70	
226.88493	66	
226.94708	298	1+
226.96657	34	
227.83823	42	
228.84247	70	
228.93927	230	1+
232.07393	50	
232.88370	54	
233.88523	72	
234.82328	42	
234.86486	82	
235.82146	64	
238.82720	64	
239.14283	42	
240.94107	58	
240.95980	180	1+
241.93900	126	
242.90014	58	
242.95748	70	
243.95369	44	
244.93656	42	
244.95486	184	
245.28272	36	
246.02723	108	
246.85798	66	
246.95382	202	
246.97808	54	
247.95911	78	
250.79203	78	
250.94749	66	
251.89518	42	
252.88302	60	
252.95290	102	
255.38263	40	
256.80148	98	
257.06344	50	
257.18517	34	
257.94000	84	
259.89016	82	
260.83215	158	
260.86462	54	
260.97245	74	
261.83561	70	
262.04620	52	
262.06419	40	
262.97970	60	
263.00721	58	
264.89442	56	
264.96037	70	
265.79588	54	
265.82092	68	
266.81165	66	
266.89865	38	
267.09153	46	
268.00114	74	
268.92061	50	
268.95734	48	
269.08016	70	
269.86615	64	
269.95259	72	
269.96697	56	
271.10203	72	
271.85472	40	
273.94387	94	
273.96817	66	
274.81422	64	
274.87933	50	
275.96906	40	
276.84366	66	
277.84985	60	
278.79842	66	
278.84489	158	
279.68345	32	
279.80586	76	
279.85161	156	
279.87542	62	
279.91843	54	
280.22495	76	
280.79177	188	
280.83138	48	
281.46580	40	
281.85615	100	
281.88634	70	
282.85595	94	
284.82347	72	
284.98940	72	
288.87656	50	
289.90646	46	
290.41694	78	
292.97116	80	
293.89867	68	
296.80509	120	
296.82877	96	
296.97268	50	
297.86870	52	
297.89288	48	
298.80353	296	1+
298.91984	62	
299.13003	88	
299.22748	64	
300.80390	32	
300.83360	66	
301.86580	112	
302.87495	68	
303.09296	54	
304.80343	104	
306.42438	80	
306.82200	78	
306.88217	78	
309.54437	68	
314.28083	70	
317.81736	48	
319.91030	80	
320.92518	40	
321.81828	70	
322.18599	72	
322.93622	64	
322.96694	104	
324.30341	100	
324.81885	78	
325.14429	64	
325.89309	50	
327.90007	68	
328.95472	80	
334.72128	74	
334.87173	66	
335.87624	48	
336.94684	54	
337.95331	72	
344.89310	68	
352.88593	64	
354.10079	66	
357.04807	80	
359.79283	48	
361.23453	50	
363.25589	54	
END IONS

###FS:    #m/z: 336.94362 #charge 1+
###MS: 189
###MSMS: 190
BEGIN IONS
TITLE=Cmpd 142, +MS2(336.9436), 28.0-35.0eV, 4.1min #190
RTINSECONDS=246.251
SCANS=189-190
PEPMASS=336.94362	12834
CHARGE=1+
176.90865	52	
191.04322	54	
192.87144	52	
196.90352	60	
200.86217	74	
206.97444	66	
208.89560	46	
210.87737	78	
211.94447	660	1+
211.97705	64	
212.24176	36	
212.88092	150	
213.87480	120	
213.93909	214	
215.88349	66	
218.42691	36	
218.89422	72	
221.88031	70	
222.85987	70	
222.98065	58	
224.97447	52	
225.95760	88	
226.86285	92	
227.83882	52	
229.95234	74	
230.89221	160	
230.95378	74	
231.00588	34
[truncated: 1,731,396 more chars]
