# Supplementary material for: High-Throughput Venomics
Source: J Proteome Res. 2023 Apr 3;22(6):1734–46. doi: 10.1021/acs.jproteome.2c00780 (PMC10243144; doi:10.1021/acs.jproteome.2c00780)
Supplement: Supplementary file 9 — pr2c00780_si_009.zip [file pr2c00780_si_009.zip › Manual files/Calloselasma rhodostoma MGF/210702_Calloselasma_halfplate000072_5.1.201.mgf]

###	D:\Data\Julien\210702_Cr_half_TFA\210702_Calloselasma_halfplate000072.d\ProteinAnalysisResults.mgf
###	D:\Data\Julien\210702_Cr_half_TFA\210702_Calloselasma_halfplate000072.d\analysis.baf
###	210702_Calloselasma_halfplate000072.d
###	Instrument: maXis HD
###	Manufacturer: Bruker
###    PeakWidth 0.30, MiniumIntensity 10, S/N 1Apply threshold 0, Threshold 10
###    Retain Residuals no, Create neutrally no,
###    FullScan Parameters: AdductIon (+)+H (-)-H, LowMass 0, HighMass 8000, MaxCharge charge decon 4, MinPeaks 3
###    Perf. isotope decon yes, Max Charge Istopic decon 6, MW agreement 0.00, Abund. cutoff 2.00, Envelope cutoff 75.00
###    MaxRes   Parameters: AdductIon (+)+H (-)-H, LowMass 0, HighMass 8000 
###    Perf. isotope decon yes, Max Charge Istopic decon 6, Abund. cutoff 2.00
###    MSn      Parameters: AdductIon (+)+H (-)-H, LowMass 0, HighMass 8000 
###    Perf. isotope decon yes, Max Charge Istopic decon 4, Abund. cutoff 0.05
###    Global Charge Limit: no 3, Prefer FullScan Result: yes, Export what: 2 (0=non deconv/1=deconv only/2=mixed), NoMSMSSignals: 150, Intensity threshold: 10, NoMSSignals (deconv): 2, NoMSSignals (non-deconv): 2, NormalizeData: no, SingleCharged: yes
###
COM=210702_Calloselasma_halfplate000072.d
USERNAME=Demo User

###FS:    #m/z: 531.40505 #charge 1+
###MS: 1
###MSMS: 2
BEGIN IONS
TITLE=Cmpd 1, +MS2(531.4050), 28.8-35.9eV, 0.0min #2
RTINSECONDS=1.3335
SCANS=1-2
PEPMASS=531.40505	171306
CHARGE=1+
208.94614	3116	
211.94354	7374	
222.95050	11214	1+
226.94570	12836	1+
227.19696	4254	
228.94236	22804	1+
234.96913	5478	
234.99761	6954	
238.14711	4938	
239.07858	3176	
239.14550	10704	
240.96179	6782	
243.22818	5770	
244.95649	8362	
245.18303	3424	
245.94416	14612	1+
247.23835	3186	
249.18209	3724	
249.97095	32446	1+
250.94506	33802	1+
250.99596	4722	
251.19708	8738	1+
252.97006	318790	1+
253.21308	6918	
254.94030	13128	
254.96533	119890	1+
255.22874	5858	
256.25991	6154	
256.96282	17364	1+
258.96426	4174	
260.16123	3352	
261.97438	7826	
263.97735	39750	1+
265.97431	4362	
267.97206	6560	
268.95672	14660	1+
270.98002	8024	
274.27065	11200	1+
279.09056	7766	1+
279.22866	9020	1+
281.24434	14108	1+
282.17294	3184	
282.27619	14990	
283.17221	12264	1+
283.25965	15054	1+
284.29106	9638	1+
285.20154	4110	
285.21979	5648	1+
285.93995	17150	1+
285.98270	3068	
287.20015	7542	1+
287.25013	18144	1+
288.20364	5936	1+
290.26539	25142	1+
291.09799	4564	
291.19506	6822	
291.97269	8564	
293.20730	9404	1+
293.24257	5046	1+
293.97467	16794	1+
293.99583	21330	1+
294.93588	4642	
295.12670	4058	
295.22310	13454	1+
295.99159	8626	1+
296.29152	3806	
297.07865	7246	1+
297.23854	19194	1+
298.27126	4558	
299.23665	3296	
299.25393	4428	
300.28615	7782	1+
302.17162	8418	1+
302.30177	16870	1+
303.18872	8350	1+
303.95050	5556	
304.28178	5064	
305.26536	4454	
305.95166	3518	
307.24556	36160	1+
309.19943	3406	
309.27372	4716	
310.30766	13706	1+
311.05175	3756	
311.16169	4030	
311.21801	11594	1+
311.27306	5736	
311.93320	4100	
311.98474	16776	
312.32324	5078	
312.94584	4652	
313.21869	3710	
313.23380	5162	
313.27052	4792	
313.92737	78256	1+
314.26582	3330	
316.28048	15558	1+
316.31735	7354	1+
318.29691	26950	1+
318.93326	45534	1+
320.93204	17956	1+
321.27711	6298	1+
322.92804	268246	1+
323.01522	5612	1+
323.23684	27862	1+
324.20398	3218	
324.31883	5890	1+
325.19933	3120	
325.25221	42350	1+
326.19684	15796	1+
326.30179	3966	
327.00492	4188	
327.19860	11626	1+
327.26901	82944	1+
328.31615	7646	1+
329.00231	4662	
329.22656	31624	1+
330.16647	4122	
330.33304	37438	1+
331.22556	3860	
331.26527	5588	1+
331.30298	14508	1+
331.93877	4174	
334.95041	10776	1+
335.00070	42128	1+
336.94352	239446	1+
337.21573	6892	1+
337.26900	3642	
338.33831	30404	1+
339.23134	9562	1+
339.26929	6440	1+
339.28407	3178	
340.35342	6808	1+
340.93823	136616	1+
341.02567	5546	
341.24729	54970	1+
341.28355	9846	1+
343.26305	58254	1+
343.29420	4108	
344.18145	3104	
344.30976	4060	
344.34911	15390	1+
345.02280	7024	1+
345.20385	13972	1+
346.32770	16806	1+
347.02421	5574	
347.19887	4700	
348.21658	7832	1+
349.25346	3992	
349.29144	94344	1+
351.27078	23952	1+
352.89585	5396	
353.21187	3130	
353.28221	6212	1+
353.30099	3272	
353.89372	3886	
354.17217	5024	1+
354.31412	26868	1+
354.89107	3054	
355.06458	11964	1+
355.22495	6850	1+
355.26183	3316	
355.28403	4290	
355.29863	4764	
355.91653	3378	
356.27628	6554	1+
356.34853	8076	1+
357.24492	21414	1+
357.96484	8128	
358.19572	10730	1+
358.36462	45606	1+
358.94855	9928	
359.95923	164092	1+
360.34385	7110	1+
361.98257	4056	
363.21659	9138	1+
363.30688	15460	1+
363.95415	86476	1+
364.25938	7916	1+
366.31770	5556	
367.24369	3078	
367.29915	4420	
367.33216	21198	1+
368.30425	11016	1+
368.38436	6662	
368.42156	6966	1+
369.27802	4370	
369.34718	9948	1+
369.38246	3784	
370.22227	10136	1+
371.09719	32512	1+
371.22441	7596	1+
371.27355	50836	1+
371.31626	3516	
371.35943	3804	
372.32469	41156	1+
372.38003	8546	1+
373.09533	7868	1+
373.25223	16836	1+
374.35909	14648	1+
375.20732	7018	1+
376.20747	5218	1+
376.25525	26422	1+
376.28408	9376	1+
377.28840	6662	1+
379.30020	4298	
381.31194	6100	1+
381.33069	4020	
381.96352	5276	
382.19891	7496	1+
382.23170	7018	1+
383.29265	7418	1+
383.32746	30698	1+
385.28922	8930	1+
385.34032	9514	1+
386.39590	144792	1+
387.24746	14548	1+
389.22613	7382	1+
389.25245	5090	1+
389.28764	6740	1+
391.28010	3048	
393.31783	171542	1+
395.29645	14198	1+
396.41632	9518	1+
397.30738	6372	1+
397.34266	5912	1+
399.23241	5484	1+
399.26812	9236	1+
399.32117	6020	1+
400.20891	6228	1+
400.37393	5550	1+
400.41140	81248	1+
401.24986	3552	
401.28419	3182	
401.33704	4728	
402.25988	6830	1+
402.35172	3456	
403.22966	6356	1+
407.29665	20076	1+
407.33493	15812	1+
409.29470	5350	1+
409.36730	3616	
410.34416	47874	1+
411.31774	17188	1+
412.17407	6904	1+
412.31998	13570	1+
412.41082	10436	1+
413.28681	3792	
413.30200	3452	
414.42731	171522	1+
415.24616	6912	1+
415.29966	115546	1+
417.28193	6656	1+
417.33026	5750	1+
419.33263	4668	1+
421.31440	8410	1+
421.34508	5000	1+
423.24461	3202	
423.36050	15360	1+
423.37946	3444	
424.36557	12506	1+
425.28844	3134	
425.31824	6058	1+
426.18340	12814	1+
426.29440	9522	1+
427.30189	6712	1+
427.38749	3984	
428.40505	3244	
428.44211	12804	1+
428.88369	3070	
429.31446	13024	1+
430.38474	9284	1+
431.08344	18232	1+
431.27298	34918	1+
431.31033	3466	
433.25425	4142	
433.32728	3394	
434.35900	8436	1+
435.36268	6492	1+
437.34345	169788	1+
437.88465	4402	
439.88904	5858	1+
441.27984	3460	
441.32025	6448	1+
441.36702	9040	1+
442.28706	18064	1+
442.45808	7092	1+
443.29202	15804	1+
443.33059	6470	1+
444.38019	14966	1+
444.87041	23294	1+
445.11677	4020	
447.31049	18342	1+
447.36668	3086	
449.31968	3402	
449.87762	3120	
451.35828	8074	1+
451.89884	10412	1+
453.35504	4078	
453.89613	3700	
454.37067	159994	1+
455.33354	4058	
456.35048	16704	1+
459.27369	9978	1+
459.32566	83460	1+
462.38856	8468	1+
462.90849	3144	
463.39076	5112	1+
465.28414	8050	1+
465.34044	7018	1+
465.42518	4188	
467.16326	5072	1+
467.37177	3942	
467.41430	21082	1+
467.88716	12688	1+
468.38630	13594	1+
468.41592	18270	1+
469.34666	5808	1+
471.36347	3122	
473.34553	8020	1+
475.29903	59146	1+
477.46094	3288	
479.18580	3278	
479.40194	4406	
479.43972	3922	
481.36912	144468	1+
481.42149	3946	
484.41159	5182	
485.34513	3274	
485.41558	3082	
486.38246	4620	
486.42669	29500	1+
487.32136	9648	1+
487.39205	3262	
488.35269	7290	1+
488.71822	4706	
489.22048	3330	
489.31363	3232	
490.90302	7112	1+
492.27352	4896	1+
492.41378	5946	1+
493.38585	3232	
493.45897	10588	1+
494.38098	8762	1+
495.29406	5256	1+
495.38407	6728	1+
495.43471	4282	
497.38005	4356	
498.39689	264406	1+
499.36472	12322	1+
500.23253	6926	1+
500.37086	9178	1+
500.46376	5338	1+
501.23053	5088	1+
502.37509	4812	
503.29698	5964	1+
503.35074	42240	1+
507.43650	3418	
507.47380	10088	1+
507.84419	4652	
508.36541	8012	1+
509.30862	6008	1+
509.37056	5784	1+
509.39909	4580	1+
509.45246	8134	1+
510.20760	6970	1+
510.27405	6496	1+
510.55688	6894	1+
510.85169	6442	
511.21495	5338	1+
511.39437	5226	
512.40794	18184	1+
512.47478	10696	1+
512.85742	25930	1+
513.48040	8892	1+
514.34180	9426	1+
515.24025	6076	1+
515.35416	7986	1+
515.39195	6936	1+
517.36626	11962	1+
518.37194	9156	1+
518.90128	3582	
519.24459	5202	1+
519.32539	66754	1+
519.47347	5614	1+
520.38556	24092	1+
520.49061	9766	1+
521.45096	4906	1+
521.48855	7216	1+
522.59352	3538	
523.10983	26828	1+
523.27550	5280	1+
523.46541	6636	1+
523.49831	4696	1+
524.85633	8062	1+
525.39531	106338	1+
525.85541	7814	1+
527.49053	8532	1+
528.16794	7810	1+
528.21644	6254	1+
528.49596	8444	1+
529.39672	5008	1+
530.86923	3208	
531.40435	587148	1+
533.87683	9750	1+
535.33093	16314	1+
535.36617	6642	1+
535.46773	5058	1+
535.50367	3234	
535.87239	34822	1+
536.33943	16814	1+
536.87473	20838	1+
END IONS

###FS:    #m/z: 322.92836 #charge 1+
###MS: 1
###MSMS: 3
BEGIN IONS
TITLE=Cmpd 2, +MS2(322.9284), 28.0-35.0eV, 0.1min #3
RTINSECONDS=2.1055
SCANS=1,3
PEPMASS=322.92836	117786
CHARGE=1+
48.73551	90	
196.06512	104	
201.04317	258	
205.95022	152	
208.06943	88	
211.12159	94	
216.05650	94	
219.17090	138	
220.17505	108	
220.18950	84	
221.06832	130	
222.95221	166	
224.97275	86	
227.92744	140	
229.05409	84	
230.42595	90	
231.05627	100	
233.06825	432	1+
233.65050	84	
235.14604	84	
235.18836	96	
236.07449	332	1+
238.21097	186	
238.86942	84	
239.07942	612	1+
239.18376	146	
240.01843	86	
240.93682	214	1+
241.01838	86	
241.06437	186	1+
242.94435	146	
243.15419	92	
244.88088	112	
244.93779	206	1+
245.18803	86	
246.10267	232	1+
246.97666	134	
247.16896	92	
248.23570	102	
249.04109	102	
249.07094	236	1+
250.09810	92	
250.17787	88	
250.97500	102	
251.02835	84	
251.52566	110	
251.92123	84	
252.08030	188	1+
252.14683	98	
252.97980	144	
253.18961	88	
255.22584	92	
256.12497	84	
258.19058	98	
258.27531	88	
259.04966	98	
259.07920	86	
259.73362	104	
260.00860	136	
261.06162	152	
261.12079	92	
261.18141	122	
261.20354	170	1+
262.08605	146	
262.17288	110	
264.04190	84	
264.08186	88	
264.17733	88	
264.22970	136	
264.88454	86	
265.05586	88	
266.00700	282	1+
266.25061	140	
266.99513	210	
267.17495	122	
267.25349	138	
268.05142	132	
268.67929	104	
268.95440	386	1+
268.97863	178	1+
268.99795	110	
270.13953	242	1+
270.95316	92	
271.16362	194	1+
271.28394	136	
272.12193	92	
272.66305	84	
273.01583	98	
274.20188	100	
274.24897	102	
276.05067	152	
276.05884	184	1+
277.09266	206	
277.20406	200	1+
278.02064	90	
278.09728	110	
278.68105	92	
279.08989	1472	1+
279.23581	122	
280.14069	1648	1+
280.23308	100	
280.26314	176	
280.87471	92	
281.04731	264	
282.27477	178	1+
282.92412	88	
283.02804	120	
283.06721	146	
283.18235	88	
283.21581	84	
283.26015	576	1+
283.61689	108	1+
284.01493	250	1+
284.04881	90	
284.14755	92	
284.29082	1434	1+
284.89163	100	
284.93349	108	
286.14488	84	
286.82057	88	
287.66528	88	
288.05974	102	
289.17707	108	
289.26798	138	
289.87842	108	
290.05822	212	1+
290.85263	154	
291.24797	120	
291.39912	110	
292.22752	84	
292.36815	90	
294.15977	140	
299.05836	296	
300.19042	100	
300.44558	90	
301.48335	90	
302.20718	140	
302.24439	248	
302.97967	176	
303.10756	248	1+
303.17848	126	
303.27700	86	
303.77520	84	
304.08579	84	
304.19404	322	1+
304.26060	626	1+
304.92577	92	
305.05315	260	1+
305.07575	112	
305.14911	118	
306.16205	86	
306.27580	222	1+
307.20265	116	
307.30904	102	
308.29238	624	1+
309.13964	100	
309.21966	122	
309.32755	140	
310.30786	584	
313.03166	148	
313.79305	100	
315.11772	240	1+
316.04767	98	
316.19604	248	1+
317.28102	138	
318.03270	216	1+
319.31000	176	
320.17644	168	1+
320.22404	304	1+
320.93954	110	
321.00144	118	
321.03047	102	
321.11948	206	
322.83206	92	
322.87635	94	
323.06571	104	
323.16356	162	
323.21014	88	
323.23666	7816	1+
323.45853	88	
324.03256	138	
324.13419	804	1+
324.20252	1850	1+
324.26983	198	1+
325.07127	116	
325.09842	198	1+
325.31490	528	1+
325.41014	100	1+
326.06521	178	1+
326.15218	98	
326.20343	496	1+
326.23840	188	
326.37576	252	1+
327.20812	288	1+
327.24459	306	
327.26559	150	
328.18254	122	
END IONS

###FS:    #m/z: 336.94427 #charge 1+
###MS: 1
###MSMS: 4
BEGIN IONS
TITLE=Cmpd 3, +MS2(336.9443), 28.0-35.0eV, 0.1min #4
RTINSECONDS=2.878
SCANS=1,4
PEPMASS=336.94427	93582
CHARGE=1+
192.07093	90	
192.89040	92	
196.08756	110	
203.03094	90	
205.01640	84	
210.18055	88	
211.94338	3318	
213.93777	1350	1+
215.43081	86	
215.93701	190	
216.02308	182	1+
221.89968	112	
223.06135	92	
223.18331	120	
224.48875	92	
227.03217	106	
227.19991	138	
228.90909	90	
229.08370	88	
229.95435	2876	1+
230.90783	102	
231.95122	1258	1+
233.04358	92	
235.94517	116	
236.07991	98	
236.79906	86	
237.04179	320	1+
237.06230	484	1+
239.17553	134	
239.19867	156	
240.40700	118	
241.94375	96	
242.15333	92	
243.13143	88	
244.55606	88	
245.00929	92	
246.97346	260	
247.04023	118	
247.96333	662	
248.16213	86	
248.65767	96	
248.94320	120	
248.98183	112	
249.03415	98	
249.15142	98	
249.23660	94	
249.96013	562	1+
250.95059	114	
250.98727	90	
251.04014	176	
251.98263	140	
252.96906	1992	1+
253.02451	112	
254.08884	102	
254.96363	468	1+
255.06426	368	1+
255.07465	730	1+
255.66914	84	
256.91613	184	1+
256.96186	136	
258.07402	98	
258.96453	90	
258.98354	100	
259.16815	146	
259.60694	100	
260.49998	86	
261.90515	86	
262.16248	238	1+
263.06122	250	1+
265.01554	264	1+
265.03082	138	
266.11579	108	
266.16313	86	
267.01871	110	
267.14887	132	
267.99503	110	
268.03528	102	
269.02971	88	
269.04464	148	
270.10623	92	
270.97848	426	1+
273.10777	248	1+
274.14909	150	
274.25062	136	
276.07792	84	
276.15229	100	
277.06628	110	
277.09696	138	
277.18595	88	
278.04203	112	
279.09769	90	
280.11823	170	1+
280.26598	170	1+
281.04870	404	1+
281.18879	152	
281.26087	182	1+
282.09608	208	1+
282.12248	174	1+
282.96805	118	
283.02915	92	
285.01952	290	1+
285.08763	120	
286.76222	92	
287.80714	94	
288.06180	278	1+
289.02271	132	
289.22520	90	
290.16961	100	
291.06987	128	
292.05584	250	1+
292.74826	100	
293.08495	92	
293.10416	184	
293.14663	84	
293.22651	106	
295.01219	98	
295.10874	242	1+
296.85966	94	
298.08520	166	
298.15757	84	
298.30806	132	
299.05740	338	1+
300.17766	90	
301.10732	108	
302.01857	86	
302.07119	132	
303.13550	148	
305.03904	224	1+
305.08432	186	1+
305.78314	86	
306.28004	328	1+
306.87752	106	
307.17145	92	
307.19235	86	
307.28341	282	1+
307.29998	96	
307.71065	86	
309.32101	128	
310.57786	86	
311.02800	122	
311.11713	92	
313.03604	230	1+
313.87471	118	
314.81220	88	
315.25137	106	
318.20327	134	
318.27361	220	1+
318.59848	86	
319.08241	140	
319.30844	272	1+
319.60620	92	
319.85184	104	
320.16054	116	
320.40347	100	
321.09566	252	1+
321.21707	134	
321.25442	104	
321.28761	146	
322.14149	140	
322.23200	776	1+
323.23713	640	1+
324.88966	180	
325.88847	94	
327.39719	240	1+
328.32466	140	
329.02359	88	
329.17965	88	
330.16495	104	
332.90172	86	
332.93535	86	
333.12260	128	
333.14469	158	
334.10148	174	1+
334.16521	116	
334.27193	90	
334.30374	88	
334.90535	90	
335.23315	138	
336.18069	102	
336.29032	90	
336.31221	104	
337.19291	282	1+
337.21564	456	1+
337.25250	372	1+
338.13812	124	
338.28296	148	
338.32836	108	
339.12212	212	1+
339.23035	134	
339.33999	92	
340.38774	602	1+
341.21860	128	
341.24149	248	
341.25504	100	
342.20370	216	1+
342.30826	136	
END IONS

###FS:    #m/z: 531.40525 #charge 1+
###MS: 5
###MSMS: 6
BEGIN IONS
TITLE=Cmpd 4, +MS2(531.4053), 28.8-35.9eV, 0.1min #6
RTINSECONDS=6.5625
SCANS=5-6
PEPMASS=531.40525	171964
CHARGE=1+
199.93340	180	
224.94285	240	1+
229.02304	204	1+
231.13650	158	
235.96166	258	
239.87877	156	
240.07713	154	
241.06775	196	1+
248.08026	168	
251.06741	356	1+
253.09649	218	1+
255.17538	276	
258.96694	250	1+
262.90431	208	1+
265.14157	196	
266.99568	224	
268.10371	232	1+
268.17274	252	1+
273.18438	710	1+
273.97733	182	1+
275.87812	128	1+
277.20826	400	1+
281.04889	226	
281.12615	230	1+
282.17899	168	
283.20971	182	1+
283.26127	838	1+
285.00688	156	
285.03760	214	
287.12513	276	1+
288.15278	218	1+
289.08070	166	
289.87353	300	1+
290.10661	150	1+
293.07028	172	1+
294.04022	226	1+
294.19525	164	
295.15700	176	1+
295.91566	1758	1+
296.13779	180	1+
296.85334	170	
298.85232	258	1+
298.87603	374	1+
299.06017	300	1+
299.14329	466	1+
300.84744	244	1+
303.12429	176	
306.02304	238	1+
307.88769	598	1+
308.11646	244	1+
308.16876	248	
308.21576	264	
308.28966	416	1+
309.66878	158	1+
310.09677	152	
310.30456	266	
311.04370	224	
311.19169	354	1+
311.29358	422	1+
311.87664	488	1+
312.14370	274	1+
313.25138	218	1+
313.92689	4554	1+
314.86464	712	1+
314.89149	440	
316.13146	152	
316.86525	350	1+
316.88577	262	
318.93047	1028	1+
320.00297	250	1+
320.09018	250	1+
321.12757	312	1+
324.86050	260	1+
326.89498	226	
327.19580	308	
327.89806	322	1+
329.88029	170	
331.86503	156	
331.93730	300	1+
332.88031	202	
332.90204	276	
334.89888	230	
335.09294	274	1+
335.87306	174	
336.75054	116	1+
336.94350	3256	1+
337.17950	414	1+
337.20013	162	
337.27716	302	1+
337.87734	376	
338.87737	164	
339.16376	176	1+
339.20967	158	
339.87376	226	1+
341.01745	180	
342.15461	206	1+
342.87086	220	1+
343.03718	132	1+
343.10086	180	
344.04422	212	1+
344.13672	216	1+
344.97704	208	1+
345.20471	2998	1+
346.02974	168	
347.23750	192	
349.18006	262	1+
350.25884	158	1+
350.87807	166	
350.90979	156	
350.97163	380	1+
351.87136	160	
352.08136	188	
352.87801	158	
354.05829	1132	1+
354.90223	218	
355.06472	760	1+
355.29857	138	1+
356.11413	356	1+
357.89380	184	
358.06615	176	1+
358.14792	186	1+
359.95816	270	
361.15376	176	
361.86242	224	1+
363.10105	232	1+
363.16553	284	
367.12231	216	
367.14287	234	1+
367.78657	164	1+
368.89440	240	1+
369.83091	174	1+
371.23271	210	1+
371.28040	166	
372.13000	154	
373.18739	184	
373.33910	194	1+
375.11667	268	1+
376.19652	530	1+
376.88040	256	
377.08383	178	1+
377.27096	180	1+
377.88708	232	
378.12173	222	1+
378.85838	152	
379.97851	270	1+
381.11442	260	1+
383.15581	444	1+
383.32329	360	1+
384.01101	170	1+
384.98281	252	1+
385.20687	200	1+
385.31724	180	1+
388.84757	170	
389.09557	238	1+
389.86040	222	
390.03617	194	1+
390.28898	272	1+
390.84045	530	
390.86602	162	
391.83711	268	
391.86146	698	1+
391.90981	182	
391.97290	216	1+
392.83064	166	
392.86456	576	1+
392.90277	278	1+
393.32630	178	1+
393.90155	160	1+
394.13361	216	
394.16777	276	1+
394.78614	300	1+
394.86234	314	
396.35778	196	1+
396.84960	276	1+
397.16139	408	1+
398.16910	244	1+
399.21597	264	1+
401.16198	524	1+
401.19560	158	
402.23066	156	
403.86618	354	1+
403.89260	390	1+
404.12233	196	
404.82063	182	1+
404.89726	354	1+
405.11988	424	1+
405.30917	180	
405.86764	246	
406.12057	316	1+
406.14657	332	1+
406.85603	350	1+
406.96684	192	1+
407.15075	284	1+
407.29663	188	1+
408.03670	150	1+
408.22692	160	
408.85166	1216	1+
408.99512	160	
409.91358	228	1+
410.13006	198	
410.87194	1150	1+
411.06439	176	
411.11474	398	1+
411.13760	184	
412.84624	620	1+
413.62142	100	1+
415.23136	182	
415.28844	170	
416.18256	308	
416.87583	220	
417.18600	160	
417.24034	272	
417.84955	410	1+
418.85159	268	1+
419.17364	584	1+
420.22118	164	
421.09000	208	1+
421.88017	216	1+
424.08385	168	1+
426.05683	164	
426.19190	388	1+
426.21849	258	1+
426.86105	938	1+
427.25710	152	
428.07954	316	1+
428.13374	382	1+
428.88216	2192	1+
429.22361	216	1+
430.13433	208	
430.52904	152	
430.85246	220	
430.88207	448	
431.86684	1668	1+
431.98019	218	1+
433.15628	238	1+
433.25893	200	
433.56519	112	1+
433.85118	412	
434.28157	274	1+
435.25392	216	1+
437.09639	324	1+
438.82330	188	
439.21597	420	1+
439.88871	170	
442.87623	300	
443.14102	182	1+
444.32366	290	1+
444.87132	1892	1+
445.90212	220	
446.14990	174	
446.88655	436	1+
448.14347	234	
448.33303	314	1+
449.87282	1266	1+
450.11729	202	
450.39030	192	1+
451.00610	152	
451.90487	332	1+
453.19517	142	1+
453.26732	250	
453.89853	388	1+
455.29713	242	1+
455.85712	158	
456.83746	138	1+
457.90704	456	1+
459.24995	182	1+
460.33824	152	1+
460.41892	166	1+
462.29468	180	1+
462.88082	1266	1+
464.38165	286	
465.16234	174	
465.36031	208	1+
467.18034	242	1+
467.33128	182	1+
467.88604	2180	1+
468.18714	174	1+
468.91363	288	
469.37398	152	
470.26619	190	
470.39309	172	
470.97314	366	1+
471.17294	206	1+
471.90971	200	
472.03512	170	1+
473.32355	252	
473.41605	240	1+
474.19188	172	1+
474.36672	296	1+
475.38865	214	1+
475.47987	180	1+
477.09996	156	
479.34494	378	1+
480.35117	264	1+
481.44289	346	1+
482.22003	242	1+
482.30868	198	1+
482.39261	228	1+
485.12341	172	
485.89714	1472	1+
486.25153	174	
486.26897	172	
486.44681	212	1+
487.13086	174	1+
487.30348	252	1+
487.36146	158	1+
487.39568	156	
489.35292	338	1+
489.45165	230	1+
490.25653	280	1+
491.42532	526	1+
492.32707	324	1+
492.39307	166	1+
493.30419	154	
493.35228	240	
495.10868	166	
495.28720	344	1+
495.32447	174	
495.34256	164	
497.34402	258	
497.84485	162	
498.00682	172	1+
498.37378	156	
498.39073	158	
499.36253	418	1+
499.39938	318	
500.28945	150	1+
500.36618	274	1+
500.85906	196	1+
501.46265	162	
503.12823	558	1+
508.25952	196	1+
508.72171	122	1+
508.91265	264	1+
509.34534	408	1+
509.37780	230	1+
509.50552	330	1+
509.91707	208	1+
510.05856	1108	1+
510.17708	252	1+
510.40725	210	
510.46444	182	
510.97610	172	1+
511.10884	160	1+
511.17930	200	1+
511.24458	184	1+
511.35722	262	
511.39344	620	1+
512.04992	266	
512.25087	124	1+
512.33196	424	1+
512.44322	518	1+
512.47697	346	
513.13110	820	1+
513.33463	332	1+
513.37243	164	
514.23963	362	1+
514.27129	180	1+
514.41654	508	1+
515.37992	194	
516.38342	736	1+
516.61414	132	1+
516.92185	216	1+
517.33067	194	1+
517.43830	238	1+
518.11423	186	1+
521.43148	184	1+
526.23731	316	1+
526.27598	208	1+
527.05996	392	1+
527.23524	214	1+
527.35356	178	
527.38608	172	
527.42029	304	
527.54206	740	1+
528.04631	434	1+
528.33786	226	
528.37303	192	
528.40545	954	1+
528.48474	282	
528.51288	816	1+
528.90927	288	1+
529.05948	236	1+
529.23214	188	1+
529.35216	170	
529.40556	692	1+
529.44871	698	1+
530.19869	562	1+
530.29684	564	1+
530.45308	464	1+
530.48916	1262	1+
530.59293	98	1+
531.13916	350	1+
531.26772	180	
531.29496	388	1+
531.34575	2214	1+
532.06963	160	
532.13863	202	1+
532.20476	220	1+
532.39364	236	
532.41953	202	
532.45156	424	
532.55671	214	1+
533.05574	136	1+
533.11005	268	1+
533.30485	344	1+
533.33915	448	1+
533.40008	170	
533.43267	174	
533.46954	1264	1+
533.55975	224	1+
534.21228	236	1+
534.36673	562	1+
534.43414	224	
534.47121	1124	1+
535.28276	304	1+
535.31697	156	
535.32531	392	1+
535.36873	436	1+
535.39728	296	1+
535.46220	180	
535.50789	304	1+
535.66997	94	1+
536.07104	126	1+
536.50974	212	1+
END IONS

###FS:    #m/z: 322.92834 #charge 1+
###MS: 5
###MSMS: 7
BEGIN IONS
TITLE=Cmpd 5, +MS2(322.9283), 28.0-35.0eV, 0.1min #7
RTINSECONDS=7.334
SCANS=5,7
PEPMASS=322.92834	116720
CHARGE=1+
186.68243	92	
190.49828	82	
192.88533	232	1+
201.04212	128	
203.09434	232	1+
205.94776	220	
209.92604	92	
215.89069	80	
219.17032	274	
220.92461	82	
221.07048	162	
222.66169	84	
222.95161	156	
223.11278	88	
223.97203	80	
224.07491	94	
224.38929	78	
226.15125	92	
227.60313	82	
227.86440	88	
227.93114	160	
229.10165	140	
230.69822	84	
231.56589	106	
233.01089	88	
233.02450	176	1+
233.06042	384	1+
233.89284	114	
235.11318	94	
235.58953	80	
236.15141	90	
236.99984	92	
237.15120	88	
237.63890	78	
239.07918	516	1+
239.21081	80	
239.64024	100	
240.27165	134	
240.93922	268	
240.96242	124	
241.93812	618	1+
241.96064	140	
242.24258	114	
242.94075	506	1+
243.07598	98	
244.02052	80	
244.93949	90	
246.97741	80	
247.14169	92	
248.16218	96	
249.05610	206	1+
249.66146	82	
250.24977	118	
251.21987	204	
251.24326	86	
252.46912	154	
253.12496	82	
254.96471	126	
257.14988	84	
257.16760	114	
257.70320	84	
260.07954	90	
260.17140	118	
261.03427	92	
262.94329	84	
262.96509	82	
263.10883	130	
264.07551	84	
264.14971	92	
265.01679	110	
265.06195	296	
265.11650	104	
265.25618	80	
266.00744	364	1+
266.93368	160	
266.96000	112	
266.98620	124	
267.10146	90	
267.62136	84	
267.93492	82	
268.09075	96	
268.17448	120	
268.92060	82	
270.27599	162	
271.15258	82	
271.18689	78	
271.28015	226	
272.23127	84	
273.17260	130	
274.86450	84	
277.09205	202	
277.15847	82	
279.08979	1048	1+
279.22781	342	1+
280.05515	80	
280.14198	592	1+
280.26221	80	
281.04384	320	1+
281.19179	110	
281.24307	128	
282.17271	90	
283.02951	104	
283.06189	140	
283.26296	194	
283.71562	80	
284.07449	136	
284.26194	184	
284.29146	1962	1+
284.85188	106	
286.66872	104	
286.87430	84	
288.06140	232	1+
288.74508	80	
289.28574	98	
289.88111	180	
290.86884	92	
290.95918	92	
291.25387	100	
293.98107	232	1+
294.15450	228	1+
294.27305	80	
295.06193	136	
295.28684	136	
295.55972	88	
295.78778	80	
296.18491	90	
299.26775	84	
300.05846	88	
301.04855	82	
302.18914	92	
303.11022	96	
303.16992	82	
304.19083	138	
304.25952	274	
305.03901	134	
305.14428	82	
305.28336	90	
306.13332	218	1+
307.20577	246	1+
308.29081	910	1+
309.91416	100	
309.98968	88	
310.04589	94	
310.15469	270	1+
310.30636	566	
311.02245	160	
311.07910	82	
311.15887	232	1+
311.87952	98	
312.02256	542	1+
312.99922	90	
313.02514	352	1+
313.13148	112	
313.93033	80	
314.11732	80	
315.04535	80	
316.20777	88	
317.19337	102	
319.18513	126	
321.01424	90	
321.30510	88	
321.79387	86	
322.07433	228	1+
322.11547	80	
322.14423	106	
323.23690	6228	1+
323.28736	134	
324.13591	584	
324.20507	1106	1+
324.26337	132	
324.76116	120	
325.31661	282	
326.03376	116	
326.37187	212	1+
327.04902	80	
327.12736	94	
327.24778	154	
327.88028	80	
END IONS

###FS:    #m/z: 393.31815 #charge 1+
###MS: 5
###MSMS: 8
BEGIN IONS
TITLE=Cmpd 6, +MS2(393.3182), 28.0-35.0eV, 0.2min #8
RTINSECONDS=8.1065
SCANS=5,8
PEPMASS=393.31815	102842
CHARGE=1+
199.93457	436	1+
201.92988	460	1+
202.89129	108	
203.96998	98	
205.09732	104	
212.88716	120	
213.88189	104	
214.88456	222	
215.88433	690	1+
217.88096	1090	1+
217.94145	98	
219.87716	494	1+
219.93902	158	
220.95553	118	
222.45314	100	
222.95225	1168	1+
224.94561	1446	1+
226.04225	116	
227.20069	214	
229.86544	102	
230.89538	334	1+
231.08510	242	
233.89578	356	1+
234.82527	102	
235.89005	708	1+
237.21544	140	
237.89043	146	
240.12276	204	1+
240.96055	616	1+
242.95793	410	1+
242.99882	98	
245.89497	130	
248.16407	100	
248.98537	180	
249.88295	230	1+
251.09735	94	
252.90289	344	1+
252.98071	128	
253.90774	236	1+
255.04260	210	
255.90808	140	
257.79677	118	
258.89428	152	
258.97606	410	
259.01977	98	
260.96988	326	
261.97830	156	
263.00477	204	1+
263.88326	118	
263.97869	410	
264.12549	264	1+
265.03245	138	
266.99981	128	
270.86586	104	
271.10038	126	
271.92166	148	
272.84568	168	1+
275.05737	240	1+
275.10749	112	
275.92297	106	
276.02848	288	1+
277.03220	234	1+
278.83048	180	
279.00950	148	
279.38288	114	
280.23075	102	
281.04653	308	1+
281.14778	118	
281.18190	102	
281.84815	126	
283.04117	264	1+
283.08121	98	
283.98829	204	
284.97571	118	
285.15708	146	
286.14810	154	
288.06465	200	
288.13699	148	
288.15118	268	1+
288.85536	112	
289.86629	124	
289.92892	450	1+
290.04583	102	
290.43129	124	
290.84996	292	1+
291.86472	114	
292.52791	94	
293.88052	130	
294.27114	106	
295.87651	356	1+
295.91728	1202	1+
296.88270	322	1+
297.25193	120	
298.63301	102	
298.87483	98	
299.06184	536	1+
299.85692	96	
301.84338	210	1+
303.08738	130	
304.22210	210	1+
304.25693	126	
306.15310	170	1+
306.86295	198	
307.03510	126	
307.20119	130	
307.30996	112	
307.79817	310	1+
307.86056	168	
308.29453	146	
308.86788	228	
309.87980	134	
310.30583	306	
310.93014	212	1+
311.09894	290	1+
311.28871	128	
311.86784	1350	1+
313.04535	184	1+
313.86355	896	1+
313.92795	3804	1+
314.21905	94	
314.89073	246	
314.90938	146	
315.89688	116	
315.96206	154	
316.93574	114	
317.93095	98	
318.76154	102	
318.89384	96	
318.93281	2204	1+
319.20959	148	
319.43438	116	
319.85653	152	
320.06927	100	
320.11689	164	1+
321.22483	140	
322.89841	124	
323.01506	240	
324.87077	120	
325.14374	104	
326.30005	178	1+
326.88174	670	1+
327.01866	104	
327.13161	182	1+
327.18143	270	1+
327.88322	378	1+
328.94721	112	
329.23619	98	
329.87862	1700	1+
329.97835	148	
330.13269	260	1+
330.91319	164	
331.87375	802	1+
332.90407	124	
333.09182	112	
334.89348	138	
334.94676	364	1+
336.18589	122	
336.94435	4354	1+
338.33849	150	
339.00488	282	1+
340.86174	120	
344.22293	94	
344.89430	140	
345.15743	120	
347.88869	388	1+
348.15802	122	
349.15953	96	
349.22096	98	
349.24537	120	
349.88695	134	
350.83942	158	
350.88317	222	1+
351.31372	300	1+
352.10319	128	
352.19022	132	
352.38715	152	
354.36627	162	
354.92255	134	1+
356.03689	94	
356.25254	102	
357.06320	182	1+
357.29386	156	
357.96237	130	
358.19234	220	1+
359.96108	272	
360.96073	216	
361.08976	172	
361.25917	128	
363.16990	150	
367.21374	296	1+
367.24171	190	1+
371.19468	120	
372.25169	208	1+
372.28655	102	
373.18848	98	
375.26115	130	
376.25564	672	1+
376.88473	110	
377.28453	250	1+
377.35923	516	1+
377.82472	104	
378.32881	118	
378.36523	336	1+
379.19866	96	
379.29073	118	
380.38971	170	
382.16911	206	1+
389.14768	118	
389.24846	634	1+
391.24124	518	1+
391.29314	404	1+
392.24167	412	1+
392.26778	140	
393.20156	188	
393.27859	130	
393.31558	142	
394.21188	202	1+
394.31841	266	1+
395.13682	120	
395.35732	254	1+
396.46023	128	
397.11829	98	
397.25636	260	1+
397.31165	98	
398.23370	120	
398.34315	192	
END IONS

###FS:    #m/z: 322.92864 #charge 1+
###MS: 9
###MSMS: 10
BEGIN IONS
TITLE=Cmpd 7, +MS2(322.9286), 28.0-35.0eV, 0.2min #10
RTINSECONDS=11.7945
SCANS=9-10
PEPMASS=322.92864	119204
CHARGE=1+
59.75424	74	
158.67726	76	
176.50356	96	
181.10411	94	
194.89956	92	
197.09655	98	
198.12187	82	
198.14249	76	
198.97122	84	
201.04329	418	1+
203.65425	90	
205.19224	82	
205.94801	102	
207.94529	76	
213.89023	110	
215.87614	88	
215.88872	142	
216.00981	82	
216.03685	82	
219.17211	138	
221.07148	84	
221.09787	82	
222.95128	128	
223.95600	406	1+
223.97340	192	
224.97466	136	
227.92902	146	
230.09994	94	
231.08808	96	
233.06404	322	1+
233.09328	78	
233.96586	78	
235.98196	86	
236.07609	276	1+
236.12681	86	
236.15908	78	
236.96544	86	
238.05742	98	
238.87285	76	
239.07676	350	1+
239.19167	82	
240.94077	490	
240.96425	164	
241.05218	94	
241.15752	78	
241.93771	1182	1+
242.49418	98	
242.94004	830	1+
243.84810	76	
243.87686	268	1+
243.97632	86	
244.93616	460	1+
245.09224	84	
246.97532	344	1+
247.18997	78	
248.03969	238	1+
248.90359	84	
248.98565	254	1+
249.08086	78	
249.66729	88	
249.97409	90	
250.06018	198	1+
250.14494	108	
250.94469	136	
251.03642	122	
251.15617	78	
253.01201	92	
256.96443	100	
257.04544	80	
257.81575	78	
258.44499	100	
258.89522	78	
259.16457	204	1+
260.06636	156	
261.14079	122	
262.16955	120	
262.25097	92	
262.96283	114	
264.05498	584	1+
264.23129	80	
266.84126	82	
266.99695	172	
267.99594	194	
268.05744	148	
268.98167	94	
269.00127	598	
270.07379	82	
270.80784	82	
271.20698	80	
272.76241	80	
272.98949	86	
273.01579	100	
273.17159	100	
277.09170	226	
277.43238	82	
279.09012	1462	1+
279.22793	124	
280.11657	74	
280.14015	652	1+
280.74085	92	
281.00316	130	
281.05197	232	
281.19229	192	1+
281.23287	82	
281.27598	98	
281.29261	290	1+
282.04872	96	
282.27753	174	
282.67188	86	
283.02713	96	
283.06962	96	
283.19761	202	1+
283.25851	136	
283.97427	76	
284.29139	618	
284.31478	146	
285.01549	144	
285.08024	80	
286.16976	76	
286.21141	86	
289.05229	220	1+
289.23569	94	
291.20633	108	
291.88041	86	
292.05873	132	
292.12034	78	
293.94078	90	
294.18299	80	
297.09210	78	
299.05383	106	
299.14233	94	
300.06378	104	
300.90558	78	
302.14680	118	
304.18744	160	
304.26281	192	1+
304.75610	98	
305.22364	78	
306.79189	88	
307.20013	96	
307.23941	88	
307.28665	640	1+
307.30161	98	
307.88746	96	
308.29175	484	1+
308.34430	84	
309.12316	116	
310.30670	326	1+
311.02637	164	
311.87763	80	
312.02750	126	
313.02961	490	1+
313.13022	88	
313.89972	74	
317.11698	76	
318.20468	76	
319.09912	94	
319.19898	78	
321.09232	170	1+
321.12032	142	
322.06576	126	
322.10007	204	1+
322.18164	118	
322.20159	162	
322.21654	144	
322.30012	296	1+
323.23675	4696	1+
324.07770	80	
324.13149	102	
324.20284	848	1+
325.14265	150	
326.16684	108	
326.19839	88	
326.37401	200	
327.14211	88	
327.16856	80	
327.24419	208	
327.27153	86	
328.00874	82	
328.12887	84	
328.18850	122	
END IONS

###FS:    #m/z: 393.31837 #charge 1+
###MS: 9
###MSMS: 11
BEGIN IONS
TITLE=Cmpd 8, +MS2(393.3184), 28.0-35.0eV, 0.2min #11
RTINSECONDS=12.567
SCANS=9,11
PEPMASS=393.31837	73680
CHARGE=1+
162.46143	92	
189.91741	92	
199.93274	200	
212.88576	144	
213.88631	136	
214.88298	1132	1+
215.88570	946	1+
217.88047	934	1+
219.87785	450	
222.95112	1384	1+
224.94649	1674	1+
229.88812	312	1+
233.89460	394	1+
235.03606	246	1+
235.89221	482	1+
237.88937	278	1+
237.95017	174	
238.07568	102	
240.96066	842	1+
241.22635	100	
242.95765	468	
243.85909	94	
244.44298	100	
244.88188	102	
245.88925	136	
245.92180	100	
246.92269	132	
246.97764	104	
247.88470	128	
249.04110	110	
251.08187	98	
252.97120	212	1+
253.22648	92	
254.90219	130	
255.03531	248	1+
255.90353	510	1+
256.08935	130	
258.97371	410	
260.04471	270	1+
260.96856	578	1+
261.16601	128	1+
262.07240	92	
262.09627	128	
265.97089	276	1+
266.99599	100	
267.13518	172	1+
267.77702	114	
267.86353	108	
271.78077	136	
272.13097	148	
274.08812	92	
274.18550	94	
275.81139	170	
277.09464	136	
278.80792	92	
278.83159	142	
279.04190	98	
281.04906	112	
281.86379	94	
282.89274	118	
283.80125	98	
283.86686	92	
283.93826	92	
283.98459	268	1+
285.09540	96	
287.07414	116	
287.23792	132	
288.78785	128	
289.80366	190	
289.92596	306	1+
290.20833	116	
290.25625	110	1+
290.49825	100	
291.08079	190	1+
292.05409	284	1+
293.17220	170	1+
293.28769	154	1+
293.87536	110	
293.97147	178	1+
294.87671	164	
294.93816	192	1+
295.13153	94	
295.91617	1042	1+
296.24617	100	
296.87939	304	1+
297.78945	118	
298.84312	154	
298.87988	166	
299.41436	94	
299.78296	196	
299.86023	110	
300.06004	114	
300.78593	160	
301.84643	122	
302.24499	92	
302.79971	238	1+
302.99229	114	
304.13386	156	
305.58420	100	
305.80715	98	
306.21356	256	1+
306.86509	224	
307.28067	216	1+
307.56885	114	
307.79641	340	1+
307.80808	170	
307.86257	148	
308.10045	100	
308.87123	264	
308.94849	162	1+
309.03208	104	
309.29003	124	
309.79631	152	
309.87169	192	
310.30945	206	
311.18453	94	
311.86790	2032	1+
311.98712	130	
312.80835	144	
312.89453	138	
313.16926	118	
313.86362	870	1+
313.92742	2356	1+
314.11559	132	
314.89347	180	
315.89917	96	
316.00503	98	
316.02912	196	1+
316.18407	140	
316.25882	132	
316.87309	202	1+
316.93851	200	
318.93250	1414	1+
318.96857	114	
320.91699	202	1+
321.17065	92	
323.01589	140	
326.88211	410	
327.88236	184	
329.82862	202	1+
329.87820	1424	1+
330.81109	236	
330.90844	100	
331.01327	98	
331.09965	100	
331.12988	140	
331.87304	674	1+
332.98008	102	
333.32068	144	
333.85463	96	
334.12666	106	
334.95205	348	1+
336.94366	3428	1+
338.87206	108	
339.10138	198	1+
339.15133	210	1+
340.00891	118	
341.63968	100	
344.32931	148	1+
348.31303	250	1+
348.89444	162	
349.88289	216	
350.13992	162	1+
350.93723	132	
351.14200	200	1+
352.89520	136	
353.89433	96	
354.89258	174	
355.16719	146	
355.33325	110	
356.01885	92	
356.10121	94	
356.30445	152	
359.96049	458	1+
360.33424	96	
363.13243	214	
371.30634	180	
374.03235	118	
374.06247	222	1+
374.17546	262	1+
375.26691	122	
375.32315	106	
376.25367	496	1+
377.34476	294	
378.36987	328	1+
380.29845	118	
384.23328	128	
389.24559	464	1+
390.17554	150	
390.22618	110	
390.27061	102	
390.32672	116	
391.26685	96	
391.29822	108	
391.36084	122	
391.40147	100	
393.20755	180	
393.23664	106	
393.31749	188	
394.16956	122	
394.32160	110	
394.34241	166	
395.09771	204	1+
395.12592	128	
395.30126	172	1+
395.36484	116	
396.38268	98	
396.41671	264	
396.45570	234	
398.21154	202	
398.24197	128	
END IONS

###FS:    #m/z: 498.39717 #charge 1+
###MS: 9
###MSMS: 12
BEGIN IONS
TITLE=Cmpd 9, +MS2(498.3972), 28.0-35.0eV, 0.3min #12
RTINSECONDS=13.3395
SCANS=9,12
PEPMASS=498.39717	60058
CHARGE=1+
223.88319	162	
239.14649	334	
243.22893	266	
255.15744	130	
261.09489	138	
262.13251	138	
267.13519	130	
273.17393	190	
273.86776	308	1+
279.02524	248	
282.01885	240	1+
283.17178	384	1+
283.20830	152	
283.83979	210	1+
285.06430	164	1+
285.99513	266	1+
287.25453	138	
287.88302	144	
288.79415	138	
288.94427	148	
289.87772	730	1+
291.87728	132	
293.87279	570	1+
294.78930	156	1+
295.85152	202	1+
297.00458	146	
297.93757	274	1+
298.12551	164	
298.88200	200	
299.00233	186	
299.07133	140	
299.18804	286	1+
299.85113	136	
299.86686	540	1+
300.11849	234	1+
300.80270	146	1+
300.86939	458	1+
301.09646	134	
303.95457	254	1+
304.87963	282	1+
306.90747	580	1+
307.28241	232	
307.78229	170	
307.88881	1236	1+
309.89234	250	1+
309.94743	192	1+
310.11701	146	
310.30563	290	
310.86632	166	
311.07594	158	
311.14828	136	
311.88312	844	1+
312.12994	198	1+
312.87465	312	1+
313.99289	398	1+
314.99402	250	1+
315.05030	130	
316.88880	146	
316.96011	248	1+
317.19728	260	
318.10631	142	
318.88146	368	1+
320.04772	186	1+
320.88131	180	
321.25644	140	
321.81677	188	
321.89386	158	
322.15852	136	
322.85196	130	
322.89852	420	
323.08461	242	1+
323.89663	334	
324.03911	328	1+
324.89709	1196	1+
324.98378	144	
325.89711	730	1+
327.19446	980	1+
327.89160	410	1+
328.98409	262	
330.16453	166	
331.14037	136	
331.17540	244	1+
333.13530	168	1+
334.89866	196	
335.14966	302	1+
336.87505	482	1+
336.89613	406	1+
337.01377	190	1+
337.08269	190	
337.87929	338	1+
338.82476	512	1+
339.04227	262	1+
339.12514	180	
339.82676	434	1+
340.00311	158	
340.78675	150	1+
340.90002	190	
341.86566	188	1+
342.00643	226	1+
342.10499	138	
342.84763	268	1+
342.88918	298	1+
342.91320	188	
343.05344	214	1+
343.13740	178	
343.21146	1428	1+
345.03395	248	1+
345.17352	148	
346.81567	164	
347.06884	222	1+
350.90227	262	1+
351.03190	136	
351.87509	208	1+
353.88609	138	
354.90345	130	
354.98089	220	1+
355.82473	232	1+
357.16192	182	1+
360.90379	198	
361.21876	1030	1+
361.86380	130	
362.17055	166	1+
362.83886	190	
362.91141	200	1+
363.87443	196	
365.01070	178	1+
366.84081	180	
367.33293	166	
368.18940	272	1+
368.91519	222	1+
369.07823	156	
369.12145	154	1+
369.15134	176	1+
369.19241	200	1+
369.83477	484	1+
376.88407	232	
376.91774	144	1+
376.96886	152	
378.10052	148	
379.17697	134	
380.76508	268	1+
380.85413	156	
381.03380	152	1+
381.25089	208	1+
382.85246	130	
383.17054	242	1+
384.22051	184	
384.29383	214	1+
384.84886	492	1+
385.18025	190	1+
387.23839	2288	1+
387.84650	142	
388.96651	196	1+
389.28682	138	
389.84906	164	
391.30355	140	
391.83330	286	1+
394.18680	152	
394.85673	314	1+
394.93558	256	1+
395.10796	184	1+
395.21177	134	
397.05440	268	1+
397.11292	178	1+
397.16830	160	
398.21266	258	1+
400.14522	274	1+
400.85921	154	
401.06046	248	1+
401.87380	236	
401.89590	226	1+
402.27174	286	1+
402.86168	190	
402.97785	132	
403.33162	260	1+
403.87060	1284	
404.87314	736	
405.25010	546	1+
405.85484	404	1+
406.27468	128	1+
407.86697	382	
408.08912	232	
408.19465	142	
408.85028	264	1+
412.08791	1114	1+
412.20928	146	
412.87031	376	
412.91145	248	1+
413.21427	286	1+
413.85779	192	
414.21668	176	1+
415.18459	190	
415.92004	130	
416.12838	198	
416.14242	258	1+
416.18840	134	
416.23598	398	1+
416.88229	296	1+
417.23922	280	1+
417.33944	130	
418.87911	264	
419.88170	280	
420.41803	204	
420.88022	1008	1+
420.90407	130	
421.14643	324	1+
421.21779	184	
421.88259	772	1+
422.31634	168	
423.87086	180	
424.36234	176	1+
424.86542	216	
425.87493	208	
426.86157	386	1+
427.09651	246	1+
428.26203	166	
429.37149	188	
429.86974	486	1+
430.14753	382	1+
434.13480	140	
434.88537	238	
435.39418	174	1+
436.01123	240	1+
436.34755	370	1+
439.15690	154	
439.89297	1066	1+
440.88301	154	
441.31621	142	
442.15467	176	1+
443.89608	144	
444.86900	496	1+
448.13894	210	
448.88717	144	
449.87591	140	
453.15574	222	1+
456.21203	182	
457.20335	344	1+
457.90323	1064	1+
459.30203	130	
460.88613	198	
462.88940	168	
463.34770	264	1+
466.40693	156	
467.39923	160	
467.88799	156	
470.29611	242	1+
471.90967	142	
476.38459	142	
477.10043	144	
477.38818	140	
477.41204	400	
478.08601	166	
479.33234	342	1+
479.41860	234	1+
479.83114	134	
480.25259	306	1+
480.91979	188	
481.22743	142	
481.36952	630	1+
481.44106	164	
481.94808	130	
482.01399	202	
482.20384	242	1+
483.32530	240	1+
485.34276	148	
489.40691	140	1+
489.86903	222	1+
492.90821	210	1+
494.31217	256	
494.56314	238	
495.13059	260	
495.33506	146	
495.37236	132	
495.44958	510	1+
495.56548	214	
496.15179	274	1+
496.31806	202	
496.40068	304	1+
496.47465	136	
496.50366	160	
497.34683	574	1+
497.37604	198	
498.45920	130	
499.01506	210	1+
499.09956	130	
499.36017	704	1+
499.39496	172	
500.26822	584	1+
500.29865	400	1+
500.46470	464	1+
500.51569	276	1+
501.23529	384	
501.27249	496	1+
501.34014	178	1+
501.42107	244	1+
501.46388	330	1+
502.21390	210	1+
503.35240	6360	1+
503.60463	134	1+
END IONS

###FS:    #m/z: 340.93876 #charge 1+
###MS: 13
###MSMS: 14
BEGIN IONS
TITLE=Cmpd 10, +MS2(340.9388), 28.0-35.0eV, 0.3min #14
RTINSECONDS=17.011
SCANS=13-14
PEPMASS=340.93876	72714
CHARGE=1+
119.64037	78	
188.95063	82	
196.98794	78	
203.01858	78	
207.01335	88	
211.01100	82	
211.93964	76	
211.95558	94	
213.93967	2018	1+
215.09930	76	
215.88607	294	
215.93385	606	1+
216.88714	130	
218.88118	118	
221.88919	82	
223.95840	272	1+
226.86818	82	
228.06097	78	
228.70842	84	
231.94882	1644	1+
233.01647	106	
233.89911	98	
233.94374	408	
233.96103	132	
235.89756	82	
237.98164	80	
238.04706	164	
238.08573	74	
238.19195	86	
239.10275	82	
239.90284	114	
240.22897	248	
240.83531	76	
240.90001	122	
240.92677	78	
241.89808	76	
243.21743	78	
243.43790	80	
244.08181	80	
244.44275	166	
246.06183	82	
249.06058	80	
249.91603	82	
249.95738	342	1+
251.12856	82	
251.22574	82	
251.93471	84	
252.22960	122	
253.95986	452	1+
254.27903	80	
254.96378	392	1+
255.07055	494	1+
255.11196	106	
255.94826	80	
256.05699	214	1+
256.13462	80	
257.19122	80	
257.44747	90	
257.90987	88	
261.47015	98	
262.96818	180	
262.98720	82	
263.06766	192	1+
263.10671	94	
263.13730	78	
263.19842	88	
265.01541	190	
266.99865	76	
267.13659	120	
267.26376	88	
269.00130	148	
272.16670	90	
272.84636	162	
272.93337	252	
274.04149	78	
274.96702	90	
278.96331	120	
279.82203	104	
279.96154	124	
280.04392	480	1+
280.98611	78	
281.04705	436	1+
282.00159	78	
282.27551	122	
282.88599	134	
286.02666	74	
287.12157	78	
290.14662	78	
292.22768	92	
293.00184	206	
293.16043	88	
294.17448	106	
294.30921	94	
294.44823	82	
294.92185	98	
295.13198	102	
295.20835	218	1+
295.43730	92	
295.97321	154	
296.32951	202	1+
297.97540	434	
298.08725	92	
298.43926	94	
298.58836	88	
299.06398	202	
299.13405	78	
299.24871	90	
300.05768	128	
301.06529	92	
301.23180	130	
302.25363	90	
302.27631	74	
303.00891	74	
303.92106	76	
304.26353	84	
305.20718	202	1+
305.78425	84	
306.78863	156	
307.24774	84	
307.26767	78	
307.30350	150	
308.29306	384	1+
308.80592	94	
309.04995	88	
309.32501	76	
309.53352	76	
310.92433	80	
311.02222	378	1+
311.85993	116	
311.97091	106	
312.75636	106	
312.77843	104	
315.18467	112	
317.96147	76	
318.09969	88	
318.59470	86	
319.09288	116	
319.80798	92	
320.09139	192	1+
320.30166	80	
321.23012	90	
322.13434	124	
323.16302	82	
323.23739	272	
324.11746	76	
324.24402	304	1+
324.32189	154	
325.97775	104	
327.24907	198	1+
328.18853	152	
328.95686	80	
329.10152	88	
332.08504	132	
332.14012	76	
332.87489	80	
337.20538	110	
337.25439	126	
338.20551	88	
339.05039	76	
339.23733	120	
339.31551	142	1+
340.25889	138	
340.39043	94	
341.24535	122	
341.27342	230	1+
341.36153	220	
341.39063	88	
341.80320	80	
342.17776	78	
342.28259	186	1+
342.31258	318	1+
343.19184	78	
343.20992	262	1+
343.24141	104	
344.24961	124	
END IONS

###FS:    #m/z: 336.94443 #charge 1+
###MS: 13
###MSMS: 15
BEGIN IONS
TITLE=Cmpd 11, +MS2(336.9444), 28.0-35.0eV, 0.3min #15
RTINSECONDS=17.783
SCANS=13,15
PEPMASS=336.94443	62400
CHARGE=1+
51.60025	72	
184.85993	72	
185.61497	70	
188.17862	90	
189.12630	104	
189.85668	88	
195.99961	72	
196.16478	72	
199.88205	70	
206.97590	94	
207.97513	116	
208.87960	72	
208.98013	106	
209.20274	76	
211.94311	2080	1+
212.90080	86	
213.93829	1054	1+
215.08332	74	
215.93608	130	
217.18978	82	
223.97765	150	
224.04716	86	
224.97707	114	
225.97022	74	
229.10617	88	
229.95375	2094	1+
231.94920	802	1+
233.00143	72	
233.02043	82	
233.06292	78	
233.91887	146	
233.94573	154	
234.04851	74	
234.90027	72	
235.90267	82	
236.08014	88	
237.06078	126	
238.04794	72	
241.61357	82	
241.98753	72	
244.03997	72	
247.96287	386	
248.06527	72	
248.67502	106	
248.90084	108	
248.97934	70	
249.90012	82	
249.96129	266	1+
250.16431	74	
250.98283	72	
251.96944	152	
252.04781	76	
252.06921	80	
252.11087	80	
252.22733	72	
252.26520	136	
252.97115	1170	1+
253.92078	76	
254.96583	444	1+
255.07164	282	1+
255.08926	122	
255.20574	82	
256.96261	84	
257.10429	98	
257.86304	78	
258.07234	88	
258.85582	74	
258.90933	70	
263.00665	120	
263.43394	80	
263.91006	88	
264.96238	72	
264.99836	86	
265.01450	70	
265.17635	72	
266.01715	196	
267.00087	74	
267.41672	74	
270.98032	170	
272.39324	76	
272.81888	70	
272.96916	70	
273.05531	130	
273.96419	88	
275.91055	76	
276.92314	94	
277.18465	86	
277.99088	100	
278.07282	136	
279.25882	230	1+
279.75642	92	
279.96620	78	
280.20476	150	
280.26384	218	1+
281.04560	388	1+
282.04793	262	1+
282.12300	100	
283.02648	146	
283.10010	106	
284.45048	92	
285.60311	106	
286.54383	96	
286.85378	114	
289.07483	150	
293.10964	72	
293.26435	178	1+
294.23793	82	
294.59402	72	
294.88053	72	
294.99259	72	
295.23482	72	
295.76671	88	
296.18288	76	
296.97216	90	
297.13883	76	
297.97194	74	
299.02007	108	
299.05487	270	
300.07538	76	
302.24697	80	
303.21192	142	
304.17024	112	
304.20137	70	
305.27078	76	
306.05448	76	
306.77886	90	
306.87340	88	
307.28490	82	
307.30780	130	
307.80464	102	
308.29900	92	
308.35075	76	
308.80166	96	
309.78391	86	
309.88614	74	
309.96391	74	
310.32676	72	
310.57820	74	
313.29185	100	
314.10858	92	
315.16312	142	
317.20778	80	
319.06682	98	
320.07568	74	
320.10664	78	
322.16371	74	
322.31026	100	
323.30120	122	
324.88672	122	
327.81772	90	
329.25561	80	
330.08931	76	
330.38857	80	
333.08537	88	
333.12593	74	
333.28466	80	
334.16861	74	
334.95482	114	
335.31928	80	
337.97510	84	
338.35912	72	
341.25413	82	
342.30989	84	
END IONS

###FS:    #m/z: 359.96003 #charge 1+
###MS: 13
###MSMS: 16
BEGIN IONS
TITLE=Cmpd 12, +MS2(359.9600), 28.0-35.0eV, 0.3min #16
RTINSECONDS=18.5555
SCANS=13,16
PEPMASS=359.96003	46532
CHARGE=1+
107.35838	116	
191.98429	84	
194.14593	80	
207.02734	78	
210.21642	92	
217.89610	76	
221.14190	80	
222.94984	268	
223.19173	96	
223.95996	124	
224.94598	738	1+
226.94687	204	
226.97109	264	
227.00712	82	
227.92900	162	
228.08515	84	
228.12576	116	
228.94106	184	
231.44264	82	
234.94559	80	
237.89262	86	
238.94890	76	
238.96892	84	
239.17472	90	
240.93725	344	1+
240.96138	424	1+
242.95669	320	
244.95617	236	
245.93634	194	
246.87755	94	
250.96827	116	
251.00018	78	
251.02984	514	1+
251.06888	86	
251.24732	146	
252.23133	166	
252.88495	80	
253.08992	82	
253.22691	78	
254.97640	78	
257.21652	108	
258.94475	80	
259.93769	106	
259.97307	88	
260.96699	296	1+
261.89918	84	
265.27628	78	
267.13541	84	
267.94477	82	
267.97049	114	
268.83593	80	
269.10914	140	
269.96531	112	
270.92791	80	
271.86242	76	
272.84929	94	
272.93272	140	
274.88339	78	
275.05682	168	
275.90254	80	
276.89859	82	
277.02545	92	
277.18475	88	
277.91262	246	1+
278.24665	78	
280.26621	166	
280.79135	162	
281.09177	120	
281.46026	108	
282.27221	104	
282.47397	84	
282.79807	80	
283.09475	226	1+
283.44675	78	
284.12325	80	
285.79388	78	
285.93082	116	
286.93051	92	
287.26348	76	
290.07599	90	
291.90449	92	
293.03636	78	
295.02084	234	
295.06209	76	
296.32231	82	
296.84255	78	
297.25524	108	
297.92484	84	
298.90250	76	
300.13503	82	
300.93780	82	
301.08030	82	
302.24695	152	
302.87056	76	
303.30244	82	
303.40079	76	
304.89554	78	
305.19108	100	
305.92139	112	
306.27786	126	
306.60908	90	
307.29268	86	
309.19018	86	
309.85652	194	1+
310.02087	218	1+
310.34446	236	
311.27626	236	1+
311.34762	188	
314.99070	80	
318.07655	136	
318.10331	102	
318.90342	80	
319.00229	86	
319.09235	78	
319.31070	120	
320.16355	88	
320.22653	152	
320.25601	88	
320.71776	102	
320.82083	96	
321.29174	80	
322.25400	104	
322.30502	138	
322.33695	102	
322.92508	80	
323.01506	1092	1+
323.14247	90	
323.15863	240	1+
323.23558	154	
323.82802	80	
324.22912	76	
324.29230	78	
324.52452	90	
325.02585	142	
327.36400	90	
327.79817	76	
328.89470	116	
329.01043	90	
329.30790	102	
330.87969	76	
332.29682	90	
332.79184	82	
333.92629	88	
336.32693	96	
336.94231	140	
338.34117	96	
340.18988	168	
340.27938	190	1+
340.35331	322	1+
341.02410	332	
341.18732	112	
341.24976	174	1+
342.20383	156	
342.27498	312	1+
344.25491	84	
344.59424	86	
347.11366	224	
349.35869	80	
349.60448	82	
356.18287	96	
356.60944	108	
357.26427	76	
358.23348	148	
359.30876	218	1+
362.23658	84	
363.18871	84	
364.04863	214	
END IONS

###FS:    #m/z: 340.93886 #charge 1+
###MS: 17
###MSMS: 18
BEGIN IONS
TITLE=Cmpd 13, +MS2(340.9389), 28.0-35.0eV, 0.4min #18
RTINSECONDS=22.228
SCANS=17-18
PEPMASS=340.93886	74878
CHARGE=1+
102.14445	84	
133.89010	118	
197.86959	80	
199.86066	82	
205.08146	76	
210.89880	82	
211.93980	78	
212.02910	84	
212.94634	114	
213.93972	1934	1+
215.03272	78	
215.88455	446	1+
215.93677	258	
217.95257	88	
218.14815	78	
218.88326	78	
220.04670	102	
221.88675	80	
223.63763	94	
223.95933	80	
223.97276	112	
224.95939	112	
224.97735	244	
230.04932	84	
230.88874	100	
231.94991	1204	1+
233.89748	82	
233.94870	250	
235.39185	106	
235.94273	138	
236.13064	78	
237.03164	90	
237.90607	78	
239.90808	98	
240.81815	88	
240.95844	104	
241.23189	84	
241.88463	86	
242.94015	130	
243.20804	178	
243.89581	118	
244.88462	92	
245.16790	106	
246.97619	178	
247.21530	80	
248.99078	80	
249.96208	404	1+
250.07686	102	
250.98858	80	
252.04769	86	
253.01457	94	
254.96461	822	1+
255.07178	286	1+
255.09482	84	
255.16918	88	
256.95035	192	
257.07775	134	
257.91234	84	
258.88856	122	
258.96219	136	
260.23680	80	
261.91322	78	
263.11669	76	
264.06993	98	
264.10472	82	
264.21528	106	
264.26522	80	
266.01069	76	
266.12091	134	
266.24720	78	
266.88481	78	
268.06130	84	
268.19020	98	
269.81150	76	
271.85656	80	
272.84266	124	
272.93387	250	
272.97360	108	
273.13350	100	
274.28119	82	
275.11354	112	
275.94125	78	
277.96015	88	
278.84717	134	
279.08369	78	
279.92061	112	
279.96698	96	
280.08469	134	
280.09791	140	
280.21754	160	1+
281.05196	160	
281.08045	78	
282.05304	94	
282.19761	92	
282.27576	76	
283.02744	120	
283.07471	78	
283.13091	82	
284.04481	100	
284.44407	78	
284.94039	86	
285.86252	80	
286.94103	84	
287.84996	174	1+
287.91101	80	
289.12107	92	
289.71624	80	
291.24731	80	
293.86731	122	
294.10517	94	
294.23977	82	
295.84081	82	
295.88684	76	
295.97324	284	
297.97524	146	
298.30622	80	
298.96719	92	
299.03158	100	
299.05744	492	1+
301.18926	92	
302.08059	78	
302.17134	150	
304.76043	100	
305.13572	84	
305.77289	242	1+
306.28229	94	
307.31912	80	
308.29053	186	
309.29694	98	
312.02693	134	
312.17716	88	
313.02582	180	
318.95444	98	
320.28147	80	
322.13468	164	1+
323.23697	632	1+
323.25981	106	
323.30237	92	
324.77004	80	
324.89797	84	
325.10952	134	
325.89715	136	
326.04232	92	
326.17087	108	
326.22119	96	
326.24666	122	
328.18999	128	
328.30329	132	
331.87215	90	
333.14604	78	
337.25337	126	
337.34749	258	1+
338.22675	112	
339.22955	124	
340.38930	94	
340.40635	102	
341.05922	80	
341.25466	198	1+
342.20489	120	
342.28031	134	
343.24296	190	
344.30150	192	1+
344.32098	88	
344.33915	102	
346.14172	78	
END IONS

###FS:    #m/z: 336.94459 #charge 1+
###MS: 17
###MSMS: 19
BEGIN IONS
TITLE=Cmpd 14, +MS2(336.9446), 28.0-35.0eV, 0.4min #19
RTINSECONDS=23.0005
SCANS=17,19
PEPMASS=336.94459	56204
CHARGE=1+
180.86637	86	
199.93722	80	
206.09016	76	
206.97792	80	
206.99202	76	
207.11919	76	
209.88874	86	
211.94312	2490	
213.93880	1048	1+
218.06825	90	
221.03761	76	
221.89215	188	1+
223.03573	76	
223.97152	268	
224.57329	102	
225.12774	72	
225.89109	78	
226.85394	72	
228.14815	94	
229.95345	2600	1+
230.88471	90	
231.94832	1090	1+
233.02022	74	
233.94660	146	
234.50724	86	
234.95673	88	
235.06219	86	
237.05933	130	
238.79310	72	
238.93548	80	
238.95452	74	
239.67230	86	
239.90823	84	
242.96481	80	
244.03414	130	
247.10521	90	
247.93370	90	
247.96597	592	
248.94609	84	
248.98668	84	
249.96245	494	1+
250.00717	78	
250.10912	88	
250.98675	184	
251.13437	90	
251.83145	82	
251.85309	78	
252.11997	82	
252.22773	82	
252.97041	1382	1+
253.13539	72	
253.87993	92	
254.96452	588	
255.07315	456	1+
256.25640	78	
256.96399	222	
257.95373	92	
258.92108	86	
260.99395	90	
261.06716	78	
261.42652	84	
261.83361	92	
263.05945	86	
263.17179	110	
263.89441	90	
264.06176	78	
264.98255	78	
265.01357	132	
265.82170	144	
266.09505	78	
266.24126	146	
266.99389	116	
268.95723	74	
272.24135	80	
272.85546	86	
273.07272	72	
273.13367	82	
275.91290	72	
276.53074	84	
276.84254	72	
277.26071	74	
277.39561	74	
277.85158	72	
277.96064	128	
279.96411	126	
280.83780	118	
280.93261	72	
280.94434	222	1+
281.05110	98	
281.26074	124	
282.28042	90	
285.15502	72	
285.58851	90	
285.71912	94	
286.88167	88	
288.88288	88	
292.07620	74	
293.10457	194	
293.99301	172	
294.07118	98	
295.05936	76	
295.98978	148	
296.28844	80	
296.64359	100	
296.97254	216	
297.97177	170	
298.21742	118	
298.30407	74	
298.95348	84	
299.06425	150	
299.91817	90	
300.05767	136	
300.19041	182	1+
301.06973	78	
301.90570	76	
302.99679	82	
303.03521	90	
304.59555	96	
306.27606	78	
306.30169	148	
306.88254	224	1+
307.30455	146	
307.80331	94	
308.28856	108	
310.07839	84	
310.91350	76	
311.85806	80	
313.04115	80	
313.28209	100	
313.79993	74	
315.24817	88	
318.21105	98	
318.23974	130	
318.59450	74	
319.08182	80	
319.10108	124	
321.19273	82	
321.88640	78	
322.23084	306	1+
322.30943	84	
322.98014	84	
323.07288	82	
323.23432	262	1+
325.78416	78	
326.41605	88	
326.90100	84	
326.94646	94	
329.31543	76	
332.08429	100	
334.13849	146	
335.11904	72	
335.33581	98	
336.02536	90	
337.08948	94	
337.21521	106	
337.24944	94	
337.67291	114	
338.08192	212	1+
339.17294	106	
339.42807	98	
340.38864	130	
341.28369	92	
342.19833	100	
END IONS

###FS:    #m/z: 363.95447 #charge 1+
###MS: 17
###MSMS: 20
BEGIN IONS
TITLE=Cmpd 15, +MS2(363.9545), 28.0-35.0eV, 0.4min #20
RTINSECONDS=23.7725
SCANS=17,20
PEPMASS=363.95447	43866
CHARGE=1+
66.79597	100	
183.02131	90	
191.95458	120	
205.95463	80	
207.87374	90	
209.94439	170	
212.87848	154	
212.96698	82	
215.22923	102	
221.90791	100	
222.95403	508	1+
223.98209	98	
224.94537	324	
224.97468	94	
225.93916	92	
226.94574	684	1+
226.97057	272	
227.92915	196	
228.87399	78	
228.89254	124	
228.94236	662	1+
230.89013	280	
233.67122	94	
235.90820	88	
237.06382	78	
238.05947	86	
240.03374	92	
240.88503	82	
240.94104	332	
240.96220	514	1+
241.94245	142	
242.94176	616	1+
242.95642	232	
244.95424	488	
245.94574	578	1+
245.97386	92	
246.08463	80	
246.90229	86	
246.95178	326	1+
248.98497	94	
250.94950	254	1+
252.22355	130	
255.09190	112	
256.89795	102	
258.81035	82	
259.91785	86	
260.89664	94	
260.93142	138	
260.96819	276	1+
261.66484	88	
262.20521	88	
263.81071	94	
264.98027	80	
266.00295	126	1+
266.07885	86	
267.97179	104	
268.14804	86	
268.95734	138	
269.11537	122	
272.87254	98	
272.93593	106	
275.19883	84	
276.14518	146	
279.84264	86	
280.25783	80	
280.27824	106	
280.90962	84	
282.78941	250	1+
283.08036	124	
283.79253	210	1+
283.85003	140	
283.91636	86	
284.97871	86	
285.03054	78	
285.32117	82	
285.84273	96	
286.81402	92	
287.19898	90	
287.26986	86	
288.19682	88	
290.08200	102	
291.06998	144	
293.68399	110	
295.01756	90	
295.92323	134	
296.04978	80	
298.08353	86	
298.98737	84	
299.86802	110	
300.22983	176	
300.27924	94	
301.79573	142	
301.85832	232	1+
302.11660	80	
302.25053	122	
302.44342	96	
302.75971	82	
303.74302	100	
304.26998	86	
305.15923	80	
306.88458	134	
306.90153	80	
307.05434	80	
307.16635	78	
307.30672	128	
308.11772	98	
308.29360	114	
308.84266	98	
311.71086	88	
312.24446	92	
314.83574	224	1+
314.91648	104	
317.09509	88	
319.87358	80	
320.30022	178	1+
320.31958	78	
320.64088	88	
321.01613	102	
321.06726	94	
322.18798	96	
323.01222	108	
323.28910	86	
323.32484	170	1+
324.01835	134	
324.14620	140	
324.29062	130	
324.89489	172	
325.01564	100	
325.17941	90	
325.54498	86	
326.17009	86	
326.87338	82	
326.88886	96	
327.30864	88	
327.79300	84	
328.94831	92	
329.86586	106	
331.09068	184	1+
332.22989	102	
335.00208	80	
336.31816	112	
336.94878	140	
337.30743	86	
338.24833	86	
338.32761	80	
339.82891	90	
342.28024	140	
342.60177	112	
342.90088	84	
343.26471	88	
343.81508	94	
344.92300	120	
349.81118	80	
350.38767	94	
350.92114	80	
351.17207	98	
351.33608	92	
352.88843	252	1+
355.84949	84	
357.05488	96	
358.94641	98	
359.84040	92	
360.24533	86	
362.34781	84	
363.37048	78	
364.28310	412	1+
365.38645	78	
367.33071	360	1+
368.42133	296	
368.90139	80	
END IONS

###FS:    #m/z: 322.92861 #charge 1+
###MS: 21
###MSMS: 22
BEGIN IONS
TITLE=Cmpd 16, +MS2(322.9286), 28.0-35.0eV, 0.5min #22
RTINSECONDS=27.4655
SCANS=21-22
PEPMASS=322.92861	220412
CHARGE=1+
103.85915	96	
192.88295	92	
198.92614	104	
200.94564	82	
201.04309	74	
201.15806	86	
202.04617	150	
204.52608	92	
205.94875	338	
212.89680	120	
219.06858	78	
221.90466	82	
221.94288	344	1+
222.97286	306	1+
223.95891	552	1+
224.89542	78	
225.95917	74	
227.86442	86	
227.92938	144	
230.20214	90	
230.89342	314	1+
233.20395	76	
234.80802	84	
235.07764	128	
235.89489	84	
236.11403	102	
236.79376	92	
238.93956	186	
238.96765	84	
239.07700	208	
239.90034	132	
240.15502	274	1+
240.93954	1922	
241.50305	96	
241.94075	1436	
241.96285	144	
242.06044	92	
242.56147	82	
242.89636	122	
242.94071	4752	1+
243.01851	88	
244.15091	86	
244.93831	1258	1+
246.97614	426	
247.21121	80	
248.03711	182	1+
248.66137	88	
249.18067	88	
249.25432	92	
249.97210	106	
250.24785	96	
250.94482	352	1+
252.98830	100	
254.65506	92	
255.64754	76	
255.93223	90	
255.99740	78	
256.96885	140	
257.05120	86	
257.12608	80	
259.10883	76	
260.20485	80	
260.96830	88	
261.03362	92	
261.99453	90	
262.05576	196	1+
262.16461	116	
263.02908	74	
263.10074	102	
263.16934	142	
264.22845	150	
265.65660	88	
266.01475	76	
267.00109	84	
267.06324	78	
268.00288	150	
268.95423	136	
268.97513	88	
269.00237	94	
269.11797	112	
270.79283	98	
270.85312	106	
272.97939	82	
273.09697	88	
273.11297	76	
274.97933	78	
275.05266	80	
276.97207	92	
278.08504	92	
278.27565	96	
278.83714	96	
279.08944	970	1+
279.22483	100	
279.90642	82	
280.14371	176	
281.84500	82	
283.06724	292	1+
283.28146	152	
284.14812	92	
284.29081	726	
284.80035	74	
284.96237	74	
285.02892	160	1+
285.19232	130	
286.05962	74	
288.06755	74	
289.82710	92	
290.02337	84	
291.86110	194	1+
293.08017	96	
294.15637	80	
295.05961	74	
295.26670	88	
296.06039	88	
297.80911	86	
298.05389	194	1+
298.42493	86	
298.92582	90	
299.81166	78	
301.87735	82	
302.17228	86	
302.24494	82	
304.25823	130	
304.87671	94	
305.09513	82	
305.22392	80	
306.27913	218	
307.05637	80	
307.26489	88	
307.30767	168	
307.84065	78	
307.88932	130	
308.29125	484	1+
308.87950	106	
310.30733	342	
310.79883	92	
310.82269	80	
310.87997	124	
311.28151	96	
312.02328	332	
313.03034	234	
313.40181	86	
315.17599	84	
318.12593	82	
318.27013	88	
319.25046	92	
320.11123	78	
320.23403	92	
321.01464	80	
321.03411	116	
321.18827	78	
322.16416	78	
322.30940	112	
323.23487	1160	1+
323.30221	76	
323.88537	102	
323.92077	108	
324.06242	80	
324.09994	80	
324.20472	250	
324.27872	80	
324.89179	118	
325.32007	268	
326.04088	212	1+
326.07921	76	
326.24109	100	
326.80029	98	
327.61520	92	
END IONS

###FS:    #m/z: 340.93892 #charge 1+
###MS: 21
###MSMS: 23
BEGIN IONS
TITLE=Cmpd 17, +MS2(340.9389), 28.0-35.0eV, 0.5min #23
RTINSECONDS=28.2375
SCANS=21,23
PEPMASS=340.93892	114082
CHARGE=1+
124.74243	82	
189.03015	78	
205.81882	74	
205.94807	170	1+
208.94516	88	
212.87645	152	
213.93982	440	
215.10288	86	
215.88732	204	
215.94127	210	
217.88429	124	
223.03940	74	
224.95728	206	
224.97456	178	
226.94617	100	
229.84729	88	
230.97074	74	
231.94846	512	1+
233.94548	136	
234.13110	80	
235.14313	78	
235.70247	76	
236.79543	76	
237.08245	98	
238.00834	74	
239.90330	76	
239.98661	86	
241.63270	84	
242.07167	74	
243.11622	78	
243.99969	80	
244.16074	78	
244.98069	88	
245.64051	92	
246.03104	82	
246.06201	98	
246.97170	74	
247.03946	74	
247.65568	100	
248.90153	100	
249.41920	76	
249.96037	88	
250.07874	88	
250.98998	124	
251.08770	80	
252.06952	76	
252.11442	158	1+
252.23000	116	
252.46911	94	
253.98718	78	
254.96862	220	
255.07908	74	
255.50813	84	
255.96504	144	
256.01874	86	
256.07372	96	
257.04329	78	
258.60692	84	
259.72762	84	
259.91550	108	
261.13687	98	
261.16260	86	
261.71633	116	
261.91024	154	
262.96569	164	
262.98016	190	
263.04109	96	
265.01665	240	
266.01797	130	
267.13326	196	1+
267.25806	110	
267.91887	86	
267.99554	110	
268.41785	76	
272.97891	86	
275.86320	76	
276.16364	88	
276.85394	90	
277.76151	94	
278.84688	80	
279.06663	76	
279.17535	118	
279.82546	84	
279.96220	114	
280.27822	80	
280.84369	82	
280.93037	84	
281.04543	242	1+
282.27825	112	
283.02600	180	
284.80262	78	
288.91436	74	
289.13135	80	
290.15741	84	
290.39563	74	
291.90396	78	
292.43814	84	
293.85220	76	
294.07331	74	
295.97178	206	
296.27221	74	
296.32737	196	
297.97484	126	
298.04344	76	
298.08208	74	
298.29904	88	
299.05897	286	1+
299.95137	128	
301.87566	78	
302.17153	76	
303.62306	74	
303.85217	84	
305.87612	80	
307.30765	122	
307.79697	264	
307.88773	74	
308.29259	138	
308.79954	108	
308.92688	74	
309.32513	130	
309.93983	84	
310.87611	112	
311.03493	78	
312.14580	78	
313.02827	92	
314.79245	102	
320.08455	76	
322.79049	104	
323.20988	78	
323.23723	480	1+
324.11074	84	
324.27684	80	
326.17892	88	
326.30346	112	
326.88439	78	
327.36421	82	
328.14918	112	
329.19325	80	
329.29983	80	
330.09137	76	
331.88737	94	
334.90544	100	
335.43576	92	
335.81601	84	
336.11324	82	
336.32275	80	
337.09982	82	
337.33128	130	
337.61415	78	
338.30472	100	
340.25102	102	
340.39384	170	1+
342.62574	114	
344.25110	102	
344.27644	142	
344.86363	106	
344.90219	76	
345.80819	86	
END IONS

###FS:    #m/z: 336.94458 #charge 1+
###MS: 21
###MSMS: 24
BEGIN IONS
TITLE=Cmpd 18, +MS2(336.9446), 28.0-35.0eV, 0.5min #24
RTINSECONDS=29.0105
SCANS=21,24
PEPMASS=336.94458	89694
CHARGE=1+
97.85560	100	
196.14948	82	
197.86812	72	
199.94237	100	
201.07245	76	
205.01284	74	
205.94857	88	
206.98010	108	
211.94271	2056	1+
213.93928	1088	
215.88885	118	
215.94016	148	
218.83780	76	
221.04504	72	
221.89288	140	
221.94191	90	
223.97204	126	
224.97672	118	
224.98954	86	
226.89288	120	
227.19939	96	
228.89046	76	
229.95377	2048	1+
230.88520	74	
230.94371	82	
231.94869	904	1+
233.02774	72	
233.04820	82	
233.89832	220	
234.10291	70	
235.20707	92	
235.94256	70	
237.05936	84	
238.04657	78	
238.55797	74	
238.88229	74	
240.55546	94	
240.94409	82	
241.98556	106	
242.19804	72	
243.88651	74	
244.07234	74	
244.09354	176	
244.17781	80	
245.99453	98	
246.97258	96	
247.08589	72	
247.23821	98	
247.96478	608	1+
248.89777	74	
249.07901	78	
249.83600	110	
249.95962	314	
250.97846	78	
251.13663	70	
251.97992	72	
252.22719	148	
252.91446	78	
252.97074	1028	1+
254.80998	86	
254.96702	240	
255.07793	122	
256.00106	78	
256.07705	78	
257.95978	102	
259.85228	86	
260.88881	98	
261.14458	90	
263.05295	72	
263.56113	70	
263.57527	88	
263.69075	80	
264.10757	80	
265.01184	164	
265.58647	104	
269.50506	92	
269.84571	78	
270.60454	94	
272.26767	104	
272.84497	72	
272.95098	74	
272.97562	110	
276.05334	72	
276.41649	90	
277.95882	156	
278.96604	80	
279.09970	128	
279.75245	70	
280.08933	76	
280.26213	72	
281.00437	76	
281.04516	104	
282.04668	76	
283.02081	250	1+
283.04382	74	
283.81293	70	
287.08655	74	
291.04684	72	
293.10538	346	1+
293.77671	92	
293.86929	80	
294.24629	74	
294.81032	140	1+
294.99989	70	
295.25154	72	
295.84927	80	
295.97507	266	1+
297.94171	86	
298.31060	148	
298.42283	82	
298.97052	72	
299.05672	244	
299.91397	124	
300.81600	84	
301.03561	70	
301.10808	80	
302.76574	76	
303.19998	72	
303.27912	76	
306.07808	84	
306.27351	100	
307.30639	194	
307.80252	132	
308.01020	84	
308.86863	80	
309.86627	72	
310.03956	72	
310.32513	80	
310.87890	128	
311.40524	80	
313.28234	88	
315.08451	72	
317.43182	86	
318.36681	78	
320.29222	132	
321.11139	82	
321.92583	80	
323.23877	128	
323.74164	74	
324.14620	72	
324.29154	106	
324.32971	108	
324.89492	146	
325.58244	74	
328.18425	142	
328.82321	82	
330.37710	84	
330.42865	76	
333.19412	104	
337.23754	72	
337.25904	84	
337.86718	74	
337.99321	74	
338.29819	82	
338.32046	124	
340.22504	102	
340.87525	84	
341.30851	80	
342.31187	72	
END IONS

###FS:    #m/z: 322.92843 #charge 1+
###MS: 25
###MSMS: 26
BEGIN IONS
TITLE=Cmpd 19, +MS2(322.9284), 28.0-35.0eV, 0.6min #26
RTINSECONDS=32.7025
SCANS=25-26
PEPMASS=322.92843	132514
CHARGE=1+
188.10600	84	
195.18094	74	
196.16841	84	
201.04059	140	
201.90400	72	
201.99131	90	
205.94507	72	
206.09549	94	
209.91831	138	
213.00444	86	
215.88896	142	
218.11372	72	
220.51968	86	
221.03436	80	
221.89296	82	
221.94237	146	
222.97180	80	
223.95899	270	
225.43893	76	
228.83659	136	
228.93265	70	
229.85949	86	
230.11842	86	
234.05595	76	
234.14683	106	
237.00154	72	
237.03963	74	
238.21248	114	
238.93491	212	
239.07719	154	
239.90429	130	
239.95597	122	
240.07984	70	
240.66574	102	
240.88305	90	
240.93929	2680	
241.15008	90	
241.79857	76	
241.93826	6926	1+
242.05689	232	1+
242.81773	80	
242.94054	4780	1+
243.88051	260	
244.93912	1548	1+
246.87547	70	
246.97053	92	
247.02190	72	
248.95113	134	
250.94512	132	
252.08292	98	
252.23708	88	
252.85570	82	
253.23833	86	
254.40615	90	
254.99025	92	
255.87522	110	
256.00305	80	
256.33321	104	
256.90369	82	
258.57744	102	
258.91515	72	
260.08432	72	
260.17325	98	
260.84507	80	
260.86491	78	
261.88916	70	
262.85392	100	
262.93162	78	
263.23215	74	
264.26926	72	
265.05596	234	1+
267.04106	78	
268.40935	72	
268.95223	72	
268.97696	78	
268.99853	172	
269.16845	94	
271.93569	76	
272.93883	82	
273.80974	88	
273.91328	82	
274.14921	104	
275.89825	76	
276.86802	76	
277.07845	90	
278.09466	76	
279.06412	74	
279.08894	1268	1+
279.13336	164	1+
279.23273	76	
279.96795	72	
279.98845	98	
280.25868	92	
280.49407	82	
280.68143	76	
280.95291	74	
281.04850	186	
281.25555	78	
282.02837	82	
283.06844	420	1+
283.10170	82	
283.18632	124	
283.87715	82	
284.29228	524	1+
285.16524	76	
286.86409	74	
288.00281	70	
288.22816	104	
289.87220	74	
290.89582	72	
291.05958	76	
292.88483	86	
292.94783	72	
293.06174	96	
293.84977	102	
294.28393	138	
294.91201	80	
295.92741	72	
296.06874	84	
296.13406	70	
296.44319	84	
296.92917	100	
298.20675	82	
302.14863	74	
302.16799	72	
302.24591	100	
302.81308	80	
304.26700	320	1+
304.88467	74	
305.07772	102	
306.87439	170	1+
307.32743	78	
308.08150	72	
308.29059	568	1+
308.79758	74	
309.22659	164	1+
309.86206	92	
310.30169	166	
311.02546	188	1+
311.14537	74	
311.31193	74	
313.02741	198	
313.06676	80	
314.09999	94	
315.24579	78	
315.39853	80	
317.11465	88	
318.17186	86	
318.32963	72	
319.17364	236	1+
319.20034	84	
319.88288	72	
321.42811	84	
322.23892	72	
322.71945	74	
323.23782	268	
323.26686	78	
323.34189	72	
323.88130	212	1+
324.13695	284	1+
324.20525	158	
324.23571	280	
325.20723	120	
326.38165	98	
326.96434	74	
327.25959	70	
328.29992	84	
END IONS

###FS:    #m/z: 359.96030 #charge 1+
###MS: 25
###MSMS: 27
BEGIN IONS
TITLE=Cmpd 20, +MS2(359.9603), 28.0-35.0eV, 0.6min #27
RTINSECONDS=33.4745
SCANS=25,27
PEPMASS=359.96030	30704
CHARGE=1+
186.93331	106	
209.94519	104	
210.87029	84	
216.95539	92	
219.93092	80	
222.56268	106	
222.95101	722	1+
223.03757	80	
224.49590	92	
224.94421	580	1+
224.96587	132	
225.97117	130	
226.94523	646	1+
226.97533	94	
227.92875	168	
228.93995	758	
231.07273	88	
232.85315	196	1+
234.19706	82	
234.69529	90	
236.65756	86	
237.09570	82	
239.17487	78	
239.89642	96	
240.93864	196	
240.95941	454	1+
241.93776	170	
242.95442	142	
244.89981	86	
244.95474	206	
245.94150	220	
245.97818	142	
246.86205	88	
246.95574	252	
246.97626	118	
247.09270	140	
248.05775	100	
248.80292	184	
248.98494	80	
250.94675	150	
251.02874	116	
251.79058	80	
251.84295	84	
252.03274	136	
252.91823	100	
253.94799	90	
255.09822	86	
256.84858	80	
257.51018	82	
258.19655	84	
258.22818	100	
258.96812	158	
260.04446	78	
260.96756	184	
260.99364	116	
263.05014	132	
263.17051	102	
265.41027	86	
266.09307	80	
266.24403	182	
266.81243	278	1+
267.04911	98	
267.13479	256	1+
267.96916	136	
268.36102	80	
268.95618	186	1+
271.67827	84	
272.03252	78	
272.89396	98	
275.89437	228	1+
275.96277	146	
276.13503	80	
276.85378	126	
277.92116	102	
278.79396	82	
278.92130	92	
280.79081	270	
280.90916	86	
281.19194	104	
281.91726	82	
283.04160	80	
283.17396	78	
283.43838	108	
283.86529	172	1+
284.42133	106	
285.93921	80	
288.12973	88	
290.25318	152	1+
290.85538	132	
292.43954	92	
293.91983	84	
294.28735	158	
295.02150	220	
295.93301	116	
298.08060	102	
298.34880	80	
298.80305	138	
300.27971	80	
300.88422	78	
302.21531	94	
303.14096	164	1+
304.41123	92	
304.44771	82	
304.74752	94	
305.18015	138	
305.23461	92	
306.29986	84	
306.80023	82	
307.89042	106	
308.29288	78	
308.80167	210	
309.14997	118	
310.14540	136	
310.34254	130	
310.89390	100	
311.11060	88	
311.85854	152	
312.30488	108	
313.03110	132	
313.29736	78	
315.81928	88	
316.09035	142	
317.85414	86	
320.96914	110	
321.21928	144	
321.81173	84	
322.31847	102	
323.01300	718	1+
323.30081	146	
324.69673	92	
325.10708	78	
325.28583	96	
327.81526	80	
328.29804	78	
329.65193	78	
334.31001	84	
334.60224	102	
336.94582	138	
337.28934	82	
337.96827	84	
338.76841	78	
338.78597	84	
341.20659	88	
342.20667	116	
342.30213	142	1+
342.77560	90	
343.20489	92	
345.32428	78	
345.81496	86	
346.42024	92	
348.09765	94	
349.79952	82	
350.84283	118	
352.97613	104	
355.16646	90	
355.29862	90	
356.22486	90	
357.16551	222	1+
358.36239	78	
359.20911	78	
360.08255	84	
360.64170	88	
360.96141	100	
364.07383	108	
364.34099	80	
END IONS

###FS:    #m/z: 313.92835 #charge 1+
###MS: 25
###MSMS: 28
BEGIN IONS
TITLE=Cmpd 21, +MS2(313.9284), 28.0-35.0eV, 0.6min #28
RTINSECONDS=34.247
SCANS=25,28
PEPMASS=313.92835	15644
CHARGE=1+
182.07560	82	
194.87721	66	
194.95774	66	
196.96013	66	
198.95205	74	
203.08016	100	
205.94942	78	
209.88892	74	
211.98081	94	
215.88429	72	
217.94885	86	
221.15267	92	
222.94024	90	
223.97046	112	
224.95768	76	
225.06114	82	
225.95189	78	
227.88497	76	
230.07933	94	
230.88983	94	
230.90383	60	
232.93692	78	
233.03327	76	
234.08233	72	
234.14826	84	
234.97098	574	
235.85360	94	
235.88386	90	
237.00130	72	
237.79226	68	
237.80952	64	
237.88130	76	
237.92661	216	1+
239.14079	70	
242.97061	72	
243.18139	86	
243.32683	70	
244.97108	64	
245.09803	102	
246.97436	292	1+
247.88009	66	
248.90170	72	
249.01585	68	
249.22340	78	
250.24990	76	
251.06228	84	
251.95610	80	
252.03055	64	
252.22534	66	
252.57454	66	
252.97680	70	
253.04663	74	
253.13693	80	
254.03644	78	
254.14023	68	
254.92177	80	
255.09840	68	
255.16884	78	
256.08769	66	
256.84691	74	
257.15379	72	
257.96172	74	
258.05423	96	
258.56740	78	
260.44264	88	
263.17476	68	
265.96048	66	
266.02682	76	
266.71828	78	
266.99504	66	
267.14162	70	
267.24380	66	
267.92477	74	
268.86006	68	
268.97509	92	
269.04954	62	
269.21671	84	
270.11798	76	
270.27385	66	
270.98673	68	
271.06757	74	
271.13231	90	
271.46778	88	
272.09538	66	
272.16034	76	
272.58564	78	
272.96520	66	
273.14573	80	
274.20984	92	
276.15749	68	
276.51260	70	
276.93143	84	
277.03144	74	
277.08451	84	
277.25245	72	
278.80861	78	
279.97836	64	
282.91596	72	
283.02512	74	
283.13892	76	
283.19282	72	
283.86246	72	
283.92084	64	
283.94717	60	
284.80647	68	
284.99115	78	
286.09925	80	
286.90750	84	
287.38216	84	
288.84721	74	
290.06517	80	
290.12408	86	
291.03052	70	
291.75106	98	
292.16438	62	
292.83907	70	
293.27822	70	
293.49248	72	
294.00805	60	
294.05209	134	
294.18929	70	
294.29268	76	
294.87639	102	
295.05129	160	
295.14398	74	
296.12595	64	
296.26578	84	
296.28842	106	
297.14936	82	
297.79576	66	
300.27143	64	
303.13135	86	
303.25955	76	
305.75807	92	
307.20494	64	
307.43764	108	
307.88625	62	
308.08769	76	
309.04341	72	
309.08695	78	
309.29150	88	
311.05218	64	
311.85852	70	
312.28122	78	
312.36915	142	
314.05374	124	
314.22850	70	
314.28050	276	1+
316.25372	78	
316.85466	86	
317.45407	84	
318.84879	74	
319.10327	62	
END IONS

###FS:    #m/z: 322.92854 #charge 1+
###MS: 29
###MSMS: 30
BEGIN IONS
TITLE=Cmpd 22, +MS2(322.9285), 28.0-35.0eV, 0.6min #30
RTINSECONDS=37.925
SCANS=29-30
PEPMASS=322.92854	155236
CHARGE=1+
169.10619	76	
178.99530	72	
180.86646	100	
183.43515	118	
185.87767	72	
196.86228	68	
200.94558	74	
201.04603	116	
205.94561	118	
206.06560	70	
206.97271	248	1+
210.18625	70	
212.87955	194	1+
218.12478	104	
219.08145	90	
220.87704	84	
221.20393	74	
221.94228	136	
222.96612	228	1+
223.95683	160	
224.90099	102	
225.93179	94	
226.16257	72	
227.92654	120	
228.93165	92	
230.90153	84	
231.88370	70	
233.04072	82	
234.07657	82	
235.21095	68	
236.15754	72	
236.19503	90	
236.21778	102	
238.21306	78	
238.93738	340	1+
238.95659	68	
239.07665	204	
239.17675	108	
240.08151	108	
240.93995	3226	
241.40770	78	
241.88420	144	
241.94095	2722	
242.94037	7732	1+
244.93894	1778	1+
244.99175	128	
245.17842	72	
245.19406	68	
245.98682	78	
246.90436	74	
246.94445	188	
246.97459	192	
247.12066	74	
247.86221	70	
248.97289	66	
249.83412	80	
252.22728	72	
252.46707	106	
253.06235	68	
254.08147	72	
254.93758	80	
256.49396	116	
256.57717	98	
257.91326	104	
257.94967	70	
258.91701	72	
259.83295	184	1+
259.95955	88	
260.93205	148	
262.95176	100	
262.97561	76	
263.07503	70	
264.15372	72	
264.26738	98	
265.08345	154	
265.26620	74	
266.04277	82	
266.05881	76	
266.24114	100	
266.83680	68	
267.31836	82	
267.99702	74	
268.87892	118	
268.99865	194	
269.02723	90	
269.51711	94	
269.81151	68	
269.83638	142	1+
270.87950	94	
271.75136	86	
272.94912	74	
273.11307	72	
275.87172	92	
277.09252	74	
277.12576	86	
277.98302	68	
278.01762	84	
278.25275	68	
278.83715	68	
279.08970	1310	1+
279.86731	88	
280.11572	192	1+
280.25934	212	1+
280.80482	76	
280.94706	76	
281.05388	74	
281.44935	122	
281.77902	74	
281.94595	100	
282.06534	98	
282.29142	84	
282.88701	78	
282.95742	86	
283.07082	142	
284.08818	102	
284.20842	74	
284.29159	694	1+
286.09304	82	
286.87207	76	
286.99712	70	
287.03466	72	
287.80706	76	
291.86072	70	
294.28184	76	
295.03958	98	
295.77287	72	
297.00138	78	
297.16436	68	
297.25732	78	
297.93739	102	
299.75005	84	
304.03647	80	
304.10316	88	
304.17800	76	
304.26757	68	
305.08090	134	
306.07826	86	
306.15959	84	
306.27810	88	
306.88557	104	
307.28649	462	1+
307.79361	112	
307.88652	290	1+
308.29157	292	1+
309.01271	196	1+
309.88888	96	
309.92073	94	
310.30638	484	
312.32014	96	
316.77839	86	
321.16635	86	
321.73399	68	
322.30488	236	1+
323.23683	260	1+
323.30813	158	1+
323.87862	84	
324.11093	84	
324.13333	68	
324.20112	122	
324.26329	72	
324.35836	66	
324.90083	128	
324.94924	90	
325.09540	72	
325.20817	94	
325.31780	72	
327.03532	82	
327.16652	72	
327.22865	88	
END IONS

###FS:    #m/z: 359.96029 #charge 1+
###MS: 29
###MSMS: 31
BEGIN IONS
TITLE=Cmpd 23, +MS2(359.9603), 28.0-35.0eV, 0.7min #31
RTINSECONDS=38.705
SCANS=29,31
PEPMASS=359.96029	28996
CHARGE=1+
182.93135	78	
189.91923	80	
192.08961	100	
201.87664	82	
212.06668	78	
215.89230	76	
219.20895	88	
221.13981	92	
222.95019	222	
223.88338	236	1+
223.94567	764	1+
224.10054	80	
224.94681	572	1+
225.97071	138	
226.94451	302	
226.97212	146	
227.93103	172	
227.94479	150	
228.93913	562	
229.69750	76	
234.14832	76	
235.90438	78	
236.87124	80	
237.03537	78	
237.09228	84	
237.89672	132	
238.88988	78	
240.94075	852	1+
240.96109	560	1+
241.22047	80	
241.89548	116	
242.95749	248	1+
243.83080	82	
244.90184	90	
244.95593	302	
245.94636	794	1+
245.95645	126	
246.95239	536	1+
247.09164	94	
249.04014	142	
249.13728	94	
251.02897	146	
251.94847	80	
253.89520	86	
254.08913	76	
256.68348	96	
256.98044	98	
257.55375	82	
257.93693	114	
258.05267	104	
258.13931	90	
258.39984	92	
258.84173	180	
259.12642	84	
259.40349	84	
259.44673	80	
263.86666	76	
264.04581	94	
266.81543	156	
267.97200	272	
268.84227	128	
268.90847	88	
268.93887	90	
268.95504	130	
269.11797	82	
269.40402	80	
270.85316	94	
270.93809	92	
271.87089	138	
271.92325	86	
273.80978	78	
276.85639	134	
277.53863	90	
277.81277	78	
278.79286	328	1+
279.28279	154	
280.25896	152	
280.39161	82	
280.93233	76	
281.85728	124	
282.26988	80	
283.43224	86	
284.82483	106	
285.81062	88	
285.89346	80	
285.90925	236	1+
289.92507	84	
290.79327	78	
291.27738	76	
291.44915	82	
291.86676	86	
291.94886	78	
292.91345	86	
293.26880	76	
294.85932	80	
295.01780	308	
295.14831	92	
296.07917	78	
296.80713	144	
297.81510	168	
298.09437	80	
298.80250	350	1+
300.01743	76	
302.21073	132	
302.24481	84	
303.43931	90	
303.49935	94	
303.94427	128	
304.25693	138	
305.14647	80	
306.27782	80	
306.89066	84	
307.28925	252	
307.79579	144	
308.17834	86	
308.28972	150	
309.88378	102	
310.34721	132	
310.87728	138	
312.10515	80	
312.40505	82	
313.92799	92	
315.45064	108	
316.88969	94	
316.93529	100	
316.99441	104	
317.04390	124	
317.88086	226	1+
318.94355	86	
321.28949	164	
321.81766	82	
322.01215	748	1+
322.22653	122	
322.81241	82	
323.23214	76	
325.29022	82	
329.08158	80	
329.86665	274	
330.82506	90	
331.86605	104	
335.65389	92	
336.29880	150	
337.30328	76	
337.94590	130	
339.03019	82	
340.29737	88	
340.85259	76	
341.01697	80	
344.27459	160	
348.88155	78	
348.91155	88	
350.84746	100	
354.34774	86	
355.04688	98	
356.17937	116	
358.19667	196	
359.23917	76	
359.36144	76	
359.95644	136	
360.10096	96	
360.17749	78	
364.04138	152	
364.98486	78	
END IONS

###FS:    #m/z: 313.92824 #charge 1+
###MS: 29
###MSMS: 32
BEGIN IONS
TITLE=Cmpd 24, +MS2(313.9282), 28.0-35.0eV, 0.7min #32
RTINSECONDS=39.478
SCANS=29,32
PEPMASS=313.92824	14378
CHARGE=1+
70.15913	94	
190.83060	64	
191.92123	80	
193.97178	122	
195.91754	72	
197.03954	80	
197.10849	76	
203.87185	68	
205.94760	116	
208.87622	88	
211.86798	64	
212.87745	70	
214.03881	202	1+
214.06303	70	
215.57675	80	
215.97912	64	
216.08544	70	
220.05101	80	
222.95652	104	
223.97635	244	
224.79772	92	
227.95208	96	
227.98856	78	
228.06297	96	
229.97653	88	
231.04214	144	1+
231.43928	72	
231.85654	118	
231.90614	70	
232.12717	72	
233.85578	82	
234.96860	398	1+
234.99438	64	
235.13013	68	
236.03075	92	
236.79915	70	
237.06771	74	
237.80358	84	
238.90121	74	
239.08557	92	
241.87885	82	
241.97499	78	
242.11187	84	
242.95522	78	
243.21399	66	
243.89757	68	
243.98620	88	
244.83447	80	
244.98425	74	
245.08090	64	
246.83676	86	
246.97390	216	
247.12833	72	
248.95104	106	
249.39397	88	
250.65771	88	
250.94543	156	
250.97740	96	
251.11150	78	
251.21444	66	
252.06555	70	
252.23518	110	
252.95503	90	
253.19166	68	
254.12228	80	
256.14652	74	
258.00700	84	
258.07421	84	
259.01223	80	
262.00478	76	
265.80273	72	
265.93858	78	
266.05884	78	
266.25134	66	
267.12756	76	
268.90761	114	
269.94852	116	
270.27248	142	
271.89481	70	
272.91427	70	
273.17831	70	
274.06371	80	
274.78626	98	
277.02726	66	
277.25724	158	
277.83145	78	
278.03369	76	
278.09536	66	
278.19350	72	
278.24585	136	
279.90835	92	
280.18784	84	
280.26175	108	
280.81106	70	
281.11593	66	
281.79537	80	
281.82209	84	
282.27593	86	
282.85609	74	
284.02805	70	
284.87552	178	1+
286.91701	114	
286.94710	92	
288.10270	82	
289.14163	80	
289.16036	74	
289.82674	72	
290.25135	82	
290.74935	78	
291.12435	104	
292.12675	66	
292.16008	76	
292.25906	88	
292.43333	90	
294.00589	66	
294.05502	108	
294.23958	68	
294.85613	90	
295.05325	202	
296.00752	86	
297.48847	72	
298.10303	68	
298.20891	64	
298.96178	68	
299.25066	68	
299.76488	66	
300.23077	78	
300.39693	84	
301.26359	68	
302.72734	78	
302.82383	104	
304.70058	86	
305.13582	64	
305.75599	68	
305.91902	82	
307.02626	70	
307.08199	110	
307.37043	78	
307.89166	80	
309.14510	66	
309.88963	192	
310.21922	82	
310.32037	88	
311.20860	92	
311.33343	78	
311.85976	114	
311.87355	86	
314.23922	72	
314.27896	184	1+
315.17605	84	
316.14014	70	
316.28531	122	
317.00742	84	
318.20030	74	
319.09225	74	
END IONS

###FS:    #m/z: 340.93891 #charge 1+
###MS: 33
###MSMS: 34
BEGIN IONS
TITLE=Cmpd 25, +MS2(340.9389), 28.0-35.0eV, 0.7min #34
RTINSECONDS=43.1595
SCANS=33-34
PEPMASS=340.93891	72558
CHARGE=1+
51.56134	84	
52.05541	106	
122.39627	112	
194.94415	94	
196.88290	110	
197.09290	76	
197.95920	80	
200.05023	86	
200.86910	80	
200.96452	80	
205.95154	176	
207.97284	116	
208.88484	74	
210.98781	82	
211.89839	80	
212.88493	86	
213.93922	632	1+
215.88447	720	1+
217.88527	318	1+
217.94618	114	
221.89122	82	
222.95495	484	1+
224.00310	74	
224.97582	192	
225.84475	74	
226.11631	90	
227.83417	112	
230.89037	392	1+
231.90985	86	
231.94979	740	1+
233.94529	86	
235.86516	126	
235.89319	76	
235.94312	74	
238.04473	106	
239.90415	140	
240.82972	76	
240.88816	132	
240.93726	174	1+
241.12136	78	
241.15573	100	
241.84793	84	
242.85008	82	
243.82793	302	1+
246.94691	74	
246.97621	270	
248.16045	78	
248.85095	96	
249.01197	86	
249.96066	272	
250.02847	80	
251.90762	84	
252.12969	78	
253.04514	98	
253.12140	92	
254.96944	190	
255.07308	428	
255.96790	74	
256.07755	194	
258.44108	88	
258.84497	544	1+
259.94924	88	
261.89539	80	
263.08297	106	
263.41557	74	
264.07110	106	
264.96235	74	
265.01843	82	
266.84544	134	
266.99717	172	
267.07136	90	
267.13589	126	
267.83149	210	1+
268.14264	160	
269.80146	80	
271.84332	138	
273.04424	84	
274.07778	78	
274.85789	182	
276.85603	278	1+
277.76558	90	
277.95925	272	1+
277.99291	78	
278.08153	308	1+
278.24528	112	
278.84198	488	1+
278.85172	110	
278.96136	174	1+
279.17744	86	
281.04440	186	1+
281.85862	74	
281.99182	82	
282.15213	86	
282.93448	80	
282.98420	82	
283.96553	112	
284.92289	74	
285.10096	74	
285.92881	88	
289.87923	96	
290.55066	94	
290.85449	76	
291.24801	86	
291.44414	86	
292.19799	90	
293.07844	88	
293.40201	86	
294.26694	78	
294.86795	318	
295.78563	76	
295.96958	144	
296.97768	114	
297.07335	92	
297.97362	378	
298.08062	120	
298.90255	82	
299.06224	122	
299.93090	80	
300.84650	222	1+
301.93980	100	
302.87068	166	
302.91595	84	
303.76012	94	
303.94959	126	
304.25707	92	
305.21720	78	
306.06930	80	
306.88203	90	
307.30016	92	
308.29236	166	
308.79230	80	
308.80664	130	
308.86630	144	
308.88619	92	
313.02920	132	
317.80620	80	
318.95008	82	
319.61014	72	
320.32181	86	
320.72426	88	
320.75052	84	
321.32340	110	
322.13865	86	
322.47059	74	
323.01966	76	
323.24109	192	
324.28982	74	
324.48901	84	
324.89430	94	
325.14222	82	
325.25531	76	
325.90230	78	
326.17107	108	
326.94574	80	
329.39808	94	
330.05570	90	
332.50768	84	
333.19277	90	
337.24899	102	
339.39672	86	
340.26449	126	
340.28629	80	
340.82150	74	
342.82323	78	
343.91108	82	
344.18419	74	
344.75052	120	
END IONS

###FS:    #m/z: 336.94418 #charge 1+
###MS: 33
###MSMS: 35
BEGIN IONS
TITLE=Cmpd 26, +MS2(336.9442), 28.0-35.0eV, 0.8min #35
RTINSECONDS=43.932
SCANS=33,35
PEPMASS=336.94418	67218
CHARGE=1+
62.76404	84	
174.50104	88	
182.86674	78	
185.65187	76	
193.94567	80	
196.88629	100	
198.86906	76	
202.72635	86	
205.94684	178	
207.97744	116	
210.89683	76	
211.94295	1362	1+
212.87473	140	
213.55853	72	
213.93780	520	1+
214.01829	80	
215.88607	178	
218.19883	74	
219.17421	92	
221.93888	202	
222.95146	72	
223.93880	92	
223.95349	82	
225.88539	82	
225.95910	78	
226.89002	316	1+
227.11415	76	
227.92748	78	
229.95231	1208	1+
230.88682	478	1+
231.94978	646	1+
232.07636	88	
233.90058	114	
234.04841	74	
234.89944	112	
235.42555	100	
235.89912	78	
235.97060	78	
236.08947	76	
236.79582	90	
236.90336	72	
236.95406	80	
237.55410	86	
238.92403	100	
240.83628	78	
240.88927	260	1+
240.93662	130	
241.04324	78	
241.84039	98	
244.20669	74	
245.03474	82	
246.97402	164	
247.96634	430	
248.89545	126	
248.98784	82	
249.96037	110	
249.99170	74	
250.98261	84	
251.87629	78	
251.95611	72	
252.10452	88	
252.22909	72	
252.82979	206	1+
252.97073	1064	1+
254.08788	72	
254.21857	80	
254.96529	152	
255.07313	760	1+
255.09412	78	
257.66195	76	
258.15892	78	
258.61301	86	
258.84292	168	
258.87763	76	
259.95567	86	
260.93432	88	
262.01649	80	
263.82618	80	
264.23136	82	
264.86481	72	
266.11961	74	
266.47949	82	
268.84150	318	1+
270.11436	84	
270.98248	78	
271.97387	82	
272.01832	78	
274.86302	76	
274.90405	74	
275.54343	84	
275.85034	512	1+
276.42671	82	
276.85481	442	1+
276.90073	94	
277.06854	80	
277.23589	76	
277.25852	88	
279.09786	78	
279.27207	78	
279.96001	76	
280.01630	94	
280.25596	76	
281.04806	148	
281.98708	98	
283.24205	80	
283.37660	80	
283.78904	122	
285.14672	72	
286.14077	74	
286.85709	168	
287.02405	78	
287.84653	106	
289.02051	90	
289.06014	98	
292.43520	76	
293.10489	484	1+
293.84951	110	
293.91567	86	
294.99592	148	
295.27158	82	
295.96519	78	
295.98846	98	
296.29306	74	
297.21935	78	
298.00935	72	
298.04534	84	
298.07501	72	
298.27437	98	
298.41759	140	
298.81564	72	
298.93671	106	
299.06085	136	
301.80082	76	
303.12054	90	
305.92339	74	
306.79392	80	
306.87512	178	1+
306.92739	102	
308.30120	86	
308.81886	76	
309.76905	86	
310.11482	90	
310.45663	106	
310.87246	122	
317.01653	94	
318.93357	124	
319.30958	90	
319.89808	86	
322.16634	104	
322.95120	88	
323.23167	88	
324.10410	76	
326.88713	100	
328.31136	108	
328.79443	94	
334.06994	76	
335.06471	74	
335.31779	124	
336.29840	84	
338.06766	96	
338.32057	86	
339.83213	120	
339.84914	88	
341.12059	74	
342.38009	76	
END IONS

###FS:    #m/z: 359.96019 #charge 1+
###MS: 33
###MSMS: 36
BEGIN IONS
TITLE=Cmpd 27, +MS2(359.9602), 28.0-35.0eV, 0.8min #36
RTINSECONDS=44.704
SCANS=33,36
PEPMASS=359.96019	44208
CHARGE=1+
192.88524	78	
204.66837	98	
205.94890	108	
206.94632	88	
208.08511	82	
216.85329	106	
221.89228	224	
222.95529	962	1+
223.75873	96	
223.88551	342	1+
224.87326	92	
224.94542	660	1+
225.97026	140	
226.89373	146	
226.94681	678	1+
226.96984	202	
227.55056	98	
227.92791	172	
228.94172	678	
231.39439	92	
233.06699	84	
234.86585	216	
235.93857	80	
236.16672	86	
237.90412	82	
238.21264	98	
238.58999	94	
238.92376	106	
239.95768	78	
240.02633	94	
240.94114	900	1+
240.96209	624	1+
241.90000	78	
242.12916	78	
242.96501	94	
243.22327	78	
244.95669	322	
245.86926	86	
245.94268	490	1+
246.50124	82	
246.97479	140	
250.96786	130	
251.01177	98	
251.03104	88	
252.95697	82	
253.45339	78	
253.91495	94	
253.95409	78	
255.11974	94	
257.06901	80	
258.43654	94	
260.96631	286	1+
261.90146	88	
264.10970	98	
264.82878	80	
264.92650	90	
265.05485	100	
266.01865	80	
266.81419	162	
266.88866	82	
267.52954	76	
267.81331	102	
267.86954	114	
268.16405	80	
268.95998	182	
269.90816	88	
272.15414	144	
272.76042	84	
272.86061	136	
274.60468	98	
275.05257	84	
275.97062	104	
276.85435	218	1+
276.97222	88	
278.88593	300	1+
279.05460	94	
279.23908	100	
280.79100	644	1+
280.96736	242	1+
280.98595	78	
282.02858	80	
282.27167	78	
282.81897	80	
283.86253	96	
284.95584	120	
287.45298	88	
290.07172	86	
290.39990	84	
292.12653	80	
292.23584	84	
293.89035	90	
294.00831	80	
294.04799	96	
294.06438	92	
294.81729	78	
294.86451	114	
295.02261	118	
295.78585	112	
295.95338	84	
297.13880	94	
298.18119	84	
298.80373	762	1+
298.99389	82	
299.86887	132	
301.13805	86	
302.11030	78	
302.18464	110	
302.24670	126	
302.88768	84	
303.10343	80	
303.94242	80	
305.25783	116	
305.40588	116	
306.77459	84	
307.28882	78	
308.30055	144	
309.25478	88	
309.30889	96	
309.61579	92	
309.80564	88	
310.04574	80	
310.34497	124	
311.31431	82	
313.88095	78	
313.96720	78	
316.81597	96	
317.97897	98	
318.59663	96	
318.93564	260	1+
318.96065	92	
320.10671	80	
320.61217	86	
320.92081	134	
321.75219	78	
321.82129	258	1+
321.88155	122	
321.92410	80	
323.01902	362	
324.01527	226	
324.89186	242	1+
327.30427	88	
328.19570	132	
328.25993	90	
328.79874	88	
328.85911	80	
328.98943	130	
335.41784	94	
336.94595	276	1+
337.33658	78	
338.87988	132	
339.91026	80	
340.15478	100	
340.34835	154	
341.42681	78	
341.89133	122	
344.14790	124	1+
347.99448	76	
353.10557	86	
356.34516	124	
357.15268	80	
357.45867	84	
357.77727	78	
358.16347	122	
358.28822	94	
359.96577	82	
360.29916	106	
365.03668	80	
365.33092	110	
END IONS

###FS:    #m/z: 340.93914 #charge 1+
###MS: 37
###MSMS: 38
BEGIN IONS
TITLE=Cmpd 28, +MS2(340.9391), 28.0-35.0eV, 0.8min #38
RTINSECONDS=48.369
SCANS=37-38
PEPMASS=340.93914	79504
CHARGE=1+
168.15416	100	
181.60217	76	
190.94110	104	
195.10169	86	
205.06038	80	
206.97968	86	
207.96898	98	
208.95603	78	
210.91279	88	
213.87893	84	
213.93912	798	
215.88474	618	1+
215.93614	102	
217.88029	110	
219.87989	84	
220.87528	136	
222.97245	142	
223.97708	126	
224.97853	100	
225.86505	82	
226.54858	82	
227.89956	100	
231.12314	222	1+
231.89063	160	
231.94976	756	1+
233.40834	86	
233.89471	306	
234.89567	152	
234.94164	102	
235.88666	328	1+
236.94647	76	
236.99957	76	
239.22068	90	
239.88568	78	
240.22894	198	
241.04500	78	
241.88272	88	
241.94183	212	1+
242.78692	76	
243.83129	362	
243.91306	92	
244.84431	76	
244.88881	98	
246.16200	82	
246.97557	102	
247.97827	158	
248.85687	94	
249.59354	88	
249.95895	170	
250.99164	102	
251.00965	80	
251.87251	84	
252.06720	94	
254.91689	114	
254.96268	246	1+
255.07303	300	1+
255.13536	82	
256.10541	90	
256.25670	94	
256.89880	106	
256.96275	84	
257.85033	114	
258.53999	82	
258.84151	584	1+
259.56567	78	
260.83463	230	1+
262.04842	90	
262.98318	78	
263.50339	84	
264.07365	78	
266.93874	84	
267.13661	128	
267.14988	104	
267.24958	80	
268.84152	310	
269.23879	76	
269.89400	84	
270.51595	82	
270.83504	92	
271.86670	88	
272.20999	80	
272.43902	130	
272.84276	180	
272.90473	96	
272.97968	168	1+
275.83293	76	
275.86567	92	
276.85443	406	1+
277.01716	78	
277.96029	80	
278.84476	170	
278.86572	80	
278.96246	110	
279.84756	98	
280.26227	80	
280.89764	174	1+
280.95286	82	
282.27461	108	
283.03057	148	
284.28896	80	
286.93172	90	
287.36323	92	
287.87983	88	
289.57631	96	
290.85907	120	
291.08471	86	
291.52465	92	
293.86067	130	
294.86313	112	
295.03832	88	
295.97424	134	
296.48493	80	
297.00526	76	
297.08176	82	
297.97369	126	
298.42932	86	
298.58487	102	
298.85014	96	
299.41235	96	
299.87185	122	
300.03951	84	
301.43416	94	
302.17111	236	
302.85968	142	
302.97722	78	
303.10985	88	
303.17424	154	
303.86729	78	
305.91502	80	
306.27360	86	
306.88007	78	
306.90574	98	
307.28654	198	
307.30809	156	
308.29056	234	
308.52754	80	
309.32606	82	
311.90189	114	
313.82909	90	
314.28935	80	
321.28282	80	
322.30522	88	
322.40003	108	
323.23854	140	
324.10981	100	
324.89400	458	1+
325.24838	106	
326.17690	220	
326.33640	78	
326.61576	92	
326.89519	100	
327.11517	106	
327.80346	180	1+
328.72997	98	
329.87435	124	
332.87014	76	
335.58445	90	
336.12658	82	
336.83384	80	
338.38178	96	
341.30967	158	1+
341.53985	104	
342.89641	272	1+
344.21402	88	
344.75616	80	
346.21700	118	
END IONS

###FS:    #m/z: 336.94471 #charge 1+
###MS: 37
###MSMS: 39
BEGIN IONS
TITLE=Cmpd 29, +MS2(336.9447), 28.0-35.0eV, 0.8min #39
RTINSECONDS=49.141
SCANS=37,39
PEPMASS=336.94471	63858
CHARGE=1+
178.61252	72	
192.88850	130	
194.11667	74	
196.95350	244	1+
196.99812	78	
208.98070	176	
210.88076	140	
210.90060	84	
211.94357	1058	1+
213.89835	98	
213.93895	758	1+
215.88388	286	1+
217.88059	138	
217.94132	74	
223.97264	130	
224.83672	78	
224.97344	130	
225.49044	76	
226.84420	82	
227.95365	82	
228.13335	78	
228.91667	72	
229.95410	890	
230.89181	380	1+
231.70258	86	
231.94811	686	1+
235.09616	96	
235.21292	84	
235.89424	112	
235.92906	72	
237.06088	126	
237.97226	76	
238.20899	72	
238.94888	84	
239.61915	78	
239.90086	72	
239.95398	72	
240.03197	80	
240.06614	78	
240.94012	72	
241.54885	82	
241.83778	124	
241.92480	86	
247.23652	76	
247.96486	132	
248.90340	88	
248.94943	110	
248.98861	90	
249.08744	82	
249.84773	82	
249.89810	120	
249.93503	80	
249.96043	316	1+
249.99169	80	
250.83859	108	
250.98187	90	
252.43004	92	
252.92975	92	
252.97159	1056	
253.08387	84	
254.16052	126	
254.24764	78	
254.82176	88	
254.90040	96	
254.91617	150	
254.96968	236	
255.07331	436	1+
256.85014	140	
257.85598	82	
258.14296	78	
258.85625	152	
258.91579	156	
259.84066	94	
261.93301	74	
263.24225	98	
264.90440	82	
265.22643	124	
265.44055	76	
265.94671	80	
266.05676	82	
266.24915	86	
267.12941	86	
267.79771	108	
268.83651	376	1+
269.00326	82	
269.11097	158	
269.15779	80	
271.84429	212	1+
271.91903	78	
273.92932	76	
274.17569	76	
275.14456	76	
275.20971	76	
276.12469	80	
276.43728	80	
276.85591	276	1+
276.89453	84	
276.91280	86	
277.09552	118	
277.95928	104	
278.17288	84	
278.83874	104	
278.92717	92	
278.94672	94	
279.06246	80	
279.85520	96	
281.04988	124	
284.81280	110	
285.39992	86	
285.85214	126	
286.85287	86	
287.85588	124	
287.89016	86	
288.85961	80	
289.87309	82	
290.27003	76	
291.83501	82	
292.12894	84	
293.10704	212	
293.96601	72	
294.08846	86	
294.86882	130	
295.88703	76	
296.97186	176	
297.88745	126	
297.97395	74	
299.24427	96	
299.87431	154	
302.75942	76	
304.98788	90	
305.94050	86	
306.28193	94	
307.39838	86	
307.78955	80	
307.88219	126	
308.84064	76	
308.86481	154	
308.88385	146	
309.89025	94	
310.87924	78	
311.86052	74	
316.07041	74	
316.86336	136	
320.42510	84	
322.78588	80	
322.84115	92	
323.23404	78	
324.88804	102	
326.55602	74	
326.62271	116	
326.81770	78	
327.52630	76	
327.96030	74	
328.61848	80	
329.13487	76	
330.83714	72	
332.91070	86	
336.30679	72	
337.81741	72	
340.22509	100	
342.20501	128	
END IONS

###FS:    #m/z: 313.92813 #charge 1+
###MS: 37
###MSMS: 40
BEGIN IONS
TITLE=Cmpd 30, +MS2(313.9281), 28.0-35.0eV, 0.9min #40
RTINSECONDS=49.914
SCANS=37,40
PEPMASS=313.92813	20838
CHARGE=1+
119.89730	64	
152.66265	72	
190.92226	60	
192.01970	76	
193.97130	178	
195.03816	66	
195.89333	138	
196.85885	70	
205.94833	156	
207.00985	64	
209.19730	70	
211.91093	88	
213.12318	68	
215.90156	66	
218.98518	74	
221.94398	74	
223.95714	188	1+
223.97552	84	
224.80155	64	
224.93233	98	
224.97078	62	
227.87748	60	
228.59896	84	
229.89117	64	
230.11816	66	
230.88633	80	
231.85779	234	
231.91554	76	
232.07978	74	
232.45640	90	
233.93779	60	
234.96981	446	
236.00433	60	
236.06844	62	
236.88840	218	1+
237.23229	76	
237.87168	92	
238.12594	84	
240.86406	62	
241.46283	102	
241.88838	106	
242.11409	66	
242.99721	82	
244.86726	78	
244.95397	66	
247.81021	70	
249.09741	76	
249.43308	60	
249.90019	74	
250.17792	74	
250.62301	78	
250.89814	126	
250.94831	152	
250.98467	144	
251.21612	66	
251.24361	58	
251.91911	66	
253.18944	104	
254.78846	58	
255.02944	88	
256.80938	60	
257.15771	82	
258.04664	84	
258.95408	64	
259.59452	68	
260.40097	94	
261.88395	72	
263.05094	60	
263.17844	78	
263.91416	84	
264.26934	98	
264.84835	60	
264.92843	72	
265.02647	84	
266.25899	72	
267.13748	68	
267.66575	96	
267.80247	96	
268.43182	78	
268.79768	66	
268.90666	60	
269.00327	82	
271.01897	72	
271.22100	84	
271.90730	88	
272.44176	108	
274.81061	78	
276.39443	88	
276.92331	68	
277.87848	68	
278.04230	66	
278.83483	72	
278.90859	72	
279.24713	68	
280.25743	150	
280.81722	74	
281.07042	68	
282.85199	68	
283.18212	80	
283.85438	166	1+
283.90602	70	
284.87424	60	
285.42645	96	
285.59673	88	
285.89151	76	
286.91584	88	
287.38033	60	
287.44476	76	
287.55902	96	
288.72845	92	
289.23585	64	
289.83091	66	
289.87939	62	
290.87738	62	
290.95067	88	
291.84674	88	
291.86127	82	
292.43772	76	
294.04952	194	
294.14300	76	
294.29254	80	
295.83541	84	
296.04785	78	
296.37300	92	
298.27518	122	
299.41211	86	
300.06080	74	
301.26147	102	
302.75315	70	
302.88350	92	
303.80328	66	
304.44532	78	
304.88714	64	
305.03060	84	
306.40480	64	
306.79176	92	
307.28454	104	
307.30525	96	
308.81354	96	
308.88621	76	
310.12607	64	
310.17725	72	
310.90472	72	
311.23815	90	
311.82770	84	
312.07700	68	
312.79567	72	
313.18916	82	
314.27795	492	1+
314.43962	88	
316.90514	86	
317.25466	78	
318.29004	80	
319.30538	64	
END IONS

###FS:    #m/z: 322.92881 #charge 1+
###MS: 41
###MSMS: 42
BEGIN IONS
TITLE=Cmpd 31, +MS2(322.9288), 28.0-35.0eV, 0.9min #42
RTINSECONDS=53.6105
SCANS=41-42
PEPMASS=322.92881	196982
CHARGE=1+
191.10210	84	
192.06405	66	
193.87057	80	
193.88398	68	
198.93334	68	
199.95794	96	
201.04273	112	
205.12887	86	
205.94984	304	
207.97254	126	
210.90012	102	
211.14324	90	
212.07910	74	
215.88798	78	
215.97026	72	
219.97311	66	
220.86254	76	
220.88997	82	
221.06862	76	
221.13441	100	
222.95512	578	1+
223.95972	420	1+
223.97566	88	
225.90214	74	
226.89974	136	
227.10126	70	
227.92650	136	
227.94687	76	
229.90808	176	
229.93386	76	
232.02208	82	
232.14199	82	
233.03468	74	
233.91723	76	
235.97235	82	
236.87484	90	
237.10915	82	
237.90767	86	
237.93427	68	
238.22052	80	
238.93734	282	
239.50141	66	
239.90406	134	
240.07750	72	
240.82020	66	
240.93972	4186	
241.06030	66	
241.80346	86	
241.94147	3520	
242.94029	12134	1+
242.98731	82	
243.21115	70	
243.88623	72	
244.82403	158	
244.89027	68	
244.93951	2988	1+
246.97343	306	1+
247.24184	68	
247.88087	72	
249.04119	74	
249.12640	80	
249.23294	70	
249.65358	68	
251.03129	86	
251.14604	86	
251.95021	70	
253.91900	80	
254.08525	70	
254.84127	80	
254.86482	70	
255.81250	78	
257.84319	78	
258.83096	118	
259.95741	94	
259.99704	80	
261.84585	76	
262.25293	76	
262.88063	148	
262.89579	70	
263.00307	66	
264.79473	72	
265.23437	94	
266.14495	96	
266.84288	114	
266.86480	88	
267.84074	86	
268.94098	66	
269.00755	74	
270.27376	68	
270.77241	70	
270.95226	78	
271.43123	92	
272.84530	70	
273.82324	84	
275.11362	70	
275.85450	172	1+
276.37991	78	
277.37710	98	
279.09049	1230	1+
280.84806	72	
280.88687	70	
281.22669	94	
281.24301	72	
281.99110	86	
282.88502	82	
283.00553	68	
283.07119	398	1+
283.28338	86	
283.81366	90	
283.84603	68	
283.96500	68	
284.02796	76	
284.29329	486	
284.41335	68	
284.85020	72	
284.88534	100	
284.98708	80	
285.76497	70	
285.91059	68	
286.93677	72	
287.16989	70	
288.94316	76	
290.85694	302	1+
294.11975	74	
294.85549	70	
294.87197	92	
295.80258	78	
296.93338	66	
297.41360	90	
298.77619	132	
302.25198	102	
302.41336	80	
303.03722	68	
303.06954	84	
303.76016	84	
303.94199	92	
304.77965	98	
306.22441	96	
306.27118	66	
306.56823	102	
306.80265	68	
306.88185	284	1+
307.28239	98	
307.80583	78	
307.88318	316	1+
308.07041	88	
308.29066	312	
309.81476	72	
310.30792	262	
310.83785	104	
312.11203	70	
312.17721	78	
312.42203	82	
312.86303	176	1+
313.83662	90	
317.79967	88	
318.93071	200	1+
319.76801	66	
320.29766	88	
321.81798	66	
322.86063	74	
323.18956	76	
323.23665	318	1+
325.05551	72	
END IONS

###FS:    #m/z: 340.93885 #charge 1+
###MS: 41
###MSMS: 43
BEGIN IONS
TITLE=Cmpd 32, +MS2(340.9389), 28.0-35.0eV, 0.9min #43
RTINSECONDS=54.3825
SCANS=41,43
PEPMASS=340.93885	79456
CHARGE=1+
119.34777	78	
153.73721	82	
189.78026	90	
199.86099	74	
209.01624	82	
209.94217	72	
212.96329	72	
213.89682	78	
213.93653	314	1+
215.88505	268	1+
217.85437	82	
217.93580	162	
219.87454	82	
219.88695	80	
221.87471	106	
223.97196	76	
224.97470	94	
225.04288	82	
229.69213	100	
231.95070	296	1+
233.89816	112	
235.10537	82	
236.00429	76	
236.01778	98	
236.89999	82	
237.97768	84	
238.42888	92	
239.83780	90	
239.90456	88	
240.22040	78	
240.93663	110	
241.84678	110	
241.96636	122	
242.94610	102	
243.82924	172	
244.44667	122	
244.83286	80	
244.86959	114	
246.00628	94	
246.97189	74	
247.99359	90	
248.90159	98	
250.00499	80	
250.95168	122	
253.41442	80	
254.10299	94	
255.07338	474	1+
256.86759	142	
256.96536	148	
257.90646	94	
258.63875	96	
258.84389	668	1+
260.83489	138	
260.91064	104	
261.84056	180	
261.91532	92	
262.40225	94	
264.91838	72	
265.02240	78	
265.23026	80	
266.24319	80	
266.55370	92	
267.13621	176	
267.90984	102	
268.45162	72	
268.83891	250	1+
268.84899	128	
268.95483	80	
269.40200	84	
269.68224	80	
269.88749	78	
271.17270	94	
272.84545	136	
272.95886	106	
273.21047	80	
273.92482	106	
274.85835	220	
275.84196	130	
276.83933	128	
276.85563	582	1+
277.40158	76	
277.92580	74	
278.84694	264	
278.95223	100	
279.13031	78	
279.41745	92	
279.85499	176	
279.89788	92	
280.06845	80	
280.85035	126	
282.87521	122	
282.93032	78	
283.84873	112	
284.99953	72	
285.37491	76	
286.86180	94	
286.90369	84	
287.43829	94	
287.53632	76	
288.26513	82	
289.44055	88	
290.85716	182	
290.88787	80	
290.93832	86	
292.43741	100	
292.88319	76	
293.93670	82	
294.75818	78	
294.86811	132	
295.81317	76	
296.06440	74	
296.29055	84	
297.79538	76	
297.87619	74	
298.18562	72	
299.05986	196	
299.25108	104	
299.86879	192	
299.93308	110	
300.02860	90	
300.14569	76	
300.92713	100	
301.23187	116	
301.85754	122	
302.16859	122	
302.92606	126	
305.03465	74	
306.78983	98	
306.88253	116	
307.88846	126	
308.30029	166	
308.76377	80	
309.44279	72	
309.92705	94	
311.25568	84	
313.88261	88	
317.14978	72	
317.27653	86	
318.44773	78	
318.59664	90	
318.87533	94	
319.31170	82	
321.28305	94	
321.72764	100	
325.89890	266	
326.17326	170	
327.11748	136	
329.30660	84	
333.77791	100	
333.93071	74	
335.06698	72	
340.18890	76	
340.84123	78	
343.37660	90	
343.90191	88	
344.25951	84	
345.91728	88	
END IONS

###FS:    #m/z: 336.94471 #charge 1+
###MS: 41
###MSMS: 44
BEGIN IONS
TITLE=Cmpd 33, +MS2(336.9447), 28.0-35.0eV, 1.0min #44
RTINSECONDS=55.155
SCANS=41,44
PEPMASS=336.94471	63408
CHARGE=1+
118.32373	86	
189.16358	78	
199.93378	90	
203.08882	78	
205.94605	174	
207.94892	80	
211.94305	1318	1+
212.10960	84	
212.96247	164	1+
213.93868	622	
214.86598	90	
215.88484	160	
215.93831	98	
216.88407	78	
217.87767	110	
220.06938	82	
221.94336	72	
221.96212	72	
223.38783	72	
223.96404	100	
223.97413	156	
224.19642	96	
224.95886	186	
228.15373	74	
229.95297	1400	1+
230.89187	218	
231.94951	486	1+
231.98589	74	
233.82515	70	
233.89759	318	1+
233.94813	130	
235.05662	78	
235.89191	92	
237.02430	86	
237.06211	164	
237.67498	88	
237.91741	92	
238.21108	90	
238.83300	76	
239.04929	88	
239.92358	74	
240.84862	84	
240.89944	74	
241.84276	70	
242.83968	134	
247.12637	74	
247.96254	154	
248.81819	90	
248.89536	174	
248.91518	70	
248.98816	114	
250.89787	140	
250.94520	152	
250.97164	106	
250.98790	134	
251.11673	78	
252.06738	102	
252.96819	398	
253.09010	86	
253.52763	86	
254.96622	638	1+
255.07320	462	1+
255.84958	268	1+
256.26074	86	
256.91379	134	
256.96086	72	
257.08867	84	
257.45693	84	
258.84314	332	
259.85269	218	1+
260.09606	68	
260.44297	78	
260.88693	82	
260.95206	86	
261.44048	92	
262.14355	78	
262.81232	82	
263.39373	68	
265.25222	90	
266.84632	76	
266.86242	74	
267.13535	76	
268.83928	164	
270.13249	74	
270.98292	96	
274.88170	248	1+
275.40137	102	
275.83704	76	
275.90722	84	
276.81887	72	
276.85369	648	1+
278.83836	116	
279.04418	80	
279.84081	112	
279.88118	140	
279.99869	80	
280.62596	90	
280.85897	70	
280.88813	94	
280.90781	68	
281.85723	94	
282.75066	78	
284.29329	110	
284.96816	96	
285.84865	446	1+
286.85120	330	1+
289.79147	90	
290.85528	146	
291.85415	72	
292.11407	78	
292.77358	88	
293.10932	328	1+
293.89679	70	
293.99544	92	
294.42937	74	
294.80618	80	
294.85860	132	
295.87468	74	
296.67529	86	
297.01595	92	
297.90987	108	
298.08582	150	
298.27028	80	
298.86055	74	
299.05963	90	
300.06262	74	
300.80775	130	
300.87265	146	
303.40962	70	
303.95286	68	
304.49059	70	
304.88044	80	
305.22776	80	
305.76895	74	
306.42402	102	
307.79804	160	
307.87895	92	
308.28600	100	
309.86317	296	1+
310.86392	164	1+
311.18842	100	
311.35106	82	
312.86280	96	
313.21265	72	
315.44428	84	
315.77363	86	
316.41984	80	
318.59487	96	
318.68446	78	
319.13411	100	
321.59563	78	
323.24267	126	
323.30417	76	
324.77211	90	
324.88774	126	
326.87376	76	
327.37737	80	
328.80311	78	
331.28588	78	
333.06552	78	
333.85014	84	
337.35449	74	
337.72928	82	
339.94868	94	
341.90551	118	
342.20188	146	
END IONS

###FS:    #m/z: 322.92872 #charge 1+
###MS: 45
###MSMS: 46
BEGIN IONS
TITLE=Cmpd 34, +MS2(322.9287), 28.0-35.0eV, 1.0min #46
RTINSECONDS=58.8425
SCANS=45-46
PEPMASS=322.92872	210352
CHARGE=1+
95.18831	74	
130.64485	72	
180.86457	80	
191.91952	88	
192.02007	118	
193.40738	90	
196.87929	80	
201.03950	160	
202.04564	128	
205.94740	334	
205.96292	70	
206.93009	70	
207.97182	108	
209.88379	66	
210.91320	66	
212.99547	80	
215.92126	68	
217.90721	72	
220.41571	82	
220.86620	68	
220.88076	76	
220.95922	72	
221.87084	72	
222.14561	80	
222.85630	68	
223.50717	90	
223.96048	472	1+
225.00053	98	
226.88323	84	
226.90883	100	
226.99395	74	
227.04777	68	
227.89600	88	
227.93490	66	
229.82784	76	
229.85582	68	
230.83958	72	
231.11649	246	1+
233.95850	78	
234.41502	74	
235.90995	70	
236.19526	70	
236.88997	80	
238.02673	68	
238.54645	96	
238.82759	74	
238.88435	82	
238.94188	182	1+
239.07777	134	
240.10411	72	
240.26600	68	
240.93952	4712	
241.60597	70	
241.94101	3702	
242.63747	72	
242.94017	13322	1+
242.99627	92	
243.01191	82	
244.87918	72	
244.93776	2818	1+
245.50543	80	
246.92556	104	
246.97550	410	1+
247.65349	108	
248.94961	96	
249.97043	78	
250.85045	92	
250.91679	68	
251.92700	214	
254.91145	96	
255.86357	68	
258.19444	74	
258.45878	70	
258.89346	72	
259.88731	72	
259.97927	66	
260.86678	72	
261.83190	132	
262.82730	102	
263.01527	88	
265.05752	172	
266.04247	92	
266.38956	84	
266.86131	130	
267.00301	80	
267.56709	72	
268.95665	68	
269.90614	74	
269.96295	70	
270.19295	74	
270.92448	84	
271.43971	78	
273.55574	86	
273.93370	92	
277.26672	86	
277.82085	88	
278.24253	84	
278.84923	70	
279.09172	1158	1+
279.20282	88	
280.22683	70	
280.82963	72	
281.27822	84	
281.81371	92	
282.81464	82	
282.90527	90	
282.96838	146	1+
283.06983	194	
283.75509	98	
283.86506	158	1+
284.20407	66	
284.29180	632	1+
286.16914	242	1+
286.87730	314	1+
289.14374	72	
290.86000	132	
291.85404	96	
292.10564	72	
292.55078	78	
292.84735	74	
293.85223	100	
295.87225	76	
296.82991	72	
296.95259	78	
297.66386	86	
299.80973	72	
300.81185	70	
301.87557	80	
302.24066	74	
302.40945	110	
303.24068	84	
304.26121	70	
304.81832	86	
304.94699	82	
305.78483	92	
306.03082	72	
306.88420	72	
307.20695	68	
307.88419	122	
308.14422	82	
308.88392	76	
310.30944	120	
310.87864	72	
310.91087	88	
313.02822	68	
313.83898	130	
314.16516	74	
315.19994	72	
315.85521	68	
315.86579	68	
318.13227	112	
318.22026	70	
318.90603	90	
321.28656	72	
322.81975	116	
323.23702	126	
324.88822	104	
324.95126	76	
325.30765	66	
325.32483	120	
326.05896	86	
328.28455	70	
END IONS

###FS:    #m/z: 359.96007 #charge 1+
###MS: 45
###MSMS: 47
BEGIN IONS
TITLE=Cmpd 35, +MS2(359.9601), 28.0-35.0eV, 1.0min #47
RTINSECONDS=59.6145
SCANS=45,47
PEPMASS=359.96007	45204
CHARGE=1+
154.22022	92	
180.86903	200	
190.93577	88	
191.10045	78	
193.08474	82	
195.87586	102	
196.87573	72	
207.97722	106	
217.05060	104	
221.89059	198	1+
222.95158	672	1+
223.87892	110	
224.90268	90	
224.94679	594	
224.97492	114	
225.94471	890	1+
225.97064	88	
226.94669	614	1+
226.96933	338	
228.94101	472	
233.93020	84	
233.95868	74	
234.86519	146	
236.95604	80	
237.02606	86	
238.93836	98	
240.93831	790	1+
240.95869	314	
241.90001	120	
242.12362	154	
242.95811	432	1+
244.95669	294	
244.99411	90	
245.94112	108	
246.81952	72	
246.95143	356	
246.97456	372	1+
247.08791	78	
248.80289	138	
248.86743	76	
249.80728	228	
250.08452	74	
250.24763	84	
250.95628	84	
250.96268	84	
251.07019	74	
251.14408	78	
252.11423	76	
252.95151	96	
253.08211	72	
254.19687	74	
254.89611	72	
255.86163	84	
256.49453	112	
258.83655	120	
258.85113	112	
258.97185	148	
259.84474	76	
260.87765	102	
260.96697	656	1+
262.66679	84	
263.98033	84	
265.03445	74	
265.81075	452	1+
265.97139	114	
266.13698	86	
266.81463	386	1+
266.91671	76	
267.13648	152	
267.97110	74	
268.80832	72	
268.84428	152	
268.91033	76	
269.83826	72	
269.95836	116	
270.88427	86	
272.86978	76	
272.91654	100	
273.25531	78	
275.92482	96	
276.41658	78	
276.80612	146	
276.85173	72	
277.85807	94	
278.80115	134	
279.78930	1026	1+
279.91501	76	
280.09955	88	
280.79160	890	1+
280.83375	74	
281.96572	92	
281.98633	88	
282.09120	142	
282.82713	120	
282.89104	126	
283.94944	74	
283.98710	208	
285.87905	72	
286.15106	78	
286.81743	96	
290.85644	76	
290.91275	98	
291.77833	114	
292.43536	74	
293.86401	104	
294.43343	102	
295.90918	72	
295.92243	214	1+
296.80952	538	1+
297.09655	76	
297.16637	76	
298.80089	884	1+
298.87088	102	
299.05321	72	
299.07230	86	
299.86492	84	
300.84141	180	1+
301.87364	76	
302.43494	94	
304.27066	94	
305.92570	98	
307.42682	92	
307.88536	78	
310.15204	80	
311.38796	78	
312.84339	78	
315.41781	78	
315.85249	92	
316.81615	82	
316.88090	96	
318.42163	100	
318.93205	96	
322.82530	74	
322.93574	76	
323.01634	184	
323.15441	78	
324.02025	76	
324.26327	94	
325.90172	76	
325.92161	74	
326.17441	76	
326.79337	80	
328.82788	84	
329.87502	122	
331.13412	100	
334.29235	82	
337.03443	78	
338.34083	76	
338.71731	102	
339.88297	72	
341.18378	82	
342.24372	82	
343.62635	74	
344.78358	96	
346.58262	102	
347.83664	84	
348.81977	98	
349.16833	78	
352.89282	80	
355.06217	90	
355.80774	74	
358.30647	72	
359.96024	144	
360.09170	76	
360.17317	94	
361.28305	114	
END IONS

###FS:    #m/z: 313.92781 #charge 1+
###MS: 45
###MSMS: 48
BEGIN IONS
TITLE=Cmpd 36, +MS2(313.9278), 28.0-35.0eV, 1.0min #48
RTINSECONDS=60.387
SCANS=45,48
PEPMASS=313.92781	21288
CHARGE=1+
183.60815	94	
189.92589	62	
192.88889	124	
193.97284	118	
196.05816	70	
197.04193	118	
198.11122	66	
205.95099	264	
207.96826	92	
208.91888	68	
210.89886	84	
210.93954	68	
211.98069	156	
212.89517	80	
215.00377	66	
216.20814	96	
219.79629	86	
222.89830	64	
222.97463	110	
224.19624	80	
226.89243	82	
228.06850	86	
228.93894	70	
229.90056	66	
231.85574	192	
231.87136	102	
233.85327	128	
234.04832	62	
234.96870	68	
235.79381	110	
235.85567	66	
235.95166	72	
235.97453	86	
236.61981	76	
236.94623	60	
237.22851	160	
237.87858	126	
238.02720	72	
238.11061	76	
238.45746	78	
238.80068	74	
238.81389	74	
238.89653	70	
238.95825	82	
239.80548	104	
239.92735	78	
240.04130	72	
242.11196	78	
242.19222	72	
243.89772	76	
245.91939	78	
245.96275	62	
246.83677	72	
246.91396	92	
246.97465	356	1+
247.06436	60	
248.03038	60	
248.89369	60	
248.90928	68	
248.94965	66	
249.04291	62	
249.94744	64	
250.89347	60	
250.94836	160	
250.97271	78	
251.85102	90	
251.90552	78	
252.95207	106	
253.05852	84	
254.09878	76	
254.80988	70	
255.37448	78	
257.95782	66	
258.86177	70	
259.89811	72	
260.15557	74	
262.94628	118	
264.79856	134	
264.84674	78	
265.01626	72	
266.86255	72	
267.13542	76	
268.86278	122	
268.95284	76	
269.84766	66	
269.92034	70	
270.27536	72	
271.28156	78	
271.90500	82	
272.09943	72	
272.89016	58	
272.94675	78	
273.25519	72	
274.04948	78	
274.17384	62	
274.22039	70	
274.88775	114	
275.23382	88	
276.12852	62	
276.96794	68	
277.06843	68	
277.15597	66	
277.86187	72	
278.97649	76	
279.09562	88	
281.95225	74	
282.87552	62	
283.03781	68	
283.14700	66	
283.80054	76	
283.85637	68	
284.92058	78	
285.87487	62	
287.17175	82	
289.87524	122	
290.02548	62	
290.87418	178	
292.17345	88	
292.94978	92	
293.03843	84	
293.32436	74	
293.85811	94	
293.94078	86	
294.04923	132	
295.11469	94	
295.86192	64	
295.99257	66	
296.25472	70	
297.83773	66	
299.09989	64	
299.79891	70	
300.16049	66	
300.81473	62	
300.90590	72	
305.22374	62	
305.89537	68	
306.04583	104	
306.47136	82	
307.88746	66	
309.88787	148	1+
310.07337	68	
311.13623	62	
311.31426	92	
311.86262	60	
312.24644	80	
312.41818	62	
313.85176	94	
314.17404	76	
314.28328	534	1+
315.98073	64	
317.28312	66	
318.23884	80	
318.27475	62	
END IONS

###FS:    #m/z: 322.92851 #charge 1+
###MS: 49
###MSMS: 50
BEGIN IONS
TITLE=Cmpd 37, +MS2(322.9285), 28.0-35.0eV, 1.1min #50
RTINSECONDS=64.059
SCANS=49-50
PEPMASS=322.92851	220140
CHARGE=1+
86.30430	70	
125.12953	64	
125.32342	134	
183.08118	82	
192.89377	92	
193.88826	140	
197.96480	78	
197.99194	72	
201.04038	220	
202.87707	76	
204.99211	78	
205.10427	74	
205.95009	88	
205.97021	100	
206.23330	66	
206.94776	60	
207.93315	70	
212.87562	80	
221.07070	66	
221.88209	72	
221.94400	134	
223.95786	362	1+
224.97641	96	
225.62356	68	
225.89113	68	
226.85906	64	
226.96625	62	
227.91276	70	
227.92753	72	
228.13883	84	
229.95822	72	
230.91620	108	
232.12885	74	
232.94902	76	
233.09709	98	
233.15139	66	
235.82165	86	
235.99887	72	
236.12535	64	
238.83885	82	
238.93891	452	
239.08493	166	1+
240.78384	86	
240.82012	100	
240.93931	3700	
241.16360	62	
241.84638	68	
241.94005	3564	
241.96536	104	
242.91515	64	
242.94067	10822	1+
243.82301	72	
243.87861	66	
244.93874	2198	1+
246.90636	76	
246.97261	372	1+
247.84867	68	
247.87444	70	
248.85411	182	
250.92035	68	
250.96635	80	
251.79848	98	
252.03237	66	
252.86934	70	
253.42034	100	
254.95917	72	
255.02568	86	
255.91687	84	
258.83965	90	
259.19972	64	
259.39564	84	
260.04459	72	
260.93291	98	
261.88529	124	
262.83119	78	
263.82822	64	
265.06103	82	
267.82651	72	
268.40752	94	
268.91653	72	
268.98902	70	
269.95054	68	
271.84620	78	
273.85221	64	
274.43185	78	
274.81221	74	
275.41917	118	
275.80455	66	
276.81754	64	
276.90676	76	
278.24427	138	
279.08849	1482	1+
279.87544	72	
280.26196	92	
281.08273	76	
281.19000	70	
282.22015	72	
282.27671	106	
283.06752	356	
284.29258	864	1+
284.79853	66	
284.86478	126	
284.88128	86	
284.94365	60	
287.04714	66	
287.43199	82	
289.78497	84	
289.88318	146	
290.17400	76	
290.85234	66	
291.13716	66	
292.11610	60	
292.87377	220	1+
292.91856	72	
293.38295	86	
293.85032	74	
294.83832	74	
295.01313	68	
296.39438	84	
297.81460	72	
300.79565	92	
300.90786	70	
302.01222	72	
302.24691	128	
303.27027	74	
304.44744	62	
305.86970	86	
306.27737	126	
306.29534	92	
306.89854	240	1+
307.88338	262	1+
308.29463	154	
309.29396	82	
309.91601	76	
310.30544	112	
311.86042	118	
312.17710	72	
312.85018	104	
313.86923	76	
314.34159	96	
315.17172	74	
315.23469	68	
316.06403	74	
316.85689	86	
316.89406	76	
317.25482	68	
317.93316	116	
318.06889	92	
318.93011	68	
319.15153	66	
320.85846	76	
321.15540	72	
321.25655	70	
321.32251	68	
322.16489	84	
323.23412	78	
324.89344	128	
324.94681	66	
326.87775	74	
328.18694	74	
END IONS

###FS:    #m/z: 359.96022 #charge 1+
###MS: 49
###MSMS: 51
BEGIN IONS
TITLE=Cmpd 38, +MS2(359.9602), 28.0-35.0eV, 1.1min #51
RTINSECONDS=64.8315
SCANS=49,51
PEPMASS=359.96022	41316
CHARGE=1+
183.85940	84	
191.10743	80	
191.93649	92	
200.87426	76	
221.13614	74	
222.95136	594	
222.98076	78	
223.89162	86	
223.95740	312	
224.03454	84	
224.94852	264	
225.95149	122	
225.96797	170	
226.89222	86	
226.94704	284	
226.96920	232	
227.92860	204	
227.95173	236	
228.94064	748	
229.14502	82	
233.62989	90	
233.95749	136	
236.84711	132	
236.90518	132	
238.89739	208	1+
239.53374	86	
240.93951	1282	1+
240.96137	306	1+
241.88264	78	
242.95880	210	
243.95884	184	
244.95877	126	
245.93988	442	
246.81027	96	
246.88889	74	
246.95277	626	1+
247.87957	76	
247.92039	82	
248.80715	244	
250.94990	124	
252.87224	82	
253.92074	72	
254.86166	88	
254.87337	114	
257.01374	84	
257.94371	152	
258.84676	142	
258.94286	72	
258.97824	100	
260.89577	92	
260.96543	454	1+
263.41947	72	
264.51085	94	
264.81914	82	
264.95629	90	
265.22628	78	
265.79254	72	
265.81521	160	
266.81310	588	
267.77427	84	
267.84638	80	
267.88666	72	
268.07150	94	
268.83623	84	
268.95709	84	
269.96880	232	
270.46552	116	
273.35469	78	
273.85433	166	1+
274.34845	164	
274.64320	88	
274.81068	78	
275.57399	74	
276.80992	260	1+
278.79567	304	1+
279.95376	74	
280.79244	884	1+
281.14235	120	
281.43478	86	
281.85819	128	
282.24027	74	
282.84763	76	
283.81453	328	1+
283.84815	72	
283.98033	100	
286.90820	72	
287.11357	106	
287.97595	78	
288.15488	78	
288.20091	98	
289.80395	76	
289.82433	176	
289.87904	84	
292.02175	74	
292.08464	104	
292.81330	84	
292.97577	94	
294.85110	80	
294.86862	126	
294.93448	76	
296.80774	282	1+
296.85966	78	
296.88157	172	
297.83130	92	
297.90700	150	1+
297.92693	80	
298.05794	82	
298.43582	90	
298.80188	1240	1+
299.18048	76	
299.86912	92	
300.79661	144	
301.80487	88	
301.86244	170	1+
302.24475	92	
303.83296	86	
304.28254	102	
305.26680	98	
305.29238	112	
305.76900	76	
306.27564	104	
306.43028	86	
306.79137	94	
306.87990	74	
307.80130	88	
308.42631	86	
308.59010	88	
308.81809	142	
309.29838	72	
309.93104	80	
311.80842	86	
312.09014	74	
312.40485	86	
314.81461	74	
315.26095	72	
316.74520	94	
316.81372	344	1+
317.07766	84	
318.81375	86	
318.94548	116	
321.82134	302	1+
322.03624	82	
323.01441	138	
324.16161	72	
324.87401	80	
325.14663	76	
325.16551	116	
326.39610	88	
328.30248	72	
329.87310	168	
330.16600	136	
331.12978	74	
333.30303	76	
334.26973	92	
336.94137	346	1+
341.82961	132	
343.90195	108	
350.08679	80	
350.34170	74	
351.81225	74	
353.14891	80	
354.28772	94	
357.25683	116	
359.19719	76	
361.78339	126	
362.36247	74	
363.85070	104	
END IONS

###FS:    #m/z: 313.92842 #charge 1+
###MS: 49
###MSMS: 52
BEGIN IONS
TITLE=Cmpd 39, +MS2(313.9284), 28.0-35.0eV, 1.1min #52
RTINSECONDS=65.6055
SCANS=49,52
PEPMASS=313.92842	19430
CHARGE=1+
191.00875	76	
192.88863	80	
193.00153	68	
193.03184	74	
193.08130	62	
193.85369	56	
193.87040	66	
193.97119	70	
196.87745	70	
197.86799	60	
198.99040	82	
205.94759	86	
205.97911	60	
206.01103	74	
212.87580	78	
217.89627	66	
217.94704	56	
218.81593	68	
223.95643	84	
224.05661	120	
226.96990	68	
227.07367	70	
227.88130	78	
227.94083	90	
228.96788	136	
229.00037	70	
229.90429	52	
230.02885	78	
230.92197	60	
231.06920	78	
231.85514	196	
231.87268	86	
232.08159	126	
233.85499	60	
234.96993	442	1+
234.99623	64	
235.04322	76	
235.80442	70	
235.95365	66	
237.08730	68	
237.10676	66	
238.87304	70	
239.14816	78	
239.87626	74	
240.95603	76	
243.00318	84	
244.10522	58	
246.97408	76	
248.02533	166	
248.97522	60	
249.88271	70	
249.96276	68	
250.84252	72	
250.94784	68	
250.96173	90	
250.98256	66	
251.17899	68	
251.91515	68	
252.12979	68	
252.88497	90	
252.95123	52	
253.08010	56	
253.91677	66	
256.94911	108	
257.89829	66	
258.13713	70	
259.95133	88	
260.02649	60	
261.96664	66	
262.91563	84	
262.94632	114	
264.26124	64	
264.71259	74	
265.55037	70	
266.20118	70	
266.96712	72	
266.98723	60	
268.17236	74	
268.41172	58	
268.90186	84	
269.40223	94	
269.91230	76	
270.11818	64	
270.27379	358	1+
270.97235	58	
271.06565	92	
272.16440	72	
272.43804	76	
272.80280	78	
272.81712	70	
272.90037	66	
273.60838	100	
273.85825	66	
274.12874	56	
275.83706	78	
276.98468	78	
277.02739	56	
277.24816	56	
278.09307	56	
278.91699	84	
279.25767	80	
280.16943	68	
280.86242	58	
280.91994	64	
281.90657	70	
282.03639	66	
283.79655	82	
284.86066	72	
284.90218	84	
285.25315	52	
285.88938	86	
287.17827	88	
288.91605	56	
289.02439	58	
290.05917	62	
291.13296	52	
291.43858	90	
291.87090	74	
291.95479	54	
293.79494	132	
293.89019	56	
294.27184	54	
295.07441	100	
295.27065	62	
295.87643	68	
295.90352	56	
296.80696	56	
296.87465	62	
297.10512	80	
297.15798	86	
298.02667	106	
299.75639	68	
301.86605	158	
302.15110	62	
303.72825	62	
305.15502	68	
305.88205	188	1+
306.92072	84	
307.05014	76	
309.24842	82	
309.88568	66	
311.89286	82	
311.98834	78	
312.13149	66	
312.26629	86	
312.83675	74	
314.28049	684	1+
314.33051	56	
315.83456	52	
316.20348	62	
316.77823	100	
317.76035	58	
317.93051	68	
317.95483	92	
END IONS

###FS:    #m/z: 340.93883 #charge 1+
###MS: 53
###MSMS: 54
BEGIN IONS
TITLE=Cmpd 40, +MS2(340.9388), 28.0-35.0eV, 1.2min #54
RTINSECONDS=69.279
SCANS=53-54
PEPMASS=340.93883	106654
CHARGE=1+
178.85564	104	
183.96271	76	
187.86889	74	
196.87603	74	
205.97387	92	
206.95343	72	
208.88128	92	
211.89806	84	
213.88116	118	
213.89384	78	
213.93893	836	1+
215.86008	84	
215.88605	160	
215.93570	180	
216.88198	422	1+
217.93411	132	
220.87178	146	
222.89257	80	
222.95492	74	
223.95824	120	
224.19417	82	
224.83994	84	
224.97737	206	
225.10896	80	
225.86808	214	1+
226.83113	78	
226.84788	80	
227.88837	76	
228.84437	90	
230.83957	80	
231.94813	686	1+
233.89619	122	
235.89129	214	
236.07790	88	
236.94902	84	
237.80186	74	
237.87187	80	
239.10457	72	
239.89162	264	1+
240.83633	112	
240.96224	134	
241.84231	488	1+
241.90544	80	
242.82697	80	
242.88432	90	
243.83236	352	1+
243.85457	262	1+
243.95355	84	
244.83220	130	
244.84359	132	
246.87932	76	
246.94873	78	
246.97209	72	
246.98793	170	1+
247.03949	74	
248.10796	84	
249.09303	78	
249.90513	92	
249.95953	112	
250.21487	82	
253.88967	78	
254.07335	260	1+
254.12271	82	
254.90787	84	
254.96210	74	
256.09892	90	
256.26433	76	
256.81158	100	
256.85257	146	
256.90047	264	
257.84739	204	
257.93595	92	
258.84288	1168	1+
258.91860	78	
258.96432	78	
259.90459	138	
259.94139	76	
260.83107	822	1+
261.88413	72	
261.89928	78	
263.86069	82	
265.01857	92	
265.55532	140	
265.83872	94	
266.84600	332	1+
266.85866	140	
267.13375	136	
267.83427	74	
268.83868	538	1+
268.95698	114	
269.96480	108	
270.82493	86	
271.91708	88	
272.42139	74	
272.94274	132	
273.84215	82	
273.86256	96	
274.85784	200	
274.87629	174	
274.89364	204	1+
275.85910	146	
276.85547	1130	1+
277.58765	78	
277.80046	72	
278.84541	1142	1+
278.86413	206	
279.88364	84	
279.96330	188	
280.85152	146	
281.41218	78	
281.86169	98	
282.26987	78	
282.84649	96	
282.87549	240	1+
282.96251	72	
283.78787	74	
284.56004	98	
284.89864	74	
286.91380	76	
289.07504	86	
289.88467	140	
290.85625	110	
290.96756	88	
291.08240	80	
292.00914	76	
293.13491	72	
293.61026	124	
293.85068	322	
294.40846	106	
294.86855	188	
295.86943	110	
295.98873	88	
296.21452	102	
297.03280	76	
297.87361	88	
297.97432	126	
298.87334	502	1+
299.87210	292	1+
300.91636	110	
301.85608	158	
302.16489	118	
302.86089	88	
304.89761	76	
306.38105	78	
306.77241	78	
306.88190	254	1+
308.37449	74	
310.30112	74	
311.86475	78	
312.02719	84	
313.06719	74	
318.11147	94	
320.13761	76	
323.30222	138	
324.13953	72	
325.27941	80	
326.28823	130	
329.40126	110	
331.86503	76	
333.78285	84	
334.95917	90	
337.08215	86	
337.28689	74	
337.32345	72	
338.17160	76	
338.21219	76	
338.25072	86	
338.28431	78	
339.37608	76	
341.00451	84	
342.71899	74	
END IONS

###FS:    #m/z: 336.94437 #charge 1+
###MS: 53
###MSMS: 55
BEGIN IONS
TITLE=Cmpd 41, +MS2(336.9444), 28.0-35.0eV, 1.2min #55
RTINSECONDS=70.051
SCANS=53,55
PEPMASS=336.94437	56424
CHARGE=1+
192.89213	64	
196.19052	68	
199.94068	90	
206.97274	72	
211.94308	882	1+
212.87562	238	
213.93955	192	
215.88469	196	
215.93593	96	
216.88055	80	
220.82845	74	
220.86817	72	
221.44162	118	
221.84193	78	
223.95383	72	
223.97047	112	
224.96548	70	
224.98094	122	
225.89085	76	
226.95500	74	
229.95351	838	1+
230.88669	592	1+
231.94727	520	1+
232.82168	68	
233.00359	70	
233.94866	118	
235.82164	70	
235.89019	120	
238.84050	102	
238.85396	70	
238.89379	66	
239.17631	68	
239.84187	78	
240.83787	166	
240.95746	72	
241.84190	116	
242.64724	72	
242.83635	228	1+
242.87132	68	
242.90756	80	
243.05843	80	
244.88245	78	
244.90904	78	
245.90191	68	
246.42418	82	
246.85229	260	
247.35991	106	
247.90108	90	
247.96379	214	
249.89851	88	
249.95905	152	
250.14892	78	
250.83335	166	1+
250.85224	68	
251.00204	78	
252.24696	66	
252.96929	756	
253.10354	80	
253.92303	78	
253.95208	70	
254.09305	70	
254.91585	86	
254.96248	368	1+
255.07195	124	
255.18641	80	
255.83817	72	
258.84839	628	1+
259.17496	96	
259.85361	458	1+
259.94161	96	
259.96142	66	
261.02378	100	
263.05129	80	
263.83414	66	
265.16627	82	
265.49644	84	
266.06284	78	
266.50777	88	
266.86284	68	
266.88651	64	
267.83812	156	
268.01112	80	
268.37710	74	
268.55431	92	
268.83959	300	1+
268.95483	86	
269.79329	64	
269.83282	64	
270.20313	108	
272.89396	88	
273.55163	94	
274.67988	98	
275.85923	222	
276.85678	388	
277.58950	84	
277.83420	128	
277.86106	236	
278.87577	70	
278.89059	64	
279.85901	192	
279.89449	68	
280.22259	66	
281.85834	122	
282.78988	66	
284.86411	66	
285.85354	140	
286.41520	76	
286.87426	80	
287.85061	74	
289.85299	456	1+
290.46894	104	
290.85578	384	1+
290.87118	66	
290.89746	64	
290.93597	72	
292.93731	86	
293.10673	156	
293.86979	84	
293.99986	76	
294.11131	136	
294.86816	220	
295.01977	68	
295.79211	98	
297.88886	66	
297.90757	68	
299.05345	80	
299.14665	82	
299.86707	72	
301.40447	94	
302.05271	70	
302.85351	72	
303.86227	116	
304.43498	68	
305.15486	68	
305.21954	66	
305.84192	78	
306.78748	88	
307.88286	132	1+
308.92247	78	
309.79722	88	
311.88168	64	
312.39597	80	
314.87081	98	
315.19805	64	
316.15788	74	
316.91567	68	
317.89344	64	
320.83414	86	
322.82539	108	
322.90967	64	
322.99973	68	
324.79235	94	
324.88958	98	
324.90647	84	
327.03530	100	
329.87090	68	
330.17174	68	
337.12232	70	
337.89823	66	
338.87438	64	
340.13215	84	
340.30673	80	
341.78761	74	
END IONS

###FS:    #m/z: 359.95985 #charge 1+
###MS: 53
###MSMS: 56
BEGIN IONS
TITLE=Cmpd 42, +MS2(359.9598), 28.0-35.0eV, 1.2min #56
RTINSECONDS=70.824
SCANS=53,56
PEPMASS=359.95985	42916
CHARGE=1+
207.88704	78	
209.95336	146	
214.87783	76	
221.89016	160	
222.95091	542	
223.86405	78	
223.88830	170	
224.94757	406	1+
224.96819	278	1+
225.83592	84	
226.19392	76	
226.94705	338	
226.97020	256	
227.10862	78	
227.87973	84	
227.92906	186	
227.95347	168	
228.94278	514	
232.42088	76	
233.95975	200	
234.49774	88	
234.86336	128	
235.93072	94	
236.88793	82	
237.84720	82	
239.00822	90	
240.13466	74	
240.83579	84	
240.94095	668	
241.03344	74	
241.94035	524	
242.95877	402	
243.95468	498	1+
244.95492	280	1+
245.85893	88	
245.93865	312	
246.95246	200	
246.97284	164	
248.79964	266	
249.81377	90	
249.89456	80	
250.85413	84	
250.94880	100	
251.96778	80	
252.87608	76	
252.95719	140	
253.07451	90	
253.10356	74	
253.80204	126	
254.44352	90	
255.22193	84	
256.45334	74	
256.80521	80	
258.84783	100	
260.84351	80	
260.96758	390	
261.87908	86	
261.91136	76	
263.84234	134	
263.86818	226	1+
263.97512	120	
265.06852	82	
266.81276	566	1+
267.42121	134	
267.85043	78	
268.83877	204	
268.95418	200	
270.88030	72	
274.87448	118	
275.42106	78	
275.97734	90	
276.81082	152	
276.85031	174	
276.94379	72	
277.85810	78	
277.92504	78	
278.51536	98	
278.55834	78	
278.80065	188	
278.84366	124	
278.87691	122	
279.65783	98	
279.79047	670	1+
280.79296	554	1+
280.82145	88	
281.82998	78	
282.03896	80	
282.78587	154	
283.86463	78	
283.93069	98	
284.79422	92	
284.82489	224	1+
284.99523	78	
285.89153	84	
286.34628	106	
288.99334	80	
290.24307	100	
291.85770	74	
292.15830	74	
293.86227	140	
294.85444	94	
295.80993	116	
296.80758	282	
297.14746	74	
297.80671	164	
297.85898	190	1+
297.88868	100	
297.98539	76	
298.40383	104	
298.80262	1416	1+
298.99842	118	
299.41851	100	
299.91159	80	
301.08024	86	
301.84351	76	
302.17424	78	
302.94602	80	
302.99256	78	
304.44550	150	
305.03271	78	
305.89776	118	
306.87779	98	
306.89520	78	
307.44388	92	
308.80383	78	
309.79952	78	
311.06122	74	
314.81609	114	
314.86727	224	1+
315.82427	74	
316.81050	334	1+
318.85346	92	
319.96584	76	
320.42730	100	
320.95762	90	
321.82710	128	
322.20794	78	
322.85674	72	
323.01607	98	
323.82689	252	1+
323.88319	74	
324.01582	84	
324.88282	72	
326.99761	72	
327.13974	78	
327.80644	88	
332.81880	72	
333.93316	116	
334.08315	120	
335.89710	74	
336.29783	102	
336.94344	214	
338.27310	78	
341.02493	78	
342.90989	80	
343.27091	84	
344.17966	72	
347.97188	90	
349.09037	90	
351.94779	80	
356.82521	76	
357.31251	76	
359.85410	110	
363.27694	82	
END IONS

###FS:    #m/z: 340.93893 #charge 1+
###MS: 57
###MSMS: 58
BEGIN IONS
TITLE=Cmpd 43, +MS2(340.9389), 28.0-35.0eV, 1.3min #58
RTINSECONDS=74.493
SCANS=57-58
PEPMASS=340.93893	127872
CHARGE=1+
60.55228	80	
190.94567	114	
196.88449	104	
204.89869	76	
205.92625	78	
205.94620	208	
206.94777	80	
211.90386	80	
212.93129	94	
213.89080	256	1+
213.93700	442	1+
215.88476	426	1+
215.93708	280	
217.87990	194	
218.00308	76	
219.87813	128	
220.88158	150	1+
221.50899	104	
221.52181	90	
222.97157	78	
223.95905	156	
224.95007	92	
224.97932	98	
225.99805	84	
226.87750	180	
228.84160	116	
228.94699	250	
230.88520	138	
231.12703	76	
231.94895	730	
232.80679	82	
233.89913	282	
233.94796	174	
235.89438	124	
236.09117	82	
236.90318	120	
236.96551	82	
238.50105	100	
238.86417	144	
238.88394	118	
238.89677	128	
239.84245	120	
240.83597	122	
240.87918	82	
240.95978	116	
241.78966	88	
241.84269	548	1+
242.12159	80	
242.14630	80	
242.86149	76	
242.89892	110	
242.92288	76	
242.94179	80	
243.82944	128	
243.87663	80	
244.08097	90	
244.82480	264	1+
245.84853	106	
245.87392	122	
246.86177	92	
246.97372	318	
248.10794	78	
248.84797	130	
249.87871	112	
249.95993	118	
249.98702	122	
250.98902	104	
251.88210	86	
252.83985	84	
252.88286	80	
252.93153	148	
253.08622	98	
254.61411	108	
254.93742	120	
254.96617	92	
255.07279	114	
255.87137	84	
255.91274	86	
256.85099	294	
256.87716	130	
256.89301	132	
256.90459	336	1+
257.82754	92	
257.86010	168	
257.90641	254	1+
257.98326	104	
258.06757	84	
258.84702	624	1+
260.11395	76	
260.83136	954	1+
260.93393	84	
261.43236	96	
261.90133	84	
262.83887	152	
262.87289	102	
262.89151	82	
263.85192	80	
264.86656	274	
264.95647	94	
265.01840	76	
265.40057	80	
265.84045	266	1+
265.85772	76	
266.01452	98	
266.86228	138	
268.84471	210	
269.83887	468	1+
270.17670	92	
270.35235	88	
274.42800	80	
274.85978	94	
274.87812	204	
275.85561	86	
275.87415	118	
276.85397	842	1+
277.92734	136	
278.20616	82	
278.57623	90	
278.84404	1382	1+
279.04201	76	
279.91839	76	
279.96108	80	
279.99915	80	
280.01510	88	
280.85012	218	
281.00384	168	
281.86002	388	1+
281.89524	128	
282.89064	82	
283.85689	100	
287.41328	92	
287.94878	76	
288.83882	226	
289.92733	92	
292.86981	144	
294.86478	424	1+
295.05787	78	
295.97307	256	
297.01604	88	
297.97353	82	
298.82608	138	
299.87436	262	
300.81388	78	
301.85671	190	1+
301.89223	126	
302.93902	76	
304.36046	122	
304.88801	104	
304.90625	88	
306.88202	260	
307.87339	130	
308.29928	90	
308.79723	86	
310.88096	80	
312.45288	86	
315.45304	92	
320.91761	82	
320.97504	76	
323.03452	128	
323.82920	108	
325.90025	118	
328.80976	78	
329.82363	110	
329.87069	86	
339.94860	82	
342.90997	88	
343.90595	80	
END IONS

###FS:    #m/z: 336.94439 #charge 1+
###MS: 57
###MSMS: 59
BEGIN IONS
TITLE=Cmpd 44, +MS2(336.9444), 28.0-35.0eV, 1.3min #59
RTINSECONDS=75.265
SCANS=57,59
PEPMASS=336.94439	59020
CHARGE=1+
68.77034	70	
131.11700	84	
149.87794	72	
180.86800	110	
189.86006	82	
190.89671	78	
192.89040	80	
199.11183	70	
206.96887	252	1+
211.94386	1004	
211.99663	98	
212.87846	278	
212.90404	92	
212.99390	78	
213.93789	706	1+
214.88194	286	1+
214.89745	78	
215.85821	82	
218.13003	78	
219.87646	72	
219.91265	78	
221.94060	72	
223.83255	76	
223.96225	200	1+
223.97518	104	
224.99307	80	
225.16430	72	
227.20109	72	
229.09688	76	
229.95387	1060	1+
230.88922	200	
231.87069	72	
231.94847	628	1+
232.57427	98	
233.82856	142	
233.89289	112	
234.83753	122	
234.95888	70	
235.78947	70	
236.44970	88	
236.64827	82	
236.88246	70	
238.88498	82	
239.90657	70	
239.95574	70	
240.83460	124	
240.85005	222	
241.83960	198	
242.84829	150	
243.83427	124	
243.89593	74	
246.85638	120	
247.96169	132	
248.89959	76	
249.89994	236	1+
249.95973	218	
250.66946	70	
250.79987	70	
250.82776	316	1+
250.96677	162	
250.98546	88	
251.94266	118	
252.96958	448	1+
253.03145	74	
253.05079	72	
253.91730	102	
253.95205	80	
254.96473	362	1+
255.07260	200	
255.85285	92	
256.80526	74	
256.88081	102	
256.89615	160	
256.96757	152	
257.84667	174	
257.92233	72	
258.84615	688	1+
259.89601	94	
260.83513	80	
261.85336	92	
263.88070	78	
263.89428	98	
264.86132	90	
265.84657	78	
266.79049	84	
267.03247	114	
267.84920	74	
268.05746	94	
268.79732	130	
268.84116	160	
269.83768	108	
270.39083	96	
270.83976	150	
270.87977	70	
270.98114	148	
271.38314	78	
271.84025	72	
272.38528	84	
272.89217	78	
273.93778	70	
274.86308	612	1+
275.94745	74	
276.15127	84	
276.24110	92	
276.85413	570	1+
276.87560	404	1+
276.89628	74	
278.83828	184	
278.86386	128	
279.00113	148	
279.87026	134	
279.95975	132	
281.85715	102	
281.89556	178	
282.81446	90	
282.88255	72	
285.84876	312	1+
286.82038	72	
289.90435	74	
291.03642	78	
291.79973	70	
291.86551	98	
292.06182	74	
293.10502	192	
293.86386	110	
294.86396	132	
296.89400	114	
296.99026	80	
297.89422	114	
298.42524	70	
298.83445	104	
298.87280	72	
299.76280	96	
299.87113	140	
300.06723	86	
300.21259	84	
300.37570	88	
301.54284	78	
301.87875	108	
302.36013	94	
302.99768	140	
303.86738	98	
304.81674	82	
304.88657	136	
306.88099	94	
310.41553	74	
310.87876	94	
311.00462	88	
311.89490	88	
316.86133	86	
319.89907	124	
322.89631	130	
323.29996	82	
324.86069	76	
325.94398	88	
326.77234	132	
328.95023	72	
329.87570	90	
335.88116	74	
336.77558	74	
336.93962	84	
337.15863	106	
338.96688	70	
339.16155	72	
341.16321	78	
END IONS

###FS:    #m/z: 363.95448 #charge 1+
###MS: 57
###MSMS: 60
BEGIN IONS
TITLE=Cmpd 45, +MS2(363.9545), 28.0-35.0eV, 1.3min #60
RTINSECONDS=76.037
SCANS=57,60
PEPMASS=363.95448	50828
CHARGE=1+
188.40926	92	
189.86247	130	
191.85307	80	
191.86505	74	
195.89493	80	
197.82971	72	
205.87519	74	
207.96295	78	
208.87261	124	
209.94293	248	
210.88102	74	
212.88245	156	1+
213.87207	144	
216.93835	78	
222.95056	478	1+
222.99709	100	
224.94680	646	1+
224.97346	198	
225.96814	88	
226.94576	706	1+
226.96947	206	
227.93094	128	
228.89584	138	
228.94042	1056	1+
230.88742	572	
232.11021	102	
232.80119	78	
233.96381	80	
234.87850	154	
235.00012	76	
236.06305	98	
238.07656	74	
239.07421	160	
239.86084	86	
239.90067	74	
239.93876	78	
240.83816	122	
240.89988	92	
240.94045	852	
240.95983	222	
241.05446	72	
241.94011	660	
241.96833	98	
242.85744	146	
242.89570	96	
242.94085	2240	1+
243.06620	74	
244.83596	88	
244.93890	308	
244.95666	648	1+
245.42872	82	
245.93871	198	
246.95241	554	1+
248.21999	82	
248.80428	348	1+
248.89861	190	
250.35845	90	
250.79948	76	
250.94535	174	1+
251.04128	94	
252.95695	84	
253.85832	86	
253.92471	80	
255.08081	74	
256.04220	164	
256.81328	80	
258.44291	76	
258.83191	174	1+
260.42881	92	
260.85681	76	
260.96855	152	
260.98572	90	
261.83178	86	
262.59913	78	
264.49713	94	
264.81815	310	1+
265.78888	74	
265.98052	88	
266.77987	94	
266.81367	188	
266.88478	74	
266.93679	98	
267.01935	94	
267.13672	120	
267.80877	354	1+
267.93891	82	
267.96920	84	
268.81218	254	1+
269.96971	126	
273.25127	80	
275.41939	96	
275.92297	86	
276.85826	116	
277.85835	130	
278.03406	80	
278.79565	434	1+
278.84457	206	
279.84714	112	
280.78996	808	1+
280.84791	72	
281.11298	76	
281.85654	204	
283.78754	198	
283.82529	290	1+
283.90277	106	
284.77554	82	
285.77844	82	
285.85820	72	
285.88331	78	
287.76945	74	
287.82930	130	
288.54701	82	
288.92245	76	
289.08726	84	
289.99416	92	
292.80727	102	
293.06139	92	
293.83881	76	
294.93122	114	
294.97974	78	
295.81572	114	
295.86810	74	
296.80803	216	
296.85089	94	
297.38847	92	
297.52839	78	
297.80968	206	
298.80361	1504	1+
299.77554	82	
299.86480	148	
300.80044	596	1+
301.07390	86	
302.80306	136	
302.85766	142	
303.84838	116	
304.89549	206	1+
306.93464	108	
308.01021	76	
310.50876	84	
310.72065	76	
310.83252	132	1+
311.90358	76	
314.76427	86	
315.28265	84	
316.86555	86	
317.81465	172	
317.94400	72	
318.86797	122	
319.93505	84	
320.42527	74	
320.95825	172	1+
323.42155	80	
323.81481	122	
323.88568	92	
325.87489	80	
328.19197	134	
329.87024	88	
335.81372	78	
336.94605	136	
345.16692	84	
347.35123	94	
348.46186	84	
351.03836	76	
352.88459	114	
359.86357	76	
360.86870	184	
361.35314	76	
366.28814	112	
366.88550	102	
366.94624	92	
368.43220	78	
368.84485	142	
END IONS

###FS:    #m/z: 322.92885 #charge 1+
###MS: 61
###MSMS: 62
BEGIN IONS
TITLE=Cmpd 46, +MS2(322.9288), 28.0-35.0eV, 1.3min #62
RTINSECONDS=79.704
SCANS=61-62
PEPMASS=322.92885	333184
CHARGE=1+
53.67774	76	
81.59530	62	
184.91804	66	
190.69336	62	
194.97999	62	
197.86773	70	
197.91422	62	
200.88654	68	
200.96495	80	
201.04163	130	
203.95424	72	
205.08316	60	
205.95108	198	
206.92520	62	
206.97027	148	
207.96850	68	
207.98245	80	
212.90068	68	
212.92920	76	
214.89575	70	
215.97384	104	
218.92493	86	
220.86929	152	
222.94041	60	
223.89111	64	
223.95684	244	
225.05757	76	
225.86160	74	
225.93178	72	
225.96271	64	
226.05347	84	
226.89229	94	
227.85860	82	
228.85076	74	
228.94261	96	
229.93954	68	
230.12193	76	
232.83634	72	
235.86477	72	
236.39493	88	
236.79557	64	
236.89960	84	
238.87593	146	1+
238.89860	332	1+
238.93747	286	
240.20104	70	
240.82051	60	
240.93981	4248	
241.94162	3460	
242.81773	288	1+
242.85958	112	
242.88044	84	
242.94069	10268	1+
243.15590	88	
243.96820	74	
244.00144	70	
244.09542	98	
244.93926	2220	1+
246.81181	66	
246.85615	64	
246.87916	72	
246.97356	298	1+
248.61485	102	
248.83988	66	
248.85492	82	
248.97355	70	
249.14560	74	
251.83747	76	
251.92835	140	
252.18709	90	
252.46909	82	
252.79490	64	
252.84372	62	
253.11715	70	
253.86425	74	
254.12807	84	
254.91326	94	
256.90018	132	
257.17921	62	
258.06825	62	
258.16076	78	
258.79869	80	
260.83037	272	1+
260.96299	66	
262.84996	76	
262.97534	76	
263.39771	80	
264.07428	80	
264.13373	94	
264.79245	100	
264.97666	74	
265.06173	230	
265.11621	72	
265.26442	70	
266.21101	70	
266.86056	72	
267.02301	76	
267.93071	66	
268.95465	158	
271.15013	78	
272.44216	64	
272.94049	70	
273.83017	70	
275.40295	88	
275.91278	72	
276.94560	72	
278.14836	116	
278.85313	196	1+
279.09040	1114	1+
279.13646	64	
279.92688	74	
281.80471	102	
282.04475	82	
282.21208	66	
282.83724	76	
283.06591	420	1+
283.91617	62	
284.01987	64	
284.29228	184	
285.29402	74	
286.92440	92	
289.74607	72	
289.87750	184	1+
289.92957	118	
290.74801	64	
290.98840	64	
292.80919	76	
293.84588	64	
295.87475	82	
296.81058	60	
296.93333	70	
297.14082	72	
298.43129	100	
300.90370	114	
302.07869	60	
302.09272	62	
303.24245	60	
305.01142	68	
305.09278	68	
305.87197	90	
306.88202	98	
307.89202	182	
308.28833	88	
308.86536	102	
309.42789	92	
309.87093	62	
310.30351	100	
311.85997	96	
312.82581	68	
313.41691	62	
315.92849	70	
319.08983	70	
320.85165	74	
322.13989	60	
323.23399	78	
324.02479	66	
324.20035	120	
325.89529	90	
327.06211	98	
327.20626	82	
327.89749	84	
END IONS

###FS:    #m/z: 340.93927 #charge 1+
###MS: 61
###MSMS: 63
BEGIN IONS
TITLE=Cmpd 47, +MS2(340.9393), 28.0-35.0eV, 1.4min #63
RTINSECONDS=80.476
SCANS=61,63
PEPMASS=340.93927	135192
CHARGE=1+
55.26015	72	
127.77803	70	
190.93427	72	
198.94894	72	
200.87091	76	
206.41830	104	
207.97359	74	
209.09082	84	
211.94327	84	
213.84582	78	
213.93890	480	1+
213.96991	88	
214.84926	72	
214.87233	76	
215.88486	446	1+
218.90530	74	
220.86983	72	
223.88183	104	
226.85175	74	
226.94055	76	
228.84340	110	
228.86632	74	
228.94452	162	
230.88904	110	
231.03004	74	
231.88814	218	1+
231.95014	136	
232.94131	72	
235.87790	78	
235.89239	156	
235.94605	92	
237.55353	82	
237.89321	80	
238.15027	90	
238.83748	174	
238.88849	142	
239.83607	68	
239.85888	72	
239.90249	218	1+
240.83400	130	
240.94052	78	
241.84099	582	
242.83152	106	
242.90723	72	
242.93622	92	
243.04505	92	
243.08562	70	
243.83070	272	
243.85969	96	
244.85173	80	
246.06775	84	
246.84984	86	
246.97387	72	
247.82575	72	
248.45219	106	
248.85099	70	
248.89755	114	
249.95938	180	
250.00198	104	
250.87778	70	
251.17715	72	
251.88393	86	
252.42817	74	
253.80160	76	
254.96400	526	1+
255.07122	108	
256.84959	98	
256.87179	222	
257.81215	80	
257.83139	84	
257.85660	190	
258.84475	1266	1+
260.83450	1022	1+
263.84023	86	
264.00998	76	
264.06978	84	
264.86369	252	1+
265.98671	88	
266.84139	186	
266.86057	72	
266.96594	72	
267.07928	80	
267.17165	82	
267.84077	76	
268.84205	272	
269.09815	94	
269.84115	292	
271.83203	68	
271.92340	86	
272.44376	100	
272.87193	122	
273.83596	90	
274.82298	86	
274.85856	252	
274.87300	260	
274.90788	68	
274.92651	84	
275.85474	1178	1+
276.81109	100	1+
278.13807	80	
278.84403	1506	1+
279.87562	86	
279.89804	72	
279.96420	116	
281.00239	72	
281.13388	72	
281.39142	80	
281.79721	100	
281.85619	78	
281.89225	80	
282.05124	114	
282.91409	86	
283.87900	78	
286.85248	142	
287.85910	96	
289.41129	74	
289.84396	84	
290.43791	92	
292.80910	72	
293.10544	94	
293.94931	74	
295.86619	110	
296.85372	154	
296.94406	80	
297.05404	92	
297.89250	92	
297.97679	100	
298.86024	72	
299.05916	124	
299.86512	86	
300.71213	104	
300.85107	222	
301.85665	122	
302.16998	110	
302.85927	106	
302.87507	122	
302.92435	68	
302.94346	80	
303.88450	70	
304.44124	94	
307.31231	92	
307.88977	70	
309.89242	70	
313.87128	74	
314.90360	104	
316.95297	102	
317.07093	74	
317.42721	88	
319.43672	86	
319.82973	80	
322.12444	80	
324.89380	114	
326.17696	68	
326.35879	76	
328.28223	74	
331.88072	74	
334.20458	70	
335.85210	70	
338.90377	74	
339.79742	72	
341.29274	74	
END IONS

###FS:    #m/z: 336.94455 #charge 1+
###MS: 61
###MSMS: 64
BEGIN IONS
TITLE=Cmpd 48, +MS2(336.9446), 28.0-35.0eV, 1.4min #64
RTINSECONDS=81.248
SCANS=61,64
PEPMASS=336.94455	54686
CHARGE=1+
119.68620	72	
186.94068	64	
189.92757	72	
196.88088	64	
205.96458	70	
209.94442	134	
210.87932	76	
210.90234	142	
211.90190	88	
211.94286	1268	1+
211.97705	102	
212.87881	258	1+
213.93742	832	1+
215.85462	76	
215.93401	110	
221.94337	160	
224.84015	84	
225.83372	76	
226.90351	88	
228.84141	230	
228.89426	68	
229.95361	1170	
230.13885	66	
230.16676	68	
230.88883	390	1+
231.94968	636	1+
233.89890	148	
234.82869	90	
234.89623	72	
236.89566	70	
237.81892	64	
238.79872	70	
238.83958	170	
238.89686	228	1+
238.94005	176	1+
240.83218	108	
240.96542	66	
241.84090	250	
241.86108	82	
242.87091	122	
243.84232	86	
243.95722	74	
244.95787	76	
244.99019	78	
245.87115	126	
246.85700	140	
247.96342	110	
248.96331	270	1+
249.08552	80	
250.85056	68	
252.96925	1182	1+
253.06068	102	
253.92085	74	
254.03234	76	
254.08355	100	
254.96365	176	
255.09402	68	
255.54918	72	
255.96478	74	
256.01089	104	
256.07631	82	
256.82103	80	
256.84723	86	
256.89426	126	
256.91550	66	
256.96327	144	
257.40568	88	
257.85150	88	
258.84091	540	1+
258.86065	206	
260.93427	84	
260.95252	76	
262.15568	82	
262.84409	82	
262.87391	66	
263.82885	130	
264.42920	80	
264.47291	96	
264.86644	72	
265.85645	70	
265.87262	68	
266.18720	72	
266.83850	68	
267.00895	80	
267.13541	68	
267.65973	78	
267.83618	136	
268.84141	600	1+
269.04344	70	
269.95290	80	
270.98194	64	
271.79815	68	
271.91436	98	
272.97928	90	
273.05033	72	
273.39519	80	
274.86332	82	
274.87905	148	
275.83507	76	
275.86665	108	
275.93302	82	
276.85729	316	
276.92315	94	
277.63256	82	
277.83587	114	
277.86615	218	
278.84043	82	
278.86294	144	
279.00709	82	
279.83483	70	
279.85499	70	
280.39746	66	
280.90562	78	
281.85879	150	
283.82499	76	
283.93688	76	
284.96653	84	
285.26890	84	
285.85098	128	
286.79745	72	
286.84991	92	
287.43843	98	
287.80879	70	
287.95688	102	
288.91629	86	
290.85411	72	
290.88613	90	
293.10572	146	
293.85465	78	
294.86669	312	1+
296.04758	82	
296.29491	70	
296.89773	68	
297.00784	64	
297.09641	82	
297.89100	124	
298.31048	90	
298.81747	64	
299.01073	72	
299.33161	66	
299.86894	164	
299.89277	74	
300.05453	76	
303.11638	92	
303.89719	92	
303.94224	66	
304.04491	106	
305.88806	192	1+
310.89614	74	
311.87366	68	
313.96488	96	
314.35658	64	
316.22075	66	
326.00188	68	
326.20337	78	
327.17069	82	
332.87039	150	
333.01379	70	
334.29206	68	
336.28881	90	
336.36734	78	
337.87363	72	
340.39763	68	
END IONS

###FS:    #m/z: 322.92870 #charge 1+
###MS: 65
###MSMS: 66
BEGIN IONS
TITLE=Cmpd 49, +MS2(322.9287), 28.0-35.0eV, 1.4min #66
RTINSECONDS=84.921
SCANS=65-66
PEPMASS=322.92870	272672
CHARGE=1+
173.52941	64	
180.89574	54	
191.06521	72	
194.88655	52	
197.01883	104	
201.04986	160	
205.94557	112	
206.95154	70	
207.97252	194	
209.92250	74	
214.86733	58	
215.83869	64	
215.98447	58	
217.42146	86	
217.91995	70	
220.88239	66	
221.90785	76	
221.94090	214	
223.95798	350	1+
224.88085	66	
226.91816	88	
226.95143	50	
227.88115	60	
227.92831	120	
228.92612	54	
230.84911	72	
232.12884	88	
234.91182	66	
236.92195	82	
238.57703	64	
238.94356	58	
238.98502	52	
239.04354	56	
239.08282	104	
239.78076	78	
239.90181	122	
240.94010	2820	
241.03945	90	
241.94110	2334	
242.93977	6708	1+
243.13147	100	
243.53006	60	
243.82094	124	
243.87088	68	
244.93796	1770	
246.97626	140	
248.88791	84	
248.94424	84	
250.01087	114	
251.03298	64	
251.09947	80	
251.81400	78	
251.89126	130	
252.10431	56	
252.79887	70	
252.83402	52	
256.90171	332	1+
258.83405	70	
258.88934	72	
260.82522	256	1+
261.00586	66	
262.89787	88	
262.95159	84	
264.68474	90	
264.86858	90	
264.91246	72	
265.05169	212	1+
265.07837	66	
265.42226	74	
266.95886	74	
267.80423	56	
267.86077	96	
267.89884	92	
268.97283	72	
269.94849	90	
272.98522	78	
274.91394	76	
276.84577	78	
276.87248	66	
276.88835	50	
278.13196	84	
278.28985	74	
278.42907	72	
278.83836	182	
278.87368	68	
279.01787	58	
279.08967	1066	1+
279.27189	88	
279.80694	56	
279.85821	52	
279.91255	82	
279.93527	64	
281.90468	66	
282.12354	56	
282.28189	72	
282.33998	70	
282.80838	90	
282.86643	50	
282.95540	62	
283.06825	178	
283.19696	90	
283.28355	86	
284.20819	78	
284.29245	418	
284.82981	68	
286.89669	76	
287.08227	62	
288.17361	70	
289.85701	190	1+
290.87944	72	
291.97816	66	
292.86385	60	
293.85510	60	
295.88010	98	
296.80451	74	
296.92936	82	
297.83327	50	
300.12878	56	
300.84602	64	
300.92949	54	
301.88202	88	
302.05899	56	
302.24697	90	
302.81056	60	
304.44098	70	
304.84840	50	
304.90187	68	
306.87801	64	
307.30576	56	
307.80124	110	
307.87668	56	
308.87299	54	
308.99572	70	
309.08876	68	
309.30018	60	
309.37832	124	
309.88807	82	
310.14079	50	
310.41132	76	
311.10839	68	
311.89727	80	
314.85773	76	
316.88500	92	
318.90150	66	
319.81409	68	
319.98346	78	
320.42754	80	
321.17987	62	
321.28064	82	
322.21009	66	
322.88977	70	
324.89161	76	
325.21242	84	
325.75111	54	
325.85091	58	
327.21968	60	
328.19140	64	
END IONS

###FS:    #m/z: 363.95451 #charge 1+
###MS: 65
###MSMS: 67
BEGIN IONS
TITLE=Cmpd 50, +MS2(363.9545), 28.0-35.0eV, 1.5min #67
RTINSECONDS=85.693
SCANS=65,67
PEPMASS=363.95451	45752
CHARGE=1+
189.86243	118	
191.01547	80	
192.85627	76	
201.91079	66	
208.94351	104	
209.88703	96	
210.93967	68	
212.88269	86	
215.96643	112	
221.62408	84	
222.94948	238	
223.94517	464	1+
224.87173	74	
224.89433	142	
224.94619	332	1+
224.97655	70	
225.96910	118	
226.89728	70	
226.94600	1038	1+
226.97133	152	
227.93253	292	
228.44131	80	
228.94049	822	1+
229.40548	78	
230.89120	340	
232.01265	92	
232.88340	114	
234.06940	72	
234.87784	80	
234.90418	76	
234.93780	80	
235.07529	82	
240.01497	76	
240.83535	128	
240.94004	366	
240.96086	224	
241.89403	138	
241.93768	1348	1+
241.96170	140	
242.90934	104	
242.94008	1000	1+
243.10665	90	
243.83530	126	
244.82681	98	
244.93936	324	
244.95751	372	
245.84090	100	
245.94140	160	
246.80873	98	
246.85807	70	
246.95373	326	
246.98364	96	
247.80606	146	
248.80299	96	
248.90168	358	
249.80239	170	
250.83078	68	
250.90866	84	
250.94571	238	1+
252.10445	86	
252.80297	82	
253.45737	80	
253.57658	84	
254.82732	70	
254.90427	72	
255.95411	92	
256.87599	76	
258.08001	66	
258.84466	198	
258.94859	74	
258.97452	94	
260.83419	330	1+
261.86343	84	
261.92895	86	
262.79822	82	
262.83998	86	
262.85599	70	
262.96564	198	1+
263.95205	100	
264.23135	70	
264.82123	124	
265.08665	168	
265.32247	94	
265.41442	72	
266.16098	70	
266.81444	504	1+
266.91249	120	
268.11973	82	
268.95706	74	
269.04349	84	
269.81398	96	
269.82944	74	
270.83097	72	
270.93219	84	
271.86073	78	
274.85914	78	
276.84886	102	
276.94625	78	
278.79778	286	
278.84962	138	
279.80524	154	
279.85732	188	1+
280.79508	240	1+
281.00407	70	
281.02927	70	
281.84192	84	
282.79870	128	
282.85821	92	
282.93040	86	
283.06950	112	
283.84396	82	
284.82479	268	1+
285.80411	76	
286.80669	98	
286.90899	100	
289.87269	72	
291.46001	102	
293.11616	70	
293.36834	80	
294.92266	74	
295.80696	328	1+
296.80886	284	1+
297.43520	80	
298.42423	76	
298.80237	974	1+
299.86774	416	1+
300.80106	710	1+
301.88410	66	
302.85813	112	
303.01798	66	
303.94216	146	
304.84383	74	
305.82463	68	
307.43754	68	
308.39177	98	
308.93787	80	
308.98956	96	
310.13443	80	
310.43749	88	
311.85805	88	
314.81630	74	
316.81049	376	1+
319.09014	72	
319.82959	134	
320.92854	104	
321.11739	96	
322.02290	88	
323.07504	86	
323.79472	130	
325.87500	84	
326.89316	74	
327.28861	76	
328.45181	76	
330.15354	72	
332.87919	80	
332.93660	132	
335.38856	68	
336.94592	192	
338.82001	104	
343.91100	92	
346.16666	76	
349.81337	74	
352.73843	68	
357.82782	80	
361.83438	82	
362.74586	80	
363.83164	78	
367.42398	102	
368.83330	68	
END IONS

###FS:    #m/z: 359.95993 #charge 1+
###MS: 65
###MSMS: 68
BEGIN IONS
TITLE=Cmpd 51, +MS2(359.9599), 28.0-35.0eV, 1.5min #68
RTINSECONDS=86.465
SCANS=65,68
PEPMASS=359.95993	29016
CHARGE=1+
189.62999	86	
193.07992	72	
207.89037	74	
209.94191	198	
212.89698	90	
214.87603	68	
218.95243	106	
222.88904	82	
222.95284	168	
223.95329	136	
224.88238	76	
224.94832	230	
224.97010	162	1+
225.95280	126	
226.88845	68	
226.94644	658	
226.97157	98	
227.85905	70	
227.93638	854	1+
228.94106	710	1+
231.88207	68	
232.88591	264	
233.05946	86	
234.86909	134	
234.93533	82	
235.20906	76	
239.85924	170	1+
240.93973	840	1+
241.96630	68	
242.96958	144	
244.85966	70	
244.95556	434	
245.94177	74	
246.56676	82	
246.95236	304	
247.97587	124	
248.80663	134	
249.80513	108	
250.95392	130	
251.03343	68	
251.90936	90	
253.06247	96	
253.91867	72	
255.91080	112	
258.77698	74	
258.84295	108	
259.39139	84	
259.44084	100	
260.96839	264	
262.88188	86	
263.97992	70	
264.81806	380	1+
264.87050	114	
265.80207	82	
265.91889	92	
265.97196	76	
266.81079	120	
266.86282	104	
268.84508	128	
269.82550	68	
269.87823	80	
269.97061	76	
270.88504	66	
273.80776	80	
273.84624	78	
274.02090	68	
274.81642	98	
274.86116	146	1+
275.82491	70	
276.84743	74	
277.41778	72	
277.80474	78	
277.85973	78	
278.80328	132	
278.84579	468	1+
279.01322	68	
279.10288	142	
280.79034	1056	1+
280.83589	72	
280.85696	86	
281.54619	92	
281.81419	78	
281.87180	78	
282.43890	80	
283.38492	88	
283.40564	82	
284.82344	100	
286.81993	176	1+
287.39479	94	
288.13597	74	
289.02074	100	
290.11955	70	
293.03809	118	
293.15014	66	
293.84994	94	
294.85305	68	
295.91522	206	1+
296.81383	116	
296.84921	66	
297.07732	76	
297.80335	72	
298.08766	72	
298.80242	738	1+
299.86860	72	
300.33942	80	
300.79871	162	1+
301.86495	86	
301.89047	72	
302.03971	70	
302.42851	70	
304.77133	86	
305.02641	82	
306.88189	72	
307.84002	86	
307.88514	76	
308.86212	70	
310.69486	92	
310.86584	66	
310.92449	68	
311.06082	82	
311.12586	74	
311.37063	72	
311.85406	72	
315.81500	68	
316.81871	134	
316.83386	72	
318.13863	68	
318.18089	66	
318.47635	122	
318.83573	138	
319.87402	106	
320.08280	70	
320.82088	76	
321.81839	162	
322.91382	96	
323.01703	170	
323.82586	88	
323.88316	74	
329.87435	92	
330.45304	86	
330.88140	90	
330.94179	72	
331.44923	94	
336.86978	88	
337.18325	66	
337.87821	72	
337.93873	72	
338.17159	88	
339.74079	68	
340.03251	68	
340.11187	70	
346.41558	66	
348.05625	72	
350.95126	96	
355.38856	84	
355.42110	70	
357.78178	70	
358.20204	68	
359.04389	66	
360.96595	66	
363.64005	82	
364.84905	66	
364.87947	66	
END IONS

###FS:    #m/z: 322.92894 #charge 1+
###MS: 69
###MSMS: 70
BEGIN IONS
TITLE=Cmpd 52, +MS2(322.9289), 28.0-35.0eV, 1.5min #70
RTINSECONDS=90.1305
SCANS=69-70
PEPMASS=322.92894	236766
CHARGE=1+
79.13595	36	
161.37678	44	
163.22762	32	
194.03486	52	
195.89334	78	
195.91648	70	
196.86537	82	
201.04071	164	
205.94985	204	
205.97073	50	
206.94095	66	
207.98077	88	
208.88341	36	
211.90729	64	
218.88780	70	
220.45436	34	
220.87385	40	
221.80512	74	
221.89828	62	
221.94298	118	
223.45403	32	
223.88398	50	
223.95881	186	
227.18103	98	
227.89598	62	
227.92919	66	
228.83616	66	
228.90899	58	
230.91801	82	
236.90684	166	
237.22429	42	
237.83213	72	
238.11253	34	
238.80262	84	
238.88437	80	
238.93837	250	
238.98680	96	
239.90067	54	
239.91802	88	
240.90456	60	
240.94053	2196	
241.11181	54	
241.36904	40	
241.94055	1564	
242.10423	54	
242.57524	54	
242.87386	30	
242.93878	6986	1+
243.49899	38	
243.59479	34	
243.91580	76	
244.76945	34	
244.82107	132	
245.07284	40	
245.10172	66	
245.22304	34	
245.66214	32	
245.87305	50	
246.02332	36	
246.04050	76	
246.97739	124	
248.85692	100	
249.47190	78	
251.07406	60	
251.92622	50	
254.17138	66	
254.82184	60	
254.83937	60	
254.91380	72	
254.93743	94	
255.07279	62	
255.87142	68	
256.89363	54	
258.04447	92	
260.83655	152	
260.89481	72	
262.00254	58	
262.82614	42	
262.89758	64	
263.02316	76	
263.82621	62	
264.98482	38	
265.06031	62	
265.81828	58	
266.79673	48	
266.85796	74	
266.89705	76	
267.81456	72	
268.81403	80	
272.84529	72	
272.93255	96	
274.36862	34	
274.85675	70	
274.90599	74	
277.75133	108	
278.45363	80	
278.84016	130	
278.85978	70	
279.02529	34	
279.03998	72	
279.09009	944	1+
279.85200	70	
281.19368	42	
282.30719	88	
283.07256	70	
283.83810	42	
283.87277	88	
283.96372	58	
284.04688	66	
284.07157	80	
284.11300	78	
284.29118	204	
285.29596	88	
285.89562	70	
286.30524	60	
286.87014	70	
289.87713	56	
290.85440	72	
292.06806	80	
292.96896	82	
292.98986	48	
293.09727	38	
293.85676	68	
293.93650	70	
296.13259	44	
296.87889	88	
299.42928	34	
300.81626	72	
302.24046	62	
302.88132	40	
303.80511	60	
304.10265	62	
306.89705	52	
306.98125	44	
307.80795	36	
307.89592	60	
308.28737	50	
308.88349	56	
310.30313	32	
312.86941	68	
313.88253	70	
314.79026	62	
316.95300	68	
316.98791	60	
317.80174	60	
319.38160	54	
321.73876	50	
323.73303	60	
324.19479	50	
324.87370	66	
324.89196	46	
326.79339	38	
END IONS

###FS:    #m/z: 363.95477 #charge 1+
###MS: 69
###MSMS: 71
BEGIN IONS
TITLE=Cmpd 53, +MS2(363.9548), 28.0-35.0eV, 1.5min #71
RTINSECONDS=90.9025
SCANS=69,71
PEPMASS=363.95477	41832
CHARGE=1+
182.83527	90	
189.86484	70	
194.89427	80	
197.07743	70	
205.04821	86	
207.94996	70	
209.94923	150	
210.88465	66	
212.87862	114	
214.89601	92	
218.97769	82	
222.95432	264	1+
224.94871	330	
225.94331	1218	1+
225.96661	124	
226.88326	68	
226.94599	1010	1+
226.97284	70	
227.93207	110	
228.91008	68	
228.93980	782	
230.89285	156	
230.90717	72	
231.80161	76	
234.93225	74	
238.90714	74	
239.59632	70	
239.90264	76	
240.81424	138	
240.93960	382	
240.95989	242	
241.93756	1420	1+
242.81923	70	
242.83287	86	
242.89010	70	
242.93989	994	1+
243.82971	66	
243.89419	122	
244.93889	152	
244.95463	674	
245.39974	86	
245.94577	626	1+
246.80248	76	
246.85807	68	
246.97714	72	
247.04913	88	
248.80164	234	
248.89601	72	
249.79923	102	
249.84018	82	
249.90592	70	
250.81907	76	
250.94596	126	
252.80263	82	
252.92505	92	
253.16412	86	
256.13632	98	
256.90784	86	
257.23238	76	
257.94970	86	
258.83476	74	
260.44851	84	
260.60918	94	
260.83612	134	
260.87101	88	
260.96963	174	
261.83259	304	
262.01839	84	
262.80822	84	
263.89621	82	
265.05577	74	
265.82265	72	
266.03090	76	
266.77936	148	
266.81379	122	
267.89456	94	
268.05937	84	
268.08793	70	
268.84022	124	
269.83741	156	1+
269.97303	134	
271.44782	74	
271.92017	98	
272.94066	90	
273.11721	70	
274.38105	78	
274.48850	74	
276.00649	80	
276.07157	90	
276.81263	76	
276.85273	318	1+
278.08089	76	
278.79947	76	
278.84361	254	1+
279.40153	82	
280.79246	690	1+
280.80949	172	
280.83140	100	
281.43887	82	
282.78905	206	
282.98496	180	1+
283.05987	88	
283.10175	120	
283.79866	80	
284.82513	70	
285.11583	88	
285.22713	68	
285.92258	68	
287.91116	76	
289.86716	116	
291.85855	114	
292.44563	76	
292.81960	88	
294.85968	68	
294.89977	82	
294.93960	68	
295.42460	70	
295.85761	70	
295.89803	78	
296.10247	68	
296.80336	332	
297.80691	236	
297.86515	102	
298.80240	568	
298.91941	80	
299.79863	1158	1+
299.86650	142	
300.79971	734	1+
301.85964	108	
301.96936	78	
302.79589	148	
302.86416	90	
303.85128	94	
304.86986	72	
311.13020	72	
311.90364	80	
315.83494	74	
316.81646	274	1+
320.14859	72	
320.43167	92	
320.81364	72	
321.39722	96	
321.81667	284	1+
322.91811	68	
323.29990	72	
323.81268	152	
325.85966	72	
326.00799	86	
326.16209	124	1+
328.28687	108	
332.86356	92	
334.77056	76	
336.94396	170	
337.09114	70	
338.87392	74	
338.96481	72	
340.93420	74	
342.88278	70	
344.83856	68	
345.09176	68	
345.93381	100	
349.91912	92	
350.84982	72	
355.20324	74	
359.04634	94	
362.17107	74	
END IONS

###FS:    #m/z: 359.96032 #charge 1+
###MS: 69
###MSMS: 72
BEGIN IONS
TITLE=Cmpd 54, +MS2(359.9603), 28.0-35.0eV, 1.6min #72
RTINSECONDS=91.675
SCANS=69,72
PEPMASS=359.96032	28080
CHARGE=1+
182.86936	144	
193.93200	68	
200.86189	86	
216.82783	72	
217.85096	72	
217.90148	76	
219.89090	78	
220.95909	76	
221.88301	234	1+
222.94723	86	
223.95912	70	
224.83839	66	
224.94580	598	1+
224.97023	220	1+
225.89652	70	
226.37469	76	
226.89693	152	
226.94841	688	1+
227.83460	68	
227.87577	72	
227.93282	66	
228.94142	478	
231.39252	80	
231.80145	72	
232.83463	92	
234.86282	324	
235.88352	76	
238.09526	72	
238.79990	142	
238.96992	70	
239.56235	90	
239.90260	64	
240.82127	70	
240.93746	412	1+
240.96201	208	
241.00877	96	
241.10810	80	
242.10840	68	
242.96236	152	
244.95767	322	
245.94225	72	
246.39909	68	
246.45301	82	
246.95023	214	
246.97860	122	
247.01570	90	
248.80325	312	1+
249.12257	68	
249.91179	66	
249.95842	76	
250.91632	66	
250.95086	120	
250.97709	68	
251.78289	74	
252.11784	82	
254.15373	66	
255.94814	74	
256.08542	70	
257.96586	238	1+
258.84403	78	
258.93094	74	
259.89770	80	
260.83254	106	
260.86922	84	
261.86728	68	
262.26491	80	
262.90658	70	
264.21339	68	
264.22950	68	
264.81794	90	
264.87294	64	
264.97650	94	
265.05624	74	
266.81300	536	1+
267.88476	72	
268.95861	116	
269.11574	70	
270.81871	82	
270.85710	74	
270.88084	150	
271.08975	90	
271.37477	66	
271.88472	92	
273.85559	150	
275.81348	128	
276.85032	226	
277.79838	80	
277.84296	334	1+
278.04420	74	
279.07500	96	
279.79096	908	1+
279.95984	72	
280.79238	824	1+
280.82951	72	
281.36090	90	
281.86553	120	
281.98518	72	
282.88066	72	
283.00454	90	
283.98671	70	
284.82101	146	
285.92939	68	
286.38358	90	
286.86819	88	
290.11372	72	
290.87810	92	
292.07678	72	
294.85276	204	1+
296.80896	154	
297.80165	88	
298.80185	530	1+
298.82624	72	
298.87000	454	1+
298.92167	78	
299.87168	366	1+
300.80213	166	
302.86844	90	
302.92395	84	
302.97112	68	
304.94901	92	
306.02433	72	
307.89019	72	
308.80572	64	
309.14500	64	
309.43842	106	
309.93108	90	
310.86769	74	
311.03239	64	
311.24685	84	
311.87745	88	
315.09335	68	
316.81133	94	
318.81848	140	
319.82087	68	
322.23240	70	
322.39094	86	
322.90705	74	
323.81506	70	
324.82754	116	
325.45403	94	
327.09767	68	
327.80419	72	
329.88350	70	
331.88963	72	
332.81001	94	
335.82520	70	
336.94010	84	
338.85396	64	
340.94321	64	
341.27479	72	
343.27380	66	
343.79017	102	
345.77139	68	
350.14174	76	
351.84198	76	
352.71280	90	
352.89094	98	
355.90747	72	
356.03016	68	
357.04798	66	
357.70273	80	
357.77012	68	
358.03262	68	
359.20675	94	
360.86809	68	
END IONS

###FS:    #m/z: 340.93937 #charge 1+
###MS: 73
###MSMS: 74
BEGIN IONS
TITLE=Cmpd 55, +MS2(340.9394), 28.0-35.0eV, 1.6min #74
RTINSECONDS=95.334
SCANS=73-74
PEPMASS=340.93937	133244
CHARGE=1+
53.70934	282	
79.07696	90	
85.59166	92	
92.43867	70	
149.74263	90	
190.86784	88	
192.89021	86	
200.88618	88	
201.15971	72	
210.84011	66	
212.87806	104	
212.89866	74	
213.93821	992	1+
215.88567	148	
215.93708	314	
218.88347	68	
219.89617	68	
220.87539	132	
223.13850	74	
223.83434	70	
223.87667	70	
223.95889	74	
224.89005	82	
224.95061	72	
224.98195	80	
225.84093	74	
228.91109	86	
228.94888	78	
230.83792	72	
230.88687	110	
231.51359	72	
231.94834	578	
233.89635	328	
233.93039	80	
233.94497	172	
233.96421	74	
235.11133	72	
235.83093	70	
235.88943	84	
235.93302	68	
236.90516	70	
237.06188	92	
237.82258	78	
238.85554	118	
239.84602	140	
239.90251	80	
240.23935	76	
240.81622	80	
240.83713	1058	1+
241.84179	844	1+
242.12360	100	
242.88245	74	
243.82936	362	1+
244.84617	114	
244.94237	78	
244.95576	88	
245.04215	92	
246.44186	80	
246.85186	92	
247.86220	70	
248.83360	78	
249.03906	68	
249.95892	276	1+
252.79647	158	1+
252.84921	72	
253.95620	82	
254.86663	66	
254.96531	184	
254.98336	80	
255.07426	140	
255.87132	136	
256.84880	174	
256.89550	130	
256.96579	90	
257.85793	186	
258.84425	598	
258.88893	116	
259.84985	280	
259.91598	78	
259.96316	74	
260.83168	404	
261.43266	96	
261.84040	334	
262.83462	276	1+
264.42295	78	
265.89281	70	
266.00100	88	
267.90656	86	
268.83825	360	1+
268.87238	68	
269.80334	82	
269.94888	74	
270.02118	66	
271.15260	72	
271.82763	284	1+
271.91311	88	
273.79861	66	
274.85767	158	
274.87846	114	
274.93219	78	
275.85994	194	
276.07574	74	
276.85519	420	
276.87485	118	
276.94878	70	
277.82099	68	
277.85488	416	
278.84406	1862	1+
279.79775	70	
280.88068	82	
282.87361	150	
284.85862	88	
285.92482	68	
287.43693	68	
288.23021	68	
288.91193	86	
289.40672	98	
289.87688	66	
290.86266	74	
292.79436	72	
292.88479	66	
293.83967	72	
293.88393	100	
294.40609	70	
294.86561	72	
295.10395	86	
295.92929	70	
295.99502	102	
296.15127	82	
296.86000	158	
296.88893	72	
296.97609	74	
297.00127	100	
297.87337	86	
297.97434	90	
298.30499	66	
298.88680	134	
299.87366	182	
300.88676	96	
301.85946	236	1+
301.88654	70	
305.89131	74	
306.87770	124	
309.88587	98	
310.87019	80	
311.02387	66	
314.86954	82	
315.85210	72	
318.86412	68	
318.95181	70	
320.26928	90	
320.46706	84	
322.88508	68	
323.89829	88	
325.89746	76	
327.81406	174	1+
330.16940	66	
334.83997	66	
338.39285	100	
342.31416	78	
342.90725	94	
344.37807	80	
END IONS

###FS:    #m/z: 363.95474 #charge 1+
###MS: 73
###MSMS: 75
BEGIN IONS
TITLE=Cmpd 56, +MS2(363.9547), 28.0-35.0eV, 1.6min #75
RTINSECONDS=96.106
SCANS=73,75
PEPMASS=363.95474	51826
CHARGE=1+
97.54711	70	
191.86668	82	
193.85685	74	
193.91853	78	
202.87438	76	
209.94114	192	
212.87663	368	1+
214.88871	72	
215.96639	72	
222.95290	276	
223.90221	96	
223.95349	136	
224.94614	264	
224.97218	130	
225.88733	128	
225.93997	742	1+
225.96789	238	
226.87375	96	
226.89816	88	
226.94659	620	1+
226.97085	198	
228.89791	80	
228.93990	976	1+
230.88885	246	
233.93202	94	
238.82346	106	
240.86605	84	
240.93887	462	
240.96244	482	1+
241.93918	1832	1+
242.89669	102	
242.94105	1290	1+
243.83296	70	
243.89354	70	
244.36420	94	
244.88160	76	
244.93922	250	
244.95612	922	1+
245.84648	94	
245.94042	158	
246.85831	72	
246.95318	556	1+
246.97500	134	
247.84886	70	
247.94331	80	
248.80283	326	1+
248.85680	70	
249.88147	94	
250.80057	154	
251.91541	90	
252.94945	72	
255.07640	70	
257.93249	104	
258.83848	82	
260.82947	396	1+
261.00581	70	
261.96483	76	
262.96544	72	
263.93212	98	
265.79047	144	
265.81682	70	
266.81108	176	
266.86656	78	
266.91881	98	
267.09147	98	
267.81388	192	
268.79738	90	
268.82819	72	
268.90663	78	
268.95380	176	
269.30730	84	
269.86207	70	
269.96514	168	
270.80086	74	
270.83086	72	
270.90163	100	
272.93440	72	
274.84272	84	
274.92426	78	
275.41531	108	
275.85216	210	1+
275.89830	76	
276.80897	72	
277.81132	72	
278.79550	102	
278.84311	344	1+
279.13637	72	
279.40945	82	
279.97208	74	
280.79411	252	
281.79256	570	1+
282.88468	116	
283.06763	204	
283.86427	78	
283.98671	68	
284.40680	104	
284.56235	74	
284.82221	194	
284.84817	84	
285.37263	78	
285.78562	110	
286.92861	88	
287.10119	72	
287.12185	78	
287.80098	80	
287.91112	134	
290.86054	74	
291.80141	76	
292.42063	104	
292.44153	84	
292.89962	94	
293.87751	78	
295.85888	154	
295.93993	106	
298.80314	798	1+
298.89706	72	
298.91316	78	
299.86482	88	
300.74819	82	
300.80325	186	
300.86957	74	
301.39606	78	
301.80202	180	
301.85770	274	1+
302.38769	72	
302.79268	106	
304.85066	70	
308.15027	70	
308.53201	74	
308.89213	76	
309.11766	70	
309.83382	82	
313.86496	76	
314.13509	78	
314.40500	82	
316.81754	122	
317.14121	80	
318.82268	78	
319.20421	78	
319.24166	74	
319.88899	74	
320.94849	100	
322.09134	72	
322.92568	122	
323.06144	78	
323.83769	72	
324.88272	72	
326.25663	70	
326.88443	74	
327.17298	72	
327.84224	72	
328.20214	78	
328.83434	134	
330.42403	76	
331.86489	104	
332.18057	72	
337.39502	86	
337.96652	78	
342.90292	72	
347.27336	72	
352.85636	92	
352.88115	140	
353.11464	70	
355.34934	100	
363.72183	68	
369.41572	90	
END IONS

###FS:    #m/z: 336.94437 #charge 1+
###MS: 73
###MSMS: 76
BEGIN IONS
TITLE=Cmpd 57, +MS2(336.9444), 28.0-35.0eV, 1.7min #76
RTINSECONDS=96.8785
SCANS=73,76
PEPMASS=336.94437	33870
CHARGE=1+
57.28186	70	
205.41768	72	
208.84584	68	
208.88342	72	
210.89684	72	
211.94314	368	1+
212.23457	96	
212.87495	66	
213.93943	766	1+
214.88327	54	
215.89254	102	
215.93702	126	
216.86960	82	
218.89313	124	
222.87062	86	
223.84701	78	
223.87813	66	
223.95902	176	
228.84627	64	
229.95296	808	1+
230.88702	212	1+
231.94874	336	1+
231.98101	70	
233.87356	148	
234.04287	74	
234.86631	72	
234.90428	130	
235.06241	64	
235.84585	70	
236.89591	108	
237.85477	72	
238.83676	54	
238.88695	142	
239.82896	72	
239.84693	214	1+
240.83548	742	1+
241.83952	530	1+
243.14480	78	
244.83677	94	
245.08492	92	
245.14785	58	
247.96417	354	
248.09045	58	
249.96373	122	
250.84207	210	1+
250.94875	66	
250.98608	72	
251.00322	58	
251.06417	66	
251.90938	68	
251.95631	68	
251.97172	58	
252.05352	96	
252.96972	362	1+
253.82503	62	
253.90334	66	
254.87072	50	
254.91874	134	
254.96559	208	
255.06931	98	
255.90073	50	
256.86560	116	
256.91572	64	
256.95865	68	
257.83329	98	
257.84572	778	1+
257.90076	62	
258.88358	90	
260.83306	94	
261.09112	54	
261.85166	124	
261.91499	112	
262.83448	72	
263.03326	70	
264.79465	84	
264.86846	78	
265.85457	68	
266.84920	124	
267.00093	66	
267.14582	52	
267.40841	96	
267.84007	640	1+
267.90694	68	
268.84112	404	1+
268.88034	90	
269.49864	70	
270.08150	74	
270.93805	52	
270.97977	76	
272.97386	74	
273.90732	72	
274.80208	66	
274.85989	86	
274.87745	78	
275.86267	124	
275.98196	64	
276.10015	66	
276.85799	810	1+
276.99491	62	
277.83486	188	1+
278.91098	84	
279.00716	70	
279.86339	76	
281.05981	68	
281.87318	240	
281.94772	86	
282.85589	66	
282.89732	66	
284.85625	78	
285.04750	64	
285.93078	74	
286.78699	70	
286.84588	178	
287.85004	324	
290.85970	128	
290.88561	92	
291.12455	76	
291.90020	78	
291.93024	58	
292.84706	134	
293.11072	146	
293.14971	66	
293.85436	58	
293.87148	54	
293.99344	112	
294.08400	50	
294.86738	100	
295.80710	62	
295.86376	52	
295.99472	90	
296.84904	64	
296.89330	66	
297.01598	58	
297.87475	166	
298.29768	62	
298.31256	84	
299.00884	66	
299.06191	50	
299.87218	96	
301.88223	66	
302.85936	64	
303.86448	60	
304.02126	68	
306.81357	86	
306.88400	78	
307.88734	62	
309.84464	70	
311.10414	78	
311.86476	70	
312.86145	102	
314.82059	82	
315.78663	66	
321.73207	78	
325.02211	52	
327.28649	106	
328.82993	60	
330.81448	56	
333.07653	72	
334.31046	56	
335.25154	70	
336.00715	52	
337.83036	52	
338.31174	88	
340.74617	76	
340.84126	56	
END IONS

###FS:    #m/z: 340.93929 #charge 1+
###MS: 77
###MSMS: 78
BEGIN IONS
TITLE=Cmpd 58, +MS2(340.9393), 28.0-35.0eV, 1.7min #78
RTINSECONDS=100.529
SCANS=77-78
PEPMASS=340.93929	130380
CHARGE=1+
190.94389	78	
192.92263	82	
206.97785	64	
208.95579	78	
211.05221	86	
212.83616	66	
213.93879	446	1+
214.03672	122	
215.88309	148	
215.93680	296	
217.88686	102	
218.88362	120	
220.87340	138	
221.88211	92	
223.83491	204	1+
223.88002	62	
223.96093	70	
224.85326	74	
226.89774	98	
227.83736	364	1+
227.95365	74	
229.83175	80	
230.88644	82	
230.96210	64	
231.88706	62	
231.95054	664	1+
233.87041	68	
233.89730	60	
233.91696	68	
233.94853	138	
235.89414	158	
235.94534	136	
236.90674	92	
237.06211	80	
237.09996	64	
237.86031	68	
238.04229	62	
238.44208	92	
238.88655	116	
239.78930	68	
239.83972	68	
239.90620	70	
240.84014	216	
240.86205	72	
240.96307	66	
241.15192	90	
241.84153	698	1+
241.90457	160	
242.94275	144	
243.83150	508	1+
243.86330	64	
244.87503	68	
245.87521	142	
246.06572	72	
246.85038	78	
247.88755	74	
248.10198	74	
248.56833	82	
249.89613	84	
249.96873	70	
249.98954	72	
253.90128	72	
254.91002	126	
254.96278	192	
255.07386	194	
255.90088	88	
256.86041	110	
256.89678	226	
256.96348	134	
256.99295	64	
257.04959	104	
257.84662	202	
257.86513	86	
258.84504	980	1+
258.87421	82	
258.91511	70	
259.89623	86	
259.95351	106	
260.83495	752	1+
260.89063	88	
262.80010	72	
264.86447	118	
265.84433	68	
266.84657	184	
267.13669	64	
267.81624	86	
268.83849	244	
269.04151	68	
269.51096	80	
269.84492	120	
269.90804	74	
270.45523	98	
270.83232	134	
270.85449	68	
272.84371	140	
272.93178	64	
273.08883	62	
273.20275	74	
274.85823	156	
274.87026	380	1+
275.85518	226	
275.91478	104	
275.95739	80	
276.85632	1192	1+
277.84333	176	
277.92327	72	
277.97193	92	
278.84302	1628	1+
278.88214	88	
280.84871	398	1+
280.92629	68	
281.04955	70	
281.98948	70	
282.83924	74	
282.87972	124	
283.09990	68	
283.86549	74	
288.84383	98	
289.87699	70	
291.80152	68	
291.88940	66	
292.23595	88	
292.34300	110	
292.85561	66	
293.92804	66	
294.86617	250	1+
294.88310	118	
295.89354	92	
296.03731	70	
296.21344	110	
296.85324	72	
296.89968	76	
296.99699	68	
297.00928	372	1+
297.97134	116	
298.82263	64	
299.78396	68	
299.84632	264	1+
299.88962	118	
300.88180	84	
302.13602	76	
302.86319	130	
303.17830	66	
305.88035	218	1+
306.28020	66	
312.07057	86	
315.86297	64	
315.87777	78	
315.90444	66	
319.75497	84	
320.41851	112	
320.77936	74	
323.01728	68	
323.26273	76	
324.89371	64	
326.88235	68	
326.91763	64	
328.18935	66	
329.12848	72	
336.85673	68	
337.12692	74	
340.35854	88	
342.22114	78	
344.25939	68	
345.26066	66	
345.27614	68	
END IONS

###FS:    #m/z: 336.94438 #charge 1+
###MS: 77
###MSMS: 79
BEGIN IONS
TITLE=Cmpd 59, +MS2(336.9444), 28.0-35.0eV, 1.7min #79
RTINSECONDS=101.301
SCANS=77,79
PEPMASS=336.94438	33250
CHARGE=1+
49.68138	90	
95.86529	62	
150.55354	60	
157.19438	76	
167.59419	64	
182.86660	82	
185.90624	80	
193.02151	76	
211.94243	1256	1+
212.87430	292	1+
212.91675	58	
213.93978	246	
214.12441	86	
215.94028	116	
218.00874	66	
219.47043	100	
219.89628	76	
220.87370	70	
220.95733	74	
221.89096	60	
222.92377	56	
222.96253	76	
223.83512	124	
227.90550	78	
228.83855	104	
229.95549	464	1+
230.89137	130	
231.94845	306	
232.09158	74	
232.84791	70	
233.83515	80	
233.87751	78	
233.89625	68	
233.91685	66	
233.94365	64	
234.90026	72	
234.95323	70	
235.82886	58	
236.53114	100	
236.90486	110	
237.87747	70	
239.02843	72	
239.84047	78	
240.42766	64	
240.85327	58	
241.12323	76	
241.84161	160	1+
241.87904	58	
241.94020	70	
242.94588	66	
243.83141	96	
244.44455	72	
245.87117	86	
246.97384	72	
247.19798	60	
247.96482	112	
248.10228	62	
248.84933	72	
248.89788	126	
248.98475	74	
249.82836	68	
249.87310	66	
249.90045	72	
249.96212	186	
249.99349	66	
250.05149	80	
250.94800	72	
251.83846	318	1+
251.96965	492	1+
252.46927	114	
252.83217	76	
252.87101	98	
252.97141	410	1+
254.86470	68	
254.91948	72	
254.96634	318	
255.07652	104	
255.82416	62	
256.26767	62	
256.85381	118	
257.83897	64	
257.87308	56	
257.89258	76	
258.82199	60	
258.84853	796	1+
259.40540	86	
259.90805	66	
259.95741	76	
260.20078	56	
260.41895	90	
261.86168	66	
266.85664	292	1+
268.84024	338	
268.95293	56	
269.84757	152	
270.86312	78	
270.94812	64	
270.98057	114	
271.84947	130	
272.90174	76	
273.89908	58	
274.85766	94	
274.87686	244	
275.88155	198	
276.85809	306	
276.89668	56	
277.83441	142	
277.86317	464	1+
277.88643	62	
277.93989	56	
278.03588	56	
279.84686	84	
279.92913	74	
280.84584	62	
281.86126	98	
282.05534	64	
282.86148	58	
282.91561	80	
283.86921	120	
284.29934	72	
284.88554	60	
285.84588	78	
286.85014	102	
287.84349	78	
289.12265	62	
289.49864	68	
290.85740	64	
290.88248	76	
291.05542	84	
292.43137	70	
292.85239	104	
293.10484	80	
293.87234	160	
294.10739	68	
294.85137	58	
294.87466	354	1+
295.39101	78	
295.82804	92	
295.89757	64	
295.97593	68	
295.99062	76	
296.34569	76	
299.97156	66	
301.06315	58	
303.94624	80	
304.85289	88	
305.87845	208	1+
306.02432	56	
308.86693	60	
308.88190	64	
309.38236	72	
311.91245	64	
313.61476	84	
314.35916	72	
314.94297	58	
323.76187	84	
328.10199	68	
328.75844	70	
333.42154	78	
338.07937	58	
340.31809	92	
340.90716	58	
END IONS

###FS:    #m/z: 359.96017 #charge 1+
###MS: 77
###MSMS: 80
BEGIN IONS
TITLE=Cmpd 60, +MS2(359.9602), 28.0-35.0eV, 1.7min #80
RTINSECONDS=102.073
SCANS=77,80
PEPMASS=359.96017	20638
CHARGE=1+
140.77661	68	
185.93134	80	
191.05461	70	
192.88868	70	
195.89165	100	
195.93474	66	
202.87369	66	
205.94572	78	
207.91006	74	
207.95246	92	
208.89913	82	
209.58125	66	
209.94717	120	
210.94086	112	
212.86671	72	
216.85357	62	
218.87978	70	
219.90569	76	
221.89524	104	
222.30121	74	
222.95190	442	
223.89208	68	
224.94698	252	1+
225.89275	76	
225.96668	78	
226.86459	74	
226.94488	362	
226.97004	90	
227.92994	76	
228.88312	74	
228.91550	62	
228.94211	512	
229.30906	62	
230.50784	80	
232.08770	80	
232.83117	70	
232.94072	114	
233.04265	70	
237.12985	82	
239.38949	90	
240.93724	564	1+
240.96103	584	1+
241.85496	108	
242.83849	86	
242.93760	102	
242.95936	208	
244.45443	70	
244.56180	100	
244.83671	70	
244.95642	660	1+
245.61347	108	
245.94400	562	1+
246.09492	66	
246.80207	96	
247.81213	92	
248.80253	214	
249.80339	134	
250.64404	70	
250.84834	74	
250.94841	142	
251.03082	72	
251.09220	90	
252.11229	90	
252.95805	122	
253.92666	68	
254.85672	62	
255.89913	76	
256.85051	78	
257.99718	84	
258.83586	74	
259.89228	72	
260.82979	288	
260.85713	72	
260.87701	68	
260.97297	146	
262.04028	80	
263.88298	108	
264.12594	62	
264.84258	64	
264.86465	68	
265.81533	122	
265.97255	66	
266.10092	86	
266.81444	148	
267.95298	74	
267.97669	78	
268.80907	72	
272.41342	82	
273.83413	72	
273.97007	66	
275.13894	66	
276.80908	342	1+
276.87306	126	
278.07482	84	
278.80803	118	
278.84492	120	
278.85527	122	
278.89219	80	
280.79288	478	
280.83985	80	
281.04140	62	
282.79795	86	
282.86632	78	
284.35962	82	
284.82217	150	
284.86924	88	
286.82200	120	
288.84086	64	
289.86036	70	
290.80391	78	
290.85292	68	
293.03437	64	
293.13522	102	
293.85222	80	
295.01369	72	
295.94661	72	
296.80903	126	
296.87232	76	
297.97026	136	
298.80131	558	1+
298.86013	82	
300.31797	94	
300.79633	70	
301.44071	102	
301.58975	118	
306.99832	80	
309.79544	68	
309.82143	78	
309.85753	74	
310.86086	98	
312.94768	92	
314.02389	84	
314.12167	64	
314.82063	72	
315.28477	72	
315.88254	78	
316.80660	88	
317.80860	72	
318.94948	76	
319.88478	74	
322.82774	68	
323.01295	212	
323.82584	70	
326.84916	76	
327.86620	170	1+
332.80071	80	
336.94470	66	
338.94638	92	
339.01646	94	
347.54797	62	
347.79074	64	
349.76731	72	
352.83074	80	
353.05936	64	
354.07728	72	
359.75152	72	
362.17567	62	
363.94909	66	
END IONS

###FS:    #m/z: 322.92890 #charge 1+
###MS: 81
###MSMS: 82
BEGIN IONS
TITLE=Cmpd 61, +MS2(322.9289), 28.0-35.0eV, 1.8min #82
RTINSECONDS=105.727
SCANS=81-82
PEPMASS=322.92890	298282
CHARGE=1+
82.30216	46	
93.78806	62	
187.92569	72	
193.19062	78	
196.97396	72	
197.09295	58	
198.89490	68	
199.95123	52	
201.05676	96	
205.94879	134	
205.97048	98	
206.84386	38	
206.97165	92	
207.89041	100	
207.94811	132	
207.97229	54	
208.09797	62	
210.02956	54	
210.90402	40	
211.94134	74	
212.89971	68	
213.82993	70	
217.84563	64	
217.91974	72	
219.05578	132	
221.86730	64	
221.89411	64	
222.86529	72	
222.95681	58	
223.90747	66	
223.96112	76	
224.40895	38	
224.84935	66	
227.03847	40	
227.86828	74	
230.11464	54	
231.98859	54	
237.78699	68	
239.15575	52	
239.80394	72	
239.94837	72	
240.08141	70	
240.82151	60	
240.93934	3618	1+
241.14412	38	
241.46622	36	
242.86706	72	
242.94042	5176	1+
243.14647	42	
243.20636	36	
243.23126	40	
243.64313	42	
244.67125	36	
244.83271	64	
244.93853	1104	1+
245.02351	46	
245.93090	56	
246.39540	80	
246.85641	62	
246.97645	76	
247.84017	186	1+
247.97446	62	
248.24063	42	
249.09124	70	
249.98563	56	
252.46903	80	
254.92213	88	
256.83633	64	
256.90203	70	
257.90841	72	
258.83435	128	
258.96642	38	
259.80500	66	
259.90003	74	
260.83149	78	
261.17231	76	
262.82408	58	
263.83215	54	
264.88467	72	
264.98315	56	
265.92353	66	
266.99931	62	
267.07922	50	
267.32017	40	
268.00133	50	
269.87017	74	
270.86553	44	
272.80482	60	
272.84332	80	
273.48470	96	
273.53748	42	
273.79959	68	
273.82421	284	1+
273.91535	80	
274.13069	94	
274.34618	46	
274.42383	72	
274.89152	80	
274.91223	70	
275.92064	68	
277.03348	70	
277.12796	58	
278.74475	78	
278.76712	42	
278.89463	82	
279.09175	1138	1+
279.86160	52	
281.02487	46	
281.87190	50	
282.19735	60	
282.27224	204	1+
283.07652	72	
283.78392	80	
283.80041	58	
284.01154	76	
284.04441	72	
284.29247	396	1+
284.42368	40	
284.89593	74	
287.80995	48	
288.11524	44	
288.32207	48	
289.87310	54	
290.11786	76	
291.87301	64	
293.84609	86	
294.85532	56	
294.97986	46	
297.81237	60	
297.92681	84	
298.80276	92	
298.92371	64	
302.81943	80	
302.85607	58	
303.86731	76	
305.87190	66	
306.11237	68	
308.81050	70	
308.86453	72	
309.42100	64	
310.86993	66	
310.88728	82	
311.10412	84	
311.86030	76	
313.03470	68	
313.09962	50	
313.16495	80	
313.82344	70	
314.86013	62	
316.75427	88	
316.94849	76	
317.03411	60	
318.77866	54	
320.15727	50	
324.89502	138	
324.96249	38	
325.90819	80	
326.89091	46	
END IONS

###FS:    #m/z: 340.93931 #charge 1+
###MS: 81
###MSMS: 83
BEGIN IONS
TITLE=Cmpd 62, +MS2(340.9393), 28.0-35.0eV, 1.8min #83
RTINSECONDS=106.499
SCANS=81,83
PEPMASS=340.93931	138020
CHARGE=1+
116.53671	76	
182.88315	58	
192.88515	86	
195.03299	66	
209.94564	72	
209.99541	84	
211.83951	68	
213.93962	158	
214.93711	74	
215.88776	66	
215.93400	64	
218.89239	60	
220.87308	120	
221.89124	78	
223.10713	66	
223.83069	94	
223.95364	62	
224.97632	106	
225.83931	74	
227.83656	70	
228.84141	66	
230.11264	80	
231.95212	112	
233.89921	112	
234.91832	86	
235.07995	84	
236.84012	88	
236.90985	154	
237.86998	74	
237.89641	80	
238.06489	86	
238.83512	62	
238.85213	146	
238.88803	68	
238.93560	66	
239.04584	66	
239.83585	64	
239.87996	92	
240.83825	174	
241.11589	62	
241.84012	612	1+
241.90484	148	
241.92158	64	
242.04687	74	
242.92074	62	
242.94234	104	
243.82591	152	
243.90934	86	
244.82018	172	1+
244.90170	64	
246.09943	90	
247.95310	84	
248.98697	70	
249.94633	188	1+
250.90088	70	
251.10704	70	
252.83987	76	
254.00725	68	
254.24591	68	
254.84466	88	
254.90475	110	
255.07838	86	
255.78714	58	
256.07563	80	
256.85860	76	
256.89196	94	
257.90744	66	
257.93216	72	
258.84676	1074	1+
258.91127	60	
259.85013	810	1+
259.90676	96	
259.95365	80	
259.96718	66	
260.83373	754	1+
262.01241	66	
263.01318	148	
263.88019	104	
264.38899	64	
264.86395	122	
266.85854	84	
267.04229	86	
267.78419	74	
267.84032	80	
267.85672	74	
268.47397	70	
268.83803	720	1+
269.84877	72	
270.83167	144	
271.82746	78	
272.84731	64	
272.87990	64	
272.93661	146	
273.91543	78	
274.85779	344	1+
274.87769	244	
274.97323	60	
275.93939	76	
276.85649	796	
276.89284	116	
277.86285	374	
277.93778	96	
278.84345	1304	1+
278.86068	246	
279.80152	62	
280.85664	118	
281.85231	182	
281.87725	96	
281.89435	110	
282.06765	76	
282.10890	90	
282.86195	152	
282.87301	138	
285.80004	74	
286.15401	100	
287.88175	80	
289.84958	66	
289.86951	60	
292.89117	88	
293.88598	80	
294.86415	188	
295.86927	122	
295.89626	122	
296.86133	70	
296.88695	90	
297.21935	68	
297.87921	80	
297.99865	76	
298.08151	106	
298.82614	78	
298.86999	422	1+
299.13825	58	
299.79255	66	
299.87168	344	1+
301.85713	260	
302.88026	64	
302.94970	82	
303.94530	106	
306.89263	68	
307.08035	74	
308.87460	58	
309.42779	62	
309.80791	82	
310.85933	140	1+
311.42040	76	
311.87967	78	
312.36804	76	
315.44883	72	
319.86689	58	
321.27430	96	
322.94934	72	
324.83395	62	
325.84626	74	
325.90413	66	
326.91579	68	
327.19090	76	
329.94183	72	
338.87632	68	
339.22927	68	
339.89432	82	
343.91322	98	
345.89042	78	
END IONS

###FS:    #m/z: 336.94417 #charge 1+
###MS: 81
###MSMS: 84
BEGIN IONS
TITLE=Cmpd 63, +MS2(336.9442), 28.0-35.0eV, 1.8min #84
RTINSECONDS=107.271
SCANS=81,84
PEPMASS=336.94417	30434
CHARGE=1+
86.78402	86	
123.44294	100	
196.08422	62	
197.87313	78	
198.93156	84	
203.92774	64	
205.46674	68	
205.94633	146	
208.97205	72	
211.94383	802	
212.62835	78	
212.93658	78	
213.87990	86	
213.93861	338	
215.88537	116	
217.42525	74	
220.80221	76	
220.84240	82	
220.87874	68	
223.83057	82	
223.93139	82	
225.96854	78	
227.92938	62	
228.84244	62	
228.89242	176	
228.90726	70	
229.95481	832	1+
230.88771	98	
231.95005	176	
233.89631	70	
233.94575	88	
234.81869	64	
234.96609	84	
235.88561	70	
236.93174	68	
237.00901	70	
237.06573	72	
237.85878	62	
237.88694	80	
238.85788	114	
239.84187	64	
239.92184	80	
240.95356	82	
241.84083	534	1+
241.87898	80	
243.88451	78	
245.93652	84	
246.89856	100	
246.97495	266	
247.96227	210	
248.89593	72	
249.95869	80	
250.82318	82	
250.87864	62	
250.91455	74	
251.04297	76	
251.06636	66	
251.84315	86	
252.96863	560	
253.90307	72	
254.86065	66	
254.92684	66	
254.96461	422	1+
255.07340	288	
256.85514	134	
257.85732	70	
258.00105	74	
258.84530	498	1+
258.97035	78	
259.83699	66	
259.93348	270	1+
259.95964	62	
260.85654	178	
261.01595	70	
261.05331	68	
261.40663	66	
261.85458	66	
261.89531	68	
262.84798	86	
264.07807	64	
264.79641	76	
264.87242	66	
265.00054	88	
265.85692	68	
265.87073	70	
266.84118	90	
267.14144	60	
267.84743	66	
267.90253	72	
268.84105	166	
269.83919	156	
269.85893	72	
270.83513	80	
270.98255	68	
271.84441	72	
273.88263	66	
274.85523	146	
274.87593	170	
274.89241	144	
274.91318	182	1+
274.96347	218	1+
275.85707	200	
275.87479	72	
275.93522	112	
276.42055	66	
276.85554	836	1+
277.05765	66	
277.83727	76	
278.20806	88	
278.83388	184	
279.83681	98	
280.83973	68	
282.15019	68	
284.89387	80	
286.43381	88	
286.85229	106	
287.10120	64	
288.85207	104	
290.81630	72	
290.86042	82	
291.58153	70	
292.26729	94	
292.84947	66	
293.10626	178	
294.12609	70	
294.88049	62	
295.06395	92	
295.85737	76	
296.96773	70	
297.89279	72	
298.89379	88	
299.86994	108	
299.89244	62	
300.22845	74	
300.86719	70	
301.40002	62	
303.94229	74	
304.01531	68	
306.89049	72	
307.88278	82	
308.86690	280	1+
310.84531	62	
311.92990	76	
315.41361	92	
319.10107	72	
320.25362	66	
320.91774	72	
321.42149	110	
323.34659	86	
323.41062	80	
324.89481	120	
325.89521	64	
328.79426	68	
329.79904	96	
330.87277	158	
331.87876	72	
334.74787	72	
341.80551	72	
342.17144	64	
END IONS

###FS:    #m/z: 322.92883 #charge 1+
###MS: 85
###MSMS: 86
BEGIN IONS
TITLE=Cmpd 64, +MS2(322.9288), 28.0-35.0eV, 1.9min #86
RTINSECONDS=110.93
SCANS=85-86
PEPMASS=322.92883	311298
CHARGE=1+
66.14233	72	
128.27669	84	
192.89021	84	
193.87208	70	
196.85865	46	
199.88152	62	
201.04172	190	
205.94751	48	
207.97191	44	
216.91106	42	
219.03598	70	
220.87877	70	
220.94309	74	
221.90410	54	
221.93863	80	
223.96372	50	
224.44293	46	
225.82816	38	
225.86875	80	
226.03841	60	
226.84414	78	
227.81083	72	
227.82930	76	
227.84716	88	
227.92684	118	
227.95719	40	
228.05535	72	
228.43174	48	
229.92844	54	
232.94558	68	
233.92295	58	
236.80081	52	
236.88993	44	
236.94492	106	
237.01657	48	
237.88339	66	
238.83123	80	
238.89184	40	
238.93891	206	
239.02849	60	
240.93977	2300	
240.95738	140	
241.14783	62	
241.94108	1536	
242.94121	4976	1+
243.83067	72	
243.90353	64	
244.93968	1338	1+
245.14618	40	
245.18453	86	
245.84452	74	
246.06370	68	
246.08313	38	
246.94316	94	
246.97890	68	
247.83154	138	
248.83749	76	
248.86278	66	
248.99463	86	
249.03560	68	
249.85160	78	
249.90638	46	
250.04812	58	
250.89729	72	
250.94773	74	
254.80406	58	
254.91710	188	
255.90882	74	
256.03460	62	
256.89474	108	
256.99239	62	
258.83329	98	
258.89556	86	
258.90888	86	
259.81667	58	
260.84130	58	
260.95436	76	
261.48427	44	
261.83381	54	
261.88549	112	
263.97776	76	
264.79862	124	
264.85176	88	
265.05830	50	
265.12832	58	
265.84447	74	
265.93869	60	
266.03901	56	
267.79650	60	
269.12204	62	
269.79937	66	
270.03343	58	
270.80236	78	
270.84539	40	
270.89763	64	
272.84349	64	
273.78876	74	
274.79634	44	
275.84914	62	
276.81492	72	
278.84567	48	
279.09123	922	1+
279.90812	40	
280.41293	40	
280.68371	66	
281.26818	72	
281.45547	70	
282.04888	64	
282.89925	72	
283.07016	110	
283.96449	92	
284.29200	486	1+
284.87107	62	
284.89363	76	
286.85612	196	1+
286.96609	58	
287.47390	52	
287.82154	44	
289.87493	74	
290.85449	58	
291.80982	72	
291.86644	76	
297.83548	86	
298.78361	56	
299.02145	64	
299.87803	66	
301.80532	72	
301.88826	80	
302.35781	80	
302.89182	54	
303.01366	64	
303.88422	38	
303.94017	102	
304.86979	58	
306.88208	60	
307.89193	42	
308.86414	54	
310.19270	56	
310.41579	74	
312.80024	66	
312.85845	66	
314.88990	40	
320.19209	68	
320.42729	94	
320.91981	84	
322.28474	52	
322.82992	58	
323.83427	48	
324.13085	76	
324.26550	58	
324.59294	70	
324.83191	80	
325.17083	62	
326.88001	84	
328.23544	44	
END IONS

###FS:    #m/z: 363.95478 #charge 1+
###MS: 85
###MSMS: 87
BEGIN IONS
TITLE=Cmpd 65, +MS2(363.9548), 28.0-35.0eV, 1.9min #87
RTINSECONDS=111.701
SCANS=85,87
PEPMASS=363.95478	51804
CHARGE=1+
182.98281	80	
187.99988	72	
202.86827	72	
208.92233	70	
209.94793	116	
210.88306	192	
210.94323	78	
212.84902	78	
212.87639	278	
220.89356	118	
222.94739	126	
223.97921	76	
224.94624	344	1+
225.88154	70	
226.89255	108	
226.94683	892	1+
226.97193	178	
227.41801	100	
227.93332	104	
228.89277	112	
228.94213	1186	1+
230.89106	94	
231.03400	66	
231.07851	70	
232.88242	134	
234.04861	68	
236.81809	70	
237.04859	64	
238.04825	64	
238.94697	72	
239.89973	84	
240.50812	70	
240.90677	64	
240.93933	1180	1+
240.96281	66	
241.83492	88	
241.96280	74	
242.94003	850	1+
243.82830	110	
244.93877	168	
244.95696	612	1+
245.90012	110	
245.93907	138	
246.81373	64	
246.85564	190	1+
246.89962	202	1+
246.95151	468	1+
248.80191	198	
249.80401	108	
250.44601	78	
250.79973	66	
250.94939	124	
251.03920	72	
251.05467	90	
251.91901	68	
251.94242	86	
252.02851	76	
253.84061	68	
255.85354	80	
258.84293	132	
258.96877	250	1+
260.83299	270	
261.09520	70	
261.94298	86	
262.84556	98	
264.81892	104	
264.84684	66	
265.08813	88	
267.44853	74	
267.78216	66	
267.81028	78	
267.84860	64	
267.87447	68	
268.81009	74	
268.84355	128	
268.96410	354	1+
269.79732	126	
269.83645	108	
269.96866	302	1+
270.95005	78	
272.87199	74	
273.81582	68	
274.81001	144	
275.84342	78	
276.80978	158	
276.87632	66	
277.84116	72	
278.85558	126	
279.79026	478	1+
279.82619	72	
280.02547	76	
280.87664	64	
281.44525	82	
281.88816	76	
282.78165	64	
282.90442	102	
282.93239	100	
282.97333	102	
283.78395	74	
283.82184	184	1+
284.14359	80	
285.85069	78	
286.35465	70	
289.83770	66	
289.86062	64	
290.80423	68	
290.92321	88	
292.80087	88	
292.82827	78	
293.13297	76	
294.84662	70	
294.93317	78	
296.80228	204	
296.82421	120	
297.56036	84	
297.76349	98	
297.80482	108	
297.94808	84	
298.80104	360	
299.36764	70	
299.80062	240	
299.85037	70	
300.79345	336	1+
300.80629	146	
300.85010	64	
301.11802	66	
301.85879	164	
302.05711	72	
302.09989	66	
302.86478	132	
303.85942	86	
308.89659	74	
310.86954	64	
311.86046	70	
312.80939	74	
314.82488	154	
314.85561	72	
316.81709	70	
316.89819	84	
316.98075	78	
317.81048	72	
319.73991	72	
320.82075	74	
321.81663	200	
322.82180	78	
323.13457	92	
324.33191	78	
325.89083	66	
326.13926	66	
326.87756	64	
327.07555	68	
329.81257	78	
334.11469	68	
334.80568	64	
336.87041	74	
336.94180	210	
339.99407	88	
340.95050	68	
341.88080	64	
345.82419	68	
345.86529	106	
357.83760	64	
362.29944	64	
363.71380	110	
367.71846	66	
END IONS

###FS:    #m/z: 359.96008 #charge 1+
###MS: 85
###MSMS: 88
BEGIN IONS
TITLE=Cmpd 66, +MS2(359.9601), 28.0-35.0eV, 1.9min #88
RTINSECONDS=112.473
SCANS=85,88
PEPMASS=359.96008	19004
CHARGE=1+
54.81010	72	
192.02489	80	
192.04535	66	
192.07265	80	
199.89384	106	
200.88622	72	
204.98118	68	
205.96182	68	
209.94578	110	
214.87414	104	
222.95106	148	
223.41774	66	
223.83586	76	
223.88926	66	
223.94260	80	
223.95928	214	
224.94587	224	
224.97449	66	
225.88522	80	
225.97299	110	
226.94659	430	
226.96745	122	
227.83485	70	
227.88668	78	
227.93599	116	
227.95721	74	
228.83110	82	
228.91118	66	
228.94027	430	1+
232.83708	84	
234.86782	82	
235.86293	82	
236.88418	78	
239.03406	82	
240.93820	676	1+
240.95757	154	
240.98411	74	
242.03529	70	
242.41379	68	
242.78874	74	
242.86166	100	
242.95552	118	
244.88461	70	
244.95867	306	
245.82682	72	
245.84156	166	
245.94171	166	
246.43395	116	
246.95190	562	1+
246.97366	126	
247.43323	82	
248.80280	66	
250.94865	244	
252.40292	74	
254.86718	82	
255.22754	72	
255.45724	66	
256.89583	76	
257.96555	86	
258.01496	74	
258.83877	116	
259.83285	70	
259.96138	92	
260.83138	114	
260.86475	82	
260.97154	78	
264.81972	124	
265.97490	98	
266.81491	140	
267.92070	72	
267.98669	66	
268.88664	78	
269.85175	70	
269.96617	92	
270.05568	76	
270.82030	68	
270.88550	88	
274.87342	72	
275.06294	68	
275.43346	94	
276.88838	78	
277.84564	76	
278.79865	136	
278.84680	168	
278.90062	82	
279.84633	88	
279.95745	90	
279.99259	84	
280.07893	78	
280.15489	94	
280.26383	86	
280.86022	70	
281.82840	72	
281.85937	76	
281.89975	106	
282.78177	72	
283.78603	70	
284.98288	66	
285.82512	130	
286.89940	70	
288.80967	80	
291.85311	118	
292.42932	82	
292.79658	92	
292.87015	86	
293.11834	72	
293.41472	84	
293.92935	178	
295.84263	96	
296.80863	228	
297.40546	94	
297.80147	132	
297.86730	70	
297.94385	82	
298.80246	394	
298.98750	68	
299.85762	78	
300.81401	70	
301.78767	90	
305.88478	78	
306.87132	68	
306.96628	68	
310.95005	84	
313.92827	68	
314.82032	116	
315.81511	80	
315.93702	68	
316.80840	88	
316.86542	72	
318.93461	82	
321.86631	98	
323.01101	84	
323.05513	68	
323.23155	82	
324.19942	80	
328.88121	68	
329.00346	74	
332.85184	70	
337.02766	92	
346.96692	74	
347.88482	160	
349.90514	72	
352.96892	72	
356.08088	68	
356.77891	74	
356.85536	80	
357.74461	100	
358.10676	68	
358.86924	78	
358.89488	68	
359.09748	80	
364.19730	72	
364.88867	68	
END IONS

###FS:    #m/z: 322.92877 #charge 1+
###MS: 89
###MSMS: 90
BEGIN IONS
TITLE=Cmpd 67, +MS2(322.9288), 28.0-35.0eV, 1.9min #90
RTINSECONDS=116.141
SCANS=89-90
PEPMASS=322.92877	301670
CHARGE=1+
77.53503	70	
122.75488	78	
192.88847	52	
193.90807	88	
194.88571	80	
195.91557	66	
196.97238	76	
201.05497	70	
202.04722	68	
202.55709	42	
205.94437	60	
207.98427	44	
209.89387	56	
210.89876	64	
210.93265	76	
211.82891	62	
214.86513	56	
215.87802	46	
216.89293	74	
220.88230	66	
221.06506	54	
221.88196	66	
223.96038	170	
224.88793	50	
225.86676	66	
226.94971	64	
227.14393	56	
227.83289	54	
227.89965	94	
227.95320	64	
228.60253	38	
228.80498	34	
230.53745	40	
230.83721	54	
232.08936	70	
236.79971	64	
236.81259	70	
236.99783	38	
237.79219	80	
237.92327	48	
238.09534	70	
238.93741	112	
239.08171	138	
239.27860	36	
239.87437	54	
239.91193	84	
240.87920	58	
240.90434	92	
240.93902	1410	
241.78182	34	
241.93844	6970	1+
242.22278	48	
242.82720	50	
242.85427	94	
242.88644	54	
242.94026	4370	1+
243.82286	48	
243.85573	38	
243.97940	38	
244.12815	52	
244.20158	48	
244.82103	74	
244.93939	868	1+
245.44179	32	
245.84402	66	
246.91413	70	
246.97534	142	
247.86114	72	
247.93191	68	
248.15058	36	
248.61870	112	
249.80507	68	
249.96800	66	
250.46936	70	
250.94541	66	
252.86895	68	
252.91419	50	
253.12677	60	
253.93446	80	
254.02255	66	
254.91546	52	
255.28186	40	
255.90938	74	
256.89571	140	
257.79596	50	
257.85134	84	
258.84015	116	
258.86563	84	
258.94477	70	
259.37262	36	
261.82984	50	
261.88112	76	
262.82911	206	
262.95346	90	
263.43611	84	
265.05864	182	1+
265.25037	54	
266.24510	78	
266.84858	76	
266.87032	80	
266.96157	52	
268.88424	70	
268.92080	110	
269.96872	66	
270.03530	58	
271.84044	66	
271.85667	72	
272.84338	36	
273.44801	84	
274.95517	36	
275.20103	40	
275.80649	72	
275.91661	58	
276.17839	44	
276.85165	48	
277.43011	36	
277.93353	76	
278.84133	66	
279.08939	1258	1+
279.90635	56	
280.06064	40	
280.11050	80	
281.96631	56	
282.79601	80	
282.89191	100	
282.93016	102	
283.03393	66	
283.07098	132	
283.97001	40	
284.29354	434	1+
284.79860	34	
285.05147	34	
286.49594	98	
287.18067	62	
287.88612	66	
288.03403	34	
289.88351	56	
291.81437	62	
292.21719	60	
292.86993	38	
296.33091	64	
299.82870	70	
300.53490	34	
305.89115	104	
306.39813	84	
306.89734	80	
307.88891	182	
308.78206	84	
309.90834	82	
311.85808	58	
313.78247	58	
315.79983	88	
318.94100	62	
319.89124	72	
325.75344	76	
327.72642	58	
END IONS

###FS:    #m/z: 363.95484 #charge 1+
###MS: 89
###MSMS: 91
BEGIN IONS
TITLE=Cmpd 68, +MS2(363.9548), 28.0-35.0eV, 2.0min #91
RTINSECONDS=116.912
SCANS=89,91
PEPMASS=363.95484	49930
CHARGE=1+
51.53490	96	
180.86467	80	
183.93948	74	
189.86718	136	
208.88120	68	
209.94052	84	
210.86643	84	
212.87673	292	1+
214.86361	62	
214.89568	100	
215.87800	98	
222.85792	86	
222.95136	126	
223.94812	66	
224.88986	116	
224.94701	278	
225.97095	118	
226.94700	1228	1+
226.97197	310	
227.93159	134	
228.02742	66	
228.04960	80	
228.37997	80	
228.89652	66	
228.90972	68	
228.94048	1070	1+
230.88755	206	
230.94786	112	
231.12897	76	
233.02782	68	
234.86665	64	
238.89734	78	
239.80941	66	
239.92533	72	
240.83734	68	
240.94171	398	
241.82531	76	
241.93938	178	
242.89978	66	
242.91628	84	
242.94074	1058	1+
243.12563	68	
244.81958	96	
244.93787	106	
244.95834	280	
245.45168	80	
245.94068	180	
245.98307	82	
246.81568	120	
246.95130	948	
247.83139	98	
248.80615	184	
248.90092	174	
249.80064	78	
250.94604	86	
250.96911	66	
252.10236	66	
252.43980	100	
254.07153	74	
254.11867	72	
255.96575	78	
257.94803	88	
258.84785	128	
258.97179	116	
260.83096	64	
261.34492	72	
261.83315	142	
261.86930	120	
262.82805	84	
262.89593	74	
265.41052	96	
265.95246	66	
266.81388	188	
266.85090	70	
267.97232	142	
268.84478	108	
268.94069	74	
268.95697	70	
269.07171	76	
269.11276	66	
269.84562	94	
269.96779	150	
270.81272	66	
270.97083	72	
271.91304	66	
272.84161	66	
272.91667	68	
273.60642	68	
275.95522	78	
276.79658	64	
276.83923	70	
276.86529	70	
277.92954	64	
278.84321	72	
278.87378	96	
279.10568	66	
279.85549	76	
280.79687	156	
280.90578	84	
281.80007	80	
281.85064	68	
282.78416	120	
282.81458	76	
282.96748	62	
283.80646	68	
285.89150	74	
286.82516	202	1+
287.93206	74	
289.88026	116	
290.00877	88	
290.79763	82	
292.89156	76	
293.91536	76	
294.36618	74	
294.86560	70	
296.02644	80	
296.81148	82	
296.86146	92	
296.93361	82	
297.82011	68	
298.79806	1010	1+
298.85592	64	
299.13871	66	
299.87824	180	1+
301.85889	108	
302.86447	86	
303.37338	136	
303.85665	140	
303.87583	82	
306.84752	64	
307.88842	228	1+
310.41375	114	
313.89288	68	
314.19126	94	
314.83178	66	
315.84773	74	
316.94458	82	
317.81159	310	1+
318.83345	70	
319.89996	68	
321.81497	64	
322.79883	82	
322.92935	130	
324.05007	96	
324.79036	124	
324.90007	82	
325.89184	144	
329.28870	78	
329.86625	136	
335.84318	128	
335.87681	164	1+
339.83774	66	
340.94096	74	
347.99483	62	
351.78651	72	
351.82820	70	
354.00321	84	
359.85851	64	
364.29141	64	
365.91949	94	
END IONS

###FS:    #m/z: 359.96052 #charge 1+
###MS: 89
###MSMS: 92
BEGIN IONS
TITLE=Cmpd 69, +MS2(359.9605), 28.0-35.0eV, 2.0min #92
RTINSECONDS=117.685
SCANS=89,92
PEPMASS=359.96052	18736
CHARGE=1+
192.11166	60	
192.92287	66	
195.88314	90	
197.87138	62	
200.18371	68	
200.87425	86	
200.94540	74	
207.97728	72	
208.87946	76	
209.94601	100	
210.02749	64	
210.88981	154	
210.95053	84	
216.85343	68	
218.89786	66	
220.88797	58	
220.95489	108	
222.94032	78	
223.89260	132	
223.96378	268	1+
224.94692	242	
225.05389	72	
225.94500	148	
226.87758	80	
226.94682	1098	1+
228.94010	764	
231.79606	62	
232.89304	76	
232.91536	88	
236.84099	86	
236.89179	68	
238.11995	82	
238.81404	64	
238.98507	82	
239.95972	78	
240.93986	154	
240.96067	400	1+
241.89593	114	
242.84215	68	
242.85973	72	
243.83166	120	
243.88244	74	
243.89800	136	
244.95454	198	
245.90012	68	
245.94327	410	1+
246.94942	274	1+
246.97469	102	
248.08075	70	
248.80504	216	1+
250.89530	98	
252.05160	78	
252.95011	94	
253.08985	64	
254.03429	76	
256.91735	78	
257.88488	68	
260.83271	436	1+
260.96552	144	
261.97280	102	
262.85576	74	
264.89465	64	
265.96994	58	
266.81168	330	1+
267.97414	164	
268.80184	58	
268.97894	90	
269.98282	78	
272.84461	278	1+
273.15173	78	
274.88992	86	
275.96802	90	
276.84983	70	
278.79680	160	
278.84449	164	
278.92099	72	
279.79655	130	
279.88800	62	
280.79034	350	
281.80400	92	
281.86220	146	
281.89005	82	
282.88476	64	
283.80140	124	
283.86050	70	
284.82454	268	1+
285.53259	76	
286.37533	106	
286.93491	72	
287.69252	74	
287.86135	70	
287.93382	94	
290.81621	60	
290.85219	72	
292.41643	82	
292.88073	58	
295.44586	62	
295.86378	206	1+
295.91055	58	
295.93572	68	
296.80839	130	
297.93961	68	
298.80186	210	
298.93022	60	
299.80499	108	
299.86695	72	
301.08655	88	
301.79250	80	
301.85446	58	
302.82824	60	
303.88459	70	
304.79882	68	
304.88044	92	
308.88438	98	
308.97854	72	
310.93496	70	
311.85637	218	1+
314.81647	64	
315.00366	68	
316.81336	74	
316.87642	70	
317.43392	72	
317.81510	76	
317.86576	82	
317.93964	102	
318.93671	72	
320.13942	60	
320.75276	84	
320.79881	64	
320.93040	72	
321.29606	80	
322.92670	68	
323.01842	252	1+
324.80748	90	
324.88820	66	
325.16377	74	
325.87076	78	
326.84036	74	
329.61774	96	
333.04953	72	
334.30777	72	
337.12259	74	
338.79706	66	
339.83544	66	
340.19997	60	
340.77751	58	
342.79394	72	
344.43042	70	
348.76698	84	
352.89299	64	
353.88126	74	
354.00784	76	
354.02883	66	
355.77999	76	
357.08749	92	
358.19753	80	
359.85666	64	
360.86890	108	
363.80547	66	
364.04021	68	
364.93125	78	
365.35132	114	
365.43352	72	
END IONS

###FS:    #m/z: 340.93925 #charge 1+
###MS: 93
###MSMS: 94
BEGIN IONS
TITLE=Cmpd 70, +MS2(340.9392), 28.0-35.0eV, 2.0min #94
RTINSECONDS=121.351
SCANS=93-94
PEPMASS=340.93925	146824
CHARGE=1+
104.29928	68	
182.86843	84	
185.93969	66	
188.88511	82	
190.93048	66	
192.88878	70	
193.94915	68	
198.95040	72	
203.92875	120	
205.88581	72	
205.94848	134	
206.92144	84	
210.94687	76	
212.07012	64	
213.87846	68	
213.91066	60	
213.93996	422	1+
215.85803	74	
215.88000	66	
215.89344	144	
215.93644	150	
218.88518	66	
219.87835	72	
220.87280	164	
220.89690	86	
222.95211	92	
223.11466	72	
223.84586	68	
223.88016	80	
223.95917	142	
223.97947	66	
224.44816	78	
226.88858	74	
226.94595	60	
226.99756	70	
227.78838	66	
227.83820	208	1+
228.87966	66	
230.88527	74	
230.95479	74	
231.95046	168	
232.93228	92	
233.90996	74	
234.90588	88	
236.79371	62	
236.89200	84	
236.90871	64	
237.06796	62	
238.84781	98	
238.88887	160	
239.85121	118	
239.88537	78	
240.83634	1074	1+
240.97242	88	
241.84000	748	1+
241.90429	80	
241.93434	84	
243.82949	446	1+
243.89029	68	
245.83475	66	
246.97790	104	
247.84303	68	
248.80103	64	
249.03717	88	
249.90009	68	
249.93133	66	
249.95902	184	
251.95818	80	
252.91435	74	
253.15258	76	
254.96507	486	
255.07242	80	
255.13924	66	
256.85525	248	
256.87014	152	
256.94698	78	
257.85138	116	
258.84483	402	
258.93858	80	
259.45080	78	
259.84859	332	
259.89228	66	
259.91452	74	
260.83429	756	1+
260.91643	64	
261.92122	62	
261.98465	70	
262.92593	60	
263.09272	72	
263.83436	62	
263.86031	70	
264.86345	146	
265.02048	72	
265.76253	78	
265.86448	68	
267.79006	86	
267.84460	66	
268.84234	242	
269.85793	78	
270.83142	334	1+
273.96242	66	
274.90761	90	
275.86652	60	
275.92080	230	1+
276.85614	1400	1+
278.81535	102	
278.84457	898	1+
278.93632	76	
279.09161	76	
279.91790	164	1+
281.85294	86	
281.89227	80	
282.87241	130	
282.97376	62	
283.88963	72	
284.99528	84	
286.91999	72	
288.83913	66	
290.85836	112	
291.08040	68	
291.81628	104	
292.95214	64	
293.44189	94	
293.81223	84	
293.84838	112	
294.86754	122	
295.97070	110	
296.08384	66	
296.85355	288	1+
296.87849	66	
296.97354	120	
297.39295	104	
297.97366	100	
299.06115	78	
299.88452	328	
300.85793	72	
300.89902	102	
301.86766	394	1+
302.17484	82	
302.88994	80	
304.44545	88	
306.79606	76	
307.79538	60	
308.86615	120	
311.86170	134	
312.90433	62	
313.84130	72	
315.45722	96	
320.80771	62	
321.42167	94	
322.92466	96	
323.45705	100	
324.89103	72	
326.17470	72	
329.88836	98	
333.79151	64	
334.90306	72	
337.73348	60	
341.09075	66	
342.88491	70	
342.90157	78	
344.18190	78	
345.90880	100	
END IONS

###FS:    #m/z: 363.95477 #charge 1+
###MS: 93
###MSMS: 95
BEGIN IONS
TITLE=Cmpd 71, +MS2(363.9548), 28.0-35.0eV, 2.1min #95
RTINSECONDS=122.123
SCANS=93,95
PEPMASS=363.95477	52124
CHARGE=1+
68.45096	72	
189.86429	160	
190.96620	72	
193.08161	68	
203.87712	72	
209.92251	70	
209.94161	316	1+
210.88520	164	
210.92002	74	
212.87672	190	
220.88440	84	
222.95309	160	
224.94830	134	
224.96398	90	
225.87820	68	
225.94990	126	
226.87091	112	
226.94653	1384	1+
226.96897	176	
227.83651	66	
227.93030	228	
228.04796	72	
228.84073	162	
228.89235	76	
228.94126	1014	1+
229.90759	78	
230.88613	300	
235.90640	82	
236.84638	90	
238.93550	68	
240.42806	74	
240.94062	408	
240.96472	74	
241.83135	68	
241.94122	258	
241.96307	102	
242.82709	116	
242.94020	900	1+
244.95408	710	1+
245.82113	76	
246.42081	78	
246.87742	66	
246.94959	666	1+
247.80795	142	
248.80518	124	
248.89690	194	
249.90792	116	
250.95037	72	
251.04315	76	
254.86868	86	
258.84996	72	
258.90006	112	
259.90591	96	
259.96332	70	
260.83520	180	
260.87865	118	
261.06158	78	
261.84121	110	
263.08883	86	
263.40955	74	
263.80444	100	
263.88257	70	
264.43285	74	
265.08024	70	
265.14015	62	
265.81666	76	
266.81196	246	1+
266.84434	64	
267.88458	84	
267.97136	96	
268.95644	140	
269.84478	130	
271.91353	66	
272.87977	76	
273.18204	82	
276.80056	70	
276.91531	72	
277.85897	70	
277.92116	64	
277.96011	72	
278.36580	100	
278.42098	78	
278.79886	216	
278.84454	354	
279.09956	70	
279.79339	92	
280.10779	72	
280.78874	210	
280.80524	70	
281.79232	92	
281.86074	88	
282.78124	96	
282.90525	74	
283.82935	116	
283.97112	86	
283.98880	78	
284.84413	70	
287.39260	100	
287.90279	104	
290.82890	66	
292.79482	64	
293.93913	102	
294.11567	66	
294.78762	78	
295.85310	72	
295.92387	98	
296.38158	94	
296.80533	206	
296.85965	102	
297.81006	116	
297.89479	70	
297.91499	138	
298.79952	964	1+
300.78372	88	
300.87490	92	
301.90107	88	
301.99301	66	
302.86154	206	1+
303.84822	72	
303.89305	78	
304.03838	64	
306.89275	100	
308.80585	68	
309.42358	96	
310.80311	74	
311.83012	84	
314.03053	84	
316.81276	86	
317.39464	84	
318.92808	94	
320.95847	136	
321.06231	76	
321.43218	106	
322.82346	70	
324.42921	90	
324.82972	74	
325.96594	82	
326.33396	74	
326.89991	72	
328.82332	108	
332.89935	64	
334.06773	80	
335.25134	100	
339.06895	80	
340.93636	70	
341.93734	64	
342.01430	70	
343.00962	88	
347.83904	72	
349.74717	70	
350.38295	78	
352.87950	72	
353.38660	72	
357.88353	88	
358.91352	70	
362.84403	78	
363.37729	74	
366.82200	64	
367.62625	66	
END IONS

###FS:    #m/z: 336.94435 #charge 1+
###MS: 93
###MSMS: 96
BEGIN IONS
TITLE=Cmpd 72, +MS2(336.9444), 28.0-35.0eV, 2.1min #96
RTINSECONDS=122.896
SCANS=93,96
PEPMASS=336.94435	26048
CHARGE=1+
86.67888	58	
186.00851	64	
199.02331	94	
202.88918	76	
205.94398	82	
205.96885	56	
206.18377	58	
206.97426	54	
207.97041	52	
207.98992	54	
211.94338	488	
212.86834	64	
213.87274	56	
213.88893	74	
213.93790	426	1+
218.83623	56	
220.87703	120	
223.84538	70	
224.07146	72	
226.83316	60	
227.07354	56	
228.84050	72	
228.89755	64	
229.95402	870	1+
230.88953	52	
230.90180	236	1+
231.09889	56	
231.94972	412	1+
232.87395	80	
234.82188	80	
234.88715	56	
234.92083	58	
235.86298	78	
236.06129	68	
236.82825	124	
236.85216	74	
238.85573	72	
239.82280	72	
239.84124	114	
239.87221	74	
240.83996	162	
241.84435	536	1+
241.98400	84	
243.84036	82	
244.86527	72	
247.87378	60	
247.96481	356	
248.93254	78	
249.95629	152	
250.84060	54	
250.95150	56	
250.96877	86	
251.18093	80	
251.80428	74	
251.84700	88	
252.83236	62	
252.97006	390	
254.96738	190	
255.07648	70	
256.14084	66	
256.84877	144	
256.87196	82	
256.88621	60	
256.90395	60	
256.91730	72	
256.97246	76	
257.84940	70	
258.84546	368	1+
258.96990	70	
259.83056	62	
261.61706	68	
261.84742	166	
262.87740	226	1+
263.84642	52	
264.07975	54	
264.86055	50	
265.01040	54	
267.15173	80	
267.83808	84	
268.83740	484	1+
268.95491	58	
270.69147	82	
270.97866	56	
271.84362	136	
271.98598	84	
272.97594	78	
273.79119	56	
273.86647	74	
274.79809	52	
274.83289	62	
274.86087	106	
274.87762	72	
275.86120	94	
275.88585	72	
275.92090	98	
276.42905	78	
276.83385	52	
276.85654	938	1+
276.90088	90	
277.03971	82	
278.83282	314	
278.94566	56	
279.03792	56	
279.12632	68	
279.96182	60	
280.16509	86	
280.88692	100	
281.00237	86	
281.56454	94	
281.89629	58	
282.85403	68	
284.86043	78	
286.79949	52	
286.84987	402	1+
286.90543	70	
287.93391	74	
288.96201	68	
289.00376	74	
289.80189	80	
289.88219	176	
290.40401	76	
290.86519	150	
290.88076	64	
292.03664	74	
292.83493	60	
293.10836	178	
293.88183	54	
293.93641	72	
294.86469	114	
294.88860	68	
295.97168	60	
296.21025	56	
296.81735	58	
297.01614	78	
297.91807	70	
298.82377	84	
298.89650	60	
298.96613	64	
299.88195	52	
299.90588	78	
300.81494	54	
300.87406	66	
301.02470	52	
302.63357	80	
304.39810	92	
304.86457	110	
305.38674	82	
307.88079	58	
307.91530	54	
308.16101	92	
308.86741	56	
310.87675	54	
312.85409	76	
315.00839	66	
316.82408	58	
317.92853	84	
318.88031	56	
329.90157	92	
333.78476	72	
334.96576	58	
END IONS

###FS:    #m/z: 340.93908 #charge 1+
###MS: 97
###MSMS: 98
BEGIN IONS
TITLE=Cmpd 73, +MS2(340.9391), 28.0-35.0eV, 2.1min #98
RTINSECONDS=126.564
SCANS=97-98
PEPMASS=340.93908	147580
CHARGE=1+
190.94424	82	
191.95133	122	
193.99694	78	
194.91824	72	
197.95858	148	
206.95128	76	
207.84118	68	
208.93273	78	
210.93799	150	
211.84136	64	
211.94491	62	
212.87650	254	1+
212.89550	66	
213.93748	724	1+
215.03996	56	
215.89622	94	
215.94287	64	
217.87938	128	
221.10544	94	
221.88536	76	
222.96964	56	
223.97066	60	
224.96098	120	
226.83244	210	1+
226.90525	74	
227.01625	76	
227.95341	62	
228.22948	64	
228.94625	92	
230.88849	60	
231.95048	832	
233.89454	134	
233.94830	206	
235.82348	66	
235.89313	70	
236.90719	150	
238.85565	72	
238.88349	106	
238.89926	122	
239.82729	72	
239.84578	132	
240.83282	92	
240.89093	72	
240.93577	134	
241.46264	70	
241.84405	850	1+
243.83461	122	
244.83541	182	
244.87684	100	
245.83456	132	
246.85622	98	
246.97494	166	
249.95760	150	
250.82287	74	
250.86787	70	
251.17930	68	
251.95563	78	
252.93351	68	
254.91629	90	
254.96322	286	1+
255.05692	86	
255.41786	90	
255.80661	56	
255.86936	68	
256.84952	194	
256.86741	220	
256.89251	456	1+
256.91145	84	
257.26781	88	
257.84833	146	
258.84498	954	1+
258.96642	64	
259.89216	78	
259.91585	106	
259.95564	70	
260.83306	760	1+
262.85683	68	
262.87372	68	
263.88100	140	
264.86652	298	1+
266.85762	124	
267.89466	72	
268.84292	176	
269.82081	106	
269.84093	140	
270.84502	74	
270.86994	62	
271.82946	118	
272.91451	72	
272.97507	62	
273.85027	72	
274.89133	62	
274.90032	66	
275.86905	130	
276.85546	394	
276.88825	86	
277.86305	350	
277.96180	90	
278.84571	634	1+
279.00304	90	
279.96152	268	
280.92682	100	
281.58093	68	
282.87054	144	
283.07066	70	
283.89094	120	
284.91013	82	
286.86408	56	
287.79386	82	
288.14425	64	
288.81166	58	
288.83901	94	
289.80587	66	
290.90818	82	
292.41000	68	
292.43523	70	
293.81843	62	
293.86732	56	
294.85886	438	1+
295.88271	62	
295.90823	58	
295.97357	76	
296.98577	56	
297.85043	60	
297.86654	188	1+
297.97451	96	
298.32344	72	
298.90651	64	
299.88655	72	
300.87359	118	
301.15055	96	
301.78448	58	
301.87511	78	
302.86198	122	
302.94427	72	
305.78184	62	
305.88928	66	
306.88194	72	
307.88973	68	
308.28752	60	
310.87436	68	
311.88864	56	
312.73898	60	
315.79779	70	
317.89395	68	
318.85550	84	
320.41412	94	
321.92831	100	
323.13448	68	
324.89655	124	
326.17649	56	
329.86614	56	
333.29357	88	
336.94176	114	
337.90122	56	
338.95762	66	
339.01684	68	
339.87162	64	
340.78226	56	
341.28216	56	
344.18420	66	
345.10780	62	
END IONS

###FS:    #m/z: 336.94386 #charge 1+
###MS: 97
###MSMS: 99
BEGIN IONS
TITLE=Cmpd 74, +MS2(336.9439), 28.0-35.0eV, 2.1min #99
RTINSECONDS=127.336
SCANS=97,99
PEPMASS=336.94386	23050
CHARGE=1+
103.89923	76	
211.94295	878	1+
212.06462	84	
212.88791	80	
213.93851	224	
214.92085	60	
214.94463	90	
215.88581	96	
215.93206	86	
216.86046	76	
219.44885	98	
220.89162	60	
221.88593	60	
221.99173	60	
223.82703	72	
223.96096	64	
223.97632	112	
224.89527	66	
224.95642	70	
227.89588	64	
228.84342	132	
229.84086	74	
229.95385	970	1+
229.97124	72	
230.88713	170	
231.95402	218	
232.95208	146	
233.09354	76	
233.82697	82	
236.85213	84	
238.83714	72	
238.89952	84	
239.85678	124	
240.84880	134	
241.41881	80	
241.84281	638	1+
243.94381	84	
246.91796	88	
246.97548	152	
247.96266	210	
248.90142	82	
248.98674	72	
249.07771	58	
249.95809	116	
250.82873	60	
250.89928	68	
250.92611	70	
250.93969	94	
250.95312	142	
252.85351	68	
252.92576	74	
252.96928	578	
253.90747	68	
253.98432	90	
254.90015	56	
254.91567	104	
254.96487	148	
255.90099	72	
256.00491	70	
257.83206	98	
257.85965	168	
257.89859	80	
258.84368	170	
258.96197	114	
259.85519	192	
260.10187	76	
260.85513	154	
260.87278	90	
261.83358	60	
261.85349	76	
262.85804	66	
263.46773	92	
263.87259	60	
263.92031	76	
264.79459	58	
264.86135	356	1+
265.85485	72	
266.01919	66	
266.88754	126	
267.84153	170	
268.05537	70	
268.84039	496	1+
269.91211	54	
270.84645	108	
271.11015	58	
271.85037	116	
272.91827	68	
272.98739	86	
273.99067	94	
274.86317	120	
274.88777	84	
275.40074	108	
275.86346	70	
275.91664	66	
276.16563	70	
276.85847	1416	1+
277.86314	828	1+
277.95623	78	
278.08115	56	
278.83771	66	
279.10767	78	
279.15312	72	
279.83258	178	
279.85227	124	
280.84988	66	
280.86870	80	
281.00432	78	
281.04958	72	
281.10102	78	
282.88002	98	
283.94221	64	
285.84957	76	
286.84586	208	
287.85070	134	
288.08210	70	
288.85768	70	
289.80221	62	
290.85622	102	
291.84905	74	
292.87489	286	1+
293.10807	300	
294.10004	82	
294.11435	130	
294.86411	68	
295.87859	66	
296.29064	80	
296.87370	222	1+
297.90557	64	
297.98968	62	
298.30464	64	
298.81959	66	
298.90237	66	
299.09154	90	
300.87505	150	
302.88120	86	
303.17524	56	
304.84205	82	
305.17870	92	
305.41094	90	
306.89094	94	
307.84421	62	
307.89610	62	
308.29255	78	
308.91385	72	
309.86412	74	
311.87774	68	
314.98874	66	
315.12581	68	
316.85876	82	
317.87396	70	
318.89056	74	
324.74584	66	
324.88926	72	
331.75995	70	
332.34400	110	
333.18407	86	
335.09195	82	
335.95551	80	
341.27920	68	
END IONS

###FS:    #m/z: 359.95975 #charge 1+
###MS: 97
###MSMS: 100
BEGIN IONS
TITLE=Cmpd 75, +MS2(359.9597), 28.0-35.0eV, 2.2min #100
RTINSECONDS=128.116
SCANS=97,100
PEPMASS=359.95975	18326
CHARGE=1+
74.11253	70	
159.95731	54	
180.86818	72	
190.92061	60	
192.92622	66	
198.81526	84	
202.83175	82	
202.96951	68	
207.86402	64	
209.08759	58	
209.94494	164	
222.91685	76	
222.95224	228	1+
223.88908	54	
224.87026	62	
224.95150	188	
224.97382	52	
225.96968	100	
226.94705	1228	1+
226.96944	56	
227.92919	74	
228.24807	102	
228.94116	264	
229.82794	80	
234.86380	120	
234.88539	70	
234.96233	68	
236.86379	148	
237.83950	82	
238.06324	54	
238.42700	80	
238.96951	60	
239.90443	54	
240.82401	76	
240.88104	90	
240.93732	736	1+
240.96290	132	
242.83840	120	
242.88438	70	
242.95932	126	
243.17951	58	
244.95813	368	
245.94315	134	
246.83314	66	
246.95179	394	
246.97016	190	
248.80134	202	
248.91503	100	
248.97917	66	
249.82042	128	
252.87509	90	
252.95394	72	
253.11366	76	
253.86804	94	
253.91809	132	
254.94138	60	
255.85201	74	
255.87139	78	
258.84833	74	
258.91166	76	
260.83689	338	1+
260.86894	76	
260.90852	84	
260.96929	202	
261.84248	230	1+
263.79451	74	
263.98185	86	
264.79405	76	
264.82153	250	1+
265.91276	76	
266.42365	98	
266.81059	358	1+
266.86244	80	
266.94275	98	
267.13556	58	
267.91502	68	
268.84409	64	
268.89425	62	
268.95295	86	
269.06362	64	
269.97175	122	
270.12477	72	
270.88377	78	
272.85134	68	
275.82285	88	
275.97376	60	
276.81411	104	
276.85785	192	1+
278.84564	80	
279.96010	72	
280.78897	308	1+
281.84718	58	
282.78898	114	
282.89720	78	
283.06459	82	
283.79845	158	
283.83337	66	
284.80249	96	
284.82386	172	1+
284.87112	54	
284.98088	64	
287.80264	54	
287.87375	100	
288.89733	64	
289.37952	74	
290.89388	72	
295.01757	100	
295.81970	60	
295.94187	86	
296.80733	72	
297.33580	78	
297.80635	96	
297.82069	74	
297.87338	70	
298.80065	646	1+
298.85363	282	1+
299.00032	72	
299.85683	214	1+
299.99511	62	
300.80446	126	
304.04717	68	
304.78637	58	
305.00068	68	
306.87941	64	
307.87020	66	
308.89219	60	
309.90084	54	
310.79649	54	
310.86545	270	1+
310.92002	70	
311.79748	60	
311.95116	86	
312.95626	110	
314.94506	90	
316.81870	128	
317.18055	68	
319.96166	84	
320.14412	60	
320.92941	68	
321.86671	64	
322.82345	72	
323.01320	82	
323.84363	54	
323.95599	76	
324.01572	66	
324.72987	90	
324.87172	56	
325.82400	74	
331.86975	92	
339.83093	82	
339.89451	62	
340.93172	104	
341.02230	94	
341.25211	68	
341.94174	54	
342.76439	80	
342.89605	86	
346.87548	68	
351.76127	72	
353.02233	58	
353.89483	76	
355.83783	70	
356.91123	68	
358.19723	64	
END IONS

###FS:    #m/z: 322.92863 #charge 1+
###MS: 101
###MSMS: 102
BEGIN IONS
TITLE=Cmpd 76, +MS2(322.9286), 28.0-35.0eV, 2.2min #102
RTINSECONDS=131.784
SCANS=101-102
PEPMASS=322.92863	322630
CHARGE=1+
65.06499	54	
93.45841	52	
181.02336	98	
190.92893	44	
192.02858	84	
192.88710	104	
197.86604	72	
199.91457	76	
201.04164	70	
202.03997	62	
202.86321	66	
203.91715	86	
205.94907	124	
206.27531	46	
208.94672	44	
213.04563	68	
215.97018	60	
219.86338	64	
219.90179	78	
220.87067	158	
220.88438	64	
221.07236	62	
221.87073	58	
223.96415	86	
225.93412	108	
227.96273	52	
228.90909	72	
229.95810	94	
230.10555	56	
230.14846	62	
233.92457	86	
236.80491	84	
236.90682	68	
236.94839	76	
238.84042	60	
238.87892	118	
238.89279	76	
238.90592	72	
238.93819	166	
239.38546	52	
240.81626	70	
240.93927	1596	
240.96094	142	
241.93797	6804	1+
242.00118	44	
242.81197	72	
242.93994	4554	1+
243.06328	44	
243.11350	72	
244.87531	48	
244.88460	74	
244.93808	838	1+
245.05164	78	
245.87113	56	
246.97629	126	
247.84410	60	
248.85356	108	
248.87434	72	
251.81581	72	
251.89386	88	
251.90723	72	
251.94248	78	
254.02067	72	
255.78130	54	
257.00201	74	
258.83243	52	
260.17423	40	
260.83110	52	
261.83155	54	
261.91525	66	
262.83075	120	
262.96942	62	
263.90016	40	
263.98237	106	
264.84251	70	
265.01651	56	
265.05640	68	
266.04493	80	
266.06085	66	
266.25337	58	
267.01087	50	
268.80795	98	
268.86809	64	
268.88623	58	
268.95513	82	
270.79658	64	
270.97839	54	
272.84723	72	
274.09202	78	
274.97738	76	
275.83299	72	
275.91249	62	
276.08584	82	
276.09989	66	
277.98962	54	
278.01370	80	
279.05222	66	
279.08929	1078	1+
279.85074	62	
281.86550	66	
282.23874	52	
282.90959	42	
283.06462	108	
283.20712	48	
283.27544	40	
283.35570	80	
283.43019	72	
283.85647	64	
283.97655	46	
284.06333	46	
284.28950	82	
284.32440	48	
285.29619	528	1+
285.91244	92	
285.93507	72	
287.85488	78	
289.88463	106	
290.85546	132	
291.87076	96	
292.18362	48	
293.15595	40	
293.86495	72	
295.84061	54	
299.05335	70	
300.77154	86	
301.04621	52	
301.60266	90	
304.88915	68	
305.88506	42	
306.86689	98	
307.03059	62	
307.88968	76	
309.81684	104	
310.88079	52	
311.80833	58	
312.17683	66	
312.88453	46	
313.80182	56	
313.87995	42	
314.44434	62	
314.82938	54	
319.20411	78	
320.13756	44	
320.76192	72	
321.38209	66	
323.21380	82	
323.81923	82	
323.88122	134	
324.16170	58	
324.23205	42	
324.74775	52	
325.25481	72	
326.24748	72	
326.29851	48	
327.83759	48	
END IONS

###FS:    #m/z: 340.93905 #charge 1+
###MS: 101
###MSMS: 103
BEGIN IONS
TITLE=Cmpd 77, +MS2(340.9390), 28.0-35.0eV, 2.2min #103
RTINSECONDS=132.556
SCANS=101,103
PEPMASS=340.93905	147606
CHARGE=1+
104.90436	60	
145.64933	70	
182.86178	82	
189.42216	64	
192.92619	70	
198.87763	68	
208.98801	76	
210.90226	82	
210.93788	74	
211.84652	96	
213.93892	176	
214.93909	66	
215.88730	118	
216.05865	84	
216.89148	72	
217.87996	68	
219.87448	72	
219.88801	82	
220.87648	74	
221.39754	100	
222.84877	60	
222.97162	74	
223.83020	116	
223.95349	118	
225.83929	86	
225.89654	72	
226.11259	78	
226.94820	66	
227.82904	68	
228.84222	130	
228.94070	72	
230.84585	110	
231.95092	162	
232.94714	68	
233.89316	248	1+
233.94259	122	
235.98688	80	
238.85064	122	
238.88635	74	
239.06637	72	
239.84774	130	
240.23196	60	
240.83851	166	
241.81989	70	
241.84282	322	
243.83217	308	1+
243.99360	62	
244.16457	106	
244.86375	68	
245.96050	144	
246.95068	72	
247.85060	78	
249.95687	188	
250.84254	62	
250.99033	84	
251.88596	58	
252.92771	72	
253.91866	86	
254.91156	210	1+
254.96549	82	
255.07476	76	
255.47886	102	
255.86342	96	
256.26041	64	
256.84777	68	
256.86946	140	
257.85386	108	
257.93823	74	
257.95360	72	
258.84011	164	
258.95905	210	1+
259.84843	126	
260.83564	744	1+
260.85165	316	
262.03825	66	
262.96145	66	
263.86648	160	1+
263.89410	70	
264.11764	76	
264.57501	78	
266.85491	64	
267.01734	82	
267.85080	72	
267.92271	74	
268.83906	426	1+
269.79353	64	
269.90052	72	
270.08777	74	
270.82908	72	
271.81728	62	
272.86744	58	
272.93463	64	
273.80974	58	
273.84410	92	
273.88283	78	
274.85704	86	
275.83423	118	
275.85924	62	
276.85709	810	1+
276.86964	192	
277.46292	76	
277.86263	510	1+
277.98041	60	
278.84445	900	1+
278.95620	70	
279.88172	60	
279.90979	126	
280.91803	64	
281.04962	78	
281.11794	74	
282.83735	70	
284.91268	66	
285.85785	60	
285.87522	62	
289.86014	60	
290.83754	60	
291.44076	102	
295.86849	84	
295.89098	74	
296.85307	68	
297.24687	64	
297.83694	236	1+
297.91424	78	
297.97543	96	
298.30654	64	
299.36545	72	
299.87150	222	1+
300.81636	76	
301.87282	70	
301.90749	66	
302.16087	70	
302.17115	70	
302.91316	64	
302.94198	72	
303.00109	72	
306.88097	120	
310.88760	70	
312.90217	70	
314.85568	60	
315.88769	74	
315.90538	70	
316.87657	72	
317.97502	82	
319.06600	70	
319.10535	68	
319.87196	92	
320.13050	80	
320.28907	68	
322.80555	76	
325.76655	60	
329.86176	148	
332.88582	84	
334.85366	70	
334.88042	68	
338.37469	76	
339.34664	70	
342.25741	98	
342.30756	82	
342.63457	118	
342.94616	104	
343.13038	60	
344.28883	66	
END IONS

###FS:    #m/z: 336.94407 #charge 1+
###MS: 101
###MSMS: 104
BEGIN IONS
TITLE=Cmpd 78, +MS2(336.9441), 28.0-35.0eV, 2.3min #104
RTINSECONDS=133.327
SCANS=101,104
PEPMASS=336.94407	23162
CHARGE=1+
81.73829	54	
129.20458	68	
184.01246	70	
192.88707	78	
193.02326	98	
193.88612	66	
196.40595	104	
198.96937	70	
207.97785	94	
209.00759	54	
211.94343	774	1+
212.88114	78	
213.87645	90	
213.93883	296	
215.89230	66	
215.93303	202	
220.86454	64	
223.95646	146	
224.91593	58	
225.86499	56	
226.85501	66	
229.95465	784	1+
229.97486	102	
230.88849	158	
231.82381	220	1+
231.88676	124	
231.94869	308	
232.39644	74	
232.90412	54	
233.90375	152	1+
233.94683	146	
234.83834	98	
235.86091	62	
237.08841	94	
238.89192	88	
239.87566	62	
240.83575	652	1+
240.96102	58	
241.13635	80	
241.81222	88	
241.84156	374	1+
241.90008	72	
242.79290	84	
243.83064	74	
244.88446	68	
245.39583	72	
246.85010	156	
247.96639	364	
248.89952	62	
248.93858	198	1+
248.99086	60	
249.01776	74	
249.82236	58	
250.90847	84	
250.98422	64	
251.06606	68	
251.84115	110	
251.89174	144	1+
252.95338	86	
252.96994	590	1+
253.08819	68	
253.78234	78	
253.86023	98	
254.86077	66	
254.96575	286	
255.07077	68	
255.89802	64	
256.79943	70	
256.86221	100	
256.89226	94	
256.96487	62	
257.06150	56	
257.83148	136	
257.85609	94	
257.93614	66	
258.84936	580	1+
258.86189	222	
258.91355	58	
259.79893	68	
259.85584	358	1+
259.91785	64	
260.96409	62	
261.85006	246	
262.83816	68	
262.94791	66	
267.85269	68	
268.84120	412	1+
269.87185	64	
270.97443	84	
270.99281	72	
271.35847	60	
272.81682	82	
272.86560	76	
273.90502	58	
274.85922	212	
274.89324	90	
275.86586	100	
275.89423	96	
276.05336	58	
276.85694	946	1+
277.44029	102	
277.83367	332	1+
277.86091	600	1+
277.88243	62	
278.91931	62	
279.02348	76	
279.17156	72	
279.91670	56	
280.09340	68	
281.00244	56	
281.83664	72	
282.79589	64	
282.85791	76	
284.88309	86	
284.90600	76	
285.85199	76	
286.85241	142	
287.84295	158	
288.80754	78	
288.85616	84	
289.78527	54	
290.82281	70	
291.84993	66	
292.86804	54	
293.10504	200	
293.82498	76	
293.86318	294	1+
294.88170	80	
294.98999	56	
295.89283	54	
296.92933	76	
297.88993	110	
298.30284	62	
298.87268	66	
298.89826	72	
299.85806	66	
299.88029	340	1+
300.23048	78	
300.85910	68	
305.85906	54	
306.27822	78	
307.29074	84	
307.79679	76	
308.87808	78	
309.80375	100	
309.86864	62	
310.88891	100	
311.90162	70	
314.98196	72	
315.45485	84	
316.75423	82	
318.96745	66	
320.19650	84	
322.85859	72	
322.89178	74	
323.88075	74	
324.05119	68	
326.87789	72	
329.87752	86	
331.05127	70	
334.87849	74	
336.19179	54	
336.41027	88	
336.78201	76	
337.37259	88	
338.13563	66	
338.76611	88	
END IONS

###FS:    #m/z: 322.92905 #charge 1+
###MS: 105
###MSMS: 106
BEGIN IONS
TITLE=Cmpd 79, +MS2(322.9290), 28.0-35.0eV, 2.3min #106
RTINSECONDS=136.984
SCANS=105-106
PEPMASS=322.92905	327882
CHARGE=1+
121.71232	236	
123.54820	36	
153.68696	42	
156.26133	90	
198.96254	80	
205.95350	152	
205.97103	140	
207.97415	52	
208.03035	106	
209.94213	70	
210.86856	54	
213.92123	102	
215.09057	64	
215.88519	70	
215.97354	94	
216.87699	92	
219.94736	72	
220.87884	58	
221.89279	72	
221.93692	66	
222.95729	48	
223.95900	68	
225.86885	72	
225.88521	62	
228.92045	42	
230.87814	70	
231.07065	126	
232.12486	64	
235.31848	34	
236.87124	54	
236.94883	64	
237.88918	70	
237.92676	76	
238.05768	58	
238.88986	70	
238.93950	318	
239.07599	228	
239.26007	42	
239.81710	42	
240.41998	66	
240.94074	2100	
241.23666	32	
241.79686	82	
241.94099	1106	
241.97568	76	
242.14294	76	
242.61862	48	
242.82509	60	
242.94056	3900	1+
243.26180	32	
243.41899	48	
243.81704	76	
244.86352	48	
244.93928	916	1+
246.97649	76	
247.06437	32	
247.51269	52	
247.85854	78	
247.98825	66	
249.22312	70	
250.93576	62	
250.95149	56	
251.30947	32	
254.05970	60	
254.86449	46	
255.80299	58	
256.89415	38	
257.89449	76	
257.93590	78	
260.20089	70	
260.83220	124	
260.99151	44	
261.04338	76	
261.83607	52	
262.12180	72	
262.82812	102	
263.85828	76	
264.87652	60	
265.05715	90	
265.16825	46	
265.92469	74	
266.04084	94	
266.78830	40	
266.88499	74	
267.03961	50	
267.83491	38	
267.88219	52	
268.84625	66	
269.90204	62	
270.92776	68	
271.14646	98	
271.81612	50	
272.80671	84	
272.84421	144	
273.02589	66	
273.89502	88	
273.94175	62	
277.92773	50	
279.08938	1218	1+
279.82461	88	
279.84706	46	
279.90681	126	
280.26205	50	
280.86249	66	
281.88597	84	
281.91888	66	
281.97865	46	
282.07796	46	
282.91361	40	
282.96935	48	
283.04176	76	
283.87350	82	
284.29038	554	1+
284.84787	32	
285.09890	34	
285.87093	74	
286.14674	42	
288.09645	88	
288.41351	72	
288.83684	34	
289.94005	90	
290.82710	92	
290.85642	76	
291.80163	74	
292.85756	74	
292.88233	40	
293.80002	62	
297.85455	76	
298.38910	84	
298.79667	64	
301.81137	60	
301.87360	50	
303.04978	54	
303.94429	102	
305.88038	70	
306.09726	68	
306.94902	44	
307.88863	58	
310.81591	76	
313.84136	64	
317.42949	88	
317.76424	58	
318.85100	80	
319.21955	80	
319.85634	66	
322.30318	60	
322.81668	52	
323.23621	94	
324.92272	96	
325.32336	86	
325.89946	56	
326.14984	74	
326.47147	40	
327.88875	60	
END IONS

###FS:    #m/z: 363.95509 #charge 1+
###MS: 105
###MSMS: 107
BEGIN IONS
TITLE=Cmpd 80, +MS2(363.9551), 28.0-35.0eV, 2.3min #107
RTINSECONDS=137.756
SCANS=105,107
PEPMASS=363.95509	55350
CHARGE=1+
189.86385	112	
193.85681	80	
198.96259	74	
207.87381	56	
208.87078	72	
209.94430	248	
210.08289	72	
210.88598	62	
212.87647	338	
213.86556	76	
219.84162	68	
220.84399	72	
222.87070	68	
222.94830	230	
223.95530	104	
223.97755	62	
224.89013	66	
224.94714	254	1+
224.96958	130	
225.90197	72	
225.96370	108	
226.94694	976	1+
227.37347	84	
227.92203	64	
228.83493	70	
228.89296	188	
228.94111	1350	1+
228.95828	82	
230.83777	66	
231.89928	66	
233.85678	68	
234.90582	72	
235.94968	84	
239.90264	72	
240.81864	84	
240.83596	76	
240.94036	768	1+
240.96163	202	
241.83605	68	
242.93948	662	1+
242.95692	262	
243.89414	70	
244.90010	64	
244.95689	728	1+
245.44229	76	
245.94248	62	
246.95201	910	1+
246.97408	106	
247.39684	80	
248.15628	78	
248.80124	90	
248.84034	130	
248.89756	110	
249.85372	76	
250.80345	62	
250.94612	246	1+
251.03145	100	
251.04537	58	
252.87715	68	
254.86338	66	
258.44890	106	
258.97636	60	
259.98885	56	
260.92048	70	
260.96640	234	1+
261.84350	102	
262.01825	90	
263.82823	58	
263.89014	72	
264.81607	84	
265.08828	92	
266.81909	146	
266.85346	160	
267.81434	106	
267.87073	64	
267.97106	64	
268.96122	60	
269.06187	92	
269.79601	164	1+
269.89006	82	
270.97452	94	
272.91228	74	
274.86302	68	
276.85385	82	
277.03942	58	
277.80663	60	
278.80691	82	
278.84196	168	1+
278.92312	96	
279.09769	92	
280.79046	440	1+
280.91783	64	
281.84498	88	
282.90192	68	
283.64515	80	
283.84572	156	
283.96629	108	
284.77599	66	
284.82305	102	
284.86238	68	
285.78795	86	
285.82415	130	
289.86622	70	
291.82032	60	
292.92911	88	
295.91453	70	
296.02432	78	
296.81120	130	
296.85337	64	
297.80942	92	
297.82719	96	
297.84603	70	
298.80004	318	1+
300.80321	272	
300.87168	72	
301.80055	162	
301.85447	186	1+
302.17230	76	
302.93036	102	
307.83799	118	
308.90084	78	
309.41890	66	
312.86079	104	
314.82052	70	
315.84980	66	
316.95070	74	
317.06208	88	
317.81637	112	
320.79871	66	
320.91768	62	
320.95931	150	
321.80959	66	
322.92820	140	
323.82819	72	
323.93619	66	
325.81262	66	
325.87765	78	
326.84485	76	
326.88921	72	
327.44402	70	
327.95089	82	
328.82775	66	
329.91544	66	
333.04077	58	
333.13942	58	
333.80732	70	
334.73230	64	
336.94202	74	
337.92116	78	
338.38614	112	
340.81678	62	
342.29812	102	
342.90087	60	
343.91075	72	
344.85014	60	
346.41793	94	
347.89805	58	
351.81406	68	
354.90482	62	
356.18776	62	
357.85354	84	
360.86096	84	
361.83632	64	
364.96183	68	
END IONS

###FS:    #m/z: 359.96037 #charge 1+
###MS: 105
###MSMS: 108
BEGIN IONS
TITLE=Cmpd 81, +MS2(359.9604), 28.0-35.0eV, 2.3min #108
RTINSECONDS=138.528
SCANS=105,108
PEPMASS=359.96037	15828
CHARGE=1+
84.19904	60	
116.38424	74	
167.39705	84	
193.90137	70	
205.95307	64	
206.89787	120	
207.96666	78	
208.88516	122	
209.88367	88	
220.07496	98	
220.95729	62	
221.08318	84	
222.95051	130	
223.89323	88	
224.94739	378	1+
224.97247	168	
226.94501	932	1+
226.97345	62	
228.94157	558	1+
233.83586	68	
233.95971	80	
234.86712	154	
235.90996	104	
236.99600	66	
237.90587	64	
239.80955	68	
240.94160	306	
241.85775	76	
241.93768	146	
241.96473	86	
242.90531	66	
242.95997	188	
243.83057	66	
244.80175	84	
244.95526	300	
245.80956	66	
245.94389	162	
245.96871	132	
246.85699	78	
246.95237	400	
247.80089	68	
248.79872	194	
248.94418	62	
249.81486	60	
250.90089	92	
250.95223	96	
251.83922	76	
252.95291	56	
254.12230	70	
254.85030	140	
254.87469	88	
255.86788	66	
257.89277	72	
258.84314	82	
258.99433	66	
259.84460	92	
259.95728	58	
260.83313	92	
260.86885	66	
260.97791	58	
261.17830	66	
261.96675	80	
263.97729	108	
264.80564	92	
265.97480	58	
266.81375	234	
267.88045	94	
269.89045	62	
269.91930	66	
270.81090	68	
270.88538	70	
271.87063	84	
273.96743	112	
274.88348	90	
275.16026	66	
275.91672	82	
276.81244	176	
276.83949	60	
276.85907	118	
277.39142	62	
278.84065	200	
278.90692	56	
279.03189	68	
279.79128	58	
279.81424	60	
280.79097	424	1+
280.83269	122	
280.85040	74	
281.22036	70	
281.86391	62	
281.91715	100	
281.99533	72	
282.22234	72	
282.86865	94	
283.06874	72	
283.98745	102	
284.82342	240	1+
284.95384	70	
285.42436	76	
286.44395	84	
287.37358	98	
288.12760	78	
288.81790	68	
289.15837	64	
290.14241	64	
291.80141	66	
293.11614	56	
293.85428	166	1+
296.80679	74	
297.80464	110	
297.83132	64	
298.80332	534	1+
301.41317	66	
301.88607	84	
304.79517	56	
305.73014	70	
306.91200	78	
307.34921	72	
307.85659	82	
309.79501	68	
309.92738	68	
310.81813	56	
311.09959	64	
311.90815	70	
313.15592	62	
314.87970	74	
314.92536	102	
315.80858	78	
316.81289	68	
317.02947	72	
318.81589	58	
319.93508	58	
322.81926	64	
322.87424	72	
323.15881	74	
325.85942	86	
326.89097	56	
327.82925	120	
335.96239	84	
337.89387	74	
337.95018	60	
340.18868	68	
340.94094	66	
341.29302	72	
341.89423	66	
343.28723	78	
344.74917	54	
344.82752	66	
345.92708	68	
347.78854	76	
349.93053	72	
350.14439	70	
354.85179	88	
356.19927	66	
356.77440	58	
358.20202	74	
359.91211	60	
END IONS

###FS:    #m/z: 322.92885 #charge 1+
###MS: 109
###MSMS: 110
BEGIN IONS
TITLE=Cmpd 82, +MS2(322.9288), 28.0-35.0eV, 2.4min #110
RTINSECONDS=142.178
SCANS=109-110
PEPMASS=322.92885	335118
CHARGE=1+
146.50852	168	
162.97974	70	
189.90391	60	
190.92559	72	
190.94942	68	
193.52335	36	
195.92916	70	
197.90918	58	
201.04320	130	
201.96498	66	
202.09773	76	
205.94756	148	
208.88336	62	
208.93822	76	
211.94129	74	
213.88211	48	
214.89062	58	
218.84521	58	
219.48335	78	
220.80418	60	
222.87637	64	
222.95050	60	
223.95931	110	
225.84099	76	
226.80913	50	
226.90360	62	
227.92750	80	
229.88906	48	
229.90808	58	
230.07001	68	
230.54666	46	
231.90418	88	
232.24643	38	
236.08756	68	
236.87698	68	
236.90397	144	
236.94849	66	
238.02719	66	
238.90337	52	
238.93744	116	
239.07793	70	
239.19730	54	
239.98815	66	
240.82306	84	
240.94017	1326	
241.93921	882	
242.11580	72	
242.82067	120	
242.86161	70	
242.94079	3810	1+
243.81547	54	
244.40064	94	
244.43126	40	
244.56775	36	
244.72097	48	
244.93872	1268	
245.51352	46	
246.97388	124	
247.23820	50	
247.81770	54	
248.15843	62	
248.83960	84	
248.85510	78	
250.40517	38	
251.56456	78	
251.83719	72	
251.92881	74	
253.11532	52	
253.82131	122	
254.24982	70	
254.91462	140	
257.90056	42	
257.96727	68	
258.80824	92	
259.48811	40	
260.78947	68	
260.83520	78	
261.79573	66	
261.88646	144	
262.83389	100	
262.97344	78	
263.18058	72	
263.84860	60	
263.88220	158	
263.98802	80	
264.92245	108	
265.08824	48	
266.84865	96	
267.01099	72	
267.86992	62	
268.79379	58	
268.95891	98	
269.86796	70	
269.95056	88	
270.82520	74	
270.84947	58	
271.94740	56	
272.85142	82	
272.96920	36	
273.48248	58	
274.02852	58	
277.92720	50	
278.85169	70	
279.04433	42	
279.09106	752	1+
279.84715	64	
279.90820	118	
280.07263	64	
280.23286	74	
280.91497	132	
281.82449	38	
282.07515	68	
282.65345	92	
282.85995	88	
282.89851	80	
283.06780	126	
283.78796	60	
284.29268	736	1+
284.86898	72	
286.81883	44	
288.90558	80	
290.85095	112	
291.86473	58	
292.03019	58	
292.09940	48	
293.78900	50	
293.87138	46	
296.89152	84	
296.92970	68	
298.82834	62	
299.87759	84	
300.78642	62	
303.83722	96	
303.87159	84	
304.17112	78	
305.84609	44	
305.92103	68	
306.78111	52	
306.88192	68	
307.89149	60	
308.87060	52	
309.89256	94	
309.91597	78	
310.00299	66	
310.82459	64	
312.86503	40	
316.02444	68	
321.46124	96	
324.89402	60	
325.20620	78	
326.28342	68	
326.82694	66	
327.28178	72	
END IONS

###FS:    #m/z: 363.95492 #charge 1+
###MS: 109
###MSMS: 111
BEGIN IONS
TITLE=Cmpd 83, +MS2(363.9549), 28.0-35.0eV, 2.4min #111
RTINSECONDS=142.951
SCANS=109,111
PEPMASS=363.95492	58398
CHARGE=1+
191.85626	138	
192.88706	70	
200.88450	74	
201.94941	66	
204.09103	94	
205.94585	66	
209.94524	92	
211.78941	64	
212.88072	254	
214.07951	112	
222.94951	78	
223.95378	72	
223.97018	82	
224.94860	242	
224.97653	64	
226.94510	1006	1+
226.96794	72	
227.85159	78	
227.96629	72	
228.84960	56	
228.88142	58	
228.89659	88	
228.94145	952	1+
230.83540	108	
230.88992	478	
232.88151	84	
235.88754	76	
236.84261	58	
236.86928	54	
239.10276	80	
240.94012	242	
240.95917	310	1+
241.93782	1976	1+
242.93957	1216	1+
242.95844	150	
244.87672	78	
244.95576	908	1+
245.93714	364	1+
246.86896	130	
246.95380	428	1+
247.84864	94	
248.90133	74	
248.91706	58	
249.79519	92	
249.89791	192	1+
250.14100	56	
250.94362	84	
251.27069	66	
251.65053	74	
251.85488	78	
252.03816	72	
253.00973	70	
253.08793	64	
257.84711	76	
258.83055	106	
259.10269	66	
259.84629	104	
260.83313	68	
260.96614	64	
261.83810	198	
261.96290	68	
262.82834	78	
262.84198	74	
264.86590	72	
264.96333	66	
265.10140	82	
265.79035	60	
265.81907	70	
266.20523	64	
267.81032	56	
267.88077	68	
267.96222	76	
267.97472	262	1+
268.24849	82	
268.81272	54	
268.95530	78	
269.75082	62	
270.88339	54	
271.85257	186	1+
272.37529	72	
272.91004	72	
272.96309	64	
273.81769	72	
274.84708	56	
275.83351	442	1+
276.81183	66	
277.11519	62	
278.43334	54	
278.81404	70	
278.85962	94	
279.79580	72	
279.81172	74	
279.86156	64	
280.10153	68	
280.78972	138	
282.84593	62	
282.87450	122	
283.00465	64	
284.06732	92	
284.82552	54	
284.84822	126	
284.87506	64	
285.85021	56	
286.83087	70	
287.88802	124	
288.86408	82	
289.84879	190	1+
291.42222	80	
292.43319	72	
295.42661	84	
295.92833	196	1+
296.81038	78	
297.80867	138	
298.80267	612	1+
299.82678	72	
299.86910	82	
300.00121	60	
300.77360	60	
300.81178	62	
300.92057	88	
301.79424	72	
301.86126	108	
302.84838	298	1+
302.85992	58	
303.85300	218	1+
303.87360	62	
306.85195	72	
306.88411	58	
307.80106	78	
307.88309	78	
310.43535	78	
310.91360	58	
312.46792	54	
313.59118	72	
313.85410	92	
315.18463	70	
316.81398	118	
318.81159	72	
318.83211	138	
320.81981	212	1+
324.01804	62	
325.78428	76	
328.82545	72	
328.92391	62	
332.04405	54	
333.91077	66	
334.75297	74	
335.84740	54	
336.94285	54	
337.87818	62	
338.93335	64	
340.93160	106	
343.33506	88	
345.04590	80	
345.81699	62	
346.74524	66	
347.23433	58	
350.79231	82	
351.76146	76	
352.88891	130	
353.87409	76	
356.90416	76	
359.81681	58	
359.85380	64	
360.15462	64	
366.33051	68	
366.76992	66	
368.82632	56	
END IONS

###FS:    #m/z: 359.96083 #charge 1+
###MS: 109
###MSMS: 112
BEGIN IONS
TITLE=Cmpd 84, +MS2(359.9608), 28.0-35.0eV, 2.4min #112
RTINSECONDS=143.723
SCANS=109,112
PEPMASS=359.96083	16840
CHARGE=1+
183.93127	62	
192.71293	70	
194.54809	98	
206.12833	114	
206.94431	64	
207.95418	80	
209.94355	256	
210.13257	68	
216.85140	72	
216.87342	78	
217.09207	66	
221.94041	86	
222.95462	136	
222.97465	104	
223.88868	76	
223.97296	186	1+
224.88820	122	
224.94672	300	
225.93855	108	
225.95076	144	
226.94572	542	
226.96750	94	
227.88107	62	
228.94146	758	1+
230.09028	58	
232.87989	124	
234.87786	72	
236.92802	66	
236.95232	70	
237.00121	60	
240.81817	86	
240.85099	84	
240.93714	208	
240.96323	292	1+
241.93817	126	
242.86026	128	
242.89611	62	
242.95932	138	
243.04127	68	
243.83075	102	
244.92877	72	
244.95273	172	
245.83878	58	
246.80625	58	
246.95076	406	1+
247.02797	92	
248.80180	106	
249.87482	68	
250.95236	128	
252.90649	74	
252.95558	70	
254.09121	70	
254.89605	66	
255.23331	72	
256.13842	62	
256.36644	88	
259.79910	88	
260.94549	110	
260.96813	122	
260.98390	86	
261.87915	62	
264.88641	70	
264.97040	94	
265.39049	96	
266.81247	72	
267.81455	96	
268.86601	78	
268.95527	122	
269.96964	100	
270.20115	72	
271.88257	66	
272.87391	74	
273.84999	68	
275.23386	98	
275.99446	88	
276.80682	74	
276.88384	82	
277.86777	66	
277.91920	76	
278.83770	126	
279.06262	72	
280.09166	68	
280.79209	436	
280.89437	86	
281.85530	66	
281.89221	70	
282.07988	122	
282.78985	140	
284.87578	102	
285.82740	64	
285.88173	80	
285.92660	66	
286.85750	80	
287.85882	80	
288.88907	78	
290.83109	76	
291.85171	90	
292.79877	66	
292.92697	74	
293.85244	70	
295.38690	94	
296.43261	64	
296.80680	124	
296.85115	78	
297.80367	62	
297.89265	66	
297.97150	72	
298.80052	358	
298.85134	64	
298.87286	80	
299.19962	62	
299.87328	126	
300.33539	68	
300.80634	70	
300.82225	64	
300.92691	70	
301.85643	60	
302.85564	68	
304.84187	60	
305.83981	80	
306.43442	62	
306.88237	72	
307.83576	70	
308.90809	78	
310.38916	70	
311.80405	78	
313.82557	62	
313.93895	64	
316.81424	282	
317.80615	78	
318.93472	80	
319.95266	66	
321.81929	92	
323.01683	92	
323.88402	96	
324.76964	66	
331.92308	68	
333.02732	78	
334.95716	134	
336.27056	100	
336.94015	66	
339.86534	64	
340.77997	76	
343.25531	72	
345.00505	64	
345.22472	62	
345.23978	72	
351.82789	86	
357.77690	66	
358.23446	70	
359.78158	70	
359.96130	62	
361.12590	78	
361.95097	90	
END IONS

###FS:    #m/z: 340.93917 #charge 1+
###MS: 113
###MSMS: 114
BEGIN IONS
TITLE=Cmpd 85, +MS2(340.9392), 28.0-35.0eV, 2.5min #114
RTINSECONDS=147.375
SCANS=113-114
PEPMASS=340.93917	152480
CHARGE=1+
52.30744	178	
71.69600	104	
141.62586	64	
170.91065	66	
183.86776	76	
189.88695	74	
190.92750	72	
191.21089	70	
192.89025	92	
192.96044	74	
193.87043	82	
196.88451	68	
199.07343	72	
201.05858	78	
201.88649	78	
203.07499	64	
205.02154	72	
205.95298	102	
206.94961	72	
207.97545	66	
209.25937	82	
210.94063	100	
212.88978	64	
213.93887	774	
215.88393	132	
215.93638	180	
217.86522	68	
218.88147	92	
220.87335	250	1+
222.95158	70	
225.83957	74	
226.83687	70	
226.96639	74	
227.78912	98	
227.86849	64	
228.83990	110	
230.95170	74	
231.06765	82	
231.94722	724	1+
236.87512	68	
236.89721	122	
238.45756	72	
238.83288	76	
238.88357	72	
239.85051	84	
240.83714	94	
241.15752	96	
241.84085	374	
242.84231	242	
243.83522	192	
243.91506	68	
245.07108	82	
245.14234	64	
245.18429	84	
246.86034	84	
246.97864	120	
249.96449	82	
249.99141	74	
250.37227	96	
254.91766	80	
254.96576	348	1+
255.07455	78	
255.92248	70	
256.26246	70	
256.84598	112	
256.86248	120	
256.90618	88	
256.92101	64	
256.96089	94	
257.26785	88	
257.85324	76	
257.87103	122	
257.90575	104	
258.40904	82	
258.84407	284	
259.85547	198	
259.95925	80	
260.83164	514	1+
260.89271	106	
261.80586	68	
262.92756	64	
262.99170	76	
263.92012	66	
264.86639	94	
265.11840	72	
265.41432	92	
265.90088	78	
266.86145	104	
266.99922	68	
267.14981	82	
268.83758	756	1+
271.03908	72	
272.91037	88	
273.20256	84	
273.87462	68	
273.89718	80	
274.85689	256	1+
276.81074	80	
276.85845	808	1+
276.98671	68	
277.82492	68	
278.12381	64	
278.84464	682	
279.09349	80	
279.90414	84	
279.92274	66	
280.85405	80	
281.00430	90	
281.84770	70	
281.89327	130	
282.87264	78	
282.91197	74	
285.09887	70	
287.90280	88	
288.86199	64	
289.57829	78	
294.86684	146	
296.84981	98	
296.96950	266	1+
297.84858	82	
297.87158	108	
298.22343	92	
298.30388	68	
298.88561	74	
299.24249	80	
299.31037	68	
299.87318	372	1+
300.93330	76	
302.85774	132	
303.94628	100	
304.88899	76	
307.09296	72	
307.89387	66	
308.08185	76	
308.39194	86	
309.91598	94	
311.91676	70	
312.83535	68	
313.92600	68	
314.67061	68	
314.96892	64	
315.14571	70	
321.89355	82	
322.12646	78	
322.90041	66	
323.72165	70	
324.89360	64	
327.92878	76	
328.92343	70	
329.38674	100	
329.87090	138	
330.81662	90	
331.89871	90	
336.94901	72	
340.22046	74	
341.28559	66	
342.91667	86	
345.29425	106	
345.73707	70	
END IONS

###FS:    #m/z: 363.95466 #charge 1+
###MS: 113
###MSMS: 115
BEGIN IONS
TITLE=Cmpd 86, +MS2(363.9547), 28.0-35.0eV, 2.5min #115
RTINSECONDS=148.147
SCANS=113,115
PEPMASS=363.95466	55178
CHARGE=1+
189.86424	120	
191.86324	104	
208.88299	66	
209.86915	76	
209.89410	76	
209.94369	214	
210.88367	128	
212.87510	200	
213.97119	76	
222.94603	82	
223.88375	74	
224.81614	86	
224.89730	70	
224.92879	78	
224.95013	232	1+
226.86459	66	
226.89434	70	
226.94700	1378	1+
226.97306	200	
227.88465	78	
228.94153	1168	
229.93240	128	
230.88740	232	
232.88141	72	
233.41402	84	
233.86258	78	
233.97793	92	
234.95101	70	
235.88002	64	
240.93988	416	
240.95787	200	
241.93763	280	
241.96085	76	
242.94058	1060	
243.97454	108	
244.95682	694	1+
245.89286	68	
245.93884	136	
246.80532	68	
246.95219	560	1+
247.44107	74	
247.99934	84	
248.02919	70	
248.90335	138	
249.80312	70	
250.89509	74	
251.79833	70	
252.78566	72	
252.84409	88	
253.92032	64	
254.86674	80	
254.90601	86	
255.15303	68	
256.08069	80	
256.88216	94	
258.14907	78	
258.84488	112	
259.44088	72	
259.85010	76	
260.83036	158	
260.96100	208	1+
263.84344	122	
264.86337	114	
264.95842	76	
265.14005	64	
265.16414	76	
265.90231	66	
266.81872	94	
268.95592	122	
269.96707	100	
270.04338	102	
270.81075	70	
271.86244	64	
271.91727	68	
272.84448	118	
273.39525	68	
273.84623	72	
274.38500	72	
274.83050	92	
276.42261	64	
276.81901	106	
276.87082	84	
277.09054	66	
277.85951	96	
278.84240	138	
278.87171	84	
279.01334	72	
279.10041	74	
279.42981	126	
279.79543	72	
279.84470	158	
280.79309	130	
281.08674	68	
281.79606	84	
281.89633	68	
282.85407	64	
282.89743	136	
283.78703	104	
283.82842	92	
283.84227	74	
284.82454	294	
284.86469	66	
285.14239	76	
286.82025	68	
288.87861	70	
289.39447	76	
289.87692	114	
291.60664	90	
291.80371	68	
291.85805	118	
292.10154	74	
292.42678	90	
292.85964	72	
293.85255	102	
293.87330	68	
294.88693	68	
296.81026	244	1+
297.22336	74	
298.80125	588	1+
299.86702	272	1+
300.78463	76	
300.84824	64	
302.87289	68	
303.85794	192	
305.44723	74	
305.67631	100	
306.88090	66	
306.99841	64	
308.29266	74	
308.87515	148	
316.81542	94	
316.91344	68	
317.42560	70	
317.88338	78	
320.82093	84	
320.90913	74	
321.81704	106	
322.74373	86	
322.83022	66	
322.92480	110	
323.99385	68	
324.90048	74	
326.10118	178	
326.16462	70	
326.86483	68	
329.86988	108	
333.04712	68	
335.42466	70	
340.94092	70	
341.13405	76	
343.90652	84	
350.78796	74	
352.87904	70	
353.82316	66	
355.94647	70	
360.62071	72	
362.72039	72	
365.88187	64	
366.85520	198	1+
END IONS

###FS:    #m/z: 336.94382 #charge 1+
###MS: 113
###MSMS: 116
BEGIN IONS
TITLE=Cmpd 87, +MS2(336.9438), 28.0-35.0eV, 2.5min #116
RTINSECONDS=148.92
SCANS=113,116
PEPMASS=336.94382	21872
CHARGE=1+
190.92554	78	
205.94734	56	
208.07797	62	
208.84419	42	
208.93974	70	
209.13177	92	
211.94361	578	1+
212.88091	58	
213.88541	68	
213.94050	320	1+
218.83804	80	
219.94179	64	
221.09429	72	
223.96837	72	
224.83836	162	
224.88855	58	
227.86617	52	
227.95519	68	
228.84216	50	
228.89407	52	
229.95479	626	
230.84744	62	
230.88946	84	
231.88566	66	
231.95030	124	
232.93396	54	
232.95450	72	
233.82934	38	
233.94520	114	
234.88334	80	
236.90414	94	
237.48368	44	
239.85198	108	
240.84035	62	
240.85681	104	
241.80075	74	
241.84104	710	1+
241.99032	48	
243.14662	56	
243.83996	192	
243.88643	60	
244.41391	88	
244.98242	56	
245.46333	38	
246.85078	46	
246.98146	66	
247.96594	166	
248.90745	92	
248.99255	50	
249.09668	52	
250.97111	60	
251.87859	70	
251.95225	60	
252.42405	80	
252.83778	74	
252.96808	288	
253.39268	94	
254.91448	110	
254.96745	202	
255.07253	80	
255.86949	88	
256.07570	54	
256.86343	148	
257.85822	202	
257.89458	50	
258.18842	80	
258.84245	286	
259.85286	592	1+
262.94751	60	
263.23638	60	
264.02819	62	
264.85443	54	
265.84649	78	
266.92276	68	
267.99910	62	
268.46162	68	
268.84118	160	
268.86436	74	
268.95895	70	
269.09573	74	
269.83757	102	
270.84600	72	
270.97852	76	
272.16368	42	
272.87158	66	
273.64494	66	
273.85710	346	1+
274.85986	296	1+
274.89568	68	
275.88225	102	
275.90247	76	
276.83548	56	
276.85865	776	1+
276.86550	164	
277.83395	68	
277.86178	522	1+
278.83779	296	1+
278.89446	84	
278.99527	58	
279.05851	46	
279.08750	40	
280.83979	64	
281.04578	78	
281.85517	54	
281.89451	80	
282.87836	114	
282.90754	66	
283.86843	68	
285.85188	96	
286.85598	184	
286.87662	82	
286.89061	64	
287.84586	136	
288.40736	94	
289.82933	58	
290.84606	68	
291.86239	44	
292.04924	64	
292.12466	52	
293.10558	126	
293.87985	62	
293.99329	62	
294.10734	158	
294.85076	82	
295.87626	76	
295.93539	66	
295.95458	74	
297.88695	134	
298.30636	120	
298.87048	44	
298.89003	90	
299.01206	52	
300.05732	64	
300.88449	72	
301.81817	62	
301.86719	66	
301.89251	52	
303.71971	38	
307.75709	40	
307.88990	58	
309.86001	88	
310.87017	54	
310.91792	68	
318.91056	42	
319.98554	82	
322.84969	124	
323.96416	58	
324.89405	64	
325.85502	72	
329.74794	64	
331.99727	68	
333.83873	56	
334.33032	64	
335.37067	84	
338.28104	138	
339.00444	58	
339.24482	68	
340.25440	68	
341.82850	78	
END IONS

###FS:    #m/z: 340.93927 #charge 1+
###MS: 117
###MSMS: 118
BEGIN IONS
TITLE=Cmpd 88, +MS2(340.9393), 28.0-35.0eV, 2.6min #118
RTINSECONDS=152.575
SCANS=117-118
PEPMASS=340.93927	156164
CHARGE=1+
64.96139	60	
183.93259	68	
192.89021	140	
194.97653	82	
199.10147	56	
200.90727	72	
205.94589	80	
208.98464	62	
209.94056	82	
213.93913	370	1+
214.87612	58	
215.88459	152	
215.93200	72	
221.45953	76	
221.89093	96	
222.95140	58	
224.84222	72	
225.86152	76	
226.88142	70	
227.95886	54	
228.84032	94	
229.84832	78	
229.89502	74	
230.84145	110	
231.94950	570	
232.89081	76	
233.94604	234	
234.89475	64	
235.43510	66	
235.96660	76	
238.84294	120	
239.79562	80	
239.85121	170	
239.87005	84	
239.88695	78	
239.90266	136	
239.91981	92	
240.23162	76	
240.83658	736	1+
240.95551	162	
242.83738	412	1+
242.94179	54	
244.08778	68	
246.94884	64	
246.97688	164	
248.88233	72	
249.88305	82	
249.94888	68	
249.96334	104	
250.96514	60	
253.90857	70	
253.97557	72	
254.91961	66	
254.96789	236	1+
255.07057	72	
255.09808	66	
255.13571	60	
255.84206	62	
255.88539	70	
256.07407	70	
256.13449	90	
256.26613	130	
256.95099	76	
257.40788	78	
257.79596	76	
257.83144	122	
257.86484	64	
258.01887	72	
258.84446	250	
258.94263	92	
259.85370	206	
259.92369	78	
260.83336	646	1+
260.85335	134	
261.92696	84	
262.83512	72	
263.39584	72	
263.84798	92	
264.07018	60	
264.86003	208	1+
266.83453	66	
267.30833	58	
267.82656	78	
268.84260	108	
269.83919	102	
270.83589	140	
271.85884	66	
272.86772	58	
273.81564	74	
273.89928	58	
273.97427	100	
274.86721	92	
275.82894	68	
275.85361	1502	1+
275.94439	120	
276.81690	68	
276.88304	80	
277.92273	66	
278.05881	84	
278.84579	764	1+
278.91920	90	
279.80977	82	
279.88554	122	
279.91055	62	
279.96515	126	
280.93730	62	
282.81033	80	
283.78382	70	
284.80656	60	
285.38708	74	
287.80700	70	
288.84957	62	
290.86253	124	
292.43957	86	
293.85233	138	
294.86337	84	
295.92723	82	
295.97129	172	1+
295.99519	66	
296.81315	62	
296.85577	230	
297.00755	64	
297.89913	60	
298.30637	74	
298.39950	92	
298.84539	56	
298.87286	76	
299.78197	66	
299.87256	280	
300.12886	76	
300.86399	70	
300.98149	58	
301.86169	76	
303.94217	100	
307.76063	60	
307.79590	116	
311.17784	74	
311.43128	64	
313.88446	74	
315.15877	74	
316.02230	76	
316.82616	76	
318.28547	118	
319.86513	72	
320.78991	68	
320.85389	78	
324.89334	94	
326.87349	80	
327.87976	108	
328.03322	56	
330.81483	60	
331.87244	94	
332.21171	64	
332.87697	68	
333.86582	56	
336.90544	80	
339.12061	72	
342.10960	66	
342.83901	54	
END IONS

###FS:    #m/z: 336.94427 #charge 1+
###MS: 117
###MSMS: 119
BEGIN IONS
TITLE=Cmpd 89, +MS2(336.9443), 28.0-35.0eV, 2.6min #119
RTINSECONDS=153.355
SCANS=117,119
PEPMASS=336.94427	23136
CHARGE=1+
184.86655	52	
192.02149	90	
193.89125	54	
197.85926	66	
201.05347	84	
205.94410	62	
208.81599	40	
211.94373	684	1+
212.87750	74	
213.93917	278	
215.88729	60	
215.93419	72	
215.98100	44	
216.90104	72	
217.40503	38	
217.84347	48	
217.88243	62	
217.90895	38	
217.94145	74	
218.89272	66	
221.02854	42	
222.84878	52	
223.95931	58	
223.98287	74	
224.83603	228	
224.97777	204	
225.95530	68	
226.02731	68	
226.88305	82	
226.94402	44	
228.22610	62	
228.89806	64	
229.95544	492	
230.88821	126	
230.90981	60	
231.66117	70	
231.89566	44	
231.95166	46	
233.49713	50	
233.81352	44	
234.83074	84	
234.92055	72	
234.96266	70	
235.44812	56	
235.92156	78	
236.89616	70	
237.06394	68	
238.85398	54	
238.89942	42	
239.84453	116	
239.91233	66	
240.83987	494	1+
240.91741	80	
240.93650	62	
241.84313	422	1+
242.89226	70	
243.06649	78	
243.82968	68	
243.84790	84	
244.84791	96	
246.84828	58	
247.96534	140	
248.11768	52	
248.89955	58	
249.32446	40	
249.95438	122	
250.83185	120	
250.95110	136	
251.96580	88	
252.93301	88	
252.94145	86	
252.96946	300	
253.03914	94	
253.89669	54	
254.89992	82	
254.96580	188	
255.08049	64	
255.86750	46	
255.91067	60	
256.26074	72	
256.85020	62	
256.89764	82	
257.84291	118	
257.86158	64	
257.91615	70	
258.84291	296	
259.16801	90	
259.84810	208	
260.05026	70	
260.85686	110	
260.96205	80	
261.28965	60	
261.42839	100	
261.84746	72	
266.85742	74	
267.84448	94	
268.83977	380	1+
270.98562	152	
271.93771	92	
272.43611	90	
273.43802	104	
274.85796	310	
274.87869	72	
276.85858	678	1+
277.21569	44	
277.83348	66	
277.89064	90	
278.24275	70	
278.37647	60	
278.96247	60	
279.11812	76	
279.86307	70	
279.88778	58	
280.81127	42	
281.72324	64	
283.04869	38	
284.51245	66	
285.84921	110	
286.84912	430	1+
287.87786	50	
289.87906	130	
290.87703	48	
290.91181	72	
292.81356	84	
293.10606	186	
294.07752	38	
294.37875	66	
294.86805	68	
295.12285	66	
296.23815	82	
297.87184	68	
299.01287	50	
299.12323	38	
299.86611	142	
299.89055	138	
300.88663	68	
302.00614	60	
302.91767	72	
304.85803	154	
306.87808	42	
308.17176	76	
308.86190	86	
309.86867	38	
312.86545	62	
316.45040	78	
321.98329	66	
322.91366	86	
323.04743	46	
325.90407	64	
330.88137	70	
332.78948	58	
334.76995	110	
334.95927	106	
335.03064	56	
336.24173	56	
339.86032	84	
END IONS

###FS:    #m/z: 359.96003 #charge 1+
###MS: 117
###MSMS: 120
BEGIN IONS
TITLE=Cmpd 90, +MS2(359.9600), 28.0-35.0eV, 2.6min #120
RTINSECONDS=154.127
SCANS=117,120
PEPMASS=359.96003	15166
CHARGE=1+
63.67496	68	
189.36963	72	
190.91198	58	
196.88628	58	
198.87939	74	
200.94558	66	
202.95775	68	
207.46584	74	
209.94216	68	
210.94509	88	
212.89166	70	
214.82757	56	
214.87242	56	
218.89783	72	
220.95735	66	
222.95064	276	1+
223.88761	150	1+
224.95038	140	
226.94511	758	
226.96735	168	
226.99240	86	
227.84226	92	
227.92754	74	
227.95783	154	
228.94091	536	
228.95751	82	
229.96967	54	
230.85266	80	
233.84190	62	
234.09203	80	
235.86897	78	
237.79590	58	
237.90963	68	
239.08340	70	
239.88146	56	
240.83524	64	
240.93959	402	
240.96110	356	1+
241.90362	156	
241.94000	182	
242.81563	76	
242.85771	66	
243.12166	54	
243.45494	68	
243.95924	86	
244.83456	60	
244.91151	52	
244.92667	84	
244.95819	464	
245.22277	74	
245.93678	118	
246.09270	92	
246.95155	344	
246.98160	72	
247.25562	56	
248.79713	58	
249.00243	72	
249.09548	76	
250.85840	70	
250.89501	82	
250.95273	84	
251.10687	86	
251.87225	62	
251.90380	60	
252.83044	58	
252.87396	80	
252.95526	66	
253.88366	78	
254.93320	58	
255.90690	86	
257.86538	64	
258.97765	64	
259.84136	52	
259.88021	62	
260.83101	76	
260.96525	234	
261.00164	56	
261.83960	82	
261.87147	54	
261.93886	84	
262.88181	58	
262.96153	54	
262.99526	76	
263.98012	60	
266.81352	374	1+
266.86075	72	
266.96641	70	
269.96570	106	
270.89779	66	
272.84524	64	
273.90700	52	
273.96604	72	
274.11658	66	
275.81481	60	
275.92667	60	
275.96706	114	
276.85770	66	
278.84568	76	
278.86111	60	
279.80164	68	
280.79037	72	
281.79229	60	
281.84463	196	1+
281.89659	160	
284.82732	64	
284.94961	70	
287.86517	64	
288.14027	80	
288.88088	100	
289.86452	82	
290.85660	80	
293.86063	100	
297.42052	68	
297.80589	58	
297.97140	78	
298.42601	88	
298.80156	242	
298.88583	58	
298.92208	66	
299.80123	160	
299.87104	184	1+
300.92460	82	
302.85995	64	
303.20209	68	
305.26441	70	
308.88559	66	
309.55966	72	
311.88180	94	
312.86939	54	
313.23122	66	
314.81579	154	
315.00394	68	
316.76490	54	
316.81622	270	1+
318.07119	100	
319.13175	82	
319.50730	102	
319.95541	64	
320.92678	66	
321.30931	128	
322.11994	54	
322.86492	54	
323.01321	70	
324.02723	58	
324.88713	68	
328.37566	76	
329.87491	70	
336.94216	152	
338.93284	84	
349.62289	120	
354.19530	66	
356.91613	66	
359.82591	56	
360.11930	68	
361.78999	86	
362.76008	72	
364.85365	84	
END IONS

###FS:    #m/z: 322.92874 #charge 1+
###MS: 121
###MSMS: 122
BEGIN IONS
TITLE=Cmpd 91, +MS2(322.9287), 28.0-35.0eV, 2.6min #122
RTINSECONDS=157.801
SCANS=121-122
PEPMASS=322.92874	312486
CHARGE=1+
110.94760	36	
113.41498	32	
116.79424	72	
128.69012	32	
154.52081	32	
158.08841	36	
160.52971	34	
183.89413	84	
195.89087	52	
195.91545	74	
195.96559	142	
201.04481	64	
201.06056	66	
202.04362	78	
205.94926	74	
208.95592	74	
209.04625	60	
210.89861	62	
212.06487	64	
213.64137	32	
215.87595	68	
217.89790	84	
219.00708	56	
219.88717	74	
219.96003	72	
220.95367	68	
221.93703	52	
222.81998	32	
223.95706	140	
225.01916	48	
225.49967	28	
227.93307	64	
229.07827	58	
230.83437	64	
236.94471	88	
238.82514	36	
238.89129	96	
238.93741	110	
238.99431	70	
239.08155	68	
239.89854	64	
240.25661	58	
240.82231	74	
240.94006	1594	
240.96357	144	
241.81966	56	
241.90210	44	
241.94061	1258	
242.04096	32	
242.08140	30	
242.90745	30	
242.94057	3658	1+
243.43175	28	
243.45614	34	
243.56816	28	
243.58416	38	
243.85360	40	
244.14333	30	
244.43545	40	
244.68417	32	
244.93893	862	
245.59013	30	
245.81742	62	
245.96366	32	
246.01363	40	
246.08487	46	
246.41440	38	
246.82170	44	
246.97969	84	
248.16386	70	
248.79882	34	
248.85505	122	
248.88007	88	
249.92728	68	
250.86577	84	
250.94143	114	
251.89981	44	
254.91559	62	
256.89513	176	
257.98355	82	
258.14314	54	
258.79084	132	
259.83116	44	
260.83498	50	
261.79580	72	
261.82566	48	
262.82987	130	
262.84647	32	
262.97140	60	
263.97996	120	
264.07562	68	
264.80442	70	
266.86083	84	
268.82583	62	
268.96114	52	
269.95617	64	
272.43194	92	
272.83928	72	
272.98333	74	
273.79718	74	
274.84079	58	
275.92276	76	
276.99456	56	
277.85751	98	
278.83700	76	
279.08988	1094	1+
279.19810	30	
279.29120	28	
279.99643	68	
280.82962	60	
280.87672	46	
280.96978	32	
281.07021	62	
281.09914	60	
281.11765	44	
281.86980	72	
282.13158	60	
282.27404	52	
282.87863	58	
283.06653	34	
284.29236	812	1+
284.87761	84	
285.10519	66	
286.81404	32	
287.87160	82	
288.47371	84	
288.93702	72	
289.08624	30	
289.87926	46	
290.86482	58	
293.80157	54	
294.04161	74	
296.85762	60	
297.01753	32	
300.81233	66	
300.86013	70	
304.09643	62	
305.21712	50	
305.79865	44	
305.89576	94	
307.79687	46	
307.88956	40	
308.77337	64	
308.86454	72	
310.91544	38	
311.86012	54	
320.75704	54	
320.83177	70	
320.87154	40	
321.75829	70	
321.81602	88	
323.76802	58	
324.76548	66	
END IONS

###FS:    #m/z: 340.93922 #charge 1+
###MS: 121
###MSMS: 123
BEGIN IONS
TITLE=Cmpd 92, +MS2(340.9392), 28.0-35.0eV, 2.7min #123
RTINSECONDS=158.573
SCANS=121,123
PEPMASS=340.93922	156824
CHARGE=1+
189.04193	70	
190.94749	58	
197.86797	68	
201.88824	76	
203.88023	78	
208.95549	80	
210.93790	56	
212.85224	70	
212.88111	74	
213.87452	118	
213.93654	172	
215.88159	244	1+
219.99667	70	
222.94252	86	
223.84319	66	
223.88585	56	
223.91696	68	
223.93912	82	
223.96264	66	
224.82936	70	
224.90268	84	
226.82952	86	
226.85407	130	
226.96624	72	
228.83505	76	
228.85515	60	
228.90912	78	
228.93327	62	
229.84278	180	
231.88753	56	
231.94858	270	
232.94890	138	
236.90319	64	
237.06205	70	
238.14644	78	
238.88416	66	
239.04197	68	
239.86553	60	
240.22603	60	
240.83799	722	1+
240.96303	70	
241.13668	72	
241.84172	544	1+
242.94374	72	
243.82757	164	
244.83802	74	
246.22971	62	
246.39525	66	
246.43995	78	
246.83511	68	
246.96987	90	
247.23651	70	
249.99350	56	
250.94774	88	
250.99627	76	
251.96211	72	
252.82030	58	
254.83952	70	
254.88859	56	
254.91977	94	
254.94896	64	
255.12943	76	
255.78107	70	
256.86382	144	
256.90165	80	
256.95750	78	
257.04523	70	
257.08096	56	
257.83345	66	
257.84919	126	
258.84541	244	
258.88358	76	
259.84972	434	1+
259.90335	84	
260.11370	64	
260.83664	602	1+
261.02161	80	
262.89790	60	
263.83338	82	
264.07371	68	
264.80961	68	
264.93258	70	
265.86848	82	
266.84772	220	
267.82422	68	
267.95699	58	
268.52411	84	
268.84015	108	
269.56952	100	
269.83796	58	
270.83550	98	
270.88133	54	
270.93624	74	
272.44198	72	
272.85571	58	
272.90690	56	
272.93550	140	
274.87758	66	
275.86756	66	
276.85562	926	1+
278.84233	874	1+
278.93203	70	
278.97498	66	
279.86782	182	
279.91170	68	
280.25967	66	
280.99827	150	
282.60612	68	
282.87123	70	
283.17944	66	
284.05946	64	
284.82519	70	
284.84409	80	
284.93493	64	
287.86325	54	
287.90995	148	
288.18637	62	
288.92867	70	
290.40250	62	
292.88518	58	
293.15185	76	
293.85065	102	
293.93240	94	
294.87441	98	
295.84079	80	
295.85943	72	
295.89355	58	
295.97015	240	1+
297.89508	86	
297.91612	58	
298.30819	94	
298.89829	68	
299.31655	60	
299.87020	156	
301.40858	94	
301.86327	78	
302.87590	68	
303.03730	64	
304.03839	76	
305.76708	60	
305.92968	54	
307.37255	72	
307.41584	60	
307.89196	54	
310.01111	70	
317.86153	58	
320.09104	62	
322.82778	58	
326.16985	68	
328.19109	70	
337.25092	62	
339.27213	72	
340.94306	64	
342.39830	74	
342.79592	84	
342.90052	162	
345.16204	72	
345.78749	64	
END IONS

###FS:    #m/z: 336.94367 #charge 1+
###MS: 121
###MSMS: 124
BEGIN IONS
TITLE=Cmpd 93, +MS2(336.9437), 28.0-35.0eV, 2.7min #124
RTINSECONDS=159.345
SCANS=121,124
PEPMASS=336.94367	23584
CHARGE=1+
133.95158	70	
190.92755	62	
192.89035	70	
200.87942	56	
210.88208	218	
210.90028	74	
211.48959	42	
211.94318	818	1+
212.87501	106	
213.93815	158	
214.94182	166	
215.82395	54	
215.88578	66	
216.91131	90	
219.83468	52	
219.88899	78	
220.87913	38	
221.14381	40	
221.91305	72	
223.87815	64	
223.95603	68	
223.97519	140	
224.22547	136	
227.20113	70	
228.84611	70	
229.95641	522	1+
230.89145	230	
231.94836	598	1+
232.82175	52	
233.82712	56	
233.90235	70	
234.21962	40	
234.81940	36	
234.89865	34	
234.92931	160	
235.79893	70	
237.06226	72	
238.85643	192	1+
239.83406	80	
239.84733	80	
240.83724	356	1+
242.99953	48	
245.89049	58	
246.92360	118	
247.95809	124	
248.96565	68	
249.83138	156	
249.89490	58	
249.97968	72	
250.82748	72	
250.84445	66	
250.86615	64	
251.00203	70	
251.96580	40	
252.93160	52	
252.97016	174	
253.00573	66	
253.83070	38	
253.90998	64	
254.01874	72	
254.06960	72	
254.87082	64	
254.88661	74	
254.91575	58	
254.96696	196	
256.00108	84	
256.03431	64	
256.20838	34	
256.85153	140	
256.89740	214	
257.84769	296	1+
257.87490	82	
260.83503	92	
261.85168	68	
262.90973	72	
264.85670	34	
265.86091	52	
267.74388	34	
267.84830	118	
267.96688	64	
268.81587	70	
268.84181	732	1+
269.33376	38	
270.43888	78	
270.89751	56	
270.98529	60	
271.06954	42	
271.40318	92	
271.87065	54	
271.90512	64	
272.87809	46	
273.85663	76	
274.87623	258	1+
274.89127	42	
275.84124	66	
275.86242	130	
276.15524	48	
276.85718	882	1+
277.86142	508	1+
278.04370	66	
278.84551	158	
279.02182	62	
279.83487	62	
279.88162	118	
279.89783	58	
280.82757	54	
282.84733	42	
282.86596	62	
283.87721	80	
285.22322	44	
285.85187	44	
285.87693	62	
286.41694	64	
286.85945	148	
286.91188	72	
288.85665	114	
288.93685	52	
289.86263	66	
291.07836	72	
292.29866	36	
292.44166	92	
293.10397	234	
293.85265	64	
294.10814	140	
294.83852	62	
295.97135	52	
296.87634	40	
296.97147	74	
296.98843	40	
297.85099	102	
297.87162	56	
298.86697	200	1+
299.91165	72	
302.85136	72	
303.93576	88	
304.85696	56	
306.89320	58	
307.04754	62	
308.42654	78	
310.87243	68	
311.10205	70	
312.88689	78	
317.87824	72	
318.85318	50	
319.83239	54	
319.93117	80	
320.23359	64	
321.86650	52	
324.87378	66	
324.91390	104	
327.55514	40	
328.95553	64	
329.87517	134	
330.29250	40	
331.81157	38	
332.80762	34	
333.25112	46	
334.77500	44	
334.87847	88	
334.95939	76	
340.02833	56	
END IONS

###FS:    #m/z: 322.92864 #charge 1+
###MS: 125
###MSMS: 126
BEGIN IONS
TITLE=Cmpd 94, +MS2(322.9286), 28.0-35.0eV, 2.7min #126
RTINSECONDS=163.017
SCANS=125-126
PEPMASS=322.92864	337718
CHARGE=1+
47.33891	26	
129.03581	26	
141.84804	32	
190.93238	80	
201.04226	218	1+
201.16134	72	
201.87939	62	
203.96968	38	
205.94782	54	
206.96727	74	
207.06461	74	
210.89864	74	
212.91745	220	1+
212.96164	72	
215.03085	38	
220.01105	28	
220.06020	66	
220.87712	54	
222.94969	46	
223.05130	22	
223.95537	90	
225.85590	52	
225.91136	46	
226.86467	68	
228.58789	34	
229.93387	48	
230.11277	54	
230.83030	80	
230.84540	70	
231.11978	72	
231.89499	98	
232.82004	72	
236.90882	58	
237.97435	74	
238.63176	24	
238.88475	68	
238.94522	48	
239.20691	74	
239.78657	96	
239.88547	66	
240.07929	52	
240.09664	96	
240.94058	1340	
240.96115	50	
241.93840	5148	1+
242.81940	72	
242.86145	24	
242.89543	34	
242.94061	3574	1+
243.06903	24	
243.69274	48	
243.72553	34	
244.49543	22	
244.56177	34	
244.83160	98	
244.89999	60	
244.93940	398	
244.97858	56	
245.02874	70	
245.04391	90	
245.07289	32	
245.65186	24	
246.97391	68	
247.08741	40	
247.19090	22	
247.60514	24	
248.84423	68	
248.85891	46	
249.02141	62	
249.47419	26	
250.94537	100	
254.38856	36	
254.83741	62	
254.91211	62	
255.92103	68	
256.89527	98	
257.79947	40	
257.91032	64	
257.98537	54	
258.05055	86	
258.43372	110	
258.84486	24	
259.86225	54	
260.12779	56	
260.93144	166	
261.06325	30	
264.97440	86	
265.31828	22	
266.42546	56	
266.99301	70	
267.01894	80	
268.78982	34	
268.95275	64	
269.08091	52	
269.11636	54	
272.84507	62	
274.01110	52	
274.85711	112	
277.81097	58	
278.23561	28	
278.84142	72	
279.05953	26	
279.09062	1248	1+
279.31860	22	
279.82397	32	
280.83380	70	
281.16289	28	
281.82560	56	
281.87372	54	
283.06888	144	
283.24636	32	
283.80706	80	
284.29277	268	
284.44086	26	
284.87701	80	
285.31546	32	
289.46115	32	
290.85217	56	
294.90569	84	
298.56683	28	
299.41012	80	
300.17339	32	
301.64826	38	
301.82115	20	
301.85818	30	
302.07794	58	
303.71976	86	
303.86299	36	
304.28088	68	
304.86100	24	
306.88180	48	
306.95927	22	
307.12751	66	
307.19852	64	
307.78822	104	
307.80157	72	
308.48058	34	
312.81313	80	
313.93727	40	
314.87292	58	
315.27847	72	
315.92397	66	
317.11466	100	
317.81500	88	
317.86501	56	
318.00088	64	
318.86073	24	
318.94327	52	
320.84279	72	
321.42402	74	
322.07821	76	
323.75295	88	
325.90840	78	
326.09272	40	
326.21209	62	
END IONS

###FS:    #m/z: 363.95449 #charge 1+
###MS: 125
###MSMS: 127
BEGIN IONS
TITLE=Cmpd 95, +MS2(363.9545), 28.0-35.0eV, 2.8min #127
RTINSECONDS=163.789
SCANS=125,127
PEPMASS=363.95449	57998
CHARGE=1+
51.56674	84	
87.95831	76	
190.87983	64	
191.85993	76	
192.93659	66	
195.92235	86	
196.85499	112	
200.86368	90	
203.94891	68	
209.94575	102	
212.87989	228	1+
214.89222	84	
224.61942	90	
224.94822	312	
224.97094	70	
226.84049	76	
226.94538	1288	1+
226.96729	154	
227.86077	84	
227.93046	234	
228.88725	132	
228.94100	1658	1+
230.81538	62	
230.88938	418	1+
232.88562	64	
234.87885	122	
234.95850	80	
237.09037	82	
238.83693	76	
240.94017	478	
240.96189	144	
241.94240	248	
242.81586	68	
242.94061	974	1+
244.15706	72	
244.81355	122	
244.90949	78	
244.93967	98	
244.95538	522	1+
245.82111	66	
245.94065	206	
246.14873	70	
246.80943	72	
246.83302	64	
246.90071	66	
246.95387	530	1+
247.40850	68	
248.80564	118	
250.80354	60	
250.94160	68	
251.04497	80	
251.07009	68	
252.06170	70	
255.06481	84	
255.10018	72	
255.91476	64	
257.10625	66	
258.84206	86	
259.89186	88	
259.94736	72	
260.83313	128	
260.98803	62	
261.08703	80	
261.83260	96	
261.85939	86	
262.89060	68	
263.06512	72	
263.87649	156	
264.81838	72	
265.97405	108	
266.81306	268	1+
267.02141	72	
267.10517	96	
268.87808	92	
269.96429	102	
270.96830	72	
271.10571	76	
273.93744	98	
276.80795	164	
278.79613	140	
278.84352	136	1+
278.86764	104	
279.15338	66	
279.96783	86	
280.79077	160	
280.86553	80	
280.92016	82	
281.79043	190	
282.08463	76	
282.15005	78	
282.78890	128	
283.84705	172	
283.91643	72	
284.79425	94	
284.82539	92	
284.86482	64	
285.84252	110	
285.98902	72	
286.07419	108	
286.96387	72	
288.83273	68	
289.42976	88	
289.90639	74	
291.57109	94	
292.01788	62	
292.82826	60	
294.12147	62	
295.86803	72	
298.80314	330	
299.42076	94	
299.80188	202	
300.80479	182	
301.86062	78	
301.94828	68	
303.85598	114	
303.87570	66	
304.82930	70	
304.92560	62	
305.93437	94	
306.93148	78	
310.92229	68	
311.86038	66	
312.36612	74	
312.91080	84	
314.82530	66	
314.93391	68	
315.81918	68	
316.81189	150	
317.00746	64	
318.21787	64	
319.93732	76	
319.99196	104	
322.81867	66	
322.92261	66	
323.13906	66	
323.82356	62	
324.89807	86	
325.86284	62	
326.83368	70	
327.84861	68	
327.88888	66	
329.88159	60	
336.92883	82	
338.96706	60	
339.81330	62	
342.31648	76	
343.42141	78	
343.90858	88	
344.12946	80	
345.83975	68	
349.25304	70	
352.88381	92	
358.79301	72	
360.30823	86	
360.42251	108	
364.29792	72	
364.65210	72	
365.91494	72	
368.80460	72	
END IONS

###FS:    #m/z: 359.95973 #charge 1+
###MS: 125
###MSMS: 128
BEGIN IONS
TITLE=Cmpd 96, +MS2(359.9597), 28.0-35.0eV, 2.8min #128
RTINSECONDS=164.562
SCANS=125,128
PEPMASS=359.95973	16784
CHARGE=1+
189.95464	82	
191.89901	74	
200.83429	92	
203.42301	70	
205.94606	66	
206.49947	100	
207.08013	60	
209.94462	134	
214.89034	92	
217.05229	70	
219.04110	76	
220.88990	70	
222.95111	162	
223.81778	62	
223.89285	80	
223.95741	152	
224.94701	306	1+
224.97065	218	1+
226.94604	650	1+
226.97104	120	
227.10152	68	
227.88851	68	
228.94323	334	
233.85319	64	
233.88309	136	
234.87578	68	
235.93459	64	
237.41552	102	
238.97134	146	1+
240.08889	66	
240.73458	88	
240.83360	56	
240.94106	116	
240.96388	154	
241.00893	96	
241.15606	82	
241.83489	86	
241.89812	144	
241.95925	74	
242.33562	80	
242.95711	72	
244.95579	644	1+
245.89656	84	
246.95153	408	
246.98184	106	
247.81407	80	
247.85093	70	
248.80408	108	
248.96760	66	
249.87094	58	
250.39766	74	
250.89432	108	
251.90328	56	
252.10059	68	
252.87330	132	
252.95908	64	
254.98448	58	
255.88913	78	
256.84281	70	
256.91749	86	
257.85633	120	
258.81833	60	
258.83314	114	
258.88762	92	
258.90722	66	
258.97565	74	
260.83108	66	
260.84747	60	
260.93030	58	
260.96658	334	1+
260.98409	74	
262.98964	62	
264.11975	60	
264.81865	152	
264.96039	72	
265.81154	64	
266.81468	58	
267.81238	84	
267.85649	78	
267.97515	86	
269.96685	176	
270.88748	60	
270.92804	62	
270.96290	92	
273.79342	76	
273.96939	134	
274.87770	80	
275.56585	56	
276.83945	60	
276.87820	54	
277.87304	72	
278.80948	66	
278.86178	70	
278.88202	70	
279.79067	544	1+
279.84506	62	
279.86724	56	
282.02849	90	
283.10172	84	
283.97648	68	
284.05724	72	
285.82343	66	
286.85778	58	
287.47183	84	
287.94851	74	
288.88248	80	
289.57609	80	
290.79878	134	
290.83571	74	
290.96129	64	
292.04921	62	
292.84484	76	
293.09914	66	
294.86974	208	1+
295.92931	62	
296.25275	66	
296.85537	54	
296.93132	76	
298.80242	520	1+
298.89815	64	
299.87155	62	
300.29059	70	
300.96316	58	
301.82655	64	
306.81770	68	
307.03897	66	
308.95261	52	
309.14714	66	
309.65664	76	
310.05026	54	
316.80894	68	
317.00763	72	
318.80499	84	
318.82276	62	
318.89717	60	
318.93936	66	
319.93979	58	
320.83716	118	
322.92264	74	
323.00994	148	
325.14817	92	
332.90827	88	
335.89921	68	
336.85629	54	
336.94233	56	
338.08812	80	
339.00758	82	
340.79150	58	
340.80995	64	
340.93894	56	
343.05975	58	
346.90741	72	
347.40622	54	
352.89294	68	
354.42165	108	
360.17352	64	
361.72461	66	
361.78749	64	
364.03789	54	
END IONS

###FS:    #m/z: 322.92882 #charge 1+
###MS: 129
###MSMS: 130
BEGIN IONS
TITLE=Cmpd 97, +MS2(322.9288), 28.0-35.0eV, 2.8min #130
RTINSECONDS=168.228
SCANS=129-130
PEPMASS=322.92882	332156
CHARGE=1+
47.74529	32	
71.20601	32	
96.95504	32	
119.73843	48	
162.74942	60	
186.08392	120	
191.97057	82	
195.03997	72	
195.63819	24	
197.44632	28	
197.96378	38	
198.03018	62	
200.08998	32	
201.54121	22	
205.11297	74	
207.97453	108	
208.93809	62	
209.88529	84	
209.98135	78	
210.11505	70	
210.37842	88	
215.83287	70	
218.89271	40	
219.87072	52	
220.03485	62	
222.88181	66	
223.95559	122	
225.86718	100	
226.89438	58	
227.86248	84	
227.92920	52	
229.00736	66	
230.83504	148	
232.87220	68	
236.94456	90	
237.87562	64	
238.02531	50	
238.11985	34	
238.93974	106	
239.59470	90	
239.87609	32	
240.14984	70	
240.93995	2100	
241.19082	46	
241.21083	24	
241.36306	30	
241.93890	5578	1+
242.24276	28	
242.94128	3502	1+
243.00389	24	
243.03976	44	
243.19731	24	
243.22545	34	
243.27311	28	
243.32293	24	
243.55471	38	
243.82264	74	
244.02062	82	
244.45960	34	
244.59529	26	
244.81919	62	
244.93883	1114	1+
244.95923	38	
244.98266	58	
245.00070	22	
245.04307	32	
245.15085	36	
245.81754	44	
245.99815	98	
246.27776	20	
246.54896	32	
246.79476	36	
246.97554	200	
247.19947	28	
248.84536	86	
248.99859	66	
251.07199	42	
251.22802	26	
251.86767	38	
252.06123	82	
256.89185	44	
256.96477	70	
257.91453	52	
258.83598	76	
260.82824	110	
261.83813	106	
261.88508	34	
262.10474	22	
262.82983	56	
263.64321	28	
263.79435	96	
264.86851	72	
265.25078	54	
265.84754	26	
266.86653	50	
267.20573	42	
267.87053	48	
268.12604	68	
268.42364	80	
268.85801	42	
268.95481	40	
269.02527	52	
269.78915	74	
269.88951	74	
272.13000	36	
272.92660	80	
273.85023	64	
273.90707	46	
274.37661	74	
275.91253	70	
276.10207	42	
276.89852	32	
277.11919	52	
277.93138	72	
278.08517	70	
278.94776	66	
279.04229	28	
279.08979	1272	1+
279.11210	82	
279.32313	26	
279.91681	40	
280.86677	48	
281.11332	70	
281.35228	38	
282.71521	30	
283.08506	78	
283.82118	50	
283.96588	58	
284.29442	312	
284.33246	84	
284.48764	84	
287.18629	22	
288.86627	60	
288.88073	70	
289.38085	50	
289.86656	84	
289.88143	70	
294.82525	22	
296.82582	64	
297.80155	52	
298.94485	56	
303.75173	46	
307.89409	112	
308.85565	90	
314.85565	76	
316.79116	60	
320.25289	58	
321.22122	48	
322.81222	94	
324.13744	76	
324.22597	84	
325.10189	50	
327.07325	54	
328.44494	66	
END IONS

###FS:    #m/z: 363.95479 #charge 1+
###MS: 129
###MSMS: 131
BEGIN IONS
TITLE=Cmpd 98, +MS2(363.9548), 28.0-35.0eV, 2.8min #131
RTINSECONDS=169
SCANS=129,131
PEPMASS=363.95479	58248
CHARGE=1+
183.85424	62	
185.87957	66	
189.85830	112	
192.94001	62	
196.87913	74	
204.88287	82	
205.89647	72	
205.97384	78	
207.94639	140	
208.86874	68	
208.93982	74	
209.94017	218	
212.88012	70	
212.89221	178	
223.95019	84	
224.94972	158	
224.98177	58	
225.88708	64	
225.95896	94	
226.46169	68	
226.94660	1114	1+
227.92951	64	
228.90354	94	
228.94153	1310	1+
230.88645	68	
231.83527	80	
232.23549	60	
232.88291	186	
234.99425	74	
237.85097	72	
237.92121	74	
238.13172	64	
240.36708	74	
240.88107	58	
240.94110	246	
240.96715	76	
241.94182	196	
242.93933	594	
242.95488	322	
243.02987	78	
243.93479	538	1+
244.81334	72	
244.89616	80	
244.95511	524	
245.84993	66	
246.80927	66	
246.95205	800	
247.89990	272	1+
248.80270	144	
249.80013	60	
250.89483	174	
250.94777	80	
252.50797	78	
253.08242	72	
253.10941	78	
254.83341	76	
254.86872	78	
255.37850	74	
257.84365	66	
258.83285	66	
258.84568	78	
258.97822	84	
260.83101	214	
260.96956	190	1+
261.84975	68	
261.94096	88	
262.94540	78	
263.84593	62	
264.78864	84	
265.84425	64	
265.96756	82	
266.81122	76	
267.36034	84	
267.97374	150	
268.81588	116	
268.85379	62	
268.96905	66	
269.88387	72	
269.96818	164	
271.08972	60	
271.86764	98	
272.87590	60	
274.86338	68	
276.41268	72	
276.80661	62	
277.10585	74	
278.79162	70	
278.84622	302	1+
279.09980	60	
279.44815	102	
279.80145	88	
279.89589	84	
280.79015	66	
281.79153	66	
282.01200	94	
282.79240	140	
282.81028	66	
283.78611	78	
283.80253	70	
283.84467	86	
283.98873	70	
284.84625	76	
284.87910	68	
285.22149	60	
286.01209	96	
288.05498	68	
289.93139	72	
290.09244	70	
290.80584	96	
290.89600	94	
291.50373	86	
293.85196	114	
293.87330	76	
293.93080	126	
297.82502	86	
298.21123	74	
298.80175	294	
299.80854	154	
300.79675	368	1+
301.85721	230	1+
302.79577	72	
303.90400	70	
304.80972	78	
305.92769	62	
306.66486	78	
307.89019	100	
308.85582	62	
309.95353	116	
311.99254	74	
313.86049	68	
314.82059	60	
314.87953	112	
316.80882	170	
317.84536	90	
318.81637	66	
318.88196	62	
320.92434	66	
320.95504	70	
321.96105	82	
322.46821	72	
322.89261	156	
324.75223	70	
324.82959	82	
328.98587	76	
329.87716	150	
330.16066	58	
330.91518	60	
335.14589	70	
336.16740	62	
340.94128	72	
342.77552	70	
342.87999	64	
342.89636	76	
353.82543	76	
359.71919	72	
360.77098	70	
363.80034	64	
368.80456	72	
END IONS

###FS:    #m/z: 359.96006 #charge 1+
###MS: 129
###MSMS: 132
BEGIN IONS
TITLE=Cmpd 99, +MS2(359.9601), 28.0-35.0eV, 2.9min #132
RTINSECONDS=169.772
SCANS=129,132
PEPMASS=359.96006	12530
CHARGE=1+
191.95684	72	
192.06075	80	
207.88682	82	
207.94732	68	
209.00915	64	
209.94497	138	
212.87560	104	
212.97238	76	
214.34519	88	
220.95929	50	
222.95627	118	
223.94799	94	
224.89510	74	
224.94767	118	
224.97673	104	
225.97148	74	
226.88670	72	
226.94527	954	1+
226.96797	106	
228.80540	64	
228.94186	538	
232.80273	64	
232.84416	54	
232.89265	68	
233.82426	66	
233.96208	76	
234.86276	80	
234.95855	50	
237.50648	86	
239.05123	72	
240.93897	224	
240.96227	134	
241.83865	78	
241.94706	124	
242.85178	60	
242.95899	98	
243.44949	96	
243.77700	54	
243.94614	68	
244.13016	44	
244.90192	70	
244.95695	328	
246.95021	296	
246.97561	48	
249.80618	52	
249.94630	190	1+
250.84419	54	
251.03127	68	
251.86860	64	
251.92872	100	
254.86689	88	
255.88527	84	
257.45936	78	
258.84578	96	
258.97054	70	
259.09723	58	
260.85479	66	
261.97173	130	
262.79799	48	
262.84026	50	
263.97597	76	
264.03169	74	
264.82254	82	
265.80865	106	
265.91283	80	
266.81341	72	
266.86653	72	
267.13926	52	
268.89039	60	
269.82750	82	
269.91422	94	
270.88957	60	
271.39318	68	
271.81189	80	
271.83628	48	
271.89282	76	
273.96669	116	
275.19114	88	
275.91656	50	
275.96655	56	
276.81287	66	
278.79391	68	
278.84375	222	1+
278.86754	54	
279.40897	48	
279.87540	46	
280.79207	364	1+
280.83231	74	
280.96307	50	
281.85285	88	
282.79401	56	
282.87009	62	
282.88914	64	
282.98996	140	
283.85869	66	
284.82156	130	
285.86654	76	
286.13643	56	
287.41767	68	
287.85694	64	
287.93593	76	
288.86605	58	
290.25120	50	
291.93606	72	
294.86357	74	
295.02606	62	
295.43528	94	
297.81476	70	
297.96977	110	
298.80366	490	1+
298.92370	72	
299.85446	68	
300.80563	68	
300.87554	62	
300.93990	76	
302.91533	64	
303.09699	68	
304.01684	58	
306.86478	58	
307.31265	68	
307.87884	76	
309.82739	64	
312.82822	70	
313.72373	64	
313.82464	138	
316.74515	56	
316.81233	214	
316.86208	88	
316.93750	64	
320.95954	66	
321.83125	56	
323.01754	62	
324.08192	78	
325.90171	64	
326.89090	46	
330.02887	70	
330.18074	86	
332.40215	90	
333.78730	56	
336.93522	70	
337.97278	54	
338.62125	104	
338.82913	72	
338.86533	70	
340.87117	60	
340.93154	82	
341.03438	68	
343.89506	94	
348.86582	68	
350.85454	64	
358.34841	78	
359.17426	94	
359.20197	78	
360.19667	92	
360.80244	66	
END IONS

###FS:    #m/z: 340.93907 #charge 1+
###MS: 133
###MSMS: 134
BEGIN IONS
TITLE=Cmpd 100, +MS2(340.9391), 28.0-35.0eV, 2.9min #134
RTINSECONDS=173.421
SCANS=133-134
PEPMASS=340.93907	172414
CHARGE=1+
182.86129	78	
184.93307	92	
190.94762	70	
192.98933	62	
201.92138	70	
205.94743	80	
208.95594	74	
209.96374	72	
210.06132	62	
210.90758	62	
213.93935	440	1+
215.89039	68	
215.93583	214	
217.88342	84	
219.08317	72	
219.87098	72	
220.87274	72	
220.89323	70	
221.03736	70	
223.83039	52	
224.83679	76	
224.94886	74	
225.84511	68	
226.83157	56	
227.89395	94	
227.99047	72	
228.84420	54	
228.89622	54	
228.93505	52	
229.82988	94	
230.88876	200	1+
231.95669	124	
232.94167	64	
234.90010	64	
235.97270	54	
236.85779	74	
236.90516	64	
237.81341	68	
237.88896	94	
238.83861	58	
238.85572	52	
238.88432	178	
238.93452	196	
239.06824	74	
239.84950	134	
239.88637	146	
240.83497	116	
241.84031	710	1+
241.89635	68	
243.83659	176	
243.85387	58	
243.87298	144	
244.91726	54	
244.96881	68	
246.85596	58	
247.85278	66	
247.98995	62	
249.96056	170	
254.81301	66	
254.90776	70	
254.96667	150	
255.07519	114	
256.05214	76	
256.89395	80	
256.96459	116	
257.83810	92	
257.87656	52	
257.91234	80	
258.84791	160	
258.87574	130	
258.90513	72	
259.84215	152	
259.85690	178	
259.95974	102	
260.83133	472	1+
261.78003	66	
261.84935	140	
261.98274	70	
262.83468	294	1+
262.86405	72	
263.92592	74	
264.81436	76	
264.84238	70	
264.86686	106	
265.87649	70	
265.89865	120	
267.13542	104	
267.81423	58	
268.83956	152	
269.85241	106	
270.26971	64	
270.82712	70	
270.93996	62	
272.92171	76	
272.93470	118	
274.03919	58	
274.77166	68	
274.85535	402	1+
274.98954	96	
275.86963	62	
275.89621	68	
275.94743	54	
276.85373	604	1+
276.88578	92	
277.86830	190	
278.84392	942	1+
279.89700	64	
279.91496	70	
279.94336	60	
280.85259	270	1+
281.04208	56	
281.09089	70	
282.04260	58	
282.88656	64	
283.86980	108	
284.43573	74	
284.90184	88	
288.01135	66	
288.84296	90	
292.41242	62	
292.86405	70	
292.99402	92	
293.84843	70	
293.90058	72	
294.86675	134	
294.88274	88	
296.85520	54	
296.87014	74	
297.86106	52	
297.89177	110	
297.90933	80	
298.41455	100	
299.87019	106	
300.15415	86	
300.85184	160	1+
300.87720	72	
303.03311	92	
303.77957	74	
305.88916	86	
307.78399	56	
307.79874	66	
307.89829	146	
311.54146	78	
317.89590	78	
317.93976	72	
318.81586	80	
318.84245	96	
320.82949	68	
320.88938	56	
321.81815	72	
321.88218	60	
324.89364	128	
329.56054	100	
330.82386	60	
330.89572	78	
334.81085	58	
337.99989	72	
339.85141	74	
342.36660	56	
344.41197	104	
END IONS

###FS:    #m/z: 363.95450 #charge 1+
###MS: 133
###MSMS: 135
BEGIN IONS
TITLE=Cmpd 101, +MS2(363.9545), 28.0-35.0eV, 2.9min #135
RTINSECONDS=174.193
SCANS=133,135
PEPMASS=363.95450	61898
CHARGE=1+
185.92800	72	
192.09167	68	
205.95190	92	
207.87437	70	
209.94058	278	
211.88237	78	
212.88294	64	
215.87624	78	
216.02938	76	
217.89783	84	
221.05230	78	
222.94990	184	
224.89175	62	
224.94780	120	
225.94783	110	
225.97039	80	
226.88481	94	
226.94784	1102	1+
226.97141	130	
227.85308	86	
228.89344	192	1+
228.94270	1102	1+
230.05896	66	
230.84142	68	
230.88870	364	1+
231.84259	70	
233.86486	106	
234.87747	72	
234.90404	60	
236.89175	68	
237.84145	66	
238.96587	66	
240.43152	86	
240.85439	68	
240.93982	302	
240.96139	230	
241.87291	74	
241.93899	980	1+
242.15587	70	
242.83351	76	
242.85764	72	
242.94149	672	1+
243.88633	70	
244.93768	208	
244.95487	864	
245.94084	86	
246.10601	68	
246.95127	958	1+
248.79921	60	
248.84730	72	
248.89808	82	
250.79388	74	
251.95217	72	
253.08434	66	
256.17383	66	
257.84120	88	
258.06998	92	
258.82815	90	
259.62493	76	
260.82702	68	
260.84691	84	
260.86875	80	
260.96808	74	
260.99783	74	
261.82959	70	
263.90273	60	
264.85059	82	
266.41372	98	
266.50161	70	
266.81377	100	
267.00304	76	
267.81537	108	
267.97526	80	
268.81246	90	
268.84389	66	
268.95497	72	
269.80954	102	
269.82343	86	
269.96227	140	
270.85726	68	
271.44750	94	
272.84494	74	
274.81244	66	
278.79907	108	
278.83920	68	
279.03577	84	
279.40926	86	
279.91248	86	
280.03379	102	
280.79303	306	1+
280.85863	76	
281.88990	114	
281.98288	62	
283.06845	60	
283.98109	80	
284.08174	74	
285.01177	76	
285.82293	128	
286.84510	64	
286.86798	72	
289.83298	70	
289.94377	74	
291.88288	86	
293.85003	120	
294.85953	78	
296.81392	64	
296.85325	70	
296.91042	76	
297.87695	140	
298.80103	548	1+
299.00448	66	
301.80026	136	
302.85987	66	
303.80945	176	
303.85423	124	
303.89849	112	
304.92349	60	
305.80153	64	
306.14602	76	
308.83260	110	
309.93122	64	
310.83972	80	
311.14708	60	
313.15393	80	
314.82735	80	
316.81326	106	
317.81709	136	
319.37972	94	
321.82236	66	
322.80553	68	
322.93556	62	
323.02831	90	
323.43912	70	
324.90154	134	
325.03584	78	
325.17499	68	
326.33623	72	
327.06613	90	
327.07803	118	
329.61638	104	
330.86805	110	
336.94217	76	
337.80806	62	
338.80201	68	
339.98716	90	
342.09396	78	
344.82929	66	
347.99441	66	
348.75290	102	
349.78565	66	
351.06398	94	
352.89294	76	
355.82604	58	
356.15305	72	
359.76796	86	
362.82778	86	
362.84408	68	
363.85306	72	
364.28598	60	
END IONS

###FS:    #m/z: 336.94362 #charge 1+
###MS: 133
###MSMS: 136
BEGIN IONS
TITLE=Cmpd 102, +MS2(336.9436), 28.0-35.0eV, 3.0min #136
RTINSECONDS=174.964
SCANS=133,136
PEPMASS=336.94362	19948
CHARGE=1+
49.08858	56	
191.95179	66	
192.89016	64	
200.11246	76	
200.98028	78	
202.86296	68	
205.95267	64	
206.88447	84	
206.97796	58	
208.98276	62	
209.88713	58	
210.88091	50	
211.94253	790	
212.88114	100	
213.93848	436	1+
215.94381	86	
216.88765	78	
217.90144	88	
221.05777	76	
222.94947	58	
223.97562	90	
224.84192	66	
224.97484	64	
225.83911	68	
225.85585	88	
227.10129	54	
229.95324	568	
231.95068	326	
233.82090	106	
235.09253	74	
235.94769	78	
236.00987	56	
236.08198	52	
238.85060	66	
238.86958	76	
239.85814	72	
240.10053	84	
240.78963	52	
240.84465	214	
240.91939	56	
241.84366	146	
242.84651	198	
243.83079	94	
244.86534	56	
245.88255	66	
247.96615	166	
249.84410	60	
250.83861	92	
250.94893	100	
250.98047	64	
251.03706	84	
251.84097	52	
251.92858	56	
251.95798	50	
252.95842	110	
252.97030	164	
254.38660	80	
254.79824	68	
254.96747	80	
255.08031	68	
255.91843	64	
255.96748	140	
256.88995	72	
256.91188	50	
257.85803	132	
257.93028	82	
258.84856	436	1+
258.86587	54	
259.11392	86	
259.82692	64	
259.85386	284	1+
259.96925	82	
260.94636	52	
261.24975	68	
261.43632	72	
261.84742	62	
261.89121	84	
262.93772	98	
263.23233	90	
264.01401	66	
264.85869	82	
265.01652	98	
265.86109	64	
266.02068	58	
266.85073	68	
267.84353	112	
267.89459	72	
268.83803	388	1+
270.98108	74	
271.09148	64	
271.91539	68	
272.09362	78	
272.97705	60	
273.86062	88	
274.84692	66	
275.43777	76	
275.86675	104	
276.85541	782	1+
277.83345	228	1+
277.85935	460	1+
277.89680	56	
278.87241	56	
279.09163	66	
279.83412	52	
279.89189	80	
280.88568	72	
281.92103	100	
283.88725	52	
284.13156	74	
285.38313	72	
285.84786	416	1+
286.05116	66	
286.24269	92	
286.84990	300	1+
287.11568	64	
289.87497	76	
290.86240	68	
290.89172	66	
291.78271	58	
292.85744	52	
293.10285	190	
293.12223	98	
294.86098	154	
296.97178	76	
297.89510	90	
297.93096	106	
298.30631	74	
298.38463	96	
298.89381	54	
299.00650	72	
300.03503	68	
300.78873	52	
301.00562	60	
301.16130	66	
301.72154	76	
304.85921	74	
305.40616	88	
307.09717	56	
307.80585	68	
308.00577	62	
308.88555	72	
312.76504	64	
313.04752	76	
313.89115	68	
314.80759	58	
316.87866	66	
317.75992	78	
318.81815	56	
319.90438	94	
320.22048	52	
327.28418	82	
327.94883	86	
333.30040	58	
334.75683	78	
335.89357	72	
336.32903	122	
338.27091	76	
340.27497	60	
341.88026	74	
END IONS

###FS:    #m/z: 340.93920 #charge 1+
###MS: 137
###MSMS: 138
BEGIN IONS
TITLE=Cmpd 103, +MS2(340.9392), 28.0-35.0eV, 3.0min #138
RTINSECONDS=178.625
SCANS=137-138
PEPMASS=340.93920	171470
CHARGE=1+
190.94773	80	
191.10392	60	
195.87293	180	1+
197.12750	62	
198.01965	78	
199.86602	76	
200.87577	70	
205.41732	84	
208.02855	88	
210.90049	88	
212.88088	66	
213.93998	524	1+
215.96815	90	
218.87445	62	
218.89792	74	
220.86073	84	
220.88096	74	
221.94958	70	
222.97477	150	
224.83660	164	
224.85140	72	
225.86337	58	
226.17504	90	
226.87367	126	
226.89410	78	
228.93342	70	
228.94643	72	
229.95637	72	
230.89262	80	
231.79061	62	
231.94853	294	1+
233.87776	190	1+
233.89840	66	
233.94709	150	
235.79322	56	
235.95709	86	
236.90495	136	
237.89086	204	1+
239.39138	78	
239.86262	62	
240.83346	58	
240.88504	78	
241.06958	58	
241.84321	498	1+
241.90158	60	
242.84287	364	1+
242.86347	70	
242.94312	170	
243.13501	74	
243.83096	164	
243.89309	94	
244.81877	80	
244.86335	56	
244.95949	68	
245.87125	82	
246.14081	86	
246.85427	60	
248.85300	88	
249.98940	64	
250.91832	68	
254.86019	88	
254.90990	158	
254.96629	74	
255.07085	62	
255.38039	88	
255.40858	106	
256.84640	70	
256.87925	132	
256.90249	164	
257.26421	60	
257.86325	56	
258.84348	568	1+
258.87365	58	
258.88972	62	
259.95745	62	
260.83535	160	
261.84404	102	
261.88328	72	
262.83784	134	
263.88693	66	
264.07847	116	
265.87470	70	
266.01077	64	
266.85036	164	
268.83819	366	1+
269.86890	56	
270.82713	66	
270.85120	66	
271.10212	72	
272.01235	66	
272.81900	60	
272.84170	68	
272.87792	68	
272.97918	60	
274.42382	64	
274.87627	146	
274.90155	76	
275.86265	68	
276.85336	644	
277.86167	354	
277.98677	76	
278.84473	842	1+
279.00305	106	
279.05234	56	
279.85004	496	1+
279.93919	78	
279.96151	62	
280.10999	80	
280.93250	74	
281.85425	66	
281.86604	68	
282.87290	208	
282.89720	70	
283.03165	76	
283.86484	66	
284.92202	70	
285.79418	70	
285.93286	84	
286.89120	62	
288.83908	68	
291.07419	82	
291.41803	88	
291.86787	102	
292.87882	56	
294.11749	84	
294.87162	138	
295.87654	178	
297.03744	62	
297.92251	70	
297.97245	166	
298.87291	68	
299.01416	56	
299.05945	82	
299.86130	274	1+
299.87973	84	
299.96058	60	
300.04392	56	
302.18939	96	
302.85550	68	
302.91153	60	
304.77513	80	
305.88474	206	1+
307.79466	68	
307.92828	78	
308.87725	74	
311.87087	62	
312.87872	56	
317.12785	78	
318.17872	60	
319.80361	70	
324.89365	60	
327.28412	92	
328.16232	78	
329.83939	68	
336.92399	56	
338.96007	76	
339.86039	58	
340.77785	68	
340.85525	56	
344.02943	94	
344.90653	64	
345.24651	66	
345.33993	58	
END IONS

###FS:    #m/z: 336.94403 #charge 1+
###MS: 137
###MSMS: 139
BEGIN IONS
TITLE=Cmpd 104, +MS2(336.9440), 28.0-35.0eV, 3.0min #139
RTINSECONDS=179.397
SCANS=137,139
PEPMASS=336.94403	20344
CHARGE=1+
207.97597	68	
209.98328	46	
210.42641	102	
211.94331	946	1+
212.08792	48	
212.88458	222	
213.93878	308	
213.97691	76	
214.86689	94	
214.91054	46	
214.94050	152	
217.93601	72	
218.88034	68	
218.95973	82	
219.88879	68	
221.89453	64	
222.84680	62	
222.96982	80	
223.83041	64	
223.95182	64	
223.97294	86	
224.83728	78	
225.84119	62	
226.94959	92	
226.97158	74	
228.86077	44	
228.89056	86	
229.95353	654	
230.88812	330	1+
231.11058	66	
231.94486	148	
232.82566	76	
233.82669	144	
233.94344	80	
235.82177	52	
237.79077	78	
237.91359	68	
238.83517	60	
238.85632	98	
239.85501	64	
240.83356	74	
241.84314	636	1+
241.98337	188	
244.83461	50	
244.85773	52	
246.40613	50	
246.85610	80	
247.96288	88	
248.86463	44	
248.90048	152	
249.86916	72	
249.95826	142	
250.93570	76	
250.95136	70	
251.06471	60	
251.84731	58	
252.09659	68	
252.83601	78	
252.92624	66	
252.93955	78	
252.97142	318	
253.83087	72	
253.89515	82	
254.91537	114	
254.96529	194	
255.07837	78	
255.90491	72	
255.97172	74	
256.85174	122	
256.86114	104	
256.89593	58	
256.91141	58	
257.85360	68	
258.84671	164	
259.82669	64	
259.85355	436	
259.88989	44	
260.83974	190	1+
261.54375	78	
261.86484	68	
261.90355	52	
263.88614	76	
265.91874	76	
266.39744	64	
266.86077	84	
267.01077	50	
267.82817	66	
267.86045	70	
268.84008	436	1+
268.86802	56	
270.39684	98	
271.03930	72	
271.12005	60	
271.85061	52	
272.86868	60	
273.80353	64	
273.87863	82	
274.86967	112	
275.85316	130	
275.87008	58	
276.05748	74	
276.85528	660	1+
276.86942	188	
277.00480	52	
277.05991	50	
277.93560	48	
277.96826	58	
278.80416	56	
278.83833	152	
278.96419	86	
279.86881	132	
280.84817	68	
280.86457	70	
280.88489	44	
281.00249	58	
283.02755	54	
283.81030	76	
285.85519	154	
286.84711	86	
286.86270	66	
288.85961	108	
292.86812	50	
293.10724	220	
293.87197	54	
294.10976	122	
295.86392	70	
295.88952	76	
295.91518	56	
296.86985	66	
296.89142	70	
298.29981	92	
298.94737	62	
299.01916	54	
299.23993	48	
299.89721	56	
304.82481	78	
305.86117	80	
308.86636	68	
309.61137	58	
309.82106	78	
309.86425	56	
312.37652	98	
313.74769	52	
314.87553	62	
315.40277	86	
316.75411	46	
316.86766	70	
316.99692	48	
323.22070	56	
323.95850	46	
326.39157	60	
328.95255	96	
336.88349	62	
337.79913	74	
341.81674	64	
341.96471	108	
END IONS

###FS:    #m/z: 359.96059 #charge 1+
###MS: 137
###MSMS: 140
BEGIN IONS
TITLE=Cmpd 105, +MS2(359.9606), 28.0-35.0eV, 3.0min #140
RTINSECONDS=180.169
SCANS=137,140
PEPMASS=359.96059	13312
CHARGE=1+
172.60658	70	
193.08470	58	
205.94743	80	
207.94998	220	
209.94291	82	
211.91460	66	
212.84874	66	
214.87983	80	
216.85512	68	
218.91073	102	
219.09774	70	
222.43639	86	
222.95122	368	1+
223.93184	68	
224.94934	208	
224.96864	66	
226.94628	668	1+
228.94074	694	
232.88550	58	
232.97539	56	
233.88144	70	
234.95274	56	
235.86476	82	
235.91001	72	
236.04397	80	
238.93919	106	
238.98489	76	
239.15007	88	
240.83095	94	
240.93995	204	
240.95472	78	
241.82062	146	
241.85029	70	
242.82118	72	
242.86315	64	
242.95315	142	
244.95560	116	
245.82893	128	
245.92360	66	
245.94891	558	1+
246.83868	74	
246.91990	64	
246.95261	472	1+
246.98937	78	
248.16188	74	
249.80009	146	
250.79572	80	
250.95057	242	
251.03298	94	
251.10909	76	
252.87508	64	
252.88868	72	
252.95245	92	
252.97262	64	
257.13593	74	
258.14306	78	
258.84247	130	
258.85972	98	
258.96981	68	
259.79693	80	
260.83549	60	
260.85896	68	
260.96618	58	
261.98493	88	
262.82240	84	
262.99915	82	
264.85627	66	
264.96228	102	
265.19839	84	
265.42639	68	
265.82520	214	1+
265.85252	66	
266.51780	66	
266.81105	90	
267.96980	182	
268.83824	62	
268.95303	58	
269.79526	62	
270.80030	136	
270.88582	58	
271.85840	70	
273.82199	106	
273.85217	88	
275.84739	64	
275.92303	70	
276.85035	122	
277.91728	76	
278.84349	122	
279.41951	102	
279.85285	72	
279.86935	66	
279.93117	66	
280.79624	62	
280.83545	56	
281.92343	62	
282.00387	84	
282.78994	58	
282.87463	74	
284.82106	56	
284.88117	90	
289.83093	92	
290.81216	60	
290.85241	82	
291.79749	60	
293.11717	86	
294.86984	74	
294.91006	68	
294.99440	76	
295.81329	60	
295.89138	68	
296.03523	80	
296.81010	148	
297.89246	76	
298.79878	384	1+
298.85592	72	
299.83930	138	
299.88181	70	
300.80610	64	
301.87158	76	
302.90704	88	
302.96689	80	
305.86353	88	
307.03269	92	
309.15121	64	
309.79261	108	
312.86714	62	
312.93916	80	
314.28723	76	
314.88386	66	
315.28274	94	
316.80980	100	
316.86335	72	
317.13693	80	
317.87615	58	
320.83837	58	
321.06947	72	
321.81208	128	
322.84550	72	
323.01769	152	
325.01807	72	
325.36535	84	
326.40275	80	
334.12404	70	
336.14231	86	
336.86573	74	
336.94654	152	
339.58918	94	
339.88061	72	
340.89582	86	
345.13936	68	
349.73315	68	
349.91680	60	
354.38227	88	
355.96501	100	
358.77176	66	
360.19641	66	
END IONS

###FS:    #m/z: 322.92865 #charge 1+
###MS: 141
###MSMS: 142
BEGIN IONS
TITLE=Cmpd 106, +MS2(322.9286), 28.0-35.0eV, 3.1min #142
RTINSECONDS=183.83
SCANS=141-142
PEPMASS=322.92865	318856
CHARGE=1+
58.99717	20	
63.49980	66	
85.99336	32	
119.09186	80	
155.24055	74	
171.40843	52	
178.00121	72	
191.05301	70	
192.89263	98	
192.91238	90	
196.93095	70	
197.96451	66	
200.83248	74	
201.04812	98	
202.05912	46	
204.08037	66	
205.94956	54	
208.02503	20	
219.05958	66	
219.89080	32	
221.89467	72	
222.95154	84	
223.92797	48	
224.95433	76	
225.89181	18	
226.06064	54	
227.20535	30	
227.84026	58	
227.92924	68	
228.90925	70	
229.97282	38	
230.56029	80	
230.84164	76	
235.99499	88	
237.00519	68	
237.13402	60	
238.00828	58	
238.11420	26	
238.88615	62	
238.93849	126	
238.99456	64	
240.06603	64	
240.82025	118	
240.94006	1176	
241.11329	34	
241.80816	50	
241.82924	60	
241.94080	858	
242.45004	40	
242.88164	20	
242.94124	2660	1+
243.18665	28	
243.61694	32	
243.89032	22	
244.19313	24	
244.61195	32	
244.93865	652	1+
245.09248	30	
245.82721	52	
246.38832	22	
246.58204	32	
246.91990	90	
247.76169	62	
248.77743	26	
248.84345	78	
248.85880	146	
248.98199	20	
249.96635	100	
250.17005	32	
254.91191	58	
255.96747	74	
256.88991	54	
258.82948	118	
258.86524	70	
258.89357	98	
259.01366	100	
259.84663	58	
260.83503	38	
261.29365	30	
261.75215	32	
261.84737	66	
262.09005	30	
262.42837	48	
262.83008	98	
262.84608	60	
263.28795	50	
264.82851	96	
266.06089	46	
266.38568	70	
266.84912	66	
266.85340	44	
267.16964	64	
268.06949	58	
272.87786	66	
273.07449	46	
275.80682	62	
276.03178	20	
276.82307	52	
276.92101	80	
276.99701	74	
277.92128	60	
278.21207	78	
278.86787	104	
279.09218	696	
279.33377	28	
279.85274	92	
279.87091	72	
280.09283	374	
280.39704	34	
280.89320	68	
282.31273	26	
283.84798	48	
283.86369	122	
284.29241	574	1+
284.88531	92	
288.40073	110	
288.78884	64	
289.80400	80	
289.88316	112	
293.87537	66	
293.91950	74	
294.79411	48	
295.93342	92	
299.41657	80	
299.79059	78	
300.82454	80	
300.98436	36	
303.82699	40	
305.81909	24	
305.92125	94	
306.91668	92	
307.14457	84	
307.83110	46	
307.89119	110	
308.11347	22	
308.90024	32	
308.99836	76	
309.90338	60	
311.80912	136	
311.89266	60	
313.36269	62	
314.86667	46	
314.90020	42	
315.85415	56	
316.45463	82	
321.04332	54	
322.90472	66	
323.00630	50	
323.04863	72	
323.76173	48	
324.88772	64	
325.05999	40	
326.90203	60	
END IONS

###FS:    #m/z: 340.93906 #charge 1+
###MS: 141
###MSMS: 143
BEGIN IONS
TITLE=Cmpd 107, +MS2(340.9391), 28.0-35.0eV, 3.1min #143
RTINSECONDS=184.601
SCANS=141,143
PEPMASS=340.93906	160430
CHARGE=1+
153.37232	64	
181.93788	66	
196.88664	64	
202.97513	58	
206.90036	60	
206.92835	106	
208.87952	72	
208.97882	62	
212.83957	56	
212.87725	70	
213.94465	66	
215.88452	90	
217.88330	60	
217.95879	114	
218.02510	80	
220.87243	72	
223.83365	142	
224.83572	78	
226.96983	60	
228.84165	58	
228.94807	70	
230.88846	74	
231.90481	86	
231.94897	192	
232.95469	84	
234.90028	72	
235.89482	62	
236.89736	78	
237.90040	74	
238.04884	158	
238.83658	70	
238.86025	70	
238.99997	82	
239.86075	68	
239.90857	56	
241.84030	222	
241.90172	132	
241.92359	84	
242.83244	126	
242.84246	118	
243.82972	188	
246.85405	126	
246.86773	72	
246.97035	56	
247.81211	82	
247.84327	56	
248.16985	80	
248.87818	72	
248.90169	58	
249.14944	56	
250.96112	76	
250.99037	88	
251.92768	82	
253.83880	80	
253.95601	62	
254.90269	114	
254.96126	196	1+
255.29072	60	
255.90128	72	
255.91431	70	
255.94627	72	
256.89598	240	
257.85924	82	
257.93615	84	
258.84536	414	
258.90807	70	
258.92235	64	
259.82911	58	
259.85012	442	1+
260.83224	654	1+
262.96148	66	
263.39971	78	
264.86542	66	
266.86189	130	
266.99097	64	
268.84052	122	
269.86992	60	
270.82519	68	
271.85671	116	
271.90307	94	
271.99030	70	
272.92129	134	
274.02932	78	
274.39098	106	
274.80015	56	
274.85324	68	
274.87061	138	
274.89771	58	
275.87637	158	
276.11058	62	
276.85654	512	1+
278.84103	128	
279.00099	62	
279.85219	260	
279.90823	72	
280.84055	94	
280.94086	64	
281.00425	88	
281.85505	56	
281.89055	78	
281.92731	66	
282.86592	60	
282.91531	64	
284.86149	76	
285.86855	72	
286.99685	66	
287.40701	100	
287.89015	88	
288.93065	82	
288.99538	54	
289.77890	58	
289.87824	142	
289.97934	84	
290.85466	78	
292.43542	82	
293.97009	58	
294.31574	68	
294.86639	78	
295.12118	80	
295.87228	98	
295.97582	60	
296.88497	80	
297.84846	86	
297.88887	160	
297.97431	80	
298.08349	72	
298.30834	76	
298.86658	82	
298.89643	104	
298.98102	82	
299.87279	294	
300.88431	66	
301.86338	124	
302.86065	114	
303.72608	68	
303.90608	82	
304.88449	58	
305.28822	68	
306.89939	84	
308.44824	62	
309.38024	84	
311.85814	74	
312.00590	72	
312.80641	74	
313.87137	86	
313.95433	74	
323.06807	76	
324.82950	56	
325.80380	58	
325.89926	84	
328.19762	76	
332.78068	60	
334.87358	70	
334.95283	136	
END IONS

###FS:    #m/z: 336.94409 #charge 1+
###MS: 141
###MSMS: 144
BEGIN IONS
TITLE=Cmpd 108, +MS2(336.9441), 28.0-35.0eV, 3.1min #144
RTINSECONDS=185.374
SCANS=141,144
PEPMASS=336.94409	23228
CHARGE=1+
169.40971	68	
181.73597	70	
189.92444	72	
197.87816	78	
210.88252	64	
211.94303	718	1+
212.87814	128	
213.88017	94	
213.93739	444	1+
213.99525	72	
215.88113	50	
216.83332	76	
216.88892	116	
218.87248	82	
220.84420	72	
222.85815	60	
224.83628	104	
226.59832	84	
227.95505	54	
229.31278	50	
229.95317	516	1+
230.88839	188	
231.94853	182	
232.94597	82	
233.06132	84	
233.89523	94	
234.14628	64	
234.83462	72	
236.88806	74	
238.80069	66	
238.84073	94	
238.85388	70	
238.88239	60	
238.91069	80	
239.32868	64	
239.90259	66	
240.83349	158	
240.85147	256	1+
241.83883	128	
242.83783	66	
242.87101	66	
242.88452	68	
243.83094	54	
244.44073	76	
244.84400	60	
245.87168	62	
247.96588	100	
248.89891	126	
248.96963	56	
249.09327	58	
249.95831	68	
250.84074	72	
250.94914	248	
250.97119	64	
251.07383	66	
251.83552	50	
252.91010	72	
252.95490	72	
252.97303	406	
253.08134	92	
253.13818	64	
253.19202	64	
253.42207	78	
253.43943	48	
253.90353	68	
254.08522	52	
254.90985	212	
254.96430	362	
255.07450	128	
256.26427	62	
256.85337	154	
256.87240	58	
256.90966	82	
257.05314	80	
257.85499	54	
258.84689	762	1+
258.87341	64	
259.85225	420	1+
260.87083	52	
261.09334	60	
261.83068	114	
261.84514	74	
262.84238	70	
264.86049	60	
265.85868	90	
265.97881	74	
266.84277	100	
266.99323	56	
267.83850	84	
268.84177	382	1+
269.84487	220	1+
271.85243	88	
272.84518	56	
272.86579	74	
272.90003	60	
272.92258	52	
274.85848	116	
274.87576	60	
274.89190	92	
275.42949	100	
275.85317	112	
276.85335	550	1+
277.44025	80	
277.96002	76	
278.20404	56	
278.42697	112	
278.85914	206	1+
279.83496	196	
279.90912	80	
280.84623	140	
281.76047	52	
282.12107	78	
282.87978	52	
282.92028	64	
283.90384	58	
285.39343	88	
285.84765	52	
286.85025	126	
286.90380	80	
287.43209	88	
287.88001	82	
288.87032	50	
289.08134	66	
289.86237	80	
292.87275	76	
292.88740	62	
292.93325	72	
293.08227	60	
293.10410	226	
293.86617	380	1+
294.86738	256	1+
295.93801	78	
296.23779	62	
296.91240	64	
297.39091	86	
297.88840	50	
297.95832	92	
297.99555	56	
299.05546	68	
299.87372	426	1+
302.86834	80	
303.88832	60	
305.88713	64	
305.97920	60	
308.50603	88	
308.86454	70	
309.87084	94	
312.95402	56	
313.87178	54	
314.99724	64	
315.85035	78	
317.77109	78	
318.24230	50	
322.84549	64	
327.89742	66	
327.99126	54	
330.86825	72	
336.95086	94	
337.74707	52	
338.23064	60	
338.92164	54	
339.01433	78	
339.84681	60	
END IONS

###FS:    #m/z: 322.92887 #charge 1+
###MS: 145
###MSMS: 146
BEGIN IONS
TITLE=Cmpd 109, +MS2(322.9289), 28.0-35.0eV, 3.2min #146
RTINSECONDS=189.029
SCANS=145-146
PEPMASS=322.92887	320500
CHARGE=1+
55.56451	30	
80.00895	32	
129.60984	58	
178.89298	28	
194.02116	78	
195.31974	60	
197.91249	62	
200.83089	48	
201.04514	248	
205.94963	82	
205.96844	52	
207.98279	56	
211.00369	28	
211.90754	76	
213.06029	72	
215.92480	72	
218.85244	92	
221.94609	224	1+
222.99918	56	
225.75323	24	
227.93136	62	
228.84450	32	
229.01201	26	
229.91176	60	
231.36981	38	
231.95485	90	
232.04836	56	
234.08249	62	
238.90536	72	
238.93548	102	
239.07588	66	
239.77892	50	
240.81673	38	
240.93997	1128	
241.30541	24	
241.91993	54	
241.94180	1164	
242.43934	30	
242.52445	32	
242.73536	38	
242.83652	92	
242.94118	3128	1+
243.20218	32	
243.22899	24	
243.40403	32	
243.64879	28	
243.88083	80	
244.84804	62	
244.93894	764	1+
245.23529	24	
245.73846	34	
245.95247	58	
246.84629	72	
246.97384	98	
247.06479	42	
248.85904	80	
249.01434	36	
249.49522	24	
250.11373	32	
250.83547	126	
251.92500	52	
252.89867	26	
253.07230	48	
253.82798	98	
254.90019	88	
256.84438	92	
256.88435	64	
256.90749	70	
257.01014	38	
257.03489	78	
257.79978	72	
258.83434	52	
258.89318	82	
259.90978	78	
260.82352	64	
260.93645	50	
261.82405	66	
261.86189	48	
261.88130	38	
262.10820	64	
262.79194	34	
262.98120	66	
263.13575	38	
263.67685	36	
265.03034	68	
265.06031	80	
266.83644	66	
266.85060	90	
266.89053	52	
267.26185	76	
267.79203	92	
267.93521	78	
268.79168	68	
268.97494	72	
269.13006	76	
270.32202	24	
271.32928	24	
275.08503	80	
275.34166	46	
275.91079	82	
276.86882	88	
277.85539	90	
278.48843	28	
278.64409	24	
279.09065	834	1+
279.42171	34	
280.82959	26	
280.85495	42	
280.92804	24	
280.95703	32	
282.47209	26	
282.67767	32	
283.06924	84	
283.20912	60	
284.01170	50	
284.29233	240	1+
284.88338	80	
286.79119	74	
286.96105	68	
287.38198	46	
287.41526	26	
289.88545	78	
290.13860	80	
291.95660	32	
292.82736	32	
295.13767	52	
296.12169	72	
296.26527	30	
296.81750	32	
296.84473	60	
296.86568	50	
296.90602	30	
297.87161	70	
299.82010	50	
300.87160	66	
301.25490	68	
303.12475	70	
304.41306	96	
305.36742	84	
305.79932	46	
307.88968	50	
308.04047	64	
308.90510	60	
309.05198	68	
309.92461	78	
311.88185	74	
315.06041	86	
316.61634	32	
317.22372	34	
318.02281	26	
322.17710	58	
323.23811	58	
323.26734	74	
324.09750	30	
326.91715	38	
END IONS

###FS:    #m/z: 363.95517 #charge 1+
###MS: 145
###MSMS: 147
BEGIN IONS
TITLE=Cmpd 110, +MS2(363.9552), 28.0-35.0eV, 3.2min #147
RTINSECONDS=189.801
SCANS=145,147
PEPMASS=363.95517	60694
CHARGE=1+
180.79718	58	
189.86668	158	
205.94744	92	
207.86977	72	
207.95072	56	
207.97905	68	
208.44850	72	
209.93871	126	
211.83258	86	
212.88250	210	
215.98274	82	
216.04754	72	
223.87926	262	1+
223.90038	76	
224.95430	66	
224.98739	82	
226.94662	1146	1+
226.96998	96	
228.94223	1178	1+
230.83238	80	
230.88821	252	
231.08954	70	
233.85125	72	
234.87760	64	
237.05445	74	
237.95160	56	
238.92047	62	
240.83352	64	
240.93883	230	
240.95983	62	
241.13456	100	
241.83520	58	
241.93848	1432	1+
241.96138	78	
242.94025	932	1+
243.83057	70	
244.95495	888	1+
245.90021	84	
245.93872	78	
246.00981	84	
246.95267	692	1+
246.97354	74	
247.80041	72	
247.82370	62	
248.80155	156	
248.84126	70	
248.90387	78	
250.89478	128	
250.94278	120	
251.94858	72	
253.36135	62	
253.90166	178	1+
254.11285	74	
255.22744	68	
256.16795	60	
256.84869	64	
258.83622	68	
258.99997	68	
259.07497	108	
259.12861	84	
259.44520	74	
260.83107	64	
260.96781	150	
262.83395	96	
262.90383	62	
263.84430	88	
263.87437	54	
263.97612	86	
264.83254	72	
264.92256	68	
266.40545	60	
266.81286	162	
267.82211	66	
267.97095	98	
267.99314	66	
268.95710	56	
269.96956	234	
270.85958	64	
273.55364	86	
274.85132	62	
276.07623	58	
276.85696	60	
276.89031	98	
277.80653	82	
277.85368	76	
278.79685	208	1+
278.84135	116	
280.79390	330	
280.84790	78	
280.99848	64	
281.87594	62	
282.37699	100	
282.80212	80	
282.98811	98	
283.79982	160	
283.86263	64	
284.07164	78	
284.82267	210	
284.84595	78	
284.98523	64	
285.27917	68	
285.51152	90	
285.84150	70	
285.85908	56	
287.82345	78	
287.97751	62	
288.94751	68	
289.84514	80	
289.87941	72	
290.95910	74	
294.12185	100	
294.95025	66	
295.46716	78	
295.83499	58	
295.92111	68	
296.80768	124	
297.80804	76	
298.80101	380	1+
298.97902	74	
299.01732	84	
299.82878	84	
300.16259	66	
300.80379	126	
301.85470	152	
301.88087	82	
301.91191	76	
303.86101	60	
304.81844	78	
304.87010	66	
306.80275	70	
306.82831	80	
307.88972	116	
308.87944	66	
310.95228	60	
316.81299	104	
319.82765	64	
320.81518	228	1+
320.93536	102	
321.77884	62	
324.78325	92	
326.34298	66	
326.87248	116	
329.87051	80	
330.91070	64	
334.19324	74	
335.26937	66	
336.87887	66	
336.96198	56	
340.93814	138	
342.90748	54	
347.07472	64	
347.97824	66	
351.07319	64	
357.96070	92	
363.19253	66	
363.81076	72	
364.25811	66	
364.31942	62	
365.93523	76	
367.87365	68	
367.89974	62	
END IONS

###FS:    #m/z: 359.96009 #charge 1+
###MS: 145
###MSMS: 148
BEGIN IONS
TITLE=Cmpd 111, +MS2(359.9601), 28.0-35.0eV, 3.2min #148
RTINSECONDS=190.573
SCANS=145,148
PEPMASS=359.96009	12528
CHARGE=1+
202.88217	68	
203.92258	80	
206.94944	58	
209.94359	250	
214.87540	132	
215.95551	78	
216.85336	74	
217.96666	50	
221.96774	84	
222.95132	292	1+
223.87308	68	
224.94663	298	
225.88685	110	
226.15101	64	
226.89399	138	
226.94777	872	1+
226.97222	80	
227.92841	140	
228.94222	872	
231.05424	72	
231.83132	70	
232.82340	98	
232.95091	66	
233.84005	62	
233.95830	166	
234.86635	76	
236.86575	58	
236.96357	66	
237.05997	50	
237.92509	82	
240.94010	208	1+
240.96180	50	
241.78525	60	
241.96268	118	
242.95971	92	
244.95617	308	
245.84852	68	
245.93915	112	
245.99454	80	
246.95141	334	
247.11848	60	
247.84482	78	
248.80296	192	
248.82204	72	
249.81650	58	
250.94818	162	
251.02740	54	
252.19805	50	
252.87501	70	
252.91443	58	
252.95388	130	
253.09553	68	
253.12144	66	
253.19164	48	
253.88199	54	
254.06786	58	
254.12420	70	
255.06285	54	
255.14115	56	
256.92325	84	
257.77841	88	
258.12761	72	
259.94168	160	1+
260.53168	48	
260.83099	170	
260.96961	174	
261.85582	64	
262.82623	70	
263.97586	82	
265.46437	74	
265.90236	60	
265.97253	56	
266.81560	80	
267.94723	56	
267.98914	98	
268.84418	66	
269.06548	98	
269.97184	86	
269.98417	76	
270.89544	56	
271.12984	58	
272.88604	78	
273.90732	90	
273.96432	80	
275.85931	68	
275.97177	92	
278.83898	64	
279.10255	148	
279.13880	60	
279.81170	62	
280.79182	250	
281.96858	66	
283.79199	76	
283.82518	58	
284.82149	72	
284.84803	48	
284.90815	66	
286.91033	66	
286.92460	74	
288.89742	72	
289.81234	96	
289.89350	56	
290.96301	56	
291.78476	64	
292.44584	80	
293.85840	80	
294.12370	60	
295.80076	66	
295.92701	48	
296.81101	218	
296.85743	54	
297.82504	88	
298.40992	94	
298.80368	642	1+
298.84093	72	
298.88567	48	
298.92399	66	
299.84782	72	
299.87370	62	
300.40942	70	
300.79906	88	
300.95705	60	
304.78623	72	
304.91942	80	
305.12276	64	
306.82378	66	
309.89871	52	
310.93516	56	
311.87965	104	
313.86056	76	
316.81096	84	
319.88481	56	
320.13955	86	
321.37981	86	
321.81563	110	
322.86504	90	
323.01344	70	
324.07808	70	
330.79215	72	
330.87473	70	
336.74848	58	
336.93569	62	
340.90498	54	
342.04611	68	
343.27806	84	
347.83892	86	
350.75791	50	
352.87938	82	
353.86715	66	
354.04704	50	
357.14555	64	
358.80363	84	
359.02060	72	
360.01740	50	
362.03747	60	
END IONS

###FS:    #m/z: 322.92866 #charge 1+
###MS: 149
###MSMS: 150
BEGIN IONS
TITLE=Cmpd 112, +MS2(322.9287), 28.0-35.0eV, 3.3min #150
RTINSECONDS=194.248
SCANS=149-150
PEPMASS=322.92866	320716
CHARGE=1+
59.72756	58	
106.70667	32	
128.49587	22	
192.88456	106	
192.92781	64	
195.91740	60	
197.87970	68	
201.04448	262	1+
201.37759	24	
205.95112	74	
205.97044	64	
206.97186	96	
207.00798	70	
207.97089	128	
210.43710	94	
216.90292	40	
218.85238	80	
220.88084	68	
221.00110	64	
221.89501	66	
221.94426	46	
222.07421	52	
222.94069	56	
224.96211	76	
227.82994	44	
228.85170	84	
228.88893	44	
229.85602	74	
230.90511	70	
232.87290	46	
232.90236	60	
234.86254	84	
235.07918	50	
235.84980	72	
235.98574	52	
236.80507	74	
236.90944	46	
237.05012	42	
238.04804	56	
238.88802	70	
238.90251	24	
238.93846	98	
239.78482	66	
240.89031	30	
240.94026	2088	
241.01933	24	
241.07759	26	
241.42446	66	
241.77961	68	
241.94141	1124	
242.36795	100	
242.93998	3246	1+
243.05145	22	
243.87653	46	
244.02071	26	
244.10389	20	
244.51952	20	
244.93909	784	1+
244.98526	142	1+
246.97949	78	
247.13071	24	
247.23849	36	
247.73856	20	
248.02460	24	
248.53331	28	
248.84531	20	
248.86863	56	
248.93442	84	
250.85989	40	
250.93042	60	
251.86684	52	
254.90845	152	1+
254.91981	72	
256.45929	28	
256.84200	78	
260.82682	26	
260.91125	26	
261.98419	46	
262.40043	36	
262.83220	40	
262.97257	40	
263.00127	66	
263.83234	78	
264.07574	58	
264.09173	92	
265.06010	52	
266.86146	60	
266.88871	78	
268.96274	48	
270.52393	112	
272.84746	46	
272.94108	46	
273.06127	38	
275.86761	54	
276.52977	28	
277.93755	70	
277.98452	70	
279.09107	1544	1+
279.21259	32	
279.91642	72	
280.04162	34	
280.14892	24	
280.70580	38	
280.76472	32	
281.79316	66	
282.08816	58	
282.37097	26	
283.07092	64	
283.28355	74	
283.76317	24	
283.87029	56	
284.29294	572	1+
284.64502	26	
284.73598	74	
284.86906	66	
286.06401	74	
286.78606	24	
286.90138	76	
287.31356	32	
287.93827	36	
295.12513	64	
295.32962	28	
295.88726	66	
296.85713	58	
298.88110	48	
299.76487	68	
301.38716	78	
301.89486	78	
301.91653	64	
302.22792	38	
302.38381	32	
303.76977	22	
304.11563	82	
307.16181	84	
307.60724	72	
307.88910	96	
308.84931	72	
309.02398	72	
309.18151	36	
309.20829	42	
310.15817	64	
310.24489	74	
310.87044	58	
311.83023	50	
312.90178	38	
314.85585	60	
316.07683	72	
316.80681	40	
319.90869	62	
321.10021	40	
322.12752	32	
323.87677	66	
324.88487	84	
325.27024	68	
325.31668	60	
325.89502	64	
327.70658	72	
END IONS

###FS:    #m/z: 363.95472 #charge 1+
###MS: 149
###MSMS: 151
BEGIN IONS
TITLE=Cmpd 113, +MS2(363.9547), 28.0-35.0eV, 3.3min #151
RTINSECONDS=195.02
SCANS=149,151
PEPMASS=363.95472	52506
CHARGE=1+
47.91169	62	
105.26313	128	
186.10742	80	
189.86831	66	
200.93156	70	
207.94536	80	
208.88355	52	
209.94996	148	
210.92030	70	
212.87842	164	
215.96440	54	
220.97543	74	
222.95317	72	
222.96776	56	
223.83600	72	
224.94860	356	1+
224.97634	102	
225.96835	82	
226.88911	54	
226.94627	1152	1+
226.97760	120	
227.88647	62	
227.92877	108	
228.94084	1658	1+
230.86024	70	
230.88666	404	1+
230.94607	70	
232.88322	54	
232.92275	52	
234.87560	54	
235.84767	92	
237.95325	66	
239.06667	64	
239.10615	58	
239.42539	92	
240.82030	58	
240.83764	90	
240.93910	318	
240.95818	124	
241.82171	78	
241.94317	232	
242.94065	688	1+
242.97424	64	
243.96495	78	
244.82865	72	
244.93804	332	1+
244.95588	650	1+
246.85999	56	
246.93117	102	
246.95187	850	1+
246.97283	98	
248.80408	222	
248.89728	222	
248.96959	54	
249.00423	62	
249.81799	124	
250.89306	70	
250.91075	66	
250.96709	74	
251.13613	68	
252.97284	92	
253.18760	56	
253.90792	190	1+
256.85260	66	
258.95269	106	
258.97275	54	
259.84843	54	
260.08607	82	
260.83513	78	
260.87093	104	
261.82576	146	
262.79623	68	
262.83231	72	
262.89191	76	
263.44139	88	
265.82212	66	
266.81031	56	
267.81216	66	
267.97215	164	
268.95366	64	
269.96736	142	
271.81612	92	
272.82294	76	
274.94066	66	
276.85519	160	
277.85766	70	
278.79875	110	
278.83841	78	
279.09782	54	
279.78973	354	1+
280.83342	80	
281.85131	56	
281.89251	60	
282.79473	184	
282.82701	78	
283.78256	140	
283.86456	64	
283.91011	72	
283.98962	128	
284.81940	62	
284.84718	82	
285.79192	78	
286.85346	238	1+
289.91873	70	
290.79994	76	
290.86269	64	
291.13274	82	
291.83507	74	
292.43126	84	
294.59993	66	
295.45631	76	
295.80718	58	
296.02414	56	
296.80584	234	1+
296.82766	84	
298.80135	268	
298.84739	130	
299.80633	190	
300.14977	74	
300.79621	118	
301.86039	114	
301.99730	54	
302.86021	72	
303.37523	98	
303.85724	60	
304.80323	76	
304.88277	70	
307.89155	54	
309.90115	76	
309.93321	66	
311.92122	70	
313.80831	70	
314.40028	94	
317.80930	156	1+
317.94836	100	
319.88702	64	
320.13520	66	
320.42730	74	
321.03195	54	
322.52344	94	
322.89649	64	
322.92900	80	
324.81561	74	
325.24352	88	
325.83319	66	
325.87719	76	
326.94223	76	
329.08588	70	
329.20630	90	
334.87163	62	
336.40791	70	
336.94528	164	
340.93871	68	
342.90056	76	
344.40985	70	
347.18170	92	
347.23255	70	
350.80648	66	
361.89719	78	
367.30153	66	
368.74804	70	
368.78347	74	
368.82813	126	
END IONS

###FS:    #m/z: 359.95997 #charge 1+
###MS: 149
###MSMS: 152
BEGIN IONS
TITLE=Cmpd 114, +MS2(359.9600), 28.0-35.0eV, 3.3min #152
RTINSECONDS=195.793
SCANS=149,152
PEPMASS=359.95997	13046
CHARGE=1+
67.89043	68	
156.96516	74	
193.93220	72	
198.87781	78	
204.42442	64	
208.94004	52	
209.94231	102	
212.04690	66	
212.84184	68	
214.87041	60	
216.85319	76	
218.44012	112	
220.84777	100	
220.89730	90	
221.90729	60	
222.85217	50	
222.95203	346	1+
223.25666	64	
223.88894	106	
223.97448	104	
224.40017	86	
224.88620	104	
224.94814	214	
224.97331	64	
225.88351	50	
225.94248	82	
226.94581	656	
226.96636	114	
227.02186	58	
228.94291	768	
230.88814	62	
231.84659	66	
234.86479	78	
235.04508	62	
235.83875	58	
236.84116	56	
240.02801	68	
240.82018	70	
240.93936	344	1+
240.96182	320	1+
241.82368	86	
242.96291	62	
243.82710	58	
244.95482	372	
244.97174	94	
246.81756	84	
246.85618	76	
246.95075	602	
248.72135	48	
248.80255	70	
248.95367	78	
250.93395	52	
251.03397	148	
251.09937	68	
251.43237	84	
252.95727	96	
253.89719	48	
254.84528	60	
254.87827	58	
256.03443	74	
258.88513	58	
260.79742	50	
260.83508	74	
260.96828	76	
262.95547	94	
262.96790	80	
263.53540	78	
263.99002	86	
265.97677	48	
266.81053	74	
267.42077	84	
267.97318	60	
268.95116	64	
269.96436	66	
270.45314	72	
270.88549	130	
271.44559	78	
272.83314	68	
272.89616	56	
273.61682	64	
273.79359	74	
273.88092	70	
275.97203	66	
276.80873	54	
276.84761	82	
277.86600	72	
278.79391	84	
278.88009	134	
279.42600	76	
279.90195	50	
280.79368	348	1+
280.81926	76	
280.87281	66	
280.95695	78	
281.13409	72	
283.34957	74	
283.81482	74	
284.82476	256	1+
285.79800	60	
288.85596	52	
291.02581	106	
291.94416	72	
292.85996	90	
292.89128	68	
294.39992	84	
294.42956	80	
294.85730	52	
295.09335	68	
296.81078	70	
297.11336	54	
297.81444	48	
297.96498	62	
298.26807	94	
298.80337	552	1+
299.86722	244	1+
300.80455	118	
301.85855	64	
302.76151	60	
303.93613	144	
307.89153	72	
308.83625	62	
310.97645	56	
311.92534	80	
312.85000	72	
313.96307	68	
314.10007	66	
314.83911	62	
314.93194	62	
315.28487	66	
315.79580	56	
316.30077	72	
318.12823	66	
319.15600	68	
319.90446	86	
320.81430	66	
320.95762	54	
322.82114	72	
323.01528	76	
323.89666	70	
324.26332	84	
327.75956	80	
329.87058	64	
329.93062	66	
330.84799	80	
330.86599	66	
332.88800	54	
336.94527	112	
337.93672	72	
340.79402	54	
340.93668	136	
342.88249	62	
348.90911	68	
354.87255	68	
356.90415	72	
358.41804	106	
360.28257	68	
362.19850	58	
END IONS

###FS:    #m/z: 340.93934 #charge 1+
###MS: 153
###MSMS: 154
BEGIN IONS
TITLE=Cmpd 115, +MS2(340.9393), 28.0-35.0eV, 3.3min #154
RTINSECONDS=199.474
SCANS=153-154
PEPMASS=340.93934	162100
CHARGE=1+
124.41504	64	
145.27400	62	
181.86838	82	
192.92315	68	
196.88966	82	
198.90192	72	
205.95121	68	
212.95460	72	
212.97043	94	
213.93736	774	1+
214.87618	58	
215.89057	78	
216.93850	94	
217.93623	70	
219.89635	76	
220.87175	70	
223.79392	68	
223.96084	78	
224.84020	142	
224.97454	130	
225.88552	56	
226.97530	64	
228.84486	106	
228.88060	88	
229.84923	84	
230.88767	280	1+
231.94715	364	
233.87192	146	
233.92996	78	
234.10680	78	
234.91565	56	
235.89315	72	
235.92750	58	
238.01190	82	
238.88257	78	
239.88437	126	
239.89848	76	
240.83241	170	
240.86602	64	
240.95754	86	
241.16315	64	
241.84042	726	1+
242.24372	76	
243.83202	62	
243.84803	92	
243.93825	86	
244.52165	78	
244.82724	172	
244.91324	58	
245.88097	68	
246.06095	62	
246.85424	62	
249.89427	56	
249.95902	160	
250.96019	124	
251.00779	54	
251.92120	72	
252.10628	72	
252.97074	92	
254.96577	224	
255.92239	68	
256.89356	104	
257.24218	66	
257.85973	150	
257.89440	56	
258.00511	94	
258.84583	252	
259.84835	190	
259.91772	68	
260.83628	600	1+
261.12268	72	
262.86420	64	
262.88586	76	
262.90163	92	
263.08503	70	
264.87173	82	
265.42033	68	
266.85740	126	
266.91674	76	
266.97885	54	
267.41268	84	
267.90284	56	
268.79771	62	
268.83503	90	
269.79327	66	
269.87403	78	
270.82647	112	
270.86294	82	
270.89776	84	
270.91810	54	
271.81192	68	
272.91027	70	
274.86404	132	
274.89364	68	
275.86273	70	
275.89202	74	
275.95524	70	
276.85688	652	1+
276.87516	188	
277.92229	150	
277.98460	60	
278.84519	812	1+
279.87210	194	1+
280.84213	66	
281.04676	216	1+
281.85300	114	
281.90045	86	
284.88145	62	
285.84993	74	
286.88882	72	
287.90078	78	
287.91706	64	
288.84092	70	
289.78525	68	
289.87297	56	
290.24283	60	
292.81528	66	
292.93136	68	
293.10962	66	
294.86767	240	
294.88677	58	
295.96545	56	
296.81513	72	
297.07367	66	
297.15368	76	
297.22156	66	
297.25088	74	
297.89257	76	
297.97435	54	
298.86971	312	1+
299.05504	72	
302.84260	74	
302.87508	124	
303.17630	56	
303.85017	78	
303.95707	54	
304.82286	68	
304.90217	60	
305.81405	60	
306.27582	90	
306.41966	74	
311.29477	56	
311.86514	62	
314.84709	82	
316.84563	76	
318.86796	58	
319.84728	84	
321.80267	70	
322.72615	74	
323.83049	64	
323.88107	80	
325.97917	92	
329.86170	62	
329.89534	74	
331.87628	88	
334.19348	78	
334.86698	54	
335.78661	84	
340.24314	60	
END IONS

###FS:    #m/z: 363.95478 #charge 1+
###MS: 153
###MSMS: 155
BEGIN IONS
TITLE=Cmpd 116, +MS2(363.9548), 28.0-35.0eV, 3.4min #155
RTINSECONDS=200.245
SCANS=153,155
PEPMASS=363.95478	56702
CHARGE=1+
96.75459	100	
150.92436	70	
189.86120	132	
191.86015	90	
200.88637	62	
202.08184	98	
203.99259	64	
205.89635	76	
206.03760	90	
208.93277	92	
210.88973	84	
210.94515	66	
211.06998	64	
212.87815	130	
214.81478	88	
219.95859	70	
221.91103	72	
222.95528	90	
222.96967	76	
224.94894	196	
225.96660	106	
226.82601	64	
226.94689	844	1+
226.98106	68	
227.45298	80	
227.88090	66	
228.94041	1006	1+
230.88861	232	
232.88522	186	
233.89248	82	
237.05260	70	
240.93972	324	
240.96029	128	
241.11551	76	
241.83467	126	
241.94110	260	
241.96201	74	
242.81968	54	
242.94157	1024	1+
244.81722	122	
244.89793	64	
244.93769	370	
244.95574	792	1+
246.95013	630	1+
248.80056	100	
248.89648	104	
248.90959	78	
249.80110	56	
250.78996	72	
250.89506	90	
250.94574	66	
251.83390	60	
251.84882	56	
253.09379	54	
253.42424	96	
254.87465	64	
257.01391	92	
258.97226	190	
259.84040	70	
259.90576	74	
260.83234	118	
260.96203	54	
261.88756	54	
262.96762	52	
263.80636	64	
263.86035	84	
264.96238	142	
264.98418	54	
265.05607	92	
265.82237	84	
266.81387	258	1+
266.84071	76	
266.86097	72	
266.91671	70	
267.96629	114	
268.95519	140	
270.83717	72	
270.96445	62	
272.84745	76	
272.86370	78	
273.11505	56	
274.87662	120	
275.06927	76	
277.04799	68	
277.85974	78	
278.79418	78	
278.84294	106	
278.85832	68	
278.89458	62	
279.79558	54	
280.79246	252	1+
280.85828	66	
280.89086	94	
281.42425	106	
281.86136	118	
282.79555	98	
283.98676	80	
284.78322	76	
284.82535	100	
284.87653	60	
285.84145	70	
286.08687	84	
289.57191	88	
289.90643	52	
290.11753	102	
291.80975	76	
291.90439	88	
292.88087	150	
293.11167	60	
294.80610	72	
296.03729	80	
296.80176	532	1+
296.93126	86	
298.82388	78	
298.92608	58	
299.80220	174	
300.01148	64	
300.12859	72	
300.80226	284	
300.87579	80	
302.80075	186	
302.86162	74	
303.85658	146	
304.44555	66	
305.78580	70	
306.81534	72	
307.43524	78	
311.86578	112	
312.38347	76	
312.87051	70	
313.92598	94	
314.81753	78	
318.95673	58	
320.14055	98	
320.80138	78	
321.05175	76	
321.43475	72	
321.80151	62	
322.84292	74	
322.87617	76	
322.93363	74	
323.64894	70	
324.87522	124	
326.86665	82	
328.13155	56	
329.86641	70	
331.88303	112	
333.77176	84	
333.84101	62	
337.95073	58	
339.75682	58	
342.83942	56	
343.90552	216	1+
345.07799	64	
350.74170	68	
353.89242	80	
353.97813	68	
361.96742	70	
362.24120	60	
END IONS

###FS:    #m/z: 336.94414 #charge 1+
###MS: 153
###MSMS: 156
BEGIN IONS
TITLE=Cmpd 117, +MS2(336.9441), 28.0-35.0eV, 3.4min #156
RTINSECONDS=201.016
SCANS=153,156
PEPMASS=336.94414	19128
CHARGE=1+
126.94786	166	
140.07386	58	
190.08320	60	
194.88748	96	
196.76394	158	
204.09089	80	
205.95094	64	
205.97107	48	
207.97544	60	
210.89871	82	
211.94321	410	
212.87911	70	
213.93790	542	1+
215.89055	208	
220.85284	58	
220.89803	46	
223.97008	78	
224.89569	54	
226.84246	74	
228.84504	188	
228.89778	60	
229.02813	60	
229.89492	70	
229.95269	620	
230.88808	216	
231.94758	348	
232.83472	72	
233.95616	46	
234.50226	48	
235.92138	40	
236.01918	40	
236.48565	40	
238.15627	46	
238.85056	114	
239.84953	42	
239.92717	52	
240.84817	64	
240.92124	68	
240.94767	56	
241.83801	272	
241.85415	112	
242.84497	120	
242.85827	92	
243.21367	90	
243.82874	66	
244.88057	56	
246.97601	64	
247.07608	70	
248.90748	76	
248.98495	40	
249.16319	40	
250.88534	78	
251.04080	72	
251.12064	94	
251.96979	48	
252.00494	34	
252.91186	72	
252.93706	142	
252.95099	58	
252.96950	240	
253.91269	60	
254.88037	66	
254.89391	70	
254.96573	160	
256.86260	236	1+
256.89268	76	
256.91214	50	
257.08668	64	
257.26201	54	
257.84532	72	
258.84786	478	1+
258.95866	68	
259.85109	278	1+
259.89579	34	
260.83136	66	
261.85977	112	
261.88122	58	
262.84835	118	
263.83372	76	
263.89425	64	
267.08928	98	
267.83838	62	
268.84282	238	
268.96083	64	
269.27907	42	
269.83148	56	
269.84797	108	
270.97809	52	
272.80688	80	
272.84931	80	
273.79129	54	
273.89355	102	
274.86123	136	
274.87243	144	
274.90217	56	
275.83534	64	
275.86701	86	
275.93172	212	1+
276.85799	340	
276.88256	48	
277.10888	60	
277.86570	272	
278.09123	84	
278.81039	84	
278.84317	82	
278.86273	232	
279.86256	156	
282.87054	64	
284.84860	60	
284.97040	68	
285.85229	364	1+
286.81422	78	
286.85611	298	1+
287.39267	66	
287.80895	82	
290.79566	76	
291.03218	74	
292.86921	72	
292.89343	72	
293.10628	290	1+
293.86491	66	
293.99324	100	
294.86124	34	
294.88260	52	
295.08498	60	
295.25586	66	
295.89990	54	
295.96962	50	
296.84664	82	
297.19561	40	
297.89726	70	
298.22131	80	
298.29986	40	
298.84320	64	
298.86208	44	
299.87295	256	1+
301.24375	98	
303.37546	54	
307.90668	60	
309.89043	42	
310.06297	38	
310.83915	34	
310.87707	46	
311.44450	36	
311.58313	52	
312.82810	36	
312.88221	54	
320.74860	66	
322.81857	80	
323.87203	66	
327.91534	78	
328.48256	36	
328.81104	42	
335.78884	104	
336.03639	64	
336.39661	68	
337.16093	58	
339.26299	58	
340.25435	84	
END IONS

###FS:    #m/z: 340.93920 #charge 1+
###MS: 157
###MSMS: 158
BEGIN IONS
TITLE=Cmpd 118, +MS2(340.9392), 28.0-35.0eV, 3.4min #158
RTINSECONDS=204.682
SCANS=157-158
PEPMASS=340.93920	166872
CHARGE=1+
78.64633	52	
191.95018	78	
206.93932	90	
207.94355	74	
208.84403	78	
210.87181	128	
210.88788	64	
210.93617	70	
211.83769	62	
213.93551	348	
213.95201	92	
214.95918	72	
215.93251	66	
216.20106	68	
216.90687	60	
218.85581	96	
218.89261	70	
219.89112	56	
221.89091	84	
223.97183	66	
224.97508	64	
226.88120	66	
226.95322	66	
227.83141	146	
228.67518	100	
228.83894	202	1+
229.01327	72	
229.94136	56	
230.05132	88	
230.88651	64	
230.93512	82	
231.83891	56	
231.95089	238	
232.94341	74	
233.95078	58	
234.05780	94	
235.09244	70	
235.89052	86	
236.90115	70	
236.91827	68	
238.85407	116	
238.86957	78	
238.93939	60	
239.07600	66	
239.84003	64	
239.89731	60	
240.22627	70	
240.81995	60	
240.83742	76	
240.85646	60	
241.84139	630	1+
241.88174	102	
241.94393	70	
242.86019	64	
242.88262	64	
242.90362	76	
243.07967	84	
243.57758	56	
243.83320	166	
244.88847	56	
245.82877	76	
246.95268	58	
247.97637	80	
249.95891	264	1+
250.94556	76	
250.99190	106	
251.06239	72	
254.89331	56	
254.91020	54	
254.96703	252	1+
255.87722	82	
255.89685	64	
256.84980	162	
257.83144	70	
257.84965	180	
257.93710	62	
258.50418	86	
258.84364	492	
259.85471	402	1+
259.89387	50	
259.95376	74	
260.01485	70	
260.83341	344	
260.93020	88	
261.84343	392	
264.86245	70	
265.46444	118	
265.91879	64	
266.84382	64	
266.98123	72	
267.13360	64	
268.18020	50	
268.83894	152	
268.85818	80	
268.99114	68	
269.85399	78	
270.40069	102	
270.60864	86	
270.80258	80	
271.00468	68	
271.83355	54	
272.41138	60	
272.84120	56	
274.85757	236	
274.88745	68	
275.84104	78	
275.86372	162	
276.26363	92	
276.85551	1186	1+
276.88058	98	
277.92359	70	
278.84315	384	
278.99293	60	
279.89582	74	
280.27623	76	
280.87868	72	
281.89652	66	
286.22156	74	
287.98430	52	
288.82291	62	
290.94240	98	
291.86056	82	
294.85487	170	
296.79389	52	
296.85266	66	
297.89277	62	
298.86465	328	1+
299.16774	70	
299.84813	90	
300.06785	52	
300.88850	70	
301.87392	74	
302.42821	94	
302.84255	58	
302.87034	68	
302.94771	80	
303.85445	76	
303.89088	70	
305.04767	50	
305.86118	68	
306.88457	56	
307.15945	68	
311.86382	48	
313.45681	68	
318.85965	68	
321.85999	64	
321.87733	50	
324.89386	78	
325.86857	72	
329.13246	58	
338.29590	62	
339.17031	60	
341.75788	58	
342.15970	54	
343.07572	100	
344.19816	78	
344.24098	58	
END IONS

###FS:    #m/z: 336.94378 #charge 1+
###MS: 157
###MSMS: 159
BEGIN IONS
TITLE=Cmpd 119, +MS2(336.9438), 28.0-35.0eV, 3.5min #159
RTINSECONDS=205.453
SCANS=157,159
PEPMASS=336.94378	15798
CHARGE=1+
207.84965	64	
207.88862	82	
210.90414	74	
211.83613	56	
211.94257	556	1+
212.87391	58	
213.89092	84	
213.93762	90	
214.88324	78	
215.88509	78	
215.90131	66	
217.88249	146	
217.93967	40	
220.87347	128	
222.88162	72	
223.82671	74	
223.97738	78	
224.83907	146	
224.95640	58	
225.45010	78	
228.89425	64	
228.90932	58	
229.91189	88	
229.95450	472	1+
230.88743	248	1+
231.95239	236	
232.84579	98	
232.85905	76	
233.04689	60	
233.25414	38	
233.89256	66	
233.95022	136	
235.79498	74	
236.82550	66	
236.88430	74	
236.90335	96	
238.83853	70	
238.85395	110	
239.84957	112	
239.86715	158	
240.82971	52	
240.85750	72	
240.96125	74	
241.81209	76	
241.84550	194	
241.98018	96	
242.19793	46	
242.35275	40	
242.84103	132	
244.94409	46	
246.97448	148	
247.96471	150	
249.96428	78	
250.10982	64	
250.95150	48	
250.99438	70	
251.05227	56	
251.06481	130	
251.82735	46	
251.85510	64	
251.94849	100	
252.84760	60	
252.96969	302	1+
253.83484	68	
253.90815	106	
254.08693	60	
254.96410	564	1+
255.92699	66	
256.07377	48	
256.25876	54	
256.85835	154	
257.85320	134	
258.84369	478	1+
258.86179	62	
258.87651	42	
259.82262	36	
259.87191	70	
259.97345	54	
260.82932	74	
261.83288	114	
261.84979	84	
262.83805	100	
262.88803	50	
263.97412	52	
265.80091	70	
266.80240	58	
267.44894	44	
267.84039	142	
267.86855	72	
268.84164	290	
268.95068	66	
269.84104	252	
272.84786	90	
272.97533	72	
273.02999	76	
273.87540	140	
273.94600	54	
274.87649	68	
275.88781	62	
275.92271	88	
275.96951	68	
276.85955	72	
276.86794	104	
276.89450	52	
277.86563	202	
278.10985	52	
279.08356	40	
279.83423	76	
279.85597	134	
279.88079	146	
279.91228	86	
280.02529	74	
280.87694	72	
282.06998	40	
284.88520	46	
285.85419	62	
286.66846	90	
286.84649	96	
286.93671	64	
290.00275	64	
290.86029	54	
292.84902	64	
292.89943	68	
293.10354	232	
293.86397	84	
293.89029	54	
294.27569	46	
294.86755	202	
295.87668	114	
295.91030	36	
296.87399	70	
298.87338	70	
298.99997	66	
299.30187	80	
299.61658	40	
299.74830	56	
299.87298	100	
300.87571	60	
301.77105	72	
303.85891	56	
307.07320	44	
307.88096	76	
308.92252	100	
310.87030	72	
313.77148	52	
314.89690	72	
315.87641	68	
318.14110	78	
324.21550	66	
326.83364	44	
334.95692	68	
336.04363	62	
338.18537	52	
341.06567	78	
341.10894	72	
341.72777	60	
END IONS

###FS:    #m/z: 359.95979 #charge 1+
###MS: 157
###MSMS: 160
BEGIN IONS
TITLE=Cmpd 120, +MS2(359.9598), 28.0-35.0eV, 3.5min #160
RTINSECONDS=206.226
SCANS=157,160
PEPMASS=359.95979	14942
CHARGE=1+
73.90877	88	
188.44477	88	
193.88080	68	
197.86944	86	
200.88948	66	
206.94813	48	
209.94503	172	
214.87088	70	
214.89783	64	
221.83438	58	
221.87814	74	
222.94939	236	1+
223.88827	52	
223.93338	64	
223.97565	64	
224.34919	66	
224.88767	78	
224.94765	308	1+
224.97796	76	
225.04271	58	
226.94708	872	1+
226.97232	110	
228.94152	560	
229.10617	68	
231.79418	56	
231.90249	80	
232.83850	100	
234.86778	48	
234.92652	74	
236.85789	64	
238.01032	64	
238.82526	60	
238.89013	70	
239.60982	84	
240.93980	284	
240.95750	48	
241.84717	78	
241.94393	128	
241.96286	68	
242.40798	78	
242.88038	50	
242.94966	94	
244.95731	334	
244.97666	58	
245.94062	52	
245.99566	64	
246.81005	48	
246.95082	242	
247.80148	316	1+
247.86431	72	
248.38654	80	
248.80518	230	1+
250.89487	100	
250.95105	110	
251.03914	56	
251.87810	70	
251.89197	56	
251.96604	66	
252.87302	126	
252.95114	70	
253.85606	48	
254.95894	70	
257.10620	70	
258.94094	100	
258.96885	112	
260.83304	74	
260.87855	56	
260.96802	64	
263.84422	60	
264.82187	58	
265.05642	72	
265.86860	64	
266.81282	50	
268.81625	72	
268.84619	176	
268.88253	98	
268.90872	72	
269.97241	78	
270.88532	102	
271.88492	90	
272.90456	72	
273.82359	50	
277.81065	70	
277.85138	62	
278.80087	108	
278.84647	82	
279.43404	86	
280.79034	72	
280.83757	128	
280.85899	68	
280.88485	66	
280.97746	58	
281.08858	58	
281.79764	64	
281.89842	82	
282.79802	56	
282.84130	74	
282.87467	60	
283.82936	68	
283.84585	72	
283.88808	86	
284.82524	156	
286.88462	74	
287.40069	86	
289.87740	72	
290.86282	58	
293.99482	58	
296.02883	48	
296.80942	90	
297.92652	56	
298.79900	158	
299.80139	112	
299.86927	68	
299.90288	134	
300.79898	238	1+
301.84877	136	
301.99727	68	
302.82662	70	
302.86194	66	
305.11226	66	
305.21745	72	
309.79288	74	
314.81470	66	
314.88629	70	
315.05817	72	
315.28954	66	
315.90219	52	
316.75835	78	
316.81392	108	
317.79273	48	
317.81676	62	
318.12985	66	
321.22780	60	
321.28722	82	
321.83349	58	
322.06463	56	
324.88523	112	
325.18619	82	
326.80902	80	
329.40238	116	
329.86613	60	
333.84583	96	
336.82957	84	
338.80663	46	
338.91463	60	
338.96443	68	
342.89819	68	
349.75828	66	
349.89814	86	
350.72801	64	
351.84644	74	
358.76489	132	
359.14166	68	
362.01400	80	
363.80857	66	
365.02718	48	
END IONS

###FS:    #m/z: 322.92864 #charge 1+
###MS: 161
###MSMS: 162
BEGIN IONS
TITLE=Cmpd 121, +MS2(322.9286), 28.0-35.0eV, 3.5min #162
RTINSECONDS=209.881
SCANS=161-162
PEPMASS=322.92864	335038
CHARGE=1+
135.35460	28	
185.03007	82	
189.00568	24	
192.89216	54	
200.63491	30	
201.04356	200	
201.08493	64	
201.93560	76	
203.11292	30	
203.88219	70	
205.94938	76	
208.88330	80	
208.95220	60	
208.97874	62	
214.86738	38	
215.96653	86	
217.88170	78	
218.89628	50	
219.96203	76	
220.19522	34	
220.87083	64	
221.89087	44	
222.95343	44	
223.96034	124	
226.86347	78	
227.83462	72	
227.94052	46	
228.05717	66	
229.05941	54	
229.84085	88	
235.07909	80	
236.01564	72	
236.06458	60	
236.84058	66	
236.87484	54	
237.32272	40	
238.44023	30	
238.88635	76	
238.93878	96	
239.07621	88	
240.02594	44	
240.08776	128	
240.82633	54	
240.93876	1300	
241.11353	30	
241.26690	32	
241.64298	26	
241.94140	1150	
242.02974	32	
242.81743	58	
242.83575	46	
242.94070	3378	1+
243.09276	34	
243.12129	56	
243.17355	22	
243.31477	28	
243.58724	22	
243.82275	92	
243.88048	66	
243.98307	28	
244.03309	32	
244.37762	26	
244.93882	754	
244.95657	194	
245.54757	26	
245.68086	40	
245.88767	26	
247.47573	40	
247.98006	42	
248.84133	58	
249.00020	74	
249.97775	32	
250.18014	48	
251.90166	24	
253.86248	74	
255.11213	80	
255.87936	76	
256.83058	30	
256.89595	96	
256.94691	26	
257.93266	22	
258.01664	68	
258.05059	74	
258.81651	62	
258.85098	66	
258.88567	74	
259.06722	72	
260.44665	30	
260.69410	26	
260.83114	78	
260.84473	62	
261.43257	96	
261.85141	80	
261.94323	34	
262.82593	66	
263.00119	84	
264.05188	28	
265.87263	88	
266.51767	76	
267.80317	34	
268.13604	24	
269.03752	86	
270.79865	68	
272.93874	90	
274.21608	34	
274.81778	48	
274.93026	36	
277.80694	38	
277.82804	24	
279.09077	1382	1+
279.17990	56	
279.92306	106	
280.83757	50	
281.18576	30	
281.34197	28	
282.08226	32	
282.27573	132	
283.06870	40	
284.29228	392	
287.40470	30	
289.78933	66	
289.86654	50	
289.96098	34	
291.18118	32	
293.01112	28	
294.30090	68	
294.85083	98	
295.90993	76	
297.09848	46	
297.93107	40	
300.02677	32	
300.81408	74	
300.85907	66	
300.94608	64	
303.91218	80	
307.88783	140	
310.95153	26	
312.86533	100	
313.05658	64	
315.01891	54	
315.51610	32	
315.93136	42	
316.18210	28	
316.78504	46	
317.82573	78	
320.16798	68	
322.45063	34	
322.89613	64	
324.78072	42	
325.08459	66	
326.88861	56	
327.66623	28	
END IONS

###FS:    #m/z: 340.93912 #charge 1+
###MS: 161
###MSMS: 163
BEGIN IONS
TITLE=Cmpd 122, +MS2(340.9391), 28.0-35.0eV, 3.5min #163
RTINSECONDS=210.654
SCANS=161,163
PEPMASS=340.93912	177068
CHARGE=1+
189.86155	76	
191.99418	66	
192.92425	64	
198.88463	54	
199.87980	78	
200.87595	70	
201.44703	68	
203.88207	76	
210.82938	76	
210.88997	82	
212.07021	56	
212.87737	88	
212.93111	54	
213.93902	112	
217.93240	50	
220.87639	66	
221.88174	62	
222.89297	74	
222.93322	86	
223.83354	136	
224.83670	54	
226.85718	120	
226.86995	68	
226.96275	62	
228.84044	62	
228.93724	64	
229.94342	88	
231.88782	60	
232.07848	94	
233.89852	66	
233.95095	96	
238.89009	54	
238.94911	54	
239.83094	60	
239.85771	76	
240.84819	102	
240.95907	166	
241.84100	580	
242.83491	120	
243.02258	48	
243.83663	82	
244.84067	178	
246.97727	60	
248.85638	64	
249.12418	102	
249.42306	86	
249.95034	52	
249.99720	78	
251.38149	72	
251.92886	78	
252.84356	60	
254.03813	70	
254.24769	62	
254.90414	86	
254.91917	150	1+
254.96693	66	
255.83021	80	
255.88327	78	
255.93388	50	
256.07001	42	
256.89986	150	
256.96484	66	
257.84922	68	
257.89865	60	
258.84355	474	1+
258.95246	92	
259.89269	58	
259.91770	86	
259.94970	60	
260.83456	328	1+
261.85733	122	
262.84597	56	
262.92601	102	
262.96917	78	
263.65320	52	
263.82643	66	
264.86558	114	
265.86071	68	
267.85241	66	
268.84055	136	
268.86626	54	
269.85621	126	
272.84571	72	
272.87573	66	
273.82975	66	
273.85870	98	
274.11048	70	
274.88325	88	
275.82724	62	
275.85290	62	
275.86972	62	
275.93116	82	
276.85671	936	1+
277.08474	48	
277.53229	102	
277.84261	66	
277.92535	54	
278.84736	218	
279.13638	66	
279.82413	68	
279.84895	162	
280.84439	80	
281.86350	66	
282.88252	66	
283.87365	44	
284.85348	106	
284.87502	68	
284.90602	48	
286.07653	58	
286.51080	106	
290.86072	76	
290.97131	72	
291.89164	68	
291.96313	90	
294.81510	88	
294.86340	60	
295.23080	86	
295.36549	100	
295.85131	70	
296.85391	84	
296.87200	54	
297.87797	70	
298.21320	62	
298.31267	108	
299.05948	62	
299.81392	80	
299.91366	76	
300.87182	74	
300.89473	58	
300.92691	78	
301.85015	44	
301.87926	52	
302.86563	138	
302.96456	62	
303.85417	58	
303.94010	56	
304.25910	66	
306.78516	64	
306.88201	178	1+
316.15349	76	
318.89047	72	
321.12438	72	
323.07866	88	
323.13892	68	
323.92286	82	
323.94273	104	
325.88629	64	
328.85005	76	
329.87520	70	
333.78246	50	
336.86323	70	
342.30716	96	
342.64125	94	
344.10656	66	
344.30209	56	
END IONS

###FS:    #m/z: 336.94444 #charge 1+
###MS: 161
###MSMS: 164
BEGIN IONS
TITLE=Cmpd 123, +MS2(336.9444), 28.0-35.0eV, 3.6min #164
RTINSECONDS=211.426
SCANS=161,164
PEPMASS=336.94444	15776
CHARGE=1+
62.06277	86	
179.98738	72	
205.94585	82	
205.97592	54	
211.92166	60	
211.94172	486	
212.88996	60	
213.88924	68	
213.93974	252	1+
215.82575	60	
216.90937	68	
217.19177	58	
217.99927	46	
218.84318	94	
219.88561	80	
220.88018	50	
222.86710	60	
223.83212	136	
223.97244	84	
225.87640	68	
228.84041	64	
229.95274	742	
230.85504	52	
230.89004	152	
230.96723	126	
231.94724	346	
233.89455	144	
234.84543	48	
235.80452	66	
236.85219	58	
236.91466	80	
238.82520	50	
238.85028	48	
238.87856	84	
239.80359	92	
239.86232	106	
240.83747	100	
240.94982	52	
241.84034	258	
242.07365	72	
242.84111	118	
243.83842	66	
243.99762	70	
244.88667	60	
246.92154	62	
247.96698	188	
248.13496	58	
249.90046	74	
249.99743	68	
250.84042	60	
250.96178	80	
252.04977	72	
252.95773	92	
253.14095	64	
253.57066	110	
253.84043	74	
253.87000	84	
254.09083	64	
254.90391	50	
254.91953	92	
254.96617	98	
255.07290	64	
255.47268	126	
256.84715	56	
256.89264	66	
256.96434	68	
257.82965	58	
257.85456	68	
257.97330	64	
258.26757	72	
258.84395	130	
258.89711	68	
259.64669	48	
259.85356	438	1+
260.82113	68	
260.94818	52	
261.85325	62	
262.52569	68	
262.83084	216	
262.87189	76	
264.86928	66	
265.01439	50	
265.08448	52	
265.39253	92	
265.80663	60	
266.84479	62	
266.86669	88	
266.88853	80	
266.99095	74	
267.83516	316	1+
268.83583	198	1+
271.27761	48	
272.86843	214	1+
272.95882	98	
274.79602	68	
274.85292	60	
275.88811	66	
276.09645	70	
276.85687	664	1+
277.06653	50	
277.36245	66	
277.83521	70	
277.86145	472	1+
278.30449	54	
278.83479	70	
279.00088	74	
279.86143	184	1+
279.91035	80	
280.03157	82	
282.87120	138	
283.04982	50	
283.37465	76	
284.88331	70	
285.14247	68	
285.84714	102	
286.09100	74	
286.85188	290	
288.00077	52	
288.11304	80	
288.84329	54	
290.07785	78	
290.81006	76	
291.84998	46	
291.88136	46	
293.10236	310	1+
293.18108	46	
293.86704	76	
293.89438	80	
294.27994	72	
294.86350	62	
295.22231	50	
295.80052	46	
297.23817	52	
298.31249	48	
298.38271	68	
298.87911	72	
300.87914	114	
300.93998	64	
301.87791	76	
301.99732	88	
303.88643	54	
306.15088	70	
306.82180	58	
309.86430	82	
309.92280	60	
310.87004	52	
312.14489	64	
314.86631	62	
316.99027	62	
318.85437	66	
322.96655	78	
323.61366	90	
325.88379	66	
326.88029	58	
329.80151	68	
330.93947	58	
332.75379	66	
337.89824	84	
338.91923	76	
END IONS

###FS:    #m/z: 322.92841 #charge 1+
###MS: 165
###MSMS: 166
BEGIN IONS
TITLE=Cmpd 124, +MS2(322.9284), 28.0-35.0eV, 3.6min #166
RTINSECONDS=215.073
SCANS=165-166
PEPMASS=322.92841	327986
CHARGE=1+
90.33962	32	
101.85671	18	
188.47749	18	
195.91380	80	
196.88616	78	
197.83182	70	
197.96790	88	
198.95397	74	
201.04282	384	1+
204.05061	46	
204.87766	70	
205.92101	72	
205.94733	64	
205.96915	120	
209.50285	28	
214.46942	34	
214.89608	56	
214.97522	68	
216.11495	64	
216.97084	80	
217.14092	30	
217.94526	74	
219.05211	54	
220.86974	78	
221.87100	52	
223.95998	146	
227.08300	96	
228.03714	32	
228.82932	66	
230.14064	18	
230.83409	64	
231.86724	86	
232.92868	60	
233.95671	72	
234.83271	30	
235.03389	26	
235.93872	34	
235.97608	38	
236.90147	66	
237.98726	72	
238.87701	32	
238.91474	62	
238.94864	72	
239.00938	24	
240.71437	18	
240.81805	84	
240.87171	72	
240.93956	1050	
241.73167	26	
241.93777	4774	1+
242.02197	32	
242.09691	26	
242.41750	30	
242.43517	30	
242.94012	3414	1+
243.18102	22	
243.58724	24	
243.73328	26	
243.81551	36	
243.96155	58	
244.15684	24	
244.81735	84	
244.93842	458	1+
245.16409	20	
245.53722	18	
245.73550	22	
245.84701	22	
246.05610	32	
246.54774	28	
246.94243	36	
247.97640	74	
248.50051	32	
249.36638	30	
250.55264	36	
251.27276	44	
253.04684	84	
254.07777	24	
255.78685	56	
255.84019	68	
256.82686	30	
256.89974	68	
256.95867	72	
257.90452	52	
260.08621	102	
260.83141	82	
261.85561	70	
261.90519	78	
262.89192	82	
265.05590	68	
265.47516	20	
265.86484	66	
266.01673	48	
266.05702	54	
267.13572	88	
267.27197	60	
268.12672	20	
270.02948	62	
270.83097	92	
271.84452	86	
271.87263	64	
274.04499	62	
276.35325	86	
277.86795	20	
279.08974	932	1+
279.95531	50	
280.83346	48	
281.26193	122	
281.96864	18	
282.85997	66	
283.37953	18	
283.69190	38	
283.87670	62	
283.91203	78	
283.96817	68	
284.07574	60	
284.20608	84	
284.28942	302	
285.85811	50	
286.54221	36	
286.87221	74	
287.03888	34	
288.36732	28	
288.94339	96	
289.01832	22	
289.13524	64	
289.36920	76	
290.85411	60	
292.87001	52	
293.81839	54	
297.15355	62	
297.81391	28	
303.79639	72	
305.79777	18	
307.89535	48	
309.81430	44	
310.89005	46	
312.34180	80	
312.41737	30	
316.20366	80	
317.43395	84	
317.85853	106	
317.99417	26	
319.37972	24	
320.19221	70	
323.01959	102	
323.12804	54	
323.23587	62	
323.89780	58	
324.20155	46	
325.14403	58	
325.21472	74	
325.79560	64	
326.34324	56	
327.78898	34	
327.84210	80	
END IONS

###FS:    #m/z: 363.95433 #charge 1+
###MS: 165
###MSMS: 167
BEGIN IONS
TITLE=Cmpd 125, +MS2(363.9543), 28.0-35.0eV, 3.6min #167
RTINSECONDS=215.845
SCANS=165,167
PEPMASS=363.95433	62004
CHARGE=1+
185.95983	66	
191.85474	64	
197.87643	54	
204.41911	72	
209.87112	74	
209.89615	86	
209.94310	154	
212.87622	124	
219.13583	68	
220.07293	82	
222.90369	84	
222.94632	96	
223.95448	148	
224.94776	92	
226.94510	1288	1+
226.98095	54	
227.87344	70	
227.93051	140	
228.89243	198	1+
228.94167	1608	1+
228.96299	70	
229.82768	70	
230.80222	72	
230.88683	188	
230.94849	96	
231.10313	80	
232.88950	170	
233.90388	86	
236.02710	62	
238.88407	100	
238.93913	62	
239.89896	90	
240.93726	310	
241.83714	52	
241.93863	924	1+
242.81752	66	
242.94111	580	1+
242.96173	130	
243.01658	54	
243.08349	84	
243.97477	46	
244.94199	180	
245.95980	64	
246.80812	70	
246.95157	520	1+
248.80389	218	
248.89843	292	1+
248.95361	106	
248.97125	80	
251.79938	188	1+
251.88793	46	
254.97629	66	
256.84255	72	
258.86011	70	
259.84828	66	
260.40872	86	
260.96233	76	
261.83710	188	
262.38817	46	
262.82618	98	
262.91394	76	
263.88057	64	
264.08162	106	
264.81895	70	
265.08458	58	
265.79256	54	
265.81378	126	
265.85458	54	
267.90046	64	
267.97347	118	
268.80337	86	
268.92671	86	
268.96886	66	
269.80133	74	
269.84958	62	
269.96505	136	
269.98697	82	
270.80395	146	
272.16659	46	
272.37687	80	
272.79865	66	
272.86531	180	
273.84615	92	
275.84540	72	
276.85956	70	
279.21636	94	
279.80567	68	
280.79250	98	
281.84290	60	
281.89942	78	
282.16240	64	
282.88792	66	
282.97165	82	
283.06849	70	
283.84856	98	
283.88704	70	
283.92044	84	
284.79450	56	
284.82503	90	
285.12813	90	
288.38632	86	
288.88906	48	
289.87304	70	
291.84978	78	
291.87734	80	
293.87174	56	
294.86983	70	
294.92466	70	
295.81088	58	
296.80755	130	
296.85947	66	
297.80320	350	1+
298.35921	64	
298.79794	288	1+
299.07009	56	
300.80197	180	
300.93783	72	
301.89681	58	
303.85425	76	
305.05197	88	
305.88899	54	
306.43072	114	
306.87588	66	
306.94013	94	
307.80780	90	
308.93965	52	
309.38646	98	
310.80291	74	
310.87471	46	
314.81666	62	
314.94040	46	
317.04717	62	
318.80956	48	
318.85540	66	
318.88221	60	
319.93289	70	
320.13975	60	
320.80681	128	
322.91805	60	
323.97161	72	
324.87189	72	
324.92465	64	
325.81541	64	
325.91257	50	
329.87546	126	
330.31261	48	
331.43789	100	
331.70889	44	
334.20034	124	
335.82980	70	
340.93402	62	
343.09383	70	
343.40797	74	
348.85155	60	
352.89063	46	
356.15073	56	
361.89030	76	
363.88561	64	
364.75992	54	
366.81722	74	
END IONS

###FS:    #m/z: 507.84213 #charge 1+
###MS: 165
###MSMS: 168
BEGIN IONS
TITLE=Cmpd 126, +MS2(507.8421), 28.2-35.2eV, 3.6min #168
RTINSECONDS=216.618
SCANS=165,168
PEPMASS=507.84213	12030
CHARGE=1+
106.90201	128	
127.23583	74	
174.43602	92	
223.91507	80	
232.89372	150	
237.85673	98	
238.92398	94	
246.12173	104	
249.88021	102	
254.87839	78	
257.89265	76	
267.40255	110	
270.97043	80	
276.84130	76	
280.82755	82	
281.96432	90	
287.08643	98	
287.83395	84	
289.87553	218	1+
292.86473	150	1+
294.98174	78	
296.85151	216	
299.87133	84	
302.38580	78	
302.77409	140	
303.88158	104	
305.86253	452	
307.88764	292	1+
307.96273	86	
308.14120	192	
308.87060	588	1+
309.14951	80	
312.88285	278	1+
313.05841	76	
314.86128	608	1+
316.76746	84	
317.89262	136	
323.85168	236	1+
323.90747	86	
325.90594	164	
326.82677	84	
326.88061	656	1+
327.81389	114	
327.99974	78	
328.87009	92	
328.89770	110	
329.77477	78	
331.84032	76	
332.87316	328	1+
333.77809	76	
333.80274	82	
334.33930	90	
335.83883	84	
336.77774	84	
337.87783	160	
338.87875	78	
343.00736	88	
343.15956	78	
344.85690	110	
345.77988	116	
346.11877	86	
346.87854	124	
347.76791	96	
348.82725	168	
349.32442	94	
349.81567	84	
349.89383	78	
350.18116	118	
350.82397	124	
350.88367	170	
351.15586	76	
353.90525	76	
355.89100	100	
356.88908	86	
357.84589	166	1+
364.84726	116	
365.79713	110	
366.78887	90	
367.77014	76	
368.67527	74	
368.88605	132	
370.83973	132	
371.89666	220	1+
371.92857	118	
372.78717	104	
372.82819	90	
372.94296	80	
374.86917	76	
376.83882	104	
379.77523	84	
379.85645	76	
380.85010	136	
382.14268	86	
382.43836	80	
382.84737	138	
383.16358	80	
383.90213	74	
384.85215	166	
385.82676	74	
386.84240	360	1+
390.84616	148	
391.80740	92	
391.83747	140	
391.89239	78	
393.83675	100	
393.90763	82	
395.77892	88	
395.80085	86	
398.85938	136	1+
401.08525	84	
402.76276	126	
403.36105	92	
403.87478	136	
405.82171	102	
405.86793	84	
407.33134	96	
407.87067	154	
407.90511	138	
408.75697	190	1+
408.84946	790	1+
410.83107	390	1+
412.73954	80	
415.84925	122	
416.73316	104	
416.77131	78	
419.75388	122	
420.38270	82	
420.83525	130	
422.13421	82	
422.82683	98	
422.88145	76	
423.77801	306	1+
423.84900	82	
423.87092	140	
424.87045	120	
425.75361	242	
426.76079	462	1+
426.86331	156	
427.05869	88	
427.74412	82	
427.86493	198	
428.84724	458	1+
428.88453	78	
429.08030	118	
429.69946	126	
430.84302	120	
431.86313	190	1+
433.84711	110	
435.84205	142	
436.84260	74	
436.88087	80	
439.79081	82	
439.88576	86	
441.05111	76	
443.47359	76	
444.87147	534	
445.87633	506	1+
447.70902	108	
449.87258	364	1+
450.15437	88	
450.69833	168	
451.76589	86	
452.21497	76	
453.77286	76	
453.89688	186	1+
457.71011	78	
462.88013	258	1+
463.72786	220	
463.83829	78	
465.73134	78	
465.89202	104	
467.88434	288	1+
472.85436	78	
485.90254	214	1+
499.21911	80	
504.05694	88	
END IONS

###FS:    #m/z: 322.92860 #charge 1+
###MS: 169
###MSMS: 170
BEGIN IONS
TITLE=Cmpd 127, +MS2(322.9286), 28.0-35.0eV, 3.7min #170
RTINSECONDS=220.279
SCANS=169-170
PEPMASS=322.92860	341874
CHARGE=1+
60.23302	20	
95.86999	76	
107.67288	66	
142.57293	78	
185.92460	56	
191.93421	32	
192.02359	32	
193.04034	64	
193.90131	72	
198.03178	58	
199.95631	66	
201.04345	250	
208.94823	94	
208.97009	82	
209.91929	76	
209.99378	76	
210.83621	50	
213.19731	32	
214.48192	62	
215.88706	54	
218.88508	60	
219.05219	164	
220.03307	70	
222.91469	54	
222.95158	120	
224.17176	34	
224.95460	38	
226.81462	72	
227.16456	58	
228.89053	76	
229.66417	26	
233.85308	26	
235.82347	62	
236.89782	82	
238.95557	40	
239.24474	36	
239.89308	64	
240.44532	36	
240.93980	1332	
240.98974	26	
241.94110	972	
242.82108	56	
242.86115	26	
242.88622	78	
242.94024	3404	1+
243.06211	32	
243.07773	22	
243.17450	24	
243.82110	108	
243.90931	68	
244.06649	22	
244.30075	34	
244.93889	972	1+
245.08429	26	
245.21935	40	
245.44210	36	
245.58727	26	
246.09179	20	
246.23519	30	
247.85254	60	
248.13041	30	
248.85112	74	
248.87036	60	
249.26127	28	
249.46180	32	
251.04493	48	
252.15505	74	
252.41640	66	
253.46106	98	
254.60918	28	
254.86267	54	
254.91364	50	
255.44747	68	
256.89193	46	
256.92362	98	
257.85313	58	
257.89683	56	
258.82662	60	
259.85061	74	
260.05433	64	
260.93435	86	
261.16030	94	
261.83230	70	
262.57135	30	
262.97446	48	
263.81013	46	
265.04858	52	
265.84247	64	
266.83864	80	
267.15427	28	
268.10802	62	
268.84959	36	
269.15442	90	
275.38740	50	
276.85574	76	
278.71799	34	
278.84299	84	
278.97937	20	
279.09012	1006	1+
279.26342	64	
280.36543	28	
280.88978	54	
280.93230	70	
281.26183	20	
282.24261	20	
282.27381	86	
282.89976	46	
282.96530	20	
283.86034	76	
284.29389	472	1+
284.84973	78	
284.87189	120	
285.85431	82	
287.59447	32	
287.79117	22	
288.77231	40	
289.86693	54	
290.78707	82	
290.88968	64	
293.84810	76	
294.67380	38	
294.89484	32	
296.32052	38	
297.04750	46	
297.81637	76	
298.06039	66	
298.82405	82	
298.87301	92	
302.03972	72	
303.90369	66	
304.38542	30	
304.86996	74	
305.08184	28	
305.89323	92	
307.90276	46	
308.87317	72	
309.17918	78	
309.81047	50	
311.72567	48	
312.15270	28	
312.72002	50	
312.80954	32	
313.60625	92	
314.87780	44	
315.82627	40	
318.22665	28	
320.21869	78	
321.21459	64	
322.86770	54	
323.23474	166	
325.68246	38	
326.83968	60	
327.76649	80	
328.39373	86	
END IONS

###FS:    #m/z: 363.95477 #charge 1+
###MS: 169
###MSMS: 171
BEGIN IONS
TITLE=Cmpd 128, +MS2(363.9548), 28.0-35.0eV, 3.7min #171
RTINSECONDS=221.051
SCANS=169,171
PEPMASS=363.95477	62160
CHARGE=1+
109.07378	58	
191.86495	88	
204.07498	54	
209.87824	68	
209.94310	188	
212.47257	74	
212.87984	212	
214.83446	94	
217.83816	70	
222.94964	264	1+
224.94807	132	
225.85412	66	
225.88731	68	
226.87873	218	1+
226.94627	888	1+
226.97064	160	
228.84976	78	
228.89970	74	
228.94042	1250	
230.85673	70	
230.88775	200	
232.82351	70	
233.88879	74	
236.85607	70	
237.82385	72	
238.93811	100	
240.09682	62	
240.79157	60	
240.82411	146	
240.94051	242	
241.86843	60	
241.93821	1212	1+
242.11779	70	
242.83234	68	
242.94033	758	1+
243.11259	54	
243.89787	60	
244.83639	114	
244.93944	210	
244.95812	472	1+
245.87900	68	
245.88911	70	
245.94855	824	1+
246.83502	70	
247.82554	70	
248.03231	72	
248.85143	62	
248.89192	64	
250.80742	56	
250.94778	70	
251.10703	72	
252.16477	64	
252.45722	86	
253.85036	80	
254.85756	72	
254.87048	64	
254.91367	108	
256.06398	56	
256.13301	62	
256.86636	58	
258.11167	70	
258.83020	70	
258.85222	104	
258.97453	56	
259.85649	74	
260.83023	312	1+
260.96700	210	
263.85057	68	
265.06240	56	
265.87951	74	
265.98871	74	
266.03098	92	
266.81567	120	
266.93285	80	
267.81223	78	
267.97157	148	
268.84599	88	
268.91879	94	
269.97050	96	
270.84128	66	
270.87340	64	
270.91394	68	
271.87683	84	
272.89190	72	
276.42076	84	
276.80451	68	
278.84401	226	
278.95362	54	
279.79728	56	
279.81369	78	
279.89826	68	
280.07680	56	
280.79160	200	
280.87454	64	
280.90085	96	
281.79381	182	
281.84717	60	
282.07784	66	
282.62037	92	
282.86180	64	
282.89133	68	
283.86030	72	
284.85555	118	
285.02210	74	
285.78777	114	
286.83300	86	
287.11394	62	
289.79965	200	1+
290.94651	58	
290.99636	88	
292.89173	60	
293.11639	56	
293.85353	84	
295.92099	86	
296.10919	64	
296.80980	130	
297.80946	68	
297.85276	80	
298.80156	256	1+
298.91517	66	
299.86434	74	
300.79691	160	
300.96123	90	
301.85683	84	
302.79390	100	
303.85891	344	1+
303.94414	86	
304.00188	68	
304.88264	84	
305.43818	84	
307.83357	66	
307.87025	76	
309.81226	62	
312.88009	78	
313.80679	68	
316.45676	68	
316.81532	138	
319.08346	92	
319.82529	78	
320.87159	66	
322.86328	56	
322.88949	82	
325.08631	84	
326.85289	86	
326.89362	70	
327.79076	66	
328.36007	88	
328.83045	72	
333.13002	72	
334.87816	82	
339.77253	74	
349.76972	70	
351.73853	54	
356.27123	104	
357.70941	80	
360.24322	84	
361.78272	58	
363.13411	74	
364.28634	64	
364.43170	64	
367.84788	66	
END IONS

###FS:    #m/z: 359.95947 #charge 1+
###MS: 169
###MSMS: 172
BEGIN IONS
TITLE=Cmpd 129, +MS2(359.9595), 28.0-35.0eV, 3.7min #172
RTINSECONDS=221.822
SCANS=169,172
PEPMASS=359.95947	12606
CHARGE=1+
115.37457	84	
196.01380	74	
205.94418	62	
214.87432	130	
216.85509	66	
217.89088	70	
218.86517	52	
220.93375	70	
222.95056	256	
223.95430	166	
224.89369	90	
224.95648	80	
225.16608	74	
225.94800	56	
226.86464	66	
226.94704	450	1+
226.96980	50	
227.03280	58	
228.88148	56	
228.94206	702	
229.43294	64	
229.89877	58	
232.86837	54	
232.88347	142	
233.40624	66	
233.96575	86	
238.88803	86	
238.93356	70	
239.04354	86	
239.90303	64	
240.06026	78	
240.79820	72	
240.82273	118	
240.93772	70	
240.96121	370	1+
241.90793	58	
241.93969	178	
242.09260	50	
243.38791	76	
244.88186	48	
244.95390	538	
245.94250	122	
246.39149	78	
246.84278	64	
246.87325	94	
246.94785	368	1+
247.44296	96	
248.09100	100	
248.80470	154	
249.80334	80	
250.95087	136	
250.98063	58	
252.88886	76	
252.95300	84	
253.08402	60	
253.83848	60	
254.85510	50	
255.16665	54	
257.83929	100	
259.81101	78	
260.83182	90	
260.94429	54	
260.97402	74	
261.96908	98	
262.55927	84	
262.92147	54	
264.81842	176	
265.06625	54	
265.12457	78	
266.81349	262	
267.01526	70	
267.87267	78	
268.83800	64	
268.90470	78	
269.96869	72	
269.98365	62	
270.79646	72	
270.89370	144	
271.13436	68	
272.43785	94	
272.81906	48	
272.85226	52	
276.84385	58	
276.86307	136	
277.85481	64	
278.79599	72	
278.83981	196	
279.02794	72	
280.79133	404	
280.84592	72	
280.91003	66	
282.10037	86	
282.90729	84	
282.95737	50	
283.83542	88	
284.42551	88	
284.82315	132	
285.83122	80	
285.94744	84	
286.38388	70	
286.90869	66	
287.13831	56	
288.80370	50	
288.89327	76	
291.85704	60	
294.09224	76	
295.90013	66	
296.04818	48	
296.85130	52	
296.86996	78	
296.91253	102	
297.09012	70	
297.80632	76	
297.86928	60	
297.93961	72	
298.80617	262	
298.85182	74	
300.80283	78	
300.86163	50	
301.85658	64	
302.78310	74	
303.24447	68	
307.57305	76	
307.83784	62	
308.86809	56	
311.03805	50	
312.18129	58	
314.12400	106	
314.88452	72	
316.07477	78	
316.81557	60	
316.86539	60	
316.91791	108	
318.79609	68	
318.93049	52	
320.04700	76	
320.91663	60	
321.79826	50	
323.01202	80	
326.20132	62	
327.82384	66	
329.87745	72	
334.18444	76	
336.83412	72	
336.94306	58	
339.71100	62	
342.01215	72	
342.20315	50	
354.87044	60	
354.94902	72	
355.71049	56	
362.71548	52	
363.88795	66	
END IONS

###FS:    #m/z: 340.93910 #charge 1+
###MS: 173
###MSMS: 174
BEGIN IONS
TITLE=Cmpd 130, +MS2(340.9391), 28.0-35.0eV, 3.8min #174
RTINSECONDS=225.485
SCANS=173-174
PEPMASS=340.93910	180112
CHARGE=1+
191.52017	66	
192.92605	86	
196.09277	74	
208.96133	92	
210.93578	118	
212.87394	74	
213.84578	76	
213.87839	146	
213.93792	280	
214.88322	74	
217.88259	120	
220.87704	56	
221.83612	78	
221.88738	76	
229.58970	74	
229.88923	82	
230.87513	58	
231.92689	78	
231.95097	170	
231.98846	80	
232.90387	82	
233.89584	122	
235.82160	78	
235.92883	64	
236.83328	72	
238.81012	72	
238.85308	76	
240.82796	72	
240.85996	100	
240.90382	80	
240.95736	94	
241.84373	316	
242.84152	278	
242.88861	72	
243.82874	68	
243.84280	218	
244.82328	62	
244.90959	78	
246.85619	68	
247.05673	74	
248.86116	76	
249.82461	72	
249.85770	82	
249.96301	144	
251.87834	68	
252.12979	68	
254.96219	200	
255.87163	62	
256.85227	146	
256.89677	126	
257.39380	88	
257.84597	72	
257.87077	66	
258.07207	76	
258.84671	266	
259.09112	96	
259.85333	138	
260.83356	552	1+
260.85072	94	
260.91070	62	
260.94630	62	
262.84020	90	
262.93163	88	
263.85500	60	
264.90828	60	
265.12443	66	
266.85869	116	
267.13740	66	
267.84305	88	
267.90483	90	
267.97105	78	
268.84202	200	
269.84369	76	
270.11583	98	
270.83521	108	
270.85331	66	
270.96453	56	
271.84023	154	
271.94578	58	
272.12796	108	
272.79847	66	
272.95122	58	
272.97535	78	
274.84598	72	
274.88036	100	
275.86269	126	
275.88264	70	
276.81464	60	
276.85205	318	
277.86316	160	
278.24675	56	
278.84126	592	1+
278.94155	72	
279.55073	76	
279.86505	66	
279.91033	56	
280.25994	70	
280.84546	134	
281.58351	62	
282.00570	62	
282.83102	68	
282.84944	82	
282.87063	74	
282.89090	102	
284.85749	152	
284.93101	66	
288.66780	78	
290.88363	84	
292.45406	74	
293.88172	72	
294.86685	310	
295.83877	74	
295.86192	94	
295.89990	68	
295.97144	58	
296.86634	110	
297.00962	58	
297.02869	72	
297.85681	68	
297.88849	60	
298.30607	58	
298.84533	62	
299.01085	66	
300.05913	124	
300.87170	146	
301.86233	118	
302.86656	56	
302.90503	62	
302.92525	108	
302.94112	60	
303.94448	66	
304.08126	78	
304.79028	74	
305.87736	60	
305.89623	102	
306.87333	74	
310.07738	56	
311.85179	60	
313.88233	96	
317.91586	102	
317.93963	72	
322.04070	72	
325.24786	70	
325.87056	56	
325.89736	56	
328.19094	66	
337.79923	72	
337.88015	68	
340.33798	62	
342.31198	64	
345.18726	86	
345.84224	76	
END IONS

###FS:    #m/z: 363.95479 #charge 1+
###MS: 173
###MSMS: 175
BEGIN IONS
TITLE=Cmpd 131, +MS2(363.9548), 28.0-35.0eV, 3.8min #175
RTINSECONDS=226.257
SCANS=173,175
PEPMASS=363.95479	62658
CHARGE=1+
155.26950	72	
188.24774	72	
189.86340	140	
197.87264	74	
200.93988	74	
207.07863	74	
209.94385	186	
210.88608	72	
211.04307	90	
211.86814	74	
212.87753	104	
213.87640	86	
214.25201	62	
221.85649	66	
223.86697	56	
223.95716	72	
224.95203	148	
224.97658	68	
226.94565	1182	1+
226.97178	190	
228.82923	60	
228.94074	970	1+
230.84947	68	
230.88611	140	
231.03387	66	
232.09328	72	
232.96410	72	
233.06514	78	
234.88156	84	
235.84783	66	
236.85999	76	
237.84921	62	
240.94040	106	
240.96174	138	
241.78728	70	
241.93706	1486	1+
241.97427	102	
242.93904	1040	1+
243.00498	52	
244.83812	56	
244.93773	254	
244.95643	834	1+
245.94106	176	
246.95244	1074	1+
246.98747	74	
247.81890	78	
248.80338	70	
248.81804	72	
248.96728	74	
249.79572	68	
250.21892	68	
250.80535	52	
250.89296	92	
250.96145	70	
252.89277	72	
255.10578	56	
255.41781	84	
256.90173	60	
256.95273	94	
257.84728	68	
260.83719	70	
260.86144	78	
260.88267	64	
260.96611	84	
261.83346	56	
261.86569	68	
262.04413	76	
262.83034	52	
262.84498	126	
262.86181	52	
265.01216	62	
265.78662	98	
265.97367	60	
266.09675	58	
266.78332	166	
266.81168	232	1+
267.97600	112	
269.96566	126	
271.91623	64	
272.06709	70	
273.91146	78	
275.00159	74	
275.20141	64	
276.85500	56	
276.87409	86	
277.80661	74	
278.28359	58	
278.84514	70	
280.79649	178	
281.07017	88	
281.79725	70	
281.88617	70	
283.85247	234	
283.97208	62	
284.28895	68	
284.82869	62	
285.84197	80	
285.88791	70	
287.14465	54	
287.43016	78	
289.86654	58	
289.95431	82	
290.09666	68	
290.14278	84	
290.99019	72	
291.82857	76	
295.87887	74	
296.00313	56	
298.80114	116	
299.80862	98	
299.87152	80	
300.80012	144	
301.78816	60	
301.86378	62	
303.06719	76	
303.85766	128	
303.99129	58	
304.40680	90	
305.08214	62	
305.24310	56	
305.98127	92	
306.97048	68	
307.88523	166	
311.83249	64	
312.91076	68	
314.81417	66	
314.89945	56	
316.80403	54	
317.89159	72	
318.80718	92	
318.84252	66	
319.07038	74	
320.80770	70	
323.81453	60	
323.89248	70	
324.87403	80	
324.90030	62	
325.43645	68	
327.22878	60	
328.99224	58	
329.59218	58	
335.29205	82	
336.95547	68	
338.77452	58	
338.79277	78	
338.89935	74	
338.93520	58	
339.04813	82	
341.93953	82	
343.14177	66	
344.77446	64	
353.88560	54	
360.19901	70	
362.91198	74	
364.44561	60	
365.69601	68	
368.14237	54	
END IONS

###FS:    #m/z: 336.94413 #charge 1+
###MS: 173
###MSMS: 176
BEGIN IONS
TITLE=Cmpd 132, +MS2(336.9441), 28.0-35.0eV, 3.8min #176
RTINSECONDS=227.029
SCANS=173,176
PEPMASS=336.94413	15906
CHARGE=1+
101.25118	42	
137.98030	64	
196.93619	66	
197.98516	94	
198.00399	62	
198.95209	70	
199.89749	60	
204.05211	92	
209.87626	54	
211.94390	764	
212.87772	168	
213.93990	246	
215.88642	82	
217.94032	66	
218.82337	38	
218.88168	86	
218.89600	78	
223.96821	68	
224.83732	184	
224.97735	68	
225.30453	84	
225.49255	98	
228.83511	72	
229.94983	278	
230.84532	50	
230.89244	116	
231.88947	78	
231.94790	198	
232.37573	44	
233.89627	148	
233.91518	72	
233.94525	82	
234.90425	58	
234.95285	88	
236.83688	76	
236.85759	58	
236.90222	86	
237.06222	60	
237.86786	74	
238.83473	70	
240.83136	40	
240.85063	112	
241.04688	80	
241.84207	112	
241.91138	68	
241.98209	56	
242.84511	156	
245.86953	72	
247.96993	142	
247.99568	56	
248.90144	90	
249.96217	68	
250.83283	70	
250.93993	78	
251.82641	136	
252.83208	62	
252.84758	70	
252.93552	94	
252.96762	262	
253.88569	38	
254.08722	64	
254.96388	172	
256.08533	54	
256.84816	44	
256.89406	50	
257.86013	102	
257.97539	72	
258.28491	38	
258.84636	400	1+
258.85440	98	
258.87167	60	
259.85162	280	1+
259.95723	68	
260.82323	56	
260.83893	80	
260.95008	68	
261.40286	100	
262.02423	40	
262.82996	46	
262.92179	72	
262.94943	58	
264.86445	76	
265.01826	68	
267.83840	88	
268.84462	114	
269.83825	228	1+
269.84704	108	
271.89727	72	
272.81482	68	
272.88374	140	
272.97017	114	
273.01365	72	
274.21829	74	
274.35469	88	
274.85306	42	
274.87148	70	
274.89766	50	
274.91615	52	
275.04659	64	
275.43982	88	
275.84093	60	
275.86462	130	
275.89398	50	
275.94139	56	
276.85938	608	1+
277.83828	42	
279.06072	86	
279.83238	62	
279.85730	116	
280.09518	70	
281.05145	56	
281.42462	46	
282.87864	52	
284.09232	74	
285.85403	72	
286.85206	150	
287.43015	104	
288.84319	86	
288.87429	94	
290.86285	72	
292.86606	72	
293.11035	198	
293.15192	70	
293.93467	52	
293.99738	56	
294.10293	80	
294.87006	138	
295.86640	52	
295.88258	66	
296.07319	48	
296.89103	52	
297.29757	66	
297.40771	66	
297.86531	84	
298.91086	44	
299.00851	60	
299.21246	74	
299.87473	94	
301.14642	60	
301.86456	74	
302.18118	42	
302.88456	116	
306.79824	84	
306.88870	40	
311.86024	74	
312.86291	42	
316.13603	72	
316.88461	62	
319.13624	80	
322.28515	92	
324.87364	74	
327.88014	74	
330.74770	82	
336.88550	54	
END IONS

###FS:    #m/z: 340.93923 #charge 1+
###MS: 177
###MSMS: 178
BEGIN IONS
TITLE=Cmpd 133, +MS2(340.9392), 28.0-35.0eV, 3.9min #178
RTINSECONDS=230.704
SCANS=177-178
PEPMASS=340.93923	183210
CHARGE=1+
190.94779	84	
191.95271	96	
192.88673	68	
192.92635	74	
200.94047	68	
206.82602	76	
207.97389	66	
209.94591	80	
209.96701	68	
210.32831	72	
210.93449	78	
213.93896	522	
215.93422	194	
217.88263	74	
218.89255	80	
220.87514	70	
221.87119	82	
221.94240	54	
224.80705	68	
224.84006	62	
224.87708	60	
225.88338	78	
226.85554	84	
228.84402	52	
228.93971	68	
229.84274	74	
231.85397	56	
231.90238	56	
231.94615	422	1+
233.40836	74	
233.89641	66	
234.05097	104	
234.90045	74	
236.89373	72	
237.83794	70	
237.90982	86	
239.88207	58	
239.96913	64	
240.22618	62	
240.83550	148	
240.85639	62	
240.88701	70	
241.84218	256	
241.86546	100	
242.12153	70	
242.83772	156	
243.83076	88	
243.87855	52	
244.84202	62	
245.12484	56	
245.84429	86	
246.22201	82	
247.58193	74	
248.82815	78	
248.98289	54	
249.00024	82	
249.95441	70	
249.96805	100	
249.98761	70	
251.01565	58	
252.88302	68	
253.00604	72	
253.83865	84	
254.92157	68	
254.96601	184	
255.07059	72	
255.64547	56	
256.84944	228	
256.86767	276	1+
256.90204	82	
256.90841	62	
257.94377	62	
258.84237	222	
258.86140	92	
258.93114	52	
259.36767	80	
259.85036	608	1+
260.83107	424	
260.92445	92	
261.84363	136	
262.85992	166	
262.88489	76	
263.89052	68	
265.00462	62	
265.85081	78	
266.13701	84	
266.86295	66	
267.90253	66	
268.84578	328	1+
269.83504	172	
270.83211	120	
270.97061	88	
271.41322	80	
272.83519	70	
272.94058	92	
275.42489	66	
275.84110	80	
275.86375	82	
276.85610	336	
277.85832	400	
277.88825	54	
277.95010	54	
278.84558	608	1+
278.87274	140	
278.91210	80	
278.92531	118	
278.97041	58	
279.24943	86	
280.00272	62	
280.83877	68	
280.88248	116	
280.97143	72	
281.78890	56	
281.87373	78	
282.87365	134	
283.85481	78	
284.86897	74	
284.93152	76	
286.16579	72	
286.92457	68	
286.96389	58	
288.84518	78	
288.87016	70	
292.83873	74	
293.85021	64	
293.87729	206	1+
294.05211	68	
294.86743	214	
296.34139	70	
296.86641	66	
297.86745	62	
298.13913	70	
298.85570	72	
299.88674	234	1+
299.94830	72	
300.86719	62	
301.06095	88	
301.81351	66	
301.87373	54	
302.85766	58	
307.04324	66	
307.90659	66	
310.88075	56	
313.85786	82	
315.89155	84	
316.07288	68	
320.87344	56	
320.96422	64	
321.08064	66	
321.16183	78	
323.00233	66	
326.87547	80	
330.78325	62	
330.81017	78	
332.76290	72	
335.96443	64	
340.34747	54	
END IONS

###FS:    #m/z: 336.94474 #charge 1+
###MS: 177
###MSMS: 179
BEGIN IONS
TITLE=Cmpd 134, +MS2(336.9447), 28.0-35.0eV, 3.9min #179
RTINSECONDS=231.476
SCANS=177,179
PEPMASS=336.94474	16044
CHARGE=1+
71.27763	44	
103.01019	72	
192.88991	42	
200.47413	88	
207.95225	62	
211.94426	508	
212.88139	146	
213.94028	450	
215.88585	118	
215.93661	38	
222.86872	78	
223.95563	56	
223.97295	138	
224.12915	36	
224.97285	56	
225.00765	42	
227.86014	66	
227.89578	84	
228.00365	52	
228.88148	82	
229.88734	70	
229.95380	504	
230.88767	158	
230.94816	44	
231.88763	76	
231.94892	304	
232.93958	58	
232.96225	66	
236.90346	78	
237.84331	88	
238.95074	48	
239.84618	80	
240.83780	114	
240.87130	38	
241.76416	66	
241.84008	442	
242.22473	78	
243.83916	154	
244.84413	54	
245.87125	90	
246.18310	42	
246.83554	64	
247.03355	80	
247.96372	72	
248.10382	114	
249.04067	38	
249.90010	66	
249.95843	320	1+
250.83067	126	
250.94449	84	
250.98839	154	
252.83400	66	
252.94922	186	
252.97179	268	
253.16821	46	
253.18557	72	
253.83271	76	
254.82204	66	
254.90339	78	
254.96585	66	
255.93053	36	
255.96960	92	
256.85030	46	
256.87000	66	
256.96326	50	
257.82931	74	
257.85304	68	
257.90825	70	
258.84663	1010	1+
259.05281	48	
259.85188	664	1+
261.00568	74	
261.03572	50	
261.34797	36	
261.82968	44	
264.91050	56	
264.96231	60	
266.84610	142	
266.98884	70	
267.86249	76	
268.84476	142	
268.91469	76	
269.81156	64	
269.83608	46	
269.85364	66	
274.82435	80	
274.87248	120	
274.89759	68	
275.80648	74	
275.84148	86	
275.86646	104	
275.89639	82	
275.94258	78	
275.99169	40	
276.85830	606	1+
277.00732	50	
277.98851	46	
278.05613	50	
279.84403	52	
279.86889	190	
280.00735	86	
280.83362	84	
281.86117	94	
282.89482	66	
283.02785	52	
283.09722	44	
283.87485	90	
285.86158	42	
286.85153	186	
287.84691	270	1+
289.85815	126	
290.85013	48	
292.08890	52	
293.11495	78	
293.86740	72	
293.88788	68	
294.10718	74	
294.18943	74	
294.83201	66	
294.86543	300	1+
295.42055	110	
295.89156	72	
297.37392	86	
297.88424	72	
299.87286	280	
299.97151	58	
301.43521	42	
301.87134	72	
302.54989	34	
303.49048	120	
304.01679	56	
304.39078	36	
305.93873	36	
307.05204	82	
307.43746	84	
307.83573	52	
307.88981	42	
308.84449	44	
308.87496	68	
309.87517	48	
311.88213	94	
314.40912	70	
318.89488	42	
326.16998	72	
329.85969	62	
330.90842	70	
333.27587	48	
333.76238	72	
333.79132	40	
334.10349	84	
334.19364	74	
335.15906	54	
336.28199	72	
337.18348	66	
338.96003	54	
339.29465	78	
END IONS

###FS:    #m/z: 507.84342 #charge 1+
###MS: 177
###MSMS: 180
BEGIN IONS
TITLE=Cmpd 135, +MS2(507.8434), 28.2-35.2eV, 3.9min #180
RTINSECONDS=232.248
SCANS=177,180
PEPMASS=507.84342	11154
CHARGE=1+
131.60256	98	
196.01359	94	
210.02767	84	
214.88687	78	
222.92941	78	
224.97403	122	
234.90205	78	
243.39772	90	
249.13023	82	
250.90893	176	1+
276.01480	84	
276.85959	84	
276.89041	80	
285.83556	78	
285.97083	100	
287.84905	206	
290.85955	220	
290.90856	92	
291.94464	106	
294.87621	94	
296.85671	172	
301.58956	80	
303.09498	80	
303.86506	192	1+
305.39343	90	
305.85846	100	
307.88397	138	
308.13170	108	
308.94752	138	
309.89676	146	
310.15699	420	1+
310.84624	80	
311.34654	100	
311.87935	220	
311.91026	84	
313.87822	88	
314.86233	264	1+
316.82386	102	
316.85547	86	
317.34453	86	
320.80806	80	
320.91566	84	
323.86696	106	
325.78475	82	
325.90020	136	
326.88312	200	
327.89430	204	
328.79027	110	
328.87807	118	
329.78250	180	
329.82599	80	
329.87940	106	
332.86134	104	
332.88177	128	
334.91423	106	
335.78431	108	
335.83384	120	
335.94865	94	
336.81365	90	
337.86031	78	
337.87775	192	
338.82233	80	
341.39499	82	
343.38733	80	
344.94543	92	
345.15753	94	
347.76447	172	1+
347.78759	158	
348.83867	196	1+
348.89549	116	
349.95822	86	
350.88380	110	
350.90093	98	
356.88659	80	
357.84938	136	
360.31275	94	
362.99370	98	
363.88350	106	
365.79797	94	
366.83663	84	
366.93221	98	
367.83525	106	
367.90457	86	
368.80941	78	
369.83393	110	
370.80409	274	1+
373.89916	80	
374.10575	80	
374.83324	146	
376.79939	92	
380.71377	226	1+
381.83351	116	
382.75555	86	
383.31035	94	
385.78204	132	
389.19877	110	
390.74570	80	
390.84160	192	
391.90911	160	
392.32274	78	
392.83049	136	
392.96977	82	
393.82345	244	1+
396.86193	82	
398.86553	104	
399.85349	176	
401.89508	94	
403.87340	136	
406.75479	88	
406.81069	86	
407.74041	220	1+
407.86173	92	
408.85427	414	1+
409.72468	114	
410.10922	78	
410.78051	80	
410.83917	332	1+
411.73806	122	
415.76680	112	
416.84553	94	
416.87886	108	
418.38350	80	
418.74915	108	
420.72843	120	
421.76872	92	
421.88121	138	
423.76506	350	1+
423.86750	154	
424.86730	210	
425.74967	166	
425.87722	158	
426.76344	112	
426.85893	204	
427.86388	142	
428.85030	224	
429.71988	120	
429.84831	248	
430.84969	194	
431.86086	106	
436.25520	84	
439.88939	176	
443.75947	78	
444.86902	618	1+
446.78168	80	
447.70914	78	
447.73071	80	
447.82062	86	
448.76410	82	
449.87131	186	
456.25816	92	
457.89991	80	
462.88168	202	1+
465.71859	122	
465.77739	84	
467.88845	408	
468.90120	94	
469.23123	86	
469.88834	132	
470.72870	140	
485.89743	144	
486.89794	80	
488.81583	78	
488.85422	80	
505.25088	84	
512.72236	78	
END IONS

###FS:    #m/z: 322.92872 #charge 1+
###MS: 181
###MSMS: 182
BEGIN IONS
TITLE=Cmpd 136, +MS2(322.9287), 28.0-35.0eV, 3.9min #182
RTINSECONDS=235.921
SCANS=181-182
PEPMASS=322.92872	356140
CHARGE=1+
109.08415	32	
114.01604	80	
150.23155	24	
195.91913	90	
195.95720	50	
196.85853	70	
199.10838	58	
199.14262	62	
200.89679	86	
201.04194	334	1+
201.05798	46	
205.95129	54	
210.90049	76	
211.94662	74	
219.05318	70	
220.89014	68	
221.94406	130	
222.87141	72	
222.92560	78	
222.94637	58	
223.09075	78	
223.95365	82	
226.22704	56	
227.87922	62	
228.22031	28	
230.82880	76	
230.85684	40	
231.18297	26	
235.92875	66	
236.00711	22	
237.06751	84	
238.88214	62	
238.93795	80	
239.03644	28	
239.07421	80	
239.11673	22	
239.77992	20	
240.06433	66	
240.82216	68	
240.91707	26	
240.93998	1714	
241.93800	4480	1+
241.96514	56	
241.98423	34	
242.17503	24	
242.82215	36	
242.89577	66	
242.94012	3206	1+
243.00391	60	
243.23276	34	
243.57336	30	
243.81777	58	
244.46954	92	
244.93712	766	
245.61434	24	
245.83867	60	
246.08891	32	
246.92163	90	
246.93900	64	
246.97112	144	
247.01038	68	
247.69823	30	
248.08989	38	
248.83897	176	
248.88222	54	
249.16017	22	
249.45963	24	
249.59307	36	
249.83420	68	
250.16983	28	
250.58591	36	
250.94581	68	
251.07334	68	
251.11494	96	
251.68724	24	
252.02619	52	
253.12510	62	
253.19564	34	
253.83466	66	
254.86501	74	
256.54680	34	
256.89776	68	
257.38020	76	
258.83231	64	
259.83452	44	
259.87034	64	
260.42885	76	
260.84310	68	
261.90326	80	
263.90033	54	
265.05644	72	
265.88366	130	
266.80355	20	
266.89076	84	
267.86225	86	
268.09575	24	
271.82391	52	
271.84433	86	
271.89276	78	
272.84051	120	
273.17595	44	
273.86057	94	
274.80226	42	
275.80030	48	
275.92677	66	
276.14093	56	
276.15827	20	
278.10698	24	
278.62161	24	
279.08903	828	1+
279.23097	24	
280.25984	72	
280.82317	74	
280.86656	68	
281.09085	74	
282.55447	32	
283.05998	24	
283.96984	60	
284.29144	330	1+
284.50515	24	
284.87701	82	
285.23338	36	
286.15108	62	
287.26032	22	
287.58190	28	
287.79040	48	
289.86642	54	
290.02230	22	
290.94220	36	
291.03750	20	
291.85499	24	
291.88134	52	
292.91435	78	
294.86140	74	
296.11094	40	
297.00735	28	
297.78355	58	
298.08586	54	
298.81739	66	
300.02128	22	
300.80763	66	
301.86943	122	
303.18868	24	
306.24558	76	
308.80819	48	
308.86217	52	
308.88810	134	
318.42386	78	
319.32284	100	
320.88498	30	
322.19467	66	
323.90325	70	
324.07788	68	
326.27849	72	
326.78458	74	
END IONS

###FS:    #m/z: 340.93911 #charge 1+
###MS: 181
###MSMS: 183
BEGIN IONS
TITLE=Cmpd 137, +MS2(340.9391), 28.0-35.0eV, 4.0min #183
RTINSECONDS=236.693
SCANS=181,183
PEPMASS=340.93911	179730
CHARGE=1+
101.54845	46	
103.84923	100	
180.86491	68	
196.88979	44	
204.88263	58	
205.94218	68	
210.84187	60	
210.93617	60	
211.83415	56	
213.87994	76	
213.93983	372	
213.95532	56	
215.86112	52	
215.88695	52	
217.90882	62	
220.87364	68	
221.88750	98	
222.87256	56	
222.89645	86	
222.97369	40	
223.83043	56	
224.06372	84	
224.07674	88	
224.84002	78	
224.98199	58	
228.88879	50	
228.94833	58	
230.88814	90	
231.89320	72	
231.94886	266	
233.89678	66	
233.95116	64	
234.84188	74	
236.90310	80	
238.84255	52	
238.85744	66	
238.88031	72	
239.84382	82	
239.86446	72	
239.92918	68	
240.83369	660	1+
240.84733	198	
241.90388	76	
242.85239	78	
242.93941	76	
243.83280	146	
244.83653	160	
244.88440	96	
245.05771	90	
246.07378	74	
247.97459	54	
249.95658	108	
250.01099	62	
250.96327	78	
251.87853	70	
252.47490	126	
252.88470	68	
252.93155	50	
253.23650	66	
254.91894	80	
254.96666	212	1+
255.07287	70	
255.40596	118	
255.90650	52	
256.86327	134	
256.88806	74	
257.85236	110	
257.88883	88	
258.84671	856	1+
258.90110	82	
258.94453	56	
259.79514	70	
260.83196	258	
261.82885	118	
261.85760	70	
262.83955	162	
262.89788	86	
262.92576	62	
263.34189	78	
263.39589	46	
263.91806	66	
264.90262	50	
265.60627	82	
265.80262	70	
265.92672	66	
266.90473	80	
267.84464	60	
268.84143	332	1+
269.81787	44	
270.82103	70	
270.85934	68	
271.84019	58	
272.97741	64	
273.88462	58	
273.96200	74	
274.51504	120	
274.86039	134	
275.85558	94	
275.87868	128	
275.95326	64	
276.85277	660	1+
277.87630	106	
277.92114	66	
278.81827	78	
278.84219	534	1+
278.96479	54	
279.22987	44	
279.90988	78	
279.93611	70	
279.98228	68	
280.86004	238	
281.05185	76	
281.36706	66	
281.89004	66	
282.86599	88	
282.91371	46	
284.86073	40	
286.87865	72	
286.91199	82	
287.94233	90	
288.11314	68	
288.84512	72	
289.88757	62	
290.36467	72	
290.85619	58	
291.81222	68	
291.82877	50	
291.88790	70	
292.85358	124	
292.88305	70	
293.94293	84	
294.86364	204	
295.87695	82	
296.85502	40	
297.89690	78	
298.22985	82	
299.77979	56	
300.87450	110	
301.84564	60	
301.88418	48	
303.95513	70	
310.87895	74	
315.82413	64	
315.87410	66	
316.09867	40	
317.95066	76	
321.22038	52	
327.93514	64	
327.96175	62	
333.88152	56	
333.92631	78	
334.85771	56	
336.73943	50	
343.23262	50	
344.32088	80	
345.15309	52	
END IONS

###FS:    #m/z: 336.94438 #charge 1+
###MS: 181
###MSMS: 184
BEGIN IONS
TITLE=Cmpd 138, +MS2(336.9444), 28.0-35.0eV, 4.0min #184
RTINSECONDS=237.465
SCANS=181,184
PEPMASS=336.94438	15746
CHARGE=1+
96.22993	54	
157.79215	50	
185.92802	72	
196.88275	56	
201.96333	40	
209.03034	66	
210.95222	70	
211.04305	72	
211.51805	38	
211.94274	484	
212.87896	106	
213.17673	50	
213.93807	402	1+
215.89050	64	
215.93606	212	
220.87816	134	
222.88381	98	
223.82521	92	
223.97378	50	
224.83827	84	
226.84124	68	
227.95339	72	
228.84239	50	
228.88876	70	
229.42579	46	
229.95351	800	1+
230.09621	70	
230.89867	130	
231.03852	78	
231.88583	74	
231.94959	256	1+
232.83145	58	
233.89360	128	
233.94616	158	
234.92843	48	
234.95114	74	
235.10908	68	
235.92323	64	
236.85583	86	
236.90400	116	
237.06015	58	
237.84728	86	
237.93146	36	
238.84353	104	
238.85622	76	
239.84552	82	
240.83062	98	
241.58116	46	
241.84072	558	1+
241.90392	72	
244.89977	102	
246.85194	92	
246.97765	76	
247.96516	242	
248.93641	68	
249.12033	56	
249.96220	156	
250.85626	66	
250.91042	54	
250.95223	92	
250.99804	60	
251.19091	54	
252.83967	94	
252.93738	54	
252.96734	130	
253.83665	70	
253.92662	70	
254.87062	96	
254.91468	134	
254.94132	84	
254.97030	124	
255.04306	42	
255.89572	242	1+
256.91739	84	
256.96548	124	
257.10825	66	
257.12400	90	
257.16156	64	
257.85505	78	
257.87276	70	
257.93480	132	
258.84182	90	
258.89919	66	
258.96269	42	
259.85148	342	1+
261.83556	68	
261.86362	90	
261.99080	70	
262.35236	68	
262.86568	76	
262.93545	62	
263.83453	56	
266.84606	168	
267.83468	58	
268.10552	62	
268.84680	128	
269.84363	72	
270.84526	98	
271.09593	76	
271.38305	60	
271.84536	212	
271.91315	66	
272.09133	68	
272.86986	66	
272.97694	124	
273.88266	98	
274.85760	78	
275.86127	74	
276.85688	1160	1+
276.94329	52	
277.86198	746	1+
277.96616	80	
278.82251	64	
278.83684	60	
279.86288	68	
279.88102	76	
279.89957	56	
281.86362	74	
282.10682	64	
282.29852	80	
283.09340	80	
283.85010	76	
285.85221	64	
285.88976	40	
286.84940	270	1+
290.76818	58	
290.85022	58	
292.04511	70	
293.10577	322	1+
293.86870	92	
294.86442	186	
295.85746	76	
297.87138	72	
297.90202	70	
298.14718	90	
299.00193	66	
299.06804	68	
299.87465	150	
301.83706	80	
301.87167	66	
303.87799	74	
304.86983	38	
309.16396	54	
309.89458	44	
310.87019	60	
311.86257	54	
312.94544	68	
313.89101	72	
315.96564	68	
316.89180	96	
321.42806	92	
321.82456	70	
321.89488	76	
330.83468	68	
330.95323	68	
332.97319	98	
334.77505	78	
334.95697	114	
338.33226	74	
340.90473	104	
END IONS

###FS:    #m/z: 322.92876 #charge 1+
###MS: 185
###MSMS: 186
BEGIN IONS
TITLE=Cmpd 139, +MS2(322.9288), 28.0-35.0eV, 4.0min #186
RTINSECONDS=241.117
SCANS=185-186
PEPMASS=322.92876	346830
CHARGE=1+
56.72190	80	
62.27860	18	
66.66311	22	
66.85622	18	
105.25544	66	
106.91472	72	
133.71538	16	
133.79775	16	
134.39070	16	
134.57297	16	
134.95642	16	
135.37471	16	
135.71925	16	
176.12860	52	
193.93363	68	
200.83228	134	
201.04290	70	
202.04521	68	
204.84406	58	
205.94218	64	
206.97253	56	
207.11237	74	
208.93972	86	
209.94927	20	
212.84866	70	
212.86306	26	
213.99837	58	
218.88345	90	
220.16767	48	
220.87654	82	
221.87462	40	
222.88887	70	
222.94602	66	
222.97309	176	
223.95820	76	
224.06744	78	
227.13817	68	
227.92910	46	
228.90896	64	
229.09864	18	
229.84107	72	
230.10904	52	
230.85660	64	
231.92476	48	
233.68806	46	
235.16756	18	
238.01403	62	
238.02750	56	
238.89184	136	
238.93539	54	
239.02495	70	
239.08286	68	
239.96727	70	
240.08120	74	
240.09751	18	
240.65458	36	
240.87371	66	
240.94013	1302	
241.08781	20	
241.33290	26	
241.93801	4374	1+
242.02039	50	
242.83374	22	
242.88814	62	
242.90426	50	
242.94013	3024	1+
242.99024	40	
243.05111	30	
243.07571	82	
243.13110	42	
243.82292	66	
244.93823	758	
244.96912	24	
244.99389	90	
245.10066	26	
245.20346	22	
245.30836	22	
245.77587	20	
245.89895	24	
245.96365	22	
246.02791	24	
246.47308	34	
246.91772	36	
247.94549	24	
248.10469	72	
249.05058	68	
249.14563	26	
249.89240	60	
250.16714	22	
250.22990	28	
251.03206	24	
253.74468	18	
253.83843	46	
254.79969	66	
254.87860	70	
256.89300	44	
258.83184	50	
259.91576	56	
260.80737	58	
260.83333	76	
260.95437	68	
261.83179	70	
262.89357	60	
262.95350	96	
265.06043	42	
265.40429	32	
265.84112	214	1+
265.87053	58	
266.05674	66	
267.91858	68	
269.42026	78	
271.85071	50	
274.81258	72	
274.90603	56	
276.11071	54	
279.08995	1220	1+
280.25367	72	
280.42426	32	
280.44238	26	
281.91181	18	
282.08800	70	
282.92502	28	
283.06864	104	
283.60706	24	
283.85014	50	
284.00724	76	
284.06085	54	
284.29340	320	1+
284.94088	38	
285.85429	52	
289.95230	18	
290.07974	56	
291.20725	22	
293.86269	46	
295.78606	36	
296.04774	64	
297.02883	72	
298.85773	58	
299.88760	36	
301.23182	64	
306.05460	48	
307.90021	80	
308.86226	30	
308.89233	58	
310.88534	64	
313.78013	18	
313.86968	60	
314.30564	26	
316.93979	66	
320.87800	66	
322.77256	40	
323.34854	42	
325.14600	58	
326.84457	76	
327.58860	34	
END IONS

###FS:    #m/z: 363.95469 #charge 1+
###MS: 185
###MSMS: 187
BEGIN IONS
TITLE=Cmpd 140, +MS2(363.9547), 28.0-35.0eV, 4.1min #187
RTINSECONDS=241.889
SCANS=185,187
PEPMASS=363.95469	67680
CHARGE=1+
90.41778	68	
134.95350	66	
191.85828	74	
196.89120	58	
198.87261	70	
200.02755	84	
200.88124	70	
200.94527	56	
204.02584	72	
205.44727	86	
209.94255	202	
216.88049	70	
222.96630	70	
222.98630	58	
224.83666	72	
224.89190	64	
224.95262	54	
224.97082	210	1+
226.94581	1294	1+
226.96851	204	
227.88845	74	
228.85603	110	
228.94091	1598	
229.26761	58	
229.87994	70	
230.84543	66	
230.88972	310	
230.94613	64	
231.80384	56	
232.81778	80	
232.87811	70	
233.98860	76	
235.10349	76	
236.84642	70	
238.85575	66	
240.13873	56	
240.82194	74	
240.94155	134	
240.96257	118	
241.91434	62	
241.93753	214	
242.93952	450	
242.95801	122	
243.06429	70	
243.90482	142	
243.93245	130	
244.81718	82	
244.95654	516	1+
245.11980	92	
245.94475	634	1+
246.80624	58	
246.90644	66	
246.95155	406	1+
247.45825	72	
248.80138	198	
248.90025	272	
248.97504	64	
250.10024	60	
250.96603	134	
251.91730	72	
254.02683	72	
254.91794	66	
258.82711	60	
259.97314	60	
260.83301	94	
260.96820	112	
261.80830	98	
261.92106	82	
262.00635	58	
263.88819	66	
263.98184	76	
264.15787	76	
264.96835	104	
266.08954	102	
266.80857	68	
266.84698	68	
267.81438	82	
267.88664	68	
268.84387	70	
268.96360	134	
269.07761	64	
269.79913	80	
269.87000	92	
269.96852	222	
270.84305	68	
271.77932	62	
271.85243	72	
272.88597	56	
275.53575	86	
275.85950	116	
277.42586	74	
277.85164	64	
277.87202	82	
278.79390	80	
278.84290	68	
278.88215	84	
279.04138	80	
279.10356	90	
279.83867	66	
280.79371	322	1+
281.87979	68	
281.89412	68	
282.17696	70	
283.84817	66	
284.29281	98	
284.82063	56	
284.84827	72	
285.77544	64	
285.86449	68	
288.41132	76	
289.88542	82	
291.04679	54	
291.83296	68	
294.81316	86	
295.22442	72	
296.36862	60	
296.81504	80	
296.85979	78	
297.80174	616	1+
300.41634	58	
300.86924	114	
301.86046	72	
302.95627	102	
303.10146	68	
303.87796	86	
304.81438	58	
305.15708	76	
307.07343	98	
307.88977	70	
308.83604	62	
314.85323	74	
315.94851	82	
316.81985	58	
317.80953	90	
317.83471	90	
320.86085	60	
322.88085	78	
326.87236	98	
326.98459	60	
328.17576	56	
328.22495	58	
329.86611	72	
333.75552	70	
336.83359	68	
336.94449	64	
337.84848	58	
340.15235	62	
340.94437	70	
344.78147	82	
347.11070	62	
347.77468	72	
349.84128	70	
352.89299	86	
360.89371	106	
362.18000	62	
362.28991	68	
365.28768	84	
END IONS

###FS:    #m/z: 359.96002 #charge 1+
###MS: 185
###MSMS: 188
BEGIN IONS
TITLE=Cmpd 141, +MS2(359.9600), 28.0-35.0eV, 4.1min #188
RTINSECONDS=242.661
SCANS=185,188
PEPMASS=359.96002	11226
CHARGE=1+
181.86829	62	
192.89396	66	
194.87563	70	
196.85154	92	
196.88463	60	
197.89014	76	
199.87470	78	
203.93275	68	
204.07333	58	
207.94719	70	
209.94152	94	
210.03271	66	
216.96172	76	
217.35105	50	
220.97006	62	
222.95030	404	1+
223.89322	62	
224.85854	68	
224.89164	50	
224.94741	230	
226.94680	684	1+
226.97318	54	
227.88120	148	1+
228.94237	566	
229.84476	68	
230.83438	72	
232.88520	56	
233.96403	52	
234.87756	80	
234.90583	64	
238.94021	100	
239.87793	78	
240.82631	94	
240.93890	204	1+
241.90186	84	
242.95126	120	
243.83057	68	
243.87470	68	
244.84021	56	
244.88453	72	
244.95754	394	
245.94227	58	
246.09860	62	
246.80829	70	
246.95138	544	1+
247.04757	76	
248.80295	70	
250.83662	52	
250.89503	72	
250.95145	52	
251.84898	66	
251.97371	70	
254.09304	54	
254.85116	60	
254.88066	68	
256.84879	62	
257.84939	66	
258.08382	84	
258.82819	72	
260.97189	92	
262.88577	84	
264.96043	82	
265.02818	64	
266.98120	62	
267.97249	94	
268.84590	72	
269.78726	58	
269.90028	60	
270.88343	64	
270.97452	62	
271.79585	66	
272.02644	54	
273.90301	78	
273.91736	92	
273.96432	86	
275.87182	76	
275.91646	72	
275.97159	54	
276.41065	86	
276.81310	116	
276.85129	54	
276.96184	70	
277.10472	118	
278.84701	50	
278.93129	50	
279.12608	60	
279.80572	98	
280.78986	144	
281.99312	92	
282.78975	66	
282.82080	62	
283.00867	84	
283.85855	72	
284.81684	56	
285.11130	76	
288.81583	80	
290.91694	70	
291.97372	68	
292.80730	72	
292.84912	52	
292.87443	60	
294.85455	54	
294.98181	72	
295.02097	160	
296.81292	76	
296.87205	60	
296.93558	80	
297.80608	92	
298.02981	70	
298.80148	240	
298.88944	60	
300.23269	74	
300.87805	78	
302.24865	66	
303.82432	58	
305.92568	74	
308.79746	58	
309.85978	78	
310.93243	72	
311.79779	66	
313.89325	80	
313.93894	58	
314.97959	62	
316.22969	76	
316.85916	70	
319.05525	52	
319.20429	62	
319.93498	52	
319.97670	64	
321.37577	68	
321.46998	78	
321.82411	192	1+
321.99474	66	
322.15761	58	
322.89826	60	
322.92923	54	
323.98469	64	
324.01803	70	
326.87785	72	
328.06848	58	
328.83190	88	
329.87511	62	
339.73374	68	
340.78455	50	
341.10235	58	
342.04633	72	
349.75124	64	
351.00158	52	
354.77101	88	
356.76731	64	
357.21757	66	
360.95889	76	
361.19015	66	
361.40945	92	
362.13791	80	
362.75729	66	
END IONS

###FS:    #m/z: 322.92874 #charge 1+
###MS: 189
###MSMS: 190
BEGIN IONS
TITLE=Cmpd 142, +MS2(322.9287), 28.0-35.0eV, 4.1min #190
RTINSECONDS=246.31
SCANS=189-190
PEPMASS=322.92874	333136
CHARGE=1+
51.09336	18	
59.14817	18	
67.82149	28	
78.00505	18	
94.16542	68	
156.70737	20	
180.84480	18	
191.20316	22	
192.75220	18	
195.91897	94	
196.88082	68	
201.04350	244	1+
203.74204	26	
204.93384	78	
205.95138	158	
206.97011	132	
207.03650	58	
207.97342	58	
209.09089	54	
209.14956	42	
209.93171	72	
210.82194	72	
211.01099	72	
213.75251	18	
214.89579	74	
218.85606	38	
218.92692	70	
220.87951	108	
220.96654	32	
221.00298	20	
221.87667	72	
222.95145	62	
223.95161	78	
225.82660	106	
227.93357	74	
228.64816	18	
228.91099	70	
229.85385	44	
229.92731	60	
230.83059	48	
233.14390	22	
234.06706	46	
236.90333	22	
237.95183	56	
238.88444	76	
238.93563	70	
240.94012	1774	
241.03705	28	
241.12709	24	
241.29322	26	
241.32426	26	
241.87879	34	
241.93773	4778	1+
242.11177	32	
242.46013	22	
242.85386	50	
242.94002	3428	1+
243.13532	38	
243.16131	38	
243.18879	102	
243.20429	30	
243.32685	32	
243.46854	38	
243.53639	18	
244.93883	622	
245.21911	34	
245.91450	22	
246.09184	20	
246.97219	62	
247.22837	72	
247.95668	24	
248.19682	80	
248.22023	32	
248.85738	82	
250.05962	22	
250.42940	18	
250.55689	20	
250.63864	38	
253.83270	84	
254.19683	102	
254.91318	38	
256.89507	88	
258.83398	84	
258.97639	74	
259.08328	50	
259.94537	26	
260.83451	72	
262.24708	64	
263.83247	64	
263.89030	72	
263.99082	22	
264.91060	64	
264.93260	52	
265.05522	110	
265.85000	50	
266.84853	64	
267.83042	52	
268.56657	44	
268.84605	58	
269.00109	72	
269.79528	64	
270.24955	28	
273.85268	62	
274.91810	54	
275.90643	82	
278.97544	18	
279.08939	1204	1+
279.15098	90	
279.20001	20	
279.24806	22	
279.29871	30	
279.36622	18	
279.51445	34	
280.15726	28	
280.82550	68	
280.84389	80	
282.12303	44	
282.27451	110	
282.49964	18	
283.06424	68	
283.27728	92	
283.85199	68	
284.08378	70	
284.14986	70	
284.29146	282	
284.79834	68	
284.87090	68	
285.04940	48	
286.84740	70	
286.86718	20	
286.99498	44	
287.09910	24	
289.03628	20	
289.13731	20	
289.66937	34	
290.94205	72	
295.88468	62	
296.80899	54	
299.83371	58	
302.21259	78	
303.87817	58	
304.17434	24	
307.60539	72	
309.91607	80	
312.83396	90	
313.80996	58	
313.84318	72	
314.82058	60	
316.90900	48	
319.61256	84	
320.28432	74	
320.32477	44	
325.10425	76	
325.79052	40	
END IONS

###FS:    #m/z: 363.95475 #charge 1+
###MS: 189
###MSMS: 191
BEGIN IONS
TITLE=Cmpd 143, +MS2(363.9547), 28.0-35.0eV, 4.1min #191
RTINSECONDS=247.082
SCANS=189,191
PEPMASS=363.95475	61876
CHARGE=1+
189.86120	56	
196.88591	58	
199.43224	74	
207.87092	66	
207.88359	72	
207.94717	64	
209.94249	228	
210.88521	66	
210.89668	88	
212.87816	124	
214.84362	64	
218.01412	66	
222.86322	76	
222.94871	188	
224.95183	130	
225.87251	74	
225.94816	66	
226.85709	62	
226.94656	1580	1+
227.93100	86	
228.83900	56	
228.89417	76	
228.94251	910	1+
230.84421	62	
230.88829	58	
231.89012	140	
232.88549	196	
233.05584	74	
235.05641	66	
237.05445	54	
238.94659	66	
239.05106	82	
239.77885	66	
240.82904	136	
240.87325	60	
240.93892	394	
240.96622	194	
241.82719	64	
241.94192	202	
242.94017	694	1+
243.90349	60	
244.01799	68	
244.95581	700	1+
245.07118	64	
245.94656	64	
246.11429	66	
246.87746	72	
246.95250	692	
248.43286	74	
248.80617	142	
249.80125	122	
250.12927	58	
250.94944	78	
250.96878	58	
251.04782	78	
252.82413	74	
253.10171	64	
253.83855	84	
254.86477	84	
260.96564	72	
261.95471	72	
262.83581	72	
262.96923	72	
263.03291	68	
263.12673	90	
263.82128	70	
263.87018	88	
264.40909	102	
264.93313	108	
264.95859	80	
266.11881	106	
266.85275	72	
266.90074	106	
266.92683	58	
267.84646	78	
267.96803	146	
267.99130	92	
268.80898	120	
268.95668	58	
269.96991	118	
270.81465	58	
270.86738	72	
270.97124	200	
271.92140	70	
273.53139	92	
274.87568	80	
275.83505	54	
276.85962	58	
278.08510	80	
278.84241	90	
278.93360	72	
279.79534	88	
280.79211	434	1+
281.06229	60	
281.09894	70	
281.85108	74	
282.78857	282	1+
282.82198	208	1+
282.96536	70	
283.77550	84	
285.85427	66	
286.89122	80	
289.88537	94	
290.83315	104	
290.86039	68	
292.44596	96	
292.82641	58	
293.17697	86	
294.87003	66	
295.93147	90	
296.59932	96	
296.88945	60	
297.81032	66	
298.79817	198	
299.18370	66	
299.80520	108	
299.86721	82	
299.92440	70	
299.94810	70	
300.80523	144	
300.85580	398	1+
301.79119	96	
301.86077	454	1+
302.28534	74	
303.82229	66	
304.82900	62	
305.07359	66	
307.10163	78	
307.87892	74	
308.82344	54	
309.17499	60	
311.03917	66	
315.81966	106	
316.81945	64	
317.77113	84	
317.86741	76	
319.87356	72	
320.06899	74	
322.16174	78	
323.83670	56	
324.01154	70	
326.87543	70	
327.87080	64	
328.39132	64	
328.82573	72	
331.42030	82	
334.87198	64	
338.36573	78	
340.93633	78	
342.96212	72	
343.74214	76	
343.91315	60	
345.75345	68	
355.80746	66	
356.21557	72	
360.02659	64	
360.17297	62	
362.17336	58	
367.10629	80	
END IONS

###FS:    #m/z: 359.95973 #charge 1+
###MS: 189
###MSMS: 192
BEGIN IONS
TITLE=Cmpd 144, +MS2(359.9597), 28.0-35.0eV, 4.2min #192
RTINSECONDS=247.854
SCANS=189,192
PEPMASS=359.95973	10898
CHARGE=1+
180.87432	42	
192.06964	46	
195.84496	46	
201.94415	62	
204.84255	66	
209.12807	48	
209.94561	92	
209.99022	74	
212.89884	80	
215.38030	78	
216.84969	70	
222.89461	46	
222.94952	172	
223.89106	66	
224.94663	140	
224.96864	40	
225.97190	114	
226.88507	68	
226.91588	64	
226.94629	582	1+
226.96496	86	
227.11769	40	
228.84420	56	
228.93992	290	
229.94571	204	
230.10355	68	
232.11178	52	
233.97739	68	
234.86825	66	
235.79503	68	
235.83304	48	
237.15642	72	
238.80251	74	
238.93362	70	
240.89249	58	
240.94095	294	
241.94064	148	
241.96111	74	
242.85450	52	
242.96067	92	
244.95792	390	
245.85022	58	
245.94110	66	
246.88104	70	
246.95109	586	1+
247.02190	42	
248.79711	84	
251.61939	106	
251.83732	66	
252.04386	54	
252.87691	80	
252.95786	98	
254.06970	72	
256.85036	74	
256.90358	64	
257.75258	40	
257.97749	48	
258.84396	84	
259.10277	48	
259.78900	74	
260.96809	60	
262.82926	40	
262.86771	70	
263.79146	166	
264.86853	72	
266.09876	48	
266.81251	82	
267.00679	40	
267.17543	58	
267.78617	42	
267.80191	56	
268.14820	78	
268.95180	56	
269.43444	88	
269.84565	68	
269.96793	128	
270.50557	102	
270.80042	86	
270.88351	88	
271.88068	104	
272.83715	60	
274.87938	60	
275.96955	72	
277.81188	54	
277.97641	60	
278.84315	126	
279.15300	48	
280.15717	56	
280.79172	160	
280.83123	66	
280.86259	54	
281.36671	86	
281.39549	82	
281.79331	80	
281.85512	54	
282.78799	56	
283.82933	76	
283.87705	40	
284.81706	90	
286.82017	68	
286.87356	54	
291.35937	68	
292.05520	68	
292.92716	70	
295.81191	128	
296.08568	56	
296.94231	58	
297.29340	64	
297.80599	96	
298.80057	170	
300.79243	72	
301.36172	96	
301.79885	64	
301.82312	56	
302.85995	54	
303.88237	72	
304.85699	54	
307.13178	98	
308.82078	68	
310.82226	46	
310.86384	72	
311.59150	82	
312.86294	68	
314.88181	66	
315.27619	86	
316.14275	72	
316.81067	56	
320.84110	58	
320.92904	78	
320.97252	64	
321.81608	84	
322.14429	56	
322.89627	64	
323.84746	46	
324.02455	58	
327.88133	40	
328.83679	40	
336.79108	72	
340.86644	88	
341.21305	46	
341.27679	64	
345.79192	68	
347.90269	76	
348.94791	42	
349.17978	56	
352.88615	68	
355.15002	60	
355.42103	74	
355.92136	66	
358.81581	48	
360.78391	62	
363.85971	58	
END IONS

###FS:    #m/z: 340.93903 #charge 1+
###MS: 193
###MSMS: 194
BEGIN IONS
TITLE=Cmpd 145, +MS2(340.9390), 28.0-35.0eV, 4.2min #194
RTINSECONDS=251.511
SCANS=193-194
PEPMASS=340.93903	163630
CHARGE=1+
99.69576	78	
162.52721	94	
196.89840	58	
199.89717	72	
205.94935	74	
206.94966	56	
208.93470	68	
209.54756	66	
210.93999	74	
212.10230	64	
213.93923	316	
214.88699	52	
215.90334	82	
215.94120	90	
221.83446	62	
223.97581	76	
224.84374	74	
224.97530	148	
225.83949	68	
226.83331	68	
226.86089	58	
226.89613	50	
227.83310	56	
230.85087	52	
230.88884	136	
231.95035	250	
232.95205	118	
233.83429	68	
233.94901	50	
235.07371	84	
235.88870	98	
235.94970	60	
236.90722	52	
238.83306	50	
238.89959	70	
239.87975	84	
239.89712	70	
239.91408	86	
240.83325	124	
240.86219	76	
240.93658	56	
241.83958	756	1+
241.90010	58	
242.93958	106	
243.82983	118	
243.86882	72	
246.84111	58	
246.86002	58	
246.95071	60	
248.89938	60	
248.98755	130	
249.99973	94	
251.96802	94	
252.09303	50	
252.11234	80	
252.84693	208	1+
252.92776	70	
254.91480	112	
254.96284	54	
255.90492	64	
256.85236	166	
256.89359	218	
256.91747	94	
256.96294	76	
257.82938	70	
257.86589	202	1+
258.18043	70	
258.84728	228	
259.84844	272	
259.90700	50	
259.94136	44	
260.08004	68	
260.84192	464	1+
260.86659	70	
261.07603	50	
261.84672	290	1+
261.89903	56	
262.00034	54	
262.83453	92	
262.88369	66	
263.87732	74	
263.91623	72	
265.86106	66	
265.87495	52	
266.85850	88	
267.40884	82	
267.82637	74	
267.87246	54	
268.83906	124	
269.84549	56	
270.82522	50	
272.04290	80	
272.83124	78	
274.86329	92	
274.87965	178	
275.86727	68	
275.94510	70	
276.85574	1050	1+
278.84158	488	
279.85064	312	
279.88575	72	
280.93444	78	
281.04749	110	
281.08060	90	
281.88372	70	
282.17077	54	
284.81488	66	
284.88739	68	
285.89567	66	
288.84037	122	
289.01633	88	
290.85707	144	
292.88098	76	
293.88388	92	
294.85943	56	
295.16724	62	
295.86443	70	
296.15962	74	
296.85911	128	
296.92746	74	
297.89169	110	
298.30201	60	
298.86418	66	
298.89698	122	
299.06175	46	
299.99448	78	
300.86945	76	
301.86721	54	
302.17451	80	
302.86851	162	
304.90652	66	
306.87918	138	
310.42855	80	
310.89253	76	
311.81939	58	
317.88953	62	
318.85962	50	
320.14636	76	
320.85808	66	
321.91495	58	
323.86312	68	
324.13284	74	
324.88052	78	
325.80410	70	
327.93337	84	
328.19310	54	
328.88526	68	
333.16592	68	
333.78270	70	
335.76445	64	
337.94369	68	
339.75156	66	
341.77831	76	
341.80132	58	
342.05309	50	
342.90249	54	
END IONS

###FS:    #m/z: 363.95479 #charge 1+
###MS: 193
###MSMS: 195
BEGIN IONS
TITLE=Cmpd 146, +MS2(363.9548), 28.0-35.0eV, 4.2min #195
RTINSECONDS=252.284
SCANS=193,195
PEPMASS=363.95479	56838
CHARGE=1+
182.86661	46	
183.97919	78	
195.05730	48	
196.86380	54	
196.87760	88	
197.84696	68	
200.94725	68	
201.98409	82	
206.94783	70	
207.87257	52	
209.94086	400	
212.84712	56	
212.88202	198	
217.88885	82	
222.94794	60	
224.94920	176	
224.97372	80	
225.95419	80	
226.85789	72	
226.94572	1130	1+
227.08717	58	
227.92683	128	
228.89366	238	
228.94149	1040	1+
230.83039	70	
230.88731	338	
238.07283	52	
238.87852	74	
239.14724	62	
240.13553	58	
240.83539	56	
240.93913	212	
240.95854	170	
241.01258	70	
241.93767	1244	1+
242.92172	68	
242.94084	1048	1+
243.95727	76	
244.00152	52	
244.82103	98	
244.93475	102	
244.95434	714	1+
245.86533	84	
245.88106	78	
246.40498	92	
246.85050	74	
246.90062	64	
246.95243	454	1+
246.97579	70	
248.04186	54	
248.80119	184	1+
248.90163	68	
250.00121	78	
250.83295	76	
250.93398	78	
251.06888	106	
251.90172	90	
252.38334	82	
252.97076	112	
253.83676	42	
254.92372	76	
256.84832	66	
258.82846	50	
258.96448	72	
260.83544	90	
260.96997	68	
261.88117	98	
261.95068	62	
262.87348	218	1+
263.17650	66	
264.84796	64	
266.81145	250	1+
267.97072	288	1+
268.88461	72	
268.95672	100	
269.80765	50	
269.96495	80	
270.84096	64	
271.91751	66	
271.94548	108	
272.01012	66	
272.86947	72	
272.96082	78	
276.85587	46	
277.90669	114	
278.79716	130	
279.84871	80	
280.78994	116	
280.86228	60	
281.43671	86	
281.79122	80	
281.89035	48	
282.79151	118	
282.88271	66	
283.06882	72	
283.85208	72	
283.99067	62	
284.85226	56	
284.95573	56	
285.79420	106	
286.91183	84	
288.82001	70	
288.83683	52	
288.89511	68	
289.19264	48	
290.80446	72	
290.88637	86	
291.10373	58	
291.95045	80	
292.43549	70	
292.96238	48	
293.32644	76	
295.82170	72	
296.80888	184	1+
297.87793	66	
298.80351	164	
298.84274	58	
298.92578	62	
299.87759	74	
300.80540	144	
301.81305	146	
301.85551	56	
301.89288	68	
302.25308	72	
302.80014	46	
303.86134	72	
303.87576	78	
303.97412	58	
307.13141	72	
307.40301	92	
307.92833	48	
309.87940	64	
310.83755	48	
313.98021	66	
316.81297	76	
317.81890	62	
317.88306	86	
319.86478	74	
320.09095	56	
323.81897	80	
326.18112	54	
326.92186	52	
327.07130	104	
327.16198	62	
327.89084	52	
327.94002	46	
328.82996	52	
333.16369	80	
334.87615	46	
336.94233	72	
337.76548	46	
337.94793	72	
339.82849	54	
340.83195	54	
340.94118	62	
342.13913	56	
342.87560	80	
348.47091	90	
350.76960	58	
360.17073	64	
364.31901	42	
END IONS

###FS:    #m/z: 336.94387 #charge 1+
###MS: 193
###MSMS: 196
BEGIN IONS
TITLE=Cmpd 147, +MS2(336.9439), 28.0-35.0eV, 4.3min #196
RTINSECONDS=253.055
SCANS=193,196
PEPMASS=336.94387	15324
CHARGE=1+
76.72089	130	
207.84984	98	
207.98245	50	
211.91091	72	
211.94278	682	
212.87642	138	
213.94078	192	
216.91499	58	
218.83627	62	
218.98140	62	
219.03931	46	
220.87521	76	
222.87827	72	
222.94022	54	
222.97699	54	
224.83710	148	
224.89336	66	
225.97200	58	
226.83895	92	
226.96827	74	
227.10146	68	
227.91817	68	
228.89252	56	
229.95195	642	
230.88824	300	1+
231.94798	212	
232.82075	106	
234.84934	78	
235.04696	60	
235.89861	74	
235.91372	82	
236.84850	50	
236.91819	56	
238.88414	92	
238.91489	62	
239.84771	90	
239.86656	88	
240.84713	206	
241.84093	174	
242.72944	82	
242.84503	90	
243.06038	68	
243.83121	54	
243.92269	54	
243.96855	66	
245.87719	64	
246.85614	96	
246.97788	68	
247.96497	50	
248.88391	74	
248.90139	72	
248.98518	50	
249.83262	56	
249.94291	48	
249.96260	50	
250.82287	82	
250.90273	74	
250.94739	62	
250.98454	72	
251.82602	62	
252.84301	156	
252.97119	278	
253.84542	204	
253.90304	62	
253.94809	80	
254.86876	80	
254.92240	124	
254.96452	130	
255.07062	76	
255.87704	62	
256.87404	52	
257.84728	56	
257.93418	58	
258.84485	166	
258.86736	64	
259.07117	68	
259.82094	74	
259.85374	358	
260.82714	76	
261.87520	78	
262.85270	50	
264.86751	64	
266.85257	54	
267.82746	84	
268.84254	296	1+
269.91623	82	
270.98270	92	
272.92670	64	
272.96690	58	
273.79558	78	
273.88667	92	
274.42001	70	
274.86164	68	
274.87898	164	
275.83726	50	
275.86059	154	
275.90252	78	
275.95321	60	
276.85365	146	
276.89264	56	
277.86710	140	
278.03163	48	
278.83829	110	
278.86339	168	
279.83055	58	
279.91641	70	
280.85475	62	
280.88657	60	
280.93635	68	
281.05058	98	
281.86334	106	
283.43249	78	
285.84996	72	
286.80595	62	
286.84301	240	1+
292.86632	62	
292.90154	56	
293.10635	116	
293.87903	52	
294.20837	64	
294.86550	60	
295.88438	72	
296.64808	88	
296.87004	60	
297.21567	92	
297.89576	66	
297.99046	56	
298.22164	68	
298.31038	58	
298.89391	74	
300.07796	70	
300.87638	68	
300.89064	78	
303.13557	88	
307.90259	78	
308.80176	82	
308.88575	86	
309.85984	80	
310.83990	72	
312.88268	58	
313.18706	96	
314.36349	86	
315.28301	78	
315.86106	62	
316.76268	66	
321.28275	50	
326.88209	66	
329.07530	54	
329.29335	96	
333.88198	68	
339.27933	68	
339.29908	52	
340.89323	50	
END IONS

###FS:    #m/z: 340.93913 #charge 1+
###MS: 197
###MSMS: 198
BEGIN IONS
TITLE=Cmpd 148, +MS2(340.9391), 28.0-35.0eV, 4.3min #198
RTINSECONDS=256.724
SCANS=197-198
PEPMASS=340.93913	165596
CHARGE=1+
190.88646	70	
190.94834	168	
203.86126	76	
205.94433	66	
208.95603	54	
208.98107	60	
209.91765	80	
210.94683	72	
211.94159	76	
212.87879	132	
213.87634	90	
213.88925	64	
213.93702	458	1+
215.88959	50	
215.93646	158	
216.41245	72	
218.89614	70	
220.87330	66	
221.87879	84	
221.89051	92	
223.95711	92	
223.97217	66	
223.99427	54	
224.89018	98	
226.21573	64	
226.83140	56	
226.87228	66	
226.89606	62	
226.97557	62	
228.84088	112	
228.93717	76	
230.88665	78	
231.94779	354	
231.99217	80	
233.94523	70	
236.90873	70	
237.13391	58	
237.94001	84	
239.84378	146	
239.95238	106	
240.83710	70	
241.84175	232	
241.89417	76	
242.83075	56	
242.85398	58	
242.90375	72	
242.94921	52	
243.83261	282	
244.82344	170	
244.93846	66	
244.96176	228	1+
245.84193	56	
245.87135	64	
246.84430	62	
249.97566	64	
250.87775	94	
250.99436	70	
252.37705	60	
252.84774	92	
252.93194	70	
253.85191	96	
254.91586	92	
254.96376	132	
254.98832	60	
255.07454	66	
255.10012	96	
255.82629	86	
255.88887	90	
256.07173	86	
256.85291	154	
256.89264	146	
257.86114	98	
258.84329	166	
258.85433	214	
258.89138	64	
258.93655	66	
259.85073	318	
260.84394	142	
260.91250	78	
260.92827	84	
260.97401	54	
261.77976	62	
261.84127	66	
261.88307	68	
262.83812	52	
262.92559	74	
263.84436	88	
265.84457	52	
265.87076	144	
266.86467	64	
266.98309	70	
267.82022	66	
267.84285	142	
268.83769	178	
269.83967	92	
272.79098	70	
273.86034	56	
274.81628	64	
274.86322	192	
274.91337	88	
275.85612	52	
276.85576	460	
277.86761	520	1+
277.92959	78	
277.96016	70	
278.84405	680	1+
278.89169	62	
278.98679	64	
279.91167	138	
280.83697	54	
280.86915	62	
281.04344	80	
281.38369	72	
281.84695	56	
281.86316	62	
281.92125	76	
282.86902	88	
283.86659	52	
284.03216	66	
284.83545	70	
284.85855	74	
285.93510	82	
287.02431	50	
288.84115	76	
290.83351	60	
293.86495	130	
295.20533	76	
295.87257	64	
296.29062	72	
296.85326	88	
297.85671	68	
297.87757	90	
298.21486	102	
299.87107	126	
299.89435	70	
301.85594	154	
302.87716	68	
303.91431	104	
303.95104	60	
306.96613	92	
309.83387	60	
310.40277	82	
311.88204	58	
312.84963	64	
319.86474	74	
322.99764	56	
323.72641	62	
327.75506	58	
329.86832	54	
337.86493	54	
338.91953	74	
339.22239	70	
339.81293	52	
344.89758	62	
END IONS

###FS:    #m/z: 336.94380 #charge 1+
###MS: 197
###MSMS: 199
BEGIN IONS
TITLE=Cmpd 149, +MS2(336.9438), 28.0-35.0eV, 4.3min #199
RTINSECONDS=257.496
SCANS=197,199
PEPMASS=336.94380	15112
CHARGE=1+
198.19425	64	
198.87953	102	
200.89162	60	
209.90278	48	
210.89688	56	
211.88760	58	
211.94112	206	
212.41195	84	
212.87832	144	
213.85556	70	
213.93871	448	1+
214.87980	70	
214.89234	72	
215.93745	68	
218.89075	122	
222.86895	80	
223.97362	74	
224.97269	74	
225.12745	72	
225.84294	56	
226.96763	84	
227.20304	84	
228.84783	70	
228.89591	58	
229.89582	108	
229.95327	604	1+
230.89073	148	1+
231.95138	232	
232.44323	84	
232.81989	60	
233.95883	68	
235.89681	82	
236.88043	138	
237.82632	72	
237.89823	72	
238.85466	146	
238.88054	82	
239.86439	62	
239.92560	52	
240.84784	62	
241.84543	114	
242.84372	80	
242.86546	70	
243.82665	64	
243.84142	52	
244.89419	96	
245.86951	58	
247.96404	202	
249.89625	76	
249.95944	104	
250.94899	68	
250.99888	70	
251.07079	72	
251.92885	62	
251.95626	66	
252.83396	64	
252.93448	50	
252.96959	292	
254.85485	48	
254.91598	68	
254.96540	116	
255.07101	70	
255.88110	84	
255.96766	66	
256.86169	56	
256.89749	66	
257.85339	74	
257.87498	64	
257.92049	70	
257.96370	70	
258.84527	204	
259.85388	88	
260.84709	142	
260.94541	84	
261.83155	66	
261.93102	76	
262.87351	64	
266.84700	182	
267.77202	108	
268.14724	68	
268.75785	48	
268.91274	60	
269.82499	70	
269.83286	70	
269.85390	54	
270.98235	190	
272.88595	76	
272.92145	56	
273.86025	80	
273.97222	60	
274.87724	94	
275.86138	148	
276.85745	428	1+
277.84319	64	
277.90693	64	
277.97008	56	
278.82938	92	
278.84954	290	1+
278.86674	74	
278.94178	106	
279.83534	134	
279.93088	74	
280.83759	64	
281.04672	58	
281.93338	76	
283.94962	72	
284.89755	50	
285.86462	78	
286.85173	122	
287.84920	132	
287.87129	56	
288.05670	64	
288.88721	66	
289.91661	88	
290.01075	68	
290.09281	58	
290.87475	52	
291.84828	98	
292.84929	54	
292.87241	74	
293.10623	210	
294.12180	54	
294.86286	92	
296.01369	76	
296.09217	56	
296.88451	50	
297.89071	70	
298.87207	126	
299.01067	62	
299.86026	50	
300.87368	68	
301.86058	74	
301.88379	52	
303.81166	56	
311.45484	76	
312.87165	72	
313.86269	66	
314.45501	96	
315.91091	50	
316.93320	70	
318.84931	68	
322.07557	72	
322.13744	76	
323.01757	72	
323.38172	82	
324.04018	78	
324.18827	84	
325.04022	68	
325.86616	80	
330.96640	72	
332.28373	70	
334.33518	60	
336.29745	62	
338.96704	48	
340.03289	52	
END IONS

###FS:    #m/z: 359.95991 #charge 1+
###MS: 197
###MSMS: 200
BEGIN IONS
TITLE=Cmpd 150, +MS2(359.9599), 28.0-35.0eV, 4.3min #200
RTINSECONDS=258.268
SCANS=197,200
PEPMASS=359.95991	11078
CHARGE=1+
198.89172	62	
208.92168	80	
208.94010	52	
209.94127	154	
212.88807	78	
214.88861	90	
216.82631	58	
218.90129	80	
219.03867	50	
221.88921	66	
222.88536	68	
222.94759	76	
223.89084	54	
223.90358	50	
223.97383	62	
224.94707	146	
224.97296	118	
225.92046	78	
226.94848	444	1+
226.97122	122	
226.99574	78	
227.87910	74	
227.94037	148	
228.94048	606	
229.06604	106	
229.98034	66	
232.82533	58	
233.46460	92	
233.88691	80	
234.86376	82	
234.90597	48	
237.00702	66	
238.85980	60	
239.90425	56	
240.93994	216	
240.96640	70	
241.91140	70	
241.93965	114	
242.84222	72	
242.85748	60	
242.95819	350	
243.15048	60	
244.95756	456	
245.89048	64	
246.38766	74	
246.95164	216	
250.85402	58	
251.03704	72	
251.89803	60	
252.86994	134	
252.89052	44	
252.92393	62	
252.95125	68	
254.90199	66	
255.91062	60	
256.77567	88	
256.90758	102	
257.86090	72	
258.89309	70	
260.93815	58	
261.85741	64	
261.94706	64	
264.82212	132	
265.81682	72	
266.81055	60	
267.86258	86	
267.97443	142	
268.96492	52	
269.91219	80	
269.96857	76	
270.88558	66	
271.13034	70	
272.88278	160	
274.82178	52	
274.85277	56	
275.06890	70	
275.84920	80	
276.86391	56	
276.87823	56	
277.02927	64	
277.79440	196	1+
278.84480	236	1+
279.92079	44	
280.79355	250	1+
280.90142	80	
281.38732	76	
282.79780	52	
282.89920	56	
282.93225	44	
286.81597	66	
286.91581	102	
287.33229	78	
288.89938	78	
289.34413	74	
291.91901	60	
291.97551	66	
292.10982	68	
292.89783	68	
294.86365	54	
294.89109	46	
296.80897	210	
298.80425	140	
298.86417	84	
299.80109	60	
299.87600	82	
300.87591	144	
301.45533	66	
301.86895	80	
301.91892	62	
302.88149	68	
303.82881	80	
303.94001	74	
304.85502	76	
305.92126	98	
305.95765	68	
306.81950	50	
308.90758	108	
309.91168	62	
310.79641	68	
311.89484	66	
311.94286	74	
313.88472	64	
315.01899	60	
315.62743	102	
316.81694	150	
316.86552	76	
317.80824	48	
317.88042	78	
317.90015	68	
318.88832	74	
318.91666	68	
319.82527	70	
319.92674	70	
320.80553	62	
320.93145	60	
322.92729	66	
323.01542	54	
324.88737	52	
328.80311	80	
328.88985	68	
330.93985	70	
335.62674	94	
337.89816	46	
338.80189	92	
338.89212	76	
343.89028	98	
344.18669	50	
347.83157	64	
349.77198	58	
353.85334	54	
359.80781	68	
362.90236	76	
363.81522	86	
365.30880	74	
END IONS

###FS:    #m/z: 322.92888 #charge 1+
###MS: 201
###MSMS: 202
BEGIN IONS
TITLE=Cmpd 151, +MS2(322.9289), 28.0-35.0eV, 4.4min #202
RTINSECONDS=261.953
SCANS=201-202
PEPMASS=322.92888	308088
CHARGE=1+
49.26413	18	
58.74089	18	
104.29016	18	
151.65392	18	
161.98435	16	
162.37685	16	
163.99094	16	
164.38114	16	
166.46584	16	
166.79871	16	
167.35899	16	
168.19401	16	
170.53350	16	
174.54642	16	
174.92299	16	
190.58111	24	
190.89513	100	
195.87236	26	
200.88473	46	
201.04431	198	
205.53368	80	
205.97572	54	
210.88626	70	
220.86805	56	
222.95095	116	
223.96009	138	
223.98455	22	
227.93483	100	
228.16273	52	
228.84041	52	
228.90533	66	
230.02555	72	
236.85036	34	
238.17117	40	
238.88608	132	
238.93755	160	
239.08024	112	
239.62573	30	
240.50294	18	
240.60648	24	
240.81710	156	
240.94026	1016	
241.04259	56	
241.13362	20	
241.33488	28	
241.82141	80	
241.94078	1126	
242.02759	42	
242.04589	26	
242.75321	26	
242.94054	3532	1+
243.16873	36	
243.46859	24	
243.67871	22	
243.72354	52	
243.80282	18	
243.83649	74	
244.81352	70	
244.93761	432	
244.96903	90	
244.99602	70	
245.14989	24	
245.35171	30	
245.78065	24	
245.81327	32	
246.34221	18	
246.97528	100	
247.81216	24	
247.97243	50	
248.17782	28	
248.94587	84	
251.89051	58	
251.97209	68	
253.92692	58	
254.07137	66	
255.81465	68	
256.89414	66	
256.99423	78	
257.81782	68	
258.83210	90	
258.98605	70	
259.83675	144	
259.93582	40	
260.22957	18	
261.24789	38	
261.83145	94	
261.85452	20	
261.92308	68	
262.83000	68	
263.88418	48	
264.26500	24	
265.05383	80	
265.72740	18	
266.81250	46	
267.49321	32	
268.19212	126	
268.84416	70	
268.95894	36	
269.87395	60	
270.80474	94	
270.82805	46	
270.84529	38	
272.84725	56	
273.93339	68	
274.16921	30	
274.51938	36	
276.03698	20	
277.82289	72	
279.06488	46	
279.08924	790	1+
280.92606	26	
280.96731	20	
281.04977	66	
281.98111	18	
282.12733	82	
282.27776	198	
282.40168	18	
282.43069	88	
282.87885	28	
282.95888	42	
283.29396	90	
284.22873	78	
284.29239	362	1+
285.02632	34	
285.04671	24	
285.20064	28	
285.35483	32	
285.57541	26	
285.89754	48	
286.83293	56	
287.06051	26	
287.40706	86	
287.48173	30	
287.70384	20	
287.88406	74	
287.90886	82	
289.88843	24	
294.16175	80	
295.86814	22	
296.85507	54	
297.84635	66	
298.16626	72	
298.82411	82	
298.84532	50	
301.38522	26	
304.14440	66	
306.90560	30	
308.81465	72	
316.75024	46	
317.35424	36	
317.88921	82	
319.21734	18	
325.99252	76	
END IONS

###FS:    #m/z: 340.93922 #charge 1+
###MS: 201
###MSMS: 203
BEGIN IONS
TITLE=Cmpd 152, +MS2(340.9392), 28.0-35.0eV, 4.4min #203
RTINSECONDS=262.726
SCANS=201,203
PEPMASS=340.93922	169966
CHARGE=1+
180.05308	88	
190.94427	72	
192.88159	44	
192.93069	74	
196.88944	74	
198.86403	56	
202.96291	54	
206.99371	74	
210.95400	66	
213.26256	44	
213.93663	274	
214.97173	54	
215.94399	130	
217.88528	74	
218.89428	64	
219.90350	40	
220.87489	136	
221.86588	106	
221.88734	52	
223.88931	64	
224.96893	76	
225.08689	64	
225.85195	52	
226.90079	176	1+
227.83454	60	
228.84045	116	
228.89796	64	
230.87903	58	
230.93676	74	
231.88942	118	
231.94620	304	1+
233.87609	42	
233.91875	44	
235.94418	78	
236.88472	58	
237.05706	130	
237.89456	56	
238.88596	48	
238.98457	48	
239.78664	64	
239.83593	70	
239.86281	66	
239.90445	78	
239.92899	90	
240.83732	676	1+
240.92845	52	
241.84183	416	1+
241.90194	88	
242.85561	72	
243.79231	88	
243.80772	82	
243.84800	64	
244.66896	44	
245.84440	44	
246.97428	50	
247.03578	68	
247.06625	64	
248.98682	64	
249.96154	118	
250.81308	56	
250.84046	94	
250.99644	112	
253.99738	68	
254.83168	68	
254.91216	82	
254.96962	146	
255.07283	62	
255.17067	58	
256.17788	84	
256.85690	222	
256.90557	50	
256.93307	64	
256.97820	60	
257.83243	108	
257.88924	120	
257.93400	78	
258.84456	400	1+
258.86577	106	
258.96846	74	
259.89791	60	
259.92368	50	
259.95915	62	
260.56258	66	
260.83307	520	1+
260.84549	234	
261.85525	212	
262.84611	76	
262.89016	68	
262.92848	58	
263.08898	84	
263.85753	42	
263.87595	76	
263.97374	60	
264.86424	50	
265.94461	88	
265.96257	64	
266.84481	68	
267.84863	66	
267.87054	138	
268.01527	84	
268.83836	234	
270.05146	54	
272.74427	44	
272.85272	54	
273.95385	48	
274.86106	68	
275.84527	152	
275.87788	94	
276.85812	954	1+
278.12792	112	
278.84860	384	1+
279.90666	102	
280.12401	78	
280.86029	70	
280.88083	58	
280.92524	48	
281.05386	66	
281.85301	92	
286.87645	62	
286.90947	76	
287.87792	90	
291.01121	48	
291.92960	84	
292.86601	78	
294.03568	50	
294.86661	122	
295.87391	118	
296.03265	66	
296.87840	86	
297.88847	74	
298.04768	62	
298.79613	66	
298.87721	40	
300.05449	58	
300.88317	106	
301.85638	58	
302.86419	90	
303.07348	54	
304.11373	74	
304.80532	50	
306.05260	72	
307.44367	78	
307.79676	46	
310.90016	66	
312.83674	48	
318.90375	86	
319.08996	76	
323.83876	78	
324.89594	74	
325.92818	104	
326.18096	78	
327.86186	58	
328.85420	60	
340.08431	64	
340.82305	54	
342.30991	56	
343.90172	54	
344.88417	60	
END IONS

###FS:    #m/z: 336.94387 #charge 1+
###MS: 201
###MSMS: 204
BEGIN IONS
TITLE=Cmpd 153, +MS2(336.9439), 28.0-35.0eV, 4.4min #204
RTINSECONDS=263.498
SCANS=201,204
PEPMASS=336.94387	14862
CHARGE=1+
45.88097	122	
96.34165	54	
108.28789	118	
144.54892	58	
163.01589	68	
187.39944	98	
198.95410	70	
205.97235	58	
207.97190	50	
209.10338	76	
211.94251	280	
212.87629	94	
212.95252	70	
213.93868	468	
215.85461	90	
215.88793	132	
215.96466	58	
216.90926	50	
217.89245	66	
217.94703	64	
222.87989	54	
223.84524	68	
223.94245	86	
224.83551	138	
228.03306	68	
229.12649	66	
229.84082	64	
229.95272	552	1+
230.88882	226	
231.88501	134	
231.94954	300	
232.06157	52	
232.83854	72	
233.94702	70	
235.95712	64	
236.83145	50	
236.89953	70	
237.88892	106	
238.84838	52	
238.89183	100	
239.84571	64	
239.93871	76	
240.36112	78	
240.83345	54	
240.94776	54	
241.84114	618	1+
241.90176	48	
241.97812	48	
242.90349	74	
243.83873	62	
243.85311	66	
244.83965	144	1+
244.85381	50	
244.97497	66	
245.83086	68	
248.08836	86	
248.11784	54	
248.90404	66	
249.82455	70	
250.02434	64	
251.06453	64	
251.82594	70	
251.86436	66	
252.41243	76	
252.84752	68	
252.96763	284	
252.98701	90	
254.86252	76	
254.90395	52	
254.94559	142	
254.96535	224	
255.07463	86	
256.26039	58	
256.85110	196	1+
256.87781	56	
256.89392	116	
256.94685	68	
257.83146	84	
257.89865	72	
258.85510	686	1+
258.98834	88	
259.01400	72	
260.08230	54	
260.84530	178	1+
261.02976	58	
261.05348	50	
261.09887	54	
262.40825	92	
263.97997	56	
264.83455	80	
266.81626	68	
266.88671	64	
267.83454	56	
267.85729	92	
268.83904	176	
268.95888	60	
269.83763	80	
269.85606	48	
271.83644	56	
272.92226	80	
273.06653	90	
274.91609	74	
275.86792	78	
275.88220	76	
275.94522	58	
276.85854	564	1+
277.84377	72	
278.83760	62	
279.81504	68	
279.85656	60	
280.84592	54	
281.22085	62	
282.87362	78	
283.09311	48	
283.59564	74	
283.99663	80	
285.84595	60	
286.82889	68	
286.85180	160	
287.85471	60	
290.78095	64	
293.01920	72	
293.10596	364	1+
293.89026	70	
293.99734	50	
294.86560	122	
296.86569	90
[truncated: 1,571,655 more chars]
