# Supplementary material for: High-Throughput Venomics
Source: J Proteome Res. 2023 Apr 3;22(6):1734–46. doi: 10.1021/acs.jproteome.2c00780 (PMC10243144; doi:10.1021/acs.jproteome.2c00780)
Supplement: Supplementary file 9 — pr2c00780_si_009.zip [file pr2c00780_si_009.zip › Manual files/Calloselasma rhodostoma MGF/210702_Calloselasma_halfplate000073_5.1.201.mgf]

###	D:\Data\Julien\210702_Cr_half_TFA\210702_Calloselasma_halfplate000073.d\ProteinAnalysisResults.mgf
###	D:\Data\Julien\210702_Cr_half_TFA\210702_Calloselasma_halfplate000073.d\analysis.baf
###	210702_Calloselasma_halfplate000073.d
###	Instrument: maXis HD
###	Manufacturer: Bruker
###    PeakWidth 0.30, MiniumIntensity 10, S/N 1Apply threshold 0, Threshold 10
###    Retain Residuals no, Create neutrally no,
###    FullScan Parameters: AdductIon (+)+H (-)-H, LowMass 0, HighMass 8000, MaxCharge charge decon 4, MinPeaks 3
###    Perf. isotope decon yes, Max Charge Istopic decon 6, MW agreement 0.00, Abund. cutoff 2.00, Envelope cutoff 75.00
###    MaxRes   Parameters: AdductIon (+)+H (-)-H, LowMass 0, HighMass 8000 
###    Perf. isotope decon yes, Max Charge Istopic decon 6, Abund. cutoff 2.00
###    MSn      Parameters: AdductIon (+)+H (-)-H, LowMass 0, HighMass 8000 
###    Perf. isotope decon yes, Max Charge Istopic decon 4, Abund. cutoff 0.05
###    Global Charge Limit: no 3, Prefer FullScan Result: yes, Export what: 2 (0=non deconv/1=deconv only/2=mixed), NoMSMSSignals: 150, Intensity threshold: 10, NoMSSignals (deconv): 2, NoMSSignals (non-deconv): 2, NormalizeData: no, SingleCharged: yes
###
COM=210702_Calloselasma_halfplate000073.d
USERNAME=Demo User

###FS:    #m/z: 531.40489 #charge 1+
###MS: 2
###MSMS: 3
BEGIN IONS
TITLE=Cmpd 1, +MS2(531.4049), 28.8-35.9eV, 0.0min #3
RTINSECONDS=1.8795
SCANS=2-3
PEPMASS=531.40489	241582
CHARGE=1+
208.94600	4484	
211.94342	10946	
213.93845	4148	
222.95098	13532	1+
226.94578	19122	1+
227.19741	5302	
228.94231	36100	1+
231.95449	3072	
234.96952	7534	
234.99670	8158	
235.20225	3864	
239.07868	3092	
239.14594	9554	
239.22992	6136	1+
240.96116	11834	1+
243.22791	4054	
244.95608	11686	
245.18335	3536	
245.94431	18234	1+
246.95056	10550	1+
246.97427	2982	
247.23969	4044	
249.25429	3428	
249.97135	37852	1+
250.94577	33688	1+
250.99628	4826	
251.19685	8476	1+
252.97019	414240	1+
253.21261	8866	1+
254.94019	22116	1+
254.96535	152910	1+
255.22819	5334	
256.26012	6134	
256.96324	21386	1+
258.96383	6286	
261.97385	9820	
263.97710	46776	1+
265.24863	4564	1+
265.97470	5920	
267.97228	8070	
268.95707	15058	1+
270.97998	8584	
272.95073	3676	
272.97556	3310	
274.08889	3134	
274.27061	11402	1+
279.09018	8306	1+
279.22901	5610	
281.24397	16270	1+
282.16939	14212	1+
282.27627	15586	
283.17205	12266	1+
283.25946	16876	1+
284.29187	10592	1+
285.20099	3770	
285.21982	4072	
285.94031	37378	1+
285.98232	3934	
287.24960	16850	1+
288.20849	9228	1+
288.25029	11458	1+
290.26593	28978	1+
291.09854	11972	1+
291.19448	8038	1+
291.97189	9744	1+
293.20732	9566	1+
293.97437	21630	1+
293.99580	25604	1+
294.93623	4694	
295.12570	4456	
295.22298	13878	1+
295.26003	6076	1+
295.99045	11456	1+
296.29200	4550	
297.07840	9672	1+
297.23854	16086	1+
297.90346	3178	
298.26989	5716	1+
299.23568	3314	
299.25082	7076	1+
300.28575	9642	1+
302.17156	10236	1+
302.30153	17904	1+
303.95039	9714	
304.28102	6030	
305.24487	2962	
305.26610	6426	1+
305.95216	2976	
307.13546	4858	1+
307.24458	41212	1+
309.20092	6350	1+
309.22040	3706	
309.23946	3782	
309.25593	6986	1+
309.27261	4014	
310.30699	15826	1+
311.05257	4342	
311.16197	4478	
311.21893	10252	1+
311.25467	3710	
311.27324	7882	1+
311.86799	3168	
311.93378	4008	
311.98486	22000	1+
312.32168	9280	1+
312.94625	5666	
313.21646	11342	1+
313.23498	6252	1+
313.25017	3758	
313.26679	10476	1+
313.28716	5424	1+
313.92736	93460	1+
316.28072	18378	1+
316.31727	9592	1+
316.93994	2938	
317.20932	3122	
318.29736	32396	1+
318.93293	54326	1+
320.93205	29448	1+
322.92822	469500	1+
323.01522	4434	
323.23662	30070	1+
323.28427	9748	1+
323.32242	9578	1+
324.20421	3300	
325.25213	46138	1+
326.17202	2928	
326.19650	13238	1+
326.30223	4806	
326.87112	4412	
326.96651	5868	1+
327.00455	4260	
327.19707	13150	1+
327.26782	75712	1+
328.31728	8520	1+
329.00171	4306	
329.22611	21418	1+
329.28196	13442	1+
330.16616	7194	1+
330.33308	42658	1+
331.22624	11730	1+
331.30292	16798	1+
331.93803	6384	
332.27381	7380	1+
334.95034	13022	1+
335.00082	51894	1+
336.94348	292288	1+
337.21496	7928	1+
337.26853	3278	
337.30648	3168	
338.33835	41906	1+
339.23113	9658	1+
339.27019	7684	1+
339.28404	3876	
340.35335	8164	1+
340.93835	233616	1+
341.02547	7324	1+
341.24738	55088	1+
341.28451	14068	1+
342.33288	3180	
343.02285	3624	
343.22170	3114	
343.26364	64256	1+
344.02137	9824	1+
344.31158	5876	1+
344.34882	18378	1+
345.02373	7194	1+
345.20180	18804	1+
346.32815	18486	1+
347.02417	5942	
349.21965	3194	
349.25028	3664	
349.29161	88766	1+
351.27052	28492	1+
352.24210	5758	1+
352.89517	7282	
353.21143	3410	
353.24316	4344	1+
353.28142	6668	1+
353.89407	4112	
354.08884	3812	
354.31389	35516	1+
354.89150	3994	
354.95440	3870	
355.06611	11842	1+
355.22726	7124	1+
355.91874	3254	
356.34814	7844	1+
357.24292	23674	1+
357.96533	9080	
358.19788	7898	1+
358.36422	57416	1+
358.94880	13136	
359.95926	204520	1+
360.34321	6734	1+
361.98069	4870	
363.21640	11318	1+
363.30688	20540	1+
363.95430	153794	1+
365.23608	5114	1+
365.28207	3408	
366.31826	4492	
367.26385	3044	
367.29733	4146	
367.33368	32436	1+
368.30631	11120	1+
368.38320	12668	1+
368.42170	6514	1+
369.27779	5134	1+
369.31399	7228	1+
370.22295	9952	1+
371.09719	44196	1+
371.22588	8314	1+
371.27340	28886	1+
371.31507	4782	
371.36005	4406	
372.18057	5308	1+
372.32416	60276	1+
372.38019	10374	1+
373.09522	10794	1+
373.25179	11998	1+
374.35932	19024	1+
376.20536	8206	1+
376.25569	27904	1+
377.28567	7132	1+
379.29865	5628	1+
381.31334	4310	
381.96493	6438	
382.19650	3788	
382.40004	4124	
383.24203	4362	1+
383.29322	4942	
383.32724	37622	1+
384.21026	3152	
384.38028	4070	
385.25660	4262	1+
385.29075	7358	1+
385.34258	11910	1+
386.18455	6688	1+
386.39587	165490	1+
387.18979	4974	1+
387.24673	11328	1+
387.32100	3040	
389.22778	7196	1+
389.28455	8616	1+
391.27975	5328	1+
393.31778	157672	1+
395.29694	13808	1+
396.41604	10468	1+
397.30773	7660	1+
397.34495	8396	1+
399.23369	3846	
399.27205	6794	1+
399.32094	6934	1+
400.21220	7246	1+
400.37403	7106	1+
400.41149	98022	1+
401.25653	3214	
401.33678	5264	
402.22144	8434	1+
402.29784	5998	1+
402.35265	8570	1+
403.22542	6896	1+
403.26358	3604	
404.27415	8118	1+
405.13112	2942	
405.27987	5864	1+
407.29673	22166	1+
407.33226	15980	1+
408.17200	4362	1+
409.30526	3422	
409.36455	3302	
410.11913	6102	1+
410.34458	39150	1+
411.20253	7302	1+
411.31310	14540	1+
412.17170	10054	1+
412.20667	5810	1+
412.31947	10848	1+
412.41109	11358	1+
413.30238	3376	
414.42739	210920	1+
415.24775	5640	1+
415.30012	49792	1+
417.27972	5264	1+
417.32861	6146	1+
418.24971	6778	1+
419.13471	3068	
419.31024	3278	
419.33808	3098	
421.31413	7552	1+
421.34564	6238	1+
422.26209	5526	1+
423.33139	3024	
423.36161	14628	1+
424.32037	7914	1+
424.44576	3290	
425.32021	5988	1+
426.18509	15626	1+
426.29546	8052	1+
426.37656	3496	
427.30189	6080	1+
427.39481	9962	1+
428.44231	17098	1+
429.08327	4650	1+
429.31121	13754	1+
429.37945	11564	1+
430.38481	9948	1+
431.08371	22764	1+
431.27337	22174	1+
432.19682	5782	1+
432.25230	8326	1+
433.25842	6626	1+
433.32626	3304	
434.35990	9026	1+
434.88517	2994	
435.33905	3068	
435.36365	6624	1+
437.34359	136958	1+
437.88296	5138	
439.15616	5182	1+
439.38673	3078	
439.88828	6324	1+
441.28167	3216	
441.32036	3936	
441.36149	3052	
441.87531	6786	1+
442.45757	7520	1+
442.87712	5246	1+
443.29310	4672	
443.33473	4492	
443.38334	3616	
444.29106	8214	1+
444.38041	21886	1+
444.87050	24614	1+
445.11448	10532	1+
445.29139	5744	1+
447.30993	23104	1+
448.19350	4944	1+
449.87606	3380	
450.35266	14940	1+
451.15049	8974	1+
451.35678	13204	1+
451.40551	3102	
451.89855	10496	1+
453.24297	5198	1+
453.31768	4484	1+
453.40144	3098	
453.89421	4086	
454.37013	102170	1+
455.14962	4642	1+
455.33454	4594	
456.34776	11286	1+
458.26956	6332	1+
459.32553	28858	1+
459.37190	13520	1+
461.32815	5220	
462.34862	7144	1+
462.90736	5698	1+
463.39195	4348	1+
465.16530	8484	1+
465.28471	6844	1+
465.33859	7482	1+
465.41965	3214	
467.33579	3132	
467.36940	4700	
467.41334	21758	1+
467.88635	16888	1+
468.20024	4932	1+
468.30032	6068	1+
468.38551	5106	
468.41652	19190	1+
469.16149	5114	1+
469.34932	5858	1+
469.38774	3868	
471.24203	6944	1+
471.33055	4726	1+
471.36139	5306	1+
473.33330	3020	
473.37867	3448	
475.29904	31076	1+
475.36907	9830	1+
476.37124	7154	1+
479.18386	4122	
479.39077	3428	
481.36910	110780	1+
482.52536	2982	
483.18308	5378	1+
483.26366	5254	1+
484.40943	11000	1+
485.32863	2938	
486.34029	7536	1+
486.38391	11830	1+
486.42732	31466	1+
488.30837	6718	1+
489.25214	4138	
490.35803	6360	1+
490.90320	8466	1+
493.45503	6954	1+
494.38114	8374	1+
495.38455	6440	1+
495.43561	4054	
495.46702	4694	1+
497.38077	4570	
498.24123	5540	1+
498.39673	165732	1+
499.35888	10916	1+
500.23167	9206	1+
501.23346	7610	1+
502.29829	5760	1+
502.37552	6688	
503.29851	4334	1+
503.35318	14648	1+
504.11505	3036	
505.35459	7488	1+
505.45233	3512	1+
506.39146	5326	1+
507.32239	3658	1+
507.43707	5688	1+
507.47050	6032	1+
507.84354	11084	1+
508.19093	4774	1+
509.27370	6926	1+
509.37108	6344	1+
509.44749	9694	1+
510.27697	5204	1+
510.55684	8124	1+
510.85217	10726	1+
511.21496	4370	
511.32552	6294	1+
511.36933	3044	
511.39312	4316	
512.19064	7944	1+
512.41134	5772	
512.85681	30672	1+
513.29804	5456	1+
513.39510	8698	1+
513.48309	7878	1+
514.42602	6460	1+
515.20454	6550	1+
515.23252	3894	
515.37462	3162	
515.42434	4778	1+
517.36603	13170	1+
518.37029	10504	1+
519.24263	10314	1+
519.32664	34408	1+
519.47315	6808	1+
520.38660	20830	1+
520.44774	6790	1+
521.11205	3900	1+
521.45046	5290	1+
521.48631	7814	1+
522.22817	4602	1+
522.59481	5352	1+
523.10969	38244	1+
523.17626	6072	1+
523.27994	4016	1+
523.36082	5044	1+
523.39389	5984	1+
523.41970	3054	
523.46902	8556	1+
523.49544	7388	1+
524.49668	5242	1+
524.85700	11530	1+
525.16607	5830	1+
525.22373	4880	1+
525.27718	5868	1+
525.39566	92650	1+
525.85310	10052	1+
526.47659	3106	
527.49042	11132	1+
528.16698	10492	1+
528.29818	5586	1+
528.37999	7990	1+
528.49285	8954	1+
529.22348	11126	1+
529.38623	6266	1+
530.23187	7798	1+
530.28155	8714	1+
530.34619	6858	1+
530.86947	3736	
531.29145	8648	1+
531.34445	4814	1+
531.40444	707020	1+
533.48650	4542	1+
533.87706	9832	1+
535.32965	15310	1+
535.43243	4310	1+
535.46621	5578	1+
535.50457	8688	1+
535.87241	39676	1+
536.33477	13430	1+
536.38489	7482	1+
536.87465	23792	1+
END IONS

###FS:    #m/z: 322.92838 #charge 1+
###MS: 2
###MSMS: 4
BEGIN IONS
TITLE=Cmpd 2, +MS2(322.9284), 28.0-35.0eV, 0.1min #4
RTINSECONDS=2.652
SCANS=2,4
PEPMASS=322.92838	210424
CHARGE=1+
191.95396	106	
197.13592	100	
201.04255	250	
205.94746	314	
211.11439	94	
211.97161	120	
214.91813	152	
215.03464	94	
217.13908	122	
219.17003	258	1+
221.00666	96	
221.06850	162	
222.61961	118	
222.95335	674	1+
223.20898	92	
224.86211	92	
230.00268	194	
231.01342	90	
233.06629	166	
233.12887	146	
236.07987	142	
237.10567	90	
238.04787	204	1+
238.13599	188	1+
238.21199	158	
239.07998	490	1+
239.22003	100	
240.79515	88	
240.94067	220	1+
241.12067	90	
242.94345	120	
244.03434	290	1+
244.12627	162	
244.90765	114	
244.93997	178	
245.08082	142	
245.94156	116	
246.94027	164	
246.97478	584	1+
247.00073	92	
247.06877	102	
247.11189	122	
248.05960	94	
249.03506	150	
250.03633	92	
250.96306	154	1+
251.71940	104	
251.92311	116	
252.10859	136	
252.22727	152	
253.19644	126	
255.02150	100	
257.18174	294	1+
258.22704	126	
258.27727	100	
260.01330	200	1+
260.17381	356	1+
260.98554	264	1+
261.07333	94	
261.25160	120	
261.47204	90	
262.21645	110	
263.95251	138	
264.23074	210	1+
265.01888	172	
265.05490	332	1+
265.08497	88	
265.12541	146	1+
265.65226	88	
265.98667	88	
266.01487	90	
266.86262	106	
266.90760	120	
266.99590	134	
267.02808	324	1+
267.15147	208	1+
268.05430	146	
268.08769	142	
268.95958	114	
269.41616	100	
269.44238	88	
270.27590	154	
271.24073	92	
271.27956	110	
272.02690	212	1+
272.11434	270	1+
272.15002	104	
272.98891	194	1+
275.23192	110	
276.99485	126	
277.18686	92	
277.93132	130	
278.13618	232	
278.20013	236	1+
278.62788	92	
278.92214	92	
278.99681	220	1+
279.09023	1318	1+
279.14409	106	
279.23334	254	1+
279.88793	88	
280.14165	942	1+
280.25939	184	
281.04635	130	
281.08774	406	1+
282.27656	144	
282.93852	96	
283.02647	316	1+
283.07155	160	
283.26042	212	
283.27758	126	
283.42525	136	
284.06519	92	
284.26307	124	
284.29236	1636	1+
284.93953	228	1+
285.00335	100	
285.09386	132	
285.15945	100	
286.07436	90	
286.17566	108	
286.21750	126	
286.23704	110	
287.09488	112	
288.06414	120	
288.19492	104	
289.87961	246	1+
290.86070	136	
292.93511	98	
293.05934	126	
294.31547	94	
296.08480	138	
298.07839	118	
298.21919	90	
298.94509	104	
299.05502	182	
299.20073	96	
301.16477	260	1+
301.19416	160	
302.24156	106	
303.20027	90	
304.25955	432	
305.01951	140	
305.10046	186	
305.76446	104	
306.27163	88	
306.31396	214	1+
306.88456	132	
307.11455	234	1+
307.19960	112	
307.28491	106	
307.88768	118	
307.96903	92	
308.05985	106	
308.16578	234	1+
308.29254	328	1+
309.14570	120	
309.22901	140	
309.88135	240	1+
310.21669	100	
310.30819	642	1+
311.90790	94	
313.02308	258	1+
316.08154	128	
316.25853	122	
319.13044	146	
319.18233	100	
319.22866	88	
320.10624	96	
321.03263	214	1+
321.07086	98	
321.09389	96	
321.11817	104	
321.13984	202	1+
321.28631	126	
322.06339	166	
323.23631	6878	1+
323.29127	152	
324.10519	126	
324.13399	628	1+
324.17098	156	
324.20337	1316	1+
324.32413	150	
325.31979	116	
325.89064	142	
326.14715	90	
326.28370	136	
326.37077	400	1+
326.68608	94	
327.10103	98	
327.12562	100	
327.18537	124	
327.20973	116	
327.25570	264	
328.18385	88	
END IONS

###FS:    #m/z: 336.94425 #charge 1+
###MS: 2
###MSMS: 5
BEGIN IONS
TITLE=Cmpd 3, +MS2(336.9442), 28.0-35.0eV, 0.1min #5
RTINSECONDS=3.424
SCANS=2,5
PEPMASS=336.94425	116746
CHARGE=1+
97.12193	106	
185.10361	104	
199.02665	94	
205.94685	196	
206.89660	96	
211.94266	4588	1+
213.93819	2138	1+
215.12472	146	
215.88580	258	
215.93323	142	
216.88317	148	
217.93611	192	
221.89549	116	
223.97139	122	
229.95378	4418	1+
231.94838	2060	1+
233.40835	82	1+
233.94609	190	
234.08885	228	1+
234.95111	156	
234.97432	100	
235.89527	108	
235.94604	94	
237.00599	118	
237.09648	110	
238.09700	98	
239.07405	98	
240.12438	114	
241.04423	178	1+
242.97820	98	
244.03748	122	
245.03844	102	
245.09625	130	
245.98390	128	
247.07134	108	
247.12268	216	1+
247.96348	1134	
248.98527	442	1+
249.95996	822	1+
249.98405	388	1+
250.06660	276	1+
250.21668	118	
251.01558	100	
251.03785	164	
252.26759	300	1+
252.96947	2490	1+
253.00691	96	
253.05764	154	
253.18931	226	
253.98215	120	
254.08418	130	
254.96396	1228	1+
255.03525	94	
255.07210	778	1+
255.14672	96	
258.03530	106	
259.16801	130	
260.92241	104	
261.18294	150	
261.22100	116	
263.00371	156	
263.79854	122	
264.25143	114	
265.01431	556	1+
265.04869	118	1+
266.56594	154	
266.99418	112	
267.99550	118	
268.95784	102	
269.97784	96	
270.00095	114	
270.98145	248	
272.58408	98	
272.97491	200	
275.12276	170	1+
275.19264	120	
276.22935	116	
276.58205	102	
277.21312	126	
278.98356	108	
279.26425	132	
279.92222	100	
281.04614	224	
281.11329	128	
281.88830	118	
281.99694	154	
282.88559	150	
283.02614	276	1+
283.86563	128	
284.04964	94	
285.02527	124	
286.89672	96	
286.98727	200	1+
287.04929	102	
287.12710	122	
288.05984	172	
288.19254	108	
291.17591	172	1+
292.06196	396	1+
292.15889	114	
293.29174	142	
293.99490	198	
294.06468	270	1+
294.92199	96	
295.11544	336	1+
295.20282	108	
295.99631	156	
296.09861	254	1+
296.32526	186	
296.57159	106	
296.86148	94	
296.93561	116	
297.03202	120	
298.07824	232	
298.24888	138	
298.31442	132	
298.58437	248	
299.02558	92	
299.06360	164	
299.92775	146	
300.05476	316	1+
300.19095	130	
301.01105	98	
301.05654	232	1+
301.89517	122	
303.01833	216	1+
303.09520	94	
304.02114	170	1+
304.04858	214	1+
305.61032	116	
305.93135	178	1+
306.02950	156	1+
306.13610	168	
306.28140	304	1+
306.79981	360	1+
307.07952	130	
307.16864	194	
307.32888	140	
309.12736	176	
309.17579	130	
311.02477	98	
311.10589	94	
311.21370	110	
312.99057	220	1+
313.16061	100	
313.75168	96	
315.17570	136	
316.22562	238	1+
316.93849	134	
318.27212	118	
319.07510	126	
319.09337	184	
320.92844	100	
321.03727	188	1+
321.22261	584	1+
321.28002	122	
321.72267	98	1+
322.13082	132	
323.08592	104	
323.13441	96	
323.23712	1174	1+
324.11977	112	
324.32065	216	
325.07526	102	
325.11294	130	
327.28855	94	
327.95912	104	
329.88456	110	
330.96877	124	
331.77765	98	
333.09733	100	
333.32796	130	
334.19842	128	
335.12106	130	
335.15975	108	
336.15557	182	
336.33029	188	1+
337.09394	170	
337.17382	150	
337.20177	192	
337.25089	476	1+
337.27498	140	
337.35820	148	
337.39535	206	
338.27610	144	
339.23178	300	
339.24876	94	
339.33429	152	
340.26200	142	
340.35093	128	
340.38773	804	1+
341.25913	184	
341.31540	108	
342.20281	110	
END IONS

###FS:    #m/z: 531.40493 #charge 1+
###MS: 6
###MSMS: 7
BEGIN IONS
TITLE=Cmpd 4, +MS2(531.4049), 28.8-35.9eV, 0.1min #7
RTINSECONDS=7.094
SCANS=6-7
PEPMASS=531.40493	182880
CHARGE=1+
224.94828	168	
225.15998	234	
227.19643	274	
228.86269	170	
232.05147	192	1+
233.15226	158	
238.87529	270	1+
239.14308	248	
239.87893	190	1+
240.95936	178	
241.21325	188	
244.03446	202	
246.03961	228	1+
248.08968	348	1+
252.07705	270	1+
254.24839	182	
255.17208	306	
255.23017	242	
257.95565	280	1+
257.99818	176	1+
266.99613	166	
268.97461	278	1+
269.13304	162	
270.07353	196	1+
272.11845	196	1+
273.18462	840	1+
275.02351	202	1+
278.00521	224	1+
281.12950	156	
282.11728	358	1+
283.07914	216	1+
283.26168	1146	1+
284.03135	188	1+
284.92930	220	1+
285.00604	226	
286.21630	150	
289.87531	396	1+
290.87703	278	1+
291.19483	158	
292.03869	366	1+
292.18979	408	1+
293.11882	148	
293.87177	438	1+
295.06476	286	1+
295.09639	278	1+
295.91670	1922	1+
296.84828	182	1+
296.88368	200	
297.87500	866	1+
298.87746	728	1+
298.97045	222	1+
299.05738	148	
299.95235	158	1+
300.28421	256	
300.87378	454	1+
301.05009	334	1+
304.17202	342	1+
304.99623	190	1+
305.23735	212	1+
306.02362	272	1+
306.15802	172	
306.27244	176	
307.88551	590	1+
308.29081	300	
309.18236	148	
309.27613	148	
311.29036	176	
311.93330	228	1+
312.87278	192	
312.99563	236	1+
313.26779	238	1+
313.86550	164	
313.92742	3140	1+
314.86394	362	
314.88812	406	1+
315.85972	496	1+
315.92976	358	1+
316.06806	464	1+
316.88791	466	
317.07076	354	1+
318.13926	210	1+
318.85808	182	
318.88607	432	1+
318.93337	800	1+
319.17749	292	1+
320.25102	180	1+
321.05959	198	
322.31021	168	1+
322.89904	304	1+
323.85123	354	1+
323.91163	280	1+
324.85526	314	1+
325.09516	182	1+
325.89776	152	
325.97524	266	1+
326.96189	178	1+
327.19404	166	
327.92216	164	1+
328.18560	150	
329.14378	194	1+
329.88001	222	
331.03830	200	1+
331.97498	264	1+
332.87418	532	
332.89831	578	1+
333.87121	324	
334.03270	200	1+
334.15700	176	
334.89394	400	
335.12042	158	
335.88813	516	1+
336.17942	182	1+
336.22373	190	1+
336.86836	278	1+
336.94371	1734	1+
337.12344	336	1+
339.10874	258	1+
339.88143	174	
340.14416	196	
340.85931	152	
341.22929	148	
343.17698	154	
344.29415	198	1+
344.97430	208	
345.11115	224	1+
345.20576	2584	1+
347.19796	276	1+
348.13241	270	1+
348.17764	270	1+
348.87862	168	
349.24907	116	1+
350.88521	310	
351.90858	220	1+
353.89330	190	
354.04920	306	
354.19455	188	
354.89821	172	
355.06516	376	1+
355.88722	230	
356.11600	196	1+
356.14606	152	
356.88310	260	
357.31509	118	1+
358.17746	300	1+
359.02101	180	1+
359.14491	444	1+
359.22911	196	1+
360.06051	158	
360.14639	278	1+
362.85971	174	
363.16531	192	1+
363.21920	236	
364.96179	134	1+
366.20267	208	
366.86547	248	1+
367.21978	158	1+
367.86725	194	1+
367.96617	168	
369.19230	172	
369.84564	204	
370.15353	242	1+
371.09807	178	
371.29283	232	1+
373.18602	196	
373.24268	110	1+
373.89809	230	
375.16253	274	1+
375.39031	180	
377.12060	170	1+
377.95251	260	1+
378.09647	322	1+
379.09789	250	1+
379.19504	240	1+
380.85741	170	
381.14031	182	
382.12013	152	
383.15366	176	
383.19307	298	
383.32363	220	1+
383.94266	160	
384.11925	184	
384.20737	558	1+
385.11091	266	1+
385.15642	202	1+
385.25864	146	1+
386.18382	178	
387.10225	216	1+
387.84829	550	1+
389.28839	344	1+
390.84157	580	
391.84056	618	
391.89665	188	
392.22099	158	
392.82939	160	
392.86292	1502	1+
393.07805	192	
393.24657	210	1+
393.82931	484	1+
394.21364	252	
394.32276	148	1+
394.83315	336	1+
394.85995	530	1+
396.15052	236	1+
396.25695	188	1+
396.30054	198	1+
396.80669	168	
396.83710	270	1+
396.87890	162	1+
396.93569	190	1+
397.17695	714	1+
397.23438	298	1+
398.39592	220	1+
398.86047	320	1+
399.11804	210	1+
399.15713	536	1+
399.89633	212	1+
400.86753	162	
401.04713	176	
402.22032	208	1+
403.87172	452	
404.86931	280	
405.24370	148	
405.86599	318	1+
406.03899	164	1+
407.13081	232	1+
407.32585	196	1+
407.87110	188	
407.98443	298	1+
408.84681	1472	1+
409.12298	528	1+
409.21650	306	1+
410.12558	396	1+
410.50391	180	
410.87386	1742	1+
412.10655	350	1+
412.13238	208	1+
412.25382	186	1+
412.38716	112	1+
412.84371	784	1+
412.87096	338	
413.07135	350	1+
414.04703	196	1+
414.23557	156	
416.17477	366	1+
416.22839	354	1+
417.22825	210	1+
417.39924	276	1+
418.19822	150	
418.39700	260	1+
419.17519	602	1+
419.89459	198	
419.99800	136	1+
420.29668	268	1+
420.88368	158	
420.92240	220	1+
421.12478	190	1+
421.21535	350	1+
421.36897	256	1+
421.80583	202	1+
422.36927	172	1+
422.63549	208	1+
423.03226	148	
423.88282	408	1+
426.82457	286	1+
426.86320	1154	1+
427.16456	214	1+
428.13517	886	1+
428.22051	394	1+
428.88480	3724	1+
429.09292	154	
429.38297	168	
430.33151	160	1+
430.85455	302	
430.88130	1206	
431.30755	304	1+
431.86437	752	
432.86803	468	
433.34661	292	1+
433.85514	478	1+
434.01096	240	1+
434.26479	420	1+
435.01878	206	1+
435.10183	188	1+
435.86319	516	1+
436.30478	186	1+
436.84857	176	1+
438.88717	508	1+
439.18878	256	1+
439.26374	188	
442.87565	172	1+
444.86995	2044	1+
444.96369	224	1+
445.36193	242	1+
445.96568	158	1+
446.14913	540	1+
446.89339	712	1+
448.13609	168	
448.21037	192	
448.89144	168	
449.87545	1304	1+
450.29344	160	
450.38640	274	1+
451.09977	168	1+
451.39149	182	1+
451.90120	334	
452.14395	492	1+
452.26223	344	
452.89176	524	1+
453.26594	534	1+
453.89730	390	1+
455.20634	418	1+
456.29539	140	1+
456.89465	362	1+
457.14336	190	1+
458.24046	158	
459.30299	130	1+
462.88150	666	1+
464.38781	316	1+
464.87865	158	
465.46063	166	
465.88806	176	
467.88756	2550	1+
468.26069	266	1+
469.16613	238	1+
469.90661	156	
470.13134	236	1+
470.86581	192	
471.25366	410	1+
473.31935	196	
474.17471	154	1+
474.23185	362	1+
474.28827	184	1+
474.33317	388	1+
475.21213	160	1+
475.33716	230	1+
475.84855	156	1+
477.26116	274	1+
477.32713	178	
480.33364	358	1+
484.20927	190	
485.89672	1300	1+
486.06279	182	1+
487.23135	332	1+
487.34339	220	1+
488.12020	410	1+
488.21405	294	1+
489.28854	174	
489.81308	148	
490.34925	532	1+
491.38963	344	1+
491.43141	176	
491.91337	258	1+
493.34738	154	
494.16282	196	1+
494.31394	356	1+
494.44184	242	1+
495.11199	216	1+
495.32074	234	1+
495.35735	154	
497.29766	156	1+
497.32632	224	
497.46920	256	1+
498.34511	150	
499.35751	394	1+
499.40711	158	
500.36245	278	1+
501.24254	160	1+
502.33840	154	1+
502.44869	148	1+
502.99619	96	1+
503.12985	558	1+
503.22309	176	1+
504.93774	274	1+
506.42341	268	1+
508.34189	248	1+
509.25530	220	1+
509.29213	288	1+
509.37755	524	1+
509.45028	602	1+
510.05954	772	1+
510.45364	458	1+
510.89744	206	1+
511.14642	188	1+
511.31680	462	1+
511.35976	284	
512.03092	160	
512.06073	326	1+
512.17994	284	1+
512.43721	278	
512.47557	252	
513.12803	1122	1+
513.18081	224	1+
513.86819	146	1+
514.23607	212	1+
514.30748	406	1+
514.42634	492	1+
515.30958	350	1+
515.35289	308	1+
515.38249	184	
515.43130	410	1+
515.44822	288	1+
516.17997	210	1+
516.39643	426	1+
517.12990	170	1+
517.28595	166	1+
517.37345	286	1+
517.40428	282	1+
518.89714	208	1+
518.94425	260	1+
522.31393	164	1+
525.52010	138	1+
526.05616	492	1+
526.76617	162	1+
527.06145	418	1+
527.21910	242	1+
527.38162	362	
527.42615	908	1+
527.43916	298	
527.48044	204	
528.13128	144	1+
528.33295	468	1+
528.39539	1048	1+
528.51354	602	
529.13547	92	1+
529.20109	396	1+
529.25314	228	1+
529.36803	202	
529.39978	770	1+
529.48996	1110	1+
529.54669	204	
530.20385	342	1+
530.44943	594	1+
530.49239	854	1+
531.13361	354	1+
531.34638	1274	1+
531.39877	670	1+
532.45170	290	
532.47381	236	
532.75385	110	1+
532.81648	96	1+
533.09678	178	1+
533.15408	258	1+
533.29212	222	
533.33918	324	
533.38163	292	1+
533.44789	282	
533.49461	628	1+
533.75694	118	1+
533.88508	130	1+
533.91456	188	1+
534.21682	138	1+
534.25624	498	1+
534.32487	536	1+
534.34860	214	
534.42440	158	
534.46580	492	
534.54526	164	1+
534.80821	120	1+
535.30145	262	1+
535.33132	368	1+
535.35444	200	
535.44393	158	
535.47239	398	
536.17554	150	1+
END IONS

###FS:    #m/z: 393.31814 #charge 1+
###MS: 6
###MSMS: 8
BEGIN IONS
TITLE=Cmpd 5, +MS2(393.3181), 28.0-35.0eV, 0.2min #8
RTINSECONDS=7.866
SCANS=6,8
PEPMASS=393.31814	86336
CHARGE=1+
191.10020	122	
196.08490	154	
199.93394	430	1+
205.01034	140	
206.00736	108	
212.88867	272	
213.88426	166	
214.88161	960	1+
215.88392	630	1+
217.87954	996	1+
219.87374	372	1+
219.94244	126	
222.94972	1374	1+
224.94567	1538	1+
225.14038	136	1+
227.19623	208	1+
227.22886	114	
230.90070	172	
231.58857	120	
232.89646	132	
233.89783	188	
235.89085	712	1+
236.05959	214	1+
236.08889	196	1+
237.09324	212	1+
237.88728	318	
237.95046	128	
238.26571	104	
240.96211	1372	1+
241.08318	128	
241.11541	110	
242.95918	422	1+
243.02941	428	1+
244.03268	376	1+
245.10390	208	1+
245.88852	130	
245.91917	104	
247.93875	210	
249.88472	154	
251.04435	128	
253.54531	104	
253.90414	154	
255.04659	104	
256.97756	120	
258.97092	252	1+
260.96626	746	1+
263.97799	126	
265.02221	132	
266.94185	172	1+
266.99583	194	
268.09476	108	
271.87047	146	
273.05050	210	1+
274.21200	104	
275.91755	212	
276.14309	128	
277.11979	118	
277.12976	204	1+
277.92389	242	
278.83271	156	1+
278.99491	206	1+
281.04223	516	1+
281.98815	112	
282.04294	460	1+
282.97849	208	1+
283.02392	238	
284.34887	106	
286.17915	206	1+
288.06339	134	
288.23185	156	
288.85273	266	1+
288.87293	122	
289.92993	162	
290.48774	106	
290.79555	192	
291.03339	130	
293.87310	322	1+
294.27770	216	
295.02933	106	1+
295.91673	1904	1+
296.87967	392	
298.12406	170	1+
298.85137	130	
298.87672	258	1+
299.78524	136	
300.05808	108	
300.07541	108	
301.08100	150	
302.05985	140	
302.18052	200	1+
302.24791	178	
303.04577	136	
303.85751	124	
305.07760	114	
307.12952	118	
307.27985	122	
307.30573	102	
307.78851	306	1+
308.29058	512	1+
308.86440	132	
308.99703	154	1+
309.87508	154	
310.11753	202	1+
310.30316	206	1+
311.23230	128	
311.86853	2256	1+
311.89311	246	
311.98130	150	
312.01868	104	
312.94882	138	
313.86212	556	1+
313.92759	4648	1+
314.01641	126	
314.84037	112	
314.89017	232	
315.85837	112	
315.88391	106	
316.10869	264	1+
316.26669	162	
318.09206	112	
318.93346	2182	1+
319.19058	108	
319.87125	136	
321.80909	146	
321.86872	196	1+
322.31083	236	1+
322.85159	112	
323.01261	250	1+
324.09641	162	
326.88159	296	
327.17415	428	1+
327.88581	218	
328.20077	448	1+
328.96676	118	
329.10790	124	
329.32993	102	
329.87742	2118	1+
329.90547	486	1+
330.04610	114	
330.12577	162	
330.80870	308	1+
331.12619	124	
331.87466	926	1+
332.18032	144	1+
332.21839	102	
334.30712	134	
334.95434	254	1+
335.07946	102	
336.05656	126	
336.16281	232	1+
336.94339	5352	1+
337.21738	272	1+
338.34093	246	
339.00918	142	
340.12626	144	
340.86721	138	1+
341.16275	344	1+
341.26472	234	1+
342.82592	212	1+
346.94344	264	1+
347.06345	116	
347.88813	432	1+
349.18027	150	
349.31671	212	1+
351.02831	134	
351.10362	206	
351.18815	110	
351.88093	142	
352.15716	116	
352.31074	212	1+
353.08474	204	
353.16121	236	1+
353.89853	132	
354.26157	290	1+
354.37013	210	
355.14417	128	
355.20696	160	
355.83154	126	
356.08723	110	
358.15598	104	
359.95739	410	
361.04273	110	
363.90602	114	
364.35189	148	
366.40566	166	
366.63595	106	
367.33238	116	
368.18093	130	
368.86838	104	
371.30766	112	
372.23772	102	
372.30869	250	1+
373.23981	192	1+
374.05469	140	
374.18785	164	
376.11318	156	
376.19796	266	1+
376.25910	356	
376.29824	130	
376.34966	314	1+
377.11355	104	
377.25903	248	
377.28341	158	
377.31948	294	1+
378.16800	110	
378.28292	112	
379.29723	378	
380.04537	116	
380.09307	124	
385.23080	104	
389.21619	326	1+
389.25013	684	1+
389.37929	108	
390.21890	230	1+
390.39592	342	1+
391.18853	124	
391.29740	126	
391.31522	106	
392.17099	184	1+
392.20694	356	1+
393.14742	172	
393.27414	116	
393.31727	446	1+
393.37639	278	
394.24611	112	
394.30596	214	
395.12322	138	
395.35718	212	
396.27825	204	
396.32094	220	1+
396.36514	306	1+
398.23952	110	
398.61253	104	
398.85774	124	
END IONS

###FS:    #m/z: 359.96009 #charge 1+
###MS: 6
###MSMS: 9
BEGIN IONS
TITLE=Cmpd 6, +MS2(359.9601), 28.0-35.0eV, 0.2min #9
RTINSECONDS=8.638
SCANS=6,9
PEPMASS=359.96009	70172
CHARGE=1+
191.10264	204	
217.50121	100	
222.03955	172	1+
222.10099	152	
222.95114	970	1+
224.94677	468	
226.04348	110	
226.94099	190	
226.95229	174	
226.97234	194	
227.08515	92	
227.95061	142	
228.10527	92	
228.93987	408	
233.08658	94	
233.83052	94	
233.91341	124	
240.03847	128	
240.96203	502	1+
241.15522	136	
242.88178	122	
242.95855	194	
243.95626	94	
244.88847	94	
244.95924	246	
245.12563	130	
245.94570	142	
246.10806	94	
246.95127	136	
246.96630	104	
247.88982	102	
248.02674	92	
250.05980	140	
250.94833	158	
251.03136	618	1+
252.22746	122	
252.26603	102	
252.94017	118	
253.19432	108	
253.95170	172	1+
256.41398	102	
257.97532	116	
258.12930	92	
260.96704	420	1+
261.15818	122	
261.89006	122	
262.99962	240	1+
264.95741	98	
265.31232	92	
266.08586	114	
266.24294	230	
267.02629	142	
267.91152	92	
268.08660	94	
268.96249	474	1+
269.15525	168	
270.28148	92	
270.56435	92	
273.05670	114	
273.10448	294	1+
274.13494	102	
275.96092	110	
276.00040	92	
277.84731	102	
278.12584	112	
279.09901	178	1+
279.98827	190	1+
280.26040	308	1+
282.28005	272	1+
285.02969	124	
285.18509	126	
286.18978	166	
287.15397	142	
289.06640	150	
290.61956	110	
291.15798	92	
293.04057	106	
293.13175	106	
293.87122	138	
295.02033	572	1+
295.92993	212	
296.17195	130	1+
296.32581	206	
296.78647	98	
296.98378	114	
297.27427	182	1+
298.08338	126	
298.30705	140	
298.58352	170	
298.99727	120	
299.13114	146	
299.78412	90	
300.02768	144	
301.13985	100	
301.17348	202	1+
301.26350	100	
302.21917	432	1+
303.29177	92	
304.26096	240	1+
305.00853	208	1+
306.24294	238	1+
307.08389	100	
307.60946	92	
307.79070	102	
308.28686	278	
309.10816	100	
310.34389	960	1+
311.18130	94	
311.22538	132	
311.30642	100	
311.54592	92	
312.13944	136	
313.03114	110	
314.09241	208	1+
314.17266	146	
316.17252	108	
318.09560	336	1+
318.59882	98	
319.07579	100	
319.72716	110	
320.22600	118	
321.09362	160	
321.18616	104	
321.22057	414	
321.42392	102	
322.22253	230	
322.34580	488	1+
323.01565	1754	1+
323.16524	90	
323.23481	1028	1+
324.25870	98	
324.32026	198	1+
325.14933	154	1+
326.17009	154	
326.24055	190	1+
327.09963	94	
328.31554	104	
328.81364	122	
332.08951	152	
333.31609	122	
333.78036	130	
334.49651	110	
334.80394	94	
336.31909	128	
336.81011	178	
336.94238	372	1+
337.08597	192	1+
338.26006	250	1+
338.33919	174	
339.23224	504	1+
339.34895	1450	1+
340.35433	1104	1+
341.09183	158	
342.15620	92	
342.27779	466	1+
342.81195	92	
343.23855	104	
346.20156	126	
347.11491	650	
347.23551	160	
348.12050	376	
349.10578	488	1+
349.14234	102	
350.20371	94	
353.12150	100	
353.98961	106	
355.84956	106	
356.29074	114	
357.15787	108	
357.25864	342	1+
357.33669	152	
358.09752	122	
358.20244	100	
358.31847	134	
358.36091	304	
359.16349	124	
359.32104	128	
359.37371	156	
360.24766	116	
360.28032	98	
360.35829	108	
361.11854	158	
362.17231	106	
362.22801	116	
362.27096	160	
362.29408	140	
363.21070	92	
363.91073	180	1+
364.04154	212	1+
364.25787	98	
365.15278	94	
END IONS

###FS:    #m/z: 340.93898 #charge 1+
###MS: 10
###MSMS: 11
BEGIN IONS
TITLE=Cmpd 7, +MS2(340.9390), 28.0-35.0eV, 0.2min #11
RTINSECONDS=12.309
SCANS=10-11
PEPMASS=340.93898	114614
CHARGE=1+
99.43018	84	
115.84056	94	
147.90148	88	
183.16879	86	
185.00739	130	
194.96790	106	
196.98092	88	
200.07429	110	
200.96623	86	
201.97363	106	
202.68103	102	
203.97325	86	
206.94959	86	
212.94630	124	
213.93823	3192	1+
215.01810	86	
215.10504	150	
215.88594	312	1+
215.93803	380	
217.88076	200	
217.93725	366	
220.20069	90	
222.96429	86	
224.97178	250	
225.12556	102	
225.16254	178	
226.02736	98	
231.14060	110	
231.94968	3374	1+
232.89296	510	1+
233.89701	434	1+
233.94809	1006	1+
235.03369	86	
235.12050	126	
235.94719	204	
235.95848	132	
237.06319	258	
237.88786	136	
238.94836	160	1+
239.07488	126	
239.21270	90	
240.22905	602	1+
241.17646	102	
243.05080	96	
243.12377	120	
243.64500	104	
245.93522	90	
246.05991	86	
246.97717	90	
247.93877	140	
248.98583	98	
249.15744	92	
249.21643	388	1+
249.95777	792	1+
250.09836	84	
250.99057	198	
251.95351	268	1+
252.08636	90	
252.13550	86	
252.19171	84	
254.96267	1268	1+
254.99913	104	
255.07119	144	
255.11835	114	
255.13026	98	
255.17437	104	
257.14156	88	
257.44994	84	
258.10375	84	
258.97928	84	
261.13150	186	1+
262.92556	114	
263.06503	86	
263.97389	88	
264.39503	94	
265.84457	86	
267.00065	298	1+
267.07931	120	
267.13322	162	
267.16377	88	
267.89693	98	
268.10646	268	1+
269.00064	104	
272.92987	108	
272.94280	94	
272.97523	272	
274.97024	100	
275.98249	88	
277.02720	136	
277.06008	138	
277.18825	84	
277.38739	98	
279.96611	112	
280.08590	84	
281.04652	594	1+
281.12151	136	
281.89313	194	1+
281.96219	238	1+
282.27764	148	
283.02308	406	1+
283.28326	86	
284.29363	238	
285.11615	172	1+
285.15270	92	
286.00649	120	
287.20382	124	
289.57802	94	
290.01363	96	
290.50442	98	
291.43679	106	
291.85561	110	
294.06546	92	
294.27236	118	
295.96942	98	
296.10155	130	
296.14110	106	
296.95450	128	1+
296.97427	202	
297.97321	122	
298.30803	122	
299.05489	362	1+
299.13865	228	1+
299.24007	88	
301.14846	216	1+
301.86241	104	
302.17721	180	1+
302.88958	86	
302.94014	136	
303.91764	108	
305.00716	100	
305.15272	88	
305.22741	138	
306.27571	130	
306.31220	86	
307.02847	90	
307.24038	354	1+
307.28427	154	
307.49982	92	
307.79898	134	
308.29008	346	1+
311.02927	204	
311.97282	92	
312.02892	92	
313.02635	210	
313.16509	154	
313.87665	92	
319.08885	244	1+
321.22157	136	
322.12794	162	
322.42844	94	
323.01325	126	
323.12375	90	
323.23723	1360	1+
323.30271	196	
324.32709	118	
326.17481	138	
326.30675	118	
326.33701	186	
327.08544	98	
327.79952	88	
328.18412	108	
328.26380	88	
329.31656	114	
334.38634	86	
334.88952	100	
337.19562	92	
337.25476	206	
338.25194	228	
339.23125	140	
339.27176	122	
340.24969	102	
340.39130	190	
341.06010	134	
341.25843	234	
341.46057	96	
342.20074	100	
342.24719	200	
343.20529	342	1+
343.23789	250	1+
343.31845	174	
344.10825	190	
END IONS

###FS:    #m/z: 336.94448 #charge 1+
###MS: 10
###MSMS: 12
BEGIN IONS
TITLE=Cmpd 8, +MS2(336.9445), 28.0-35.0eV, 0.2min #12
RTINSECONDS=13.0815
SCANS=10,12
PEPMASS=336.94448	85584
CHARGE=1+
59.34662	80	
158.27218	80	
192.05053	94	
202.03474	90	
207.97733	132	
208.00355	84	
208.98160	162	
209.87803	78	
211.94352	3098	1+
213.93814	1870	1+
215.01640	98	
215.88794	180	
215.93586	328	
216.13770	82	
217.06123	90	
219.03066	126	
223.97441	386	1+
224.92979	102	
226.89150	130	
227.02173	76	
228.13493	84	
229.95449	3110	1+
230.88161	80	
230.91984	80	
231.13554	156	
231.17029	78	
231.94811	1494	1+
233.89331	186	
233.94495	176	
235.07350	90	
235.89118	106	
236.09682	88	
238.04428	92	
239.21818	92	
239.89685	170	
239.96328	94	
241.04938	88	
243.13873	88	
244.03789	84	
244.21044	78	
245.87882	154	
246.17168	90	
247.08585	76	
247.21598	82	
247.96459	974	1+
248.98432	448	1+
249.95825	444	1+
250.02971	92	
250.94732	84	
251.97073	138	
252.00466	80	
252.89446	88	
252.96957	1752	1+
254.08908	202	
254.67051	80	
254.92753	86	
254.96547	1150	1+
255.07205	542	1+
255.08993	92	
256.96218	222	
259.95342	78	
261.11072	80	
262.98535	90	
263.17279	82	
263.93201	100	
264.02316	80	
264.43092	106	
264.65052	82	
264.70655	114	
265.01616	278	1+
266.99458	192	
267.01635	108	
267.08212	128	
268.00139	76	
269.00024	122	
270.97985	328	
272.00313	92	
272.98710	78	
273.13351	78	
273.76904	80	
273.83683	116	
275.06767	118	
276.09157	102	
276.18898	138	
278.03995	76	
278.24508	132	
278.96088	78	
278.98757	214	1+
279.95946	114	
280.02550	86	
280.09537	84	
281.04928	288	1+
281.11353	124	
282.12917	86	
282.27961	104	
283.02287	114	
284.03006	78	
285.07391	82	
288.27993	110	
288.83266	80	
288.91398	82	
289.06850	80	
292.06691	150	
293.11302	170	
293.16632	78	
293.21481	80	
293.42836	76	
293.45270	84	
295.98191	96	
296.91224	222	1+
297.91653	150	1+
297.97544	116	
298.07973	120	
298.17520	162	1+
299.05816	480	1+
299.22462	78	
299.76510	90	
299.85852	84	
301.07808	94	
301.28467	90	
305.15308	76	
306.27705	96	
306.79470	228	1+
306.88536	200	1+
307.07602	210	1+
309.87887	84	
311.02536	114	
311.16949	130	
311.30766	78	
315.04286	76	
315.75829	88	
315.89150	88	
317.02940	82	
317.18828	88	
317.31584	84	
317.42766	84	
317.82371	92	
318.92335	86	
320.10749	102	
320.28235	82	
320.32354	116	
322.13765	348	1+
322.30505	78	
322.32484	140	
323.01538	126	
323.21910	128	
323.23599	362	
323.31103	84	
325.89259	80	
326.07563	148	
327.80847	94	
328.19100	76	
328.31792	86	
328.80291	126	
330.32556	88	
331.13154	96	
331.28250	116	
334.88048	84	
335.01988	98	
335.29617	344	1+
335.81147	80	
336.18614	130	
337.17863	130	
337.20140	112	
337.25278	368	1+
338.18700	80	
339.15402	136	
339.25274	110	
339.33302	86	
340.16907	106	
340.27701	84	
340.35421	76	
340.38778	124	
342.32777	78	
END IONS

###FS:    #m/z: 363.95475 #charge 1+
###MS: 10
###MSMS: 13
BEGIN IONS
TITLE=Cmpd 9, +MS2(363.9547), 28.0-35.0eV, 0.3min #13
RTINSECONDS=13.8535
SCANS=10,13
PEPMASS=363.95475	64158
CHARGE=1+
137.78413	88	
153.09076	106	
207.11558	100	
213.03133	94	
222.47500	114	
222.95164	126	
223.95313	184	
223.97884	110	
224.10240	82	
224.94856	704	1+
224.97897	104	
225.03777	80	
226.94520	854	1+
226.96872	150	
227.05489	116	
227.93659	850	1+
228.14051	156	
228.89799	88	
228.94114	716	1+
230.89060	92	
231.82787	80	
231.92324	84	
232.02239	82	
237.06747	142	
239.57730	94	
240.93727	130	
240.96135	330	1+
241.93905	318	
242.94141	226	
242.95735	352	
244.95467	414	
245.57656	100	
245.93926	128	
246.95157	412	1+
246.97330	122	
250.94326	86	
251.24896	90	
251.95013	80	
254.19854	98	
255.08036	98	
255.13551	94	
256.45327	100	
256.94181	134	
258.03260	80	
258.12735	96	
258.60476	86	
258.99432	82	
259.44266	82	
260.97088	290	
261.04558	88	
262.03429	104	
263.97584	86	
265.08576	84	
266.07601	110	
266.24483	114	
267.97578	106	
269.07779	84	
269.96866	134	
271.89278	98	
271.91560	90	
273.13815	188	1+
275.92354	146	
276.85947	242	1+
277.41581	80	
279.58382	84	
281.12158	120	
282.80605	86	
283.84815	114	
283.98991	108	
284.98889	80	
285.25643	98	
285.97706	84	
287.23639	82	
287.41103	90	
288.07916	294	1+
288.86410	160	1+
291.06316	136	
291.26981	128	
292.29886	82	
293.13715	140	
293.84800	92	
294.86467	118	
296.02087	188	
298.07881	84	
298.58615	108	
299.91165	102	
301.02969	126	
301.85588	90	
302.21693	152	
303.25311	94	
303.95692	80	
305.76021	88	
306.01912	152	
306.79364	98	
307.07026	92	
307.87893	92	
308.29241	372	1+
310.15155	84	
310.30518	288	1+
311.02498	132	
311.13441	90	
311.88400	120	
312.94972	130	
313.03848	94	
313.41691	110	
315.67314	104	
318.11570	198	1+
319.99825	214	1+
321.12707	126	
322.03373	82	
322.80786	82	
323.23608	142	
323.93393	80	
324.02294	384	1+
324.24279	182	
324.31890	160	
324.89056	102	
325.23029	106	
325.90384	90	
327.10069	102	
328.13966	82	
328.15750	82	
328.18533	96	
329.08175	84	
330.15139	100	
331.29283	90	
332.08772	134	
333.08484	128	
333.80938	84	
337.35707	114	
338.31373	90	
339.31277	92	
340.26342	82	
342.14127	94	
343.23266	90	
343.99066	80	
344.90225	106	
344.97047	80	
348.32753	90	
349.29220	86	
349.32363	84	
350.17316	218	1+
350.32099	112	
351.33194	188	
353.28737	88	
355.05191	122	
355.83546	82	
356.05493	126	
357.31941	84	
360.25879	154	
361.18284	98	
361.21023	82	
361.33377	98	
362.16948	132	
362.31227	120	
363.21550	130	
364.36502	102	
365.11660	134	
365.21260	88	
365.23703	118	1+
365.28511	166	
365.30576	216	1+
365.37163	100	
365.39294	120	
366.27863	108	
367.33408	112	
368.32730	218	
368.42372	642	
END IONS

###FS:    #m/z: 322.92832 #charge 1+
###MS: 14
###MSMS: 15
BEGIN IONS
TITLE=Cmpd 10, +MS2(322.9283), 28.0-35.0eV, 0.3min #15
RTINSECONDS=17.5425
SCANS=14-15
PEPMASS=322.92832	167140
CHARGE=1+
61.77086	194	
77.97685	72	
191.96392	70	
197.16517	100	
197.97494	92	
198.14758	78	
199.74797	74	
200.06753	92	
200.88462	86	
200.94712	72	
201.03982	158	
202.43645	108	
205.94870	98	
208.98251	72	
215.89320	132	
217.86873	82	
219.16915	108	
220.17664	102	
222.95121	220	1+
225.90755	84	
229.07063	100	
230.90953	74	
231.17419	72	
232.86068	90	
233.22463	72	
234.85489	90	
235.05842	78	
235.11292	70	
235.88941	88	
238.89053	280	1+
239.07626	210	
239.20680	86	
239.79632	82	
239.89265	226	1+
240.08106	106	
240.93868	748	
240.98005	86	
241.94079	610	
241.97038	74	
242.15007	76	
242.94072	1710	1+
243.13709	78	
243.82098	72	
243.88303	110	
244.00132	82	
244.02450	138	
244.93642	440	1+
245.13591	136	
245.15815	100	
245.84616	80	
246.89467	72	
246.97267	112	
247.09546	74	
247.21302	78	
247.23700	78	
247.98367	114	
249.05659	74	
249.11475	98	
249.16121	70	
250.03983	80	
251.48265	96	
252.56855	114	
256.13924	104	
256.89753	76	
256.96276	86	
258.02486	72	
258.45102	84	
259.11050	90	
260.12746	82	
260.17406	216	
260.91241	82	
263.05524	128	
263.17146	130	
265.01324	106	
265.24643	76	
265.85882	200	1+
266.04069	82	
266.13697	82	
267.11548	92	
268.05925	80	
268.97473	74	
270.13315	72	
270.90967	114	
271.13629	72	
271.83628	100	
271.96367	72	
272.99995	76	
273.02664	80	
273.18628	80	
274.17476	102	
276.16942	70	
276.85768	72	
277.02718	80	
277.09274	80	
278.00698	96	
278.06642	148	
278.09119	82	
278.99798	124	
279.08972	1064	1+
279.28185	76	
279.32524	96	
280.13871	84	
281.05311	194	
281.07392	98	
281.09274	118	
283.03125	82	
283.28164	78	
283.88512	82	
284.07137	74	
284.10744	74	
284.29220	728	1+
285.08831	74	
286.87459	80	
287.11702	142	
288.07039	70	
292.07338	216	1+
292.12669	80	
293.14751	84	
295.66100	106	
295.83225	72	
296.79373	80	
299.05601	396	1+
300.14343	98	
302.24307	104	
302.26794	72	
303.13974	82	
303.75357	92	
303.86951	70	
305.01352	84	
305.09754	108	
305.12286	70	
305.79214	86	
306.28623	90	
306.78538	94	
307.07998	82	
307.90457	108	
308.16628	120	
308.29136	552	1+
308.88940	78	
310.30764	386	
311.02735	110	
311.12338	92	
312.02928	452	1+
312.16846	122	
314.16740	82	
317.12105	72	
317.24798	74	
318.86631	78	
322.15775	84	
322.19485	72	
322.83870	72	
323.12126	72	
323.16052	122	
323.23680	1412	1+
323.30386	88	
323.85445	72	
324.14486	88	
324.20042	636	1+
325.12384	102	
325.23802	184	
325.26563	98	
327.15779	78	
327.24561	138	
327.26098	156	
END IONS

###FS:    #m/z: 340.93880 #charge 1+
###MS: 14
###MSMS: 16
BEGIN IONS
TITLE=Cmpd 11, +MS2(340.9388), 28.0-35.0eV, 0.3min #16
RTINSECONDS=18.315
SCANS=14,16
PEPMASS=340.93880	104196
CHARGE=1+
174.59532	222	
183.51808	98	
189.92424	74	
197.95934	86	
199.10301	98	
203.01452	250	1+
210.06476	90	
210.98586	94	
213.08173	76	
213.93849	822	1+
214.93209	80	
215.88736	130	
215.93468	120	
217.03767	86	
218.88305	78	
220.87805	84	
223.98691	74	
224.04534	100	
224.95291	132	
224.97375	80	
225.03699	90	
226.94606	92	
228.95563	138	
231.94837	802	1+
233.94682	352	
235.09207	88	
235.21269	82	
235.89162	272	1+
235.95433	104	
236.79567	82	
237.04105	78	
238.91268	94	
239.90823	86	
240.13285	78	
240.23061	136	
241.02216	76	
241.11959	78	
241.94181	106	
242.93019	96	
244.87977	128	
246.41071	88	
246.97185	90	
247.09721	92	
247.93209	76	
248.89003	102	
249.07499	80	
249.96301	198	
251.16344	112	
252.26429	88	
253.09165	128	
253.15625	80	
254.96656	568	
255.07469	292	
255.17279	80	
255.45717	88	
256.96393	178	
257.90431	96	
258.66233	86	
258.84808	88	
258.94649	88	
259.00865	78	
259.03361	94	
262.21708	82	
262.96202	134	
265.02086	114	
265.02475	136	
266.00894	82	
266.24512	84	
266.99395	166	
267.13425	76	
269.00014	176	
271.99787	134	
272.84320	112	
272.93240	160	
272.97947	104	
275.20542	74	
277.40769	100	
278.03187	76	
278.84307	80	
279.26163	78	
279.96005	180	
280.95215	256	1+
281.05096	94	
282.27818	166	
282.80329	114	
284.28852	144	
284.82736	76	
289.23538	82	
291.25372	204	1+
292.42068	116	
294.10614	106	
295.20185	134	
295.26856	120	
295.97089	322	1+
297.16799	150	
297.79544	88	
297.97516	502	1+
298.41031	94	
299.05892	314	1+
299.12329	82	
299.81180	80	
300.10945	78	
301.05599	144	
301.28720	78	
301.89678	84	
305.26614	132	
306.30759	302	1+
306.79360	86	
307.23811	142	
307.28917	362	1+
307.78194	82	
307.88868	152	
308.22550	74	
309.03716	88	
309.18776	76	
311.14063	76	
312.03362	92	
312.27396	82	
313.01714	76	
313.29063	74	
314.27382	76	
315.83872	84	
317.11711	86	
317.86283	82	
319.09510	134	
320.81308	216	1+
321.21662	250	1+
322.13530	94	
322.27310	116	
323.16743	76	
323.21199	110	
323.23519	506	1+
323.29925	100	
324.02040	78	
324.28982	96	
325.25068	186	
326.04368	92	
326.18106	76	
326.26075	74	
328.19539	84	
328.25138	86	
328.26749	116	
328.81626	76	
329.19499	74	
329.87047	90	
334.87845	74	
337.08690	182	1+
337.19431	78	
337.30032	92	
338.14884	74	
340.39475	154	
340.90688	94	
340.94547	94	
341.26088	160	
341.30550	90	
342.20400	166	
342.31501	92	
343.21048	118	
343.24497	152	
343.62630	94	
344.12469	92	
344.20923	98	
344.75375	100	
345.08284	82	
345.18087	138	
END IONS

###FS:    #m/z: 363.95467 #charge 1+
###MS: 14
###MSMS: 17
BEGIN IONS
TITLE=Cmpd 12, +MS2(363.9547), 28.0-35.0eV, 0.4min #17
RTINSECONDS=19.087
SCANS=14,17
PEPMASS=363.95467	60474
CHARGE=1+
209.94109	348	1+
210.88334	106	
212.87770	310	
213.90159	92	
215.13837	132	
218.90701	98	
220.16219	84	
222.45844	100	
222.94816	396	1+
224.94747	1086	1+
224.97337	200	
225.83796	88	
225.96864	128	
226.04414	102	
226.94677	1230	1+
226.96685	178	
227.93036	100	
228.94139	848	1+
230.59916	92	
230.88844	278	
230.94326	146	
233.13469	92	
236.83505	86	
239.04812	96	
239.89322	232	1+
240.93999	284	
240.95950	570	1+
241.13659	88	
241.94199	198	
242.93891	636	1+
242.95771	358	1+
244.19837	92	
244.93945	208	
244.95845	388	
245.50730	88	
245.94533	1132	1+
246.90622	88	
246.95088	724	1+
247.07852	112	
247.81631	98	
247.90293	90	
248.10116	256	1+
248.89933	120	
250.03586	90	
250.94170	98	
251.06609	142	
251.23540	88	
251.57822	92	
254.09171	88	
255.79299	98	
257.64240	94	
258.24158	94	
258.85167	86	
260.83390	126	
260.96662	240	
261.97468	290	1+
262.73865	88	
263.07993	136	
263.96300	104	
264.08104	202	
264.53877	84	
265.02939	110	
265.11843	86	
265.25626	86	
266.24284	306	1+
266.97887	88	
267.97048	116	
268.88225	86	
268.95590	220	
272.93393	108	
275.07086	92	
279.75200	94	
280.16089	92	
280.78731	132	
282.20245	190	1+
282.86621	86	
283.03739	152	
283.06475	110	
283.84975	128	
284.86922	104	
285.05238	96	
285.93298	84	
286.92440	202	
287.23647	118	
288.06318	126	
288.16197	226	1+
288.24865	98	
291.88754	88	
292.22384	148	
293.85018	106	
294.01632	92	
294.12505	134	
294.84584	104	
294.93199	146	
294.99525	138	
295.93038	124	
299.61184	104	
299.88407	100	
300.76290	90	
300.90354	90	
301.79763	160	
302.22299	110	
302.28511	92	
302.80158	246	1+
302.99554	92	
303.85546	100	
303.99109	90	
304.24906	90	
304.77508	100	
304.88267	84	
305.44656	126	
306.27000	126	
306.80438	86	
306.88217	104	
307.28645	460	1+
307.78811	182	
307.80564	100	
308.28914	312	1+
308.79282	98	
309.14061	110	
309.81095	154	
310.85811	322	1+
311.01085	86	
311.27258	136	
312.26389	86	
313.03190	166	
314.78355	84	
316.07039	88	
318.24599	104	
318.59468	156	
318.93269	146	
319.95415	114	
320.05254	102	
320.92271	104	1+
322.17600	90	
322.89355	120	
323.01327	306	1+
323.23699	370	1+
323.29786	126	
323.31900	270	1+
324.16680	200	1+
324.89007	160	
325.55599	100	
326.05397	118	
326.89104	134	
327.07386	154	
327.79963	104	
328.83205	90	
329.32888	118	
329.87253	150	
332.73347	86	
336.94290	294	
337.06599	84	
338.94347	94	
342.27709	176	
342.31012	96	
343.27767	202	1+
344.18173	96	
346.81576	92	
347.23690	88	
347.32140	96	
348.31552	408	1+
349.09929	92	
349.31894	340	1+
350.18806	90	
357.05666	86	
359.96326	98	
362.19242	184	
363.33564	134	
365.27995	140	
365.32420	126	
365.38714	104	
365.92325	160	
365.97396	116	
366.28297	166	1+
367.31568	218	
368.11390	136	
368.32875	92	
368.42088	200	1+
368.83306	96	
END IONS

###FS:    #m/z: 322.92857 #charge 1+
###MS: 18
###MSMS: 19
BEGIN IONS
TITLE=Cmpd 13, +MS2(322.9286), 28.0-35.0eV, 0.4min #19
RTINSECONDS=22.7865
SCANS=18-19
PEPMASS=322.92857	255682
CHARGE=1+
71.72307	82	
141.58190	80	
191.93137	74	
192.88803	106	
197.86691	110	
197.96090	78	
203.04663	78	
205.01462	76	
205.03198	96	
205.08130	88	
205.94842	154	
206.94769	76	
208.04438	88	
208.93699	114	
218.88139	80	
220.17301	82	
221.07063	140	
221.13980	82	
221.86714	92	
222.95175	200	
223.95841	156	
224.96910	84	
226.05333	114	
227.10410	100	
230.86217	74	
230.89268	226	1+
231.10115	84	
233.02778	86	
233.05012	110	
235.42753	80	
236.10621	86	
236.15916	94	
236.96360	108	
237.39109	96	
237.40980	108	
238.07420	552	1+
238.94087	290	1+
239.07643	464	1+
239.90688	84	
240.93862	1692	
240.96155	274	
241.93836	3852	1+
242.04697	102	
242.94059	2740	1+
243.88422	110	
244.13572	86	
244.93813	1028	1+
245.09210	84	
246.97207	318	1+
247.10492	156	
247.93675	104	
248.03369	224	1+
248.23929	74	
248.85344	194	1+
248.98650	156	
249.66725	108	
249.96790	84	
250.46711	118	
251.10931	98	
251.90545	84	
252.17438	92	
252.98655	80	
253.08868	112	
256.84145	76	
256.96767	154	
257.93606	90	
258.06985	78	
258.23956	74	
258.97035	108	
259.08895	78	
259.11823	168	1+
259.13388	102	
259.68410	78	
259.93958	80	
260.08785	98	
260.17734	122	
260.42070	86	
260.99583	92	
261.88745	142	
262.96924	92	
265.01426	84	
266.04929	74	
266.08499	86	
266.11678	84	
266.24131	92	
266.99404	202	
267.73573	104	
267.97492	80	
268.05527	92	
269.00277	226	
269.10979	80	
270.08132	82	
270.17856	76	
271.07625	78	
271.42936	78	
272.76294	98	
272.84932	88	
272.88578	86	
277.25377	198	1+
278.03165	88	
279.09003	1284	1+
279.22726	150	
280.14045	354	1+
280.17137	76	
281.09432	92	
281.24710	114	
281.90674	80	
282.05690	164	
282.24266	78	
282.80630	82	
282.96250	98	
283.02100	78	
283.06754	192	
283.25967	206	
284.10659	80	
284.29024	356	
284.99513	86	
285.29728	172	
286.91413	78	
286.99929	86	
287.74250	74	
289.00376	76	
289.19986	86	
290.13625	90	
290.81219	74	
293.84629	212	1+
294.27084	106	
295.02365	82	
295.08276	74	
295.39309	84	
295.52816	106	
296.04293	78	
299.05893	116	
299.23166	82	
300.04989	78	
300.79480	78	
300.97378	126	
301.20167	76	
302.16993	84	
303.10855	226	1+
303.80925	78	
305.76879	92	
306.18751	92	
307.86242	76	
307.88446	106	
308.05344	114	
308.06849	78	
308.29016	484	1+
308.88583	88	
309.27004	76	
309.79252	84	
309.90945	78	
310.30800	108	
313.00171	82	
315.09068	82	
317.93742	98	
318.26612	88	
319.98781	94	
320.08331	148	
322.30915	82	
323.02178	78	
323.23652	1438	1+
324.20078	184	1+
324.31586	166	1+
324.89105	134	
324.97992	98	
326.19195	86	
326.90197	78	
327.90185	112	
328.15318	90	
END IONS

###FS:    #m/z: 340.93918 #charge 1+
###MS: 18
###MSMS: 20
BEGIN IONS
TITLE=Cmpd 14, +MS2(340.9392), 28.0-35.0eV, 0.4min #20
RTINSECONDS=23.5585
SCANS=18,20
PEPMASS=340.93918	139526
CHARGE=1+
94.21545	100	
182.06706	90	
191.10227	94	
191.95344	88	
201.98594	78	
212.88795	84	
213.09049	82	
213.87841	80	
213.93858	1276	
215.88699	412	1+
215.93068	100	
218.94111	80	
222.97104	246	1+
223.96001	84	
226.89384	118	
226.94616	122	
229.03940	84	
229.70292	78	
231.02442	78	
231.03924	92	
231.94940	884	1+
232.57055	90	
233.89261	98	
238.00824	80	
238.03100	78	
238.21200	126	
239.90173	130	
241.89690	104	
244.96014	146	
245.55931	110	
245.81738	76	
245.83344	130	
247.06441	78	
247.94944	90	
249.07187	84	
249.95976	156	
250.07867	88	
250.97175	94	
251.22008	96	
251.96501	148	
252.20374	116	
252.42405	86	
254.41799	86	
254.96553	398	
255.07310	498	
255.17877	82	
256.26046	80	
256.96301	104	
257.06208	96	
257.40530	136	
257.82955	106	
258.18855	90	
260.96281	156	
261.14074	78	
262.01052	140	1+
262.96069	104	
263.05227	156	
263.84678	80	
263.88442	198	
264.08338	114	
265.91257	98	
265.99788	160	1+
266.09804	84	
267.06731	78	
267.13277	92	
268.40536	78	
268.83867	88	
272.94584	90	
272.97741	192	
273.94379	80	
273.97231	126	
274.16305	82	
274.21600	86	
275.06064	80	
276.01292	134	
277.01007	138	
278.96820	92	
279.55703	82	
279.79118	78	
279.96276	92	
280.00269	80	
280.12794	78	
280.25791	98	
281.02890	90	
281.05023	290	
281.43275	112	
281.84708	84	
282.27504	214	
283.54814	80	
284.29524	80	
286.06141	290	1+
287.06467	224	1+
290.00854	78	
293.14430	106	
293.26842	122	
294.79380	82	
295.98633	106	
296.11846	92	
296.97564	132	
297.07308	90	
297.97474	630	1+
297.99776	88	
299.05435	258	1+
299.24527	108	
300.91264	84	
301.86050	80	
301.94790	78	
302.17443	170	
302.24667	84	
302.86640	78	
303.05445	80	
304.02610	88	
304.54160	86	
305.09282	80	
305.76672	102	
305.87182	92	
306.26916	78	
307.20183	90	
307.30644	88	
308.02893	90	
308.29357	538	1+
308.39405	100	
308.92670	98	
309.32731	78	
310.08051	84	
312.02610	156	
313.02351	102	
314.09322	106	
315.62949	92	
316.45037	106	
318.30080	80	
320.29410	296	1+
320.81482	94	
320.95737	84	
321.20167	118	
321.22132	92	
321.28051	118	
321.31800	78	
322.03410	86	
322.13242	128	
323.20842	88	
323.23641	340	1+
324.10618	92	
324.29220	82	
324.88509	90	
325.29393	86	
328.18366	148	
328.31563	106	
328.82094	90	
329.31325	108	
329.90188	94	
330.97305	96	
337.25541	142	
337.34074	100	
338.14418	88	
340.09792	80	
340.18581	158	
340.78685	78	
341.24603	270	1+
342.07682	228	1+
342.31591	138	
343.93355	84	
344.07705	198	1+
344.22055	144	
344.74735	80	
END IONS

###FS:    #m/z: 336.94441 #charge 1+
###MS: 18
###MSMS: 21
BEGIN IONS
TITLE=Cmpd 15, +MS2(336.9444), 28.0-35.0eV, 0.4min #21
RTINSECONDS=24.331
SCANS=18,21
PEPMASS=336.94441	87844
CHARGE=1+
49.31061	94	
183.58313	90	
205.96866	76	
207.98077	110	
208.97881	110	
211.10929	76	
211.94385	2218	1+
211.98063	136	
212.87607	124	
213.12814	100	
213.94002	872	1+
217.88663	182	
223.07058	88	
223.96301	210	
224.97369	190	
227.17734	82	
229.95436	2790	1+
231.94950	908	1+
232.05213	84	
232.82875	80	
233.89552	146	
233.94886	310	
234.02033	94	
234.18180	80	
234.82867	84	
234.96608	94	
236.20434	78	
237.07114	74	
237.21164	82	
237.91543	92	
239.94993	78	
240.95181	202	1+
241.06021	78	
243.97455	78	
244.06666	86	
245.10346	92	
246.97498	78	
247.20722	88	
247.87364	82	
247.96522	656	1+
248.85508	86	
249.03688	106	
249.96533	278	1+
250.96953	192	1+
251.71447	80	
252.22989	110	
252.96983	1346	1+
253.10758	94	
254.09062	140	
254.15360	108	
254.94302	118	
254.96329	506	1+
255.07583	702	1+
255.87934	92	
255.90654	80	
256.91760	76	
256.99212	74	
259.23902	78	
260.07027	88	
261.05139	84	
261.84925	78	
264.00196	274	1+
267.04302	76	
267.06556	202	1+
267.80839	88	
268.98099	74	
269.00372	124	
269.84959	88	
271.07529	92	
271.20277	86	
273.49460	84	
273.93774	84	
274.01277	78	
274.99738	108	
275.16052	80	
275.41909	114	
277.20103	76	
277.88625	76	
277.92322	92	
278.24762	118	
278.95782	340	1+
279.82839	86	
280.69366	88	
281.04766	156	
281.94834	92	
282.04605	100	
282.27273	112	
282.95819	106	
283.02666	124	
284.97821	114	
286.41469	80	
286.86803	76	
287.19489	92	
287.86287	76	
289.90648	84	
291.05717	104	
291.10956	80	
291.13125	94	
292.02599	78	
292.43636	142	
292.85938	78	
293.06771	80	
293.10620	160	
293.27301	258	1+
293.43376	100	
293.97416	88	
294.21248	102	
295.20384	124	
295.97312	146	
296.12292	144	
296.97801	162	
297.19574	110	
297.23855	84	
297.93088	88	
297.97678	158	
298.07755	180	
298.83277	78	
299.05760	356	1+
299.10579	106	
301.80291	84	
301.94604	78	
302.17623	88	
302.24262	102	
303.23853	78	
304.02152	76	
304.44762	76	
307.30844	294	1+
307.78643	86	
308.29098	144	
308.41769	78	
310.30961	118	
310.91759	106	
311.07787	88	
311.13432	80	
311.84513	78	
313.15634	78	
313.27896	94	
314.03663	102	
314.15822	92	
315.29592	110	
316.12263	122	
317.84786	84	
318.60102	76	
318.92124	86	
319.05055	74	
320.25364	82	
322.13783	190	
323.13652	96	
323.23544	158	
323.29912	112	
323.32199	94	
324.89112	132	
325.78404	90	
325.89930	156	
326.05487	76	
326.30292	98	
327.30056	108	
327.79984	88	
328.81442	78	
328.89201	80	
334.16394	82	
336.09492	110	
338.86744	84	
339.10798	144	
340.10481	94	
340.22281	80	
341.03633	78	
END IONS

###FS:    #m/z: 322.92873 #charge 1+
###MS: 22
###MSMS: 23
BEGIN IONS
TITLE=Cmpd 16, +MS2(322.9287), 28.0-35.0eV, 0.5min #23
RTINSECONDS=28.0085
SCANS=22-23
PEPMASS=322.92873	247316
CHARGE=1+
109.01490	90	
189.93094	74	
192.56123	88	
192.88720	96	
195.88291	80	
197.00665	82	
198.95739	88	
201.04563	130	
202.04768	80	
202.54147	74	
203.02043	84	
204.07509	78	
205.94791	258	
206.98307	78	
208.89369	76	
209.48323	82	
210.83791	78	
211.14663	96	
211.41606	104	
215.02196	72	
215.87074	78	
219.62308	80	
221.93866	108	
222.95282	200	
223.57879	108	
223.96054	372	1+
225.17333	72	
226.89979	116	
227.93154	292	
229.15801	76	
230.04358	80	
232.40751	86	
232.97346	72	
233.89982	134	
234.08977	104	
234.37170	102	
236.05927	86	
236.96760	84	
237.03818	190	1+
238.09544	78	
238.20888	74	
238.98271	104	
238.99588	104	
239.07874	256	
239.90086	148	
240.94033	2466	
241.19366	80	
241.93867	4770	1+
242.07357	90	
242.41594	78	
242.81917	74	
242.94082	3388	1+
243.08159	154	
243.88282	142	
244.93781	1160	1+
245.72100	102	
245.86934	106	
246.97514	332	
248.84805	134	
248.93734	174	
249.06618	80	
250.94495	94	
251.66569	106	
252.83000	74	
253.10544	92	
253.11930	72	
253.47075	106	
256.05799	92	
259.05362	80	
261.15847	78	
261.89312	72	
262.17349	178	
262.40023	72	
263.05012	150	
263.07684	74	
263.17463	74	
263.20658	126	
263.44523	84	
264.06759	72	
265.05670	296	
265.26438	76	
266.04883	156	
266.06080	126	
266.21338	100	
266.86269	94	
266.99612	126	
267.99774	216	1+
268.21614	88	
268.85411	78	
268.95490	92	
268.97459	190	1+
269.39403	94	
271.03099	84	
271.17049	94	
271.92520	80	
272.90606	86	
273.48454	132	
273.77288	92	
273.85206	194	1+
274.13464	86	
275.14622	72	
275.41510	94	
276.85975	74	
277.85565	78	
279.09083	822	1+
280.14480	78	
280.23197	80	
281.04719	130	
281.17120	96	
281.26584	84	
281.79948	92	
282.08204	118	
282.14570	88	
282.19256	84	
282.28638	86	
283.03349	108	
283.06806	222	1+
283.11190	74	
284.28943	344	1+
286.59576	94	
287.27385	86	
288.05903	82	
289.87815	106	
290.96323	76	
292.45019	76	
293.06350	74	
294.27655	118	
294.74326	100	
295.15261	92	
296.86810	94	
297.06670	76	
297.19153	76	
300.97158	86	
301.78590	74	
302.16543	80	
302.24879	294	1+
307.23247	84	
307.88848	162	
308.29140	404	1+
309.12845	290	1+
310.30691	160	
310.41754	94	
310.82217	76	
311.02788	228	
311.86670	72	
312.03192	114	
312.86274	76	
315.91305	90	
317.15184	88	
317.44496	90	
317.77751	74	
319.89327	90	
320.88451	88	
321.05833	122	
321.30714	76	
323.01066	72	
323.05430	72	
323.23562	1246	1+
324.20187	162	
324.88260	112	
325.20592	78	
325.31435	76	
326.24954	76	
327.24199	80	
327.33068	74	
END IONS

###FS:    #m/z: 336.94441 #charge 1+
###MS: 22
###MSMS: 24
BEGIN IONS
TITLE=Cmpd 17, +MS2(336.9444), 28.0-35.0eV, 0.5min #24
RTINSECONDS=28.7805
SCANS=22,24
PEPMASS=336.94441	75940
CHARGE=1+
199.87286	78	
205.94983	120	
206.98143	88	
208.98094	122	
211.94279	2470	
212.87707	134	
213.06351	94	
213.93811	1548	1+
215.88606	142	
215.93621	140	
217.88231	170	
218.37671	82	
219.89269	78	
223.97246	510	1+
225.86463	114	
228.10708	208	1+
229.08365	88	
229.11027	132	1+
229.95354	1704	1+
230.88615	154	
231.90568	98	
231.94998	898	1+
233.96020	192	
234.89633	84	
235.21454	96	
235.87193	98	
235.95913	88	
237.06487	82	
237.71861	100	
238.04983	120	
238.21163	146	
238.82179	102	
240.43329	100	
242.85567	102	
242.97630	82	
243.07196	86	
246.08500	88	
246.97291	108	
247.00499	78	
247.96699	400	1+
248.03031	78	
248.10787	92	
249.00013	84	
249.96121	128	
250.92039	134	
250.96398	140	
250.98053	116	
250.99714	104	
252.07100	88	
252.91211	82	
252.96821	1442	1+
253.90109	154	
254.06154	92	
254.81526	138	
254.96481	606	1+
255.07297	722	1+
255.14704	80	
256.90657	148	1+
256.96057	294	1+
257.52777	92	
257.63823	82	
259.18578	78	
260.93240	90	
261.44020	90	
262.68262	78	
263.10187	122	
264.90235	90	
265.41245	82	
266.24634	120	
266.55973	114	
267.15662	94	
267.25792	80	
267.84044	268	1+
267.87438	86	
267.93261	82	
268.02729	80	
269.88996	78	
270.00920	88	
270.88961	96	
272.97768	186	
274.08447	90	
275.24200	78	
275.41906	100	
275.84110	78	
275.98194	94	
276.18901	134	
276.88413	82	
277.01890	80	
278.83118	100	
278.96051	122	
279.10405	84	
280.26373	150	
280.59504	96	
280.89318	78	
281.05306	154	
281.10705	76	
281.15883	96	
281.92720	104	
282.05320	78	
282.46986	124	
282.56268	92	
283.31852	88	
283.70501	100	
287.09575	78	
290.17421	88	
290.85832	168	
291.06358	76	
292.75878	82	
292.93297	144	
293.10463	124	
293.14556	86	
293.99319	80	
294.07280	140	
294.11019	140	
294.96544	198	1+
294.99335	156	1+
296.12979	198	1+
296.86156	78	
297.10310	78	
298.58211	146	
300.13310	100	
300.51366	94	
300.85012	80	
301.05483	108	
301.16108	86	
301.25259	230	1+
302.09924	138	
302.88102	120	
302.90462	100	
302.97955	84	
303.70235	104	
306.01548	90	
306.88019	258	
307.88547	176	
308.28409	94	
308.86423	98	
310.03497	82	
310.14517	132	
311.85791	78	
312.81072	88	
313.27362	78	
315.96115	76	
316.25140	80	
316.69725	78	
319.04144	244	1+
320.43593	86	
320.80763	104	
320.97466	76	
323.24044	82	
325.32548	82	
327.18852	94	
327.27769	90	
328.81427	80	
330.99547	86	
331.70173	92	
332.02833	78	
332.09522	80	
333.16596	80	
334.92315	82	
334.95678	110	
335.24165	174	1+
335.27608	198	1+
335.33673	132	
336.09507	90	
337.35119	108	
339.51427	88	
340.20000	96	
340.38915	120	
341.78500	80	
342.20257	84	
END IONS

###FS:    #m/z: 363.95484 #charge 1+
###MS: 22
###MSMS: 25
BEGIN IONS
TITLE=Cmpd 18, +MS2(363.9548), 28.0-35.0eV, 0.5min #25
RTINSECONDS=29.5525
SCANS=22,25
PEPMASS=363.95484	66382
CHARGE=1+
200.88901	142	
203.92788	98	
205.87696	84	
209.94240	130	
210.55291	86	
210.93548	130	
212.87567	576	
221.00095	88	
222.94778	316	
223.13469	100	
224.94725	368	
225.94979	312	
226.06249	88	
226.89331	82	
226.94526	1072	1+
226.96939	162	
227.88656	88	
228.89708	176	
228.94015	580	
230.88957	274	
231.99959	96	
234.88056	148	
235.88955	84	
236.04380	88	
238.93524	94	
240.94044	462	
240.96092	236	
241.83837	96	
241.93824	1692	1+
242.94038	1126	1+
244.95695	504	
245.94224	480	
246.89479	92	
246.95101	816	1+
248.90062	240	
249.88116	86	
250.94608	320	1+
252.00671	90	
253.47070	112	
253.51017	90	
253.90242	136	
254.06928	90	
257.07111	112	
257.90823	102	
258.57320	96	
260.96762	448	
261.15050	102	
261.90750	92	
262.92166	84	
264.87264	96	
265.05713	136	
265.97280	136	
266.01886	84	
266.24213	130	
266.80430	92	
267.81941	112	
268.95672	628	1+
268.98775	98	
269.11278	94	
270.67153	90	
270.95007	88	
271.42139	110	
272.43399	98	
273.98653	94	
274.96301	92	
275.96770	90	
276.91768	172	
277.82108	136	
278.75703	86	
279.07271	98	
279.90868	110	
279.95454	82	
280.25955	148	1+
280.76024	88	
280.79028	86	
280.92610	88	
282.82920	102	
283.84650	162	
284.82461	220	
284.92341	266	1+
285.35385	108	
286.13845	94	
286.56669	86	
290.10851	154	1+
291.08665	84	
292.43515	88	
292.93984	154	
293.25900	86	
293.84833	82	
294.42720	88	
294.86763	88	
294.93726	120	
295.89959	100	
295.93195	140	
296.81585	88	
296.88480	86	
298.23361	84	
298.58630	102	
298.80360	84	
298.91007	96	
301.80237	84	
301.85875	356	1+
302.22098	202	
302.60360	84	
302.92395	90	
303.11432	84	
303.81187	86	
303.85101	242	
303.94510	136	
303.98817	154	
304.44535	210	
305.75336	98	
307.28554	152	
308.29201	272	
308.67856	128	
309.23370	94	
309.92017	90	
310.30978	158	
310.87428	150	
313.02132	84	
313.79770	90	
316.71038	100	
317.28970	84	
318.59902	88	
319.81728	144	
321.30573	302	1+
322.28763	92	
324.01488	256	1+
324.92226	110	
325.90683	120	
326.17681	110	
326.29821	164	
326.86984	142	
328.19338	88	
328.52727	96	
328.88794	84	
328.94709	112	
329.82121	92	
329.86858	134	
330.22427	188	1+
333.04715	90	
333.92028	134	
334.78603	84	
335.13660	110	
335.34368	94	
336.94635	172	
341.25870	86	
341.36521	84	
342.30517	92	
342.99811	84	
344.18247	86	
347.07873	104	
349.31876	112	
349.35434	98	
349.89829	84	
351.33454	114	
353.34730	88	
362.34342	104	
363.34065	94	
365.30450	128	
365.39130	90	
367.32477	288	1+
368.41820	110	
369.42734	88	
END IONS

###FS:    #m/z: 336.94427 #charge 1+
###MS: 26
###MSMS: 27
BEGIN IONS
TITLE=Cmpd 19, +MS2(336.9443), 28.0-35.0eV, 0.6min #27
RTINSECONDS=33.23
SCANS=26-27
PEPMASS=336.94427	67988
CHARGE=1+
56.31293	82	
98.62232	80	
175.31935	78	
182.86996	92	
185.86293	88	
197.95765	92	
205.94915	160	
207.87255	92	
208.98608	104	
210.87964	138	
211.04850	92	
211.94312	2830	
212.87749	222	
213.93838	1212	1+
215.88688	494	
215.93736	128	
217.88397	86	
217.93835	92	
217.96500	84	
221.88912	80	
222.98153	144	
223.95963	224	
223.97456	210	
224.95299	94	
226.90651	82	
228.45420	82	
229.95345	2386	1+
230.88838	522	
231.10461	98	
231.95007	1018	1+
233.04764	100	
233.89503	232	1+
233.94477	244	1+
234.05428	84	
235.13737	86	
236.07771	78	
237.04417	246	1+
237.08264	86	
239.82449	90	
239.90429	82	
239.94941	88	
241.98266	96	
242.95564	102	
246.97277	466	
247.21104	78	
247.96432	858	
249.95811	404	
250.82500	78	
250.96770	208	
250.98364	248	
251.96694	106	
252.04196	86	
252.47295	100	
252.97039	1222	1+
253.90710	242	1+
254.96323	662	1+
255.03714	80	
255.07232	418	1+
256.90982	232	1+
256.95947	112	
258.05607	84	
261.88713	126	
262.15434	152	1+
262.65876	82	
263.20631	82	
264.65267	102	
265.01035	212	
265.91858	86	
266.08670	80	
266.86302	80	
266.98107	102	
267.13455	140	
267.86247	80	
268.04801	84	
269.07385	100	
269.95469	96	
270.87958	90	
270.97735	124	
271.84817	98	
272.82195	128	
272.93467	92	
274.10010	82	
274.18922	88	
274.98226	104	
275.94728	82	
275.96773	82	
276.84557	128	
276.86565	122	
277.19188	120	
277.39111	80	
277.96033	132	
277.97635	96	
278.14020	86	
278.82799	100	
279.06670	88	
279.94716	94	
280.89232	122	
281.04806	202	
281.14138	82	
281.26238	110	
281.90482	84	
282.04766	166	
282.17807	104	
283.87294	80	
284.09002	84	
285.08111	162	
285.85816	82	
286.07839	84	
286.84671	96	
289.87616	122	
290.86462	86	
291.22918	102	
291.40321	90	
293.10512	346	1+
293.24420	86	
294.86261	122	
295.06579	88	
295.08499	86	
295.20514	88	
295.88742	142	
295.97100	160	
296.97234	192	
297.01677	130	
297.22971	78	
297.97414	114	
298.03042	88	
299.01499	200	1+
299.06004	124	
299.82872	78	
301.87546	82	
302.01624	84	
303.03533	98	
304.26528	86	
305.89853	128	
306.78957	242	
306.92985	152	
307.88843	122	
308.00370	82	
310.87194	182	1+
310.89812	98	
311.30534	78	
312.07914	82	
316.15311	84	
317.15821	106	
318.84649	78	
319.30966	106	
320.04478	168	1+
321.12667	84	
321.22294	118	
322.14150	106	
323.23313	84	
323.71288	90	
324.89700	136	
327.17978	92	
329.00129	90	
329.80585	106	
331.44485	90	
333.10993	80	
334.75688	106	
336.85873	94	
337.11442	112	
337.77628	78	
338.91492	118	
339.75644	82	
340.03039	80	
340.38697	144	
END IONS

###FS:    #m/z: 359.96011 #charge 1+
###MS: 26
###MSMS: 28
BEGIN IONS
TITLE=Cmpd 20, +MS2(359.9601), 28.0-35.0eV, 0.6min #28
RTINSECONDS=34.002
SCANS=26,28
PEPMASS=359.96011	50878
CHARGE=1+
206.62820	116	
207.03008	124	
208.92236	86	
209.88517	80	
209.94283	122	
212.00566	88	
217.91424	108	
220.95588	156	
222.95238	310	
223.17511	82	
223.19144	102	
223.95588	162	
224.02327	84	
224.88589	80	
224.94793	750	
224.97504	226	1+
225.94142	124	
226.89588	84	
226.94563	578	1+
226.97102	258	
227.07921	84	
227.92986	218	
228.94084	512	
229.66960	82	
233.86058	86	
236.44055	112	
236.97287	88	
237.87384	92	
238.95044	90	
240.93910	526	1+
240.96023	692	1+
241.93080	106	
242.95652	372	
243.94680	92	
244.95695	238	
245.94562	764	1+
246.59174	80	
246.97594	132	
247.01820	88	
250.94568	146	
251.04287	116	
252.07491	84	
252.87483	98	
253.12496	78	
253.90437	188	1+
253.91727	96	
253.97365	92	
258.97225	116	
260.07221	102	
260.96747	340	
262.96918	168	1+
263.02923	86	
263.88033	80	
265.08307	116	
265.42478	78	
265.45846	82	
265.97574	130	
266.24329	82	
266.41130	86	
266.97162	90	
267.41846	116	
267.96977	174	1+
268.29658	80	
268.95756	128	
271.39894	92	
273.74842	86	
274.92610	90	
275.48426	80	
276.89458	94	
276.94361	100	
278.79656	88	
279.00300	78	
280.03372	100	
280.79026	294	1+
280.86451	82	
282.06339	84	
282.61469	108	
284.44604	92	
285.26062	102	
285.44948	100	
286.63088	88	
286.93664	90	
287.96112	78	
289.67012	80	
291.41222	114	1+
292.18540	88	
292.24625	80	
293.84756	230	
295.02011	222	
296.04838	84	
296.82991	80	
297.43512	96	
297.79964	600	1+
298.20233	88	
298.29142	84	
298.57578	90	
298.80179	504	1+
299.31039	82	
299.78418	82	
300.23292	102	
300.79274	88	
300.95231	108	
302.09390	80	
302.21712	160	
302.88573	86	
304.26167	158	
305.14656	86	
306.27685	298	1+
306.30127	84	
306.79596	80	
308.28831	112	
308.87022	112	
309.58947	78	
311.86009	112	
313.89012	158	
314.05428	80	
314.17157	92	
315.93536	108	
316.24371	86	
316.43267	88	
316.92883	92	
317.16485	80	
317.42951	84	
317.94211	80	
318.95443	82	
320.74589	94	
320.80763	90	
321.19478	94	
321.21718	198	1+
323.01768	786	1+
323.24625	84	
323.32208	192	1+
324.23170	98	
325.05370	120	
326.12743	88	
327.30400	106	
327.45749	108	
328.01500	138	
328.18241	130	
328.20057	94	
329.31542	102	
330.16718	116	
331.16998	116	
331.90291	94	
332.40011	78	
332.87538	84	
333.98212	80	
334.30540	90	
334.87280	116	
336.32682	94	
336.94390	286	1+
338.33880	90	
339.05258	78	
339.07721	82	
339.34896	82	
339.86716	78	
341.24948	92	
344.22647	102	
348.84029	112	
348.92635	82	
354.95595	86	
355.88628	90	
355.91427	84	
358.19663	214	
359.73728	88	
361.17962	108	
362.11910	86	
END IONS

###FS:    #m/z: 313.92808 #charge 1+
###MS: 26
###MSMS: 29
BEGIN IONS
TITLE=Cmpd 21, +MS2(313.9281), 28.0-35.0eV, 0.6min #29
RTINSECONDS=34.774
SCANS=26,29
PEPMASS=313.92808	25292
CHARGE=1+
67.15678	86	
190.83554	72	
193.97142	176	
198.92451	70	
205.95250	72	
207.94530	90	
209.01985	70	
209.09603	76	
211.16626	80	
214.09364	76	
214.89413	76	
218.94481	70	
219.02851	70	
223.50910	78	
223.97472	92	
225.86317	68	
227.01800	68	
227.06972	68	
229.98345	136	
230.92389	68	
231.88185	68	
232.27655	98	
233.90949	68	
233.96241	72	
234.92082	94	
234.97151	832	1+
235.21668	86	
237.02174	74	
237.13374	70	
237.55366	80	
238.06512	68	
238.79151	70	
239.88900	68	
242.00697	90	
242.20377	86	
243.00523	72	
243.08925	84	
243.14852	88	
244.95737	170	
246.97310	94	
247.86590	72	
248.04379	72	
248.16111	134	
249.95631	74	
250.09616	80	
250.89670	68	
250.94900	104	
250.98273	106	
251.05815	318	1+
252.22515	70	
252.85142	70	
253.02716	76	
253.08991	70	
253.14249	84	
255.17050	80	
256.05602	80	
256.90162	92	
257.02184	90	
257.08284	72	
257.66982	78	
257.80406	68	
260.98196	68	
262.14356	88	
263.00514	72	
263.17435	70	
263.90395	88	
263.97975	78	
264.13150	80	
265.25031	84	
266.01073	72	
267.00503	78	
267.79648	76	
267.85191	68	
269.10895	130	
270.08888	80	
270.27647	110	
271.02478	68	
271.05539	76	
272.04689	112	
272.84744	94	
272.93859	162	
275.48038	72	
275.82709	70	
275.87598	70	
275.91028	76	
275.96965	80	
276.85384	74	
277.02128	94	
278.24460	72	
278.26290	78	
278.90656	90	
279.43994	82	
281.29283	72	
282.93025	74	
284.02815	78	
285.13414	88	
285.19627	122	
285.99554	74	
286.26971	76	
286.92278	114	
287.41963	72	
288.88272	82	
289.87523	252	
290.37672	80	
290.85396	114	
291.95045	80	
292.06221	72	
292.35338	116	
293.03690	98	
293.10756	70	
293.28814	72	
294.04874	138	
295.06814	74	
296.12241	78	
296.86555	68	
296.98455	78	
297.01590	68	
297.04969	82	
297.81635	82	
297.84189	68	
297.90980	74	
298.25918	116	
298.37198	100	
298.79448	72	
299.10192	92	
299.42062	88	
299.83511	104	
300.23014	86	
301.16951	76	
302.27891	80	
302.75719	76	
303.17170	68	
304.87621	78	
305.44220	72	
305.79013	68	
307.12506	68	
307.76445	108	
307.78193	82	
307.79923	78	
307.89157	88	
308.39156	82	
309.06249	70	
309.32199	84	
309.88594	72	
310.30528	70	
310.33747	82	
310.85777	148	1+
311.15185	72	
313.83898	78	
314.28382	154	
314.58771	94	
315.10430	68	
315.28483	136	
END IONS

###FS:    #m/z: 340.93878 #charge 1+
###MS: 30
###MSMS: 31
BEGIN IONS
TITLE=Cmpd 22, +MS2(340.9388), 28.0-35.0eV, 0.7min #31
RTINSECONDS=38.457
SCANS=30-31
PEPMASS=340.93878	86732
CHARGE=1+
91.75153	78	
110.54852	102	
196.87910	78	
197.97323	88	
205.09890	92	
205.92608	80	
206.94955	92	
207.96849	90	
212.06819	80	
213.87655	172	1+
213.93765	872	1+
215.88607	344	1+
217.88197	378	1+
217.93464	80	
217.96838	78	
218.13368	120	
218.85986	80	
222.95309	104	
223.95574	80	
223.97491	182	
224.97172	102	
226.18803	100	
226.87541	86	
226.89615	148	
226.94478	80	
228.94650	84	
230.88234	200	1+
231.94886	530	1+
233.89516	380	1+
233.94977	118	
235.89347	112	
235.94429	158	
236.79350	82	
236.88784	78	
237.12606	82	
238.04424	76	
238.20915	82	
240.23170	228	
240.89653	78	
240.93546	144	
241.07913	82	
241.89790	78	
241.91321	80	
241.94286	398	1+
242.83987	114	
243.82999	126	
243.98534	92	
244.16244	90	
244.97671	78	
245.02476	78	
245.90196	80	
246.97449	208	
248.09996	96	
248.90158	94	
248.96026	276	1+
249.96584	192	1+
250.06020	94	
250.99223	92	
253.94796	90	
254.41212	78	
254.85701	78	
254.96637	210	
255.07463	360	1+
256.13848	82	
256.25864	148	
256.50997	88	
258.07407	94	
258.84289	424	1+
259.94138	80	
260.41875	114	
261.09075	114	
261.10217	104	
262.07197	94	
262.89002	82	
264.97632	172	
266.24852	102	
266.46342	104	
266.86220	84	
266.91846	78	
266.98847	230	1+
267.05730	78	
267.25579	88	
268.14575	94	
268.94485	90	
268.96480	78	
269.05941	106	
271.84046	84	
271.94131	78	
272.79519	202	1+
272.93150	144	
272.97963	100	
273.87265	96	
275.85477	304	1+
277.84317	86	
277.97431	150	
278.83805	102	
278.89853	98	
278.96080	256	1+
279.06854	94	
281.04837	122	
282.27710	178	
282.89315	106	
283.04698	118	
283.27915	100	
283.86882	82	
284.29517	78	
284.67201	88	
286.93688	96	
287.12677	90	
290.77020	94	
290.85875	78	
290.88143	144	
292.26326	150	
292.43332	78	
292.51072	96	
292.86339	190	
293.03108	78	
293.06175	94	
293.29151	138	
294.27643	320	1+
294.97725	82	
297.11959	80	
297.19039	230	1+
297.97495	270	
298.08388	90	
298.30516	134	
298.99126	150	
299.05850	268	
299.31207	90	
299.86663	98	
301.94814	80	
302.88534	122	
304.01726	128	
304.20356	82	
306.88247	80	
307.88761	108	
308.29038	158	
309.29240	110	
310.00462	78	
310.88256	182	1+
311.02505	96	
311.85897	128	
313.87825	84	
320.28945	294	1+
321.92372	84	
323.32029	126	
324.02004	78	
324.23988	122	
325.27680	86	
326.17856	96	
326.33827	86	
326.79337	92	
326.88887	98	
326.97320	136	
327.30635	84	
328.01525	128	
328.36443	92	
328.80299	90	
328.87864	82	
330.83644	76	
332.87291	78	
336.32739	120	
338.37269	78	
340.11614	136	
340.31540	102	
342.09381	96	
342.20387	82	
342.90423	178	
343.23694	128	
344.35275	80	
END IONS

###FS:    #m/z: 359.96022 #charge 1+
###MS: 30
###MSMS: 32
BEGIN IONS
TITLE=Cmpd 23, +MS2(359.9602), 28.0-35.0eV, 0.7min #32
RTINSECONDS=39.229
SCANS=30,32
PEPMASS=359.96022	43410
CHARGE=1+
101.18478	82	
199.04565	82	
205.94728	80	
210.89696	80	
217.00694	84	
219.42129	82	
221.64428	98	
221.88964	108	
222.95064	1048	1+
224.94625	560	1+
224.96849	134	
224.98319	90	
225.96848	390	1+
226.69267	100	
226.94728	618	1+
226.97113	324	1+
227.93090	104	
228.11286	92	
228.94112	728	1+
239.03043	88	
240.93927	906	1+
240.96199	644	1+
241.99720	76	
242.90148	78	
242.95504	430	1+
243.09570	76	
244.90162	88	
245.44394	92	
246.13130	78	
246.95047	640	
247.97393	98	
248.03631	82	
248.80476	88	
250.90656	80	
250.94332	126	
254.83534	88	
256.18388	80	
256.86029	80	
257.71514	90	
257.97127	78	
258.07404	100	
258.96906	80	
259.16609	92	
259.42712	108	
259.85225	104	
260.96743	286	1+
261.94868	92	
262.08979	82	
263.07482	80	
263.52919	78	
264.98037	102	
264.99824	84	
266.96883	78	
267.04103	78	
267.97117	112	
268.86809	86	
268.95508	82	
269.96687	184	
270.05953	116	
270.10779	78	
275.07274	92	
276.73911	90	
276.80869	140	
277.18686	100	
278.80099	140	
280.23298	80	
280.26291	84	
280.79236	182	
280.98731	96	
281.26368	98	
281.89022	82	
281.98695	92	
282.17874	88	
283.06837	92	
284.82174	100	
287.12256	104	
287.94827	78	
288.85770	80	
289.87309	80	
290.04014	90	
292.43518	170	
292.86599	78	
293.14893	82	
293.89775	80	
294.92775	164	
295.02311	154	
295.92817	118	
296.41127	82	
296.85082	86	
297.86609	78	
298.42064	80	
298.80320	124	
298.87889	152	
298.93673	122	
299.80338	98	
299.86696	80	
301.27839	84	
302.22556	78	
304.25697	82	
304.44333	90	
305.28814	96	
306.76154	82	
306.80225	82	
307.30154	92	
307.88339	114	
307.94205	114	
308.28911	380	1+
308.91935	116	
310.34885	116	
310.87695	76	
314.86501	96	
316.09432	82	
316.81091	86	
318.14094	76	
318.59253	80	
318.93636	150	
321.30048	76	
322.06240	82	
322.79493	78	
323.01440	638	1+
324.22829	80	
325.13924	80	
325.25685	86	
326.17136	122	
326.89335	76	
327.17306	78	
327.79306	114	
327.86399	78	
328.31134	98	
328.80090	86	
329.34223	102	
329.82153	98	
329.85034	116	
329.87616	92	
330.20271	82	
330.74302	78	
331.82704	82	
332.80963	92	
332.82764	78	
334.32336	90	
334.87394	182	
336.94260	212	1+
337.86668	88	
339.09337	78	
340.29756	84	
340.35249	116	
340.93553	142	
341.02149	92	
341.79859	78	
345.81255	78	
345.90265	140	
346.37239	78	
347.11991	90	
347.40586	94	
348.40441	82	
353.99619	88	
357.02689	84	
359.30630	100	
359.35074	86	
360.24801	104	
361.35788	94	
362.32241	100	
364.04475	86	
END IONS

###FS:    #m/z: 313.92778 #charge 1+
###MS: 30
###MSMS: 33
BEGIN IONS
TITLE=Cmpd 24, +MS2(313.9278), 28.0-35.0eV, 0.7min #33
RTINSECONDS=40.001
SCANS=30,33
PEPMASS=313.92778	21908
CHARGE=1+
185.10683	60	
194.90120	64	
199.02846	90	
203.48276	82	
205.94947	186	
206.94691	140	
207.03252	68	
208.08876	64	
209.15309	76	
210.06850	84	
214.89591	84	
215.16220	86	
216.12685	94	
216.96001	64	
216.98538	86	
223.01540	98	
223.96823	60	
224.88427	80	
226.94973	82	
226.97157	118	
228.93624	116	
229.10233	62	
229.63603	96	
230.88867	76	
230.96845	74	
231.85390	80	
232.05386	84	
232.07817	68	
232.93191	70	
233.05191	64	
233.85443	200	1+
234.96814	248	
235.07883	78	
235.79524	72	
237.23029	130	
237.87641	116	
237.92302	102	
238.24321	70	
240.79386	62	
240.89059	64	
241.03158	78	
241.41490	96	
244.10859	60	
244.93430	86	
244.99037	74	
246.97354	220	
248.89855	122	
249.18439	66	
250.21452	102	
250.89697	118	
252.04779	74	
252.26600	78	
252.83598	66	
252.99015	82	
253.04482	80	
253.22653	78	
253.80278	106	
254.00224	116	
255.41380	106	
258.13679	60	
258.84183	74	
258.94466	62	
259.15217	80	
261.23410	66	
261.92084	82	
262.81239	64	
263.88227	66	
264.05991	68	
264.87276	66	
265.92850	68	
266.86276	64	
266.88981	132	
267.25172	78	
267.40641	86	
268.90696	86	
268.95776	150	
270.27569	144	
270.41266	98	
270.74416	94	
271.13210	86	
271.27519	94	
272.02217	66	
272.82490	82	
272.84715	72	
273.21650	72	
276.23267	82	
277.13408	64	
277.81919	66	
279.02743	92	
279.06443	84	
279.16833	98	
279.20620	72	
280.86421	68	
281.70446	60	
282.50076	66	
282.99647	78	
283.06033	84	
284.80456	74	
284.87367	104	
284.90012	60	
286.92215	84	
287.07819	88	
287.49250	70	
287.91197	158	
288.80118	66	
289.15414	84	
289.26248	82	
289.95841	78	
292.09543	72	
292.11398	114	
292.18951	76	
292.94037	156	
293.05281	72	
294.04897	62	
294.39579	96	
294.96476	72	
295.87240	136	
295.96295	64	
296.86169	70	
296.99726	64	
297.06032	74	
297.25719	100	
298.92365	100	
299.41870	104	
299.50389	72	
302.24464	84	
304.28034	90	
305.29204	66	
305.73661	88	
305.92961	80	
306.12065	64	
306.88419	66	
306.91003	70	
307.28217	100	
308.29226	72	
308.31867	74	
308.87501	74	
309.16639	86	
310.20336	88	
310.31626	80	
310.93488	94	
311.02423	156	1+
311.20797	64	
312.25492	86	
313.09895	124	1+
313.91270	102	
314.05012	64	
314.16729	92	
314.27749	450	1+
314.39143	78	
314.90341	90	
315.22396	84	
318.15850	64	
318.92999	70	
END IONS

###FS:    #m/z: 322.92844 #charge 1+
###MS: 34
###MSMS: 35
BEGIN IONS
TITLE=Cmpd 25, +MS2(322.9284), 28.0-35.0eV, 0.7min #35
RTINSECONDS=43.6955
SCANS=34-35
PEPMASS=322.92844	197786
CHARGE=1+
146.78671	84	
195.94163	80	
200.86906	74	
201.04498	84	
201.07087	92	
205.92644	84	
205.94739	112	
206.97515	126	
207.97283	108	
208.13481	88	
210.03109	70	
210.05966	72	
213.89593	76	
215.89395	74	
218.44727	90	
218.88709	72	
221.89218	114	
221.94287	206	
221.96232	92	
222.83757	84	
222.94979	134	
223.96146	178	
224.92318	74	
224.96011	132	
224.98177	112	
225.83925	94	
227.92891	120	
228.91077	72	
229.91294	120	
232.07259	76	
233.89392	124	
234.12911	80	
235.83081	84	
236.89374	90	
237.10716	72	
238.83662	78	
238.93800	214	
239.07711	436	
240.93840	4542	
241.10950	80	
241.32430	78	
241.93805	13498	1+
242.82046	180	1+
242.94047	9604	1+
244.93874	3310	
244.97868	72	
245.99039	72	
246.85787	94	
246.97111	328	1+
247.96708	78	
248.84066	84	
249.61102	108	
249.85479	90	
249.98675	114	
251.21199	74	
251.92494	74	
252.23482	76	
252.87095	80	
254.05006	72	
254.86470	86	
254.95303	74	
255.12554	98	
256.03829	94	
256.87003	80	
257.09268	104	
260.02662	84	
262.96060	188	1+
263.85551	254	1+
264.85807	198	1+
265.05013	118	
265.11816	148	
265.22847	86	
265.25826	126	
265.80461	82	
266.12082	106	
267.25586	80	
267.41651	70	
267.43658	84	
268.20417	76	
268.95396	94	
269.18662	72	
269.70034	84	
269.83578	78	
269.86619	78	
271.87247	104	
272.24134	82	
272.84583	92	
273.19835	72	
273.82582	92	
274.07784	76	
274.25072	90	
275.80981	142	
276.09814	78	
276.87410	96	
277.12148	82	
277.41806	86	
278.02990	78	
278.12079	200	1+
278.15487	76	
278.80809	74	
278.83060	80	
279.09015	1264	1+
280.14635	70	
282.27469	130	
282.88458	72	
283.06604	318	1+
283.96183	72	
284.29116	438	1+
284.42946	76	
284.87309	114	
285.02195	82	
285.14429	88	
285.25635	78	
289.10418	78	
289.87634	196	
290.85002	76	
291.77871	70	
294.28181	76	
295.87237	88	
298.95333	82	
299.05724	82	
299.27179	112	
299.80725	74	
300.84871	122	
301.78834	98	
301.87752	82	
302.88685	78	
302.91760	80	
303.05006	76	
303.10128	72	
303.86076	108	
304.40033	84	
304.86540	76	
305.24081	72	
305.88933	72	
306.27540	74	
306.38352	100	
306.88147	622	1+
306.92281	80	
307.28692	308	1+
307.88683	420	1+
308.01643	78	
309.29924	406	1+
310.20131	80	
310.30609	278	1+
310.42175	70	
310.88104	72	
311.85965	134	
311.92326	84	
313.03313	74	
314.86625	78	
315.10167	76	
316.08576	90	
317.06423	74	
317.28516	72	
319.27217	80	
320.83167	70	
321.13552	84	
322.87706	208	1+
323.20094	76	
323.23459	536	1+
323.29126	72	
324.13466	104	
324.20764	72	
324.93113	88	
325.23575	156	
328.13693	78	
328.17994	96	
END IONS

###FS:    #m/z: 340.93859 #charge 1+
###MS: 34
###MSMS: 36
BEGIN IONS
TITLE=Cmpd 26, +MS2(340.9386), 28.0-35.0eV, 0.8min #36
RTINSECONDS=44.468
SCANS=34,36
PEPMASS=340.93859	86188
CHARGE=1+
149.09419	74	
199.94052	102	
208.88491	74	
208.95877	76	
211.05576	82	
211.88946	76	
212.09710	100	
213.83072	78	
213.93792	628	1+
215.88838	228	
215.93681	122	
217.93077	88	
218.97579	78	
220.12740	78	
221.50148	88	
223.95541	82	
224.97316	134	
230.89038	76	
231.94931	250	
232.09121	74	
233.94927	74	
234.03205	88	
234.64434	92	
234.70820	112	
235.88918	320	1+
236.14010	76	
236.99202	76	
237.12398	128	
237.23392	86	
238.25050	74	
240.22814	160	
240.85033	72	
240.86571	76	
240.92667	76	
241.90139	150	
242.82679	84	
242.88429	164	
243.83084	228	
245.05930	72	
246.06384	76	
246.97423	244	
247.78288	100	
248.13297	84	
249.96151	216	
251.04282	92	
251.10293	82	
251.84513	120	
251.95745	100	
254.86286	126	
254.96657	330	
255.07190	192	
255.91047	114	
256.07996	248	
257.22235	106	
257.24250	74	
258.84635	246	1+
259.23506	78	
259.91754	76	
260.83678	308	1+
260.93829	100	
261.22970	78	
261.90509	74	
264.15150	80	
265.01694	78	
266.06507	74	
267.13584	200	
267.85858	78	
268.51582	102	
268.83708	124	
269.10396	74	
269.12384	80	
269.16838	90	
269.79707	80	
269.85775	98	
270.83104	106	
270.85594	108	
272.74593	78	
272.93290	74	
276.00631	96	
276.85449	580	1+
278.84919	78	
278.98490	76	
279.84942	244	
279.91632	76	
281.04583	134	
281.86949	118	
282.28234	120	
282.63087	114	
282.88478	78	
283.02817	90	
285.21722	86	
287.90254	84	
287.91822	152	
294.27764	142	
294.86512	146	
295.21141	84	
295.84046	78	
296.85289	74	
297.05389	98	
297.90764	78	
297.97799	164	
298.92558	86	
298.99586	92	
300.06706	106	
300.81225	102	
301.06526	78	
302.17017	258	
302.86212	76	
304.87193	212	
305.77089	96	
305.85020	100	
306.78746	80	
307.29021	352	1+
307.34662	102	
307.78166	76	
309.92021	88	
311.96637	82	
312.82140	76	
313.03488	116	
313.40391	90	
313.92356	76	
313.95178	94	
315.95015	84	
317.93508	94	
318.94995	94	
319.25909	76	
321.44161	80	
321.93898	86	
322.06899	90	
322.82128	82	
323.24177	158	
324.42705	88	
324.88988	320	1+
326.92194	76	
327.80222	80	
327.90417	94	
328.95657	94	
329.87034	110	
332.30579	90	
333.01588	88	
333.85666	84	
334.30554	80	
334.90955	84	
335.40647	80	
338.95995	86	
339.76750	90	
340.73811	102	
340.95921	94	
341.29057	80	
342.27536	74	
342.31286	78	
343.72852	86	
343.91335	72	
344.08853	90	
345.30812	82	
345.75330	82	
345.84451	84	
END IONS

###FS:    #m/z: 359.96029 #charge 1+
###MS: 34
###MSMS: 37
BEGIN IONS
TITLE=Cmpd 27, +MS2(359.9603), 28.0-35.0eV, 0.8min #37
RTINSECONDS=45.24
SCANS=34,37
PEPMASS=359.96029	35718
CHARGE=1+
193.08289	80	
198.11065	116	
209.94743	78	
215.96481	76	
219.09200	96	
221.10533	86	
222.94995	450	
223.87092	74	
223.88735	92	
224.04752	78	
224.94666	736	1+
225.43138	92	
226.94506	500	
227.93652	760	1+
228.94189	524	1+
230.05664	82	
230.80038	80	
235.11480	74	
236.80140	80	
238.93769	78	
239.07389	80	
239.84744	90	
240.83382	128	
240.94029	1098	1+
240.96324	204	
241.06508	76	
241.88739	148	
241.95880	178	
242.89641	80	
242.95672	386	
244.59827	94	
244.95442	232	
244.98238	120	
245.22036	74	
245.83273	76	
245.94105	326	
246.00236	76	
246.05796	78	
246.95305	312	
246.98371	164	
249.04883	86	
249.09730	98	
249.22908	82	
249.95255	96	
250.91071	84	
250.94824	144	
251.03028	184	
252.22726	84	
253.78764	74	
255.11748	92	
255.91305	78	
256.03270	78	
256.15599	108	
257.72895	80	
258.97728	86	
259.88154	86	
260.86934	134	
260.96555	452	1+
263.24398	76	
263.79232	78	
266.11277	80	
266.81361	80	
266.84249	100	
267.81825	122	
268.19409	84	
268.40721	80	
268.84099	110	
268.86846	120	
269.96891	94	
270.90961	80	
270.94597	82	
271.91935	114	
272.43772	108	
275.10963	76	
275.48440	80	
276.80439	98	
276.85706	122	
278.67085	90	
278.98652	96	
280.17058	92	
280.79276	320	1+
281.04158	78	
281.11949	76	
282.42851	78	
282.67807	74	
284.00331	106	
284.98468	74	
287.81941	88	
289.96468	80	
290.03581	84	
290.88343	118	
291.89865	104	
292.43907	130	
293.26553	84	
293.43761	88	
293.84622	80	
295.01837	142	
295.85950	86	
296.81143	262	1+
297.84639	74	
298.28922	86	
298.80303	380	1+
299.00225	80	
299.19306	74	
299.86654	270	1+
300.03521	94	
300.93971	96	
301.11260	158	1+
301.87127	172	
302.38344	80	
304.25900	82	
305.26631	88	
307.09916	94	
307.28897	106	
307.80121	88	
308.29373	108	
309.30880	94	
309.80135	82	
309.86416	80	
310.31051	80	
310.45032	78	
310.90071	80	
310.96078	78	
312.35246	94	
312.86336	180	1+
313.88652	148	
315.12579	78	
318.59898	76	
318.93530	134	
319.93001	102	
323.01409	270	1+
323.58495	92	
324.28102	84	
326.79413	134	
328.03739	88	
329.86993	144	
331.88750	162	
334.93893	82	
335.79443	142	
336.93930	84	
339.23108	76	
339.88316	84	
340.80055	86	
341.29244	80	
343.94056	106	
344.92714	92	
345.12998	76	
345.16232	82	
347.90500	88	
348.82165	100	
349.82697	78	
353.80248	76	
354.02188	100	
354.16076	80	
356.18509	74	
358.02293	76	
358.19071	176	
358.54931	80	
358.98859	124	
359.19596	236	1+
359.73295	78	
361.28298	112	
365.05675	74	
END IONS

###FS:    #m/z: 322.92860 #charge 1+
###MS: 38
###MSMS: 39
BEGIN IONS
TITLE=Cmpd 28, +MS2(322.9286), 28.0-35.0eV, 0.8min #39
RTINSECONDS=48.9275
SCANS=38-39
PEPMASS=322.92860	208610
CHARGE=1+
86.70981	74	
148.70460	68	
181.86354	86	
196.88105	66	
201.04378	216	
205.09711	74	
205.95013	120	
206.05494	106	
206.88606	72	
206.94960	68	
207.01159	78	
207.97414	168	
208.89548	74	
209.88701	76	
209.99026	86	
210.89884	66	
213.93738	84	
214.88898	108	
215.87785	68	
217.86883	72	
218.52745	76	
221.07058	80	
221.88574	66	
221.93937	70	
222.89073	82	
223.95615	586	1+
224.89725	78	
225.02621	88	
226.87542	80	
227.93115	70	
228.08508	72	
229.95800	76	
230.51134	74	
233.04086	142	
233.19061	78	
233.95662	70	
237.16129	124	
237.88299	70	
238.94010	88	
239.06902	270	1+
239.79207	70	
239.90581	132	1+
240.07016	200	1+
240.93940	4096	
241.38644	68	
241.94117	2954	
242.04146	68	
242.94046	12134	1+
243.02467	72	
244.16796	66	
244.93802	2420	1+
245.41115	84	
246.97388	378	1+
250.01087	68	
250.97900	66	
251.06615	78	
251.92673	114	
251.95404	70	
251.98331	78	
252.23107	82	
252.41613	74	
252.46686	90	
255.11886	84	
256.85818	68	
257.85683	72	
258.64820	110	
258.79435	86	
261.89896	70	
262.09383	70	
262.39807	86	
263.84425	86	
264.02911	68	
264.18932	70	
264.22923	68	
264.92830	90	
265.03145	214	1+
265.06282	80	
265.77451	76	
266.84456	70	
266.89254	74	
267.01201	70	
267.21777	88	
267.86463	80	
267.89242	90	
267.96274	72	
268.95607	132	
271.85067	68	
272.42996	78	
272.84397	168	
272.94283	78	
272.98756	94	
273.84442	72	
275.25409	68	
275.46796	84	
275.93078	78	
276.05511	78	
276.56552	82	
277.09282	102	
277.86573	70	
278.99459	74	
279.08963	938	1+
279.21299	74	
279.65352	76	
280.13652	74	
280.24717	88	
282.07728	216	1+
282.80240	68	
282.83734	74	
283.95916	70	
284.02506	78	
284.19975	78	
284.29169	906	1+
287.11155	84	
287.58637	90	
288.02948	68	
288.20060	66	
289.87667	108	
290.56926	84	
290.85122	148	
291.01521	98	
291.27944	82	
291.88320	112	
292.97131	68	
294.15944	80	
294.28784	82	
295.09797	86	
295.35911	88	
298.28248	92	
298.76254	108	
300.81531	136	
301.94476	274	1+
302.09945	72	
302.88320	76	
303.08059	84	
304.18618	96	
304.27151	78	
305.86964	82	
306.13379	80	
306.27583	68	
307.31013	128	
307.77970	78	
307.86295	182	1+
307.89121	104	
308.29277	188	1+
308.88791	78	
308.96760	80	
310.30826	244	
311.79527	196	1+
311.83405	76	
311.86095	78	
311.89912	70	
313.02123	70	
314.02170	68	
319.28082	68	
320.91984	104	
321.42382	160	
322.15277	68	
323.09905	78	
323.23485	458	1+
323.80117	84	
324.21062	100	
324.86278	74	
325.19504	96	
325.89840	102	
327.39962	70	
328.32108	80	
END IONS

###FS:    #m/z: 340.93886 #charge 1+
###MS: 38
###MSMS: 40
BEGIN IONS
TITLE=Cmpd 29, +MS2(340.9389), 28.0-35.0eV, 0.9min #40
RTINSECONDS=49.6995
SCANS=38,40
PEPMASS=340.93886	92208
CHARGE=1+
166.71613	86	
189.85651	78	
192.88429	134	
196.88614	88	
197.95925	88	
205.51945	82	
208.17564	84	
208.95938	88	
213.93870	778	1+
214.14560	78	
215.88539	252	
215.93745	132	
216.97627	98	
217.85608	80	
217.87837	202	
217.89594	88	
224.04919	104	
224.97658	88	
226.08110	88	
229.67127	82	
231.88929	142	
231.95000	218	
233.94973	78	
235.89404	128	
237.89444	78	
238.79808	116	
238.88358	252	1+
238.89949	140	
240.22917	160	
240.92296	84	
241.11187	90	
241.87669	96	
242.03418	92	
242.94151	120	
243.89448	94	
244.11690	86	
244.84136	140	
246.06293	130	
246.97733	182	1+
248.01114	106	
249.95939	188	
250.13883	82	
252.23299	90	
252.26805	88	
253.05461	80	
254.90897	138	
254.96563	124	
255.07269	286	1+
255.95176	80	
256.84676	120	
257.04716	90	
257.85318	96	
258.72745	100	
258.84606	218	
258.88279	182	1+
259.10020	150	1+
260.83208	370	1+
261.43225	82	
261.89928	92	
262.83892	138	
263.88599	84	
264.08013	80	
264.26911	86	
264.84427	86	
264.92442	88	
265.84549	80	
266.13082	92	
266.86037	94	
266.92245	78	
266.96680	88	
266.99887	78	
267.84222	88	
267.99905	150	
268.08788	86	
268.83830	594	1+
269.11787	92	
272.02865	78	
272.84547	80	
273.84822	150	
274.80004	94	
274.86135	100	
275.84790	88	
275.86624	122	
275.96863	78	
276.14520	92	
276.72493	84	
276.84561	224	
276.91917	82	
277.01097	84	
278.11765	78	
278.85617	92	
278.91281	84	
278.98389	138	
279.85136	244	
280.85094	182	
281.00410	100	
282.27268	116	
282.87855	84	
283.95118	78	
285.42466	78	
285.93918	84	
287.15011	86	
287.64417	102	
287.90479	110	
288.66565	94	
289.91475	100	
290.12785	90	
290.17161	78	
291.16215	124	
292.43119	88	
292.86154	84	
293.05734	82	
294.27401	114	
295.85666	312	1+
295.96816	114	
296.26917	100	
297.24690	86	
299.87119	126	
299.91813	170	
299.97011	118	
300.87783	126	
301.40636	82	
301.85895	96	
304.44315	94	
305.77741	84	
305.94263	78	
306.88152	292	1+
307.78182	86	
308.29652	242	
309.13395	86	
310.53840	102	
311.89715	88	
315.38969	92	
316.95716	80	
317.43394	90	
318.59469	82	
318.92330	92	
319.38850	88	
321.27846	84	
321.95438	90	
322.31111	124	
322.94974	122	
324.28097	90	
324.89144	86	
325.89281	142	
328.18269	100	
330.36588	86	
332.04401	86	
334.92792	88	
335.32562	90	
336.00732	92	
336.29537	78	
336.39443	82	
337.32518	112	
339.23339	82	
340.00768	82	
342.20393	102	
343.20543	102	
343.31936	92	
343.90613	78	
END IONS

###FS:    #m/z: 336.94419 #charge 1+
###MS: 38
###MSMS: 41
BEGIN IONS
TITLE=Cmpd 30, +MS2(336.9442), 28.0-35.0eV, 0.9min #41
RTINSECONDS=50.4715
SCANS=38,41
PEPMASS=336.94419	54140
CHARGE=1+
148.93814	94	
200.83409	70	
209.43533	86	
210.89888	70	
211.87709	74	
211.94444	1508	1+
212.10780	90	
212.88300	304	1+
213.94062	396	1+
215.88780	284	
221.20001	98	
221.89453	74	
221.94498	128	
222.89461	84	
222.94782	70	
223.97611	128	
224.97144	80	
225.88707	198	1+
226.96067	74	
228.89249	114	
229.95424	1136	1+
230.88887	276	
231.95085	368	
232.82352	70	
232.91892	88	
232.93719	100	
232.95028	166	
233.83241	78	
233.89568	248	1+
233.94334	142	
234.14657	70	
234.83255	116	
235.05829	80	
235.42552	92	
235.89102	178	
235.95087	94	
238.47056	78	
240.94886	102	
241.95098	80	
241.99348	126	
243.06435	82	
246.84460	78	
246.97485	106	
247.05103	74	
247.96213	548	
248.94994	68	
249.95439	76	
250.96965	134	
251.03620	122	
251.83092	70	
251.92884	74	
251.95713	212	
252.83415	100	
252.97043	540	1+
253.09471	186	1+
254.86871	84	
254.96530	614	1+
255.07176	768	
255.84380	80	
255.87064	70	
256.13932	138	
256.80505	70	
257.40784	74	
257.84985	136	
258.84283	362	1+
258.91252	94	
258.94056	76	
259.21351	72	
265.01705	70	
265.18915	88	
265.25704	72	
265.86072	70	
265.91962	154	
266.02179	70	
266.56383	82	
267.05711	70	
267.41836	82	
268.13201	244	1+
268.26231	80	
268.84102	252	1+
269.96475	76	
270.98458	136	
271.14225	74	
271.89894	80	
272.85038	120	
273.42000	74	
273.43804	70	
274.06572	74	
274.41766	74	
274.85460	130	
274.88946	72	
275.41123	84	
276.85753	466	1+
277.86197	306	1+
279.84650	70	
281.04483	184	
282.05713	70	
283.19460	76	
285.07823	92	
285.84539	240	1+
286.84778	196	1+
288.85673	216	1+
288.90783	88	
291.85263	104	
291.93556	86	
291.97986	70	
292.43922	72	
292.88056	100	
292.93321	78	
293.10466	406	
293.84620	82	
295.65886	108	
296.12768	80	
297.88232	186	1+
297.97132	84	
298.20849	68	
298.30606	92	
299.05443	134	
299.86348	134	
299.95640	68	
300.97146	72	
301.17819	72	
302.90884	70	
303.87154	78	
303.88829	78	
304.25911	72	
304.85825	88	
304.87621	72	
304.97878	68	
305.22548	98	
306.27557	68	
306.29957	100	
306.87075	164	1+
308.29571	108	
309.86611	68	
309.98304	92	
313.84738	70	
315.10182	76	
315.84737	70	
316.87746	82	
316.96812	88	
318.05337	72	
320.54159	84	
322.06682	70	
322.13466	116	
324.28976	76	
324.88953	136	
324.90953	80	
325.43179	76	
325.89054	96	
326.21428	86	
327.15984	68	
327.80855	76	
327.90409	78	
328.19541	72	
328.54927	70	
328.83419	72	
328.94985	84	
329.87900	76	
330.28539	76	
332.21208	72	
335.10063	68	
336.10641	70	
336.12645	98	
337.35020	72	
337.41079	84	
338.10589	68	
339.19299	76	
340.30413	154	
END IONS

###FS:    #m/z: 322.92869 #charge 1+
###MS: 42
###MSMS: 43
BEGIN IONS
TITLE=Cmpd 31, +MS2(322.9287), 28.0-35.0eV, 0.9min #43
RTINSECONDS=54.1455
SCANS=42-43
PEPMASS=322.92869	236778
CHARGE=1+
77.47899	76	
100.77143	82	
162.64756	84	
181.61027	76	
197.86593	72	
199.86064	78	
200.53474	90	
205.42641	72	
205.94844	222	
205.96749	232	1+
206.95632	88	
208.17943	72	
210.90028	118	
217.89058	96	
218.08114	72	
218.87220	98	
220.88613	80	
221.06704	134	
221.13281	98	
221.47416	70	
221.89619	146	
221.96583	76	
222.95140	166	
223.06250	100	
223.95593	164	
223.97249	130	
224.96170	144	
225.90200	72	
225.95161	82	
226.93842	72	
227.07910	84	
227.10315	84	
227.86640	78	
227.93171	70	
228.90557	78	
231.91356	76	
233.55652	84	
234.90951	74	
237.02175	178	1+
237.90588	80	
237.92653	76	
238.93769	366	
239.07879	280	
239.68960	72	
239.88365	70	
240.42964	82	
240.82375	82	
240.93932	4978	
241.20110	76	
241.43409	108	
241.93819	16324	1+
242.94037	11692	1+
243.82360	180	1+
243.87178	130	
244.89029	86	
244.93898	2788	1+
244.97989	86	
245.89621	70	
246.97095	444	1+
246.99484	88	
248.84635	118	
248.90777	108	
248.95571	72	
249.14342	68	
249.23074	68	
250.94561	152	
251.80404	72	
251.94834	92	
252.12564	74	
252.92766	74	
254.42186	88	
256.04009	74	
257.04560	84	
257.08083	78	
257.91210	128	
258.18032	78	
259.89766	102	
261.11160	84	
261.20601	82	
261.98054	92	
262.57906	82	
262.82604	84	
262.93626	160	
264.08174	74	
266.05885	72	
266.24301	80	
267.93289	78	
268.50196	68	
268.86595	78	
269.11375	74	
269.40001	72	
269.88199	98	
270.80741	172	1+
272.84528	78	
273.79752	84	
273.83016	92	
273.84321	72	
274.22610	78	
275.96568	112	
277.82303	78	
277.85553	182	
279.06658	82	
279.08894	1334	1+
279.26155	136	
280.22982	132	
280.25972	78	
281.04148	74	
281.79745	138	
281.85107	140	1+
283.07162	204	
283.94502	74	
284.09525	116	
284.29217	550	
285.03105	70	
285.20265	80	
285.36636	70	
285.80842	72	
285.84794	88	
286.09275	90	
286.15204	126	
286.92660	80	
288.00704	86	
288.45699	88	
289.43999	92	
289.87825	114	
292.05531	70	
296.85356	100	
296.92913	92	
298.85352	68	
298.93655	72	
299.00206	102	
299.05753	70	
299.80979	126	
303.24669	72	
303.94215	76	
304.26365	258	1+
304.95325	70	
305.91469	118	
306.87700	70	
307.23493	72	
307.28587	294	1+
307.30150	72	
308.09022	84	
308.29234	192	1+
310.30733	312	
310.85132	80	
312.75666	92	
312.89098	92	
314.82015	100	
314.99054	72	
317.83445	74	
318.27449	72	
320.28906	68	
323.24021	150	
323.26673	78	
323.88404	142	
324.23454	156	
324.30742	76	
324.88788	372	1+
324.91608	92	
325.05558	70	
325.23253	88	
325.89094	302	1+
325.99663	76	
326.04081	74	
END IONS

###FS:    #m/z: 336.94466 #charge 1+
###MS: 42
###MSMS: 44
BEGIN IONS
TITLE=Cmpd 32, +MS2(336.9447), 28.0-35.0eV, 0.9min #44
RTINSECONDS=54.918
SCANS=42,44
PEPMASS=336.94466	64732
CHARGE=1+
70.36927	84	
192.49637	72	
195.88819	94	
197.03608	94	
197.95588	92	
204.08196	76	
205.94761	72	
208.88116	86	
210.03110	100	
211.94301	2066	1+
212.87911	334	1+
213.93937	830	1+
215.88731	270	1+
215.93393	80	
220.87876	92	
221.94034	96	
223.20981	72	
223.95705	138	
223.97337	186	
224.95979	74	
227.82899	94	
227.89590	96	
229.95390	1326	1+
230.89081	372	
230.90672	72	
231.88978	200	
231.94829	892	1+
232.84012	82	
233.89583	310	
233.93336	122	
233.94699	78	
235.90097	126	
236.13623	94	
236.84322	164	1+
237.06349	132	
237.89253	92	
240.83749	134	
240.96882	84	
241.06719	80	
241.45834	98	
243.92663	90	
244.89002	74	
245.94642	106	
246.20063	80	
247.96607	514	1+
248.08472	78	
248.89887	282	1+
248.91875	86	
248.95286	76	
249.82601	110	
249.95703	278	1+
250.83405	176	1+
250.88168	72	
251.96627	104	
252.06911	104	
252.46494	80	
252.96965	674	
253.12293	82	
253.21874	78	
253.90236	118	
254.08785	110	
254.91749	72	
254.96589	126	
255.07344	704	1+
255.41550	108	
256.05414	88	
256.23679	110	
256.25832	90	
256.45101	74	
256.84999	176	
256.91138	74	
257.84358	440	1+
257.91630	86	
258.84591	372	1+
258.87759	94	
259.95925	100	
261.83767	84	
261.89032	142	
262.84407	88	
263.49696	114	
264.18175	82	
265.08214	76	
265.44159	90	
265.84878	74	
266.92280	92	
266.99751	124	
267.23796	76	
267.80003	72	
268.83717	238	
269.00518	80	
269.83679	368	1+
271.98213	88	
272.84655	432	1+
274.03292	74	
274.11434	72	
275.00981	78	
275.87732	76	
276.71257	88	
276.85296	372	
277.23988	106	
277.96195	74	
278.83568	204	1+
279.86015	144	
280.08502	76	
280.10549	72	
280.92604	72	
281.04503	114	
281.79333	80	
282.04099	76	
285.86244	100	
286.85128	240	
287.85682	118	
288.86179	78	
289.87988	130	
290.14902	74	
290.95881	80	
291.85073	74	
292.04686	74	
292.18392	150	
292.87330	120	
292.97839	76	
293.90294	88	
294.11110	82	
294.87177	72	
296.10147	148	
296.39209	74	
297.14930	74	
298.43780	78	
298.57142	84	
299.05970	76	
299.87269	98	
300.13206	90	
304.41541	78	
305.40994	108	
305.86208	128	
305.88038	76	
306.87766	74	
309.53807	90	
310.86770	72	
311.87724	108	
311.90365	74	
313.41500	82	
313.87476	142	
314.45679	82	
315.43081	94	
317.32016	86	
317.89134	80	
321.78262	72	
321.81992	76	
323.30092	160	
323.92041	88	
324.13711	126	
324.88933	80	
328.31122	78	
328.89007	84	
330.94531	126	
331.88765	74	
332.06188	76	
332.28809	80	
332.76706	86	
332.87724	78	
333.17965	74	
334.30450	88	
336.90816	82	
339.33068	78	
340.04601	78	
341.32995	80	
END IONS

###FS:    #m/z: 313.92828 #charge 1+
###MS: 42
###MSMS: 45
BEGIN IONS
TITLE=Cmpd 33, +MS2(313.9283), 28.0-35.0eV, 1.0min #45
RTINSECONDS=55.6905
SCANS=42,45
PEPMASS=313.92828	23106
CHARGE=1+
181.06797	66	
189.92078	78	
190.89497	80	
192.04546	82	
193.89898	70	
193.96996	72	
197.96449	78	
205.94520	122	
209.09947	80	
209.89749	100	
212.93454	64	
213.12108	62	
213.98766	62	
220.80216	66	
220.88643	68	
221.94203	66	
222.83957	78	
222.95188	88	
223.95918	208	
223.97541	76	
224.89888	108	
225.45169	84	
225.86146	76	
226.10890	66	
227.88270	104	
229.13013	84	
229.19532	90	
230.88818	80	
230.94974	78	
232.07455	82	
233.85131	62	
234.96934	524	1+
234.99435	66	
235.05071	76	
236.93135	92	
237.87911	106	
239.45562	66	
239.89852	62	
240.86786	78	
244.12402	80	
244.21435	80	
244.72874	90	
244.93808	76	
246.94856	74	
246.97086	70	
248.85361	150	
248.90125	72	
249.06243	66	
249.84020	72	
250.85984	70	
250.90298	70	
250.95105	74	
251.12866	94	
251.24747	158	
251.74172	78	
251.92345	114	
252.04211	80	
253.26184	88	
253.97177	74	
254.08915	80	
256.07807	62	
259.94436	62	
260.94441	98	
261.04941	64	
262.94935	66	
264.41124	72	
264.74858	100	
265.89662	68	
268.07551	70	
268.26242	98	
268.89042	76	
268.95688	100	
268.97051	66	
269.06167	82	
270.15010	74	
270.27785	252	
272.10751	78	
272.44174	70	
272.84690	64	
272.87365	84	
272.98731	76	
275.91053	90	
275.97147	70	
276.85683	124	
277.02572	90	
277.26689	66	
278.86137	70	
279.05205	74	
279.92069	66	
280.26152	82	
281.07457	70	
281.64903	82	
282.12711	74	
282.17888	66	
282.23879	94	
283.86124	152	1+
284.13133	70	
284.78765	70	
285.90605	72	
285.97031	60	
286.92019	68	
287.12606	74	
287.92143	72	
288.01515	94	
290.40189	112	
290.93177	90	
292.06367	66	
292.10354	66	
294.01250	70	
294.05126	146	
294.06953	72	
295.05101	72	
295.37185	82	
296.06222	68	
296.62026	90	
296.84265	70	
296.86375	96	
297.04973	74	
297.91388	70	
298.33146	92	
298.96388	66	
300.87793	80	
302.25104	78	
302.88318	60	
303.20190	80	
303.80927	92	
303.87354	64	
305.80933	72	
305.91913	94	
306.11453	88	
306.76994	62	
307.79015	74	
307.88895	72	
308.80801	70	
308.89018	182	
308.99358	82	
309.77982	70	
309.91757	92	
309.95683	66	
311.08860	72	
312.35917	108	
312.82420	82	
313.61682	104	
314.28291	292	
316.31701	92	
316.79572	64	
316.88269	90	
318.16515	82	
318.59443	64	
318.77451	118	
319.12328	64	
319.41047	76	
END IONS

###FS:    #m/z: 336.94458 #charge 1+
###MS: 46
###MSMS: 47
BEGIN IONS
TITLE=Cmpd 34, +MS2(336.9446), 28.0-35.0eV, 1.0min #47
RTINSECONDS=59.3575
SCANS=46-47
PEPMASS=336.94458	62624
CHARGE=1+
190.73896	86	
192.88502	106	
193.08143	90	
193.87087	72	
194.89596	72	
195.94981	76	
197.96074	78	
199.86582	72	
201.04275	90	
203.08158	74	
205.95306	282	
206.98319	130	
208.98296	112	
209.05012	104	
211.94347	2128	
212.04857	78	
212.87969	280	
212.89203	110	
213.08711	70	
213.93768	282	
214.89150	124	
215.88386	550	1+
215.93369	72	
217.88082	102	
219.89046	88	
220.94098	92	
221.96044	80	
223.95704	176	
223.97820	98	
224.97436	128	
225.02875	124	
225.96644	76	
226.11980	80	
226.89174	390	1+
226.96738	142	
227.89542	272	1+
227.94802	72	
229.95442	1526	1+
230.88750	716	1+
231.94899	322	
232.94888	154	
234.89949	78	
235.89324	80	
236.08110	132	
236.89244	142	
238.89719	70	
238.96208	92	
239.13663	72	
239.79210	72	
240.20331	84	
240.83826	260	1+
241.98288	154	
244.89808	78	
244.99322	76	
245.14383	74	
246.97574	140	
247.21114	76	
247.96305	196	
248.00532	80	
248.89757	196	
249.02153	74	
249.83224	78	
249.96131	414	
250.89874	70	
250.98327	192	1+
252.59185	90	
252.88274	78	
252.96928	946	1+
253.82762	156	
254.85642	210	1+
254.90213	76	
254.94126	126	
254.96411	436	1+
255.07391	274	1+
256.84700	264	1+
258.84944	242	1+
261.01176	72	
262.21696	94	
263.04800	116	
263.16654	84	
263.30979	82	
264.05367	86	
264.87832	94	
264.96025	78	
265.66053	72	
267.80414	78	
267.83293	102	
267.87854	82	
268.84192	482	1+
268.96684	82	
269.00643	78	
270.82483	112	
270.84041	104	
270.97942	224	
271.88480	76	
272.00017	78	
272.91625	84	
273.83028	110	
274.85834	118	
274.87300	162	
275.85861	74	
276.85384	688	1+
277.22142	92	
277.92142	72	
278.83323	234	1+
278.90263	126	
279.00949	82	
279.05657	76	
279.59594	100	
279.85317	216	1+
280.02144	74	
280.90578	96	
280.98828	118	
281.99550	78	
283.13660	78	
283.23389	76	
283.39290	122	
284.43997	92	
285.84777	118	
286.40733	82	
286.84699	394	1+
286.87015	100	
287.81318	82	
289.88537	74	
290.67819	100	
291.84974	92	
292.88919	76	
293.10298	180	
293.37887	88	
293.85842	72	
293.89243	72	
294.82959	88	
294.86633	126	
294.93304	70	
296.26943	76	
296.32856	76	
296.80012	100	
296.89689	182	1+
297.99041	80	
299.06294	166	1+
299.81426	206	1+
299.86699	254	1+
300.19703	70	
302.74905	80	
303.27479	76	
303.90348	76	
304.80770	96	
304.89978	90	
307.90021	160	
308.17396	80	
308.43676	70	
309.11683	74	
309.87093	190	1+
313.10177	78	
313.44947	106	
314.86668	70	
316.80849	74	
317.79820	88	
317.94704	228	1+
318.13224	78	
319.93296	70	
320.04535	96	
322.86487	100	
323.88697	74	
324.89352	358	1+
325.18392	86	
326.89264	70	
326.90094	72	
328.39790	70	
331.90179	92	
332.75780	76	
335.31877	104	
337.02325	72	
338.91045	76	
340.22925	84	
END IONS

###FS:    #m/z: 359.96004 #charge 1+
###MS: 46
###MSMS: 48
BEGIN IONS
TITLE=Cmpd 35, +MS2(359.9600), 28.0-35.0eV, 1.0min #48
RTINSECONDS=60.1295
SCANS=46,48
PEPMASS=359.96004	46034
CHARGE=1+
195.93604	82	
207.94209	90	
209.94077	122	
210.90208	82	
211.88772	72	
213.41343	74	
217.89967	100	
218.88138	80	
220.86593	76	
222.89449	74	
222.95061	606	1+
223.88369	196	1+
224.94609	568	1+
224.97490	204	
225.97374	110	
226.89391	128	
226.94591	592	1+
226.97102	152	
227.93205	208	
228.90902	78	
228.93988	594	
229.83898	84	
229.89991	186	1+
231.88213	178	1+
233.96012	118	
236.85014	82	
240.01842	90	
240.94016	1008	1+
240.95848	374	
241.96095	198	
242.51903	84	
242.85195	160	
242.96178	112	
244.92301	80	
244.95445	74	
245.09152	90	
245.53822	74	
245.84995	74	
245.94166	330	
246.15224	90	
246.95204	268	
246.97457	212	
247.80797	104	
248.80227	328	
250.81388	80	
250.89795	74	
251.03494	72	
252.87378	126	
252.95432	146	
253.01354	86	
254.03621	74	
254.90790	80	
258.84552	122	
258.97646	82	
259.14223	110	
259.84767	82	
260.86562	78	
260.96766	312	
261.95276	96	
262.40409	80	
262.96950	72	
265.46239	78	
266.07881	90	
266.81308	316	1+
267.97485	92	
268.96292	316	1+
268.99301	76	
269.02335	80	
269.98684	72	
271.07331	74	
271.19877	96	
271.42761	76	
273.97423	72	
274.98719	78	
276.09597	84	
276.11021	80	
276.86809	80	
277.80226	72	
277.90494	102	
278.79556	148	
278.84239	134	
278.86366	198	1+
279.79539	94	
279.95549	88	
280.79241	896	1+
281.83033	90	
284.80263	92	
284.82358	144	
287.11556	84	
287.92572	100	
288.79710	74	
289.41735	82	
290.39777	76	
290.78621	134	
291.02597	78	
293.85600	134	
294.11961	76	
294.27765	76	
294.39980	98	
294.85095	72	
294.86526	84	
294.95402	100	
295.02036	112	
296.37295	74	
296.80524	312	1+
296.89512	76	
297.92862	88	
298.80124	1260	1+
298.93597	80	
298.99819	86	
299.86952	132	
300.39533	122	
300.84387	72	
301.29125	90	
301.51083	104	
301.78823	80	
302.24481	88	
302.97084	92	
303.08410	84	
304.00005	74	
305.14935	92	
305.51318	98	
306.79371	74	
306.88814	76	
307.17224	88	
307.89632	82	
309.08670	98	
309.29586	76	
309.44513	126	
309.79989	86	
310.12602	76	
310.85503	92	
313.95622	78	
314.17280	146	
314.81102	128	
314.83544	94	
315.17376	88	
315.79549	92	
317.01837	74	
318.92856	90	
321.82131	114	
322.94749	82	
323.01527	342	
323.16104	80	
323.20273	72	
323.24468	72	
323.82805	80	
324.78750	90	
324.89403	182	
326.79576	82	
329.04341	78	
329.31219	158	
329.87487	74	
333.29122	82	
336.94575	300	1+
341.19053	92	
342.90193	96	
343.91325	112	
344.08847	88	
356.83923	82	
357.85578	82	
358.17747	78	
361.72218	74	
362.19405	76	
END IONS

###FS:    #m/z: 313.92802 #charge 1+
###MS: 46
###MSMS: 49
BEGIN IONS
TITLE=Cmpd 36, +MS2(313.9280), 28.0-35.0eV, 1.1min #49
RTINSECONDS=60.902
SCANS=46,49
PEPMASS=313.92802	20744
CHARGE=1+
85.04954	86	
189.92650	98	
190.89669	78	
192.82381	70	
192.88475	214	
193.91319	94	
193.97089	124	
194.89228	68	
197.06010	68	
198.89166	76	
200.14052	78	
200.93998	62	
202.41188	76	
205.07960	82	
205.94548	72	
207.40369	70	
207.97389	82	
210.93421	94	
211.98210	120	
213.92112	64	
215.93582	80	
215.97556	68	
217.89599	68	
223.88200	82	
223.95757	192	
224.95608	74	
225.12770	72	
225.20281	72	
225.88713	74	
228.85902	72	
230.88757	76	
231.85871	102	
233.85291	64	
234.97072	346	
235.78966	62	
235.84869	114	
236.10215	60	
236.19315	90	
238.88978	64	
241.91109	64	
242.37188	82	
242.99172	74	
244.08941	70	
244.87672	78	
244.94964	62	
245.89247	70	
246.86942	68	
246.95460	68	
246.97567	298	
248.90543	68	
248.99272	70	
249.05670	76	
249.97007	64	
250.04769	78	
250.86961	62	
250.89950	122	
250.94773	156	
251.92300	62	
252.23100	108	
252.82042	84	
252.97230	66	
252.99008	64	
253.05272	88	
253.82832	74	
254.04802	68	
255.03913	64	
255.16657	78	
256.44324	92	
257.89046	70	
258.01482	76	
258.80046	68	
260.97815	64	
261.16225	66	
261.89890	62	
262.24311	72	
263.16852	66	
263.42953	78	
263.89927	94	
264.82234	60	
264.84469	100	
264.89332	84	
264.94222	94	
266.24725	138	
267.93893	72	
268.90640	98	
269.01534	70	
269.10997	92	
269.78514	74	
271.08747	88	
271.92109	88	
272.79850	76	
272.90228	66	
274.09416	66	
275.89017	66	
275.97350	64	
276.06769	70	
276.09816	86	
277.92723	64	
278.42512	102	
279.09341	88	
279.25724	92	
280.02943	74	
280.25970	68	
282.85941	108	
282.88498	62	
284.12557	68	
284.18293	72	
284.86863	72	
285.80632	66	
285.85594	92	
286.85964	78	
289.12067	66	
289.41299	88	
289.88087	74	
289.88401	84	
290.39362	76	
291.99253	66	
292.93307	84	
294.28421	74	
295.24350	66	
297.10156	76	
298.16842	72	
298.85984	80	
300.41781	70	
300.53308	96	
300.82251	70	
302.92569	74	
304.05789	66	
304.87889	86	
305.08203	88	
305.90430	100	
307.80544	80	
307.88084	74	
307.89444	88	
308.89216	72	
309.92017	80	
310.17957	68	
311.67794	72	
312.87387	72	
313.86285	128	
314.27911	178	
314.30221	76	
314.87489	62	
315.21974	68	
315.28252	86	
315.97447	68	
316.22724	74	
317.86089	66	
318.19801	70	
318.24153	70	
END IONS

###FS:    #m/z: 340.93872 #charge 1+
###MS: 50
###MSMS: 51
BEGIN IONS
TITLE=Cmpd 37, +MS2(340.9387), 28.0-35.0eV, 1.1min #51
RTINSECONDS=64.573
SCANS=50-51
PEPMASS=340.93872	108034
CHARGE=1+
132.12405	92	
190.92904	72	
197.08608	72	
205.94674	210	
206.94868	120	
206.96560	80	
210.89862	80	
212.87799	92	
213.94063	580	1+
214.87944	78	
215.88551	334	1+
215.93526	188	
219.10881	74	
220.95170	72	
221.89915	70	
222.95219	186	
222.97188	92	
223.96026	140	
226.86750	252	1+
226.94953	104	
227.10411	78	
228.91252	70	
230.88795	72	
231.88806	124	
231.90657	94	
231.94854	656	1+
233.13440	100	
233.89496	262	1+
233.94821	160	
234.91064	76	
235.89355	214	
235.94604	72	
236.85953	70	
236.93166	84	
239.10252	78	
239.81702	82	
239.83797	70	
239.89980	162	1+
239.92134	88	
240.24515	74	
240.83932	164	
240.88460	80	
241.11364	74	
241.84322	146	
242.00699	70	
242.83486	140	
242.88807	106	
242.94170	98	
243.82786	396	1+
244.93061	70	
245.86350	78	
245.96746	70	
246.97120	116	
249.12610	74	
249.50415	94	
249.95993	150	
250.96501	78	
251.00260	112	
252.03796	78	
254.96432	168	
255.07222	272	
255.13157	78	
255.62797	106	
255.96667	92	
256.07438	174	
256.25684	76	
256.46104	96	
256.90263	72	
256.95707	136	
257.79785	76	
257.84842	158	
257.91612	72	
258.84507	828	1+
258.97824	86	
259.85792	158	
259.95528	118	
260.47809	86	
260.83397	432	1+
261.15038	70	
262.89996	86	
263.99376	82	
264.86322	118	
266.86181	74	
266.99542	128	
267.12716	106	
268.83946	646	1+
268.95279	76	
269.85869	76	
270.82830	82	
272.23505	78	
272.94467	78	
273.92329	108	
274.03270	126	
274.80077	72	
274.85765	344	
275.01378	72	
275.86362	152	
276.85301	766	1+
277.91809	124	
277.95749	80	
278.39839	82	
278.84620	1176	1+
281.26585	74	
281.87122	74	
282.04599	240	
282.32135	76	
287.89612	88	
288.83675	72	
290.85444	286	1+
291.43250	94	
292.44544	114	
292.81351	100	
292.93932	78	
293.06335	70	
293.43546	78	
294.15336	72	
294.85128	82	
294.87294	84	
294.97122	76	
295.91215	72	
297.01179	72	
297.21934	138	1+
297.89297	70	
298.58185	88	
298.84866	144	
301.23988	94	
301.86148	74	
302.16976	70	
303.43698	96	
303.85955	142	
304.88028	70	
306.87330	174	1+
307.93902	70	
308.80263	118	
308.91165	70	
309.90715	96	
310.30945	84	
311.87523	80	
312.66731	74	
314.32634	82	
314.91215	78	
321.28734	84	
322.75688	78	
324.34292	96	
324.39397	72	
324.89463	120	
325.72652	82	
326.17485	246	1+
326.78268	70	
327.13728	94	
327.79737	72	
328.20642	72	
329.33335	80	
329.86846	88	
330.87233	82	
331.13614	98	
331.36647	92	
332.85221	100	
333.23528	96	
334.77032	70	
335.43552	78	
340.10932	82	
342.02106	82	
343.90404	72	
344.89293	82	
346.19846	76	
END IONS

###FS:    #m/z: 359.95990 #charge 1+
###MS: 50
###MSMS: 52
BEGIN IONS
TITLE=Cmpd 38, +MS2(359.9599), 28.0-35.0eV, 1.1min #52
RTINSECONDS=65.345
SCANS=50,52
PEPMASS=359.95990	44212
CHARGE=1+
113.41367	104	
181.93980	76	
183.92578	80	
197.89025	78	
202.94174	90	
207.11569	76	
208.88124	94	
209.87987	84	
219.07399	74	
222.95138	394	
223.90606	76	
223.95264	220	
223.96561	342	1+
224.89294	136	
224.94565	1116	1+
226.90897	76	
226.94593	732	1+
226.97563	236	
227.87701	100	
227.93494	954	1+
228.87372	86	
228.94071	562	1+
232.10825	76	
232.55346	94	
234.86139	202	
234.87828	92	
234.98304	84	
235.10902	78	
235.90882	102	
238.05934	76	
238.08405	76	
239.10442	96	
240.45059	106	
240.94008	742	1+
240.96141	696	
241.89812	78	
242.43862	76	
242.92060	98	
242.95803	74	
244.95497	328	
245.94006	178	
246.95221	730	
246.97335	78	
247.01631	74	
247.96945	76	
248.80287	386	1+
249.15739	100	
249.95659	78	
250.85601	86	
250.94818	126	
252.87156	186	
253.84638	80	
253.90721	78	
255.15686	82	
255.91445	120	
256.91925	84	
257.91605	82	
258.12323	74	
258.84164	132	
258.97708	74	
260.83100	80	
260.93041	94	
260.96806	272	1+
260.98381	74	
261.14723	74	
261.82163	76	
264.23503	92	
264.81867	188	
265.97377	80	
266.80978	482	1+
267.23998	98	
267.86241	78	
267.97307	130	
268.84410	84	
268.95839	156	
269.11797	74	
269.45649	74	
269.67016	84	
273.84618	88	
273.97046	236	1+
275.20955	72	
275.47222	128	
276.01636	74	
276.85289	164	
276.87054	82	
277.85393	148	
278.84480	102	
280.25747	72	
280.78987	996	1+
280.87149	106	
280.98389	96	
281.15042	88	
281.84924	84	
281.99521	74	
283.04765	110	
283.80064	76	
283.82119	80	
284.82068	196	
285.14876	78	
285.91819	100	
286.91177	92	
287.86094	84	
289.85409	94	
290.85092	142	1+
292.41222	86	
292.93326	102	
293.06577	90	
296.46160	78	
296.80811	340	
297.80012	1296	1+
297.87015	94	
298.80223	1108	1+
298.87053	88	
299.19867	98	
299.87225	138	
300.42652	94	
300.79929	170	
301.86339	210	1+
301.90544	80	
305.16168	82	
306.26509	92	
306.79149	112	
306.88248	136	
306.91246	84	
307.19833	96	
307.42883	76	
309.79950	78	
309.88150	84	
311.86295	138	
312.42416	92	
312.82599	88	
313.83433	74	
314.05428	78	
315.19102	90	
315.85853	76	
315.94575	80	
316.82605	130	
318.80658	108	
318.94263	76	
320.15701	88	
321.82310	114	
322.82111	98	
323.01839	126	
324.15408	142	
325.88939	132	
329.44477	94	
329.87569	122	
330.16920	74	
331.17172	80	
335.79556	76	
336.94765	134	
337.95104	78	
338.86762	118	
339.61584	90	
341.26074	76	
342.20059	84	
342.47517	94	
342.85741	76	
342.89586	96	
348.72536	88	
350.59232	84	
351.77763	74	
356.76490	88	
358.70654	76	
361.99537	90	
END IONS

###FS:    #m/z: 313.92782 #charge 1+
###MS: 50
###MSMS: 53
BEGIN IONS
TITLE=Cmpd 39, +MS2(313.9278), 28.0-35.0eV, 1.1min #53
RTINSECONDS=66.1175
SCANS=50,53
PEPMASS=313.92782	21588
CHARGE=1+
75.43343	70	
188.84928	72	
189.92311	138	
190.95446	80	
192.82553	54	
193.97166	144	
197.09263	70	
205.95096	56	
207.93119	48	
211.88586	114	
212.87594	64	
213.44566	104	
213.89231	68	
214.92825	78	
219.95898	98	
220.80392	58	
221.94225	70	
223.21172	90	
223.47624	84	
223.88543	72	
223.95878	240	1+
223.97632	126	
225.86311	64	
226.06265	90	
227.01251	90	
227.85696	84	
230.95167	78	
231.07403	154	
231.86026	64	
233.85214	132	
233.86623	88	
234.96853	150	
235.15614	78	
235.95136	94	
235.96859	74	
236.19883	74	
239.79391	66	
240.89230	72	
241.07763	94	
241.11725	54	
241.93790	54	
242.08878	70	
242.80980	64	
242.88625	72	
244.08359	74	
244.95203	48	
246.86963	60	
246.97307	86	
248.94612	52	
249.09309	96	
249.93357	80	
249.94798	138	
249.96810	60	
250.90475	66	
250.95362	50	
250.99547	80	
251.02081	60	
251.21611	64	
252.92353	74	
252.95587	112	
253.02325	78	
253.96593	48	
254.38465	72	
254.90392	54	
255.22580	60	
256.90351	80	
257.01756	72	
257.22877	56	
257.91215	72	
258.94057	56	
259.06136	72	
260.23274	68	
260.94270	48	
261.39252	82	
262.24919	62	
262.79798	80	
262.88178	68	
263.90108	94	
265.05025	74	
265.90868	102	
266.26103	74	
267.83629	76	
269.02166	62	
269.18429	56	
269.80932	70	
269.83130	48	
271.44321	118	
272.32780	60	
272.84133	60	
273.84502	56	
273.96178	48	
275.16048	54	
275.84344	60	
275.97167	66	
278.21205	82	
279.25536	56	
279.48917	80	
280.83119	68	
280.94445	48	
281.07832	62	
281.11135	82	
283.04382	76	
283.15143	74	
284.94121	94	
285.84816	60	
286.81606	66	
286.89300	74	
286.91727	112	
288.04441	82	
288.06095	74	
288.91001	50	
289.78935	56	
289.87802	166	
290.80798	48	
290.88536	62	
292.05108	60	
292.25886	48	
293.15201	62	
295.23467	62	
298.78963	90	
298.85547	74	
300.04339	84	
300.15217	66	
300.90980	76	
301.09935	82	
301.41483	78	
302.40492	112	
303.85645	50	
303.95066	70	
304.11531	86	
304.37873	102	
305.88044	78	
306.87992	78	
308.38509	70	
308.89838	52	
310.95655	52	
311.23189	66	
312.16413	108	
312.78996	62	
313.84353	56	
313.86144	50	
313.89960	52	
314.23920	64	
314.27960	248	
315.63595	104	
315.81292	62	
316.09426	92	
316.25817	58	
316.76505	64	
317.42310	66	
318.85752	54	
END IONS

###FS:    #m/z: 322.92860 #charge 1+
###MS: 54
###MSMS: 55
BEGIN IONS
TITLE=Cmpd 40, +MS2(322.9286), 28.0-35.0eV, 1.2min #55
RTINSECONDS=69.8135
SCANS=54-55
PEPMASS=322.92860	264184
CHARGE=1+
69.31012	76	
128.15444	106	
189.05015	100	
192.88564	130	
193.43661	66	
195.87269	90	
196.14237	84	
196.85878	68	
197.86408	72	
197.88303	86	
203.40191	90	
205.95111	80	
205.96697	82	
209.92421	80	
210.89686	76	
211.88756	84	
212.92231	78	
213.15164	80	
215.88871	88	
217.88475	240	1+
219.79453	72	
220.87890	80	
222.94946	184	
223.95668	206	
224.95726	106	
226.84246	70	
226.86842	86	
227.93505	70	
227.95008	146	
228.00700	66	
230.10674	112	
230.90486	66	
231.83339	72	
234.91523	140	
236.00470	66	
237.92493	74	
238.93669	154	
239.07477	196	
240.08191	140	
240.93902	3142	
240.96603	76	
241.93758	13432	1+
242.88569	76	
242.93961	9554	1+
244.84602	150	
244.93843	2244	1+
246.04549	184	1+
246.05433	78	
246.85069	98	
246.97253	264	
247.83028	88	
249.85153	70	
250.94842	216	
251.50626	84	
252.03221	66	
252.14891	76	
252.79309	86	
252.83380	66	
252.90021	92	
253.96591	78	
254.06141	94	
254.41974	72	
254.83727	86	
255.95373	76	
256.02266	82	
256.90533	68	
258.82912	118	
259.90384	84	
260.19911	70	
260.82450	70	
260.91279	78	
261.83755	84	
261.94511	68	
262.14965	80	
262.82886	134	
262.85600	74	
264.84660	78	
265.05819	120	
265.79063	96	
267.00734	68	
267.23590	76	
267.87063	82	
268.96116	70	
270.81064	66	
270.89554	70	
272.83775	82	
274.81632	96	
276.84941	76	
277.43003	108	
277.80481	66	
277.82486	130	
278.84123	68	
278.99267	94	
279.05045	68	
279.09066	1008	1+
279.69483	78	
279.94135	76	
279.96567	74	
281.04765	100	
281.90037	100	
282.08607	66	
283.05906	70	
283.96411	70	
284.20788	94	
284.28926	572	
284.80051	82	
284.90615	66	
285.92677	82	
286.80304	88	
287.42367	70	
288.84114	68	
289.81856	88	
291.14305	84	
291.97576	86	
293.11582	74	
293.47971	78	
296.85103	128	
296.86573	72	
298.80683	110	
299.81615	68	
299.92203	88	
300.80532	66	
300.99739	68	
301.88413	78	
302.40083	68	
303.72586	66	
303.74748	68	
304.88263	82	
305.87388	88	
306.27972	94	
306.87676	72	
307.27344	80	
307.92180	92	
308.10062	98	
308.28747	114	
308.87700	82	
309.14223	74	
309.90965	86	
310.41806	100	
312.24401	146	
312.76974	86	
312.80395	120	
312.97811	76	
313.38884	68	
313.82601	68	
314.79904	80	
316.84335	70	
317.83255	74	
318.27468	72	
323.23616	72	
323.30416	66	
324.17299	86	
324.19711	82	
324.89316	116	
325.89716	78	
327.89508	76	
END IONS

###FS:    #m/z: 340.93869 #charge 1+
###MS: 54
###MSMS: 56
BEGIN IONS
TITLE=Cmpd 41, +MS2(340.9387), 28.0-35.0eV, 1.2min #56
RTINSECONDS=70.586
SCANS=54,56
PEPMASS=340.93869	109042
CHARGE=1+
187.87536	104	
199.09065	78	
200.87750	82	
202.87191	82	
203.01161	88	
205.94734	76	
210.93073	70	
212.38687	70	
213.88010	86	
213.93765	630	
215.88573	196	
215.96627	84	
217.88308	140	
218.88678	82	
218.90973	70	
218.95940	68	
220.87635	174	
221.96595	72	
222.80118	74	
222.87248	90	
223.83416	82	
223.96176	152	
224.90096	72	
224.95655	78	
224.97380	232	
226.08289	84	
226.94219	84	
228.05898	88	
228.84411	68	
228.90562	72	
229.44813	88	
231.84253	70	
231.88948	76	
231.94738	206	1+
232.89132	346	1+
233.94367	416	
234.86863	68	
235.88919	144	
238.05146	82	
238.07945	70	
238.84285	76	
238.85587	78	
238.89176	72	
238.94882	82	
239.12725	94	
239.84386	176	
240.17257	68	
240.83231	124	
240.83902	736	1+
240.88869	90	
240.94026	128	1+
240.96473	76	
241.83958	542	1+
241.88639	144	
241.96095	86	
242.66211	94	
243.83298	404	1+
243.87379	128	
243.90351	68	
244.82625	104	
244.90569	70	
245.88171	100	
247.07036	110	
248.99255	72	
249.82654	100	
249.95976	302	1+
250.78813	72	
250.98847	68	
251.14017	72	
251.79040	74	
252.97059	84	
254.96522	260	
255.07063	234	
255.41793	94	
255.88699	92	
255.91078	98	
256.20914	74	
256.84931	316	1+
256.90749	168	
257.08458	78	
257.97914	70	
258.84605	1102	1+
258.96630	72	
259.82882	110	
259.91722	98	
259.95598	114	
260.83630	810	1+
261.83942	482	1+
261.87941	68	
262.13968	82	
262.82583	68	
263.85003	136	
264.82765	114	
265.01620	146	
265.96272	72	
266.41157	90	
266.85153	90	
266.96077	76	
268.84119	326	
269.82451	194	1+
271.04533	102	
272.43596	80	
272.93659	100	
272.95892	90	
274.41723	82	
274.86287	116	
274.87192	124	
275.85841	314	
275.87595	68	
275.91862	88	
276.85509	1318	1+
278.84446	1494	1+
279.09694	82	
279.92432	70	
279.95759	108	
280.08828	154	
281.02910	72	
281.86143	74	
281.87583	82	
281.91499	98	
282.04677	90	
283.39101	84	
285.86230	74	
287.07181	70	
288.83486	118	
288.86020	72	
289.97948	76	
291.88113	78	
292.43625	98	
294.80429	72	
294.86341	168	
294.88935	156	1+
295.83834	72	
295.85679	312	1+
296.86118	184	1+
297.84614	68	
297.97315	168	
298.30432	112	
298.82199	72	
299.06147	74	
299.32708	70	
299.87023	468	1+
300.87256	360	1+
301.85225	110	
302.16726	100	
305.42118	78	
307.88017	248	1+
313.24762	102	
313.61930	114	
316.88271	72	
324.88926	116	
325.89828	128	
326.17021	100	
327.20615	72	
328.15328	68	
329.80794	80	
329.83919	70	
329.86849	80	
339.18639	82	
339.85156	88	
339.88046	68	
340.11397	82	
340.15244	78	
340.40845	86	
340.89825	70	
342.62984	100	
342.91180	86	
343.88787	72	
344.30008	72	
345.38754	78	
END IONS

###FS:    #m/z: 363.95443 #charge 1+
###MS: 54
###MSMS: 57
BEGIN IONS
TITLE=Cmpd 42, +MS2(363.9544), 28.0-35.0eV, 1.2min #57
RTINSECONDS=71.358
SCANS=54,57
PEPMASS=363.95443	43274
CHARGE=1+
88.30756	74	
163.48973	76	
178.94273	76	
186.84532	88	
191.85615	108	
200.87922	90	
205.95834	104	
209.94137	398	1+
212.87728	354	
222.95105	312	
223.97259	142	
224.94754	720	1+
224.96591	94	
225.88202	266	1+
225.96970	150	
226.94517	556	
226.96955	190	
227.87180	98	
227.92782	138	
227.95700	328	
228.94038	1274	
230.02371	76	
230.88985	314	
232.82868	100	
232.88035	122	
235.83265	78	
237.90984	76	
238.90056	74	
238.93819	102	
239.89860	92	
240.83729	76	
240.94049	606	
240.96122	200	
241.83333	160	
241.85763	92	
241.93732	2298	1+
241.96560	80	
242.93941	1634	1+
243.95150	76	
244.83049	76	
244.89585	90	
244.93826	278	
244.95679	668	
244.99006	82	
245.93945	180	
246.81035	108	
246.95148	500	
246.97848	148	
248.80371	220	
248.89738	242	
249.80628	124	
250.79306	120	
250.94752	82	
251.04549	88	
251.79529	130	
251.96528	120	
252.95502	86	
254.07147	78	
254.86859	100	
255.86458	108	
256.84934	136	
258.44285	82	
258.84355	310	1+
258.96525	178	1+
260.83631	164	
260.87171	248	1+
260.90070	92	
262.05214	76	
263.84496	122	
263.88442	86	
263.91596	92	
264.95650	106	
265.90853	76	
265.96458	76	
265.98871	82	
266.12869	154	
266.48755	86	
266.81587	414	1+
268.13602	84	
268.79989	84	
268.81678	196	
268.89021	78	
269.02954	74	
269.96640	82	
270.80050	78	
271.95148	74	
272.84883	178	
276.41461	82	
276.80584	134	
277.41803	102	
277.81458	82	
278.79639	170	
278.84413	558	1+
278.91401	112	
279.44426	88	
279.79605	196	
280.79271	748	1+
282.78983	286	1+
283.06914	118	
283.84799	118	
284.78705	76	
284.81987	478	1+
285.06374	74	
285.84364	164	
285.86856	76	
286.80049	86	
287.41722	74	
289.56756	74	
290.79543	74	
290.83145	88	
291.40506	78	
292.09324	80	
295.92641	370	1+
296.36024	76	
296.80958	248	
297.79995	1302	1+
298.57986	80	
298.80207	1090	1+
298.81974	210	1+
298.89674	206	1+
299.86856	120	
300.02864	74	
300.80040	804	1+
301.85655	376	1+
303.01964	74	
303.39650	80	
305.91893	88	
307.31011	74	
308.28181	80	
309.77123	74	
309.91368	80	
311.85959	90	
312.33775	84	
312.86406	112	
313.98881	86	
316.81173	226	1+
319.81212	154	
320.17456	80	
320.92652	110	
321.81796	226	
321.97654	78	
322.82092	126	
323.30238	76	
324.01680	120	
324.89394	78	
325.88809	78	
326.25865	76	
326.76680	82	
326.86223	80	
329.87375	204	
331.75077	86	
334.32653	84	
334.87408	90	
336.87667	184	1+
337.00523	80	
338.17619	80	
338.83570	78	
339.39424	90	
339.61575	98	
341.26962	86	
341.90540	78	
342.82782	76	
345.09372	78	
348.29454	88	
349.30011	82	
350.70700	112	
354.27567	108	
355.37708	84	
355.61072	98	
356.18544	82	
360.87356	134	
365.38862	100	
END IONS

###FS:    #m/z: 322.92845 #charge 1+
###MS: 58
###MSMS: 59
BEGIN IONS
TITLE=Cmpd 43, +MS2(322.9284), 28.0-35.0eV, 1.3min #59
RTINSECONDS=75.06
SCANS=58-59
PEPMASS=322.92845	278166
CHARGE=1+
66.29412	86	
193.10162	60	
193.88928	80	
196.02906	70	
197.86614	68	
197.95915	56	
201.04459	92	
205.94817	208	
207.94353	74	
209.08013	60	
210.88612	76	
212.89269	140	
212.91120	92	
213.00988	74	
216.87497	94	
218.88501	72	
219.95268	74	
220.81846	60	
221.43215	82	
222.85230	70	
222.94215	96	
222.98057	58	
223.95899	126	
224.02898	72	
224.95624	118	
225.84091	70	
225.88911	54	
225.96711	88	
227.92917	110	
229.42569	84	
233.89453	78	
236.93913	72	
236.95775	82	
236.99390	60	
237.02418	64	
237.90772	76	
237.94387	60	
238.24883	56	
238.88752	152	
238.93874	280	
240.93886	3346	
241.88003	62	
241.94077	2386	
242.61265	106	
242.93976	8080	1+
243.88047	76	
244.34466	96	
244.94007	1094	
244.97496	76	
245.55941	54	
245.85115	74	
246.84831	70	
246.97503	138	
247.23437	92	
247.83508	72	
248.05569	60	
248.96581	54	
249.96803	86	
250.83798	104	
250.86770	58	
250.94780	86	
251.06825	66	
252.06348	82	
252.94512	58	
253.91095	72	
255.10413	74	
255.71989	66	
255.83800	70	
256.80704	66	
256.90913	70	
258.80050	76	
258.83799	74	
258.90504	102	
259.91000	56	
260.79932	56	
260.84706	76	
260.92886	118	
261.48173	82	
261.82897	110	
262.38413	68	
262.93936	60	
263.82434	78	
264.89230	74	
265.05614	72	
265.07809	66	
265.24439	56	
266.13093	68	
266.80946	58	
266.83114	66	
266.84442	74	
267.41755	86	
267.94690	108	
268.95144	90	
270.85311	62	
271.14421	72	
272.84609	96	
272.94264	88	
273.80369	68	
274.90988	72	
275.42299	66	
275.94511	72	
277.71428	88	
278.02752	66	
278.85162	70	
279.09056	1330	1+
279.82801	58	
280.22473	72	
280.83574	94	
281.84079	66	
281.86129	62	
282.02215	58	
282.09036	80	
282.28000	78	
282.90948	68	
283.06810	224	
284.21228	64	
284.29289	540	1+
284.86814	74	
286.71629	172	
287.86709	58	
288.79931	84	
288.99773	70	
290.22833	76	
293.85629	80	
298.85553	58	
300.41386	98	
300.80442	60	
301.85219	56	
303.73434	84	
304.81187	60	
304.88240	86	
306.88615	56	
307.20442	60	
309.80920	206	1+
309.81472	56	
310.91982	72	
311.40051	84	
313.03007	62	
314.11260	56	
316.86343	84	
316.88065	80	
319.14686	58	
319.86682	58	
320.72393	70	
320.82222	240	1+
320.89577	70	
322.07539	72	
322.19883	62	
323.30219	68	
324.89347	120	
325.11746	66	
325.25477	58	
326.17858	68	
326.92441	68	
326.95320	78	
END IONS

###FS:    #m/z: 340.93869 #charge 1+
###MS: 58
###MSMS: 60
BEGIN IONS
TITLE=Cmpd 44, +MS2(340.9387), 28.0-35.0eV, 1.3min #60
RTINSECONDS=75.8325
SCANS=58,60
PEPMASS=340.93869	116096
CHARGE=1+
162.16889	80	
207.96845	72	
208.84044	72	
213.93953	128	
215.88279	370	1+
215.93475	146	
217.88210	152	
218.88440	68	
220.87902	94	
222.83403	88	
223.95268	118	
224.89161	80	
225.83910	78	
226.97014	68	
230.88503	68	
231.83149	74	
231.88709	116	
231.94976	314	
233.90190	222	
233.95110	96	
234.14814	88	
234.87317	84	
235.12610	116	
235.89011	128	
236.24394	72	
236.88399	106	
238.08771	68	
238.85485	170	1+
238.86661	78	
239.84148	120	
240.22738	90	
240.83191	108	
240.86011	86	
241.84141	740	1+
243.83194	508	1+
245.93847	72	
246.83299	82	
246.95057	76	
246.97204	80	
247.44283	92	
248.85896	70	
248.90154	72	
249.93702	90	
249.96116	132	
249.98998	136	
250.21054	68	
250.94541	86	
253.92272	70	
254.91196	100	
254.96323	276	
255.07042	120	
255.92047	68	
256.26244	82	
256.89490	186	
257.39399	90	
257.85003	120	
257.90017	132	
258.84500	474	
258.94935	98	
259.24110	82	
259.85046	248	
259.87610	88	
259.91171	90	
259.93161	76	
260.83068	876	1+
260.92650	94	
261.91126	78	
262.90752	80	
263.02528	72	
263.06696	70	
263.84163	192	
264.80236	68	
264.86476	220	1+
265.12005	70	
266.82054	90	
266.85200	88	
267.13672	310	1+
267.83995	104	
268.01908	98	
268.29073	72	
268.83872	376	
270.83277	154	
271.79573	72	
271.84426	76	
272.80737	68	
272.93974	70	
273.90891	72	
274.86149	160	
275.30492	110	
275.86415	206	
276.85497	964	1+
276.90884	84	
276.99068	180	1+
277.72676	104	
277.90667	68	
277.96834	94	
278.84321	1434	1+
279.96593	144	
281.04937	372	1+
281.86430	82	
282.80388	144	
282.88245	82	
283.52716	100	
283.87696	128	
284.86511	72	
288.83793	280	
289.81036	70	
289.87674	84	
290.91914	86	
292.43102	80	
292.91861	108	
294.86480	118	
295.75409	78	
295.87138	70	
295.95694	90	
296.80441	68	
296.85268	98	
296.86835	144	
297.22139	84	
297.97528	152	
298.85811	158	
299.87056	140	
301.85686	296	1+
302.17616	78	
302.44947	82	
303.04378	68	
303.90984	108	
304.11772	74	
305.29246	82	
306.88214	320	1+
307.04549	76	
307.44142	96	
307.86372	76	
307.88558	196	1+
308.73485	76	
309.37361	68	
312.80220	78	
314.02171	94	
314.08678	78	
315.00379	76	
316.80961	70	
318.79854	72	
319.20833	76	
320.86723	70	
321.88197	70	
323.21133	68	
323.30217	74	
324.29651	72	
324.89077	194	
326.40049	86	
326.83781	78	
327.39716	84	
327.87741	96	
328.18651	90	
328.81186	78	
329.38454	100	
329.87252	78	
336.36283	72	
338.05837	116	
340.75741	76	
340.81161	70	
340.90473	72	
342.00971	72	
342.31150	76	
END IONS

###FS:    #m/z: 336.94416 #charge 1+
###MS: 58
###MSMS: 61
BEGIN IONS
TITLE=Cmpd 45, +MS2(336.9442), 28.0-35.0eV, 1.3min #61
RTINSECONDS=76.6045
SCANS=58,61
PEPMASS=336.94416	51408
CHARGE=1+
57.72147	68	
185.08017	108	
195.87616	66	
196.88076	82	
198.12354	74	
198.89161	74	
203.93649	72	
204.09081	64	
206.11648	66	
210.88077	80	
210.92053	130	
211.92406	72	
211.94309	784	
212.87746	188	
213.93890	880	1+
215.89035	100	
215.93390	72	
216.88956	92	
216.95291	98	
217.88424	122	
218.90139	64	
219.84144	70	
220.87612	148	1+
222.86892	74	
224.83306	72	
224.97242	382	1+
226.84040	94	
227.19735	68	
227.83449	68	
227.91081	108	
229.95389	1066	1+
230.88971	266	
231.89131	150	
231.95284	336	1+
233.94760	258	1+
235.94195	68	
236.07082	84	
237.02965	82	
237.79583	72	
238.09142	76	
238.21654	76	
238.84128	68	
238.85826	114	
238.88496	172	
239.09496	88	
239.84514	68	
239.89535	116	
240.83980	372	1+
241.84204	230	1+
242.12726	76	
243.83855	72	
246.85422	66	
246.97439	158	
247.96191	386	1+
248.94392	72	
249.95929	344	
250.94253	150	
251.04092	84	
251.97554	110	
252.42409	96	
252.84749	66	
252.96960	724	1+
252.99208	86	
253.05459	120	
254.06984	310	1+
254.08968	66	
254.96421	304	
255.85085	292	1+
256.01063	80	
256.12284	104	
256.80913	68	
257.82742	74	
257.89657	74	
257.93308	202	1+
258.84528	462	1+
258.97415	76	
260.83518	78	
260.99551	68	
261.15475	72	
261.43850	72	
262.84088	96	
264.86329	78	
264.87941	72	
266.64013	84	
266.84229	78	
266.86236	64	
267.84724	272	
268.39343	70	
268.78789	72	
268.83844	558	
269.86965	80	
270.79841	82	
271.85412	66	
271.90105	70	
272.98466	94	
273.93342	82	
274.86269	168	
275.10148	66	
276.85842	362	
277.84948	140	
278.11348	66	
278.86797	114	
278.99082	78	
279.83163	114	
279.85328	318	1+
279.95361	82	
280.94356	72	
281.04751	84	
283.02707	76	
283.51086	88	
283.86260	76	
284.82316	68	
285.40358	72	
285.85318	212	
285.86682	80	
285.92897	92	
286.84714	228	
286.91594	76	
287.85314	134	
293.11023	124	
294.87291	96	
295.03021	80	
295.86703	162	
295.97609	68	
296.92940	76	
297.38436	64	
297.45003	72	
297.86803	76	
297.89335	82	
298.40787	104	
299.05348	72	
299.86947	274	1+
300.32667	72	
300.93798	92	
301.21453	76	
302.33677	84	
302.84922	70	
303.86292	72	
303.94830	68	
304.24824	76	
305.72804	76	
308.01433	78	
308.87127	66	
309.00119	202	
309.88811	76	
310.85912	96	
311.87879	198	1+
313.84321	128	
314.61789	86	
314.62729	92	
314.86198	90	
318.08849	78	
318.94338	80	
320.80317	76	
320.88485	100	
321.16423	76	
321.88849	86	
324.29179	66	
329.17736	90	
331.77810	80	
334.19110	80	
334.23353	68	
335.19742	72	
337.14979	72	
337.24856	68	
340.37216	86	
342.00056	72	
END IONS

###FS:    #m/z: 322.92861 #charge 1+
###MS: 62
###MSMS: 63
BEGIN IONS
TITLE=Cmpd 46, +MS2(322.9286), 28.0-35.0eV, 1.4min #63
RTINSECONDS=80.265
SCANS=62-63
PEPMASS=322.92861	304220
CHARGE=1+
82.51486	100	
177.05202	102	
192.88767	104	
197.86303	72	
197.91267	56	
205.94423	136	
206.88242	72	
207.04137	58	
207.87701	212	1+
207.96782	84	
209.94586	70	
215.96989	66	
219.35857	62	
221.94396	64	
222.96406	56	
223.95684	134	
225.95730	60	
227.10063	82	
227.92571	60	
228.22762	68	
228.45418	98	
228.84420	56	
230.06962	68	
235.91557	74	
236.19880	98	
236.90713	66	
237.38707	92	
238.04610	76	
238.16169	72	
238.88809	56	
238.93906	320	1+
239.07754	126	
239.10056	54	
240.85437	74	
240.93861	3274	
240.96281	134	
241.13070	88	
241.19957	78	
241.89432	78	
241.94088	2174	
242.12710	78	
242.62772	56	
242.81864	240	1+
242.86064	62	
242.94091	8030	1+
243.86022	92	
244.93769	1594	
245.05635	116	1+
245.79211	64	
245.87308	72	
246.97761	156	
247.55890	84	
247.79448	74	
248.96750	56	
248.98278	80	
248.99840	78	
250.94407	84	
252.46687	64	
253.85448	72	
254.44911	74	
255.14311	74	
255.77910	58	
255.83023	70	
256.20548	74	
256.89197	80	
256.90744	62	
256.99228	70	
257.32289	80	
258.44303	78	
258.84766	84	
261.79985	68	
261.83620	64	
262.88008	72	
263.17437	68	
263.87435	72	
264.06559	76	
264.80835	62	
265.05625	84	
265.12212	94	
265.99686	68	
267.93654	66	
267.99334	86	
268.80807	66	
268.95329	174	
270.82274	192	1+
273.14749	68	
273.78732	62	
274.84916	76	
275.07704	58	
276.85983	64	
276.87402	114	
278.25912	78	
278.81052	70	
278.84457	174	
278.90681	78	
279.03360	76	
279.09053	1194	1+
279.93048	90	
280.26185	70	
280.85822	66	
281.08023	68	
281.38748	72	
281.96623	88	
281.98726	100	
282.04683	56	
282.27793	68	
282.83430	78	
282.86186	74	
283.06742	216	
283.84360	66	
283.86241	62	
283.96611	80	
284.29070	486	1+
284.80954	132	
284.86495	350	1+
284.96835	58	
285.21503	60	
285.89779	170	1+
289.88122	72	
289.92097	56	
290.85702	184	
291.17062	58	
293.87934	64	
294.84236	70	
295.87017	74	
296.86059	122	
296.88253	88	
297.83155	82	
298.75812	72	
298.80452	72	
300.19871	80	
300.81492	212	1+
300.92483	92	
301.87144	70	
301.90772	68	
302.88358	68	
303.74300	80	
305.01978	76	
307.79828	138	
307.87785	76	
309.89210	58	
309.90747	68	
310.46082	78	
310.87643	78	
312.13594	72	
312.76070	60	
313.84006	66	
314.88176	76	
316.86518	58	
319.12932	72	
319.29824	56	
322.31151	64	
323.23802	58	
323.88447	66	
324.18784	78	
324.22778	72	
324.30306	60	
324.89495	134	
325.10424	66	
325.88763	84	
325.89846	180	1+
326.82679	94	
END IONS

###FS:    #m/z: 363.95455 #charge 1+
###MS: 62
###MSMS: 64
BEGIN IONS
TITLE=Cmpd 47, +MS2(363.9545), 28.0-35.0eV, 1.4min #64
RTINSECONDS=81.0375
SCANS=62,64
PEPMASS=363.95455	48266
CHARGE=1+
185.98983	74	
189.05888	76	
189.86478	76	
191.86016	114	
193.87211	74	
207.88179	86	
208.88675	130	
209.94142	170	
210.88371	124	
211.88047	74	
212.87876	330	1+
214.89051	84	
219.94180	98	
222.95728	212	
223.49246	90	
223.95452	206	
224.94756	428	1+
224.97521	90	
225.96922	136	
226.83798	218	1+
226.88062	76	
226.94651	1350	1+
226.97254	404	
227.88191	102	
227.92923	182	
228.89353	100	
228.94015	1414	1+
230.88838	682	1+
238.89177	92	
240.93903	402	
240.96358	190	
241.93804	2920	1+
241.95821	146	
242.83262	78	
242.94008	1950	1+
243.83204	120	
244.84021	76	
244.93991	402	
244.95319	562	
245.94634	974	1+
246.80719	90	
246.90621	84	
246.95268	616	1+
247.13304	86	
247.81082	156	
248.51619	80	
248.80392	122	
248.89818	154	
250.79699	110	
250.94521	94	
251.04192	118	
251.05354	96	
253.90213	142	
256.94901	76	
257.90640	94	
258.14504	78	
258.84240	168	
258.97891	124	
259.11962	86	
259.40928	74	
260.83117	304	
260.96387	194	
261.83342	130	
261.94132	78	
262.83214	88	
264.81690	108	
265.39619	90	
265.78330	254	1+
265.82242	146	
266.81155	462	1+
267.13750	94	
267.41648	78	
267.84832	78	
267.97511	94	
268.88027	78	
268.95439	76	
268.96565	136	1+
269.80707	74	
270.81786	316	1+
271.85164	98	
275.04627	76	
275.40896	80	
276.00631	110	
278.79761	302	
278.84422	246	1+
278.88086	166	
278.95777	106	
279.86515	78	
280.79243	342	
281.79231	590	1+
281.86276	108	
283.96912	170	
284.06558	84	
284.82491	94	
285.81253	116	
285.84366	184	
285.86460	76	
285.97398	132	
286.41301	76	
286.89512	124	
286.93488	92	
286.94916	86	
287.81763	86	
289.88541	82	
290.85061	232	1+
291.81424	80	
292.93524	106	
292.95204	80	
294.86427	110	
296.80508	82	
296.85411	138	
298.40585	78	
298.80273	940	1+
298.99640	78	
299.87300	122	
300.80022	342	
300.89484	84	
301.19956	76	
301.79405	174	
301.86328	230	
302.79706	126	
302.83213	86	
302.93879	74	
303.85278	196	
304.82276	74	
304.88435	108	
305.11014	100	
306.43637	76	
307.83819	98	
308.35710	74	
308.87082	116	
309.11662	74	
309.86428	104	
311.09733	80	
311.42894	88	
314.40899	78	
315.81909	80	
315.89577	84	
316.81048	444	1+
318.81147	394	1+
318.96926	84	
321.14196	82	
321.89734	108	
322.37764	104	
323.30009	92	
323.99115	74	
324.89082	204	
325.89052	114	
326.88656	80	
327.07197	136	
330.51075	78	
330.87694	94	
332.89017	92	
333.72352	78	
334.76136	80	
336.76847	76	
336.94464	174	
337.94998	76	
339.76098	76	
340.18620	78	
340.94100	82	
344.18409	88	
344.83154	76	
344.89287	86	
345.40384	80	
349.31965	76	
361.27614	74	
362.87907	90	
364.55129	104	
365.74792	80	
END IONS

###FS:    #m/z: 336.94413 #charge 1+
###MS: 62
###MSMS: 65
BEGIN IONS
TITLE=Cmpd 48, +MS2(336.9441), 28.0-35.0eV, 1.4min #65
RTINSECONDS=81.8095
SCANS=62,65
PEPMASS=336.94413	45594
CHARGE=1+
183.87532	70	
185.86425	72	
192.14244	72	
192.88867	126	
199.97016	76	
205.94567	86	
207.97184	68	
210.87989	158	
210.89882	72	
211.94297	822	1+
212.87700	346	
213.93899	546	
214.54856	72	
214.87960	70	
215.88782	272	1+
215.93596	74	
216.93644	92	
218.83624	86	
222.94579	80	
222.96979	138	
223.88058	274	1+
223.97569	110	
224.65801	92	
224.88410	220	1+
224.97330	82	
225.86488	76	
225.95757	74	
226.96802	86	
228.84592	122	
229.83909	76	
229.95282	1632	1+
230.88910	112	
231.94849	268	
232.82384	126	
232.88782	110	
233.94648	136	
234.83081	72	
234.92095	84	
235.44076	86	
235.89320	76	
236.90176	108	
238.89176	72	
239.95174	68	
239.95414	68	
239.98289	74	
240.17252	76	
240.83336	114	
240.93829	70	
241.83851	250	
241.90302	90	
242.84809	132	
243.84382	234	1+
243.89025	70	
243.96281	78	
244.91492	76	
246.97521	290	
247.96418	360	
248.90045	68	
248.93136	88	
249.10685	108	
249.96182	102	
250.08437	74	
250.94311	112	
251.89357	92	
251.95358	118	
252.96877	700	1+
253.13858	68	
253.89551	72	
253.90902	94	
254.08895	86	
254.78122	148	
254.90729	278	1+
255.07286	462	1+
256.89161	426	1+
256.96353	90	
257.84809	146	
257.86128	148	
258.84422	188	
259.82869	82	
259.85001	134	
259.95124	70	
260.85309	112	
261.82161	82	
261.92311	76	
264.04965	72	
264.86041	120	
264.88033	76	
265.01744	118	
265.98671	84	
266.84717	136	
266.93378	82	
267.84103	140	
268.51005	96	
268.84008	202	
269.83704	166	
272.84554	206	
272.87685	122	
273.87290	82	
274.58443	82	
275.79403	80	
275.84432	188	
276.85424	600	1+
277.66143	92	
277.90388	106	
278.84020	148	
278.86262	214	
279.83230	88	
279.84986	128	
279.96196	92	
280.82337	72	
280.85466	218	1+
281.02289	78	
281.94386	74	
283.90178	106	
286.43122	68	
286.85274	126	
286.86804	94	
287.13038	78	
287.91292	76	
289.85180	68	
291.85704	82	
292.88333	86	
292.93934	76	
293.10374	126	
293.86700	130	
294.11138	78	
294.86475	262	
295.88540	72	
295.96893	70	
296.88468	76	
296.91864	94	
297.97334	116	
298.60759	78	
298.86204	74	
298.91307	84	
299.87059	298	1+
301.98636	88	
302.28764	72	
304.91036	78	
305.60359	90	
305.86848	82	
305.90745	72	
308.57755	72	
309.37494	156	
310.04577	88	
310.88078	72	
311.86011	90	
313.76475	74	
313.88242	76	
314.03034	80	
316.88742	98	
318.40183	74	
318.45424	76	
319.11427	94	
320.61620	78	
321.28303	100	
322.95101	98	
325.83048	72	
325.90161	142	
328.79865	82	
331.81543	68	
339.22943	72	
339.84514	164	1+
340.14092	68	
END IONS

###FS:    #m/z: 363.95432 #charge 1+
###MS: 66
###MSMS: 67
BEGIN IONS
TITLE=Cmpd 49, +MS2(363.9543), 28.0-35.0eV, 1.4min #67
RTINSECONDS=85.473
SCANS=66-67
PEPMASS=363.95432	59630
CHARGE=1+
79.02227	196	
112.97335	84	
189.86062	172	
191.94133	72	
204.94241	78	
205.94972	146	
207.87221	218	1+
209.95210	198	
212.08093	72	
212.87723	834	1+
219.94353	90	
221.26601	88	
222.95077	1264	1+
224.08974	92	
224.91188	72	
224.94826	426	
224.97368	138	
225.94782	192	
226.89638	170	
226.94604	1098	
226.97238	280	
227.08710	136	1+
227.83620	120	
227.88085	130	
227.92577	214	
227.95181	584	
228.01626	82	
228.90060	144	
228.94117	1944	1+
230.88828	738	1+
231.90605	78	
232.88475	150	
233.71413	92	
236.79365	78	
237.48393	92	
237.92677	96	
239.13655	82	
240.84103	106	
240.88239	138	
240.93831	1178	1+
240.95860	1058	1+
241.82703	82	
242.93816	2144	1+
244.95584	716	1+
245.89688	128	
245.94565	1588	1+
246.51456	104	
246.80820	176	
246.85610	74	
246.95107	1112	1+
247.83317	90	
248.80358	130	
248.89919	214	
250.89849	134	
251.91706	94	
252.95565	114	
253.08963	72	
253.90215	148	
256.10534	96	
256.86449	76	
257.85108	74	
258.03267	76	
258.43994	152	
258.84407	94	
258.97480	124	
259.87174	182	1+
260.84609	104	
260.93816	100	
260.96932	372	
262.82940	100	
262.96153	82	
263.81808	76	
263.97747	110	
265.78957	78	
265.97684	132	
266.81212	310	
266.90465	80	
266.97107	76	
266.99498	92	
267.01899	100	
267.81666	154	
267.84820	88	
268.80631	118	
268.91066	176	1+
268.95996	72	
269.00109	86	
269.96701	192	
270.42671	82	
271.09448	122	
271.89469	80	
272.80738	80	
272.86344	144	
273.90499	80	
276.85372	84	
278.24884	82	
278.79775	118	
278.84050	102	
278.87986	78	
279.84839	150	
280.79400	324	
281.79342	142	
281.92487	122	
281.96643	100	
282.78992	138	
282.86633	74	
283.79229	74	
283.89189	232	1+
284.78600	160	
284.82222	326	
284.91180	144	
285.14242	84	
285.82511	162	
286.81381	78	
286.88655	78	
288.82834	74	
289.51753	104	
289.85624	222	1+
290.81335	106	
291.90221	80	
294.99419	86	
295.42478	78	
295.86928	130	
295.93561	76	
296.80936	218	
296.85102	84	
297.80484	128	
297.97540	76	
298.80159	958	1+
298.89824	100	
299.87551	90	
300.79892	582	1+
300.91569	138	
301.85870	184	
302.24668	84	
302.86053	124	
303.81239	98	
306.45180	106	
306.88064	96	
306.93358	90	
311.12328	72	
313.15609	82	
313.39093	78	
313.90018	108	
314.45020	100	
314.81680	90	
317.87902	210	1+
317.94398	108	
318.82245	82	
319.93816	116	
321.82562	92	
322.16179	76	
322.82525	92	
324.89243	136	
326.16768	80	
326.88776	142	
326.96446	88	
328.87670	74	
334.14402	86	
334.28509	82	
336.94589	394	1+
339.61139	76	
344.18211	78	
344.41406	84	
344.98217	92	
346.39030	88	
346.86137	74	
347.90501	72	
348.88382	98	
352.88363	74	
367.38426	74	
END IONS

###FS:    #m/z: 336.94429 #charge 1+
###MS: 66
###MSMS: 68
BEGIN IONS
TITLE=Cmpd 50, +MS2(336.9443), 28.0-35.0eV, 1.5min #68
RTINSECONDS=86.2455
SCANS=66,68
PEPMASS=336.94429	49786
CHARGE=1+
176.07786	68	
193.88924	70	
198.90035	70	
206.88429	68	
211.94364	1210	1+
212.87763	118	
212.90231	80	
213.48498	100	
213.88347	86	
213.94023	690	1+
217.88528	96	
218.89214	70	
219.92932	76	
221.90746	80	
223.84714	98	
223.96203	144	
224.08963	60	
224.95963	70	
225.88170	66	
226.85325	124	
226.89139	104	
227.89607	64	
228.84417	128	
228.89402	106	
229.07089	78	
229.95310	1060	1+
230.88843	414	1+
231.82540	178	1+
231.95000	388	1+
233.94591	116	
233.96767	86	
234.79654	72	
235.04350	68	
235.41979	90	
235.88996	110	
236.85605	58	
236.89397	68	
238.84246	64	
240.48115	90	
240.85809	98	
240.88473	58	
240.93567	104	
241.84155	436	1+
244.98436	64	
246.97938	66	
247.06820	66	
247.95921	146	
248.04371	66	
248.90540	72	
248.98481	60	
249.95835	74	
249.99922	62	
250.95894	100	
251.83526	80	
251.89364	68	
251.92814	148	
252.83197	70	
252.88478	70	
252.96899	308	
254.86874	78	
254.93736	76	
254.96720	364	
255.07362	264	
256.87755	130	
256.91045	60	
257.83121	64	
257.86496	70	
257.90833	58	
258.07985	74	
258.12341	78	
258.84684	842	1+
261.98668	88	
262.90265	68	
263.84873	222	1+
264.86218	74	
266.15900	70	
266.35350	76	
266.83462	68	
267.46677	120	
267.82613	100	
267.84047	148	
267.92873	60	
268.84229	558	1+
269.86983	70	
271.92536	94	
271.95950	74	
272.84644	194	
273.84958	80	
273.85871	82	
274.87058	214	
274.97331	78	
275.86079	128	
276.80885	60	
276.85525	982	1+
276.88606	58	
277.83351	364	1+
278.83625	266	1+
278.89834	72	
279.07672	92	
279.81208	70	
280.88909	62	
281.06174	106	
282.80601	60	
282.84342	66	
282.87495	126	
283.81483	60	
283.86281	64	
286.84865	160	
287.41519	70	
287.80582	96	
287.85093	372	1+
288.87372	72	
290.40386	94	
291.44703	100	
292.85570	76	
293.10531	136	
293.78714	74	
294.00165	58	
294.10913	72	
294.86773	190	
295.89539	64	
295.95856	66	
296.80643	82	
297.41370	72	
297.88657	92	
297.91181	94	
298.85873	64	
298.87788	78	
299.30999	92	
300.82886	90	
302.81515	68	
303.85634	68	
304.88466	78	
304.90844	66	
304.93408	58	
307.30754	64	
307.40689	106	
308.85750	86	
310.87168	190	
311.85348	66	
312.95444	66	
314.81212	68	
316.89157	80	
317.42641	78	
317.78188	74	
317.99653	70	
318.82251	74	
318.86438	66	
323.15614	68	
323.83024	60	
324.15491	76	
324.28106	72	
325.89474	66	
329.85266	96	
330.88372	64	
334.26050	68	
334.29191	70	
334.87639	66	
335.79112	72	
336.88314	76	
337.38173	104	
337.76423	90	
338.79512	100	
342.39100	66	
END IONS

###FS:    #m/z: 359.95995 #charge 1+
###MS: 66
###MSMS: 69
BEGIN IONS
TITLE=Cmpd 51, +MS2(359.9600), 28.0-35.0eV, 1.5min #69
RTINSECONDS=87.0175
SCANS=66,69
PEPMASS=359.95995	34202
CHARGE=1+
69.19268	76	
182.86677	78	
185.85254	68	
209.94389	80	
217.93400	92	
222.02664	88	
222.88926	74	
222.94982	426	1+
223.88961	72	
224.88978	68	
224.94784	594	1+
225.97030	136	
226.94731	536	1+
227.93037	80	
228.94036	862	
230.08675	74	
232.88337	102	
233.08944	94	
233.79866	80	
233.84569	82	
233.95071	78	
234.83078	74	
234.86266	100	
235.90994	96	
237.89656	76	
238.86136	86	
240.93778	632	1+
240.96132	262	
241.20869	78	
241.84256	84	
242.85566	66	
242.89227	74	
242.96018	302	
244.08779	78	
244.95683	318	
245.89418	76	
245.94067	208	
246.95355	400	
246.97264	178	1+
247.81201	72	
248.80180	260	1+
249.94660	110	
250.79535	110	
250.83632	82	
250.89338	90	
250.94911	152	
250.98854	96	
251.80473	68	
252.87928	72	
253.08195	68	
255.85658	82	
256.84651	76	
256.91561	74	
258.44492	108	
258.84573	88	
260.82903	112	
260.94509	174	
260.96890	172	
261.82756	74	
261.97277	86	
263.79254	70	
264.01186	102	
264.04965	72	
264.80173	104	
264.81346	144	
264.84187	104	
265.81659	80	
265.86278	82	
265.92861	74	
266.81576	132	
266.88252	72	
267.81223	68	
267.84827	86	
269.02743	92	
269.84151	120	
269.96023	148	
270.88497	200	
271.13423	78	
271.40717	82	
272.09116	92	
273.80951	96	
275.98018	68	
276.80467	98	
276.85714	238	
277.84584	72	
278.80260	160	
278.84263	512	1+
278.87097	74	
279.87570	86	
280.00271	90	
280.79480	258	
280.86035	78	
280.89124	92	
281.78975	138	
281.89031	74	
282.78676	76	
283.01703	72	
283.81287	96	
284.82614	70	
285.85637	76	
286.93053	68	
289.40901	84	
289.83729	66	
289.90428	68	
292.43537	256	
293.86897	70	
295.85499	70	
295.87210	72	
296.80755	516	1+
296.87403	70	
296.92927	84	
297.89271	78	
297.94198	90	
298.02850	82	
298.11094	92	
298.80479	508	1+
298.85861	84	
299.95314	148	
300.80020	126	
300.85005	248	1+
301.87635	88	
305.15263	68	
306.81297	68	
307.43722	104	
307.72045	108	
309.84470	84	
311.80618	72	
311.86015	136	
313.44929	80	
314.81803	104	
316.03979	66	
316.77779	70	
316.81746	84	
317.81693	74	
318.18963	132	
318.44560	72	
318.86426	70	
318.93183	96	
320.84719	80	
321.22337	66	
321.81348	80	
322.46804	104	
323.01397	166	
329.87138	112	
332.40230	96	
336.94569	310	1+
337.79683	74	
340.93676	90	
342.90534	74	
343.84470	70	
343.86073	76	
344.77544	94	
345.07755	66	
347.90727	80	
349.88898	104	
351.62998	72	
357.14318	84	
357.25444	94	
357.82305	80	
360.35711	68	
362.88111	70	
END IONS

###FS:    #m/z: 340.93897 #charge 1+
###MS: 70
###MSMS: 71
BEGIN IONS
TITLE=Cmpd 52, +MS2(340.9390), 28.0-35.0eV, 1.5min #71
RTINSECONDS=90.673
SCANS=70-71
PEPMASS=340.93897	121704
CHARGE=1+
140.46647	94	
181.93780	90	
182.86510	84	
183.98920	104	
190.94265	76	
192.91863	68	
198.87618	72	
200.86362	80	
208.93284	126	
212.87288	68	
213.93959	314	
214.94119	178	
215.88690	326	1+
217.87996	142	
220.80221	76	
220.87614	258	
220.89173	82	
220.97407	70	
222.95482	94	
223.89128	68	
223.96268	70	
224.87918	68	
224.94321	92	
226.92204	70	
228.84138	70	
230.84184	80	
231.85118	88	
231.95064	316	
231.99799	68	
233.86637	68	
233.89659	188	
234.87963	82	
234.89713	242	1+
234.91914	94	
235.94576	90	
236.07793	76	
238.86328	134	
238.88611	82	
238.90092	84	
239.85815	70	
239.87991	74	
239.90206	114	
239.91905	144	1+
240.84194	334	
240.86768	106	
240.93577	98	
240.96504	78	
241.84536	228	
241.88196	84	
241.90152	78	
242.83786	230	
242.87861	184	1+
242.89376	90	
242.94761	76	
243.38390	72	
243.82947	536	1+
244.33717	84	
245.07470	72	
246.85466	102	
246.87859	76	
246.97182	158	
247.85082	78	
247.97037	82	
248.24710	84	
248.91690	72	
248.98593	206	1+
249.96466	132	
250.04557	80	
250.94738	88	
254.83920	102	
254.86596	110	
254.91309	128	
254.96266	368	1+
255.07786	148	
255.85951	68	
256.85114	318	1+
256.89574	202	
258.84755	462	
258.90884	196	1+
259.84429	444	
259.89193	80	
260.06019	68	
260.83400	448	
261.00783	102	
261.83912	264	
262.08587	74	
262.82793	76	
262.87751	90	
262.92933	104	
264.06674	112	
265.86276	80	
266.88866	68	
267.83654	416	1+
267.85865	70	
269.79436	124	
270.44320	70	
270.83644	108	
271.84099	72	
271.87230	68	
272.13182	72	
272.84440	66	
273.85330	326	1+
274.85814	278	1+
275.84179	182	
275.87977	70	
275.94329	72	
276.06551	96	
276.85511	1520	1+
277.91901	144	
277.96563	264	1+
278.84391	1964	1+
279.79536	102	
281.08270	72	
281.85950	214	
281.89230	94	
281.91091	72	
282.87420	78	
284.87706	70	
288.78884	72	
289.78902	70	
291.84141	94	
292.43945	78	
292.88693	90	
294.66348	96	
294.86557	176	
295.97044	80	
296.85627	106	
297.85457	72	
297.89519	72	
297.96802	94	
298.19370	72	
299.05607	72	
299.88408	118	
300.86096	74	
301.86174	294	
302.17490	148	
302.86212	140	
303.89704	72	
304.88690	66	
305.98115	78	
307.93895	68	
308.29484	70	
308.80598	66	
308.86222	66	
308.88114	68	
312.44176	78	
313.87354	68	
317.93084	86	
318.86849	88	
323.12768	74	
326.09867	74	
328.26697	78	
328.97687	112	
329.82789	80	
330.80802	76	
331.81592	68	
332.33031	96	
333.78835	130	
334.88238	84	
336.07013	72	
337.85521	82	
338.27525	68	
339.83319	100	
343.89022	86	
345.74637	102	
END IONS

###FS:    #m/z: 363.95420 #charge 1+
###MS: 70
###MSMS: 72
BEGIN IONS
TITLE=Cmpd 53, +MS2(363.9542), 28.0-35.0eV, 1.6min #72
RTINSECONDS=91.445
SCANS=70,72
PEPMASS=363.95420	50226
CHARGE=1+
124.98671	74	
198.86487	72	
207.95228	70	
209.94201	282	
210.88991	72	
212.87840	264	
215.90049	136	
215.93566	70	
220.86602	72	
222.94913	222	
223.96281	118	
224.89719	150	
224.94738	420	1+
225.97346	168	
226.94512	1140	1+
226.97266	168	
227.83112	78	
227.88523	96	
228.83290	70	
228.89077	200	
228.94182	1232	1+
229.92843	70	
230.89024	264	
230.95538	74	
231.88862	122	
232.89214	114	
236.81986	68	
236.83910	76	
236.99819	72	
238.84053	88	
240.82090	148	
240.94026	618	
240.96525	96	
241.91499	86	
241.93821	1810	1+
242.41002	102	
242.89591	80	
242.94096	1280	1+
243.99002	80	
244.83849	132	
244.95567	626	
245.88088	78	
245.93965	158	
246.95189	354	
246.97391	148	
247.80548	108	
248.80446	110	
248.90394	126	
249.80138	68	
250.14475	76	
250.79583	120	
250.82095	76	
250.88938	72	
251.80216	74	
253.90535	72	
255.90873	72	
256.91349	86	
259.05921	94	
260.83924	78	
260.87078	128	
260.96995	68	
261.18805	98	
261.84769	76	
262.85109	124	
263.24824	100	
263.90999	78	
265.03643	72	
265.84872	72	
266.81369	256	
267.51882	104	
267.78831	72	
267.81366	108	
267.97416	116	
267.99509	84	
268.42345	82	
268.79876	130	
268.90843	74	
268.95752	72	
269.04353	72	
269.80936	84	
271.37656	76	
271.92046	72	
272.37897	86	
272.87179	72	
273.78930	76	
273.91926	86	
274.04325	94	
274.82226	78	
276.03480	100	
276.80856	72	
278.84846	238	
278.87500	110	
278.89886	78	
279.08281	72	
279.84588	108	
280.78965	646	1+
280.82845	146	
281.42876	78	
281.88573	78	
281.96425	76	
283.82521	92	
283.84172	80	
283.96901	118	
284.98668	74	
285.85406	94	
288.81583	88	
290.40197	106	
292.43754	138	
292.80847	80	
293.83765	78	
293.95563	80	
294.88453	70	
294.91180	100	
296.80586	262	
297.80777	134	
298.80371	1116	1+
298.90426	70	
299.93732	80	
300.80111	434	1+
300.86912	70	
301.78738	204	1+
301.86604	94	
302.85130	86	
302.94331	94	
303.85280	180	
306.43265	82	
307.79450	70	
308.87049	74	
312.02733	72	
313.85607	86	
314.86665	70	
316.81487	104	
317.81044	70	
320.92005	82	
322.82321	70	
322.98643	80	
324.03112	68	
325.14374	80	
326.79127	82	
326.86684	70	
328.28672	90	
329.87939	72	
332.36175	106	
334.87802	68	
335.83606	76	
337.19423	70	
338.16260	70	
338.44495	102	
342.13455	82	
344.54436	72	
348.99369	82	
350.79927	78	
351.85094	100	
352.88718	72	
354.77991	72	
359.41600	100	
361.21998	70	
364.12674	80	
365.15374	72	
END IONS

###FS:    #m/z: 359.95987 #charge 1+
###MS: 70
###MSMS: 73
BEGIN IONS
TITLE=Cmpd 54, +MS2(359.9599), 28.0-35.0eV, 1.6min #73
RTINSECONDS=92.217
SCANS=70,73
PEPMASS=359.95987	27086
CHARGE=1+
184.86291	76	
191.11164	90	
192.88855	70	
198.89848	78	
206.95816	78	
211.43219	100	
216.96382	72	
217.87796	80	
221.95032	72	
222.94749	194	
223.89143	118	
223.95436	112	
224.07771	74	
224.83802	76	
224.88981	86	
224.94554	224	
224.96952	106	
226.94405	428	
227.95657	194	
228.94201	566	
229.95440	156	
232.89075	74	
233.03537	68	
234.15000	100	
234.86560	122	
235.87435	78	
235.99866	100	
236.84345	120	
238.09747	70	
238.79118	72	
238.88988	104	
238.93917	92	
240.83147	72	
240.93901	298	
240.96262	162	
241.11367	66	
241.90080	144	
241.93895	154	
241.95864	130	
242.95902	76	
243.94748	78	
244.95652	370	
245.44598	98	
245.78451	76	
245.93859	84	
246.40299	88	
246.95342	444	1+
246.97953	78	
248.62454	74	
248.80290	162	
250.95243	128	
252.87438	134	
252.91386	96	
252.95232	264	
253.11551	80	
253.60984	72	
255.92457	70	
256.17185	78	
256.85221	68	
258.83985	84	
260.86797	146	
260.96816	244	1+
261.84297	184	1+
262.12777	80	
262.82884	108	
262.94747	74	
264.37513	70	
265.97631	182	
266.81232	278	
266.95694	66	
267.97289	136	
268.41758	116	
268.90024	86	
269.10447	66	
271.00474	72	
273.85014	84	
273.96954	94	
274.81022	64	
276.80221	82	
276.82708	72	
276.85999	66	
277.82762	72	
278.42279	80	
278.84534	214	
278.90271	68	
279.30241	76	
279.79430	146	
279.84750	154	
279.92048	84	
280.26615	68	
280.79365	492	
280.98974	66	
281.84100	74	
282.91786	70	
282.97344	68	
283.85613	66	
283.88543	70	
284.01353	92	
284.80228	74	
284.82194	150	
285.82748	348	1+
291.88535	72	
291.90845	80	
292.80691	96	
292.85673	106	
295.93772	76	
296.80852	118	
296.93346	72	
297.80004	972	1+
297.85877	70	
298.80151	718	1+
299.86774	86	
300.80168	278	1+
301.77302	66	
303.05854	68	
304.80338	66	
307.43297	86	
307.88561	64	
310.88084	70	
311.13839	100	
311.84720	70	
312.95599	102	
314.82253	72	
314.94902	66	
315.81273	78	
316.81383	144	
317.81365	148	
318.87770	70	
319.80095	80	
319.90672	64	
320.01635	70	
320.40302	84	
320.92007	66	
321.82146	118	
323.02199	70	
323.81705	158	
329.84826	84	
332.40425	80	
334.94778	66	
335.87660	82	
336.83389	70	
336.94228	320	
338.95303	90	
339.87854	66	
340.94329	78	
341.13365	70	
342.82552	72	
352.78586	114	
353.42580	68	
353.89255	76	
354.05159	66	
359.95852	70	
360.88661	68	
361.83445	66	
362.88388	76	
362.90739	70	
364.03070	68	
END IONS

###FS:    #m/z: 322.92852 #charge 1+
###MS: 74
###MSMS: 75
BEGIN IONS
TITLE=Cmpd 55, +MS2(322.9285), 28.0-35.0eV, 1.6min #75
RTINSECONDS=95.88
SCANS=74-75
PEPMASS=322.92852	285226
CHARGE=1+
156.54657	68	
183.47332	112	
186.07555	70	
192.89206	72	
197.95602	42	
200.87190	110	
201.04454	82	
202.04521	56	
205.95034	156	
205.96690	66	
206.71830	66	
206.83762	42	
207.04860	106	
207.97384	50	
209.94326	130	
211.82892	54	
212.01442	46	
212.82712	64	
212.89169	86	
214.91907	44	
216.88562	90	
218.88138	74	
220.87541	50	
220.89365	60	
221.87231	132	
222.00248	68	
222.07580	80	
222.87438	62	
223.95911	120	
224.95958	122	
226.56508	76	
226.87223	58	
226.89770	76	
227.06431	84	
227.93121	50	
230.90303	76	
234.84215	54	
234.93615	70	
235.85711	76	
236.40828	84	
236.86515	50	
238.88957	150	
238.93717	150	
239.07817	282	
239.46129	84	
239.81212	190	1+
240.83251	42	
240.90507	64	
240.93960	1784	
241.14191	42	
241.94078	1732	
242.47795	78	
242.94063	4978	1+
243.01467	64	
243.28941	54	
243.82208	138	
244.83824	76	
244.93878	1294	
246.87128	66	
246.97109	260	1+
248.88768	70	
249.09129	42	
250.10972	44	
250.90958	90	
250.96130	92	
252.82409	64	
254.90773	68	
256.52951	48	
256.84433	88	
256.90766	90	
257.40571	108	
257.79784	42	
258.83022	72	
258.90022	66	
258.94057	86	
260.41483	54	
261.83964	78	
261.93501	42	
262.13951	72	
262.82850	54	
262.88566	86	
263.85050	42	
263.99168	58	
264.10348	44	
264.94017	62	
264.96182	54	
264.98616	66	
265.05794	126	
266.90741	70	
267.16964	70	
267.92247	62	
268.77976	54	
268.88825	90	
268.94688	50	
272.95463	78	
273.39104	100	
274.91014	76	
277.92350	74	
278.83824	108	
279.09161	888	1+
279.27410	54	
279.96566	48	
280.06872	48	
281.85715	76	
281.96627	70	
282.85574	58	
283.02293	72	
283.06454	66	
284.20797	70	
284.29067	496	1+
284.87413	130	
285.20884	62	
286.85154	76	
286.91180	116	
288.90371	70	
288.93055	60	
289.88739	48	
294.84864	54	
295.83650	86	
296.82764	52	
297.80989	50	
299.80925	58	
300.82232	74	
301.11433	52	
302.15707	72	
302.20828	56	
302.82765	60	
302.86877	68	
303.00762	46	
304.87179	64	
305.06031	52	
306.77218	92	
306.89492	74	
307.76441	72	
307.88267	102	
308.28831	152	
308.85999	56	
311.86006	74	
312.66093	88	
313.76471	50	
314.15870	54	
319.80975	72	
319.83834	54	
320.14164	94	
320.21866	60	
320.75254	58	
320.89801	84	
322.37984	90	
322.87415	80	
323.75977	52	
324.20366	46	
324.26975	68	
324.83191	76	
324.92666	46	
326.87330	56	
END IONS

###FS:    #m/z: 340.93860 #charge 1+
###MS: 74
###MSMS: 76
BEGIN IONS
TITLE=Cmpd 56, +MS2(340.9386), 28.0-35.0eV, 1.6min #76
RTINSECONDS=96.6525
SCANS=74,76
PEPMASS=340.93860	130776
CHARGE=1+
176.85913	98	
192.88702	78	
192.92508	126	
202.17958	86	
208.96132	68	
210.90226	76	
213.93850	306	
215.02887	72	
218.87518	366	1+
222.94750	80	
223.89837	72	
223.95994	212	
226.87216	66	
226.96810	66	
227.86642	72	
228.83845	62	
228.87015	64	
229.89674	84	
230.89746	70	
231.94857	296	1+
233.94693	202	
234.45992	70	
235.07329	66	
236.94822	64	
237.06299	142	
238.83764	120	
239.85523	78	
240.23363	84	
240.84722	276	
240.92837	66	
241.84321	696	1+
241.89210	128	
242.83162	522	1+
243.83516	458	1+
243.87314	64	
244.89959	130	
245.05809	86	
246.00036	92	
246.38546	88	
246.97468	146	
247.97457	68	
248.90423	100	
249.85955	66	
249.95643	90	
249.98853	158	
250.83676	70	
251.93270	72	
252.87650	92	
253.07246	84	
254.08704	96	
254.90807	102	
254.92441	168	
254.96583	240	
255.13444	86	
255.83011	68	
256.27263	66	
256.84648	172	
256.86394	102	
256.89486	296	1+
256.91461	94	
256.96890	66	
257.86250	112	
258.84446	1038	1+
258.88720	70	
258.90797	166	1+
259.93757	74	
259.95543	78	
260.33752	66	
260.83332	652	1+
261.43030	64	
261.97867	74	
263.01640	98	
264.20721	70	
264.86656	94	
265.85717	72	
265.96266	66	
266.79630	70	
266.84819	66	
267.86296	98	
268.83986	342	
269.82133	72	
269.83421	542	1+
269.85577	66	
270.83381	336	1+
271.36046	76	
272.33256	158	
272.82672	78	
273.84802	120	
273.91714	72	
274.87577	130	
275.40285	102	
275.80843	80	
275.86395	178	
276.46748	84	
276.85286	478	
276.96488	120	
277.86179	328	
277.92155	88	
277.93524	92	
277.96436	80	
278.84420	1180	1+
279.02753	64	
279.96231	110	
280.84600	140	
280.86313	130	
280.92076	114	
281.05431	104	
281.86103	158	
282.22869	66	
282.87653	94	
284.87290	86	
286.93057	90	
288.83778	174	
288.86584	74	
289.84776	70	
290.00448	70	
292.84046	68	
294.86952	74	
295.87840	70	
296.86681	152	
297.89598	100	
297.95421	64	
298.91942	66	
299.87495	108	
300.87772	68	
301.04641	64	
301.14224	78	
301.85881	128	
303.81587	80	
303.86394	74	
304.88286	68	
305.87522	72	
308.82512	82	
309.84234	78	
311.87102	74	
312.80417	84	
313.88027	66	
318.90384	74	
319.83737	70	
320.76561	68	
320.86901	66	
320.91761	64	
322.85400	74	
324.00913	74	
324.89383	106	
325.39626	100	
328.19101	88	
328.99895	82	
330.19838	84	
331.80941	76	
331.87394	70	
331.95439	82	
332.37504	66	
332.39563	76	
337.88705	68	
339.74933	64	
340.28860	78	
340.77327	68	
344.29337	70	
344.90636	68	
345.59333	74	
345.81956	64	
END IONS

###FS:    #m/z: 359.95964 #charge 1+
###MS: 74
###MSMS: 77
BEGIN IONS
TITLE=Cmpd 57, +MS2(359.9596), 28.0-35.0eV, 1.7min #77
RTINSECONDS=97.4245
SCANS=74,77
PEPMASS=359.95964	24902
CHARGE=1+
136.12423	92	
178.87362	66	
193.94725	92	
205.94782	150	
208.88382	132	
209.94377	78	
210.89518	86	
219.89979	74	
220.86969	84	
222.89289	128	
222.95481	190	
223.88564	72	
223.96072	78	
224.94707	522	1+
226.06808	64	
226.79228	74	
226.89054	70	
226.94564	420	1+
226.97314	254	
227.88125	74	
227.92958	110	
228.94205	456	
230.50389	94	
230.88999	66	
232.82523	68	
233.06332	70	
234.93591	82	
236.86338	66	
236.91461	70	
238.94010	126	
240.02599	82	
240.06216	84	
240.88130	70	
240.90598	64	
240.93794	342	1+
240.96134	582	1+
241.97399	64	
242.85579	72	
242.92088	92	
242.95726	248	
244.05116	72	
244.95731	276	
245.84238	68	
245.94085	176	
246.95102	546	
246.97360	110	
248.80669	170	
248.82993	78	
250.94529	80	
252.10617	74	
255.85203	76	
255.87121	74	
256.40983	64	
257.15945	76	
257.90662	72	
258.83369	84	
258.97496	106	
260.84108	102	
260.86864	240	1+
260.94019	82	
260.96681	372	1+
262.87983	86	
262.91163	70	
263.98363	70	
264.81051	64	
265.08447	72	
265.96895	72	
266.81250	202	
266.84671	102	
267.97501	80	
268.81591	64	
269.96865	68	
270.88326	102	
271.88250	146	
272.10335	84	
273.19009	114	
273.84423	66	
273.93988	78	
273.96000	72	
273.97829	66	
274.85914	64	
275.84330	70	
275.91862	66	
276.80671	68	
276.85495	84	
276.88624	76	
278.84094	170	
278.87511	88	
278.91477	84	
278.94328	74	
279.41124	78	
279.78821	458	1+
279.84443	92	
279.87957	64	
280.86220	66	
281.05360	136	
281.89420	94	
282.11906	94	
282.85205	68	
283.41359	86	
283.81286	80	
284.82712	162	
285.92279	78	
286.85343	74	
287.91293	90	
290.79984	66	
290.87074	66	
291.00073	70	
291.79921	66	
291.85689	246	1+
292.43506	98	
292.59054	74	
292.88698	90	
294.81271	64	
294.84999	124	
294.98393	64	
296.42588	72	
296.80985	160	
296.87076	80	
296.93394	64	
297.02868	72	
297.90565	70	
298.80001	372	1+
299.88414	74	
300.77938	110	
300.80328	94	
302.03999	72	
302.36428	66	
302.86299	142	
306.88192	132	
309.92248	90	
311.88178	78	
314.88794	84	
315.19327	80	
315.83683	86	
316.28627	68	
317.88038	94	
318.84422	66	
321.81004	100	
321.92145	74	
322.86062	68	
322.92902	128	
324.45122	72	
324.89136	82	
325.84400	64	
330.44173	88	
330.83671	66	
332.78960	92	
336.32266	98	
339.12684	70	
339.72935	68	
345.19430	80	
346.78617	78	
347.86077	118	
348.37248	82	
355.74478	66	
355.89820	78	
357.87200	86	
358.19667	118	
END IONS

###FS:    #m/z: 322.92856 #charge 1+
###MS: 78
###MSMS: 79
BEGIN IONS
TITLE=Cmpd 58, +MS2(322.9286), 28.0-35.0eV, 1.7min #79
RTINSECONDS=101.107
SCANS=78-79
PEPMASS=322.92856	304444
CHARGE=1+
79.56473	52	
90.15298	42	
109.92319	46	
166.19657	54	
190.88137	54	
194.82425	48	
195.91562	72	
201.04402	58	
202.98882	82	
203.43515	96	
205.95275	62	
206.88408	70	
207.02009	42	
212.87611	92	
216.84765	88	
217.39428	98	
218.89407	72	
221.88112	66	
221.93832	46	
222.94949	122	
223.95673	110	
225.03694	46	
225.96667	70	
226.08246	70	
226.97129	52	
227.95523	70	
228.05336	86	
229.87967	76	
229.95473	100	
230.13890	76	
230.78176	64	
230.84360	68	
232.95632	40	
234.00325	78	
236.19682	58	
237.91138	78	
238.88575	118	
238.93589	100	
239.07657	256	1+
240.81829	88	
240.84548	54	
240.89072	124	
240.93924	1932	
241.85389	66	
241.87495	72	
241.94130	2074	
242.05461	90	
242.67955	40	
242.84819	54	
242.87280	82	
242.94168	5766	1+
243.20983	62	
243.82855	82	
243.99346	74	
244.50787	42	
244.81885	70	
244.93723	924	1+
245.10850	52	
245.21527	54	
245.73865	106	1+
245.82123	56	
245.84404	64	
246.97610	102	
248.23344	68	
248.82988	42	
248.86301	40	
248.99556	66	
249.85137	64	
249.95255	82	
250.86389	70	
251.79228	70	
253.42232	86	
254.81086	58	
254.83097	66	
254.84500	66	
255.89677	68	
256.88029	66	
256.89505	174	
257.89279	68	
258.84000	66	
260.83123	68	
260.94034	80	
261.92885	86	
262.83846	80	
263.82818	60	
264.08989	54	
266.05868	84	
266.49356	40	
266.86849	80	
268.95871	74	
270.82485	54	
270.88926	46	
272.93673	68	
273.02364	68	
273.97245	60	
274.90803	52	
276.79834	50	
276.82326	60	
276.84110	64	
276.85103	72	
278.20775	48	
278.83979	188	
278.94885	98	
279.06729	70	
279.09125	1140	1+
279.90795	56	
280.15886	76	
280.85834	66	
281.05193	68	
281.79160	60	
282.27623	66	
282.76101	58	
283.06465	62	
283.08529	78	
283.84379	60	
283.96785	56	
284.28967	222	
285.84147	64	
286.17168	56	
287.97553	100	
288.14004	100	
289.88027	66	
290.40008	78	
290.85431	66	
290.88121	86	
291.24824	62	
292.97943	64	
293.85234	68	
297.83749	70	
299.05955	72	
299.40791	70	
299.87329	54	
302.81537	50	
302.99235	64	
303.19760	72	
304.87595	68	
304.97252	60	
307.79246	52	
308.57937	80	
309.82941	84	
309.87470	62	
310.03733	48	
310.80293	46	
310.87897	84	
311.86006	58	
313.26084	40	
314.04119	74	
314.81440	80	
319.07886	70	
322.15485	60	
323.10362	72	
324.83334	50	
325.25436	54	
325.89724	60	
326.75764	44	
END IONS

###FS:    #m/z: 340.93874 #charge 1+
###MS: 78
###MSMS: 80
BEGIN IONS
TITLE=Cmpd 59, +MS2(340.9387), 28.0-35.0eV, 1.7min #80
RTINSECONDS=101.88
SCANS=78,80
PEPMASS=340.93874	145326
CHARGE=1+
110.68413	64	
190.94624	72	
196.97572	64	
197.96114	62	
200.86379	90	
205.92789	70	
206.95471	70	
208.84683	104	
210.93661	188	
212.94659	70	
213.87265	64	
213.88961	204	1+
213.93754	630	1+
216.90774	66	
218.93597	82	
220.87265	74	
221.04490	64	
221.94940	88	
222.83220	78	
222.89356	88	
222.95123	70	
223.83042	64	
226.85524	66	
227.85891	60	
227.93484	66	
228.84466	72	
228.93332	76	
231.95110	270	1+
232.40589	96	
232.82903	112	
233.83084	66	
233.89461	72	
234.91155	64	
235.89195	96	
235.94704	94	
236.90871	60	
237.06777	56	
237.89069	72	
238.04585	88	
238.83876	58	
239.84790	86	
239.88332	74	
240.22974	74	
240.83785	580	1+
241.88380	136	
242.41197	108	
243.83124	190	
244.09904	76	
244.83960	188	
244.95764	72	
246.85822	72	
246.97191	64	
248.37080	98	
249.95949	122	
251.09147	94	
251.37767	78	
251.95959	68	
252.92752	78	
253.08985	72	
254.91606	64	
254.96423	232	
255.07071	72	
255.09791	70	
255.13133	80	
256.85071	112	
256.86351	74	
256.89065	70	
256.90920	62	
257.24799	82	
257.84617	116	
257.86288	74	
258.04432	78	
258.84571	570	
259.84707	894	1+
259.91383	66	
260.83394	434	1+
262.92196	86	
263.00915	64	
263.42538	62	
263.80061	80	
263.97203	74	
264.07356	82	
264.86414	74	
264.88453	94	
266.25114	60	
266.85324	88	
267.84446	56	
268.84011	478	1+
270.00083	76	
270.83280	228	
271.39622	96	
271.82340	84	
272.45814	80	
272.84114	90	
272.97698	68	
273.86139	310	1+
273.90095	82	
274.86662	226	1+
275.41502	78	
275.85386	68	
276.40220	80	
276.44562	58	
276.85324	564	
276.89237	68	
277.86111	474	
277.90679	60	
278.84430	1132	1+
278.87791	74	
278.94443	108	
279.87880	68	
279.94614	80	
280.85059	256	
281.04775	68	
282.85100	60	
282.86779	76	
283.79421	78	
284.42324	78	
284.91661	92	
288.87868	66	
289.87905	94	
290.84186	62	
292.42876	94	
292.87101	120	
292.94553	76	
293.65639	86	
294.86790	98	
295.79224	94	
295.87997	72	
296.85232	66	
297.89183	170	
297.91830	68	
298.30400	58	
299.86848	232	1+
299.89469	74	
300.82281	72	
300.96495	66	
301.85634	210	
301.94164	96	
302.17277	146	
307.27981	68	
307.85052	72	
307.88677	84	
308.05745	58	
308.86633	68	
310.87202	68	
312.42206	62	
312.94986	78	
315.89992	100	
315.92176	76	
317.42969	84	
319.13385	68	
320.75271	70	
320.89331	72	
322.76394	74	
324.89591	80	
329.87139	100	
332.77592	74	
342.32779	72	
342.90714	84	
343.32109	82	
344.74944	82	
END IONS

###FS:    #m/z: 336.94391 #charge 1+
###MS: 78
###MSMS: 81
BEGIN IONS
TITLE=Cmpd 60, +MS2(336.9439), 28.0-35.0eV, 1.8min #81
RTINSECONDS=102.652
SCANS=78,81
PEPMASS=336.94391	33072
CHARGE=1+
185.86438	90	
202.38585	70	
204.87923	68	
205.95090	96	
211.89133	84	
211.94349	954	1+
212.88026	316	1+
213.93863	322	
214.94119	140	
216.88415	58	
216.90738	98	
220.95558	74	
221.88926	80	
224.97217	120	
225.75237	68	
225.83739	64	
226.85326	58	
226.97211	62	
228.84237	72	
228.89773	70	
229.95379	1662	1+
231.89148	68	
231.95025	250	
232.82311	296	1+
232.87464	60	
235.83279	136	
238.04213	80	
238.86332	70	
239.84873	126	
239.88942	62	
239.92516	84	
240.42375	78	
240.83512	66	
240.84516	156	
240.88130	66	
241.83822	784	1+
242.82329	70	
244.90172	84	
245.93279	70	
246.84254	70	
246.90232	76	
246.97658	62	
247.96479	346	
248.90377	114	
249.96236	90	
249.97563	60	
250.82577	106	
250.94952	64	
250.99080	106	
251.94842	92	
251.97700	62	
252.96956	1074	1+
253.90501	62	
254.91278	102	
254.96671	288	
255.07181	84	
256.02484	82	
256.84830	66	
256.86612	144	
256.89779	158	
256.96358	136	
257.07289	84	
257.84503	80	
258.26524	80	
258.84602	726	1+
258.87532	86	
258.96550	116	
259.01602	70	
259.09679	74	
259.89406	78	
260.07219	74	
260.83992	68	
260.94921	102	
261.83366	58	
262.11963	70	
264.85663	62	
265.38615	72	
266.83671	76	
266.88851	66	
267.82755	130	
267.84674	146	
267.86613	68	
267.88451	78	
268.84114	410	
269.83345	112	
270.98106	138	
271.85435	70	
271.98597	100	
272.97092	172	1+
273.93962	68	
274.85490	64	
274.88541	68	
275.85893	138	
276.85663	980	1+
276.87377	220	
276.94536	78	
277.81489	80	
277.92593	66	
279.06048	74	
279.83571	64	
279.85656	108	
279.90622	88	
280.87834	64	
281.04356	64	
281.86738	92	
283.92643	60	
285.84970	62	
287.86065	112	
288.86362	58	
290.85637	86	
293.02358	74	
293.05933	66	
293.11101	178	
293.84894	66	
293.88787	68	
293.99332	80	
294.10702	86	
294.17026	72	
294.86377	150	
294.93931	90	
296.86353	62	
297.01184	90	
297.88013	158	
297.97764	74	
298.85374	64	
298.87464	84	
298.97233	64	
299.89286	58	
300.75849	68	
302.93674	66	
303.71943	64	
303.87771	70	
303.93982	66	
304.86339	64	
307.38125	92	
307.87432	82	
308.01919	74	
308.49540	86	
309.83806	58	
309.86861	154	
310.41371	88	
310.86559	70	
312.96263	70	
316.87003	88	
317.19345	72	
320.89107	82	
325.89044	62	
326.45839	62	
327.87518	88	
328.76961	70	
332.08638	60	
333.21766	74	
336.13997	60	
336.73000	70	
337.76748	60	
339.39416	68	
340.77333	74	
341.85723	60	
342.53444	74	
END IONS

###FS:    #m/z: 322.92857 #charge 1+
###MS: 82
###MSMS: 83
BEGIN IONS
TITLE=Cmpd 61, +MS2(322.9286), 28.0-35.0eV, 1.8min #83
RTINSECONDS=106.32
SCANS=82-83
PEPMASS=322.92857	340716
CHARGE=1+
92.39849	66	
196.02368	84	
197.91591	104	
197.95761	58	
201.04613	52	
203.95436	62	
205.94743	202	1+
206.97611	68	
207.18103	64	
207.97186	158	
210.21439	78	
211.01631	72	
212.90076	66	
213.97145	52	
215.88345	66	
218.46359	38	
220.16972	76	
220.88651	66	
221.88033	78	
221.94576	66	
222.94217	88	
223.95501	256	1+
224.03070	72	
225.93316	76	
227.93338	124	
227.94943	66	
228.80116	108	
228.82363	46	
228.93138	76	
231.88728	56	
232.08570	66	
232.90580	72	
234.92535	78	
236.01014	56	
236.89260	70	
237.16766	50	
238.02343	54	
238.05539	54	
238.87829	80	
238.93633	318	
239.06264	84	
239.08718	40	
239.90428	60	
240.77818	36	
240.81841	78	
240.93863	3690	1+
240.96012	102	
241.16086	38	
241.22997	34	
241.85997	86	
242.20736	40	
242.56514	48	
242.81758	54	
242.91705	74	
242.93975	4246	1+
243.23054	74	
243.26136	38	
243.58154	118	
243.81548	132	
244.03822	40	
244.93796	1122	1+
246.21622	84	
246.56429	56	
246.84436	68	
246.87142	64	
246.97472	156	
247.84468	92	
248.83755	84	
248.88199	48	
249.16491	76	
251.92888	66	
253.17420	92	
254.87257	66	
254.91312	64	
256.14841	50	
256.89295	118	
257.71711	44	
258.04851	72	
258.89051	54	
259.90518	78	
260.82040	214	1+
260.84163	50	
262.83972	82	
263.09667	86	
263.87931	34	
264.79262	44	
264.87246	66	
264.88838	68	
265.75850	46	
265.81660	84	
265.91459	76	
266.04670	64	
267.85809	62	
269.79721	88	
272.83704	42	
274.84294	58	
274.88142	88	
275.80837	52	
276.85143	66	
277.86172	58	
277.92109	62	
277.93518	66	
277.98484	64	
278.13424	76	
279.09039	1408	1+
280.80694	82	
281.82199	82	
281.93146	84	
282.07847	56	
282.78752	78	
282.94408	68	
283.02493	58	
283.07726	108	
283.84783	78	
283.86839	46	
284.29077	508	1+
284.37541	38	
284.41936	42	
284.80462	56	
285.16338	76	
285.52015	44	
285.85617	60	
287.97537	94	
288.86663	248	1+
289.16226	70	
289.87218	200	1+
290.02542	84	
291.87469	200	1+
292.80272	78	
292.86791	76	
292.89944	92	
295.87215	68	
298.90906	86	
298.96214	34	
298.98733	60	
299.78572	72	
300.79701	74	
300.89255	72	
302.00151	76	
302.85691	36	
303.94411	74	
304.73450	72	
306.12805	66	
306.89044	50	
307.79894	76	
307.88685	78	
308.44819	42	
311.86673	92	
318.30932	50	
320.20089	82	
320.83399	64	
320.89130	58	
321.18402	68	
322.27209	58	
322.88724	60	
323.22464	42	
323.89877	68	
324.01349	76	
324.75451	38	
326.16109	44	
326.67765	36	
END IONS

###FS:    #m/z: 363.95450 #charge 1+
###MS: 82
###MSMS: 84
BEGIN IONS
TITLE=Cmpd 62, +MS2(363.9545), 28.0-35.0eV, 1.8min #84
RTINSECONDS=107.092
SCANS=82,84
PEPMASS=363.95450	58950
CHARGE=1+
94.86126	98	
180.88763	74	
184.43576	74	
192.85271	68	
195.88631	70	
197.91259	64	
203.83649	70	
209.94636	138	
212.87692	234	
214.88322	78	
216.86084	70	
222.12272	94	
222.95241	480	1+
223.80828	78	
224.10604	68	
224.89182	68	
224.94713	390	1+
224.97371	68	
225.89663	64	
225.97200	104	
226.94631	1016	1+
226.96715	106	
227.89026	68	
227.99593	82	
228.89597	96	
228.94126	1424	1+
230.88691	228	
231.87610	92	
231.90256	76	
232.88434	114	
233.03149	102	
233.96008	84	
235.05449	86	
238.93244	82	
240.89717	74	
240.93909	586	
241.93990	500	
242.90363	80	
242.94199	882	
243.93489	110	
244.93945	312	
244.95446	576	
245.89800	72	
245.94009	178	
246.95108	496	1+
246.97730	88	
247.82917	88	
248.04005	76	
248.84334	74	
250.94853	146	
254.09489	86	
255.98355	70	
257.52806	86	
257.88841	76	
258.83006	124	
258.84674	130	
258.97020	84	
260.83559	74	
260.87066	70	
260.96762	152	
261.83329	92	
262.85300	72	
264.84175	84	
264.88030	84	
265.78901	150	
265.81651	84	
265.97815	106	
266.80947	130	
267.82014	70	
267.96906	200	
268.77776	92	
268.79970	144	
268.91561	76	
268.95833	126	
269.01751	66	
269.80923	100	
269.88809	78	
269.96332	128	
270.80271	76	
270.96215	122	
271.09173	84	
271.85436	102	
274.75519	74	
276.35321	72	
276.86303	162	
278.79576	114	
278.84673	170	
278.86188	70	
279.10364	74	
279.79111	408	1+
279.88261	68	
279.94934	84	
280.13228	82	
283.10155	84	
283.78556	138	1+
283.89748	68	
284.00726	82	
284.82637	114	
284.98878	72	
285.85185	64	
286.41260	68	
288.42778	112	
289.88548	82	
292.85730	80	
293.87753	74	
295.47323	82	
297.10394	64	
297.81503	156	
297.87835	72	
298.80047	478	1+
299.41846	78	
299.87225	94	
300.80138	236	
300.92715	86	
301.20582	68	
301.85875	94	
303.11644	76	
303.80313	66	
303.85660	144	
305.83945	70	
306.43266	74	
306.87987	92	
309.93321	80	
311.01931	86	
316.81505	84	
317.81259	72	
318.76102	74	
318.85742	66	
318.95755	120	
319.83826	96	
321.43291	78	
321.80515	170	1+
321.91919	80	
322.01406	96	
322.07598	72	
323.63106	98	
323.90975	80	
324.85856	74	
324.88699	68	
326.81123	74	
327.86844	94	
328.25787	80	
328.95456	90	
328.97880	88	
329.87272	72	
330.85233	80	
333.43273	90	
337.13145	86	
339.80820	88	
340.76888	66	
340.93658	78	
344.75176	68	
344.87671	66	
346.88636	72	
347.12451	68	
350.13032	68	
356.42410	88	
361.93672	68	
362.70112	68	
END IONS

###FS:    #m/z: 336.94387 #charge 1+
###MS: 82
###MSMS: 85
BEGIN IONS
TITLE=Cmpd 63, +MS2(336.9439), 28.0-35.0eV, 1.8min #85
RTINSECONDS=107.864
SCANS=82,85
PEPMASS=336.94387	28904
CHARGE=1+
191.02410	80	
193.88433	82	
197.86750	72	
205.97378	66	
208.84028	68	
211.94385	1326	1+
212.87459	142	
213.93751	136	
213.94753	186	
214.94116	62	
215.88433	146	
215.93482	164	
215.94531	110	
216.88565	76	
218.85985	66	
218.89443	130	
219.89984	78	
222.88725	84	
223.84350	68	
223.97325	104	
224.95079	70	
225.89099	64	
227.83289	80	
228.84175	72	
229.95435	840	1+
230.40507	86	
230.88814	176	
231.95003	378	1+
232.84217	86	
232.93963	62	
233.88932	86	
234.83319	76	
234.90866	74	
236.89753	62	
237.06591	58	
238.81685	118	
238.82978	58	
238.87055	66	
239.67744	80	
239.82671	62	
239.84928	120	
240.83553	396	1+
240.88693	78	
240.92291	60	
240.95745	162	
241.90132	76	
242.90729	70	
242.98394	66	
244.86722	74	
245.84040	64	
247.87192	64	
247.96596	176	
247.98248	66	
248.11538	64	
248.94993	58	
250.13890	98	
250.83399	174	
250.95067	166	
252.14124	80	
252.96874	536	1+
253.41794	92	
253.90134	60	
254.83356	68	
254.90278	58	
254.91778	76	
254.96615	158	
255.07664	66	
256.52379	74	
256.85493	252	1+
256.89384	68	
258.84396	998	1+
258.89389	84	
258.96263	70	
259.83085	84	
260.82315	82	
260.96023	88	
261.83615	90	
261.85317	72	
262.87127	78	
262.91739	66	
262.94955	72	
263.97985	64	
264.00974	92	
264.06155	66	
264.86365	200	
264.98457	60	
265.01838	130	
266.13078	80	
266.81229	70	
266.84262	140	
266.88656	66	
267.00342	64	
267.83823	78	
268.83921	472	1+
268.95883	72	
269.05137	64	
271.87272	60	
271.98409	78	
272.86557	88	
272.90404	72	
272.97611	90	
273.05231	62	
273.79117	60	
273.84202	102	
273.95164	62	
274.44005	72	
275.87071	138	
276.85407	722	1+
278.83914	148	1+
279.95962	126	
281.05156	70	
282.11506	68	
282.87849	70	
282.95266	82	
283.80248	80	
286.85599	100	
287.84605	122	
287.86599	162	
288.90563	88	
290.84552	70	
291.85496	76	
293.10663	106	
293.40204	80	
294.12397	70	
294.86530	178	
294.89730	88	
295.04972	88	
296.43411	92	
297.88757	96	
298.84493	72	
298.91293	88	
299.05822	124	
300.92236	78	
301.87995	64	
302.03532	94	
305.43152	88	
307.89164	72	
308.94622	64	
309.86944	110	
310.87786	184	1+
313.94549	66	
315.07375	60	
315.88463	82	
316.84382	66	
316.87411	70	
317.77525	78	
318.83946	76	
318.88395	78	
320.90454	72	
321.74758	86	
322.84981	70	
322.95797	88	
324.38738	72	
327.81770	70	
330.85904	72	
331.05145	80	
333.89688	64	
336.86504	58	
340.74844	70	
340.83032	72	
340.91157	86	
END IONS

###FS:    #m/z: 363.95434 #charge 1+
###MS: 86
###MSMS: 87
BEGIN IONS
TITLE=Cmpd 64, +MS2(363.9543), 28.0-35.0eV, 1.9min #87
RTINSECONDS=111.53
SCANS=86-87
PEPMASS=363.95434	63328
CHARGE=1+
185.00656	70	
186.88848	88	
190.86992	76	
191.85545	116	
196.01199	70	
196.97408	82	
206.95658	72	
208.94370	88	
209.94224	338	
210.88070	118	
212.87656	244	
213.15879	76	
214.89741	104	
219.03956	110	
222.95188	476	
223.94769	724	1+
224.05079	72	
224.88910	84	
224.94812	504	1+
225.89107	76	
225.97212	118	
226.94549	1450	1+
226.96911	204	
227.92912	106	
228.94075	1962	1+
230.84892	72	
230.88846	370	1+
231.36234	72	
231.85758	78	
233.02210	90	
237.97092	80	
238.93728	132	
239.96168	72	
240.93738	254	
240.96072	520	
241.89435	222	1+
241.93898	256	
242.02011	72	
242.94080	990	1+
242.96128	244	1+
244.82071	80	
244.83380	72	
244.93758	200	
244.95669	866	1+
245.81829	98	
245.87477	68	
245.93866	252	
246.95252	700	1+
246.97560	76	
248.80132	86	
248.92085	98	
249.91751	88	
249.97204	92	
250.89691	104	
251.04542	92	
251.79935	138	
256.91264	78	
257.85519	72	
258.44521	76	
258.89751	202	1+
259.84934	160	
260.55537	106	
260.83081	188	
260.96863	212	1+
261.83086	150	
261.95690	92	
262.44798	72	
262.87193	142	
263.88335	72	
263.93590	84	
263.97560	126	
264.19350	72	
264.97847	86	
265.94881	96	
266.81123	112	
267.81311	128	
267.97513	72	
268.95653	160	
269.87792	76	
269.90616	76	
270.97645	110	
272.52076	78	
272.88364	72	
276.39403	74	
276.41864	76	
276.80668	82	
276.85655	102	
277.88619	68	
277.91683	78	
278.84433	376	1+
280.78881	114	
281.79500	192	
281.85054	78	
281.89076	118	
281.98714	80	
282.03867	94	
282.31274	78	
282.78441	184	
283.78990	68	
283.82299	118	
283.98246	128	
284.87519	72	
285.03238	84	
285.82771	144	
285.86439	92	
286.89001	74	
286.91073	102	
286.92569	118	
288.02980	72	
289.87726	178	1+
292.05960	82	
292.80500	68	
295.92479	76	
296.80561	78	
296.83306	78	
297.80590	84	
298.80520	322	1+
298.94687	78	
299.02557	76	
300.79392	374	1+
301.86323	116	
302.07603	78	
302.94120	102	
303.85849	144	
304.03644	72	
304.41970	70	
304.44751	78	
304.92977	74	
309.84881	70	
311.40066	102	
311.85812	84	
313.44950	92	
313.77776	92	
315.82388	80	
316.81117	214	
318.30966	76	
318.95980	110	
319.39083	72	
320.91746	98	
321.87080	90	
322.43486	70	
322.92912	124	
322.96023	70	
323.82487	90	
324.87441	96	
324.89165	70	
326.43606	106	
326.87190	128	
327.85291	80	
334.88274	78	
336.33146	68	
336.93424	134	
337.90283	96	
340.94414	86	
341.97818	118	
345.41308	74	
345.81259	80	
352.71520	82	
353.88577	88	
356.97826	86	
359.87230	74	
360.33407	72	
365.54360	82	
367.31578	74	
367.76767	82	
368.86859	96	
END IONS

###FS:    #m/z: 336.94357 #charge 1+
###MS: 86
###MSMS: 88
BEGIN IONS
TITLE=Cmpd 65, +MS2(336.9436), 28.0-35.0eV, 1.9min #88
RTINSECONDS=112.302
SCANS=86,88
PEPMASS=336.94357	29274
CHARGE=1+
116.81919	100	
200.84781	74	
205.94737	56	
209.88369	74	
209.91707	66	
211.94251	1358	1+
212.87667	320	1+
213.16224	62	
213.94000	360	
214.13356	56	
215.93425	186	
218.89100	60	
219.87317	208	1+
221.94416	76	
222.47654	86	
222.88890	66	
223.97292	90	
224.84208	86	
224.97823	76	
229.95304	1386	1+
230.88962	78	
231.02448	80	
231.94836	232	
232.83285	72	
232.90403	102	
233.89446	82	
233.94677	126	
234.80804	72	
235.88997	100	
235.94785	56	
236.91556	66	
237.86023	72	
238.83715	302	1+
238.92811	60	
239.78642	74	
239.85469	64	
240.83219	156	
240.88696	68	
240.94189	64	
241.84010	658	1+
241.90162	56	
242.46173	82	
243.02590	64	
246.85008	116	
247.06078	72	
247.81404	58	
247.96324	352	
249.05648	52	
249.82599	246	1+
249.95995	334	1+
250.05357	52	
250.91440	80	
250.94805	176	
250.98644	86	
252.04565	76	
252.95139	80	
252.97128	328	
253.08221	84	
253.84027	56	
254.85708	120	
254.96383	370	
255.07642	72	
255.86933	68	
256.00878	86	
256.85080	76	
256.89557	72	
256.97237	80	
257.79787	54	
257.82749	78	
257.85318	210	
258.84532	352	
259.01748	70	
259.85188	176	
260.06641	56	
260.82969	124	
260.85371	114	
260.88764	158	
264.53872	98	
264.86598	80	
265.00012	54	
265.08749	118	
266.02045	72	
267.83819	66	
268.84230	488	1+
269.01321	58	
269.04526	76	
269.08155	60	
269.89203	54	
270.96220	54	
272.85118	56	
272.89174	54	
272.94273	56	
273.80958	82	
273.91097	86	
274.85618	122	
274.87637	102	
275.04200	66	
275.83695	128	
275.85631	134	
275.88588	64	
276.11669	66	
276.86047	428	1+
276.99510	52	
277.11300	74	
278.00104	56	
278.82924	132	
278.85112	64	
279.83516	204	1+
279.85892	80	
279.98204	56	
280.74302	88	
281.05586	72	
282.91149	118	
283.86036	72	
285.08644	86	
285.81023	52	
286.84808	162	
287.15930	78	
287.84757	140	
288.40515	82	
291.82658	68	
292.88087	80	
293.10747	174	
293.85224	74	
293.90480	62	
294.00184	70	
294.86598	60	
295.02360	78	
295.96756	104	
296.79603	74	
297.86953	50	
297.89282	130	
298.11552	82	
298.29958	72	
298.81916	70	
299.88244	98	
299.96281	58	
300.88201	66	
301.13589	54	
301.98458	72	
304.94887	78	
305.27314	100	
305.44283	84	
305.88893	76	
308.90973	56	
310.91986	84	
311.88428	72	
311.99449	78	
312.86922	70	
315.75593	62	
318.06899	68	
318.23538	50	
324.45806	62	
325.89258	60	
326.88652	80	
327.27508	56	
328.83169	70	
331.87647	58	
335.82762	72	
335.87454	86	
336.77291	76	
END IONS

###FS:    #m/z: 359.95940 #charge 1+
###MS: 86
###MSMS: 89
BEGIN IONS
TITLE=Cmpd 66, +MS2(359.9594), 28.0-35.0eV, 1.9min #89
RTINSECONDS=113.074
SCANS=86,89
PEPMASS=359.95940	19586
CHARGE=1+
63.98997	68	
180.86463	76	
203.92777	72	
205.86301	70	
206.95649	66	
208.95751	94	
209.94313	154	
214.87418	66	
214.88840	72	
216.85324	128	
218.89378	112	
221.88758	150	
222.95303	110	
223.83043	90	
223.88556	68	
223.94853	78	
224.41517	66	
224.94854	296	1+
224.96614	100	
226.94577	412	
226.97051	254	
227.88459	72	
227.92745	80	
227.95225	248	
228.94094	1170	1+
232.07817	88	
232.89469	70	
233.98848	76	
234.86444	80	
235.64793	74	
235.86503	70	
237.01455	86	
238.96083	66	
240.81467	70	
240.94086	236	
240.96025	118	
241.94191	108	
242.79059	70	
242.95685	66	
243.83093	66	
243.94179	94	
244.90956	74	
244.95697	284	
245.94295	82	
246.80776	84	
246.95141	488	
246.97781	68	
248.80266	76	
248.81808	66	
248.84897	76	
250.95530	76	
252.95262	306	
253.93639	90	
254.86304	70	
256.05041	82	
256.84086	72	
256.85438	68	
257.83049	108	
258.39548	72	
258.44731	100	
258.91685	78	
258.97243	68	
259.84875	72	
260.83330	294	
260.84827	74	
260.91835	96	
260.97221	72	
261.08307	88	
261.83965	136	
261.88085	72	
261.96666	76	
262.85366	84	
263.88232	72	
266.81240	240	
267.96925	82	
268.83998	102	
268.96498	72	
270.83086	80	
270.88186	108	
270.95201	72	
271.91126	72	
272.04678	92	
272.84636	104	
273.85047	86	
274.95890	80	
275.83898	68	
275.86575	84	
275.89838	68	
275.97465	154	
276.85188	68	
277.46271	80	
278.37818	94	
280.79184	320	
280.80879	76	
281.10750	78	
281.86609	66	
282.79403	72	
282.87629	82	
283.80245	158	
284.82207	164	1+
286.11020	78	
286.80056	108	
288.41139	82	
288.81611	80	
288.89349	98	
292.81345	76	
292.87643	78	
293.85844	238	1+
294.40800	88	
294.91613	76	
296.81540	122	
296.88622	72	
297.80171	106	
297.85869	78	
297.92708	68	
298.26787	90	
298.80402	322	1+
298.85131	84	
299.05311	78	
299.74101	90	
299.86479	74	
299.91370	72	
300.80215	148	
301.09298	84	
301.80052	122	
303.89511	72	
308.87483	72	
311.87111	70	
313.91703	92	
314.81634	66	
315.81921	80	
316.81381	224	1+
316.89398	82	
317.02964	68	
318.63400	72	
318.92791	80	
319.88887	78	
320.91072	110	
322.91151	82	
323.23127	74	
325.40966	72	
332.40445	66	
332.76264	68	
336.15588	76	
336.94754	208	
341.87563	88	
344.10238	102	
346.94389	92	
352.82359	76	
353.90169	80	
358.20193	74	
359.28343	70	
361.69665	74	
361.78514	66	
363.11527	72	
363.15735	76	
END IONS

###FS:    #m/z: 340.93905 #charge 1+
###MS: 90
###MSMS: 91
BEGIN IONS
TITLE=Cmpd 67, +MS2(340.9390), 28.0-35.0eV, 2.0min #91
RTINSECONDS=116.743
SCANS=90-91
PEPMASS=340.93905	162872
CHARGE=1+
175.92793	80	
188.91857	66	
190.94261	134	
192.88919	66	
192.92264	82	
196.13030	74	
196.54845	86	
196.88086	74	
199.86257	80	
205.94996	140	
208.93617	72	
208.95236	72	
213.87942	72	
213.93783	488	1+
214.89306	138	
215.88777	146	
215.94110	76	
217.88317	202	
217.93770	72	
217.96671	88	
220.85136	66	
220.87675	68	
220.89159	88	
222.87052	72	
223.95900	114	
224.83841	70	
224.98355	74	
225.94985	88	
228.84207	66	
229.84243	94	
231.94882	694	
233.41014	82	
233.89631	98	
234.93222	74	
235.89477	74	
237.89075	94	
238.82148	68	
239.83403	76	
239.85093	158	
240.83632	1054	1+
240.96483	82	
241.83965	754	1+
241.90069	114	
241.94568	92	
242.88998	68	
242.94292	164	
243.39198	96	
243.84261	150	
244.68455	72	
244.82668	148	
244.87907	96	
245.84485	206	1+
245.86525	78	
246.97536	68	
247.83126	68	
248.02860	76	
248.85906	70	
248.95192	94	
249.96020	286	
251.95239	108	
252.85511	84	
253.84816	70	
253.92663	84	
254.90716	120	
254.96643	210	
255.96547	156	
256.07754	66	
256.26231	72	
256.89188	102	
256.90945	90	
257.84244	110	
257.88293	82	
257.89654	90	
257.93981	72	
258.84319	614	
258.86082	186	
259.85271	418	
259.91771	88	
260.83512	278	
260.84810	258	
261.83819	392	1+
262.84105	246	1+
264.93623	72	
265.11239	90	
266.08304	72	
267.20548	74	
268.84170	164	
268.85925	80	
269.83950	158	
270.83092	148	
270.84535	94	
270.98239	88	
272.07664	66	
272.43793	76	
272.84171	134	
272.97148	74	
273.99440	72	
274.86271	162	
275.83922	80	
275.85944	92	
276.85517	514	1+
277.92259	190	1+
277.96331	78	
278.84289	1222	1+
279.06053	72	
279.96198	122	
280.91585	138	
281.88921	68	
282.06517	72	
282.87348	134	
283.35986	90	
284.87151	94	
286.80354	86	
287.79036	82	
287.86526	84	
288.37152	72	
288.84586	70	
288.89305	64	
289.83924	72	
290.85835	102	
290.92098	74	
292.85830	142	
292.88300	72	
292.93445	90	
293.85722	130	
294.86514	432	
295.43299	80	
295.87009	194	
296.85335	212	
297.96645	76	
298.41854	90	
298.84727	68	
298.92803	70	
299.87087	358	1+
301.51718	92	
301.85943	120	
301.90532	86	
302.17226	124	
302.86154	122	
303.94195	82	
304.85259	68	
304.93415	76	
305.89111	68	
306.87989	94	
307.18084	86	
307.89157	68	
308.87952	206	1+
311.85872	76	
312.79339	138	
315.94352	76	
317.20017	86	
317.87620	80	
324.88927	76	
325.01322	70	
325.89502	66	
328.19062	66	
332.84567	84	
334.03607	66	
337.78339	72	
338.73178	84	
341.90061	72	
END IONS

###FS:    #m/z: 363.95456 #charge 1+
###MS: 90
###MSMS: 92
BEGIN IONS
TITLE=Cmpd 68, +MS2(363.9546), 28.0-35.0eV, 2.0min #92
RTINSECONDS=117.516
SCANS=90,92
PEPMASS=363.95456	57290
CHARGE=1+
51.25406	82	
86.23478	80	
183.92939	78	
188.86625	72	
189.86815	70	
199.93353	62	
202.88048	78	
205.88944	66	
208.94701	66	
209.94341	210	
211.91285	86	
212.87719	102	
224.88977	66	
224.94848	190	
224.97057	160	
225.88925	72	
226.89211	66	
226.94569	1044	1+
227.84175	68	
228.84216	70	
228.94113	1228	1+
230.88978	230	
232.88458	116	
233.91693	102	
236.91627	68	
237.05235	72	
237.91529	64	
238.89463	78	
238.94159	64	
239.14638	66	
239.79036	68	
240.85815	68	
240.89642	80	
240.93960	318	
241.93822	1342	1+
241.96783	70	
242.85197	70	
242.88990	60	
242.94034	1122	1+
243.96096	78	
244.93771	442	1+
244.95499	468	1+
245.08063	72	
245.82834	68	
245.99278	72	
246.95250	786	
246.97699	142	
247.93926	80	
248.80051	272	1+
248.89832	162	
250.89707	72	
250.95288	66	
251.04303	80	
255.86742	74	
255.93237	68	
256.85000	94	
258.04461	70	
258.84395	94	
259.43892	104	
259.87225	108	
260.84119	100	
260.96856	212	
261.83105	68	
263.02058	84	
263.96784	74	
264.85232	70	
264.86865	76	
264.96121	64	
265.12797	64	
266.81049	282	1+
267.06526	80	
267.95285	92	
268.97085	78	
269.81034	128	
270.91271	164	
271.91401	120	
271.98412	104	
276.48795	96	
276.85559	112	
277.84475	352	1+
278.79495	104	
278.80452	100	
278.88404	62	
278.90119	62	
279.06647	86	
279.91007	90	
280.79482	160	
281.02725	74	
281.79281	188	
282.86601	70	
284.82288	64	
284.86181	72	
285.78949	72	
285.84148	72	
286.88071	60	
286.89899	68	
287.43211	80	
287.82769	214	1+
289.86664	70	
290.40834	88	
290.83763	64	
293.11385	66	
293.22733	82	
293.85011	66	
294.86536	84	
295.38269	72	
295.49411	88	
296.04557	66	
296.80535	146	
297.75282	70	
297.81029	100	
298.80190	636	1+
298.85802	66	
299.17835	72	
300.81012	156	
300.87356	60	
301.80176	160	
301.85870	334	1+
302.07657	98	
302.40890	74	
302.80758	172	1+
304.09861	76	
304.93628	68	
306.43295	96	
306.87677	228	1+
309.93357	66	
310.79854	68	
310.83778	66	
310.92400	80	
316.81482	258	
317.44066	80	
317.80167	68	
318.96483	66	
319.81552	126	
319.89771	82	
322.92715	80	
322.99288	68	
323.89198	66	
324.45564	70	
324.80675	68	
325.89472	60	
326.83328	68	
327.07734	62	
328.18420	64	
328.94099	62	
335.13199	70	
335.76647	86	
336.89905	74	
336.93549	64	
339.56146	78	
339.88508	80	
342.77363	74	
345.11855	72	
345.32861	72	
346.09574	70	
348.15486	88	
350.80127	94	
351.34692	72	
354.79376	76	
361.77593	68	
365.28346	62	
365.73368	68	
365.98941	70	
368.71718	82	
END IONS

###FS:    #m/z: 359.95997 #charge 1+
###MS: 90
###MSMS: 93
BEGIN IONS
TITLE=Cmpd 69, +MS2(359.9600), 28.0-35.0eV, 2.0min #93
RTINSECONDS=118.287
SCANS=90,93
PEPMASS=359.95997	17906
CHARGE=1+
148.32140	72	
193.93713	84	
201.94053	62	
207.95052	80	
209.87636	72	
209.94208	86	
210.88254	56	
211.89475	64	
212.86285	86	
214.87775	72	
216.85316	90	
220.95828	60	
221.87816	56	
222.89437	68	
222.95137	234	
223.88380	70	
223.96106	156	
224.94661	620	1+
224.96754	114	
225.02222	92	
225.88890	58	
225.97136	174	
226.94491	932	1+
226.97130	96	
228.94033	922	1+
229.07315	60	
231.04859	84	
233.95612	90	
234.84482	58	
234.91701	98	
236.06473	94	
236.11009	56	
236.87283	98	
237.88108	68	
238.79878	84	
238.89061	106	
240.90208	62	
240.93844	432	1+
240.95996	254	
241.89409	92	
241.91031	120	
242.84401	60	
242.95964	74	
243.82889	68	
244.95642	474	
245.94366	126	
246.89730	64	
246.95407	490	
246.97678	122	
247.81142	92	
248.10959	72	
248.80218	240	1+
250.07705	66	
250.87578	66	
250.95326	144	
251.83718	78	
251.94267	72	
251.97163	72	
252.95293	76	
254.01469	82	
254.85321	78	
255.87126	56	
257.91203	82	
258.83601	68	
258.88344	70	
258.89736	72	
259.79901	58	
260.83523	86	
260.90042	80	
260.96409	204	1+
261.84772	70	
262.85296	96	
263.04712	98	
263.38565	70	
263.87793	58	
264.42303	64	
265.82043	64	
265.86047	78	
265.96943	90	
266.80856	196	
266.83279	72	
268.96282	76	
269.11182	82	
270.40270	86	
272.84725	106	
272.88376	116	
273.62249	90	
273.85437	122	
274.51540	84	
274.84648	62	
275.41713	80	
275.85813	80	
275.87421	100	
276.81203	90	
276.85437	160	
277.84345	100	
277.91279	78	
278.79373	76	
278.84018	240	1+
278.87606	62	
279.91635	66	
280.78937	336	1+
280.82325	66	
280.87151	200	1+
281.96795	56	
282.82680	66	
282.85732	106	
282.89085	70	
284.11909	98	
284.98667	56	
286.91909	68	
288.30695	60	
288.88679	68	
289.78922	58	
291.07844	66	
292.94029	58	
295.38673	88	
295.81102	76	
295.88708	76	
296.48480	108	
296.80739	296	1+
296.85703	66	
297.83122	78	
297.84805	68	
297.92432	72	
298.80278	306	
299.80380	300	1+
299.88407	62	
301.84977	80	
303.94246	84	
306.43913	80	
307.90253	60	
308.34868	72	
311.37050	76	
311.85783	64	
312.15497	72	
315.84319	72	
317.95036	80	
318.93008	94	
320.22052	56	
321.81139	58	
321.87586	144	1+
322.38874	82	
322.88941	60	
323.01496	58	
323.94280	72	
326.00590	64	
326.76666	58	
326.88447	84	
329.86502	72	
333.81161	56	
334.88501	64	
336.94234	62	
344.17034	66	
353.89240	68	
358.23423	78	
358.30620	58	
358.42482	66	
359.76968	64	
359.86060	60	
363.85261	54	
365.04607	86	
END IONS

###FS:    #m/z: 322.92875 #charge 1+
###MS: 94
###MSMS: 95
BEGIN IONS
TITLE=Cmpd 70, +MS2(322.9287), 28.0-35.0eV, 2.0min #95
RTINSECONDS=121.95
SCANS=94-95
PEPMASS=322.92875	364740
CHARGE=1+
45.53149	32	
136.61206	50	
139.26245	72	
177.89436	62	
187.28163	32	
193.88574	76	
195.91556	62	
197.56704	36	
201.04271	40	
203.95234	68	
205.95123	72	
207.97107	60	
208.07475	50	
208.89732	62	
212.82160	76	
215.89799	66	
216.12691	68	
218.87580	76	
219.00864	72	
219.04670	70	
220.86946	70	
221.94426	68	
222.96034	48	
224.91367	82	
226.91903	140	
227.11589	36	
227.86413	62	
227.92733	74	
228.22990	70	
228.84384	58	
229.26945	40	
230.18539	46	
230.84899	94	
230.89753	94	
230.91171	94	
235.46863	40	
237.06403	60	
237.90783	64	
238.04780	70	
238.93922	130	
239.10444	62	
239.89678	54	
239.96141	66	
240.82962	72	
240.93903	1570	
240.98489	34	
241.14206	50	
241.94116	1662	
242.91513	64	
242.94026	4760	1+
243.10254	38	
243.18861	48	
243.81723	80	
244.28146	40	
244.93981	978	1+
244.99218	62	
245.82496	80	
246.85998	78	
246.97850	126	
247.86650	44	
249.05177	32	
249.45372	40	
250.94178	66	
251.92686	68	
252.08071	74	
253.49805	66	
254.89221	56	
254.90967	54	
255.83597	78	
255.87529	36	
255.92055	94	
256.85822	44	
256.89408	80	
257.78565	34	
257.91630	38	
258.83019	126	
260.18720	68	
260.83217	128	
262.84182	54	
265.06014	120	
265.87038	76	
265.89461	60	
265.94680	54	
266.06102	68	
266.83647	82	
266.87077	68	
267.90872	66	
268.10742	74	
268.31290	64	
268.85022	68	
270.10176	62	
270.80104	54	
271.09980	32	
271.16642	64	
271.89271	62	
272.92837	52	
273.14632	142	
273.88313	44	
274.05957	62	
274.79013	36	
276.85452	74	
278.55838	36	
278.89417	68	
278.92707	78	
279.09005	1550	1+
279.92092	40	
280.20815	46	
281.06392	84	
281.17116	66	
281.18773	48	
281.26908	54	
282.01430	94	
283.07042	90	
283.20475	78	
283.86668	62	
284.29064	486	1+
286.06843	38	
287.06779	98	
287.79421	66	
289.01210	70	
289.87623	128	
292.10144	66	
293.86468	40	
297.37569	68	
297.84419	50	
299.00225	92	
300.76068	72	
300.78650	58	
300.87562	98	
300.91864	72	
301.87154	34	
305.81253	112	
305.89265	156	
306.89474	98	
307.42636	82	
307.79240	66	
307.88746	96	
308.28201	44	
308.88571	72	
310.26835	48	
310.79873	60	
311.41787	86	
312.35709	34	
312.86238	72	
313.76823	34	
313.87352	52	
314.02583	68	
317.43621	92	
317.86953	48	
320.28869	74	
320.82304	48	
323.83884	72	
323.85888	48	
326.76234	74	
END IONS

###FS:    #m/z: 340.93904 #charge 1+
###MS: 94
###MSMS: 96
BEGIN IONS
TITLE=Cmpd 71, +MS2(340.9390), 28.0-35.0eV, 2.1min #96
RTINSECONDS=122.722
SCANS=94,96
PEPMASS=340.93904	166352
CHARGE=1+
194.92509	82	
195.07584	94	
210.01860	72	
212.87558	78	
212.89503	82	
213.88349	78	
213.93956	388	
215.93668	160	
217.88232	184	
218.84534	66	
223.96103	70	
224.83656	72	
227.82533	72	
229.84810	66	
230.89132	82	
231.94778	134	
232.95069	70	
233.94920	114	
234.90383	60	
235.20331	80	
235.89136	66	
237.83067	72	
238.88734	94	
238.93120	74	
239.83398	70	
239.84749	72	
239.89309	100	
239.91965	88	
240.23156	82	
240.83863	584	1+
240.97289	64	
241.12112	70	
241.84335	418	1+
241.94391	74	
242.93980	72	
243.08159	90	
243.83078	144	
244.83104	116	
245.82344	72	
246.97184	72	
249.96182	120	
250.90289	118	
252.88691	60	
254.83166	76	
254.91253	124	
254.96423	218	1+
255.07262	96	
255.40228	68	
255.83976	88	
256.53945	80	
256.84617	78	
256.89434	104	
256.96061	64	
257.84765	76	
257.86849	98	
258.09168	82	
258.84314	498	
259.85257	240	
259.95330	68	
260.83466	454	1+
261.86008	144	
261.89732	100	
261.91394	126	
262.86976	80	
263.84808	84	
264.14154	60	
264.86648	72	
266.13091	86	
266.84473	60	
266.88885	70	
266.91906	62	
267.55933	88	
267.83163	334	1+
267.84678	96	
269.89610	80	
270.83288	86	
270.84909	66	
271.38912	72	
271.83149	68	
272.84375	170	
272.87793	62	
272.92048	84	
272.93567	84	
274.87927	72	
275.86606	188	
275.99634	60	
276.85779	338	
277.86189	548	
278.41282	66	
278.84372	892	1+
278.88056	76	
279.88185	62	
280.83555	112	
280.85808	186	
282.88047	82	
283.87067	78	
283.91010	102	
284.85222	88	
284.93309	68	
285.99092	84	
288.22987	68	
288.86596	72	
289.82885	96	
289.88750	104	
292.43517	98	
292.80707	72	
292.88268	70	
292.93726	68	
293.86505	208	1+
293.90260	72	
294.84642	70	
295.28333	64	
296.86231	68	
296.89552	70	
296.91877	80	
296.96341	64	
297.01172	62	
297.83337	62	
297.89929	76	
298.07325	76	
299.07239	66	
299.16396	68	
299.87324	116	
300.91602	78	
301.01233	78	
302.16979	60	
303.73231	60	
304.92324	62	
306.98927	62	
307.79810	130	
307.88757	64	
311.86006	60	
312.85406	84	
312.94804	88	
313.75638	66	
313.97371	74	
314.82717	64	
314.94498	88	
315.83003	72	
318.46945	88	
318.95410	68	
320.20061	62	
320.25847	66	
320.88043	68	
322.88687	68	
326.16961	70	
327.87282	72	
330.81755	64	
331.40220	92	
337.96833	78	
338.69777	68	
340.19326	70	
342.07779	62	
342.33661	70	
343.91517	78	
345.77632	64	
346.40171	60	
END IONS

###FS:    #m/z: 359.95989 #charge 1+
###MS: 94
###MSMS: 97
BEGIN IONS
TITLE=Cmpd 72, +MS2(359.9599), 28.0-35.0eV, 2.1min #97
RTINSECONDS=123.494
SCANS=94,97
PEPMASS=359.95989	19556
CHARGE=1+
80.54363	66	
180.86794	68	
185.93110	72	
198.87450	68	
203.79965	72	
205.89109	84	
205.95102	82	
209.14932	76	
209.94286	238	
211.90904	80	
216.94358	64	
220.95584	70	
221.94943	78	
222.81930	80	
222.95101	170	
223.97174	316	1+
224.94608	294	1+
225.00413	66	
226.94571	856	1+
226.96816	108	
227.90548	72	
228.94027	966	1+
232.95086	82	
237.05807	72	
238.83686	58	
239.15186	80	
239.62515	84	
239.90432	76	
239.95200	140	
240.94066	514	1+
240.95903	86	
241.78329	58	
241.89962	84	
241.96097	114	
242.85767	62	
243.84438	66	
244.82330	60	
244.86319	174	1+
244.89803	66	
244.95582	468	1+
245.93775	60	
246.95155	382	
246.98139	96	
248.80371	108	
248.90551	100	
249.80698	66	
249.85377	72	
250.94942	64	
251.85874	82	
251.92885	78	
252.85575	78	
252.87569	132	
252.94839	80	
253.13320	76	
254.92358	76	
255.50422	88	
256.92802	98	
257.79770	58	
258.83963	280	1+
258.96910	168	
260.90240	56	
260.93248	72	
260.96138	58	
262.94950	68	
264.83260	60	
265.88248	58	
265.97460	68	
266.22136	86	
266.81306	250	
266.95872	88	
268.86230	104	
269.96461	82	
270.88632	142	
271.42558	80	
272.86566	64	
273.86033	64	
273.90097	78	
273.96668	112	
274.85891	62	
275.11564	60	
275.79649	78	
276.84600	108	
277.81360	56	
277.84358	60	
277.92974	68	
278.08935	64	
278.80821	96	
278.84119	140	
279.82183	68	
279.88775	96	
280.00268	76	
280.79295	380	1+
280.87066	78	
281.07881	64	
281.85124	74	
282.82676	60	
283.06853	60	
283.43453	76	
284.82306	74	
285.56552	72	
288.86201	76	
290.79384	90	
292.43744	186	
292.93740	94	
294.13291	56	
294.42085	62	
294.91214	86	
296.80784	164	
296.86998	74	
297.80782	70	
298.41644	78	
298.80334	488	1+
298.88526	58	
300.83968	66	
304.89963	72	
306.43685	58	
306.88533	128	
307.87877	120	
307.93909	56	
309.96559	86	
311.02812	58	
312.87274	212	1+
313.42321	86	
314.85529	92	
316.91115	76	
316.97692	70	
317.88457	70	
318.30963	84	
318.93258	62	
319.82094	106	
319.87155	72	
319.95950	70	
320.14813	64	
320.92002	74	
321.92135	100	
323.82870	124	
326.39195	66	
326.87777	88	
329.34890	72	
330.83442	80	
333.86089	72	
334.29633	92	
336.91977	78	
336.94496	146	
336.99818	58	
338.87642	68	
339.82629	66	
341.28129	78	
342.19353	70	
344.69220	68	
345.35835	90	
345.41085	78	
346.56636	78	
347.78598	66	
349.14524	86	
350.38976	72	
352.88578	80	
354.42847	92	
354.81460	78	
357.41222	66	
362.18233	72	
END IONS

###FS:    #m/z: 322.92871 #charge 1+
###MS: 98
###MSMS: 99
BEGIN IONS
TITLE=Cmpd 73, +MS2(322.9287), 28.0-35.0eV, 2.1min #99
RTINSECONDS=127.164
SCANS=98-99
PEPMASS=322.92871	393270
CHARGE=1+
192.88943	174	
194.93169	72	
201.02251	34	
201.03780	76	
201.06717	62	
202.82797	78	
205.94900	56	
205.97233	72	
206.97073	74	
207.97011	40	
209.89076	54	
211.94103	56	
212.88975	78	
215.89811	40	
215.98806	68	
219.05221	54	
220.87689	70	
221.07037	92	
221.87108	56	
221.90014	66	
221.94405	102	
221.96410	54	
222.94854	128	
223.95592	220	1+
224.91356	92	
226.89760	66	
227.78273	42	
227.83662	80	
231.82966	56	
234.92273	82	
234.95651	78	
237.43625	42	
237.80166	76	
237.90783	68	
238.93587	234	
238.95315	76	
240.89286	52	
240.93989	1816	
241.69572	34	
241.94134	1474	
242.06019	52	
242.84948	210	1+
242.87541	72	
242.94063	4698	1+
244.80961	82	
244.93930	1256	
244.99538	62	
245.09999	38	
245.42092	34	
245.84460	70	
246.09264	80	
246.46441	36	
246.85647	104	
246.94091	66	
246.97539	108	
248.85878	50	
249.08768	58	
249.63161	54	
249.96997	74	
250.94388	248	
251.07004	66	
251.61122	80	
251.92885	84	
251.95034	118	
252.93358	78	
253.52757	50	
253.91672	66	
254.92338	84	
254.96152	48	
254.98617	48	
255.79265	72	
256.89681	162	
257.89845	76	
258.83270	172	1+
260.86476	60	
260.94783	66	
261.14020	62	
261.47613	88	
261.81935	66	
261.83199	62	
262.79390	52	
262.80981	60	
262.82923	128	
264.08552	56	
264.26316	72	
265.06628	56	
265.08923	44	
265.27241	76	
265.85238	74	
265.98072	86	
266.79259	62	
266.88268	80	
268.00122	48	
268.95678	52	
269.83758	72	
271.89076	52	
274.90390	66	
277.98257	58	
278.85726	68	
278.87795	62	
278.91105	70	
279.05386	72	
279.09150	702	
280.09155	348	
280.82147	70	
280.86416	78	
280.90264	40	
281.12564	68	
281.80753	50	
281.89241	56	
282.08189	80	
282.85987	50	
282.92808	40	
283.07052	52	
283.88299	38	
283.94735	80	
284.06935	64	
284.29161	638	1+
284.84062	60	
285.86024	84	
286.79648	40	
288.78862	68	
289.86467	82	
293.15800	82	
293.76671	42	
295.94810	84	
297.81630	74	
298.17682	90	
298.85779	62	
299.03383	86	
300.75030	66	
300.79071	52	
303.91827	42	
305.81169	104	
306.88200	92	
307.88922	94	
308.79062	84	
308.89246	72	
309.37364	60	
310.87211	66	
310.91973	44	
311.79088	72	
311.85767	32	
311.98622	76	
314.07820	42	
315.86059	80	
315.89331	84	
318.87412	80	
319.07481	62	
319.26976	64	
321.41792	60	
322.43520	66	
325.76862	56	
326.89531	74	
327.89513	80	
END IONS

###FS:    #m/z: 340.93898 #charge 1+
###MS: 98
###MSMS: 100
BEGIN IONS
TITLE=Cmpd 74, +MS2(340.9390), 28.0-35.0eV, 2.2min #100
RTINSECONDS=127.936
SCANS=98,100
PEPMASS=340.93898	173680
CHARGE=1+
188.95234	84	
189.92929	92	
199.86406	82	
202.12726	70	
206.84880	60	
208.84216	96	
208.95916	66	
213.93939	224	
215.88551	144	
215.93687	118	
215.95187	82	
217.89076	78	
218.84323	66	
221.87109	78	
221.93861	68	
224.83473	88	
224.96668	68	
226.84047	68	
226.85646	68	
226.94422	90	
227.07158	88	
228.87954	66	
229.90780	60	
230.85838	68	
230.94160	68	
231.89303	66	
231.95130	138	
233.82139	66	
233.87360	68	
233.95093	130	
235.94801	70	
236.78986	96	
236.82187	64	
237.04279	62	
237.80543	96	
238.07432	84	
238.85854	100	
238.88314	120	
238.90526	64	
239.84549	80	
239.86075	98	
239.94229	60	
240.22598	76	
241.27954	78	
241.84046	770	1+
242.81824	126	
242.84304	470	1+
242.94573	60	
243.83010	454	
244.84978	66	
244.86305	68	
246.84846	76	
246.98519	78	
251.94619	64	
253.92483	154	
254.91210	124	
254.96528	136	
256.07948	70	
256.26228	66	
256.84686	138	
256.86599	94	
256.90172	66	
257.84466	64	
257.86009	82	
257.93400	72	
258.84454	634	1+
258.86057	180	
258.88327	62	
258.92717	76	
259.95959	70	
260.17339	64	
260.83691	172	
260.88093	76	
260.90822	68	
261.44825	78	
261.84096	184	
261.85831	68	
261.92000	130	
262.84393	300	1+
262.85992	128	
262.92955	70	
263.06535	64	
264.07264	68	
264.86567	176	
266.90764	72	
267.79827	86	
268.84002	216	
269.84161	120	
270.83074	88	
272.85756	84	
272.88599	72	
272.93858	72	
273.90493	78	
274.85932	250	
274.88233	136	
274.96903	74	
275.84312	78	
276.85157	372	
277.12565	68	
277.33191	64	
277.86231	454	
277.92537	74	
278.05226	68	
278.82331	66	
278.84590	904	1+
279.91358	94	
280.25555	86	
280.85556	106	
281.86760	102	
282.87859	66	
282.91591	62	
283.86987	114	
284.94317	70	
285.10285	92	
287.95037	64	
289.39856	96	
290.85626	84	
291.88340	142	
293.88792	88	
294.86284	182	
295.86832	112	
295.99490	74	
296.85080	78	
297.88671	90	
297.92472	98	
298.00964	68	
298.85677	108	
299.87146	80	
300.88293	84	
301.06949	86	
301.63060	86	
301.85693	218	1+
303.85001	78	
304.44525	148	
309.14042	66	
309.91391	70	
310.92242	98	
312.80405	58	
320.90886	72	
321.88185	88	
322.77229	64	
322.85172	92	
325.38080	84	
326.27838	68	
326.82239	74	
326.90194	70	
327.02174	80	
328.14639	68	
328.18442	82	
328.82950	64	
330.20501	68	
337.19696	66	
339.07523	72	
341.89170	60	
342.79240	164	
345.05697	62	
END IONS

###FS:    #m/z: 336.94365 #charge 1+
###MS: 98
###MSMS: 101
BEGIN IONS
TITLE=Cmpd 75, +MS2(336.9436), 28.0-35.0eV, 2.2min #101
RTINSECONDS=128.708
SCANS=98,101
PEPMASS=336.94365	24536
CHARGE=1+
150.12575	54	
194.88907	72	
196.89124	78	
200.06406	54	
203.87360	74	
205.94734	76	
205.97029	84	
209.94207	126	
210.88800	82	
211.88945	70	
211.94411	1180	1+
212.88094	54	
213.88355	98	
213.93807	786	
215.88503	64	
217.95974	92	
218.89606	60	
219.45230	76	
221.88462	68	
222.84484	118	
223.89318	56	
223.93902	58	
223.96017	86	
223.97041	94	
224.88990	78	
226.94571	102	
226.97352	58	
227.89584	80	
228.84389	72	
229.95406	842	1+
230.88755	66	
230.99255	56	
231.89699	70	
231.94884	458	1+
232.62495	90	
232.81781	72	
233.82704	80	
234.80785	86	
235.08864	72	
236.08178	72	
236.89950	66	
237.78663	68	
238.83466	56	
239.84136	82	
239.95288	140	
240.38768	102	
240.83259	138	
240.85108	76	
241.11947	68	
241.84375	436	1+
242.06793	68	
243.94365	86	
245.83485	74	
246.98141	144	
247.07804	56	
247.96635	190	
248.89768	76	
249.95821	54	
250.82479	58	
250.98237	62	
251.06627	66	
251.82360	114	
252.09070	70	
252.84873	84	
252.96944	790	1+
253.91936	84	
254.87454	76	
254.91423	230	
254.96485	180	
255.07653	88	
256.87895	80	
256.89952	62	
256.95687	68	
257.83150	58	
257.85847	110	
257.91632	56	
258.84843	452	1+
258.89706	80	
260.83505	56	
261.00948	72	
261.82781	66	
262.83393	60	
262.92939	86	
262.94940	68	
266.85122	78	
268.11594	64	
268.83897	528	1+
270.80000	102	
270.98061	116	
271.08337	70	
271.12797	68	
272.44179	72	
272.85122	78	
272.91442	70	
274.87164	138	
275.86871	218	
276.85664	816	1+
277.86154	488	1+
277.91887	84	
277.96314	54	
278.83691	64	
279.83564	84	
279.85785	106	
279.87667	122	
280.86229	68	
281.05183	66	
282.45944	102	
283.43063	78	
283.94929	82	
284.82943	88	
284.89745	66	
285.81874	54	
285.84991	88	
286.84932	88	
286.98865	82	
287.84659	66	
289.88309	68	
290.39559	76	
290.89398	64	
291.87693	72	
292.87288	102	
293.10756	148	
293.86480	74	
294.27124	62	
295.17759	80	
295.86656	68	
296.82972	66	
297.78902	58	
298.22567	64	
298.80493	72	
299.00665	62	
299.86537	102	
303.94820	72	
304.86097	70	
308.85340	72	
308.88391	56	
310.81165	74	
310.96554	68	
311.85993	72	
313.87548	66	
314.75521	74	
314.81209	88	
314.88366	70	
318.90556	58	
321.28048	64	
321.82268	68	
322.13327	80	
323.88757	78	
324.16166	76	
324.89290	122	
325.87479	66	
325.89290	56	
331.82063	72	
336.25066	62	
338.89659	64	
339.81714	54	
340.01634	58	
340.19533	72	
341.28372	62	
END IONS

###FS:    #m/z: 322.92868 #charge 1+
###MS: 102
###MSMS: 103
BEGIN IONS
TITLE=Cmpd 76, +MS2(322.9287), 28.0-35.0eV, 2.2min #103
RTINSECONDS=132.396
SCANS=102-103
PEPMASS=322.92868	385120
CHARGE=1+
57.05903	32	
183.02592	68	
188.88466	68	
191.95002	78	
201.04291	250	1+
205.95558	74	
206.89688	70	
206.94607	90	
209.02331	64	
209.03746	54	
218.89615	76	
219.98977	36	
220.42464	92	
220.86799	66	
221.22375	62	
221.94695	480	1+
222.87229	68	
226.97167	88	
227.93112	54	
228.86622	60	
230.12578	60	
230.82923	142	
230.84886	60	
230.90681	58	
231.02712	34	
234.87942	114	
234.91539	72	
237.06590	82	
237.84903	62	
238.04421	86	
238.87492	50	
238.93577	172	
239.86046	70	
239.96889	94	
240.82016	66	
240.88557	52	
240.94004	1838	
241.05822	32	
241.10065	34	
241.94098	1410	
242.32621	36	
242.81659	136	
242.93985	4854	1+
243.06824	38	
243.16991	32	
243.51140	34	
243.82687	78	
244.09369	44	
244.44657	74	
244.82840	42	
244.84627	64	
244.93940	1282	
244.97097	86	
244.99394	68	
245.58457	44	
245.87476	48	
246.04627	34	
246.84824	70	
246.96790	68	
247.10890	46	
248.84750	64	
249.00600	72	
251.10408	36	
251.85485	106	
252.91903	144	
252.94129	72	
253.88532	48	
254.90709	286	1+
255.84014	48	
256.05406	98	
256.89620	142	
257.89631	70	
258.83695	182	
260.82543	64	
261.15271	38	
261.82748	126	
262.28686	36	
262.85790	56	
263.00120	78	
263.07716	46	
263.82426	56	
263.86411	58	
263.88215	76	
264.79849	62	
265.05855	104	
265.94079	54	
266.09894	84	
266.31518	38	
266.86057	72	
267.86054	70	
268.78970	66	
269.00825	46	
269.65815	94	
270.18685	64	
270.80664	74	
274.90817	60	
276.83110	78	
276.85385	40	
277.02337	60	
277.83105	78	
279.08932	956	1+
279.14836	34	
279.90823	80	
280.07453	80	
280.10835	174	
280.96732	92	
282.06666	198	1+
282.20549	60	
282.86533	242	1+
283.17375	94	
283.20061	72	
283.79393	78	
283.84776	82	
283.96789	66	
284.14794	34	
284.29331	458	
285.84783	60	
289.77899	56	
289.87578	68	
290.85175	44	
290.87104	62	
293.10531	66	
293.82068	54	
294.90572	62	
295.88267	60	
296.80654	38	
296.83474	48	
297.04219	34	
298.79652	54	
302.15929	80	
302.78748	54	
304.05764	62	
304.44560	84	
305.87594	62	
306.12722	32	
306.27565	82	
306.74205	68	
306.91028	56	
307.82450	48	
309.83625	32	
309.85981	66	
310.30967	52	
310.92001	74	
312.17241	70	
313.22468	36	
313.37985	74	
313.85848	62	
315.82170	40	
316.93108	32	
317.15640	78	
318.86451	66	
322.96215	50	
323.77691	76	
323.88515	70	
325.15951	80	
326.16738	44	
326.87343	72	
END IONS

###FS:    #m/z: 363.95437 #charge 1+
###MS: 102
###MSMS: 104
BEGIN IONS
TITLE=Cmpd 77, +MS2(363.9544), 28.0-35.0eV, 2.2min #104
RTINSECONDS=133.176
SCANS=102,104
PEPMASS=363.95437	65344
CHARGE=1+
96.82091	70	
139.27567	78	
178.95407	70	
194.87862	70	
194.89078	96	
202.88561	78	
206.93192	76	
209.92259	66	
209.94147	340	1+
212.87749	104	
218.88530	70	
221.89115	80	
222.85420	72	
222.95107	88	
224.95480	178	
225.94761	140	
225.96092	134	
226.94578	1480	1+
226.97583	168	
227.82345	70	
227.84013	70	
227.85493	72	
227.92540	68	
228.90528	68	
228.94082	1010	1+
230.82858	72	
230.88681	276	1+
233.01842	114	
233.96005	132	
234.88061	118	
234.90576	72	
236.00443	72	
238.93522	74	
240.93834	396	
241.93922	1400	1+
241.96012	86	
242.83257	66	
242.94172	994	1+
243.13141	78	
243.96306	72	
244.93774	206	
244.95582	826	1+
245.43992	82	
245.87135	96	
246.19855	70	
246.95208	1112	
247.80115	360	1+
247.90663	72	
248.08277	70	
248.96416	122	
250.94566	72	
251.07217	82	
251.80022	66	
251.96413	90	
254.50804	76	
255.86759	66	
260.82750	68	
260.96703	148	
261.97277	68	
262.09173	66	
262.84933	106	
262.90830	136	
262.96138	78	
263.38366	70	
264.07589	66	
264.82237	62	
265.05255	66	
265.79043	70	
265.83664	64	
266.81178	76	
266.84853	90	
267.00885	66	
267.44439	62	
267.97349	280	1+
268.80362	72	
268.84585	68	
269.96691	68	
270.84700	72	
271.91509	64	
272.12165	84	
276.07964	80	
278.84419	172	
279.79129	68	
279.85162	98	
280.79130	108	
280.83973	66	
281.92093	86	
282.12093	66	
282.58505	66	
282.87980	88	
282.98184	74	
283.00035	72	
283.68026	78	
283.85178	126	
283.90443	68	
284.06929	76	
285.84103	80	
286.85974	88	
286.89329	64	
286.91403	66	
287.88804	118	
288.11922	74	
290.84998	82	
291.89621	68	
291.93147	66	
293.37444	98	
293.84922	112	
295.88903	90	
295.93139	68	
296.95051	66	
297.86118	66	
298.80286	614	1+
299.88586	64	
301.85436	404	1+
302.80835	62	
302.91336	68	
303.87819	68	
305.26426	96	
305.93178	102	
306.11235	66	
306.91628	72	
306.93370	64	
307.89189	76	
308.94723	106	
309.02381	68	
310.89234	74	
316.80891	72	
317.81258	74	
318.87068	84	
319.89119	66	
320.80319	84	
321.97771	62	
322.01806	80	
323.79023	68	
323.89435	66	
323.94609	90	
324.14606	84	
325.13945	70	
325.81529	66	
326.84876	78	
326.87311	68	
329.86916	134	
330.10021	70	
330.47511	82	
330.96170	84	
331.14985	78	
331.20755	80	
333.94175	120	
336.95518	72	
337.99510	90	
338.82891	120	
338.95098	76	
345.91303	96	
352.02393	82	
352.72920	70	
352.88846	74	
354.90232	64	
359.95843	84	
359.98431	94	
365.20087	74	
366.37993	64	
END IONS

###FS:    #m/z: 336.94423 #charge 1+
###MS: 102
###MSMS: 105
BEGIN IONS
TITLE=Cmpd 78, +MS2(336.9442), 28.0-35.0eV, 2.3min #105
RTINSECONDS=133.947
SCANS=102,105
PEPMASS=336.94423	22212
CHARGE=1+
86.12517	96	
182.83518	52	
182.86845	62	
205.94922	114	
205.97026	68	
206.95660	58	
207.98069	48	
210.94143	92	
211.94378	608	1+
212.10393	98	
212.88307	114	
213.88491	70	
213.93609	890	1+
214.89206	62	
216.87654	62	
218.89431	66	
220.80760	66	
221.04310	72	
221.88334	98	
222.03732	82	
224.83806	58	
225.83386	46	
225.89439	86	
228.86879	44	
229.84290	46	
229.95313	1042	1+
230.85830	80	
230.88630	340	1+
231.95026	352	1+
233.87928	82	
233.95153	218	
234.82341	74	
234.89099	60	
234.99074	60	
236.90885	70	
239.83934	72	
239.86525	108	
239.88521	64	
240.84748	60	
240.93813	90	
241.81960	72	
241.84015	618	1+
244.83852	52	
246.34909	84	
246.97641	110	
247.96363	266	
248.88235	52	
248.89579	60	
248.99097	70	
249.12075	46	
249.96077	80	
249.98568	46	
250.83291	120	
250.94161	46	
250.97073	70	
251.83494	54	
251.90349	88	
251.95416	80	
252.81041	74	
252.97118	308	1+
253.03487	64	
253.12102	54	
253.89549	62	
254.83341	68	
254.86679	72	
254.90956	164	
254.96876	142	
255.07148	190	
256.26233	138	
256.85637	78	
256.89770	136	
257.14948	66	
257.23625	70	
257.87648	58	
257.93385	88	
258.84498	738	1+
259.95920	62	
261.88937	56	
263.22246	46	
263.83008	66	
264.46298	104	
264.85859	168	
265.91259	66	
266.86299	74	
267.84328	108	
267.88054	80	
268.83722	696	1+
269.41737	84	
269.85552	66	
270.94205	72	
270.96021	94	
270.97553	78	
271.79961	46	
272.84784	66	
272.92659	50	
273.88456	68	
274.86999	128	
274.89507	76	
274.97513	62	
276.85472	314	
276.88105	206	1+
276.94574	54	
277.86306	170	
277.96524	54	
278.83689	120	
278.89858	48	
279.83628	52	
279.87361	158	1+
280.82966	52	
281.88595	52	
282.87017	66	
283.09342	52	
285.83511	64	
285.88513	68	
286.84851	194	
287.36108	94	
287.84665	150	
291.88974	48	
291.93581	62	
292.04901	54	
292.81958	70	
292.87926	112	
293.10388	198	1+
293.84800	56	
293.87705	80	
294.80059	54	
294.86248	56	
295.31684	60	
295.91443	70	
295.97768	76	
296.09614	72	
296.22505	64	
296.99769	94	
297.89158	82	
298.22754	56	
298.30204	64	
298.88987	54	
299.00846	72	
299.03621	52	
299.87169	156	1+
299.98194	56	
300.80631	64	
301.00960	66	
301.79472	46	
302.15077	56	
304.44525	78	
304.86216	128	
305.79431	96	
305.87155	54	
308.86509	154	1+
311.88113	134	
312.76738	66	
315.77547	68	
315.88905	90	
318.88606	76	
323.92953	76	
331.37060	74	
332.87474	58	
335.62333	152	
335.91285	74	
336.11741	94	
339.30357	70	
341.04292	64	
341.88513	66	
END IONS

###FS:    #m/z: 363.95469 #charge 1+
###MS: 106
###MSMS: 107
BEGIN IONS
TITLE=Cmpd 79, +MS2(363.9547), 28.0-35.0eV, 2.3min #107
RTINSECONDS=137.648
SCANS=106-107
PEPMASS=363.95469	66658
CHARGE=1+
126.88008	74	
139.28425	78	
171.84913	82	
185.92319	82	
190.07325	90	
190.86120	74	
191.85823	220	
194.03820	74	
196.87914	86	
200.88948	88	
206.88597	74	
206.94444	80	
207.94885	144	
208.88312	64	
208.96146	64	
209.33041	68	
209.92569	64	
209.94234	398	
210.88386	100	
212.87839	374	1+
218.83767	72	
221.94399	74	
222.95162	542	1+
222.96452	84	
224.83446	88	
224.94545	568	1+
224.96246	96	
225.87226	122	
225.96421	124	
226.94599	2208	1+
226.97207	112	
227.93202	106	
228.07915	68	
228.83716	146	
228.89271	64	
228.94141	3064	1+
229.19920	134	
230.88899	398	1+
235.05646	178	
236.86344	66	
236.96760	80	
240.88582	198	1+
240.93923	370	
240.96211	770	
241.94285	296	
242.94135	1270	1+
242.95918	244	
243.09113	76	
243.81948	110	
243.86126	70	
244.81924	82	
244.93548	346	1+
244.95665	1548	1+
246.89981	82	
246.95139	1182	1+
248.44440	74	
248.80094	72	
248.89703	78	
248.91027	132	
249.89557	66	
250.86205	76	
250.89266	128	
250.96879	72	
251.04845	76	
251.19642	62	
253.41623	72	
253.98326	74	
254.86523	68	
258.00492	80	
258.63434	66	
258.83787	70	
258.93313	80	
259.89593	90	
260.84121	186	1+
260.86535	74	
260.91470	70	
260.96938	110	
261.35883	68	
261.97346	74	
262.82763	102	
263.83818	78	
263.92211	70	
265.45417	82	
265.82240	66	
265.85444	72	
266.21114	70	
266.42975	80	
266.81284	274	
266.96687	64	
267.81020	130	
267.92887	88	
267.97411	166	
268.90269	68	
269.80923	70	
269.91626	68	
269.96841	276	1+
271.90505	72	
272.45610	100	
273.03811	74	
274.12456	74	
276.85294	108	
277.80860	92	
277.92096	86	
277.95182	72	
278.84278	110	
279.79529	94	
279.85490	74	
279.91665	92	
280.79250	276	
282.78475	88	
283.78665	248	1+
283.80872	76	
283.98335	204	1+
284.88355	70	
285.18989	86	
286.92641	80	
288.06941	66	
288.50090	90	
289.55929	116	
289.81664	72	
289.86239	72	
292.93727	174	
295.90798	78	
295.93772	80	
296.39416	82	
297.11374	68	
297.81001	78	
298.25308	96	
298.80231	302	1+
300.80412	222	1+
301.89346	214	1+
302.34280	74	
302.86278	166	
303.84588	66	
304.85044	78	
304.94049	140	
309.91378	74	
309.97438	70	
311.80530	114	
313.21062	74	
316.12931	72	
316.81052	76	
319.89135	64	
320.39654	96	
322.92694	146	
324.02140	148	
324.07301	70	
325.16366	80	
325.88864	70	
326.86874	100	
334.84468	72	
336.93797	136	
339.35347	70	
343.26926	70	
343.29189	70	
345.11633	92	
347.02216	68	
347.87778	74	
352.88157	74	
354.87480	82	
357.86312	74	
359.78570	72	
361.28736	66	
361.78287	70	
363.95339	66	
364.90037	72	
365.28043	78	
367.27074	64	
END IONS

###FS:    #m/z: 336.94418 #charge 1+
###MS: 106
###MSMS: 108
BEGIN IONS
TITLE=Cmpd 80, +MS2(336.9442), 28.0-35.0eV, 2.3min #108
RTINSECONDS=138.421
SCANS=106,108
PEPMASS=336.94418	24220
CHARGE=1+
94.07635	68	
193.20750	56	
197.87617	74	
207.97591	56	
210.89695	82	
211.94383	698	1+
212.87588	370	1+
213.89395	66	
213.93753	322	
215.88965	300	1+
216.93808	72	
218.88689	64	
220.01478	70	
220.88050	74	
221.09781	70	
222.83224	86	
223.91119	90	
223.96084	74	
224.83919	136	
226.84976	76	
226.97923	78	
227.85781	100	
228.84587	100	
228.86482	68	
228.91096	82	
229.95478	544	1+
230.89091	70	
230.90661	72	
231.94814	432	1+
232.82539	70	
233.94775	144	
234.06929	72	
234.90017	72	
235.83434	68	
235.89867	70	
235.94575	78	
236.03478	58	
238.88524	128	
240.46574	80	
240.83586	190	
240.85372	68	
240.96314	60	
241.84089	250	
242.09262	64	
242.85580	70	
242.91288	64	
246.02314	84	
246.14263	60	
246.38184	72	
246.97837	172	
247.04524	66	
247.96920	58	
248.84711	90	
248.88452	68	
248.90004	102	
249.96310	122	
250.82852	146	
250.90653	60	
250.99244	70	
251.04291	84	
251.95241	64	
252.83001	56	
252.84606	76	
252.94904	72	
252.96944	552	1+
252.99031	122	
253.87973	80	
254.91200	62	
254.96367	140	
255.06922	58	
255.78880	72	
255.86358	80	
255.96205	78	
256.86638	78	
256.88003	84	
256.89768	68	
257.93784	60	
258.85340	144	
258.88704	66	
259.13438	86	
259.85069	676	1+
261.85155	58	
263.86215	68	
263.88193	64	
264.82476	72	
266.85140	66	
267.83699	120	
268.43738	84	
268.84526	212	
269.83927	146	
270.98366	72	
272.43777	68	
272.84710	62	
272.88587	76	
274.86530	94	
274.93630	62	
274.96881	98	
275.85640	176	
275.87289	124	
275.90827	90	
276.85492	366	
277.19512	66	
277.86346	204	
278.83469	64	
278.86234	186	
279.05410	74	
279.42175	76	
279.84325	74	
279.86295	142	
279.88252	128	
280.02678	72	
280.86410	202	1+
281.02063	74	
281.04788	78	
285.84957	116	
286.84841	114	
287.07186	84	
290.85722	98	
292.10217	332	1+
292.43521	74	
292.86168	88	
292.91850	68	
292.98801	62	
293.10488	278	1+
293.82051	68	
293.84784	90	
297.88900	68	
297.90347	64	
297.97356	64	
298.01356	62	
298.09399	70	
298.43963	72	
298.79636	82	
299.87098	196	1+
301.93757	72	
302.85156	58	
303.34898	102	
303.89270	70	
304.85917	62	
306.40043	80	
308.88117	66	
309.87662	56	
311.83832	64	
311.94919	88	
312.88884	84	
313.88203	66	
317.76010	76	
318.04898	66	
319.82524	74	
319.87380	64	
321.08300	72	
322.83872	70	
323.26659	74	
324.90195	118	
327.28632	106	
327.33090	58	
328.81404	70	
335.92623	100	
337.40193	72	
337.80347	66	
338.96454	76	
END IONS

###FS:    #m/z: 359.95971 #charge 1+
###MS: 106
###MSMS: 109
BEGIN IONS
TITLE=Cmpd 81, +MS2(359.9597), 28.0-35.0eV, 2.4min #109
RTINSECONDS=139.193
SCANS=106,109
PEPMASS=359.95971	16774
CHARGE=1+
175.61543	92	
187.43806	72	
198.86742	68	
209.90150	64	
209.94121	104	
212.89343	68	
219.88714	98	
222.89267	82	
222.95005	114	
223.14012	68	
223.90222	74	
224.86940	64	
224.94816	606	1+
225.98119	62	
226.49454	58	
226.88325	62	
226.94643	774	
226.96883	136	
227.90305	72	
227.93449	154	
228.94256	684	
232.85042	62	
233.95334	66	
233.97693	78	
234.41536	62	
234.86396	228	1+
235.93447	60	
236.84549	130	
238.87275	76	
238.93572	70	
239.85675	72	
240.88092	60	
240.94242	492	1+
240.98958	76	
241.03744	78	
241.95541	156	
243.85373	86	
243.87496	64	
243.90549	66	
244.95604	756	1+
246.04847	64	
246.18897	80	
246.95228	710	1+
248.80257	214	1+
250.95405	134	
251.03326	72	
251.04855	68	
252.07120	94	
252.13950	72	
252.87348	148	
252.95079	156	
253.86781	64	
255.37743	160	
256.36249	116	
257.45481	66	
257.55143	86	
257.84519	66	
259.12832	66	
260.81445	68	
260.88283	66	
260.96840	74	
261.83970	90	
262.92135	78	
262.94938	144	
264.81942	104	
266.80715	152	
267.81451	60	
267.83004	68	
267.97071	94	
267.99522	74	
268.90850	88	
268.98104	68	
269.83938	76	
269.85776	62	
269.96553	122	
270.80047	76	
270.85518	66	
270.90413	98	
272.40752	72	
273.80354	78	
275.95944	106	
276.80662	66	
276.87483	146	
277.05420	70	
277.81437	62	
277.85551	60	
278.79385	80	
278.83618	236	1+
278.88839	74	
279.96800	66	
280.79419	410	1+
281.10930	68	
281.88905	148	
283.88737	72	
283.98051	70	
284.58720	90	
284.82539	66	
287.85883	66	
288.83656	62	
288.85350	66	
289.86502	92	
289.89361	78	
290.85670	168	
291.82668	62	
291.99458	92	
292.03635	62	
293.12002	62	
293.42106	108	
294.87252	62	
295.01760	58	
295.42467	74	
296.80705	110	
296.88908	74	
296.92487	68	
298.80207	556	1+
299.41835	76	
300.41199	72	
300.85679	386	1+
302.38779	72	
303.85456	82	
304.80853	70	
304.84404	72	
304.92318	70	
305.82162	72	
306.83476	98	
307.83340	64	
309.89021	74	
310.81796	72	
311.90117	72	
312.87219	92	
313.87339	62	
313.93056	94	
315.17561	60	
316.81335	118	
317.02487	78	
317.76657	104	
319.15810	86	
319.87130	84	
321.21680	76	
322.92309	80	
324.01934	78	
324.89165	68	
325.14613	70	
327.09278	72	
329.47343	76	
331.02248	78	
336.38531	70	
336.94297	216	
337.83079	60	
342.90042	78	
345.09579	66	
347.40357	82	
350.89358	88	
357.81861	70	
358.17652	62	
358.26011	66	
361.88009	58	
363.06358	78	
363.41015	74	
364.02364	78	
END IONS

###FS:    #m/z: 340.93921 #charge 1+
###MS: 110
###MSMS: 111
BEGIN IONS
TITLE=Cmpd 82, +MS2(340.9392), 28.0-35.0eV, 2.4min #111
RTINSECONDS=142.848
SCANS=110-111
PEPMASS=340.93921	185596
CHARGE=1+
139.19008	72	
184.70770	80	
188.95577	76	
192.92298	64	
193.89274	66	
193.93201	70	
193.95941	92	
196.09080	74	
198.88103	58	
198.89835	82	
199.02836	80	
208.95755	72	
211.90015	78	
213.93808	606	
215.88683	84	
215.93852	70	
217.93951	64	
218.91205	76	
219.88542	182	1+
221.88018	60	
222.96734	64	
223.82665	58	
223.87083	72	
225.41482	100	
225.84303	76	
226.89580	58	
226.94431	68	
227.84572	62	
229.84621	96	
229.86487	78	
230.85274	62	
231.94732	388	
232.86496	60	
233.89815	76	
233.94520	232	
234.04267	70	
236.05903	78	
236.81622	72	
237.05641	62	
237.90593	72	
238.86157	66	
238.88606	80	
238.96306	74	
239.88166	86	
240.84114	450	1+
241.79697	80	
241.84161	328	1+
241.92267	72	
241.94065	60	
242.15533	112	
242.89366	74	
243.82619	108	
243.84285	114	
243.87856	210	1+
244.83119	130	
245.94264	70	
246.83493	74	
246.85201	68	
249.95811	128	
249.98547	60	
250.87730	64	
250.94534	80	
250.98826	60	
251.39889	96	
252.92942	86	
253.08580	70	
254.85673	66	
254.91552	74	
254.96713	142	
255.84411	190	1+
255.89295	74	
256.25676	70	
256.89600	70	
256.96437	70	
257.95751	76	
258.84653	718	1+
258.93186	122	
258.97117	80	
259.82842	60	
260.83432	842	1+
261.89111	68	
263.84789	66	
263.94587	66	
264.07566	86	
264.86426	58	
265.08810	74	
265.86739	132	
266.84239	58	
267.86235	76	
268.83841	446	1+
268.86113	130	
269.88823	66	
270.87925	70	
270.95027	64	
271.43956	72	
272.84136	138	
272.93073	134	
273.86245	70	
274.85865	124	
274.87628	130	
274.89583	62	
275.84233	118	
275.87851	120	
275.93767	58	
276.85762	896	1+
277.96375	104	
278.84527	304	
279.09519	86	
279.15277	58	
279.84894	160	
280.84907	148	
281.76216	94	
281.85286	74	
282.84122	68	
282.87136	118	
283.09541	76	
284.39648	80	
286.12704	60	
286.42931	58	
286.94088	64	
291.01104	100	
291.85700	162	
293.43359	126	
294.86904	80	
294.93714	104	
295.88054	70	
296.91422	82	
296.97155	64	
297.97110	72	
298.30201	72	
298.38896	78	
300.87444	102	
301.09304	70	
301.11630	58	
301.86528	114	
302.17645	80	
302.87491	220	1+
303.16961	72	
303.91213	94	
303.94001	70	
304.85714	66	
305.73455	78	
306.90352	78	
307.80109	64	
307.82274	88	
307.89386	94	
310.80070	64	
316.75411	66	
319.91546	78	
322.81193	62	
323.97579	64	
324.99538	84	
325.88826	72	
326.91767	74	
327.01291	108	
327.76666	60	
332.78476	62	
333.02048	64	
334.85080	72	
344.43688	64	
END IONS

###FS:    #m/z: 363.95466 #charge 1+
###MS: 110
###MSMS: 112
BEGIN IONS
TITLE=Cmpd 83, +MS2(363.9547), 28.0-35.0eV, 2.4min #112
RTINSECONDS=143.628
SCANS=110,112
PEPMASS=363.95466	64814
CHARGE=1+
176.05035	88	
185.93310	86	
196.95341	70	
204.88289	70	
205.87886	96	
209.10143	74	
209.94219	186	
212.87867	168	
212.90052	70	
213.87727	72	
214.89416	72	
216.88754	68	
220.41725	74	
220.47006	82	
222.95344	168	
223.94979	72	
224.93203	84	
224.95100	278	
225.89108	70	
226.88345	72	
226.94531	1568	1+
226.97147	122	
228.84705	66	
228.89404	70	
228.94090	1354	1+
229.92438	78	
230.88801	66	
230.94443	82	
231.91752	86	
234.87727	90	
237.92840	68	
237.99323	82	
238.84707	106	
238.93371	84	
239.90640	78	
240.89661	80	
240.94356	282	
240.96365	106	
241.01854	68	
241.94223	306	
242.94157	710	1+
243.87860	76	
244.93670	130	
244.95614	734	1+
245.85023	72	
245.94711	858	1+
246.93111	88	
246.95167	718	1+
246.97389	78	
247.97435	82	
248.08456	64	
248.80416	126	
248.85288	90	
248.89767	112	
249.84800	72	
249.90221	72	
250.94486	144	
250.96692	74	
251.93655	74	
253.88737	68	
254.91958	72	
254.95886	110	
255.97100	68	
256.89985	124	
257.08571	140	
258.84221	132	
259.84614	80	
260.83102	166	
261.83856	64	
261.91676	74	
264.38330	74	
265.45629	90	
265.82038	72	
265.97173	80	
266.58968	98	
266.78810	80	
266.80703	104	
267.97304	70	
268.10579	78	
268.81001	86	
268.95811	238	1+
274.85075	78	
276.80959	66	
276.84535	82	
277.91696	72	
278.35326	86	
278.79820	138	
278.85718	72	
279.78891	70	
279.81190	66	
279.85278	118	
279.87974	84	
279.91676	72	
280.47958	82	
280.79273	480	1+
280.88294	64	
282.13128	72	
282.77127	86	
282.78754	116	
282.84952	78	
283.09739	78	
283.85487	110	
283.86714	84	
285.16550	72	
285.42242	72	
285.82309	74	
286.81189	68	
286.84879	94	
287.41516	94	
287.83404	70	
288.88085	66	
292.05568	66	
292.41416	72	
292.76928	66	
292.90391	88	
294.84995	76	
295.93553	102	
296.64361	78	
296.81078	110	
298.80281	158	
299.79861	348	1+
299.92296	66	
300.11820	66	
300.80162	222	1+
302.79373	66	
302.85494	68	
303.41160	74	
303.85002	64	
306.34016	96	
306.84997	78	
308.35071	70	
308.90283	74	
309.92462	82	
315.85253	70	
318.94082	70	
320.92426	74	
321.82074	94	
322.92908	74	
323.88910	94	
324.82069	90	
324.89802	68	
325.86844	70	
326.86655	66	
326.91983	78	
328.40702	78	
329.86093	192	1+
329.87723	68	
330.82377	68	
337.14705	76	
337.94526	134	
339.96449	72	
340.07754	72	
340.93177	78	
342.89590	78	
348.83375	68	
350.07548	68	
352.89150	84	
359.90074	74	
362.39954	84	
362.74563	74	
362.77610	80	
END IONS

###FS:    #m/z: 359.95986 #charge 1+
###MS: 110
###MSMS: 113
BEGIN IONS
TITLE=Cmpd 84, +MS2(359.9599), 28.0-35.0eV, 2.4min #113
RTINSECONDS=144.4
SCANS=110,113
PEPMASS=359.95986	16962
CHARGE=1+
93.76552	72	
191.95504	80	
200.83745	52	
200.95090	68	
208.95237	62	
209.94188	148	
214.87743	68	
216.85141	70	
217.89771	82	
220.95004	88	
222.95069	140	
223.87638	70	
223.96274	64	
224.89727	74	
224.94670	336	1+
224.96720	266	1+
226.94631	764	1+
227.92900	60	
228.84354	114	
228.94224	518	
228.96976	112	
232.83462	76	
234.85993	120	
235.86063	66	
235.90452	98	
236.23083	84	
238.93632	130	
238.97145	64	
240.83365	66	
240.93697	242	1+
241.85591	124	1+
242.95610	76	
244.83628	72	
244.95651	426	
245.94288	142	
246.95236	664	
248.14483	74	
248.80439	88	
248.85100	68	
251.03102	80	
251.96593	66	
252.87322	122	
252.95377	212	
254.51202	86	
254.83921	62	
254.85499	78	
255.83822	62	
255.88729	78	
256.17586	70	
256.92140	64	
258.85589	68	
259.85630	60	
260.96659	188	
261.88316	64	
261.97271	72	
263.39756	100	
264.77458	94	
265.07228	54	
265.46008	60	
265.79054	94	
265.81452	64	
265.97657	94	
266.80720	148	
266.85468	56	
266.96509	72	
267.81130	160	
267.87818	238	1+
267.98530	66	
268.85820	58	
268.90667	70	
269.12003	74	
269.96566	122	
272.92857	54	
274.37082	68	
274.88570	72	
275.97560	162	
276.89850	76	
278.28746	60	
278.79993	58	
278.85573	66	
278.87303	76	
279.03775	86	
279.14199	52	
279.80124	74	
279.86285	106	
280.79351	340	1+
280.83957	76	
280.86439	104	
281.84672	72	
282.79121	58	
284.37366	70	
284.82311	60	
285.86655	88	
287.40682	106	
287.93367	68	
288.89763	80	
289.88124	54	
294.86151	66	
294.97107	58	
295.01741	74	
296.80692	60	
296.85329	66	
296.93791	82	
297.15137	72	
297.80155	68	
297.94771	64	
298.42699	80	
298.80703	224	
298.86063	68	
299.80717	94	
300.49319	54	
300.75400	58	
300.89716	78	
301.87964	58	
303.76649	108	
303.94203	80	
304.90381	64	
305.82473	54	
306.12942	72	
310.68611	68	
310.85724	72	
312.94143	66	
315.07102	72	
316.81506	62	
317.84098	56	
317.90032	86	
318.94113	62	
319.87133	70	
320.81850	80	
320.95256	64	
321.08893	66	
321.29273	64	
321.81927	104	
322.92880	102	
328.88686	66	
329.87397	116	
330.39927	66	
330.88382	66	
331.84028	88	
331.86960	74	
334.82189	58	
336.56995	86	
336.77772	68	
336.94612	112	
337.79892	70	
338.62094	102	
339.88550	66	
341.71029	74	
341.97554	72	
342.29579	74	
345.18706	72	
350.67730	62	
351.76624	56	
355.85407	56	
356.22251	52	
360.85864	58	
362.68477	78	
END IONS

###FS:    #m/z: 322.92867 #charge 1+
###MS: 114
###MSMS: 115
BEGIN IONS
TITLE=Cmpd 85, +MS2(322.9287), 28.0-35.0eV, 2.5min #115
RTINSECONDS=148.06
SCANS=114-115
PEPMASS=322.92867	368496
CHARGE=1+
168.12715	90	
180.86460	80	
191.05955	60	
191.93343	62	
193.88750	58	
197.88858	70	
198.95891	58	
199.91975	90	
201.04151	72	
201.95110	82	
202.04532	92	
203.95563	60	
205.90148	54	
206.34411	36	
206.86125	70	
206.96543	56	
219.05412	56	
219.42131	66	
221.94030	70	
222.88151	82	
222.95140	54	
223.96074	76	
224.97287	48	
225.90218	76	
225.91651	40	
226.89594	48	
226.97100	68	
227.93099	72	
229.83896	76	
229.90052	68	
230.84354	72	
231.03560	74	
231.13264	60	
231.84239	60	
235.01889	82	
235.97436	72	
237.05458	66	
238.12187	66	
238.88087	42	
238.91079	56	
238.93789	178	
238.96367	64	
238.98105	66	
239.07390	58	
239.89681	56	
240.81879	34	
240.88460	68	
240.93969	1350	
241.93862	5658	1+
242.94079	3986	1+
243.11459	36	
243.21168	38	
243.81926	60	
244.93813	834	
245.39291	44	
246.05987	34	
246.97371	234	
249.78574	46	
250.03210	72	
250.87573	72	
251.20846	36	
252.83119	42	
253.82883	52	
254.80630	60	
254.86501	68	
254.96061	66	
256.85250	72	
256.89760	120	
257.91005	46	
258.04013	78	
259.12065	70	
259.87810	80	
260.92855	48	
261.83002	34	
263.90051	60	
264.90858	72	
265.84866	74	
266.05230	76	
266.20330	76	
266.42741	68	
267.87843	42	
268.07974	68	
268.59360	44	
269.89206	88	
270.87520	64	
271.86668	84	
272.78457	50	
273.04804	34	
273.47200	38	
273.83591	56	
273.91047	56	
274.90606	60	
275.87973	100	
276.84121	50	
277.80869	56	
277.83924	68	
278.84281	66	
279.09131	468	
279.19587	72	
279.90683	98	
280.04996	62	
280.09575	236	
280.78854	38	
280.81097	56	
281.40153	42	
282.19315	88	
282.80835	66	
282.96740	50	
283.06534	40	
283.33922	84	
284.00541	52	
284.02612	36	
284.05714	78	
284.29153	622	
284.80227	70	
284.89381	72	
285.10717	58	
287.03465	88	
288.85137	92	
288.90799	86	
289.88343	82	
290.79366	56	
292.43760	54	
292.85336	68	
295.15038	60	
296.85547	52	
297.79119	66	
298.83036	68	
298.90262	36	
299.06792	36	
300.88443	52	
304.87991	48	
305.89537	56	
307.13163	66	
308.76946	68	
308.89488	76	
314.80524	84	
317.87689	36	
319.27242	42	
320.71527	60	
321.15537	48	
321.83133	66	
322.80776	78	
322.89641	54	
323.01291	56	
323.72421	52	
323.81450	36	
324.89118	114	
326.33976	34	
326.88520	64	
327.77952	78	
327.80379	64	
END IONS

###FS:    #m/z: 340.93909 #charge 1+
###MS: 114
###MSMS: 116
BEGIN IONS
TITLE=Cmpd 86, +MS2(340.9391), 28.0-35.0eV, 2.5min #116
RTINSECONDS=148.833
SCANS=114,116
PEPMASS=340.93909	173230
CHARGE=1+
190.94766	60	
191.95335	68	
195.10865	100	
205.94808	104	
209.96337	84	
210.09706	84	
212.95062	60	
213.93946	262	
217.93250	70	
218.89606	74	
222.82113	62	
222.97153	98	
224.83806	60	
226.88665	64	
226.94959	76	
231.94906	344	
232.86662	68	
233.94337	132	
235.94233	62	
236.86147	72	
236.88043	58	
237.86699	56	
237.90970	64	
238.84215	62	
238.86701	210	
238.89565	92	
239.84533	64	
239.90150	120	
240.81410	76	
240.82675	62	
240.84383	106	
240.89815	90	
240.93065	72	
240.95330	66	
241.84005	606	1+
243.83292	68	
243.87532	72	
244.89969	70	
244.95573	72	
246.06186	92	
246.39333	88	
246.85269	84	
248.08483	94	
248.84701	76	
249.96417	140	
252.45133	92	
254.91549	84	
255.07442	192	
255.20608	74	
255.82764	66	
256.86340	168	
256.89465	74	
256.96102	76	
257.85734	76	
258.84435	326	
258.89702	66	
259.53392	96	
259.85235	270	
259.95274	108	
260.83516	72	
260.86149	114	
261.09680	72	
261.83018	102	
261.84671	56	
261.86152	94	
262.83979	74	
262.90204	58	
263.85052	98	
263.97763	64	
264.03245	94	
264.98242	92	
265.04219	62	
266.84395	168	
266.86246	70	
267.13426	68	
267.83636	78	
268.83821	118	
270.82893	76	
270.86943	82	
270.98045	80	
272.84151	70	
272.87963	64	
272.91634	82	
272.97744	60	
274.85883	148	
274.89264	126	
275.85833	128	
276.86028	222	
276.91278	86	
277.86348	132	
277.88539	78	
278.84220	548	1+
278.86680	92	
279.17332	92	
279.85941	144	
279.91165	72	
280.84985	88	
280.88311	122	
280.91644	124	
281.04581	62	
283.80680	64	
286.94915	80	
287.88156	60	
288.06914	58	
288.87660	72	
288.89548	62	
288.94559	66	
289.78481	60	
289.85596	84	
290.91089	74	
292.43549	92	
293.87618	78	
294.86266	98	
295.39541	108	
295.89371	72	
295.97053	162	
297.88724	72	
298.86428	88	
299.01277	58	
299.08072	80	
299.86934	58	
300.98848	64	
301.85669	178	
301.87631	84	
302.13586	92	
302.87473	72	
304.39379	84	
305.88147	168	1+
306.56116	58	
306.81354	62	
311.86242	90	
313.49728	84	
313.89759	72	
314.76822	76	
319.88010	60	
320.44488	58	
324.89594	78	
324.94230	76	
326.04579	86	
326.82187	64	
327.28866	78	
327.75961	56	
329.86835	64	
330.85694	80	
330.89255	68	
335.75739	84	
336.75513	78	
339.27407	56	
341.17209	76	
342.11176	68	
342.90731	66	
344.71738	68	
344.79076	60	
END IONS

###FS:    #m/z: 359.96047 #charge 1+
###MS: 114
###MSMS: 117
BEGIN IONS
TITLE=Cmpd 87, +MS2(359.9605), 28.0-35.0eV, 2.5min #117
RTINSECONDS=149.605
SCANS=114,117
PEPMASS=359.96047	15312
CHARGE=1+
76.51133	64	
199.87466	72	
203.07453	54	
203.92764	86	
207.94622	130	
208.95593	94	
209.94588	174	
213.90699	86	
222.95108	290	1+
222.97129	76	
223.88743	122	
223.97734	84	
224.94955	150	
225.95351	66	
226.35622	80	
226.94718	1048	1+
226.96345	102	
226.97597	106	
227.93106	136	
227.97201	98	
228.86266	88	
228.94381	796	1+
229.11898	56	
229.83523	84	
230.83028	52	
235.90927	112	
237.84332	54	
240.89276	58	
240.93777	94	
240.95756	162	
241.84065	58	
241.93999	68	
241.96682	102	
242.95645	70	
244.95621	530	
245.84819	52	
245.87713	58	
245.91147	72	
245.94250	74	
246.81343	68	
246.94973	428	
247.91637	78	
248.80043	124	
248.93631	62	
250.28261	112	
250.87929	74	
250.95140	90	
251.06631	52	
251.85676	64	
251.91311	52	
252.11188	92	
252.87487	78	
252.95118	64	
258.37962	90	
260.83314	112	
260.96688	126	
261.86031	122	
261.97191	132	
263.86835	60	
263.93589	64	
264.82036	52	
264.95651	68	
266.81839	216	
267.78416	78	
268.95857	56	
269.49706	72	
269.79553	62	
269.96674	60	
270.82484	70	
271.91091	62	
271.93545	84	
271.97802	54	
272.91033	72	
272.96896	78	
273.97442	74	
274.81437	80	
275.80872	70	
276.80856	56	
276.86770	68	
278.79943	128	
278.84399	136	
280.09543	74	
280.79211	252	
281.79567	138	
281.83442	52	
282.02225	68	
282.04879	72	
282.42027	84	
282.79805	84	
282.84767	78	
282.90941	68	
286.78902	72	
286.90348	58	
287.92739	76	
289.52621	82	
292.65372	84	
292.83481	60	
294.82573	70	
294.84665	146	
294.97740	56	
296.80554	126	
296.85527	70	
297.87127	120	
298.79788	224	
298.85403	78	
299.80315	140	
300.78615	54	
300.82237	62	
303.81129	52	
304.92358	74	
307.82482	68	
307.86834	60	
309.79968	72	
309.85995	66	
309.89024	76	
310.90903	86	
314.81208	68	
314.97095	102	
315.88883	78	
316.81592	140	
316.82871	108	
316.85881	72	
317.80743	52	
318.87271	70	
318.92797	64	
319.93102	66	
320.88932	88	
320.95301	58	
321.06070	54	
321.11767	90	
321.80958	52	
322.93780	58	
325.02006	58	
328.76276	66	
334.01615	78	
334.84249	54	
338.23453	66	
340.09609	68	
341.02923	56	
342.90070	66	
343.72157	72	
344.85451	60	
352.88161	64	
353.04063	56	
353.89666	58	
355.81698	64	
356.00725	64	
357.76503	52	
358.30211	60	
359.93348	74	
360.85204	72	
361.83853	126	
364.84435	72	
END IONS

###FS:    #m/z: 322.92869 #charge 1+
###MS: 118
###MSMS: 119
BEGIN IONS
TITLE=Cmpd 88, +MS2(322.9287), 28.0-35.0eV, 2.6min #119
RTINSECONDS=153.265
SCANS=118-119
PEPMASS=322.92869	343094
CHARGE=1+
48.52151	28	
168.36451	36	
173.82196	54	
185.92963	72	
190.86080	32	
190.87460	36	
190.89168	30	
195.92573	66	
198.83281	74	
200.83740	58	
201.04283	62	
201.86102	32	
206.46938	88	
206.97079	62	
209.12975	144	
215.92475	64	
217.82553	34	
219.05206	66	
220.02760	72	
220.86996	72	
221.94498	98	
222.88900	86	
223.10210	34	
223.93683	48	
223.95692	224	
227.92740	84	
229.15986	40	
230.82834	66	
230.84735	92	
232.81211	62	
236.90710	72	
237.89876	60	
238.00449	80	
238.91047	56	
238.93634	266	
239.08049	102	
240.82392	86	
240.89076	64	
240.93971	1000	
241.11366	28	
241.23733	34	
241.94266	1306	
242.81754	72	
242.91338	34	
242.93843	4560	1+
243.28516	48	
244.02611	40	
244.62314	64	
244.75581	30	
244.84057	64	
245.05545	40	
245.06938	62	
245.82092	60	
245.83649	66	
245.89858	52	
246.25156	32	
247.41009	36	
247.97244	40	
249.20383	30	
249.82616	118	
249.93054	88	
250.05345	36	
250.76269	32	
250.94753	72	
251.01266	64	
251.04480	72	
251.35560	32	
251.81386	36	
252.05730	46	
253.07015	56	
254.88338	40	
254.91573	80	
255.82784	52	
256.79521	50	
256.89954	84	
257.14609	28	
257.89643	76	
258.08961	62	
258.79938	50	
258.84696	120	
258.93908	66	
259.30835	32	
260.07430	58	
260.19287	64	
261.04352	60	
261.82738	144	
262.99730	78	
264.45343	34	
264.50404	30	
264.52256	34	
264.86424	66	
266.85872	68	
266.97079	34	
267.38215	88	
267.86240	54	
268.08951	66	
268.95468	72	
269.93240	66	
270.04523	88	
270.80866	80	
271.81457	58	
271.82805	86	
272.40073	40	
273.08258	78	
273.78917	92	
273.86846	40	
276.86980	68	
277.82700	84	
277.86216	28	
279.02354	50	
279.09055	938	1+
279.91040	70	
280.26183	44	
282.08648	40	
282.27566	60	
283.02333	66	
283.07274	144	
283.27537	78	
283.85215	190	1+
284.29005	524	1+
284.78761	68	
284.89701	102	
286.44811	36	
288.40303	76	
289.79966	64	
291.85412	48	
292.87628	94	
293.00682	66	
293.85367	88	
293.87351	36	
295.86833	64	
296.87319	106	
297.81240	60	
299.77751	64	
306.47141	74	
307.09716	50	
307.79929	80	
307.88827	80	
308.09238	38	
308.86752	104	
308.91374	76	
309.89260	46	
309.90956	72	
313.83473	90	
314.87597	62	
314.90874	34	
315.83024	114	
317.77086	66	
322.27828	72	
323.78827	54	
324.17718	46	
324.26806	58	
324.88263	128	
325.86384	66	
END IONS

###FS:    #m/z: 340.93900 #charge 1+
###MS: 118
###MSMS: 120
BEGIN IONS
TITLE=Cmpd 89, +MS2(340.9390), 28.0-35.0eV, 2.6min #120
RTINSECONDS=154.037
SCANS=118,120
PEPMASS=340.93900	166394
CHARGE=1+
74.22036	68	
127.39502	90	
192.92788	252	
198.87931	102	
205.95441	74	
208.95763	70	
209.92942	78	
211.90005	70	
213.93786	164	
214.01625	82	
215.88534	72	
217.93874	64	
218.86308	70	
219.89251	60	
220.00749	64	
220.87721	128	
221.94033	66	
223.97366	74	
224.97817	68	
226.84583	70	
226.87743	66	
226.89227	80	
226.96629	74	
228.84041	70	
229.83400	70	
230.87504	80	
231.94826	454	
233.69906	78	
233.94693	74	
234.90592	78	
236.88881	192	1+
238.06693	64	
239.81333	74	
239.88186	64	
240.83253	150	
240.93989	56	
240.96541	58	
241.07558	66	
241.83760	526	1+
241.85904	68	
241.90381	124	
242.85186	60	
243.83073	240	1+
244.87461	82	
247.90862	68	
248.90148	56	
249.89428	108	
249.96036	124	
250.99127	130	
251.96188	66	
252.89830	70	
253.90308	80	
254.91142	72	
254.92532	70	
254.95453	84	
255.91451	66	
255.97538	64	
256.27400	72	
256.85257	84	
256.96835	104	
257.07504	104	
257.26191	78	
257.84274	96	
257.85889	78	
257.95962	98	
258.84682	274	
258.94285	62	
259.83168	98	
259.85104	194	
259.91738	72	
259.95728	156	
260.43051	74	
260.83061	326	
260.85099	134	
260.93592	80	
260.98592	66	
261.05111	84	
261.84378	110	
261.90102	66	
262.95517	56	
265.91853	54	
266.83868	56	
266.86252	56	
267.13534	82	
267.78395	74	
268.84073	254	
268.93876	60	
269.07588	62	
269.84325	214	
269.85977	78	
270.83265	142	1+
272.92302	70	
272.95867	62	
272.97504	68	
273.88070	84	
274.85480	62	
275.86848	120	
276.86630	194	
277.81491	56	
277.85776	394	
277.87940	130	
277.89878	70	
277.96432	70	
278.84199	412	
278.91897	88	
279.84006	190	
279.99433	56	
280.85513	112	
281.86115	100	
283.03780	78	
283.20063	68	
284.12934	86	
284.93133	68	
285.08229	56	
287.41343	78	
288.84709	72	
289.87704	68	
291.86133	186	1+
291.94864	78	
292.81756	86	
294.86687	68	
295.43938	76	
295.87963	68	
295.96662	172	1+
296.20161	66	
296.85949	168	
297.33991	72	
297.85674	84	
299.01687	60	
299.05548	72	
300.88796	70	
300.93754	82	
301.40408	100	
301.85638	98	
301.87969	88	
302.86551	90	
303.10374	70	
303.94610	66	
307.90435	54	
309.77318	58	
309.88770	74	
313.95860	74	
316.16194	56	
317.01630	94	
317.39694	86	
317.87605	60	
317.95917	62	
319.31595	70	
321.28487	80	
321.85541	64	
324.03373	72	
328.19317	70	
337.61404	62	
340.96351	74	
342.23903	74	
344.04529	60	
END IONS

###FS:    #m/z: 336.94387 #charge 1+
###MS: 118
###MSMS: 121
BEGIN IONS
TITLE=Cmpd 90, +MS2(336.9439), 28.0-35.0eV, 2.6min #121
RTINSECONDS=154.809
SCANS=118,121
PEPMASS=336.94387	22434
CHARGE=1+
104.45339	72	
129.73708	62	
184.85291	72	
194.87861	66	
197.88517	82	
197.94014	56	
205.92840	54	
208.89013	114	
209.92796	86	
211.91303	72	
211.94389	598	
212.87639	96	
213.93973	362	1+
215.94731	68	
218.83593	66	
222.95137	72	
223.95933	70	
224.83948	98	
224.97639	66	
226.89592	94	
226.93877	68	
226.96881	138	
227.01068	62	
229.95339	736	
230.87431	78	
230.88886	162	
230.90497	84	
231.88497	124	
231.94911	354	1+
232.82928	66	
233.92062	82	
234.87756	66	
235.84788	64	
235.91735	62	
238.88934	102	
239.84830	144	
240.90201	74	
241.84576	116	
242.62616	92	
242.84181	64	
242.88061	94	
243.83713	70	
244.61553	86	
244.83464	62	
247.84694	56	
247.96444	194	
248.89670	96	
248.99271	86	
249.82055	76	
249.84562	68	
249.94847	68	
249.96461	164	
250.89506	88	
252.05385	68	
252.96789	204	
253.84042	68	
253.89945	58	
254.08325	68	
254.83705	68	
254.91775	128	
254.96525	136	
256.89407	70	
258.84006	78	
259.84954	374	1+
259.91355	114	
262.17340	72	
262.82850	80	
262.88365	86	
263.02818	62	
263.85227	94	
265.97895	58	
267.66553	56	
267.82770	96	
268.11583	72	
268.83873	498	1+
268.87008	68	
268.98488	66	
270.85929	62	
270.89330	78	
270.93188	80	
270.96446	62	
271.91052	58	
272.98719	74	
273.08864	78	
273.43982	108	
274.84887	60	
274.87119	124	
274.97922	70	
275.85548	68	
275.89196	74	
275.91876	72	
275.95944	64	
276.85651	650	1+
276.92736	72	
276.96789	78	
276.99035	58	
277.02321	74	
277.04768	66	
277.83517	78	
277.86022	454	1+
277.88281	78	
277.96433	62	
277.98220	54	
278.83301	54	
279.08489	56	
279.85073	138	
279.90009	56	
279.91466	78	
279.93705	68	
280.86042	72	
280.88915	80	
281.85419	108	
283.87049	56	
284.88973	70	
285.84740	68	
286.85643	186	
289.85818	70	
290.86033	58	
291.02610	56	
293.05506	72	
293.10638	238	1+
293.80147	72	
294.86706	154	
294.88687	64	
294.92687	68	
294.98372	82	
295.04050	72	
295.82575	72	
295.88513	70	
296.25669	72	
296.80431	78	
296.89577	194	1+
297.82691	62	
297.86832	56	
297.97952	76	
298.08345	74	
298.30428	64	
299.86699	58	
303.84163	62	
304.76657	66	
304.85708	72	
306.77205	72	
306.87110	64	
307.13155	100	
308.12888	60	
309.25935	76	
311.80817	68	
311.88414	64	
313.86904	64	
314.85528	84	
317.17825	76	
317.79508	66	
322.30712	86	
326.61787	88	
326.87972	58	
328.28655	94	
336.90841	72	
340.88645	86	
END IONS

###FS:    #m/z: 322.92882 #charge 1+
###MS: 122
###MSMS: 123
BEGIN IONS
TITLE=Cmpd 91, +MS2(322.9288), 28.0-35.0eV, 2.7min #123
RTINSECONDS=158.476
SCANS=122-123
PEPMASS=322.92882	342516
CHARGE=1+
82.11289	62	
115.58028	32	
174.12663	38	
187.02377	30	
192.86633	68	
193.89434	76	
195.91554	84	
198.95723	80	
200.93140	26	
201.04328	226	
203.05176	64	
203.80328	54	
203.88554	82	
204.90017	90	
205.90204	40	
206.86470	44	
218.89433	68	
219.97075	70	
220.87349	54	
220.91164	64	
221.88936	60	
222.38125	66	
222.87442	86	
222.97531	52	
223.45408	82	
223.95543	58	
224.95965	84	
225.82996	88	
225.89597	26	
226.84579	56	
226.87075	38	
227.92921	38	
228.55147	28	
229.79564	68	
230.87904	96	
231.89336	26	
234.92297	54	
236.89370	72	
238.88224	62	
238.93725	194	
238.95824	56	
239.06928	112	
240.26228	50	
240.82198	48	
240.93938	1810	
241.12668	24	
241.93912	3880	1+
242.43904	34	
242.94147	2736	1+
243.82118	62	
243.87476	38	
244.37019	134	1+
244.93871	1286	1+
245.82333	56	
245.92477	28	
246.21616	72	
246.29130	26	
248.24129	82	
248.84135	44	
249.84167	68	
249.89443	50	
249.92230	42	
250.87538	58	
250.96509	74	
251.48662	30	
251.69407	24	
252.03991	68	
252.07322	60	
252.18428	66	
254.91306	128	
256.89555	136	
256.91553	64	
257.95376	44	
258.82802	52	
258.96772	34	
259.20941	114	
259.93908	32	
260.83098	96	
260.94212	90	
261.04885	72	
261.93904	80	
263.80232	56	
264.67883	34	
265.06402	72	
265.87270	78	
268.05961	64	
268.83589	74	
269.90404	80	
271.83598	76	
271.86006	72	
272.16850	66	
272.74369	28	
272.79444	60	
273.42982	54	
273.84038	66	
273.90723	90	
274.84691	72	
274.88544	38	
277.49942	32	
278.10563	66	
279.09048	1334	1+
279.31471	36	
279.33953	28	
279.49554	28	
279.91055	54	
280.92843	94	
282.10280	70	
282.51777	30	
282.82468	72	
282.96095	42	
283.91222	42	
284.07542	30	
284.28966	274	
284.39840	94	
284.74644	26	
284.81216	62	
284.86245	58	
285.08726	24	
285.63388	26	
285.84697	152	
285.88115	52	
285.94541	64	
287.88167	58	
288.41123	108	
288.51019	24	
288.77030	70	
289.89676	28	
290.78320	58	
290.86610	54	
294.90989	72	
295.89512	36	
296.86379	60	
301.18671	102	
301.98175	36	
302.79991	64	
303.15036	86	
306.27329	38	
307.88185	60	
308.84234	74	
308.87063	86	
308.89421	136	
309.77120	66	
309.85321	42	
309.91182	70	
310.17531	74	
310.75973	34	
310.82875	72	
310.84815	98	
314.95791	58	
320.75477	68	
325.03765	32	
326.13473	44	
326.82242	74	
327.82606	68	
328.15974	72	
END IONS

###FS:    #m/z: 363.95495 #charge 1+
###MS: 122
###MSMS: 124
BEGIN IONS
TITLE=Cmpd 92, +MS2(363.9550), 28.0-35.0eV, 2.7min #124
RTINSECONDS=159.248
SCANS=122,124
PEPMASS=363.95495	64804
CHARGE=1+
182.83823	64	
183.93575	86	
185.93145	70	
191.85650	110	
193.87227	66	
198.81008	68	
199.94580	68	
207.87274	64	
209.94651	184	
211.94492	64	
212.87752	202	
213.43305	112	
213.95350	94	
215.92305	82	
220.87346	118	
222.95381	196	
223.81393	72	
223.89278	82	
224.94964	278	1+
224.97276	68	
225.97014	130	
226.89587	70	
226.94566	1250	1+
226.97122	268	
227.93109	66	
228.89812	72	
228.94223	1536	1+
230.84546	78	
230.88871	448	1+
231.11237	84	
231.84073	84	
234.87598	78	
234.93233	70	
235.97437	70	
237.92102	78	
239.91088	64	
240.89057	70	
240.94136	210	
241.93805	852	1+
242.94012	552	1+
243.81848	116	
244.82311	76	
244.84382	66	
244.93806	100	
244.95742	576	1+
244.97510	66	
245.81161	92	
245.93950	128	
246.88881	74	
246.95161	974	1+
247.08174	82	
248.89759	66	
248.97444	84	
250.84426	66	
250.90105	82	
250.94555	80	
251.04352	122	
252.80251	70	
252.99034	80	
255.83584	78	
258.82626	74	
258.84188	62	
258.92308	70	
258.97423	80	
259.61872	100	
259.90193	80	
260.83108	154	
260.96489	90	
261.43240	88	
261.96457	78	
262.85394	66	
263.97199	66	
265.01424	74	
265.05648	70	
265.85650	66	
266.08282	68	
266.81910	148	
266.96478	74	
268.11375	78	
268.39312	84	
268.81374	76	
268.95892	84	
271.91638	72	
272.12970	70	
272.92252	84	
272.95668	66	
273.91701	66	
274.80020	64	
276.84322	76	
276.89250	80	
278.78982	64	
279.96157	84	
280.78198	70	
280.80084	212	
281.11129	72	
281.79270	70	
281.85397	142	
282.11684	76	
282.57073	86	
282.79455	134	
282.82721	72	
282.91594	70	
283.79004	114	
284.39029	66	
284.82099	80	
284.98679	74	
286.93072	120	
287.82146	78	
287.90871	76	
287.99244	80	
292.00041	64	
292.42903	74	
292.92062	112	
293.09274	100	
294.19150	72	
295.87349	84	
296.80946	152	
297.10934	66	
297.81196	108	
297.92465	70	
298.80482	410	1+
298.83203	102	
299.88413	92	
300.80409	346	1+
301.85579	110	
301.90765	100	
302.88520	70	
303.85436	134	
304.03205	64	
304.76059	72	
306.82919	66	
309.14485	64	
309.21805	70	
309.88805	64	
315.28484	82	
316.81609	232	1+
318.92779	66	
319.81284	276	1+
319.94364	68	
320.33491	74	
322.93557	68	
324.89870	84	
325.89067	68	
326.84654	72	
326.86662	88	
327.30625	102	
328.87369	214	1+
332.89696	104	
333.31836	88	
336.10374	66	
338.91031	88	
341.94604	64	
342.20958	102	
342.62074	82	
342.99377	84	
344.10210	72	
344.78786	70	
346.85678	64	
349.86387	70	
351.72435	78	
355.88190	68	
365.84612	70	
366.28844	68	
END IONS

###FS:    #m/z: 336.94430 #charge 1+
###MS: 122
###MSMS: 125
BEGIN IONS
TITLE=Cmpd 93, +MS2(336.9443), 28.0-35.0eV, 2.7min #125
RTINSECONDS=160.019
SCANS=122,125
PEPMASS=336.94430	23780
CHARGE=1+
197.87910	88	
205.96841	68	
207.84641	62	
210.03085	54	
210.90056	70	
211.94335	626	
212.87838	166	
213.90539	102	
213.93552	170	
215.88598	158	
215.93751	52	
217.83257	68	
217.87265	56	
218.88682	52	
219.40843	94	
219.86714	72	
223.83593	90	
223.84895	60	
224.83483	62	
226.89975	100	
229.95457	274	
230.88743	52	
231.82227	92	
231.95277	254	1+
234.90026	70	
234.91791	62	
235.82720	66	
236.89824	86	
236.91641	86	
237.01640	74	
239.84416	156	
240.84583	258	
241.83995	156	
241.98166	66	
242.24770	76	
242.85554	76	
243.84729	68	
243.89008	58	
244.83628	76	
247.93183	92	
247.96793	84	
248.83392	56	
248.85479	52	
248.98866	52	
249.88251	78	
250.94931	76	
251.05066	56	
251.89618	58	
251.94463	104	
252.83399	78	
252.85744	66	
252.96725	372	1+
253.89920	70	
254.85287	78	
254.92151	66	
254.96742	190	
255.03903	60	
255.91850	100	
255.93842	78	
256.89394	56	
257.24618	68	
257.84988	112	
257.93200	58	
258.84343	268	
258.85605	146	
258.92777	228	1+
259.85167	128	
259.94310	62	
260.84757	102	
260.86668	68	
260.88094	58	
262.83586	68	
263.63064	68	
264.16931	66	
264.85907	208	1+
266.84059	90	
267.82616	96	
267.84218	66	
268.83969	182	
270.62087	106	
270.84510	68	
270.86503	66	
270.88963	116	
271.84828	54	
271.91255	76	
272.02223	98	
272.80078	92	
272.84349	52	
272.93369	62	
272.98713	74	
274.86028	116	
274.87758	224	1+
275.86255	80	
275.94683	62	
276.06362	78	
276.85662	846	1+
276.87947	152	
276.95991	76	
277.97481	54	
278.03187	62	
278.83878	118	
279.87520	134	
279.90015	86	
280.84984	82	
281.00438	62	
281.84687	78	
281.86067	58	
285.84958	56	
286.84931	130	
287.84835	90	
288.03998	50	
288.35279	52	
289.43169	74	
290.81854	70	
290.86471	68	
292.85760	72	
293.10420	184	
293.89439	60	
294.10612	126	
294.86050	116	
294.95825	54	
295.93347	72	
296.84900	72	
296.90412	98	
297.87982	72	
297.97238	50	
299.15195	68	
299.87285	98	
301.74959	72	
302.88148	58	
303.89719	56	
308.86657	64	
308.89233	66	
309.38208	68	
309.86722	176	
310.80415	66	
312.79753	72	
312.86730	72	
315.33932	80	
317.87179	54	
318.88593	54	
320.80762	78	
321.18586	70	
321.81785	70	
322.86957	92	
323.84975	68	
323.89424	62	
324.89137	62	
328.98121	82	
332.71319	64	
334.87577	78	
335.32576	92	
336.17134	64	
336.24579	54	
341.18371	70	
342.39810	90	
END IONS

###FS:    #m/z: 363.95483 #charge 1+
###MS: 126
###MSMS: 127
BEGIN IONS
TITLE=Cmpd 94, +MS2(363.9548), 28.0-35.0eV, 2.7min #127
RTINSECONDS=163.687
SCANS=126-127
PEPMASS=363.95483	63288
CHARGE=1+
71.81655	106	
160.04146	88	
180.86453	70	
183.86277	92	
189.86237	128	
191.85632	146	
197.90400	68	
198.87233	66	
206.94082	86	
207.94359	66	
208.87236	80	
209.94177	202	
210.88458	72	
210.91113	68	
212.87848	136	
213.84248	82	
215.01861	70	
215.85439	70	
222.94888	234	
223.94659	754	1+
224.46478	104	
224.94740	490	1+
226.94545	1928	1+
226.97298	152	
227.89161	114	
227.92794	140	
228.89789	86	
228.94097	1948	1+
228.96221	104	
229.78528	74	
229.96069	76	
230.89068	380	
231.22023	62	
233.90195	88	
237.44043	76	
240.94222	402	
240.96108	236	
241.84237	68	
241.93985	946	1+
241.96164	186	
242.94181	574	1+
242.96725	138	
243.81383	64	
243.82902	64	
243.87884	78	
244.82107	74	
244.93844	234	
244.95727	734	1+
245.93830	134	
246.95045	1148	1+
246.97765	106	
248.90069	148	
250.89678	72	
250.94647	146	
251.00587	92	
251.90355	94	
251.97543	66	
252.84954	78	
252.86551	64	
253.83651	74	
254.98936	64	
258.40374	86	
258.84978	66	
260.96562	254	1+
261.83159	76	
261.99835	76	
262.83023	66	
264.82046	68	
265.07019	140	
266.09483	72	
266.81182	324	1+
266.93890	68	
267.96888	188	
268.38514	72	
268.80728	72	
268.83771	66	
269.85568	86	
269.96709	200	
270.04153	74	
270.79651	80	
270.85913	126	
272.86329	70	
274.87939	72	
276.85568	76	
277.06612	86	
277.88813	72	
277.90899	90	
279.78866	496	1+
279.92281	72	
280.79054	428	1+
281.89220	62	
282.00778	72	
282.24063	72	
282.78513	134	
282.82243	82	
283.77189	70	
283.78655	98	
283.98641	88	
285.81881	120	
285.84502	218	1+
292.89526	62	
292.93923	102	
295.88309	68	
296.02414	100	
296.82371	96	
297.79989	726	1+
298.03887	72	
298.41011	78	
298.80047	550	1+
298.87044	78	
300.38794	92	
300.75858	72	
301.08494	62	
301.11664	84	
301.80263	204	
301.86059	122	
302.80564	200	
302.93871	84	
303.06108	76	
303.85031	72	
304.22480	68	
304.72843	74	
306.87849	64	
307.13410	74	
311.14273	86	
311.88610	66	
314.78822	68	
314.88506	114	
316.91986	72	
318.82005	68	
318.93653	70	
320.93718	80	
321.88820	102	
322.98628	64	
323.87643	84	
323.91707	112	
324.79841	78	
324.99799	94	
326.02606	76	
326.87351	72	
329.81037	64	
329.86385	82	
332.87699	68	
334.80856	88	
334.83377	126	
335.84743	74	
336.94010	76	
338.73385	64	
339.89411	72	
340.88673	62	
340.93560	80	
342.77774	76	
342.90961	72	
343.16878	82	
344.41211	74	
345.45656	76	
348.90427	74	
355.80554	80	
359.07389	72	
362.75969	66	
363.22541	62	
363.39847	94	
365.78087	80	
366.73239	86	
367.33689	64	
END IONS

###FS:    #m/z: 336.94418 #charge 1+
###MS: 126
###MSMS: 128
BEGIN IONS
TITLE=Cmpd 95, +MS2(336.9442), 28.0-35.0eV, 2.8min #128
RTINSECONDS=164.467
SCANS=126,128
PEPMASS=336.94418	22666
CHARGE=1+
195.95352	68	
197.99215	78	
200.96465	84	
207.97744	68	
210.87712	74	
211.94325	746	
212.88074	78	
212.93303	56	
213.93964	512	
216.90219	60	
223.97922	108	
224.83644	62	
224.98001	58	
225.85964	68	
226.83848	88	
228.83905	64	
228.85163	54	
228.88828	98	
228.90665	68	
229.00578	58	
229.84801	84	
229.95463	626	1+
230.88615	194	1+
231.94742	346	1+
232.83298	72	
232.91534	56	
233.95258	68	
234.91890	86	
236.89173	72	
238.11635	68	
238.80251	70	
238.84035	90	
238.88246	68	
239.42552	78	
239.88032	60	
239.92524	68	
240.04537	88	
240.83357	52	
240.90193	72	
240.93637	72	
241.84314	332	
242.94791	68	
244.13177	54	
244.86906	62	
246.97768	76	
247.96476	60	
248.89838	122	
250.21441	66	
250.82954	92	
250.95120	100	
250.96668	58	
250.99202	72	
251.82662	72	
252.86971	54	
252.95546	118	
252.97201	286	1+
253.91086	80	
254.91563	52	
254.96449	148	
255.07223	108	
255.46270	58	
255.87507	78	
256.84850	272	
256.89134	94	
256.96470	66	
257.25003	56	
257.86874	52	
257.90230	54	
258.84640	416	1+
258.88368	66	
258.89721	82	
260.82783	228	1+
262.87504	66	
262.94999	60	
263.83013	88	
264.86838	84	
266.79839	80	
266.84436	80	
266.98712	66	
267.04339	72	
267.80415	82	
267.83804	670	1+
268.83849	398	1+
270.82894	70	
271.84793	90	
272.12574	70	
272.85161	62	
272.86974	68	
273.04402	78	
275.85165	70	
275.86767	52	
275.94729	58	
276.85954	590	1+
277.86425	358	1+
277.91743	92	
277.93160	74	
278.42902	66	
278.83479	60	
278.94876	72	
279.84442	52	
279.86320	52	
279.88163	78	
280.83971	78	
280.86652	74	
282.13979	74	
282.86627	54	
285.84501	176	1+
285.86410	70	
286.16348	90	
286.86370	104	
287.81358	50	
288.86032	52	
289.87525	68	
291.85600	74	
292.83420	72	
292.84920	66	
293.10955	250	
293.86913	60	
294.09864	90	
294.86142	100	
294.91469	62	
295.33391	56	
295.84485	84	
295.89536	78	
296.23168	72	
296.85295	64	
296.97140	60	
297.89471	56	
298.02624	66	
298.04747	66	
298.31497	62	
298.96196	72	
299.91541	56	
300.87042	96	
300.88604	174	
301.13574	104	
301.87761	70	
303.91641	116	
304.84180	78	
304.86151	68	
306.07142	52	
306.88608	76	
308.85772	74	
309.86829	68	
310.82704	60	
314.16074	82	
314.21731	90	
315.83225	76	
316.89622	72	
318.05555	74	
319.86455	60	
319.88673	66	
321.28318	68	
322.72607	54	
323.99607	66	
325.78669	68	
326.11474	56	
326.88198	88	
327.79612	54	
339.79703	74	
341.78713	74	
END IONS

###FS:    #m/z: 359.96022 #charge 1+
###MS: 126
###MSMS: 129
BEGIN IONS
TITLE=Cmpd 96, +MS2(359.9602), 28.0-35.0eV, 2.8min #129
RTINSECONDS=165.239
SCANS=126,129
PEPMASS=359.96022	16856
CHARGE=1+
123.30381	74	
185.93141	82	
196.87903	68	
199.86753	78	
203.93672	56	
205.03723	56	
205.94567	64	
209.94230	232	
212.13286	78	
212.84482	70	
216.85859	94	
217.89050	92	
220.84608	82	
222.42368	74	
222.95156	290	
222.97528	72	
223.96197	56	
224.94710	182	
225.97262	68	
226.94629	646	1+
226.97304	148	
227.05879	78	
228.94277	280	1+
230.04376	76	
232.88539	60	
233.52454	76	
233.84811	102	
234.87748	56	
235.91953	66	
237.84546	56	
237.95311	68	
240.80869	68	
240.84489	70	
240.93948	142	
240.96508	88	
241.90239	120	
241.94504	62	
242.95954	176	
243.95915	92	
244.95696	312	
245.85962	64	
246.95034	464	1+
246.97957	62	
247.87944	56	
248.80017	72	
250.94770	114	
251.03301	60	
251.90923	72	
252.87527	74	
252.89047	84	
252.95189	144	
254.43746	72	
254.91570	58	
255.09404	70	
255.57287	90	
257.00778	92	
257.22635	76	
258.96841	58	
259.44281	78	
259.52787	80	
259.79577	62	
259.89576	64	
260.97071	126	
261.88559	70	
263.88031	82	
264.81882	58	
264.89627	62	
264.91436	68	
264.96226	74	
265.82853	64	
265.97460	64	
266.81254	76	
267.97239	112	
268.84631	60	
269.90238	66	
269.97086	126	
270.97061	58	
273.85237	86	
274.87526	80	
276.90357	170	
278.80706	90	
278.83859	106	
279.89996	88	
280.79092	288	
280.81887	72	
280.84336	134	
281.04735	68	
281.37290	80	
281.78604	158	
281.84478	66	
281.87355	60	
281.90276	72	
281.99110	72	
282.78978	72	
282.85774	70	
282.97140	86	
284.82120	90	
284.83410	72	
286.85984	86	
287.44224	88	
288.83578	70	
288.86384	66	
289.92305	72	
293.84791	68	
293.86715	76	
294.86570	70	
294.90163	58	
295.93129	70	
296.92527	56	
297.80366	54	
297.88844	72	
298.80168	342	
298.92607	62	
300.11186	58	
300.13271	74	
300.80430	104	
304.09628	70	
305.99197	84	
307.13771	66	
308.88802	74	
309.89424	76	
309.95306	64	
310.87795	134	
311.80621	80	
312.94983	76	
316.09225	62	
316.96166	58	
317.05544	60	
318.24160	78	
318.82247	60	
320.15019	66	
321.22801	58	
322.51447	108	
324.82528	70	
327.85736	68	
329.76782	56	
331.52500	72	
335.84039	62	
336.03425	84	
336.96895	84	
338.89443	74	
338.93290	68	
339.15028	64	
343.95885	60	
346.72197	68	
347.93491	70	
349.96955	74	
355.83785	68	
355.91193	72	
357.31602	60	
357.93691	70	
361.24832	72	
364.87458	90	
END IONS

###FS:    #m/z: 340.93914 #charge 1+
###MS: 130
###MSMS: 131
BEGIN IONS
TITLE=Cmpd 97, +MS2(340.9391), 28.0-35.0eV, 2.8min #131
RTINSECONDS=168.905
SCANS=130-131
PEPMASS=340.93914	175834
CHARGE=1+
46.37484	66	
182.85993	72	
192.88533	56	
192.92101	72	
198.62502	112	
201.16470	92	
201.92342	130	
202.87862	98	
202.94525	88	
210.85409	74	
210.93381	76	
212.87539	82	
213.87793	66	
213.93757	370	1+
215.93460	132	
217.88577	118	
218.88303	70	
220.09668	80	
220.87347	76	
220.88778	62	
220.90065	74	
221.87872	120	
222.97504	72	
223.95632	170	
224.84161	202	
224.87417	132	
224.97682	116	
225.95568	68	
226.85157	64	
226.96797	56	
227.48436	80	
228.94794	86	
229.91539	66	
230.84726	56	
230.88749	134	
230.90163	78	
231.88571	106	
231.94821	454	
233.90430	228	1+
233.94475	108	
235.89307	74	
236.19510	64	
238.86698	80	
238.88560	132	
238.96014	68	
239.11189	96	
239.84295	84	
239.88112	60	
240.83814	974	1+
240.90393	90	
241.12147	66	
241.84250	772	1+
241.91878	86	
243.82685	74	
244.86335	68	
245.07481	56	
245.44389	84	
245.83461	78	
245.86936	68	
248.23948	66	
248.91918	58	
249.04473	76	
249.95989	148	
250.95353	86	
251.96017	68	
252.34603	86	
252.84946	76	
254.13084	74	
254.81942	66	
254.96454	56	
255.07661	64	
256.85364	154	
256.96454	82	
257.83001	80	
257.84930	130	
258.84687	938	1+
259.57911	130	
259.91752	58	
259.95523	84	
260.83353	360	1+
260.87720	60	
261.88926	56	
262.76420	76	
262.84391	70	
263.83669	56	
264.04176	86	
264.85374	196	1+
264.90828	84	
265.05644	66	
267.84432	64	
267.88242	78	
268.06947	62	
268.83932	304	1+
268.99127	74	
270.85519	78	
270.87358	82	
271.84206	74	
274.85970	154	
274.87754	210	1+
274.90169	88	
274.91790	56	
274.98314	68	
275.95092	78	
276.85842	282	
277.86326	270	
277.92847	120	
277.97179	92	
278.84392	918	1+
279.86360	174	
279.96780	72	
280.00698	62	
281.04875	70	
281.88814	84	
284.89344	64	
285.89551	72	
287.90452	76	
289.87924	62	
290.85199	80	
290.95486	92	
293.83740	78	
293.85243	64	
293.95345	56	
294.80207	66	
294.86368	214	
295.87949	106	
295.93497	58	
295.96938	70	
296.25693	88	
297.89910	58	
297.97350	78	
299.87373	200	
300.13706	78	
300.87455	110	
300.92717	62	
301.86747	122	
302.86467	68	
303.93543	74	
304.75623	62	
304.88032	60	
306.87664	100	
307.80122	112	
308.87055	82	
318.77427	76	
320.16150	82	
320.91305	60	
322.13307	64	
324.86911	74	
326.89071	66	
329.87921	62	
330.74719	72	
331.83122	72	
335.88108	58	
336.30011	74	
337.76953	56	
338.27986	70	
339.85572	66	
340.16630	72	
341.83226	58	
341.90758	66	
344.02475	56	
END IONS

###FS:    #m/z: 363.95461 #charge 1+
###MS: 130
###MSMS: 132
BEGIN IONS
TITLE=Cmpd 98, +MS2(363.9546), 28.0-35.0eV, 2.9min #132
RTINSECONDS=169.678
SCANS=130,132
PEPMASS=363.95461	65064
CHARGE=1+
189.85984	78	
191.86235	70	
191.93635	60	
194.08760	58	
209.92242	60	
209.94193	60	
209.99537	58	
212.87732	58	
223.97367	62	
224.88821	68	
224.94913	136	
224.96777	252	1+
225.05570	84	
225.93376	78	
226.88660	212	1+
226.94486	1048	1+
227.93066	144	
228.94020	1508	1+
229.90236	64	
230.83981	60	
231.88698	78	
232.89138	136	
233.96576	74	
236.04221	82	
236.87296	76	
237.84711	64	
239.07578	70	
240.84868	96	
240.93953	394	
240.96614	60	
241.84074	72	
241.93848	862	1+
242.94056	570	1+
243.82107	86	
243.84221	76	
243.89615	66	
244.82289	98	
244.95542	990	
245.94497	104	
246.95245	594	1+
246.97941	112	
247.97811	74	
248.03099	68	
248.80678	72	
248.84737	118	
248.89684	188	
250.79040	188	1+
251.93072	78	
253.06230	90	
253.81697	58	
253.96369	72	
258.84286	344	1+
260.62496	98	
260.83323	186	
260.86512	70	
260.87874	64	
260.97235	106	
261.83152	128	
261.88516	78	
262.82802	66	
263.40166	80	
266.02088	64	
266.80962	188	
267.77814	64	
267.96902	88	
268.80159	66	
268.84210	66	
268.95563	130	
269.91425	82	
269.97068	120	
270.40052	68	
272.42341	92	
272.91280	76	
274.19765	64	
274.84873	62	
275.35827	92	
276.16326	90	
276.85568	70	
277.84450	290	1+
278.80285	64	
278.84506	358	1+
278.86752	90	
278.93320	76	
279.91243	70	
280.79477	158	
280.93534	94	
282.82692	72	
283.41162	58	
283.44035	96	
283.79141	242	1+
283.85011	72	
283.87264	62	
283.93307	64	
283.97830	64	
284.82491	138	
284.99713	68	
285.03242	62	
285.05153	80	
285.83967	70	
285.89360	80	
286.08249	104	
286.88336	58	
287.15529	72	
288.83898	84	
294.92908	242	1+
295.00696	72	
295.42267	66	
295.84713	70	
295.86181	80	
296.01809	70	
297.80425	72	
298.80241	458	1+
299.74576	84	
300.78830	66	
300.80515	236	
301.85992	196	
302.86206	166	
303.84891	84	
303.86677	88	
305.82447	62	
305.89296	66	
306.94027	80	
307.83774	80	
308.14386	76	
308.82284	66	
308.88771	70	
309.05420	68	
309.91177	62	
311.14698	62	
315.38759	82	
316.95280	82	
318.94098	90	
319.74399	80	
319.85810	58	
319.87813	82	
319.93275	72	
321.27826	88	
321.84872	80	
322.98456	70	
323.24180	60	
323.31095	92	
324.83866	88	
327.01744	80	
327.45551	68	
328.06194	66	
329.87071	74	
329.89747	82	
330.06881	86	
334.30978	80	
335.82927	94	
336.96456	58	
340.90067	66	
340.93758	158	
341.11093	72	
343.04162	88	
343.29153	74	
343.91336	72	
343.96109	72	
344.83602	66	
346.96820	58	
347.89141	64	
361.78955	74	
365.82989	64	
366.05762	80	
END IONS

###FS:    #m/z: 359.96008 #charge 1+
###MS: 130
###MSMS: 133
BEGIN IONS
TITLE=Cmpd 99, +MS2(359.9601), 28.0-35.0eV, 2.9min #133
RTINSECONDS=170.45
SCANS=130,133
PEPMASS=359.96008	15404
CHARGE=1+
114.72255	70	
186.85672	80	
186.89219	56	
191.10066	76	
202.97534	76	
207.94515	74	
209.95095	58	
211.87150	54	
214.94987	82	
219.89290	58	
222.89355	192	1+
222.94858	174	
223.97724	68	
224.94735	198	
226.94640	928	1+
228.81628	80	
228.84621	70	
228.94198	738	
233.40445	94	
233.82682	84	
233.85300	92	
233.96029	60	
234.86088	82	
234.92768	68	
237.84558	72	
238.94076	68	
239.07623	88	
240.94302	106	
241.11743	58	
241.85601	76	
242.95900	68	
242.97360	76	
243.00335	60	
244.84032	72	
244.86515	66	
244.95576	434	
245.87703	56	
246.95355	656	
248.80092	170	
248.89474	108	
250.95126	80	
251.89954	70	
252.95312	184	
253.87371	74	
255.95172	70	
256.22916	82	
256.99207	58	
257.87882	68	
258.06804	66	
258.84294	154	
258.96999	68	
259.84685	64	
259.97708	70	
260.83182	132	
260.96632	66	
261.02163	76	
261.09085	72	
262.42999	78	
262.91965	90	
262.95137	108	
263.56905	74	
264.43676	70	
264.81596	72	
264.85227	58	
264.88235	56	
265.08259	68	
265.97475	92	
266.81306	148	
267.09328	66	
267.41654	68	
268.84582	144	
268.90829	100	
270.90245	82	
272.94278	76	
275.96976	70	
276.81061	76	
276.85756	90	
276.98633	70	
278.80883	82	
278.83709	56	
278.87367	76	
279.09341	60	
279.43617	108	
279.79521	68	
279.95141	58	
280.79347	192	1+
280.84183	70	
281.81579	58	
282.88554	118	
283.80863	80	
284.82361	138	
284.87723	72	
284.99511	72	
285.83315	78	
286.85978	76	
286.91374	88	
288.03189	88	
288.95373	56	
289.82885	88	
290.86236	64	
290.88563	68	
291.08001	60	
291.81019	74	
292.81331	58	
292.95415	86	
294.09654	78	
294.94390	70	
295.93346	102	
296.92500	60	
297.27193	66	
298.16607	72	
298.80341	296	
299.87368	74	
300.81030	148	
300.88202	72	
301.85986	124	
303.85018	66	
303.94849	98	
306.94210	82	
308.86210	68	
309.92900	80	
311.42026	88	
312.86969	88	
313.87586	56	
314.82081	72	
315.27853	94	
315.99150	58	
316.81421	86	
316.84597	64	
317.95468	80	
318.76936	58	
319.90378	122	
320.81226	72	
321.79000	68	
321.82033	82	
322.01858	74	
323.01281	74	
323.03041	60	
326.84879	68	
329.93522	80	
333.96179	78	
334.92091	74	
337.42431	138	
338.87167	86	
348.91592	86	
349.35426	74	
350.20888	68	
352.81667	74	
355.80342	58	
358.80623	88	
360.19438	84	
362.76194	78	
364.86050	86	
END IONS

###FS:    #m/z: 322.92873 #charge 1+
###MS: 134
###MSMS: 135
BEGIN IONS
TITLE=Cmpd 100, +MS2(322.9287), 28.0-35.0eV, 2.9min #135
RTINSECONDS=174.113
SCANS=134-135
PEPMASS=322.92873	351728
CHARGE=1+
130.15406	56	
184.86618	44	
189.16683	46	
192.04862	40	
193.93364	84	
195.89472	70	
197.91595	94	
201.03935	34	
201.05324	76	
202.15177	44	
202.16570	38	
203.90825	56	
205.94964	106	
205.97126	46	
206.92155	70	
207.96815	50	
207.98257	84	
211.81081	28	
211.93443	56	
215.83469	66	
216.91279	30	
219.06139	88	
220.01469	84	
220.87626	128	
220.90611	34	
222.94212	54	
224.06790	32	
225.93139	68	
226.12366	74	
227.82532	58	
230.33800	38	
230.82495	88	
231.13451	70	
232.88137	64	
236.15676	32	
236.75213	26	
236.79340	64	
237.84134	48	
237.92473	70	
238.88260	106	
238.93321	80	
238.96383	76	
239.02274	94	
239.08143	62	
239.10060	68	
239.14817	80	
240.07191	70	
240.93958	954	
240.96191	148	
241.14215	66	
241.81988	64	
241.88636	42	
241.93798	4118	1+
242.03213	52	
242.94034	2976	1+
243.01830	24	
243.07213	44	
243.34962	48	
243.82281	32	
243.84614	34	
243.98095	28	
244.93967	562	
245.27542	24	
245.35925	28	
245.99455	60	
246.07779	24	
246.65510	28	
246.94475	82	
246.97782	72	
247.24392	68	
247.81763	42	
247.94661	52	
247.99583	68	
248.84337	74	
248.98280	66	
249.96359	182	
250.54003	32	
250.91629	64	
251.05068	46	
254.65266	24	
254.90975	34	
256.35563	32	
256.89882	242	1+
257.08343	28	
257.82525	54	
259.83086	74	
260.81134	72	
261.83254	104	
262.83806	80	
263.17446	66	
263.98181	44	
265.05710	198	
265.07400	70	
266.86743	130	
268.08558	40	
272.84102	48	
273.79314	48	
273.93546	70	
274.36052	82	
274.82015	42	
275.03221	72	
275.83102	62	
276.85461	52	
278.05436	64	
278.68303	28	
278.83665	70	
279.09062	1020	1+
279.20169	30	
279.35162	28	
279.83617	54	
279.94654	38	
279.99491	34	
280.28048	44	
280.38111	36	
280.45901	38	
281.24307	82	
282.08417	70	
282.27378	138	
283.87515	34	
284.29091	688	1+
284.62356	36	
284.86681	38	
285.90168	36	
286.57668	36	
287.88198	30	
289.78283	64	
290.85615	72	
291.85590	42	
293.09921	86	
295.85884	140	
296.81694	76	
298.88526	56	
299.02131	86	
302.86402	72	
303.74730	46	
305.87383	68	
306.92737	74	
308.88793	78	
308.99829	68	
309.37157	86	
309.87039	136	
310.20357	40	
311.82544	52	
314.78604	66	
315.41330	70	
317.03798	30	
320.82969	46	
321.41960	68	
322.27668	48	
322.99320	74	
324.32275	46	
324.89170	52	
326.34034	64	
326.83073	34	
328.25536	50	
END IONS

###FS:    #m/z: 340.93921 #charge 1+
###MS: 134
###MSMS: 136
BEGIN IONS
TITLE=Cmpd 101, +MS2(340.9392), 28.0-35.0eV, 2.9min #136
RTINSECONDS=174.886
SCANS=134,136
PEPMASS=340.93921	174006
CHARGE=1+
107.00242	76	
154.14854	56	
182.85015	66	
187.95475	66	
191.95507	60	
192.92778	70	
194.95423	88	
200.86522	92	
208.95580	58	
210.84691	64	
212.84677	66	
213.09404	78	
213.85119	56	
213.93637	156	
214.86884	78	
215.87984	80	
215.94127	96	
217.87626	66	
221.87620	58	
221.89661	74	
223.88360	54	
224.83398	58	
224.89527	70	
224.95644	62	
226.87920	84	
228.94427	64	
229.84644	72	
230.94979	68	
231.95123	266	
232.89288	66	
232.93217	60	
233.86995	68	
233.89617	112	
234.88353	82	
234.90788	62	
235.86088	86	
235.94399	80	
236.02319	72	
236.89025	64	
237.90392	68	
237.98894	62	
238.82933	60	
238.85291	122	
238.86713	76	
238.88908	66	
240.40671	92	
240.81892	72	
240.83160	54	
240.84686	80	
240.90001	60	
241.83994	270	
242.83732	176	
242.89782	76	
243.83365	152	
244.95739	62	
245.42483	84	
245.84125	76	
245.87132	80	
245.99994	60	
246.85421	66	
247.98083	70	
249.87497	66	
249.89253	72	
252.06703	54	
252.42404	118	
252.85723	64	
254.97469	70	
255.91277	64	
256.07599	62	
256.26023	72	
256.42533	72	
256.84809	60	
256.86529	118	
256.88812	76	
257.84838	154	
257.88824	60	
258.84428	198	
259.85390	134	
259.95318	54	
260.83552	244	
260.91483	54	
260.96013	62	
261.83623	238	1+
261.90505	66	
262.85575	108	
262.89950	64	
264.96226	68	
266.11684	68	
266.84430	114	
267.84029	294	1+
267.96087	106	
269.13017	72	
270.83308	56	
272.93805	88	
273.93970	68	
274.95048	58	
275.84302	64	
275.85859	62	
275.88395	108	
276.39420	98	
276.85505	482	
276.94329	78	
277.86534	360	1+
277.96537	76	
278.84169	714	1+
279.08950	70	
279.85839	166	
279.88369	56	
280.86235	72	
280.95079	60	
281.08888	66	
281.15429	56	
281.84888	64	
283.52943	104	
283.95141	62	
284.83137	66	
284.87700	56	
284.93101	130	
285.90784	84	
286.83473	68	
286.85134	80	
287.41094	92	
289.88941	62	
290.85471	110	
292.43886	86	
293.81245	56	
293.83988	56	
293.86432	322	1+
296.89751	76	
297.01396	84	
297.88830	154	
297.97551	64	
298.30832	82	
298.91758	74	
299.86989	140	
299.89236	64	
301.85877	76	
301.89030	66	
302.17145	62	
303.85656	56	
307.87857	58	
312.79322	82	
318.92762	90	
321.28275	88	
324.16131	58	
325.88816	66	
328.18434	80	
329.87052	56	
334.00448	78	
335.89696	80	
336.46699	56	
337.19873	106	
342.18912	86	
343.99081	66	
344.75379	66	
END IONS

###FS:    #m/z: 359.95993 #charge 1+
###MS: 134
###MSMS: 137
BEGIN IONS
TITLE=Cmpd 102, +MS2(359.9599), 28.0-35.0eV, 3.0min #137
RTINSECONDS=175.658
SCANS=134,137
PEPMASS=359.95993	14032
CHARGE=1+
79.29445	76	
83.74319	78	
187.87514	68	
194.88217	76	
200.87255	70	
202.87304	70	
205.97202	70	
207.94535	72	
208.94501	88	
209.94032	172	
214.05466	58	
220.95897	72	
221.89301	70	
222.96354	82	
223.96102	64	
224.94972	132	
224.96903	160	
225.87054	70	
225.94615	60	
226.89626	76	
226.94673	818	1+
228.83491	60	
228.94063	702	1+
231.85376	68	
231.89885	72	
232.50133	98	
232.90623	72	
233.95670	58	
234.83270	58	
234.86429	76	
234.92273	74	
236.89929	56	
238.87107	58	
238.93852	114	
240.93871	226	
240.95739	386	1+
241.89046	66	
241.94034	136	
242.53831	82	
242.86408	142	
243.85201	62	
244.95549	300	
245.88248	64	
245.93973	130	
246.95086	576	
247.80434	60	
249.80636	88	
250.94736	80	
250.96961	72	
251.83721	72	
252.03406	72	
252.87380	66	
256.89961	100	
258.60286	56	
258.82835	66	
258.92070	80	
259.09876	88	
260.83452	82	
260.96700	114	
261.83934	72	
261.90330	68	
261.97398	92	
265.39823	72	
266.81030	306	1+
267.96905	206	
268.94896	60	
269.94845	100	
269.96397	156	
270.79637	94	
270.88143	198	
272.85339	64	
273.80340	68	
274.78962	58	
275.97344	58	
276.83314	96	
278.84327	78	
278.92303	62	
279.42380	74	
279.90011	60	
279.92710	64	
280.78976	180	
280.84763	90	
280.91772	76	
280.97748	62	
281.57467	96	
281.79335	118	
282.84417	134	
282.85954	60	
282.89502	58	
282.91348	74	
283.78996	92	
284.82535	66	
287.43629	94	
288.82028	64	
288.83674	56	
289.85799	68	
290.96281	60	
291.78247	72	
292.92656	56	
293.85158	70	
293.90277	60	
295.87852	66	
296.94821	78	
298.05404	64	
298.80376	204	
299.50986	76	
299.79649	138	
299.86048	70	
300.53925	72	
301.77948	68	
303.35990	88	
303.80875	74	
303.89074	74	
305.79448	62	
305.94493	68	
307.09420	58	
309.88595	72	
310.87662	78	
310.99114	70	
311.10387	82	
311.86447	58	
315.28487	70	
315.81921	66	
317.43198	72	
317.86287	66	
318.34906	58	
318.43007	80	
319.82555	78	
322.84734	70	
322.92674	66	
324.02101	120	
325.86625	62	
327.13283	64	
329.85507	94	
329.87266	70	
329.95542	58	
331.87858	60	
332.90378	60	
335.83585	60	
336.40107	72	
336.94434	122	
338.96888	58	
339.39657	76	
342.21172	80	
352.76418	62	
352.88428	92	
353.79057	74	
353.89219	70	
357.32626	80	
358.19280	72	
359.85616	70	
360.95425	70	
363.29333	68	
365.04371	56	
END IONS

###FS:    #m/z: 322.92868 #charge 1+
###MS: 138
###MSMS: 139
BEGIN IONS
TITLE=Cmpd 103, +MS2(322.9287), 28.0-35.0eV, 3.0min #139
RTINSECONDS=179.31
SCANS=138-139
PEPMASS=322.92868	342090
CHARGE=1+
72.70802	80	
105.38411	34	
123.61231	64	
145.32041	32	
171.08620	24	
190.93079	140	
193.06764	76	
195.91407	72	
197.87965	106	
197.92119	88	
200.84114	52	
201.04637	68	
201.62475	26	
203.89626	56	
204.42597	40	
204.54881	56	
205.95534	84	
205.98267	32	
206.02692	30	
206.38115	28	
206.88267	84	
206.89480	62	
206.95695	66	
207.97904	100	
211.89671	86	
213.63217	24	
219.05590	80	
219.96344	60	
220.87619	60	
220.88469	46	
221.01569	26	
221.87826	78	
222.87429	48	
224.96168	124	
225.85040	62	
225.93684	36	
227.47139	94	
229.03244	66	
230.82861	86	
233.89434	68	
236.77835	22	
237.09738	26	
237.54772	36	
238.88235	72	
238.94291	56	
239.07941	64	
239.90233	68	
240.89332	24	
240.93933	1680	
240.97265	56	
241.13432	26	
241.33126	30	
241.41336	36	
241.87513	76	
241.94163	1118	
242.82330	58	
242.87652	26	
242.94013	3360	1+
243.13983	24	
243.81902	24	
244.46664	24	
244.76320	36	
244.82864	58	
244.84806	94	
244.93797	728	1+
245.37931	24	
246.24313	26	
246.42748	28	
246.93025	24	
246.97434	222	
247.88531	80	
247.94524	24	
248.72196	34	
248.84060	150	1+
248.86269	72	
248.89775	72	
249.95055	30	
250.95114	82	
250.96599	76	
252.03976	68	
252.46894	78	
252.83420	48	
252.87505	48	
254.10068	64	
254.23987	82	
254.95223	68	
256.89489	110	
256.91924	76	
257.40211	68	
258.83567	40	
258.89124	90	
259.88985	40	
262.82899	176	
265.02233	36	
265.30743	26	
265.95679	82	
266.80643	28	
266.85469	54	
267.83326	70	
268.18292	28	
268.95745	60	
269.91651	72	
270.07757	64	
270.95431	72	
271.04716	34	
272.87770	84	
273.19252	80	
274.83958	44	
275.06504	56	
275.85115	52	
277.89079	66	
278.02763	46	
278.79589	102	
279.08915	1358	1+
279.79922	78	
279.85119	34	
280.25728	36	
280.82934	74	
281.11122	66	
282.26997	48	
283.04164	84	
283.06646	72	
284.20991	84	
284.23514	72	
284.29319	326	1+
284.51822	24	
285.02848	66	
287.27390	86	
289.80381	56	
291.27524	30	
295.85547	46	
296.57401	24	
298.43751	74	
298.67726	38	
306.27568	70	
306.88216	112	
307.79481	46	
307.83357	66	
308.16734	74	
308.86194	74	
310.37035	30	
311.16892	24	
311.82559	68	
314.80103	64	
314.84472	88	
317.77062	36	
317.82576	66	
318.33819	26	
319.17388	58	
319.30927	72	
322.75747	52	
323.15843	32	
324.89254	118	
325.88836	80	
326.89356	60	
END IONS

###FS:    #m/z: 340.93897 #charge 1+
###MS: 138
###MSMS: 140
BEGIN IONS
TITLE=Cmpd 104, +MS2(340.9390), 28.0-35.0eV, 3.0min #140
RTINSECONDS=180.083
SCANS=138,140
PEPMASS=340.93897	171974
CHARGE=1+
127.61830	58	
136.05556	68	
194.91476	80	
199.11482	72	
204.88978	68	
205.94956	114	
213.93893	206	
214.05042	54	
215.93730	122	
218.88682	60	
220.84595	54	
223.96619	80	
226.83859	78	
228.00708	102	
229.83343	92	
230.94420	54	
231.94988	356	
233.94700	90	
236.23641	64	
236.82184	70	
236.88615	70	
237.05819	66	
237.98921	72	
238.88396	80	
238.90295	82	
240.83398	352	1+
240.87801	114	
241.02397	54	
241.90357	68	
242.82345	54	
242.90538	66	
243.82789	216	
243.84082	194	
244.85883	138	
244.94805	76	
246.07158	62	
246.97379	56	
249.79724	68	
250.06525	94	
250.83259	82	
250.95522	64	
251.95639	66	
253.01160	76	
254.91710	72	
254.96282	92	
255.07624	58	
256.26406	54	
256.84796	76	
256.89691	124	
257.86488	86	
258.85056	134	
258.86577	140	
259.85410	292	
259.89787	80	
259.91554	118	
259.96395	70	
260.83999	262	
260.86631	116	
260.90459	64	
261.84337	246	
262.83491	88	
263.84011	60	
264.86977	82	
264.90422	52	
264.99010	68	
265.10255	56	
265.82278	52	
265.86858	60	
266.00064	70	
266.85818	64	
266.99324	70	
267.51721	86	
267.87238	56	
269.83707	122	
270.00309	74	
270.41065	76	
270.82668	150	
272.83709	60	
273.91353	58	
274.85927	56	
275.88280	118	
275.94295	74	
276.85428	268	
276.87615	66	
277.41769	82	
277.85730	192	
278.84189	466	1+
278.99926	82	
279.96376	74	
280.84267	134	
280.87010	66	
280.90960	86	
280.95596	76	
281.00212	72	
281.83870	56	
281.87230	94	
281.89206	54	
282.38758	58	
282.87420	52	
284.16670	82	
284.96615	84	
288.79895	94	
289.88975	72	
290.21982	78	
290.96493	80	
291.96932	98	
292.88286	56	
294.86519	108	
295.93796	52	
296.85960	64	
297.02685	74	
297.85028	56	
297.97525	74	
299.87988	52	
300.79036	66	
300.82067	68	
300.86722	216	
300.88853	70	
301.86706	116	
302.05906	62	
302.16674	60	
302.87057	98	
302.94732	62	
303.09457	62	
304.94901	82	
306.70318	66	
306.89737	80	
307.79891	76	
307.82266	86	
307.87247	68	
308.86831	60	
310.02421	76	
312.81693	74	
312.86295	78	
316.86014	56	
320.96617	66	
321.86861	76	
324.89183	72	
326.87297	66	
328.87429	78	
329.78797	82	
333.06709	54	
334.88053	72	
335.77074	74	
337.24851	72	
337.93678	66	
338.21444	92	
339.86234	66	
340.81430	70	
341.81897	80	
343.94058	68	
345.07066	76	
END IONS

###FS:    #m/z: 336.94379 #charge 1+
###MS: 138
###MSMS: 141
BEGIN IONS
TITLE=Cmpd 105, +MS2(336.9438), 28.0-35.0eV, 3.1min #141
RTINSECONDS=180.855
SCANS=138,141
PEPMASS=336.94379	19228
CHARGE=1+
164.27238	92	
183.03264	76	
192.89367	76	
206.97815	52	
211.83759	68	
211.94188	490	
212.87900	238	
212.98680	50	
213.94049	242	
215.88323	70	
215.93346	116	
216.91632	84	
220.85851	78	
222.95336	70	
223.83580	98	
223.95883	52	
223.97751	56	
223.99011	56	
224.84203	82	
224.97487	120	
226.94782	54	
228.20547	74	
229.95566	292	
230.88471	346	1+
231.95012	460	1+
232.09497	70	
232.83070	50	
233.94337	70	
234.80608	72	
236.93126	58	
237.05992	48	
237.84702	88	
238.84857	84	
238.87855	86	
239.03608	62	
239.06842	54	
239.81487	62	
239.85503	58	
240.83752	162	
241.84263	472	
242.85882	136	
243.85016	108	
243.95358	56	
244.84624	66	
245.12868	68	
246.90628	66	
246.94942	86	
248.89943	212	
248.94979	48	
249.96275	124	
250.82721	56	
251.96457	490	1+
251.98064	46	
252.84954	84	
252.96752	420	1+
253.83667	110	
254.08310	72	
254.80800	56	
254.90674	142	
254.96653	100	
255.84969	48	
255.94423	56	
256.09112	76	
256.84950	120	
256.86656	162	
256.89486	118	
256.91548	84	
257.86692	92	
257.93177	82	
258.84448	196	
259.82297	50	
259.85120	182	
260.82983	74	
260.85109	94	
260.86901	98	
261.38903	72	
261.83596	142	
262.83002	86	
262.87547	52	
262.99901	70	
263.10266	70	
264.51079	92	
264.86624	52	
265.13234	84	
266.96292	48	
266.99715	48	
267.82968	76	
267.84231	66	
268.83772	326	1+
269.11980	84	
272.87184	72	
273.36256	84	
274.87339	74	
274.89358	70	
275.86452	82	
275.94094	54	
276.06537	70	
276.85418	336	
276.88409	62	
277.08852	68	
277.85724	390	1+
277.95744	74	
278.83303	72	
279.00302	66	
279.83819	66	
284.86283	72	
284.87724	78	
285.86237	124	
285.88114	82	
286.85040	80	
287.85184	136	
289.87714	74	
290.85424	60	
292.86767	116	
293.01926	72	
293.10919	278	
293.99336	70	
294.86750	54	
296.22520	68	
297.88225	66	
298.25551	76	
298.30903	144	
298.85991	96	
298.87692	70	
299.14440	80	
299.80524	48	
299.87765	68	
300.01174	76	
302.87911	84	
304.02587	62	
306.33364	68	
308.92026	98	
309.03461	80	
309.86848	72	
310.87873	74	
311.86152	66	
311.88396	72	
317.18011	54	
319.95952	50	
320.38117	84	
322.02923	86	
325.45387	72	
326.70920	56	
327.81495	66	
329.87023	80	
330.81489	70	
331.72889	64	
332.89707	102	
333.87230	72	
334.86732	68	
335.23310	52	
335.76679	64	
338.77017	56	
340.77089	52	
340.80084	68	
341.43771	76	
END IONS

###FS:    #m/z: 322.92850 #charge 1+
###MS: 142
###MSMS: 143
BEGIN IONS
TITLE=Cmpd 106, +MS2(322.9285), 28.0-35.0eV, 3.1min #143
RTINSECONDS=184.514
SCANS=142-143
PEPMASS=322.92850	252338
CHARGE=1+
47.27314	70	
81.10547	34	
93.98676	24	
95.01333	22	
101.24632	38	
101.71975	24	
117.56888	36	
186.02016	66	
188.87618	68	
189.95937	60	
190.93063	42	
199.88496	82	
200.83557	32	
201.04531	98	
201.86374	82	
206.83461	26	
206.95314	74	
207.92579	92	
210.90368	54	
213.75244	32	
213.90771	22	
213.97331	44	
215.71116	26	
219.05220	68	
219.11934	86	
220.87502	60	
221.89324	34	
222.03569	38	
223.00263	78	
223.95814	134	
224.81795	92	
224.95653	64	
225.94800	62	
227.07742	66	
227.92548	66	
228.85175	62	
229.00188	112	
230.84762	56	
231.89329	66	
233.32781	32	
234.05963	74	
235.85538	70	
235.89103	118	
236.89167	36	
238.93524	68	
238.95237	30	
239.94652	70	
239.97094	92	
240.82030	44	
240.94035	1116	
240.98219	50	
241.94208	818	
242.82115	78	
242.89772	38	
242.94060	2582	1+
242.98653	94	
243.11200	38	
243.20013	42	
243.39768	36	
243.85368	32	
244.82517	52	
244.93849	886	
245.18521	24	
245.89407	54	
246.85412	70	
246.97361	58	
247.83162	22	
248.15416	72	
248.85286	68	
248.93764	34	
249.39384	30	
249.92592	34	
251.90284	24	
254.24388	62	
254.91965	64	
255.71201	38	
258.83186	40	
258.84964	38	
258.97451	58	
259.91561	84	
260.85099	58	
261.04128	82	
261.82568	92	
262.16157	64	
262.43401	82	
262.82980	54	
262.84804	60	
264.03999	76	
264.79671	62	
265.04039	60	
265.06011	62	
267.14356	76	
269.93438	76	
270.82682	72	
271.80006	56	
277.87248	62	
279.08946	902	1+
279.17530	22	
279.92583	40	
280.28440	24	
280.86357	70	
281.66729	36	
281.84257	100	
283.06830	56	
283.12032	38	
283.87077	66	
284.21037	82	
284.29255	598	1+
284.42595	62	
284.86650	62	
285.83126	60	
286.00151	22	
286.43358	86	
287.09118	42	
288.82861	68	
289.78306	76	
289.86862	102	
290.42708	84	
291.17023	56	
292.79865	38	
292.86830	48	
292.89718	96	
293.02136	32	
293.86265	70	
294.87253	32	
295.85329	92	
296.86566	72	
298.79839	58	
298.97826	32	
299.75912	44	
300.65893	28	
301.87949	58	
302.93706	24	
303.81809	90	
303.89070	88	
304.86546	62	
304.99387	66	
306.71529	22	
306.78285	68	
306.88595	64	
307.89151	74	
310.41170	50	
310.87010	74	
312.84091	66	
319.60988	164	
320.26239	50	
322.11079	70	
322.86938	50	
323.88977	36	
324.88966	68	
326.33821	74	
326.75531	44	
327.94664	64	
END IONS

###FS:    #m/z: 363.95459 #charge 1+
###MS: 142
###MSMS: 144
BEGIN IONS
TITLE=Cmpd 107, +MS2(363.9546), 28.0-35.0eV, 3.1min #144
RTINSECONDS=185.286
SCANS=142,144
PEPMASS=363.95459	50102
CHARGE=1+
184.87153	68	
187.86526	76	
189.86328	84	
200.94600	144	
205.87200	64	
207.87273	68	
209.93846	80	
210.88279	92	
212.87385	92	
214.09909	82	
216.85319	70	
222.86512	92	
222.94457	94	
223.95716	78	
224.83275	62	
224.94955	230	
225.97031	72	
226.06603	66	
226.86632	86	
226.94624	816	1+
227.08657	66	
227.90339	134	
227.92881	108	
228.87914	56	
228.94081	988	1+
229.07054	64	
229.08724	54	
230.88706	310	
233.96664	106	
235.07309	54	
235.89721	86	
237.05033	54	
240.81993	76	
240.93737	264	
240.96305	80	
241.93830	754	1+
242.93919	458	1+
243.16984	100	
244.95493	718	1+
245.85583	68	
246.83666	64	
246.95146	620	1+
246.97570	68	
247.42384	56	
247.80419	74	
247.82946	62	
248.80271	154	
248.84319	84	
248.90012	288	1+
249.95423	66	
250.79952	74	
250.94544	72	
250.96791	130	
251.06888	126	
252.84967	74	
253.84628	56	
253.89334	62	
254.80000	92	
254.90977	78	
255.87328	90	
256.88798	80	
258.83925	436	1+
259.08107	96	
259.82074	54	
260.96597	212	1+
261.89505	58	
261.99834	86	
262.89369	66	
264.82747	202	1+
266.81258	250	
266.93302	84	
267.85015	62	
267.91892	62	
267.94261	56	
267.97047	66	
268.79985	56	
268.96190	176	1+
269.80722	70	
271.92126	62	
273.10881	62	
273.91116	64	
274.86958	58	
275.87195	52	
275.91265	70	
276.81377	64	
276.85573	88	
277.83702	196	1+
278.01737	60	
278.79699	120	
278.87821	70	
279.10772	68	
279.79519	72	
279.87431	68	
280.79218	344	
280.92429	104	
281.11952	70	
281.84667	76	
282.78265	66	
283.00457	68	
283.06670	274	
283.92023	64	
284.82617	138	
284.89438	134	
285.22959	92	
285.84161	64	
287.93588	78	
289.86227	62	
289.87890	52	
290.79994	68	
294.92453	78	
295.07627	64	
296.80234	78	
296.88473	72	
298.80248	326	
298.99156	82	
299.80752	146	
299.86489	64	
300.79245	78	
301.79924	226	
301.84327	72	
301.86467	78	
302.80747	136	
302.86368	116	
303.80744	78	
303.85713	196	
304.85992	122	
305.75372	56	
306.93129	86	
307.04990	76	
307.39409	74	
308.80354	82	
310.83550	72	
312.85224	64	
312.87151	122	
315.88930	68	
317.81897	66	
320.13927	64	
320.82043	100	
321.80018	86	
321.82465	68	
322.90289	64	
323.01753	72	
323.07911	72	
325.36315	70	
326.86839	82	
328.88296	68	
330.91261	88	
331.80453	72	
333.96023	70	
337.97288	54	
341.81681	64	
344.81076	78	
349.90042	76	
350.38983	80	
352.88346	90	
354.88853	78	
355.92113	70	
356.89684	72	
357.70706	62	
357.79565	56	
357.96953	66	
360.90279	88	
END IONS

###FS:    #m/z: 336.94388 #charge 1+
###MS: 142
###MSMS: 145
BEGIN IONS
TITLE=Cmpd 108, +MS2(336.9439), 28.0-35.0eV, 3.1min #145
RTINSECONDS=186.058
SCANS=142,145
PEPMASS=336.94388	20372
CHARGE=1+
187.14400	72	
189.96661	48	
205.09721	94	
208.84401	78	
211.04326	54	
211.94393	770	1+
212.87908	52	
213.94084	156	
214.04689	82	
214.87073	80	
215.88831	94	
216.84610	78	
216.88765	70	
218.88521	98	
220.13822	42	
221.87067	44	
221.88911	72	
223.00622	78	
224.84026	58	
224.85856	58	
224.88969	48	
224.97815	154	
226.86854	48	
229.90956	84	
229.95581	548	
230.88550	256	1+
231.04579	42	
231.89694	278	1+
231.95339	338	
232.94148	72	
233.49648	50	
233.94659	134	
234.83411	68	
234.95300	82	
236.89365	68	
236.91264	66	
239.06649	64	
239.94990	44	
240.08308	72	
240.83052	64	
240.83673	54	
240.84310	52	
240.96008	60	
241.83997	300	1+
241.92098	90	
242.34508	106	
247.00826	70	
247.96283	56	
248.90339	74	
248.98093	60	
249.83406	78	
249.85956	74	
249.89801	76	
249.96213	58	
250.97489	92	
250.98881	52	
251.84394	140	
251.85883	46	
252.07294	48	
252.96861	236	
253.83665	68	
253.95989	64	
254.86547	56	
254.91360	92	
254.96965	98	
256.84898	92	
256.96421	76	
257.03940	68	
257.84736	44	
257.86509	64	
257.88088	54	
257.90225	72	
258.84247	70	
258.86780	104	
258.95072	50	
259.85319	360	1+
259.95327	74	
260.94207	50	
261.82944	58	
261.84350	84	
261.88537	74	
262.13116	58	
262.85754	54	
262.91346	88	
265.01636	44	
266.85938	166	
267.84224	62	
268.62854	86	
268.84028	236	
269.06977	42	
269.84168	112	
270.04724	80	
270.84088	70	
272.87341	54	
272.94253	80	
274.04513	46	
274.87049	138	
274.89551	102	
275.86228	134	
276.85777	640	1+
277.04183	98	
277.88848	42	
277.99712	52	
278.83538	138	
279.02334	74	
279.82811	58	
279.86653	112	
280.84780	120	
280.93829	74	
281.08669	58	
282.81433	60	
282.88052	78	
283.04592	82	
285.84611	68	
286.84986	158	
287.82612	62	
287.85186	98	
287.88368	90	
289.84570	90	
289.88051	62	
292.86363	58	
292.88681	56	
293.10360	164	
293.86387	92	
294.10492	64	
294.86468	138	
295.87972	128	
296.88297	60	
296.93137	96	
297.23838	58	
298.00083	88	
298.30609	66	
298.42289	82	
298.86023	60	
298.90245	78	
299.88282	218	
303.01386	64	
308.86618	60	
309.86834	92	
311.85140	46	
312.86060	70	
312.88048	176	
314.89913	48	
317.89175	72	
317.90980	46	
319.88902	72	
320.61184	110	
321.75624	68	
323.23156	64	
327.89973	48	
330.80543	76	
333.26470	72	
334.66711	44	
335.30069	62	
335.88337	52	
337.16725	84	
END IONS

###FS:    #m/z: 363.95466 #charge 1+
###MS: 146
###MSMS: 147
BEGIN IONS
TITLE=Cmpd 109, +MS2(363.9547), 28.0-35.0eV, 3.2min #147
RTINSECONDS=189.714
SCANS=146-147
PEPMASS=363.95466	52954
CHARGE=1+
189.90543	56	
191.85819	66	
198.84297	68	
209.86407	82	
209.87984	74	
209.94177	402	
212.01628	58	
212.87826	184	
215.89543	70	
216.91320	66	
218.85773	80	
222.95005	322	1+
223.85798	64	
224.89373	54	
224.94731	714	1+
225.04457	98	
225.88649	360	1+
225.91501	64	
226.94574	1138	1+
226.97207	128	
227.93104	72	
228.84041	68	
228.94159	1726	1+
230.12764	84	
230.83027	102	
230.89041	380	
232.80106	78	
232.88704	214	
234.02195	110	
234.88719	60	
239.50128	58	
240.93839	194	
240.96557	174	
241.84824	72	
241.90183	72	
241.93901	1008	1+
242.34508	88	
242.85390	52	
242.90144	64	
242.94161	842	1+
244.93809	260	
244.95667	886	
245.94060	146	
246.95149	754	1+
247.08361	72	
248.80655	88	
248.84926	84	
248.89652	208	
249.84762	72	
250.02435	76	
250.06129	82	
250.80184	68	
250.89697	78	
250.91426	88	
252.07478	64	
253.88343	68	
253.89942	52	
257.85493	52	
258.09963	72	
258.83231	66	
258.84681	142	
259.91576	54	
260.52598	60	
260.82949	158	
260.96765	122	
261.83363	74	
262.82583	64	
262.91927	62	
263.84796	76	
264.82029	76	
266.78670	74	
266.81297	134	
268.06768	82	
268.85811	104	
268.95876	56	
269.96661	90	
270.45100	72	
274.40315	72	
274.86111	80	
275.01155	70	
276.00392	66	
276.85802	140	
277.87403	64	
278.79648	118	
278.84560	114	
278.91048	58	
279.80331	72	
279.85070	138	
280.79261	148	
280.85008	74	
281.39737	56	
281.79264	62	
281.86509	60	
282.79096	60	
283.00864	82	
283.78376	68	
283.84292	126	
284.29483	72	
284.84583	52	
284.89759	110	
284.92897	70	
285.84364	164	
285.93276	82	
286.00989	110	
288.86605	68	
289.87697	62	
290.79126	58	
290.84152	70	
290.85609	62	
293.91957	62	
294.01218	84	
296.80778	128	
296.88060	58	
297.80576	72	
298.38895	80	
298.80491	732	1+
298.83453	66	
299.86719	72	
300.80185	288	1+
301.86829	136	
302.80678	58	
302.85502	52	
303.47124	88	
303.85719	182	
305.92105	92	
306.83671	60	
306.91665	74	
307.13184	58	
307.79449	70	
307.83262	114	
308.83805	72	
311.81480	70	
311.86025	60	
312.14220	70	
312.86273	66	
313.10843	64	
313.86161	100	
315.31521	76	
316.81119	128	
319.80621	130	
319.93947	72	
320.02574	58	
320.94866	80	
321.73638	54	
321.81606	70	
322.99071	52	
324.06437	130	
325.45175	70	
326.13683	74	
326.15210	66	
329.86813	62	
334.91852	64	
346.04770	82	
348.42045	98	
349.86816	72	
352.88820	72	
357.77212	86	
357.86261	74	
358.85321	78	
361.81762	66	
END IONS

###FS:    #m/z: 336.94385 #charge 1+
###MS: 146
###MSMS: 148
BEGIN IONS
TITLE=Cmpd 110, +MS2(336.9439), 28.0-35.0eV, 3.2min #148
RTINSECONDS=190.486
SCANS=146,148
PEPMASS=336.94385	19532
CHARGE=1+
105.05268	98	
194.54287	92	
203.94520	78	
205.94559	70	
206.93733	78	
208.98053	60	
209.97595	62	
211.94368	560	
212.87927	112	
213.87600	132	
213.93652	270	
215.88197	104	
215.91241	70	
215.93930	88	
217.88227	156	
218.89256	72	
220.87152	72	
221.88199	66	
223.83764	80	
223.95338	54	
224.83628	62	
225.86705	92	
226.85390	106	
227.93723	52	
228.83867	76	
228.88688	70	
229.84097	102	
229.95512	512	1+
230.85649	68	
230.88875	230	
231.95040	406	
232.01095	80	
232.82310	60	
233.95449	70	
234.91520	72	
234.98869	60	
235.00371	74	
235.89292	60	
236.88817	70	
237.08277	82	
238.85195	56	
238.88771	246	
239.83812	80	
239.86074	58	
239.92143	72	
240.83446	124	
240.87905	102	
241.84339	376	1+
241.89581	72	
242.93720	76	
244.82665	54	
245.07301	54	
245.97884	84	
247.85635	58	
247.97239	72	
248.10033	72	
248.89788	58	
249.96009	120	
250.83277	68	
250.95373	52	
250.97662	64	
251.84597	64	
251.88114	118	
252.84177	146	
252.87867	66	
252.96972	586	1+
254.84110	66	
254.91377	76	
254.96273	220	
255.07291	62	
256.96881	70	
257.07863	88	
258.84550	288	
259.85115	190	
260.79964	86	
260.83532	54	
261.83196	86	
261.85020	102	
261.87351	66	
263.86021	72	
264.82622	92	
266.86676	124	
267.86455	90	
268.84150	368	1+
270.85552	74	
271.40634	180	
271.86650	54	
271.91107	60	
272.81470	72	
272.85370	108	
273.00368	70	
273.79155	62	
273.95411	74	
274.12653	72	
274.85826	100	
274.87867	122	
275.07287	62	
275.85475	140	
275.87139	160	
276.85725	230	
276.89671	80	
277.86291	434	
278.83914	182	
278.85438	52	
279.82521	82	
279.85736	58	
279.91660	78	
281.03936	86	
282.36857	62	
283.04164	66	
284.89989	68	
285.81032	88	
285.84711	184	1+
286.79986	78	
287.87748	88	
287.99855	88	
288.19412	60	
290.85101	136	
291.86239	114	
292.86144	54	
293.10935	82	
293.86060	82	
294.11743	74	
294.81273	62	
296.29246	72	
296.84685	62	
296.89534	56	
297.49864	118	
297.83577	76	
297.89073	72	
298.30394	80	
298.87465	54	
298.92343	66	
299.30973	116	
299.86728	52	
302.73783	58	
303.00289	62	
306.42415	84	
306.88622	66	
309.86209	60	
309.88355	74	
310.39838	98	
313.87201	138	
314.89452	100	
316.95280	58	
319.00886	56	
323.34212	72	
327.73742	58	
330.20278	52	
335.19974	98	
335.80002	74	
336.75964	88	
338.81540	62	
339.38963	78	
341.09282	74	
END IONS

###FS:    #m/z: 359.95971 #charge 1+
###MS: 146
###MSMS: 149
BEGIN IONS
TITLE=Cmpd 111, +MS2(359.9597), 28.0-35.0eV, 3.2min #149
RTINSECONDS=191.258
SCANS=146,149
PEPMASS=359.95971	13282
CHARGE=1+
61.17207	64	
86.12519	82	
158.65881	58	
197.93657	70	
204.91264	74	
206.84008	80	
206.90714	76	
208.88612	66	
208.94332	74	
209.94212	110	
214.03978	58	
216.05488	80	
216.96003	60	
222.94922	146	
222.96609	72	
223.94995	84	
224.95197	310	1+
225.42595	70	
225.94236	58	
226.88821	88	
226.94534	606	1+
226.97106	138	
227.68822	54	
228.94191	536	1+
229.19516	54	
232.94885	80	
235.06760	84	
238.83697	56	
239.09652	68	
239.89086	76	
239.91967	92	
240.01475	76	
240.93920	214	
240.96233	188	
241.06782	64	
241.85369	124	
241.94784	152	
242.96327	96	
244.95891	262	
245.84246	70	
246.13117	72	
246.45308	88	
246.80981	66	
246.94977	376	1+
248.80469	136	
250.11947	90	
250.84615	66	
250.89866	64	
250.95336	152	
251.04009	60	
251.84099	68	
251.94536	68	
252.82415	94	
252.91404	64	
252.93733	70	
252.95496	72	
255.89234	78	
256.97851	106	
257.20054	68	
258.12902	68	
259.97554	66	
260.85287	76	
260.96606	56	
263.86660	54	
263.91512	250	1+
264.02405	80	
265.88481	78	
266.81426	68	
266.83642	86	
267.97286	180	
268.87405	60	
268.90446	60	
269.85383	72	
269.90645	78	
269.96263	106	
271.78363	72	
273.11716	72	
273.75676	68	
273.96183	74	
274.18983	60	
274.90817	72	
275.06714	58	
275.92459	78	
275.97481	60	
276.85455	168	
276.88995	66	
277.83324	64	
277.86957	58	
278.90896	54	
279.10356	72	
279.11788	88	
279.79548	64	
280.79417	188	
281.12357	60	
281.79370	104	
281.91650	56	
282.78596	60	
284.81793	72	
285.88493	56	
286.82430	56	
286.91219	62	
287.45042	90	
288.99738	100	
289.39850	90	
289.83757	72	
291.12885	60	
291.80124	68	
294.86976	70	
295.02603	80	
295.12948	76	
295.42696	100	
295.93754	74	
296.81686	92	
296.84800	128	
296.86995	58	
297.80770	62	
297.86545	78	
298.13664	56	
298.42069	70	
298.80108	328	1+
299.85729	112	
301.50853	88	
301.87781	68	
302.88843	166	
303.43488	78	
303.94202	66	
304.85491	82	
305.43402	66	
307.93501	56	
308.24299	56	
310.87883	60	
311.96463	72	
314.85787	74	
315.91536	94	
315.95888	68	
316.81722	80	
317.81701	78	
321.05831	92	
322.88887	76	
324.86284	82	
325.87743	68	
326.41187	60	
329.86374	70	
332.95960	62	
335.76186	72	
336.86535	62	
336.94603	96	
338.82198	78	
338.86731	70	
342.90561	128	
344.72176	64	
347.89166	70	
354.81915	62	
355.76124	60	
358.20178	66	
362.23638	60	
END IONS

###FS:    #m/z: 340.93896 #charge 1+
###MS: 150
###MSMS: 151
BEGIN IONS
TITLE=Cmpd 112, +MS2(340.9390), 28.0-35.0eV, 3.3min #151
RTINSECONDS=194.94
SCANS=150-151
PEPMASS=340.93896	150988
CHARGE=1+
189.88858	72	
190.94529	114	
192.02815	76	
192.92501	126	
193.93380	64	
199.86931	56	
199.92833	70	
200.85516	58	
203.92781	72	
206.97991	66	
208.95215	98	
210.84156	66	
213.59980	84	
213.88282	210	1+
213.93996	420	
215.93578	136	
215.96808	70	
217.93492	152	
218.88226	54	
219.84653	54	
222.86704	84	
224.84315	122	
228.84397	160	
228.93713	66	
229.12106	80	
229.96168	72	
230.85270	60	
230.89208	62	
231.95261	180	
232.96375	88	
233.13647	88	
233.89701	150	
233.94801	128	
234.89999	66	
235.89801	62	
236.90105	92	
237.06374	56	
237.90791	88	
238.84262	78	
238.86003	136	
238.87439	90	
238.89932	62	
239.88553	94	
239.95171	64	
240.05088	82	
240.83542	122	
241.84123	278	
241.88669	74	
242.12543	60	
242.84291	218	
243.48651	56	
243.82854	120	
243.90184	62	
244.83091	104	
244.84770	128	
244.86671	70	
244.87979	76	
244.89991	56	
244.95732	82	
246.97846	70	
247.18030	64	
247.86228	64	
248.89924	70	
249.89612	60	
249.95658	106	
249.99463	72	
250.88244	136	
250.96870	72	
251.95205	74	
252.85806	178	1+
252.92769	84	
254.91820	138	
254.96843	350	1+
255.91662	54	
256.85627	192	
256.89477	158	
257.80330	132	1+
257.96751	68	
258.38784	106	
258.84677	610	1+
259.82881	58	
259.97136	72	
260.83210	602	1+
260.91657	70	
260.93033	92	
263.88399	62	
263.98190	66	
264.56664	94	
264.87042	56	
265.15440	62	
265.83847	88	
265.86847	64	
266.84456	66	
266.86197	138	
267.84054	58	
267.85841	66	
268.83861	538	1+
269.11620	54	
269.34160	78	
270.85513	88	
271.87243	100	
272.88213	84	
272.91623	54	
274.86551	82	
275.86122	204	
275.92059	82	
276.85704	1426	1+
277.38726	80	
277.78465	56	
277.95783	64	
278.84306	516	1+
279.00314	54	
279.92279	56	
280.08602	110	
280.09967	74	
280.89322	72	
280.91739	104	
281.90132	66	
282.07367	76	
282.85991	54	
283.87192	72	
283.94092	66	
284.81284	92	
284.88314	60	
289.82661	70	
290.85322	192	1+
292.32154	66	
293.10156	66	
294.84083	66	
294.86303	228	1+
295.88693	68	
297.21264	70	
297.88921	136	
297.97344	56	
298.85771	74	
299.87219	348	1+
299.91575	60	
300.05627	92	
301.85559	112	
302.86652	134	
302.91242	84	
302.94115	74	
304.82878	58	
305.86347	74	
305.88923	72	
309.02625	70	
309.09295	72	
311.76528	56	
312.87575	56	
315.89109	54	
316.93343	58	
318.00310	84	
318.85134	72	
320.80994	62	
321.28047	104	
322.79434	58	
322.88930	70	
323.88317	182	1+
330.87917	60	
334.88717	94	
338.90317	58	
343.88600	78	
344.89288	70	
END IONS

###FS:    #m/z: 363.95448 #charge 1+
###MS: 150
###MSMS: 152
BEGIN IONS
TITLE=Cmpd 113, +MS2(363.9545), 28.0-35.0eV, 3.3min #152
RTINSECONDS=195.713
SCANS=150,152
PEPMASS=363.95448	51296
CHARGE=1+
108.69578	46	
165.55609	66	
191.85474	156	
207.97192	68	
208.88831	84	
209.94171	212	
210.08628	60	
210.87538	66	
212.87751	78	
214.90819	48	
222.94903	268	1+
223.97562	70	
224.94667	250	
224.97645	48	
226.88506	70	
226.94613	488	
226.97082	78	
227.93270	130	
228.94182	820	1+
229.11664	84	
230.88645	258	
232.01257	54	
232.88130	60	
233.96384	54	
235.96074	76	
237.86423	78	
240.09479	72	
240.82742	154	
240.94236	222	
241.83313	80	
241.88840	48	
241.93938	240	
242.93912	474	1+
242.97599	112	
243.82680	106	
243.95613	90	
244.95404	532	1+
245.86906	74	
245.93851	76	
246.95199	672	1+
248.89870	182	
249.80428	150	
250.07712	52	
250.79173	82	
253.79745	52	
253.90701	94	
256.84850	74	
256.99030	80	
258.84224	62	
259.03946	80	
259.86075	70	
260.83222	94	
260.92640	66	
260.97006	224	
262.84045	196	1+
262.87764	74	
263.92983	60	
264.81836	54	
264.97462	72	
265.08804	86	
266.09518	58	
266.41369	56	
266.79288	74	
266.81407	150	
266.87581	64	
267.92261	70	
267.97737	172	
268.80725	86	
268.91635	76	
269.95948	170	1+
271.78761	60	
271.86241	60	
272.93675	54	
273.03961	96	
274.10639	62	
274.85699	74	
276.81885	54	
276.85865	250	1+
279.79245	78	
279.84659	46	
280.05413	84	
280.09153	52	
280.78976	124	
280.84918	50	
281.78661	236	1+
281.88966	46	
282.85976	76	
283.85197	78	
284.79621	62	
284.82926	66	
284.85021	68	
285.84159	72	
287.85878	58	
288.10251	56	
288.91825	68	
289.86428	60	
289.88328	58	
290.86046	90	
292.05975	62	
293.82477	88	
294.11533	90	
295.02584	82	
295.43093	80	
296.80636	94	
297.89716	80	
298.80279	270	
298.92144	66	
299.80173	214	
299.86731	72	
300.79512	94	
300.81014	120	
301.86035	156	
302.79181	82	
303.81343	68	
303.85231	66	
305.11428	76	
305.76270	60	
306.91411	94	
308.83840	68	
309.08902	72	
310.87424	62	
312.94980	60	
313.86273	96	
315.83657	72	
316.81505	50	
317.81680	70	
318.45200	58	
318.80748	74	
318.85563	50	
318.90154	80	
319.23067	74	
319.81442	80	
320.77247	64	
320.86086	52	
321.14629	58	
321.28075	104	
321.81782	72	
321.86627	66	
321.95447	74	
322.11526	74	
323.23804	62	
325.02686	68	
326.32933	68	
329.86383	74	
330.00439	52	
332.11128	96	
335.45319	82	
337.78064	54	
340.81409	54	
340.94058	116	
342.90296	86	
348.22582	74	
351.04282	98	
354.79132	50	
356.78563	66	
359.77234	66	
361.76870	48	
364.76205	76	
366.28566	82	
END IONS

###FS:    #m/z: 359.95943 #charge 1+
###MS: 150
###MSMS: 153
BEGIN IONS
TITLE=Cmpd 114, +MS2(359.9594), 28.0-35.0eV, 3.3min #153
RTINSECONDS=196.485
SCANS=150,153
PEPMASS=359.95943	11892
CHARGE=1+
69.31117	186	
193.08979	80	
194.03647	68	
200.84085	78	
205.98272	78	
208.88297	66	
209.94276	308	
216.85047	92	
218.84874	82	
222.94827	62	
224.94967	264	
224.98199	52	
225.96908	150	
226.87383	86	
226.94817	542	1+
227.29404	54	
227.92946	52	
228.94049	720	1+
230.90980	66	
231.80374	62	
232.82582	254	1+
236.84651	68	
237.90223	68	
237.98739	64	
238.94323	74	
240.82024	58	
240.94316	166	
240.96192	72	
241.78508	84	
241.91335	76	
241.93957	170	
242.85005	70	
242.86303	52	
242.96088	70	
243.83255	62	
244.92286	58	
244.95843	264	
245.93636	140	
246.10435	70	
246.85241	64	
246.95360	278	
248.80003	72	
248.90542	78	
250.04177	66	
250.35265	52	
250.89300	78	
250.94889	58	
251.03536	122	
252.39471	66	
252.87125	102	
252.95218	98	
253.83084	80	
253.98531	86	
256.13068	78	
257.89449	92	
258.44505	72	
258.84318	86	
258.90107	52	
258.97236	70	
260.83019	144	
260.84905	66	
260.94013	72	
261.96872	60	
262.10160	54	
262.88576	62	
264.86185	120	
265.86870	84	
265.89660	70	
265.97671	60	
267.81024	70	
267.84548	148	
267.96487	68	
268.83913	100	
268.87428	64	
268.95864	68	
269.96520	134	
270.98973	106	
272.87688	70	
273.97022	68	
274.36443	86	
274.84279	78	
275.85237	400	1+
275.91631	52	
275.96458	74	
277.92512	80	
278.87396	48	
278.91901	70	
279.79521	74	
279.87749	56	
279.89607	58	
280.79231	172	
281.42459	68	
282.78332	72	
282.80430	80	
283.05502	50	
283.85412	74	
284.82204	134	
285.82312	68	
286.86360	50	
288.88898	62	
294.86130	70	
296.82739	66	
296.86596	52	
297.81247	66	
298.80366	370	1+
298.86826	50	
300.80541	152	
301.78402	72	
301.86276	76	
303.98931	78	
305.92132	76	
306.08473	64	
306.43453	72	
307.85052	80	
307.88749	64	
309.04580	82	
309.88347	52	
310.41792	74	
310.88089	74	
314.88623	82	
315.90230	68	
316.81443	116	
316.85576	68	
317.81285	54	
320.91999	62	
321.02967	76	
321.42359	82	
321.82872	82	
322.14174	72	
322.95123	56	
323.27316	54	
323.99336	80	
325.85301	64	
329.87091	50	
329.88601	80	
330.86593	58	
333.84100	62	
334.14842	70	
334.94323	78	
335.94177	66	
336.94442	98	
338.28085	56	
338.76533	68	
341.18393	50	
341.41732	74	
341.78968	70	
345.92912	58	
347.03979	74	
351.95692	70	
357.18246	64	
358.20236	50	
358.21897	52	
358.80885	68	
360.36219	72	
361.87844	60	
END IONS

###FS:    #m/z: 322.92854 #charge 1+
###MS: 154
###MSMS: 155
BEGIN IONS
TITLE=Cmpd 115, +MS2(322.9285), 28.0-35.0eV, 3.3min #155
RTINSECONDS=200.184
SCANS=154-155
PEPMASS=322.92854	290312
CHARGE=1+
57.44375	66	
76.71439	18	
103.73409	18	
146.95479	60	
195.88883	18	
196.88942	64	
197.95246	56	
197.97137	52	
199.06993	84	
199.90393	64	
200.02244	66	
201.04254	266	1+
202.89953	64	
205.94749	58	
205.98432	48	
206.02497	24	
218.89411	70	
219.03395	74	
219.06073	42	
219.98739	42	
220.90265	68	
220.95576	58	
221.87257	68	
221.94590	68	
221.97059	20	
222.07123	66	
222.89244	32	
223.95894	102	
224.96166	96	
225.81881	58	
225.95295	30	
226.09746	20	
226.54179	24	
226.95334	58	
227.92847	82	
228.35759	24	
230.99089	90	
232.97890	86	
236.93132	42	
236.94833	50	
237.24610	24	
237.26608	20	
238.87257	38	
238.93840	106	
239.88633	18	
240.78364	20	
240.93976	1010	
241.02820	152	1+
241.13828	24	
241.93812	3808	1+
242.01457	52	
242.10814	28	
242.30291	18	
242.81547	124	
242.88438	74	
242.94079	2616	1+
243.08430	26	
243.83047	162	1+
243.88063	60	
244.81538	54	
244.93866	752	
245.07268	62	
245.09075	60	
245.18647	40	
245.29613	40	
245.67487	28	
246.39220	22	
246.56849	40	
246.74880	30	
246.78942	28	
246.94863	20	
247.04126	70	
247.08948	116	
247.11867	40	
247.23811	42	
247.55683	24	
247.97531	118	
248.31076	30	
248.97677	22	
249.07611	72	
250.01291	26	
253.08393	54	
254.90614	76	
255.91050	84	
256.12496	28	
256.80900	32	
256.89527	154	
257.03927	54	
257.28570	18	
258.83214	50	
258.90095	86	
258.92070	68	
261.21396	22	
261.84151	88	
263.07483	82	
264.04253	58	
264.69234	22	
264.87445	66	
265.00837	94	
265.86053	68	
265.98092	32	
269.80115	98	
270.18989	26	
270.76979	40	
272.17909	34	
273.85242	66	
274.85223	52	
275.84723	74	
276.89635	52	
277.20322	66	
279.08946	1080	1+
279.91054	34	
280.06861	50	
280.83794	68	
281.08936	66	
282.85780	86	
283.06440	100	
283.23988	82	
283.34135	26	
283.60397	44	
283.97600	38	
284.00129	72	
284.16881	36	
284.29362	262	1+
284.92446	20	
285.20879	48	
287.61056	26	
288.49272	52	
289.88207	72	
291.86247	66	
292.85551	118	
293.84591	150	
294.89075	24	
296.86473	42	
299.82212	62	
300.14025	22	
300.70212	20	
300.83093	74	
301.25516	48	
302.39427	26	
303.42024	78	
304.02998	24	
307.03666	70	
308.45845	28	
308.86704	122	
309.80432	54	
310.88290	66	
312.87377	78	
319.14717	74	
319.42247	18	
319.81456	46	
320.53911	34	
320.81405	80	
322.75258	66	
323.29097	36	
324.31859	66	
326.27428	60	
END IONS

###FS:    #m/z: 340.93899 #charge 1+
###MS: 154
###MSMS: 156
BEGIN IONS
TITLE=Cmpd 116, +MS2(340.9390), 28.0-35.0eV, 3.4min #156
RTINSECONDS=200.956
SCANS=154,156
PEPMASS=340.93899	158550
CHARGE=1+
181.86695	68	
188.93892	68	
192.92795	52	
200.87447	54	
201.97705	56	
206.95124	94	
207.55431	82	
210.88251	60	
210.92915	84	
212.87902	72	
213.94354	118	
215.88194	76	
215.93913	70	
216.88244	56	
219.87605	72	
222.97879	66	
223.96084	60	
223.97725	62	
225.84453	66	
226.18806	76	
226.85212	58	
226.94570	88	
227.95532	72	
228.84478	168	
228.98157	78	
232.00918	64	
233.08751	64	
233.95167	78	
236.02878	58	
236.89373	52	
237.90207	80	
238.83655	156	
239.10254	76	
239.12319	58	
239.84367	68	
239.90801	60	
240.79159	58	
240.83340	72	
240.85259	90	
240.87342	84	
241.84360	282	
241.94765	62	
242.83671	102	
243.83646	72	
244.82316	58	
244.92875	64	
246.85782	62	
248.98289	84	
249.05077	90	
249.12051	68	
249.95260	78	
250.90277	60	
252.09275	84	
254.05994	54	
254.88803	64	
254.91381	106	
254.93923	78	
256.84649	112	
256.86541	106	
256.88990	64	
257.15760	66	
257.85491	100	
257.94151	52	
258.84460	976	1+
258.86363	72	
258.89895	72	
258.93473	74	
259.82462	64	
259.93152	64	
260.83237	366	
261.78794	84	
261.82387	70	
261.84265	120	
261.88345	86	
262.17372	66	
262.83185	76	
262.84977	84	
262.89952	76	
264.87069	60	
265.01300	190	
265.87262	60	
267.84671	92	
267.92279	62	
268.84216	182	
270.81890	64	
271.78123	70	
271.83407	78	
272.84705	58	
272.88584	64	
272.97187	60	
273.84089	70	
274.36674	104	
274.85884	98	
274.87936	62	
274.90219	58	
275.84743	54	
275.87022	122	
275.96753	84	
276.07961	66	
276.85222	198	
276.87225	52	
276.90886	58	
277.86012	150	
278.84429	274	
279.84872	170	
280.89104	78	
281.00251	62	
282.94457	88	
285.84345	56	
288.84116	66	
289.78701	74	
290.78474	72	
291.81186	78	
293.84984	82	
293.88255	130	
294.85913	72	
295.01746	78	
295.99258	56	
296.84899	84	
296.86995	162	1+
297.86948	184	1+
297.89663	68	
298.01300	60	
298.26998	50	
299.31020	88	
300.87079	108	
300.93550	72	
301.99894	66	
302.01877	54	
302.16790	68	
303.21239	64	
304.75602	80	
304.82465	72	
309.79919	64	
309.88612	78	
311.36623	98	
315.81911	54	
317.86959	84	
318.83358	72	
319.13397	74	
320.78102	52	
325.89273	62	
326.18307	56	
327.12213	58	
327.73093	60	
329.07057	64	
331.81370	62	
338.20091	60	
338.84697	56	
340.87756	90	
343.89942	56	
344.70166	60	
345.75080	66	
END IONS

###FS:    #m/z: 359.95993 #charge 1+
###MS: 154
###MSMS: 157
BEGIN IONS
TITLE=Cmpd 117, +MS2(359.9599), 28.0-35.0eV, 3.4min #157
RTINSECONDS=201.729
SCANS=154,157
PEPMASS=359.95993	12220
CHARGE=1+
132.08761	138	
193.89277	46	
194.09104	92	
195.08637	78	
199.06978	64	
205.94743	80	
209.93873	60	
212.89511	92	
215.87622	68	
221.94817	446	1+
222.85237	96	
222.95197	374	1+
223.88839	114	
224.94894	64	
224.96645	284	1+
225.94970	56	
226.94541	836	1+
227.91204	52	
227.93104	70	
228.43906	58	
228.89971	60	
228.94118	892	
229.09101	44	
229.39439	108	
232.90574	82	
233.83058	60	
233.84767	52	
236.04571	92	
238.84791	72	
240.03579	58	
240.93842	550	1+
240.96044	76	
241.07724	70	
242.95998	90	
243.85353	54	
243.95727	58	
244.85161	50	
244.95664	448	
244.99029	80	
245.85799	72	
245.89812	84	
245.94522	94	
246.95370	264	
246.97220	52	
247.14070	58	
248.39396	60	
248.80575	78	
250.80760	90	
250.83745	76	
250.89503	112	
250.95531	64	
251.03130	56	
252.06732	68	
252.95572	112	
259.80074	78	
259.97735	62	
260.82931	138	
260.96595	156	
262.88572	68	
263.10069	60	
264.79274	74	
264.82276	128	
264.88647	66	
266.82111	72	
266.86779	72	
266.93090	78	
267.82425	60	
267.85415	50	
267.97678	88	
268.90636	54	
269.96771	134	
270.84728	102	
270.88565	72	
271.88453	66	
271.93312	66	
272.79275	68	
272.84727	78	
273.86023	48	
273.96678	80	
275.84724	58	
275.87987	56	
275.97045	76	
277.85337	50	
278.26512	78	
278.78977	70	
278.84830	150	
279.80772	68	
279.88995	84	
280.10581	58	
280.79580	120	
280.83353	98	
281.11588	52	
282.14990	94	
284.21408	86	
284.82391	174	1+
284.92285	66	
285.79383	48	
286.15302	70	
288.75934	90	
289.04121	84	
289.97311	92	
290.79552	54	
293.11634	84	
293.85209	90	
294.85511	60	
296.86999	46	
297.82277	60	
298.80238	144	
298.87919	64	
299.09137	70	
299.80831	110	
299.85831	68	
299.89680	80	
300.22643	80	
300.78415	70	
300.79910	50	
301.80291	50	
301.85631	68	
302.06528	60	
302.78077	72	
302.80013	92	
303.59958	96	
304.26643	50	
305.15896	76	
312.34616	70	
313.91077	70	
315.34602	88	
315.84545	78	
316.09235	64	
316.81618	202	
319.41262	76	
319.63629	72	
319.82095	86	
320.98809	52	
323.00655	44	
323.88968	86	
324.89555	68	
325.82872	58	
326.00822	94	
326.84422	50	
331.41990	80	
334.95009	60	
336.02070	56	
336.94592	92	
339.88078	80	
340.94314	64	
342.21890	54	
350.82448	60	
351.13503	80	
356.76493	86	
357.31969	72	
358.28367	72	
358.78312	56	
360.33388	50	
363.87143	70	
364.72688	48	
END IONS

###FS:    #m/z: 322.92861 #charge 1+
###MS: 158
###MSMS: 159
BEGIN IONS
TITLE=Cmpd 118, +MS2(322.9286), 28.0-35.0eV, 3.4min #159
RTINSECONDS=205.393
SCANS=158-159
PEPMASS=322.92861	280842
CHARGE=1+
45.67744	18	
99.47782	34	
108.57171	16	
109.85497	16	
111.56040	16	
111.85111	16	
112.31001	16	
115.76913	16	
115.85503	16	
171.27593	18	
180.91080	18	
185.92564	130	
186.93725	78	
190.92234	72	
194.89238	54	
195.91535	78	
196.05491	62	
197.99575	36	
198.13916	34	
198.17594	26	
199.10803	78	
201.02925	68	
201.04404	160	1+
205.94941	56	
207.97187	120	
208.17279	24	
209.91361	56	
212.82728	48	
213.90329	84	
215.82693	56	
215.98457	52	
217.84146	66	
218.89788	72	
220.87945	62	
223.95554	78	
224.84002	98	
224.95627	64	
230.24139	76	
230.82497	68	
230.84144	60	
231.61826	74	
231.93594	62	
233.02571	62	
233.78257	22	
235.04891	78	
235.64817	80	
238.94429	76	
239.07940	42	
239.79396	66	
240.07554	52	
240.62773	118	
240.88083	54	
240.93960	902	
241.88509	34	
241.93841	3612	1+
242.10027	28	
242.22047	30	
242.23576	30	
242.84046	66	
242.88915	22	
242.93870	3330	1+
243.02586	44	
244.79243	30	
244.81895	106	
244.98055	60	
245.11888	18	
245.54031	34	
246.08202	24	
246.35740	30	
246.75467	30	
246.97371	58	
247.05284	30	
247.17683	24	
247.33296	34	
248.85862	50	
248.99536	22	
250.94975	50	
251.09730	34	
251.17454	34	
252.17923	20	
252.33057	70	
252.87084	78	
254.04182	40	
254.90808	54	
255.37100	66	
256.17372	68	
256.18976	36	
256.26821	18	
256.85083	66	
256.95292	96	
257.12006	26	
258.88956	56	
261.83370	78	
262.82406	86	
262.92157	82	
263.13848	24	
265.08637	86	
265.56526	20	
266.85270	40	
267.78187	56	
267.80399	48	
268.95430	52	
269.96454	32	
270.80475	80	
270.95007	54	
271.84824	76	
271.86406	28	
275.90644	66	
277.12929	62	
277.92755	64	
278.24289	70	
278.78233	24	
278.91263	78	
278.99083	28	
279.06554	26	
279.09171	776	1+
279.60015	24	
280.16891	28	
281.79929	60	
281.86719	122	
282.28630	56	
283.30809	44	
284.09820	116	
284.22147	22	
284.29013	408	1+
284.76532	28	
284.80972	150	
285.22430	18	
285.25860	80	
285.33343	34	
286.23100	24	
286.91174	72	
287.66946	24	
287.99211	76	
294.14052	84	
294.73899	42	
297.12600	68	
297.90550	52	
298.03906	22	
298.93006	66	
299.77327	70	
304.81268	46	
304.82855	76	
306.87768	68	
308.76750	38	
308.88619	96	
309.98524	72	
312.71267	32	
312.83264	72	
313.45157	24	
315.86310	40	
319.14495	22	
321.77162	54	
322.21465	88	
324.04219	72	
324.88873	196	1+
END IONS

###FS:    #m/z: 340.93891 #charge 1+
###MS: 158
###MSMS: 160
BEGIN IONS
TITLE=Cmpd 119, +MS2(340.9389), 28.0-35.0eV, 3.5min #160
RTINSECONDS=206.166
SCANS=158,160
PEPMASS=340.93891	150882
CHARGE=1+
99.46534	72	
139.96916	66	
153.03010	100	
192.92602	74	
205.95462	60	
207.97339	58	
210.20188	206	
212.86656	62	
213.94226	110	
215.93346	60	
222.88512	68	
223.87992	80	
223.95907	84	
224.84350	166	
225.82282	58	
227.83645	72	
228.84582	78	
228.94809	90	
229.15640	60	
229.83903	70	
230.88562	124	
232.94702	72	
233.87739	58	
233.95171	142	
234.89463	82	
235.44652	62	
235.62900	74	
235.89507	80	
236.90874	70	
237.12819	60	
237.89276	102	
238.85438	88	
238.90680	96	
239.84510	88	
239.86044	62	
240.33817	70	
240.83100	60	
240.85005	172	
240.96577	56	
241.84137	564	1+
241.91713	70	
241.93981	80	
242.97615	60	
243.83170	294	
243.85167	110	
243.88945	72	
244.10484	68	
244.84630	66	
245.83857	142	
247.97622	68	
248.85974	112	
250.89120	78	
250.93802	58	
250.96497	92	
251.49611	72	
251.88214	86	
254.92143	54	
254.96621	244	1+
255.07635	62	
255.19032	56	
255.91638	72	
256.84082	64	
256.86436	52	
256.88984	64	
256.90928	84	
258.81056	62	
258.84504	130	
258.86965	70	
259.84848	140	
259.90495	62	
260.83745	58	
260.91250	58	
261.83524	62	
261.88117	62	
262.83210	54	
263.88399	64	
263.91025	70	
264.85983	106	
266.85874	64	
268.83836	320	
268.86007	70	
269.83603	140	
270.83459	130	
271.82841	68	
272.90236	66	
272.92226	64	
273.88700	78	
274.77352	80	
274.79163	64	
274.87339	58	
275.86953	200	
275.88485	96	
275.91453	80	
276.83442	52	
276.85316	326	
276.95563	58	
277.86007	390	1+
278.01025	170	
278.84445	384	
278.86194	246	1+
279.29635	54	
279.84761	270	
279.87544	88	
280.10143	64	
281.19353	58	
281.85124	58	
281.88850	130	
282.87524	62	
282.88873	72	
287.95049	68	
288.87422	56	
289.00807	70	
291.85804	72	
293.15166	68	
294.86150	58	
295.48793	52	
296.36235	94	
296.83180	68	
296.85831	112	
297.85244	62	
297.89143	96	
298.00753	50	
298.04750	66	
298.86418	76	
298.98952	92	
299.00876	54	
299.88024	70	
300.81179	68	
300.88401	70	
300.93121	72	
301.87023	154	
302.94083	106	
304.25883	66	
304.88498	70	
305.94730	56	
312.80846	50	
313.96490	58	
314.14781	90	
320.05603	52	
322.61142	84	
322.85420	76	
323.02610	54	
324.25187	50	
325.73314	68	
326.16613	132	
329.94857	74	
330.81895	122	
331.90541	82	
337.94979	60	
338.32907	68	
340.03711	68	
341.27718	64	
343.20728	72	
343.91971	104	
END IONS

###FS:    #m/z: 336.94363 #charge 1+
###MS: 158
###MSMS: 161
BEGIN IONS
TITLE=Cmpd 120, +MS2(336.9436), 28.0-35.0eV, 3.5min #161
RTINSECONDS=206.936
SCANS=158,161
PEPMASS=336.94363	15940
CHARGE=1+
76.10466	68	
197.87634	104	
201.94050	60	
205.95100	66	
206.50848	60	
210.88440	50	
211.94516	530	1+
212.87955	196	
213.93958	342	
215.88528	66	
215.89783	64	
215.93749	102	
218.00504	48	
218.03014	88	
218.10455	84	
222.94781	70	
223.97641	130	
224.83677	46	
224.86208	62	
224.97264	72	
225.96997	46	
227.89742	60	
228.84570	58	
228.89599	58	
229.95452	466	
230.88990	146	
231.82802	56	
231.95051	274	
232.82522	70	
232.94694	76	
233.02024	64	
233.88743	52	
234.90208	60	
235.16368	68	
236.89375	70	
237.92463	66	
239.17306	58	
239.85255	60	
240.03592	68	
240.83835	66	
240.86007	80	
241.19940	90	
241.84595	174	
242.55892	44	
242.85058	158	
245.84418	74	
246.97358	88	
247.96886	46	
248.93843	72	
249.85541	82	
249.95637	48	
250.94423	94	
250.96498	54	
251.00036	68	
251.03663	100	
251.83959	118	
252.96859	488	1+
253.94218	74	
253.96221	48	
254.91168	120	
254.97212	60	
255.96358	80	
256.85232	76	
256.86924	176	
256.90754	114	
256.99202	82	
257.84717	76	
258.84465	126	
259.83595	120	
259.85520	278	1+
259.95716	46	
261.84948	60	
265.01470	72	
265.85283	58	
265.87075	50	
265.91480	66	
266.13212	146	
266.86403	126	
267.20143	74	
267.83828	168	1+
269.83157	62	
269.84550	78	
270.14650	66	
270.85572	76	
270.98057	82	
271.90519	54	
272.83734	70	
273.93342	74	
274.86979	84	
274.89052	108	
274.90799	52	
275.84989	140	
275.86576	194	
275.89151	52	
275.91663	68	
276.85865	564	1+
276.89846	92	
277.82675	72	
277.86278	322	1+
278.02987	54	
278.83267	68	
279.82619	48	
279.85215	122	
280.86030	110	
281.85934	46	
282.12934	58	
282.87648	114	
282.90102	68	
283.50365	48	
283.87891	52	
286.85369	144	
287.84932	176	1+
287.86727	70	
288.38191	64	
289.46940	86	
289.75596	72	
291.85453	110	
291.88537	72	
292.86403	84	
293.10265	244	
293.85255	62	
293.98295	48	
294.10584	138	
294.85706	48	
295.87206	120	
296.26345	72	
296.86780	80	
296.97569	54	
297.88246	66	
298.30347	142	
298.87701	72	
299.86473	50	
300.88011	108	
301.41919	66	
302.82783	76	
302.88672	68	
303.14439	56	
304.86557	90	
305.00023	48	
305.80487	70	
306.88386	84	
309.85971	74	
310.86989	82	
311.90037	92	
312.96519	64	
315.61442	74	
316.78008	66	
316.85915	58	
317.11063	48	
324.15710	72	
329.77016	60	
331.17225	48	
333.98445	70	
336.25282	64	
339.19746	74	
341.72816	90	
342.28474	66	
END IONS

###FS:    #m/z: 322.92860 #charge 1+
###MS: 162
###MSMS: 163
BEGIN IONS
TITLE=Cmpd 121, +MS2(322.9286), 28.0-35.0eV, 3.5min #163
RTINSECONDS=210.588
SCANS=162-163
PEPMASS=322.92860	279976
CHARGE=1+
50.74194	26	
56.69220	26	
76.28371	18	
88.85004	20	
108.07712	18	
134.54870	18	
162.92973	28	
169.33536	20	
177.27590	22	
178.80457	18	
195.17394	80	
195.92057	66	
195.96875	56	
196.32173	24	
197.10146	58	
197.86238	60	
201.04247	94	
203.23216	32	
203.95618	74	
207.07323	64	
207.10849	24	
210.90198	62	
211.89476	80	
215.71041	56	
215.98778	60	
217.91697	20	
219.81813	54	
222.95671	78	
222.99718	34	
226.81821	90	
230.85075	48	
231.13829	72	
233.83212	66	
234.87292	24	
234.92103	94	
235.07132	74	
235.08666	56	
236.89921	26	
238.88446	66	
238.93659	174	
239.07587	84	
239.27927	32	
239.88722	34	
240.90575	60	
240.94030	1386	
241.03731	20	
241.46833	100	
241.77935	32	
241.93753	3612	1+
242.06970	28	
242.12895	80	
242.50730	22	
242.71686	26	
242.93989	2590	1+
243.01351	22	
243.15614	20	
243.26326	36	
243.84196	68	
244.81959	110	
244.93994	782	
245.48132	40	
245.74644	38	
245.88269	20	
246.97748	64	
247.49796	20	
247.99399	42	
248.03628	74	
248.39016	34	
248.85311	54	
249.08747	34	
249.25804	32	
249.83417	70	
249.88242	44	
250.00982	54	
251.15006	70	
251.53141	28	
252.93973	58	
253.40347	24	
254.90412	54	
256.83455	88	
256.89605	68	
258.84582	68	
260.83104	64	
261.84546	72	
262.82408	30	
262.84484	36	
263.44047	20	
264.85639	80	
265.68338	24	
266.85814	90	
266.95439	30	
267.85019	54	
267.95482	76	
268.84611	54	
269.77711	84	
270.27773	34	
270.87886	124	
276.27167	92	
277.61507	18	
278.02566	64	
278.25507	74	
278.89245	68	
279.09089	1042	1+
279.39147	30	
279.47399	32	
279.50972	24	
281.09290	164	
281.91289	90	
281.99741	68	
283.06859	86	
283.73100	18	
283.89144	74	
284.17045	28	
284.29295	378	1+
284.43861	24	
285.21898	54	
285.82901	74	
285.85455	84	
286.55405	34	
288.34046	24	
289.12487	78	
289.88139	122	
290.87043	70	
291.08650	58	
291.18130	34	
291.52066	96	
292.93125	64	
293.84710	78	
293.88614	60	
295.80878	72	
295.85515	52	
295.89238	50	
299.85230	54	
301.06737	66	
301.87551	60	
303.67124	36	
305.82054	60	
306.87992	56	
306.99916	34	
307.16162	18	
309.14515	74	
309.77977	86	
309.89019	72	
309.93082	66	
311.78879	38	
312.93662	76	
313.77986	70	
314.86621	66	
315.15627	36	
318.10597	38	
320.40072	100	
320.86056	84	
327.82902	38	
327.89819	80	
END IONS

###FS:    #m/z: 363.95474 #charge 1+
###MS: 162
###MSMS: 164
BEGIN IONS
TITLE=Cmpd 122, +MS2(363.9547), 28.0-35.0eV, 3.5min #164
RTINSECONDS=211.361
SCANS=162,164
PEPMASS=363.95474	51446
CHARGE=1+
119.22836	72	
193.92358	70	
197.87276	80	
199.10475	54	
199.35409	64	
202.07825	70	
205.94759	74	
208.93638	94	
209.86739	64	
209.92085	86	
209.94369	232	
212.04519	74	
212.87998	102	
214.98558	54	
222.94975	50	
224.82532	70	
224.94812	142	
224.96852	66	
224.98292	114	
225.86876	58	
225.94085	54	
226.39305	90	
226.94694	908	1+
226.97577	90	
228.89420	66	
228.94083	1080	1+
229.85207	106	
230.88914	122	
232.88125	72	
233.88322	60	
234.02586	68	
237.05260	84	
237.96030	126	
238.06124	60	
238.08884	114	
238.94097	86	
239.80188	76	
239.92510	72	
240.09441	72	
240.89448	74	
240.93892	532	1+
240.97020	54	
241.96486	132	
242.61839	68	
242.82297	64	
242.94082	408	
242.95988	86	
243.93665	224	1+
243.96089	72	
244.95779	612	
245.81739	78	
245.93801	94	
246.95118	814	1+
247.80431	66	
248.89690	172	
252.88659	102	
253.13273	88	
254.91944	60	
256.86043	68	
257.71713	94	
258.83394	88	
258.86170	78	
259.90203	86	
260.02853	56	
260.83531	70	
260.96911	82	
261.82892	56	
261.87729	70	
263.20028	66	
263.79392	64	
263.98583	56	
264.88229	76	
264.95720	204	1+
266.81315	138	
266.90863	92	
267.81117	140	
267.83234	98	
269.96066	146	
269.98064	76	
270.38913	78	
270.80069	76	
270.91963	68	
271.16415	68	
272.13590	68	
272.91417	70	
273.91940	62	
274.85091	70	
276.02853	82	
276.86976	84	
277.80880	76	
278.79386	84	
278.84459	52	
279.35798	74	
279.84644	54	
280.79251	152	
281.78833	196	1+
281.89242	72	
282.13123	86	
283.09988	58	
284.00315	70	
286.82209	52	
287.27994	72	
287.81149	134	
289.86277	66	
289.90859	86	
291.85154	54	
291.88227	60	
295.81086	64	
296.80594	72	
298.80138	160	
299.80313	92	
300.80584	142	
300.95043	66	
302.87190	68	
304.81201	58	
304.87607	76	
305.00264	76	
305.11612	74	
305.84784	62	
306.43233	90	
308.83207	64	
310.80935	70	
314.81628	50	
316.81228	76	
317.81318	162	1+
318.12213	58	
318.86186	62	
318.89729	90	
318.93161	150	
318.94762	90	
321.11583	56	
321.19922	60	
321.81562	52	
321.86607	82	
322.10875	58	
322.78989	60	
323.09670	72	
323.82771	58	
327.94445	66	
330.89699	60	
331.29485	104	
333.16139	66	
335.81780	66	
336.12925	62	
336.95525	52	
339.07978	60	
340.93211	84	
344.88603	66	
346.84544	72	
351.83939	58	
352.16427	70	
352.78668	68	
353.88059	76	
354.27608	80	
355.36083	84	
360.14266	80	
361.17576	74	
361.91123	84	
END IONS

###FS:    #m/z: 336.94391 #charge 1+
###MS: 162
###MSMS: 165
BEGIN IONS
TITLE=Cmpd 123, +MS2(336.9439), 28.0-35.0eV, 3.6min #165
RTINSECONDS=212.132
SCANS=162,165
PEPMASS=336.94391	16032
CHARGE=1+
73.51441	72	
90.59191	56	
90.71053	46	
182.42342	104	
200.87399	42	
208.98067	68	
211.94463	160	
212.88062	118	
213.87465	46	
213.93675	178	
214.94264	76	
215.89052	70	
216.25879	42	
217.99940	88	
218.84016	40	
218.90148	70	
220.87666	154	
221.19084	50	
221.89274	84	
222.84297	72	
223.83213	66	
223.96253	70	
224.84186	66	
224.94301	60	
224.95568	50	
225.95176	82	
227.94950	46	
228.84397	88	
229.95210	500	1+
230.89026	186	
231.94720	192	
232.83110	102	
233.89626	42	
234.98471	40	
235.82149	54	
235.85331	68	
236.83131	62	
238.87097	88	
238.95246	68	
239.86404	94	
240.83235	102	
241.15144	74	
241.84254	456	1+
243.83642	54	
246.97187	70	
247.65730	40	
247.70771	48	
247.96338	324	
248.86056	78	
248.90141	122	
249.83227	74	
249.96253	66	
250.98314	56	
251.07022	62	
251.83137	54	
251.93257	82	
252.83616	66	
252.94698	76	
252.97179	132	
254.86796	112	
254.91779	80	
254.96790	282	
255.02578	48	
256.80106	64	
256.84418	110	
256.85782	42	
256.89590	78	
257.07090	68	
257.85703	38	
258.84556	292	
259.85106	254	
259.92412	116	
260.82923	60	
260.91035	72	
260.94831	68	
262.94846	82	
264.85848	52	
266.84446	124	
266.86240	56	
267.04099	76	
267.13745	70	
267.84446	70	
268.83963	396	
268.94921	62	
268.97954	88	
269.12593	72	
270.98642	80	
272.89815	64	
274.09430	78	
274.91163	76	
274.92826	148	
275.07086	66	
275.84556	42	
275.86037	122	
275.91452	80	
275.94896	76	
276.84855	72	
276.87606	80	
276.92691	76	
277.86297	480	1+
277.95755	52	
278.83835	100	
279.08734	50	
279.84385	86	
279.87151	70	
282.83312	60	
282.91136	78	
283.06226	70	
284.00958	66	
285.02443	68	
285.84983	72	
286.84748	184	
286.86578	46	
287.91540	78	
288.82843	44	
288.84929	114	
289.82080	66	
290.45436	98	
292.02585	80	
293.10567	148	
293.22107	78	
294.10401	50	
294.11736	76	
294.85068	52	
295.81125	78	
295.87034	46	
295.88907	56	
295.98653	60	
296.89544	76	
297.89094	142	
298.30583	88	
298.62629	74	
298.87901	60	
299.87235	126	
299.93739	56	
300.85697	62	
300.87451	112	
300.89914	66	
301.90946	38	
303.88208	142	
305.85708	70	
307.87869	102	
308.87038	48	
309.80131	70	
310.19296	76	
312.83430	44	
315.84992	68	
318.88807	94	
321.91703	94	
324.86279	74	
330.87660	72	
336.75950	48	
340.30000	58	
END IONS

###FS:    #m/z: 363.95477 #charge 1+
###MS: 166
###MSMS: 167
BEGIN IONS
TITLE=Cmpd 124, +MS2(363.9548), 28.0-35.0eV, 3.6min #167
RTINSECONDS=215.785
SCANS=166-167
PEPMASS=363.95477	46792
CHARGE=1+
180.87436	80	
182.56941	52	
184.33921	102	
184.87953	76	
191.66269	72	
191.85379	156	
191.93499	56	
197.88146	74	
200.88610	80	
203.93131	60	
205.97409	76	
207.87071	76	
207.91164	84	
209.87978	70	
209.94112	358	1+
210.88277	126	
212.87634	148	
220.99760	64	
222.95047	670	1+
224.94892	780	1+
225.88541	92	
225.93138	78	
225.97013	52	
225.98500	62	
226.94498	1818	1+
226.96740	92	
227.92861	172	
228.84196	108	
228.89414	94	
228.94240	1758	1+
229.02347	70	
230.78213	52	
230.84331	68	
230.88653	156	
232.95251	72	
233.03522	70	
234.10299	72	
234.88769	52	
236.84428	88	
236.89591	64	
237.85280	92	
237.89637	68	
238.61838	86	
238.78729	72	
238.89523	140	
239.90811	70	
240.82991	64	
240.93991	374	
240.96430	182	
241.08704	60	
241.86003	58	
241.94220	248	
242.91721	66	
242.94126	682	1+
242.96466	140	
244.81914	54	
244.95407	646	1+
245.13238	50	
246.86015	70	
246.89691	80	
246.95237	794	1+
248.80070	54	
248.83537	76	
248.89555	158	
250.80945	58	
250.94755	70	
253.90504	64	
256.86030	54	
259.84676	142	
260.86679	80	
260.96602	78	
261.83755	94	
261.97048	68	
262.82787	80	
263.97778	66	
264.96448	64	
266.80864	62	
266.97882	92	
267.85660	62	
268.90261	72	
268.97353	72	
269.40402	60	
269.87587	62	
269.91039	74	
269.95687	84	
271.87658	72	
272.81909	56	
277.84821	78	
278.78795	78	
278.83642	86	
279.87558	70	
280.78924	210	
280.85557	70	
281.22267	72	
281.78547	86	
283.07084	148	
283.80075	72	
283.92866	88	
284.82299	78	
284.98655	68	
285.83758	72	
285.86676	84	
287.41113	70	
288.97423	60	
289.08938	78	
289.89362	76	
291.43452	82	
292.44136	60	
292.87633	72	
296.81312	52	
298.80142	280	1+
300.13069	74	
300.82143	162	
301.79808	230	1+
301.84348	106	
301.86260	60	
302.21699	64	
303.86201	92	
304.89982	64	
305.84366	52	
306.11442	64	
306.85386	78	
306.89700	72	
307.85066	66	
308.88780	96	
312.87141	60	
312.92570	78	
315.81726	68	
316.85003	84	
316.89155	72	
317.76681	54	
318.81330	76	
318.92769	146	
319.81875	64	
319.90875	64	
320.92145	60	
323.23822	62	
323.79485	72	
323.83003	64	
324.81179	74	
324.89820	76	
326.01010	56	
327.07527	84	
327.33534	74	
328.80515	68	
328.99454	62	
331.83583	54	
331.87867	66	
332.37071	76	
333.80274	60	
336.83596	50	
336.94359	170	1+
338.79272	56	
342.17772	88	
342.85261	58	
342.95287	68	
348.26685	70	
350.85446	54	
358.77373	60	
362.85111	76	
363.99124	74	
END IONS

###FS:    #m/z: 336.94396 #charge 1+
###MS: 166
###MSMS: 168
BEGIN IONS
TITLE=Cmpd 125, +MS2(336.9440), 28.0-35.0eV, 3.6min #168
RTINSECONDS=216.557
SCANS=166,168
PEPMASS=336.94396	17822
CHARGE=1+
70.27267	36	
71.18112	44	
81.11798	32	
173.99342	66	
180.86627	74	
182.87154	70	
201.03969	54	
201.16643	84	
207.74688	50	
209.95852	34	
210.88244	74	
211.94437	454	1+
212.08963	42	
212.87480	62	
213.93877	126	
215.09891	84	
215.88681	38	
216.89480	66	
217.86007	70	
218.88127	60	
221.89841	68	
222.85783	78	
223.07238	50	
223.84229	132	
226.93841	78	
227.06511	40	
228.84715	68	
229.95303	426	
230.18693	40	
230.88713	152	
231.94808	130	
232.73884	46	
232.87012	56	
233.89824	58	
233.94704	80	
234.89836	70	
236.91467	32	
237.81017	42	
238.84061	50	
238.85993	286	1+
238.91826	64	
239.03755	32	
239.59453	40	
240.83960	564	1+
241.97456	32	
242.02216	40	
242.96275	60	
244.89810	68	
244.95734	76	
244.98059	70	
245.84037	50	
246.85785	70	
247.96471	138	
249.89993	46	
249.95290	54	
250.56817	84	
250.63827	78	
250.82690	80	
250.94365	40	
250.99209	66	
251.90721	70	
252.83011	58	
252.84565	68	
252.97152	270	1+
253.08575	66	
254.83912	42	
254.96039	106	
255.10811	56	
255.36484	36	
255.82805	84	
256.03243	70	
256.85691	68	
256.90766	50	
256.96472	44	
257.84706	68	
258.84544	876	1+
259.83269	106	
261.83162	66	
261.85925	68	
262.84567	50	
262.97346	64	
263.82618	72	
264.86405	78	
266.84612	60	
266.86229	64	
267.01532	56	
267.10750	76	
267.84069	128	
268.81003	64	
268.84163	286	1+
269.52722	82	
270.15812	50	
270.18644	32	
271.80363	68	
271.84487	54	
272.81908	48	
272.88372	74	
272.97918	62	
274.00047	86	
274.85477	88	
275.26820	62	
275.41707	72	
276.85489	574	1+
276.94753	44	
277.83726	40	
278.83013	94	
279.00092	32	
279.87797	86	
279.96372	70	
280.09127	68	
280.89323	78	
281.83880	54	
282.04878	88	
282.81898	64	
282.87218	84	
285.38285	82	
285.85374	114	
286.84983	308	1+
288.82855	38	
289.85926	114	
292.85983	64	
292.87849	46	
293.10392	230	
293.84639	66	
293.86093	62	
294.86564	130	
295.90171	74	
296.01815	76	
297.88241	104	
297.90352	66	
298.01334	74	
298.31233	60	
298.87775	44	
299.01938	58	
299.05740	44	
300.95052	72	
301.87330	64	
303.47545	38	
303.86073	156	
305.41036	80	
309.86609	40	
310.85675	58	
310.87223	70	
314.04346	84	
315.10435	48	
315.88670	84	
318.89954	72	
319.06368	80	
322.02950	72	
325.89340	58	
326.82001	40	
326.97755	70	
329.08118	60	
332.38215	68	
332.86587	78	
333.22217	72	
339.76507	58	
339.78089	72	
END IONS

###FS:    #m/z: 359.95996 #charge 1+
###MS: 166
###MSMS: 169
BEGIN IONS
TITLE=Cmpd 126, +MS2(359.9600), 28.0-35.0eV, 3.7min #169
RTINSECONDS=217.329
SCANS=166,169
PEPMASS=359.95996	10912
CHARGE=1+
58.81238	76	
193.94218	68	
200.87393	52	
218.87395	50	
222.97145	84	
223.88360	68	
223.95370	44	
224.94747	234	
226.14752	66	
226.94560	728	1+
226.97229	178	
227.04585	60	
227.83290	72	
227.92941	48	
228.89806	104	
228.94040	598	1+
232.82702	42	
232.85315	82	
233.03685	56	
233.09723	82	
233.83232	56	
233.87973	52	
234.86437	56	
236.98263	56	
238.08008	56	
238.82461	72	
238.83881	66	
240.91946	72	
240.93979	142	
240.95948	174	
242.96083	54	
243.82495	60	
244.95798	284	
246.87827	102	
246.95209	332	
248.03068	70	
248.80090	68	
248.86062	82	
249.80481	74	
250.95553	70	
252.04596	98	
252.94714	66	
254.87053	68	
254.98037	44	
258.99811	46	
259.05952	86	
259.93952	92	
260.83329	178	
260.88061	50	
260.96824	82	
263.88018	92	
265.81237	56	
266.81215	144	
267.81404	54	
267.84227	74	
267.96596	52	
268.10988	70	
268.13779	62	
268.90857	66	
269.85592	64	
269.97076	78	
269.99080	76	
270.87754	48	
271.60139	62	
273.84824	74	
274.13106	70	
274.83861	78	
275.78994	68	
277.84943	46	
278.92709	46	
278.98663	66	
279.02983	112	
279.09935	66	
279.79636	124	
280.82973	68	
280.92482	112	
281.09065	84	
281.86346	64	
282.83698	52	
282.89694	46	
283.08105	52	
283.09737	54	
283.68060	48	
283.88433	142	
283.98251	72	
284.04204	68	
284.86982	122	
284.90807	86	
286.05773	66	
286.93650	94	
288.83694	70	
291.86240	74	
294.03732	72	
294.84647	72	
294.86097	58	
295.11648	70	
295.86181	68	
295.90420	64	
296.80433	92	
296.85326	52	
297.01799	78	
297.80629	68	
297.85458	78	
298.80794	174	
298.92157	42	
300.04722	62	
300.79715	54	
300.81391	72	
302.90891	52	
303.09933	50	
303.79198	76	
304.22483	50	
306.76183	60	
307.89369	116	
308.96549	70	
309.86881	56	
312.11438	68	
313.03422	74	
314.88602	68	
315.00155	82	
315.15602	64	
315.83435	84	
315.95688	72	
316.76919	60	
316.80867	80	
316.86842	60	
316.99227	54	
318.95347	102	
319.23493	60	
319.78570	70	
319.93064	86	
320.96138	66	
322.06240	74	
323.01400	158	
324.86913	54	
327.17087	62	
329.00365	62	
330.93717	46	
331.92548	72	
332.84564	56	
333.81402	70	
334.85107	50	
336.94061	110	
337.94802	62	
338.87867	50	
344.12706	48	
345.92503	54	
351.81859	62	
356.84586	94	
361.32324	58	
363.10618	52	
364.79714	56	
END IONS

###FS:    #m/z: 340.93893 #charge 1+
###MS: 170
###MSMS: 171
BEGIN IONS
TITLE=Cmpd 127, +MS2(340.9389), 28.0-35.0eV, 3.7min #171
RTINSECONDS=220.983
SCANS=170-171
PEPMASS=340.93893	147566
CHARGE=1+
72.56677	86	
187.92931	90	
201.92301	102	
213.87657	60	
213.93612	318	
214.84377	70	
214.88127	76	
215.88609	172	
219.20664	62	
219.87635	54	
220.88620	80	
222.11600	74	
223.82844	52	
223.96101	72	
224.83351	168	
224.88605	62	
224.97587	110	
226.86817	70	
226.89211	52	
227.89416	60	
228.84212	68	
229.84636	60	
230.88752	146	
231.95115	96	
232.88314	68	
232.94735	70	
233.89819	158	
233.94763	160	
235.94867	74	
236.06456	100	
236.83707	64	
236.85601	60	
236.90684	66	
236.98822	56	
237.84148	68	
237.90004	72	
238.85402	62	
238.89064	64	
238.97133	70	
239.84748	60	
239.87974	62	
240.84067	468	1+
240.85501	140	
240.87890	58	
241.89981	146	
242.89395	66	
243.82957	148	
243.93554	60	
244.82926	86	
244.84195	122	
245.83553	118	
246.84848	90	
246.94791	92	
246.97378	118	
247.85635	84	
247.99749	76	
249.96007	130	
249.98937	92	
250.85359	78	
250.88519	50	
250.90272	70	
250.92293	126	
250.95511	60	
250.99627	68	
251.10505	64	
252.84627	166	
254.91070	182	
254.92786	70	
256.85417	70	
256.89364	58	
257.24215	100	
257.85729	56	
258.13500	82	
258.84538	358	
258.96625	68	
259.85199	422	1+
259.90107	56	
259.95739	166	
260.82882	136	
260.85686	256	1+
261.33293	70	
261.84142	210	1+
261.88531	60	
261.90533	50	
263.07468	70	
263.13874	82	
263.88390	54	
264.86089	50	
265.05027	66	
265.08008	58	
265.85948	150	
265.98464	60	
266.40366	110	
266.84612	144	
268.84139	238	
270.82698	88	
272.81874	52	
272.87788	66	
272.90184	68	
273.88061	92	
274.85763	166	
274.89032	60	
274.91005	56	
275.81649	58	
275.85936	58	
276.85386	300	
277.86253	384	
278.84127	398	
279.16434	188	1+
279.85390	284	
279.87419	82	
279.91238	56	
280.84349	126	
280.87860	76	
281.84762	70	
281.87855	144	
282.86792	60	
282.90749	84	
283.02708	76	
283.84374	60	
284.85654	68	
286.93056	94	
287.80064	68	
287.88628	56	
288.84076	76	
289.53633	84	
292.92299	88	
292.93767	76	
293.84592	66	
294.41664	84	
294.86479	296	
296.29079	66	
296.88686	64	
297.79106	74	
297.86738	74	
297.88655	64	
299.14215	60	
299.86491	242	1+
299.88398	76	
301.85707	214	
307.89192	54	
308.88142	64	
310.90244	82	
318.83564	88	
320.94607	84	
321.80005	58	
328.61364	96	
329.80348	70	
329.87009	54	
337.39263	68	
339.26061	56	
339.83559	62	
339.86246	90	
340.35178	70	
344.25690	76	
344.79941	66	
END IONS

###FS:    #m/z: 363.95455 #charge 1+
###MS: 170
###MSMS: 172
BEGIN IONS
TITLE=Cmpd 128, +MS2(363.9545), 28.0-35.0eV, 3.7min #172
RTINSECONDS=221.755
SCANS=170,172
PEPMASS=363.95455	54016
CHARGE=1+
174.87424	86	
180.86469	62	
184.86438	58	
185.93151	72	
189.86660	70	
191.85969	60	
200.88482	54	
203.02028	60	
203.13943	74	
209.94529	236	
210.93777	68	
212.88066	88	
213.86189	80	
213.87455	70	
214.88407	136	
215.87807	80	
222.94946	174	
224.88441	68	
224.94477	108	
224.97087	204	
225.88896	60	
225.94972	66	
225.96932	124	
226.94609	1048	1+
226.97122	186	
227.92908	82	
228.89810	60	
228.94090	700	1+
229.90110	78	
230.88565	214	
230.93439	118	
231.79781	80	
234.88701	76	
236.85978	134	
236.90698	84	
237.13589	54	
239.07214	104	
239.11601	68	
239.89705	66	
240.94255	256	
241.89625	50	
241.94257	268	
242.85758	74	
242.94347	658	
243.81751	52	
244.01652	102	
244.93640	196	
244.95620	408	
245.93927	74	
246.80389	70	
246.94944	452	1+
247.45063	74	
248.80264	68	
248.90057	124	
249.81083	92	
250.85794	78	
251.05084	72	
253.91706	76	
255.90845	64	
256.84861	72	
257.87683	74	
258.44883	82	
258.84971	74	
260.82322	70	
260.84110	70	
262.83018	68	
262.90948	66	
262.96138	62	
263.88003	78	
263.98012	52	
265.81630	56	
266.78422	66	
266.81240	52	
266.87466	72	
267.81031	148	
267.97198	152	
268.80405	74	
268.85034	64	
268.88621	70	
269.96976	164	
270.39039	96	
273.88287	50	
273.90699	64	
276.81070	66	
276.96793	68	
277.12541	82	
277.83904	66	
278.80654	66	
278.84532	360	1+
278.93555	82	
280.78768	66	
280.87866	70	
280.90526	60	
281.06841	58	
281.79304	94	
282.78894	88	
282.83095	68	
283.84323	60	
284.10656	84	
284.81964	108	
286.12386	86	
286.85886	52	
287.14090	82	
287.88594	52	
288.22771	72	
290.19479	52	
292.43531	78	
292.85715	80	
294.01419	58	
294.57052	82	
296.80471	62	
297.10704	70	
297.37153	58	
297.79833	574	1+
298.79839	570	1+
301.77521	60	
301.85403	66	
303.85008	122	
303.87360	52	
303.93153	100	
304.82464	54	
304.85280	60	
306.87976	72	
307.87651	76	
307.91320	74	
310.21205	86	
310.86819	80	
311.86450	78	
314.82110	114	
316.86529	72	
317.84765	80	
317.87147	50	
318.76102	84	
318.80077	58	
321.81932	144	
322.81872	56	
323.81470	86	
324.78324	54	
324.89147	66	
327.85956	50	
328.82557	58	
328.88765	52	
329.85919	52	
335.78432	82	
336.37410	72	
336.75030	66	
336.94874	54	
340.81390	52	
346.83845	52	
350.10931	80	
351.90421	52	
356.49602	72	
359.79592	50	
362.94431	64	
366.00615	70	
368.89195	74	
END IONS

###FS:    #m/z: 507.84230 #charge 1+
###MS: 170
###MSMS: 173
BEGIN IONS
TITLE=Cmpd 129, +MS2(507.8423), 28.2-35.2eV, 3.7min #173
RTINSECONDS=222.527
SCANS=170,173
PEPMASS=507.84230	11686
CHARGE=1+
214.92092	94	
241.09062	82	
248.99620	78	
252.09244	88	
256.07363	130	
265.91080	90	
266.02853	74	
266.16412	128	
267.92897	80	
270.85819	204	1+
271.09780	78	
272.50071	94	
272.88387	82	
275.87156	84	
280.78390	78	
280.83771	82	
283.52113	88	
285.86310	76	
287.85335	270	1+
289.88223	140	
290.86195	152	
291.85605	74	
292.97105	86	
293.87110	170	1+
294.13641	78	
296.87826	76	
303.86811	134	
305.11711	98	
305.85990	242	
306.17909	76	
307.89575	86	
308.14120	404	1+
308.87404	106	
309.95914	78	
311.88343	186	
312.86666	292	1+
312.88668	86	
313.11226	126	1+
313.82306	114	
314.86372	282	
314.97544	80	
315.87048	166	
316.37388	82	
316.87027	84	
318.77858	90	
318.84216	84	
320.83420	78	
320.85059	244	1+
320.90038	142	
324.86535	124	
326.05887	92	
326.15427	76	
326.88097	310	1+
327.85747	76	
328.86200	84	
329.39799	94	
329.80127	160	1+
330.18404	76	
330.83245	74	
332.82102	80	
332.87618	124	
333.79839	78	
333.82406	124	
336.17369	74	
337.88373	104	
340.99103	80	
342.79845	72	
343.78406	192	1+
345.16430	84	
346.84784	94	
348.84609	146	
349.74911	82	
350.35310	88	
350.76772	78	
351.79995	74	
352.76840	82	
352.84456	86	
353.86007	76	
353.89450	76	
359.35786	92	
360.84683	80	
365.78434	130	
366.76596	206	1+
366.83988	324	1+
367.78875	76	
368.89426	84	
370.82777	82	
371.79682	76	
371.81105	176	1+
371.86248	88	
372.86732	84	
373.93495	76	
376.75425	80	
380.38522	82	
380.72559	86	
380.77573	224	1+
381.08885	120	
381.83701	184	
384.85404	218	
386.81070	116	
386.83283	82	
388.78115	72	
389.77520	94	
390.75621	136	
390.77714	80	
390.83308	266	1+
392.82328	404	1+
393.77027	108	
393.78698	90	
398.72868	116	
398.75029	86	
398.78504	190	1+
398.80386	94	
399.72899	96	
401.10720	80	
402.86018	78	
403.87103	206	
405.78667	144	
406.78672	202	
407.73601	184	
407.75728	184	
407.86055	128	
408.75572	104	
408.85111	304	1+
410.83596	450	1+
411.35557	76	
415.77710	164	
416.78505	76	
420.76036	74	
422.86033	468	1+
423.77024	112	
424.76804	178	
425.73600	126	
425.75455	242	
425.77369	110	
426.75685	206	
426.85942	484	1+
427.74740	150	
428.75367	116	
428.85764	84	
428.89114	86	
429.69858	78	
429.97677	92	
430.07279	78	
430.85510	180	
431.86573	352	1+
432.84427	100	
433.84749	74	
437.85417	76	
439.33050	82	
441.78858	180	
443.76880	106	
444.87174	842	1+
445.12729	74	
446.78609	80	
446.87137	168	
448.70283	124	
449.77570	112	
449.87672	122	
451.22591	100	
451.88571	92	
455.87256	76	
457.89585	168	
462.88403	118	
465.89214	76	
466.71182	78	
467.88556	482	1+
469.18207	90	
470.72701	102	
473.91481	96	
480.77998	90	
485.89326	412	1+
487.89276	80	
499.70997	82	
503.17506	78	
END IONS

###FS:    #m/z: 322.92837 #charge 1+
###MS: 174
###MSMS: 175
BEGIN IONS
TITLE=Cmpd 130, +MS2(322.9284), 28.0-35.0eV, 3.8min #175
RTINSECONDS=226.191
SCANS=174-175
PEPMASS=322.92837	274024
CHARGE=1+
125.54210	36	
182.86502	78	
191.04931	80	
193.93036	58	
195.91555	64	
196.82748	58	
198.83936	52	
200.88626	72	
201.04406	44	
205.94566	152	
208.94017	60	
209.04293	48	
212.06814	92	
212.89352	48	
216.84437	84	
218.85612	62	
218.89782	56	
219.05605	110	
222.83936	62	
222.86874	52	
222.95139	152	
223.95623	190	
223.97744	78	
224.09592	26	
224.44265	74	
224.45994	24	
224.96397	140	
226.81240	66	
227.07742	78	
227.93325	68	
230.39417	82	
230.83030	114	
230.84252	102	
232.84227	88	
233.18311	68	
235.93650	66	
236.89563	78	
237.83408	74	
238.93762	80	
238.95263	88	
239.08326	50	
239.84362	72	
240.83705	64	
240.93875	1402	
241.08313	84	
241.46834	28	
241.85977	56	
241.93874	3930	1+
242.94053	2686	1+
243.00285	32	
243.81816	64	
243.88604	72	
244.93712	412	
245.24516	44	
245.86759	70	
245.88452	42	
246.54032	26	
246.87516	28	
246.97027	76	
247.02185	74	
247.70019	32	
247.96864	94	
248.33781	36	
248.41791	32	
249.05442	62	
249.16082	60	
249.64445	36	
250.93990	74	
251.07009	46	
252.47273	84	
254.90974	42	
255.15273	26	
255.78085	48	
255.90292	38	
256.89994	72	
257.84916	86	
257.98900	58	
258.14488	38	
258.81233	64	
258.82900	88	
259.80290	76	
261.01178	30	
261.82893	90	
261.90528	70	
261.92108	58	
263.87217	70	
264.84413	50	
265.08855	56	
266.84465	34	
266.87641	88	
267.93458	96	
268.97116	68	
270.86528	80	
271.80199	38	
272.89002	66	
272.91495	76	
274.04935	98	
275.80864	62	
277.83734	64	
277.93117	62	
278.05836	88	
278.13593	88	
278.47646	48	
279.02931	32	
279.08979	1068	1+
279.11689	96	
279.91433	48	
280.00256	66	
280.03357	72	
280.16322	72	
280.58444	36	
282.09648	78	
282.21376	56	
283.06623	68	
283.27288	90	
284.29032	556	1+
284.41511	40	
284.49099	30	
285.17767	50	
285.77744	64	
286.00329	36	
286.33196	32	
287.21511	28	
287.88806	76	
289.88101	66	
291.10521	58	
293.86249	72	
294.42703	44	
294.81732	100	
298.80899	66	
300.12451	76	
300.87386	48	
301.86886	62	
303.80716	62	
303.85017	44	
303.88967	48	
306.13152	70	
307.89389	48	
308.16987	64	
308.88822	26	
310.77033	80	
314.15840	54	
314.40685	76	
316.86540	58	
317.91799	56	
319.30671	138	
321.20141	72	
321.87970	90	
322.26570	30	
322.58049	28	
324.23469	52	
326.62330	56	
327.19959	26	
328.25634	52	
END IONS

###FS:    #m/z: 340.93891 #charge 1+
###MS: 174
###MSMS: 176
BEGIN IONS
TITLE=Cmpd 131, +MS2(340.9389), 28.0-35.0eV, 3.8min #176
RTINSECONDS=226.963
SCANS=174,176
PEPMASS=340.93891	152918
CHARGE=1+
192.93716	122	
200.48958	90	
200.83405	78	
201.09342	66	
201.88635	102	
202.88387	76	
208.96664	96	
210.89520	70	
210.92358	68	
211.91262	66	
212.88432	78	
213.09043	88	
213.87439	54	
213.93904	68	
215.00394	70	
217.88692	82	
217.95967	76	
218.87770	70	
220.87365	68	
221.96995	62	
223.87996	76	
224.87301	78	
226.83315	66	
228.84387	108	
228.94719	92	
231.83128	58	
231.88954	120	
231.94741	232	1+
231.99781	102	
232.04466	90	
233.94953	104	
234.09537	82	
234.90965	90	
236.90518	104	
238.84235	70	
239.85066	88	
239.86842	80	
240.09450	90	
240.22975	74	
240.84854	54	
240.86774	52	
241.84307	380	
241.88841	58	
242.83638	64	
242.90345	58	
242.99137	96	
243.06642	64	
243.82899	62	
243.84405	66	
246.92925	84	
247.83116	70	
248.92097	74	
248.99245	56	
251.95422	52	
252.43974	72	
252.83593	56	
253.59805	68	
253.91858	86	
254.07418	178	1+
254.81213	54	
254.84130	70	
254.91389	144	
254.95679	66	
256.09267	54	
256.84671	90	
256.86679	122	
256.89810	56	
256.91448	126	
256.96283	68	
257.82159	66	
258.84446	464	
259.81803	58	
259.85314	318	1+
260.02057	62	
260.83560	478	1+
260.97182	58	
262.82819	60	
262.87706	66	
263.04904	74	
263.24211	56	
264.88025	68	
265.88036	104	
266.87277	52	
267.51488	86	
267.98303	92	
268.84270	190	
268.90651	76	
269.82069	66	
269.86149	120	
270.83195	54	
274.85404	202	1+
274.87525	78	
274.89955	82	
275.84116	72	
275.87580	72	
276.85690	278	
277.08448	72	
277.86160	170	
277.92300	70	
277.93872	76	
278.84538	682	1+
278.90884	54	
278.98869	54	
280.00282	64	
280.86401	56	
280.87666	100	
281.87370	68	
282.10086	52	
282.87213	52	
283.00455	60	
283.97615	70	
284.88248	108	
286.96371	66	
288.84214	74	
290.86045	116	
292.86771	68	
292.88880	76	
293.04007	64	
293.10765	56	
293.16430	76	
294.87051	80	
295.42892	82	
296.88465	88	
297.21905	58	
297.87104	160	
297.89230	150	
298.19793	80	
298.30432	52	
298.86233	82	
299.05741	68	
299.86960	148	
300.84778	52	
302.17026	70	
302.85279	92	
302.86795	70	
303.17194	64	
304.84655	60	
306.87955	56	
307.88940	56	
309.03903	92	
309.80570	62	
309.88137	86	
313.89927	78	
314.01726	66	
314.84884	68	
315.12604	66	
317.20624	72	
319.72686	64	
323.77901	70	
324.84080	76	
325.46908	66	
325.89256	80	
326.89288	52	
339.12723	82	
341.90322	52	
345.90754	72	
END IONS

###FS:    #m/z: 359.95994 #charge 1+
###MS: 174
###MSMS: 177
BEGIN IONS
TITLE=Cmpd 132, +MS2(359.9599), 28.0-35.0eV, 3.8min #177
RTINSECONDS=227.735
SCANS=174,177
PEPMASS=359.95994	11770
CHARGE=1+
84.68175	52	
182.86476	70	
183.86253	70	
184.93324	64	
188.92393	88	
192.02510	54	
199.93396	60	
205.94397	68	
209.94796	78	
221.88931	72	
222.95329	84	
223.89101	70	
224.94507	224	
224.98074	56	
225.89723	54	
225.95081	130	
226.12541	68	
226.89582	56	
226.94612	934	
226.97468	94	
227.93086	54	
228.94084	782	
232.88365	70	
233.68030	86	
234.86472	142	
234.87967	66	
236.01369	64	
236.84454	86	
237.90954	80	
238.89386	70	
239.84718	72	
240.85626	70	
240.89708	62	
240.93616	202	
241.15348	62	
241.94011	90	
242.02102	130	
242.96193	138	
244.03388	64	
244.13374	80	
244.80561	68	
244.95344	198	
245.93857	50	
246.82499	56	
246.94974	400	
246.97363	52	
247.80818	64	
248.80267	152	
248.81761	54	
249.44224	94	
249.90007	96	
250.89147	68	
250.93176	58	
251.79267	68	
251.83920	54	
251.96200	76	
252.95131	50	
253.92062	60	
255.10001	64	
258.84764	70	
259.81650	52	
260.08797	52	
260.86665	54	
260.94986	56	
260.97586	54	
262.09972	60	
263.97446	56	
264.83667	74	
264.85020	68	
265.79034	80	
266.86056	72	
267.03631	82	
267.81609	74	
267.84457	76	
267.97112	64	
268.10974	80	
268.80993	72	
268.87752	166	1+
268.95272	92	
269.41203	100	
269.85574	80	
269.96694	102	
270.96008	72	
271.39881	68	
272.91830	90	
273.96589	62	
274.86117	72	
275.01984	62	
276.85756	72	
276.92081	58	
277.91519	72	
278.79821	290	1+
278.84296	310	1+
279.77086	56	
279.90448	52	
280.09928	86	
280.79048	472	1+
280.94447	68	
281.30696	58	
281.39125	88	
281.88790	60	
282.92377	58	
284.82180	86	
284.87163	50	
285.81904	72	
285.94512	82	
286.81986	66	
288.87236	68	
289.08495	76	
290.79567	82	
292.45200	96	
292.87427	100	
293.09498	74	
293.94898	76	
295.92675	50	
296.80668	70	
296.86988	86	
297.88869	64	
297.97092	64	
298.80563	202	
299.05731	62	
299.79213	72	
300.79908	118	
300.87642	76	
304.03645	66	
304.08335	76	
305.04768	58	
314.84261	84	
314.89053	58	
315.28264	94	
316.90079	62	
317.86845	66	
318.81376	66	
320.86704	86	
320.96148	66	
321.83572	60	
322.17702	68	
323.01823	128	
323.33538	66	
323.90056	82	
326.88361	98	
335.86539	64	
336.82675	58	
338.40156	92	
338.89909	50	
344.20248	60	
344.84297	60	
346.87052	60	
351.86721	88	
356.83022	66	
359.82586	72	
360.77895	58	
361.36023	50	
362.79483	74	
END IONS

###FS:    #m/z: 322.92865 #charge 1+
###MS: 178
###MSMS: 179
BEGIN IONS
TITLE=Cmpd 133, +MS2(322.9286), 28.0-35.0eV, 3.9min #179
RTINSECONDS=231.408
SCANS=178-179
PEPMASS=322.92865	285114
CHARGE=1+
118.88532	42	
190.88325	68	
195.96764	54	
197.00670	70	
197.91598	74	
200.83415	70	
201.04343	244	
201.19066	30	
202.94328	64	
203.71043	24	
205.09534	76	
205.95025	56	
205.97599	60	
206.14160	30	
207.96834	34	
213.98960	84	
214.88655	50	
218.90514	94	
219.04671	20	
219.17059	78	
220.73099	20	
221.94446	224	1+
223.92043	68	
225.85930	58	
226.80358	56	
227.17714	82	
227.92751	44	
228.83005	40	
230.84346	70	
231.93966	70	
233.10629	86	
235.80626	58	
236.04771	56	
236.89918	78	
238.88398	64	
238.90133	52	
238.93729	42	
239.07942	58	
240.05191	22	
240.93989	700	
241.82945	58	
241.85390	56	
241.93842	3288	1+
242.47885	30	
242.53253	40	
242.86901	28	
242.94066	2308	1+
242.99426	40	
243.01645	58	
243.04684	34	
243.09869	20	
243.56832	34	
243.69256	36	
243.83257	76	
244.01120	30	
244.05120	40	
244.38221	20	
244.82297	88	
244.93905	622	1+
245.16132	26	
245.90574	84	
248.17001	28	
248.84123	74	
248.88858	54	
249.02177	54	
249.06414	46	
249.67223	80	
252.46292	54	
253.05664	58	
253.90852	60	
254.56089	30	
254.80973	66	
254.96272	42	
254.99905	104	
255.78115	82	
255.84753	56	
256.88789	72	
256.90544	48	
257.11997	26	
257.90811	92	
258.82782	64	
259.17383	36	
260.59727	78	
260.98994	44	
262.82603	222	
262.85178	68	
262.88185	58	
263.84438	56	
264.81262	32	
264.91029	66	
265.02345	30	
265.05841	56	
268.96083	68	
269.85581	90	
269.88992	64	
273.78934	148	
274.85071	60	
275.80867	66	
275.91233	54	
275.98482	24	
276.12700	82	
277.02636	148	
277.86386	82	
278.80624	66	
279.09033	1414	1+
279.29622	34	
279.33527	30	
280.34420	28	
281.07813	68	
282.08383	34	
282.17492	62	
282.23957	24	
282.27193	62	
283.06228	48	
283.84456	24	
284.29272	528	1+
284.86254	38	
284.99617	20	
285.04957	50	
286.90116	60	
286.96385	72	
287.34138	24	
287.84090	28	
288.33200	30	
288.58026	38	
288.92011	68	
289.87516	54	
290.79128	76	
290.88357	48	
291.98997	20	
292.10145	72	
293.22530	74	
295.14193	60	
295.87636	84	
298.13223	68	
299.44182	76	
307.42535	20	
307.54599	20	
308.66552	40	
309.87475	104	
310.87425	50	
311.35035	30	
311.86004	72	
314.84253	72	
316.66857	26	
318.86427	56	
319.28078	56	
321.22981	62	
321.28926	60	
321.42625	68	
321.79249	24	
323.52004	28	
323.95150	28	
324.13765	68	
327.06847	32	
328.18194	56	
END IONS

###FS:    #m/z: 340.93907 #charge 1+
###MS: 178
###MSMS: 180
BEGIN IONS
TITLE=Cmpd 134, +MS2(340.9391), 28.0-35.0eV, 3.9min #180
RTINSECONDS=232.18
SCANS=178,180
PEPMASS=340.93907	154262
CHARGE=1+
92.61557	40	
191.95339	58	
192.92449	144	
196.88439	62	
205.94912	84	
206.92840	76	
210.93766	78	
211.84138	74	
212.98481	62	
213.93747	284	
215.03630	56	
217.03073	52	
217.93431	60	
218.12266	50	
220.88070	42	
220.90087	42	
223.95182	84	
223.99586	68	
224.84779	64	
225.83906	118	
226.84985	72	
228.84033	52	
228.94460	104	
230.94434	86	
231.89215	136	
231.95299	92	
232.85726	64	
232.94889	76	
234.05794	52	
234.07285	66	
234.90412	68	
237.14141	50	
238.80055	76	
238.84230	82	
238.89732	60	
239.84789	142	
239.88138	72	
239.89682	44	
239.94612	92	
240.22777	70	
240.83381	122	
241.84235	314	
241.92273	88	
242.85750	70	
243.83175	224	
244.83277	92	
245.38232	72	
245.44609	56	
245.80223	44	
248.68447	40	
249.90015	72	
249.96416	66	
253.28910	38	
254.10913	40	
254.88646	64	
254.96498	148	
255.00192	68	
255.20586	36	
255.35713	78	
255.85182	80	
256.25847	62	
256.85016	36	
256.86809	56	
256.87826	62	
256.89542	124	
256.96456	76	
257.84731	64	
257.93539	68	
258.84239	390	
258.86194	74	
259.85570	198	
259.95523	68	
260.83801	166	
261.35285	102	
261.84581	122	
262.83056	134	
262.85001	94	
263.87360	52	
263.89158	54	
264.83251	46	
264.85721	282	1+
264.96055	70	
267.84016	64	
267.86637	56	
268.84039	62	
268.88430	86	
269.39998	50	
269.82042	194	1+
269.83786	72	
273.84457	50	
273.90515	86	
274.86006	108	
274.89151	104	
275.12374	66	
275.88172	74	
275.91646	86	
276.77115	40	
276.85685	464	
277.86526	216	
278.07286	40	
278.84667	602	1+
278.92310	94	
278.98675	56	
279.34145	50	
279.54881	46	
281.29295	58	
281.85910	60	
281.88375	48	
282.87162	70	
283.86823	38	
285.85381	50	
286.40846	84	
289.88745	76	
291.84574	64	
292.87008	88	
293.87533	76	
294.86533	140	
296.84939	96	
296.91034	64	
297.83571	76	
297.86514	70	
297.89064	72	
298.09448	58	
298.31513	158	
298.87491	72	
299.05536	66	
299.85179	52	
299.89671	42	
300.88656	44	
301.11629	40	
301.85535	58	
301.87563	48	
301.97776	74	
304.85459	72	
305.36947	90	
306.08666	68	
307.36844	36	
311.91326	38	
315.80597	54	
319.88675	78	
320.21839	70	
322.92230	98	
322.96866	96	
324.89364	64	
327.36394	72	
328.00848	92	
330.83432	66	
334.84253	68	
341.26116	64	
343.89731	74	
343.96088	80	
345.07738	46	
346.39663	54	
END IONS

###FS:    #m/z: 336.94385 #charge 1+
###MS: 178
###MSMS: 181
BEGIN IONS
TITLE=Cmpd 135, +MS2(336.9438), 28.0-35.0eV, 3.9min #181
RTINSECONDS=232.953
SCANS=178,181
PEPMASS=336.94385	17374
CHARGE=1+
204.09412	58	
205.97021	78	
210.02587	44	
211.94319	400	
212.87837	174	
213.93634	310	
214.87244	56	
215.88566	66	
215.93378	56	
216.90399	90	
218.84128	94	
221.94766	88	
222.89632	80	
222.94930	64	
223.96451	52	
224.83184	128	
224.86203	66	
225.84286	94	
227.83730	142	
228.83838	68	
228.93875	66	
229.95289	532	
230.85822	78	
230.89194	66	
231.88878	66	
231.94938	144	
233.82712	62	
234.82685	46	
235.90055	56	
235.94581	84	
236.82369	84	
237.90190	66	
238.88542	208	
239.83762	74	
240.80715	58	
240.83531	1042	1+
241.04250	42	
241.83877	926	1+
242.05101	58	
242.72598	42	
242.82244	36	
245.86156	72	
246.94295	52	
247.96133	150	
248.89752	70	
249.89998	64	
249.96042	68	
249.98164	58	
250.05921	72	
250.83609	108	
250.95713	64	
251.07962	64	
251.83331	50	
252.93760	80	
252.96884	244	
253.22450	40	
253.90122	48	
254.26327	50	
254.86860	62	
254.89209	36	
254.96853	140	
255.06913	58	
255.91646	90	
256.06977	36	
256.85821	46	
256.88342	214	
256.89881	52	
257.24637	76	
257.26381	58	
257.85503	84	
257.87783	122	
257.93196	76	
258.84798	122	
258.89523	42	
259.80859	64	
259.85263	228	
259.91162	64	
259.95541	86	
260.72636	38	
260.85343	156	
261.83581	64	
261.98481	46	
262.84387	78	
262.90116	64	
262.93136	78	
263.84400	52	
264.12330	84	
264.86252	76	
264.97831	52	
266.84841	76	
266.90263	58	
267.83843	118	
268.83871	378	1+
269.04189	40	
270.85941	56	
270.88762	62	
270.98145	138	
271.84209	66	
271.95757	44	
273.87255	56	
273.97025	66	
274.88410	40	
276.85598	136	
277.20897	104	
277.86244	412	
277.87614	264	1+
278.26099	74	
278.83158	82	
279.09322	52	
279.85691	40	
279.94933	78	
280.85606	112	
281.89625	90	
282.81060	70	
282.94241	36	
283.82906	116	
283.86458	66	
284.92062	78	
285.85025	78	
290.86049	50	
290.88349	64	
291.38211	84	
291.98159	58	
292.88503	88	
292.93751	60	
293.10442	142	
293.87364	62	
293.89228	78	
294.10892	64	
295.81315	54	
296.94420	66	
297.16436	72	
297.78250	42	
297.87758	168	1+
299.86707	114	
300.20129	48	
301.12279	70	
301.87144	72	
302.48581	44	
302.87691	42	
303.86306	62	
304.88690	78	
309.12748	82	
312.87608	68	
312.90612	82	
323.02158	66	
324.16370	70	
329.87275	52	
333.25995	78	
336.06362	80	
338.25259	56	
338.75848	70	
339.91719	48	
340.24291	72	
340.85492	96	
END IONS

###FS:    #m/z: 322.92872 #charge 1+
###MS: 182
###MSMS: 183
BEGIN IONS
TITLE=Cmpd 136, +MS2(322.9287), 28.0-35.0eV, 4.0min #183
RTINSECONDS=236.61
SCANS=182-183
PEPMASS=322.92872	269060
CHARGE=1+
89.28178	18	
101.25774	18	
111.58115	18	
120.09286	20	
131.17443	24	
184.29740	18	
187.08517	70	
194.11498	94	
195.96350	76	
197.94854	26	
198.17514	38	
199.96128	94	
201.04543	218	
201.91979	44	
202.89279	86	
209.89411	28	
210.26979	32	
210.52065	94	
211.05012	62	
211.90761	58	
213.09228	18	
220.88784	90	
221.88558	68	
223.11630	100	
224.22920	20	
224.90084	72	
225.91088	34	
230.83060	60	
230.84892	90	
236.89934	72	
237.05456	54	
237.97023	66	
238.00434	94	
238.06490	78	
238.93906	48	
239.79989	68	
239.98223	68	
240.94009	818	
241.02114	24	
241.25945	22	
241.82329	48	
241.92260	74	
241.94114	966	
242.81515	50	
242.94020	2994	1+
242.97278	82	
243.15213	22	
243.84210	20	
244.03947	82	
244.93888	994	1+
244.98029	54	
245.69691	24	
245.84225	72	
246.00237	60	
246.02311	28	
246.83181	28	
246.86419	60	
246.89979	52	
247.00475	24	
247.79447	42	
247.97129	26	
248.88027	74	
248.90715	42	
248.92076	32	
249.24693	24	
249.71289	20	
250.15922	20	
251.78648	78	
254.57950	20	
255.01374	70	
255.73045	32	
255.76939	28	
255.82021	36	
256.07758	92	
256.93508	28	
257.79961	54	
257.92029	66	
258.85376	90	
258.88957	68	
259.94945	66	
260.39705	58	
260.83512	100	
261.47010	84	
264.17926	72	
265.94048	42	
266.83058	98	
266.84664	72	
268.90940	24	
268.96687	60	
270.12647	74	
271.09779	66	
274.84459	70	
275.82458	48	
275.85959	50	
276.15915	40	
276.42761	22	
276.94351	62	
278.09105	54	
279.04194	20	
279.09203	958	1+
279.29444	28	
279.33526	30	
279.59409	40	
280.14057	50	
280.26827	64	
280.33783	50	
281.35008	24	
281.41804	80	
281.50441	28	
281.87171	66	
281.96232	48	
282.28021	92	
282.58526	28	
283.06861	50	
283.54894	30	
284.20783	52	
284.29310	132	
284.85868	42	
285.31822	24	
285.49493	24	
285.75122	20	
287.22478	18	
287.87318	82	
287.90056	78	
287.95143	36	
288.45912	18	
289.32977	22	
291.81214	74	
292.91833	70	
293.85021	92	
294.33425	36	
295.86383	78	
297.28899	28	
299.21904	30	
302.14422	24	
302.80854	66	
304.11411	30	
304.89145	44	
305.88051	58	
307.79712	138	
307.89824	48	
310.88954	52	
312.09657	72	
313.86585	56	
314.81671	72	
315.72976	18	
319.82942	70	
321.76051	50	
322.09981	58	
322.15744	70	
323.12520	72	
325.31655	56	
326.24076	40	
END IONS

###FS:    #m/z: 363.95476 #charge 1+
###MS: 182
###MSMS: 184
BEGIN IONS
TITLE=Cmpd 137, +MS2(363.9548), 28.0-35.0eV, 4.0min #184
RTINSECONDS=237.382
SCANS=182,184
PEPMASS=363.95476	51332
CHARGE=1+
197.86623	68	
199.97690	48	
207.95947	90	
208.89910	102	
209.94016	198	
210.88604	56	
212.87743	116	
217.88712	58	
221.18296	36	
221.84689	54	
223.88544	74	
224.94939	244	
224.96745	62	
226.94709	680	1+
227.00122	40	
228.36681	38	
228.94113	1548	1+
229.10508	66	
230.89041	320	
230.96081	54	
231.80179	38	
231.97920	46	
232.02206	80	
233.02957	56	
240.93802	200	
240.96071	104	
241.93865	172	
242.94222	420	
244.85941	76	
244.93881	212	
244.95479	694	1+
246.94885	660	1+
247.21439	38	
248.06109	40	
248.07694	62	
248.80441	48	
248.89809	74	
248.98088	36	
249.83622	60	
251.79618	66	
251.91581	66	
257.84103	46	
258.86738	74	
258.95470	82	
260.82832	130	
260.88671	86	
260.97019	82	
261.84356	52	
264.81470	80	
264.96241	128	
265.79447	122	
265.81458	102	
265.87843	82	
266.08515	70	
266.41452	62	
266.80850	182	1+
267.10311	66	
267.83563	38	
267.98111	76	
268.79806	72	
268.91635	70	
268.97691	54	
269.80751	66	
269.86752	50	
269.95848	62	
271.91535	62	
272.84305	70	
272.91209	50	
273.90917	74	
276.00448	80	
276.86177	68	
277.84973	56	
278.84704	60	
279.85715	48	
280.07267	48	
280.14909	52	
280.79242	174	
281.80345	78	
281.84682	90	
281.88842	60	
282.79590	36	
283.06853	94	
283.79603	68	
284.42934	68	
284.78409	46	
284.81917	60	
284.88964	58	
285.79776	40	
285.83518	78	
285.98467	74	
286.84530	48	
289.12676	96	
290.06717	64	
290.90743	52	
291.01597	42	
292.37219	106	
292.93537	84	
293.85224	46	
294.64418	36	
294.91633	36	
296.80882	120	
296.87419	78	
297.80605	78	
298.80432	164	
299.80136	232	1+
300.91416	72	
301.85339	120	
302.21693	98	
302.86680	76	
302.99047	62	
303.85467	102	
305.83082	152	
305.86974	62	
306.85825	78	
307.87472	148	
309.12805	56	
309.91797	74	
310.95254	66	
311.94690	72	
312.26362	38	
313.12776	72	
316.81280	70	
317.88037	72	
318.84225	72	
320.25407	68	
321.81360	66	
321.83418	38	
322.28081	46	
322.92692	74	
323.81685	76	
324.82700	88	
325.14001	52	
326.34034	54	
326.87092	152	
327.07472	186	
328.29574	84	
328.80992	54	
330.87451	52	
331.78907	66	
335.33474	80	
335.87246	70	
335.90184	66	
336.94214	84	
336.96432	42	
338.77015	82	
342.14860	70	
342.95489	82	
345.93100	72	
346.13659	42	
347.79057	76	
353.78371	58	
356.76961	38	
359.05325	76	
359.77908	86	
362.70852	72	
368.28574	66	
END IONS

###FS:    #m/z: 336.94434 #charge 1+
###MS: 182
###MSMS: 185
BEGIN IONS
TITLE=Cmpd 138, +MS2(336.9443), 28.0-35.0eV, 4.0min #185
RTINSECONDS=238.154
SCANS=182,185
PEPMASS=336.94434	17386
CHARGE=1+
74.71425	80	
83.38738	42	
196.88787	58	
198.89837	94	
204.87597	68	
205.94561	74	
207.97408	56	
209.85310	76	
209.94557	64	
210.88627	64	
211.94235	484	1+
212.87441	162	
213.93879	206	
215.66840	36	
215.93613	178	
216.99640	36	
218.90230	48	
221.11080	98	
224.84058	96	
225.85026	36	
225.97418	66	
228.85441	58	
229.95593	494	
230.88520	84	
231.84081	68	
231.95016	176	
232.82350	80	
232.93121	42	
232.94492	64	
233.82496	132	
233.89651	90	
235.97024	82	
236.79142	70	
236.85026	52	
236.88212	64	
236.95417	70	
237.11871	40	
238.85736	64	
239.06437	38	
239.14413	48	
239.83846	70	
239.85892	144	
240.82762	88	
240.96108	82	
241.84372	312	
242.05257	38	
242.79689	76	
243.07937	64	
246.85418	56	
246.89857	84	
247.96433	182	
248.04791	56	
249.12226	72	
249.82631	68	
249.90899	108	
249.96422	66	
250.76288	66	
250.82812	144	
251.10666	44	
251.84101	80	
252.37717	36	
252.83973	64	
252.96986	318	1+
253.83682	60	
254.91125	58	
254.96608	76	
255.06880	68	
256.86595	58	
257.85596	54	
257.87687	58	
257.89269	58	
257.90812	80	
258.81202	54	
258.84273	246	
258.89729	126	
259.01962	86	
259.85399	208	
261.82389	70	
261.85739	52	
264.03559	84	
265.01856	54	
266.84028	50	
267.82627	80	
267.86054	70	
268.83716	242	
269.07798	66	
269.83566	268	
271.85012	48	
274.86126	106	
274.87709	56	
275.39873	72	
275.85777	106	
276.85672	856	1+
276.89225	64	
276.94344	72	
277.83543	106	
278.83285	72	
278.94979	74	
279.83126	92	
280.88070	60	
281.33164	36	
281.84465	76	
281.86802	58	
282.86396	118	
285.85600	88	
286.84946	160	
288.87340	50	
289.86633	58	
289.93970	84	
293.10251	226	
293.18952	86	
294.20187	74	
295.89103	60	
295.92932	42	
295.96946	56	
296.21892	74	
296.88056	54	
297.85473	86	
297.88462	116	
297.96062	68	
298.31125	110	
298.87684	64	
299.85600	92	
299.87152	154	
299.95190	72	
300.20705	36	
300.99470	74	
302.91187	48	
304.14522	44	
306.88637	96	
308.86399	68	
308.87892	46	
309.81676	70	
310.87682	68	
313.86696	64	
314.80960	50	
315.81944	52	
315.89894	54	
316.02878	72	
319.05736	46	
324.71956	62	
324.88755	56	
327.57958	36	
327.71268	60	
328.92336	72	
330.81227	60	
332.83209	78	
333.33026	88	
334.88986	38	
335.24911	68	
338.73409	66	
338.83232	58	
339.00068	54	
END IONS

###FS:    #m/z: 363.95485 #charge 1+
###MS: 186
###MSMS: 187
BEGIN IONS
TITLE=Cmpd 139, +MS2(363.9548), 28.0-35.0eV, 4.0min #187
RTINSECONDS=241.808
SCANS=186-187
PEPMASS=363.95485	52072
CHARGE=1+
52.14489	64	
185.93435	56	
186.88847	60	
188.97565	54	
189.86339	136	
193.08306	72	
200.88634	68	
201.93543	78	
204.88461	76	
206.89672	80	
208.88326	68	
209.94502	266	
209.99393	56	
210.88345	136	
212.87504	416	1+
217.83828	64	
217.94302	68	
218.84532	58	
219.88535	98	
220.05823	82	
222.95114	94	
223.95372	72	
224.94710	538	1+
225.96770	66	
226.86616	58	
226.94667	1462	1+
227.92977	60	
228.03704	96	
228.94251	1388	1+
229.82593	66	
230.88857	282	
230.95711	52	
231.79971	76	
233.02774	64	
234.87959	72	
236.87687	70	
237.06188	56	
237.95500	78	
240.93710	330	
240.96283	148	
241.93992	1068	1+
242.94050	616	1+
242.95763	136	
243.82120	62	
243.97823	88	
244.81918	66	
244.95716	626	1+
245.17847	78	
245.93834	74	
246.53396	94	
246.95148	800	1+
247.86620	84	
248.80096	72	
248.84277	62	
248.89746	70	
249.09900	86	
250.02805	68	
250.75676	74	
250.79764	62	
250.96787	114	
251.89007	76	
251.95208	78	
252.84772	54	
252.88296	98	
253.37099	74	
253.84657	62	
255.06651	64	
256.89639	80	
256.90966	116	
256.93542	66	
260.82886	52	
260.97192	78	
262.82592	82	
263.04696	78	
263.87433	94	
264.07355	72	
264.83225	76	
264.85453	82	
264.92441	64	
265.81832	68	
265.88849	84	
266.81933	136	
268.13775	54	
268.81660	54	
268.88428	64	
269.96677	278	
273.88676	78	
275.87142	54	
276.49621	78	
276.83754	64	
276.85339	86	
277.12317	68	
278.38170	86	
278.84678	64	
278.86300	80	
279.79825	122	
279.89142	64	
280.78931	202	
281.10690	82	
281.79616	134	
283.18198	90	
283.84994	52	
283.97295	52	
283.98662	70	
284.07580	80	
285.82084	54	
285.93486	74	
286.87624	54	
287.89177	70	
288.10487	60	
290.92347	72	
291.38864	68	
293.86710	64	
295.89741	64	
296.80181	72	
296.83737	56	
296.94623	100	
297.81032	88	
298.79874	442	1+
298.92344	94	
301.79837	172	
301.85805	272	1+
302.80199	88	
303.81551	82	
307.11203	78	
309.95262	68	
311.82381	52	
314.03690	66	
314.81630	60	
314.96196	62	
317.18914	66	
317.81250	54	
317.86942	74	
318.93196	88	
321.43693	70	
321.86441	50	
322.15273	50	
322.92916	72	
323.82124	72	
324.02433	64	
325.08833	60	
325.13529	64	
326.87180	138	
327.07632	54	
336.94190	142	
337.96603	72	
338.93520	76	
340.93868	74	
342.00069	100	
342.89851	58	
344.16152	68	
344.92451	90	
355.87502	54	
358.89244	72	
360.01236	68	
362.29905	62	
364.21280	62	
364.31195	52	
366.20556	66	
368.83558	54	
END IONS

###FS:    #m/z: 336.94408 #charge 1+
###MS: 186
###MSMS: 188
BEGIN IONS
TITLE=Cmpd 140, +MS2(336.9441), 28.0-35.0eV, 4.1min #188
RTINSECONDS=242.58
SCANS=186,188
PEPMASS=336.94408	16048
CHARGE=1+
95.82547	68	
151.06116	40	
182.86825	72	
185.92470	48	
206.97803	64	
211.94376	378	
212.87926	50	
213.94092	208	
213.96966	78	
215.93923	76	
217.87611	70	
217.93420	72	
222.95145	56	
223.97801	50	
224.97646	64	
225.06138	52	
225.97558	60	
227.84006	68	
227.95171	62	
229.95464	484	
230.89072	136	
230.95050	72	
231.88665	122	
231.95015	120	
232.87040	84	
232.95094	74	
233.01992	60	
233.83237	78	
233.89272	144	
235.89108	60	
237.06384	56	
237.80391	70	
237.81619	56	
238.83500	82	
239.82075	82	
239.84303	268	1+
240.95752	42	
241.83883	338	
242.01076	46	
243.62889	78	
243.83852	208	1+
243.87278	66	
244.05028	86	
245.60371	100	
245.84646	56	
246.90989	74	
246.97812	92	
247.20336	66	
247.96255	58	
248.79299	54	
248.89525	138	
248.98328	56	
249.96418	84	
250.82660	106	
250.94933	50	
251.06714	76	
251.85461	80	
252.83230	58	
252.97155	404	
253.08591	56	
253.92048	60	
254.90621	66	
255.96549	74	
256.07273	76	
256.84899	242	1+
256.86513	140	
256.88132	112	
256.96286	60	
257.25790	68	
257.82720	70	
257.94229	60	
258.84713	136	
259.85395	124	
260.83286	42	
261.06108	74	
261.35306	38	
261.83549	48	
262.85374	72	
262.87795	38	
263.98379	80	
264.02983	66	
264.86255	64	
266.86254	62	
267.84232	78	
268.84013	274	1+
270.98070	70	
272.87802	56	
273.70194	42	
274.87447	150	
275.84946	74	
275.86668	166	
275.94905	58	
276.85623	196	
277.86102	190	
278.87404	62	
278.89858	72	
279.83628	62	
279.87022	158	
279.91870	66	
280.84282	78	
280.93232	84	
280.99588	62	
281.10733	60	
282.86099	134	
285.12380	78	
285.79779	64	
285.86683	62	
286.01824	46	
286.81247	92	
286.85048	104	
287.84820	64	
287.87960	54	
288.84123	70	
293.10680	98	
293.85341	96	
293.88592	110	
294.00410	72	
294.10889	64	
294.86776	54	
295.99041	48	
297.89855	92	
297.93491	76	
298.87475	60	
300.88014	74	
301.17809	84	
301.88196	52	
302.76389	60	
303.03723	78	
303.95485	40	
305.30111	38	
307.13363	46	
309.86923	98	
312.81938	80	
312.96931	54	
315.89361	62	
316.09861	54	
316.88091	70	
317.89153	44	
318.96076	80	
321.55575	56	
321.93447	88	
322.15747	86	
323.84997	86	
324.88730	62	
326.01919	38	
327.27978	102	
328.90849	80	
334.15504	72	
334.78830	56	
337.28683	48	
338.15369	68	
340.10030	66	
340.29988	70	
341.71238	52	
END IONS

###FS:    #m/z: 507.84246 #charge 1+
###MS: 186
###MSMS: 189
BEGIN IONS
TITLE=Cmpd 141, +MS2(507.8425), 28.2-35.2eV, 4.1min #189
RTINSECONDS=243.352
SCANS=186,189
PEPMASS=507.84246	11106
CHARGE=1+
223.97377	100	
224.97459	156	
232.89515	100	
239.06860	90	
248.85306	78	
250.07679	78	
250.84200	78	
251.87239	84	
262.96141	102	
263.84632	86	
268.94103	92	
270.00906	82	
272.86372	80	
275.84120	78	
276.12879	92	
276.86373	102	
282.84546	82	
287.84953	192	
289.87596	156	
289.96897	80	
293.87167	136	
296.81510	88	
299.99223	86	
301.84793	162	
302.85768	82	
303.86611	98	
305.85935	346	1+
306.01369	88	
307.88937	146	
308.13798	120	
308.87249	294	1+
310.15393	124	
311.86904	166	
311.88498	114	
311.94639	90	
312.51974	100	
312.88303	96	
312.91928	136	
314.86506	320	1+
316.28631	90	
316.84789	84	
317.85390	78	
319.04607	78	
321.80817	86	
323.86944	118	
324.92708	78	
325.89935	150	
326.88364	588	1+
327.06406	86	
327.80071	144	
328.86519	142	
330.78918	114	
331.82863	102	
332.87366	112	
334.89646	108	
334.95480	102	
335.83395	96	
336.97564	76	
337.88276	120	
337.90080	78	
338.37484	88	
338.41087	92	
341.85310	78	
343.84480	80	
344.02700	80	
345.16435	82	
345.80782	94	
346.87491	98	
346.89079	98	
347.81601	228	1+
347.84026	142	1+
348.91237	128	
349.35882	90	
349.76885	270	1+
350.90292	110	
352.80387	200	1+
354.78741	88	
356.84240	78	
358.01840	80	
358.33189	80	
362.76420	78	
364.87014	228	
365.91423	88	
365.97103	92	
368.12793	78	
369.02926	82	
369.83531	108	
373.80970	78	
373.82810	78	
373.89693	86	
377.76147	110	
381.84415	104	
382.79936	88	
382.81842	80	
383.84380	82	
384.84429	268	1+
385.78080	158	1+
387.84508	110	
388.84860	142	
389.89526	140	
390.83928	198	
391.83161	122	
392.82274	96	
393.29608	80	
397.88950	100	
398.73270	120	
399.37043	78	
401.97898	108	
403.77527	98	
403.86816	112	
404.80471	88	
408.75137	80	
408.85010	310	
409.84765	208	
410.08274	124	
410.83553	348	1+
410.87392	162	
411.76678	86	
411.79014	156	
412.87021	154	
416.86287	88	
417.83625	110	
417.85626	266	1+
418.70514	86	
421.78269	94	
421.88117	106	
423.38160	84	
423.78046	206	
424.76971	160	
424.78627	116	
425.75084	114	
425.77264	92	
425.80064	86	
426.75507	108	
426.86169	270	
427.73540	146	
427.76405	206	
427.86037	114	
428.03646	84	
428.73300	136	
428.77807	140	1+
428.84544	482	
429.80135	78	
430.80937	80	
431.89056	90	
435.16826	90	
437.82323	82	
444.79559	92	
444.87047	720	1+
445.76107	110	
446.74779	88	
447.89828	84	
450.74301	102	
450.87195	102	
451.38997	82	
463.88429	160	
467.88519	288	
468.27292	80	
468.88109	230	
473.87737	82	
482.29732	96	
485.89687	294	1+
493.27216	76	
509.31087	76	
512.91685	84	
END IONS

###FS:    #m/z: 340.93862 #charge 1+
###MS: 190
###MSMS: 191
BEGIN IONS
TITLE=Cmpd 142, +MS2(340.9386), 28.0-35.0eV, 4.1min #191
RTINSECONDS=247.003
SCANS=190-191
PEPMASS=340.93862	150934
CHARGE=1+
176.09566	60	
182.86665	56	
184.85961	80	
189.85981	56	
192.89544	96	
206.92476	66	
207.97023	62	
208.95677	48	
209.84624	54	
210.89876	70	
211.84459	54	
212.87884	78	
213.87494	104	
213.93799	520	1+
214.87606	62	
215.90151	84	
215.94280	84	
217.93230	70	
219.08479	90	
219.79434	68	
220.87714	50	
223.96818	82	
224.83910	202	
225.92796	70	
226.83118	80	
226.97740	80	
227.10121	64	
227.83272	60	
227.86810	64	
228.94993	62	
230.84698	48	
230.89173	68	
231.94786	268	1+
232.12691	86	
232.84386	66	
233.86819	78	
233.89522	138	
234.95101	52	
235.90050	48	
236.84656	70	
238.08003	72	
238.92113	142	
239.84552	242	
239.86446	62	
239.92335	102	
240.83245	114	
240.84246	104	
240.85995	66	
241.84062	436	
241.85891	54	
241.91876	58	
241.93971	80	
242.85393	66	
243.84191	92	
244.36616	80	
244.82709	58	
246.85228	76	
247.45065	86	
247.85090	60	
249.96056	66	
250.89923	48	
250.99199	66	
253.96124	70	
255.09232	72	
255.86553	56	
255.92227	76	
256.85278	126	
256.96458	74	
257.79546	52	
257.85485	122	
257.95192	66	
258.84531	452	1+
258.89318	80	
259.87212	78	
259.88597	54	
260.83291	392	
260.90640	76	
261.84958	136	
262.84821	138	
262.91944	80	
262.93361	68	
263.10096	64	
264.10952	84	
264.90063	64	
265.01633	78	
265.86850	126	
266.85075	106	
266.86434	78	
267.83801	620	1+
267.86050	52	
268.84024	518	1+
268.85761	74	
271.07531	72	
271.83244	60	
272.86530	58	
272.91002	72	
272.97096	50	
273.86023	72	
274.85499	62	
274.87328	66	
275.86144	118	
276.85896	196	
277.85993	166	
278.14654	74	
278.84696	258	
279.84818	312	
279.87363	122	
280.84325	68	
280.99015	74	
281.04350	68	
281.85902	58	
282.84435	82	
282.89061	54	
284.87725	48	
285.01785	54	
285.05516	76	
287.36941	82	
287.87740	66	
288.59880	86	
288.86403	52	
289.88357	62	
290.86242	74	
291.87893	78	
294.10905	68	
295.91871	54	
297.18514	74	
297.82079	72	
297.88863	76	
298.86432	106	
299.86936	62	
299.99059	70	
301.05665	72	
301.86034	228	1+
302.16581	68	
302.94511	80	
303.90459	112	
303.96764	76	
304.85045	56	
304.90631	56	
304.94435	66	
306.90767	86	
308.01654	76	
311.82542	52	
311.86916	68	
321.11343	92	
321.73680	62	
324.89796	48	
325.07298	66	
328.82121	76	
329.86800	108	
330.87221	56	
331.75982	70	
338.05371	92	
340.16400	62	
344.75130	76	
345.33520	58	
END IONS

###FS:    #m/z: 363.95461 #charge 1+
###MS: 190
###MSMS: 192
BEGIN IONS
TITLE=Cmpd 143, +MS2(363.9546), 28.0-35.0eV, 4.2min #192
RTINSECONDS=247.774
SCANS=190,192
PEPMASS=363.95461	50140
CHARGE=1+
182.86516	86	
193.05506	58	
193.09523	80	
198.44494	80	
207.94550	90	
207.97877	68	
208.94886	84	
209.94035	96	
211.87184	62	
212.87885	258	1+
212.94191	76	
222.95113	258	
224.82207	64	
224.95031	52	
224.96871	54	
225.95362	84	
226.06049	66	
226.94600	1216	1+
226.97141	108	
227.04745	58	
227.92900	88	
228.88756	168	
228.94121	1516	1+
230.84592	52	
230.88901	318	1+
232.88145	76	
233.89229	54	
235.79309	68	
238.06502	86	
238.09726	64	
238.93344	60	
240.94384	272	
240.96383	150	
240.99353	54	
241.83684	74	
241.93826	852	1+
241.98366	54	
242.94049	588	1+
242.96494	72	
243.03005	78	
244.08992	68	
244.93661	220	
244.95521	332	
245.83651	66	
246.01012	58	
246.90524	50	
246.95066	590	
247.96472	52	
248.90068	180	
250.89124	66	
250.94777	138	
250.96714	64	
251.92527	72	
253.08978	64	
253.89144	86	
256.65550	70	
256.86421	66	
256.93508	78	
257.80162	52	
257.84720	96	
258.83831	120	
258.87956	66	
258.97070	62	
259.85169	72	
260.87068	78	
260.97598	66	
263.86694	166	
263.97963	58	
264.83023	58	
265.82045	62	
265.94428	218	1+
266.81049	62	
267.18547	70	
268.80600	76	
268.91659	116	
269.22673	82	
269.90029	98	
269.96976	112	
271.23321	78	
272.86575	106	
277.80863	80	
277.99275	70	
278.84518	56	
279.80351	72	
279.84614	68	
279.90431	70	
280.00058	72	
280.79509	60	
280.80975	78	
281.34799	82	
281.86334	82	
281.89651	80	
282.79707	68	
284.79420	60	
284.82728	68	
284.98038	52	
285.93692	82	
286.91381	78	
288.93499	62	
289.08935	80	
289.87090	76	
290.90871	56	
291.39663	84	
292.10467	142	
292.79427	78	
292.89330	54	
293.84497	148	
294.42915	104	
296.15938	62	
297.80641	52	
298.81664	134	
298.91777	108	
298.99986	58	
299.80255	206	
299.86899	86	
300.80141	114	
301.85993	126	
303.07987	66	
303.44765	94	
304.86365	52	
307.83363	50	
308.85980	152	
310.87640	78	
316.81735	62	
317.81265	74	
317.89140	52	
318.80920	68	
319.87115	58	
319.93514	68	
320.14398	68	
320.80588	52	
320.91340	54	
323.84343	54	
323.99165	54	
325.24804	80	
326.82453	68	
326.87119	64	
328.80533	78	
330.39025	82	
332.87013	54	
334.14810	62	
334.29190	94	
334.31167	66	
336.05238	92	
339.82408	72	
340.77541	58	
343.25768	74	
344.83578	66	
352.18029	68	
353.88560	84	
356.04140	64	
360.21024	56	
360.41535	94	
361.86269	58	
362.16361	78	
364.24612	58	
367.26204	76	
END IONS

###FS:    #m/z: 359.95992 #charge 1+
###MS: 190
###MSMS: 193
BEGIN IONS
TITLE=Cmpd 144, +MS2(359.9599), 28.0-35.0eV, 4.2min #193
RTINSECONDS=248.546
SCANS=190,193
PEPMASS=359.95992	11176
CHARGE=1+
191.95693	78	
196.88355	144	
209.94124	230	
214.87414	40	
218.03037	76	
219.86930	40	
220.95721	68	
221.88013	86	
221.96608	76	
222.94988	150	
223.03375	100	
223.83396	62	
223.89318	38	
223.95336	66	
224.04534	66	
224.89523	68	
224.95014	298	1+
224.96895	60	
225.97043	132	
226.07003	52	
226.94726	358	1+
228.84227	76	
228.94159	744	
230.14800	86	
230.84917	64	
231.26706	36	
233.82478	62	
234.86429	124	
234.97740	82	
236.86890	72	
240.06034	88	
240.82185	46	
240.93951	242	
240.96568	76	
241.93829	210	1+
241.96279	60	
242.95915	224	
243.78074	70	
243.82868	68	
244.95545	360	1+
245.18614	78	
245.93660	80	
246.95181	190	
246.97186	72	
247.00434	58	
247.90465	74	
248.80402	118	
249.37989	44	
250.13362	62	
250.90687	62	
250.95424	148	
252.04388	68	
252.89622	70	
252.93737	78	
253.63126	40	
254.90778	64	
255.90068	62	
255.98522	36	
257.85915	70	
258.43544	58	
258.83615	174	
260.83323	78	
260.91824	82	
260.96813	228	1+
261.95102	70	
262.85010	70	
262.87376	70	
262.94343	58	
263.79620	74	
264.82455	50	
264.90471	74	
264.96243	70	
266.01687	32	
266.75001	36	
266.81337	114	
267.10553	40	
267.97435	68	
268.14794	86	
268.90032	66	
269.24671	34	
269.95859	56	
270.88958	66	
271.88455	54	
272.20442	34	
272.84730	110	
273.96791	54	
275.85932	42	
275.96748	50	
278.04553	36	
278.83891	70	
278.94776	74	
279.85093	78	
280.00279	66	
280.78851	306	1+
280.86880	54	
281.85278	60	
282.04505	72	
282.12926	34	
283.06653	38	
284.85622	58	
285.78948	76	
286.85770	80	
286.91788	64	
287.41721	82	
287.97598	60	
288.02754	86	
291.85908	46	
291.92082	56	
292.10381	58	
292.84886	70	
293.98061	54	
294.80876	54	
296.81071	180	
296.93197	50	
298.80261	262	
298.84312	54	
299.99040	56	
300.79701	62	
301.77941	86	
303.89063	58	
305.93612	112	
309.80748	46	
309.89659	56	
312.02281	80	
312.86525	62	
313.93676	38	
315.88915	52	
315.94464	60	
316.81531	58	
316.84565	70	
316.86810	38	
321.21902	62	
321.42817	100	
321.82671	72	
323.01978	150	
324.80324	60	
324.93344	84	
326.88698	92	
330.11802	62	
334.81761	84	
336.95085	80	
337.03008	72	
338.48490	34	
340.93878	70	
342.07545	52	
344.98391	34	
347.76734	68	
349.39310	76	
349.87507	54	
352.88165	66	
354.93704	54	
359.01525	46	
359.31622	76	
360.28263	78	
362.16609	36	
364.84172	42	
END IONS

###FS:    #m/z: 322.92853 #charge 1+
###MS: 194
###MSMS: 195
BEGIN IONS
TITLE=Cmpd 145, +MS2(322.9285), 28.0-35.0eV, 4.2min #195
RTINSECONDS=252.194
SCANS=194-195
PEPMASS=322.92853	254930
CHARGE=1+
52.07495	18	
67.02599	18	
68.62279	18	
76.30189	20	
77.29461	28	
82.88234	32	
98.29316	22	
124.97436	40	
133.80327	94	
149.98151	18	
181.88986	18	
187.96880	20	
199.94910	82	
200.60770	26	
200.76608	30	
201.04488	60	
205.94750	160	
207.97647	52	
217.16970	44	
218.37653	90	
219.90546	64	
220.11665	62	
221.06851	74	
221.23931	22	
221.94240	84	
222.11325	24	
223.95537	66	
226.91816	80	
230.83854	88	
230.91615	92	
232.02589	58	
233.90069	54	
235.84114	44	
236.41206	88	
238.88075	72	
238.93718	34	
239.37471	24	
240.93739	916	
241.11573	46	
241.87494	22	
241.89810	56	
241.94056	760	
242.81947	52	
242.89608	76	
242.93978	2454	1+
242.99340	60	
243.05168	20	
243.07501	32	
243.09277	26	
243.12741	24	
243.27878	22	
243.47064	30	
243.81623	68	
244.22368	30	
244.81941	40	
244.84208	68	
244.91531	22	
244.93885	966	1+
245.19980	22	
246.15392	32	
246.94298	28	
246.97553	38	
247.03369	24	
247.24038	50	
247.51625	20	
248.79505	40	
249.02947	76	
249.16873	86	
249.92142	22	
249.94879	32	
250.07674	26	
250.77641	32	
250.84857	54	
251.07004	76	
251.56373	42	
251.92389	94	
251.96202	98	
252.15243	38	
255.67686	38	
255.91078	50	
256.79152	68	
256.89749	66	
256.91720	90	
257.08858	64	
257.89841	82	
259.39079	30	
260.83809	48	
260.92998	50	
261.82979	56	
261.87916	42	
263.82796	68	
264.49252	24	
264.97059	70	
265.06632	66	
265.15414	72	
265.84663	64	
268.43120	20	
270.59256	122	
270.72777	18	
270.88575	72	
271.10998	82	
271.83243	32	
271.89879	84	
274.87325	52	
274.92530	204	1+
275.80621	66	
275.85123	74	
276.84099	46	
277.01797	18	
279.08993	1124	1+
279.18663	18	
279.95965	54	
281.21517	20	
281.70651	24	
282.88005	100	
284.04417	32	
284.21393	38	
284.29313	166	
284.88320	38	
285.20799	24	
285.29444	20	
286.43173	68	
286.84928	24	
287.11981	64	
287.47977	32	
288.86907	18	
289.50047	26	
289.86860	50	
290.85427	74	
290.94011	60	
290.99846	68	
292.91607	46	
297.52828	18	
298.80890	50	
299.05703	42	
300.82026	70	
301.73991	36	
303.17348	38	
305.14876	72	
307.13564	46	
307.82235	22	
307.89796	72	
308.88786	58	
309.83552	20	
309.88444	230	1+
309.91409	80	
313.80826	72	
314.74869	18	
314.93391	88	
317.02493	18	
319.03092	68	
322.32259	56	
323.88083	46	
325.21686	66	
327.89286	56	
END IONS

###FS:    #m/z: 340.93885 #charge 1+
###MS: 194
###MSMS: 196
BEGIN IONS
TITLE=Cmpd 146, +MS2(340.9389), 28.0-35.0eV, 4.2min #196
RTINSECONDS=252.975
SCANS=194,196
PEPMASS=340.93885	146212
CHARGE=1+
57.19452	70	
169.20972	72	
175.92314	60	
182.86503	54	
192.92606	76	
205.94761	76	
206.96932	62	
208.95574	146	
209.11026	76	
209.94568	68	
212.87900	60	
213.93540	116	
214.93886	72	
215.88520	78	
215.93519	266	
219.89449	80	
220.87505	94	
222.97850	44	
223.93697	60	
224.83926	138	
224.98938	56	
225.86689	98	
225.88885	70	
225.94276	62	
226.86520	140	
228.84393	78	
228.94146	144	
229.78145	60	
229.83906	100	
229.85218	54	
230.84967	110	
231.95089	140	
233.94831	164	
236.10839	44	
236.88434	54	
237.37011	78	
238.00426	100	
238.02132	62	
238.89171	76	
239.86872	72	
240.82765	66	
240.84283	62	
241.01064	76	
241.84077	728	1+
241.91197	92	
241.96074	54	
242.93777	64	
243.83081	200	
243.96705	78	
244.47534	84	
244.62496	48	
244.97100	70	
245.87772	136	
245.89242	56	
246.84833	44	
246.91179	80	
247.08368	80	
248.87623	82	
249.40356	80	
249.95792	140	
250.99245	52	
252.84589	62	
254.91434	62	
254.98035	70	
255.09199	58	
256.89192	84	
256.93122	80	
256.96869	88	
257.91422	68	
257.94954	66	
258.84408	186	
258.86274	138	
259.03133	72	
259.85522	298	
260.82963	386	1+
260.84334	100	
260.88873	70	
262.87750	134	
262.89961	84	
264.04193	72	
264.83026	70	
264.92506	66	
265.46656	74	
265.83644	88	
266.86340	148	
266.98112	58	
267.03495	68	
268.83815	340	1+
269.81140	76	
270.06134	56	
270.82828	156	
271.10353	66	
271.14413	74	
272.91413	68	
274.86300	86	
274.88743	68	
275.86050	142	
275.90450	60	
276.79610	66	
276.85457	666	1+
277.93331	108	
278.84422	232	
279.84743	102	
279.99893	68	
280.84421	68	
280.89526	66	
280.96313	106	
282.91575	50	
284.85871	54	
284.89857	78	
284.92840	72	
290.85625	90	
292.83878	62	
293.18137	58	
293.82051	54	
293.89208	74	
294.85113	60	
294.86963	72	
294.88655	126	
296.23358	48	
296.85075	66	
296.89251	58	
296.92932	88	
297.83575	68	
298.01091	106	
298.30410	56	
298.86209	64	
299.05316	108	
299.86748	160	
299.89032	62	
300.41990	80	
300.88202	66	
300.94822	68	
301.85002	56	
301.87421	84	
302.24457	72	
302.94082	74	
303.86492	80	
303.93775	104	
305.80992	70	
306.89255	68	
308.79525	52	
313.89110	64	
317.87185	62	
320.13064	62	
326.16783	66	
329.09044	84	
329.81246	78	
332.86790	72	
335.28948	74	
337.38846	84	
339.26068	50	
344.25460	62	
345.83093	64	
END IONS

###FS:    #m/z: 507.84319 #charge 1+
###MS: 194
###MSMS: 197
BEGIN IONS
TITLE=Cmpd 147, +MS2(507.8432), 28.2-35.2eV, 4.3min #197
RTINSECONDS=253.747
SCANS=194,197
PEPMASS=507.84319	11742
CHARGE=1+
196.01508	84	
197.02398	106	
210.02074	86	
233.95422	94	
234.92462	80	
238.06491	158	
246.98139	74	
248.11480	120	
250.04971	80	
250.80564	84	
255.91041	78	
259.83862	92	
261.81976	88	
266.16931	112	
272.93027	80	
278.82767	170	
281.08873	86	
282.87023	98	
282.96095	82	
283.79008	78	
284.78165	74	
287.08446	82	
287.85068	222	
288.88892	106	
289.87133	80	
290.13222	82	
290.86718	142	
291.81594	94	
292.14357	106	
293.86875	288	
296.87408	74	
296.97147	84	
297.96165	86	
302.97525	76	
303.86402	78	
305.86432	180	
307.89103	168	
308.13847	360	1+
308.86777	198	
308.99158	110	
309.88231	76	
310.80613	142	
311.88010	392	1+
313.06685	80	
313.10210	86	
314.85602	318	1+
315.83683	92	
318.78293	78	
318.83899	74	
319.35127	78	
320.85819	88	
321.82241	78	
321.97651	84	
323.82759	92	
326.81139	92	
326.88329	536	1+
328.87302	192	
331.08908	90	
332.87393	132	
336.84263	80	
336.85852	78	
337.74688	74	
339.12027	80	
339.19948	82	
340.82756	78	
340.86725	208	1+
341.37877	74	
345.90145	76	
348.82665	78	
348.84348	126	
349.02458	122	
349.75116	120	
350.82099	110	
350.88815	124	
355.89098	218	1+
357.85336	100	
361.87154	78	
362.35305	94	
368.58317	84	
368.85511	84	
368.89077	216	1+
369.82263	120	
369.89437	146	1+
369.93490	94	
371.79346	118	
371.82918	92	
372.17232	76	
372.83604	76	
372.87190	78	
373.72838	90	
373.77739	94	
375.86086	94	
378.36419	76	
378.98064	78	
380.71843	136	
381.71793	76	
381.83032	126	
382.05861	84	
382.99075	100	
384.74200	78	
385.78038	114	1+
385.85537	86	
385.91114	92	
387.40556	76	
389.19937	196	
390.84125	132	
392.83453	112	
392.95017	80	
393.81941	74	
398.73032	84	
399.36069	116	
399.72712	126	
403.81674	78	
403.87010	138	
404.04676	84	
406.31806	74	
407.13534	74	
408.16157	92	
408.74576	268	1+
408.85188	162	
410.73276	100	
410.83676	268	
411.83434	218	
416.77512	82	
419.73339	90	
421.88372	128	
423.77406	102	
423.79789	76	
423.86404	184	
425.75108	316	1+
426.77392	136	1+
426.86044	388	1+
427.73087	92	
428.76273	136	
428.84380	304	
429.84773	160	
429.86505	162	
433.69625	88	
439.89741	202	
442.68478	86	
442.88418	78	
443.35435	90	
443.76636	108	
444.72319	78	
444.78159	82	
444.81822	128	
444.86967	696	1+
445.75491	274	1+
446.79200	78	
447.79983	92	
448.76067	116	
449.77657	74	
449.87948	182	
455.89344	82	
458.32722	90	
462.88639	148	
465.72679	94	
466.71644	84	
467.88223	248	
468.78070	82	
468.88322	114	
482.66113	82	
485.89522	92	
493.16836	78	
510.46150	82	
END IONS

###FS:    #m/z: 322.92848 #charge 1+
###MS: 198
###MSMS: 199
BEGIN IONS
TITLE=Cmpd 148, +MS2(322.9285), 28.0-35.0eV, 4.3min #199
RTINSECONDS=257.402
SCANS=198-199
PEPMASS=322.92848	255150
CHARGE=1+
45.84690	18	
60.21537	18	
61.31328	32	
61.96010	66	
103.45801	42	
125.92193	68	
148.26010	18	
159.99005	32	
185.08339	18	
200.45668	92	
200.96620	94	
201.04221	148	
202.04695	64	
202.81041	60	
205.94720	58	
205.98802	48	
207.58088	26	
210.89961	50	
211.56407	32	
214.88877	68	
215.98642	86	
218.81225	22	
219.05406	24	
220.87148	60	
221.87808	82	
221.94058	24	
222.87454	56	
222.95328	140	
228.49677	18	
230.82848	80	
230.85104	64	
233.05971	52	
234.97181	72	
236.90849	66	
237.58394	18	
237.93235	60	
238.88429	40	
238.90300	54	
239.50120	20	
239.79772	50	
240.81899	146	
240.93872	960	
241.09484	30	
241.52191	30	
241.94173	724	
242.26792	20	
242.61800	28	
242.94025	2460	1+
243.29232	38	
243.62638	20	
243.74084	34	
243.91287	24	
243.96306	80	
244.12048	72	
244.20463	70	
244.42364	30	
244.81725	66	
244.87656	74	
244.94163	472	
244.98239	38	
245.15449	20	
245.25506	24	
245.28139	26	
245.40764	32	
245.49559	28	
245.84026	56	
246.07796	24	
246.95907	28	
247.00551	32	
247.53070	24	
248.83929	72	
249.08927	30	
249.25327	36	
251.66276	28	
252.73722	22	
254.50173	24	
258.84995	72	
259.88804	68	
260.83736	64	
262.89197	62	
263.84865	68	
264.14541	72	
264.86629	74	
265.02179	62	
265.05414	66	
266.25922	92	
266.81311	28	
266.86644	58	
267.14552	76	
268.13603	56	
270.82310	46	
270.89956	76	
271.79859	30	
272.81903	26	
272.87661	20	
273.33629	32	
274.81660	78	
274.91477	24	
276.80885	64	
276.85787	48	
277.00082	30	
277.79858	52	
278.96730	30	
279.08949	444	
279.16033	54	
279.21119	24	
279.27562	42	
279.34167	24	
279.38281	24	
280.09258	234	
280.19574	28	
280.82935	72	
281.50031	36	
282.27782	60	
282.34930	28	
282.88459	44	
283.21311	20	
283.96626	34	
284.15195	56	
284.29001	368	1+
285.08237	72	
285.42534	26	
286.79252	76	
288.18190	26	
288.87432	66	
289.82481	70	
292.99627	74	
294.27322	38	
295.84701	56	
296.85328	70	
297.07964	74	
299.80684	38	
300.42033	68	
300.82490	38	
301.41940	74	
303.80701	46	
305.17869	62	
305.89539	70	
306.87750	44	
307.29074	20	
308.02926	28	
309.67692	18	
312.79794	36	
317.76201	48	
318.30304	50	
319.15182	76	
320.01833	68	
320.15239	58	
321.76280	90	
325.42415	22	
326.05673	70	
327.15726	78	
END IONS

###FS:    #m/z: 340.93882 #charge 1+
###MS: 198
###MSMS: 200
BEGIN IONS
TITLE=Cmpd 149, +MS2(340.9388), 28.0-35.0eV, 4.3min #200
RTINSECONDS=258.174
SCANS=198,200
PEPMASS=340.93882	148450
CHARGE=1+
191.95323	54	
192.92759	58	
199.40466	40	
199.89231	50	
200.85684	50	
202.86109	64	
207.97178	112	
208.84930	48	
210.93537	128	
213.93864	200	
215.88510	60	
222.83594	68	
222.97579	128	
223.88736	70	
223.95897	84	
224.83492	70	
226.83313	54	
226.87106	162	
228.95175	80	
230.84185	54	
230.86762	44	
231.85221	62	
231.89291	56	
231.95539	188	
232.94735	54	
233.09696	88	
233.89431	84	
233.94778	54	
235.89310	40	
237.06001	72	
238.85578	68	
238.88801	116	
238.96036	62	
239.84190	54	
239.86219	62	
239.93305	60	
240.82563	68	
241.84140	250	
241.94420	46	
242.83190	72	
242.85561	58	
242.93780	62	
243.83271	302	1+
245.03088	58	
245.83057	58	
246.02703	72	
246.90807	84	
246.97391	78	
247.97463	46	
248.90508	54	
249.95482	78	
249.98724	34	
250.24191	46	
251.90532	76	
253.93644	62	
254.81026	40	
254.86838	66	
254.90665	126	
254.96356	136	
256.25629	52	
256.80702	64	
256.84816	66	
256.86803	100	
257.84499	52	
257.90075	196	1+
257.94374	76	
258.26549	62	
258.84215	172	
259.14592	34	
259.84309	162	
259.95710	108	
260.82988	288	
260.86095	92	
260.89210	98	
261.84459	142	
261.87526	70	
264.78646	50	
264.86705	172	
264.89381	92	
265.86213	46	
266.35109	70	
268.84299	140	
269.35357	36	
269.45440	52	
269.84165	56	
270.49357	42	
270.83789	112	
271.84412	74	
272.83898	52	
272.87371	76	
272.97511	76	
273.82190	56	
274.85714	60	
274.87517	90	
274.90773	92	
276.85379	362	
277.86481	122	
277.92547	74	
277.96635	60	
278.84462	270	
278.87290	126	
279.08517	56	
279.85456	206	
279.95947	82	
280.88505	78	
281.86563	56	
281.92296	52	
282.05715	62	
282.87638	38	
282.97144	80	
283.87499	40	
283.95979	68	
284.84211	64	
284.85825	56	
286.86380	64	
288.10482	54	
288.78461	76	
288.83530	44	
290.85819	66	
292.87204	78	
293.85656	58	
294.83195	72	
294.86695	138	
295.84887	38	
295.99451	86	
296.16606	56	
296.85301	52	
296.89142	68	
297.03126	34	
297.74994	36	
297.89053	54	
298.06690	50	
299.15085	66	
299.86717	140	
300.87340	46	
301.88203	46	
302.87111	70	
302.92334	52	
302.94298	72	
304.89089	72	
307.39828	92	
307.89195	54	
308.21514	72	
309.01748	44	
309.86211	80	
311.88427	70	
313.41899	74	
314.08028	70	
317.34644	68	
336.62212	94	
342.16378	34	
342.97316	64	
END IONS

###FS:    #m/z: 336.94393 #charge 1+
###MS: 198
###MSMS: 201
BEGIN IONS
TITLE=Cmpd 150, +MS2(336.9439), 28.0-35.0eV, 4.4min #201
RTINSECONDS=258.947
SCANS=198,201
PEPMASS=336.94393	13968
CHARGE=1+
184.74932	32	
196.00985	68	
208.88136	92	
210.86298	86	
211.94431	536	1+
212.87754	386	1+
213.94240	174	
214.93898	88	
215.98051	32	
217.00375	36	
220.86989	86	
222.97499	60	
223.97205	192	
224.83820	62	
224.99116	72	
225.88137	56	
227.21607	64	
227.95133	64	
228.00361	62	
229.84067	62	
229.92651	46	
229.95357	496	
230.05497	66	
230.89386	64	
231.95034	148	
231.96465	88	
232.29531	30	
232.82613	120	
232.85136	66	
232.95247	54	
234.90575	78	
235.01681	44	
236.71060	44	
236.85376	48	
236.90202	122	
238.83868	58	
238.88611	50	
239.84991	122	
240.06032	80	
240.83446	140	
240.99798	58	
241.84393	654	1+
241.91139	36	
241.98226	32	
242.21695	40	
242.83973	120	
244.91905	52	
245.01494	90	
245.14400	106	
246.91961	66	
246.97061	56	
247.96197	176	
248.89931	120	
248.91289	74	
248.97099	70	
249.05637	82	
250.82684	40	
250.94933	50	
251.06994	38	
251.83115	36	
251.87618	60	
252.91008	80	
252.94065	48	
252.95156	68	
252.96876	248	
253.89691	68	
254.90111	102	
254.94121	96	
254.97211	72	
256.01867	68	
256.25638	82	
256.84427	68	
256.88205	76	
256.89978	90	
257.93022	56	
258.84595	754	1+
258.93146	54	
259.85095	452	1+
260.83320	70	
260.87587	30	
260.91231	56	
260.94620	60	
261.82965	72	
261.84768	128	
262.82609	48	
263.02487	52	
263.82626	72	
264.17144	28	
264.85614	52	
264.98332	40	
265.21208	38	
265.85990	52	
268.13593	76	
268.83867	244	1+
269.10984	76	
269.17853	34	
270.83670	68	
270.85521	58	
270.97800	64	
272.87941	70	
274.43574	36	
274.85711	86	
274.87868	132	
275.85436	112	
275.86969	62	
276.80025	52	
276.85622	604	1+
277.19701	64	
277.83634	90	
277.92509	82	
277.96774	54	
278.14629	34	
278.83501	76	
279.10975	86	
279.83028	46	
279.85755	88	
279.88686	64	
280.07662	86	
280.85408	66	
281.83913	76	
282.19721	38	
282.87502	96	
283.12678	88	
283.36589	28	
284.79605	58	
286.34609	88	
286.85189	362	1+
287.03458	60	
289.85601	72	
289.87684	84	
292.86576	40	
293.10361	194	
294.11447	56	
294.86576	112	
295.90411	60	
296.28844	54	
296.85717	66	
297.87583	48	
298.08125	74	
298.22286	82	
298.41860	82	
298.96805	76	
299.84985	64	
299.87816	132	
300.81169	74	
300.87345	76	
303.94835	82	
307.01750	70	
311.86240	62	
312.86926	60	
313.88423	78	
314.88598	74	
316.23840	40	
317.05570	34	
317.88268	68	
318.85548	34	
323.08130	32	
331.87144	74	
END IONS

###FS:    #m/z: 322.92866 #charge 1+
###MS: 202
###MSMS: 203
BEGIN IONS
TITLE=Cmpd 151, +MS2(322.9287), 28.0-35.0eV, 4.4min #203
RTINSECONDS=262.601
SCANS=202-203
PEPMASS=322.92866	260118
CHARGE=1+
52.53587	18	
66.95858	32	
67.81850	18	
94.32515	52	
101.55575	18	
110.58333	18	
150.29057	28	
165.91253	24	
192.99421	24	
201.00441	22	
201.04074	190	
201.06401	44	
201.16128	28	
201.24995	22	
201.33235	34	
207.97385	78	
210.03109	72	
210.82904	66	
210.92169	74	
213.89603	40	
221.94217	68	
222.87056	74	
222.91254	24	
222.94516	46	
223.95537	66	
224.20898	22	
224.90804	58	
224.96523	166	
225.86494	72	
228.78996	62	
230.82680	102	
230.84323	72	
230.86779	86	
231.89310	76	
235.82547	52	
237.05428	26	
238.04681	32	
238.89015	68	
238.94486	68	
239.88145	92	
240.82018	102	
240.93873	830	
240.97907	52	
241.04202	20	
241.80235	94	
241.84443	46	
241.94140	678	
242.19887	26	
242.37423	22	
242.54927	30	
242.93994	2792	1+
243.04134	24	
243.14081	26	
243.41482	32	
243.80948	74	
244.05210	20	
244.09234	22	
244.13172	20	
244.14701	64	
244.82114	112	
244.93890	462	
244.99962	28	
245.31316	26	
245.39862	22	
245.87507	88	
246.11668	20	
246.49451	20	
248.85880	68	
249.84963	74	
250.90658	68	
251.92486	52	
252.93980	36	
253.12138	68	
254.04000	74	
254.91366	72	
255.87509	66	
256.89433	222	
257.45232	26	
257.93603	46	
258.39367	22	
258.84966	58	
259.83444	60	
260.47657	66	
260.94579	72	
260.96782	20	
261.83178	84	
263.01515	78	
264.00585	38	
264.87276	64	
265.06063	64	
265.08225	66	
265.30848	48	
265.86049	50	
265.99264	26	
266.20186	22	
266.82846	40	
269.87601	62	
271.80461	24	
271.93983	30	
272.82943	72	
272.84339	58	
273.47826	26	
274.20828	38	
277.26640	28	
278.02158	56	
278.07251	68	
279.06662	100	
279.08938	1502	1+
279.11579	22	
279.22268	54	
279.27734	44	
279.84244	70	
279.86120	70	
280.30706	40	
280.89955	50	
281.00217	62	
281.85284	72	
282.26122	40	
282.27857	78	
282.88058	94	
282.90004	26	
283.04366	74	
283.27291	66	
284.28785	154	
284.93087	20	
285.29796	184	
285.87723	52	
286.85566	62	
287.14798	26	
287.58367	20	
288.44025	64	
289.86028	80	
290.86878	90	
292.28395	28	
295.75185	32	
297.10059	70	
297.42662	18	
297.92029	90	
301.57055	72	
303.76687	52	
303.87779	72	
304.81830	48	
305.07952	32	
307.77319	52	
311.81782	66	
312.87579	68	
313.78002	52	
316.33247	40	
316.82164	70	
317.12582	56	
319.88689	78	
327.99632	38	
END IONS

###FS:    #m/z: 363.95464 #charge 1+
###MS: 202
###MSMS: 204
BEGIN IONS
TITLE=Cmpd 152, +MS2(363.9546), 28.0-35.0eV, 4.4min #204
RTINSECONDS=263.374
SCANS=202,204
PEPMASS=363.95464	50992
CHARGE=1+
177.93066	96	
183.57978	58	
184.94991	66	
184.96470	68	
189.86122	84	
191.93818	72	
197.92798	58	
202.87372	68	
205.01265	64	
207.87116	136	
209.94000	126	
210.88269	94	
212.87887	116	
212.89716	78	
213.88343	50	
221.88752	78	
222.89092	78	
224.94601	72	
226.94701	872	1+
226.96930	142	
228.85235	56	
228.94219	900	1+
230.52634	74	
230.85091	138	
230.89103	134	
232.04634	118	
232.07087	76	
232.86269	60	
232.89447	78	
233.03680	74	
233.88149	76	
234.03715	74	
236.07254	46	
238.93526	52	
240.93896	178	
240.96097	180	
241.84232	64	
241.93961	824	1+
242.82715	64	
242.94024	546	1+
244.79229	66	
244.95352	472	1+
246.80961	110	
246.95039	562	
248.83550	78	
248.89649	358	1+
248.91504	48	
248.96939	88	
248.99629	74	
251.06757	102	
254.82343	82	
255.09457	58	
255.45117	78	
256.45314	88	
256.90546	80	
257.88893	50	
258.84378	72	
260.96783	142	
261.96645	70	
262.82408	58	
263.98805	66	
264.81876	54	
264.86873	52	
265.82889	56	
266.08471	66	
266.81525	220	
267.09926	94	
267.97128	72	
269.07765	52	
269.80700	48	
269.86590	70	
269.96744	128	
272.14810	94	
272.88843	56	
273.79753	52	
274.80381	68	
275.11974	72	
276.81079	64	
276.96177	68	
277.85904	112	
278.76943	72	
278.84644	90	
279.79534	80	
279.83007	56	
279.84444	72	
279.91441	58	
280.79070	254	
280.86040	60	
281.41590	56	
281.79147	172	
281.85722	88	
281.88184	80	
282.12326	62	
282.80108	144	
282.88706	62	
282.90346	54	
282.92825	64	
283.09942	78	
283.99048	68	
284.82719	76	
284.85211	54	
284.88124	80	
284.96823	88	
286.85371	72	
287.07617	54	
290.13821	64	
290.91052	72	
290.94619	70	
291.09742	68	
291.76142	56	
292.89135	64	
292.90982	50	
294.35977	98	
296.92931	96	
297.80594	80	
297.82898	50	
297.96218	62	
298.80157	438	1+
298.91084	130	
299.06793	76	
300.79087	58	
300.88431	74	
300.99290	56	
301.79779	168	
301.83303	58	
301.86326	188	
301.88363	58	
303.85873	122	
304.12650	56	
305.82689	68	
305.84593	66	
309.57469	72	
310.98905	64	
313.91325	58	
315.13446	66	
315.88238	66	
316.81203	76	
319.44125	78	
319.87470	56	
319.89427	52	
325.02427	82	
325.71296	44	
327.07466	84	
327.81944	68	
328.82971	50	
332.39565	98	
334.74827	54	
336.94192	74	
337.95016	56	
345.13711	86	
346.75613	52	
352.88357	78	
356.05076	80	
356.76706	66	
361.83626	68	
365.14909	54	
366.33997	54	
END IONS

###FS:    #m/z: 336.94459 #charge 1+
###MS: 202
###MSMS: 205
BEGIN IONS
TITLE=Cmpd 153, +MS2(336.9446), 28.0-35.0eV, 4.4min #205
RTINSECONDS=264.146
SCANS=202,205
PEPMASS=336.94459	15134
CHARGE=1+
124.69596	40	
211.94101	552	
212.88170	112	
213.93868	238	
215.88495	72	
216.88759	52	
216.92386	36	
216.96176	74	
217.87438	50	
218.06475	46	
222.97044	196	1+
223.83030	94	
224.06718	50	
224.83816	80	
226.86434	72	
227.84008	64	
228.82712	44	
229.95173	342	
230.89100	108	
231.88553	50	
231.94946	324	
232.04614	30	
233.06895	62	
233.82375	100	
233.87961	70	
233.94187	106	
235.82124	56	
235.87600	84	
236.88805	70	
238.02703	78	
238.88232	48	
239.83667	132	
239.86244	78	
239.92118	58	
240.84555	116	
241.83891	502	1+
242.23027	30	
243.83281	64	
244.82862	48	
244.86109	66	
245.83633	68	
245.85943	204	1+
246.91023	86	
249.96434	66	
250.13309	56	
250.82322	54	
250.95030	112	
250.98948	190	
251.14193	36	
251.85077	102	
252.38204	30	
252.83965	90	
252.87874	54	
252.96927	258	
253.95404	70	
254.56709	32	
254.82755	30	
254.91155	84	
254.96255	80	
255.06856	74	
256.26196	158	
256.38039	100	
256.84718	128	
256.86564	66	
256.89553	98	
256.91291	48	
257.83571	64	
257.86453	84	
257.89624	70	
258.83857	128	
258.86596	120	
259.55130	38	
259.85240	220	
259.87412	78	
260.83228	68	
260.85191	188	
261.18418	90	
261.83174	84	
261.87429	72	
262.92934	78	
264.85571	210	1+
265.02013	58	
268.84212	64	
270.84898	70	
270.97730	166	
272.84539	66	
272.86754	64	
273.03586	36	
274.08586	36	
274.10415	32	
274.87133	66	
274.91059	36	
275.07082	44	
275.69412	34	
275.82658	62	
275.85881	176	
275.91076	52	
276.23127	68	
276.85807	786	1+
276.88088	54	
277.04728	30	
277.09656	44	
277.86239	508	1+
278.84108	54	
278.93734	60	
279.40553	44	
279.83015	74	
279.87534	92	
280.85366	104	
280.88727	62	
281.04949	72	
281.83395	58	
281.86326	50	
281.94566	66	
282.01807	48	
282.87580	92	
283.98063	32	
284.95574	52	
285.85281	74	
286.84856	92	
287.84613	60	
290.81031	60	
292.08061	86	
293.10668	94	
293.87362	74	
294.35146	36	
295.20731	66	
295.79417	72	
295.87332	66	
295.88388	44	
296.92269	50	
297.39493	30	
298.31099	156	
298.86828	64	
299.00874	66	
299.86989	120	
300.81599	48	
300.89147	114	
300.92698	72	
301.07795	66	
301.80517	64	
304.02083	62	
304.44523	74	
305.89137	84	
306.87339	70	
310.84392	68	
313.86297	80	
321.77605	64	
329.86396	74	
332.82601	58	
332.95519	86	
336.28522	46	
336.40438	32	
338.30045	76	
338.95781	72	
341.07363	36	
END IONS

###FS:    #m/z: 363.95445 #charge 1+
###MS: 206
###MSMS: 207
BEGIN IONS
TITLE=Cmpd 154, +MS2(363.9544), 28.0-35.0eV, 4.5min #207
RTINSECONDS=267.817
SCANS=206-207
PEPMASS=363.95445	47408
CHARGE=1+
187.99162	52	
191.85999	64	
196.85389	56	
197.95600	78	
200.88618	78	
207.95066	62	
209.86366	82	
209.94123	336	1+
210.88293	78	
211.84146	52	
212.87633	258	
214.12794	80	
217.89797	68	
222.88344	64	
222.95324	328	
222.97039	136	
223.41914	94	
223.95208	216	
223.97731	68	
224.94866	266	1+
225.97377	64	
226.88849	200	1+
226.90135	72	
226.94520	818	
227.08836	72	
227.95358	458	
228.94136	1796	1+
230.83217	88
[truncated: 1,541,681 more chars]
